# Supplementary material for: Distinct solvation patterns of OH− versus H3O+ charge defects at electrified gold/water interfaces govern their properties
Source: Nat Commun. 2025 Sep 19;16:8325. doi: 10.1038/s41467-025-63832-1 (PMC12449469; doi:10.1038/s41467-025-63832-1)
Supplement: Supplementary file 4 — Source Data [file 41467_2025_63832_MOESM4_ESM.zip]

Archive with 286 entries (218 files):
- data/
- data/fig1/
- data/fig1/panel_c/
- data/fig1/panel_c/h3o_colv_pos.dat
- data/fig1/panel_c/oh_pos_naoh.dat
- data/fig1/panel_d/
- data/fig1/panel_d/hclo4_v0_mass_density_H.dat
- data/fig1/panel_d/hclo4_v0_mass_density_O.dat
- data/fig1/panel_d/hclo4_vm3_mass_density_H.dat
- data/fig1/panel_d/hclo4_vm3_mass_density_O.dat
- data/fig1/panel_d/hclo4_vm3_mass_density_h3o.dat
- data/fig1/panel_e/
- data/fig1/panel_e/naoh_v0_mass_density_H.dat
- data/fig1/panel_e/naoh_v0_mass_density_O.dat
- data/fig1/panel_e/naoh_v1_mass_density_H.dat
- data/fig1/panel_e/naoh_v1_mass_density_O.dat
- data/fig1/panel_e/naoh_v1_mass_density_oh.dat
- data/fig2/
- data/fig2/panel_a_oh_vector_h3o_pzc.dat
- data/fig2/panel_a_oh_vector_h3o_vm3.dat
- data/fig2/panel_b_zundel_vector_pzc.dat
- data/fig2/panel_b_zundel_vector_vm3.dat
- data/fig2/panel_c_OH_vector_pzc.dat
- data/fig2/panel_c_OH_vector_v1.dat
- data/fig3/
- data/fig3/panel_a/
- data/fig3/panel_a/rdf_Owater_Owater_hclo4_vm3_if.dat
- data/fig3/panel_a/rdf_h3o_bl_pzc.dat
- data/fig3/panel_a/rdf_h3o_bl_vm3.dat
- data/fig3/panel_a/rdf_h3o_if_pzc.dat
- data/fig3/panel_a/rdf_h3o_if_vm3.dat
- data/fig3/panel_b/
- data/fig3/panel_b/rdf_Owater_Owater_naoh_v1_if.dat
- data/fig3/panel_b/rdf_if_pzc.dat
- data/fig3/panel_b/rdf_if_v1.dat
- data/fig3/panel_b/rdf_oh_bl_pzc.dat
- data/fig3/panel_b/rdf_oh_bl_v1.dat
- data/fig3/panel_c/
- data/fig3/panel_c/dist-au-au-resting.dat
- data/fig3/panel_c/dist-austar-autilde.dat
- data/fig3/panel_c/dist-ostar-otilde-bl.dat
- data/fig3/panel_c/dist-ostar-otilde-if.dat
- data/fig3/panel_d/
- data/fig3/panel_d/freeE_h3o_bl_pzc.dat
- data/fig3/panel_d/freeE_h3o_bl_vm3.dat
- data/fig3/panel_d/freeE_h3o_if_pzc.dat
- data/fig3/panel_d/freeE_h3o_if_vm3.dat
- data/fig3/panel_e/
- data/fig3/panel_e/freeE_oh_bl_pzc.dat
- data/fig3/panel_e/freeE_oh_bl_v1.dat
- data/fig3/panel_e/freeE_oh_if_pzc.dat
- data/fig3/panel_e/freeE_oh_if_v1.dat
- data/fig4/
- data/fig4/panel_a/
- data/fig4/panel_a/deltaq_hclo4.dat
- data/fig4/panel_a/deltaq_naoh.dat
- data/fig4/panel_a/deltaq_neat_water.dat
- data/fig4/panel_a/h3o_bl.dat
- data/fig4/panel_a/h3o_if.dat
- data/fig4/panel_a/oh_bl.dat
- data/fig4/panel_a/oh_if.dat
- data/fig4/panel_a/rho_h3o.dat
- data/fig4/panel_a/rho_oh.dat
- data/fig4/panel_b/
- data/fig4/panel_b/nac_austar.dat
- data/fig4/panel_b/nac_oh.dat
- data/fig4/panel_c/
- data/fig4/panel_c/hb_otilde.dat
- data/fig4/panel_c/hb_otilde_austar.dat
- data/fig4/panel_d/
- data/fig4/panel_d/nac_o_bl.dat
- data/fig4/panel_d/nac_o_star.dat
- data/fig4/panel_d/nac_o_tilde.dat
- data/fig4/panel_e/
- data/fig4/panel_e/nac_au_1stlayer.dat
- data/fig4/panel_e/nac_au_star.dat
- data/fig4/panel_e/nac_au_tilde.dat
- data/fig5/
- data/fig5/panel_d/
- data/fig5/panel_d/delta.dat
- data/fig5/panel_e/
- data/fig5/panel_e/auI.dat
- data/fig5/panel_e/auII.dat
- data/fig5/panel_f/
- data/fig5/panel_f/dist_oI-auI.dat
- data/fig5/panel_f/dist_oII-auII.dat
- data/si/
- data/si/fig1/
- data/si/fig1/voltage_hclo4.dat
- data/si/fig1/voltage_naoh.dat
- data/si/fig10/
- data/si/fig10/panel_a/
- data/si/fig10/panel_a/mass_density_O_0v.dat
- data/si/fig10/panel_a/mass_density_O_m3v.dat
- data/si/fig10/panel_a/mass_density_h3o_0v.dat
- data/si/fig10/panel_a/mass_density_h3o_m3v.dat
- data/si/fig10/panel_b/
- data/si/fig10/panel_b/Deltaq_hclo4.dat
- data/si/fig11/
- data/si/fig11/panel_a/
- data/si/fig11/panel_a/mass_density_O_0v.dat
- data/si/fig11/panel_a/mass_density_O_1v.dat
- data/si/fig11/panel_a/mass_density_oh_0v.dat
- data/si/fig11/panel_a/mass_density_oh_1v.dat
- data/si/fig11/panel_b/
- data/si/fig11/panel_b/Deltaq_naoh.dat
- data/si/fig12/
- data/si/fig12/mass_density_oh.dat
- data/si/fig13/
- data/si/fig13/panel_a/
- data/si/fig13/panel_a/naoh_mass_density_O_v0.dat
- data/si/fig13/panel_a/naoh_mass_density_O_v0_7.dat
- data/si/fig13/panel_a/naoh_mass_density_O_v1_0.dat
- data/si/fig13/panel_b/
- data/si/fig13/panel_b/naoh_mass_density_H_v0.dat
- data/si/fig13/panel_b/naoh_mass_density_H_v0_7.dat
- data/si/fig13/panel_b/naoh_mass_density_H_v1_0.dat
- data/si/fig13/panel_c/
- data/si/fig13/panel_c/oh_angle_v0.dat
- data/si/fig13/panel_c/oh_angle_v0_7.dat
- data/si/fig13/panel_c/oh_angle_v1_0.dat
- data/si/fig14/
- data/si/fig14/panel_a/
- data/si/fig14/panel_a/bulk_d1a1.dat
- data/si/fig14/panel_a/bulk_d1a2.dat
- data/si/fig14/panel_a/bulk_d2a1.dat
- data/si/fig14/panel_a/bulk_d2a2.dat
- data/si/fig14/panel_a/d1a1.dat
- data/si/fig14/panel_a/d1a2.dat
- data/si/fig14/panel_a/d2a1.dat
- data/si/fig14/panel_a/d2a2.dat
- data/si/fig14/panel_b/
- data/si/fig14/panel_b/bulk_d1a1.dat
- data/si/fig14/panel_b/bulk_d1a2.dat
- data/si/fig14/panel_b/bulk_d2a1.dat
- data/si/fig14/panel_b/bulk_d2a2.dat
- data/si/fig14/panel_b/d1a1.dat
- data/si/fig14/panel_b/d1a2.dat
- data/si/fig14/panel_b/d2a1.dat
- data/si/fig14/panel_b/d2a2.dat
- data/si/fig14/panel_c/
- data/si/fig14/panel_c/bulk_d1a1.dat
- data/si/fig14/panel_c/bulk_d1a2.dat
- data/si/fig14/panel_c/bulk_d2a1.dat
- data/si/fig14/panel_c/bulk_d2a2.dat
- data/si/fig14/panel_c/d1a1.dat
- data/si/fig14/panel_c/d1a2.dat
- data/si/fig14/panel_c/d2a1.dat
- data/si/fig14/panel_c/d2a2.dat
- data/si/fig14/panel_d/
- data/si/fig14/panel_d/bulk_d1a1.dat
- data/si/fig14/panel_d/bulk_d1a2.dat
- data/si/fig14/panel_d/bulk_d2a1.dat
- data/si/fig14/panel_d/bulk_d2a2.dat
- data/si/fig14/panel_d/d1a1.dat
- data/si/fig14/panel_d/d1a2.dat
- data/si/fig14/panel_d/d2a1.dat
- data/si/fig14/panel_d/d2a2.dat
- data/si/fig15/
- data/si/fig15/panel_a/
- data/si/fig15/panel_a/bulk_d1a1.dat
- data/si/fig15/panel_a/bulk_d1a2.dat
- data/si/fig15/panel_a/bulk_d2a1.dat
- data/si/fig15/panel_a/bulk_d2a2.dat
- data/si/fig15/panel_a/d1a1.dat
- data/si/fig15/panel_a/d1a2.dat
- data/si/fig15/panel_a/d2a1.dat
- data/si/fig15/panel_a/d2a2.dat
- data/si/fig15/panel_b/
- data/si/fig15/panel_b/bulk_d1a1.dat
- data/si/fig15/panel_b/bulk_d1a2.dat
- data/si/fig15/panel_b/bulk_d2a1.dat
- data/si/fig15/panel_b/bulk_d2a2.dat
- data/si/fig15/panel_b/d1a1.dat
- data/si/fig15/panel_b/d1a2.dat
- data/si/fig15/panel_b/d2a1.dat
- data/si/fig15/panel_b/d2a2.dat
- data/si/fig15/panel_c/
- data/si/fig15/panel_c/bulk_d1a1.dat
- data/si/fig15/panel_c/bulk_d1a2.dat
- data/si/fig15/panel_c/bulk_d2a1.dat
- data/si/fig15/panel_c/bulk_d2a2.dat
- data/si/fig15/panel_c/d1a1.dat
- data/si/fig15/panel_c/d1a2.dat
- data/si/fig15/panel_c/d2a1.dat
- data/si/fig15/panel_c/d2a2.dat
- data/si/fig15/panel_d/
- data/si/fig15/panel_d/bulk_d1a1.dat
- data/si/fig15/panel_d/bulk_d1a2.dat
- data/si/fig15/panel_d/bulk_d2a1.dat
- data/si/fig15/panel_d/bulk_d2a2.dat
- data/si/fig15/panel_d/d1a1.dat
- data/si/fig15/panel_d/d1a2.dat
- data/si/fig15/panel_d/d2a1.dat
- data/si/fig15/panel_d/d2a2.dat
- data/si/fig16/
- data/si/fig16/lower/
- data/si/fig16/lower/nac_otilde_autilde.npy
- data/si/fig16/upper/
- data/si/fig16/upper/nac_ostar_austar.npy
- data/si/fig2/
- data/si/fig2/sigma.dat
- data/si/fig2/voltage_hclo4.dat
- data/si/fig3/
- data/si/fig3/lower/
- data/si/fig3/lower/h3o_pos_1.dat
- data/si/fig3/lower/h3o_pos_2.dat
- data/si/fig3/lower/h3o_pos_3.dat
- data/si/fig3/lower/h3o_pos_4.dat
- data/si/fig3/lower/h3o_pos_5.dat
- data/si/fig3/lower/h3o_pos_6.dat
- data/si/fig3/lower/h3o_pos_7.dat
- data/si/fig3/lower/h3o_pos_8.dat
- data/si/fig3/lower/h3o_pos_9.dat
- data/si/fig3/upper/
- data/si/fig3/upper/h3o_pos.dat
- data/si/fig3/upper/old-h3o_pos.dat
- data/si/fig4/
- data/si/fig4/lower/
- data/si/fig4/lower/h3o_pos_1.dat
- data/si/fig4/lower/h3o_pos_2.dat
- data/si/fig4/lower/h3o_pos_3.dat
- data/si/fig4/lower/h3o_pos_4.dat
- data/si/fig4/upper/
- data/si/fig4/upper/h3o_pos_1.dat
- data/si/fig4/upper/h3o_pos_2.dat
- data/si/fig4/upper/h3o_pos_3.dat
- data/si/fig4/upper/h3o_pos_4.dat
- data/si/fig4/upper/h3o_pos_5.dat
- data/si/fig4/upper/h3o_pos_6.dat
- data/si/fig4/upper/h3o_pos_7.dat
- data/si/fig4/upper/h3o_pos_8.dat
- data/si/fig4/upper/h3o_pos_9.dat
- data/si/fig5/
- data/si/fig5/panel_a/
- data/si/fig5/panel_a/oh_angle_hclo4_pzc.dat
- data/si/fig5/panel_a/oh_angle_hclo4_vm2.dat
- data/si/fig5/panel_a/oh_angle_hclo4_vm3.dat
- data/si/fig5/panel_b/
- data/si/fig5/panel_b/oh_angle_naoh_pzc.dat
- data/si/fig5/panel_b/oh_angle_naoh_v1.dat
- data/si/fig6/
- data/si/fig6/hb_hclo4_v0_bulk.dat
- data/si/fig6/hb_hclo4_v0_if.dat
- data/si/fig6/hb_hclo4_vm2_bulk.dat
- data/si/fig6/hb_hclo4_vm2_if.dat
- data/si/fig6/hb_hclo4_vm3_bulk.dat
- data/si/fig6/hb_hclo4_vm3_if.dat
- data/si/fig6/hb_naoh_v1_bulk.dat
- data/si/fig6/hb_naoh_v1_if.dat
- data/si/fig7/
- data/si/fig7/Hist_h3o_pos_cosTheta_if.npy
- data/si/fig7/README
- data/si/fig7/plot.py
- data/si/fig8/
- data/si/fig8/panel_a/
- data/si/fig8/panel_a/rdf_Oa-Ow-bl-0v.dat
- data/si/fig8/panel_a/rdf_Oa-Ow-if-0v.dat
- data/si/fig8/panel_a/rdf_Ow-Ow-bl-0v.dat
- data/si/fig8/panel_a/rdf_Ow-Ow-if-0v.dat
- data/si/fig8/panel_b/
- data/si/fig8/panel_b/rdf_Oa-Ow-bl-m3v.dat
- data/si/fig8/panel_b/rdf_Oa-Ow-if-m3v.dat
- data/si/fig8/panel_b/rdf_Ow-Ow-bl-m3v.dat
- data/si/fig8/panel_b/rdf_Ow-Ow-if-m3v.dat
- data/si/fig8/panel_c/
- data/si/fig8/panel_c/rdf_Ozundel-Ow-bl-0v.dat
- data/si/fig8/panel_c/rdf_Ozundel-Ow-if-0v.dat
- data/si/fig8/panel_d/
- data/si/fig8/panel_d/rdf_Ozundel-Ow-bl-m3v.dat
- data/si/fig8/panel_d/rdf_Ozundel-Ow-if-m3v.dat
- data/si/fig9/
- data/si/fig9/lower/
- data/si/fig9/lower/oh_pos_10.dat
- data/si/fig9/lower/oh_pos_11.dat
- data/si/fig9/lower/oh_pos_12.dat
- data/si/fig9/lower/oh_pos_13.dat
- data/si/fig9/lower/oh_pos_14.dat
- data/si/fig9/lower/oh_pos_15.dat
- data/si/fig9/lower/oh_pos_3.dat
- data/si/fig9/lower/oh_pos_5.dat
- data/si/fig9/lower/oh_pos_6.dat
- data/si/fig9/lower/oh_pos_9.dat
- data/si/fig9/upper/
- data/si/fig9/upper/oh_pos_1.dat
- data/si/fig9/upper/oh_pos_2.dat
