# Supplementary material for: Distinct solvation patterns of OH− versus H3O+ charge defects at electrified gold/water interfaces govern their properties
Source: Nat Commun. 2025 Sep 19;16:8325. doi: 10.1038/s41467-025-63832-1 (PMC12449469; doi:10.1038/s41467-025-63832-1)
Supplement: Supplementary file 4 — Source Data [file 41467_2025_63832_MOESM4_ESM.zip › data/fig1/panel_c/oh_pos_naoh.dat]

0.0 11.575910760945492
0.0005 11.576682074294842
0.001 11.57817211857128
0.0015 11.580185686651761
0.002 11.582703183915664
0.0025 11.586283828063246
0.003 11.592547728092937
0.0035 11.603318148796069
0.004 11.617098942472735
0.0045 11.62679346383621
0.005 11.625957828053197
0.0055 11.617059708956125
0.006 11.607633428572095
0.0065 11.60198180298165
0.007 11.600027117249185
0.0075 11.599792218003087
0.008 11.599401499622621
0.0085 11.59824463263106
0.009 11.596916029722815
0.0095 11.59631993711079
0.01 11.596984540925389
0.0105 11.599109999754818
0.011 11.602484128456352
0.0115 11.606284128358128
0.012 11.609471936776542
0.0125 11.611759899602484
0.013 11.614192249921663
0.0135 11.618350117083734
0.014 11.624079008017608
0.0145 11.628595228188134
0.015 11.629198292499387
0.0155 11.626128699548145
0.016 11.62216950576933
0.0165 11.61986019946679
0.017 11.619865370645842
0.0175 11.62137796820254
0.018 11.623039121266158
0.0185 11.623908931806506
0.019 11.624251774700047
0.0195 11.62560315639294
0.02 11.629898605675903
0.0205 11.637940279112327
0.021 11.648340826140691
0.0215 11.658172231237787
0.022 11.664472994134714
0.0225 11.666610646525074
0.023 11.666925911253534
0.0235 11.666081628045932
0.024 11.66253316932802
0.0245 11.657328428573168
0.025 11.65272460358056
0.0255 11.649148273181757
0.026 11.646517866045508
0.0265 11.645363255551372
0.027 11.64582152531039
0.0275 11.64706613997983
0.028 11.648168685981174
0.0285 11.649143389220454
0.029 11.651119659041322
0.0295 11.655581900474322
0.03 11.662939557867206
0.0305 11.671573016033507
0.031 11.678330957867503
0.0315 11.679333825627518
0.032 11.674159114005016
0.0325 11.669746340760922
0.033 11.671344617128915
0.0335 11.674631138816663
0.034 11.67401979906487
0.0345 11.66933318130238
0.035 11.663272695011509
0.0355 11.658413959476684
0.036 11.65608511229995
0.0365 11.656040642668726
0.037 11.657085015522343
0.0375 11.65823163295993
0.038 11.6595422290801
0.0385 11.662042164072213
0.039 11.666447742667556
0.0395 11.67075995220067
0.04 11.670197385452918
0.0405 11.66312122427343
0.041 11.656028333657497
0.0415 11.656077559833358
0.042 11.661318396734325
0.0425 11.665876745066766
0.043 11.667813966101066
0.0435 11.66745811896371
0.044 11.664965447460508
0.0445 11.660950185703493
0.045 11.656746049329255
0.0455 11.653633470484694
0.046 11.652194884882219
0.0465 11.652234118383385
0.047 11.6533205567585
0.0475 11.65558835532475
0.048 11.659793611844217
0.0485 11.666029956549961
0.049 11.671722284254065
0.0495 11.671775645292458
0.05 11.663608588919766
0.0505 11.652611110235982
0.051 11.648000923336445
0.0515 11.651473270152165
0.052 11.65716974329471
0.0525 11.661105556052968
0.053 11.662822712154943
0.0535 11.662388274301064
0.054 11.660086602549486
0.0545 11.65682449795416
0.055 11.65357857199601
0.0555 11.651028303422715
0.056 11.649599730518668
0.0565 11.649553541232601
0.057 11.651165866423069
0.0575 11.655006188546219
0.058 11.661368639765621
0.0585 11.668340642418064
0.059 11.670696754548063
0.0595 11.663157308542145
0.06 11.6471076042916
0.0605 11.633076098217929
0.061 11.63148516819822
0.0615 11.640426560642977
0.062 11.649869997163494
0.0625 11.654262883646728
0.063 11.65421027582307
0.0635 11.651923894887078
0.064 11.648998079345526
0.0645 11.646203428471102
0.065 11.64377674225564
0.0655 11.641793097680496
0.066 11.640511582756579
0.0665 11.64076672500183
0.067 11.644127735378385
0.0675 11.651910359550678
0.068 11.662440688560034
0.0685 11.669156639983187
0.069 11.664869586941284
0.0695 11.649810640888829
0.07 11.632135021621915
0.0705 11.621844398657624
0.071 11.623760191522928
0.0715 11.632794461996314
0.072 11.640448906194818
0.0725 11.643709735008555
0.073 11.643956933482526
0.0735 11.642935843306804
0.074 11.641625338613602
0.0745 11.64040001934673
0.075 11.639170303719341
0.0755 11.637586843735983
0.076 11.6358713692945
0.0765 11.636334447014212
0.077 11.64304213734316
0.0775 11.656844215370464
0.078 11.670605066972039
0.0785 11.674289129981394
0.079 11.66623355556555
0.0795 11.653499523226321
0.08 11.642577529846344
0.0805 11.63659859823519
0.081 11.6357267787466
0.0815 11.636861644212035
0.082 11.637037030857245
0.0825 11.635750335631085
0.083 11.633688095976028
0.0835 11.63155033741319
0.084 11.629789433031204
0.0845 11.628526286263545
0.085 11.627336427275091
0.0855 11.625483482618366
0.086 11.623204739065018
0.0865 11.622805838848821
0.087 11.626514837415796
0.0875 11.632573930007217
0.088 11.636121277640408
0.0885 11.63506040270945
0.089 11.631919259914307
0.0895 11.629350785018223
0.09 11.627528872860394
0.0905 11.626105610577932
0.091 11.625200548192863
0.0915 11.624562069350828
0.092 11.62355723415988
0.0925 11.621939868912376
0.093 11.620001637840792
0.0935 11.618255165287616
0.094 11.61705416797203
0.0945 11.616128563756574
0.095 11.614586223701943
0.0955 11.612164843374456
0.096 11.610498530107444
0.0965 11.611548681845948
0.097 11.614524438514495
0.0975 11.616325974025385
0.098 11.615425639159215
0.0985 11.61310238222181
0.099 11.610890546872591
0.0995 11.60921771328229
0.1 11.608198339423927
0.1005 11.608065219624317
0.101 11.608826453276693
0.1015 11.610053644455041
0.102 11.611008714523374
0.1025 11.611113232488362
0.103 11.610726593885909
0.1035 11.611995297475486
0.104 11.617155783140872
0.1045 11.623555478083206
0.105 11.62351007499282
0.1055 11.614134212263833
0.106 11.60244415295327
0.1065 11.595495405259973
0.107 11.591542137460257
0.1075 11.586819142700124
0.108 11.581741408549044
0.1085 11.57676477807985
0.109 11.571344762140358
0.1095 11.565798708365365
0.11 11.560808500669824
0.1105 11.556647902460126
0.111 11.55326025769955
0.1115 11.550492756943816
0.112 11.548112817109454
0.1125 11.545893524274986
0.113 11.543914630238257
0.1135 11.54270289603267
0.114 11.542442096051344
0.1145 11.54188534350621
0.115 11.53951925527719
0.1155 11.536041628815079
0.116 11.533202356456327
0.1165 11.530104762118496
0.117 11.525406263043545
0.1175 11.520618365225983
0.118 11.516622813347178
0.1185 11.512351954955976
0.119 11.507428359026525
0.1195 11.502683294846259
0.12 11.499029031858045
0.1205 11.496895231441306
0.121 11.49620558866584
0.1215 11.496251784634639
0.122 11.495746767190761
0.1225 11.494255116971656
0.123 11.494250621509961
0.1235 11.499439472468042
0.124 11.507838790377326
0.1245 11.511179598317865
0.125 11.507084309159717
0.1255 11.50065631941766
0.126 11.49125438523439
0.1265 11.476223547370266
0.127 11.460688001038383
0.1275 11.449876392158144
0.128 11.443383931893566
0.1285 11.439057915808304
0.129 11.43591169268083
0.1295 11.433878852653494
0.13 11.43300146116272
0.1305 11.43310596600808
0.131 11.433821080839072
0.1315 11.434847619991261
0.132 11.436706956676966
0.1325 11.442355531607364
0.133 11.456504913923466
0.1335 11.476170368476135
0.134 11.486370714293509
0.1345 11.481491280490344
0.135 11.473414761683967
0.1355 11.46505466877984
0.136 11.449076420882987
0.1365 11.428618863900928
0.137 11.412252835011829
0.1375 11.402036708890149
0.138 11.395682867260911
0.1385 11.391237121384924
0.139 11.387941285920322
0.1395 11.38553857009464
0.14 11.383694117037217
0.1405 11.381968833744216
0.141 11.380101974410687
0.1415 11.378180324045465
0.142 11.376498359126598
0.1425 11.375380321718472
0.143 11.374006885145905
0.1435 11.370179944251243
0.144 11.36412285036065
0.1445 11.359321982846494
0.145 11.35687860755917
0.1455 11.353843466531204
0.146 11.348441043397228
0.1465 11.341862055549031
0.147 11.335601536448172
0.1475 11.330200818212218
0.148 11.325694576567434
0.1485 11.322015474978508
0.149 11.319014781808756
0.1495 11.316442197665475
0.15 11.314100169656028
0.1505 11.3122317551412
0.151 11.311121349577034
0.1515 11.309884384925846
0.152 11.306974472577599
0.1525 11.302215051222168
0.153 11.296450582780407
0.1535 11.290302421740657
0.154 11.28446746119099
0.1545 11.279626557085495
0.155 11.275691968420682
0.1555 11.272163493058622
0.156 11.26882771903531
0.1565 11.265767508389507
0.157 11.263146416198298
0.1575 11.26110262881445
0.158 11.259614452864723
0.1585 11.258457697595984
0.159 11.257206837782805
0.1595 11.255432452875366
0.16 11.253136788975185
0.1605 11.250905934385722
0.161 11.248888967205053
0.1615 11.246101509173512
0.162 11.241996977060838
0.1625 11.237187546397992
0.163 11.232339776609306
0.1635 11.22786501710796
0.164 11.224040843486234
0.1645 11.220796974426674
0.165 11.217932509504008
0.1655 11.215453373714906
0.166 11.21354753406566
0.1665 11.21249941169012
0.167 11.212589616170943
0.1675 11.213908590236075
0.168 11.215875738432116
0.1685 11.217186127674667
0.169 11.216769844193509
0.1695 11.215007301106967
0.17 11.21350012654682
0.1705 11.213000003924543
0.171 11.212085569399855
0.1715 11.209059460199354
0.172 11.204382814362893
0.1725 11.199752447880469
0.173 11.19622074720988
0.1735 11.193851489992499
0.174 11.192239023897374
0.1745 11.191014498439545
0.175 11.19010650575233
0.1755 11.189700391729351
0.176 11.190254544111186
0.1765 11.192612720758826
0.177 11.19783629937392
0.1775 11.206090074374346
0.178 11.214861852698698
0.1785 11.219428694603257
0.179 11.217232859259992
0.1795 11.211648867668954
0.18 11.209598761078391
0.1805 11.213561484055733
0.181 11.217134436996291
0.1815 11.213092813750583
0.182 11.20292795641703
0.1825 11.19303258085075
0.183 11.186680956575492
0.1835 11.183182589711604
0.184 11.18106761038497
0.1845 11.17971775674909
0.185 11.179110952167187
0.1855 11.179499552796239
0.186 11.18129364234114
0.1865 11.184804000778344
0.187 11.18943363826426
0.1875 11.193198887274688
0.188 11.19416384341381
0.1885 11.192456336501225
0.189 11.189325342643317
0.1895 11.18537084911962
0.19 11.18124732595673
0.1905 11.177894428755296
0.191 11.175316078959524
0.1915 11.172891899549354
0.192 11.170482178658292
0.1925 11.168409520836741
0.193 11.166857243560022
0.1935 11.16584160568181
0.194 11.165437992559303
0.1945 11.165838481730438
0.195 11.167530228761132
0.1955 11.171525766349413
0.196 11.179088120949794
0.1965 11.18998879104956
0.197 11.200146115872665
0.1975 11.20351375844667
0.198 11.19841114114392
0.1985 11.188727141534171
0.199 11.17915133519447
0.1995 11.172049343748062
0.2 11.166900877243032
0.2005 11.16197738170935
0.201 11.156742643354756
0.2015 11.151747517272652
0.202 11.147482868973762
0.2025 11.144062033679655
0.203 11.141449009809643
0.2035 11.139575401074199
0.204 11.138335446169412
0.2045 11.137622614328409
0.205 11.137411980043124
0.2055 11.137837849805281
0.206 11.138963229446864
0.2065 11.140213715280419
0.207 11.140285796981678
0.2075 11.138141623720697
0.208 11.134038062032383
0.2085 11.12946513012694
0.209 11.125659784908231
0.2095 11.122490799547398
0.21 11.119437802665948
0.2105 11.116578324968655
0.211 11.11413976960697
0.2115 11.11194549440958
0.212 11.10972286647963
0.2125 11.107535242688689
0.213 11.10578540134197
0.2135 11.104915418456178
0.214 11.105204734523577
0.2145 11.106616701913739
0.215 11.108942721451177
0.2155 11.112234034437941
0.216 11.116550457879123
0.2165 11.120739188595548
0.217 11.121665491262425
0.2175 11.11648033529435
0.218 11.10703682014372
0.2185 11.098240592860657
0.219 11.09195950090258
0.2195 11.087022647883144
0.22 11.082616660917056
0.2205 11.078823188857532
0.221 11.075665060654833
0.2215 11.072943840832805
0.222 11.070558193441721
0.2225 11.06863544854229
0.223 11.06744241854407
0.2235 11.067226154234772
0.224 11.068082517716404
0.2245 11.07002977186774
0.225 11.073340188901286
0.2255 11.07839547745814
0.226 11.084515111501036
0.2265 11.089277217572407
0.227 11.089521112786878
0.2275 11.083856151556654
0.228 11.074497936245885
0.2285 11.065177888652611
0.229 11.057941305412305
0.2295 11.053190637354918
0.23 11.050506574004975
0.2305 11.048872543457213
0.231 11.047369096910662
0.2315 11.045751908085832
0.232 11.0443266053472
0.2325 11.043590377474422
0.233 11.044101090714731
0.2335 11.046423457260014
0.234 11.050825493269292
0.2345 11.057149370215848
0.235 11.065130360214868
0.2355 11.07418746579319
0.236 11.082094321895914
0.2365 11.085817401498089
0.237 11.083730565872001
0.2375 11.075031962975023
0.238 11.061243636259315
0.2385 11.047784530286
0.239 11.039365961441147
0.2395 11.036343323573435
0.24 11.036043827177787
0.2405 11.03596133913038
0.241 11.035279732646389
0.2415 11.034433044674214
0.242 11.034248634928174
0.2425 11.035440455929892
0.243 11.03874180644758
0.2435 11.045110634367633
0.244 11.055364030380344
0.2445 11.069651086071337
0.245 11.088056001641197
0.2455 11.111528555992637
0.246 11.140183973607899
0.2465 11.168139793208306
0.247 11.178842208768584
0.2475 11.157298025315592
0.248 11.113054089164104
0.2485 11.072693936637917
0.249 11.05337574781874
0.2495 11.05325898180273
0.25 11.060140456791911
0.2505 11.06498595558588
0.251 11.066235759686156
0.2515 11.066416473133023
0.252 11.068538568325065
0.2525 11.074731238962025
0.253 11.086319523712428
0.2535 11.103599962191575
0.254 11.124701504347998
0.2545 11.145891065193405
0.255 11.164704959570367
0.2555 11.179895003016041
0.256 11.187506183263649
0.2565 11.18296837680091
0.257 11.166731491171257
0.2575 11.14431151429528
0.258 11.123122192449427
0.2585 11.109701235534361
0.259 11.106493459850045
0.2595 11.109890515672147
0.26 11.114444727689628
0.2605 11.117656527074184
0.261 11.119914226545886
0.2615 11.122462910526396
0.262 11.126359009470091
0.2625 11.13227227330142
0.263 11.140701313627163
0.2635 11.151943770962903
0.264 11.16614838411479
0.2645 11.184847807971755
0.265 11.212200663744158
0.2655 11.248248584061402
0.266 11.277779421393317
0.2665 11.279731325838602
0.267 11.252577175517077
0.2675 11.215589120463195
0.268 11.186840000306821
0.2685 11.17251429133655
0.269 11.170112192907355
0.2695 11.173044521815134
0.27 11.17607986152098
0.2705 11.177948288000666
0.271 11.179549973165342
0.2715 11.181887535029896
0.272 11.185561762324626
0.2725 11.191004373602793
0.273 11.198668603474479
0.2735 11.208908979202592
0.274 11.221901389154363
0.2745 11.238775714648428
0.275 11.262641361759234
0.2755 11.29384906537035
0.276 11.321281455798376
0.2765 11.32749831184564
0.277 11.307382332831756
0.2775 11.273697302036469
0.278 11.244894271643291
0.2785 11.230731554087752
0.279 11.227114765685796
0.2795 11.225282042148544
0.28 11.221954856827507
0.2805 11.21852486711789
0.281 11.216604104418598
0.2815 11.216569502357183
0.282 11.217980794991716
0.2825 11.220061307532772
0.283 11.22219097497131
0.2835 11.224638887273654
0.284 11.22897867690474
0.2845 11.237951789620952
0.285 11.253322771253371
0.2855 11.271023632855352
0.286 11.280686995992143
0.2865 11.27548658455194
0.287 11.260022430163962
0.2875 11.244166361570857
0.288 11.233823105908362
0.2885 11.22889931744887
0.289 11.226138883800568
0.2895 11.223373293111363
0.29 11.220972012957853
0.2905 11.21997732785683
0.291 11.22073166464696
0.2915 11.222807694637128
0.292 11.225311746194356
0.2925 11.22742534045228
0.293 11.228707023129276
0.2935 11.229154153313553
0.294 11.229888478516846
0.2945 11.23283775473575
0.295 11.238242839398561
0.2955 11.24358243928186
0.296 11.24592635442245
0.2965 11.244317356517689
0.297 11.24016867951232
0.2975 11.235805179504267
0.298 11.23256296922389
0.2985 11.23033469679711
0.299 11.228610155543416
0.2995 11.22737029206854
0.3 11.226965635993695
0.3005 11.227641972223312
0.301 11.229142564608841
0.3015 11.230634236589149
0.302 11.231227734701053
0.3025 11.23062518725907
0.303 11.229424738594913
0.3035 11.229458234887693
0.304 11.232545778644225
0.3045 11.237878872278591
0.305 11.242687640562275
0.3055 11.24522111063368
0.306 11.245511607683172
0.3065 11.244522862564521
0.307 11.243161833056858
0.3075 11.24179663588068
0.308 11.240583519591938
0.3085 11.239776091941854
0.309 11.239672774909428
0.3095 11.24054264619456
0.31 11.242511996746545
0.3105 11.245298486933864
0.311 11.248087747579634
0.3115 11.250365031447151
0.312 11.252439907448759
0.3125 11.254428350868187
0.313 11.256129014049888
0.3135 11.25782979616321
0.314 11.260031235250482
0.3145 11.262850868664353
0.315 11.265697000288137
0.3155 11.267721384986354
0.316 11.268829589799372
0.3165 11.269328830674345
0.317 11.269357563181755
0.3175 11.269212400233192
0.318 11.26934420885877
0.3185 11.270011643587916
0.319 11.271270082923175
0.3195 11.272989319727584
0.32 11.274714745923136
0.3205 11.275591703478339
0.321 11.27516615988654
0.3215 11.2744848830857
0.322 11.275454040657012
0.3225 11.278501128854503
0.323 11.281990442638845
0.3235 11.284605177815967
0.324 11.286751071568426
0.3245 11.289215539236016
0.325 11.291903598095884
0.3255 11.294186240214186
0.326 11.295654192040237
0.3265 11.296441609639801
0.327 11.297056145990764
0.3275 11.297903576102849
0.328 11.299195836103943
0.3285 11.30127472193727
0.329 11.304478177056955
0.3295 11.308311500558942
0.33 11.31130830523245
0.3305 11.312626447266785
0.331 11.312241104705341
0.3315 11.31006205083442
0.332 11.307130216241726
0.3325 11.305345202541714
0.333 11.30520023331256
0.3335 11.305839852802018
0.334 11.306390081877014
0.3345 11.306559971931536
0.335 11.306430590293585
0.3355 11.306122029806472
0.336 11.305849360435532
0.3365 11.306006604263972
0.337 11.306905774801914
0.3375 11.308583896267725
0.338 11.310936337839186
0.3385 11.313923680793208
0.339 11.317309671136362
0.3395 11.320574873738758
0.34 11.323307933782052
0.3405 11.324378099194968
0.341 11.32211239722177
0.3415 11.317488734281822
0.342 11.313890432716606
0.3425 11.31271092187704
0.343 11.312859477055381
0.3435 11.313259501300996
0.344 11.313625292877417
0.3445 11.313978340561148
0.345 11.314358933292349
0.3455 11.314834234391013
0.346 11.315553832303321
0.3465 11.316780675275117
0.347 11.318907008124745
0.3475 11.322416188872813
0.348 11.327474754525946
0.3485 11.333404117081498
0.349 11.339582149421519
0.3495 11.346135952219578
0.35 11.351039505714285
0.3505 11.350005215278243
0.351 11.343261991003262
0.3515 11.33604646450018
0.352 11.331738758517323
0.3525 11.3299591574935
0.353 11.329320471885593
0.3535 11.329016723345825
0.354 11.328854921336587
0.3545 11.328846021396492
0.355 11.328974623943862
0.3555 11.329226416691908
0.356 11.329663067278739
0.3565 11.330487517626112
0.357 11.331980059341655
0.3575 11.334289101995124
0.358 11.337120418160113
0.3585 11.339990220208756
0.359 11.342510902268389
0.3595 11.343622537696936
0.36 11.34203081058775
0.3605 11.33828706977742
0.361 11.334400272113898
0.3615 11.331439334760601
0.362 11.32923574047195
0.3625 11.32734331133898
0.363 11.325549360934735
0.3635 11.323797018838592
0.364 11.322083724484118
0.3645 11.320394468384515
0.365 11.31872268375457
0.3655 11.31717279613384
0.366 11.316117980007034
0.3665 11.316170280664403
0.367 11.317455279618672
0.3675 11.318957704537327
0.368 11.319826497961744
0.3685 11.320233667150172
0.369 11.319256124142688
0.3695 11.31530842792152
0.37 11.309428953446178
0.3705 11.304132743707752
0.371 11.30028403678172
0.3715 11.297261575272875
0.372 11.29445094977453
0.3725 11.291658238059165
0.373 11.288891153208743
0.3735 11.286212301395201
0.374 11.283645147738012
0.3745 11.281197261757962
0.375 11.278881128306518
0.3755 11.276975239059277
0.376 11.276026808417663
0.3765 11.276082452099688
0.377 11.276254144029933
0.3775 11.276052429616437
0.378 11.27569936936238
0.3785 11.274656463385439
0.379 11.272267318839196
0.3795 11.269212075317169
0.38 11.266727159383523
0.3805 11.26530989912621
0.381 11.26475574188684
0.3815 11.264685083682634
0.382 11.264824756445469
0.3825 11.265035428935319
0.383 11.26516868111547
0.3835 11.265037991091953
0.384 11.264452965950492
0.3845 11.263445619666742
0.385 11.263119266824402
0.3855 11.266181371482245
0.386 11.273431612955802
0.3865 11.280278105328216
0.387 11.28311268922567
0.3875 11.283910251850708
0.388 11.284026252321427
0.3885 11.282577195195001
0.389 11.280173372913344
0.3895 11.278569365958555
0.39 11.278905034440895
0.3905 11.281971858332932
0.391 11.288684303126397
0.3915 11.29893685432574
0.392 11.310227487360345
0.3925 11.318737483313436
0.393 11.322149532089695
0.3935 11.320074367704839
0.394 11.313024347400384
0.3945 11.304563439072668
0.395 11.302548727727066
0.3955 11.309398970511586
0.396 11.316699825121825
0.3965 11.319163413674703
0.397 11.319525361756229
0.3975 11.319631318736922
0.398 11.319413594505766
0.3985 11.319382013318547
0.399 11.32020356265817
0.3995 11.322174626042015
0.4 11.325564473603757
0.4005 11.331425934675105
0.401 11.342351902373887
0.4015 11.361489964561988
0.402 11.388549852067525
0.4025 11.41620033268356
0.403 11.431284510596788
0.4035 11.422474028566368
0.404 11.393899130934011
0.4045 11.371650467998263
0.405 11.378338231118581
0.4055 11.400578849086719
0.406 11.413093367520771
0.4065 11.412911676578558
0.407 11.407706921952771
0.4075 11.401946483010411
0.408 11.39766648043282
0.4085 11.395891105797814
0.409 11.396897819823545
0.4095 11.400955803421665
0.41 11.409333097346773
0.4105 11.424844358953186
0.411 11.45104499992968
0.4115 11.491057238962009
0.412 11.545463691198458
0.4125 11.603329373256399
0.413 11.638045982558475
0.4135 11.629528358648527
0.414 11.591449577642178
0.4145 11.561660701166018
0.415 11.55980726389272
0.4155 11.573184708052127
0.416 11.584540991763566
0.4165 11.584516450951492
0.417 11.570908830565072
0.4175 11.549260445700218
0.418 11.526881466223005
0.4185 11.507373269898428
0.419 11.4934542998723
0.4195 11.491640989560024
0.42 11.506353732454285
0.4205 11.528340159808858
0.421 11.54229907402801
0.4215 11.544588330540732
0.422 11.539116210260593
0.4225 11.527480959493003
0.423 11.511641715740842
0.4235 11.495876342533473
0.424 11.484936066984718
0.4245 11.48188380018909
0.425 11.485902096437682
0.4255 11.493000702527342
0.426 11.499650505850338
0.4265 11.504589581350137
0.427 11.50774630491472
0.4275 11.509015453129722
0.428 11.508538836669858
0.4285 11.508437995814132
0.429 11.51404087199507
0.4295 11.529676697595216
0.43 11.550590165150117
0.4305 11.56463942721019
0.431 11.564424793382544
0.4315 11.552149310525957
0.432 11.534919894793072
0.4325 11.518955552183732
0.433 11.507139381660616
0.4335 11.500099113706804
0.434 11.497332167372042
0.4345 11.49749977527617
0.435 11.49909973907503
0.4355 11.501302387628675
0.436 11.503949541043609
0.4365 11.506716599379958
0.437 11.508222973171412
0.4375 11.506663662949
0.438 11.502260629903605
0.4385 11.498895961314384
0.439 11.500633099812772
0.4395 11.506034191427803
0.44 11.510177725831996
0.4405 11.510794627787869
0.441 11.508497067403093
0.4415 11.504739710899015
0.442 11.501027717012521
0.4425 11.498217654029746
0.443 11.496388388584121
0.4435 11.495313697330426
0.444 11.494767651589607
0.4445 11.494625133544139
0.445 11.494915579004525
0.4455 11.495784496615498
0.446 11.49739443134301
0.4465 11.499576713707087
0.447 11.501611415018575
0.4475 11.502837320790958
0.448 11.503411151309594
0.4485 11.503737784064922
0.449 11.503612148061771
0.4495 11.502864751569488
0.45 11.501699967895371
0.4505 11.499966934037241
0.451 11.497545214602416
0.4515 11.495018306948277
0.452 11.493048855748532
0.4525 11.491748370821826
0.453 11.490906655351656
0.4535 11.490377099089438
0.454 11.490117488509805
0.4545 11.490159780514302
0.455 11.490668062294423
0.4555 11.491957061030673
0.456 11.494259233775109
0.4565 11.497271239803409
0.457 11.500283729005739
0.4575 11.502766036009119
0.458 11.504016071970502
0.4585 11.503263956570587
0.459 11.501184468305707
0.4595 11.499346202972559
0.46 11.498243477761564
0.4605 11.497325795802718
0.461 11.49621298811916
0.4615 11.49509541675163
0.462 11.494233824631225
0.4625 11.493638092586098
0.463 11.493168908732661
0.4635 11.492714004134777
0.464 11.492300632164612
0.4645 11.492114984025237
0.465 11.492598485781686
0.4655 11.494468198993848
0.466 11.498453383918987
0.4665 11.504623279642372
0.467 11.511010084761773
0.4675 11.513597329110455
0.468 11.510466530065562
0.4685 11.50463324332465
0.469 11.500036050828745
0.4695 11.497686978045552
0.47 11.496660477270192
0.4705 11.49607434515252
0.471 11.495681194234075
0.4715 11.49556644972945
0.472 11.49577317608984
0.4725 11.49618824931253
0.473 11.496597920327096
0.4735 11.496797324287018
0.474 11.496616667537035
0.4745 11.496036552168265
0.475 11.4954705520478
0.4755 11.496205347127892
0.476 11.500468036136548
0.4765 11.508540119666337
0.477 11.516113642133872
0.4775 11.518678631016622
0.478 11.516237806297339
0.4785 11.512187873404487
0.479 11.509527708069106
0.4795 11.508840672100996
0.48 11.50921089146055
0.4805 11.509840128060189
0.481 11.510774797250287
0.4815 11.512638317029742
0.482 11.515645376413191
0.4825 11.518860658053791
0.483 11.520453876939536
0.4835 11.519078770204475
0.484 11.515564264236145
0.4845 11.51293221998703
0.485 11.513783443840142
0.4855 11.51812573737484
0.486 11.523175316601874
0.4865 11.52547283861353
0.487 11.524365970323112
0.4875 11.521954076281487
0.488 11.520193564419978
0.4885 11.51977927149037
0.489 11.520822556795872
0.4895 11.5230506985222
0.49 11.525658863162038
0.4905 11.527633070723907
0.491 11.528664963352439
0.4915 11.5294651897202
0.492 11.530818757011266
0.4925 11.532256716756399
0.493 11.53147292175012
0.4935 11.526848846044873
0.494 11.521478882304267
0.4945 11.521829070234402
0.495 11.53154776712997
0.4955 11.54606305895105
0.496 11.556154684110444
0.4965 11.558495938844649
0.497 11.557068411683778
0.4975 11.556023188001285
0.498 11.556495047839805
0.4985 11.558291232550578
0.499 11.561250783225729
0.4995 11.564926497814886
0.5 11.56800483500995
0.5005 11.569021331652971
0.501 11.568444166627264
0.5015 11.569436562904533
0.502 11.575106280764805
0.5025 11.583535552308488
0.503 11.588548648250336
0.5035 11.588340452563719
0.504 11.58746690755787
0.5045 11.589782396074432
0.505 11.594432716434573
0.5055 11.598399490556675
0.506 11.600652244155592
0.5065 11.60253274633129
0.507 11.605441471251426
0.5075 11.609787916450992
0.508 11.615527941535385
0.5085 11.62282849115058
0.509 11.632003323922705
0.5095 11.641701490942607
0.51 11.647067598036879
0.5105 11.643697447123595
0.511 11.63408546324961
0.5115 11.626928997589063
0.512 11.62995287486232
0.5125 11.641537997533066
0.513 11.65311050706938
0.5135 11.660414773462973
0.514 11.665172676792539
0.5145 11.66943746123412
0.515 11.673651122582369
0.5155 11.677962033113884
0.516 11.68289635290733
0.5165 11.689137213580244
0.517 11.697238773598981
0.5175 11.707317515180781
0.518 11.718699003204135
0.5185 11.730160619974535
0.519 11.740254078423826
0.5195 11.745810141557305
0.52 11.74279511102984
0.5205 11.73302536642923
0.521 11.7245114571066
0.5215 11.723208923980737
0.522 11.729099449463837
0.5225 11.737773595469486
0.523 11.745033207771412
0.5235 11.749985735590217
0.524 11.75367066652061
0.5245 11.75707835194146
0.525 11.760849808272196
0.5255 11.765545118052993
0.526 11.771865266734375
0.5265 11.780826179289432
0.527 11.793475181347594
0.5275 11.809835172992928
0.528 11.827920389574357
0.5285 11.84358481350923
0.529 11.851123505049875
0.5295 11.846841760372117
0.53 11.83515700774465
0.5305 11.825904220098023
0.531 11.822994468235295
0.5315 11.823473241703757
0.532 11.825293705057986
0.5325 11.827936438612392
0.533 11.830247619698662
0.5335 11.831532777613338
0.534 11.832494611142115
0.5345 11.834709859854941
0.535 11.839810172108374
0.5355 11.849550890949258
0.536 11.865987964657036
0.5365 11.888831078981598
0.537 11.910540923738543
0.5375 11.919869229328759
0.538 11.91476784469941
0.5385 11.903052257434892
0.539 11.890622747020592
0.5395 11.879279858159856
0.54 11.870917151193462
0.5405 11.867248220779215
0.541 11.86741773121481
0.5415 11.869226174345672
0.542 11.87126097848038
0.5425 11.872872377877703
0.543 11.873609538630374
0.5435 11.873458118725578
0.544 11.873359094452544
0.5445 11.875385479196426
0.545 11.882291996192192
0.5455 11.896172208058191
0.546 11.915910498729081
0.5465 11.933448383498709
0.547 11.9368901034314
0.5475 11.924707374972146
0.548 11.9083686966253
0.5485 11.89659701748799
0.549 11.889477195772342
0.5495 11.885279211022526
0.55 11.883612560471773
0.5505 11.883986574662755
0.551 11.885323650932902
0.5515 11.886768683755784
0.552 11.888047841846243
0.5525 11.889136377180625
0.553 11.88985238597783
0.5535 11.88986595150975
0.554 11.889902213263538
0.5545 11.89325967826334
0.555 11.904618700268196
0.5555 11.925408639218178
0.556 11.947557535161787
0.5565 11.952971857104762
0.557 11.93346196603636
0.5575 11.90603915738655
0.558 11.889877494914431
0.5585 11.885643911458237
0.559 11.885614160130705
0.5595 11.88597087213716
0.56 11.886602871705877
0.5605 11.887784021440046
0.561 11.88931573989621
0.5615 11.890815775896792
0.562 11.892027060396098
0.5625 11.892881340702596
0.563 11.893440097021395
0.5635 11.893969735892513
0.564 11.89531266529354
0.5645 11.898677286149203
0.565 11.90493352064882
0.5655 11.913374845419424
0.566 11.919233689298084
0.5665 11.916684918698342
0.567 11.907739861339943
0.5675 11.899933024626618
0.568 11.896756740912155
0.5685 11.896753571539245
0.569 11.897907397188836
0.5695 11.899483419791904
0.57 11.901428319284372
0.5705 11.903645786676934
0.571 11.905866611764585
0.5715 11.907834604074955
0.572 11.909431747621712
0.5725 11.910458375516503
0.573 11.91075561264685
0.5735 11.911040933826945
0.574 11.912778482744384
0.5745 11.916198483301672
0.575 11.920206392740118
0.5755 11.923861097524748
0.576 11.924976116407683
0.5765 11.921449165239489
0.577 11.915526430269464
0.5775 11.911574004072905
0.578 11.911195567810795
0.5785 11.913006674031402
0.579 11.91533753033376
0.5795 11.917635547595738
0.58 11.919810258918867
0.5805 11.921608338227815
0.581 11.922847289838382
0.5815 11.92373755515103
0.582 11.924390940276387
0.5825 11.92438805550069
0.583 11.923502763779167
0.5835 11.922387632891438
0.584 11.92164977219919
0.5845 11.921148714742118
0.585 11.920840179646541
0.5855 11.920695473066067
0.586 11.920036904225343
0.5865 11.91853306498808
0.587 11.916750526884728
0.5875 11.915402859794375
0.588 11.914833083125734
0.5885 11.915179847279672
0.589 11.916561193919096
0.5895 11.918703150559315
0.59 11.920469951248547
0.5905 11.920625762281235
0.591 11.919011468429508
0.5915 11.916236230162289
0.592 11.912724205308441
0.5925 11.909038793745543
0.593 11.906355009857466
0.5935 11.90512040548125
0.594 11.904225671210318
0.5945 11.902811678287458
0.595 11.901210477362943
0.5955 11.899858796865905
0.596 11.89870716726564
0.5965 11.897642151429581
0.597 11.896851704253757
0.5975 11.896763088579762
0.598 11.897855460954437
0.5985 11.900628500322709
0.599 11.905511300077345
0.5995 11.911883255528183
0.6 11.917406159119944
0.6005 11.919692569503932
0.601 11.918081545874278
0.6015 11.913310448184609
0.602 11.907041205856666
0.6025 11.901881483625571
0.603 11.899466844861918
0.6035 11.898736541303775
0.604 11.897985749054955
0.6045 11.896948528576006
0.605 11.896104812723989
0.6055 11.895650120922477
0.606 11.895556870261208
0.6065 11.89586441162542
0.607 11.896898382614262
0.6075 11.899219488859538
0.608 11.903321649755616
0.6085 11.909120651312056
0.609 11.915357221064236
0.6095 11.919904540983856
0.61 11.921168350701597
0.6105 11.919004527242196
0.611 11.914630535148026
0.6115 11.910070666906863
0.612 11.907237729600949
0.6125 11.906853346038245
0.613 11.90807218448064
0.6135 11.909620785991427
0.614 11.911030843706266
0.6145 11.912458859419571
0.615 11.914036627167777
0.6155 11.915863573809942
0.616 11.918332511531554
0.6165 11.922222582298419
0.617 11.928459951765978
0.6175 11.937414979123934
0.618 11.947724451931636
0.6185 11.956181337019549
0.619 11.960553104177356
0.6195 11.961182324544088
0.62 11.958660386676849
0.6205 11.953822123651578
0.621 11.949072537868117
0.6215 11.9467629972555
0.622 11.947488047635451
0.6225 11.950152051522702
0.623 11.953310420960891
0.6235 11.956289570811121
0.624 11.958953404000402
0.6245 11.961048403866721
0.625 11.96243404513684
0.6255 11.963645174201206
0.626 11.965924288532149
0.6265 11.970925725226055
0.627 11.979818868160228
0.6275 11.991046872074369
0.628 11.999452290070442
0.6285 12.001048500650645
0.629 11.997549005188963
0.6295 11.99246624657288
0.63 11.987194750896576
0.6305 11.982541091269011
0.631 11.979567412609763
0.6315 11.97886088450244
0.632 11.980269927681226
0.6325 11.983223149256892
0.633 11.987327234270273
0.6335 11.992120859534191
0.634 11.99613253680243
0.6345 11.997687778952857
0.635 11.99715925026373
0.6355 11.997100624772694
0.636 12.000118639549486
0.6365 12.007401441552103
0.637 12.01752930230636
0.6375 12.025747013522244
0.638 12.027288420000028
0.6385 12.02271194713724
0.639 12.016731455942987
0.6395 12.012579769968896
0.64 12.010638550020966
0.6405 12.010500263827923
0.641 12.012033961196357
0.6415 12.015399099961977
0.642 12.02087191697718
0.6425 12.028773140355304
0.643 12.038591468597671
0.6435 12.047249279381782
0.644 12.050426554164575
0.6445 12.047913972234726
0.645 12.0445122601626
0.6455 12.044619713262493
0.646 12.049237958361287
0.6465 12.056526083204732
0.647 12.062769856169636
0.6475 12.064906189641695
0.648 12.063575407789214
0.6485 12.062373426566706
0.649 12.063847838811641
0.6495 12.06763528099093
0.65 12.07217168687376
0.6505 12.076677805340152
0.651 12.081559721864407
0.6515 12.088173539574923
0.652 12.098837123552412
0.6525 12.115266181647117
0.653 12.133683354020315
0.6535 12.14338849091814
0.654 12.138001678788656
0.6545 12.124922939748428
0.655 12.116203094270938
0.6555 12.116279690479372
0.656 12.121967715912126
0.6565 12.12822530737247
0.657 12.131882068284876
0.6575 12.132341325492304
0.658 12.13109008567851
0.6585 12.130704185324005
0.659 12.133231616747723
0.6595 12.138979878136423
0.66 12.146792903531756
0.6605 12.155688707752438
0.661 12.166583347841387
0.6615 12.18246810773819
0.662 12.20385200524616
0.6625 12.22176115627767
0.663 12.224653257292184
0.6635 12.214362544643334
0.664 12.201767825803058
0.6645 12.194241214742606
0.665 12.193384003448399
0.6655 12.196651624294136
0.666 12.200873940133482
0.6665 12.204489230808237
0.667 12.207120456117126
0.6675 12.208849639460164
0.668 12.20973570086513
0.6685 12.209739217072402
0.669 12.209366482505603
0.6695 12.21029843688265
0.67 12.21482386989513
0.6705 12.224871663907448
0.671 12.242347003334386
0.6715 12.267456320634354
0.672 12.290098512807047
0.6725 12.293945477708535
0.673 12.280559398775571
0.6735 12.266381915649655
0.674 12.259310356321576
0.6745 12.257941879330103
0.675 12.25953628263771
0.6755 12.262257490630985
0.676 12.26514724579434
0.6765 12.267916625613642
0.677 12.270668298950111
0.6775 12.273559715091716
0.678 12.276581287030114
0.6785 12.279472054446527
0.679 12.28165448049946
0.6795 12.282528867847459
0.68 12.283267867211832
0.6805 12.289532274636118
0.681 12.309165557681789
0.6815 12.337362611323817
0.682 12.351269701322698
0.6825 12.342074433566507
0.683 12.327472577963311
0.6835 12.320220048528585
0.684 12.318680192665395
0.6845 12.31929362594523
0.685 12.32081755085843
0.6855 12.322851034048567
0.686 12.32518582928199
0.6865 12.327716812759613
0.687 12.330414978678094
0.6875 12.33326261917412
0.688 12.336332963131381
0.6885 12.339688517452652
0.689 12.342990786065775
0.6895 12.345134396626358
0.69 12.345415050105947
0.6905 12.346050389602508
0.691 12.350617863033778
0.6915 12.357355765059955
0.692 12.361276368916473
0.6925 12.362746876498806
0.693 12.364505846959714
0.6935 12.366634768157597
0.694 12.3684874005663
0.6945 12.370137328829648
0.695 12.371872302835397
0.6955 12.373849282519972
0.696 12.37608189605026
0.6965 12.378475395470966
0.697 12.380918541804279
0.6975 12.383421816787974
0.698 12.386102990504908
0.6985 12.388898746915467
0.699 12.391461575470773
0.6995 12.393853891217686
0.7 12.397203091107075
0.7005 12.402421758626163
0.701 12.407512085407314
0.7015 12.409291822373108
0.702 12.408530350712025
0.7025 12.408545779107458
0.703 12.410467941558833
0.7035 12.413474025409231
0.704 12.41678433559679
0.7045 12.420193415873419
0.705 12.42374244029069
0.7055 12.427448129184038
0.706 12.43117863161188
0.7065 12.434731882566878
0.707 12.438059885556724
0.7075 12.441295125220906
0.708 12.444471741815592
0.7085 12.447463861904781
0.709 12.450372816001236
0.7095 12.45370451877987
0.71 12.457760728083597
0.7105 12.462074074130589
0.711 12.465802730447903
0.7115 12.468736151785103
0.712 12.47139856559867
0.7125 12.474351560820717
0.713 12.477782522773326
0.7135 12.481693128300082
0.714 12.486114638065876
0.7145 12.49127977996683
0.715 12.4975202361887
0.7155 12.50470885402065
0.716 12.51151416416126
0.7165 12.515963113408334
0.717 12.517358743558054
0.7175 12.516843888509099
0.718 12.516151099765837
0.7185 12.51692851058973
0.719 12.520322428120837
0.7195 12.525814447428642
0.72 12.53121181549704
0.7205 12.534688165573966
0.721 12.536309130984657
0.7215 12.537248418538384
0.722 12.538411759945232
0.7225 12.54000500487149
0.723 12.541926632064582
0.7235 12.544163188187662
0.724 12.546965897191493
0.7245 12.550831859535306
0.725 12.556141529961183
0.7255 12.562257536400102
0.726 12.567069276004867
0.7265 12.56849113664479
0.727 12.56670067437488
0.7275 12.563808728411361
0.728 12.561740826454988
0.7285 12.561569387280821
0.729 12.56354899980447
0.7295 12.566510386468172
0.73 12.568765987940063
0.7305 12.569846897985892
0.731 12.570231817113433
0.7315 12.570208382406276
0.732 12.56980974395116
0.7325 12.569083315484827
0.733 12.567984905755013
0.7335 12.56672715742794
0.734 12.566492167605373
0.7345 12.568801279554132
0.735 12.573507872234883
0.7355 12.578122601713615
0.736 12.57979134439177
0.7365 12.577691281589688
0.737 12.573312231514693
0.7375 12.568707859057424
0.738 12.56518995764833
0.7385 12.56356074444214
0.739 12.56404305737363
0.7395 12.565892981925794
0.74 12.567984321866478
0.7405 12.569699148053646
0.741 12.570857536781046
0.7415 12.571902100440559
0.742 12.573430076279879
0.7425 12.574106538367863
0.743 12.570571227148521
0.7435 12.561354023332596
0.744 12.550177693161062
0.7445 12.543787526419932
0.745 12.54551827750011
0.7455 12.552036466188428
0.746 12.55782042137391
0.7465 12.560560315784686
0.747 12.5606297786788
0.7475 12.559080870080804
0.748 12.55781337710888
0.7485 12.559224829416491
0.749 12.564052768652934
0.7495 12.570461153674929
0.75 12.57574639438368
0.7505 12.578508952902665
0.751 12.580983158754877
0.7515 12.590323575222952
0.752 12.610925956376063
0.7525 12.632885176018005
0.753 12.636729435695718
0.7535 12.61159516549496
0.754 12.567462896936386
0.7545 12.53056232893829
0.755 12.519352497536746
0.7555 12.528303861088864
0.756 12.542695330876898
0.7565 12.554620794708496
0.757 12.561950703348797
0.7575 12.5657528557875
0.758 12.568988716692134
0.7585 12.573426327107034
0.759 12.578310486845668
0.7595 12.582322364937417
0.76 12.585578105304487
0.7605 12.590255203809017
0.761 12.599750414510739
0.7615 12.61513129842387
0.762 12.631747437471104
0.7625 12.64059144393538
0.763 12.633281931132208
0.7635 12.610358384015305
0.764 12.58377355306458
0.7645 12.566681061209126
0.765 12.562512101246659
0.7655 12.566105940665517
0.766 12.571438141128935
0.7665 12.575505427749144
0.767 12.57798097338208
0.7675 12.57984681268451
0.768 12.582000077563164
0.7685 12.58470054507321
0.769 12.588002947375562
0.7695 12.59203508982427
0.77 12.596788730780704
0.7705 12.60171698082416
0.771 12.605724376276298
0.7715 12.608128177687876
0.772 12.60855452194397
0.7725 12.605505066239596
0.773 12.597959356091787
0.7735 12.588169839824937
0.774 12.580011804470745
0.7745 12.575629054566418
0.775 12.574563865802782
0.7755 12.575095705534997
0.776 12.57584531863314
0.7765 12.576309578263674
0.777 12.5765782368343
0.7775 12.576957052138924
0.778 12.577766005190993
0.7785 12.5790850285295
0.779 12.580842404301029
0.7795 12.583467992064028
0.78 12.587818569907052
0.7805 12.593201578242772
0.781 12.59609453198509
0.7815 12.593795883159578
0.782 12.58803878793323
0.7825 12.582010519059017
0.783 12.576977932951722
0.7835 12.572982849220944
0.784 12.569919032111907
0.7845 12.56768709746069
0.785 12.566182459654668
0.7855 12.565235554675004
0.786 12.564558635162532
0.7865 12.56388086662629
0.787 12.563204467515055
0.7875 12.56279850355117
0.788 12.562754273963725
0.7885 12.562897461519887
0.789 12.56327854562423
0.7895 12.564082572461503
0.79 12.56470245689024
0.7905 12.563973532805084
0.791 12.56183742581871
0.7915 12.559283691567034
0.792 12.55703101794232
0.7925 12.555117127756139
0.793 12.55340295803269
0.7935 12.551865099988513
0.794 12.550517776318488
0.7945 12.549294371527454
0.795 12.548076718253101
0.7955 12.546799608149128
0.796 12.545600739679001
0.7965 12.54502251348566
0.797 12.545571030194312
0.7975 12.546810127422
0.798 12.54775835118812
0.7985 12.5483015246131
0.799 12.549044464999598
0.7995 12.549839789667585
0.8 12.549713887609142
0.8005 12.548322289798284
0.801 12.546320487253665
0.8015 12.544454582647814
0.802 12.542984830993943
0.8025 12.541815289675563
0.803 12.540766660889249
0.8035 12.539722297004085
0.804 12.538658680155207
0.8045 12.537505674962501
0.805 12.535972473418374
0.8055 12.533805092027622
0.806 12.531246515632054
0.8065 12.528880577604406
0.807 12.526924434988208
0.8075 12.52523215146516
0.808 12.52388843499339
0.8085 12.523156913609272
0.809 12.522694614157148
0.8095 12.521717315207246
0.81 12.519857621498675
0.8105 12.517424707181172
0.811 12.514956132318966
0.8115 12.512761407556807
0.812 12.510938431898017
0.8125 12.509558642853685
0.813 12.508687017757746
0.8135 12.508285870462169
0.814 12.508014127339068
0.8145 12.507279978775491
0.815 12.50574635805964
0.8155 12.503351761437065
0.816 12.499757939765969
0.8165 12.4948371111683
0.817 12.489806822817263
0.8175 12.48650049179181
0.818 12.485339327543505
0.8185 12.48518409643812
0.819 12.484900393707479
0.8195 12.4840339388891
0.82 12.482585304177176
0.8205 12.48083369842668
0.821 12.478997078871023
0.8215 12.477139629732173
0.822 12.47552544835113
0.8225 12.474790071841204
0.823 12.475296155851579
0.8235 12.476410960362228
0.824 12.476924254922258
0.8245 12.476244033823997
0.825 12.474273486523158
0.8255 12.469912658562466
0.826 12.461680321936251
0.8265 12.450958407909399
0.827 12.4416506450355
0.8275 12.435716248385107
0.828 12.432202428017748
0.8285 12.429992706663088
0.829 12.428794834049159
0.8295 12.42832846079037
0.83 12.42796032239915
0.8305 12.426939781195605
0.831 12.424755501081707
0.8315 12.421800677241103
0.832 12.419444625817585
0.8325 12.418639878988403
0.833 12.418797378811634
0.8335 12.418191792129393
0.834 12.414938662937319
0.8345 12.408480723795682
0.835 12.400174591008605
0.8355 12.391629056324883
0.836 12.383940179086716
0.8365 12.378001084753128
0.837 12.373888113896195
0.8375 12.370858752015218
0.838 12.368427779658058
0.8385 12.366759802730568
0.839 12.366398909718109
0.8395 12.367956711915093
0.84 12.371239862039419
0.8405 12.374603134308872
0.841 12.376770785055042
0.8415 12.379203093924938
0.842 12.384256807736511
0.8425 12.392157454415814
0.843 12.400717875243219
0.8435 12.404935708373598
0.844 12.39870235937198
0.8445 12.382368385199294
0.845 12.363831475093908
0.8455 12.349581485156326
0.846 12.340516373629965
0.8465 12.334991081912547
0.847 12.331624904661732
0.8475 12.329920383613866
0.848 12.32993168965073
0.8485 12.3322123982714
0.849 12.338105253236511
0.8495 12.347707786970416
0.85 12.356365213703059
0.8505 12.358949405742182
0.851 12.359077474312274
0.8515 12.364140812961969
0.852 12.373519230908263
0.8525 12.381354950473836
0.853 12.384790833648696
0.8535 12.382219232458342
0.854 12.370861325884375
0.8545 12.353011983048363
0.855 12.336639165229991
0.8555 12.32699760198044
0.856 12.323347624975773
0.8565 12.322735339158418
0.857 12.323358104417094
0.8575 12.324611044832766
0.858 12.326103096672531
0.8585 12.327388160576552
0.859 12.327804710613092
0.8595 12.326455612834616
0.86 12.324554033130477
0.8605 12.326905198458308
0.861 12.335693574416075
0.8615 12.345866802780707
0.862 12.35173035808551
0.8625 12.353239191878982
0.863 12.353795352601614
0.8635 12.354582373195901
0.864 12.353416882121865
0.8645 12.349295486372158
0.865 12.344865033556522
0.8655 12.342975161736534
0.866 12.343742544995065
0.8665 12.345761927883592
0.867 12.34772072830116
0.8675 12.34850213843995
0.868 12.347827783405178
0.8685 12.346715721317404
0.869 12.345214883439178
0.8695 12.342438771801122
0.87 12.341417751589718
0.8705 12.346827013951364
0.871 12.356398350662223
0.8715 12.362835888673034
0.872 12.363261449758086
0.8725 12.36111971850742
0.873 12.360522693791319
0.8735 12.361666827839384
0.874 12.361482611642346
0.8745 12.358231191725858
0.875 12.354190173349663
0.8755 12.352694418317375
0.876 12.353961229863073
0.8765 12.354598130346803
0.877 12.35125036660659
0.8775 12.3445874764954
0.878 12.338071685697477
0.8785 12.334129336515838
0.879 12.333348810282024
0.8795 12.334989168535417
0.88 12.337211291093867
0.8805 12.338369661050235
0.881 12.337986689976576
0.8815 12.336577636416289
0.882 12.335210174200482
0.8825 12.335260766306194
0.883 12.33765638632295
0.8835 12.341252052771265
0.884 12.343028145635886
0.8845 12.341875625627234
0.885 12.340497733490375
0.8855 12.3407858030788
0.886 12.340078993263736
0.8865 12.335302783537992
0.887 12.327444478871053
0.8875 12.32007773967367
0.888 12.316293722581433
0.8885 12.316478463161763
0.889 12.317613910891973
0.8895 12.316783231392188
0.89 12.313849593253904
0.8905 12.310071057478828
0.891 12.306397130191344
0.8915 12.303223716209635
0.892 12.300989666077955
0.8925 12.300642535514987
0.893 12.30299941479854
0.8935 12.306707977686814
0.894 12.308273015718393
0.8945 12.306054991674609
0.895 12.301449326830896
0.8955 12.295644860155734
0.896 12.289213471344999
0.8965 12.283180778319737
0.897 12.278583656425026
0.8975 12.27587486866551
0.898 12.274687685407804
0.8985 12.273975276340897
0.899 12.272849953298506
0.8995 12.271201042787814
0.9 12.269412515245973
0.9005 12.267854910181105
0.901 12.26670424685957
0.9015 12.26633221984178
0.902 12.268846771553603
0.9025 12.279740431680645
0.903 12.302494098179062
0.9035 12.325322992868928
0.904 12.327631767905848
0.9045 12.3082746997879
0.905 12.283861780464333
0.9055 12.264927438596475
0.906 12.252029809262256
0.9065 12.243645170867806
0.907 12.23981722231847
0.9075 12.239924592452494
0.908 12.241089493402262
0.9085 12.240782601149109
0.909 12.238705447948417
0.9095 12.235880936671412
0.91 12.233254961527019
0.9105 12.231188129903456
0.911 12.229717816767577
0.9115 12.229487999493335
0.912 12.233645434997529
0.9125 12.246464420251401
0.913 12.263771451495122
0.9135 12.27009212776535
0.914 12.258366253136673
0.9145 12.239801057340843
0.915 12.225793331675279
0.9155 12.217869517038048
0.916 12.213228030095545
0.9165 12.209518701948168
0.917 12.206029081253439
0.9175 12.202958251563148
0.918 12.200429632663388
0.9185 12.198223880184953
0.919 12.196116231161815
0.9195 12.19417338860424
0.92 12.19248352790237
0.9205 12.190779765045408
0.921 12.189305495018894
0.9215 12.191768961116127
0.922 12.20568106090626
0.9225 12.231573401656492
0.923 12.251706629037217
0.9235 12.246550043381257
0.924 12.221337565467719
0.9245 12.19570534521196
0.925 12.17924539503767
0.9255 12.170559421052493
0.926 12.165438785898944
0.9265 12.160665423391228
0.927 12.15536230571203
0.9275 12.150924310555682
0.928 12.149280428415727
0.9285 12.150706549106422
0.929 12.153768442118315
0.9295 12.156893415866017
0.93 12.158203494810488
0.9305 12.15723024159192
0.931 12.15955975597238
0.9315 12.172752041083703
0.932 12.192627506375759
0.9325 12.202894994931176
0.933 12.194048864015118
0.9335 12.173046277400532
0.934 12.152789203314144
0.9345 12.13971401287021
0.935 12.133141551909246
0.9355 12.130359147598229
0.936 12.129026505926285
0.9365 12.127532518770971
0.937 12.125015496184092
0.9375 12.121561251287316
0.938 12.118518212414498
0.9385 12.118333866119047
0.939 12.122321498270606
0.9395 12.126039837683466
0.94 12.122597171615
0.9405 12.117109720859498
0.941 12.12835523977221
0.9415 12.16749270552799
0.942 12.21798217146783
0.9425 12.244185051014716
0.943 12.226281965772392
0.9435 12.181899196823041
0.944 12.142204399800592
0.9445 12.11959427228406
0.945 12.10982831694963
0.9455 12.105834650630017
0.946 12.102477834065757
0.9465 12.096898636785232
0.947 12.08890930022198
0.9475 12.08136107964656
0.948 12.07829586509361
0.9485 12.079977623903924
0.949 12.08153655367485
0.9495 12.079861251423305
0.95 12.077396115722754
0.9505 12.077854345944546
0.951 12.082124360913868
0.9515 12.087652371684706
0.952 12.09088930994888
0.9525 12.090039848610333
0.953 12.085531599557777
0.9535 12.07938974230664
0.954 12.07419309931844
0.9545 12.071613973744578
0.955 12.071722018839536
0.9555 12.072584630576019
0.956 12.070325995775539
0.9565 12.061515304495897
0.957 12.048084129618418
0.9575 12.03973650011425
0.958 12.043242646749926
0.9585 12.05061715318917
0.959 12.052314555763713
0.9595 12.050576898804819
0.96 12.050307677906828
0.9605 12.051885085505736
0.961 12.05369750277991
0.9615 12.054688874747656
0.962 12.054458748834
0.9625 12.052899611457567
0.963 12.050620664453442
0.9635 12.049114510484655
0.964 12.049870764916998
0.9645 12.053345492253664
0.965 12.058406891664974
0.9655 12.06260437375107
0.966 12.063496655608033
0.9665 12.059991094985074
0.967 12.054082619203152
0.9675 12.049431904363265
0.968 12.045625925888123
0.9685 12.040561765243881
0.969 12.036297958123184
0.9695 12.03539672550279
0.97 12.037100855339647
0.9705 12.039241444360096
0.971 12.040611552661728
0.9715 12.041138705710098
0.972 12.040950930324628
0.9725 12.040175983853446
0.973 12.039445924285117
0.9735 12.039786495904961
0.974 12.041614519767561
0.9745 12.044102855894748
0.975 12.046024232539567
0.9755 12.04676176315404
0.976 12.046049122856596
0.9765 12.044243113437188
0.977 12.04263632809043
0.9775 12.041505020099331
0.978 12.039988863182456
0.9785 12.038199013217833
0.979 12.037160651091801
0.9795 12.037527182320156
0.98 12.039331739110596
0.9805 12.042462296702988
0.981 12.047091499824868
0.9815 12.05328025832418
0.982 12.0599257061491
0.9825 12.065081196852544
0.983 12.068400402717243
0.9835 12.071097039475918
0.984 12.07284178392261
0.9845 12.072190061728131
0.985 12.069448914500311
0.9855 12.06642247477057
0.986 12.064620015992533
0.9865 12.06403701451619
0.987 12.063593364620315
0.9875 12.063061951675044
0.988 12.063056562101119
0.9885 12.06381431749782
0.989 12.065119125919212
0.9895 12.066733010879856
0.99 12.068612668520009
0.9905 12.070902401772004
0.991 12.073846331776055
0.9915 12.077711031860039
0.992 12.082596418622456
0.9925 12.088404536259882
0.993 12.095076023656349
0.9935 12.101922515713815
0.994 12.106392152138339
0.9945 12.105277986176334
0.995 12.098449779327163
0.9955 12.090075787587713
0.996 12.084708793304598
0.9965 12.08358327481386
0.997 12.085736830059476
0.9975 12.089712980838767
0.998 12.093728865127185
0.9985 12.096548989866596
0.999 12.098214399615069
0.9995 12.09959892887842
1.0 12.101653442537755
1.0005 12.105253651091031
1.001 12.110913792070418
1.0015 12.11774501915984
1.002 12.123059872511485
1.0025 12.124704276496084
1.003 12.12320240958759
1.0035 12.120377099381452
1.004 12.117490003607722
1.0045 12.115042495864172
1.005 12.113064950273175
1.0055 12.111542427879188
1.006 12.110434778282661
1.0065 12.10974231483812
1.007 12.109746789403387
1.0075 12.110634249116801
1.008 12.112105039040353
1.0085 12.11379565916477
1.009 12.116078366500789
1.0095 12.119925543798852
1.01 12.126542928531213
1.0105 12.138162228215952
1.011 12.157454532119518
1.0115 12.181965166896779
1.012 12.199564165702169
1.0125 12.194696566911583
1.013 12.160313615817854
1.0135 12.105272961991764
1.014 12.051174313994851
1.0145 12.019482510199554
1.015 12.019160465426149
1.0155 12.041770925985967
1.016 12.0693644662723
1.0165 12.089436792586861
1.017 12.099989451341754
1.0175 12.103739177824481
1.018 12.103772058158905
1.0185 12.102772063421268
1.019 12.102541514390643
1.0195 12.103819450869702
1.02 12.10681932872251
1.0205 12.111224468615559
1.021 12.115100567769924
1.0215 12.115277489197195
1.022 12.110749451877377
1.0225 12.104143363641546
1.023 12.098341201349529
1.0235 12.093963399576252
1.024 12.090437317282438
1.0245 12.087309858787313
1.025 12.084378187212002
1.0255 12.08172348173463
1.026 12.079850828777486
1.0265 12.079655080845308
1.027 12.081809164530897
1.0275 12.085942042030092
1.028 12.090759314784288
1.0285 12.095040218822485
1.029 12.098447157045987
1.0295 12.101423365718704
1.03 12.103996465576236
1.0305 12.1042735697596
1.031 12.099789532030096
1.0315 12.09094153383572
1.032 12.081340944825604
1.0325 12.073898661831153
1.033 12.068774908963745
1.0335 12.06492820695473
1.034 12.061662263817526
1.0345 12.058800747394946
1.035 12.056376023751474
1.0355 12.05453414111633
1.036 12.05347217754712
1.0365 12.053226371514713
1.037 12.053463431614647
1.0375 12.053700066881495
1.038 12.053699674575858
1.0385 12.053505872481631
1.039 12.053491384053887
1.0395 12.054068800204382
1.04 12.054671640885134
1.0405 12.053804992138877
1.041 12.050809649405435
1.0415 12.046709124874637
1.042 12.043063658693727
1.0425 12.0405501459918
1.043 12.038858767735851
1.0435 12.037421367591156
1.044 12.036000579443838
1.0445 12.034757131720317
1.045 12.03405595728927
1.0455 12.034358208262267
1.046 12.035651510748531
1.0465 12.03677264030493
1.047 12.036346504055212
1.0475 12.034637267121061
1.048 12.033133934257323
1.0485 12.032753146267533
1.049 12.032596176108575
1.0495 12.03063791520155
1.05 12.026321426861953
1.0505 12.021230546919943
1.051 12.01699827270947
1.0515 12.014099809015667
1.052 12.012257927755991
1.0525 12.010981777951569
1.053 12.009854583890812
1.0535 12.008678925344922
1.054 12.007586171535417
1.0545 12.006956381871552
1.055 12.007047781176821
1.0555 12.007244747645272
1.056 12.006332570646107
1.0565 12.004103571771806
1.057 12.001546910017398
1.0575 11.999484571450212
1.058 11.998261004745151
1.0585 11.997474245336887
1.059 11.995702668860448
1.0595 11.99186394899929
1.06 11.986317160364552
1.0605 11.9802894314747
1.061 11.975044643038862
1.0615 11.971408043974252
1.062 11.96956788378896
1.0625 11.969214027905808
1.063 11.969970792219447
1.0635 11.971614116288647
1.064 11.974040176753507
1.0645 11.97646262041385
1.065 11.976502737429273
1.0655 11.97230504054029
1.066 11.965742959815925
1.0665 11.960033594655114
1.067 11.956174806416806
1.0675 11.953683416886493
1.068 11.951670614585181
1.0685 11.949125058569473
1.069 11.945704010179062
1.0695 11.941852362934684
1.07 11.938066556447245
1.0705 11.934611107393406
1.071 11.931707337111822
1.0715 11.929665690910836
1.072 11.928970784068595
1.0725 11.930300674479506
1.073 11.93439698164101
1.0735 11.941284509343399
1.074 11.948508139479907
1.0745 11.95133483539462
1.075 11.94772261782377
1.0755 11.941141367466598
1.076 11.935932958862251
1.0765 11.933288366828476
1.077 11.932420692855837
1.0775 11.932214253526103
1.078 11.931438614212512
1.0785 11.929566129948947
1.079 11.926924035390988
1.0795 11.923728224904098
1.08 11.919842121815664
1.0805 11.91530014391954
1.081 11.910698922072436
1.0815 11.907230087748099
1.082 11.906273448997249
1.0825 11.908460067282489
1.083 11.912696185744378
1.0835 11.916362372205358
1.084 11.917077737097985
1.0845 11.914737592425196
1.085 11.911120093904158
1.0855 11.907917508903568
1.086 11.905846774139738
1.0865 11.904937177001289
1.087 11.90499185092194
1.0875 11.905752792057344
1.088 11.906917602011523
1.0885 11.90826626450322
1.089 11.909400169964654
1.0895 11.909309630969952
1.09 11.906743440903343
1.0905 11.901645504224076
1.091 11.896831734893611
1.0915 11.898193522142249
1.092 11.910020453949398
1.0925 11.927204289516693
1.093 11.937593790405247
1.0935 11.935303482770676
1.094 11.925253148247597
1.0945 11.915165845996443
1.095 11.908785921907226
1.0955 11.906020294320998
1.096 11.90567055127533
1.0965 11.906897610460861
1.097 11.909271674168105
1.0975 11.912577548135003
1.098 11.916838440278505
1.0985 11.921651143192273
1.099 11.9250318237397
1.0995 11.923941253946806
1.1 11.917090247501667
1.1005 11.90682675069399
1.101 11.89857330396511
1.1015 11.897397580695271
1.102 11.903118701620679
1.1025 11.910061433609252
1.103 11.91283075047284
1.1035 11.910682304700325
1.104 11.906442557616574
1.1045 11.90283078386715
1.105 11.900772322000092
1.1055 11.900145696285557
1.106 11.900802802363897
1.1065 11.902859929670202
1.107 11.906559123243804
1.1075 11.912073596636874
1.108 11.91918187948072
1.1085 11.92651681264807
1.109 11.931643516582271
1.1095 11.932252799511394
1.11 11.926445064374365
1.1105 11.913330414674236
1.111 11.896830411175758
1.1115 11.887580858140337
1.112 11.89470825931953
1.1125 11.912152835443136
1.113 11.923792645072178
1.1135 11.923228211934903
1.114 11.916496203503202
1.1145 11.910682274859942
1.115 11.90824528516861
1.1155 11.908792963003501
1.116 11.911387982032432
1.1165 11.915136401825437
1.117 11.919138414020244
1.1175 11.922548874992335
1.118 11.924755544845388
1.1185 11.925462813110281
1.119 11.92458254308925
1.1195 11.922310296099992
1.12 11.919032894475288
1.1205 11.915020186567938
1.121 11.910414601079266
1.1215 11.90543339097776
1.122 11.900915923604325
1.1225 11.898629416320675
1.123 11.900430568707067
1.1235 11.906555833610225
1.124 11.915276470601418
1.1245 11.924761194666901
1.125 11.934723396957386
1.1255 11.946095241409227
1.126 11.95859713546862
1.1265 11.968770115199517
1.127 11.972314851677934
1.1275 11.96865714494002
1.128 11.961180912157124
1.1285 11.953364674349073
1.129 11.94689511975937
1.1295 11.941803693214544
1.13 11.937286240033766
1.1305 11.933179528023365
1.131 11.929974965689537
1.1315 11.927879966986223
1.132 11.926506343224256
1.1325 11.92526922588621
1.133 11.923994434109394
1.1335 11.923192618235737
1.134 11.924130223167724
1.1345 11.92891459264184
1.135 11.940477303012168
1.1355 11.960263573699775
1.136 11.983009999416916
1.1365 11.997466642276185
1.137 11.99913869707546
1.1375 11.996200643715836
1.138 11.993913767160807
1.1385 11.987096027573296
1.139 11.974191514489236
1.1395 11.960767679605164
1.14 11.950803095237452
1.1405 11.944667669224023
1.141 11.941590309113066
1.1415 11.940852504797492
1.142 11.941753611299186
1.1425 11.943389108750681
1.143 11.944505127618148
1.1435 11.943717762870525
1.144 11.940869776007526
1.1445 11.938907014231711
1.145 11.942867380208467
1.1455 11.954282199886576
1.146 11.967085934235461
1.1465 11.973837176825652
1.147 11.975368432793617
1.1475 11.976577558616741
1.148 11.97676902144246
1.1485 11.973377562295303
1.149 11.967965390869347
1.1495 11.963348451660226
1.15 11.960316344555162
1.1505 11.958418114150112
1.151 11.957574532057803
1.1515 11.9586616090654
1.152 11.963174023713998
1.1525 11.9721022747999
1.153 11.983843171097869
1.1535 11.994149916161414
1.154 12.001480422185322
1.1545 12.010446019199
1.155 12.023245118683855
1.1555 12.030457257283595
1.156 12.02103290480825
1.1565 12.002079880158243
1.157 11.99631988670374
1.1575 12.011736873626523
1.158 12.028610370022426
1.1585 12.028173389181026
1.159 12.01385743235934
1.1595 11.997752723393765
1.16 11.985952489533434
1.1605 11.979782405806874
1.161 11.979861953262313
1.1615 11.986128134931521
1.162 11.996405769007817
1.1625 12.006027698308953
1.163 12.01145607670765
1.1635 12.014137859904656
1.164 12.016699711174768
1.1645 12.017966823240693
1.165 12.015834057211608
1.1655 12.011270613503017
1.166 12.006916044553135
1.1665 12.005143264653709
1.167 12.008001595427325
1.1675 12.015936733354946
1.168 12.026359716769663
1.1685 12.035690997158133
1.169 12.04235858350575
1.1695 12.046055388645124
1.17 12.047193068117744
1.1705 12.050684193396817
1.171 12.065644239469188
1.1715 12.091342496145684
1.172 12.101792912025234
1.1725 12.066953219930708
1.173 11.997542127239482
1.1735 11.931016939530656
1.174 11.888419696231624
1.1745 11.87729053045558
1.175 11.902448444708247
1.1755 11.955965953890464
1.176 12.0173697782993
1.1765 12.07177093889162
1.177 12.115400191541712
1.1775 12.144344173924841
1.178 12.153412946105076
1.1785 12.14551090572416
1.179 12.130714915774986
1.1795 12.117621764692474
1.18 12.111673794061401
1.1805 12.115551895647881
1.181 12.126092296610699
1.1815 12.135855125647167
1.182 12.14108374667085
1.1825 12.143657113830502
1.183 12.145347157189603
1.1835 12.14597208475139
1.184 12.145786338226612
1.1845 12.145997601984535
1.185 12.147641143343128
1.1855 12.151002582358322
1.186 12.15599763989479
1.1865 12.162997320052773
1.187 12.172476548909325
1.1875 12.182866875411621
1.188 12.190010575617185
1.1885 12.191159917094959
1.189 12.188322369454985
1.1895 12.186434315526272
1.19 12.18987680824309
1.1905 12.19854362597985
1.191 12.207605592714321
1.1915 12.213778260081606
1.192 12.217400122106854
1.1925 12.219125406077255
1.193 12.219487180143174
1.1935 12.21955525411015
1.194 12.2202871488852
1.1945 12.222161914824428
1.195 12.225198790034616
1.1955 12.229085823695476
1.196 12.233660196563216
1.1965 12.239218645092533
1.197 12.246029166610851
1.1975 12.25306932357041
1.198 12.258088665136684
1.1985 12.260242667973666
1.199 12.261485030184927
1.1995 12.264324852103714
1.2 12.268886667985972
1.2005 12.273106587971006
1.201 12.275979264301375
1.2015 12.278191046974568
1.202 12.279975487423924
1.2025 12.281121462415713
1.203 12.281781297110063
1.2035 12.282228270164994
1.204 12.28282495326557
1.2045 12.284157545924371
1.205 12.286553765490547
1.2055 12.289655342008453
1.206 12.292743007067022
1.2065 12.29522553640365
1.207 12.29645365983095
1.2075 12.296177510301225
1.208 12.296171717271585
1.2085 12.298988058366293
1.209 12.304314807385419
1.2095 12.309452026866703
1.21 12.31267710978287
1.2105 12.314408544689924
1.211 12.315634860881024
1.2115 12.316610314401876
1.212 12.317244965928
1.2125 12.317673442732788
1.213 12.318054405189324
1.2135 12.31855359682965
1.214 12.319730040442808
1.2145 12.32243460864043
1.215 12.327021246924852
1.2155 12.332844195194555
1.216 12.338608212661592
1.2165 12.342592045326908
1.217 12.342707644701727
1.2175 12.338762923350833
1.218 12.334144237665638
1.2185 12.332129822614833
1.219 12.332500570174227
1.2195 12.333320152764665
1.22 12.333588011905684
1.2205 12.333445065135438
1.221 12.33318098525343
1.2215 12.33293828546528
1.222 12.332823327969711
1.2225 12.332820272837305
1.223 12.332766787730785
1.2235 12.33273323159075
1.224 12.333236778767143
1.2245 12.33448742682958
1.225 12.335566730337854
1.2255 12.335458169435745
1.226 12.334661315235712
1.2265 12.334349272466293
1.227 12.334150489054815
1.2275 12.332836011532242
1.228 12.330578493812718
1.2285 12.328638491842705
1.229 12.32778770385237
1.2295 12.327965803666237
1.23 12.328720435590819
1.2305 12.329532591196314
1.231 12.330087101824729
1.2315 12.330347180564685
1.232 12.330408961380988
1.2325 12.330323619225728
1.233 12.330329260865513
1.2335 12.331297988936159
1.234 12.33352016815183
1.2345 12.33452841507375
1.235 12.331305153075727
1.2355 12.325081595766259
1.236 12.320269096304061
1.2365 12.319279828373608
1.237 12.320810646145508
1.2375 12.322448466424701
1.238 12.32282352634653
1.2385 12.321812560520462
1.239 12.320054491660118
1.2395 12.3183881168122
1.24 12.317278453953394
1.2405 12.316602051507948
1.241 12.315824102729147
1.2415 12.314438850413223
1.242 12.312317361723741
1.2425 12.30983048363372
1.243 12.307870282300845
1.2435 12.307163606226654
1.244 12.306704021610285
1.2445 12.304133720702959
1.245 12.299174928778813
1.2455 12.294438872233938
1.246 12.29220119133347
1.2465 12.29221883919143
1.247 12.292869088768091
1.2475 12.292894545511244
1.248 12.291377279086033
1.2485 12.287096568042363
1.249 12.278990916475125
1.2495 12.267763854099362
1.25 12.257266820181057
1.2505 12.252807493311748
1.251 12.255901003211006
1.2515 12.261164871841567
1.252 12.260853595832431
1.2525 12.254777494903179
1.253 12.251979476326456
1.2535 12.25686590312017
1.254 12.260949265595444
1.2545 12.256222442213184
1.255 12.246875675487361
1.2555 12.240997775672549
1.256 12.240985655326215
1.2565 12.244365059848507
1.257 12.24802176345928
1.2575 12.2499993889472
1.258 12.249212228388968
1.2585 12.245267666444503
1.259 12.23887463963913
1.2595 12.232354229162032
1.26 12.230495638951156
1.2605 12.23982493043694
1.261 12.260934838369591
1.2615 12.278804401443791
1.262 12.274825072070355
1.2625 12.251666798666113
1.263 12.225759886640786
1.2635 12.204822356667306
1.264 12.184538501286914
1.2645 12.144139909470793
1.265 12.052081351827587
1.2655 11.909548372034935
1.266 11.776137895705736
1.2665 11.720454428380743
1.267 11.74940128610997
1.2675 11.803420096073515
1.268 11.82327065464393
1.2685 11.811457473141799
1.269 11.81629123818089
1.2695 11.884599974334973
1.27 12.048619753779219
1.2705 12.260199144239563
1.271 12.357388954448288
1.2715 12.289192360076546
1.272 12.20331857526739
1.2725 12.180587122063555
1.273 12.186330729599943
1.2735 12.189378811536658
1.274 12.184993214899864
1.2745 12.177718870187187
1.275 12.172042518788688
1.2755 12.170705792989908
1.276 12.175172388026263
1.2765 12.185234111260462
1.277 12.197936877512783
1.2775 12.208743822342393
1.278 12.215921469297124
1.2785 12.221742288254193
1.279 12.226410847032055
1.2795 12.226513105177157
1.28 12.220272839954573
1.2805 12.204974233100119
1.281 12.179775474558484
1.2815 12.156217364180419
1.282 12.148322170308061
1.2825 12.15671413629906
1.283 12.168110227890379
1.2835 12.156908873005383
1.284 12.08202550816864
1.2845 11.890731220647185
1.285 11.558130545144737
1.2855 11.152453684353434
1.286 10.79445252012892
1.2865 10.528793470643345
1.287 10.334793643054612
1.2875 10.201995188031086
1.288 10.12750329338949
1.2885 10.092279807798748
1.289 10.067408271385657
1.2895 10.033492707124568
1.29 9.989674954548379
1.2905 9.948167406019222
1.291 9.920606303268274
1.2915 9.908789293682526
1.292 9.907741092263661
1.2925 9.911660603773027
1.293 9.91585422577291
1.2935 9.918121876086426
1.294 9.918972805618472
1.2945 9.919632267984012
1.295 9.921027777770478
1.2955 9.923941357286369
1.296 9.927292925153205
1.2965 9.928009402446682
1.297 9.925765758362187
1.2975 9.92536897701393
1.298 9.931158637557536
1.2985 9.940168008429106
1.299 9.943781740600029
1.2995 9.936668502318424
1.3 9.921515356729342
1.3005 9.905577581645622
1.301 9.89507408022263
1.3015 9.89261865847484
1.302 9.897782834658992
1.3025 9.907834011969959
1.303 9.918836609005426
1.3035 9.927366720736073
1.304 9.931447320345631
1.3045 9.931124707125898
1.305 9.928651550070219
1.3055 9.925715148368946
1.306 9.921304296058315
1.3065 9.915080523914865
1.307 9.910765301947512
1.3075 9.912818127764472
1.308 9.92100936838837
1.3085 9.930044683044352
1.309 9.934846399011787
1.3095 9.934683715997538
1.31 9.931766058931045
1.3105 9.92876463483787
1.311 9.927435427349542
1.3115 9.927664927488605
1.312 9.92949382105967
1.3125 9.935905254587285
1.313 9.950075648051973
1.3135 9.969577663729075
1.314 9.986721670765911
1.3145 9.996431567626251
1.315 10.000164294846952
1.3155 9.999193898601595
1.316 9.991760002992033
1.3165 9.980323572480648
1.317 9.972971571118611
1.3175 9.97434333873471
1.318 9.980589498803424
1.3185 9.984626073040834
1.319 9.983653818800226
1.3195 9.979830776018078
1.32 9.976075906776694
1.3205 9.97365301535165
1.321 9.972745748834088
1.3215 9.973626061815564
1.322 9.976600097416407
1.3225 9.980785827753644
1.323 9.98444816987835
1.3235 9.987929007719716
1.324 9.99429925893021
1.3245 10.004187121463639
1.325 10.01298035993627
1.3255 10.01607852517438
1.326 10.013229917180174
1.3265 10.007902082047005
1.327 10.004455354783834
1.3275 10.00486256793601
1.328 10.007354590817327
1.3285 10.00860878069735
1.329 10.007054458852073
1.3295 10.00364712882376
1.33 9.9998713038261
1.3305 9.996931045524358
1.331 9.996497975831259
1.3315 10.000346828068198
1.332 10.008680753298806
1.3325 10.018969216250506
1.333 10.027751056760328
1.3335 10.035192909682669
1.334 10.04586844823186
1.3345 10.063960294157825
1.335 10.092213039969215
1.3355 10.130868982751855
1.336 10.172259427240872
1.3365 10.207803614490158
1.337 10.241852431115577
1.3375 10.280067358986424
1.338 10.308685426023589
1.3385 10.305620670552107
1.339 10.266866646315409
1.3395 10.20829908902328
1.34 10.149878889058792
1.3405 10.10533488612756
1.341 10.081400286675565
1.3415 10.078116738421558
1.342 10.084552949791986
1.3425 10.081894392834934
1.343 10.061551652730513
1.3435 10.034721811603406
1.344 10.014933144580246
1.3445 10.004651591089521
1.345 10.003616711277912
1.3455 10.013637181321121
1.346 10.034048661444293
1.3465 10.063166770770538
1.347 10.101122400054399
1.3475 10.145466448837523
1.348 10.187104627703432
1.3485 10.21653022407853
1.349 10.2325079017247
1.3495 10.240958710371055
1.35 10.250710349488722
1.3505 10.278301597616666
1.351 10.352936938061246
1.3515 10.500121491714046
1.352 10.698711429103044
1.3525 10.861509217518636
1.353 10.90578381892025
1.3535 10.834368893904285
1.354 10.703452493076908
1.3545 10.572118325600803
1.355 10.507522644258339
1.3555 10.562632267494662
1.356 10.736237323744655
1.3565 10.976804337745078
1.357 11.209776428424517
1.3575 11.36304830698016
1.358 11.386167745190905
1.3585 11.270123894428535
1.359 11.06318584733535
1.3595 10.849941782621476
1.36 10.698601063925805
1.3605 10.634392045603155
1.361 10.646399522331217
1.3615 10.693731205177984
1.362 10.720847998164272
1.3625 10.700673747826185
1.363 10.65798398998856
1.3635 10.633668752004615
1.364 10.642709422798701
1.3645 10.680143530225445
1.365 10.752217488735655
1.3655 10.871151846536739
1.366 11.003449994287559
1.3665 11.067164133050793
1.367 11.029726812553276
1.3675 10.943744397096493
1.368 10.853778472550042
1.3685 10.754858297968566
1.369 10.645132910739642
1.3695 10.550206521850294
1.37 10.491288340340402
1.3705 10.466272205543499
1.371 10.457312026986498
1.3715 10.443223261893001
1.372 10.415530499422752
1.3725 10.385302822245196
1.373 10.365680234341612
1.3735 10.353680569445308
1.374 10.338454536709724
1.3745 10.319900602931208
1.375 10.308179196941682
1.3755 10.308571128465006
1.376 10.315858332684991
1.3765 10.320788843217228
1.377 10.317095850681886
1.3775 10.303651920081185
1.378 10.284742748849999
1.3785 10.267393450806937
1.379 10.255838446644285
1.3795 10.249973477665323
1.38 10.248091197004983
1.3805 10.248526777530339
1.381 10.24923919715644
1.3815 10.24818328929578
1.382 10.245150528409313
1.3825 10.2423521279427
1.383 10.241937799116895
1.3835 10.243332359968557
1.384 10.244234721355864
1.3845 10.244131677758526
1.385 10.24483390834545
1.3855 10.247452896343018
1.386 10.251114402489469
1.3865 10.25447910902218
1.387 10.256222946830414
1.3875 10.254850152440499
1.388 10.250518406041175
1.3885 10.245388155370714
1.389 10.241281207311681
1.3895 10.238473021516041
1.39 10.236790848514923
1.3905 10.236217067751488
1.391 10.23648034214178
1.3915 10.236923908573528
1.392 10.237231579815356
1.3925 10.237904089888508
1.393 10.239712216317317
1.3935 10.242650133340836
1.394 10.245767845506895
1.3945 10.248145161061023
1.395 10.249398897412496
1.3955 10.249647838178232
1.396 10.249590724069966
1.3965 10.24977657789026
1.397 10.249493127668538
1.3975 10.247855438532975
1.398 10.245345377537385
1.3985 10.242986953578518
1.399 10.241065868413896
1.3995 10.239396982463811
1.4 10.238015836314025
1.4005 10.237067548541004
1.401 10.236475046090677
1.4015 10.236099058701305
1.402 10.23591475582816
1.4025 10.23593332424465
1.403 10.236276614018491
1.4035 10.237417062228632
1.404 10.239942983283678
1.4045 10.243548722249932
1.405 10.246791240061535
1.4055 10.248634266615644
1.406 10.249439753267692
1.4065 10.249661433337218
1.407 10.248843645029277
1.4075 10.246804130582285
1.408 10.244304254039678
1.4085 10.242129035414246
1.409 10.240531605802298
1.4095 10.23958962548158
1.41 10.239734066527552
1.4105 10.241446701590975
1.411 10.244779985544321
1.4115 10.249156324186226
1.412 10.253286899703381
1.4125 10.256373402295575
1.413 10.259949719440526
1.4135 10.2671353369122
1.414 10.278235320189806
1.4145 10.288383995207218
1.415 10.292122770983424
1.4155 10.28896789634515
1.416 10.281661383529789
1.4165 10.271706572890858
1.417 10.260487854845797
1.4175 10.250657037930877
1.418 10.243847335710738
1.4185 10.239567696898591
1.419 10.236864412640125
1.4195 10.235826070482466
1.42 10.23738808380711
1.4205 10.242493901552335
1.421 10.251502638483982
1.4215 10.262924526620564
1.422 10.273210498611197
1.4225 10.28130445147312
1.423 10.29296011328906
1.4235 10.314877333083553
1.424 10.344727870964691
1.4245 10.371158791876065
1.425 10.382594619677265
1.4255 10.37608635095692
1.426 10.358140345215874
1.4265 10.337912382298805
1.427 10.320993228585897
1.4275 10.308881347173381
1.428 10.300665335874525
1.4285 10.29413279717499
1.429 10.28748337136823
1.4295 10.282336696537689
1.43 10.283611992713313
1.4305 10.294998763738851
1.431 10.315275636723827
1.4315 10.33775648054993
1.432 10.353486762760072
1.4325 10.358598039040023
1.433 10.358889435753477
1.4335 10.362908612953005
1.434 10.371143644970035
1.4345 10.375681774479338
1.435 10.36948321523411
1.4355 10.353788434187402
1.436 10.335212371370309
1.4365 10.318793378229133
1.437 10.306088368107988
1.4375 10.297429165875927
1.438 10.292338623499157
1.4385 10.288196533087946
1.439 10.28210054472189
1.4395 10.275214732623274
1.44 10.272108900006456
1.4405 10.276128943966382
1.441 10.287723206512227
1.4415 10.304028808365379
1.442 10.317727003649798
1.4425 10.321905218776363
1.443 10.317680025313619
1.4435 10.311996083373076
1.444 10.308547887251637
1.4445 10.30525455152013
1.445 10.29991756336076
1.4455 10.29448822581861
1.446 10.29176129259706
1.4465 10.291792392833733
1.447 10.293174854763295
1.4475 10.295220005123722
1.448 10.298102793561599
1.4485 10.301602372680586
1.449 10.304482143272258
1.4495 10.305947794769514
1.45 10.30773131635034
1.4505 10.313691358400286
1.451 10.3264496177877
1.4515 10.343617027099794
1.452 10.357600388159875
1.4525 10.361969115894537
1.453 10.358605746981302
1.4535 10.354446357602418
1.454 10.352535815846734
1.4545 10.350295606667308
1.455 10.345724378729274
1.4555 10.34075637836977
1.456 10.337729591327085
1.4565 10.33671455695634
1.457 10.336767124651145
1.4575 10.337437718869166
1.458 10.338673372256293
1.4585 10.340137917985631
1.459 10.341254521685434
1.4595 10.342437707566761
1.46 10.346104275755275
1.4605 10.356165759514651
1.461 10.376059767669501
1.4615 10.40535948787335
1.462 10.436207832965406
1.4625 10.457302490495275
1.463 10.46630558367294
1.4635 10.471058092423403
1.464 10.474685413429173
1.4645 10.470483752498046
1.465 10.456114290143487
1.4655 10.439551029577816
1.466 10.427329130484408
1.4665 10.419558397091121
1.467 10.414958239919974
1.4675 10.411219023289929
1.468 10.404273819744065
1.4685 10.393335638866828
1.469 10.383403303375415
1.4695 10.379223378240672
1.47 10.380609325924086
1.4705 10.385018931571429
1.471 10.390701277753534
1.4715 10.396271381228951
1.472 10.400063265480837
1.4725 10.401523428689957
1.473 10.402026688024614
1.4735 10.403393821481428
1.474 10.4064184358367
1.4745 10.410945093869982
1.475 10.41681363932645
1.4755 10.424263062234283
1.476 10.43361564404458
1.4765 10.444903623482935
1.477 10.45646634826945
1.4775 10.462361974477867
1.478 10.454401292371594
1.4785 10.432184565120577
1.479 10.408401539420984
1.4795 10.397318679213269
1.48 10.40157649915198
1.4805 10.415314413563413
1.481 10.433180296331622
1.4815 10.450732063708314
1.482 10.463292999035323
1.4825 10.46915531730455
1.483 10.470444003214842
1.4835 10.469506509262184
1.484 10.467031816885479
1.4845 10.463889179758942
1.485 10.462077624872583
1.4855 10.463245676044606
1.486 10.46756243704951
1.4865 10.47301887538106
1.487 10.47507697016801
1.4875 10.469933371541552
1.488 10.459499670745311
1.4885 10.449502644454595
1.489 10.443323469823662
1.4895 10.44061388836794
1.49 10.43979622558223
1.4905 10.43976129752284
1.491 10.440109327003322
1.4915 10.440681138507612
1.492 10.441323584447995
1.4925 10.441946666976117
1.493 10.442541064020359
1.4935 10.443028268143474
1.494 10.443317417582167
1.4945 10.443684555747433
1.495 10.44497299955013
1.4955 10.448297182008785
1.496 10.45411138340281
1.4965 10.461067889498645
1.497 10.46578048601337
1.4975 10.464980972687878
1.498 10.458807908171002
1.4985 10.450561090163243
1.499 10.443389588275691
1.4995 10.439138047029674
1.5 10.438716634854464
1.5005 10.441598987078242
1.501 10.446276962393226
1.5015 10.451424672440313
1.502 10.456192954963472
1.5025 10.45958921549928
1.503 10.460077371035661
1.5035 10.456863152943422
1.504 10.451730459923473
1.5045 10.448421184558436
1.505 10.449240659381774
1.5055 10.452491277760524
1.506 10.454136521391872
1.5065 10.451703060644567
1.507 10.445766664349799
1.5075 10.438725300489738
1.508 10.432900303831213
1.5085 10.429040771773442
1.509 10.426596256584512
1.5095 10.425139241739641
1.51 10.42497916010369
1.5105 10.426560469973472
1.511 10.429826603855501
1.5115 10.434400628445188
1.512 10.440001233964429
1.5125 10.445954858000226
1.513 10.45045386037423
1.5135 10.451886891705472
1.514 10.452129172235287
1.5145 10.457468101323032
1.515 10.472298519881173
1.5155 10.490616820264934
1.516 10.500968444093209
1.5165 10.500148530224218
1.517 10.49396068803698
1.5175 10.488333829080384
1.518 10.485152748147984
1.5185 10.48229856305282
1.519 10.47580492982632
1.5195 10.465861668348735
1.52 10.459837202235901
1.5205 10.465178896115722
1.521 10.480470604152737
1.5215 10.497227934596511
1.522 10.507016821248497
1.5225 10.505604225911712
1.523 10.495196187813223
1.5235 10.483399172736275
1.524 10.476730432667628
1.5245 10.475321183235222
1.525 10.47459515359356
1.5255 10.47149151649395
1.526 10.467035294851618
1.5265 10.463265724787105
1.527 10.460855675254331
1.5275 10.459730351572881
1.528 10.459659469452303
1.5285 10.460043930609954
1.529 10.46014652952451
1.5295 10.459809640736724
1.53 10.459942907467939
1.5305 10.462100494645975
1.531 10.467548181696865
1.5315 10.476200376930725
1.532 10.485721188168116
1.5325 10.492798171597384
1.533 10.496742231181651
1.5335 10.500549930023562
1.534 10.507631115756487
1.5345 10.518599948124885
1.535 10.532205050366494
1.5355 10.548822074123658
1.536 10.5689892293466
1.5365 10.589181951539922
1.537 10.607360072632192
1.5375 10.62970896726347
1.538 10.657701101945486
1.5385 10.672106860582987
1.539 10.647145735696386
1.5395 10.583975091379907
1.54 10.516560819496066
1.5405 10.48035384166707
1.541 10.486593431931544
1.5415 10.51869184740959
1.542 10.5477779081638
1.5425 10.56229613451963
1.543 10.570564508799658
1.5435 10.575224294539643
1.544 10.570242343472101
1.5445 10.556653724422786
1.545 10.541034050896554
1.5455 10.526452535138949
1.546 10.512805842687134
1.5465 10.501584886771335
1.547 10.49519860742341
1.5475 10.493248081354603
1.548 10.492974462463563
1.5485 10.492215475196643
1.549 10.49049439933252
1.5495 10.488560600215179
1.55 10.48783173236455
1.5505 10.489389552091827
1.551 10.492653609361072
1.5515 10.495176547567977
1.552 10.495196615758095
1.5525 10.493565559439945
1.553 10.492005090606417
1.5535 10.49170588273069
1.554 10.494254647902627
1.5545 10.502009039734661
1.555 10.516593265458413
1.5555 10.535118904095816
1.556 10.548867781492211
1.5565 10.551847647756501
1.557 10.549460452882537
1.5575 10.55178594377139
1.558 10.563219768866476
1.5585 10.581915491643182
1.559 10.602526187741548
1.5595 10.619650175531577
1.56 10.631040706289921
1.5605 10.633579160958112
1.561 10.621633634381846
1.5615 10.597350681816968
1.562 10.571482752455674
1.5625 10.550631521542359
1.563 10.535410278336252
1.5635 10.52544399038217
1.564 10.519937609227052
1.5645 10.517805804166171
1.565 10.517651465164407
1.5655 10.51726338684737
1.566 10.514944458280853
1.5665 10.511279076194443
1.567 10.508401076477279
1.5675 10.508213120238358
1.568 10.512117616086927
1.5685 10.52064680048978
1.569 10.532393919559413
1.5695 10.54514452492757
1.57 10.558024833611315
1.5705 10.569268593266509
1.571 10.57521213954057
1.5715 10.575486260537732
1.572 10.573280107321763
1.5725 10.571454931978687
1.573 10.573274180825857
1.5735 10.58221794363371
1.574 10.60026320536082
1.5745 10.626919942155988
1.575 10.65257452516598
1.5755 10.657331178902394
1.576 10.633276107302335
1.5765 10.596540522860677
1.577 10.56709545304779
1.5775 10.55300900608931
1.578 10.551613836524629
1.5785 10.554928925766289
1.579 10.555853867833443
1.5795 10.552836967241797
1.58 10.54859910811541
1.5805 10.54518300972646
1.581 10.5420299441359
1.5815 10.53802700108695
1.582 10.53385707075263
1.5825 10.531932669246208
1.583 10.53450319336248
1.5835 10.542805029052305
1.584 10.556893151510502
1.5845 10.57340224157547
1.585 10.58394266477845
1.5855 10.581659300300425
1.586 10.568738123109354
1.5865 10.553662187741521
1.587 10.543678013532181
1.5875 10.540288273347633
1.588 10.540311661499628
1.5885 10.53969095356137
1.589 10.53620018086036
1.5895 10.53029969299517
1.59 10.523797815116128
1.5905 10.517545366693115
1.591 10.511513735829341
1.5915 10.50612562259129
1.592 10.502240686413009
1.5925 10.500906365314181
1.593 10.50356224845134
1.5935 10.51100527832507
1.594 10.520516763831496
1.5945 10.52607884946253
1.595 10.524141874159744
1.5955 10.516627232089268
1.596 10.508046766842563
1.5965 10.50233396209943
1.597 10.50110672951619
1.5975 10.503601510179033
1.598 10.508004281177568
1.5985 10.512255041558932
1.599 10.514305037169704
1.5995 10.512327593754923
1.6 10.505820215577037
1.6005 10.496955138774643
1.601 10.489337853921024
1.6015 10.484954000818616
1.602 10.483923339818753
1.6025 10.486002309236712
1.603 10.489979347569966
1.6035 10.49282437505551
1.604 10.492230263628676
1.6045 10.488801045558
1.605 10.484613797289489
1.6055 10.481286650928299
1.606 10.479321801999282
1.6065 10.478301784792928
1.607 10.477867959341205
1.6075 10.478207537624913
1.608 10.479706253981648
1.6085 10.48236180635073
1.609 10.48534710023774
1.6095 10.487188886544205
1.61 10.487030520224211
1.6105 10.48554102515187
1.611 10.484252740995915
1.6115 10.484636213169681
1.612 10.487783068851078
1.6125 10.493261778840543
1.613 10.497732980958878
1.6135 10.497235730268907
1.614 10.491375577495694
1.6145 10.483114992388076
1.615 10.47576802162669
1.6155 10.470968744114897
1.616 10.468308830765741
1.6165 10.466538711697387
1.617 10.464971173719258
1.6175 10.463520787201853
1.618 10.462202030422754
1.6185 10.460844816197488
1.619 10.459148152198923
1.6195 10.456895066203982
1.62 10.454093177089307
1.6205 10.451037178706452
1.621 10.448751035396205
1.6215 10.448836190212505
1.622 10.451710613270707
1.6225 10.454870084201387
1.623 10.454377634590392
1.6235 10.448756897634459
1.624 10.43990587061444
1.6245 10.430631648033758
1.625 10.422911016098213
1.6255 10.417262908965961
1.626 10.412982920220644
1.6265 10.409411440342707
1.627 10.406519193630496
1.6275 10.404356420115823
1.628 10.402565363172657
1.6285 10.400944271398236
1.629 10.40033343713356
1.6295 10.401786968659684
1.63 10.404245277938616
1.6305 10.404986945361768
1.631 10.404105691414022
1.6315 10.405722779924924
1.632 10.41105379918046
1.6325 10.414203447843912
1.633 10.408615819758603
1.6335 10.393310413928353
1.634 10.372755434918977
1.6345 10.353978559159069
1.635 10.341823114231653
1.6355 10.335988705974431
1.636 10.333706970007599
1.6365 10.333244363455146
1.637 10.333855469223598
1.6375 10.334622846849454
1.638 10.335720272624998
1.6385 10.340571399175667
1.639 10.353887311752063
1.6395 10.375228022251763
1.64 10.393804307892166
1.6405 10.39603199436157
1.641 10.382249313671815
1.6415 10.364354507307537
1.642 10.34823920971028
1.6425 10.331675032745716
1.643 10.312851782457846
1.6435 10.293617850895627
1.644 10.277840313072565
1.6445 10.268031897661542
1.645 10.263244948732675
1.6455 10.261089635439694
1.646 10.260173968279604
1.6465 10.259654585311983
1.647 10.258583935720571
1.6475 10.257067077781082
1.648 10.257250810661192
1.6485 10.262545126796764
1.649 10.275602499397928
1.6495 10.293344610362437
1.65 10.302995981527312
1.6505 10.293054968271251
1.651 10.268845262952558
1.6515 10.24470718813196
1.652 10.22693990301523
1.6525 10.213604056180843
1.653 10.202360597651799
1.6535 10.192807372229401
1.654 10.185172916008861
1.6545 10.179349340890491
1.655 10.174850525634655
1.6555 10.171141524995845
1.656 10.167746154209977
1.6565 10.164257709664971
1.657 10.160630170665899
1.6575 10.15738025959646
1.658 10.155710375110898
1.6585 10.15768785416999
1.659 10.16476710124841
1.6595 10.173855659844909
1.66 10.17735472580255
1.6605 10.171016512644739
1.661 10.158275419370208
1.6615 10.145073465913901
1.662 10.134314858568873
1.6625 10.125744013989435
1.663 10.118532210471004
1.6635 10.112613268316375
1.664 10.108221103066294
1.6645 10.105204433128675
1.665 10.102976125060335
1.6655 10.100917875264132
1.666 10.098700289352392
1.6665 10.096462952280026
1.667 10.094717592431104
1.6675 10.09428613793738
1.668 10.096344432183736
1.6685 10.102311713953016
1.669 10.112582924352422
1.6695 10.12465289286906
1.67 10.133403491821861
1.6705 10.134804836112478
1.671 10.129547230242055
1.6715 10.122254522650666
1.672 10.116501795477634
1.6725 10.11222489569141
1.673 10.108195832112846
1.6735 10.10558392110521
1.674 10.106956852882659
1.6745 10.111267673594144
1.675 10.11273519496511
1.6755 10.107170820810117
1.676 10.097243017821844
1.6765 10.09210293555608
1.677 10.104505062054118
1.6775 10.143995803871922
1.678 10.20364083564512
1.6785 10.255247210911767
1.679 10.272713888086544
1.6795 10.25432071047772
1.68 10.212988075334914
1.6805 10.164356630484013
1.681 10.121627169365562
1.6815 10.089951141585539
1.682 10.06800647545568
1.6825 10.05347009960134
1.683 10.04478809810213
1.6835 10.040161321762424
1.684 10.037306455768158
1.6845 10.034570975587714
1.685 10.031335869999848
1.6855 10.027276326029954
1.686 10.022693940716211
1.6865 10.019629948730168
1.687 10.02103800854149
1.6875 10.028417380247836
1.688 10.040228861950096
1.6885 10.051963937291882
1.689 10.058053828035737
1.6895 10.055957949286734
1.69 10.048588573445533
1.6905 10.040339319986389
1.691 10.032792336204173
1.6915 10.025955346970987
1.692 10.020579902789445
1.6925 10.017866731240895
1.693 10.018051791951953
1.6935 10.019949249153578
1.694 10.021735009627248
1.6945 10.021729684470268
1.695 10.018625352259646
1.6955 10.014161742621935
1.696 10.016021896171948
1.6965 10.031771319258096
1.697 10.058209337252352
1.6975 10.082568365684894
1.698 10.092605310978916
1.6985 10.083806440678325
1.699 10.061360066268287
1.6995 10.036316196651358
1.7 10.015928262124513
1.7005 10.000398210953302
1.701 9.987980344961153
1.7015 9.978494242411388
1.702 9.972298286264783
1.7025 9.969072774434599
1.703 9.96798790901052
1.7035 9.968088313902827
1.704 9.968234158720547
1.7045 9.967107262692464
1.705 9.964230352541202
1.7055 9.961051727990336
1.706 9.959954163992437
1.7065 9.961959240812392
1.707 9.966053658753689
1.7075 9.97007676594819
1.708 9.971371765073966
1.7085 9.968406649128541
1.709 9.962858528754504
1.7095 9.957586941682615
1.71 9.953450268620587
1.7105 9.949837575337886
1.711 9.94645603866419
1.7115 9.943641739330667
1.712 9.941867989293955
1.7125 9.941453181542093
1.713 9.942484604170273
1.7135 9.944589186572701
1.714 9.946718441670457
1.7145 9.947742460674581
1.715 9.94746753090602
1.7155 9.946846143382677
1.716 9.946913078740808
1.7165 9.947788769374041
1.717 9.948836294095353
1.7175 9.949147372183491
1.718 9.947996298218454
1.7185 9.945690602039418
1.719 9.943172104501281
1.7195 9.940885407228501
1.72 9.938768495518078
1.7205 9.93680599845173
1.721 9.93518559437483
1.7215 9.934188474772705
1.722 9.934155253875817
1.7225 9.935454483066708
1.723 9.938196637468094
1.7235 9.941641190245397
1.724 9.944170273010895
1.7245 9.944501622165733
1.725 9.943029932338364
1.7255 9.941181673332347
1.726 9.939997315569874
1.7265 9.939820182737465
1.727 9.940139723249358
1.7275 9.939244756604898
1.728 9.936212393570441
1.7285 9.932264708518806
1.729 9.928730787773722
1.7295 9.925739071646822
1.73 9.92298820949713
1.7305 9.920381310985787
1.731 9.91802028039165
1.7315 9.91611602676606
1.732 9.914899177852297
1.7325 9.91459198817802
1.733 9.915324003226653
1.7335 9.916838219818077
1.734 9.918042373925394
1.7345 9.91740889897177
1.735 9.914439056786781
1.7355 9.910142301072616
1.736 9.905727308950295
1.7365 9.901635804185831
1.737 9.897953541203924
1.7375 9.894821466508928
1.738 9.89219749212097
1.7385 9.889830674120708
1.739 9.887594620319609
1.7395 9.88543830299672
1.74 9.883300474134094
1.7405 9.881252936865431
1.741 9.879599648984927
1.7415 9.878762498906339
1.742 9.879088808058976
1.7425 9.88087934055344
1.743 9.884517931333184
1.7435 9.890065928501256
1.744 9.895901595962757
1.7445 9.89860783006914
1.745 9.896207385057563
1.7455 9.890346002006632
1.746 9.883120691738247
1.7465 9.87454616706039
1.747 9.865692592809635
1.7475 9.85984388344957
1.748 9.857841303862566
1.7485 9.857454283987556
1.749 9.856945590794838
1.7495 9.85591608214884
1.75 9.854660871082396
1.7505 9.854099467557864
1.751 9.855644944851436
1.7515 9.860784313772905
1.752 9.87072028473864
1.7525 9.886490392566541
1.753 9.909373830967924
1.7535 9.938715257794888
1.754 9.96601131396847
1.7545 9.976017555458627
1.755 9.962320986741508
1.7555 9.932702754878852
1.756 9.892919955501656
1.7565 9.844462581386145
1.757 9.800998971638675
1.7575 9.780704643325736
1.758 9.78271304856923
1.7585 9.791390401888167
1.759 9.796708084280992
1.7595 9.798490877228089
1.76 9.800188832609757
1.7605 9.806247121905214
1.761 9.82226972425003
1.7615 9.854150332945744
1.762 9.907213441336674
1.7625 9.987977659513016
1.763 10.106394162029583
1.7635 10.266416123081369
1.764 10.439138357794407
1.7645 10.559196309914208
1.765 10.577522907626284
1.7655 10.496342181168062
1.766 10.33558185917857
1.7665 10.125135405556827
1.767 9.940944554043503
1.7675 9.857286748789507
1.768 9.859826528917717
1.7685 9.876116028088108
1.769 9.86759422324174
1.7695 9.843839648178582
1.77 9.824224437936957
1.7705 9.82579483761686
1.771 9.86725442351206
1.7715 9.960188604047518
1.772 10.093477107599659
1.7725 10.243477373671174
1.773 10.402514270248206
1.7735 10.575980744802349
1.774 10.737201297577618
1.7745 10.81427344967961
1.775 10.759779143079696
1.7755 10.602565976055674
1.776 10.383695681492236
1.7765 10.115730674439758
1.777 9.874207980573429
1.7775 9.767103198701852
1.778 9.79478974773046
1.7785 9.856522503100857
1.779 9.87679756333309
1.7795 9.850473781173166
1.78 9.785809498147897
1.7805 9.708070730542415
1.781 9.682703399342804
1.7815 9.745590982719461
1.782 9.844383856405623
1.7825 9.912255547809524
1.783 9.942567901970174
1.7835 9.954952727229921
1.784 9.953676146546611
1.7845 9.934585631314244
1.785 9.903205091318688
1.7855 9.870489807395062
1.786 9.835969559233513
1.7865 9.787951818136241
1.787 9.730944466747777
1.7875 9.69868843346802
1.788 9.715710200609466
1.7885 9.765022761204628
1.789 9.812382299868647
1.7895 9.83796332173804
1.79 9.831627030486567
1.7905 9.79972444312225
1.791 9.783290156582913
1.7915 9.816848002848944
1.792 9.880730221240105
1.7925 9.935901316734254
1.793 9.967429967592922
1.7935 9.975343831386885
1.794 9.961584104518684
1.7945 9.934476627165333
1.795 9.90847193920524
1.7955 9.894121445174333
1.796 9.889118941073031
1.7965 9.875026580517792
1.797 9.839310197796673
1.7975 9.812611161033724
1.798 9.83987495855756
1.7985 9.910990719755778
1.799 9.96997253461402
1.7995 9.983062486509434
1.8 9.95520449652629
1.8005 9.909298155502265
1.801 9.86970943048381
1.8015 9.84500668966689
1.802 9.828568192107584
1.8025 9.814911408018583
1.803 9.80377274552828
1.8035 9.794664676605121
1.804 9.786203043613265
1.8045 9.7783613683643
1.805 9.772521883023503
1.8055 9.769849554881267
1.806 9.769861150358166
1.8065 9.770127836463589
1.807 9.769472294144242
1.8075 9.77184617543386
1.808 9.780368605279422
1.8085 9.789677014638356
1.809 9.793256713503789
1.8095 9.791456209405316
1.81 9.787291520680744
1.8105 9.782575051087838
1.811 9.77845047661929
1.8115 9.775594891880091
1.812 9.774003265177951
1.8125 9.77338119903517
1.813 9.773213214272529
1.8135 9.772923386771845
1.814 9.772324039111163
1.8145 9.771852216896177
1.815 9.772458381677017
1.8155 9.775377205575262
1.816 9.781735795435969
1.8165 9.791293164969082
1.817 9.802162603536962
1.8175 9.812467472406299
1.818 9.819547060188556
1.8185 9.820115387394862
1.819 9.815052557116084
1.8195 9.807625246912446
1.82 9.799447965678125
1.8205 9.791719290533221
1.821 9.785484814467905
1.8215 9.780953745217202
1.822 9.77792065575163
1.8225 9.775993816710484
1.823 9.774687277056929
1.8235 9.7737078744497
1.824 9.773080063119354
1.8245 9.773013912991894
1.825 9.773742752606873
1.8255 9.7755346258687
1.826 9.778281151188507
1.8265 9.780985711722723
1.827 9.782576830056916
1.8275 9.783699907170009
1.828 9.785119431649898
1.8285 9.785606710885661
1.829 9.784282815102499
1.8295 9.782008666992835
1.83 9.780005599571135
1.8305 9.77887385890333
1.831 9.778595410456655
1.8315 9.778974064437142
1.832 9.779807060435163
1.8325 9.780786246300147
1.833 9.781827955336338
1.8335 9.783465519760695
1.834 9.786826751189826
1.8345 9.793767562341314
1.835 9.807332578811904
1.8355 9.830146770052886
1.836 9.858830267212474
1.8365 9.87881926748423
1.837 9.875411419276451
1.8375 9.85926343689871
1.838 9.851926927524778
1.8385 9.849926399448515
1.839 9.841358897796477
1.8395 9.828623800992416
1.84 9.817557769131758
1.8405 9.809535223836646
1.841 9.80427407382385
1.8415 9.801457290691731
1.842 9.800110227085808
1.8425 9.79927483739632
1.843 9.799008434928462
1.8435 9.799946273410805
1.844 9.803121554898938
1.8445 9.81024266043501
1.845 9.822327846169598
1.8455 9.83698186600026
1.846 9.847348268049727
1.8465 9.844003124431227
1.847 9.825072245227245
1.8475 9.804352100268934
1.848 9.794646845766826
1.8485 9.792698670279153
1.849 9.791316416539049
1.8495 9.789253728376421
1.85 9.78761904609564
1.8505 9.786809672145969
1.851 9.786565734762268
1.8515 9.786665557000559
1.852 9.787427300752375
1.8525 9.789468630428578
1.853 9.79287257478371
1.8535 9.797432620414446
1.854 9.80418984736241
1.8545 9.815996265641813
1.855 9.834898609456678
1.8555 9.857540558837956
1.856 9.871978795865934
1.8565 9.864056031269017
1.857 9.83540300797202
1.8575 9.80505305228416
1.858 9.786266517269064
1.8585 9.777600498924626
1.859 9.77370478183783
1.8595 9.771803667857563
1.86 9.770956613383943
1.8605 9.770738212184801
1.861 9.77091695846943
1.8615 9.771615170307927
1.862 9.773196734910767
1.8625 9.775903980805078
1.863 9.779613582679227
1.8635 9.783911181719754
1.864 9.788356529045165
1.8645 9.793329189551566
1.865 9.799775775203228
1.8655 9.805988498605663
1.866 9.807592382831183
1.8665 9.802794767018506
1.867 9.794632714880498
1.8675 9.78747395658303
1.868 9.783141187346507
1.8685 9.780975647199375
1.869 9.77996475268675
1.8695 9.779769413094877
1.87 9.780346612535853
1.8705 9.781683404170701
1.871 9.784057856708403
1.8715 9.788229358507932
1.872 9.794729632022781
1.8725 9.802224055101236
1.873 9.807210638755121
1.8735 9.807362724409847
1.874 9.804488081833133
1.8745 9.802376146956695
1.875 9.802419760023247
1.8755 9.802643309433607
1.876 9.800346124588751
1.8765 9.79502533698056
1.877 9.788664338510722
1.8775 9.783411116494788
1.878 9.779996083293076
1.8785 9.778579826122177
1.879 9.780031173081872
1.8795 9.785783643701881
1.88 9.796871581435317
1.8805 9.813853789519245
1.881 9.83841073971462
1.8815 9.87286362874161
1.882 9.912595110536516
1.8825 9.940952739635884
1.883 9.942382256432081
1.8835 9.919553302989508
1.884 9.88685749605243
1.8845 9.854432520574116
1.885 9.826718813696013
1.8855 9.805568377482563
1.886 9.791412829567781
1.8865 9.783559155621719
1.887 9.779607394826863
1.8875 9.776613472787085
1.888 9.773809140543838
1.8885 9.773226412259268
1.889 9.77791027391998
1.8895 9.791057747936671
1.89 9.817492444608893
1.8905 9.865048597886274
1.891 9.93912222644518
1.8915 10.026534422445044
1.892 10.08915021577341
1.8925 10.094418534712586
1.893 10.056025047240825
1.8935 10.016768024927584
1.894 9.996081288193563
1.8945 9.981501709378458
1.895 9.958635085309355
1.8955 9.929894135074305
1.896 9.908824605904412
1.8965 9.90468039644013
1.897 9.911728450755247
1.8975 9.916759085761344
1.898 9.915398583550184
1.8985 9.915138119475122
1.899 9.926431994093543
1.8995 9.957370991252946
1.9 10.006457395131397
1.9005 10.048162396860741
1.901 10.045708834556697
1.9015 9.991950538533883
1.902 9.916145589845312
1.9025 9.850882960555404
1.903 9.80780213923457
1.9035 9.782000588345381
1.904 9.765557148185385
1.9045 9.753558587821713
1.905 9.744729338188117
1.9055 9.740166141973964
1.906 9.741304753179906
1.9065 9.74812281422014
1.907 9.758532926969712
1.9075 9.769727780087338
1.908 9.780205608638292
1.9085 9.79145152250898
1.909 9.808976030542437
1.9095 9.83886298844366
1.91 9.876983214153539
1.9105 9.901318213477554
1.911 9.8878146365668
1.9115 9.839848314206977
1.912 9.786812289302128
1.9125 9.750276595349094
1.913 9.730409256865611
1.9135 9.71972800013278
1.914 9.713315058404985
1.9145 9.709304148995232
1.915 9.707238789967489
1.9155 9.707238926638128
1.916 9.709659409490202
1.9165 9.714524242780564
1.917 9.72094404311031
1.9175 9.727059146081105
1.918 9.731433211470046
1.9185 9.735351942922778
1.919 9.742107552264455
1.9195 9.751718111503335
1.92 9.757500394736292
1.9205 9.751651744623294
1.921 9.734893765618457
1.9215 9.7160760176787
1.922 9.7021519519667
1.9225 9.693692087960523
1.923 9.688573487503566
1.9235 9.685248580173537
1.924 9.683136948302009
1.9245 9.682233649585678
1.925 9.682858150787185
1.9255 9.685453946120662
1.926 9.690006846356924
1.9265 9.696000568296869
1.927 9.703542590695688
1.9275 9.712710123143792
1.928 9.720947595714913
1.9285 9.725731262698256
1.929 9.728961717641946
1.9295 9.73254505611427
1.93 9.73247005161957
1.9305 9.723207232070278
1.931 9.706773499398933
1.9315 9.690833380749103
1.932 9.679785671046256
1.9325 9.67321800482562
1.933 9.669384837783847
1.9335 9.667247528657255
1.934 9.666684688088798
1.9345 9.668225268624292
1.935 9.672303667090622
1.9355 9.678001692563493
1.936 9.683147003762452
1.9365 9.687160729416606
1.937 9.692373123616798
1.9375 9.699183967877717
1.938 9.70360448292776
1.9385 9.703488843322129
1.939 9.70065830681328
1.9395 9.695815913311145
1.94 9.688127694971945
1.9405 9.678434098002542
1.941 9.669119053315407
1.9415 9.661876682581918
1.942 9.656908084840195
1.9425 9.653758490003751
1.943 9.652082986786178
1.9435 9.652091778374652
1.944 9.654672811884469
1.9445 9.660347724804263
1.945 9.667219162561286
1.9455 9.671339592959304
1.946 9.67111993537736
1.9465 9.669617432711126
1.947 9.66940038498583
1.9475 9.668821222902531
1.948 9.66648301884472
1.9485 9.663997431259665
1.949 9.662483912489192
1.9495 9.661091792734775
1.95 9.658754738924786
1.9505 9.655302482847725
1.951 9.651415168566137
1.9515 9.648026623911976
1.952 9.645895317396091
1.9525 9.645508645443
1.953 9.647299027117635
1.9535 9.651663091979009
1.954 9.657787403029099
1.9545 9.662337032499012
1.955 9.661841331532715
1.9555 9.656707513518123
1.956 9.650243661737596
1.9565 9.644273934238301
1.957 9.637959299866074
1.9575 9.63099662911525
1.958 9.624899187778682
1.9585 9.620667593795394
1.959 9.617891395384015
1.9595 9.61589870706529
1.96 9.614423931968036
1.9605 9.613490954937793
1.961 9.613195626308732
1.9615 9.613561846810141
1.962 9.614630991553772
1.9625 9.616855030058025
1.963 9.621250904936145
1.9635 9.627927489856406
1.964 9.633919134767192
1.9645 9.634757434063195
1.965 9.62978576438047
1.9655 9.622742058849722
1.966 9.616552988751154
1.9665 9.61142058074139
1.967 9.607042126405906
1.9675 9.603634880914926
1.968 9.601350425980717
1.9685 9.599993048272081
1.969 9.599260033920347
1.9695 9.59899365176751
1.97 9.5992024523664
1.9705 9.60001656364341
1.971 9.601701277393884
1.9715 9.604710113059776
1.972 9.609887184417678
1.9725 9.618552479540293
1.973 9.631052112721248
1.9735 9.643373030551098
1.974 9.647585811192917
1.9745 9.640056390719396
1.975 9.626833910703704
1.9755 9.61553434981697
1.976 9.607522993196168
1.9765 9.600861673899134
1.977 9.594826443763692
1.9775 9.590114886267342
1.978 9.587248912641295
1.9785 9.586044877193016
1.979 9.585967978091409
1.9795 9.586462092962057
1.98 9.587131704031277
1.9805 9.58793066856583
1.981 9.589279108481273
1.9815 9.591770938427329
1.982 9.595679318173241
1.9825 9.600734503131216
1.983 9.60610943976596
1.9835 9.609772823393369
1.984 9.608935268828683
1.9845 9.60312861566833
1.985 9.595140938990811
1.9855 9.58818454593487
1.986 9.583483354799684
1.9865 9.580297320830232
1.987 9.577725563802181
1.9875 9.575769630967558
1.988 9.5748384033049
1.9885 9.57511206807776
1.989 9.576333652204704
1.9895 9.577785895819604
1.99 9.578653181475255
1.9905 9.578714032308879
1.991 9.578537162403551
1.9915 9.57894283673271
1.992 9.580177522332024
1.9925 9.58170872599293
1.993 9.582544828863268
1.9935 9.581758672677571
1.994 9.579073911194948
1.9945 9.575347796926204
1.995 9.572084541214489
1.9955 9.570164058318193
1.996 9.569310489904508
1.9965 9.56899952135486
1.997 9.569282562823618
1.9975 9.57062272148463
1.998 9.573381774976825
1.9985 9.57764136090802
1.999 9.58306902707559
1.9995 9.588563377546388
2.0 9.592277382528765
2.0005 9.592946861235534
2.001 9.591198403346466
2.0015 9.588761758946804
2.002 9.58683967224563
2.0025 9.585714002320929
2.003 9.584893859146659
2.0035 9.583422236648302
2.004 9.581021851138727
2.0045 9.578642452623063
2.005 9.57729343213853
2.0055 9.577019698399882
2.006 9.577447312845157
2.0065 9.578551587471614
2.007 9.580878984474245
2.0075 9.585343336167975
2.008 9.592855253082666
2.0085 9.603439629050209
2.009 9.615053035336866
2.0095 9.623577795097278
2.01 9.625334308303897
2.0105 9.62037319160167
2.011 9.612276085708283
2.0115 9.604753970663674
2.012 9.599640023983648
2.0125 9.596826203674373
2.013 9.59519327363803
2.0135 9.594093876127898
2.014 9.593664266215148
2.0145 9.59409813173155
2.015 9.595219262529431
2.0155 9.5967988520938
2.016 9.59882147724152
2.0165 9.60154716683637
2.017 9.60554853591668
2.0175 9.611812130037416
2.018 9.621294166614062
2.0185 9.633320706778678
2.019 9.644377782526186
2.0195 9.650196371941623
2.02 9.649407183803524
2.0205 9.64417093630797
2.021 9.638127652928434
2.0215 9.633891547361008
2.022 9.63168938518359
2.0225 9.630237871939263
2.023 9.628824738151446
2.0235 9.627922588652828
2.024 9.628030479821883
2.0245 9.62893091499607
2.025 9.630172964759383
2.0255 9.631658612534649
2.026 9.633527035710616
2.0265 9.635982425896037
2.027 9.639383702210987
2.0275 9.644353416945885
2.028 9.651038417177345
2.0285 9.657640372581026
2.029 9.660813388154358
2.0295 9.658870277534978
2.03 9.653592777298607
2.0305 9.648119023166307
2.031 9.644170788647598
2.0315 9.641550637803805
2.032 9.639385306900254
2.0325 9.63734323560377
2.033 9.635790499486761
2.0335 9.635120245259186
2.034 9.635264240936737
2.0345 9.635852033538884
2.035 9.63671512418262
2.0355 9.638047682901819
2.036 9.640236331580569
2.0365 9.643659990085345
2.037 9.648749246927702
2.0375 9.655719650814342
2.038 9.663031594411345
2.0385 9.666860793262762
2.039 9.664451073643429
2.0395 9.657470767998385
2.04 9.650049677627988
2.0405 9.644563041844721
2.041 9.640622914955655
2.0415 9.636890179744602
2.042 9.632971973830271
2.0425 9.6295387799016
2.043 9.627513683070793
2.0435 9.627343982967302
2.044 9.628706357988106
2.0445 9.630916857356889
2.045 9.633723396875721
2.0455 9.637609172616743
2.046 9.643168020035054
2.0465 9.650371593199191
2.047 9.658821910769769
2.0475 9.667461763892879
2.048 9.673680851092053
2.0485 9.674513762612152
2.049 9.669506969308925
2.0495 9.661446962322723
2.05 9.653466943624489
2.0505 9.646179422288968
2.051 9.638404413065368
2.0515 9.629747187780834
2.052 9.621370571033856
2.0525 9.615248354822382
2.053 9.613527339037157
2.0535 9.617785365004389
2.054 9.628143043933528
2.0545 9.643726170147703
2.055 9.664124619315137
2.0555 9.689432855641934
2.056 9.71843504390476
2.0565 9.747507160407975
2.057 9.771800406635483
2.0575 9.78505313954219
2.058 9.781651566459983
2.0585 9.764237290772646
2.059 9.74377960955693
2.0595 9.727488930775612
2.06 9.713645958907067
2.0605 9.69914456030858
2.061 9.68491722202574
2.0615 9.674110600092062
2.062 9.67198835245866
2.0625 9.688983582054886
2.063 9.737228098270313
2.0635 9.813915243392325
2.064 9.889650162691558
2.0645 9.932467296976567
2.065 9.941799082013572
2.0655 9.936784291820837
2.066 9.921901848936395
2.0665 9.89214361078365
2.067 9.852773916980103
2.0675 9.812305011611572
2.068 9.77481464940376
2.0685 9.74261106102856
2.069 9.715704980687187
2.0695 9.693028216391225
2.07 9.675309841045381
2.0705 9.663388498932028
2.071 9.656675906858391
2.0715 9.655167402414138
2.072 9.661669804118718
2.0725 9.680470363964561
2.073 9.712900556298175
2.0735 9.754665620471274
2.074 9.795291954418664
2.0745 9.818687029118434
2.075 9.81521919482749
2.0755 9.793376636452058
2.076 9.767041671206327
2.0765 9.743579001422125
2.077 9.724855743978514
2.0775 9.710545329529504
2.078 9.699825162826022
2.0785 9.690785561421935
2.079 9.68212106793518
2.0795 9.674630429425148
2.08 9.669469409664321
2.0805 9.666988010599082
2.081 9.668002929814103
2.0815 9.67562831110642
2.082 9.695939822511724
2.0825 9.734881635548396
2.083 9.795118046566982
2.0835 9.881117819332667
2.084 9.986446799310626
2.0845 10.055614922984757
2.085 10.028499636715301
2.0855 9.93399777557052
2.086 9.847059178492698
2.0865 9.794859117184712
2.087 9.764443487683357
2.0875 9.742046909483806
2.088 9.722622928192395
2.0885 9.706541926627173
2.089 9.695065219980703
2.0895 9.688052668256661
2.09 9.684993487746185
2.0905 9.686285677069785
2.091 9.693629648831768
2.0915 9.710510719232543
2.092 9.741220419832734
2.0925 9.788527834843984
2.093 9.858825384922786
2.0935 9.978975541777585
2.094 10.179052610631855
2.0945 10.40124571787735
2.095 10.499490777694385
2.0955 10.4230757786886
2.096 10.281020664902355
2.0965 10.180616198306714
2.097 10.121925877518882
2.0975 10.058689926383165
2.098 9.980998165712895
2.0985 9.909482401390312
2.099 9.855894457667725
2.0995 9.820310748480177
2.1 9.802447479680305
2.1005 9.803941858981188
2.101 9.825766754001878
2.1015 9.861733662981427
2.102 9.895542930703934
2.1025 9.916613202190883
2.103 9.938459234238424
2.1035 9.984567675327503
2.104 10.048224987298665
2.1045 10.075904128003446
2.105 10.01920210204045
2.1055 9.902488420942708
2.106 9.799177956986982
2.1065 9.751981300325076
2.107 9.753877670764938
2.1075 9.782485868140592
2.108 9.824193234805888
2.1085 9.87466679147961
2.109 9.934937885808976
2.1095 10.015165916753785
2.11 10.141736193303762
2.1105 10.35053502546132
2.111 10.64116391095372
2.1115 10.933855726095652
2.112 11.14516068253098
2.1125 11.298201766724345
2.113 11.446415852963431
2.1135 11.536494549380562
2.114 11.477217687422739
2.1145 11.23582168563272
2.115 10.838472227820203
2.1155 10.411748235153182
2.116 10.104849761433362
2.1165 9.94167154498522
2.117 9.862449148333381
2.1175 9.82087507888105
2.118 9.798615698521955
2.1185 9.788208289620352
2.119 9.785533365428515
2.1195 9.79067794732527
2.12 9.808259400741735
2.1205 9.84082515490361
2.121 9.877700115767174
2.1215 9.897633591593634
2.122 9.89267979871446
2.1225 9.877357709187207
2.123 9.872236666539672
2.1235 9.898271076553714
2.124 9.95497085418228
2.1245 9.98494243198107
2.125 9.936457698684292
2.1255 9.84537281821723
2.126 9.771760709760185
2.1265 9.730854750743218
2.127 9.7117084628173
2.1275 9.703525106057514
2.128 9.700544006697099
2.1285 9.700636975137867
2.129 9.704344445330323
2.1295 9.714315970103547
2.13 9.734218850468787
2.1305 9.767104087056177
2.131 9.81502224835369
2.1315 9.876764462811002
2.132 9.936996203567857
2.1325 9.965448115869547
2.133 9.949308122261774
2.1335 9.907969592847925
2.134 9.863596656525955
2.1345 9.823521339481653
2.135 9.789052123041396
2.1355 9.76093686783521
2.136 9.739421128553564
2.1365 9.726282312625473
2.137 9.723300559756785
2.1375 9.728677129708375
2.138 9.738190432050045
2.1385 9.749577991895757
2.139 9.76526827920395
2.1395 9.789912257801662
2.14 9.824360822821044
2.1405 9.86172164251238
2.141 9.888159359899669
2.1415 9.888258066079393
2.142 9.858412002237701
2.1425 9.81459249764743
2.143 9.775796060737614
2.1435 9.74814759951501
2.144 9.729254649619635
2.1445 9.716503230465632
2.145 9.708441964615885
2.1455 9.70346177736831
2.146 9.70009653129704
2.1465 9.6978612913899
2.147 9.69705169228004
2.1475 9.698126207091756
2.148 9.701587624780261
2.1485 9.708354215550843
2.149 9.719806289707426
2.1495 9.737060625055166
2.15 9.7597242947239
2.1505 9.783420965898982
2.151 9.796670500691336
2.1515 9.789536856069967
2.152 9.768601823112329
2.1525 9.747517264692485
2.153 9.73190757975326
2.1535 9.721376376727987
2.154 9.714566746662117
2.1545 9.710578745432526
2.155 9.708793633710462
2.1555 9.70846754597291
2.156 9.708906178079642
2.1565 9.709895490693524
2.157 9.711867130479698
2.1575 9.715744788201638
2.158 9.722556394773301
2.1585 9.732574604762819
2.159 9.744448719090785
2.1595 9.7557310285182
2.16 9.763046843852637
2.1605 9.76149419449799
2.161 9.75028894000648
2.1615 9.736106231423685
2.162 9.724540048662432
2.1625 9.716360153676879
2.163 9.710648952891214
2.1635 9.706594107532778
2.164 9.703840355661425
2.1645 9.702320133136064
2.165 9.70191697154293
2.1655 9.702396506659662
2.166 9.703612949399092
2.1665 9.70564700438175
2.167 9.708902691890893
2.1675 9.71413856954466
2.168 9.722227125171754
2.1685 9.732869814275576
2.169 9.742569302774521
2.1695 9.745876125225235
2.17 9.740651194526079
2.1705 9.73074437618059
2.171 9.721203532879292
2.1715 9.713519248442358
2.172 9.707408171833416
2.1725 9.702722017949137
2.173 9.699241088274311
2.1735 9.696771485790736
2.174 9.695266388584718
2.1745 9.694708444479874
2.175 9.69502699271497
2.1755 9.696211294212285
2.176 9.698490997418249
2.1765 9.702504055402054
2.177 9.709211210492763
2.1775 9.719692177535324
2.178 9.734423221172213
2.1785 9.749793393276827
2.179 9.755357137136537
2.1795 9.744353109543853
2.18 9.725169400517581
2.1805 9.70956383573929
2.181 9.700266783553166
2.1815 9.695076972292762
2.182 9.69198166733887
2.1825 9.689908543220964
2.183 9.68845153333933
2.1835 9.687584301871551
2.184 9.687413052034325
2.1845 9.688011623462616
2.185 9.689385127091855
2.1855 9.69161023882596
2.186 9.695052247702732
2.1865 9.700157732735756
2.187 9.706653720933575
2.1875 9.713413994563007
2.188 9.719092776340863
2.1885 9.720944707720575
2.189 9.715646494197523
2.1895 9.704780026296556
2.19 9.693726809449737
2.1905 9.685769049958678
2.191 9.681023563428242
2.1915 9.678429974436197
2.192 9.677024205751279
2.1925 9.676249397283064
2.193 9.675897954463023
2.1935 9.676047074588345
2.194 9.676949550241593
2.1945 9.678781899458409
2.195 9.681434869202961
2.1955 9.684818099563904
2.196 9.689230781257711
2.1965 9.694719363878958
2.197 9.700060958601087
2.1975 9.70281450484037
2.198 9.700518339553307
2.1985 9.693187098756516
2.199 9.684308844323729
2.1995 9.677014435070442
2.2 9.671966994026453
2.2005 9.668725341678778
2.201 9.666791526997406
2.2015 9.665808434844005
2.202 9.665530586740156
2.2025 9.665821014510032
2.203 9.66670509977734
2.2035 9.668404585885158
2.204 9.671118195044391
2.2045 9.674414286667252
2.205 9.677298368894762
2.2055 9.679277825092372
2.206 9.680881216207704
2.2065 9.682543946583598
2.207 9.683795399138765
2.2075 9.683374898475288
2.208 9.68040522732113
2.2085 9.675803472526878
2.209 9.671431465155694
2.2095 9.66835084642449
2.21 9.666634152954261
2.2105 9.66604526965285
2.211 9.666337947053178
2.2115 9.667202935501
2.212 9.668235440298345
2.2125 9.66930539502909
2.213 9.671210392086246
2.2135 9.675179344444453
2.214 9.68068003629371
2.2145 9.68498864863493
2.215 9.686236953451301
2.2155 9.685157595951699
2.216 9.683440738033651
2.2165 9.682002297508467
2.217 9.680650359300207
2.2175 9.678823539791372
2.218 9.67666969289627
2.2185 9.67482777131246
2.219 9.673743158251645
2.2195 9.673619106666001
2.22 9.67460863370732
2.2205 9.676948801832173
2.221 9.680758645159239
2.2215 9.685601016864501
2.222 9.69016066256234
2.2225 9.693549135864773
2.223 9.697026025480598
2.2235 9.701528225443079
2.224 9.704474017916935
2.2245 9.703778778521889
2.225 9.700814613986095
2.2255 9.697564825799118
2.226 9.69499170918147
2.2265 9.693169826469136
2.227 9.69172792302201
2.2275 9.690436026410952
2.228 9.689293156224247
2.2285 9.688510903245406
2.229 9.68858053798587
2.2295 9.690250229489402
2.23 9.694391984492293
2.2305 9.70158697540055
2.231 9.711165693183434
2.2315 9.720251007376456
2.232 9.72518018144684
2.2325 9.72543725510745
2.233 9.723537621946667
2.2335 9.720246110261654
2.234 9.715162475692862
2.2345 9.709585140667949
2.235 9.705367465448331
2.2355 9.703152666432766
2.236 9.702468130515646
2.2365 9.702804960994358
2.237 9.703957385304529
2.2375 9.70579948219393
2.238 9.70832797480791
2.2385 9.711981116216341
2.239 9.717963261298353
2.2395 9.728349213284352
2.24 9.745360651435726
2.2405 9.76892096164084
2.241 9.793663286828819
2.2415 9.810289213710442
2.242 9.812665818647078
2.2425 9.802117876772586
2.243 9.784089956759443
2.2435 9.764443102152628
2.244 9.748390835024649
2.2445 9.738335207198576
2.245 9.733390307844422
2.2455 9.731625689992176
2.246 9.731625375270129
2.2465 9.732635301549452
2.247 9.734337124830136
2.2475 9.736675137236132
2.248 9.739985524431306
2.2485 9.745332331875558
2.249 9.754747430610971
2.2495 9.770320615058795
2.25 9.791398165435774
2.2505 9.812539586802204
2.251 9.827587159955774
2.2515 9.835736915213262
2.252 9.838239572079607
2.2525 9.832096096099685
2.253 9.814426541291281
2.2535 9.79200697505197
2.254 9.775182883817402
2.2545 9.766497522428716
2.255 9.763158553550893
2.2555 9.762534714729204
2.256 9.763314142521851
2.2565 9.764954647649917
2.257 9.767357464695776
2.2575 9.770928105396012
2.258 9.777006362609376
2.2585 9.788332194282619
2.259 9.808394118234338
2.2595 9.838861964137879
2.26 9.877745555676329
2.2605 9.923991560812043
2.261 9.980807074985579
2.2615 10.042652832170239
2.262 10.09045272352247
2.2625 10.107242992689345
2.263 10.080744225835785
2.2635 10.017120467959993
2.264 9.947948738926113
2.2645 9.897842332997543
2.265 9.868984525792369
2.2655 9.854258998029207
2.266 9.84812080084241
2.2665 9.84846943401194
2.267 9.85558655996079
2.2675 9.869693995361127
2.268 9.886739819544717
2.2685 9.898267771760358
2.269 9.897947822897498
2.2695 9.887682740524808
2.27 9.876248673377342
2.2705 9.869816697027145
2.271 9.86577244310248
2.2715 9.859425122849755
2.272 9.851858752906834
2.2725 9.84736524406758
2.273 9.847666865657649
2.2735 9.851441140865946
2.274 9.857161224134925
2.2745 9.865571354578512
2.275 9.880779497721749
2.2755 9.909641219178498
2.276 9.960818730996936
2.2765 10.046110807969614
2.277 10.173094581539955
2.2775 10.316438381075953
2.278 10.410249990654675
2.2785 10.398873375456256
2.279 10.29166858363642
2.2795 10.157462426015412
2.28 10.051147926567038
2.2805 9.977551035804877
2.281 9.927347285405615
2.2815 9.89706352358584
2.282 9.88208510152497
2.2825 9.875960852086996
2.283 9.873960975530983
2.2835 9.873872304145172
2.284 9.875180203368695
2.2845 9.878466008450191
2.285 9.885286149252734
2.2855 9.898639013636059
2.286 9.92461659736131
2.2865 9.972279224453343
2.287 10.044662988479155
2.2875 10.126692018828232
2.288 10.18762336741075
2.2885 10.201069092048558
2.289 10.17070500277366
2.2895 10.127473728582908
2.29 10.092951563377722
2.2905 10.06673477371051
2.291 10.047056475458719
2.2915 10.03676119318371
2.292 10.035181790618614
2.2925 10.035903075359458
2.293 10.031220545451196
2.2935 10.020835235421194
2.294 10.017046130742157
2.2945 10.030802036368074
2.295 10.052460430283974
2.2955 10.060435555639673
2.296 10.044981695269092
2.2965 10.016817768490546
2.297 9.995336267232632
2.2975 9.987138715998322
2.298 9.984506028145743
2.2985 9.981311402131778
2.299 9.978181815870473
2.2995 9.976762438880629
2.3 8.912831579334172
2.3005 8.913761261167119
2.301 8.912857386910007
2.3015 8.909919615648368
2.302 8.90520618569431
2.3025 8.899758021820118
2.303 8.894684931713323
2.3035 8.890395058792832
2.304 8.886842736531472
2.3045 8.883787153284436
2.305 8.880854014593199
2.3055 8.877833544598582
2.306 8.874938716119024
2.3065 8.872603206932082
2.307 8.871169478324157
2.3075 8.870963904567846
2.308 8.872591075417846
2.3085 8.876778343676653
2.309 8.883363766370431
2.3095 8.890145818493467
2.31 8.893999658400295
2.3105 8.893326759407307
2.311 8.888002147837733
2.3115 8.879122082098673
2.312 8.86964511768853
2.3125 8.862237399162039
2.313 8.857209781523187
2.3135 8.853706980978009
2.314 8.851068089278373
2.3145 8.848953152483775
2.315 8.847193730143994
2.3155 8.845742572900443
2.316 8.844689754103067
2.3165 8.84423378116899
2.317 8.844862056145368
2.3175 8.847936799820951
2.318 8.855717059011374
2.3185 8.869072520365846
2.319 8.883786379006638
2.3195 8.891765812820632
2.32 8.889142273167058
2.3205 8.878827702483543
2.321 8.86505292502328
2.3215 8.85162842295656
2.322 8.841622786290648
2.3225 8.835693541676411
2.323 8.832791320355076
2.3235 8.8318453831225
2.324 8.83211609989789
2.3245 8.832976119796845
2.325 8.83425135883929
2.3255 8.836723494307291
2.326 8.841783710137138
2.3265 8.84990353427692
2.327 8.86052153699214
2.3275 8.875798637374997
2.328 8.899377348638259
2.3285 8.924629508522044
2.329 8.934768581273433
2.3295 8.924072508370825
2.33 8.90200818441645
2.3305 8.876820043751687
2.331 8.85201592824488
2.3315 8.831508962092164
2.332 8.817813509079896
2.3325 8.810108297527192
2.333 8.806329006468554
2.3335 8.804931430567619
2.334 8.804941626756898
2.3345 8.805875345507344
2.335 8.808033117122536
2.3355 8.812227352498072
2.336 8.817691783834336
2.3365 8.821351696633934
2.337 8.822528592248426
2.3375 8.824120820620442
2.338 8.824633329801712
2.3385 8.81886562302743
2.339 8.807994025611427
2.3395 8.798084350701826
2.34 8.79153040682627
2.3405 8.786511434818104
2.341 8.781634605376306
2.3415 8.777808262980733
2.342 8.776940090010003
2.3425 8.780444983575487
2.343 8.788395595064562
2.3435 8.798814816500604
2.344 8.808293708314475
2.3445 8.815072841004755
2.345 8.820760435113288
2.3455 8.825944840988944
2.346 8.825814612994554
2.3465 8.816839159122983
2.347 8.803039720873654
2.3475 8.78867572989604
2.348 8.774452015093116
2.3485 8.761908110670207
2.349 8.753333147647504
2.3495 8.749140127287587
2.35 8.748007844398282
2.3505 8.748491686674006
2.351 8.750281786840924
2.3515 8.754661319529648
2.352 8.764098999418481
2.3525 8.780768802186836
2.353 8.803504421919802
2.3535 8.824651520782291
2.354 8.834814811921254
2.3545 8.834087564195906
2.355 8.829482800766401
2.3555 8.820660488342428
2.356 8.802597371874105
2.3565 8.77794038414366
2.357 8.753684492266077
2.3575 8.733075588814552
2.358 8.716665212453778
2.3585 8.70492662348756
2.359 8.698036081797452
2.3595 8.695650433060356
2.36 8.697270397982093
2.3605 8.702521741624716
2.361 8.711679431926848
2.3615 8.725934990802918
2.362 8.746503435764991
2.3625 8.77219266121366
2.363 8.794669840914041
2.3635 8.79904317989323
2.364 8.781049219027699
2.3645 8.755407661525647
2.365 8.734311358427144
2.3655 8.716724874914325
2.366 8.699611744754366
2.3665 8.683592642359587
2.367 8.670448309242273
2.3675 8.661143839382499
2.368 8.6559336495227
2.3685 8.654993719574366
2.369 8.65940911557943
2.3695 8.67312878487172
2.37 8.706051902077833
2.3705 8.777474379330924
2.371 8.917301771397577
2.3715 9.156157943375158
2.372 9.487994552534358
2.3725 9.825724774399758
2.373 10.027667942669401
2.3735 10.015897412986211
2.374 9.870698603286245
2.3745 9.756112911174084
2.375 9.734648631887174
2.3755 9.728869558917618
2.376 9.655701710508618
2.3765 9.513299130481046
2.377 9.347040943209853
2.3775 9.196148653683805
2.378 9.079875160495193
2.3785 9.003861515448934
2.379 8.96587700141542
2.3795 8.955944469780986
2.38 8.95767685578967
2.3805 8.962750320484206
2.381 8.980267207605733
2.3815 9.016665426850535
2.382 9.046709018156504
2.3825 9.026224849278064
2.383 8.940099485980829
2.3835 8.822513482221721
2.384 8.721988408172193
2.3845 8.660018476995974
2.385 8.629711638481835
2.3855 8.61674588702302
2.386 8.612027391338193
2.3865 8.61229459071689
2.387 8.61703418492966
2.3875 8.62669727315034
2.388 8.642985493220221
2.3885 8.670162108865357
2.389 8.713935380578862
2.3895 8.774441848773426
2.39 8.840812609695112
2.3905 8.909879346106552
2.391 9.020370354518613
2.3915 9.21816892185772
2.392 9.44271062560894
2.3925 9.53258672472184
2.393 9.401341408392165
2.3935 9.143432831332978
2.394 8.908813249326572
2.3945 8.75662335221858
2.395 8.67470125114829
2.3955 8.635253757885577
2.396 8.617332592804702
2.3965 8.609509057284948
2.397 8.606474435450822
2.3975 8.605979685922351
2.398 8.607030403661197
2.3985 8.60882865617217
2.399 8.610257462522194
2.3995 8.610276625197853
2.4 8.609132191888802
2.4005 8.608430842790979
2.401 8.609354323681687
2.4015 8.611085859652695
2.402 8.611410866066143
2.4025 8.608748950487671
2.403 8.603856989963818
2.4035 8.598772766678225
2.404 8.594609501995278
2.4045 8.591493463427101
2.405 8.589370882827515
2.4055 8.588242981488838
2.406 8.58813249648919
2.4065 8.589122350153536
2.407 8.591249074459833
2.4075 8.594524012431458
2.408 8.598742549525374
2.4085 8.602996769905529
2.409 8.605433417687253
2.4095 8.604905472743438
2.41 8.602831472831964
2.4105 8.601231322809374
2.411 8.600113239049948
2.4115 8.598351498304245
2.412 8.595156691468377
2.4125 8.590513284742505
2.413 8.585486475556896
2.4135 8.58127172685017
2.414 8.578178502479114
2.4145 8.575928506466715
2.415 8.57429508475253
2.4155 8.573371351406793
2.416 8.573539218981141
2.4165 8.575469094641553
2.417 8.580131893786278
2.4175 8.588982709102476
2.418 8.60319624150108
2.4185 8.620285216023303
2.419 8.632700357057798
2.4195 8.635753174103113
2.42 8.633009741867903
2.4205 8.627828392455312
2.421 8.618330720831315
2.4215 8.605027505140173
2.422 8.592513812953454
2.4225 8.583561400407516
2.423 8.57804664791236
2.4235 8.57487896438032
2.424 8.573145879546717
2.4245 8.572454052432144
2.425 8.57309972967965
2.4255 8.575678296783773
2.426 8.580911104181942
2.4265 8.590349663460826
2.427 8.60722409646083
2.4275 8.633698905487803
2.428 8.66406453568836
2.4285 8.685539206011653
2.429 8.693557328436656
2.4295 8.699916515001819
2.43 8.715196112329783
2.4305 8.728609635352774
2.431 8.722585774742088
2.4315 8.701853974729667
2.432 8.687759815207256
2.4325 8.694191622173078
2.433 8.722353035476909
2.4335 8.765540034408291
2.434 8.812273601682184
2.4345 8.852693387715169
2.435 8.884440048733511
2.4355 8.910840333358449
2.436 8.935345524943019
2.4365 8.958570222769085
2.437 8.976851369889877
2.4375 8.974967135426164
2.438 8.930101538910035
2.4385 8.845774902926104
2.439 8.759558742383293
2.4395 8.70096042952097
2.44 8.66680727423777
2.4405 8.641715573820244
2.441 8.61961491769897
2.4415 8.605291902959552
2.442 8.607153012313807
2.4425 8.634673643153272
2.443 8.700233079152648
2.4435 8.816037386498172
2.444 8.980816510789024
2.4445 9.169692726279154
2.445 9.352183883453998
2.4455 9.523766313407018
2.446 9.691503030969228
2.4465 9.829993578619812
2.447 9.875683808915946
2.4475 9.76547831641116
2.448 9.507754444931953
2.4485 9.205543930008437
2.449 8.961446335382012
2.4495 8.796038103971865
2.45 8.685627352890657
2.4505 8.612458694979695
2.451 8.568327653677104
2.4515 8.546400491769559
2.452 8.539944119092054
2.4525 8.544425546239284
2.453 8.557437681228988
2.4535 8.577013847784643
2.454 8.601697029439466
2.4545 8.634024521075327
2.455 8.680552334243748
2.4555 8.738992630716394
2.456 8.787892592305438
2.4565 8.804406955048814
2.457 8.78425609944116
2.4575 8.737323155977014
2.458 8.680755057705388
2.4585 8.63182693492517
2.459 8.595635505330344
2.4595 8.567989333705738
2.46 8.54575408935172
2.4605 8.529308770910466
2.461 8.519846429277314
2.4615 8.5176400940723
2.462 8.52202697850698
2.4625 8.531850179083571
2.463 8.545297344693209
2.4635 8.560731457770254
2.464 8.579104563807958
2.4645 8.604428978420897
2.465 8.637325338233664
2.4655 8.668459198129787
2.466 8.684414205253011
2.4665 8.67983349072251
2.467 8.659361632734894
2.4675 8.63105924098995
2.468 8.602378255445865
2.4685 8.579369095079288
2.469 8.564160892027514
2.4695 8.554875668329279
2.47 8.548942767540348
2.4705 8.545445227285805
2.471 8.544597276823614
2.4715 8.546272330944229
2.472 8.549791408548495
2.4725 8.554535787768467
2.473 8.560176781568254
2.4735 8.566530406158774
2.474 8.573451952953834
2.4745 8.580270835751977
2.475 8.58534516833866
2.4755 8.587076150109299
2.476 8.58551437636615
2.4765 8.582655070634962
2.477 8.580773555231024
2.4775 8.580711902078653
2.478 8.582074149019954
2.4785 8.584382492881732
2.479 8.587476018971797
2.4795 8.591283763883395
2.48 8.595690025775168
2.4805 8.600641059772377
2.481 8.606011258502496
2.4815 8.611498490284953
2.482 8.617278723142734
2.4825 8.624461258855865
2.483 8.633208673685695
2.4835 8.641269944573137
2.484 8.646813024282947
2.4845 8.650247382452667
2.485 8.65207332757351
2.4855 8.652372967719105
2.486 8.652129834120176
2.4865 8.65268881546862
2.487 8.654519626034672
2.4875 8.65733429082558
2.488 8.660807017449821
2.4885 8.664818221978576
2.489 8.669339842373331
2.4895 8.67429972474107
2.49 8.679547891653387
2.4905 8.684906295932501
2.491 8.690334766910025
2.4915 8.695964351988463
2.492 8.702262974795863
2.4925 8.709704147086578
2.493 8.717454387842343
2.4935 8.723703903440926
2.494 8.727799179538659
2.4945 8.729979207264092
2.495 8.730569236135816
2.4955 8.730410707786463
2.496 8.730632484867433
2.4965 8.731750367309955
2.497 8.733619755167004
2.4975 8.735943741392264
2.498 8.73860656806868
2.4985 8.741740597797621
2.499 8.745639077159671
2.4995 8.750474837868202
2.5 8.755889374706834
2.5005 8.761147213488451
2.501 8.765759678848612
2.5015 8.76971015141026
2.502 8.77399307888985
2.5025 8.780188613990147
2.503 8.788056539747954
2.5035 8.795087069316684
2.504 8.797705655634855
2.5045 8.794849547819657
2.505 8.790149598530162
2.5055 8.787303837879799
2.506 8.786929969884659
2.5065 8.788053108705197
2.507 8.789803856507453
2.5075 8.791789742606268
2.508 8.793990429614334
2.5085 8.796745371827265
2.509 8.800641294464425
2.5095 8.80583640989824
2.51 8.811292011012641
2.5105 8.8156539060102
2.511 8.818750133104915
2.5115 8.820958211080248
2.512 8.822613783201762
2.5125 8.824137162117127
2.513 8.825362151576597
2.5135 8.825649652257011
2.514 8.824326634806914
2.5145 8.82151372913541
2.515 8.818418544372909
2.5155 8.816202167535176
2.516 8.815184740093015
2.5165 8.815100347222932
2.517 8.81555140225075
2.5175 8.8161668463165
2.518 8.816729090452059
2.5185 8.817558028843214
2.519 8.819576543100217
2.5195 8.822856770477147
2.52 8.82540517612295
2.5205 8.824935253876147
2.521 8.821011668165243
2.5215 8.816117770373447
2.522 8.813814197702685
2.5225 8.813600343993715
2.523 8.812380988219688
2.5235 8.809105240366153
2.524 8.804768471044179
2.5245 8.800731557293906
2.525 8.797916185049585
2.5255 8.796914440153499
2.526 8.798293812439939
2.5265 8.80272838901397
2.527 8.810231173981405
2.5275 8.818983952101023
2.528 8.82669082457514
2.5285 8.83462157915845
2.529 8.84658710087008
2.5295 8.859470961042286
2.53 8.862293924927014
2.5305 8.850580337293321
2.531 8.834107759835819
2.5315 8.825317754701727
2.532 8.824724950891829
2.5325 8.823698112651874
2.533 8.817481478279857
2.5335 8.808601546272923
2.534 8.801574217032906
2.5345 8.798346719885751
2.535 8.798085433311952
2.5355 8.799747979337797
2.536 8.803878312674486
2.5365 8.811174171089315
2.537 8.819594882596723
2.5375 8.826778838827577
2.538 8.83792702293155
2.5385 8.864816829596423
2.539 8.911313912681608
2.5395 8.961480360346412
2.54 8.980390828158855
2.5405 8.943395736178891
2.541 8.88091290093231
2.5415 8.856354074342134
2.542 8.89726808377482
2.5425 8.985640696477619
2.543 9.096913722140856
2.5435 9.218629659573631
2.544 9.344405495866228
2.5445 9.471755081241374
2.545 9.60978046623683
2.5455 9.776640241632991
2.546 9.956668195169327
2.5465 10.049025408049024
2.547 9.95021516900123
2.5475 9.695934025534571
2.548 9.419119460187085
2.5485 9.202513324755573
2.549 9.051173247281453
2.5495 8.94299903474475
2.55 8.860663165922547
2.5505 8.800891584252136
2.551 8.764413499631038
2.5515 8.74684261562564
2.552 8.742583066533646
2.5525 8.74983396199365
2.553 8.770896513868228
2.5535 8.81078085667682
2.554 8.876302885811443
2.5545 8.974502384761896
2.555 9.105419131070276
2.5555 9.248748679171927
2.556 9.36418172069334
2.5565 9.414244272690867
2.557 9.386674332170005
2.5575 9.3000179454647
2.558 9.184254689908512
2.5585 9.063166944160661
2.559 8.957797394119039
2.5595 8.88081578017726
2.56 8.830667494335332
2.5605 8.80047138649165
2.561 8.783687254708619
2.5615 8.77553666545411
2.562 8.77417937149116
2.5625 8.780067804763705
2.563 8.793595852102337
2.5635 8.812872885413936
2.564 8.834389777909392
2.5645 8.856176084264339
2.565 8.876308594327208
2.5655 8.887881430681157
2.566 8.884539927038842
2.5665 8.870337676312852
2.567 8.854341997764221
2.5675 8.83807627106743
2.568 8.818257011929644
2.5685 8.797144629704517
2.569 8.78114847757873
2.5695 8.7734303524849
2.57 8.772986897498539
2.5705 8.777601160579986
2.571 8.785273096361122
2.5715 8.794170366582323
2.572 8.802319437436212
2.5725 8.808457684427383
2.573 8.81387609244121
2.5735 8.821347709463103
2.574 8.830475129866079
2.5745 8.836352094793478
2.575 8.835340494287246
2.5755 8.82965676951971
2.576 8.824247247511797
2.5765 8.821524365835552
2.577 8.82039902485331
2.5775 8.818803514204033
2.578 8.816277988769448
2.5785 8.814116590799353
2.579 8.813807073107318
2.5795 8.816146214345187
2.58 8.82161636389972
2.5805 8.830461663645815
2.581 8.841501048253148
2.5815 8.851701361881753
2.582 8.858337657055754
2.5825 8.86137468820826
2.583 8.863015305949956
2.5835 8.864581090024076
2.584 8.864785840479628
2.5845 8.862294775614926
2.585 8.858628996272882
2.5855 8.856410210385475
2.586 8.856475494562796
2.5865 8.858043951059434
2.587 8.860205658535941
2.5875 8.86255653097629
2.588 8.865026429082652
2.5885 8.867633212453674
2.589 8.870455280855642
2.5895 8.873819864406995
2.59 8.878883127109487
2.5905 8.887061569157579
2.591 8.896857290826306
2.5915 8.903849376369992
2.592 8.906320840925206
2.5925 8.906491661445559
2.593 8.906066881947117
2.5935 8.904893483082953
2.594 8.903094773874239
2.5945 8.901619011221195
2.595 8.901242164115095
2.5955 8.902112878563186
2.596 8.903863538098134
2.5965 8.906011240035005
2.597 8.908396268959121
2.5975 8.91112323394164
2.598 8.91415532189051
2.5985 8.917102745644373
2.599 8.919425153262436
2.5995 8.920680722628314
2.6 8.92136420753466
2.6005 8.923128270614102
2.601 8.926076486312427
2.6015 8.928695455393894
2.602 8.930841314431726
2.6025 8.932530663296527
2.603 8.933134266175111
2.6035 8.932847566807093
2.604 8.932457474963707
2.6045 8.93246037889431
2.605 8.932999107236126
2.6055 8.934046781755137
2.606 8.935528928746281
2.6065 8.937472681748785
2.607 8.94001544816807
2.6075 8.94300536874198
2.608 8.945804457637271
2.6085 8.947705053847615
2.609 8.948387684120116
2.6095 8.94787786843065
2.61 8.946738208737395
2.6105 8.945859466213816
2.611 8.945397724624025
2.6115 8.94520990339826
2.612 8.94546291961088
2.6125 8.945943425852507
2.613 8.946177919522713
2.6135 8.946060869865592
2.614 8.945838021631056
2.6145 8.9459048453328
2.615 8.946581707818252
2.6155 8.94784295354325
2.616 8.949406721192057
2.6165 8.950962445390962
2.617 8.952017267511176
2.6175 8.951954049115377
2.618 8.950627621593684
2.6185 8.948403435333558
2.619 8.945422942834737
2.6195 8.9418016868229
2.62 8.938240620541508
2.6205 8.93540994885077
2.621 8.933120393956846
2.6215 8.9308394883386
2.622 8.92849660823718
2.6225 8.926444702434184
2.623 8.924956680051809
2.6235 8.923999502744566
2.624 8.923488258990668
2.6245 8.92385847925962
2.625 8.92614104446354
2.6255 8.931220298268817
2.626 8.93846308083152
2.6265 8.944741215432797
2.627 8.94609722088625
2.6275 8.941597137946319
2.628 8.933820482407866
2.6285 8.925538754646565
2.629 8.91818031745242
2.6295 8.912363357911323
2.63 8.90802610534322
2.6305 8.904697870465705
2.631 8.902032185724407
2.6315 8.8999849689762
2.632 8.898662076971098
2.6325 8.898137387121066
2.633 8.89830076824853
2.6335 8.898856575035
2.634 8.899588119018864
2.6345 8.90139823819735
2.635 8.906707240845881
2.6355 8.916455281949139
2.636 8.926017736190667
2.6365 8.927952537353233
2.637 8.91968607762543
2.6375 8.905401905343803
2.638 8.890920354046004
2.6385 8.879404689230851
2.639 8.871220827775451
2.6395 8.86551777377772
2.64 8.861420075095475
2.6405 8.858482060822345
2.641 8.856596855869148
2.6415 8.856002836587239
2.642 8.857089062193998
2.6425 8.859888304719862
2.643 8.86361455308497
2.6435 8.867451407524795
2.644 8.873327781041327
2.6445 8.888491433268578
2.645 8.918840620190574
2.6455 8.954877254665911
2.646 8.97561203302878
2.6465 8.970750418865846
2.647 8.947389494051714
2.6475 8.91834899578688
2.648 8.892196736193922
2.6485 8.871720262438613
2.649 8.856831079852155
2.6495 8.8472229330081
2.65 8.842941412915954
2.6505 8.844300063627761
2.651 8.852214767544398
2.6515 8.86752698953122
2.652 8.88857554648971
2.6525 8.909239702984182
2.653 8.920097448187006
2.6535 8.916207177340935
2.654 8.906121722959702
2.6545 8.901439111834476
2.655 8.89955095343255
2.6555 8.892391504542124
2.656 8.879028275280254
2.6565 8.861830125011446
2.657 8.843686897769784
2.6575 8.828037650602605
2.658 8.817119567227527
2.6585 8.811059099565098
2.659 8.808675572238156
2.6595 8.808983206773524
2.66 8.813092571720079
2.6605 8.825391111541451
2.661 8.851980963319557
2.6615 8.895932313963497
2.662 8.952699812851288
2.6625 9.006555377290129
2.663 9.032193575616658
2.6635 9.019477157465106
2.664 8.98118229067361
2.6645 8.923324826317385
2.665 8.86219492055305
2.6655 8.832957762299325
2.666 8.833891597339447
2.6665 8.834656498895287
2.667 8.825791992726659
2.6675 8.815067854462145
2.668 8.808277221445861
2.6685 8.805951304483154
2.669 8.805757266811957
2.6695 8.806103522859543
2.67 8.808441455556965
2.6705 8.815005767485411
2.671 8.824932362357169
2.6715 8.835672297483582
2.672 8.846139775813372
2.6725 8.853049018217588
2.673 8.848925424669842
2.6735 8.830814634963156
2.674 8.803695900837914
2.6745 8.776677520000982
2.675 8.761881905056269
2.6755 8.764335599512991
2.676 8.77442899138739
2.6765 8.781956099699455
2.677 8.786085589460063
2.6775 8.789961211953775
2.678 8.795982387739029
2.6785 8.804688442354982
2.679 8.814260455824085
2.6795 8.822548769647712
2.68 8.829899272134353
2.6805 8.837090191697582
2.681 8.843100911147454
2.6815 8.848522843124284
2.682 8.854729380230514
2.6825 8.85717441253084
2.683 8.847845502281912
2.6835 8.826067580358897
2.684 8.799566152670062
2.6845 8.778382240487312
2.685 8.771121501104512
2.6855 8.776944300167104
2.686 8.786314525410583
2.6865 8.793289898952784
2.687 8.798561120153424
2.6875 8.804605427227228
2.688 8.812765204794994
2.6885 8.821796294721194
2.689 8.828153157596988
2.6895 8.829514334751101
2.69 8.826494470789372
2.6905 8.821112694841682
2.691 8.81632555321931
2.6915 8.814622540532698
2.692 8.814957763269552
2.6925 8.813388037031752
2.693 8.8070703066805
2.6935 8.796718985436355
2.694 8.786165860623255
2.6945 8.782163657281183
2.695 8.790751439639495
2.6955 8.81036812974976
2.696 8.833841657862335
2.6965 8.857774808823413
2.697 8.885426971657816
2.6975 8.919849575691797
2.698 8.956532322905227
2.6985 8.986106291730634
2.699 9.001204282736753
2.6995 8.99460329716244
2.7 8.962284827700016
2.7005 8.915983135074915
2.701 8.876335168300427
2.7015 8.851595305320787
2.702 8.83737513487967
2.7025 8.828294058141106
2.703 8.822321007179704
2.7035 8.819220833317752
2.704 8.819373722426226
2.7045 8.823549271978164
2.705 8.83207558063067
2.7055 8.844215278942
2.706 8.85962216620162
2.7065 8.880292348062385
2.707 8.9084073664292
2.7075 8.939913110413999
2.708 8.96477365860561
2.7085 8.97805382599631
2.709 8.981420679956008
2.7095 8.972497480834006
2.71 8.949221927067336
2.7105 8.92133123330859
2.711 8.90016280713016
2.7115 8.886944056880177
2.712 8.877535946750315
2.7125 8.869125186118014
2.713 8.861736928604367
2.7135 8.857724051726843
2.714 8.859162802599661
2.7145 8.864696247220445
2.715 8.870941719834734
2.7155 8.875800800550058
2.716 8.878946456329713
2.7165 8.880721352587896
2.717 8.88099180365496
2.7175 8.879047575122252
2.718 8.875044640471144
2.7185 8.870529737625537
2.719 8.86635873259088
2.7195 8.86195422184443
2.72 8.857280042130652
2.7205 8.85326895335412
2.721 8.850405018338352
2.7215 8.848549968814579
2.722 8.847498775142716
2.7225 8.84734521179888
2.723 8.848594351105787
2.7235 8.851736281104353
2.724 8.856426920889886
2.7245 8.86188353208225
2.725 8.867542225720113
2.7255 8.87280749033072
2.726 8.876938630662183
2.7265 8.87881939335407
2.727 8.876914133898902
2.7275 8.870852586121922
2.728 8.862624650225866
2.7285 8.855166049597512
2.729 8.849778890769008
2.7295 8.84609799863774
2.73 8.843629139068495
2.7305 8.842142042145104
2.731 8.841180272948547
2.7315 8.840352915158194
2.732 8.840128172319096
2.7325 8.841904017154766
2.733 8.84621089638779
2.7335 8.85140686197287
2.734 8.855193408118458
2.7345 8.85642480722372
2.735 8.855628406541461
2.7355 8.85407417478705
2.736 8.852101199553411
2.7365 8.849332355187551
2.737 8.845862445041464
2.7375 8.84234628384523
2.738 8.839695333923038
2.7385 8.838714698216359
2.739 8.839330424707379
2.7395 8.840602343485857
2.74 8.841882708020941
2.7405 8.843315681148807
2.741 8.845080069995864
2.7415 8.847178532511881
2.742 8.850136789315796
2.7425 8.854680776422923
2.743 8.860655074994808
2.7435 8.866466928728231
2.744 8.869339874491468
2.7445 8.86800993723332
2.745 8.86455732096386
2.7455 8.861444538858128
2.746 8.859100971508758
2.7465 8.857109756132429
2.747 8.855252967143192
2.7475 8.85347263574827
2.748 8.852129873130233
2.7485 8.852356258095933
2.749 8.854778887862368
2.7495 8.85824309133771
2.75 8.861180415323828
2.7505 8.863663633916678
2.751 8.867534699809392
2.7515 8.87472714682785
2.752 8.885174359333663
2.7525 8.897440474474442
2.753 8.909817195006825
2.7535 8.917042528901556
2.754 8.912444324806314
2.7545 8.898710097324349
2.755 8.885315935435182
2.7555 8.876591013022912
2.756 8.871340001782121
2.7565 8.868046495737323
2.757 8.866213858924523
2.7575 8.865693230209962
2.758 8.866416971864547
2.7585 8.868252213574367
2.759 8.870692762749377
2.7595 8.873171629250132
2.76 8.875948061291384
2.7605 8.880071489465452
2.761 8.885982479571668
2.7615 8.892297844942151
2.762 8.897151649473427
2.7625 8.900516401431544
2.763 8.903025260823403
2.7635 8.903209333386107
2.764 8.899414086484219
2.7645 8.892978992410269
2.765 8.886530137799978
2.7655 8.88133318236604
2.766 8.877606578639421
2.7665 8.875567502785783
2.767 8.875422069338816
2.7675 8.877280904370197
2.768 8.88108205458097
2.7685 8.885836043872969
2.769 8.889503018985172
2.7695 8.891076609525852
2.77 8.891454880730043
2.7705 8.891131528924854
2.771 8.889338051401422
2.7715 8.886300518172503
2.772 8.883572340354297
2.7725 8.881674582074242
2.773 8.87973723281788
2.7735 8.877346149315011
2.774 8.875148734751422
2.7745 8.873816503696068
2.775 8.873508072636513
2.7755 8.87417452752599
2.776 8.87596506821347
2.7765 8.87939109878551
2.777 8.885582762780258
2.7775 8.89735127064595
2.778 8.920646749947482
2.7785 8.961036193609898
2.779 9.010541903537975
2.7795 9.046701177717134
2.78 9.054783854686603
2.7805 9.033834633419788
2.781 8.992028883223432
2.7815 8.949589735352562
2.782 8.922483858566109
2.7825 8.909061536163838
2.783 8.901949032608075
2.7835 8.897705159339933
2.784 8.895428106768088
2.7845 8.894641694390193
2.785 8.895061144080858
2.7855 8.896750641068559
2.786 8.900020093476483
2.7865 8.905414937466167
2.787 8.913854676043742
2.7875 8.926281994590328
2.788 8.942373279758408
2.7885 8.959795856340337
2.789 8.975267453570288
2.7895 8.985260650168224
2.79 8.985205816995128
2.7905 8.972683832191434
2.791 8.953040393557087
2.7915 8.935379213787803
2.792 8.924081509963491
2.7925 8.917994059675339
2.793 8.91491613814726
2.7935 8.913561088469136
2.794 8.913268494266239
2.7945 8.913760540394916
2.795 8.91519468558097
2.7955 8.918074411231556
2.796 8.92315240162076
2.7965 8.931082808404343
2.797 8.941689278949609
2.7975 8.953524406441884
2.798 8.964743894921517
2.7985 8.973891097631919
2.799 8.979206061480868
2.7995 8.978021612847774
2.8 8.969125326406898
2.8005 8.954741985363972
2.801 8.93910755540396
2.8015 8.925943870982755
2.802 8.91714313831025
2.8025 8.9125930552375
2.803 8.911172465144267
2.8035 8.911656318811973
2.804 8.913240869744838
2.8045 8.916189788957984
2.805 8.921660976230049
2.8055 8.930199221141011
2.806 8.94041454927615
2.8065 8.94979278355243
2.807 8.956845406925849
2.8075 8.960757071955873
2.808 8.959763583262097
2.8085 8.95298972689604
2.809 8.94259041246592
2.8095 8.931822978645725
2.81 8.922363978140941
2.8105 8.914192310147191
2.811 8.907243005378339
2.8115 8.902139890039598
2.812 8.899246461113469
2.8125 8.897928186817163
2.813 8.89707983069122
2.8135 8.896729397915076
2.814 8.899401917249067
2.8145 8.907575606980581
2.815 8.919139578935924
2.8155 8.928443181126353
2.816 8.93212219464567
2.8165 8.932119152143917
2.817 8.931907437823897
2.8175 8.932075055839592
2.818 8.931463363020944
2.8185 8.930030026623404
2.819 8.928588093507843
2.8195 8.927767184865045
2.82 8.928462961307867
2.8205 8.932771995275234
2.821 8.943576980483746
2.8215 8.961148366943766
2.822 8.980211901984772
2.8225 8.993885336320607
2.823 9.001513305204737
2.8235 9.011821504146779
2.824 9.03352852245733
2.8245 9.056344990638665
2.825 9.056232681856303
2.8255 9.028401348778972
2.826 8.99293603651421
2.8265 8.967287286872102
2.827 8.953597526223524
2.8275 8.947305271366988
2.828 8.944564795501817
2.8285 8.943134189215643
2.829 8.941888747856877
2.8295 8.94073874151099
2.83 8.941078469625795
2.8305 8.946497754221161
2.831 8.96128767749387
2.8315 8.985105128818264
2.832 9.011616403386833
2.8325 9.035284588332088
2.833 9.055367641044002
2.8335 9.071413995029792
2.834 9.077279869244316
2.8345 9.06555050927975
2.835 9.03912844273425
2.8355 9.01050961488273
2.836 8.989361499580946
2.8365 8.977933236941462
2.837 8.974622019519307
2.8375 8.9767665190876
2.838 8.981446648183544
2.8385 8.986063424076105
2.839 8.989429199930532
2.8395 8.993222753994862
2.84 9.00286672270658
2.8405 9.024292671584375
2.841 9.053807092520183
2.8415 9.078962323946849
2.842 9.09843572414742
2.8425 9.120644068827717
2.843 9.139190305824966
2.8435 9.136096321952932
2.844 9.106914866517132
2.8445 9.066967066943048
2.845 9.034365040875494
2.8455 9.015445339902739
2.846 9.00724189743302
2.8465 9.00540969469389
2.847 9.007137755500858
2.8475 9.010913734184298
2.848 9.016029824402958
2.8485 9.022387942306194
2.849 9.030574598127354
2.8495 9.04237083840214
2.85 9.060205816125334
2.8505 9.083458997365545
2.851 9.106864811369723
2.8515 9.128352935420823
2.852 9.153692323272393
2.8525 9.184293563146818
2.853 9.206417412256675
2.8535 9.202032071871793
2.854 9.171062945837326
2.8545 9.132193586066192
2.855 9.101999390447526
2.8555 9.085063034332384
2.856 9.078836945301793
2.8565 9.07874860677027
2.857 9.081111235238195
2.8575 9.084983881291093
2.858 9.091182034141644
2.8585 9.099827587877376
2.859 9.111492941852868
2.8595 9.12753911109362
2.86 9.143085677593069
2.8605 9.147564940376187
2.861 9.140015337984087
2.8615 9.13096323929768
2.862 9.126825762006161
2.8625 9.123277742256315
2.863 9.113222980441348
2.8635 9.09713410630014
2.864 9.08233370280898
2.8645 9.074640514832177
2.865 9.075465585214884
2.8655 9.084045433845189
2.866 9.098824419921906
2.8665 9.11872283798755
2.867 9.145656283108385
2.8675 9.18268523687596
2.868 9.226233294057037
2.8685 9.269639173857742
2.869 9.312747920217218
2.8695 9.344605419302093
2.87 9.336085290301307
2.8705 9.281254256234968
2.871 9.21190721825379
2.8715 9.15745042508473
2.872 9.121673658288442
2.8725 9.096423222630763
2.873 9.077147814826782
2.8735 9.063820673596174
2.874 9.056507212055928
2.8745 9.054537676194974
2.875 9.05724642852602
2.8755 9.063878110776907
2.876 9.07339158042973
2.8765 9.084640263264296
2.877 9.096399506793036
2.8775 9.107512537121886
2.878 9.11814134476525
2.8785 9.131099236319487
2.879 9.145858344597114
2.8795 9.151865659354526
2.88 9.139988821555962
2.8805 9.117083002457134
2.881 9.096592461796094
2.8815 9.08363536462294
2.882 9.074966381702511
2.8825 9.0667814955232
2.883 9.058835765613397
2.8835 9.05328964208829
2.884 9.05260264901308
2.8845 9.059070715343205
2.885 9.075188347364387
2.8855 9.104120894587753
2.886 9.148066004337098
2.8865 9.202016413727824
2.887 9.248517577558298
2.8875 9.271160143409672
2.888 9.277883367851564
2.8885 9.286460594384854
2.889 9.285849870102256
2.8895 9.252099452995898
2.89 9.189766292796866
2.8905 9.126687968351037
2.891 9.082515806349138
2.8915 9.05630085161753
2.892 9.039742010726338
2.8925 9.028381621479367
2.893 9.02106274571919
2.8935 9.017188096624976
2.894 9.016073322202628
2.8945 9.01731288442423
2.895 9.02099070467404
2.8955 9.027036692941062
2.896 9.033882319714047
2.8965 9.038263247939783
2.897 9.03821011739083
2.8975 9.03616959768827
2.898 9.036209532245385
2.8985 9.037759271997933
2.899 9.03655887049886
2.8995 9.031206611203496
2.9 9.023813903793764
2.9005 9.016891715804489
2.901 9.011992674317534
2.9015 9.00910814211723
2.902 9.007592602859939
2.9025 9.007608237805586
2.903 9.009958284519898
2.9035 9.015560828502975
2.904 9.026110608469816
2.9045 9.043797343184684
2.905 9.06699054344739
2.9055 9.086348350658179
2.906 9.089653701369189
2.9065 9.073229719884003
2.907 9.046862881550004
2.9075 9.023945899292455
2.908 9.009315971054166
2.9085 8.999038778425161
2.909 8.988918088075094
2.9095 8.978559841591386
2.91 8.969326134306852
2.9105 8.962084412548476
2.911 8.956798949770862
2.9115 8.953265045338709
2.912 8.951340404031123
2.9125 8.950738368804638
2.913 8.95106691807158
2.9135 8.952720936796146
2.914 8.957400087903034
2.9145 8.965881414527653
2.915 8.974392754223127
2.9155 8.97605205586442
2.916 8.96778926343301
2.9165 8.953737347469891
2.917 8.941100830904587
2.9175 8.933725627832638
2.918 8.93022915920581
2.9185 8.92750383513359
2.919 8.924214043478814
2.9195 8.920908554853868
2.92 8.918825102772258
2.9205 8.919011866497362
2.921 8.92179919719222
2.9215 8.925887554436366
2.922 8.928162282847586
2.9225 8.925998191876252
2.923 8.919966540055457
2.9235 8.91315845895821
2.924 8.907200469642925
2.9245 8.9001513345224
2.925 8.890115712609736
2.9255 8.878520583682691
2.926 8.86804482691626
2.9265 8.86007746357256
2.927 8.854558998025832
2.9275 8.850771801520084
2.928 8.84800732466302
2.9285 8.845856517070567
2.929 8.844415701824014
2.9295 8.844333280134355
2.93 8.846581431111547
2.9305 8.852296920864825
2.931 8.862231659199375
2.9315 8.875137793858952
2.932 8.886966264540552
2.9325 8.893762078666876
2.933 8.895407702598684
2.9335 8.893546212596236
2.934 8.887365669851969
2.9345 8.876533267772325
2.935 8.864225274626039
2.9355 8.853520741291897
2.936 8.844772305484339
2.9365 8.83734532592012
2.937 8.831479538701318
2.9375 8.82759856883626
2.938 8.8247832917675
2.9385 8.821734859799731
2.939 8.81966033786575
2.9395 8.822209628520335
2.94 8.83216114132775
2.9405 8.84842428191641
2.941 8.86573291437667
2.9415 8.877530125519451
2.942 8.878982463387304
2.9425 8.868159617253726
2.943 8.847837184969189
2.9435 8.825099982465945
2.944 8.80653314451982
2.9445 8.79455739399988
2.945 8.788244528542384
2.9455 8.78542922160675
2.946 8.784036263699393
2.9465 8.782877394861496
2.947 8.781611498278513
2.9475 8.779930909015759
2.948 8.778148455627802
2.9485 8.779003541535873
2.949 8.785619624394306
2.9495 8.796629661610888
2.95 8.80654934238173
2.9505 8.811321726230984
2.951 8.810613640799465
2.9515 8.805942231135743
2.952 8.798533220708814
2.9525 8.788568262466848
2.953 8.777049390198895
2.9535 8.766814623109253
2.954 8.760994200544657
2.9545 8.76162312803334
2.955 8.769805639937816
2.9555 8.785258387397727
2.956 8.80399509847294
2.9565 8.817811346252595
2.957 8.818962758314482
2.9575 8.809140992145844
2.958 8.801953387760049
2.9585 8.81038218193583
2.959 8.829686170571856
2.9595 8.84049762737469
2.96 8.831032550858081
2.9605 8.806697983126119
2.961 8.77848595358605
2.9615 8.75318559279871
2.962 8.733006214477955
2.9625 8.717896099883694
2.963 8.70699235587693
2.9635 8.699311311135082
2.964 8.694421859182322
2.9645 8.692512286701207
2.965 8.693574916503666
2.9655 8.696109403929293
2.966 8.697373504207961
2.9665 8.695498414180152
2.967 8.691218685526922
2.9675 8.687165173787038
2.968 8.685532617188011
2.9685 8.685646599304873
2.969 8.68411806823473
2.9695 8.678517221846635
2.97 8.669823174609506
2.9705 8.660753057743301
2.971 8.65315057999573
2.9715 8.647508502871831
2.972 8.643701854812852
2.9725 8.641586789698726
2.973 8.641234343357462
2.9735 8.643149555094704
2.974 8.64838191057647
2.9745 8.65728412087516
2.975 8.666856084534166
2.9755 8.671140311772549
2.976 8.667825293159604
2.9765 8.66117023298118
2.977 8.655408708718822
2.9775 8.650690139116174
2.978 8.64502150601812
2.9785 8.636832640493795
2.979 8.626646086250448
2.9795 8.616524349365298
2.98 8.608220088134535
2.9805 8.602270006831384
2.981 8.598423403679996
2.9815 8.596270776761168
2.982 8.595596670423335
2.9825 8.596537056164719
2.983 8.599809244360936
2.9835 8.606592782546608
2.984 8.617009761771813
2.9845 8.62831931841331
2.985 8.636392679240169
2.9855 8.63848924878526
2.986 8.633871065702065
2.9865 8.624649326788008
2.987 8.61489293014604
2.9875 8.606154050051396
2.988 8.597487009382787
2.9885 8.588821385983985
2.989 8.581441334514528
2.9895 8.576191879502543
2.99 8.5728932190772
2.9905 8.571017613269534
2.991 8.570192598786429
2.9915 8.570225428822257
2.992 8.571117047899756
2.9925 8.573292235481956
2.993 8.577489614847996
2.9935 8.583486814431831
2.994 8.588503397792783
2.9945 8.589339032057508
2.995 8.586928017427207
2.9955 8.584384143487098
2.996 8.582029110909604
2.9965 8.578823825046543
2.997 8.574900148970299
2.9975 8.570713507429135
2.998 8.566268188573597
2.9985 8.561794156613976
2.999 8.55799515858588
2.9995 8.555332239339348
3.0 8.55377838971272
3.0005 8.553152729777741
3.001 8.553341169047213
3.0015 8.554324634935286
3.002 8.556196607791707
3.0025 8.558834834274409
3.003 8.561040804780854
3.0035 8.560824380064554
3.004 8.557710669610126
3.0045 8.553837102163273
3.005 8.551008592191222
3.0055 8.548716054835042
3.006 8.545932859073469
3.0065 8.54265602146455
3.007 8.539438150255036
3.0075 8.53659049246305
3.008 8.534060555254117
3.0085 8.531750794048312
3.009 8.529715858618472
3.0095 8.528122328992966
3.01 8.527181818441763
3.0105 8.527122664440464
3.011 8.528203949589495
3.0115 8.530649766281313
3.012 8.53409566075843
3.0125 8.536695598653688
3.013 8.535501111465537
3.0135 8.52935725868488
3.014 8.52120380463249
3.0145 8.514709608808774
3.015 8.510484357167305
3.0155 8.50740258698662
3.016 8.504644801872216
3.0165 8.502011531323815
3.017 8.499559358851338
3.0175 8.49735249778798
3.018 8.495442889533903
3.0185 8.493902630056263
3.019 8.492900048091366
3.0195 8.492718087639181
3.02 8.493635922367124
3.0205 8.495775473786592
3.021 8.498863233804242
3.0215 8.501460531237624
3.022 8.50125262525063
3.0225 8.497268404590356
3.023 8.490522965806194
3.0235 8.483360048731404
3.024 8.477816529018027
3.0245 8.474106241266506
3.025 8.471422902294714
3.0255 8.469123504784937
3.026 8.466960287317145
3.0265 8.464890835001691
3.027 8.462958617890079
3.0275 8.461236577152055
3.028 8.45983582459935
3.0285 8.458951662189081
3.029 8.459034890440188
3.0295 8.460938763797584
3.03 8.465562302798274
3.0305 8.472251597931505
3.031 8.477167734095117
3.0315 8.476161111836381
3.032 8.469462617950137
3.0325 8.459768564606128
3.033 8.449868408570309
3.0335 8.442138937556217
3.034 8.4369465066781
3.0345 8.433196428626518
3.035 8.429978040580655
3.0355 8.426977623353062
3.036 8.424169089012834
3.0365 8.421573100368049
3.037 8.41920112495817
3.0375 8.417122617530522
3.038 8.415526063751892
3.0385 8.414796776977289
3.039 8.415395103995115
3.0395 8.417327597082922
3.04 8.419732405581234
3.0405 8.420907645104867
3.041 8.419487606299855
3.0415 8.415710866051581
3.042 8.409562549610156
3.0425 8.400978765126515
3.043 8.392065872860018
3.0435 8.384932169852503
3.044 8.379570815010897
3.0445 8.37501510756973
3.045 8.370761255033193
3.0455 8.366828329779576
3.046 8.363299994821396
3.0465 8.360117544868322
3.047 8.357187258783858
3.0475 8.354509007701703
3.048 8.352225383404196
3.0485 8.350296447222673
3.049 8.34828443344635
3.0495 8.345663053422467
3.05 8.342095702951294
3.0505 8.337649383921201
3.051 8.333089134411637
3.0515 8.328922692583607
3.052 8.324593854479366
3.0525 8.31969303986899
3.053 8.314935038102467
3.0535 8.31115797770653
3.054 8.308275011086057
3.0545 8.305730094751297
3.055 8.303434501133887
3.0555 8.301791066067159
3.056 8.300855472727958
3.0565 8.300014659640974
3.057 8.298528531599226
3.0575 8.295821505781982
3.058 8.291688135714761
3.0585 8.286517508864401
3.059 8.28093985667423
3.0595 8.275339696389144
3.06 8.270081342261406
3.0605 8.26573280485545
3.061 8.262649112703436
3.0615 8.26063216958819
3.062 8.259122282517602
3.0625 8.25790644656303
3.063 8.257458033892917
3.0635 8.258564196587574
3.064 8.26162600117177
3.0645 8.266823302764948
3.065 8.274963424320912
3.0655 8.287241634886856
3.066 8.302406918931947
3.0665 8.31413591136254
3.067 8.314386479974782
3.0675 8.301869257960591
3.068 8.283094405777382
3.0685 8.264983677869868
3.069 8.250498039859394
3.0695 8.239697258341408
3.07 8.232116254649222
3.0705 8.227444524915047
3.071 8.225348641879481
3.0715 8.225335788439121
3.072 8.226772554407937
3.0725 8.229300487351232
3.073 8.23335118242281
3.0735 8.24013640877921
3.074 8.251230957886781
3.0745 8.268136432888792
3.075 8.291391323427828
3.0755 8.319755993536695
3.076 8.348826706632076
3.0765 8.370275826703791
3.077 8.37866393983074
3.0775 8.372549165724317
3.078 8.348843309117763
3.0785 8.311896214489709
3.079 8.275442531951512
3.0795 8.248417473517351
3.08 8.231555003053252
3.0805 8.223305886772458
3.081 8.221777352059897
3.0815 8.224182431486172
3.082 8.227245114821438
3.0825 8.229096256722562
3.083 8.230338336434446
3.0835 8.23295906022532
3.084 8.237663375847184
3.0845 8.242590923823702
3.085 8.245720241295324
3.0855 8.246857471756798
3.086 8.246400400101496
3.0865 8.24407187643136
3.087 8.240013332692513
3.0875 8.235661971708254
3.088 8.23203227928479
3.0885 8.228474580709962
3.089 8.223856506218965
3.0895 8.218507325881676
3.09 8.21457296324418
3.0905 8.214591906149435
3.091 8.219261728893853
3.0915 8.226233975758987
3.092 8.231714904894046
3.0925 8.234440066540042
3.093 8.235711232552942
3.0935 8.234145079747211
3.094 8.226095955783624
3.0945 8.212249120001001
3.095 8.197704583854007
3.0955 8.186471363321372
3.096 8.179281714441277
3.0965 8.1751207673593
3.097 8.173077478293523
3.0975 8.172722535119137
3.098 8.173864533797756
3.0985 8.176405930858158
3.099 8.180650666232784
3.0995 8.187807952266127
3.1 8.200475052417769
3.1005 8.221707265090314
3.101 8.250749702805544
3.1015 8.279029740919857
3.102 8.296246616170514
3.1025 8.299540454526607
3.103 8.28821420418604
3.1035 8.261886571088043
3.104 8.22869303322787
3.1045 8.199873895849821
3.105 8.179797926236725
3.1055 8.166858589182683
3.106 8.158585387136739
3.1065 8.15342016297862
3.107 8.150371807405202
3.1075 8.148840770339186
3.108 8.14859858158936
3.1085 8.14979748086385
3.109 8.153039562055968
3.1095 8.159544012110786
3.11 8.171085665847718
3.1105 8.188418311828427
3.111 8.20834317010565
3.1115 8.224860973822349
3.112 8.233783696177913
3.1125 8.232724740449514
3.113 8.220588704332384
3.1135 8.200378989949384
3.114 8.178669021391018
3.1145 8.16107392338383
3.115 8.149368549495792
3.1155 8.142381840074014
3.116 8.138298767291555
3.1165 8.135886626249773
3.117 8.134594832423174
3.1175 8.134312901451908
3.118 8.13512652731709
3.1185 8.137253287871347
3.119 8.141035029963708
3.1195 8.146666460180661
3.12 8.153245591192004
3.1205 8.158348207900438
3.121 8.159916407426266
3.1215 8.15798273331208
3.122 8.15364771217712
3.1225 8.14804975328839
3.123 8.142440334954449
3.1235 8.137652763171287
3.124 8.134092757843307
3.1245 8.13199337282894
3.125 8.131211526295685
3.1255 8.131135814320778
3.126 8.131081318990754
3.1265 8.13087101827825
3.127 8.131076954257072
3.1275 8.132640749609973
3.128 8.136001305747243
3.1285 8.140415778722593
3.129 8.144161278585504
3.1295 8.145607331404248
3.13 8.144444072590945
3.1305 8.141557640787244
3.131 8.137747297860901
3.1315 8.13326416394696
3.132 8.128313426115719
3.1325 8.123496688344028
3.133 8.119515534125634
3.1335 8.116751609014552
3.134 8.115358805617033
3.1345 8.11559780091536
3.135 8.117826933028885
3.1355 8.122141032734852
3.136 8.128079671115788
3.1365 8.1349183968254
3.137 8.142813086288715
3.1375 8.152841695608153
3.138 8.163692178849562
3.1385 8.168910797516006
3.139 8.162447483875594
3.1395 8.147163125188362
3.14 8.13136227351219
3.1405 8.119661041772078
3.141 8.11204226083111
3.1415 8.107221145193952
3.142 8.104209894042302
3.1425 8.102353614134968
3.143 8.101230562563108
3.1435 8.100723872118357
3.144 8.101271670240822
3.1445 8.103984346201903
3.145 8.110590596232694
3.1455 8.122862826416847
3.146 8.140846008078723
3.1465 8.161422617763971
3.147 8.180786286635897
3.1475 8.196425666730144
3.148 8.202984038012946
3.1485 8.192345609319695
3.149 8.165796955748547
3.1495 8.136885466054869
3.15 8.116192576330588
3.1505 8.104112449334917
3.151 8.09718017116331
3.1515 8.09302939905546
3.152 8.090791956659675
3.1525 8.090222764089201
3.153 8.091096693745774
3.1535 8.093349094971117
3.154 8.097761259312895
3.1545 8.106534196750749
3.155 8.122694624201618
3.1555 8.147154366970229
3.156 8.174867760820478
3.1565 8.198035156329642
3.157 8.216017332328411
3.1575 8.230927187206277
3.158 8.230788489590497
3.1585 8.20232629529063
3.159 8.159374813570922
3.1595 8.125534425058863
3.16 8.106779205447816
3.1605 8.097525394301252
3.161 8.092821629734326
3.1615 8.090827681158467
3.162 8.091453394057076
3.1625 8.094761487491045
3.163 8.100325978702138
3.1635 8.108268920350259
3.164 8.121111313333042
3.1645 8.142755344445872
3.165 8.172196639238985
3.1655 8.198484263278798
3.166 8.208607623332544
3.1665 8.201354627084127
3.167 8.1855227661646
3.1675 8.165804891038722
3.168 8.14155040362227
3.1685 8.116487989647265
3.169 8.096558649648088
3.1695 8.0832771124205
3.17 8.075082290757436
3.1705 8.070445387343776
3.171 8.06867176580748
3.1715 8.0695917933548
3.172 8.073107486528755
3.1725 8.07936503192977
3.173 8.08994561146095
3.1735 8.10839389465704
3.174 8.137714185679464
3.1745 8.17446161881726
3.175 8.203659780453217
3.1755 8.208843592768837
3.176 8.194024780227924
3.1765 8.1773460167618
3.177 8.16010611574933
3.1775 8.131379224904343
3.178 8.096013462973104
3.1785 8.067383712882986
3.179 8.049232367536602
3.1795 8.038668488510332
3.18 8.033289649737386
3.1805 8.032104366083505
3.181 8.034613757451545
3.1815 8.040091094305275
3.182 8.04731602444167
3.1825 8.054915139241558
3.183 8.06176020817606
3.1835 8.068288575480398
3.184 8.075600230924007
3.1845 8.080420878549534
3.185 8.076543979865148
3.1855 8.065094216227337
3.186 8.05422348397639
3.1865 8.045747672053741
3.187 8.03407254985635
3.1875 8.018482153017342
3.188 8.004041707364577
3.1885 7.993386899032105
3.189 7.986362402249268
3.1895 7.983498991291313
3.19 7.985918516300201
3.1905 7.993644515487231
3.191 8.00510006217339
3.1915 8.017291708081984
3.192 8.025935063877663
3.1925 8.027278148630698
3.193 8.022575396991659
3.1935 8.017190157282723
3.194 8.013385696960865
3.1945 8.009204612464284
3.195 8.004454809461357
3.1955 8.004449656907294
3.196 8.012801613351728
3.1965 8.020620239183312
3.197 8.0150259432619
3.1975 7.997361870849868
3.198 7.9794603257283825
3.1985 7.968398908519957
3.199 7.964704861309329
3.1995 7.967168042247765
3.2 7.9735913398822085
3.2005 7.98059755118916
3.201 7.98472111769507
3.2015 7.983438172308311
3.202 7.976141996634144
3.2025 7.964893426006576
3.203 7.95281175729794
3.2035 7.941907091188003
3.204 7.932997126978062
3.2045 7.926393315028102
3.205 7.922515264151043
3.2055 7.921764419481681
3.206 7.923509754673981
3.2065 7.92596822189239
3.207 7.927990456296623
3.2075 7.929856408428369
3.208 7.9321375052030145
3.2085 7.9354098260476995
3.209 7.940441401824684
3.2095 7.946796016994364
3.21 7.9527091832700805
3.2105 7.956802532794558
3.211 7.958136475165308
3.2115 7.955554117021192
3.212 7.9485134051785735
3.2125 7.938061204951897
3.213 7.9267403311484745
3.2135 7.917082016934424
3.214 7.910246200986508
3.2145 7.906488594592204
3.215 7.906064946801001
3.2155 7.908510825672444
3.216 7.911473626291949
3.2165 7.912423300640185
3.217 7.911442642740004
3.2175 7.910123135338887
3.218 7.909241524412911
3.2185 7.909114091309059
3.219 7.909496019554659
3.2195 7.909517943046909
3.22 7.90940698468167
3.2205 7.9100517850456615
3.221 7.910922021232196
3.2215 7.910254856634374
3.222 7.906857801147943
3.2225 7.901305003901525
3.223 7.895219520237676
3.2235 7.88991055245854
3.224 7.885996592559231
3.2245 7.883981944226374
3.225 7.884369325867757
3.2255 7.886601911613022
3.226 7.888795353557928
3.2265 7.8897060413884414
3.227 7.889368580436855
3.2275 7.887916127502606
3.228 7.885664730745885
3.2285 7.882705662534557
3.229 7.878839170071332
3.2295 7.874910582143066
3.23 7.872387126135381
3.2305 7.871711449870139
3.231 7.872027409931466
3.2315 7.87212816791234
3.232 7.871322628323689
3.2325 7.869772228388943
3.233 7.868374014806401
3.2335 7.868088498114252
3.234 7.869389490445684
3.2345 7.872301053101854
3.235 7.876603859722069
3.2355 7.881428617485328
3.236 7.885132715564735
3.2365 7.88591496340195
3.237 7.882731534710983
3.2375 7.876207763443379
3.238 7.868113589868724
3.2385 7.86012501037896
3.239 7.853761776357418
3.2395 7.849918303543694
3.24 7.848295095478484
3.2405 7.847837794118677
3.241 7.847633105588727
3.2415 7.84728294279838
3.242 7.84682548171264
3.2425 7.846767076265232
3.243 7.848122197064024
3.2435 7.852140541502983
3.244 7.8592631616725335
3.2445 7.867802660271323
3.245 7.874502757008155
3.2455 7.877677451133621
3.246 7.878161714231542
3.2465 7.8763425752798515
3.247 7.871158358990165
3.2475 7.862443137986311
3.248 7.8520136974254005
3.2485 7.84271030227298
3.249 7.836642681827978
3.2495 7.83419190344847
3.25 7.834447669668217
3.2505 7.836409460609911
3.251 7.839604077138892
3.2515 7.844143028751171
3.252 7.850766814742572
3.2525 7.861563459668011
3.253 7.880571150112898
3.2535 7.9117989280334236
3.254 7.95323271823548
3.2545 7.992188769925747
3.255 8.01196172664373
3.2555 8.00431150052784
3.256 7.974584528159717
3.2565 7.937464027031121
3.257 7.904811676464863
3.2575 7.878956432368911
3.258 7.858610635903782
3.2585 7.843607653314603
3.259 7.834155716644418
3.2595 7.829529995088256
3.26 7.828423488908413
3.2605 7.829822874626718
3.261 7.833298340067195
3.2615 7.838739752901873
3.262 7.846101001683417
3.2625 7.855016070716047
3.263 7.864110287664904
3.2635 7.871599775057156
3.264 7.877166959521659
3.2645 7.883190056638638
3.265 7.8913765110924885
3.2655 7.898429437962655
3.266 7.901076296033525
3.2665 7.901445546279255
3.267 7.903792499931582
3.2675 7.911328358722114
3.268 7.924312372361419
3.2685 7.938523821061544
3.269 7.950191288304126
3.2695 7.964378184314089
3.27 7.991314070316577
3.2705 8.03337096919571
3.271 8.080441254433037
3.2715 8.11493425565617
3.272 8.117837173012395
3.2725 8.07932928186723
3.273 8.012955431987232
3.2735 7.948690626657401
3.274 7.904920947146286
3.2745 7.876268894252602
3.275 7.850215558575611
3.2755 7.824756849317264
3.276 7.804442517645617
3.2765 7.791346809332728
3.277 7.785086682981383
3.2775 7.7854638615114915
3.278 7.792080204277781
3.2785 7.80151765617973
3.279 7.807644816648601
3.2795 7.808586768681003
3.28 7.8106507291157445
3.2805 7.820749399451529
3.281 7.839117868559578
3.2815 7.8588651326482
3.282 7.868813950955227
3.2825 7.863164967125922
3.283 7.8474340560678275
3.2835 7.830984132942925
3.284 7.817939218968441
3.2845 7.806536653648033
3.285 7.794482906892217
3.2855 7.782270497634226
3.286 7.771950909332254
3.2865 7.765172564182114
3.287 7.763418977031376
3.2875 7.7705594153844295
3.288 7.791737915816508
3.2885 7.822657504260771
3.289 7.84343070673096
3.2895 7.840226827995689
3.29 7.824925465469956
3.2905 7.813539071107986
3.291 7.8034829035966595
3.2915 7.785467975585059
3.292 7.760696292716736
3.2925 7.737337873197459
3.293 7.72082309217625
3.2935 7.711256668575851
3.294 7.705529663524839
3.2945 7.701087772037589
3.295 7.697392827913179
3.2955 7.694926085436682
3.296 7.694311017217803
3.2965 7.696277649368856
3.297 7.703103043094144
3.2975 7.7238941575841356
3.298 7.780926096907111
3.2985 7.89008360084436
3.299 8.005828779743144
3.2995 8.04446410448676
3.3 8.004707442559026
3.3005 7.952948904896013
3.301 7.910627644729786
3.3015 7.86746081687566
3.302 7.823552944103916
3.3025 7.784700847862476
3.303 7.757458342929597
3.3035 7.742059752458207
3.304 7.731281929554781
3.3045 7.720972599146721
3.305 7.712623552556671
3.3055 7.7083165162609735
3.306 7.7079891533312
3.3065 7.710376736101322
3.307 7.716391641051759
3.3075 7.732215667298961
3.308 7.7647914081869125
3.3085 7.804924143175985
3.309 7.823185277818311
3.3095 7.804469865572598
3.31 7.766370415676276
3.3105 7.731713490187044
3.311 7.709039329327943
3.3115 7.696589847072387
3.312 7.6898816280803235
3.3125 7.68688419566076
3.313 7.68851804610555
3.3135 7.695406206014292
3.314 7.706320604990122
3.3145 7.720164798535411
3.315 7.736862837687417
3.3155 7.7556959513744985
3.316 7.773688871951096
3.3165 7.78662016316818
3.317 7.793368714669706
3.3175 7.799239239214243
3.318 7.809727816860011
3.3185 7.817046498139943
3.319 7.80401120725451
3.3195 7.769557688591915
3.32 7.731974711378028
3.3205 7.706278982986936
3.321 7.693665036239793
3.3215 7.689214300783558
3.322 7.689343530463024
3.3225 7.693064876758214
3.323 7.700722082485161
3.3235 7.712616155630251
3.324 7.72862962183777
3.3245 7.748896530940467
3.325 7.773863290988217
3.3255 7.8021098263328845
3.326 7.828903105142453
3.3265 7.8484013225827525
3.327 7.857600242402155
3.3275 7.858028828330591
3.328 7.851577156542142
3.3285 7.83435789669106
3.329 7.804421813034645
3.3295 7.771395660354338
3.33 7.746498080021075
3.3305 7.732120203818752
3.331 7.725261468914175
3.3315 7.722947318152132
3.332 7.723503614806788
3.3325 7.726108506991551
3.333 7.730269347122878
3.3335 7.735684133986812
3.334 7.742283023067364
3.3345 7.749749843368997
3.335 7.757013154580234
3.3355 7.763241906666865
3.336 7.768670948340731
3.3365 7.773077183676561
3.337 7.775158763946001
3.3375 7.773828754293168
3.338 7.768649794353548
3.3385 7.760100701124044
3.339 7.750754120940691
3.3395 7.743725867138787
3.34 7.740253886554619
3.3405 7.740012384170441
3.341 7.742440503297324
3.3415 7.746993331199217
3.342 7.7524763359051825
3.3425 7.7573787553689275
3.343 7.761575730845351
3.3435 7.766333905852575
3.344 7.771847645757909
3.3445 7.776659920868678
3.345 7.77987489464234
3.3455 7.78181275329565
3.346 7.782261989898458
3.3465 7.780404773350721
3.347 7.776774888323361
3.3475 7.772991507693938
3.348 7.76986214565329
3.3485 7.76774837617897
3.349 7.767582911354445
3.3495 7.77056819567216
3.35 7.777476132222164
3.3505 7.787977140503951
3.351 7.799428648787655
3.3515 7.806438168806681
3.352 7.8049490525860445
3.3525 7.797175202541627
3.353 7.789053645624266
3.3535 7.7838353006102246
3.354 7.781034302658872
3.3545 7.779328916304012
3.355 7.778187956594401
3.3555 7.777209091391828
3.356 7.775825813969636
3.3565 7.774124454622433
3.357 7.772936775048059
3.3575 7.772905574690748
3.358 7.7742099256928405
3.3585 7.777141898683288
3.359 7.782906001120592
3.3595 7.794547817275792
3.36 7.817673248857542
3.3605 7.857654290292789
3.361 7.91022014540872
3.3615 7.955257882987574
3.362 7.97212414953724
3.3625 7.960939130366478
3.363 7.93599052407005
3.3635 7.9060018606332285
3.364 7.87438339667982
3.3645 7.845678116769058
3.365 7.821909271992542
3.3655 7.8024537255468935
3.366 7.787270735032491
3.3665 7.776463782981175
3.367 7.769302568141226
3.3675 7.764821004377058
3.368 7.762482932758301
3.3685 7.762311092795324
3.369 7.765160889441967
3.3695 7.772663541455477
3.37 7.785529546799188
3.3705 7.80049464194172
3.371 7.809300837252948
3.3715 7.803850842782044
3.372 7.785963665602848
3.3725 7.7670264676742296
3.373 7.754472795449001
3.3735 7.746749799116124
3.374 7.740251889149137
3.3745 7.733479105128991
3.375 7.726798927303044
3.3755 7.721212086720353
3.376 7.717369583281762
3.3765 7.715275492010855
3.377 7.714630920706412
3.3775 7.715165718017943
3.378 7.716825607564028
3.3785 7.720473112559311
3.379 7.728818225702
3.3795 7.745802495471249
3.38 7.77336759132605
3.3805 7.80543978884382
3.381 7.822594426847266
3.3815 7.8053017621774305
3.382 7.763550531709933
3.3825 7.726849617698582
3.383 7.706380871500398
3.3835 7.695259743533827
3.384 7.6869138053557755
3.3845 7.679681426153676
3.385 7.6740568910993545
3.3855 7.670370267245284
3.386 7.668252410076713
3.3865 7.666939705937008
3.387 7.665910020893135
3.3875 7.665361268887949
3.388 7.666319807504417
3.3885 7.670378736376849
3.389 7.678883343295286
3.3895 7.691399394186096
3.39 7.705757518324736
3.3905 7.719922049567382
3.391 7.728709698838813
3.3915 7.723461140076607
3.392 7.7067375763373835
3.3925 7.692463604020913
3.393 7.687073892010025
3.3935 7.687160770689209
3.394 7.68989666051098
3.3945 7.696076290976258
3.395 7.706735362843174
3.3955 7.719624149414043
3.396 7.728221233699831
3.3965 7.726678548969167
3.397 7.717238896126769
3.3975 7.70908011927755
3.398 7.709652792356648
3.3985 7.720209765284309
3.399 7.73652370091529
3.3995 7.754357539693084
3.4 7.774909198013223
3.4005 7.793566135321663
3.401 7.790698722208665
3.4015 7.760446485322587
3.402 7.7258465118268695
3.4025 7.706283920476331
3.403 7.700455020782666
3.4035 7.701914181610814
3.404 7.709605852483547
3.4045 7.724153828416496
3.405 7.741699770848257
3.4055 7.754456062355008
3.406 7.7571195267298325
3.4065 7.7515578074654705
3.407 7.743990394365204
3.4075 7.738788659543943
3.408 7.7362100993718705
3.4085 7.735120184783042
3.409 7.736700031454388
3.4095 7.745361801039962
3.41 7.764936921387809
3.4105 7.7884172395935565
3.411 7.7970444011570805
3.4115 7.7841483513340535
3.412 7.766859580435767
3.4125 7.763334680740968
3.413 7.77655082524123
3.4135 7.801430841270063
3.414 7.834354102872124
3.4145 7.872975798429206
3.415 7.909279636302667
3.4155 7.928551090714835
3.416 7.921125849092087
3.4165 7.8915104686835935
3.417 7.853396562010063
3.4175 7.819946416752593
3.418 7.798593047691515
3.4185 7.789745439553737
3.419 7.790252537872503
3.4195 7.797884899785084
3.42 7.809977375402413
3.4205 7.817561043039509
3.421 7.811396206610674
3.4215 7.796001980429317
3.422 7.784440391296405
3.4225 7.78328488129603
3.423 7.790651877593598
3.4235 7.801280437484033
3.424 7.810554482538944
3.4245 7.816699771364057
3.425 7.819819313086084
3.4255 7.819814382467559
3.426 7.816210096115743
3.4265 7.809243706943368
3.427 7.801347822327006
3.4275 7.796876596388763
3.428 7.798686500604179
3.4285 7.805479231889466
3.429 7.814393747036192
3.4295 7.825082043392131
3.43 7.838029239208284
3.4305 7.849813584036198
3.431 7.855944436728192
3.4315 7.857257293865484
3.432 7.858037642759346
3.4325 7.861563540114965
3.433 7.869206793336204
3.4335 7.87903863627079
3.434 7.885487659803257
3.4345 7.884760763874553
3.435 7.878671748753154
3.4355 7.870767692007968
3.436 7.861882765861308
3.4365 7.851374063437264
3.437 7.841751580039684
3.4375 7.8402797539131015
3.438 7.853299805281399
3.4385 7.878493443286631
3.439 7.908130380300943
3.4395 7.939163969628018
3.44 7.971387377273805
3.4405 7.9977947416051425
3.441 8.008325510062294
3.4415 8.002050669065776
3.442 7.988069308456003
3.4425 7.974179939808941
3.443 7.95922524673921
3.4435 7.938851420443497
3.444 7.914584366376058
3.4445 7.892046374004066
3.445 7.874663381389004
3.4455 7.862393550520313
3.446 7.854090504853119
3.4465 7.8491170100028995
3.447 7.847386124756854
3.4475 7.848680476074641
3.448 7.85217183449298
3.4485 7.856712742021532
3.449 7.8618751386979735
3.4495 7.868347815375856
3.45 7.876742956496013
3.4505 7.886167556515558
3.451 7.894439021237629
3.4515 7.899770605753067
3.452 7.90179906496453
3.4525 7.900964997242802
3.453 7.8974109065855504
3.4535 7.891765340018068
3.454 7.886103981323185
3.4545 7.8819020622458815
3.455 7.8786098376253655
3.4555 7.875195297491516
3.456 7.871700829098334
3.4565 7.868882681258285
3.457 7.8673960025475385
3.4575 7.867576553046479
3.458 7.869373519925269
3.4585 7.872312203542986
3.459 7.87588100623068
3.4595 7.879695957230078
3.46 7.883270596706076
3.4605 7.886150850410155
3.461 7.888300078648509
3.4615 7.889812826972543
3.462 7.8902323480326455
3.4625 7.888734002407974
3.463 7.885468992920725
3.4635 7.882007123020498
3.464 7.87976650987048
3.4645 7.87875516141302
3.465 7.878134771258706
3.4655 7.87741031394191
3.466 7.876698971505283
3.4665 7.876244437333099
3.467 7.8760242063522306
3.4675 7.875961854305741
3.468 7.876224577414666
3.4685 7.876987618247503
3.469 7.878089298269975
3.4695 7.879120761685881
3.47 7.879859521018373
3.4705 7.88033527030548
3.471 7.8805780696314365
3.4715 7.880529131444902
3.472 7.88021933039489
3.4725 7.879792462570487
3.473 7.879418524154412
3.4735 7.87923060777484
3.474 7.879393745863915
3.4745 7.880006588525498
3.475 7.8810258341527035
3.4755 7.882305781866968
3.476 7.8837093660569515
3.4765 7.885059422182124
3.477 7.886127469873026
3.4775 7.886883745674304
3.478 7.887651479664225
3.4785 7.88870174444466
3.479 7.889904781913868
3.4795 7.890901368420083
3.48 7.8915645591114885
3.4805 7.892042212445915
3.481 7.89228437283337
3.4815 7.892095876124106
3.482 7.89165408565129
3.4825 7.891508567578848
3.483 7.891977664882134
3.4835 7.892887759101004
3.484 7.8939180435029765
3.4845 7.894896112500742
3.485 7.895790330848497
3.4855 7.896563468268493
3.486 7.897153987645906
3.4865 7.897538181381593
3.487 7.897830303312766
3.4875 7.8981281048275065
3.488 7.898278709869965
3.4885 7.898108159370285
3.489 7.897721989696647
3.4895 7.89741014488583
3.49 7.897377880706889
3.4905 7.897497459089308
3.491 7.897441102044155
3.4915 7.8971482385741965
3.492 7.89697404638499
3.4925 7.8973133433649565
3.493 7.898301990987434
3.4935 7.899849980589227
3.494 7.901637778280124
3.4945 7.903173838879745
3.495 7.90404778393936
3.4955 7.904071680086668
3.496 7.903277762003686
3.4965 7.902133628937481
3.497 7.9014032082635595
3.4975 7.901520443995924
3.498 7.902133493091746
3.4985 7.902535074216999
3.499 7.902644011077012
3.4995 7.903195663577069
3.5 7.90457618008805
3.5005 7.906229394335849
3.501 7.907934671833116
3.5015 7.9106227145068555
3.502 7.915018528390965
3.5025 7.920616185852742
3.503 7.926582392260933
3.5035 7.932911717752237
3.504 7.939542427811265
3.5045 7.944508708142536
3.505 7.945187404305045
3.5055 7.941481878556047
3.506 7.935633974010335
3.5065 7.929827597591011
3.507 7.92535935683132
3.5075 7.922914639443624
3.508 7.922773913521523
3.5085 7.925097517185597
3.509 7.929918506327166
3.5095 7.936523988600197
3.51 7.943722893234279
3.5105 7.9522019240929325
3.511 7.964836844350806
3.5115 7.983899621850446
3.512 8.010696830172177
3.5125 8.047366948855425
3.513 8.094383815369387
3.5135 8.145265882114403
3.514 8.189270959872538
3.5145 8.221655554763291
3.515 8.242779341984155
3.5155 8.249688626502625
3.516 8.238235605943064
3.5165 8.211776800992983
3.517 8.18247989445861
3.5175 8.16350497477574
3.518 8.160690076440511
3.5185 8.167944391417329
3.519 8.167928396215654
3.5195 8.14898522005462
3.52 8.12073812406561
3.5205 8.097964872679782
3.521 8.083317199171406
3.5215 8.07351757593711
3.522 8.06530935149494
3.5225 8.055019457451012
3.523 8.040922209227853
3.5235 8.024858217847878
3.524 8.010462191721032
3.5245 8.000330088851747
3.525 7.994927083518114
3.5255 7.993316668136815
3.526 7.994696948813644
3.5265 7.999151460764866
3.527 8.007769684409357
3.5275 8.022704608590617
3.528 8.045117341686748
3.5285 8.068889258637558
3.529 8.081423693116955
3.5295 8.079051399554418
3.53 8.072248070590243
3.5305 8.072487978227379
3.531 8.08421744203038
3.5315 8.102373071056375
3.532 8.11369589021279
3.5325 8.108096552961964
3.533 8.087953544228638
3.5335 8.063734764386473
3.534 8.044677818751369
3.5345 8.033852041930302
3.535 8.029078132283425
3.5355 8.026616515032256
3.536 8.02458204227979
3.5365 8.024502879197668
3.537 8.030721245290472
3.5375 8.046776016460692
3.538 8.067011690336892
3.5385 8.07595645805644
3.539 8.067087872952552
3.5395 8.05206985487212
3.54 8.043947914607738
3.5405 8.045365239104587
3.541 8.052144392952282
3.5415 8.058342796571006
3.542 8.059279310790812
3.5425 8.053483678994738
3.543 8.043170203026982
3.5435 8.032977216793284
3.544 8.027294875648696
3.5445 8.028275504075417
3.545 8.0351816373374
3.5455 8.044456271000643
3.546 8.052132057484
3.5465 8.05979683260244
3.547 8.076780366067512
3.5475 8.105096711340815
3.548 8.122580198254475
3.5485 8.108216669125078
3.549 8.076407549158137
3.5495 8.052844710332796
3.55 8.04301716633296
3.5505 8.039567328037894
3.551 8.036436513379561
3.5515 8.032043067896613
3.552 8.02698632210792
3.5525 8.02211076625749
3.553 8.018457700277594
3.5535 8.016955370565288
3.554 8.017741724672279
3.5545 8.02003092612508
3.555 8.022689809622992
3.5555 8.025152651370158
3.556 8.028690063343648
3.5565 8.037314530606743
3.557 8.054210842545602
3.5575 8.071524855745412
3.558 8.07337878844993
3.5585 8.059630097797124
3.559 8.045343292542821
3.5595 8.037548676248754
3.56 8.033433631972267
3.5605 8.029940973798888
3.561 8.026396826378107
3.5615 8.023089889683929
3.562 8.020393787952653
3.5625 8.018661037389839
3.563 8.018198685957879
3.5635 8.019097974614949
3.564 8.021079045059054
3.5645 8.023353095230991
3.565 8.024985289092514
3.5655 8.025900071421173
3.566 8.027364066742686
3.5665 8.030867897300924
3.567 8.035754087839797
3.5675 8.038096297866254
3.568 8.035863686855041
3.5685 8.032270739722408
3.569 8.029990335087398
3.5695 8.028506052719816
3.57 8.027086962444772
3.5705 8.02587297447975
3.571 8.02493749954457
3.5715 8.024049587646939
3.572 8.023296902508593
3.5725 8.023152364151017
3.573 8.023909218960766
3.5735 8.025271686372001
3.574 8.026543545432398
3.5745 8.027173177634493
3.575 8.027307615108882
3.5755 8.027730994281482
3.576 8.029359738863457
3.5765 8.032038083316985
3.577 8.033423932351027
3.5775 8.031822525188307
3.578 8.029043205493194
3.5785 8.027094422209014
3.579 8.025873740315372
3.5795 8.024867514039462
3.58 8.024125060719486
3.5805 8.02380591627531
3.581 8.023855811987518
3.5815 8.02425601929426
3.582 8.02530546621772
3.5825 8.027269343931057
3.583 8.029856112936116
3.5835 8.032164753673891
3.584 8.033280123013967
3.5845 8.03299192754391
3.585 8.031871880294746
3.5855 8.031081806645018
3.586 8.031453711617608
3.5865 8.031599523125873
3.587 8.02979037526326
3.5875 8.027219707765648
3.588 8.025510520725366
3.5885 8.024441461693444
3.589 8.023515052481892
3.5895 8.022836026291971
3.59 8.022643653599788
3.5905 8.023043937005495
3.591 8.024158870379592
3.5915 8.026205642768883
3.592 8.029200420295519
3.5925 8.03255916948076
3.593 8.035396658039431
3.5935 8.037245664919139
3.594 8.037840016739896
3.5945 8.036921844888012
3.595 8.035509015286141
3.5955 8.035236689432896
3.596 8.035017441803191
3.5965 8.032298555289989
3.597 8.027864164458736
3.5975 8.024244875600063
3.598 8.021977310615803
3.5985 8.02043717904982
3.599 8.019384425788628
3.5995 8.018852695632608
3.6 8.018856608821109
3.6005 8.0194790342064
3.601 8.020865476333427
3.6015 8.02280348782465
3.602 8.024640572061525
3.6025 8.025876328980551
3.603 8.0264922627634
3.6035 8.026406585414685
3.604 8.025345346702988
3.6045 8.023831953378773
3.605 8.023250849208592
3.6055 8.023652159685373
3.606 8.022701045981075
3.6065 8.019074779040768
3.607 8.014727249272484
3.6075 8.011828112924496
3.608 8.010577713312848
3.6085 8.010239646801647
3.609 8.010136991412157
3.6095 8.009877487122724
3.61 8.00951700942133
3.6105 8.009508374487236
3.611 8.009938703419754
3.6115 8.01020752664579
3.612 8.00976791669034
3.6125 8.008414842826355
3.613 8.005888055392736
3.6135 8.002249492152467
3.614 7.9983460434021545
3.6145 7.995421238748195
3.615 7.994042358290306
3.6155 7.993120380854634
3.616 7.990961207871372
3.6165 7.987695520634057
3.617 7.984943026298064
3.6175 7.9836082137907916
3.618 7.983473960717085
3.6185 7.983958467153867
3.619 7.984580314619297
3.6195 7.985239383607331
3.62 7.986033527824299
3.6205 7.9864764071698175
3.621 7.985614989980828
3.6215 7.98340237661454
3.622 7.980790011594854
3.6225 7.978430859166545
3.623 7.976443477437083
3.6235 7.974906467602766
3.624 7.974061348256859
3.6245 7.97419634766025
3.625 7.975090658346179
3.6255 7.975782185446782
3.626 7.97564272906946
3.6265 7.975297105701703
3.627 7.9756934436725135
3.6275 7.977130706891227
3.628 7.979388833633777
3.6285 7.982061158910879
3.629 7.98490472895811
3.6295 7.987987918514538
3.63 7.990961978403215
3.6305 7.99258012234888
3.631 7.991872549109528
3.6315 7.98942631884484
3.632 7.986740586688198
3.6325 7.985018568669897
3.633 7.9847614834421154
3.6335 7.985838654593731
3.634 7.987850613620292
3.6345 7.990462072044618
3.635 7.99325811543642
3.6355 7.995823540788642
3.636 7.998184250994733
3.6365 8.000640251796554
3.637 8.003352528089698
3.6375 8.00642971403373
3.638 8.010030290235912
3.6385 8.01411885972958
3.639 8.018354834737764
3.6395 8.022079005880036
3.64 8.024345429457627
3.6405 8.024405874883987
3.641 8.022650822530444
3.6415 8.020482200856945
3.642 8.019095695504504
3.6425 8.018951423961683
3.643 8.02019858098325
3.6435 8.022903224615279
3.644 8.026803653962318
3.6445 8.031267653778418
3.645 8.035536097664501
3.6455 8.039189528709558
3.646 8.042337091214826
3.6465 8.045052733431476
3.647 8.04713735639419
3.6475 8.048679401941168
3.648 8.050136022573042
3.6485 8.051742595107202
3.649 8.053116573506527
3.6495 8.053448618080603
3.65 8.052283379877094
3.6505 8.05018781223594
3.651 8.0482348513368
3.6515 8.047096725224455
3.652 8.046932670877538
3.6525 8.047801959866526
3.653 8.049837929344388
3.6535 8.05289523329248
3.654 8.056161452007778
3.6545 8.05855335047147
3.655 8.059610916851845
3.6555 8.059948702670736
3.656 8.060484875108136
3.6565 8.061531160746885
3.657 8.062802877042216
3.6575 8.06400394237979
3.658 8.065030071564726
3.6585 8.065751868967693
3.659 8.065900865781616
3.6595 8.065320954033734
3.66 8.064256253480828
3.6605 8.06334127244707
3.661 8.063208009185926
3.6615 8.064263489454683
3.662 8.06674510063821
3.6625 8.070921737271137
3.663 8.076949878309565
3.6635 8.084113401910404
3.664 8.090195092248223
3.6645 8.092728257370107
3.665 8.0917002791795
3.6655 8.089499671646019
3.666 8.088058548379927
3.6665 8.087656189487074
3.667 8.087655226324229
3.6675 8.087313314797798
3.668 8.086372480916804
3.6685 8.085238435386358
3.669 8.0844329589743
3.6695 8.08413869375038
3.67 8.08437636940812
3.6705 8.08524879772955
3.671 8.08697930057421
3.6715 8.089943643032191
3.672 8.094699230966699
3.6725 8.10161722047636
3.673 8.109980087541219
3.6735 8.117595111353872
3.674 8.122341097911457
3.6745 8.124201721970937
3.675 8.124701392263539
3.6755 8.124912693353824
3.676 8.125245499779421
3.6765 8.125888353374638
3.677 8.126694955328903
3.6775 8.127058257678032
3.678 8.126399474763746
3.6785 8.124922332953307
3.679 8.123512824388632
3.6795 8.122972518016992
3.68 8.123957906365824
3.6805 8.126817754725614
3.681 8.131161041312994
3.6815 8.13631343055134
3.682 8.142055961452021
3.6825 8.148278778675161
3.683 8.154274275797107
3.6835 8.159445812535395
3.684 8.16413308754093
3.6845 8.168751541722898
3.685 8.172903071517432
3.6855 8.176089520434322
3.686 8.178467638897573
3.6865 8.180961128256426
3.687 8.184473579084282
3.6875 8.188181524496098
3.688 8.189759642517826
3.6885 8.188759009767521
3.689 8.187803359389756
3.6895 8.189476675609159
3.69 8.194918611262828
3.6905 8.204241402838603
3.691 8.216200237884035
3.6915 8.228821460936805
3.692 8.239558132827382
3.6925 8.244275370499047
3.693 8.241132118529073
3.6935 8.234454480963468
3.694 8.229448361926483
3.6945 8.22697053135713
3.695 8.225455212698362
3.6955 8.224014844274677
3.696 8.222975321221847
3.6965 8.223055317043842
3.697 8.224614389176553
3.6975 8.226992203639991
3.698 8.228930575770676
3.6985 8.23027272200526
3.699 8.2321599376066
3.6995 8.235318928917255
3.7 8.23922240592554
3.7005 8.242812129583342
3.701 8.245627203001286
3.7015 8.248111758146294
3.702 8.250693761357699
3.7025 8.253297532468387
3.703 8.25588682909006
3.7035 8.258486072593453
3.704 8.260787092124403
3.7045 8.262510234653043
3.705 8.263789114588956
3.7055 8.264853260190595
3.706 8.265815581384981
3.7065 8.266973909409392
3.707 8.268654526054164
3.7075 8.270441496911811
3.708 8.271435335500794
3.7085 8.271833840966911
3.709 8.272760021073683
3.7095 8.274557321638232
3.71 8.276714493434321
3.7105 8.278711222661427
3.711 8.280221499559435
3.7115 8.281107637305883
3.712 8.281557305679218
3.7125 8.282009745918765
3.713 8.282742527783181
3.7135 8.28377186062494
3.714 8.285012014005778
3.7145 8.286456802731566
3.715 8.288128972113308
3.7155 8.290049578273194
3.716 8.292315449888344
3.7165 8.29508344637001
3.717 8.298340447775384
3.7175 8.301442096916803
3.718 8.303543546121528
3.7185 8.304791447591175
3.719 8.306068326492522
3.7195 8.30781265970621
3.72 8.309891502910668
3.7205 8.312051901588141
3.721 8.31402389589625
3.7215 8.315703888039012
3.722 8.317245842532976
3.7225 8.318828930164011
3.723 8.320498180532153
3.7235 8.322241549075974
3.724 8.324072308331946
3.7245 8.326014761034548
3.725 8.328180853402765
3.7255 8.3307203220837
3.726 8.33366222334607
3.7265 8.3368778598045
3.727 8.340172370082135
3.7275 8.34307535034156
3.728 8.344980730936095
3.7285 8.345993934804085
3.729 8.346905502614488
3.7295 8.34818187588213
3.73 8.349726992664593
3.7305 8.351314884081367
3.731 8.352822695577373
3.7315 8.35424598287546
3.732 8.35570769791397
3.7325 8.357374976060997
3.733 8.359310978925672
3.7335 8.361382951924229
3.734 8.363250949864915
3.7345 8.364552320336935
3.735 8.365267722749156
3.7355 8.36617992258944
3.736 8.368701288580322
3.7365 8.373480938237215
3.737 8.379353869508344
3.7375 8.38420482079394
3.738 8.386825206271299
3.7385 8.387786529386737
3.739 8.388425771195946
3.7395 8.389568159966458
3.74 8.391381728167062
3.7405 8.393640673054389
3.741 8.395994080573775
3.7415 8.398324345932666
3.742 8.400826150054113
3.7425 8.403787721609985
3.743 8.407309400799749
3.7435 8.41117061350842
3.744 8.414955299733796
3.7445 8.418316023150224
3.745 8.42125656807548
3.7455 8.424284010444316
3.746 8.428207768408177
3.7465 8.433239405568822
3.747 8.438254436877484
3.7475 8.441444554812653
3.748 8.442129207888248
3.7485 8.441443741053865
3.749 8.441076060262892
3.7495 8.442047935802888
3.75 8.444343468439394
3.7505 8.447242307537019
3.751 8.450042152525151
3.7515 8.452671886178576
3.752 8.45572892905207
3.7525 8.459873798405011
3.753 8.464897023607689
3.7535 8.469584334932351
3.754 8.472587040216622
3.7545 8.47332314748265
3.755 8.472675197659127
3.7555 8.472546237109976
3.756 8.474315547759092
3.7565 8.477597189526444
3.757 8.480336944048245
3.7575 8.481008109986524
3.758 8.480461690568886
3.7585 8.480779998739523
3.759 8.483240954472477
3.7595 8.4879573753569
3.76 8.494198880259878
3.7605 8.500391623346596
3.761 8.504649830235218
3.7615 8.506338158556149
3.762 8.507033204787286
3.7625 8.50892137151495
3.763 8.511618260767891
3.7635 8.511654588597596
3.764 8.507132254058002
3.7645 8.50093416804449
3.765 8.49721988992688
3.7655 8.497157341140833
3.766 8.49902030114898
3.7665 8.500422113013647
3.767 8.500165689930503
3.7675 8.498953657458975
3.768 8.498391082887592
3.7685 8.499742844930998
3.769 8.503815706042607
3.7695 8.511100861020894
3.77 8.520927946986719
3.7705 8.53085573015913
3.771 8.53786882284487
3.7715 8.541040151843623
3.772 8.541914218410495
3.7725 8.54025128959279
3.773 8.533014216834866
3.7735 8.520351387961211
3.774 8.50755023674416
3.7745 8.499202024873219
3.775 8.495625611081342
3.7755 8.49480815475401
3.776 8.49469710973167
3.7765 8.494173457330275
3.777 8.493355981638055
3.7775 8.493066491371438
3.778 8.494018770517735
3.7785 8.49665771369464
3.779 8.501159978129026
3.7795 8.506979778621046
3.78 8.512457113370237
3.7805 8.515844750772922
3.781 8.517366126339459
3.7815 8.518572024822545
3.782 8.51885385574891
3.7825 8.515999097180517
3.783 8.509601302297787
3.7835 8.502043702475673
3.784 8.496328887827799
3.7845 8.493550236768469
3.785 8.49306497978626
3.7855 8.493920230429245
3.786 8.495112278024324
3.7865 8.495953731475838
3.787 8.497264498610013
3.7875 8.501098715652263
3.788 8.50921026120812
3.7885 8.521859324539781
3.789 8.537214300304713
3.7895 8.550538772630665
3.79 8.556085641861516
3.7905 8.553932228125946
3.791 8.552882428551174
3.7915 8.559272217437679
3.792 8.568220657069295
3.7925 8.572557166618095
3.793 8.572276186842297
3.7935 8.574223351560688
3.794 8.588981304743621
3.7945 8.627800796678786
3.795 8.694445359722168
3.7955 8.774781240947638
3.796 8.846562148643388
3.7965 8.909603429480265
3.797 8.99318127062505
3.7975 9.127782024328992
3.798 9.312944248034855
3.7985 9.496284153898605
3.799 9.59289605767867
3.7995 9.545812120224847
3.8 9.366430376129651
3.8005 9.133265577669823
3.801 8.936688016415959
3.8015 8.807953519787239
3.802 8.723116360041837
3.8025 8.659689203783318
3.803 8.615326068893053
3.8035 8.592308252792433
3.804 8.5912094466859
3.8045 8.6110652315675
3.805 8.645144184516367
3.8055 8.680322348962422
3.806 8.708679820254305
3.8065 8.735659628208444
3.807 8.77229236403465
3.8075 8.817602656983174
3.808 8.853027389579067
3.8085 8.860426230172495
3.809 8.837799934256099
3.8095 8.793290973980602
3.81 8.735604407649957
3.8105 8.671630606641683
3.811 8.607924368564403
3.8115 8.55179238516981
3.812 8.509810412320105
3.8125 8.487837239983245
3.813 8.492280056793911
3.8135 8.530003508307813
3.814 8.607724767801654
3.8145 8.725839034842137
3.815 8.872630876549428
3.8155 9.039223989944114
3.816 9.24260785623139
3.8165 9.509877406696832
3.817 9.818005972365436
3.8175 10.067649039804126
3.818 10.166660388446916
3.8185 10.108664725894291
3.819 9.939222709547247
3.8195 9.70079079923755
3.82 9.427202010635169
3.8205 9.154462684999176
3.821 8.918671770173914
3.8215 8.742115552234411
3.822 8.62565201618287
3.8225 8.558864691131172
3.823 8.530906682380882
3.8235 8.532556707150325
3.824 8.553804685673766
3.8245 8.584217369880024
3.825 8.620207144477439
3.8255 8.671399396778996
3.826 8.754420539215447
3.8265 8.877394460737642
3.827 9.02616383098602
3.8275 9.16362115701399
3.828 9.252989835166476
3.8285 9.292893523607288
3.829 9.307182516570572
3.8295 9.284685866217261
3.83 9.181763297244503
3.8305 9.005356924118109
3.831 8.827923472876114
3.8315 8.700542792449282
3.832 8.620758646406012
3.8325 8.573325738754159
3.833 8.55005571029895
3.8335 8.54084708524807
3.834 8.53268152904092
3.8345 8.519530412843485
3.835 8.506299636438014
3.8355 8.49970262110592
3.836 8.500902823205754
3.8365 8.507286786928946
3.837 8.515080074243242
3.8375 8.519935896660654
3.838 8.52029466505236
3.8385 8.519253586624112
3.839 8.520562425193438
3.8395 8.523358133115496
3.84 8.523805953960414
3.8405 8.521263064311599
3.841 8.518807385460812
3.8415 8.518340531177442
3.842 8.51878223995678
3.8425 8.518224582248115
3.843 8.51590535984486
3.8435 8.513077618777737
3.844 8.512262814045608
3.8445 8.51453537590721
3.845 8.518252845610741
3.8455 8.52177551713679
3.846 8.52517785443172
3.8465 8.5288869980573
3.847 8.532550727883942
3.8475 8.535902380273713
3.848 8.539660797999181
3.8485 8.544846450809908
3.849 8.551356825659921
3.8495 8.557844217561462
3.85 8.563151746598043
3.8505 8.567725629890697
3.851 8.573200846890424
3.8515 8.580409227305887
3.852 8.58790170074951
3.8525 8.59279927330214
3.853 8.593480638320907
3.8535 8.592185167617243
3.854 8.593863097901687
3.8545 8.600121610233115
3.855 8.607499525613798
3.8555 8.613300301632778
3.856 8.617899611404406
3.8565 8.62214603335133
3.857 8.62626690408719
3.8575 8.630458365331778
3.858 8.635164425164911
3.8585 8.640733462344594
3.859 8.647010081605524
3.8595 8.653381867515796
3.86 8.65935839848491
3.8605 8.665151604880863
3.861 8.6712787348154
3.8615 8.677415887683049
3.862 8.681761476394835
3.8625 8.681422002374278
3.863 8.674907034848642
3.8635 8.667592268080716
3.864 8.669736143902801
3.8645 8.681962486167043
3.865 8.694138889600483
3.8655 8.700812233918539
3.866 8.704094468634638
3.8665 8.706652308384632
3.867 8.709497131096382
3.8675 8.712971811725568
3.868 8.717145928478578
3.8685 8.721848771564128
3.869 8.727057048707655
3.8695 8.732947340442154
3.87 8.739644491213978
3.8705 8.746995578628512
3.871 8.753906098786354
3.8715 8.758225497567325
3.872 8.758685843415668
3.8725 8.755422228651343
3.873 8.749146447430531
3.8735 8.743531467822896
3.874 8.743909595351221
3.8745 8.749642568869083
3.875 8.755406708224642
3.8755 8.758792917264314
3.876 8.760628749572936
3.8765 8.76199463289032
3.877 8.763399128949414
3.8775 8.765025020883614
3.878 8.766936603856935
3.8785 8.769273969422896
3.879 8.772074522281516
3.8795 8.77495737222407
3.88 8.777386312457535
3.8805 8.779326376003008
3.881 8.780933378490891
3.8815 8.781772178475196
3.882 8.781188311295951
3.8825 8.778882680592636
3.883 8.775226123310036
3.8835 8.77195299556623
3.884 8.770843773728709
3.8845 8.771406735056361
3.885 8.77194510335208
3.8855 8.771770324915503
3.886 8.771133344261772
3.8865 8.770325653480059
3.887 8.769395047476523
3.8875 8.768264809160994
3.888 8.766943446581353
3.8885 8.765593331023366
3.889 8.764438352413768
3.8895 8.76346148289751
3.89 8.7622946802587
3.8905 8.76057339662057
3.891 8.758332596581534
3.8915 8.75580250095319
3.892 8.753026123327144
3.8925 8.749992017891318
3.893 8.74677079438995
3.8935 8.743584371827511
3.894 8.740652752252972
3.8945 8.738008957341902
3.895 8.735483597978531
3.8955 8.73288839960019
3.896 8.73015313645473
3.8965 8.727306426683954
3.897 8.724397530156862
3.8975 8.721383109271203
3.898 8.718205832867545
3.8985 8.714971911764286
3.899 8.711892233519036
3.8995 8.708969002111411
3.9 8.70591159195759
3.9005 8.70255077320216
3.901 8.699018616112541
3.9015 8.695371367188292
3.902 8.691491527895705
3.9025 8.68735744868915
3.903 8.683179589075726
3.9035 8.679166621901272
3.904 8.675377515406486
3.9045 8.671740766132595
3.905 8.66816290394979
3.9055 8.664597218031124
3.906 8.661012309295353
3.9065 8.657387559124233
3.907 8.653703460456496
3.9075 8.649948487887313
3.908 8.646212781966634
3.9085 8.64267277903424
3.909 8.639384739725275
3.9095 8.63614485948264
3.91 8.632768093796505
3.9105 8.629368690853022
3.911 8.626042090151687
3.9115 8.6226018044013
3.912 8.618832604602188
3.9125 8.614866067052686
3.913 8.611021531028245
3.9135 8.60745106523859
3.914 8.604036305802191
3.9145 8.600611691873683
3.915 8.597120814482098
3.9155 8.593576834786885
3.916 8.589948538022563
3.9165 8.58624741966297
3.917 8.582562426144387
3.9175 8.578993956403147
3.918 8.575618388299931
3.9185 8.57248281361088
3.919 8.569551053976637
3.9195 8.566722564589233
3.92 8.563901722859919
3.9205 8.561065081362473
3.921 8.558292143759735
3.9215 8.555668296183784
3.922 8.553213084058294
3.9225 8.550894487777382
3.923 8.548642705551979
3.9235 8.546220828453995
3.924 8.543384517683974
3.9245 8.540214633739454
3.925 8.536981993279364
3.9255 8.533716997507065
3.926 8.53028464218218
3.9265 8.526752955536493
3.927 8.523416865708887
3.9275 8.520521169678863
3.928 8.518101861513282
3.9285 8.516024038319417
3.929 8.514091450471545
3.9295 8.512099314990282
3.93 8.509960842120629
3.9305 8.507910721756902
3.931 8.506446880846157
3.9315 8.50600903734995
3.932 8.506768874494663
3.9325 8.508325691119095
3.933 8.509468767510567
3.9335 8.508740963180154
3.934 8.50583145132221
3.9345 8.501764022363046
3.935 8.497521869649832
3.9355 8.493504523709744
3.936 8.489972380918937
3.9365 8.487201679003041
3.937 8.485227656386067
3.9375 8.48390132251233
3.938 8.483063975823482
3.9385 8.482484446595373
3.939 8.48183084506678
3.9395 8.480980213311588
3.94 8.480203013483559
3.9405 8.480010405880522
3.941 8.480937610545896
3.9415 8.483281287746392
3.942 8.486586292983285
3.9425 8.489631322937948
3.943 8.491415524146069
3.9435 8.49209750334966
3.944 8.492502098363461
3.9445 8.493152626340807
3.945 8.494144143642204
3.9455 8.495596526953657
3.946 8.49805630707815
3.9465 8.502332692129611
3.947 8.508827506540905
3.9475 8.516981363525813
3.948 8.525195273139223
3.9485 8.532061414923918
3.949 8.538594070170449
3.9495 8.54679672858324
3.95 8.555762684264652
3.9505 8.562518289586984
3.951 8.565093995534555
3.9515 8.561828324253108
3.952 8.551724457651241
3.9525 8.537333840835833
3.953 8.52372834121165
3.9535 8.513909543055837
3.954 8.507477691629182
3.9545 8.503063468779876
3.955 8.500208942964635
3.9555 8.499049711309477
3.956 8.499479068933306
3.9565 8.50099779753805
3.957 8.503031258327391
3.9575 8.505162757195196
3.958 8.507334733614888
3.9585 8.509966904386916
3.959 8.513687834851995
3.9595 8.518957518237373
3.96 8.526087092663355
3.9605 8.534570942224734
3.961 8.541582139602204
3.9615 8.543402605323708
3.962 8.540323193192625
3.9625 8.53695961473622
3.963 8.536835559194385
3.9635 8.540367485129027
3.964 8.546499873806765
3.9645 8.553155672309154
3.965 8.557792910824913
3.9655 8.559263324847494
3.966 8.558787607597042
3.9665 8.55836957529833
3.967 8.558955961418858
3.9675 8.560610329189752
3.968 8.563503613564103
3.9685 8.567908105877228
3.969 8.573871775776196
3.9695 8.581605051543116
3.97 8.591381807411933
3.9705 8.60146189510631
3.971 8.607213760315796
3.9715 8.605937065620113
3.972 8.601538110481721
3.9725 8.599618583156781
3.973 8.601569600396674
3.9735 8.607013337749413
3.974 8.617275962160354
3.9745 8.634420946768637
3.975 8.657431008343481
3.9755 8.679341633419417
3.976 8.691115312336466
3.9765 8.690312691457477
3.977 8.68336516514926
3.9775 8.677857784236624
3.978 8.67601506556756
3.9785 8.676485044168592
3.979 8.679125346261399
3.9795 8.685076101805878
3.98 8.691767526774575
3.9805 8.692157181225346
3.981 8.683076005405146
3.9815 8.670532157416096
3.982 8.661936276911296
3.9825 8.658496830682273
3.983 8.658168384541453
3.9835 8.660299143974596
3.984 8.665205019785857
3.9845 8.672612233535505
3.985 8.682045309386668
3.9855 8.693103521280706
3.986 8.703444274943886
3.9865 8.70830049006508
3.987 8.704912983992566
3.9875 8.696082934916904
3.988 8.687341629130247
3.9885 8.682576746715865
3.989 8.682550423904788
3.9895 8.685044399519496
3.99 8.686063037706917
3.9905 8.682860865693693
3.991 8.676610554004247
3.9915 8.671067890025176
3.992 8.668751998133702
3.9925 8.670409936215632
3.993 8.677080683397628
3.9935 8.690011576579606
3.994 8.707611514262299
3.9945 8.724346374623659
3.995 8.73497350787168
3.9955 8.739280600132181
3.996 8.740211059336998
3.9965 8.739145859184829
3.997 8.734199055594596
3.9975 8.72298300175885
3.998 8.706511201148858
3.9985 8.689476808715701
3.999 8.676004593215707
3.9995 8.666155859859666
4.0 8.657675952236781
4.0005 8.64982935829027
4.001 8.64351440633567
4.0015 8.639165498076105
4.002 8.636443168470857
4.0025 8.635092638508253
4.003 8.635178740346626
4.0035 8.636754261801466
4.004 8.639413069394122
4.0045 8.642549762887525
4.005 8.645955418010525
4.0055 8.65008286748976
4.006 8.656141677662498
4.0065 8.665283823268867
4.007 8.67612544847246
4.0075 8.684179708518604
4.008 8.685697275074515
4.0085 8.68040269318262
4.009 8.669626443234401
4.0095 8.655496269737577
4.01 8.641962627734115
4.0105 8.632701191947644
4.011 8.62770113716641
4.0115 8.624678539179483
4.012 8.62246848164717
4.0125 8.62136367043617
4.013 8.621435753056199
4.0135 8.62155080923724
4.014 8.620674229195616
4.0145 8.61901597942619
4.015 8.617415097505747
4.0155 8.616697616759955
4.016 8.61724406781797
4.0165 8.618219803158874
4.017 8.618411231196992
4.0175 8.617780150342478
4.018 8.6168451136219
4.0185 8.615334190054591
4.019 8.61242270619436
4.0195 8.60818129378852
4.02 8.603894373039614
4.0205 8.600347594611586
4.021 8.596630521957126
4.0215 8.591605105037038
4.022 8.586175164548015
4.0225 8.58297467687799
4.023 8.58295938774996
4.0235 8.58412721809614
4.024 8.584870372771823
4.0245 8.585453025009096
4.025 8.586177429096521
4.0255 8.58635449743324
4.026 8.585084236093051
4.0265 8.582434424923624
4.027 8.579520751999722
4.0275 8.577463774090186
4.028 8.576353525631474
4.0285 8.575070078462781
4.029 8.57254778709999
4.0295 8.569158287317583
4.03 8.566114619905365
4.0305 8.56370185746494
4.031 8.56101725340296
4.0315 8.557528719338285
4.032 8.554389102582055
4.0325 8.552868268254405
4.033 8.552405455391137
4.0335 8.552042749499998
4.034 8.552000335755976
4.0345 8.552565085604838
4.035 8.553226401871084
4.0355 8.553658347041418
4.036 8.554269982672269
4.0365 8.555399459050944
4.037 8.557227574917816
4.0375 8.560118396441029
4.038 8.564092503204323
4.0385 8.568337777140654
4.039 8.571903174386142
4.0395 8.574398320095897
4.04 8.575340071228252
4.0405 8.573740828514877
4.041 8.569532607994665
4.0415 8.565144133294675
4.042 8.562912050036855
4.0425 8.561579612319461
4.043 8.558939669534604
4.0435 8.555261677155114
4.044 8.55163211640759
4.0445 8.548346273915422
4.045 8.545555062295849
4.0455 8.543540805684676
4.046 8.542379210101723
4.0465 8.54203070436486
4.047 8.542541029600892
4.0475 8.543835581338461
4.048 8.545636470996113
4.0485 8.547664999524534
4.049 8.549725926631313
4.0495 8.551519501648473
4.05 8.552430939039718
4.0505 8.551978220683365
4.051 8.551101294146155
4.0515 8.552263072062312
4.052 8.556439389962458
4.0525 8.560928591397163
4.053 8.562108686936329
4.0535 8.559600959013073
4.054 8.55599267074327
4.0545 8.553560417215467
4.055 8.553019969354837
4.0555 8.554150454066361
4.056 8.556223242018016
4.0565 8.558470691141432
4.057 8.560398296498986
4.0575 8.561819000074822
4.058 8.562818138249506
4.0585 8.563279484763443
4.059 8.562729999617192
4.0595 8.56044662406561
4.06 8.555804288435185
4.0605 8.549627687686014
4.061 8.544375545598585
4.0615 8.54182254129214
4.062 8.541350550117508
4.0625 8.54106039183299
4.063 8.539898177113562
4.0635 8.538354814480824
4.064 8.537618289315931
4.0645 8.538575580872008
4.065 8.54126578110244
4.0655 8.544489788839774
4.066 8.54681017225404
4.0665 8.548188399222353
4.067 8.54932725504912
4.0675 8.549735684004583
4.068 8.54824523291696
4.0685 8.545289249873628
4.069 8.541986403171494
4.0695 8.538169751290111
4.07 8.53353044324321
4.0705 8.529193949794296
4.071 8.5264356667883
4.0715 8.52538832201745
4.072 8.525430683826626
4.0725 8.52595253272799
4.073 8.52664259290942
4.0735 8.527651727719208
4.074 8.529684482135755
4.0745 8.533411717388534
4.075 8.538038939933928
4.0755 8.541291394100172
4.076 8.543423997344304
4.0765 8.548875417074447
4.077 8.558254705071468
4.0775 8.564704204895124
4.078 8.564305746374492
4.0785 8.559811853973654
4.079 8.552867033695348
4.0795 8.543190254436324
4.08 8.532885269505764
4.0805 8.524908396703404
4.081 8.52005307553876
4.0815 8.517455466131848
4.082 8.516045614220252
4.0825 8.515075088232036
4.083 8.514265483428728
4.0835 8.513809683045862
4.084 8.513969562295093
4.0845 8.514627396651116
4.085 8.515188113237704
4.0855 8.515374830120626
4.086 8.51616873658899
4.0865 8.518804427572421
4.087 8.522390778732381
4.0875 8.524972573511457
4.088 8.526171485116715
4.0885 8.525174664369972
4.089 8.51990525548427
4.0895 8.511037121947654
4.09 8.502203851035622
4.0905 8.495761453414106
4.091 8.491578075784263
4.0915 8.488610544990392
4.092 8.485988673989626
4.0925 8.483294447239272
4.093 8.480512056422127
4.0935 8.47782527013222
4.094 8.475374030758571
4.0945 8.473116268742809
4.095 8.470875341457182
4.0955 8.468513167625987
4.096 8.466135682022513
4.0965 8.464118951256156
4.097 8.462814920597141
4.0975 8.462354138271161
4.098 8.462307221444034
4.0985 8.461362096081151
4.099 8.45836058756621
4.0995 8.453790899576346
4.1 8.449099548744412
4.1005 8.445115203232538
4.101 8.441597259673669
4.1015 8.437953733999473
4.102 8.433853655425521
4.1025 8.429164650183703
4.103 8.423766484053813
4.1035 8.417856277316387
4.104 8.412038303874445
4.1045 8.406706325164942
4.105 8.401680673097895
4.1055 8.396681511644447
4.106 8.391956257315503
4.1065 8.388060602580264
4.107 8.385333874874384
4.1075 8.383611299583745
4.108 8.382290184601633
4.1085 8.380940746153591
4.109 8.379981675098785
4.1095 8.380147266825686
4.11 8.381282728196169
4.1105 8.382381459554788
4.111 8.382452135432237
4.1115 8.380988692407144
4.112 8.37774369380358
4.1125 8.372300849632733
4.113 8.36476498585917
4.1135 8.356459880373695
4.114 8.348771474721817
4.1145 8.342068864090606
4.115 8.336121911907231
4.1155 8.33091988012373
4.116 8.32670128653483
4.1165 8.323583674280739
4.117 8.321447503310965
4.1175 8.320166365426266
4.118 8.320001452473486
4.1185 8.321736208231819
4.119 8.326043181388016
4.1195 8.332410322751787
4.12 8.33928767008843
4.1205 8.346113080758863
4.121 8.353179860806806
4.1215 8.358199051531633
4.122 8.356820303688203
4.1225 8.347128283055767
4.123 8.331992041139172
4.1235 8.317062398736327
4.124 8.30574240320765
4.1245 8.297668936985051
4.125 8.291512725137151
4.1255 8.286778607636366
4.126 8.283354545535937
4.1265 8.280881315488829
4.127 8.279073906206985
4.1275 8.278200884868708
4.128 8.278946958704836
4.1285 8.281628754402819
4.129 8.285265625534352
4.1295 8.287627184073331
4.13 8.28743873539425
4.1305 8.286187667684585
4.131 8.285813499637971
4.1315 8.285713707494349
4.132 8.284205831702673
4.1325 8.280991604277869
4.133 8.27714144086754
4.1335 8.273896600373215
4.134 8.27192461612557
4.1345 8.271434220913509
4.135 8.272661541247246
4.1355 8.275806282857442
4.136 8.280460624373616
4.1365 8.285295751107816
4.137 8.289173863465916
4.1375 8.293481994236464
4.138 8.301797937731017
4.1385 8.313685567490907
4.139 8.320058706696056
4.1395 8.313045491931602
4.14 8.298287901016307
4.1405 8.286762670873356
4.141 8.280874931853248
4.1415 8.276354558205526
4.142 8.27051257266017
4.1425 8.264137006154476
4.143 8.25871480830902
4.1435 8.254786952191195
4.144 8.252181914689706
4.1445 8.250541310475022
4.145 8.249620902772012
4.1455 8.24940613300624
4.146 8.250265289435164
4.1465 8.252785964715835
4.147 8.257213403743963
4.1475 8.262984585244736
4.148 8.268853596926967
4.1485 8.272000923921482
4.149 8.268650301792182
4.1495 8.25896895759835
4.15 8.248234769108633
4.1505 8.240619897239993
4.151 8.235699218312527
4.1515 8.231269569724017
4.152 8.22635574221455
4.1525 8.221413532935777
4.153 8.217174676221347
4.1535 8.213923557468606
4.154 8.211584691609934
4.1545 8.210018807567488
4.155 8.209114586140437
4.1555 8.208842322846264
4.156 8.209437832145982
4.1565 8.21163435806206
4.157 8.216262422197321
4.1575 8.2225549102918
4.158 8.226842328032388
4.1585 8.225063687805333
4.159 8.217155839180043
4.1595 8.207367915385033
4.16 8.200085515662233
4.1605 8.196656840112698
4.161 8.196143270396822
4.1615 8.197043579111385
4.162 8.197958333627794
4.1625 8.198116987426172
4.163 8.197607685279772
4.1635 8.1969108757085
4.164 8.196211077342305
4.1645 8.195616290096133
4.165 8.195775452013558
4.1655 8.197163838308139
4.166 8.198882961572435
4.1665 8.199912615889943
4.167 8.199970152825824
4.1675 8.197914094780089
4.168 8.192550370013265
4.1685 8.185048118105687
4.169 8.177999873401612
4.1695 8.17283552156412
4.17 8.169544982419373
4.1705 8.167800761819368
4.171 8.167388404685518
4.1715 8.16805532860481
4.172 8.169426656906522
4.1725 8.171131155852853
4.173 8.172908658229238
4.1735 8.174641975849005
4.174 8.176444329325815
4.1745 8.178659353593291
4.175 8.18139074174892
4.1755 8.184311645219408
4.176 8.187256443953553
4.1765 8.190453073993561
4.177 8.19343759980564
4.1775 8.194918584811797
4.178 8.194408725399905
4.1785 8.193125304920203
4.179 8.192531262576766
4.1795 8.193195876895013
4.18 8.195174525172867
4.1805 8.19856463799539
4.181 8.20354559456463
4.1815 8.210117584307238
4.182 8.217723739057853
4.1825 8.224996731334826
4.183 8.230352009925248
4.1835 8.233549785100077
4.184 8.236428725969002
4.1845 8.2406970274642
4.185 8.245950736278482
4.1855 8.250894122444526
4.186 8.255125646369253
4.1865 8.258414404879181
4.187 8.259871650683717
4.1875 8.259242419990347
4.188 8.257775000319644
4.1885 8.256775200379469
4.189 8.256560818399064
4.1895 8.257257425028005
4.19 8.25916823741368
4.1905 8.262485134030243
4.191 8.267165744484771
4.1915 8.2728897973205
4.192 8.278710978089459
4.1925 8.283208587945001
4.193 8.285715576104598
4.1935 8.287005189161485
4.194 8.28812080252108
4.1945 8.289466159088027
4.195 8.291335372566577
4.1955 8.294179813277616
4.196 8.297905416007206
4.1965 8.301322445051955
4.197 8.303181151540945
4.1975 8.30381016204782
4.198 8.304488999759066
4.1985 8.305765831560285
4.199 8.307484745931621
4.1995 8.30956623214428
4.2 8.312192469654452
4.2005 8.315649967736322
4.201 8.32009612829771
4.2015 8.325170118117992
4.202 8.329741192893467
4.2025 8.332455612533176
4.203 8.333050194213548
4.2035 8.332690305786892
4.204 8.332625977474423
4.2045 8.333209674058596
4.205 8.334347529520581
4.2055 8.336017723768233
4.206 8.338115240154446
4.2065 8.340386376848793
4.207 8.34281154946576
4.2075 8.345584066526223
4.208 8.348789755293822
4.2085 8.352460977330331
4.209 8.356710934203498
4.2095 8.361623847030911
4.21 8.367126091021639
4.2105 8.3731861736416
4.211 8.380114356614584
4.2115 8.38790620740781
4.212 8.394993192045577
4.2125 8.398732420591127
4.213 8.398403277116808
4.2135 8.396232874697516
4.214 8.394845670642134
4.2145 8.395386260587697
4.215 8.397702697562478
4.2155 8.400906731246826
4.216 8.404182034597452
4.2165 8.407551489342216
4.217 8.411401120091169
4.2175 8.415695130464664
4.218 8.420181089163128
4.2185 8.424740620883577
4.219 8.429406226995185
4.2195 8.434205905424706
4.22 8.43925538366287
4.2205 8.444925071287726
4.221 8.451557235772386
4.2215 8.458838757112291
4.222 8.465548185031109
4.2225 8.470422203895039
4.223 8.47342138209043
4.2235 8.4758667023356
4.224 8.47921368421708
4.2245 8.484004707286621
4.225 8.489413190086461
4.2255 8.493980922132033
4.226 8.497738347303903
4.2265 8.502233989271128
4.227 8.508278456504277
4.2275 8.515371116089812
4.228 8.522887202542181
4.2285 8.530515158125338
4.229 8.537666406821609
4.2295 8.543507483722271
4.23 8.548103911187452
4.2305 8.552485966241475
4.231 8.557013957630803
4.2315 8.561123313344096
4.232 8.564425726242126
4.2325 8.567327952240609
4.233 8.570618416344507
4.2335 8.574940292399825
4.234 8.580503034406737
4.2345 8.586846706945122
4.235 8.59270858739587
4.2355 8.597441169178156
4.236 8.602042885747471
4.2365 8.607938406467992
4.237 8.61566381414931
4.2375 8.62490951248918
4.238 8.634353268529198
4.2385 8.64174673659108
4.239 8.645374735869853
4.2395 8.645768629053295
4.24 8.645014422168794
4.2405 8.644362737958593
4.241 8.643454449034982
4.2415 8.641911659404249
4.242 8.64053907310595
4.2425 8.640527652356012
4.243 8.642182449838094
4.2435 8.644953952554074
4.244 8.648212163485335
4.2445 8.651632192564646
4.245 8.655195429942813
4.2455 8.658604693803218
4.246 8.660975605534857
4.2465 8.661881112054873
4.247 8.662088770743138
4.2475 8.662526170603703
4.248 8.663204454937238
4.2485 8.66348623995671
4.249 8.663007126827258
4.2495 8.662045703230197
4.25 8.661034867287706
4.2505 8.660134709749977
4.251 8.659348301191931
4.2515 8.658775502846334
4.252 8.658620210337533
4.2525 8.659067405722796
4.253 8.660205409386256
4.2535 8.661908928420997
4.254 8.6638182446657
4.2545 8.665916802504137
4.255 8.66878069283119
4.2555 8.672370016704596
4.256 8.675471449310274
4.2565 8.677300809111712
4.257 8.678352774818604
4.2575 8.67867172202851
4.258 8.677114951892724
4.2585 8.673195452330907
4.259 8.667980106407414
4.2595 8.66286855020793
4.26 8.658675737265922
4.2605 8.65559223088753
4.261 8.65343593448093
4.2615 8.651989256374078
4.262 8.651120649627307
4.2625 8.650720506149652
4.263 8.650613692167228
4.2635 8.650599041198552
4.264 8.650721609252008
4.2645 8.651254062684115
4.265 8.652314560038922
4.2655 8.653531666556868
4.266 8.654263452982542
4.2665 8.654135456894762
4.267 8.65326814588599
4.2675 8.65198523022458
4.268 8.650536901585435
4.2685 8.649087996251458
4.269 8.647749334810962
4.2695 8.64661974020125
4.27 8.64585125991393
4.2705 8.645554744943533
4.271 8.64574712334638
4.2715 8.646465503037481
4.272 8.647749372016923
4.2725 8.64934918883427
4.273 8.650657421213252
4.2735 8.651554832511964
4.274 8.65252268461551
4.2745 8.653762176593856
4.275 8.65500665062554
4.2755 8.655655363705746
4.276 8.655114049326608
4.2765 8.653383927033845
4.277 8.651052473820231
4.2775 8.648741936077355
4.278 8.646743225391718
4.2785 8.645063011705696
4.279 8.643684097038642
4.2795 8.642683672712709
4.28 8.642158301547719
4.2805 8.64218561847507
4.281 8.642899194320721
4.2815 8.644283383678312
4.282 8.645752952243283
4.2825 8.646576518042819
4.283 8.647117619360776
4.2835 8.64802219943867
4.284 8.648767637879024
4.2845 8.648742950868018
4.285 8.648093819575921
4.2855 8.646958094096915
4.286 8.644901194931068
4.2865 8.64122680958175
4.287 8.635948069582176
4.2875 8.630202398658989
4.288 8.625309821714959
4.2885 8.62181502239043
4.289 8.619526206940654
4.2895 8.618095175232353
4.29 8.617282220779282
4.2905 8.61704486646155
4.291 8.617308575400893
4.2915 8.617524869327179
4.292 8.616926637173838
4.2925 8.615621918959027
4.293 8.614353606720202
4.2935 8.61328798999556
4.294 8.61193234619462
4.2945 8.609871664716751
4.295 8.607187004372372
4.2955 8.604079367375965
4.296 8.60063196894504
4.2965 8.597010392979586
4.297 8.593383913502274
4.2975 8.589899435933978
4.298 8.58683085909295
4.2985 8.584428069838209
4.299 8.582676087680435
4.2995 8.58127080757256
4.3 8.57985950901145
4.3005 8.578213609923514
4.301 8.576199935229061
4.3015 8.573990722890086
4.302 8.57220666682016
4.3025 8.57118505912671
4.303 8.57050342726196
4.3035 8.569424302334545
4.304 8.56740877324331
4.3045 8.564621439823918
4.305 8.561608622216125
4.3055 8.558398269326714
4.306 8.554742021561859
4.3065 8.551040228089489
4.307 8.548081604761473
4.3075 8.546304094213715
4.308 8.5456536657541
4.3085 8.5454975697458
4.309 8.544728400618675
4.3095 8.5423465906648
4.31 8.5382159837089
4.3105 8.533142264634561
4.311 8.528499786830634
4.3115 8.525358932634118
4.312 8.523615659537993
4.3125 8.522459959222958
4.313 8.521382543354173
4.3135 8.520333823669949
4.314 8.519431534419626
4.3145 8.518819385746669
4.315 8.51855863502461
4.3155 8.51861039854253
4.316 8.519090159034521
4.3165 8.52050084990731
4.317 8.52366448840115
4.3175 8.529397466464216
4.318 8.537559067605306
4.3185 8.54548985469035
4.319 8.54867360835908
4.3195 8.544746349044123
4.32 8.535983792785837
4.3205 8.527095711766806
4.321 8.521179823464754
4.3215 8.518097557734999
4.322 8.516114136977832
4.3225 8.514125935019555
4.323 8.512223552125013
4.3235 8.510883638141676
4.324 8.510304661445277
4.3245 8.510481276145951
4.325 8.511460610193298
4.3255 8.513433154699554
4.326 8.516768534799107
4.3265 8.522095412975647
4.327 8.530602656054208
4.3275 8.543545803363996
4.328 8.559781692808324
4.3285 8.573664869567986
4.329 8.578046178165428
4.3295 8.571079926049508
4.33 8.558469050216248
4.3305 8.547552123948192
4.331 8.54084094481408
4.3315 8.536774215926103
4.332 8.534041820704273
4.3325 8.532615387065364
4.333 8.532144614054898
4.3335 8.531827114449696
4.334 8.531419303644567
4.3345 8.531379874850634
4.335 8.532239871729493
4.3355 8.534071448729096
4.336 8.536661919447566
4.3365 8.539969762483219
4.337 8.544096011298182
4.3375 8.548539810625007
4.338 8.552047469444654
4.3385 8.553394938054366
4.339 8.552430826966718
4.3395 8.550359350123069
4.34 8.548753272529916
4.3405 8.54829765256691
4.341 8.54880169819734
4.3415 8.55006136270744
4.342 8.552121336089515
4.3425 8.554953467322138
4.343 8.558369872749557
4.3435 8.562259493997521
4.344 8.566700650507867
4.3445 8.571758105626815
4.345 8.577206741735276
4.3455 8.582345432024832
4.346 8.58637676160693
4.3465 8.589094097216956
4.347 8.591109701730153
4.3475 8.59324757215102
4.348 8.595666876201607
4.3485 8.597905364199674
4.349 8.599761700681343
4.3495 8.60164885539106
4.35 8.604038837517505
4.3505 8.607046690384857
4.351 8.6106765085753
4.3515 8.615069636283957
4.352 8.620434148734562
4.3525 8.62693253291093
4.353 8.634609632423762
4.3535 8.643459513631784
4.354 8.653614072077096
4.3545 8.66510255617924
4.355 8.677182027710971
4.3555 8.687448683418806
4.356 8.692804778184898
4.3565 8.692952340914227
4.357 8.690530149858452
4.3575 8.687666875049258
4.358 8.68522392639108
4.3585 8.68389664937825
4.359 8.68423929448292
4.3595 8.686330038345522
4.36 8.689714115400845
4.3605 8.693785400367522
4.361 8.698168050063176
4.3615 8.702895312794501
4.362 8.708271290251934
4.3625 8.714443330889447
4.363 8.72156174729344
4.3635 8.72997690630599
4.364 8.739562676717233
4.3645 8.748887445445723
4.365 8.755331314520495
4.3655 8.756943277833598
4.366 8.755044474569216
4.3665 8.753198786130357
4.367 8.753129518829029
4.3675 8.753951059896162
4.368 8.75470190621512
4.3685 8.755854204516913
4.369 8.758426328884736
4.3695 8.762673767809043
4.37 8.768087612489841
4.3705 8.774222949386095
4.371 8.781248735938851
4.3715 8.789613394264057
4.372 8.799179412378242
4.3725 8.808987671334231
4.373 8.817981152342432
4.3735 8.82568973775224
4.374 8.831212013903576
4.3745 8.832269110308824
4.375 8.827601907645773
4.3755 8.82045521101134
4.376 8.816457004185702
4.3765 8.817841558280504
4.377 8.821637787022768
4.3775 8.823243130087084
4.378 8.821906832779453
4.3785 8.820897211436746
4.379 8.822556473776325
4.3795 8.8263188390701
4.38 8.83081762118235
4.3805 8.8356429885223
4.381 8.841211585235977
4.3815 8.847651254837784
4.382 8.85436460092266
4.3825 8.860412945219329
4.383 8.864991866556613
4.3835 8.867527172203372
4.384 8.867732596629208
4.3845 8.866117959336796
4.385 8.864294689951214
4.3855 8.864109107952965
4.386 8.86645848384765
4.3865 8.870563028378376
4.387 8.874342496495297
4.3875 8.876486951074229
4.388 8.877839068876343
4.3885 8.87983237025164
4.389 8.882758751280535
4.3895 8.886115077059666
4.39 8.889631613418922
4.3905 8.893502801850554
4.391 8.897911246386718
4.3915 8.902681535213974
4.392 8.90728774530148
4.3925 8.911150041644222
4.393 8.913919902853786
4.3935 8.915473695891832
4.394 8.915833207271929
4.3945 8.915425272858092
4.395 8.915173345280829
4.3955 8.916106727915414
4.396 8.91889481644718
4.3965 8.92317022762301
4.397 8.927218186573059
4.3975 8.92948247158411
4.398 8.930237953154103
4.3985 8.930637334491836
4.399 8.931170931766987
4.3995 8.931934170590507
4.4 8.933052575607023
4.4005 8.93453085102273
4.401 8.936088151263844
4.4015 8.937373858901966
4.402 8.93819285355775
4.4025 8.93859049303232
4.403 8.938749337326945
4.4035 8.938811628577218
4.404 8.938768608212252
4.4045 8.938629972176324
4.405 8.93859327253965
4.4055 8.938943337199456
4.406 8.939860254074025
4.4065 8.941349797870538
4.407 8.94319388938248
4.4075 8.945008887526127
4.408 8.946397091463497
4.4085 8.947150988563257
4.409 8.947341958834505
4.4095 8.947284188517235
4.41 8.947336139365488
4.4105 8.947704106291178
4.411 8.948251274174213
4.4115 8.94858778004892
4.412 8.948497193498861
4.4125 8.948151593389943
4.413 8.947808032623454
4.4135 8.947524828405035
4.414 8.94724088118515
4.4145 8.946928890532307
4.415 8.946669116397542
4.4155 8.946609807363982
4.416 8.946958602108017
4.4165 8.94796376130797
4.417 8.949738945874815
4.4175 8.951918288956195
4.418 8.953734651413937
4.4185 8.954619936601736
4.419 8.95445135089786
4.4195 8.953291632341285
4.42 8.951377071999582
4.4205 8.94935155114325
4.421 8.947802052789998
4.4215 8.94664818095299
4.422 8.945520246173723
4.4225 8.94429840848044
4.423 8.943071287285617
4.4235 8.941970465757608
4.424 8.941186160052
4.4245 8.940901397332548
4.425 8.94107074107984
4.4255 8.941469036269355
4.426 8.94199113449647
4.4265 8.942728191156776
4.427 8.943559586914835
4.4275 8.944070960676045
4.428 8.944114256021335
4.4285 8.943901862489176
4.429 8.943337933616485
4.4295 8.942011630884563
4.43 8.940015277903596
4.4305 8.93820830604014
4.431 8.93727813476164
4.4315 8.93713132346255
4.432 8.937232751090361
4.4325 8.937033482977084
4.433 8.93627271148509
4.4335 8.935215506313417
4.434 8.934575448804425
4.4345 8.93504301531418
4.435 8.937059579499119
4.4355 8.940678881734259
4.436 8.94503092516184
4.4365 8.94826679144242
4.437 8.948781623886868
4.4375 8.946747931941841
4.438 8.943897635342518
4.4385 8.941870733106454
4.439 8.94090582485495
4.4395 8.939933164822152
4.44 8.937901534261878
4.4405 8.935252070732554
4.441 8.933439071766648
4.4415 8.933047310956278
4.442 8.933462263738617
4.4425 8.934021040203513
4.443 8.934577076009324
4.4435 8.935026745645986
4.444 8.935206055134133
4.4445 8.93562748850641
4.445 8.93756173343055
4.4455 8.941368917667054
4.446 8.945527448437401
4.4465 8.948186932758054
4.447 8.948842487732554
4.4475 8.94824455181549
4.448 8.947261086018115
4.4485 8.946346678789732
4.449 8.945706052926885
4.4495 8.945485089474255
4.45 8.94590495519189
4.4505 8.947710690994741
4.451 8.951487521207552
4.4515 8.956614414595657
4.452 8.961947642136574
4.4525 8.966448404035697
4.453 8.968522054401285
4.4535 8.966501918312646
4.454 8.960957048376025
4.4545 8.955509654457368
4.455 8.953048703897936
4.4555 8.952246625874286
4.456 8.949967182495792
4.4565 8.945085018028154
4.457 8.939185425229185
4.4575 8.934526865332211
4.458 8.931680476430335
4.4585 8.92952657615818
4.459 8.927108217726145
4.4595 8.924900632962041
4.46 8.924255739325341
4.4605 8.925877859446425
4.461 8.930067975384658
4.4615 8.938509457225292
4.462 8.953106650433176
4.4625 8.971229627004481
4.463 8.983983882428506
4.4635 8.982949993953666
4.464 8.96924959181881
4.4645 8.95140316042997
4.465 8.934668172359684
4.4655 8.918794886743909
4.466 8.903202166622792
4.4665 8.888959103927442
4.467 8.877956076355042
4.4675 8.871929569038498
4.468 8.870930527220379
4.4685 8.871915052766168
4.469 8.870226635232251
4.4695 8.863768730731968
4.47 8.855129403046336
4.4705 8.84878042178944
4.471 8.847581470904965
4.4715 8.85278122547919
4.472 8.864178823593226
4.4725 8.877949313244217
4.473 8.886328705432222
4.4735 8.883404619110602
4.474 8.871010798347674
4.4745 8.855359832172995
4.475 8.840149070471446
4.4755 8.827234799340735
4.476 8.818145184227548
4.4765 8.812513060318699
4.477 8.808698508668863
4.4775 8.807250747699255
4.478 8.811443807825855
4.4785 8.821837825721941
4.479 8.831619881947192
4.4795 8.831622842752667
4.48 8.82017157180683
4.4805 8.805117760125276
4.481 8.795606836628439
4.4815 8.79380605427711
4.482 8.794979656769089
4.4825 8.793074511240183
4.483 8.785480316230784
4.4835 8.774360236917113
4.484 8.76370842996626
4.4845 8.755424970281569
4.485 8.749119876836092
4.4855 8.744521666455844
4.486 8.742178057038126
4.4865 8.742720302073065
4.487 8.746334650611148
4.4875 8.752671991584018
4.488 8.76099227614363
4.4885 8.771847811061578
4.489 8.788010117396768
4.4895 8.807695722258424
4.49 8.819446879451148
4.4905 8.814852443797344
4.491 8.800311935952196
4.4915 8.786271481734529
4.492 8.773620354865914
4.4925 8.758405251751972
4.493 8.74131171463072
4.4935 8.72647381911653
4.494 8.715973389791825
4.4945 8.709139451060542
4.495 8.704650926480282
4.4955 8.701759972196134
4.496 8.700231071103
4.4965 8.699840804219475
4.497 8.699942463880566
4.4975 8.699548599136383
4.498 8.698085592245773
4.4985 8.695914707560986
4.499 8.693847781983598
4.4995 8.692407419034462
4.5 8.691603587313425
4.5005 8.691044748126311
4.501 8.690059771793186
4.5015 8.687812776727663
4.502 8.683983518154063
4.5025 8.679270646128058
4.503 8.67490222181276
4.5035 8.67164293635683
4.504 8.66951115104507
4.5045 8.6681137366117
4.505 8.667143784114119
4.5055 8.666584917202636
4.506 8.666558116099376
4.5065 8.666896528970105
4.507 8.66709649728906
4.5075 8.666758182133373
4.508 8.665942805479206
4.5085 8.665039989111134
4.509 8.664195718540887
4.5095 8.663276399578413
4.51 8.662265399224873
4.5105 8.661173499432854
4.511 8.659634093250949
4.5115 8.65720628918958
4.512 8.653995972101209
4.5125 8.650605901983704
4.513 8.647671143652724
4.5135 8.645529510204346
4.514 8.644100431307242
4.5145 8.643058797330935
4.515 8.642208998565044
4.5155 8.641582941007288
4.516 8.641059367382047
4.5165 8.640094297309302
4.517 8.638261344921991
4.5175 8.635748358945046
4.518 8.633094452403677
4.5185 8.63057349837119
4.519 8.628093712176836
4.5195 8.625503724287922
4.52 8.622733898213587
4.5205 8.619762451575953
4.521 8.61667825436795
4.5215 8.613625319880848
4.522 8.610716718627836
4.5225 8.608065651757917
4.523 8.605814027748442
4.5235 8.604002546396947
4.524 8.602422454674661
4.5245 8.600757348924242
4.525 8.598916474109286
4.5255 8.597026389216895
4.526 8.59501151389213
4.5265 8.592585959168924
4.527 8.589667981809095
4.5275 8.586532111038606
4.528 8.583391252921126
4.5285 8.580233704453532
4.529 8.576993730436927
4.5295 8.573717796465706
4.53 8.570525421204925
4.5305 8.567571761050248
4.531 8.564997626725921
4.5315 8.562830375531602
4.532 8.56101645493077
4.5325 8.559549112419143
4.533 8.55851579205188
4.5335 8.557832849207466
4.534 8.55707509882953
4.5345 8.555842033729958
4.535 8.554192961173085
4.5355 8.552347144094862
4.536 8.550277755263926
4.5365 8.547944496898841
4.537 8.54553701860552
4.5375 8.543278368421516
4.538 8.54116827571894
4.5385 8.539098717500979
4.539 8.537057835679724
4.5395 8.53513627375303
4.54 8.533436316016795
4.5405 8.532033438930602
4.541 8.531029371889955
4.5415 8.530578116376505
4.542 8.530853779646906
4.5425 8.531972726376507
4.543 8.533734428659136
4.5435 8.535275278825653
4.544 8.535364473854882
4.5445 8.53368712557966
4.545 8.531265148971096
4.5455 8.529137324314403
4.546 8.52747804081225
4.5465 8.526076707464446
4.547 8.524800780736635
4.5475 8.523601012182104
4.548 8.522491829025176
4.5485 8.521545737478158
4.549 8.520815928737887
4.5495 8.520314790349692
4.55 8.52003023620279
4.5505 8.520045052139507
4.551 8.52050986309199
4.5515 8.521636603521033
4.552 8.52369224470326
4.5525 8.526828847948545
4.553 8.530506184992893
4.5535 8.532945869788053
4.554 8.532121740096182
4.5545 8.528227038973585
4.555 8.52372963000875
4.5555 8.520302383443335
4.556 8.517702446705423
4.5565 8.515274422595416
4.557 8.512869012086542
4.5575 8.510686269874844
4.558 8.508924031966076
4.5585 8.507612534794836
4.559 8.506651224652115
4.5595 8.505968076236007
4.56 8.505612250642807
4.5605 8.505758565472393
4.561 8.506630824092044
4.5615 8.508515243049734
4.562 8.511664203161859
4.5625 8.515690195837005
4.563 8.518769923865166
4.5635 8.518202358680488
4.564 8.513121214810367
4.5645 8.50615570561102
4.565 8.500517725770232
4.5655 8.496946259136385
4.566 8.494443413836853
4.5665 8.492179214609619
4.567 8.490087206894325
4.5675 8.488511219912832
4.568 8.487740347264774
4.5685 8.487840897325826
4.569 8.488687614517469
4.5695 8.490001340836843
4.57 8.491475661202207
4.5705 8.493072632593757
4.571 8.495134154631414
4.5715 8.498075089605406
4.572 8.50171707431132
4.5725 8.504725928396157
4.573 8.504573552724386
4.5735 8.499177652911841
4.574 8.490008137283136
4.5745 8.481396717891593
4.575 8.47594965287273
4.5755 8.473178982545045
4.576 8.471568962911805
4.5765 8.470121379472902
4.577 8.468764377783538
4.5775 8.46811141572221
4.578 8.469099903351305
4.5785 8.472715967834615
4.579 8.479336826106211
4.5795 8.487700423061769
4.58 8.495198373460878
4.5805 8.50011017140836
4.581 8.502559904921549
4.5815 8.502730930966004
4.582 8.49948699918865
4.5825 8.491488557473831
4.583 8.478737384372716
4.5835 8.463694421297328
4.584 8.450142238540503
4.5845 8.44014107956428
4.585 8.433339376553944
4.5855 8.428668427871001
4.586 8.425424304921103
4.5865 8.42325732926369
4.587 8.421870336610725
4.5875 8.420996930511999
4.588 8.420583716209526
4.5885 8.420910270322482
4.589 8.4221576532571
4.5895 8.423896675935309
4.59 8.425308282153642
4.5905 8.425979891691307
4.591 8.425836381510921
4.5915 8.423797378141186
4.592 8.418157789982294
4.5925 8.40899015071936
4.593 8.398391578300165
4.5935 8.388699617385894
4.594 8.381148224611911
4.5945 8.375721277156696
4.595 8.371854608587254
4.5955 8.369127185657801
4.596 8.367441368402
4.5965 8.366787770122588
4.597 8.366556192517876
4.5975 8.365364339012888
4.598 8.36266357657454
4.5985 8.359955244263404
4.599 8.358750256730582
4.5995 8.358758425154907
4.6 8.359102195167157
4.6005 8.358971146115335
4.601 8.356831915826698
4.6015 8.351610804548466
4.602 8.344432631272136
4.6025 8.33734537714793
4.603 8.331511177055779
4.6035 8.327178330800132
4.604 8.324075261252782
4.6045 8.321823330101141
4.605 8.320310199411686
4.6055 8.319954099822313
4.606 8.321896876136638
4.6065 8.327502027560726
4.607 8.335236665505516
4.6075 8.33852039471865
4.608 8.332991538285153
4.6085 8.323246475483758
4.609 8.315636886628143
4.6095 8.31139597344237
4.61 8.30863829386379
4.6105 8.305467960122751
4.611 8.301372968885484
4.6115 8.297056632877833
4.612 8.29323832984587
4.6125 8.290184933323342
4.613 8.287948061377667
4.6135 8.286531950805555
4.614 8.285863277113965
4.6145 8.285805258825363
4.615 8.286286584532563
4.6155 8.28730406037762
4.616 8.288598015120119
4.6165 8.289528358063547
4.617 8.289561569748503
4.6175 8.2885717921146
4.618 8.28679843554556
4.6185 8.284814154380564
4.619 8.283188015975364
4.6195 8.281900723223714
4.62 8.280445250662945
4.6205 8.278538015885315
4.621 8.2764838885408
4.6215 8.274778922733072
4.622 8.273706666986103
4.6225 8.273325666398543
4.623 8.27361874143975
4.6235 8.274477704343417
4.624 8.275639221717284
4.6245 8.27686805120157
4.625 8.278143695825353
4.6255 8.279446065127773
4.626 8.280485356189944
4.6265 8.280798891598735
4.627 8.28014641887953
4.6275 8.278798563773105
4.628 8.277403921998573
4.6285 8.276470574051265
4.629 8.276064135943558
4.6295 8.275928703899236
4.63 8.275825554891675
4.6305 8.275733076385086
4.631 8.275721971281124
4.6315 8.275848901738375
4.632 8.276328874414165
4.6325 8.27751444623539
4.633 8.27950522850091
4.6335 8.281864937143707
4.634 8.283946560469383
4.6345 8.285375798629474
4.635 8.28612086905726
4.6355 8.286329264142726
4.636 8.286011296477492
4.6365 8.285067983361909
4.637 8.283765289441694
4.6375 8.282754834305704
4.638 8.282518980755164
4.6385 8.283056761542182
4.639 8.284046244416158
4.6395 8.285148347388857
4.64 8.286229765229825
4.6405 8.287397133418077
4.641 8.288832918260745
4.6415 8.290705649391978
4.642 8.293240995669654
4.6425 8.296684348992827
4.643 8.300954469457523
4.6435 8.305294673527913
4.644 8.308709521023626
4.6445 8.310689796573296
4.645 8.311373597961927
4.6455 8.311135129988454
4.646 8.310329200440819
4.6465 8.309486537527482
4.647 8.309222882197242
4.6475 8.309839549683655
4.648 8.3111975207308
4.6485 8.312963200894922
4.649 8.314899504167633
4.6495 8.316960725305837
4.65 8.319243380567102
4.6505 8.32191759601905
4.651 8.325150609880522
4.6515 8.329051010909533
4.652 8.333652751634817
4.6525 8.338889332017608
4.653 8.344396885577106
4.6535 8.349348002854022
4.654 8.35282174274247
4.6545 8.354549454611318
4.655 8.355066250218755
4.6555 8.355079300806276
4.656 8.355108965930897
4.6565 8.35558787989763
4.657 8.356905930542576
4.6575 8.35917777961123
4.658 8.362181388327896
4.6585 8.365624761249437
4.659 8.369262375865501
4.6595 8.372910603615999
4.66 8.376546734676815
4.6605 8.380376553305888
4.661 8.384674948570554
4.6615 8.389556172083608
4.662 8.394990402305178
4.6625 8.400697090594983
4.663 8.40599700508688
4.6635 8.410119589084443
4.664 8.412785581699696
4.6645 8.414352845539925
4.665 8.415631472232688
4.6655 8.417278128611438
4.666 8.41931271152806
4.6665 8.421475756879408
4.667 8.423803468712395
4.6675 8.426556885845413
4.668 8.429883128844937
4.6685 8.433689503630026
4.669 8.4376767999098
4.6695 8.441613416383243
4.67 8.445609804860132
4.6705 8.449930352565405
4.671 8.454636058242533
4.6715 8.459494870874503
4.672 8.463967493377867
4.6725 8.467560280173368
4.673 8.470281802441042
4.6735 8.472347314896014
4.674 8.473847010346686
4.6745 8.475188622788588
4.675 8.476969469361338
4.6755 8.479453124830497
4.676 8.482478317127478
4.6765 8.48584970689936
4.677 8.489554624080208
4.6775 8.4936213004434
4.678 8.497897080390528
4.6785 8.501843940169818
4.679 8.504872317644226
4.6795 8.507255242287824
4.68 8.509985067999386
4.6805 8.513618925996687
4.681 8.517590228529434
4.6815 8.520544427071135
4.682 8.521858822838274
4.6825 8.52236928169666
4.683 8.522981520383
4.6835 8.523936874117163
4.684 8.52532599531766
4.6845 8.527331323058197
4.685 8.529985495604569
4.6855 8.533154966574676
4.686 8.53683574833113
4.6865 8.541472693734539
4.687 8.547706982268766
4.6875 8.555206340438671
4.688 8.561861285524364
4.6885 8.565567671084322
4.689 8.566839862168282
4.6895 8.567962825298165
4.69 8.570239089590137
4.6905 8.573322381693258
4.691 8.576231348904296
4.6915 8.578557580347402
4.692 8.580504725817667
4.6925 8.582196532716567
4.693 8.583570914734773
4.6935 8.584927302002958
4.694 8.586848475029148
4.6945 8.589596279858794
4.695 8.592983555839625
4.6955 8.596717190727722
4.696 8.600740115295055
4.6965 8.605392829514349
4.697 8.61113443491333
4.6975 8.61760664849456
4.698 8.623162543240541
4.6985 8.626509829760325
4.699 8.628408880102652
4.6995 8.630324085975383
4.7 8.632520235391064
4.7005 8.634525972264646
4.701 8.636365357359802
4.7015 8.63849912389792
4.702 8.641136530610092
4.7025 8.644002971989151
4.703 8.6468442301675
4.7035 8.649747426058978
4.704 8.653051910255511
4.7045 8.656985328024545
4.705 8.661459422894621
4.7055 8.666171033157978
4.706 8.67098687430346
4.7065 8.676124955455807
4.707 8.681530607680026
4.7075 8.686199598868052
4.708 8.68912741263278
4.7085 8.690708795225936
4.709 8.69208401431384
4.7095 8.693719899291809
4.71 8.695470568481406
4.7105 8.697318225146427
4.711 8.699461819969228
4.7115 8.702072293347792
4.712 8.705059588061767
4.7125 8.708092864660332
4.713 8.710979518879542
4.7135 8.713907227628772
4.714 8.717266130438665
4.7145 8.721260680003047
4.715 8.725660846359384
4.7155 8.729947640092169
4.716 8.733920419338554
4.7165 8.737789004480492
4.717 8.741455629946037
4.7175 8.744401808435194
4.718 8.746399905544907
4.7185 8.747730082900292
4.719 8.748727396907212
4.7195 8.749664159217483
4.72 8.750875783935422
4.7205 8.752556612524463
4.721 8.75466967087163
4.7215 8.757126452717154
4.722 8.75984291028478
4.7225 8.76263383924512
4.723 8.765256438463242
4.7235 8.767437798153304
4.724 8.769241249205399
4.7245 8.771167072415148
4.725 8.773428839766874
4.7255 8.77577882680014
4.726 8.777976443022682
4.7265 8.779849426275794
4.727 8.781168976309834
4.7275 8.781879963297056
4.728 8.782289870178198
4.7285 8.782782322425978
4.729 8.783499706181528
4.7295 8.78452920057216
4.73 8.786128599910553
4.7305 8.788610353466824
4.731 8.791956418209038
4.7315 8.7958742119686
4.732 8.800064420629381
4.7325 8.803279754044512
4.733 8.803550607901888
4.7335 8.801564259576084
4.734 8.80009993016341
4.7345 8.800093813576924
4.735 8.800655120352223
4.7355 8.800914515298098
4.736 8.80076542551649
4.7365 8.800541181517977
4.737 8.800519806131776
4.7375 8.800840922804836
4.738 8.801564590262698
4.7385 8.802665136052612
4.739 8.804056914474723
4.7395 8.805760729874146
4.74 8.80801111975835
4.7405 8.811363662364945
4.741 8.816632159923413
4.7415 8.823434215281894
4.742 8.82799622365736
4.7425 8.827274756985654
4.743 8.824347082264913
4.7435 8.823010691148342
4.744 8.823407099292075
4.7445 8.8244775235303
4.745 8.825594713280802
4.7455 8.826594899578199
4.746 8.827565390105862
4.7465 8.82860488324045
4.747 8.829776059747031
4.7475 8.831167533724008
4.748 8.832915208200374
4.7485 8.835125629119458
4.749 8.837931792018951
4.7495 8.841806692854243
4.75 8.847978142460283
4.7505 8.857761237325251
4.751 8.868702659378707
4.7515 8.873540016258227
4.752 8.870471987319652
4.7525 8.866036896128223
4.753 8.864090792658699
4.7535 8.863923750475296
4.754 8.864379307846912
4.7545 8.864947113985709
4.755 8.865589537128718
4.7555 8.8664654905357
4.756 8.867722068914334
4.7565 8.869377704443105
4.757 8.871297468452811
4.7575 8.873338482877076
4.758 8.875709029933192
4.7585 8.878954675918186
4.759 8.883932343052342
4.7595 8.892113433121088
4.76 8.904246472462267
4.7605 8.915547571671071
4.761 8.918246031480587
4.7615 8.91348373743996
4.762 8.908120671392373
4.7625 8.90462948155393
4.763 8.902660128311206
4.7635 8.901908487515323
4.764 8.902164572987589
4.7645 8.903273677720966
4.765 8.90507826610274
4.7655 8.907232275041688
4.766 8.90932958510063
4.7665 8.911297858749068
4.767 8.913432680051729
4.7675 8.916198128311711
4.768 8.92064506199596
4.7685 8.92908892229089
4.769 8.94455228654092
4.7695 8.966330076893316
4.77 8.984263465094104
4.7705 8.988461047379927
4.771 8.983767113344
4.7715 8.977684111572218
4.772 8.969826562119538
4.7725 8.96037105405295
4.773 8.952468069268674
4.7735 8.94816089648136
4.774 8.947790795425172
4.7745 8.951085372142769
4.775 8.957147984779416
4.7755 8.96400606144187
4.776 8.969339507221767
4.7765 8.972336977185213
4.777 8.97463946382029
4.7775 8.979404477506018
4.778 8.990485696549024
4.7785 9.01102583092714
4.779 9.03699506658049
4.7795 9.05487569513655
4.78 9.057603862044063
4.7805 9.052896604385483
4.781 9.046082266323852
4.7815 9.034463781714043
4.782 9.018862306036018
4.7825 9.004984109445024
4.783 8.996991821470298
4.7835 8.995965920841973
4.784 9.001797672040025
4.7845 9.014026293812679
4.785 9.030696244133742
4.7855 9.047754194737918
4.786 9.061222467349141
4.7865 9.070154327722376
4.787 9.078033682500573
4.7875 9.092515634954507
4.788 9.12106790112225
4.7885 9.156906836338878
4.789 9.178068561487072
4.7895 9.177570959774249
4.79 9.16730365018154
4.7905 9.148145329470426
4.791 9.115145550853489
4.7915 9.076520060205125
4.792 9.044475461977365
4.7925 9.023983653630216
4.793 9.015073655238934
4.7935 9.017410517866589
4.794 9.03209001486112
4.7945 9.060873396921652
4.795 9.102275080893529
4.7955 9.14588002111868
4.796 9.173683028446307
4.7965 9.1736205989629
4.797 9.15139165306294
4.7975 9.124389530680427
4.798 9.103868986981729
4.7985 9.0886862271738
4.799 9.074251148518345
4.7995 9.055814807351764
4.8 9.02899878767228
4.8005 8.996818971808802
4.801 8.968487376182678
4.8015 8.949172180668205
4.802 8.937660879354548
4.8025 8.931079842728712
4.803 8.92766442712646
4.8035 8.926777801875433
4.804 8.928674699641908
4.8045 8.934480081030594
4.805 8.944298461163859
4.8055 8.953814497026618
4.806 8.956302457653232
4.8065 8.949942162689767
4.807 8.938962287514867
4.8075 8.92738641512422
4.808 8.917227308549704
4.8085 8.910262503767031
4.809 8.90525475679067
4.8095 8.897959663640735
4.81 8.887397733413037
4.8105 8.876832550599639
4.811 8.868808369894692
4.8115 8.863475582036285
4.812 8.860241733794355
4.8125 8.858768177947075
4.813 8.858873487757032
4.8135 8.860261080922578
4.814 8.863033421184609
4.8145 8.868389023713695
4.815 8.876473069023378
4.8155 8.883451533433833
4.816 8.884825997278663
4.8165 8.880303494554132
4.817 8.87211488073345
4.8175 8.8629949539544
4.818 8.855715046632286
4.8185 8.850442778052267
4.819 8.844929314382467
4.8195 8.838644595966473
4.82 8.833349912660003
4.8205 8.830404710318719
4.821 8.830085405417018
4.8215 8.832433794923682
4.822 8.837290359305102
4.8225 8.843713305631413
4.823 8.849815697549039
4.8235 8.854092068275412
4.824 8.857842008215366
4.8245 8.864127722284168
4.825 8.871387810798433
4.8255 8.873536354488026
4.826 8.867893286346886
4.8265 8.856706909319714
4.827 8.844343874514967
4.8275 8.834613147159251
4.828 8.826980635401936
4.8285 8.81871375140497
4.829 8.81014974919477
4.8295 8.803534945354906
4.83 8.799724527146845
4.8305 8.798515647871286
4.831 8.799873680313562
4.8315 8.804010952788085
4.832 8.811013844366277
4.8325 8.82017560652597
4.833 8.829282804610452
4.8335 8.836126004593316
4.834 8.841100486314124
4.8345 8.844363363211349
4.835 8.842043640403206
4.8355 8.83248942626791
4.836 8.82073645692836
4.8365 8.812045456364357
4.837 8.807227523286974
4.8375 8.804305450842799
4.838 8.80179576247444
4.8385 8.799961910644312
4.839 8.799476790485224
4.8395 8.800166487713602
4.84 8.80139365880032
4.8405 8.802960898779569
4.841 8.80521429235858
4.8415 8.808316761385049
4.842 8.811960507659814
4.8425 8.815564527027481
4.843 8.818466952829501
4.8435 8.820004124999913
4.844 8.819406309778978
4.8445 8.81624703684774
4.845 8.811655907924573
4.8455 8.807873925503065
4.846 8.806074575787724
4.8465 8.805798078726022
4.847 8.806045529985978
4.8475 8.806208596641001
4.848 8.806436645423544
4.8485 8.80715950207342
4.849 8.808526940306981
4.8495 8.810422507848093
4.85 8.812698616055917
4.8505 8.815151982680733
4.851 8.81737033237563
4.8515 8.818922354512493
4.852 8.819705926645726
4.8525 8.819934523492512
4.853 8.819810729417702
4.8535 8.819149630964423
4.854 8.81760523218305
4.8545 8.815455093772792
4.855 8.81353665853936
4.8555 8.812410036342447
4.856 8.812092818085313
4.8565 8.812344927837954
4.857 8.8130292640961
4.8575 8.814178979358621
4.858 8.81585005555066
4.8585 8.817940307800958
4.859 8.820221042157394
4.8595 8.822527630358591
4.86 8.82481948125612
4.8605 8.826951598208945
4.861 8.828584261361689
4.8615 8.82944461963867
4.862 8.829579966976786
4.8625 8.829258209411085
4.863 8.82868285546414
4.8635 8.82791147489632
4.864 8.827114382076532
4.8645 8.826600714361385
4.865 8.826538312951199
4.8655 8.826869286095382
4.866 8.827484887921349
4.8665 8.828422197359954
4.867 8.829858100056148
4.8675 8.831942174459192
4.868 8.834617851526504
4.8685 8.837525375792323
4.869 8.840178802055936
4.8695 8.84228585309861
4.87 8.843818882021145
4.8705 8.844779395793859
4.871 8.845047988256544
4.8715 8.844576279408903
4.872 8.843626574326018
4.8725 8.842673735343753
4.873 8.842000334903888
4.8735 8.841591357071069
4.874 8.841369791716266
4.8745 8.841303768030743
4.875 8.841422307861935
4.8755 8.841852188995043
4.876 8.842742039057834
4.8765 8.844200488946038
4.877 8.846292260860201
4.8775 8.849038934647519
4.878 8.852198744896087
4.8785 8.855092636638338
4.879 8.85714416898289
4.8795 8.858402100518392
4.88 8.859125181447203
4.8805 8.85919114685091
4.881 8.858396351752264
4.8815 8.857012313078057
4.882 8.85574761182412
4.8825 8.855145268988165
4.883 8.855260345856424
4.8835 8.855756640857274
4.884 8.856202247150863
4.8845 8.856438989527847
4.885 8.85678044890904
4.8855 8.857690443839525
4.886 8.859432198470964
4.8865 8.86205230506373
4.887 8.865575593437741
4.8875 8.869948388975319
4.888 8.874304519954686
4.8885 8.876923835647561
4.889 8.8769258565942
4.8895 8.875148909796904
4.89 8.872764053583731
4.8905 8.870261274960038
4.891 8.867798050531805
4.8915 8.865756692902247
4.892 8.864654718122994
4.8925 8.864656366297917
4.893 8.86539134889882
4.8935 8.866204160682999
4.894 8.866581941874367
4.8945 8.866538183304941
4.895 8.86664643030912
4.8955 8.867616277999494
4.896 8.869887884371016
4.8965 8.873590589446335
4.897 8.878894198143529
4.8975 8.885548132499151
4.898 8.890827920486105
4.8985 8.890724169685098
4.899 8.88535297939527
4.8995 8.878842367736295
4.9 8.87405196775588
4.9005 8.871031521838853
4.901 8.868891413509013
4.9015 8.867279015084764
4.902 8.866354766974185
4.9025 8.866231519933704
4.903 8.86670711999304
4.9035 8.8673806663371
4.904 8.867926593821933
4.9045 8.868409753729312
4.905 8.869272313448592
4.9055 8.87095727915242
4.906 8.873620939078927
4.9065 8.877217278934422
4.907 8.881765088510024
4.9075 8.886686956257845
4.908 8.88947332084181
4.9085 8.88742801641441
4.909 8.881559876094657
4.9095 8.875291673127721
4.91 8.870665189743862
4.9105 8.867818481545237
4.911 8.866185683200472
4.9115 8.865330245390416
4.912 8.865145700319216
4.9125 8.865698854186943
4.913 8.866918365637238
4.9135 8.86839327260409
4.914 8.869605026714597
4.9145 8.870486418285774
4.915 8.871606015760614
4.9155 8.873631326304084
4.916 8.876717848441332
4.9165 8.88033121662029
4.917 8.8833787669841
4.9175 8.884821009507801
4.918 8.884325391783394
4.9185 8.882216891100581
4.919 8.87905198739528
4.9195 8.875405388877171
4.92 8.872074116889275
4.9205 8.869858782373042
4.921 8.868954786661005
4.9215 8.86908518872607
4.922 8.870021814425852
4.9225 8.871821548641014
4.923 8.87456855027097
4.9235 8.878009023479668
4.924 8.881442002540522
4.9245 8.884273792253781
4.925 8.886674729095278
4.9255 8.889524913520487
4.926 8.893591726308474
4.9265 8.898416336195185
4.927 8.90253363536866
4.9275 8.904881512945108
4.928 8.905260346368904
4.9285 8.904451612947712
4.929 8.903435598366604
4.9295 8.902280079395128
4.93 8.900925536261697
4.9305 8.900074696376505
4.931 8.900388996027116
4.9315 8.901988247762072
4.932 8.904922562022625
4.9325 8.909553973220875
4.933 8.915879995369055
4.9335 8.92271000454973
4.934 8.928270127170636
4.9345 8.93191968361665
4.935 8.934461800175102
4.9355 8.936994163641002
4.936 8.939968704196184
4.9365 8.943321577326197
4.937 8.946972536337347
4.9375 8.950514297661128
4.938 8.952525802243494
4.9385 8.952154493271907
4.939 8.950555774081993
4.9395 8.949620337551705
4.94 8.950163088680087
4.9405 8.952046543847922
4.941 8.955209931138521
4.9415 8.96076183558151
4.942 8.971638494351252
4.9425 8.99006796602706
4.943 9.012215506603217
4.9435 9.02835053944636
4.944 9.030840541276762
4.9445 9.020274334876001
4.945 9.004070655765682
4.9455 8.990601982690661
4.946 8.983742199505324
4.9465 8.982455163957086
4.947 8.984303738647567
4.9475 8.988089758106463
4.948 8.994276130055487
4.9485 9.004745714385797
4.949 9.022289018074238
4.9495 9.048537048711859
4.95 9.081214499839236
4.9505 9.114544900637815
4.951 9.14747539557016
4.9515 9.190375696406731
4.952 9.252112814838556
4.9525 9.315614181416139
4.953 9.341178011297734
4.9535 9.302966909722441
4.954 9.218804993564772
4.9545 9.13286187820289
4.955 9.07312340216521
4.9555 9.040382957573838
4.956 9.024828426398562
4.9565 9.017967828121252
4.957 9.014682018555446
4.9575 9.01344017920153
4.958 9.016420956234656
4.9585 9.028103669175659
4.959 9.052468953769102
4.9595 9.090935985792298
4.96 9.144034869687617
4.9605 9.21774929011106
4.961 9.329336573334247
4.9615 9.499226701496537
4.962 9.719364063488579
4.9625 9.918380060344445
4.963 9.97947063262338
4.9635 9.844017713381538
4.964 9.589563852283751
4.9645 9.353181358201907
4.965 9.20014179787538
4.9655 9.116478499254272
4.966 9.070485307923276
4.9665 9.041300299581915
4.967 9.020960005649036
4.9675 9.010028399776994
4.968 9.010073558538126
4.9685 9.018259438169219
4.969 9.028349652810698
4.9695 9.036567577694319
4.97 9.045123104372758
4.9705 9.059075043831134
4.971 9.080806062086017
4.9715 9.10733742509135
4.972 9.129103261617368
4.9725 9.130933564538418
4.973 9.104097853596157
4.9735 9.059983135500394
4.974 9.020089639141203
4.9745 8.995042380912539
4.975 8.982334357038651
4.9755 8.976314950015672
4.976 8.973165669437018
4.9765 8.971251610362083
4.977 8.97129054849423
4.9775 8.974393660700224
4.978 8.97906624505198
4.9785 8.9824500953192
4.979 8.984217191061036
4.9795 8.986252335296578
4.98 8.990096392491568
4.9805 8.99610056288528
4.981 9.003083256155326
4.9815 9.007301151206482
4.982 9.002959679473305
4.9825 8.988187598277905
4.983 8.969339597427622
4.9835 8.954384950568285
4.984 8.945806583606034
4.9845 8.94198106168613
4.985 8.940770783676138
4.9855 8.940774314516277
4.986 8.941448579197962
4.9865 8.943266351736446
4.987 8.94725351349315
4.9875 8.95361229930563
4.988 8.961320226916412
4.9885 8.969194813307544
4.989 8.976477630489503
4.9895 8.98299870143329
4.99 8.989085581061987
4.9905 8.994174291290948
4.991 8.995687465949063
4.9915 8.991126502820679
4.992 8.981352112113361
4.9925 8.970378770956353
4.993 8.961685049549446
4.9935 8.956280538566519
4.994 8.953656928655183
4.9945 8.953043491324712
4.995 8.953783312728108
4.9955 8.95537542912245
4.996 8.957636080856938
4.9965 8.960404583469954
4.997 8.96321948630795
4.9975 8.965867668549537
4.998 8.968333263777575
4.9985 8.96992330256442
4.999 8.970206088858793
4.9995 8.96993554970649
5.0 8.969772768390547
5.0005 8.96905816797039
5.001 8.966668206305476
5.0015 8.962670308062934
5.002 8.958347288689856
5.0025 8.954743861509526
5.003 8.952020312343338
5.0035 8.950139990726809
5.004 8.949414917991374
5.0045 8.950065544148229
5.005 8.951674225387825
5.0055 8.953367865207147
5.006 8.954552004942363
5.0065 8.95534130790559
5.007 8.956239843631485
5.0075 8.956942239586704
5.008 8.955889404528994
5.0085 8.952338302691983
5.009 8.94759467543953
5.0095 8.943122921888376
5.01 8.939099531448912
5.0105 8.935241228975771
5.011 8.931688359553698
5.0115 8.928794102236905
5.012 8.926660058605313
5.0125 8.925129270386305
5.013 8.924114827860683
5.0135 8.923810380606648
5.014 8.924536330263654
5.0145 8.92626825617866
5.015 8.928305567059796
5.0155 8.929646464352567
5.016 8.929935496908287
5.0165 8.929872259280431
5.017 8.930004727869632
5.0175 8.92941779494159
5.018 8.926770835157525
5.0185 8.922231733913593
5.019 8.917207221826919
5.0195 8.912662247095534
5.02 8.908656671068512
5.0205 8.90510463214232
5.021 8.902154471545716
5.0215 8.899956355249776
5.022 8.898405059106407
5.0225 8.897326506995308
5.023 8.896781778772306
5.0235 8.89704175002736
5.024 8.898127139318964
5.0245 8.899509184165902
5.025 8.900325573281398
5.0255 8.900071495044257
5.026 8.898927218278763
5.0265 8.897378795420549
5.027 8.895801392454816
5.0275 8.894174407667512
5.028 8.892217919737385
5.0285 8.889937615146453
5.029 8.887688614494172
5.0295 8.885654872168677
5.03 8.883741985947212
5.0305 8.881941046163933
5.031 8.8805996198815
5.0315 8.880124383470859
5.032 8.880626143670577
5.0325 8.882025294451614
5.033 8.88422904713279
5.0335 8.886916156942648
5.034 8.889272586186634
5.0345 8.89009541165643
5.035 8.888405537092252
5.0355 8.884583078035496
5.036 8.880555462035273
5.0365 8.877991555391203
5.037 8.876805648448537
5.0375 8.875910424187866
5.038 8.874557782522496
5.0385 8.872806234908362
5.039 8.871053509335185
5.0395 8.869471107486229
5.04 8.867944577196928
5.0405 8.866588695814373
5.041 8.865999533561924
5.0415 8.866828925161977
5.042 8.869120138577605
5.0425 8.87218489389434
5.043 8.87532157035747
5.0435 8.878333850075302
5.044 8.88075037956843
5.0445 8.88134643734645
5.045 8.87969399703404
5.0455 8.87644702688157
5.046 8.871977676938416
5.0465 8.866959796491857
5.047 8.862929778457891
5.0475 8.860879730599626
5.048 8.860429321919964
5.0485 8.860641085181973
5.049 8.86069309998061
5.0495 8.860157052019177
5.05 8.859427532427683
5.0505 8.859886178915433
5.051 8.862912405791613
5.0515 8.86827822436027
5.052 8.873763035751788
5.0525 8.876915227768029
5.053 8.877281552912555
5.0535 8.874913029476692
5.054 8.868730350798137
5.0545 8.859600687822725
5.055 8.85083709557137
5.0555 8.844403030599283
5.056 8.840090485036884
5.0565 8.837404930169852
5.057 8.836418415259404
5.0575 8.837381578740773
5.058 8.84011302310338
5.0585 8.844115765330043
5.059 8.849321309418391
5.0595 8.857013183518903
5.06 8.869642663681992
5.0605 8.887761107626309
5.061 8.906420480719555
5.0615 8.91658883431458
5.062 8.912851435907735
5.0625 8.899659083592736
5.063 8.88405319092969
5.0635 8.866659076952397
5.064 8.846794509331678
5.0645 8.827775969336338
5.065 8.813327514463255
5.0655 8.804448458075806
5.066 8.800223972872852
5.0665 8.799342550881727
5.067 8.800918490910417
5.0675 8.804641531532111
5.068 8.811522935456972
5.0685 8.82367443084071
5.069 8.843681107584205
5.0695 8.876546205411985
5.07 8.924415168536163
5.0705 8.971577278680313
5.071 8.990167686088691
5.0715 8.967753258045521
5.072 8.92302965345113
5.0725 8.892619549547936
5.073 8.892745563904514
5.0735 8.902476661197026
5.074 8.89328677483246
5.0745 8.86295710532284
5.075 8.830559067520413
5.0755 8.811248174428181
5.076 8.807384903352387
5.0765 8.812871342069661
5.077 8.81821183346153
5.0775 8.818229278710062
5.078 8.818765776780458
5.0785 8.83015750053764
5.079 8.855793997795553
5.0795 8.88619973695671
5.08 8.900906122663768
5.0805 8.887134848212623
5.081 8.855248942821879
5.0815 8.825433178770782
5.082 8.808500771790266
5.0825 8.804057469466981
5.083 8.807973085122603
5.0835 8.81577145753443
5.084 8.822546709500857
5.0845 8.825464371654464
5.085 8.827122073608406
5.0855 8.834071345287677
5.086 8.848782498341178
5.0865 8.862819831892294
5.087 8.865575616635121
5.0875 8.861739403287318
5.088 8.865125734300731
5.0885 8.878266140596283
5.089 8.88950009258667
5.0895 8.882610576811166
5.09 8.855875364516601
5.0905 8.825852301112848
5.091 8.805854555344228
5.0915 8.796225043014042
5.092 8.793028819684432
5.0925 8.794208396234838
5.093 8.799394708732846
5.0935 8.808371720697716
5.094 8.819285827684764
5.0945 8.828447126800809
5.095 8.833940879400435
5.0955 8.838772524645025
5.096 8.84631286886203
5.0965 8.853682853586518
5.097 8.856936346155864
5.0975 8.859873322417132
5.098 8.869163036780394
5.0985 8.885058640703187
5.099 8.896367611467197
5.0995 8.888834001909602
5.1 8.865525076177294
5.1005 8.84326243205478
5.101 8.830748692043398
5.1015 8.825772502237298
5.102 8.824593529461575
5.1025 8.825543422913716
5.103 8.828356138063674
5.1035 8.833263570245885
5.104 8.840098270211504
5.1045 8.847483580713439
5.105 8.853842046538544
5.1055 8.859119758266543
5.106 8.863147216073946
5.1065 8.864418804280605
5.107 8.863697734737618
5.1075 8.863800546572028
5.108 8.865664412891464
5.1085 8.868404431683507
5.109 8.869904969363974
5.1095 8.867477961184372
5.11 8.861270199026338
5.1105 8.854885378744727
5.111 8.851037187970993
5.1115 8.849828112274087
5.112 8.850442088469064
5.1125 8.852421223137222
5.113 8.855903160934593
5.1135 8.86173892793751
5.114 8.870832396126579
5.1145 8.881796566503533
5.115 8.889963094167294
5.1155 8.891633004243547
5.116 8.887755860620898
5.1165 8.882099110403411
5.117 8.877966649860548
5.1175 8.876185783656394
5.118 8.876064124133846
5.1185 8.877257583512607
5.119 8.879452899437963
5.1195 8.881288104850652
5.12 8.881322349451702
5.1205 8.879817485818892
5.121 8.878226901390887
5.1215 8.877494797275839
5.122 8.877754093688912
5.1225 8.879030514646042
5.123 8.881624667598087
5.1235 8.886146021949115
5.124 8.893341091157682
5.1245 8.902419539247747
5.125 8.908821990901222
5.1255 8.90793010861603
5.126 8.901714993182177
5.1265 8.895871820304935
5.127 8.8928182148406
5.1275 8.891743921311663
5.128 8.89161271833804
5.1285 8.892122863830666
5.129 8.893227799853383
5.1295 8.894645931088602
5.13 8.895825831052685
5.1305 8.896430730139548
5.131 8.896732941620803
5.1315 8.897217005336396
5.132 8.898164010115172
5.1325 8.899716826355016
5.133 8.902091665034748
5.1335 8.905612854955786
5.134 8.910210003525927
5.1345 8.914011633619905
5.135 8.91412261194814
5.1355 8.910271530172183
5.136 8.905323347258518
5.1365 8.901688808861339
5.137 8.899667143410996
5.1375 8.898655996486793
5.138 8.898231598229012
5.1385 8.898212070169356
5.139 8.898560510863929
5.1395 8.899182644600943
5.14 8.899814177275006
5.1405 8.900168136871459
5.141 8.900269824635489
5.1415 8.900407225051145
5.142 8.901016008721173
5.1425 8.902625782910667
5.143 8.905386612666932
5.1435 8.908422773374399
5.144 8.909604076048192
5.1445 8.907077683355853
5.145 8.901764220212405
5.1455 8.896438072973412
5.146 8.89269593332733
5.1465 8.890455955515298
5.147 8.889164687854846
5.1475 8.888479528199268
5.148 8.888278626015984
5.1485 8.888689347610685
5.149 8.890222322836179
5.1495 8.893267209439221
5.15 8.896782682984279
5.1505 8.898323697094527
5.151 8.896862350589847
5.1515 8.894348746538311
5.152 8.893102333838181
5.1525 8.893205891225646
5.153 8.893252542001834
5.1535 8.892071797058422
5.154 8.889406968331373
5.1545 8.88571879046639
5.155 8.881830812880485
5.1555 8.878510872506341
5.156 8.87608198135211
5.1565 8.874470795982072
5.157 8.873461070220086
5.1575 8.872839972764913
5.158 8.872450086577496
5.1585 8.872456613176213
5.159 8.87377086762678
5.1595 8.877547020692107
5.16 8.88311676381574
5.1605 8.886752913563077
5.161 8.88523076378622
5.1615 8.880181401778627
5.162 8.87544174383463
5.1625 8.872199791254106
5.163 8.869145474405217
5.1635 8.864931681927564
5.164 8.859554114196621
5.1645 8.854035996995071
5.165 8.849331962641847
5.1655 8.845836040162395
5.166 8.843620710854234
5.1665 8.842548902866833
5.167 8.842014221790892
5.1675 8.840975319915847
5.168 8.838914922610455
5.1685 8.836552982749241
5.169 8.835130322169844
5.1695 8.835078704748026
5.17 8.835332416060654
5.1705 8.833692005940952
5.171 8.82882279544319
5.1715 8.821873883711417
5.172 8.815116931502962
5.1725 8.809636331979691
5.173 8.805173406361503
5.1735 8.801119379761877
5.174 8.797061001908313
5.1745 8.79291723463338
5.175 8.788932828857304
5.1755 8.785650599694767
5.176 8.783578594692353
5.1765 8.78239020590546
5.177 8.780797464191382
5.1775 8.77833505814142
5.178 8.776231156795328
5.1785 8.775291770817192
5.179 8.77486726912599
5.1795 8.7740089673062
5.18 8.771382554710906
5.1805 8.765735254105861
5.181 8.757715986742388
5.1815 8.749441963485106
5.182 8.742419675648781
5.1825 8.73703985747821
5.183 8.733197328079017
5.1835 8.730564755274242
5.184 8.728782971586925
5.1845 8.728091853481333
5.185 8.730487788118763
5.1855 8.740207173336051
5.186 8.759660662546663
5.1865 8.781041787083863
5.187 8.789402494012878
5.1875 8.780827186040137
5.188 8.764565791048957
5.1885 8.748331587118647
5.189 8.734117551600649
5.1895 8.721716257253634
5.19 8.710188462522607
5.1905 8.699100792671429
5.191 8.68926179284116
5.1915 8.681775239534973
5.192 8.677119498516708
5.1925 8.675225590042308
5.193 8.67598703202785
5.1935 8.679788835826114
5.194 8.687361810496045
5.1945 8.699256420269462
5.195 8.717270728333444
5.1955 8.746188060099376
5.196 8.785876330960521
5.1965 8.818565191673768
5.197 8.824662524138391
5.1975 8.80833052580139
5.198 8.782714118456694
5.1985 8.753795553378916
5.199 8.727194526991076
5.1995 8.707036901570147
5.2 8.691719118896993
5.2005 8.678828124100823
5.201 8.66867981166257
5.2015 8.662128953591884
5.202 8.658857817490743
5.2025 8.65828328938471
5.203 8.6605294522976
5.2035 8.666109861948629
5.204 8.67488244127213
5.2045 8.685981503253997
5.205 8.699121546131712
5.2055 8.713786637853792
5.206 8.725389845483585
5.2065 8.728459395436113
5.207 8.724893776512003
5.2075 8.719638915092544
5.208 8.712625047584135
5.2085 8.703184771372216
5.209 8.694200232646528
5.2095 8.688126476167286
5.21 8.68442599272833
5.2105 8.68195916467514
5.211 8.680631349480157
5.2115 8.68083495062964
5.212 8.682884808754315
5.2125 8.687114826670326
5.213 8.693975264924594
5.2135 8.703764865166848
5.214 8.716186953293823
5.2145 8.730266157354093
5.215 8.744665238587077
5.2155 8.755995158674667
5.216 8.758977436373533
5.2165 8.752942335908967
5.217 8.743319871632456
5.2175 8.735360281938329
5.218 8.730709809931332
5.2185 8.728645496652026
5.219 8.727965267026088
5.2195 8.727560019804914
5.22 8.726931837981576
5.2205 8.726441982874436
5.221 8.726648741273538
5.2215 8.72773634163815
5.222 8.729713174361537
5.2225 8.732747043931822
5.223 8.737057899677934
5.2235 8.742558522907819
5.224 8.749088909777464
5.2245 8.756232941661134
5.225 8.762629243665005
5.2255 8.766698903250242
5.226 8.767685379857175
5.2265 8.765075549284235
5.227 8.759310156154383
5.2275 8.753010502922281
5.228 8.74870014610214
5.2285 8.746412276258267
5.229 8.74490890218138
5.2295 8.743661950392125
5.23 8.743067605895371
5.2305 8.743592501244004
5.231 8.745303406416786
5.2315 8.747857319281332
5.232 8.75051929700986
5.2325 8.75202196037194
5.233 8.751216899826117
5.2335 8.74879755360005
5.234 8.747118064964619
5.2345 8.747538013996364
5.235 8.74977330383477
5.2355 8.753204525183707
5.236 8.756662142664416
5.2365 8.758361459881401
5.237 8.758230761641348
5.2375 8.75857160124608
5.238 8.760734887338836
5.2385 8.763014992533295
5.239 8.763394848779344
5.2395 8.762541747655787
5.24 8.76243320975834
5.2405 8.76414046386297
5.241 8.768894747884188
5.2415 8.777355312474706
5.242 8.784168694249923
5.2425 8.780344538077587
5.243 8.766651948844716
5.2435 8.75393202902274
5.244 8.748510828490021
5.2445 8.748413255656745
5.245 8.751200279331785
5.2455 8.75662243321066
5.246 8.763122465612122
5.2465 8.767864795132178
5.247 8.769971674042806
5.2475 8.770895166788973
5.248 8.771970777183535
5.2485 8.77327007900037
5.249 8.77393026576466
5.2495 8.772920586658843
5.25 8.77082785394988
5.2505 8.771172430558272
5.251 8.776824434050875
5.2515 8.782846666838976
5.252 8.779358289444863
5.2525 8.765046034125847
5.253 8.748708725835117
5.2535 8.737494454800858
5.254 8.731649932644503
5.2545 8.729421889747352
5.255 8.731473551779528
5.2555 8.739110468713891
5.256 8.751168212750327
5.2565 8.76522847021076
5.257 8.781388552082541
5.2575 8.803379992356414
5.258 8.834218854749517
5.2585 8.866755073662238
5.259 8.884220690721632
5.2595 8.883588405058271
5.26 8.890021918989694
5.2605 8.926945878621938
5.261 8.969175295650894
5.2615 8.959131421137007
5.262 8.890552268995945
5.2625 8.814877064064662
5.263 8.767414594551868
5.2635 8.74474785782782
5.264 8.733220121112039
5.2645 8.728412296140403
5.265 8.731895247518112
5.2655 8.741304671942286
5.266 8.750351948743576
5.2665 8.756201100320686
5.267 8.762064103771204
5.2675 8.772355124306882
5.268 8.78632348176531
5.2685 8.797198967454316
5.269 8.798869512380124
5.2695 8.793918216010654
5.27 8.790847499278483
5.2705 8.7930508763641
5.271 8.794252845172602
5.2715 8.786398449542697
5.272 8.770297555763678
5.2725 8.754499906857651
5.273 8.745445878201908
5.2735 8.743099709056617
5.274 8.747148458964359
5.2745 8.761519297622355
5.275 8.786102600751471
5.2755 8.809790249269659
5.276 8.821213390211573
5.2765 8.824060650548871
5.277 8.83588144116675
5.2775 8.876594064884914
5.278 8.947991064933985
5.2785 9.007247623200096
5.279 8.995599447487772
5.2795 8.915486252971037
5.28 8.826296254499619
5.2805 8.765843861751359
5.281 8.730441535872407
5.2815 8.708357949822572
5.282 8.694813360335024
5.2825 8.68865870040119
5.283 8.689769293902094
5.2835 8.698887774624461
5.284 8.718643337065414
5.2845 8.751705808863337
5.285 8.79330992193548
5.2855 8.828433537227484
5.286 8.844822006166103
5.2865 8.845713238250452
5.287 8.844692334618218
5.2875 8.858890237628719
5.288 8.90417965243316
5.2885 8.96914107688116
5.289 9.002096809473395
5.2895 8.96397602022469
5.29 8.878674510780806
5.2905 8.796992614380956
5.291 8.741815033040657
5.2915 8.709446983012862
5.292 8.692752846886195
5.2925 8.690640495545134
5.293 8.707950105117755
5.2935 8.751965037496634
5.294 8.826066951833715
5.2945 8.920345989091656
5.295 9.006504029911865
5.2955 9.05384816782192
5.296 9.058577558204876
5.2965 9.041234317497738
5.297 9.021105449373442
5.2975 9.015276704202508
5.298 9.04155940162577
5.2985 9.082613156190385
5.299 9.074053493146929
5.2995 8.984838823237451
5.3 8.86299335392273
5.3005 8.767842939977813
5.301 8.713377268773852
5.3015 8.686144351860799
5.302 8.673552446406854
5.3025 8.670466842716186
5.303 8.676602932852978
5.3035 8.693753950791804
5.304 8.72313072798257
5.3045 8.76184959240585
5.305 8.800498485346692
5.3055 8.827534341668757
5.306 8.83573642895175
5.3065 8.822679152709634
5.307 8.790304762582766
5.3075 8.746004870712406
5.308 8.704919238187271
5.3085 8.684231122230296
5.309 8.686695434025259
5.3095 8.698751411201672
5.31 8.70723086327324
5.3105 8.70843971066302
5.311 8.704210591501978
5.3115 8.698324476698057
5.312 8.694894351959816
5.3125 8.695371331544537
5.313 8.697938299144335
5.3135 8.70158631980439
5.314 8.707637635901735
5.3145 8.716146049858745
5.315 8.724870435969487
5.3155 8.730151506200494
5.316 8.725205163151669
5.3165 8.706367481826584
5.317 8.681114002963712
5.3175 8.660628557457477
5.318 8.648441341806363
5.3185 8.641636309526303
5.319 8.637752196328739
5.3195 8.6372262203128
5.32 8.640994890617742
5.3205 8.64818069780298
5.321 8.656453465453923
5.3215 8.664164840030127
5.322 8.672170311753304
5.3225 8.682410649709555
5.323 8.693524498914153
5.3235 8.70090047025319
5.324 8.703365865897124
5.3245 8.704327604103328
5.325 8.705470712079057
5.3255 8.704190058611315
5.326 8.696018753762557
5.3265 8.681152764263155
5.327 8.666166764589724
5.3275 8.656293228671528
5.328 8.651407121407916
5.3285 8.649126180803725
5.329 8.648044067050455
5.3295 8.648292120778136
5.33 8.650610706490864
5.3305 8.655021199529683
5.331 8.660098205881146
5.3315 8.663843174659005
5.332 8.6656582170154
5.3325 8.6664000466863
5.333 8.666734651751307
5.3335 8.666689602568395
5.334 8.666223553041446
5.3345 8.665303658604413
5.335 8.663596065694831
5.3355 8.660795981491459
5.336 8.657649599387229
5.3365 8.655678349668955
5.337 8.655764769602866
5.3375 8.657630038936576
5.338 8.66024037427084
5.3385 8.662706917439971
5.339 8.665207291873097
5.3395 8.669330552024123
5.34 8.678115765940243
5.3405 8.69439079526508
5.341 8.715616140981142
5.3415 8.732138778173931
5.342 8.737181948044478
5.3425 8.733628918957619
5.343 8.726289076505141
5.3435 8.717390219503239
5.344 8.708626892648622
5.3445 8.70051099269458
5.345 8.692888088591419
5.3455 8.686748503083988
5.346 8.683533755754594
5.3465 8.683640344300835
5.347 8.686128163904288
5.3475 8.689478188795691
5.348 8.693002291951482
5.3485 8.697444485619782
5.349 8.70386496077734
5.3495 8.71259690266587
5.35 8.723444039762319
5.3505 8.73469788383168
5.351 8.743045899745121
5.3515 8.747358095394882
5.352 8.748124155262145
5.3525 8.743081222921083
5.353 8.731841760194067
5.3535 8.719329513513577
5.354 8.709505539489113
5.3545 8.702585614236066
5.355 8.698386135958279
5.3555 8.69867389932711
5.356 8.70701159562485
5.3565 8.725359816286327
5.357 8.747260089545657
5.3575 8.758626840024855
5.358 8.753944477050952
5.3585 8.744978127227975
5.359 8.74600657758529
5.3595 8.760439389449699
5.36 8.780141350543927
5.3605 8.793358464275046
5.361 8.800240187253776
5.3615 8.809101774226987
5.362 8.81456641228421
5.3625 8.802748000400738
5.363 8.774863725510434
5.3635 8.74568333641954
5.364 8.725438708081066
5.3645 8.714938478362802
5.365 8.71131033898253
5.3655 8.712041211032064
5.366 8.715408893847092
5.3665 8.719777819050423
5.367 8.72418476091765
5.3675 8.729714165014853
5.368 8.738629134223283
5.3685 8.751474379836312
5.369 8.766061703779924
5.3695 8.777928418408896
5.37 8.782695942408234
5.3705 8.781745735803254
5.371 8.7817315908471
5.3715 8.785293432341708
5.372 8.787763084114266
5.3725 8.783934183874772
5.373 8.774729002708034
5.3735 8.765425762425819
5.374 8.760015847314742
5.3745 8.759688885602335
5.375 8.764967656354225
5.3755 8.776009956317322
5.376 8.789328100188703
5.3765 8.797580985901432
5.377 8.798342023995373
5.3775 8.798136843731656
5.378 8.801796671321304
5.3785 8.806802812298622
5.379 8.809548309865628
5.3795 8.809452003423056
5.38 8.808276573271934
5.3805 8.808349332203315
5.381 8.81053030833913
5.3815 8.813335560033773
5.382 8.814107712766086
5.3825 8.811797514431214
5.383 8.80816823803127
5.3835 8.805648936730739
5.384 8.805315404742876
5.3845 8.80720639064394
5.385 8.811206611554754
5.3855 8.817028167914609
5.386 8.823983553301877
5.3865 8.831807285398211
5.387 8.840652652725632
5.3875 8.848304500789615
5.388 8.850492645315521
5.3885 8.847196772585088
5.389 8.84320613300825
5.3895 8.841354332889798
5.39 8.840786722838077
5.3905 8.840552865023335
5.391 8.840363219405882
5.3915 8.839275208852575
5.392 8.836440996265358
5.3925 8.832544143765789
5.393 8.829151987502224
5.3935 8.827278194072916
5.394 8.827326853765788
5.3945 8.82972127693869
5.395 8.834786468257837
5.3955 8.842087769628678
5.396 8.850705638109874
5.3965 8.859425248588776
5.397 8.865092051214132
5.3975 8.86323176967529
5.398 8.853469881849614
5.3985 8.84124239011762
5.399 8.832337153051201
5.3995 8.828949092452733
5.4 8.829973149384093
5.4005 8.83278813074559
5.401 8.835040336331796
5.4015 8.835561435196672
5.402 8.834503504143639
5.4025 8.832884634097342
5.403 8.831754720853182
5.4035 8.83175982911437
5.404 8.833333923816555
5.4045 8.83682227926671
5.405 8.842170636221097
5.4055 8.848843502839658
5.406 8.855473519433867
5.4065 8.859176595846412
5.407 8.85732302600807
5.4075 8.850648015165836
5.408 8.842738628814333
5.4085 8.836544927067036
5.409 8.832913737161023
5.4095 8.83170223843054
5.41 8.832670277677819
5.4105 8.835315638565882
5.411 8.838828812513588
5.4115 8.842600447312966
5.412 8.846682125542822
5.4125 8.851519174083647
5.413 8.85762908481741
5.4135 8.865796320074468
5.414 8.877043241678804
5.4145 8.890896296706925
5.415 8.904278574089007
5.4155 8.912956919880978
5.416 8.913381297599015
5.4165 8.905582878764763
5.417 8.894341336284251
5.4175 8.884912800897363
5.418 8.878565112018181
5.4185 8.874057337849086
5.419 8.871024140923593
5.4195 8.869726297071258
5.42 8.869891809498819
5.4205 8.871072545285815
5.421 8.873273684707295
5.4215 8.87680377835492
5.422 8.881901788925338
5.4225 8.888631266665131
5.423 8.897311451508314
5.4235 8.908233768648882
5.424 8.920384542361974
5.4245 8.931271680428752
5.425 8.938044616713116
5.4255 8.938185032729868
5.426 8.931524533965908
5.4265 8.921450227886934
5.427 8.912232018139052
5.4275 8.906218815402687
5.428 8.903545856299877
5.4285 8.903400908267022
5.429 8.904848672614806
5.4295 8.906978793118869
5.43 8.909495804748024
5.4305 8.913244901505136
5.431 8.919676718184748
5.4315 8.929648728388246
5.432 8.942924322432129
5.4325 8.958613163938415
5.433 8.974857627235513
5.4335 8.98770985168821
5.434 8.992643503033376
5.4345 8.987734105633509
5.435 8.974847684745738
5.4355 8.959271080340647
5.436 8.946441723038378
5.4365 8.938210462607474
5.437 8.933812945242744
5.4375 8.932289917741771
5.438 8.932969126817445
5.4385 8.935111933020115
5.439 8.937945716941817
5.4395 8.941345495308012
5.44 8.946284285679043
5.4405 8.954360789297409
5.441 8.966961291313604
5.4415 8.985031876853347
5.442 9.00901533101687
5.4425 9.036376969192668
5.443 9.059188608188249
5.4435 9.068691740552412
5.444 9.062594288386505
5.4445 9.045536006207934
5.445 9.025727152256986
5.4455 9.009379681325564
5.446 8.997622079593738
5.4465 8.98974469746321
5.447 8.985924719825713
5.4475 8.986089276610732
5.448 8.98894932933412
5.4485 8.992498638604962
5.449 8.995626065238534
5.4495 8.999763157921583
5.45 9.008038555263282
5.4505 9.023124789480418
5.451 9.046670184161885
5.4515 9.078202649089791
5.452 9.11060872033064
5.4525 9.130725226144593
5.453 9.130215321541913
5.4535 9.111455700432026
5.454 9.083137468348154
5.4545 9.056585859270319
5.455 9.03898489331352
5.4555 9.029533118169867
5.456 9.025118174874438
5.4565 9.025395399218391
5.457 9.032542539012821
5.4575 9.049275345711807
5.458 9.073438727003824
5.4585 9.09323438690012
5.459 9.0987420024677
5.4595 9.099035442937074
5.46 9.113865008024897
5.4605 9.15037043979592
5.461 9.194436122082072
5.4615 9.224388033862938
5.462 9.231453834116758
5.4625 9.218896522341597
5.463 9.190253226053857
5.4635 9.151227709992172
5.464 9.114035712235848
5.4645 9.088220573339013
5.465 9.0733818995491
5.4655 9.06551993119657
5.466 9.063221546760753
5.4665 9.068139218978304
5.467 9.084052648961338
5.4675 9.11386479232097
5.468 9.151003070870479
5.4685 9.178102334467043
5.469 9.189516887514317
5.4695 9.207525779547053
5.47 9.251795975680215
5.4705 9.301175778837381
5.471 9.32199590230955
5.4715 9.317240889584111
5.472 9.301909254023743
5.4725 9.271747288956698
5.473 9.22474042092343
5.4735 9.176584550465902
5.474 9.142707869216041
5.4745 9.12455983258103
5.475 9.11636673107533
5.4755 9.113712817746295
5.476 9.116252096053943
5.4765 9.128095035430851
5.477 9.157884702282923
5.4775 9.21015471989279
5.478 9.265276910852494
5.4785 9.287889766269531
5.479 9.280005061514013
5.4795 9.28322587148193
5.48 9.308211706052619
5.4805 9.322901689189093
5.481 9.31061219121212
5.4815 9.28286743410172
5.482 9.249934823344459
5.4825 9.21549290573641
5.483 9.185173925572363
5.4835 9.16366687136008
5.484 9.150782248887937
5.4845 9.144304026112154
5.485 9.142794313376209
5.4855 9.145306203702448
5.486 9.149618068056755
5.4865 9.152706115541461
5.487 9.156291901686684
5.4875 9.167892039421686
5.488 9.18773735356026
5.4885 9.20555116273246
5.489 9.218149901593288
5.4895 9.231048097161787
5.49 9.244659906274334
5.4905 9.254031478971013
5.491 9.252641664877912
5.4915 9.235441493678477
5.492 9.206961871336505
5.4925 9.179680099595766
5.493 9.161275794705203
5.4935 9.150685048130986
5.494 9.144010941741778
5.4945 9.13994742754693
5.495 9.14110828216665
5.4955 9.150370736369288
5.496 9.164618934773594
5.4965 9.175885282853537
5.497 9.183771625330293
5.4975 9.19635268030172
5.498 9.211965598165014
5.4985 9.22180563124432
5.499 9.228516624491805
5.4995 9.240222255128367
5.5 9.255502258611658
5.5005 9.262510356151415
5.501 9.251004751561032
5.5015 9.22448681560448
5.502 9.195874047842727
5.5025 9.174454661083699
5.503 9.161802585023489
5.5035 9.1556388329056
5.504 9.153414992818144
5.5045 9.154038472056603
5.505 9.158309765763386
5.5055 9.167162613902816
5.506 9.178883148854093
5.5065 9.188366683296882
5.507 9.191151872228458
5.5075 9.187926015997983
5.508 9.183096031686803
5.5085 9.180728053595692
5.509 9.183271148934677
5.5095 9.191123935256167
5.51 9.201373830458026
5.5105 9.208953154497584
5.511 9.211147676530844
5.5115 9.209912191728696
5.512 9.209813483381302
5.5125 9.214746680142886
5.513 9.224633841497129
5.5135 9.232101853613186
5.514 9.228055018495306
5.5145 9.21747648619584
5.515 9.217231627571005
5.5155 9.232100834400688
5.516 9.247366636045017
5.5165 9.248205936585064
5.517 9.236311530969887
5.5175 9.223266266371626
5.518 9.215975950372487
5.5185 9.213993717864303
5.519 9.214776810314353
5.5195 9.21674286373865
5.52 9.219291164697013
5.5205 9.222279729944022
5.521 9.225945073012783
5.5215 9.23163178805367
5.522 9.243372150702994
5.5225 9.267283441620636
5.523 9.301730149127673
5.5235 9.325972216165257
5.524 9.320721286659007
5.5245 9.30015587617675
5.525 9.28977645950724
5.5255 9.290584116631562
5.526 9.289299196294403
5.5265 9.280224986080112
5.527 9.267320131028958
5.5275 9.256377740255592
5.528 9.250204955650519
5.5285 9.24833475571676
5.529 9.248945549370601
5.5295 9.25097454446806
5.53 9.254288381111659
5.5305 9.258659254542783
5.531 9.26374415031537
5.5315 9.27009185710463
5.532 9.280227857266011
5.5325 9.297304841398363
5.533 9.317666364442863
5.5335 9.32803294729655
5.534 9.323558216957524
5.5345 9.317356736313938
5.535 9.318150609759892
5.5355 9.319628979877754
5.536 9.314512597397636
5.5365 9.303751361519678
5.537 9.292176479909694
5.5375 9.283032655245682
5.538 9.277130057926835
5.5385 9.273851910253326
5.539 9.272459962673677
5.5395 9.272703404280529
5.54 9.27441897585548
5.5405 9.277414693050284
5.541 9.282210438492017
5.5415 9.291002027316084
5.542 9.30714187042022
5.5425 9.32902889312677
5.543 9.34361263859263
5.5435 9.340290912656888
5.544 9.328740044888525
5.5445 9.32271259489798
5.545 9.321716800732778
5.5455 9.319116435021781
5.546 9.312424500369454
5.5465 9.303409121165634
5.547 9.29438366177247
5.5475 9.286280240795596
5.548 9.27892164745118
5.5485 9.272455883758807
5.549 9.268227520743546
5.5495 9.267946386902684
5.55 9.272392671797286
5.5505 9.282320299089255
5.551 9.30164097322852
5.5515 9.3364068478707
5.552 9.384670902639227
5.5525 9.426475399780957
5.553 9.440568299457661
5.5535 9.436208660095412
5.554 9.434748376156906
5.5545 9.431842934979427
5.555 9.411559083964795
5.5555 9.375965405327518
5.556 9.341030768121344
5.5565 9.317079765557603
5.557 9.30419513232039
5.5575 9.298501893744929
5.558 9.296991567145236
5.5585 9.29850142659044
5.559 9.302962204716655
5.5595 9.31051554482685
5.56 9.325524193561138
5.5605 9.374139163745737
5.561 9.52308841173746
5.5615 9.829250704214294
5.562 10.189643791279101
5.5625 10.369954330466017
5.563 10.321862177691765
5.5635 10.215512070567714
5.564 10.138230659600937
5.5645 10.028867171732623
5.565 9.852474936572746
5.5655 9.669598272198
5.566 9.539867143805084
5.5665 9.462211371270135
5.567 9.413054289751352
5.5675 9.379759793950571
5.568 9.359542561461192
5.5685 9.349499652309598
5.569 9.344043927643158
5.5695 9.342362187786174
5.57 9.35789080513406
5.5705 9.41570926933594
5.571 9.531190360674392
5.5715 9.679039527605594
5.572 9.800763181764017
5.5725 9.86863291883724
5.573 9.899677739108585
5.5735 9.892691495688164
5.574 9.815605522029168
5.5745 9.669111586197216
5.575 9.511894860059412
5.5755 9.399455587259181
5.576 9.337257357113797
5.5765 9.306435163721053
5.577 9.2912768936681
5.5775 9.282028675486268
5.578 9.272472186109637
5.5785 9.260926951026297
5.579 9.252045820551347
5.5795 9.25610400266615
5.58 9.288279693016166
5.5805 9.361944019605668
5.581 9.459067830167905
5.5815 9.520832596140936
5.582 9.51798442433106
5.5825 9.486278835099585
5.583 9.455034348213323
5.5835 9.41219248027175
5.584 9.347531449839265
5.5845 9.278990137941365
5.585 9.228081864920748
5.5855 9.199365094481495
5.586 9.187861283373339
5.5865 9.188341906118827
5.587 9.195145672548199
5.5875 9.200253008615219
5.588 9.19828036315422
5.5885 9.19350737793838
5.589 9.197322372492776
5.5895 9.218387573513938
5.59 9.25554862730945
5.5905 9.291756220103041
5.591 9.301575842084278
5.5915 9.281347639094589
5.592 9.253131656203001
5.5925 9.229570113293326
5.593 9.202344941144547
5.5935 9.16613574239564
5.594 9.129758210524285
5.5945 9.102511109992262
5.595 9.085568163150958
5.5955 9.076191479760096
5.596 9.072064348529926
5.5965 9.071572335056741
5.597 9.072825448644975
5.5975 9.074192507742902
5.598 9.07636308296509
5.5985 9.083641578921734
5.599 9.10275163491408
5.5995 9.136437859996368
5.6 9.171069014048337
5.6005 9.180420865236963
5.601 9.157577204359148
5.6015 9.123147627464183
5.602 9.094544731382987
5.6025 9.072094277478287
5.603 9.0517911087372
5.6035 9.03398802164528
5.604 9.020280574867686
5.6045 9.010786368726164
5.605 9.00496951580549
5.6055 9.002574424400121
5.606 9.003299716778956
5.6065 9.00580939562799
5.607 9.008185178242902
5.6075 9.010028164350517
5.608 9.012316825019562
5.6085 9.014532518604236
5.609 9.015020010706303
5.6095 9.01602830843113
5.61 9.023648654231073
5.6105 9.036168991086742
5.611 9.041545865070072
5.6115 9.03432055475256
5.612 9.019176982830897
5.6125 9.001516542171741
5.613 8.985153590658845
5.6135 8.972099971963699
5.614 8.962500612351741
5.6145 8.955841492777543
5.615 8.951858575119962
5.6155 8.950269688806463
5.616 8.950055129474139
5.6165 8.949852716488893
5.617 8.94963632966858
5.6175 8.951667010715044
5.618 8.95867640807572
5.6185 8.96928429246284
5.619 8.974130121331177
5.6195 8.96398945564219
5.62 8.94489244964994
5.6205 8.93136727450502
5.621 8.92687694964698
5.6215 8.924463318708314
5.622 8.91968567620611
5.6225 8.913225115673258
5.623 8.906570694872839
5.6235 8.900429400373584
5.624 8.89535181643909
5.6245 8.89226433502798
5.625 8.89217678884935
5.6255 8.894710033553002
5.626 8.897136411521489
5.6265 8.897202550968592
5.627 8.897019208263737
5.6275 8.900896429809771
5.628 8.907890854266936
5.6285 8.909791161166693
5.629 8.90129652963869
5.6295 8.887287527341309
5.63 8.874324218789615
5.6305 8.863628086903093
5.631 8.854570947450268
5.6315 8.84737361728605
5.632 8.842004292804203
5.6325 8.837890956722857
5.633 8.834572970578241
5.6335 8.831897853757082
5.634 8.829955875820358
5.6345 8.829184121544655
5.635 8.83040892498453
5.6355 8.83412112955371
5.636 8.839333187694306
5.6365 8.844707611977126
5.637 8.852256836589612
5.6375 8.864736352262765
5.638 8.874574687027577
5.6385 8.869549207267509
5.639 8.853045864601777
5.6395 8.837313820060318
5.64 8.825992691041884
5.6405 8.817252882017476
5.641 8.81034798982264
5.6415 8.805112708473684
5.642 8.80113952625087
5.6425 8.798251478399864
5.643 8.796478833910045
5.6435 8.795793606141723
5.644 8.796154460218334
5.6445 8.797736815520663
5.645 8.801062106468995
5.6455 8.806225689387036
5.646 8.812099946031614
5.6465 8.817505624140834
5.647 8.82159174920332
5.6475 8.821362478573656
5.648 8.814863890263068
5.6485 8.8062086064753
5.649 8.799728437486076
5.6495 8.795162753840932
5.65 8.79120331206128
5.6505 8.787820551107933
5.651 8.785262092251015
5.6515 8.78346536107824
5.652 8.782327231577236
5.6525 8.781890114971537
5.653 8.782275320523555
5.6535 8.783803613041313
5.654 8.787245382368875
5.6545 8.793866656575622
5.655 8.804831170074783
5.6555 8.820523836133647
5.656 8.840492506766376
5.6565 8.860999701006383
5.657 8.868939440263377
5.6575 8.853027590946253
5.658 8.82542853697669
5.6585 8.805873460437988
5.659 8.796805661803988
5.6595 8.791758501292795
5.66 8.78751023053619
5.6605 8.7837930511135
5.661 8.78073517459797
5.6615 8.778321129083368
5.662 8.776530011112856
5.6625 8.775189457065474
5.663 8.774406505863473
5.6635 8.775416695241814
5.664 8.780228230671574
5.6645 8.789527754734872
5.665 8.801273029411332
5.6655 8.813008490416456
5.666 8.82281373834275
5.6665 8.824064777525232
5.667 8.809873293380589
5.6675 8.787565879358171
5.668 8.77013865105105
5.6685 8.760408625532127
5.669 8.754703539885563
5.6695 8.750320450578455
5.67 8.746443638427023
5.6705 8.74318909401086
5.671 8.741142484286568
5.6715 8.74119786536635
5.672 8.743541252958144
5.6725 8.746475535520466
5.673 8.748714444932416
5.6735 8.753249468806652
5.674 8.764759358535892
5.6745 8.784859092680657
5.675 8.81443007543402
5.6755 8.855166271110596
5.676 8.892813528339703
5.6765 8.892147009058144
5.677 8.846469436888276
5.6775 8.792230142713661
5.678 8.755273082998448
5.6785 8.734426253820908
5.679 8.722185322483016
5.6795 8.713928256392732
5.68 8.707845240505046
5.6805 8.7046324166836
5.681 8.707343388851926
5.6815 8.7191523481377
5.682 8.735927990965196
5.6825 8.745015367170685
5.683 8.742990766178165
5.6835 8.741224059961516
5.684 8.746109450368353
5.6845 8.75652452699215
5.685 8.77490091557012
5.6855 8.799724340873611
5.686 8.813188886185499
5.6865 8.801098579172889
5.687 8.77723445057706
5.6875 8.76204455164047
5.688 8.759283509654557
5.6885 8.764189594821376
5.689 8.7748769975406
5.6895 8.793575787662947
5.69 8.827792774429094
5.6905 8.899169020018325
5.691 9.06007996837745
5.6915 9.348503228071332
5.692 9.642337639537631
5.6925 9.734979196240767
5.693 9.640555624793523
5.6935 9.550950887025158
5.694 9.567214779640368
5.6945 9.69780984369437
5.695 9.91213666409361
5.6955 10.05275057191451
5.696 9.926905485114181
5.6965 9.584620959701413
5.697 9.242747709444894
5.6975 9.009542929923638
5.698 8.871139896531831
5.6985 8.79108371661392
5.699 8.744903802372486
5.6995 8.719249567129152
5.7 8.709473079812815
5.7005 8.721788867413848
5.701 8.767094168381915
5.7015 8.826575358814777
5.702 8.841181541925886
5.7025 8.789586023089607
5.703 8.722903320576338
5.7035 8.685082128582506
5.704 8.677278657759642
5.7045 8.686036213658019
5.705 8.697606461351183
5.7055 8.699646260803833
5.706 8.687666299424977
5.7065 8.668639361030584
5.707 8.652655585505363
5.7075 8.644670794244492
5.708 8.645622074839784
5.7085 8.655923237848262
5.709 8.675928650139513
5.7095 8.705083569529036
5.71 8.74994967161547
5.7105 8.846732632626454
5.711 9.044280636488525
5.7115 9.268569596446047
5.712 9.307285122664274
5.7125 9.113139533291948
5.713 8.881747907832084
5.7135 8.755575476781713
5.714 8.720657501135355
5.7145 8.725835136830588
5.715 8.734447317201782
5.7155 8.72376559448441
5.716 8.692835206843258
5.7165 8.658271162591463
5.717 8.633356688752693
5.7175 8.61975135900982
5.718 8.614288288537631
5.7185 8.614853626992412
5.719 8.620497423419254
5.7195 8.630776641452362
5.72 8.64781174665123
5.7205 8.676792957238211
5.721 8.716980317648803
5.7215 8.746271548146725
5.722 8.73460797349429
5.7225 8.68852011500419
5.723 8.643619332512857
5.7235 8.618016544587734
5.724 8.607872283554533
5.7245 8.605251376540144
5.725 8.604568401061472
5.7255 8.602834863048825
5.726 8.600110037578743
5.7265 8.59836265671043
5.727 8.599126360107325
5.7275 8.602631164744833
5.728 8.608536890654994
5.7285 8.616325637768712
5.729 8.62488620770249
5.7295 8.633493886929129
5.73 8.64241798253594
5.7305 8.650486978650216
5.731 8.65515227168334
5.7315 8.652868304512511
5.732 8.640055303945383
5.7325 8.619869201705834
5.733 8.601189201869685
5.7335 8.58976469192424
5.734 8.585284068109983
5.7345 8.584661731552016
5.735 8.585779943891817
5.7355 8.589063002484176
5.736 8.596170149779974
5.7365 8.608043105121014
5.737 8.62436912732356
5.7375 8.643264617995863
5.738 8.660146714147166
5.7385 8.668935386238848
5.739 8.668521160502733
5.7395 8.665451752672324
5.74 8.663087512598457
5.7405 8.655465537279666
5.741 8.637340636090732
5.7415 8.612730292324192
5.742 8.58992076776545
5.7425 8.573613645060876
5.743 8.564014728140927
5.7435 8.558994211577785
5.744 8.55615172282364
5.7445 8.554455921903907
5.745 8.554783427709081
5.7455 8.559008888368785
5.746 8.568983093917266
5.7465 8.586459402994587
5.747 8.61320398186947
5.7475 8.64845347372364
5.748 8.683237034025735
5.7485 8.704057077609898
5.749 8.710220293867009
5.7495 8.711644654162383
5.75 8.70598284163401
5.7505 8.683201984234445
5.751 8.647393925663435
5.7515 8.61267252831768
5.752 8.587257562630649
5.7525 8.57136485054397
5.753 8.561763794262168
5.7535 8.554732743997642
5.754 8.548819800765921
5.7545 8.54551759902734
5.755 8.547362442980292
5.7555 8.55613430748839
5.756 8.57290447278235
5.7565 8.599427136522218
5.757 8.636422306779354
5.7575 8.674941614364807
5.758 8.696149778176173
5.7585 8.694587736499463
5.759 8.685479898581137
5.7595 8.67664971419313
5.76 8.661127813985937
5.7605 8.637094334920073
5.761 8.612952390834744
5.7615 8.596047481805767
5.762 8.587359813878157
5.7625 8.58365530019113
5.763 8.580896987780653
5.7635 8.577539813075186
5.764 8.57540266794947
5.7645 8.577118881660555
5.765 8.583803307519192
5.7655 8.595655761737826
5.766 8.614802003401456
5.7665 8.643490168630576
5.767 8.673918803295168
5.7675 8.68771049834283
5.768 8.67852407001301
5.7685 8.65933809793473
5.769 8.64166197401939
5.7695 8.62684058205908
5.77 8.614131759095914
5.7705 8.604740318584616
5.771 8.60019542353749
5.7715 8.600728463215203
5.772 8.60421984025737
5.7725 8.606562924504209
5.773 8.605736904500572
5.7735 8.604458347115168
5.774 8.606709365551454
5.7745 8.614409662132969
5.775 8.628570535692885
5.7755 8.65039122351473
5.776 8.678522300079207
5.7765 8.701531168536954
5.777 8.7016200084231
5.7775 8.679056556508945
5.778 8.652322125087656
5.7785 8.631714746679817
5.779 8.61620107541379
5.7795 8.60380399586151
5.78 8.59417871169474
5.7805 8.587860081704028
5.781 8.58541712795554
5.7815 8.586388185828207
5.782 8.589096589780654
5.7825 8.592054923892094
5.783 8.59564067929285
5.7835 8.601257903100288
5.784 8.608972817434116
5.7845 8.618228739181292
5.785 8.629970963532214
5.7855 8.645430348659557
5.786 8.660566371739877
5.7865 8.663109634438092
5.787 8.646983628286888
5.7875 8.623649132171147
5.788 8.60616867207572
5.7885 8.596765018441742
5.789 8.592157558206788
5.7895 8.589352205292899
5.79 8.587268868537398
5.7905 8.586896986899271
5.791 8.588896657815122
5.7915 8.591434287309246
5.792 8.592533451755985
5.7925 8.593194401033598
5.793 8.59487137889185
5.7935 8.596279037825456
5.794 8.596118321342571
5.7945 8.59695048473431
5.795 8.603357383984536
5.7955 8.613503347565905
5.796 8.615551070483368
5.7965 8.60230888307573
5.797 8.582527432998072
5.7975 8.567567722663279
5.798 8.560184036065428
5.7985 8.558366069054744
5.799 8.560099168346545
5.7995 8.563943372257468
5.8 8.568585648202776
5.8005 8.572763114563157
5.801 8.576099426470462
5.8015 8.580834720365912
5.802 8.59074726345583
5.8025 8.605638703003654
5.803 8.61854863545688
5.8035 8.621138052788618
5.804 8.613429913800475
5.8045 8.60377801383556
5.805 8.596799683597359
5.8055 8.587865477362206
5.806 8.572878853705175
5.8065 8.555842953935608
5.807 8.542668524135786
5.8075 8.534920818589034
5.808 8.531497855008086
5.8085 8.531861993919195
5.809 8.536595476396416
5.8095 8.54553264371451
5.81 8.555296501339244
5.8105 8.56084416181782
5.811 8.562422135433932
5.8115 8.567328062439865
5.812 8.580386379651193
5.8125 8.594966557862959
5.813 8.598028638211884
5.8135 8.587123039755598
5.814 8.5728742216652
5.8145 8.56235023831555
5.815 8.553132943513072
5.8155 8.541196929071743
5.816 8.527308073451776
5.8165 8.515181929103642
5.817 8.507013094003879
5.8175 8.503012407919426
5.818 8.503652458707977
5.8185 8.51084331761792
5.819 8.525280259390462
5.8195 8.540972424495058
5.82 8.547767376788466
5.8205 8.544991253423637
5.821 8.542503545326449
5.8215 8.545471008734511
5.822 8.54776579202465
5.8225 8.540678066763379
5.823 8.525597035703411
5.8235 8.51177229144219
5.824 8.503418487971365
5.8245 8.497984923417407
5.825 8.492281917616365
5.8255 8.485622193591945
5.826 8.479131219867982
5.8265 8.474249317128367
5.827 8.47216904789956
5.8275 8.474605843822294
5.828 8.485129968865172
5.8285 8.507768283014984
5.829 8.538373706361098
5.8295 8.560067432008628
5.83 8.560868987642353
5.8305 8.54717123463533
5.831 8.530298589440156
5.8315 8.514839598067583
5.832 8.499883834698773
5.8325 8.485214655348583
5.833 8.47360340953722
5.8335 8.466766355252501
5.834 8.462835382322295
5.8345 8.459035894123469
5.835 8.454452287153982
5.8355 8.449875557578077
5.836 8.446277162343675
5.8365 8.444536387816113
5.837 8.44638013913063
5.8375 8.455498048269694
5.838 8.47686562221679
5.8385 8.509969099882495
5.839 8.5409809936725
5.8395 8.553068313608266
5.84 8.542754544151736
5.8405 8.51754182195762
5.841 8.488084641379237
5.8415 8.462602768971655
5.842 8.444511128369419
5.8425 8.433931513397633
5.843 8.42934346399017
5.8435 8.428798785357154
5.844 8.430385546094607
5.8445 8.432244142401705
5.845 8.433009630653908
5.8455 8.432463721830397
5.846 8.431543837805998
5.8465 8.432255076133144
5.847 8.437822939891392
5.8475 8.451652617145038
5.848 8.47296248378977
5.8485 8.492505720081999
5.849 8.499387951887185
5.8495 8.492002165018159
5.85 8.474134101833323
5.8505 8.449962777350427
5.851 8.425603722230003
5.8515 8.407022227736038
5.852 8.396345660930928
5.8525 8.392225088810775
5.853 8.392471951708572
5.8535 8.395544024182962
5.854 8.400381737360126
5.8545 8.405814095187663
5.855 8.410555372087495
5.8555 8.414079114798012
5.856 8.417460731619956
5.8565 8.423739557019351
5.857 8.43641368772042
5.8575 8.454520576993696
5.858 8.469988815157981
5.8585 8.47660336235368
5.859 8.474323123007908
5.8595 8.461100404326137
5.86 8.437640341396813
5.8605 8.413410670941955
5.861 8.396693619869488
5.8615 8.38821934117562
5.862 8.385226340026598
5.8625 8.385486232798577
5.863 8.388085153481729
5.8635 8.392845796284892
5.864 8.39949417569428
5.8645 8.407230289590684
5.865 8.415383185421588
5.8655 8.424142567578977
5.866 8.433504057219098
5.8665 8.441517094608914
5.867 8.44461867519752
5.8675 8.44071774508747
5.868 8.433202289732245
5.8685 8.427195217213912
5.869 8.421990600796851
5.8695 8.414591514430088
5.87 8.406235295541046
5.8705 8.399979679245895
5.871 8.396802155030379
5.8715 8.396040841168498
5.872 8.39715683765374
5.8725 8.400304112062512
5.873 8.406263577424296
5.8735 8.416060273987876
5.874 8.429871952593464
5.8745 8.445563171441892
5.875 8.460203237491674
5.8755 8.474353465488962
5.876 8.488775763691967
5.8765 8.495120692655268
5.877 8.483618334565351
5.8775 8.46077809396804
5.878 8.441105093197296
5.8785 8.427930478226775
5.879 8.416824778774343
5.8795 8.406461104047777
5.88 8.39868337335274
5.8805 8.394521510583406
5.881 8.393546761820243
5.8815 8.395067106500393
5.882 8.398723127998643
5.8825 8.404578901485925
5.883 8.412977492027649
5.8835 8.42404490511887
5.884 8.437245161534092
5.8845 8.45083143608334
5.885 8.46087961126202
5.8855 8.462338167262724
5.886 8.452379163370685
5.8865 8.43303846286897
5.887 8.411820568191695
5.8875 8.396105860662859
5.888 8.386718945650351
5.8885 8.380507735116026
5.889 8.37560709459339
5.8895 8.372072080889271
5.89 8.370371795463916
5.8905 8.370786999411516
5.891 8.373592463549844
5.8915 8.378725951803352
5.892 8.3850254087331
5.8925 8.390768117323567
5.893 8.395352820385721
5.8935 8.399443941515912
5.894 8.403517310483432
5.8945 8.406620777412995
5.895 8.406341006479208
5.8955 8.401157181905615
5.896 8.392386310232808
5.8965 8.383038218851972
5.897 8.3756440021841
5.8975 8.370965477107724
5.898 8.368364316231373
5.8985 8.367023987351814
5.899 8.366683508364575
5.8995 8.367539272851678
5.9 8.370158473150253
5.9005 8.37600554856303
5.901 8.38725180954575
5.9015 8.403762231361407
5.902 8.42021997488416
5.9025 8.4302388947274
5.903 8.433035632359148
5.9035 8.431603108177429
5.904 8.426846427821895
5.9045 8.417894113813963
5.905 8.406059861109538
5.9055 8.394898201283894
5.906 8.38667620739102
5.9065 8.38137634172288
5.907 8.37813798103233
5.9075 8.376213453164189
5.908 8.375217143864193
5.9085 8.375025263773773
5.909 8.37548381916037
5.9095 8.376478489854383
5.91 8.379076743137253
5.9105 8.387321642119622
5.911 8.405324247378386
5.9115 8.429290204446739
5.912 8.44791666241323
5.9125 8.453580545097244
5.913 8.448338432393241
5.9135 8.43813364591731
5.914 8.425901988405124
5.9145 8.41226100268546
5.915 8.399391505000466
5.9155 8.389781763257668
5.916 8.383593240439739
5.9165 8.379578139412434
5.917 8.376800472807043
5.9175 8.375066652811395
5.918 8.374440099650776
5.9185 8.374579691509236
5.919 8.374539052687364
5.9195 8.37479451496219
5.92 8.380853762720719
5.9205 8.397690924414078
5.921 8.418889750187132
5.9215 8.433992513040108
5.922 8.439310477430231
5.9225 8.435423752692552
5.923 8.425390393915665
5.9235 8.413081417124173
5.924 8.401242750657103
5.9245 8.392098422133477
5.925 8.386658029231631
5.9255 8.384232284367886
5.926 8.383563426903342
5.9265 8.38373456908173
5.927 8.384366472418119
5.9275 8.385494119899656
5.928 8.386819492501647
5.9285 8.386407293322254
5.929 8.382753984358423
5.9295 8.383945474366902
5.93 8.402746903380793
5.9305 8.431266946769172
5.931 8.450771242276657
5.9315 8.45843759751128
5.932 8.458013902528014
5.9325 8.450936067572501
5.933 8.440422780988422
5.9335 8.43000551522566
5.934 8.422174030341674
5.9345 8.418729541401971
5.935 8.420090337499792
5.9355 8.424884921245384
5.936 8.430266279948372
5.9365 8.433140269562164
5.937 8.432346108586097
5.9375 8.429158693337252
5.938 8.423938889067765
5.9385 8.416077259770992
5.939 8.416020509958615
5.9395 8.439467511317167
5.94 8.473133794543719
5.9405 8.48901939407016
5.941 8.484744829661915
5.9415 8.47431783200838
5.942 8.466222151030559
5.9425 8.46077831664489
5.943 8.455579639436065
5.9435 8.450190904037656
5.944 8.446369519679033
5.9445 8.446095374505132
5.945 8.45102544733898
5.9455 8.462276891915566
5.946 8.478223990152793
5.9465 8.49222275582631
5.947 8.496032258203963
5.9475 8.485530936712868
5.948 8.46159696653053
5.9485 8.43991953256794
5.949 8.447630367449849
5.9495 8.477140179888616
5.95 8.494252593209785
5.9505 8.4920277394921
5.951 8.483530577932877
5.9515 8.476591992561024
5.952 8.47217238234069
5.9525 8.469293515349984
5.953 8.467403508868871
5.9535 8.466728881587565
5.954 8.467932752657523
5.9545 8.47189692652013
5.955 8.479913828163697
5.9555 8.49338303931257
5.956 8.510941741911042
5.9565 8.525133497014552
5.957 8.523541486828547
5.9575 8.49693660808706
5.958 8.462633824981038
5.9585 8.461813864716794
5.959 8.491909901786178
5.9595 8.509541213808705
5.96 8.504206383109937
5.9605 8.493155370407935
5.961 8.486607112349263
5.9615 8.485036550429522
5.962 8.486116844602256
5.9625 8.487876212738923
5.963 8.489673011868506
5.9635 8.492548793790656
5.964 8.498852343073642
5.9645 8.511359747049967
5.965 8.53145588499609
5.9655 8.55521166371186
5.966 8.571483608614896
5.9665 8.569283282288717
5.967 8.546138639672618
5.9675 8.514468543333296
5.968 8.496891600452004
5.9685 8.495828282280245
5.969 8.495223257687746
5.9695 8.490167339973317
5.97 8.485191960876007
5.9705 8.482851420516193
5.971 8.483076985138714
5.9715 8.485320875445305
5.972 8.489540523190778
5.9725 8.496266469454016
5.973 8.505815162162607
5.9735 8.517737581229662
5.974 8.532894861796171
5.9745 8.555884194386428
5.975 8.5901289936146
5.9755 8.62670728884539
5.976 8.644366700660333
5.9765 8.626666094703
5.977 8.584125597546722
5.9775 8.554673948027153
5.978 8.548959559489811
5.9785 8.542386554639991
5.979 8.527821777221734
5.9795 8.514849708123874
5.98 8.508018670828507
5.9805 8.506155589626909
5.981 8.507015979649859
5.9815 8.509424783602226
5.982 8.514031638442871
5.9825 8.52278633620743
5.983 8.536704487563854
5.9835 8.554029024004967
5.984 8.572535624146981
5.9845 8.592013973164258
5.985 8.610531701833432
5.9855 8.62217146715284
5.986 8.621539831196218
5.9865 8.606725780942417
5.987 8.58416374226814
5.9875 8.565978978558183
5.988 8.555752410727687
5.9885 8.549990970732603
5.989 8.546604874106139
5.9895 8.545604197698685
5.99 8.5469066457169
5.9905 8.549553032438434
5.991 8.55271553618842
5.9915 8.557754426251948
5.992 8.56983774049859
5.9925 8.59673884379511
5.993 8.640050720935951
5.9935 8.684264112371283
5.994 8.70726878471755
5.9945 8.7046614525157
5.995 8.686939265268707
5.9955 8.663924893507419
5.996 8.64108688760218
5.9965 8.621446628005033
5.997 8.607844924488377
5.9975 8.600072182288075
5.998 8.595177706613315
5.9985 8.59138387175434
5.999 8.589084080686037
5.9995 8.588949224812348
6.0 8.590249642030956
6.0005 8.591688485191069
6.001 8.593777776837756
6.0015 8.600614685708157
6.002 8.621341344076525
6.0025 8.669230926686383
6.003 8.745528385754065
6.0035 8.814477251583481
6.004 8.827807859680243
6.0045 8.786644799068055
6.005 8.732651756259395
6.0055 8.690816165625167
6.006 8.659098906971336
6.0065 8.634902469131363
6.007 8.621491134967043
6.0075 8.617742116631154
6.008 8.618339293577966
6.0085 8.619368634043864
6.009 8.61984542902909
6.0095 8.620218751626476
6.01 8.621023926705417
6.0105 8.622600605963774
6.011 8.625222922675091
6.0115 8.632076474478536
6.012 8.654444780527774
6.0125 8.706476701870235
6.013 8.78098202731609
6.0135 8.834170901467017
6.014 8.82437189192738
6.0145 8.763710799447667
6.015 8.698102770967877
6.0155 8.653192565307554
6.016 8.627899460117058
6.0165 8.616359644623182
6.017 8.615073564562332
6.0175 8.62089730874204
6.018 8.629292919683229
6.0185 8.63475139729704
6.019 8.634778818937123
6.0195 8.633051820219864
6.02 8.637564210383632
6.0205 8.655625791090218
6.021 8.691996633604203
6.0215 8.760602826151684
6.022 8.906220053637034
6.0225 9.191234720756546
6.023 9.601258774487528
6.0235 9.944446881658378
6.024 9.964463422170128
6.0245 9.63252959865993
6.025 9.194722329467398
6.0255 8.884730633930397
6.026 8.73556881058589
6.0265 8.683456102808796
6.027 8.678248722470967
6.0275 8.690480796307357
6.028 8.696753132590787
6.0285 8.686663440761569
6.029 8.66892752550653
6.0295 8.658477718152133
6.03 8.661021583121881
6.0305 8.67194338432317
6.031 8.685805796559142
6.0315 8.705998586043732
6.032 8.744968299999021
6.0325 8.808897586576295
6.033 8.884764220416864
6.0335 8.943974380176757
6.034 8.949635062032312
6.0345 8.886912061795956
6.035 8.792591700826259
6.0355 8.71760110070011
6.036 8.681497295039419
6.0365 8.681270747081337
6.037 8.710805799317162
6.0375 8.757391530751827
6.038 8.796590620041306
6.0385 8.809092463262624
6.039 8.804538290141254
6.0395 8.80699277244411
6.04 8.81929188694472
6.0405 8.826637902120043
6.041 8.8317384114281
6.0415 8.859177783957078
6.042 8.912945784313768
6.0425 8.959946031411265
6.043 8.968524138996314
6.0435 8.93161438231972
6.044 8.85763237220109
6.0445 8.770186323537759
6.045 8.69834449886226
6.0455 8.65525907046847
6.046 8.635778986298979
6.0465 8.629297764759757
6.047 8.62914499770483
6.0475 8.632236437991919
6.048 8.635179885417118
6.0485 8.635904264119526
6.049 8.636717980011833
6.0495 8.640821419414616
6.05 8.64836388091709
6.0505 8.658709046859899
6.051 8.6743774027064
6.0515 8.698029836108505
6.052 8.723590251517882
6.0525 8.737619315871301
6.053 8.73159893572238
6.0535 8.707313793043499
6.054 8.674992192484028
6.0545 8.646048522387078
6.055 8.624682874674294
6.0555 8.609063947595827
6.056 8.597198347538493
6.0565 8.58911904854621
6.057 8.584712918382786
6.0575 8.581872233401262
6.058 8.578063922435442
6.0585 8.573135473028524
6.059 8.56870004485978
6.0595 8.565682782655196
6.06 8.564210400058672
6.0605 8.564669979849958
6.061 8.567685095374001
6.0615 8.572870845009119
6.062 8.577673198605266
6.0625 8.578603726728536
6.063 8.574740155596812
6.0635 8.569007215018457
6.064 8.5655557286756
6.0645 8.56556980039574
6.065 8.565825876929507
6.0655 8.56292465750356
6.066 8.557743272731598
6.0665 8.553038720476197
6.067 8.549111621993239
6.0675 8.544244235584015
6.068 8.538169150520657
6.0685 8.532963582769154
6.069 8.530216842599378
6.0695 8.52917799286986
6.07 8.528127905295685
6.0705 8.52645019284123
6.071 8.524932983586949
6.0715 8.523873063525182
6.072 8.522045392435478
6.0725 8.518504631674611
6.073 8.514037289047076
6.0735 8.51069973355827
6.074 8.510358900919941
6.0745 8.51278575790399
6.075 8.515896850826655
6.0755 8.518123767928872
6.076 8.519085008182328
6.0765 8.51800362166473
6.077 8.512815836375493
6.0775 8.50257494820112
6.078 8.49046001244813
6.0785 8.481177909198513
6.079 8.476467732387823
6.0795 8.475404123593366
6.08 8.476770868506987
6.0805 8.479351519883112
6.081 8.48101489193945
6.0815 8.479597906579473
6.082 8.475366260497891
6.0825 8.471079022566483
6.083 8.469136491705386
6.0835 8.469889058614418
6.084 8.471960563808318
6.0845 8.473836753191327
6.085 8.47546875542435
6.0855 8.477433533233581
6.086 8.478670451772759
6.0865 8.475991743659508
6.087 8.467047719905898
6.0875 8.45410326597638
6.088 8.44257954637296
6.0885 8.435576060165543
6.089 8.432769543510394
6.0895 8.432901994875161
6.09 8.434659572235082
6.0905 8.43613499181871
6.091 8.435430223226929
6.0915 8.432311358834552
6.092 8.428503084736123
6.0925 8.42642657739596
6.093 8.4280974516763
6.0935 8.433926107278966
6.094 8.442122591658029
6.0945 8.451046963463684
6.095 8.461129130371043
6.0955 8.47227873661046
6.096 8.480910449219257
6.0965 8.480304434495904
6.097 8.46592084033036
6.0975 8.442841774577582
6.098 8.42285188578665
6.0985 8.412530877744741
6.099 8.41075552472285
6.0995 8.414069074192971
6.1 8.418963030203932
6.1005 8.421879719407903
6.101 8.420719225900731
6.1015 8.416102899621889
6.102 8.410048976969138
6.1025 8.40471386027228
6.103 8.402812085859727
6.1035 8.407040356256877
6.104 8.416973705774597
6.1045 8.428586059949941
6.105 8.438373211480561
6.1055 8.44583338076457
6.106 8.451768450207181
6.1065 8.455594913440981
6.107 8.453420938662491
6.1075 8.442372279446817
6.108 8.428206971905139
6.1085 8.422328801070696
6.109 8.430426725998379
6.1095 8.446625819943742
6.11 8.458954400551415
6.1105 8.461473622486265
6.111 8.457803688794657
6.1115 8.45250838255812
6.112 8.44725505995993
6.1125 8.444295821751483
6.113 8.445384886290165
6.1135 8.448927992345931
6.114 8.451847330806784
6.1145 8.452948101559825
6.115 8.452532639530007
6.1155 8.448762809287091
6.116 8.439786850685463
6.1165 8.429041756831653
6.117 8.421140624411974
6.1175 8.415297476077102
6.118 8.409793478155146
6.1185 8.407745472028429
6.119 8.41159325848056
6.1195 8.416916782004035
6.12 8.418320889819777
6.1205 8.416547133957666
6.121 8.414470307227111
6.1215 8.412882777254916
6.122 8.412751975243582
6.1225 8.414622958798171
6.123 8.415867691629911
6.1235 8.414110156743861
6.124 8.413398701933586
6.1245 8.419181414096963
6.125 8.427222739118706
6.1255 8.427998597646104
6.126 8.41912090773092
6.1265 8.406536183553298
6.127 8.399255008909302
6.1275 8.404570311322056
6.128 8.420665809068568
6.1285 8.432447029177707
6.129 8.424826282902105
6.1295 8.401841243325167
6.13 8.380044028241626
6.1305 8.367224339244217
6.131 8.360473322744788
6.1315 8.355923201458332
6.132 8.351506699027802
6.1325 8.346044187270241
6.133 8.3393147109896
6.1335 8.331917968553519
6.134 8.32504523265582
6.1345 8.319156490969908
6.135 8.313113385453953
6.1355 8.305670343836873
6.136 8.297588409614903
6.1365 8.291561067434133
6.137 8.290447361099355
6.1375 8.294535455342698
6.138 8.299614453756075
6.1385 8.300328778573537
6.139 8.295395511510508
6.1395 8.287094796785599
6.14 8.278502109158474
6.1405 8.272185834257792
6.141 8.268873288625613
6.1415 8.267351899564623
6.142 8.2657484402798
6.1425 8.262585706369418
6.143 8.257554455037486
6.1435 8.251749359448032
6.144 8.24661231716835
6.1445 8.242705553373725
6.145 8.239629372861003
6.1455 8.237187820875976
6.146 8.236399131403303
6.1465 8.23863539989137
6.147 8.242815842089957
6.1475 8.244768364382471
6.148 8.242421412953004
6.1485 8.238315479059198
6.149 8.234092362613021
6.1495 8.22837498429864
6.15 8.221312415118922
6.1505 8.215314147129165
6.151 8.211544947233676
6.1515 8.209157877921095
6.152 8.206702104794084
6.1525 8.203412249052734
6.153 8.199541089563494
6.1535 8.19553017609635
6.154 8.191510784805933
6.1545 8.187688942345623
6.155 8.184500853964508
6.1555 8.182312307615804
6.156 8.181162950781099
6.1565 8.180565167609595
6.157 8.179631520708257
6.1575 8.178065102382194
6.158 8.176776221016995
6.1585 8.176532899342524
6.159 8.17611431372879
6.1595 8.1734250848119
6.16 8.168788277143157
6.1605 8.16480026300802
6.161 8.16326110926357
6.1615 8.163688879052156
6.162 8.163955470199744
6.1625 8.162113765577226
6.163 8.15791883677274
6.1635 8.152378478858472
6.164 8.146847259564856
6.1645 8.142661703348203
6.165 8.140715072898216
6.1655 8.140768428429272
6.166 8.141240910686218
6.1665 8.140292518403237
6.167 8.137702190412208
6.1675 8.134981793943263
6.168 8.13350906987383
6.1685 8.133007015059599
6.169 8.13185804177014
6.1695 8.129101854441574
6.17 8.12562831796439
6.1705 8.122987962143034
6.171 8.1219322881292
6.1715 8.122143003136427
6.172 8.122555304027683
6.1725 8.121947572159602
6.173 8.119796302042268
6.1735 8.116661700714126
6.174 8.11361944346378
6.1745 8.111479782495103
6.175 8.110474118210194
6.1755 8.110296858829473
6.176 8.110400409992726
6.1765 8.11060558934636
6.177 8.111250519516972
6.1775 8.112735751644422
6.178 8.114938317881938
6.1785 8.116550712075584
6.179 8.115434637042993
6.1795 8.111238550580596
6.18 8.106436785000238
6.1805 8.103683121552566
6.181 8.103916809993017
6.1815 8.106283195523703
6.182 8.108162934184081
6.1825 8.107066827505612
6.183 8.10356822070105
6.1835 8.100354647623593
6.184 8.098742710461556
6.1845 8.097794725101759
6.185 8.096226518761833
6.1855 8.094102732629784
6.186 8.092554893315862
6.1865 8.092465932158065
6.187 8.093717198391584
6.1875 8.095685953936462
6.188 8.097969620080189
6.1885 8.09991158342943
6.189 8.100189561957242
6.1895 8.098551577360883
6.19 8.09668233943399
6.1905 8.096305024641353
6.191 8.09788060417887
6.1915 8.100904244761411
6.192 8.104236672729927
6.1925 8.106427907414261
6.193 8.106941902285769
6.1935 8.106155745657377
6.194 8.104242251241896
6.1945 8.101601879108276
6.195 8.099513621794449
6.1955 8.099136717950474
6.196 8.100714223207515
6.1965 8.103678704601222
6.197 8.107240895002418
6.1975 8.111065844016114
6.198 8.114999378090078
6.1985 8.117754750673207
6.199 8.117451300457368
6.1995 8.114313992863602
6.2 8.110845443282962
6.2005 8.108889337926094
6.201 8.109697339829772
6.2015 8.116742995472995
6.202 8.132488364984082
6.2025 8.149770642058757
6.203 8.155615179889537
6.2035 8.147117340213942
6.204 8.133609973377919
6.2045 8.12458668364618
6.205 8.122860779663682
6.2055 8.125917628835932
6.206 8.130012022093085
6.2065 8.13413712719481
6.207 8.140231809374034
6.2075 8.14968375746225
6.208 8.160872442453229
6.2085 8.16982122835186
6.209 8.173443096742172
6.2095 8.17238734512172
6.21 8.168915216471486
6.2105 8.164314961899386
6.211 8.163813214789181
6.2115 8.181171628884094
6.212 8.22090074777164
6.2125 8.254823438557413
6.213 8.250965912641796
6.2135 8.218450803963151
6.214 8.189491993736892
6.2145 8.179962723501541
6.215 8.18148601162451
6.2155 8.177847956627335
6.216 8.165609296309439
6.2165 8.155023664806048
6.217 8.154638305386174
6.2175 8.163445281204465
6.218 8.173629483686266
6.2185 8.177660266398766
6.219 8.174509961775309
6.2195 8.168621060706487
6.22 8.16383485996218
6.2205 8.160659418243803
6.221 8.164437108278817
6.2215 8.194080990051228
6.222 8.254358296583803
6.2225 8.30194416581848
6.223 8.29486533058439
6.2235 8.255196753305727
6.224 8.230316277614518
6.2245 8.232482141233213
6.225 8.239483108132646
6.2255 8.230780278917154
6.226 8.212041890161474
6.2265 8.202891195866336
6.227 8.212357346701811
6.2275 8.23198598734904
6.228 8.247044949926108
6.2285 8.252077889473538
6.229 8.25341996470035
6.2295 8.259054611233202
6.23 8.268072679927485
6.2305 8.276919989149471
6.231 8.315104293505518
6.2315 8.447228693048261
6.232 8.663435226400297
6.2325 8.809838244512603
6.233 8.760277472282999
6.2335 8.591456610746969
6.234 8.456565416073564
6.2345 8.389305419806307
6.235 8.339082430385096
6.2355 8.286374893175287
6.236 8.249252052240536
6.2365 8.236638380088118
6.237 8.236632119829613
6.2375 8.234703725316466
6.238 8.226889532081783
6.2385 8.217830719967615
6.239 8.212637868052727
6.2395 8.21110145871428
6.24 8.209744889416449
6.2405 8.21190344262625
6.241 8.232587164420478
6.2415 8.283934975562424
6.242 8.357194733382777
6.2425 8.411503375028
6.243 8.401006856943253
6.2435 8.338720318419396
6.244 8.277468739492358
6.2445 8.237962450438184
6.245 8.211871060679789
6.2455 8.194766437558078
6.246 8.186527328836357
6.2465 8.183620926544874
6.247 8.181586552696176
6.2475 8.178585407905173
6.248 8.175311816759448
6.2485 8.17299205820762
6.249 8.171953356979738
6.2495 8.171832558854545
6.25 8.172993785938129
6.2505 8.177224645724664
6.251 8.186254580768551
6.2515 8.202243340863651
6.252 8.226627011054532
6.2525 8.250507434844703
6.253 8.257691404707323
6.2535 8.24630713386598
6.254 8.229446222322437
6.2545 8.21547372145419
6.255 8.205268385141954
6.2555 8.198675492418069
6.256 8.19487516424987
6.2565 8.191881488797502
6.257 8.18798164304481
6.2575 8.183441083625777
6.258 8.179850507946767
6.2585 8.17831494280954
6.259 8.1788646421955
6.2595 8.180887451866063
6.26 8.183472516643127
6.2605 8.185700052862314
6.261 8.187836624103657
6.2615 8.191335866394413
6.262 8.19672552978483
6.2625 8.202435673089548
6.263 8.2064930514977
6.2635 8.208469892844045
6.264 8.208640325162119
6.2645 8.207065488159367
6.265 8.204829746572885
6.2655 8.20370500612533
6.266 8.204035624255226
6.2665 8.204572490272865
6.267 8.20445251400505
6.2675 8.204283209275797
6.268 8.205274936159901
6.2685 8.207799710168018
6.269 8.210969323529543
6.2695 8.213411076944698
6.27 8.214527922795659
6.2705 8.215176443481658
6.271 8.216658382766997
6.2715 8.21927462551887
6.272 8.222596716363206
6.2725 8.226603407778406
6.273 8.231681190556003
6.2735 8.237225955431379
6.274 8.240743991372977
6.2745 8.240678013798878
6.275 8.238983916665084
6.2755 8.2382650007284
6.276 8.23890867329186
6.2765 8.240172276230947
6.277 8.242138715230064
6.2775 8.245832961113944
6.278 8.251811576888525
6.2785 8.258771264374776
6.279 8.264220062592925
6.2795 8.266710278336877
6.28 8.266875738064494
6.2805 8.26649118992349
6.281 8.266837681815417
6.2815 8.268054661501669
6.282 8.2701137019016
6.2825 8.273304351062444
6.283 8.277399468662201
6.2835 8.281244642922136
6.284 8.283684927299763
6.2845 8.284753208596884
6.285 8.285583399216684
6.2855 8.28729847118125
6.286 8.29043918468211
6.2865 8.295325324245423
6.287 8.302519767709002
6.2875 8.312089322161643
6.288 8.322356048927864
6.2885 8.330494248631103
6.289 8.334509889692896
6.2895 8.334072630633697
6.29 8.330569045491934
6.2905 8.325980582520133
6.291 8.32152658025788
6.2915 8.318393312203053
6.292 8.317747621243631
6.2925 8.31914970295241
6.293 8.320990527572588
6.2935 8.322281827304218
6.294 8.32307377894764
6.2945 8.323800096758188
6.295 8.324910939500654
6.2955 8.326956363182315
6.296 8.33057616054854
6.2965 8.336484534394621
6.297 8.345309839613165
6.2975 8.357049263454915
6.298 8.370631676958853
6.2985 8.383344389642007
6.299 8.390826457392523
6.2995 8.39039119013211
6.3 9.16729903038347
6.3005 9.148142389920741
6.301 9.115137631961856
6.3015 9.076517860882836
6.302 9.044471939417916
6.3025 9.023981392603842
6.303 9.015072375880246
6.3035 9.017412154131813
6.304 9.032087126159611
6.3045 9.060870128714567
6.305 9.102273556649243
6.3055 9.145879652961346
6.306 9.173675575525854
6.3065 9.173629689040416
6.307 9.151401588785207
6.3075 9.124397836767477
6.308 9.103878761403971
6.3085 9.088691056563894
6.309 9.074252558375425
6.3095 9.05581226875625
6.31 9.029002346966903
6.3105 8.996815130535166
6.311 8.96848898676369
6.3115 8.949171508393869
6.312 8.937661082105683
6.3125 8.931078452238753
6.313 8.927663852731916
6.3135 8.926777328422881
6.314 8.928674812908396
6.3145 8.934479533786453
6.315 8.944298396489783
6.3155 8.953817413184483
6.316 8.956306265086022
6.3165 8.949944200662491
6.317 8.938964290670613
6.3175 8.927387641194846
6.318 8.917228946439833
6.3185 8.910262868061347
6.319 8.905254953625514
6.3195 8.897959940287171
6.32 8.887397225435711
6.3205 8.8768319932085
6.321 8.868808352230753
6.3215 8.863475432238678
6.322 8.860241232318456
6.3225 8.858768017227051
6.323 8.858872920586363
6.3235 8.860260712746134
6.324 8.863033762870215
6.3245 8.868389490573604
6.325 8.876473553850529
6.3255 8.883452612267972
6.326 8.884827041782648
6.3265 8.880300352809607
6.327 8.872115325915926
6.3275 8.862995900651098
6.328 8.855715385661737
6.3285 8.850441803255999
6.329 8.844928873326063
6.3295 8.838643648330846
6.33 8.833349787500277
6.3305 8.83040502496612
6.331 8.83008532943496
6.3315 8.832433788038054
6.332 8.837289488207281
6.3325 8.843712379284197
6.333 8.84981496994081
6.3335 8.854092898891905
6.334 8.85784118968404
6.3345 8.864126488651463
6.335 8.871384861609203
6.3355 8.873537046582287
6.336 8.867896151947326
6.3365 8.856709318183006
6.337 8.844343440799099
6.3375 8.834612533791583
6.338 8.826979932204898
6.3385 8.81871165634398
6.339 8.810148805017475
6.3395 8.803534865026618
6.34 8.799723858096195
6.3405 8.798516189319441
6.341 8.799873748464998
6.3415 8.804011321936335
6.342 8.81101362006597
6.3425 8.8201743405184
6.343 8.829280299398716
6.3435 8.836125785074175
6.344 8.84109760415077
6.3445 8.84436195135911
6.345 8.842043584094744
6.3455 8.832489637699558
6.346 8.82073682539531
6.3465 8.812046316295786
6.347 8.807227674022185
6.3475 8.804305334766893
6.348 8.801796429538308
6.3485 8.799961645063922
6.349 8.799476425718042
6.3495 8.800167051499313
6.35 8.801392902250571
6.3505 8.80296085990774
6.351 8.8052142067776
6.3515 8.808316737343835
6.352 8.811961382663958
6.3525 8.815564896150898
6.353 8.818466617792199
6.3535 8.820003694137318
6.354 8.819406928636498
6.3545 8.816248035740143
6.355 8.811655543511497
6.3555 8.80787400428728
6.356 8.806074460152962
6.3565 8.805797855059483
6.357 8.8060459409333
6.3575 8.806208583514588
6.358 8.806436270109009
6.3585 8.807159455968053
6.359 8.808526719022142
6.3595 8.81042259340302
6.36 8.812698272809913
6.3605 8.815152259660424
6.361 8.81737060315781
6.3615 8.818922262008476
6.362 8.819705950479323
6.3625 8.819934565524806
6.363 8.819810942573534
6.3635 8.819149955128507
6.364 8.817605126454827
6.3645 8.81545490439884
6.365 8.813536740596989
6.3655 8.81240993664059
6.366 8.812092819824569
6.3665 8.812345060286235
6.367 8.813029269549657
6.3675 8.814178947751673
6.368 8.815849993170188
6.3685 8.817940249520946
6.369 8.820221122452471
6.3695 8.822527655804008
6.37 8.824819348076362
6.3705 8.826951551941166
6.371 8.828584497340822
6.3715 8.829444854038096
6.372 8.829580108733003
6.3725 8.829258111708727
6.373 8.828682944057748
6.3735 8.82791143573632
6.374 8.8271143911342
6.3745 8.826600845637339
6.375 8.826538238986616
6.3755 8.826869321077945
6.376 8.827484838213126
6.3765 8.828422599229794
6.377 8.82985813281458
6.3775 8.83194221347677
6.378 8.834618000770702
6.3785 8.837525244283595
6.379 8.840178851239775
6.3795 8.84228555336585
6.38 8.843823862888625
6.3805 8.844779389228764
6.381 8.84504796512696
6.3815 8.84457619513787
6.382 8.843626601957274
6.3825 8.84267160471193
6.383 8.842000332970043
6.3835 8.841591297228954
6.384 8.84136967191967
6.3845 8.841303945757685
6.385 8.841422400535768
6.3855 8.841852165526989
6.386 8.84274205858325
6.3865 8.844200548376959
6.387 8.846292262897995
6.3875 8.849041343624547
6.388 8.852198794402065
6.3885 8.855092678639997
6.389 8.85714429052881
6.3895 8.858402308742148
6.39 8.85912513729309
6.3905 8.859191275086443
6.391 8.85839627951693
6.3915 8.85701243364998
6.392 8.855747508614202
6.3925 8.85514537554858
6.393 8.855260265611212
6.3935 8.855756449416413
6.394 8.856202223376291
6.3945 8.856439103309581
6.395 8.856780410461843
6.3955 8.857690449697744
6.396 8.859432259848676
6.3965 8.862052549800135
6.397 8.86557539837988
6.3975 8.86994743579441
6.398 8.874303631098625
6.3985 8.876924267753575
6.399 8.876925859479693
6.3995 8.875148694099822
6.4 8.872763713015063
6.4005 8.870261551092812
6.401 8.867798169114726
6.4015 8.86575666711069
6.402 8.864654712524716
6.4025 8.86465640304658
6.403 8.865391597283717
6.4035 8.866204249085316
6.404 8.866582225143935
6.4045 8.866538019307674
6.405 8.866646553123298
6.4055 8.867616289032425
6.406 8.869887544344445
6.4065 8.873590735802724
6.407 8.878894189233817
6.4075 8.885547897776922
6.408 8.890829178601797
6.4085 8.890724101531985
6.409 8.88535240993769
6.4095 8.87884246527459
6.41 8.874052266570244
6.4105 8.871031011610624
6.411 8.86889120180694
6.4115 8.867279052225308
6.412 8.86635469502218
6.4125 8.866231538796553
6.413 8.866707018783215
6.4135 8.867380641177094
6.414 8.8679266659013
6.4145 8.8684098814202
6.415 8.869272518659338
6.4155 8.870957409420877
6.416 8.87362145174898
6.4165 8.877220903187366
6.417 8.881764812115724
6.4175 8.886686329344647
6.418 8.889473024205076
6.4185 8.887428305772575
6.419 8.881563372317286
6.4195 8.875291980456902
6.42 8.87066595123966
6.4205 8.867818478605328
6.421 8.866185837119003
6.4215 8.865330250908032
6.422 8.865145733724733
6.4225 8.865698834773417
6.423 8.866918191556733
6.4235 8.868392808527991
6.424 8.869604875840507
6.4245 8.870486288147253
6.425 8.871606099721893
6.4255 8.873631166671272
6.426 8.876718217444571
6.4265 8.880331208842966
6.427 8.883378745560877
6.4275 8.884820649935824
6.428 8.884324028974463
6.4285 8.882216198921432
6.429 8.87905125423156
6.4295 8.875405181499266
6.43 8.87207414949683
6.4305 8.86985879944452
6.431 8.868954934897518
6.4315 8.869085045183452
6.432 8.870021839709255
6.4325 8.871821746588688
6.433 8.874568180131094
6.4335 8.878009328185977
6.434 8.881442034216908
6.4345 8.884273584433283
6.435 8.886674398343628
6.4355 8.889524758289062
6.436 8.893591961131976
6.4365 8.898416304177713
6.437 8.90253328076742
6.4375 8.904882082311863
6.438 8.905261059460068
6.4385 8.90444975171989
6.439 8.903435507798347
6.4395 8.902279751148805
6.44 8.900925187266308
6.4405 8.900074709279481
6.441 8.900388828615585
6.4415 8.901987858117492
6.442 8.904922687509478
6.4425 8.909553553012968
6.443 8.915880187754679
6.4435 8.922711603138373
6.444 8.928270119435366
6.4445 8.931920094336528
6.445 8.934460770118315
6.4455 8.936991150588392
6.446 8.939968519154851
6.4465 8.943321719944931
6.447 8.946973442427426
6.4475 8.950516317523315
6.448 8.95252933608237
6.4485 8.95215679771873
6.449 8.950557041822082
6.4495 8.949620613046124
6.45 8.950164653480398
6.4505 8.952045921674477
6.451 8.955209927163013
6.4515 8.960762506249457
6.452 8.97163880061129
6.4525 8.990071315048338
6.453 9.012222342999555
6.4535 9.02834972139611
6.454 9.030839829627167
6.4545 9.020275702577914
6.455 9.004064154590639
6.4555 8.990599226587173
6.456 8.983742694498533
6.4565 8.982452811399236
6.457 8.98429970412082
6.4575 8.988087123739868
6.458 8.994275944267576
6.4585 9.004746782633115
6.459 9.02228897519466
6.4595 9.048550518137086
6.46 9.081204283965148
6.4605 9.114541525187372
6.461 9.14746662017888
6.4615 9.190363357410911
6.462 9.252105161546519
6.4625 9.315621219225713
6.463 9.341183297462285
6.4635 9.30297189693856
6.464 9.21880639966047
6.4645 9.132857983687446
6.465 9.073128220033302
6.4655 9.040386555889485
6.466 9.024826902239708
6.4665 9.017965965792706
6.467 9.014683620766922
6.4675 9.013440713873608
6.468 9.016422358063247
6.4685 9.02810778901606
6.469 9.052464667428934
6.4695 9.090932500683524
6.47 9.144042731675329
6.4705 9.217765166159444
6.471 9.329327359871963
6.4715 9.499230283939818
6.472 9.719347345444453
6.4725 9.918394933255358
6.473 9.979508242423394
6.4735 9.843971750902638
6.474 9.589555187658176
6.4745 9.353188421700063
6.475 9.2001374170826
6.4755 9.116480368863312
6.476 9.070489309334645
6.4765 9.041302334956208
6.477 9.020961993939684
6.4775 9.010024812780335
6.478 9.010073660934799
6.4785 9.018255567686628
6.479 9.028350196231537
6.4795 9.036565108068155
6.48 9.04512381561124
6.4805 9.059072576016556
6.481 9.0808079004091
6.4815 9.10733127985648
6.482 9.129104628422676
6.4825 9.130935434480692
6.483 9.10409080355589
6.4835 9.059982583452962
6.484 9.020086600787794
6.4845 8.995041026834448
6.485 8.982332257222522
6.4855 8.976316177590233
6.486 8.97316836222541
6.4865 8.971252797403485
6.487 8.97128698003261
6.4875 8.974395637447271
6.488 8.979068116344573
6.4885 8.982451164430673
6.489 8.984218447727008
6.4895 8.98625729493258
6.49 8.990093573455114
6.4905 8.99609648018948
6.491 9.003084257447304
6.4915 9.00731303757898
6.492 9.002955873307736
6.4925 8.988183995702377
6.493 8.96933946860788
6.4935 8.95438671436935
6.494 8.94580647771821
6.4945 8.941981522846417
6.495 8.940769830461717
6.4955 8.94077456524393
6.496 8.941448425655375
6.4965 8.943266606543164
6.497 8.94725325310982
6.4975 8.95361169175307
6.498 8.961317532899857
6.4985 8.96919358508634
6.499 8.976479876423381
6.4995 8.982999326147349
6.5 8.989086578976694
6.5005 8.994173640719248
6.501 8.99568928721193
6.5015 8.991122940246937
6.502 8.981351795156952
6.5025 8.970380600598778
6.503 8.961685777047878
6.5035 8.95628214265483
6.504 8.953657534093088
6.5045 8.953044031433619
6.505 8.953781819695168
6.5055 8.955375705885507
6.506 8.957635952801018
6.5065 8.960406170632
6.507 8.963217708141782
6.5075 8.965872307827004
6.508 8.968331338540773
6.5085 8.969923502143926
6.509 8.970207104695843
6.5095 8.969934905473144
6.51 8.969773076629606
6.5105 8.969058143240593
6.511 8.96666877104474
6.5115 8.962671101087897
6.512 8.958346661572223
6.5125 8.954748018559135
6.513 8.952020045970785
6.5135 8.950141148324073
6.514 8.949414032297897
6.5145 8.950065862917208
6.515 8.951675523135707
6.5155 8.953368324306306
6.516 8.954553347987419
6.5165 8.95533954665006
6.517 8.956240192931629
6.5175 8.95694103698685
6.518 8.95588892808693
6.5185 8.95233769292584
6.519 8.947594721052456
6.5195 8.943122910086844
6.52 8.939099427721827
6.5205 8.935241007120974
6.521 8.931688322246673
6.5215 8.928793563992306
6.522 8.926659803764943
6.5225 8.92512935334637
6.523 8.924115201293601
6.5235 8.923810078344788
6.524 8.924536186072183
6.5245 8.926267239940346
6.525 8.92830811597607
6.5255 8.929648285227982
6.526 8.929935411484275
6.5265 8.929872427780621
6.527 8.930004588305833
6.5275 8.929418969662864
6.528 8.92677812739028
6.5285 8.922231749628528
6.529 8.917206667260155
6.5295 8.91266143916623
6.53 8.908657140209657
6.5305 8.905104876291434
6.531 8.902154616582882
6.5315 8.899958895293059
6.532 8.898404883389597
6.5325 8.89732652399852
6.533 8.896784434759374
6.5335 8.897041029108065
6.534 8.898127154295763
6.5345 8.899508878483795
6.535 8.900328161654995
6.5355 8.900071470039867
6.536 8.898927015426784
6.5365 8.897378992329267
6.537 8.895802495088569
6.5375 8.894180237146239
6.538 8.892217353658927
6.5385 8.88993744137514
6.539 8.887686559329408
6.5395 8.885654541437779
6.54 8.883741520623092
6.5405 8.881940655243492
6.541 8.880599811182277
6.5415 8.880121393350903
6.542 8.880626056936274
6.5425 8.882024826398839
6.543 8.884228527348567
6.5435 8.886918669470111
6.544 8.889273181332095
6.5445 8.890095167666408
6.545 8.88840595271098
6.5455 8.884582523438285
6.546 8.880558002097652
6.5465 8.877990529979046
6.547 8.876805685285492
6.5475 8.875910281885483
6.548 8.874557428644051
6.5485 8.87280731234844
6.549 8.871055890271622
6.5495 8.869475264771035
6.55 8.867949470697534
6.5505 8.866588864001097
6.551 8.865999893019628
6.5515 8.866828772518433
6.552 8.869119640812867
6.5525 8.872184680196986
6.553 8.875321156574964
6.5535 8.87833480291181
6.554 8.880750744803832
6.5545 8.881343729572537
6.555 8.879693663358216
6.5555 8.876446492184085
6.556 8.871980280303825
6.5565 8.866961282805656
6.557 8.862930093219203
6.5575 8.860882077182874
6.558 8.860434241517728
6.5585 8.860642401177005
6.559 8.860695395868548
6.5595 8.860157998049653
6.56 8.859429554615504
6.5605 8.859888119049634
6.561 8.862909682451805
6.5615 8.868280374579532
6.562 8.873763785218403
6.5625 8.876914954450227
6.563 8.877280615791504
6.5635 8.87491723628503
6.564 8.868731286453974
6.5645 8.859602440512758
6.565 8.85084096148769
6.5655 8.844405832880332
6.566 8.840092553774047
6.5665 8.837401969335717
6.567 8.836422966463102
6.5675 8.837382968913202
6.568 8.840111874220115
6.5685 8.844113783104634
6.569 8.84932303932497
6.5695 8.857024354219517
6.57 8.86963993166623
6.5705 8.887762248095962
6.571 8.906420839455338
6.5715 8.916589089058332
6.572 8.912865898793184
6.5725 8.899662599198775
6.573 8.884050411043143
6.5735 8.866664460183346
6.574 8.846791883658037
6.5745 8.82777718003288
6.575 8.81332670316169
6.5755 8.804450367213464
6.576 8.800221890132187
6.5765 8.79934621875905
6.577 8.800915408901465
6.5775 8.804640717234607
6.578 8.811518079409774
6.5785 8.82368295089873
6.579 8.843688994817667
6.5795 8.876532413639863
6.58 8.92441895990188
6.5805 8.971565676105888
6.581 8.99017096419592
6.5815 8.967741596631852
6.582 8.923029257164893
6.5825 8.892613256740956
6.583 8.892745837166709
6.5835 8.90248670567392
6.584 8.893294908093212
6.5845 8.862971583125836
6.585 8.830550360689527
6.5855 8.811254328025347
6.586 8.807389653666286
6.5865 8.812887506960285
6.587 8.81821076936062
6.5875 8.81822387984329
6.588 8.818763141807919
6.5885 8.83015482227671
6.589 8.855796529286566
6.5895 8.886194182525289
6.59 8.900916121029036
6.5905 8.887125410348022
6.591 8.855240343286665
6.5915 8.825421702387148
6.592 8.808502517550762
6.5925 8.804058667250272
6.593 8.807972349741002
6.5935 8.815772717380495
6.594 8.822547732262533
6.5945 8.825466019172646
6.595 8.827126719705001
6.5955 8.834069345756939
6.596 8.84878012903137
6.5965 8.862823092567817
6.597 8.86555300509695
6.5975 8.861738142247981
6.598 8.865124288357316
6.5985 8.878262749717871
6.599 8.889504822885675
6.5995 8.882606280456288
6.6 8.855871725060824
6.6005 8.825856137495402
6.601 8.805853088326922
6.6015 8.796223401340383
6.602 8.793030982974917
6.6025 8.79420816266539
6.603 8.799393019084578
6.6035 8.808369695097463
6.604 8.819289241502178
6.6045 8.828452292527084
6.605 8.833943411407828
6.6055 8.838780342944746
6.606 8.846314198847727
6.6065 8.85367983878268
6.607 8.856930021956158
6.6075 8.859865732914061
6.608 8.869167317310213
6.6085 8.8850471759223
6.609 8.896372008338984
6.6095 8.888837344395172
6.61 8.865528856036503
6.6105 8.843265512643052
6.611 8.830753161852973
6.6115 8.825772472487207
6.612 8.824594020257182
6.6125 8.82554533657474
6.613 8.828358003911172
6.6135 8.833263639481386
6.614 8.840098135455
6.6145 8.847483502344181
6.615 8.853838027654065
6.6155 8.859120353540307
6.616 8.863149977320022
6.6165 8.864415594316819
6.617 8.863700468301372
6.6175 8.863800497926254
6.618 8.865667727391925
6.6185 8.86840055973603
6.619 8.86990727387783
6.6195 8.867475894001304
6.62 8.861271650916189
6.6205 8.854883622622411
6.621 8.851036638466931
6.6215 8.84982782280227
6.622 8.850444218077678
6.6225 8.85242226465384
6.623 8.855903872447486
6.6235 8.861740577190796
6.624 8.870831884059497
6.6245 8.881801149751011
6.625 8.889962999503316
6.6255 8.891633640923738
6.626 8.887757876634717
6.6265 8.88210076758107
6.627 8.877967956104898
6.6275 8.876188247009791
6.628 8.876067435042836
6.6285 8.877259515547953
6.629 8.879452138975127
6.6295 8.881287293012823
6.63 8.881322859427131
6.6305 8.879822590093854
6.631 8.878227025270727
6.6315 8.877496844323977
6.632 8.87775638353232
6.6325 8.87903234877241
6.633 8.881626892815186
6.6335 8.886147155451
6.634 8.893341686902781
6.6345 8.902420664563659
6.635 8.908821847942678
6.6355 8.907931556548641
6.636 8.901716267611901
6.6365 8.895871774955518
6.637 8.892821380517637
6.6375 8.89174350373464
6.638 8.891614701823388
6.6385 8.892123124165225
6.639 8.893227352775808
6.6395 8.894646562132548
6.64 8.89582716433141
6.6405 8.8964327807282
6.641 8.896736976251963
6.6415 8.897217113121792
6.642 8.898164066453669
6.6425 8.899720986969234
6.643 8.90209054376397
6.6435 8.905617163060642
6.644 8.91020831309458
6.6445 8.914012516146402
6.645 8.914123002031742
6.6455 8.910271881262284
6.646 8.90532510864906
6.6465 8.901691046152793
6.647 8.899667774133261
6.6475 8.898660405155743
6.648 8.898231185134085
6.6485 8.89821523468254
6.649 8.898562628166365
6.6495 8.899185009117696
6.65 8.899816425730998
6.6505 8.90017232794712
6.651 8.900271756527479
6.6515 8.900408546593992
6.652 8.901020939413803
6.6525 8.902630161230311
6.653 8.9053887674496
6.6535 8.908421894892998
6.654 8.90960250256427
6.6545 8.907075723007067
6.655 8.901765798002275
6.6555 8.896436930809143
6.656 8.892700166891862
6.6565 8.890462149414505
6.657 8.88916663982217
6.6575 8.88848341190336
6.658 8.88828463615995
6.6585 8.888695363499183
6.659 8.890225242047377
6.6595 8.893272439562965
6.66 8.896781008119136
6.6605 8.898328629697572
6.661 8.896866793161541
6.6615 8.894354139863227
6.662 8.89310445992321
6.6625 8.89321170580597
6.663 8.893255735956027
6.6635 8.892073452376325
6.664 8.889411038707108
6.6645 8.885719506878496
6.665 8.881834239770432
6.6655 8.87851499207706
6.666 8.876085941767952
6.6665 8.874474897720075
6.667 8.873463155871024
6.6675 8.872844190040789
6.668 8.872451999581363
6.6685 8.872460544747645
6.669 8.87377209325548
6.6695 8.877544712337782
6.67 8.883121723651504
6.6705 8.886758523281381
6.671 8.885235482889039
6.6715 8.88018557041014
6.672 8.875442625931301
6.6725 8.872199965054856
6.673 8.869145911347642
6.6735 8.86493118230892
6.674 8.859554314906633
6.6745 8.854035375605994
6.675 8.84933028114107
6.6755 8.845833992414297
6.676 8.843620723150101
6.6765 8.842547849201575
6.677 8.842010773830372
6.6775 8.840976720485118
6.678 8.83891100358632
6.6785 8.836547987458891
6.679 8.835126739365725
6.6795 8.835078032859267
6.68 8.83532674136998
6.6805 8.833685680284463
6.681 8.828818806295201
6.6815 8.82187037924408
6.682 8.81511372193357
6.6825 8.809632896894003
6.683 8.805167875418652
6.6835 8.801113080546036
6.684 8.797060110302462
6.6845 8.792913613621293
6.685 8.78892824425826
6.6855 8.785646706870294
6.686 8.783573575020563
6.6865 8.782384944732561
6.687 8.780791729369623
6.6875 8.778328051479397
6.688 8.776223192268391
6.6885 8.775281935971007
6.689 8.774857900016412
6.6895 8.774002039518427
6.69 8.771373377486333
6.6905 8.76572807697738
6.691 8.757709312502618
6.6915 8.749433944312761
6.692 8.742412220469946
6.6925 8.737031854883943
6.693 8.733189609730472
6.6935 8.730560580284772
6.694 8.728776481243576
6.6945 8.728084005939655
6.695 8.730481226562107
6.6955 8.740199339536124
6.696 8.759658040655749
6.6965 8.781031131919486
6.697 8.78939028361607
6.6975 8.78081239976145
6.698 8.764559123702918
6.6985 8.748311010414598
6.699 8.734111965426516
6.6995 8.721712233074525
6.7 8.710182077539416
6.7005 8.699093029713682
6.701 8.68925817149749
6.7015 8.68176991848899
6.702 8.677114547019594
6.7025 8.675222219738446
6.703 8.675981997139862
6.7035 8.679785302093746
6.704 8.687358414063391
6.7045 8.69925290074268
6.705 8.7172646490534
6.7055 8.746190260012616
6.706 8.785869264180283
6.7065 8.818544312941976
6.707 8.824651362828034
6.7075 8.80830233713784
6.708 8.78268499567246
6.7085 8.75376754616543
6.709 8.727174075702516
6.7095 8.707016681139924
6.71 8.69170965530727
6.7105 8.678819604396113
6.711 8.668672154967469
6.7115 8.66211836775449
6.712 8.658855392728919
6.7125 8.658276680999984
6.713 8.66052361632381
6.7135 8.666109048821669
6.714 8.674876469243708
6.7145 8.685968430947666
6.715 8.699118549476088
6.7155 8.713769317176185
6.716 8.72537782123405
6.7165 8.728445010145306
6.717 8.724884420590337
6.7175 8.71961764594017
6.718 8.712607132481027
6.7185 8.703162852857703
6.719 8.694184818777815
6.7195 8.688113470503895
6.72 8.68441808443877
6.7205 8.681951802160844
6.721 8.680625385186103
6.7215 8.680830977819676
6.722 8.682877568708273
6.7225 8.687108068832233
6.723 8.693967615205546
6.7235 8.703759347309775
6.724 8.716187300202394
6.7245 8.730260151156598
6.725 8.744665921657992
6.7255 8.755982710693678
6.726 8.758966230412776
6.7265 8.752938271677552
6.727 8.74330286864936
6.7275 8.735347910519609
6.728 8.730697960476297
6.7285 8.728636641757182
6.729 8.727955982242017
6.7295 8.727552181403306
6.73 8.726931457532407
6.7305 8.726436062465355
6.731 8.72664315082836
6.7315 8.727729501158931
6.732 8.729705392885966
6.7325 8.732742446178344
6.733 8.737055643663156
6.7335 8.742560139775653
6.734 8.749087937703434
6.7345 8.756236649360089
6.735 8.762629687153067
6.7355 8.766696168116924
6.736 8.767681189913793
6.7365 8.765070488117326
6.737 8.759301269044672
6.7375 8.753006552027566
6.738 8.748699270262788
6.7385 8.746407833823481
6.739 8.744905997686947
6.7395 8.743662286437365
6.74 8.743064550877039
6.7405 8.743592572067753
6.741 8.745299465847383
6.7415 8.74785296096375
6.742 8.750516005634376
6.7425 8.752020429190198
6.743 8.751216512663417
6.7435 8.748800125267627
6.744 8.747118571223746
6.7445 8.747541001166857
6.745 8.74977251097665
6.7455 8.753210211851448
6.746 8.756662387716188
6.7465 8.758353488934874
6.747 8.758224685051
6.7475 8.758573416309629
6.748 8.760739099757279
6.7485 8.763033738522152
6.749 8.763416746401427
6.7495 8.762558468289194
6.75 8.762437222092961
6.7505 8.76414039520993
6.751 8.768895787717481
6.7515 8.777349389069746
6.752 8.784173807185075
6.7525 8.780358274629846
6.753 8.766668249488264
6.7535 8.753938429692868
6.754 8.748507413405738
6.7545 8.748410359625657
6.755 8.751198067477075
6.7555 8.756615313342907
6.756 8.763116639729885
6.7565 8.767859140212865
6.757 8.769965215697711
6.7575 8.770889090656206
6.758 8.771983681056119
6.7585 8.77329468245471
6.759 8.773962268680146
6.7595 8.77295512688301
6.76 8.770836803055895
6.7605 8.77116773476297
6.761 8.776817465838482
6.7615 8.782852220081283
6.762 8.779370877075069
6.7625 8.765046285731865
6.763 8.748703136420664
6.7635 8.737482551390533
6.764 8.731634870574043
6.7645 8.729404212423928
6.765 8.731454860705606
6.7655 8.739085836310165
6.766 8.751138696748955
6.7665 8.765198210882089
6.767 8.781349051437678
6.7675 8.803356383199477
6.768 8.83427098863532
6.7685 8.866928230571657
6.769 8.884457198298614
6.7695 8.88378732820915
6.77 8.890117073863609
6.7705 8.926939884546735
6.771 8.969137410257412
6.7715 8.95918042719576
6.772 8.890611553196853
6.7725 8.814912915895606
6.773 8.76740871482969
6.7735 8.7447261760206
6.774 8.733190580451458
6.7745 8.72837775012596
6.775 8.731868188315604
6.7755 8.741278071223112
6.776 8.750326830517357
6.7765 8.756168461050864
6.777 8.762015082328167
6.7775 8.772298247530708
6.778 8.786313192383803
6.7785 8.7972378998402
6.779 8.798982293229221
6.7795 8.794011698846875
6.78 8.790863643264705
6.7805 8.79301127204735
6.781 8.794177855219841
6.7815 8.78632985301052
6.782 8.770233979654671
6.7825 8.754447764013866
6.783 8.74537059471559
6.7835 8.743008369181437
6.784 8.747047641187978
6.7845 8.761412646666047
6.785 8.786007979015137
6.7855 8.809707077576567
6.786 8.821120777948193
6.7865 8.823896726727957
6.787 8.835513333335806
6.7875 8.875896572030618
6.788 8.947120544904022
6.7885 9.006549248160303
6.789 8.995472183081242
6.7895 8.91575714176013
6.79 8.826524939873908
6.7905 8.765911523704284
6.791 8.730414500190543
6.7915 8.708317511639782
6.792 8.69476647511828
6.7925 8.688612437756513
6.793 8.689704350834218
6.7935 8.698813830628017
6.794 8.718556430830903
6.7945 8.751608543924347
6.795 8.793249172701072
6.7955 8.828399882225986
6.796 8.844777376909812
6.7965 8.845647503886882
6.797 8.844489477898486
6.7975 8.85846908930108
6.798 8.90343640707158
6.7985 8.968288510236183
6.799 9.001595771537184
6.7995 8.964027227398178
6.8 8.878956922321821
6.8005 8.797176273574786
6.801 8.741847713534566
6.8015 8.709397912566471
6.802 8.692669360237241
6.8025 8.69055811458748
6.803 8.707827205188488
6.8035 8.75180303596382
6.804 8.825840626565766
6.8045 8.920069099954604
6.805 9.006093030685742
6.8055 9.053463307290857
6.806 9.058157298358521
6.8065 9.040752151526851
6.807 9.020393697068842
6.8075 9.01390182232113
6.808 9.0392267904723
6.8085 9.079538467964182
6.809 9.07131847764367
6.8095 8.983220286117183
6.81 8.862420729502928
6.8105 8.76771665750958
6.811 8.71332970854206
6.8115 8.686077465459187
6.812 8.673487664563948
6.8125 8.67040311959686
6.813 8.676554034534794
6.8135 8.693715349294818
6.814 8.723084188428468
6.8145 8.761781082424433
6.815 8.800414072589211
6.8155 8.82741275321201
6.816 8.835546401838807
6.8165 8.822469132794973
6.817 8.790112297977247
6.8175 8.745783863880982
6.818 8.704649788193793
6.8185 8.683879685410664
6.819 8.68632698992708
6.8195 8.698438867268804
6.82 8.707017331472558
6.8205 8.708284943383598
6.821 8.704060977565627
6.8215 8.69816877678054
6.822 8.694750137552083
6.8225 8.695245732414667
6.823 8.69782562451144
6.8235 8.701464734336179
6.824 8.70750933098954
6.8245 8.716008272052887
6.825 8.724744468677342
6.8255 8.730022545761672
6.826 8.725058673806851
6.8265 8.706205775816263
6.827 8.680973611976876
6.8275 8.660482033618061
6.828 8.648283599884069
6.8285 8.641470313126954
6.829 8.637604639984046
6.8295 8.637106420983889
6.83 8.64090870365826
6.8305 8.648099907355169
6.831 8.65636950095711
6.8315 8.664083513289588
6.832 8.672086561334568
6.8325 8.682335253010356
6.833 8.693434017907945
6.8335 8.700781372800348
6.834 8.703246803502116
6.8345 8.704242477076333
6.835 8.705424693155932
6.8355 8.704158460311268
6.836 8.695968202112988
6.8365 8.681082815540732
6.837 8.666097021082846
6.8375 8.656211561763724
6.838 8.651317974526767
6.8385 8.649041961949779
6.839 8.64797035483519
6.8395 8.64823524434931
6.84 8.65056788515051
6.8405 8.65499377073012
6.841 8.660071496749323
6.8415 8.663820068431606
6.842 8.665636334394355
6.8425 8.666377472538711
6.843 8.666702381152964
6.8435 8.666655943842878
6.844 8.666204225747572
6.8445 8.665308035117649
6.845 8.663605258596027
6.8455 8.660802458352373
6.846 8.657649288025484
6.8465 8.655669880646395
6.847 8.655744472548095
6.8475 8.657590165208804
6.848 8.660175209997233
6.8485 8.662635328515487
6.849 8.665151716382328
6.8495 8.669306682250292
6.85 8.678131338727505
6.8505 8.694447570189842
6.851 8.715695144241549
6.8515 8.732196323419727
6.852 8.73717834273304
6.8525 8.733581497724645
6.853 8.72619757604602
6.8535 8.717312027180546
6.854 8.708596369719727
6.8545 8.700514310898308
6.855 8.69289884639086
6.8555 8.68676633118646
6.856 8.683550029918658
6.8565 8.6836499933943
6.857 8.686109680713352
6.8575 8.689424211006047
6.858 8.692931099276064
6.8585 8.69738999433975
6.859 8.703838062160203
6.8595 8.712597331269853
6.86 8.72347783795429
6.8605 8.73476585614945
6.861 8.743138457039267
6.8615 8.747429143390734
6.862 8.748140529968227
6.8625 8.743054921259363
6.863 8.731809355457086
6.8635 8.719337629384542
6.864 8.709538304793169
6.8645 8.702642758266633
6.865 8.698462145117476
6.8655 8.698778539110014
6.866 8.707140455248306
6.8665 8.725397228885074
6.867 8.747002262344116
6.8675 8.75802820748594
6.868 8.753290791935475
6.8685 8.744538568963245
6.869 8.745840620299509
6.8695 8.760435832391407
6.87 8.78024978017307
6.8705 8.7935091766718
6.871 8.800374299381867
6.8715 8.809171379101118
6.872 8.81454311454801
6.8725 8.802692053235758
6.873 8.774838605358726
6.8735 8.745727491941684
6.874 8.725531547051828
6.8745 8.715057593670144
6.875 8.7114456308167
6.8755 8.71218922905807
6.876 8.715548244914567
6.8765 8.719883342800065
6.877 8.724248951705318
6.8775 8.7297654962096
6.878 8.738688941800584
6.8785 8.751549252468331
6.879 8.766159319813296
6.8795 8.778078978664846
6.88 8.782874292922608
6.8805 8.781939369278694
6.881 8.78190124049778
6.8815 8.785427583943198
6.882 8.787853613301602
6.8825 8.78399222477231
6.883 8.774792755691712
6.8835 8.765515423186189
6.884 8.760139331729485
6.8845 8.759845680424851
6.885 8.765158117373582
6.8855 8.776191457933004
6.886 8.789397393755094
6.8865 8.797477046436741
6.887 8.798174953717423
6.8875 8.798042738648741
6.888 8.801797214965612
6.8885 8.806864672328699
6.889 8.809653617982148
6.8895 8.809584515095134
6.89 8.808426188531685
6.8905 8.808508567042994
6.891 8.810686748829577
6.8915 8.813485261702516
6.892 8.814240094314608
6.8925 8.8119232080674
6.893 8.808299397099637
6.8935 8.805795877056783
6.894 8.805475007095152
6.8945 8.807371570327147
6.895 8.811373781495037
6.8955 8.81718077406215
6.896 8.824112489565136
6.8965 8.831918258838632
6.897 8.840750799500404
6.8975 8.848384373902219
6.898 8.850569672223676
6.8985 8.84728207815923
6.899 8.843321027836902
6.8995 8.8414919829714
6.9 8.840938446224326
6.9005 8.84071012828633
6.901 8.840508539254012
6.9015 8.839404658817402
6.902 8.836560173126779
6.9025 8.832665154003854
6.903 8.829286896459285
6.9035 8.827426124141018
6.904 8.827487119603303
6.9045 8.829882027393856
6.905 8.834939874278954
6.9055 8.842221319031074
6.906 8.850816545508275
6.9065 8.859516661254398
6.907 8.865157702894505
6.9075 8.863267361845358
6.908 8.853505260303587
6.9085 8.841292468345019
6.909 8.832420007319593
6.9095 8.829053130962572
6.91 8.830075447229751
6.9105 8.832873788349177
6.911 8.83510083355977
6.9115 8.835606791899105
6.912 8.834542000554611
6.9125 8.83292603182606
6.913 8.831801745639746
6.9135 8.831818915190107
6.914 8.83340730037992
6.9145 8.836902417300324
6.915 8.84224927975472
6.9155 8.848912617172155
6.916 8.855517200009158
6.9165 8.85919030505904
6.917 8.857318248994213
6.9175 8.850642883221957
6.918 8.842760009834718
6.9185 8.836597203234929
6.919 8.832990302721411
6.9195 8.831788647463037
6.92 8.832745698624452
6.9205 8.835383788701533
6.921 8.8388886777326
6.9215 8.842652092713399
6.922 8.84672736157569
6.9225 8.851556085680771
6.923 8.857663448060714
6.9235 8.865849956143121
6.924 8.877151117127537
6.9245 8.891062712871621
6.925 8.904482781780702
6.9255 8.91314796196634
6.926 8.913532541815814
6.9265 8.905684469739358
6.927 8.894398047504653
6.9275 8.884958066936521
6.928 8.878633259707984
6.9285 8.874151809868481
6.929 8.871126314708404
6.9295 8.86982531472553
6.93 8.869983532427371
6.9305 8.871152242704047
6.931 8.873330451780175
6.9315 8.876837830848368
6.932 8.881896211565278
6.9325 8.88858649432274
6.933 8.897223708815313
6.9335 8.908107034218018
6.934 8.92024364341547
6.9345 8.931151703145312
6.935 8.937934946686623
6.9355 8.93811268098487
6.936 8.93149480333408
6.9365 8.921491262367313
6.937 8.912314076471896
6.9375 8.906321981266428
6.938 8.903656971396197
6.9385 8.903521639387991
6.939 8.904981281306393
6.9395 8.907116745585396
6.94 8.909614320812759
6.9405 8.913325705440707
6.941 8.919709277501651
6.9415 8.92964947292081
6.942 8.942923310884536
6.9425 8.958650297607479
6.943 8.974960888858257
6.9435 8.987860876941069
6.944 8.992823121174185
6.9445 8.987885545255201
6.945 8.974920059638611
6.9455 8.959263839576705
6.946 8.94638724191775
6.9465 8.938175404577825
6.947 8.933844360108337
6.9475 8.932381518098515
6.948 8.93311546034717
6.9485 8.935295607595064
6.949 8.938123010871136
6.9495 8.941464112014971
6.95 8.946320538060052
6.9505 8.954328567708016
6.951 8.96688712705034
6.9515 8.98496707096569
6.952 9.008973380092913
6.9525 9.036355858224114
6.953 9.059179216771232
6.9535 9.068750971518982
6.954 9.06281160191565
6.9545 9.04586618853322
6.955 9.026014679255825
6.9555 9.009574080167498
6.956 8.997779142836448
6.9565 8.98994251604559
6.957 8.986216150472119
6.9575 8.986511194469182
6.958 8.989497345694831
6.9585 8.993064022870703
6.959 8.996054661978638
6.9595 8.999995882815204
6.96 9.008133869588876
6.9605 9.023171534777108
6.961 9.046728259520448
6.9615 9.078266077200153
6.962 9.11061781361069
6.9625 9.130479240381701
6.963 9.129709770686384
6.9635 9.110912919569246
6.964 9.082769253071108
6.9645 9.056308828156157
6.965 9.038725764765383
6.9655 9.029287236151271
6.966 9.024957256709206
6.9665 9.025423263815869
6.967 9.032959261652126
6.9675 9.050323728286466
6.968 9.074915384068282
6.9685 9.094375926297017
6.969 9.09899588187506
6.9695 9.098638388420527
6.97 9.113388372767252
6.9705 9.150135955552637
6.971 9.194654117607792
6.9715 9.224975138294061
6.972 9.23197074802732
6.9725 9.219099776445534
6.973 9.19023149712419
6.9735 9.151119711209377
6.974 9.11393410990429
6.9745 9.088090743633861
6.975 9.073241659702598
6.9755 9.065377174336325
6.976 9.063101849526712
6.9765 9.068092064154461
6.977 9.08400865151818
6.9775 9.113346459996935
6.978 9.14912468556552
6.9785 9.174634880829013
6.979 9.185542009997322
6.9795 9.204020616690999
6.98 9.248821060592492
6.9805 9.299051778709595
6.981 9.320994271900565
6.9815 9.316777972719
6.982 9.301342930854892
6.9825 9.271025652958953
6.983 9.223979945063986
6.9835 9.175988314213372
6.984 9.142308926304993
6.9845 9.124325770127944
6.985 9.116209763828385
6.9855 9.113616535266702
6.986 9.116262143976515
6.9865 9.128168359107947
6.987 9.157262815483834
6.9875 9.20678053543791
6.988 9.257285357352574
6.9885 9.27725053048284
6.989 9.27120130320023
6.9895 9.278303813512691
6.99 9.306422986926657
6.9905 9.323124400587753
6.991 9.311469002270305
6.9915 9.283222807090064
6.992 9.249675658259362
6.9925 9.214876228523375
6.993 9.184532339078723
6.9935 9.163136077243133
6.994 9.150355239106206
6.9945 9.143959261881156
6.995 9.142549331465746
6.9955 9.14516252425277
6.996 9.149445041626437
6.9965 9.15211752598883
6.997 9.154693255230319
6.9975 9.164815316550923
6.998 9.183490619525406
6.9985 9.20117830502935
6.999 9.214503734724664
6.9995 9.228502246093695
7.0 9.24350294267432
7.0005 9.254083240483054
7.001 9.253269811442594
7.0015 9.23601394852564
7.002 9.20722589390754
7.0025 9.179692656112094
7.003 9.161182843052115
7.0035 9.150575186141976
7.004 9.143877731237653
7.0045 9.13980798845146
7.005 9.141018889514767
7.0055 9.150273635981863
7.006 9.16422026637404
7.0065 9.174901656964826
7.007 9.182311865084428
7.0075 9.19493095525831
7.008 9.210874822874674
7.0085 9.220911114161327
7.009 9.227675189023193
7.0095 9.239479874988932
7.01 9.25497491855459
7.0105 9.262218527034035
7.011 9.25097423680378
7.0115 9.224657604160091
7.012 9.196171214814564
7.0125 9.174933429062415
7.013 9.162529844528974
7.0135 9.15662315032783
7.014 9.154506687334779
7.0145 9.155026572565403
7.015 9.159049963704193
7.0155 9.16766517977389
7.016 9.179129901979573
7.0165 9.188271352487428
7.017 9.190722614701079
7.0175 9.187370129743789
7.018 9.182617976409228
7.0185 9.180397354337847
7.019 9.183031323974978
7.0195 9.190873165871777
7.02 9.201050232339073
7.0205 9.208597780673765
7.021 9.210879928146786
7.0215 9.209886172072038
7.022 9.210241852176138
7.0225 9.21620596872319
7.023 9.228120067317983
7.0235 9.237983891806815
7.024 9.234899910450467
7.0245 9.223081040200706
7.025 9.220821801047785
7.0255 9.23407157012083
7.026 9.248066983963819
7.0265 9.248063952100845
7.027 9.236013880686977
7.0275 9.22321773693079
7.028 9.21609143563852
7.0285 9.214033181491901
7.029 9.21462927326096
7.0295 9.216458875553458
7.03 9.218993038679093
7.0305 9.22210257976248
7.031 9.225968707435067
7.0315 9.231836321539626
7.032 9.24367959354832
7.0325 9.267827513168774
7.033 9.303187615320086
7.0335 9.329006971915414
7.034 9.324701287938451
7.0345 9.303785557669292
7.035 9.292625587193177
7.0355 9.292649835998821
7.036 9.290467676241141
7.0365 9.280563336310516
7.037 9.26727337557526
7.0375 9.256286433354264
7.038 9.25008900337926
7.0385 9.248123930405884
7.039 9.248655437975321
7.0395 9.25068726530206
7.04 9.25410052551272
7.0405 9.258679159111862
7.041 9.264045894825683
7.0415 9.270626772785919
7.042 9.280802992937867
7.0425 9.29771944197316
7.043 9.318183131741703
7.0435 9.329422805045775
7.044 9.326309092779097
7.0445 9.32133287751296
7.045 9.322876984114677
7.0455 9.324000573067496
7.046 9.317404906114712
7.0465 9.305086206492208
7.047 9.292690239387396
7.0475 9.283221097304034
7.048 9.277115093481223
7.0485 9.273681862600638
7.049 9.272238180017021
7.0495 9.272547368525752
7.05 9.2744321379056
7.0505 9.277706178633318
7.051 9.282810190163689
7.0515 9.291694494210832
7.052 9.307505148445566
7.0525 9.329022059126478
7.053 9.344113512645132
7.0535 9.342123396945206
7.054 9.331573988040253
7.0545 9.32557965193478
7.055 9.323947324504376
7.0555 9.320542827092483
7.056 9.31330511734003
7.0565 9.304132722548212
7.057 9.295066635026975
7.0575 9.286733863083876
7.058 9.27893001870987
7.0585 9.272115990509603
7.059 9.26795522618607
7.0595 9.268329139812847
7.06 9.273917711614876
7.0605 9.284996476616096
7.061 9.304746712709948
7.0615 9.338776072187487
7.062 9.386110717320834
7.0625 9.429615837387734
7.063 9.44927705340866
7.0635 9.4508172976621
7.064 9.451517508503889
7.0645 9.446552075278673
7.065 9.421655975757735
7.0655 9.381427664462892
7.066 9.343589285768905
7.0665 9.31853100118707
7.067 9.30529516244753
7.0675 9.29915577743377
7.068 9.296933917390442
7.0685 9.298000509669395
7.069 9.303272037765792
7.0695 9.31347760349052
7.07 9.33203032568388
7.0705 9.382855856160527
7.071 9.530566467928567
7.0715 9.834129860226446
7.072 10.202826948523496
7.0725 10.413696599363915
7.073 10.406309078741971
7.0735 10.325612704419557
7.074 10.247890307889145
7.0745 10.114141059769176
7.075 9.901452109026293
7.0755 9.688078798902316
7.076 9.542338917316789
7.0765 9.459588173349358
7.077 9.410167156521636
7.0775 9.377419256568059
7.078 9.357765110669805
7.0785 9.349905975776414
7.079 9.348140003530842
7.0795 9.348092379676887
7.08 9.360042877207745
7.0805 9.409644012605787
7.081 9.516177907043685
7.0815 9.661079872126473
7.082 9.79108325577023
7.0825 9.875402666639763
7.083 9.92433852049574
7.0835 9.929363786056948
7.084 9.849900321480545
7.0845 9.687460745152753
7.085 9.51387892225405
7.0855 9.392044094534137
7.086 9.325992628107139
7.0865 9.294177740940095
7.087 9.279528864438825
7.0875 9.272123056079023
7.088 9.265798266084014
7.0885 9.257551003807938
7.089 9.24997707966146
7.0895 9.252754004223904
7.09 9.283023835687379
7.0905 9.357635250042852
7.091 9.460595122758422
7.0915 9.52983731803104
7.092 9.530922395038237
7.0925 9.500587297695676
7.093 9.471343668580792
7.0935 9.42815297237019
7.094 9.357507202000436
7.0945 9.280544677561254
7.095 9.223028712299074
7.0955 9.190242794302856
7.096 9.176375052662094
7.0965 9.176087226012546
7.097 9.18455984853876
7.0975 9.194050217039953
7.098 9.196614614839044
7.0985 9.192827614252794
7.099 9.193153005158488
7.0995 9.208490170384524
7.1 9.240823078366242
7.1005 9.275544703435076
7.101 9.286806168994287
7.1015 9.268911304001135
7.102 9.24406251194542
7.1025 9.22575542501984
7.103 9.202824494910724
7.1035 9.16666141307869
7.104 9.127572605000376
7.1045 9.097758927030865
7.105 9.079218866453198
7.1055 9.068793163432106
7.106 9.06389105450218
7.1065 9.063196664405995
7.107 9.065233801020016
7.1075 9.067996422353842
7.108 9.071214222533984
7.1085 9.07883801868208
7.109 9.098579844925583
7.1095 9.13489455235777
7.11 9.173718753376745
7.1105 9.185045597496787
7.111 9.160225308750553
7.1115 9.122951378820593
7.112 9.093211659754283
7.1125 9.070146926061605
7.113 9.048148394921862
7.1135 9.028132988886002
7.114 9.012857382570127
7.1145 9.002502455787054
7.115 8.995994793080252
7.1155 8.992830220586873
7.116 8.993099449689167
7.1165 8.996212579856111
7.117 9.000182821243344
7.1175 9.003350612716131
7.118 9.005664203373703
7.1185 9.006751418858757
7.119 9.005608550815753
7.1195 9.005070155940084
7.12 9.012596411226378
7.1205 9.02807658447711
7.121 9.038405120438744
7.1215 9.035208810496906
7.122 9.021290200837887
7.1225 9.001673648199295
7.123 8.981695420605915
7.1235 8.965507728051067
7.124 8.953949256094623
7.1245 8.946058797336773
7.125 8.941078691590112
7.1255 8.938715920615886
7.126 8.938263820937694
7.1265 8.93835564083845
7.127 8.9384887714069
7.1275 8.940279267941788
7.128 8.946317717882652
7.1285 8.956191611186886
7.129 8.961938296509436
7.1295 8.953838304053301
7.13 8.935935846810038
7.1305 8.92284036192205
7.131 8.919527534930166
7.1315 8.918915404137232
7.132 8.915120913339385
7.1325 8.908242492606709
7.133 8.900405105174327
7.1335 8.893018648943999
7.134 8.886789704296705
7.1345 8.882501681126383
7.135 8.881240393458535
7.1355 8.883205002900999
7.136 8.886143921471495
7.1365 8.887109834862104
7.137 8.886670420078689
7.1375 8.888245781229331
7.138 8.892032603197618
7.1385 8.89255503048856
7.139 8.885518500442979
7.1395 8.873985920259527
7.14 8.86292350927142
7.1405 8.853384483624142
7.141 8.844863473032879
7.1415 8.83769296796344
7.142 8.832117439515704
7.1425 8.827793232213535
7.143 8.824266011530229
7.1435 8.82132615644486
7.144 8.818961634223134
7.1445 8.817452545096847
7.145 8.817502279111734
7.1455 8.819954048996903
7.146 8.824889488389582
7.1465 8.831501792418306
7.147 8.840214328605944
7.1475 8.851623634124925
7.148 8.859354514168485
7.1485 8.853892548487297
7.149 8.838589110715892
7.1495 8.82423337509106
7.15 8.813965436024398
7.1505 8.80585127641926
7.151 8.79917664915986
7.1515 8.79398910688842
7.152 8.790043202112864
7.1525 8.787153915559282
7.153 8.785301058148823
7.1535 8.784367893414993
7.154 8.78416967783266
7.1545 8.78468240845339
7.155 8.786350067510524
7.1555 8.789930381617543
7.156 8.795484399849842
7.1565 8.801811837331629
7.157 8.80673992049365
7.1575 8.807227899918493
7.158 8.80213939888169
7.1585 8.795042577074378
7.159 8.789560096798956
7.1595 8.785629227336903
7.16 8.782128089794822
7.1605 8.779002353503257
7.161 8.776509640286099
7.1615 8.774668998438306
7.162 8.773524907412964
7.1625 8.77317130670278
7.163 8.773590353211441
7.1635 8.774864861031839
7.164 8.777642661641787
7.1645 8.783231098825047
7.165 8.793335881950599
7.1655 8.810212958534292
7.166 8.835984205028362
7.1665 8.86611290214138
7.167 8.881279283753573
7.1675 8.86410033050018
7.168 8.828300831218835
7.1685 8.800827582494358
7.169 8.788102056881344
7.1695 8.782502051566075
7.17 8.778718705688336
7.1705 8.775504953999343
7.171 8.772799370371404
7.1715 8.77081174320322
7.172 8.769800421970883
7.1725 8.769274413076728
7.173 8.768298592273299
7.1735 8.767554461563732
7.174 8.769566608150212
7.1745 8.775785307066021
7.175 8.785029670548338
7.1755 8.795681196898753
7.176 8.807003521859217
7.1765 8.814010985330677
7.177 8.807301557793016
7.1775 8.7876601428059
7.178 8.767602159470764
7.1785 8.754768934549313
7.179 8.747731510635694
7.1795 8.743197376915758
7.18 8.739566512465759
7.1805 8.736571723479726
7.181 8.734694547318883
7.1815 8.735186404024637
7.182 8.738957908001604
7.1825 8.743668205380027
7.183 8.745193866831018
7.1835 8.745024319737526
7.184 8.749514238553074
7.1845 8.76168256895865
7.185 8.781353347252688
7.1855 8.809980294961084
7.186 8.843452969060666
7.1865 8.858256071443558
7.187 8.834074744552202
7.1875 8.787394340013366
7.188 8.746954930617283
7.1885 8.721528888865405
7.189 8.706692445822155
7.1895 8.69760254251353
7.19 8.691764147321445
7.1905 8.688802576920514
7.191 8.690944758971659
7.1915 8.702981910217916
7.192 8.724941866703206
7.1925 8.742342961685717
7.193 8.741137258373543
7.1935 8.73028616102757
7.194 8.724799540083078
7.1945 8.726799956356329
7.195 8.735723791114244
7.1955 8.754408922032857
7.196 8.778095216302807
7.1965 8.790058460168312
7.197 8.783201781391481
7.1975 8.771407226328334
7.198 8.767448490657442
7.1985 8.770751527150233
7.199 8.776724056071282
7.1995 8.785645037246022
7.2 8.80447164705045
7.2005 8.849873563860376
7.201 8.965770006122986
7.2015 9.213980284236607
7.202 9.533080193619112
7.2025 9.685851592462656
7.203 9.577012807053373
7.2035 9.388526650038726
7.204 9.27937808580498
7.2045 9.25405229407371
7.205 9.29513189986019
7.2055 9.378820376732476
7.206 9.395423242586672
7.2065 9.252986500204594
7.207 9.024770208635255
7.2075 8.839036648682969
7.208 8.73554926332689
7.2085 8.687640192785897
7.209 8.666096693188086
7.2095 8.656754953038812
7.21 8.655777455634846
7.2105 8.668700737252086
7.211 8.713309103388431
7.2115 8.796979274677012
7.212 8.867276225220111
7.2125 8.852260975076517
7.213 8.772791597862911
7.2135 8.705203959925841
7.214 8.677501135715817
7.2145 8.676263661307127
7.215 8.688464263543514
7.2155 8.709145552076459
7.216 8.727928760419799
7.2165 8.728051018821267
7.217 8.707204499369036
7.2175 8.682423420593237
7.218 8.670236342750831
7.2185 8.675894378988398
7.219 8.697437792101509
7.2195 8.72989483687621
7.22 8.772457110485382
7.2205 8.850106796201734
7.221 9.020765096676614
7.2215 9.2682263253781
7.222 9.390028662251924
7.2225 9.238663902046047
7.223 8.962506336214743
7.2235 8.770075311212535
7.224 8.693240354908648
7.2245 8.6770946086345
7.225 8.68427250538179
7.2255 8.697378248057353
7.226 8.7019611812277
7.2265 8.688156755366792
7.227 8.659970850995725
7.2275 8.631442528436173
7.228 8.613577765887362
7.2285 8.609209300518403
7.229 8.61606222081633
7.2295 8.62971614816974
7.23 8.645630132542292
7.2305 8.662792177201249
7.231 8.686102953604431
7.2315 8.715488817107966
7.232 8.727478201859027
7.2325 8.701022483878008
7.233 8.65543247676627
7.2335 8.620693647285682
7.234 8.603726399813704
7.2345 8.597557227820209
7.235 8.596433268932527
7.2355 8.599148991096106
7.236 8.60554518991424
7.2365 8.612400747316046
7.237 8.614866080114576
7.2375 8.612785503435616
7.238 8.612214292853706
7.2385 8.61897855993026
7.239 8.631652529675192
7.2395 8.64220140903741
7.24 8.643845750478919
7.2405 8.636541373937694
7.241 8.626198311683611
7.2415 8.618173516357464
7.242 8.611303856616003
7.2425 8.602351348677582
7.243 8.592839804689413
7.2435 8.586200511557953
7.244 8.583071637483224
7.2445 8.582142120631234
7.245 8.58393248912064
7.2455 8.594116980770275
7.246 8.623402155399875
7.2465 8.679451395528302
7.247 8.749305995835469
7.2475 8.796054812184947
7.248 8.794424885811642
7.2485 8.759747143018048
7.249 8.72047119032919
7.2495 8.685906948134294
7.25 8.653666147171991
7.2505 8.624118464272302
7.251 8.601028408876678
7.2515 8.585762944845635
7.252 8.576211834761297
7.2525 8.569995384016275
7.253 8.565907980220986
7.2535 8.56310272041076
7.254 8.560794840683657
7.2545 8.558868238133629
7.255 8.558304452572946
7.2555 8.560856025374077
7.256 8.568983534541514
7.2565 8.587208072111212
7.257 8.623066215855674
7.2575 8.679656011611632
7.258 8.739072935680193
7.2585 8.76767805222738
7.259 8.7537985483763
7.2595 8.716516571610667
7.26 8.67554299790436
7.2605 8.639246704434361
7.261 8.610332366450729
7.2615 8.58940928999238
7.262 8.576005701172493
7.2625 8.568301921067784
7.263 8.56351035230883
7.2635 8.559538229847105
7.264 8.556069037021901
7.2645 8.55409307854053
7.265 8.5549926199243
7.2655 8.560129216115273
7.266 8.571457462950113
7.2665 8.593426010597513
7.267 8.634924539760933
7.2675 8.701027052714446
7.268 8.770437724048131
7.2685 8.799414359685768
7.269 8.770135320451038
7.2695 8.710213423497501
7.27 8.65664431857603
7.2705 8.624256167543377
7.271 8.608208770573514
7.2715 8.59964126652478
7.272 8.593502368190512
7.2725 8.588281369264633
7.273 8.584240621240442
7.2735 8.582056764450057
7.274 8.582081224233947
7.2745 8.584312409284449
7.275 8.588707860259378
7.2755 8.595874157209215
7.276 8.607849992430866
7.2765 8.62739262451016
7.277 8.654591464744906
7.2775 8.6826315465345
7.278 8.6989676299214
7.2785 8.693792036058044
7.279 8.669439173489854
7.2795 8.640100187503984
7.28 8.618855138469781
7.2805 8.609900370748255
7.281 8.611875705958104
7.2815 8.620878803347614
7.282 8.630847429511144
7.2825 8.636378370971302
7.283 8.636712831909277
7.2835 8.635255962103868
7.284 8.634742873776139
7.2845 8.635476840770503
7.285 8.640341708461188
7.2855 8.655188553269914
7.286 8.678005140786338
7.2865 8.69680222574159
7.287 8.702785929599363
7.2875 8.695553859625806
7.288 8.67744878638568
7.2885 8.651889491920985
7.289 8.625443271423721
7.2895 8.604872757977775
7.29 8.592636140958971
7.2905 8.587228596362968
7.291 8.585947391733301
7.2915 8.586944074702538
7.292 8.59007959519438
7.2925 8.596223541721615
7.293 8.605404645830413
7.2935 8.615664683675108
7.294 8.623801845133583
7.2945 8.629857692851006
7.295 8.63984902143343
7.2955 8.65677824654456
7.296 8.671714758996712
7.2965 8.67385862908136
7.297 8.662358550520262
7.2975 8.644169025200133
7.298 8.62599544763948
7.2985 8.610209681092352
7.299 8.596988780529967
7.2995 8.58702881276202
7.3 8.580765476045455
7.3005 8.577192043277881
7.301 8.575003644833094
7.3015 8.574353799303667
7.302 8.576684945899158
7.3025 8.583697813340086
7.303 8.595354063564807
7.3035 8.607151932948797
7.304 8.613712410040597
7.3045 8.615962596606325
7.305 8.618042827186796
7.3055 8.619171509466502
7.306 8.615134886400208
7.3065 8.60476619998146
7.307 8.591459130255627
7.3075 8.579730950798927
7.308 8.571626753580047
7.3085 8.566835610409301
7.309 8.56433211933639
7.3095 8.563065216092427
7.31 8.562141046832226
7.3105 8.561868013602504
7.311 8.564212484804953
7.3115 8.570952008280676
7.312 8.58204194846544
7.3125 8.594752922087745
7.313 8.603977012748453
7.3135 8.605948854389036
7.314 8.601189560035985
7.3145 8.59119924390649
7.315 8.577099897123317
7.3155 8.561892155854702
7.316 8.548779955475586
7.3165 8.539078287006662
7.317 8.532838606844022
7.3175 8.529704197983948
7.318 8.529148861191628
7.3185 8.53048782688287
7.319 8.533087388837709
7.3195 8.536876589673563
7.32 8.54333470512364
7.3205 8.555889139580893
7.321 8.577754480419228
7.3215 8.607041398993877
7.322 8.63316417979688
7.3225 8.644989257394245
7.323 8.64426450136184
7.3235 8.637886938055184
7.324 8.622576882048877
7.3245 8.593057676189128
7.325 8.555813355480433
7.3255 8.523825584010007
7.326 8.503569474273155
7.3265 8.493427721291757
7.327 8.489478751247804
7.3275 8.488848180564913
7.328 8.489792659109058
7.3285 8.49128153953527
7.329 8.493073251203898
7.3295 8.496275422051541
7.33 8.504353232028114
7.3305 8.523275878888677
7.331 8.55500318456694
7.3315 8.585061066918668
7.332 8.593683821354288
7.3325 8.586317306347807
7.333 8.58059675808582
7.3335 8.574142004661772
7.334 8.555670657479167
7.3345 8.526486760715015
7.335 8.497929169176421
7.3355 8.478605097812553
7.336 8.469666725623606
7.3365 8.468161104788964
7.337 8.470848866359995
7.3375 8.475514552170596
7.338 8.480447931871188
7.3385 8.484178969119943
7.339 8.486145340477412
7.3395 8.487524662068209
7.34 8.490086425572729
7.3405 8.49286984309546
7.341 8.490650651594484
7.3415 8.480843330966009
7.342 8.469709894996315
7.3425 8.463448551077986
7.343 8.459968103781828
7.3435 8.454190003063227
7.344 8.444943742990299
7.3445 8.434838799365364
7.345 8.426967361863698
7.3455 8.422806756271372
7.346 8.422166835606776
7.3465 8.424209773347966
7.347 8.428453787257217
7.3475 8.434675833954687
7.348 8.44163317530179
7.3485 8.447164074413296
7.349 8.450367065079929
7.3495 8.45180465878247
7.35 8.450899534420609
7.3505 8.44583815329531
7.351 8.436904567836509
7.3515 8.427439694079018
7.352 8.420226704118788
7.3525 8.415635693785687
7.353 8.412695264730095
7.3535 8.410228853494994
7.354 8.407718983069474
7.3545 8.40581307560147
7.355 8.405768495784683
7.3555 8.40828180728048
7.356 8.413173690777933
7.3565 8.420597331071304
7.357 8.431742639687682
7.3575 8.445507937101587
7.358 8.454951161447516
7.3585 8.453411260384412
7.359 8.443026483004347
7.3595 8.430139268760636
7.36 8.417577431550855
7.3605 8.40608319260964
7.361 8.396691599144898
7.3615 8.389718523926186
7.362 8.384904894426317
7.3625 8.382145934666424
7.363 8.381095476511536
7.3635 8.381016168185498
7.364 8.381541069006463
7.3645 8.383364513934845
7.365 8.387601775668806
7.3655 8.394456205366204
7.366 8.40331844671685
7.3665 8.414083511353011
7.367 8.426112340592107
7.3675 8.43478405806812
7.368 8.433076659265149
7.3685 8.42047634503105
7.369 8.404845661154882
7.3695 8.392553382631098
7.37 8.383943375812613
7.3705 8.377526119999006
7.371 8.372907421302354
7.3715 8.370133896974014
7.372 8.369002402387792
7.3725 8.369294905275222
7.373 8.3709379178386
7.3735 8.373910902847333
7.374 8.378150780484086
7.3745 8.38370383256405
7.375 8.390833089808735
7.3755 8.3998289562006
7.376 8.40981461199995
7.3765 8.418028362691361
7.377 8.421901524712721
7.3775 8.420208964753845
7.378 8.412118133623766
7.3785 8.399161670345629
7.379 8.386203587817187
7.3795 8.376702143729615
7.38 8.370411988765055
7.3805 8.36610604969645
7.381 8.363356560068127
7.3815 8.362098271131392
7.382 8.362315321332055
7.3825 8.364303357572624
7.383 8.368694805161956
7.3835 8.375675496941234
7.384 8.384188997820498
7.3845 8.393213598031426
7.385 8.403720605946651
7.3855 8.416217950783542
7.386 8.425878750999365
7.3865 8.425590132372816
7.387 8.415671342902497
7.3875 8.40373550430778
7.388 8.394248094931262
7.3885 8.385425621381286
7.389 8.375487771940797
7.3895 8.365786687623338
7.39 8.358345543507776
7.3905 8.353723907379065
7.391 8.351362131362682
7.3915 8.350677449218088
7.392 8.351686170050497
7.3925 8.354974352800534
7.393 8.36073714393796
7.3935 8.367378248917921
7.394 8.372602064368039
7.3945 8.376468008260842
7.395 8.380739262470282
7.3955 8.38492699717168
7.396 8.384839768615734
7.3965 8.377391023367235
7.397 8.365400206697242
7.3975 8.354394861465195
7.398 8.34734472011417
7.3985 8.343910364300532
7.399 8.342103172355712
7.3995 8.340207812541697
7.4 8.3379810840323
7.4005 8.336221980815592
7.401 8.33580420051696
7.4015 8.337528060905653
7.402 8.342592318498681
7.4025 8.351962983181604
7.403 8.363774734951358
7.4035 8.372397261994161
7.404 8.3737234880937
7.4045 8.370379068847942
7.405 8.366757998793075
7.4055 8.36235196500908
7.406 8.354665324319694
7.4065 8.344666626444706
7.407 8.33560272307158
7.4075 8.329309121196648
7.408 8.325794163014676
7.4085 8.324651771283504
7.409 8.32544449336134
7.4095 8.327365166363961
7.41 8.329413816611739
7.4105 8.331194692859006
7.411 8.333534900044102
7.4115 8.338270029775328
7.412 8.347354702427541
7.4125 8.361170899358063
7.413 8.37521051951244
7.4135 8.380154626717317
7.414 8.372589361746984
7.4145 8.360147071172635
7.415 8.350046985222427
7.4155 8.342474707631537
7.416 8.335424763557564
7.4165 8.328454092974495
7.417 8.322119762765686
7.4175 8.317061954528363
7.418 8.31418208521381
7.4185 8.314381202773564
7.419 8.317786431138273
7.4195 8.323336410929418
7.42 8.32924154930807
7.4205 8.334372604611776
7.421 8.33909840390945
7.4215 8.344040271064856
7.422 8.348735645178309
7.4225 8.351980369051844
7.423 8.351320924770716
7.4235 8.344579012830122
7.424 8.333810407497598
7.4245 8.323628577410568
7.425 8.316405691951083
7.4255 8.311920177339099
7.426 8.309286274386288
7.4265 8.307701225263628
7.427 8.306596175104827
7.4275 8.306022988103813
7.428 8.306741522930569
7.4285 8.309988136279
7.429 8.317139963214352
7.4295 8.329071222607508
7.43 8.344911440256215
7.4305 8.361328255499233
7.431 8.37320572645968
7.4315 8.375995018402184
7.432 8.369074589026877
7.4325 8.357179565635182
7.433 8.345218478865954
7.4335 8.334066327772716
7.434 8.323847033771024
7.4345 8.316034464290663
7.435 8.311429030170984
7.4355 8.309389464754206
7.436 8.308879650265363
7.4365 8.309313773926053
7.437 8.310589662806645
7.4375 8.312765828543315
7.438 8.31624997468631
7.4385 8.322649793888194
7.439 8.334265443200898
7.4395 8.351115875939678
7.44 8.370196613238315
7.4405 8.387368911021087
7.441 8.39664387316275
7.4415 8.392881450387852
7.442 8.378579290347759
7.4425 8.362482595807071
7.443 8.350753081490684
7.4435 8.343730634066908
7.444 8.339588362646943
7.4445 8.337416094351726
7.445 8.337067119080789
7.4455 8.3382934336511
7.446 8.340779595794451
7.4465 8.344377760604203
7.447 8.34876759133786
7.4475 8.353547850435152
7.448 8.36093249233277
7.4485 8.378963088714729
7.449 8.414765792993945
7.4495 8.465078242891616
7.45 8.521813511372207
7.4505 8.56494990033334
7.451 8.561198408744486
7.4515 8.511739233500832
7.452 8.455731290536958
7.4525 8.41868559841003
7.453 8.400328254701583
7.4535 8.392036288713694
7.454 8.387831614424398
7.4545 8.38580208165265
7.455 8.385904603113215
7.4555 8.388295769337814
7.456 8.392756000900253
7.4565 8.398159862932184
7.457 8.40219981600688
7.4575 8.403525367455027
7.458 8.407979578199937
7.4585 8.427314386492723
7.459 8.463062298542082
7.4595 8.502924914855901
7.46 8.534945100204132
7.4605 8.546751032337843
7.461 8.52906772765346
7.4615 8.49381831787239
7.462 8.462965011965094
7.4625 8.445983508509775
7.463 8.440298898544428
7.4635 8.441119464709177
7.464 8.44655535486242
7.4645 8.458314008308106
7.465 8.47978263354362
7.4655 8.511164512569438
7.466 8.545064083576223
7.4665 8.570416978451478
7.467 8.581877968910904
7.4675 8.58265605372266
7.468 8.580480060307961
7.4685 8.57920443991967
7.469 8.572093654933083
7.4695 8.54989437178054
7.47 8.514404194754698
7.4705 8.478650152771324
7.471 8.453832940322643
7.4715 8.441929777671158
7.472 8.439187143454356
7.4725 8.441433480883207
7.473 8.446270654954835
7.4735 8.453094507285504
7.474 8.462806672345886
7.4745 8.478042961573825
7.475 8.50288837842155
7.4755 8.539376191471016
7.476 8.582159621647898
7.4765 8.621156861607853
7.477 8.650312469104945
7.4775 8.667511745719073
7.478 8.66775182611571
7.4785 8.644869253393098
7.479 8.59995810816145
7.4795 8.54456218130249
7.48 8.493942463455182
7.4805 8.457588563249223
7.481 8.438985901406314
7.4815 8.437750533985833
7.482 8.4497479173548
7.4825 8.469487604785462
7.483 8.493582324412978
7.4835 8.522092391361893
7.484 8.558054119671896
7.4845 8.606870508535215
7.485 8.671032093010927
7.4855 8.737112896806297
7.486 8.776703848534849
7.4865 8.776466552282232
7.487 8.747139954465501
7.4875 8.70014619538774
7.488 8.641971652225815
7.4885 8.582644377729777
7.489 8.534620399908137
7.4895 8.502802646633816
7.49 8.483299555783342
7.4905 8.471294098041499
7.491 8.464635295534782
7.4915 8.463044688968035
7.492 8.467462040170284
7.4925 8.479277610811385
7.493 8.49844879847459
7.4935 8.522395630556526
7.494 8.548449585397561
7.4945 8.575986140286764
7.495 8.603688175906191
7.4955 8.624840852073598
7.496 8.629086153920438
7.4965 8.611729396426869
7.497 8.579115906204434
7.4975 8.54273984086223
7.498 8.51192855857242
7.4985 8.490957176454307
7.499 8.478572765007504
7.4995 8.471567008222793
7.5 8.46784164506189
7.5005 8.466561385167116
7.501 8.467052043885841
7.5015 8.468349681722687
7.502 8.470388428560083
7.5025 8.476730663496623
7.503 8.49468054288542
7.5035 8.528588709142442
7.504 8.572715502843023
7.5045 8.61649739895787
7.505 8.65355794677882
7.5055 8.673040565420928
7.506 8.65712262968025
7.5065 8.605729989616245
7.507 8.544095286434247
7.5075 8.497065206064262
7.508 8.470007010933204
7.5085 8.455863835428945
7.509 8.447900687400223
7.5095 8.443035012837028
7.51 8.44035680631722
7.5105 8.439559253071605
7.511 8.440154842262265
7.5115 8.441626511998665
7.512 8.444279234997447
7.5125 8.449799892066624
7.513 8.461321082909825
7.5135 8.482231276058238
7.514 8.510597262932931
7.5145 8.537239928286668
7.515 8.552987968094664
7.5155 8.551104361068498
7.516 8.527737485877099
7.5165 8.491017828265127
7.517 8.458728920818173
7.5175 8.439750297304245
7.518 8.430893712120403
7.5185 8.426841013737919
7.519 8.424835611952092
7.5195 8.424290108613773
7.52 8.425582589868226
7.5205 8.429204728395026
7.521 8.435513808034154
7.5215 8.444882590172915
7.522 8.457075601183737
7.5225 8.471761066396995
7.523 8.492882886220466
7.5235 8.529025118951887
7.524 8.583273407748537
7.5245 8.638288848240107
7.525 8.65836311973466
7.5255 8.624050951471387
7.526 8.55664273563095
7.5265 8.495478128737515
7.527 8.458947630535812
7.5275 8.441780523013167
7.528 8.434001736985989
7.5285 8.430048134101197
7.529 8.428121974667109
7.5295 8.427946702884542
7.53 8.429577287536551
7.5305 8.433246493281773
7.531 8.439433082109614
7.5315 8.448410540957289
7.532 8.459609854139346
7.5325 8.473299861335887
7.533 8.492583957797502
7.5335 8.522178365019426
7.534 8.564115812083822
7.5345 8.60636528942909
7.535 8.622394334981552
7.5355 8.600228134358405
7.536 8.55739608585178
7.5365 8.517850797497642
7.537 8.492900169269523
7.5375 8.482194949047633
7.538 8.480412315661644
7.5385 8.483651444926528
7.539 8.492236377454715
7.5395 8.508875653440695
7.54 8.535787013187692
7.5405 8.572569479526186
7.541 8.60545106201579
7.5415 8.608791867916755
7.542 8.595678120578102
7.5425 8.609265481820247
7.543 8.638930147574987
7.5435 8.638866828997694
7.544 8.595431033850085
7.5445 8.53043810917704
7.545 8.473533902222693
7.5455 8.436910893973065
7.546 8.416860344451527
7.5465 8.40708874741368
7.547 8.403312723537352
7.5475 8.402990510083589
7.548 8.40490298838976
7.5485 8.40911856222782
7.549 8.417513535962806
7.5495 8.436204449589143
7.55 8.478843571746472
7.5505 8.556278183114413
7.551 8.645291013630084
7.5515 8.7002307518526
7.552 8.723135950271624
7.5525 8.748599699895626
7.553 8.7697486065182
7.5535 8.748194679215137
7.554 8.673184408056871
7.5545 8.583712515534463
7.555 8.516025341575395
7.5555 8.472811838655746
7.556 8.446851620908658
7.5565 8.433700380336179
7.557 8.42929903218595
7.5575 8.429577468764885
7.558 8.431760761795884
7.5585 8.435615857658794
7.559 8.444603381745067
7.5595 8.463563916150216
7.56 8.489041123580241
7.5605 8.50590019514451
7.561 8.506942872983936
7.5615 8.503350170820111
7.562 8.501415053672067
7.5625 8.49391996162142
7.563 8.477257200031383
7.5635 8.457369489320437
7.564 8.442049921474629
7.5645 8.43380498144809
7.565 8.430143398690438
7.5655 8.428443473798774
7.566 8.42842911157822
7.5665 8.43123649345472
7.567 8.437774640840741
7.5675 8.44784332178587
7.568 8.461077431466064
7.5685 8.479145196274365
7.569 8.504332619740728
7.5695 8.532575388905395
7.57 8.5529317388977
7.5705 8.558393573538316
7.571 8.55190876855866
7.5715 8.537649854169912
7.572 8.516132259168325
7.5725 8.49142711852304
7.573 8.470899802892957
7.5735 8.458478041770073
7.574 8.453116454900465
7.5745 8.451958039792858
7.575 8.452900140614185
7.5755 8.455042935789814
7.576 8.458247216832264
7.5765 8.462921462382218
7.577 8.470226064429268
7.5775 8.482404315846805
7.578 8.501447967052863
7.5785 8.52329527371288
7.579 8.536754068304019
7.5795 8.537832787691213
7.58 8.533887428333221
7.5805 8.529598269145596
7.581 8.523177635701812
7.5815 8.512480874356898
7.582 8.499668728914893
7.5825 8.488922153607136
7.583 8.482136192174762
7.5835 8.478915857854057
7.584 8.478134254910573
7.5845 8.478930518516806
7.585 8.48097034004678
7.5855 8.484377377802621
7.586 8.489765410393625
7.5865 8.499124093569675
7.587 8.517544137557232
7.5875 8.550466695295347
7.588 8.58930688028184
7.5885 8.609164446453777
7.589 8.603085687801181
7.5895 8.589963105700553
7.59 8.580636258119194
7.5905 8.570347325835543
7.591 8.553990699785738
7.5915 8.534744229116336
7.592 8.518758978853144
7.5925 8.508380189869937
7.593 8.502838664060627
7.5935 8.500652527939357
7.594 8.500705517502533
7.5945 8.502576604650931
7.595 8.506528236102882
7.5955 8.513667897086124
7.596 8.527326045841933
7.5965 8.555546327834092
7.597 8.604760790180295
7.5975 8.655262041315227
7.598 8.667641399615865
7.5985 8.642220830179985
7.599 8.615980703280885
7.5995 8.606260668370668
7.6 8.603176770434965
7.6005 8.592080017285463
7.601 8.571043162896936
7.6015 8.549160427229394
7.602 8.5341125734503
7.6025 8.52727930025639
7.603 8.526887669664285
7.6035 8.531602753215308
7.604 8.541742390974681
7.6045 8.559497048405737
7.605 8.58993936443792
7.6055 8.643678188878594
7.606 8.737337421739545
7.6065 8.865462318688719
7.607 8.951956482563245
7.6075 8.92239014903439
7.608 8.82159623205264
7.6085 8.729044482197947
7.609 8.668781594679837
7.6095 8.631998867330038
7.61 8.604131535103376
7.6105 8.578734883846993
7.611 8.558615841631203
7.6115 8.546940289560654
7.612 8.542753509262488
7.6125 8.543340152085301
7.613 8.547127679312227
7.6135 8.554343142267411
7.614 8.56677477362402
7.6145 8.58864980332619
7.615 8.631158278259909
7.6155 8.71760547935016
7.616 8.851986681601462
7.6165 8.949151369719173
7.617 8.918093958967921
7.6175 8.815908794927081
7.618 8.73432584230269
7.6185 8.683962599482856
7.619 8.64814887787343
7.6195 8.618666178182346
7.62 8.592797097486764
7.6205 8.57120418552511
7.621 8.556116625783472
7.6215 8.548697086369222
7.622 8.54799731159226
7.6225 8.5518752683415
7.623 8.5587301127169
7.6235 8.568533767162767
7.624 8.582897933950536
7.6245 8.60662127601009
7.625 8.649652878692388
7.6255 8.708952343042165
7.626 8.740469390397505
7.6265 8.714002990131297
7.627 8.668125374202196
7.6275 8.637623229065087
7.628 8.616339517209598
7.6285 8.59496461782357
7.629 8.575549656629383
7.6295 8.561364957145946
7.63 8.551918423574572
7.6305 8.545262632232669
7.631 8.540248980571691
7.6315 8.537459131210928
7.632 8.538889724576192
7.6325 8.546002598521076
7.633 8.558597054102249
7.6335 8.576464975434858
7.634 8.603196968655398
7.6345 8.646153248758049
7.635 8.692598705653799
7.6355 8.698230648028145
7.636 8.655479269580509
7.6365 8.610780613050002
7.637 8.58863762601644
7.6375 8.580161527832919
7.638 8.57410898492556
7.6385 8.566560633237023
7.639 8.558661144293469
7.6395 8.552980795304395
7.64 8.550707301897445
7.6405 8.551110002803087
7.641 8.552916536925048
7.6415 8.556361004202207
7.642 8.563520419289928
7.6425 8.57620943955621
7.643 8.594760709268284
7.6435 8.619658423988211
7.644 8.647969922348965
7.6445 8.659916697205736
7.645 8.636956224230238
7.6455 8.598793144397062
7.646 8.573476843722476
7.6465 8.563341644729023
7.647 8.560474103710648
7.6475 8.560601806882667
7.648 8.56236179870695
7.6485 8.565154422513322
7.649 8.568943051361531
7.6495 8.574529739378479
7.65 8.582938526950054
7.6505 8.593833592707293
7.651 8.605053861914348
7.6515 8.61541176716574
7.652 8.62872894557619
7.6525 8.658243640585313
7.653 8.725852906844592
7.6535 8.831797081596113
7.654 8.901568898672037
7.6545 8.854882792677602
7.655 8.745480725342206
7.6555 8.669132967841508
7.656 8.63840012020068
7.6565 8.627618631321196
7.657 8.622944170210738
7.6575 8.621475683770695
7.658 8.622979198174834
7.6585 8.627594009966662
7.659 8.635560834897229
7.6595 8.646004572648478
7.66 8.655527230113782
7.6605 8.660144555676053
7.661 8.655948840546175
7.6615 8.634399752996915
7.662 8.59693111121838
7.6625 8.590642234964099
7.663 8.659974234921789
7.6635 8.74034318713223
7.664 8.745851636480575
7.6645 8.704562516737413
7.665 8.672308544793692
7.6655 8.657864174755504
7.666 8.652407551451587
7.6665 8.650798362980781
7.667 8.651429204318665
7.6675 8.654197648217698
7.668 8.660453254280027
7.6685 8.672653977380653
7.669 8.690337748665913
7.6695 8.705668251054083
7.67 8.71106838103067
7.6705 8.709779405243546
7.671 8.708287579959668
7.6715 8.702439735142255
7.672 8.68110291223764
7.6725 8.653417927095154
7.673 8.645105901704534
7.6735 8.655442374809843
7.674 8.664638953009705
7.6745 8.667119924303757
7.675 8.667512657202797
7.6755 8.668227395637869
7.676 8.669364328695297
7.6765 8.671048426355965
7.677 8.673776740495333
7.6775 8.678661761660349
7.678 8.687991491754117
7.6785 8.703217457928437
7.679 8.719315787624238
7.6795 8.728096126818167
7.68 8.731097852400568
7.6805 8.737070950340359
7.681 8.748839032866323
7.6815 8.755606779333158
7.682 8.738505863527367
7.6825 8.700430381597466
7.683 8.672236409085235
7.6835 8.669746911475366
7.684 8.679926165448185
7.6845 8.688993633365056
7.685 8.694239452843918
7.6855 8.69736383653361
7.686 8.699898537048957
7.6865 8.702882307411906
7.687 8.70774816469365
7.6875 8.71781377406498
7.688 8.737725324111233
7.6885 8.76460664013681
7.689 8.783982059180067
7.6895 8.79223952884786
7.69 8.804085715061467
7.6905 8.825375548578299
7.691 8.840270793043958
7.6915 8.826502274135597
7.692 8.788882425105287
7.6925 8.754245058009465
7.693 8.73451599378278
7.6935 8.725497243180028
7.694 8.72212334491382
7.6945 8.721747953239232
7.695 8.722771584339414
7.6955 8.724386201583291
7.696 8.726764695610141
7.6965 8.731819270809018
7.697 8.746051860639446
7.6975 8.780176760773236
7.698 8.8284302787451
7.6985 8.852750234201972
7.699 8.835687670597144
7.6995 8.812369818017372
7.7 8.809059175722384
7.7005 8.814602652758305
7.701 8.808312286799515
7.7015 8.786910887173425
7.702 8.763815592431362
7.7025 8.748676346942132
7.703 8.741324759297834
7.7035 8.739107216845794
7.704 8.740416269700217
7.7045 8.744254900319634
7.705 8.749800934898298
7.7055 8.756766559090272
7.706 8.76634500274171
7.7065 8.78367180995342
7.707 8.818731571639104
7.7075 8.863048240308183
7.708 8.85782468015365
7.7085 8.77753252240454
7.709 8.716854208922042
7.7095 8.739885941359853
7.71 8.782671037470754
7.7105 8.787783057112788
7.711 8.766749413151617
7.7115 8.744499123500175
7.712 8.730260388519914
7.7125 8.723177487887904
7.713 8.721243494173764
7.7135 8.724054868474452
7.714 8.731626018071386
7.7145 8.743331856023753
7.715 8.758389750215768
7.7155 8.776995293525081
7.716 8.801912690630695
7.7165 8.838612998447749
7.717 8.880468101797474
7.7175 8.870468775677397
7.718 8.696754608830881
7.7185 8.343010666904405
7.719 8.0412663768119
7.7195 8.029157184345411
7.72 8.268653540190991
7.7205 8.52633485356944
7.721 8.65957575365226
7.7215 8.699950399004576
7.722 8.709395092328348
7.7225 8.716207548572106
7.723 8.730539989235455
7.7235 8.7578423489828
7.724 8.801073502005396
7.7245 8.861079816023507
7.725 8.934133575306438
7.7255 9.005887750253466
7.726 9.057625591544051
7.7265 9.07443055611016
7.727 9.04403367434096
7.7275 8.969262921121762
7.728 8.870146421683069
7.7285 8.759799379429735
7.729 8.655685921824778
7.7295 8.598859409933135
7.73 8.605987997884311
7.7305 8.642325874414956
7.731 8.670730111750887
7.7315 8.683840795047045
7.732 8.690100493541545
7.7325 8.698000629057303
7.733 8.712922213883795
7.7335 8.738245485460522
7.734 8.776079178280002
7.7345 8.824539716748015
7.735 8.875395430369318
7.7355 8.92180370506424
7.736 8.957842530839622
7.7365 8.964806479075337
7.737 8.92853736518249
7.7375 8.865197108757767
7.738 8.801282156673489
7.7385 8.749657191844525
7.739 8.713185518462472
7.7395 8.693187695902838
7.74 8.688517520811788
7.7405 8.693157676405017
7.741 8.700040421465792
7.7415 8.70671184459547
7.742 8.714960774121183
7.7425 8.725988585884908
7.743 8.738279978711779
7.7435 8.750573844898605
7.744 8.76353523218261
7.7445 8.77778836892974
7.745 8.79362262796345
7.7455 8.8096453231057
7.746 8.821019890927142
7.7465 8.822564893124545
7.747 8.812340315339123
7.7475 8.793128192163868
7.748 8.77183414550762
7.7485 8.755319498451483
7.749 8.746414260549956
7.7495 8.744095932350435
7.75 8.747113311454664
7.7505 8.757129457588904
7.751 8.781677127013042
7.7515 8.836372887013185
7.752 8.926014450514673
7.7525 9.004918533262837
7.753 9.010051593890905
7.7535 8.955017865899089
7.754 8.899273292709799
7.7545 8.864118163068985
7.755 8.842121732545634
7.7555 8.826003752000782
7.756 8.813021080976524
7.7565 8.802499222375376
7.757 8.79441641035008
7.7575 8.787379409670754
7.758 8.780052384032741
7.7585 8.77445039461402
7.759 8.774612693300382
7.7595 8.782452898860162
7.76 8.797804120502255
7.7605 8.827070751027994
7.761 8.901554901169733
7.7615 9.078529952178863
7.762 9.338168160921727
7.7625 9.491996081082716
7.763 9.41720109508365
7.7635 9.242021234382714
7.764 9.109637775468025
7.7645 9.02748873828829
7.765 8.97249627995003
7.7655 8.941952966289955
7.766 8.925940501822849
7.7665 8.913100426770919
7.767 8.903662036850301
7.7675 8.898559201875672
7.768 8.894911537580521
7.7685 8.893493037479585
7.769 8.898183548169444
7.7695 8.9102675060843
7.77 8.934235222186315
7.7705 8.999024668137684
7.771 9.165869127409989
7.7715 9.428634310763028
7.772 9.590211177547614
7.7725 9.486097143011408
7.773 9.242344314422523
7.7735 9.058428091395557
7.774 8.969920603601684
7.7745 8.927957131166929
7.775 8.90186531808626
7.7755 8.884529182812107
7.776 8.874187395898138
7.7765 8.869071166667203
7.777 8.86829502250013
7.7775 8.871933294885066
7.778 8.880259143335392
7.7785 8.893052948429686
7.779 8.909275638315231
7.7795 8.928860320030315
7.78 8.959267587605874
7.7805 9.024077157357878
7.781 9.147230625488719
7.7815 9.28177613072012
7.782 9.308642080600157
7.7825 9.209178436977966
7.783 9.094396727216816
7.7835 9.030410829023152
7.784 8.998921056272687
7.7845 8.976288750326534
7.785 8.959282012439898
7.7855 8.949240026360103
7.786 8.9454701909018
7.7865 8.946322145038414
7.787 8.950734311327748
7.7875 8.95894413153452
7.788 8.9718139034858
7.7885 8.9889172555707
7.789 9.007973115725493
7.7895 9.029356716364068
7.79 9.062513970823657
7.7905 9.122232677508611
7.791 9.195823877050413
7.7915 9.215838933447097
7.792 9.149941166417614
7.7925 9.067950532510823
7.793 9.025076835978785
7.7935 9.008571937918822
7.794 8.999522841300825
7.7945 8.993926601465718
7.795 8.991500855394923
7.7955 8.991622833565673
7.796 8.99366199446075
7.7965 8.997178207607954
7.797 9.00209804531663
7.7975 9.00898264326563
7.798 9.018640786388735
7.7985 9.031010626873174
7.799 9.04509104560209
7.7995 9.061279655301492
7.8 9.082804010844503
7.8005 9.11274817036846
7.801 9.142264970542355
7.8015 9.146444779081248
7.802 9.122270381816405
7.8025 9.095838022169596
7.803 9.076391146858507
7.8035 9.059833895908179
7.804 9.047737470516731
7.8045 9.041404094204607
7.805 9.03902003149827
7.8055 9.039000559209983
7.806 9.040807667770656
7.8065 9.044257536644126
7.807 9.049461747084548
7.8075 9.057152328309849
7.808 9.0679053432621
7.8085 9.080424510743883
7.809 9.091871641438923
7.8095 9.10017812782577
7.81 9.105072834847098
7.8105 9.108271078580932
7.811 9.109616130119862
7.8115 9.106222185928134
7.812 9.099324921410057
7.8125 9.09135823090468
7.813 9.082664386486124
7.8135 9.075246255428643
7.814 9.071430556900571
7.8145 9.071289912210746
7.815 9.073775460076314
7.8155 9.078414997642474
7.816 9.085900827191056
7.8165 9.098571988336383
7.817 9.121573886283604
7.8175 9.161991325148433
7.818 9.219437177624657
7.8185 9.278527017704777
7.819 9.324868875214237
7.8195 9.361492728771742
7.82 9.40288240375443
7.8205 9.445569894878004
7.821 9.4382549447691
7.8215 9.356626580393668
7.822 9.256567546765213
7.8225 9.187716811485055
7.823 9.151106013747638
7.8235 9.133587527400893
7.824 9.126312732534247
7.8245 9.124519806856265
7.825 9.125786658398168
7.8255 9.129856987499979
7.826 9.139203932985785
7.8265 9.158812816865266
7.827 9.193977395883396
7.8275 9.242933990099536
7.828 9.288213385829058
7.8285 9.306552577693447
7.829 9.290449285092917
7.8295 9.251052198944565
7.83 9.215127372702527
7.8305 9.207173166803864
7.831 9.21289426741176
7.8315 9.204784129295986
7.832 9.184775416501546
7.8325 9.16846246625614
7.833 9.163519703810964
7.8335 9.171070730612845
7.834 9.191900607486593
7.8345 9.229009785549495
7.835 9.290821499435589
7.8355 9.401047871548135
7.836 9.606389679342142
7.8365 9.93780667259992
7.837 10.308938584325274
7.8375 10.551086447683277
7.838 10.612456666675703
7.8385 10.570460373497644
7.839 10.518694401849876
7.8395 10.540258697810527
7.84 10.710998575847912
7.8405 10.970751903541798
7.841 11.091694129017808
7.8415 10.943191173553684
7.842 10.668294497459323
7.8425 10.470303913138244
7.843 10.3712322735359
7.8435 10.288418434159867
7.844 10.166143674255656
7.8445 10.020230926482922
7.845 9.902354130071158
7.8455 9.83950180243894
7.846 9.825652239814561
7.8465 9.843253635383617
7.847 9.875728554089564
7.8475 9.911865016597092
7.848 9.95320079559791
7.8485 10.01804960235748
7.849 10.12475750643952
7.8495 10.270081536203469
7.85 10.425757466955629
7.8505 10.451376957955938
7.851 10.148772054998945
7.8515 9.68727990423981
7.852 9.36507949004424
7.8525 9.208009608013858
7.853 9.138256109243299
7.8535 9.105872465834379
7.854 9.089974550021898
7.8545 9.082838212859068
7.855 9.081895288579597
7.8555 9.088718005014796
7.856 9.110873354714622
7.8565 9.154206606410133
7.857 9.20252800388362
7.8575 9.222995842711148
7.858 9.207360612124885
7.8585 9.173808804821066
7.859 9.135681409328791
7.8595 9.101802962321385
7.86 9.081471507620124
7.8605 9.074410965485358
7.861 9.072251258919275
7.8615 9.068996054457704
7.862 9.064230668015183
7.8625 9.061073774873092
7.863 9.064050099525508
7.8635 9.078012621400637
7.864 9.10831676996399
7.8645 9.157149473229763
7.865 9.217704783227449
7.8655 9.280714420658038
7.866 9.34825404769233
7.8665 9.414101193343656
7.867 9.438579083077853
7.8675 9.39340860244202
7.868 9.30508280860363
7.8685 9.21130666929214
7.869 9.130315224632172
7.8695 9.072247099663512
7.87 9.038306549377852
7.8705 9.020120361054394
7.871 9.008642509425256
7.8715 8.999670219185818
7.872 8.992787473616877
7.8725 8.988630429337297
7.873 8.987703125731253
7.8735 8.99033390725018
7.874 8.996407964130823
7.8745 9.004913550546997
7.875 9.013717435225269
7.8755 9.020282003287763
7.876 9.024253446565075
7.8765 9.028425960317266
7.877 9.034093009147627
7.8775 9.038112415125395
7.878 9.036638422124676
7.8785 9.028698128406075
7.879 9.016419039754973
7.8795 9.003430683283662
7.88 8.99230691456045
7.8805 8.983713488086101
7.881 8.97708158358652
7.8815 8.971553885976116
7.882 8.967224544181319
7.8825 8.965508971503754
7.883 8.967968006806204
7.8835 8.975024583407999
7.884 8.985000022935354
7.8845 8.993810380782937
7.885 8.996340251280765
7.8855 8.98985680362854
7.886 8.976600030112929
7.8865 8.961850119420374
7.887 8.949396942679185
7.8875 8.94034572538303
7.888 8.934161784386772
7.8885 8.929147011915857
7.889 8.923913318231753
7.8895 8.918883912883606
7.89 8.915478339358453
7.8905 8.914122810436107
7.891 8.914081984553617
7.8915 8.91485042704789
7.892 8.917193636462253
7.8925 8.923132778008641
7.893 8.935480307718974
7.8935 8.955988636636574
7.894 8.981227064675396
7.8945 9.000977452125996
7.895 9.002980878097448
7.8955 8.982055112876692
7.896 8.948241109473868
7.8965 8.917363814609898
7.897 8.89618890805576
7.8975 8.882806980079382
7.898 8.873169181027086
7.8985 8.865067076622937
7.899 8.858579980201634
7.8995 8.854299863903462
7.9 8.852239066832128
7.9005 8.851873776426375
7.901 8.852696793581691
7.9015 8.854722542522746
7.902 8.858604870521257
7.9025 8.865619872047544
7.903 8.876807394421862
7.9035 8.889223490001454
7.904 8.89390725334133
7.9045 8.886439493421014
7.905 8.877337649609418
7.9055 8.874889467214226
7.906 8.872584903385375
7.9065 8.865800231858293
7.907 8.856309239480913
7.9075 8.845740066287858
7.908 8.836138754904331
7.9085 8.829207357739294
7.909 8.825219724888436
7.9095 8.824207815070446
7.91 8.825918852050846
7.9105 8.829207750578112
7.911 8.832827676058974
7.9115 8.836220678810259
7.912 8.83939045603673
7.9125 8.842287638615433
7.913 8.84368466674828
7.9135 8.84065572927256
7.914 8.831072103278546
7.9145 8.817962655713787
7.915 8.807313163443398
7.9155 8.800695104932503
7.916 8.79563982514089
7.9165 8.790498952384956
7.917 8.785432331482815
7.9175 8.781198855264803
7.918 8.7782629602178
7.9185 8.776773505074763
7.919 8.777130806905395
7.9195 8.779877857111883
7.92 8.78475733263639
7.9205 8.790396810959388
7.921 8.795562197765184
7.9215 8.799671255469436
7.922 8.801713689976564
7.9225 8.799455047425118
7.923 8.791443442682352
7.9235 8.779002512317268
7.924 8.765349747985605
7.9245 8.754108375194756
7.925 8.747224254169334
7.9255 8.74319151231738
7.926 8.739500573841012
7.9265 8.735546017223358
7.927 8.732104062824023
7.9275 8.729951649280489
7.928 8.72975889717385
7.9285 8.732153094735159
7.929 8.737615987446771
7.9295 8.745972184523007
7.93 8.75478078817702
7.9305 8.759287384221041
7.931 8.757375916692952
7.9315 8.751811682125217
7.932 8.744783964093076
7.9325 8.735772535463903
7.933 8.725035715351856
7.9335 8.714420234430223
7.934 8.70536758630123
7.9345 8.69821314104263
7.935 8.692938662618266
7.9355 8.6895754379351
7.936 8.688048344349228
7.9365 8.688312895579879
7.937 8.69109223337937
7.9375 8.697862998238643
7.938 8.708814041503038
7.9385 8.720664299307524
7.939 8.73034868593687
7.9395 8.739242775716937
7.94 8.745932617494626
7.9405 8.744043645512628
7.941 8.733220732682978
7.9415 8.718563717248069
7.942 8.703222556625986
7.9425 8.688643640349271
7.943 8.676462909523837
7.9435 8.667184255827296
7.944 8.660054787829766
7.9445 8.654515933375999
7.945 8.650500875650197
7.9455 8.648059007837192
7.946 8.64755579166779
7.9465 8.650156757751253
7.947 8.657772857771784
7.9475 8.671748325121277
7.948 8.690306511895523
7.9485 8.707642115992778
7.949 8.717103149861165
7.9495 8.715856938091035
7.95 8.707023456820023
7.9505 8.696943155219211
7.951 8.689592633509305
7.9515 8.68289170597608
7.952 8.671268445887444
7.9525 8.654564438721726
7.953 8.639087407572484
7.9535 8.628955207154204
7.954 8.623729828645656
7.9545 8.621718729489151
7.955 8.622033717817734
7.9555 8.624523023843638
7.956 8.629399336325461
7.9565 8.63717859053033
7.957 8.648765227153907
7.9575 8.665072409897332
7.958 8.68539275401738
7.9585 8.703626237585693
7.959 8.709881445753842
7.9595 8.701327166827157
7.96 8.685245453779268
7.9605 8.669656281441855
7.961 8.656788856966733
7.9615 8.643734670902644
7.962 8.628600830745073
7.9625 8.614625239661875
7.963 8.605591140343416
7.9635 8.601518685490673
7.964 8.600487982369623
7.9645 8.601660659929143
7.965 8.605906510854014
7.9655 8.61415079927596
7.966 8.624994390729958
7.9665 8.634531628647126
7.967 8.64008399708271
7.9675 8.643083942632467
7.968 8.646671033174927
7.9685 8.652075171457296
7.969 8.658746785549047
7.9695 8.666875599259116
7.97 8.67798225904132
7.9705 8.691108765246215
7.971 8.699278897133558
7.9715 8.695256997656864
7.972 8.68196133476854
7.9725 8.670902391149165
7.973 8.670131516186599
7.9735 8.678166174887314
7.974 8.689370448615529
7.9745 8.701442349526724
7.975 8.715820573293962
7.9755 8.73003927458238
7.976 8.732676367407192
7.9765 8.713990242324668
7.977 8.681421371023243
7.9775 8.651729974813689
7.978 8.632680535092875
7.9785 8.62170602428323
7.979 8.614924681046913
7.9795 8.611547302077627
7.98 8.611840678993806
7.9805 8.615150201400029
7.981 8.621625498728585
7.9815 8.632712657141711
7.982 8.648610161001203
7.9825 8.668827265818392
7.983 8.698510764888306
7.9835 8.755032856751646
7.984 8.866231781171402
7.9845 9.057822980786918
7.985 9.336397396624028
7.9855 9.652955475945477
7.986 9.837219236314406
7.9865 9.684988940419883
7.987 9.252414351102855
7.9875 8.828566519453775
7.988 8.579005592783512
7.9885 8.48174778170756
7.989 8.473090610155774
7.9895 8.504634762382379
7.99 8.549649929291489
7.9905 8.631921539174721
7.991 8.810897896134167
7.9915 9.098814865240696
7.992 9.425168331963109
7.9925 9.701063338577233
7.993 9.881601782663692
7.9935 9.978237137250408
7.994 10.041870796733727
7.9945 10.119478504314523
7.995 10.197702242800409
7.9955 10.17193802245241
7.996 9.92807789184216
7.9965 9.514967896797382
7.997 9.126275155495359
7.9975 8.880387081459263
7.998 8.755942176633484
7.9985 8.694752363113407
7.999 8.661805799874474
7.9995 8.643083657597126
8.0 8.633789614320042
8.0005 8.632415099070124
8.001 8.638400033664555
8.0015 8.651408497797272
8.002 8.671634397926569
8.0025 8.69915680211322
8.003 8.730697009332674
8.0035 8.758825583945002
8.004 8.776669525170933
8.0045 8.78115166852349
8.005 8.774156334013577
8.0055 8.761892264655101
8.006 8.748966366422641
8.0065 8.734482639502348
8.007 8.718152174622864
8.0075 8.703239098771475
8.008 8.692355078406221
8.0085 8.686203975086487
8.009 8.685437820243044
8.0095 8.690662384783353
8.01 8.700178448814826
8.0105 8.710845266431269
8.011 8.723333032564396
8.0115 8.743217334083758
8.012 8.772255291639778
8.0125 8.801927109194464
8.013 8.816112638597447
8.0135 8.80138249267903
8.014 8.764476824057004
8.0145 8.729442450709923
8.015 8.708468930031477
8.0155 8.694393833940742
8.016 8.680039630305481
8.0165 8.666119878730571
8.017 8.655171240140993
8.0175 8.647938536817334
8.018 8.64387805370667
8.0185 8.642151416513743
8.019 8.641996705810575
8.0195 8.642811211578335
8.02 8.644261382071795
8.0205 8.646501596697723
8.021 8.65013035371217
8.0215 8.655586694393515
8.022 8.662497216920558
8.0225 8.669479343232203
8.023 8.67489892075004
8.0235 8.6776912213116
8.024 8.67691323419083
8.0245 8.672144373710998
8.025 8.665249230955526
8.0255 8.659119616542982
8.026 8.654991875240876
8.0265 8.65245564179027
8.027 8.650973672706899
8.0275 8.650466991705544
8.028 8.651170985842489
8.0285 8.653368728723036
8.029 8.657146659812481
8.0295 8.66231597213127
8.03 8.668856240351898
8.0305 8.677090522820277
8.031 8.686566972739874
8.0315 8.694811841016675
8.032 8.697836032283268
8.0325 8.693718862518823
8.033 8.685832349362103
8.0335 8.678320597429066
8.034 8.671360527953118
8.0345 8.663518462859175
8.035 8.655277558633541
8.0355 8.64829623331636
8.036 8.643304608141955
8.0365 8.639969791768722
8.037 8.637794978669495
8.0375 8.636575817005335
8.038 8.636421554144425
8.0385 8.637678413298419
8.039 8.641057651262246
8.0395 8.648527069346502
8.04 8.66461537715198
8.0405 8.693971359123603
8.041 8.732404652270828
8.0415 8.764223118431014
8.042 8.7777346169305
8.0425 8.77521977435948
8.043 8.760105045765451
8.0435 8.734669304491659
8.044 8.708188050678393
8.0445 8.686817534394526
8.045 8.668216030583901
8.0455 8.650705714551018
8.046 8.636244269487934
8.0465 8.626156405685064
8.047 8.61994957210264
8.0475 8.616977567437866
8.048 8.617422044316543
8.0485 8.622502433043563
8.049 8.635266760893304
8.0495 8.661633355890997
8.05 8.706304963279935
8.0505 8.761262682919432
8.051 8.8024636361098
8.0515 8.808383117284622
8.052 8.780304269179902
8.0525 8.73918248692185
8.053 8.703993999517857
8.0535 8.681081515286303
8.054 8.67085384283846
8.0545 8.669383490816612
8.055 8.667481179552896
8.0555 8.659438147245977
8.056 8.65089812501098
8.0565 8.65370848249274
8.057 8.677234056416188
8.0575 8.727329488476832
8.058 8.811308953603897
8.0585 8.944297851334978
8.059 9.141549062853832
8.0595 9.36683013562295
8.06 9.503960502420975
8.0605 9.460151437570728
8.061 9.260992532802378
8.0615 9.009521045194878
8.062 8.799673962885509
8.0625 8.666686960390274
8.063 8.594827996535395
8.0635 8.558585706520928
8.064 8.542195860740618
8.0645 8.536696002804204
8.065 8.535215076659957
8.0655 8.532770871231081
8.066 8.528610592770773
8.0665 8.527061229256232
8.067 8.536021518673001
8.0675 8.566489721498664
8.068 8.634312434015358
8.0685 8.757077482133438
8.069 8.934199933469161
8.0695 9.124250796660787
8.07 9.266364267853016
8.0705 9.314538187762347
8.071 9.229594563078452
8.0715 9.019552784734971
8.072 8.785757331958804
8.0725 8.623107197346515
8.073 8.53921867965765
8.0735 8.503297071605628
8.074 8.493979772493185
8.0745 8.501464010477305
8.075 8.517481604297378
8.0755 8.532104972531277
8.076 8.541179435976728
8.0765 8.556336244433032
8.077 8.601447424055282
8.0775 8.696445725813765
8.078 8.844610968139959
8.0785 9.019919439160033
8.079 9.161666702464577
8.0795 9.204668230921817
8.08 9.125965164883391
8.0805 8.959920144693529
8.081 8.771053346671481
8.0815 8.613431514591381
8.082 8.511424269848005
8.0825 8.458253513328982
8.083 8.434370079037988
8.0835 8.426530827536853
8.084 8.430641247853723
8.0845 8.448536755907154
8.085 8.483864104149609
8.0855 8.536486706152258
8.086 8.604749495091875
8.0865 8.709550355260069
8.087 8.907116239867372
8.0875 9.213944594991643
8.088 9.535357293018007
8.0885 9.779157083815834
8.089 9.934929091913824
8.0895 9.999797936727914
8.09 9.957121964072085
8.0905 9.777837373744275
8.091 9.427043069988406
8.0915 9.002161775016626
8.092 8.681305877674864
8.0925 8.520019741072856
8.093 8.460101859247834
8.0935 8.442903991398284
8.094 8.442291939820068
8.0945 8.45063046415689
8.095 8.46528948936385
8.0955 8.48338730352109
8.096 8.50488761944347
8.0965 8.541762293693806
8.097 8.620267876422089
8.0975 8.758138717811656
8.098 8.916429089888814
8.0985 9.00061981540331
8.099 8.959215024534076
8.0995 8.839257400010704
8.1 8.718534296291677
8.1005 8.631010333863808
8.101 8.566068356562704
8.1015 8.512692801685178
8.102 8.475204085222627
8.1025 8.455625089949757
8.103 8.448304582751293
8.1035 8.447410811668101
8.104 8.450269279727157
8.1045 8.456054281327178
8.105 8.463915190370669
8.1055 8.472592055301186
8.106 8.48221553359034
8.1065 8.495246043528182
8.107 8.514034168451213
8.1075 8.538222866138453
8.108 8.562491812876798
8.1085 8.573826889263865
8.109 8.560932175572786
8.1095 8.531437395520692
8.11 8.503595356899856
8.1105 8.485164595800414
8.111 8.473197819845167
8.1115 8.464453592345984
8.112 8.458297933290817
8.1125 8.454683865953749
8.113 8.45321956366348
8.1135 8.453647894703236
8.114 8.456113549408235
8.1145 8.46060073342541
8.115 8.46631099201865
8.1155 8.472500727373516
8.116 8.479555592827674
8.1165 8.487150378295384
8.117 8.493214404141236
8.1175 8.497384434346786
8.118 8.501136688045792
8.1185 8.502233750253383
8.119 8.495484166383585
8.1195 8.480988086166958
8.12 8.465332098392336
8.1205 8.453800125319889
8.121 8.446782758445307
8.1215 8.442566310601377
8.122 8.439882246443561
8.1225 8.438355395293174
8.123 8.438317249319718
8.1235 8.440710568096945
8.124 8.446603524536362
8.1245 8.455577933205666
8.125 8.465328872491893
8.1255 8.474410985657135
8.126 8.481894226577916
8.1265 8.48296430535371
8.127 8.47240558020914
8.1275 8.45500470173509
8.128 8.442262463417185
8.1285 8.437120341944658
8.129 8.433907420546907
8.1295 8.429031502783422
8.13 8.4231869288086
8.1305 8.41784725474121
8.131 8.4135787770391
8.1315 8.41033993162531
8.132 8.408040537129638
8.1325 8.406988927157629
8.133 8.408466052427064
8.1335 8.415163184870371
8.134 8.428429461253211
8.1345 8.442904048894006
8.135 8.451094699697043
8.1355 8.453611043052371
8.136 8.45305132534518
8.1365 8.447413034023294
8.137 8.435998268369362
8.1375 8.42190538485083
8.138 8.4083161669411
8.1385 8.396533139325808
8.139 8.386806780370923
8.1395 8.378983008552968
8.14 8.372723329335864
8.1405 8.367843274341412
8.141 8.364697830492748
8.1415 8.364609215684917
8.142 8.37076630472406
8.1425 8.391202194848521
8.143 8.447177505100006
8.1435 8.575733430638865
8.144 8.771702542705155
8.1445 8.922938069454952
8.145 8.948084132063984
8.1455 8.911822323383342
8.146 8.871731282684701
8.1465 8.815883596519472
8.147 8.737861549932196
8.1475 8.651441721635594
8.148 8.574677508437729
8.1485 8.518619200913891
8.149 8.481593851421328
8.1495 8.456660765870213
8.15 8.439223029932267
8.1505 8.428486471335814
8.151 8.426255733361513
8.1515 8.43640682161704
8.152 8.466297670322591
8.1525 8.539035787372347
8.153 8.710780743128412
8.1535 8.989283429041441
8.154 9.166144515012233
8.1545 9.03332775815471
8.155 8.739393452665889
8.1555 8.528808305069434
8.156 8.42140459954337
8.1565 8.36004559529978
8.157 8.321494733428239
8.1575 8.297709356785209
8.158 8.28315510572609
8.1585 8.273895412326329
8.159 8.267561371662527
8.1595 8.26294843472506
8.16 8.259582331432366
8.1605 8.257433614027144
8.161 8.256997518151522
8.1615 8.2598295142243
8.162 8.269964352617533
8.1625 8.2992012537012
8.163 8.381264399294595
8.1635 8.557441055719673
8.164 8.753992772514335
8.1645 8.783867189790938
8.165 8.642252540546496
8.1655 8.505790837370126
8.166 8.445288768417376
8.1665 8.423878265762808
8.167 8.412278618733056
8.1675 8.401126256562838
8.168 8.388717897095903
8.1685 8.376612171409615
8.169 8.368691186111864
8.1695 8.370196453354838
8.17 8.385611958912092
8.1705 8.414764016381772
8.171 8.451629998231743
8.1715 8.489873349168276
8.172 8.530260267000346
8.1725 8.592531990749661
8.173 8.709596969657737
8.1735 8.818207544108772
8.174 8.750980489808908
8.1745 8.522272522224677
[truncated: 1,696,849 more chars]
