# Supplementary material for: Distinct solvation patterns of OH− versus H3O+ charge defects at electrified gold/water interfaces govern their properties
Source: Nat Commun. 2025 Sep 19;16:8325. doi: 10.1038/s41467-025-63832-1 (PMC12449469; doi:10.1038/s41467-025-63832-1)
Supplement: Supplementary file 4 — Source Data [file 41467_2025_63832_MOESM4_ESM.zip › data/fig1/panel_d/hclo4_v0_mass_density_H.dat]

-7.7 0.0
-7.5998554 0.0
-7.499711 0.0
-7.3995667 0.0
-7.2994223 0.0
-7.1992784 0.0
-7.099134 0.0
-6.9989896 0.0
-6.898845 0.0
-6.798701 0.0
-6.6985564 0.0
-6.598412 0.0
-6.498268 0.0
-6.3981237 0.0
-6.2979794 0.0
-6.197835 0.0
-6.0976906 0.0
-5.997546 0.0
-5.897402 0.0
-5.7972574 0.0
-5.697113 0.0
-5.5969687 0.0
-5.4968243 0.0
-5.39668 0.0
-5.296536 0.0
-5.1963916 0.0
-5.096247 0.0
-4.996103 0.0
-4.895959 0.0
-4.7958145 0.0
-4.69567 0.0
-4.5955257 0.0
-4.4953814 0.0
-4.395237 0.0
-4.2950926 0.0
-4.194948 0.0
-4.094804 0.0
-3.9946597 0.0
-3.8945153 0.0
-3.794371 0.0
-3.6942267 0.0
-3.5940824 0.0
-3.493938 0.0
-3.3937936 0.0
-3.2936492 0.0
-3.1935048 0.0
-3.0933604 0.0
-2.9932165 0.0
-2.8930721 0.0
-2.7929277 0.0
-2.6927834 0.0
-2.592639 0.0
-2.4924946 0.0
-2.3923502 0.0
-2.2922058 0.0
-2.192062 0.0
-2.0919175 0.0
-1.9917731 0.0
-1.8916287 0.0
-1.7914844 0.0
-1.69134 0.0
-1.5911956 0.0
-1.4910512 0.0
-1.3909068 0.0
-1.2907629 0.0
-1.1906185 0.0
-1.0904741 0.0
-0.99032974 0.0
-0.89018536 0.0
-0.79004097 0.0
-0.6898966 0.0
-0.5897522 0.0
-0.4896083 0.0
-0.3894639 0.0
-0.28931952 0.0
-0.18917513 0.0
-0.08903074 0.0
0.011113644 0.0
0.11125803 0.0
0.21140242 0.0
0.31154633 0.0
0.4116907 0.0
0.5118351 0.0
0.6119795 0.0
0.7121239 0.0
0.81226826 0.0
0.91241264 0.0
1.012557 0.0
1.1127014 0.0
1.2128458 1.3989824016129064e-05
1.3129902 6.528584540860232e-05
1.4131346 0.00038472016044354936
1.513279 0.0015971715751747352
1.6134233 0.004772861626836033
1.7135668 0.012653795822588743
1.8137112 0.027177564788666737
1.9138556 0.04591227078359957
2.014 0.06780634536884156
2.1141443 0.09511914512299754
2.2142887 0.12487783244264013
2.314433 0.14911520255058372
2.4145775 0.16899707411483914
2.5147219 0.18485220799978544
2.6148663 0.19465674299775587
2.7150106 0.19436761996808918
2.815155 0.19045746415558115
2.9152994 0.18245295318101928
3.0154438 0.17204452411301924
3.1155882 0.15880781895642515
3.2157326 0.14666698334776115
3.315876 0.13585751265796542
3.4160204 0.1282190687451589
3.5161648 0.1218093977084358
3.6163092 0.11711581175102449
3.7164536 0.11145226466182821
3.816598 0.10569545207919112
3.9167423 0.09712202159464005
4.0168867 0.09219527190362657
4.117031 0.08889600507315613
4.2171755 0.08582523870161582
4.31732 0.08457548108950828
4.4174643 0.08665763323057549
4.5176086 0.08947425113248948
4.617753 0.09172194952441422
4.7178974 0.09363156050261583
4.818042 0.09421446983662121
4.918186 0.09053281448304323
5.0183296 0.08895662764389269
5.118474 0.09141184175872337
5.2186184 0.09286445181906476
5.318763 0.09874484118051101
5.418907 0.10601022311955403
5.5190516 0.11459531179078525
5.619196 0.12189566828986859
5.7193403 0.12725377088804601
5.8194847 0.13423469307209443
5.919629 0.13916144276310788
6.0197735 0.14333973686925847
6.119918 0.14112934467471003
6.2200623 0.1381751601699708
6.3202066 0.13485957187814818
6.420351 0.13222948496311596
6.5204954 0.12897918251670193
6.62064 0.12553302253406212
6.720783 0.11951040329511857
6.8209276 0.11669611703054061
6.921072 0.11347845750683092
7.0212164 0.11041701768463469
7.121361 0.10789884936173144
7.221505 0.1060382027675863
7.3216496 0.10396537717586317
7.421794 0.10300241095608628
7.5219383 0.10167337767455402
7.6220827 0.09991065984852175
7.722227 0.09949096512803789
7.8223715 0.10117207564730939
7.922516 0.10309334481219112
8.02266 0.10362962139947608
8.122805 0.10273194102510778
8.222949 0.10621540720512392
8.323092 0.11095562590925566
8.423238 0.11143127992580404
8.523381 0.11147558103518845
8.623527 0.1142152549050137
8.72367 0.11556294128523417
8.823815 0.11557226783457825
8.923959 0.11620880482731209
9.024104 0.11742591951671535
9.124248 0.1171927557831132
9.224393 0.11858707491005407
9.324536 0.11993476129027449
9.42468 0.11803214522408095
9.524825 0.11802048703740084
9.624969 0.1189158357744331
9.725114 0.11760778722892502
9.825257 0.11720907724446537
9.925403 0.11726270490319386
10.025546 0.1148657817217637
10.125691 0.11392380023801105
10.225835 0.11095795754659168
10.32598 0.10880585628544384
10.426124 0.10864031003458628
10.526269 0.10712008249150028
10.626412 0.1085656976398336
10.726558 0.11086469205315082
10.826701 0.1132499570479008
10.9268465 0.11369763141641695
11.02699 0.1140706933901804
11.127133 0.11177403061419922
11.227279 0.11013488956697609
11.327422 0.1096475773637476
11.4275675 0.11094863099724758
11.527711 0.11190926557968846
11.627856 0.11131936133367502
11.728 0.10977348577989274
11.828145 0.10908565276576641
11.928288 0.11071779890098146
12.028434 0.11151988214457287
12.128577 0.11399374935809169
12.228723 0.11573315081076374
12.328866 0.11466059763619384
12.429011 0.1141569639716132
12.529155 0.11435748478251104
12.629298 0.1146675925482019
12.729444 0.1154883288904815
12.829587 0.11584040612822073
12.929732 0.11795753282932826
13.029876 0.11812307908018578
13.130021 0.11765208833830945
13.230165 0.11633704488079331
13.33031 0.11424090291570996
13.430453 0.1126064251431589
13.530599 0.11031442564184972
13.630742 0.11036339002590621
13.730887 0.10865663149593847
13.831031 0.1081529978313578
13.931176 0.10914394369916697
14.03132 0.10840015138897609
14.131465 0.10964990900108362
14.231608 0.10944006164084166
14.331752 0.11178568880087933
14.431897 0.11109785578675296
14.532041 0.10982245016394922
14.632186 0.10902036692035781
14.732329 0.10852605980512126
14.832475 0.1086286518479062
14.932618 0.10916726007252717
15.0327635 0.11019784377504868
15.132907 0.11341550329875837
15.233052 0.11411499449956479
15.333196 0.11631839178210514
15.433341 0.11739327659401107
15.533484 0.11715078631106482
15.63363 0.1149567155778686
15.733773 0.11351343206687124
15.833919 0.11300979840229063
15.934062 0.11236393486021264
16.034206 0.11273699683397612
16.13435 0.11320798757585245
16.234493 0.11231497047615621
16.33464 0.11162946909936589
16.434784 0.10923954082994383
16.534927 0.11087868187716694
16.63507 0.1112517438509304
16.735218 0.11336187564002986
16.835361 0.1157191609867476
16.935505 0.11447406664931215
17.035648 0.11441810735324762
17.135796 0.11557926274658632
17.235939 0.11686166328139815
17.336082 0.1158380744908847
17.436226 0.11530646117827179
17.536373 0.11547667070380138
17.636517 0.1147748478656589
17.73666 0.11307741588503524
17.836803 0.11320798757585245
17.936947 0.11276730811934438
18.037094 0.11430618876111856
18.137238 0.11627642231005675
18.237381 0.11437380624386319
18.337524 0.11476785295365083
18.437672 0.11480049587635514
18.537815 0.11400773918210778
18.637959 0.11204450054517771
18.738102 0.11218206714800297
18.83825 0.11229165410279597
18.938393 0.11172739786747879
19.038536 0.11135433589371532
19.13868 0.11274632338332018
19.238827 0.11241056760693308
19.33897 0.11289088489815352
19.439114 0.1114359432004761
19.539257 0.10968022028645188
19.6394 0.11061753849553253
19.739548 0.10978980724124492
19.839691 0.11042401259664274
19.939835 0.11247818508967773
20.039978 0.11245486871631749
20.140125 0.11198154633710511
20.240269 0.11099060046929599
20.340412 0.10817165093004598
20.440556 0.10656515280552716
20.540703 0.10576773283660779
20.640846 0.10618742755709168
20.74099 0.10730195020370996
20.841133 0.10915793352318306
20.94128 0.10996934331611857
21.041424 0.11288622162348147
21.141567 0.11282326741540889
21.24171 0.11603393202711051
21.341854 0.11673575486525298
21.442001 0.11664482100914815
21.542145 0.11961066370056753
21.642288 0.12110757487029333
21.742432 0.12326433940611321
21.842579 0.12529519552578797
21.942722 0.12432523439400302
22.042866 0.1246376737970299
22.14301 0.12339724273426643
22.243156 0.12115653925434976
22.3433 0.11948242364708632
22.443443 0.11901143290520998
22.543587 0.11655621879037932
22.643734 0.11515490475143038
22.743877 0.11083671240511857
22.84402 0.10807372216193305
22.944164 0.10540632904952447
23.044308 0.10286950762793305
23.144455 0.10034434439302176
23.244598 0.0978331709821266
23.344742 0.09619869320957551
23.444885 0.0936711983373282
23.545033 0.0918501895778954
23.645176 0.08975404761281207
23.74532 0.09091053973147871
23.845463 0.0897050832287556
23.94561 0.09094085101684701
24.045753 0.09001752263178248
24.145897 0.09011311976255938
24.24604 0.09138852538536313
24.346184 0.09497691524550025
24.446331 0.09874017790583896
24.546474 0.10495865468100833
24.646618 0.11192092376636854
24.746761 0.11743990934073147
24.846905 0.12395450405757559
24.947052 0.13110563576715356
25.047195 0.13575492061518046
25.147339 0.14230215825472886
25.247482 0.14509779142061865
25.34763 0.14660402913968854
25.447773 0.14503017393787404
25.547916 0.1405394404286966
25.64806 0.1324766385207342
25.748207 0.12038943057079869
25.84835 0.10631799924790887
25.948494 0.09167998005236581
26.048637 0.07535851870021525
26.148785 0.060317126245540476
26.248928 0.04907163937390873
26.349072 0.03842538329763451
26.449215 0.031146011534575347
26.549358 0.025405520413290385
26.649506 0.02056737294104575
26.74965 0.0154890668231909
26.849792 0.010744184844387125
26.949936 0.006547237639548405
27.050083 0.0031220623929328036
27.150227 0.0014199671376371001
27.25037 0.0004756540165483883
27.350513 8.627058143279592e-05
27.45066 4.663274672043023e-06
27.550804 0.0
27.650948 0.0
27.751091 0.0
27.851238 0.0
27.951382 0.0
28.051525 0.0
28.151669 0.0
28.251812 0.0
28.35196 0.0
28.452103 0.0
28.552246 0.0
28.65239 0.0
28.752537 0.0
28.85268 0.0
28.952824 0.0
29.052967 0.0
29.153114 0.0
29.253258 0.0
29.353401 0.0
29.453545 0.0
29.553692 0.0
29.653835 0.0
29.753979 0.0
29.854122 0.0
29.954266 0.0
30.054413 0.0
30.154556 0.0
30.2547 0.0
30.354843 0.0
30.45499 0.0
30.555134 0.0
30.655277 0.0
30.75542 0.0
30.855568 0.0
30.955711 0.0
31.055855 0.0
31.155998 0.0
31.256142 0.0
31.356289 0.0
31.456432 0.0
31.556576 0.0
31.65672 0.0
31.756866 0.0
31.85701 0.0
31.957153 0.0
32.057297 0.0
32.157444 0.0
32.257587 0.0
32.35773 0.0
32.457874 0.0
32.55802 0.0
32.658165 0.0
32.75831 0.0
32.85845 0.0
32.958595 0.0
33.058743 0.0
33.158886 0.0
33.25903 0.0
33.359173 0.0
33.45932 0.0
33.559464 0.0
33.659607 0.0
33.75975 0.0
33.859898 0.0
33.96004 0.0
34.060184 0.0
34.160328 0.0
34.260475 0.0
34.36062 0.0
34.460762 0.0
34.560905 0.0
34.66105 0.0
34.761196 0.0
34.86134 0.0
34.961483 0.0
35.061626 0.0
35.161774 0.0
35.261917 0.0
35.36206 0.0
35.462204 0.0
35.56235 0.0
35.662495 0.0
35.762638 0.0
35.86278 0.0
35.96293 0.0
36.063072 0.0
36.163216 0.0
36.26336 0.0
36.363503 0.0
36.46365 0.0
36.563793 0.0
36.663937 0.0
36.76408 0.0
36.864227 0.0
36.96437 0.0
37.064514 0.0
37.164658 0.0
37.264805 0.0
37.36495 0.0
37.46509 0.0
37.565235 0.0
37.665382 0.0
37.765526 0.0
37.86567 0.0
37.965813 0.0
38.065956 0.0
38.166103 0.0
38.266247 0.0
38.36639 0.0
38.466534 0.0
38.56668 0.0
38.666824 0.0
38.766968 0.0
38.86711 0.0
38.96726 0.0
39.0674 0.0
39.167545 0.0
39.26769 0.0
39.367836 0.0
39.46798 0.0
39.568123 0.0
39.668266 0.0
39.76841 0.0
39.868557 0.0
39.9687 0.0
40.068844 0.0
40.168987 0.0
40.269135 0.0
40.369278 0.0
40.46942 0.0
40.569565 0.0
40.669712 0.0
40.769855 0.0
