# Supplementary material for: Distinct solvation patterns of OH− versus H3O+ charge defects at electrified gold/water interfaces govern their properties
Source: Nat Commun. 2025 Sep 19;16:8325. doi: 10.1038/s41467-025-63832-1 (PMC12449469; doi:10.1038/s41467-025-63832-1)
Supplement: Supplementary file 4 — Source Data [file 41467_2025_63832_MOESM4_ESM.zip › data/fig1/panel_d/hclo4_v0_mass_density_O.dat]

-7.7 0.0
-7.5998554 0.0
-7.499711 0.0
-7.3995667 0.0
-7.2994223 0.0
-7.1992784 0.0
-7.099134 0.0
-6.9989896 0.0
-6.898845 0.0
-6.798701 0.0
-6.6985564 0.0
-6.598412 0.0
-6.498268 0.0
-6.3981237 0.0
-6.2979794 0.0
-6.197835 0.0
-6.0976906 0.0
-5.997546 0.0
-5.897402 0.0
-5.7972574 0.0
-5.697113 0.0
-5.5969687 0.0
-5.4968243 0.0
-5.39668 0.0
-5.296536 0.0
-5.1963916 0.0
-5.096247 0.0
-4.996103 0.0
-4.895959 0.0
-4.7958145 0.0
-4.69567 0.0
-4.5955257 0.0
-4.4953814 0.0
-4.395237 0.0
-4.2950926 0.0
-4.194948 0.0
-4.094804 0.0
-3.9946597 0.0
-3.8945153 0.0
-3.794371 0.0
-3.6942267 0.0
-3.5940824 0.0
-3.493938 0.0
-3.3937936 0.0
-3.2936492 0.0
-3.1935048 0.0
-3.0933604 0.0
-2.9932165 0.0
-2.8930721 0.0
-2.7929277 0.0
-2.6927834 0.0
-2.592639 0.0
-2.4924946 0.0
-2.3923502 0.0
-2.2922058 0.0
-2.192062 0.0
-2.0919175 0.0
-1.9917731 0.0
-1.8916287 0.0
-1.7914844 0.0
-1.69134 0.0
-1.5911956 0.0
-1.4910512 0.0
-1.3909068 0.0
-1.2907629 0.0
-1.1906185 0.0
-1.0904741 0.0
-0.99032974 0.0
-0.89018536 0.0
-0.79004097 0.0
-0.6898966 0.0
-0.5897522 0.0
-0.4896083 0.0
-0.3894639 0.0
-0.28931952 0.0
-0.18917513 0.0
-0.08903074 0.0
0.011113644 0.0
0.11125803 0.0
0.21140242 0.0
0.31154633 0.0
0.4116907 0.0
0.5118351 0.0
0.6119795 0.0
0.7121239 0.0
0.81226826 0.0
0.91241264 0.0
1.012557 0.0
1.1127014 0.0
1.2128458 0.0
1.3129902 0.0
1.4131346 3.730386573900816e-05
1.513279 0.0008206850462581793
1.6134233 0.0029843092591206534
1.7135668 0.008803712314405927
1.8137112 0.032678186387371154
1.9138556 0.11851438145282889
2.014 0.2638129385062657
2.1141443 0.47603463069548313
2.2142887 0.7053041895274273
2.314433 0.896038855050976
2.4145775 1.0442098097663164
2.5147219 1.220060232860001
2.6148663 1.4609312939367767
2.7150106 1.7621973136450066
2.815155 2.0089996893742845
2.9152994 2.2288686740399988
3.0154438 2.2622929377421497
3.1155882 2.156909517029452
3.2157326 1.8867549213475547
3.315876 1.5583689912470657
3.4160204 1.2833275891533586
3.5161648 1.0615188034692162
3.6163092 0.8680982596124589
3.7164536 0.7299993486466508
3.816598 0.6612856279553977
3.9167423 0.5900725482596312
4.0168867 0.5492248152754172
4.117031 0.502669590833135
4.2171755 0.4721923325243653
4.31732 0.43850694176204097
4.4174643 0.4146324676890757
4.5176086 0.4289198482671159
4.617753 0.44029752731751337
4.7178974 0.45462221176129247
4.818042 0.49520881768533337
4.918186 0.5596698976823395
5.0183296 0.6387540930490369
5.118474 0.7604019992239422
5.2186184 0.8946959158843717
5.318763 1.052006317705769
5.418907 1.160485959274805
5.5190516 1.2271852712161515
5.619196 1.2970927156110528
5.7193403 1.3052622622078958
5.8194847 1.2148376916565398
5.919629 1.1863748420976767
6.0197735 1.1406029988359137
6.119918 1.0774102502740335
6.2200623 1.0242522415959467
6.3202066 0.9997062979396796
6.420351 0.9602388079878091
6.5204954 0.9158845116241282
6.62064 0.9164067657444744
6.720783 0.9008510537313079
6.8209276 0.8913012641021221
6.921072 0.8657854199366403
7.0212164 0.8667180165801154
7.121361 0.8285561619291103
7.221505 0.8087851130874361
7.3216496 0.8054277651709252
7.421794 0.7729360981122491
7.5219383 0.7522324526270996
7.6220827 0.7693549270013044
7.722227 0.754060342048311
7.8223715 0.782038241352567
7.922516 0.7961391026019121
8.02266 0.8044205607959721
8.122805 0.8370241394518652
8.222949 0.8291530237809343
8.323092 0.8801847121118975
8.423238 0.8944720926899377
8.523381 0.8876827891254381
8.623527 0.9167051966703865
8.72367 0.9075657495643294
8.823815 0.9451680462292497
8.923959 0.9595673384045069
9.024104 0.9445711843774258
9.124248 0.9559861672935623
9.224393 0.9881420995605871
9.324536 0.9994451708795066
9.42468 0.9872095029171118
9.524825 0.9757199122694972
9.624969 0.9809424534729585
9.725114 0.9495325985207136
9.825257 0.9577767528490344
9.925403 0.9350586986139786
10.025546 0.9192045556749
10.125691 0.9175258817166447
10.225835 0.9342007097019814
10.32598 0.9027535508839974
10.426124 0.8830198059080624
10.526269 0.8908163138475149
10.626412 0.8513861277613834
10.726558 0.8056515883653593
10.826701 0.795430329152871
10.9268465 0.8140822620223751
11.02699 0.8013616438053733
11.127133 0.8013616438053733
11.227279 0.8631368454691708
11.327422 0.8558998955158034
11.4275675 0.8941363578982867
11.527711 0.9431163336136045
11.627856 0.9296869419475614
11.728 0.9837029395376453
11.828145 0.9684456584503907
11.928288 0.922823030651584
12.028434 0.9529645541687027
12.128577 0.9644168409505779
12.228723 0.9534122005575705
12.328866 0.9664685535662235
12.429011 0.9714299677095114
12.529155 0.9306941463225147
12.629298 0.9037234513932119
12.729444 0.8807815739637216
12.829587 0.8873097504680483
12.929732 0.8869367118106581
13.029876 0.8897718056068226
13.130021 0.9036115397959946
13.230165 0.8701872760938435
13.33031 0.8804458391720708
13.430453 0.9069315838467666
13.530599 0.9039845784533845
13.630742 0.8907044022502978
13.730887 0.8885780819031744
13.831031 0.909393638985541
13.931176 0.9300599806049515
14.03132 0.8933156728520284
14.131465 0.8951062584075009
14.231608 0.8849596069264907
14.331752 0.8887272973661304
14.431897 0.8563848457704104
14.532041 0.8628011106775197
14.632186 0.8783941265564252
14.732329 0.9039845784533845
14.832475 0.9032385011386047
14.932618 0.9117810863928374
15.0327635 0.9126763791705738
15.132907 0.9133851526196147
15.233052 0.8967849323657562
15.333196 0.9065585451893765
15.433341 0.9242032736839271
15.533484 0.9002914957452229
15.63363 0.8807442700979828
15.733773 0.8451563821829687
15.833919 0.8915250872965562
15.934062 0.8921965568798581
16.034206 0.8987620372499237
16.13435 0.932969682132594
16.234493 0.9253223896560975
16.33464 0.914466964726046
16.434784 0.9108857936151011
16.534927 0.9699378130799513
16.63507 0.9501294603725379
16.735218 0.9172647546564716
16.835361 0.9330442898640722
16.935505 0.9406169746090909
17.035648 0.9263295940310508
17.135796 0.9050290866940769
17.235939 0.9073046225041566
17.336082 0.8875708775282213
17.436226 0.9336411517158961
17.536373 0.8993962029674867
17.636517 0.8600779284785723
17.73666 0.8743280051908733
17.836803 0.8927561148659434
17.936947 0.9253223896560975
18.037094 0.936662764840756
18.137238 0.9646779680107512
18.237381 0.9590450842841609
18.337524 0.9369611957666679
18.437672 0.9179362242397737
18.537815 0.8921965568798581
18.637959 0.8881677393800452
18.738102 0.8884661703059573
18.83825 0.9215546992164578
18.938393 0.8869367118106581
19.038536 0.8609732212563084
19.13868 0.8865263692875289
19.238827 0.8879066123198721
19.33897 0.8684712982698489
19.439114 0.8723509003067057
19.539257 0.9071927109069393
19.6394 0.8909282254447317
19.739548 0.8925695955372482
19.839691 0.914728091786219
19.939835 0.9183838706286419
20.039978 0.9293139032901712
20.140125 0.9062601142634641
20.240269 0.8785433420193811
20.340412 0.8747010438482633
20.440556 0.8810427010238947
20.540703 0.8566459728305832
20.640846 0.8689189446587171
20.74099 0.8570190114879735
20.841133 0.8628011106775197
20.94128 0.8705230108854943
21.041424 0.8611224367192645
21.141567 0.8594064588952702
21.24171 0.8849223030607515
21.341854 0.8926442032687264
21.442001 0.9181600474342079
21.542145 0.9111842245410133
21.642288 0.9364762455120608
21.742432 0.9300226767392126
21.842579 0.9888881768753673
21.942722 1.0224243521747358
22.042866 1.0165303413879725
22.14301 1.045478141201443
22.243156 1.0542072457843708
22.3433 1.068308107033716
22.443443 1.0536476877982854
22.543587 1.0031382535876685
22.643734 0.9937749832871773
22.743877 0.9786669176628792
22.84402 0.9296123342160832
22.944164 0.8704484031540165
23.044308 0.8375836974379501
23.144455 0.8020704172544145
23.244598 0.7837542191765614
23.344742 0.7423842320720014
23.444885 0.7361544864935871
23.545033 0.7491362317707619
23.645176 0.731379591678994
23.74532 0.7234338682765853
23.845463 0.7438390828358227
23.94561 0.7376839449888863
24.045753 0.7597678335063793
24.145897 0.7765918769546718
24.24604 0.7787555011675344
24.346184 0.7842764732969076
24.446331 0.8520202934789465
24.546474 0.910848489749362
24.646618 0.9515843111363591
24.746761 0.9978784085184684
24.846905 1.0434264285857973
24.947052 1.1362384465444495
25.047195 1.2087571615410815
25.147339 1.237928784548986
25.247482 1.3326806035260663
25.34763 1.3831154300052058
25.447773 1.5159171920360746
25.547916 1.5534821848352556
25.64806 1.6251056070541516
25.748207 1.499205060184999
25.84835 1.3472664150300186
25.948494 1.0921079733752028
26.048637 0.7731226174409442
26.148785 0.48342079611180677
26.248928 0.27060224207076516
26.349072 0.11456017168449409
26.449215 0.03943018608613162
26.549358 0.008841016180144934
26.649506 0.0010818121064312368
26.74965 0.0
26.849792 0.0
26.949936 0.0
27.050083 0.0
27.150227 0.0
27.25037 0.0
27.350513 0.0
27.45066 0.0
27.550804 0.0
27.650948 0.0
27.751091 0.0
27.851238 0.0
27.951382 0.0
28.051525 0.0
28.151669 0.0
28.251812 0.0
28.35196 0.0
28.452103 0.0
28.552246 0.0
28.65239 0.0
28.752537 0.0
28.85268 0.0
28.952824 0.0
29.052967 0.0
29.153114 0.0
29.253258 0.0
29.353401 0.0
29.453545 0.0
29.553692 0.0
29.653835 0.0
29.753979 0.0
29.854122 0.0
29.954266 0.0
30.054413 0.0
30.154556 0.0
30.2547 0.0
30.354843 0.0
30.45499 0.0
30.555134 0.0
30.655277 0.0
30.75542 0.0
30.855568 0.0
30.955711 0.0
31.055855 0.0
31.155998 0.0
31.256142 0.0
31.356289 0.0
31.456432 0.0
31.556576 0.0
31.65672 0.0
31.756866 0.0
31.85701 0.0
31.957153 0.0
32.057297 0.0
32.157444 0.0
32.257587 0.0
32.35773 0.0
32.457874 0.0
32.55802 0.0
32.658165 0.0
32.75831 0.0
32.85845 0.0
32.958595 0.0
33.058743 0.0
33.158886 0.0
33.25903 0.0
33.359173 0.0
33.45932 0.0
33.559464 0.0
33.659607 0.0
33.75975 0.0
33.859898 0.0
33.96004 0.0
34.060184 0.0
34.160328 0.0
34.260475 0.0
34.36062 0.0
34.460762 0.0
34.560905 0.0
34.66105 0.0
34.761196 0.0
34.86134 0.0
34.961483 0.0
35.061626 0.0
35.161774 0.0
35.261917 0.0
35.36206 0.0
35.462204 0.0
35.56235 0.0
35.662495 0.0
35.762638 0.0
35.86278 0.0
35.96293 0.0
36.063072 0.0
36.163216 0.0
36.26336 0.0
36.363503 0.0
36.46365 0.0
36.563793 0.0
36.663937 0.0
36.76408 0.0
36.864227 0.0
36.96437 0.0
37.064514 0.0
37.164658 0.0
37.264805 0.0
37.36495 0.0
37.46509 0.0
37.565235 0.0
37.665382 0.0
37.765526 0.0
37.86567 0.0
37.965813 0.0
38.065956 0.0
38.166103 0.0
38.266247 0.0
38.36639 0.0
38.466534 0.0
38.56668 0.0
38.666824 0.0
38.766968 0.0
38.86711 0.0
38.96726 0.0
39.0674 0.0
39.167545 0.0
39.26769 0.0
39.367836 0.0
39.46798 0.0
39.568123 0.0
39.668266 0.0
39.76841 0.0
39.868557 0.0
39.9687 0.0
40.068844 0.0
40.168987 0.0
40.269135 0.0
40.369278 0.0
40.46942 0.0
40.569565 0.0
40.669712 0.0
40.769855 0.0
