# Supplementary material for: Distinct solvation patterns of OH− versus H3O+ charge defects at electrified gold/water interfaces govern their properties
Source: Nat Commun. 2025 Sep 19;16:8325. doi: 10.1038/s41467-025-63832-1 (PMC12449469; doi:10.1038/s41467-025-63832-1)
Supplement: Supplementary file 4 — Source Data [file 41467_2025_63832_MOESM4_ESM.zip › data/fig1/panel_d/hclo4_vm3_mass_density_H.dat]

-7.7 0.0
-7.599648760330579 0.0
-7.499297520661157 0.0
-7.398946280991736 0.0
-7.298595041322314 0.0
-7.198243801652893 0.0
-7.097892561983471 0.0
-6.99754132231405 0.0
-6.897190082644628 0.0
-6.796838842975207 0.0
-6.696487603305785 0.0
-6.596136363636364 0.0
-6.495785123966942 0.0
-6.395433884297521 0.0
-6.295082644628099 0.0
-6.194731404958678 0.0
-6.094380165289256 0.0
-5.994028925619835 0.0
-5.893677685950413 0.0
-5.793326446280992 0.0
-5.692975206611571 0.0
-5.592623966942149 0.0
-5.492272727272727 0.0
-5.391921487603306 0.0
-5.291570247933885 0.0
-5.191219008264463 0.0
-5.090867768595041 0.0
-4.99051652892562 0.0
-4.890165289256199 0.0
-4.789814049586777 0.0
-4.689462809917355 0.0
-4.589111570247934 0.0
-4.488760330578513 0.0
-4.388409090909091 0.0
-4.288057851239669 0.0
-4.187706611570248 0.0
-4.087355371900827 0.0
-3.987004132231405 0.0
-3.8866528925619837 0.0
-3.786301652892562 0.0
-3.685950413223141 0.0
-3.585599173553719 0.0
-3.485247933884298 0.0
-3.384896694214876 0.0
-3.284545454545455 0.0
-3.184194214876033 0.0
-3.083842975206612 0.0
-2.98349173553719 0.0
-2.883140495867769 0.0
-2.782789256198347 0.0
-2.682438016528926 0.0
-2.582086776859504 0.0
-2.481735537190083 0.0
-2.381384297520661 0.0
-2.28103305785124 0.0
-2.180681818181818 0.0
-2.080330578512397 0.0
-1.9799793388429752 0.0
-1.8796280991735541 0.0
-1.7792768595041322 0.0
-1.6789256198347111 0.0
-1.5785743801652892 0.0
-1.4782231404958681 0.0
-1.3778719008264462 0.0
-1.2775206611570251 0.0
-1.177169421487604 0.0
-1.0768181818181821 0.0
-0.9764669421487611 0.0
-0.8761157024793391 0.0
-0.7757644628099181 0.0
-0.6754132231404961 0.0
-0.5750619834710751 0.0
-0.4747107438016531 0.0
-0.37435950413223207 0.0
-0.2740082644628101 0.0
-0.17365702479338907 0.0
-0.07330578512396713 0.0
0.02704545454545393 0.0
0.12739669421487587 0.0
0.22774793388429693 0.0
0.328099173553718 0.0
0.4284504132231399 0.0
0.5288016528925619 0.0
0.6291528925619838 0.0
0.729504132231404 0.0
0.8298553719008259 0.0
0.9302066115702479 0.0
1.0305578512396698 0.0
1.13090909090909 0.0
1.231260330578512 5.583747037923174e-07
1.3316115702479339 1.4936523326444493e-05
1.4319628099173558 0.00013652261507722164
1.532314049586776 0.0011339194297262489
1.632665289256198 0.004376261740972288
1.7330165289256199 0.013521881014386658
1.8333677685950418 0.03280283872368727
1.933719008264462 0.06456486699950567
2.034070247933884 0.1017357314372843
2.134421487603306 0.13114183724412695
2.234772727272726 0.14839421965455007
2.335123966942148 0.14959081664477702
2.43547520661157 0.14248424219593625
2.535826446280992 0.13220386593073993
2.636177685950412 0.12845130873390365
2.736528925619834 0.13337715077708356
2.836880165289256 0.1418724031142558
2.937231404958678 0.15424752208072898
3.037582644628098 0.1637350062665402
3.13793388429752 0.1687638684425698
3.238285123966942 0.16766889564843304
3.338636363636364 0.16255348539331568
3.438987603305784 0.15249422551082112
3.539338842975206 0.14212869710329648
3.639690082644628 0.1304495922051004
3.74004132231405 0.11942867148899954
3.84039256198347 0.1076237926887743
3.940743801652892 0.09964475776525801
4.041095041322314 0.09356950139432166
4.141446280991736 0.08841067750598443
4.241797520661156 0.0854073195679615
4.342148760330578 0.0856700348660958
4.4425 0.0881217185967719
4.542851239669422 0.09135038072777504
4.643202479338842 0.09424653072266984
4.743553719008264 0.09654410303509926
4.843904958677686 0.09830340213307293
4.944256198347108 0.09735584026073736
5.044607438016528 0.09646271992202153
5.14495867768595 0.09402429759056048
5.245309917355372 0.0939546403462624
5.345661157024792 0.09535015832471534
5.446012396694214 0.09553470116431871
5.546363636363636 0.09990468118987333
5.646714876033058 0.10729295567677734
5.747066115702478 0.11559696467790073
5.8474173553719 0.12441579515592066
5.947768595041322 0.12974255023642342
6.048119834710744 0.13437915418303886
6.148471074380164 0.1366729574662177
6.248822314049586 0.13600444335210232
6.349173553719008 0.13702096450035625
6.44952479338843 0.13622890998302686
6.54987603305785 0.13432917964704946
6.650227272727272 0.1327380909285932
6.750578512396694 0.12777874640318582
6.850929752066116 0.12475542656950234
6.951280991735536 0.12003087860703959
7.051632231404958 0.11347695552127725
7.15198347107438 0.11004127596884311
7.252334710743802 0.1081711394921667
7.352685950413222 0.10552863120646956
7.453037190082644 0.10225585747386684
7.553388429752066 0.09934505014299748
7.653739669421488 0.09823123220260775
7.754090909090908 0.09738710924414971
7.85444214876033 0.09671957228576601
7.954793388429752 0.0970693940376919
8.055144628099175 0.09889262703924977
8.155495867768593 0.10020424921845791
8.255847107438015 0.10213189828962493
8.356198347107437 0.10495490119832296
8.456549586776859 0.10577808510538877
8.556900826446281 0.10783737101297483
8.657252066115703 0.10956484275283232
8.757603305785125 0.11256931744026281
8.857954545454547 0.11467843829016236
8.958305785123969 0.11638189991775677
9.058657024793387 0.11812053915169009
9.159008264462809 0.11894958599314576
9.259359504132231 0.1199563355840833
9.359710743801653 0.1211850391197783
9.460061983471075 0.12044184238903073
9.560413223140497 0.12136706927321458
9.660764462809919 0.12248982120886501
9.76111570247934 0.11982497793501616
9.861466942148759 0.11843155386170243
9.961818181818181 0.11679286369974794
10.062169421487603 0.11417925130497204
10.162520661157025 0.1114345604484809
10.262871900826447 0.11043255704252558
10.363223140495869 0.11003806531429632
10.46357438016529 0.10946684799231678
10.563925619834713 0.10962235534732293
10.664276859504131 0.10790214247861475
10.764628099173553 0.10767851340974594
10.864979338842975 0.10882052927267716
10.965330578512397 0.10860848647891203
11.065681818181819 0.10959276148802195
11.16603305785124 0.10959862442241176
11.266384297520663 0.11024801420292224
11.366735537190085 0.10840886752230626
11.467086776859503 0.10937541413457078
11.567438016528925 0.10930533810924484
11.667789256198347 0.11058317861887354
11.768140495867769 0.11072095757703432
11.86849173553719 0.11065479017463492
11.968842975206613 0.1118601815664466
12.069194214876035 0.11109423106651947
12.169545454545453 0.11182988973876588
12.269896694214875 0.11297358072580849
12.370247933884297 0.11475242293841484
12.470599173553719 0.11638469179127575
12.57095041322314 0.11663316853446332
12.671301652892563 0.11585744647721984
12.771652892561985 0.11554908404705054
12.872004132231407 0.11512122943026967
12.972355371900825 0.11571198986688194
13.072706611570247 0.11405277943456307
13.173057851239669 0.11362143497588353
13.273409090909091 0.11320474785317848
13.373760330578513 0.11204737668589299
13.474111570247935 0.11095533535895115
13.574462809917357 0.11085440913124071
13.674814049586779 0.10782704108095467
13.775165289256197 0.10595899850941749
13.875516528925619 0.10614116825652974
13.975867768595041 0.10643487335072449
14.076219008264463 0.10576552167455343
14.176570247933885 0.10519821297550046
14.276921487603307 0.10595816094736178
14.377272727272729 0.10828044134043403
14.47762396694215 0.11150798672202959
14.577975206611569 0.11177335430000689
14.678326446280991 0.11207166598550794
14.778677685950413 0.11262347978653069
14.879028925619835 0.11280844140716191
14.979380165289257 0.11359812283200019
15.079731404958679 0.11172421732607316
15.1800826446281 0.11120897706814882
15.28043388429752 0.11124736532903454
15.380785123966941 0.11196431844870387
15.481136363636363 0.11201499095307302
15.581487603305785 0.11213755420055542
15.681838842975207 0.11275064962531937
15.782190082644629 0.11395576182977916
15.88254132231405 0.11323476049350734
15.982892561983473 0.11395338873728802
16.08324380165289 0.11373562260280903
16.183595041322313 0.11372850332533571
16.283946280991735 0.11266814976283408
16.384297520661157 0.11285157585302985
16.48464876033058 0.11287712149572837
16.585 0.1139387314013135
16.685351239669423 0.11304561106259767
16.785702479338845 0.11194854436332173
16.886053719008263 0.112297388959516
16.986404958677685 0.11190568910480565
17.086756198347107 0.10882918408058595
17.18710743801653 0.10767921137812567
17.28745867768595 0.10818342373565012
17.387809917355373 0.10800865245336315
17.488161157024795 0.10623888382969342
17.588512396694217 0.10707197888775151
17.688863636363635 0.10652267777289581
17.789214876033057 0.11006193583288346
17.88956611570248 0.11124862167211805
17.9899173553719 0.11194477533407113
18.090268595041323 0.11109562700327895
18.190619834710745 0.10945233025001817
18.290971074380167 0.10927225440804515
18.391322314049585 0.10895118895336456
18.491673553719007 0.1082410759238167
18.59202479338843 0.10847712882984488
18.69237603305785 0.11089879992019219
18.792727272727273 0.11216268106222609
18.893078512396695 0.11230771889153614
18.993429752066117 0.11356057213317017
19.09378099173554 0.11451902231222967
19.194132231404957 0.11558188856089835
19.29448347107438 0.11586987031437923
19.3948347107438 0.11594455293101144
19.495185950413223 0.11498037941123805
19.595537190082645 0.11640325775017682
19.695888429752067 0.11461199170041107
19.79623966942149 0.1141153174013878
19.89659090909091 0.11358402387072943
19.99694214876033 0.11221991446936479
20.09729338842975 0.11046243008917848
20.197644628099173 0.10960616248091294
20.297995867768595 0.10876580855170552
20.398347107438017 0.10845912124564758
20.49869834710744 0.10681512652400706
20.59904958677686 0.10633143443684696
20.699400826446283 0.1057255978832323
20.7997520661157 0.10700385717388887
20.900103305785123 0.10478236341485112
21.000454545454545 0.10550364393847486
21.100805785123967 0.10566445585316703
21.20115702479339 0.10640639624083106
21.30150826446281 0.10728779071076724
21.401859504132233 0.10814573344314415
21.50221074380165 0.11031655469781274
21.602561983471073 0.11287363165382967
21.702913223140495 0.1142906470583786
21.803264462809917 0.11596814426224669
21.90361570247934 0.11777336967960723
22.00396694214876 0.11913133695923013
22.104318181818183 0.1196116787981675
22.204669421487605 0.11925501695612016
22.305020661157023 0.11846519593760592
22.405371900826445 0.11650725503875814
22.505723140495867 0.1163622172094481
22.60607438016529 0.11394710702187039
22.70642561983471 0.11289233720640668
22.806776859504133 0.11136811385872963
22.907128099173555 0.10957503309117655
23.007479338842977 0.10946587083658516
23.107830578512395 0.10937513494721889
23.208181818181817 0.10814014969610623
23.30853305785124 0.10720557003563384
23.40888429752066 0.1061460540351879
23.509235537190083 0.10376346917410612
23.609586776859505 0.1003102008185025
23.709938016528927 0.0980031361361086
23.81028925619835 0.09516547589143605
23.910640495867767 0.09082411256945078
24.01099173553719 0.08665640378034492
24.11134297520661 0.08348385830707292
24.211694214876033 0.08029665549782637
24.31204545454545 0.07721414794554088
24.412396694214873 0.0764723471515528
24.512747933884295 0.07517300921582805
24.613099173553717 0.07570234843502319
24.71345041322314 0.07803509835379153
24.81380165289256 0.08151754178766828
24.914152892561983 0.08651778726012847
25.014504132231405 0.09570374910589184
25.114855371900827 0.10775333562005408
25.21520661157025 0.1226477016563623
25.31555785123967 0.13888314413750363
25.415909090909093 0.15639140175593963
25.516260330578515 0.1741399000906822
25.616611570247937 0.1898746200561978
25.71696280991736 0.19866329830021293
25.817314049586773 0.20065851071053886
25.917665289256195 0.19275890458863704
26.018016528925617 0.17415078839740616
26.11836776859504 0.143027959563754
26.21871900826446 0.1057320191923259
26.319070247933883 0.0682981602690611
26.419421487603305 0.03777000049494778
26.519772727272727 0.017334742679232493
26.62012396694215 0.0066685294937157
26.72047520661157 0.0020745016182644074
26.820826446280993 0.0005307351559545977
26.921177685950415 0.00010190338344209793
27.021528925619837 7.956839529040524e-06
27.12188016528926 3.908622926546222e-06
27.22223140495868 0.0
27.322582644628103 0.0
27.422933884297517 0.0
27.52328512396694 0.0
27.62363636363636 0.0
27.723987603305783 0.0
27.824338842975205 0.0
27.924690082644627 0.0
28.02504132231405 0.0
28.12539256198347 0.0
28.225743801652893 0.0
28.326095041322315 0.0
28.426446280991737 0.0
28.52679752066116 0.0
28.62714876033058 0.0
28.727500000000003 0.0
28.827851239669425 0.0
28.92820247933884 0.0
29.02855371900826 0.0
29.128904958677683 0.0
29.229256198347105 0.0
29.329607438016527 0.0
29.42995867768595 0.0
29.53030991735537 0.0
29.630661157024793 0.0
29.731012396694215 0.0
29.831363636363637 0.0
29.93171487603306 0.0
30.03206611570248 0.0
30.132417355371903 0.0
30.232768595041325 0.0
30.333119834710747 0.0
30.43347107438017 0.0
30.533822314049583 0.0
30.634173553719005 0.0
30.734524793388427 0.0
30.83487603305785 0.0
30.93522727272727 0.0
31.035578512396693 0.0
31.135929752066115 0.0
31.236280991735537 0.0
31.33663223140496 0.0
31.43698347107438 0.0
31.537334710743803 0.0
31.637685950413225 0.0
31.738037190082647 0.0
31.83838842975207 0.0
31.93873966942149 0.0
32.0390909090909 0.0
32.139442148760324 0.0
32.239793388429746 0.0
32.34014462809917 0.0
32.44049586776859 0.0
32.54084710743801 0.0
32.641198347107434 0.0
32.741549586776856 0.0
32.84190082644628 0.0
32.9422520661157 0.0
33.04260330578512 0.0
33.14295454545454 0.0
33.243305785123965 0.0
33.34365702479339 0.0
33.44400826446281 0.0
33.54435950413223 0.0
33.644710743801646 0.0
33.74506198347107 0.0
33.84541322314049 0.0
33.94576446280991 0.0
34.046115702479334 0.0
34.146466942148756 0.0
34.24681818181818 0.0
34.3471694214876 0.0
34.44752066115702 0.0
34.54787190082644 0.0
34.648223140495865 0.0
34.74857438016529 0.0
34.84892561983471 0.0
34.94927685950413 0.0
35.04962809917355 0.0
35.14997933884297 0.0
35.25033057851239 0.0
35.35068181818181 0.0
35.451033057851234 0.0
35.551384297520656 0.0
35.65173553719008 0.0
35.7520867768595 0.0
35.85243801652892 0.0
35.95278925619834 0.0
36.053140495867765 0.0
36.15349173553719 0.0
36.25384297520661 0.0
36.35419421487603 0.0
36.45454545454545 0.0
36.554896694214875 0.0
36.6552479338843 0.0
36.75559917355371 0.0
36.855950413223134 0.0
36.956301652892556 0.0
37.05665289256198 0.0
37.1570041322314 0.0
37.25735537190082 0.0
37.357706611570244 0.0
37.458057851239666 0.0
37.55840909090909 0.0
37.65876033057851 0.0
37.75911157024793 0.0
37.85946280991735 0.0
37.959814049586775 0.0
38.0601652892562 0.0
38.16051652892562 0.0
38.260867768595034 0.0
38.361219008264456 0.0
38.46157024793388 0.0
38.5619214876033 0.0
38.66227272727272 0.0
38.762623966942144 0.0
38.862975206611566 0.0
38.96332644628099 0.0
39.06367768595041 0.0
39.16402892561983 0.0
39.26438016528925 0.0
39.364731404958675 0.0
39.4650826446281 0.0
39.56543388429752 0.0
39.66578512396694 0.0
39.76613636363636 0.0
39.86648760330578 0.0
39.9668388429752 0.0
40.06719008264462 0.0
40.167541322314044 0.0
40.267892561983466 0.0
40.36824380165289 0.0
40.46859504132231 0.0
40.56894628099173 0.0
40.669297520661154 0.0
40.769648760330575 0.0
40.87 0.0
