# Supplementary material for: Distinct solvation patterns of OH− versus H3O+ charge defects at electrified gold/water interfaces govern their properties
Source: Nat Commun. 2025 Sep 19;16:8325. doi: 10.1038/s41467-025-63832-1 (PMC12449469; doi:10.1038/s41467-025-63832-1)
Supplement: Supplementary file 4 — Source Data [file 41467_2025_63832_MOESM4_ESM.zip › data/fig1/panel_d/hclo4_vm3_mass_density_O.dat]

-7.7 0.0
-7.599648760330579 0.0
-7.499297520661157 0.0
-7.398946280991736 0.0
-7.298595041322314 0.0
-7.198243801652893 0.0
-7.097892561983471 0.0
-6.99754132231405 0.0
-6.897190082644628 0.0
-6.796838842975207 0.0
-6.696487603305785 0.0
-6.596136363636364 0.0
-6.495785123966942 0.0
-6.395433884297521 0.0
-6.295082644628099 0.0
-6.194731404958678 0.0
-6.094380165289256 0.0
-5.994028925619835 0.0
-5.893677685950413 0.0
-5.793326446280992 0.0
-5.692975206611571 0.0
-5.592623966942149 0.0
-5.492272727272727 0.0
-5.391921487603306 0.0
-5.291570247933885 0.0
-5.191219008264463 0.0
-5.090867768595041 0.0
-4.99051652892562 0.0
-4.890165289256199 0.0
-4.789814049586777 0.0
-4.689462809917355 0.0
-4.589111570247934 0.0
-4.488760330578513 0.0
-4.388409090909091 0.0
-4.288057851239669 0.0
-4.187706611570248 0.0
-4.087355371900827 0.0
-3.987004132231405 0.0
-3.8866528925619837 0.0
-3.786301652892562 0.0
-3.685950413223141 0.0
-3.585599173553719 0.0
-3.485247933884298 0.0
-3.384896694214876 0.0
-3.284545454545455 0.0
-3.184194214876033 0.0
-3.083842975206612 0.0
-2.98349173553719 0.0
-2.883140495867769 0.0
-2.782789256198347 0.0
-2.682438016528926 0.0
-2.582086776859504 0.0
-2.481735537190083 0.0
-2.381384297520661 0.0
-2.28103305785124 0.0
-2.180681818181818 0.0
-2.080330578512397 0.0
-1.9799793388429752 0.0
-1.8796280991735541 0.0
-1.7792768595041322 0.0
-1.6789256198347111 0.0
-1.5785743801652892 0.0
-1.4782231404958681 0.0
-1.3778719008264462 0.0
-1.2775206611570251 0.0
-1.177169421487604 0.0
-1.0768181818181821 0.0
-0.9764669421487611 0.0
-0.8761157024793391 0.0
-0.7757644628099181 0.0
-0.6754132231404961 0.0
-0.5750619834710751 0.0
-0.4747107438016531 0.0
-0.37435950413223207 0.0
-0.2740082644628101 0.0
-0.17365702479338907 0.0
-0.07330578512396713 0.0
0.02704545454545393 0.0
0.12739669421487587 0.0
0.22774793388429693 0.0
0.328099173553718 0.0
0.4284504132231399 0.0
0.5288016528925619 0.0
0.6291528925619838 0.0
0.729504132231404 0.0
0.8298553719008259 0.0
0.9302066115702479 0.0
1.0305578512396698 0.0
1.13090909090909 0.0
1.231260330578512 0.0
1.3316115702479339 0.0
1.4319628099173558 0.0
1.532314049586776 0.0
1.632665289256198 0.0
1.7330165289256199 8.486765041674623e-05
1.8333677685950418 9.826780574570617e-05
1.933719008264462 0.00045113856274165115
2.034070247933884 0.005154593083206587
2.134421487603306 0.012156174242588151
2.234772727272726 0.033933660011369535
2.335123966942148 0.06886339823552509
2.43547520661157 0.1375838614808746
2.535826446280992 0.2751855898355211
2.636177685950412 0.5511796557092229
2.736528925619834 1.0172973587494294
2.836880165289256 1.684899797315878
2.937231404958678 2.32795091796045
3.037582644628098 2.79103795253709
3.13793388429752 2.8275042419056335
3.238285123966942 2.5252079044804048
3.338636363636364 2.099634604747188
3.438987603305784 1.647808167365317
3.539338842975206 1.2541674377810113
3.639690082644628 0.9667430394117066
3.74004132231405 0.7929184578436599
3.84039256198347 0.6886585493066874
3.940743801652892 0.6202038558086955
4.041095041322314 0.5930060072093499
4.141446280991736 0.5644882433101016
4.241797520661156 0.5346215304410715
4.342148760330578 0.5401379277181598
4.4425 0.5451518191704124
4.542851239669422 0.5529663430864176
4.643202479338842 0.5677534144919248
4.743553719008264 0.5491316653031135
4.843904958677686 0.5610689703419952
4.944256198347108 0.567568045676541
5.044607438016528 0.5930082405685713
5.14495867768595 0.6562011397407248
5.245309917355372 0.7110457421429364
5.345661157024792 0.7865824177322834
5.446012396694214 0.8825677303536237
5.546363636363636 1.0046342119635625
5.646714876033058 1.0961193057535936
5.747066115702478 1.1735521033219882
5.8474173553719 1.2078676677602331
5.947768595041322 1.1726006922936323
6.048119834710744 1.1176935558332188
6.148471074380164 1.0912103821847514
6.248822314049586 1.0601287218992284
6.349173553719008 1.0393294474694612
6.44952479338843 1.0492388623352271
6.54987603305785 1.0535916794579177
6.650227272727272 1.0494286978690541
6.750578512396694 1.0177216970015133
6.850929752066116 1.0010943375974954
6.951280991735536 0.9969626230377329
7.051632231404958 0.9761856822001808
7.15198347107438 0.9674979148285715
7.252334710743802 0.940722171122088
7.352685950413222 0.8860964379235828
7.453037190082644 0.8414515870859314
7.553388429752066 0.8254004343610589
7.653739669421488 0.7938051014545929
7.754090909090908 0.7825467376190449
7.85444214876033 0.7423797720204877
7.954793388429752 0.7365507044523901
8.055144628099175 0.748954781568564
8.155495867768593 0.7513400092171189
8.255847107438015 0.7559898631162679
8.356198347107437 0.7626341068002106
8.456549586776859 0.770531265007411
8.556900826446281 0.785684607325243
8.657252066115703 0.8248398611964641
8.757603305785125 0.8451723635489392
8.857954545454547 0.9152842095892793
8.958305785123969 0.9781041377714436
9.058657024793387 0.9703811815835196
9.159008264462809 0.9929470431574879
9.259359504132231 0.9871224423078333
9.359710743801653 1.0200912911355178
9.460061983471075 1.0486648890153032
9.560413223140497 1.0406069289441553
9.660764462809919 1.019459250475835
9.76111570247934 1.0032048620618068
9.861466942148759 0.9568202243906119
9.961818181818181 0.9571686284291648
10.062169421487603 0.9490124005522714
10.162520661157025 0.9348127026220168
10.262871900826447 0.9200099977019591
10.363223140495869 0.8745142370009188
10.46357438016529 0.8718051722652472
10.563925619834713 0.8654021313772258
10.664276859504131 0.8369737018468373
10.764628099173553 0.851894774805634
10.864979338842975 0.8445157559378205
10.965330578512397 0.8395107979224536
11.065681818181819 0.8303540251143311
11.16603305785124 0.836410895323021
11.266384297520663 0.8637717791455357
11.366735537190085 0.8776342398333449
11.467086776859503 0.8551219788806921
11.567438016528925 0.8447502586560771
11.667789256198347 0.8506552604377053
11.768140495867769 0.9170641968888091
11.86849173553719 0.9264219720268663
11.968842975206613 0.9130128832610204
12.069194214876035 0.9370393617658457
12.169545454545453 0.9484250270770186
12.269896694214875 0.9397417264238526
12.370247933884297 0.9202199334687793
12.470599173553719 0.9298278448396436
12.57095041322314 0.9333409188950528
12.671301652892563 0.9137320249303414
12.771652892561985 0.895467613216969
12.872004132231407 0.8876843563300646
12.972355371900825 0.9006065727856252
13.072706611570247 0.9237173740096379
13.173057851239669 0.9186364817807406
13.273409090909091 0.892329743510771
13.373760330578513 0.8882605630092101
13.474111570247935 0.8749229417384518
13.574462809917357 0.9016316846682906
13.674814049586779 0.8834878743528786
13.775165289256197 0.882552096839073
13.875516528925619 0.8782774472891348
13.975867768595041 0.8761646894656021
14.076219008264463 0.877165234396831
14.176570247933885 0.8826704648778122
14.276921487603307 0.8968522959342949
14.377272727272729 0.8778039751341783
14.47762396694215 0.8644663538634201
14.577975206611569 0.8610604810506429
14.678326446280991 0.854891942880878
14.778677685950413 0.8599125344107953
14.879028925619835 0.8627667674958637
14.979380165289257 0.8745656042630129
15.079731404958679 0.866208374056185
15.1800826446281 0.8619917918460056
15.28043388429752 0.8638566467959524
15.380785123966941 0.8920349400935337
15.481136363636363 0.905323427461419
15.581487603305785 0.9140513952990147
15.681838842975207 0.9278535552878439
15.782190082644629 0.9241461789801648
15.88254132231405 0.9339573260401849
15.982892561983473 0.9287245653842259
16.08324380165289 0.9218167853121471
16.183595041322313 0.9577537685451959
16.283946280991735 0.962977595764269
16.384297520661157 0.9453898918950091
16.48464876033058 0.9312013607608621
16.585 0.8832198712462997
16.685351239669423 0.9016741184934988
16.785702479338845 0.8959232184981534
16.886053719008263 0.8547758082013607
16.986404958677685 0.8591665924308164
17.086756198347107 0.8520198429220379
17.18710743801653 0.8692569093935233
17.28745867768595 0.8600420692456417
17.387809917355373 0.8710279632561676
17.488161157024795 0.8689018052773056
17.588512396694217 0.8744785032533746
17.688863636363635 0.8456369022670099
17.789214876033057 0.8388541903113345
17.88956611570248 0.8410987163289356
17.9899173553719 0.8611140816719588
18.090268595041323 0.8601403370513875
18.190619834710745 0.8717247713332734
18.290971074380167 0.8510081311947013
18.391322314049585 0.8667175799586853
18.491673553719007 0.8827463990913428
18.59202479338843 0.9033357377542898
18.69237603305785 0.8961532544979675
18.792727272727273 0.9020225225320521
18.893078512396695 0.9104244199233096
18.993429752066117 0.9599402272230382
19.09378099173554 0.9469443099131686
19.194132231404957 0.9013458146879394
19.29448347107438 0.9260735679883133
19.3948347107438 0.9316413325274961
19.495185950413223 0.9625085903277555
19.595537190082645 0.9254884278722821
19.695888429752067 0.941247010539139
19.79623966942149 0.9163316550641594
19.89659090909091 0.9094864090502824
19.99694214876033 0.9170083629082721
20.09729338842975 0.8916217686375573
20.197644628099173 0.8868982138840991
20.297995867768595 0.8900383169495185
20.398347107438017 0.8630191370878925
20.49869834710744 0.8690782406558039
20.59904958677686 0.8580722464122847
20.699400826446283 0.8336214296553758
20.7997520661157 0.7964471654136195
20.900103305785123 0.799623002226583
21.000454545454545 0.8001411415659695
21.100805785123967 0.812819921866387
21.20115702479339 0.8251882652350172
21.30150826446281 0.851084065408232
21.401859504132233 0.8242859881095337
21.50221074380165 0.8341485024316482
21.602561983471073 0.8656076004256033
21.702913223140495 0.8599884686243261
21.803264462809917 0.8653194970860304
21.90361570247934 0.9254325938917448
22.00396694214876 0.9367311581932796
22.104318181818183 0.9943317258748138
22.204669421487605 1.028906359982752
22.305020661157023 1.0253307518691412
22.405371900826445 1.022215215755158
22.505723140495867 1.0204240616595202
22.60607438016529 1.026516665615754
22.70642561983471 0.9789930147415976
22.806776859504133 0.9812554076329705
22.907128099173555 0.9825775562920945
23.007479338842977 0.9098057794189561
23.107830578512395 0.8685221342096521
23.208181818181817 0.8236539474498512
23.30853305785124 0.7416248966036229
23.40888429752066 0.7019180030046931
23.509235537190083 0.6844598339702798
23.609586776859505 0.666867663382577
23.709938016528927 0.6484022493392702
23.81028925619835 0.6260150565030211
23.910640495867767 0.6385263348618267
24.01099173553719 0.6553122627705705
24.11134297520661 0.6594082435827892
24.211694214876033 0.6398440168025078
24.31204545454545 0.6338787143218991
24.412396694214873 0.6766363766173887
24.512747933884295 0.6849958401834384
24.613099173553717 0.7068849939132943
24.71345041322314 0.7160730337505178
24.81380165289256 0.7294039549436114
24.914152892561983 0.7187954986415181
25.014504132231405 0.7231572492010945
25.114855371900827 0.7224872414346465
25.21520661157025 0.6987220659587362
25.31555785123967 0.6709279104472519
25.415909090909093 0.7167609083907377
25.516260330578515 0.7547503487483391
25.616611570247937 0.8662709081143867
25.71696280991736 0.966776539800029
25.817314049586773 1.1236878919837072
25.917665289256195 1.3893727716909954
26.018016528925617 1.603480453537117
26.11836776859504 1.7692135746456938
26.21871900826446 1.7988368513595816
26.319070247933883 1.6697553884349317
26.419421487603305 1.3018496571598939
26.519772727272727 0.8080561666469418
26.62012396694215 0.37524454967686494
26.72047520661157 0.12336629667684812
26.820826446280993 0.029319539859764328
26.921177685950415 0.0032718712594877165
27.021528925619837 0.0006320406596826101
27.12188016528926 0.0
27.22223140495868 0.0
27.322582644628103 0.0
27.422933884297517 0.0
27.52328512396694 0.0
27.62363636363636 0.0
27.723987603305783 0.0
27.824338842975205 0.0
27.924690082644627 0.0
28.02504132231405 0.0
28.12539256198347 0.0
28.225743801652893 0.0
28.326095041322315 0.0
28.426446280991737 0.0
28.52679752066116 0.0
28.62714876033058 0.0
28.727500000000003 0.0
28.827851239669425 0.0
28.92820247933884 0.0
29.02855371900826 0.0
29.128904958677683 0.0
29.229256198347105 0.0
29.329607438016527 0.0
29.42995867768595 0.0
29.53030991735537 0.0
29.630661157024793 0.0
29.731012396694215 0.0
29.831363636363637 0.0
29.93171487603306 0.0
30.03206611570248 0.0
30.132417355371903 0.0
30.232768595041325 0.0
30.333119834710747 0.0
30.43347107438017 0.0
30.533822314049583 0.0
30.634173553719005 0.0
30.734524793388427 0.0
30.83487603305785 0.0
30.93522727272727 0.0
31.035578512396693 0.0
31.135929752066115 0.0
31.236280991735537 0.0
31.33663223140496 0.0
31.43698347107438 0.0
31.537334710743803 0.0
31.637685950413225 0.0
31.738037190082647 0.0
31.83838842975207 0.0
31.93873966942149 0.0
32.0390909090909 0.0
32.139442148760324 0.0
32.239793388429746 0.0
32.34014462809917 0.0
32.44049586776859 0.0
32.54084710743801 0.0
32.641198347107434 0.0
32.741549586776856 0.0
32.84190082644628 0.0
32.9422520661157 0.0
33.04260330578512 0.0
33.14295454545454 0.0
33.243305785123965 0.0
33.34365702479339 0.0
33.44400826446281 0.0
33.54435950413223 0.0
33.644710743801646 0.0
33.74506198347107 0.0
33.84541322314049 0.0
33.94576446280991 0.0
34.046115702479334 0.0
34.146466942148756 0.0
34.24681818181818 0.0
34.3471694214876 0.0
34.44752066115702 0.0
34.54787190082644 0.0
34.648223140495865 0.0
34.74857438016529 0.0
34.84892561983471 0.0
34.94927685950413 0.0
35.04962809917355 0.0
35.14997933884297 0.0
35.25033057851239 0.0
35.35068181818181 0.0
35.451033057851234 0.0
35.551384297520656 0.0
35.65173553719008 0.0
35.7520867768595 0.0
35.85243801652892 0.0
35.95278925619834 0.0
36.053140495867765 0.0
36.15349173553719 0.0
36.25384297520661 0.0
36.35419421487603 0.0
36.45454545454545 0.0
36.554896694214875 0.0
36.6552479338843 0.0
36.75559917355371 0.0
36.855950413223134 0.0
36.956301652892556 0.0
37.05665289256198 0.0
37.1570041322314 0.0
37.25735537190082 0.0
37.357706611570244 0.0
37.458057851239666 0.0
37.55840909090909 0.0
37.65876033057851 0.0
37.75911157024793 0.0
37.85946280991735 0.0
37.959814049586775 0.0
38.0601652892562 0.0
38.16051652892562 0.0
38.260867768595034 0.0
38.361219008264456 0.0
38.46157024793388 0.0
38.5619214876033 0.0
38.66227272727272 0.0
38.762623966942144 0.0
38.862975206611566 0.0
38.96332644628099 0.0
39.06367768595041 0.0
39.16402892561983 0.0
39.26438016528925 0.0
39.364731404958675 0.0
39.4650826446281 0.0
39.56543388429752 0.0
39.66578512396694 0.0
39.76613636363636 0.0
39.86648760330578 0.0
39.9668388429752 0.0
40.06719008264462 0.0
40.167541322314044 0.0
40.267892561983466 0.0
40.36824380165289 0.0
40.46859504132231 0.0
40.56894628099173 0.0
40.669297520661154 0.0
40.769648760330575 0.0
40.87 0.0
