# Supplementary material for: Distinct solvation patterns of OH− versus H3O+ charge defects at electrified gold/water interfaces govern their properties
Source: Nat Commun. 2025 Sep 19;16:8325. doi: 10.1038/s41467-025-63832-1 (PMC12449469; doi:10.1038/s41467-025-63832-1)
Supplement: Supplementary file 4 — Source Data [file 41467_2025_63832_MOESM4_ESM.zip › data/fig1/panel_d/hclo4_vm3_mass_density_h3o.dat]

-7.7 0.0
-7.599855878350516 0.0
-7.499711756701031 0.0
-7.399567635051547 0.0
-7.299423513402062 0.0
-7.199279391752578 0.0
-7.099135270103093 0.0
-6.998991148453609 0.0
-6.898847026804124 0.0
-6.79870290515464 0.0
-6.698558783505154 0.0
-6.598414661855671 0.0
-6.498270540206185 0.0
-6.398126418556702 0.0
-6.297982296907216 0.0
-6.197838175257732 0.0
-6.097694053608247 0.0
-5.997549931958763 0.0
-5.897405810309278 0.0
-5.797261688659794 0.0
-5.697117567010309 0.0
-5.596973445360825 0.0
-5.49682932371134 0.0
-5.396685202061856 0.0
-5.296541080412371 0.0
-5.196396958762887 0.0
-5.096252837113402 0.0
-4.996108715463917 0.0
-4.895964593814433 0.0
-4.795820472164948 0.0
-4.695676350515464 0.0
-4.595532228865979 0.0
-4.495388107216495 0.0
-4.39524398556701 0.0
-4.295099863917526 0.0
-4.194955742268041 0.0
-4.094811620618557 0.0
-3.9946674989690725 0.0
-3.8945233773195875 0.0
-3.794379255670103 0.0
-3.6942351340206185 0.0
-3.594091012371134 0.0
-3.4939468907216495 0.0
-3.393802769072165 0.0
-3.2936586474226806 0.0
-3.193514525773196 0.0
-3.0933704041237116 0.0
-2.993226282474227 0.0
-2.8930821608247426 0.0
-2.792938039175258 0.0
-2.6927939175257736 0.0
-2.592649795876289 0.0
-2.4925056742268046 0.0
-2.39236155257732 0.0
-2.2922174309278347 0.0
-2.19207330927835 0.0
-2.0919291876288657 0.0
-1.9917850659793812 0.0
-1.8916409443298967 0.0
-1.7914968226804122 0.0
-1.6913527010309277 0.0
-1.5912085793814432 0.0
-1.4910644577319587 0.0
-1.3909203360824742 0.0
-1.2907762144329897 0.0
-1.1906320927835052 0.0
-1.0904879711340207 0.0
-0.9903438494845362 0.0
-0.8901997278350517 0.0
-0.7900556061855672 0.0
-0.6899114845360828 0.0
-0.5897673628865983 0.0
-0.48962324123711376 0.0
-0.38947911958762926 0.0
-0.28933499793814477 0.0
-0.18919087628865938 0.0
-0.08904675463917489 0.0
0.011097367010309611 0.0
0.11124148865979411 0.0
0.2113856103092786 0.0
0.3115297319587631 0.0
0.4116738536082467 0.0
0.5118179752577321 0.0
0.6119620969072157 0.0
0.7121062185567011 0.0
0.8122503402061847 0.0
0.9123944618556701 0.0
1.0125385835051555 0.0
1.112682705154639 0.0
1.2128268268041245 0.0
1.312970948453608 0.0
1.4131150701030935 0.0
1.513259191752577 0.0
1.6134033134020624 0.0
1.713547435051546 0.0
1.8136915567010314 0.0
1.913835678350515 0.0
2.0139798000000004 0.0
2.114123921649484 0.0
2.2142680432989694 0.0
2.314412164948453 7.541426695731786e-05
2.4145562865979384 0.00030165706782927143
2.514700408247422 0.0003330796790614873
2.6148445298969074 0.0013134651495066195
2.714988651546391 0.002652068387999012
2.8151327731958764 0.0050810362362492915
2.91527689484536 0.004383454266894102
3.0154210164948454 0.0047448142960645825
3.115565138144331 0.00641335495249524
3.2157092597938144 0.007849368285807502
3.3158533814432998 0.00830499614867463
3.4159975030927834 0.012817283121620816
3.5161416247422688 0.008807757928390083
3.6162857463917524 0.011016767498014854
3.7164298680412378 0.011214729948777811
3.8165739896907214 0.012380508825493018
3.9167181113402068 0.0096404571260438
4.01686223298969 0.008377268154508727
4.117006354639176 0.011629508417043062
4.217150476288659 0.0076796861851535355
4.317294597938145 0.005184730853315604
4.417438719587628 0.004176065032761476
4.517582841237114 0.006583037053149207
4.617726962886597 0.009115699518465798
4.717871084536083 0.00681242211514438
4.818015206185566 0.007723677840878639
4.918159327835052 0.010199779605977241
5.018303449484535 0.006900405426594585
5.118447571134021 0.008336418759906846
5.218591692783506 0.009414214325171847
5.31873581443299 0.012160550546867505
5.418879936082475 0.015038861735738472
5.519024057731959 0.018630466199580732
5.619168179381444 0.021493066082835598
5.719312301030928 0.02411056959847917
5.819456422680413 0.02598649948904245
5.919600544329897 0.029056488606429932
6.019744665979382 0.03628683145096278
6.119888787628866 0.036123433872555254
6.220032909278351 0.03981559069234061
6.320177030927835 0.04225084306283735
6.42032115257732 0.045892723704651146
6.520465274226804 0.038194183952758275
6.620609395876289 0.03131891661514946
6.720753517525773 0.028167228708558225
6.820897639175258 0.02776816154590908
6.921041760824742 0.024286536221379575
7.021185882474227 0.023959741064564534
7.121330004123711 0.019717688548215404
7.221474125773196 0.017034197548984175
7.321618247422681 0.015617037782411242
7.421762369072165 0.015302811670089084
7.52190649072165 0.012591040320748861
7.622050612371134 0.010564281896270946
7.722194734020619 0.009756720787602998
7.822338855670103 0.008936590634442168
7.922482977319588 0.00952105120336138
8.022627098969071 0.009002578118029821
8.122771220618556 0.008056757519940125
8.222915342268042 0.008531238949546585
8.323059463917527 0.009882411232531862
8.423203585567013 0.010727679474678467
8.523347707216494 0.010155787950252139
8.62349182886598 0.010545428329531615
8.723635950515465 0.008993151334660155
8.82378007216495 0.00995782549948918
8.923924193814432 0.012113416630019185
9.024068315463918 0.011324709088090567
9.124212437113403 0.013986204259459244
9.224356558762889 0.014825187979359403
9.32450068041237 0.017508678978590632
9.424644802061856 0.014011342348445017
9.524788923711341 0.014809476673743296
9.624933045360827 0.010812520525005451
9.725077167010312 0.008289284843058521
9.825221288659794 0.008069326564433012
9.92536541030928 0.007384313639570709
10.025509531958765 0.006759003676049615
10.12565365360825 0.007110936921850432
10.225797775257732 0.007544568956855009
10.325941896907217 0.00603314135658543
10.426086018556703 0.006460488869343565
10.526230140206188 0.004782521429543242
10.62637426185567 0.0040723704156951646
10.726518383505155 0.005882312822670794
10.82666250515464 0.006165116323760736
10.926806626804126 0.00838041041563195
11.026950748453608 0.011321566826967345
11.127094870103093 0.010759102085910683
11.227238991752579 0.009866699926915756
11.327383113402064 0.010862796702976994
11.427527235051546 0.006975819693551902
11.527671356701031 0.010089800466664486
11.627815478350517 0.012873843821838805
11.727959600000002 0.011704922684000377
11.828103721649487 0.010589419985256716
11.92824784329897 0.011095324026095392
12.028391964948455 0.008732343661432765
12.12853608659794 0.0065767525309027635
12.228680208247425 0.003522474719131389
12.328824329896907 0.003776997870112337
12.428968451546393 0.004870504740993445
12.529112573195878 0.004245194777472352
12.629256694845363 0.0036450229029370306
12.729400816494845 0.0037832823923587802
12.82954493814433 0.002268712530965979
12.929689059793816 0.0019796245076295943
13.029833181443301 0.002476101765098603
13.129977303092783 0.0014108752443264887
13.230121424742268 0.0018413650182078447
13.330265546391754 0.0022655702698427577
13.43040966804124 0.0028814534499941873
13.530553789690721 0.0019324905907812703
13.630697911340206 0.0021807292195157755
13.730842032989692 0.0015742728227340107
13.830986154639177 0.0014611514222980337
13.931130276288663 0.0013700258497246081
14.031274397938144 0.001080937826388223
14.13141851958763 0.0008295569365304967
14.231562641237115 0.0007415736250802925
14.3317067628866 0.00040535168489558364
14.431850884536082 0.0006095986579049862
14.531995006185568 0.00038649811815625413
14.632139127835053 0.000260807673227391
14.732283249484539 0.00012254818380564152
14.83242737113402 0.00021367375637906732
14.932571492783506 0.0006944397082319688
15.032715614432991 0.0002388118453648399
15.132859736082477 0.00045877012399035043
15.233003857731958 0.00016339757840752204
15.333147979381444 0.00017596662290040837
15.43329210103093 0.0002828035010899421
15.533436222680415 0.0002262428008719536
15.633580344329896 0.0003613600291704815
15.733724465979382 0.0003582177680472599
15.833868587628867 0.0006535903136300882
15.934012709278353 0.0012789002771511823
16.034156830927838 0.0013731681108478295
16.13430095257732 0.0013951639387103803
16.234445074226805 0.0024478214149896093
16.33458919587629 0.002234147658610542
16.434733317525776 0.0028406040553923062
16.534877439175258 0.0025986499489042453
16.635021560824743 0.0027903278774207606
16.73516568247423 0.0026834909992312275
16.835309804123714 0.0009049712034878143
16.935453925773196 0.0005938873522888783
17.03559804742268 0.0005970296134120998
17.135742169072167 0.00021681601750228886
17.235886290721652 0.00010369461706631208
17.336030412371134 0.000223100539748732
17.43617453402062 0.00021367375637906732
17.536318655670105 0.000201104711886181
17.63646277731959 3.456487235543736e-05
17.73660689896907 5.341843909476683e-05
17.836751020618557 4.399165572510209e-05
17.936895142268042 0.0001005523559430905
18.037039263917528 7.541426695731786e-05
18.137183385567013 6.284522246443156e-06
18.237327507216495 6.284522246443156e-06
18.33747162886598 3.456487235543736e-05
18.437615750515466 2.82803501089942e-05
18.53775987216495 2.5138088985772624e-05
18.637903993814433 1.8853566739329464e-05
18.73804811546392 3.456487235543736e-05
18.838192237113404 0.0002042469730094026
18.93833635876289 0.0004713391684832367
19.03848048041237 0.0001571130561610789
19.138624602061856 4.084939460188051e-05
19.238768723711342 4.399165572510209e-05
19.338912845360827 6.598748358765315e-05
19.43905696701031 5.970296134120998e-05
19.539201088659794 0.00016968210065396522
19.63934521030928 0.0001539707950378573
19.739489331958765 0.00016968210065396522
19.839633453608247 0.0002670921954738342
19.939777575257732 0.00016339757840752204
20.039921696907218 0.000223100539748732
20.140065818556703 0.0
20.24020994020619 0.0
20.34035406185567 0.0
20.440498183505156 0.0
20.54064230515464 0.0
20.640786426804127 0.0
20.74093054845361 0.0
20.841074670103094 0.0
20.94121879175258 0.0
21.041362913402065 0.0
21.141507035051546 0.0
21.24165115670103 0.0
21.341795278350517 0.0
21.441939400000003 0.0
21.542083521649484 0.0
21.64222764329897 0.0
21.742371764948455 0.0
21.84251588659794 0.0
21.942660008247422 0.0
22.042804129896908 0.0
22.142948251546393 0.0
22.24309237319588 0.0
22.343236494845364 0.0
22.443380616494846 0.0
22.54352473814433 0.0
22.643668859793816 0.0
22.743812981443302 0.0
22.843957103092784 0.0
22.94410122474227 0.0
23.044245346391754 0.0
23.14438946804124 0.0
23.24453358969072 0.0
23.344677711340207 0.0
23.444821832989692 0.0
23.544965954639178 0.0
23.64511007628866 0.0
23.745254197938145 0.0
23.84539831958763 0.0
23.945542441237116 0.0
24.045686562886598 0.0
24.145830684536083 0.0
24.24597480618557 0.0
24.346118927835054 0.0
24.44626304948454 0.0
24.546407171134025 0.0
24.64655129278351 0.0
24.74669541443299 0.0
24.846839536082474 0.0
24.94698365773196 0.0
25.047127779381444 0.0
25.14727190103093 0.0
25.247416022680415 0.0
25.3475601443299 0.0
25.447704265979386 0.0
25.547848387628864 0.0
25.64799250927835 0.0
25.748136630927835 0.0
25.84828075257732 0.0
25.948424874226806 0.0
26.04856899587629 0.0
26.148713117525777 0.0
26.248857239175262 0.0
26.34900136082474 0.0
26.449145482474226 0.0
26.54928960412371 0.0
26.649433725773196 0.0
26.74957784742268 0.0
26.849721969072167 0.0
26.949866090721653 0.0
27.050010212371138 0.0
27.150154334020623 0.0
27.2502984556701 0.0
27.350442577319587 0.0
27.450586698969072 0.0
27.550730820618558 0.0
27.650874942268043 0.0
27.75101906391753 0.0
27.851163185567014 0.0
27.9513073072165 0.0
28.051451428865978 0.0
28.151595550515463 0.0
28.25173967216495 0.0
28.351883793814434 0.0
28.45202791546392 0.0
28.552172037113404 0.0
28.65231615876289 0.0
28.752460280412375 0.0
28.85260440206186 0.0
28.95274852371134 0.0
29.052892645360824 0.0
29.15303676701031 0.0
29.253180888659795 0.0
29.35332501030928 0.0
29.453469131958766 0.0
29.55361325360825 0.0
29.653757375257737 0.0
29.753901496907215 0.0
29.8540456185567 0.0
29.954189740206186 0.0
30.05433386185567 0.0
30.154477983505156 0.0
30.254622105154642 0.0
30.354766226804127 0.0
30.454910348453613 0.0
30.55505447010309 0.0
30.655198591752576 0.0
30.75534271340206 0.0
30.855486835051547 0.0
30.955630956701032 0.0
31.055775078350518 0.0
31.155919200000003 0.0
31.25606332164949 0.0
31.356207443298974 0.0
31.456351564948452 0.0
31.556495686597938 0.0
31.656639808247423 0.0
31.75678392989691 0.0
31.856928051546394 0.0
31.95707217319588 0.0
32.05721629484536 0.0
32.157360416494846 0.0
32.257504538144325 0.0
32.35764865979381 0.0
32.457792781443295 0.0
32.55793690309278 0.0
32.658081024742266 0.0
32.75822514639175 0.0
32.85836926804124 0.0
32.95851338969072 0.0
33.05865751134021 0.0
33.158801632989686 0.0
33.25894575463917 0.0
33.35908987628866 0.0
33.45923399793814 0.0
33.55937811958763 0.0
33.65952224123711 0.0
33.7596663628866 0.0
33.859810484536084 0.0
33.95995460618556 0.0
34.06009872783505 0.0
34.16024284948453 0.0
34.26038697113402 0.0
34.3605310927835 0.0
34.46067521443299 0.0
34.560819336082474 0.0
34.66096345773196 0.0
34.76110757938144 0.0
34.86125170103092 0.0
34.96139582268041 0.0
35.061539944329894 0.0
35.16168406597938 0.0
35.261828187628865 0.0
35.36197230927835 0.0
35.462116430927836 0.0
35.56226055257732 0.0
35.6624046742268 0.0
35.762548795876285 0.0
35.86269291752577 0.0
35.962837039175255 0.0
36.06298116082474 0.0
36.163125282474226 0.0
36.26326940412371 0.0
36.3634135257732 0.0
36.463557647422675 0.0
36.56370176907216 0.0
36.663845890721646 0.0
36.76399001237113 0.0
36.86413413402062 0.0
36.9642782556701 0.0
37.06442237731959 0.0
37.16456649896907 0.0
37.26471062061856 0.0
37.36485474226804 0.0
37.46499886391752 0.0
37.56514298556701 0.0
37.66528710721649 0.0
37.76543122886598 0.0
37.86557535051546 0.0
37.96571947216495 0.0
38.065863593814434 0.0
38.16600771546391 0.0
38.2661518371134 0.0
38.36629595876288 0.0
38.46644008041237 0.0
38.566584202061854 0.0
38.66672832371134 0.0
38.766872445360825 0.0
38.86701656701031 0.0
38.96716068865979 0.0
39.067304810309274 0.0
39.16744893195876 0.0
39.267593053608245 0.0
39.36773717525773 0.0
39.467881296907215 0.0
39.5680254185567 0.0
39.668169540206186 0.0
39.76831366185567 0.0
39.86845778350515 0.0
39.968601905154635 0.0
40.06874602680412 0.0
40.168890148453606 0.0
40.26903427010309 0.0
40.36917839175258 0.0
40.46932251340206 0.0
40.56946663505155 0.0
40.669610756701026 0.0
40.76975487835051 0.0
40.869899 0.0
