# Supplementary material for: Distinct solvation patterns of OH− versus H3O+ charge defects at electrified gold/water interfaces govern their properties
Source: Nat Commun. 2025 Sep 19;16:8325. doi: 10.1038/s41467-025-63832-1 (PMC12449469; doi:10.1038/s41467-025-63832-1)
Supplement: Supplementary file 4 — Source Data [file 41467_2025_63832_MOESM4_ESM.zip › data/fig1/panel_e/naoh_v0_mass_density_H.dat]

-7.6 0.0
-7.4998555 0.0
-7.399711 0.0
-7.2995667 0.0
-7.199423 0.0
-7.0992785 0.0
-6.999134 0.0
-6.8989897 0.0
-6.7988453 0.0
-6.698701 0.0
-6.5985565 0.0
-6.498412 0.0
-6.3982677 0.0
-6.2981234 0.0
-6.1979795 0.0
-6.097835 0.0
-5.9976907 0.0
-5.8975463 0.0
-5.797402 0.0
-5.6972575 0.0
-5.5971136 0.0
-5.496969 0.0
-5.396825 0.0
-5.2966805 0.0
-5.196536 0.0
-5.0963917 0.0
-4.9962473 0.0
-4.896103 0.0
-4.7959585 0.0
-4.695814 0.0
-4.5956697 0.0
-4.4955254 0.0
-4.3953815 0.0
-4.295237 0.0
-4.1950927 0.0
-4.0949483 0.0
-3.9948041 0.0
-3.8946598 0.0
-3.7945154 0.0
-3.694371 0.0
-3.5942268 0.0
-3.4940825 0.0
-3.393938 0.0
-3.2937937 0.0
-3.1936493 0.0
-3.093505 0.0
-2.9933605 0.0
-2.8932166 0.0
-2.7930722 0.0
-2.6929278 0.0
-2.5927835 0.0
-2.492639 0.0
-2.3924947 0.0
-2.2923503 0.0
-2.192206 0.0
-2.092062 0.0
-1.9919176 0.0
-1.8917732 0.0
-1.7916288 0.0
-1.6914845 0.0
-1.5913401 0.0
-1.4911957 0.0
-1.3910513 0.0
-1.2909069 0.0
-1.190763 0.0
-1.0906186 0.0
-0.9904742 0.0
-0.89032984 0.0
-0.79018545 0.0
-0.69004107 0.0
-0.5898967 0.0
-0.4897523 0.0
-0.38960838 0.0
-0.289464 0.0
-0.18931961 0.0
-0.089175224 0.0
0.010969162 0.0
0.11111355 0.0
0.21125793 0.0
0.31140232 0.0
0.41154623 0.0
0.5116906 0.0
0.611835 0.0
0.7119794 0.0
0.8121238 0.0
0.91226816 0.0
1.0124125 0.0
1.1125569 0.0
1.2127013 0.0
1.3128457 1.400243030065524e-06
1.4129901 3.350581536228218e-05
1.5131345 0.0002564445092205717
1.6132789 0.0010815877233663269
1.7134233 0.0036263293957918353
1.8135667 0.010308689204701677
1.9137111 0.022939281405329866
2.0138555 0.044904293713812
2.1139998 0.07403685004112168
2.2141442 0.10576545694617284
2.3142886 0.1356377416627943
2.414433 0.16030342270683567
2.5145774 0.18170973804632165
2.6147218 0.1951949785820862
2.7148662 0.20181162698594227
2.8150105 0.2038602825562874
2.915155 0.19857026440605918
3.0152993 0.19201382645249593
3.1154437 0.1815974185518385
3.215588 0.16741015617121463
3.3157325 0.15321219193314667
3.415876 0.1391164454362735
3.5160203 0.12594505937396214
3.6161647 0.11762771579273221
3.716309 0.11057779218843018
3.8164535 0.10490580774307191
3.9165978 0.09920241784689644
4.016742 0.09464292648892521
4.1168866 0.0894816306801037
4.217031 0.0858819059018831
4.3171754 0.08410239704538841
4.41732 0.08549823931164514
4.517464 0.08868279203145134
4.6176085 0.0917004157786018
4.717753 0.09348732591968399
4.8178973 0.09413633856411938
4.9180417 0.09430626805755374
5.018186 0.0926781854830247
5.1183295 0.09248385175392347
5.218474 0.09392260146731579
5.3186183 0.09680810228284367
5.4187627 0.10113375305479394
5.518907 0.10685244560694085
5.6190515 0.11493264802929326
5.719196 0.12282841844111414
5.81934 0.12967160616376294
5.9194846 0.1365566011425951
6.019629 0.13955202103598316
6.1197734 0.14171619665630872
6.219918 0.1409956715999807
6.320062 0.13956132265039714
6.4202065 0.13713020069812554
6.520351 0.1326573243732998
6.6204953 0.1276929627449211
6.7206397 0.12323208850321019
6.820783 0.11918898677125526
6.9209275 0.11556655805247579
7.021072 0.1128962945941408
7.1212163 0.11005540152085642
7.2213607 0.10595338956427948
7.321505 0.10230235588074293
7.4216495 0.09930963645605574
7.521794 0.09905559236345812
7.621938 0.09779727396622567
7.7220826 0.09713835960322056
7.822227 0.09849099437026386
7.9223714 0.09821084574689147
8.022516 0.09877524370536718
8.12266 0.10118796246352935
8.222805 0.10381551850944731
8.322948 0.10693856055328986
8.423092 0.10692605838337858
8.523237 0.10844332172381388
8.623381 0.10983536333041757
8.723526 0.11194092877819896
8.823669 0.11402829106658952
8.923815 0.11631708831659089
9.023958 0.1179798769147937
9.124104 0.12048451162614375
9.224247 0.12085107524794307
9.324392 0.12113102383659687
9.424536 0.11921659156241944
9.524679 0.11989150870291099
9.624825 0.120193561127968
9.724968 0.12014775317741298
9.825113 0.11936011647300115
9.925257 0.1168585822997891
10.025402 0.11558266084732152
10.1255455 0.11526270531495154
10.225691 0.11491644521708821
10.325834 0.11427413373572527
10.42598 0.11211825955622083
10.526123 0.11215856655201485
10.626268 0.1105211823630718
10.726412 0.10888239793109868
10.826557 0.10915044445399694
10.926701 0.10986786897218694
11.026846 0.11010260971444151
11.126989 0.10890090114256741
11.227133 0.10940768910209187
11.327278 0.10917744914100534
11.427422 0.10942969292113573
11.527567 0.11053168418579729
11.62771 0.11029984394696216
11.727856 0.10934477818309818
11.827999 0.10926526438246234
11.928144 0.11169098539733226
12.028288 0.1124287134394582
12.128433 0.11426513217338917
12.228577 0.11708562170537827
12.328722 0.11740787763701191
12.428865 0.11804558831984749
12.529011 0.11727685489634151
12.629154 0.11659223607199874
12.729298 0.11654372765274292
12.829443 0.11601523592625249
12.929586 0.11580249900304179
13.029732 0.11612365474372327
13.129875 0.11565627362375924
13.2300205 0.11423012609763752
13.330164 0.11194552957672634
13.430309 0.10973294555450419
13.530453 0.10851293380588
13.630598 0.10856554293686672
13.7307415 0.10993458055083365
13.830887 0.1118269089886079
13.93103 0.1115886676387782
14.031176 0.11159116807276044
14.131319 0.11363372258418888
14.231464 0.11423782743430286
14.331608 0.11566947591518559
14.431751 0.11450547388776397
14.531897 0.11419632023019735
14.63204 0.11353000458260476
14.732185 0.11343088737954796
14.832329 0.1134429894800221
14.932474 0.11103517157246515
15.032618 0.11036845585543537
15.132763 0.11061789914950562
15.232906 0.10999249060186278
15.333052 0.11124240754091481
15.433195 0.11156836411484222
15.53334 0.11187981817167254
15.633484 0.11271216263568719
15.733629 0.11269195912911054
15.833773 0.11215626615275118
15.933918 0.11204264643259729
16.034061 0.11121260236784632
16.134205 0.1114593451932157
16.23435 0.11207445195285164
16.334494 0.1112128024025649
16.434639 0.11060119625050414
16.534782 0.11153025750095259
16.634928 0.11135992793808107
16.735071 0.11018572414001183
16.835217 0.11104777375973574
16.93536 0.11060539697959433
17.035505 0.11024363419104095
17.135649 0.11023863332307644
17.235794 0.1115480605909063
17.335938 0.11296090580824242
17.436083 0.11376364513390709
17.536226 0.11435334748428329
17.636372 0.11417591668890212
17.736515 0.11258594072826272
17.836658 0.11266455437266498
17.936804 0.11188091836262473
18.036947 0.11179190291285628
18.137093 0.11258924130111927
18.237236 0.11091355046356804
18.337381 0.11054418635570859
18.437525 0.1108762439885527
18.53767 0.11146104548832364
18.637814 0.11183301004752463
18.737959 0.11278467522117272
18.838102 0.11176929898965662
18.938248 0.11244421613014821
19.038391 0.11241771152993627
19.138536 0.11269846025746441
19.23868 0.11317894365149547
19.338825 0.11288029181665435
19.438969 0.11194232902122903
19.539112 0.11170638807066297
19.639257 0.11185011301596329
19.7394 0.11102707016636262
19.839546 0.11093185364031817
19.93969 0.1102527357707364
20.039835 0.10879428263756384
20.139978 0.10869246496580624
20.240124 0.11040516222629496
20.340267 0.10983926400742991
20.440413 0.10807585794578094
20.540556 0.10763138080109444
20.640701 0.1068987536442923
20.740845 0.1063625605811365
20.84099 0.10655049319924313
20.941133 0.10678803442755784
21.041279 0.10837210936399909
21.141422 0.10878648128353921
21.241566 0.11142833981183568
21.341711 0.11205074783869981
21.441854 0.11306762433060528
21.542 0.1146018906221199
21.642143 0.11669615410830148
21.742289 0.11751309589898541
21.842432 0.11730946055547017
21.942577 0.11856947924781056
22.04272 0.11990891172342752
22.142866 0.12092328778135072
22.24301 0.11923579489540317
22.343155 0.11959965804850163
22.443298 0.1177123304786919
22.543444 0.11586010900199306
22.643587 0.11444096269102168
22.743732 0.11204614704017246
22.843876 0.10879738317570187
22.94402 0.10604610565634168
23.044165 0.10245018153777413
23.144308 0.09865282245759571
23.244453 0.09598735983250668
23.344597 0.09467983289450338
23.444742 0.09355743808854657
23.544886 0.09322928113271478
23.645031 0.09423575581925402
23.745174 0.09379527936893911
23.84532 0.09586183804659726
23.945463 0.09563599884931955
24.045609 0.09579062568678248
24.145752 0.09787338717664569
24.245897 0.09901388512463405
24.34604 0.10063716686591714
24.446184 0.10360088125641011
24.546331 0.10644127424289802
24.646475 0.11117589599698671
24.746618 0.11446176630175404
24.846762 0.12041479952671835
24.946905 0.12523923686944982
25.047052 0.13053135538422317
25.147196 0.13499513012935346
25.24734 0.13858745362298658
25.347483 0.1406106047667127
25.44763 0.14305382881945847
25.547773 0.14311483940862554
25.647917 0.13961883263198915
25.74806 0.13246129034909063
25.848207 0.12133465918011212
25.94835 0.10787492307096654
26.048494 0.09369286159302577
26.148638 0.07810835670311504
26.248785 0.06410202572544749
26.348928 0.0519808219356853
26.449072 0.04162382434644635
26.549215 0.03403740762691062
26.649359 0.02792304640141094
26.749506 0.022580219085477346
26.84965 0.017448228362927913
26.949793 0.01213140556040983
27.049936 0.007519505106170443
27.150084 0.004061004839267891
27.250227 0.0019294348780710014
27.35037 0.0007646327117750665
27.450514 0.0001930335034304615
27.550661 3.0005207787118368e-05
27.650805 2.9005034194214423e-06
27.750948 0.0
27.851091 0.0
27.951239 0.0
28.051382 0.0
28.151525 0.0
28.251669 0.0
28.351812 0.0
28.45196 0.0
28.552103 0.0
28.652246 0.0
28.75239 0.0
28.852537 0.0
28.95268 0.0
29.052824 0.0
29.152967 0.0
29.253115 0.0
29.353258 0.0
29.453402 0.0
29.553545 0.0
29.653692 0.0
29.753836 0.0
29.85398 0.0
29.954123 0.0
30.054266 0.0
30.154413 0.0
30.254557 0.0
30.3547 0.0
30.454844 0.0
30.55499 0.0
30.655134 0.0
30.755278 0.0
30.855421 0.0
30.955568 0.0
31.055712 0.0
31.155855 0.0
31.255999 0.0
31.356142 0.0
31.45629 0.0
31.556433 0.0
31.656576 0.0
31.75672 0.0
31.856867 0.0
31.95701 0.0
32.057156 0.0
32.1573 0.0
32.257446 0.0
32.35759 0.0
32.457733 0.0
32.557877 0.0
32.658024 0.0
32.758167 0.0
32.85831 0.0
32.958454 0.0
33.058598 0.0
33.158745 0.0
33.25889 0.0
33.35903 0.0
33.459175 0.0
33.559322 0.0
33.659466 0.0
33.75961 0.0
33.859753 0.0
33.9599 0.0
34.060043 0.0
34.160187 0.0
34.26033 0.0
34.360477 0.0
34.46062 0.0
34.560764 0.0
34.660908 0.0
34.76105 0.0
34.8612 0.0
34.96134 0.0
35.061485 0.0
35.16163 0.0
35.261776 0.0
35.36192 0.0
35.462063 0.0
35.562206 0.0
35.662354 0.0
35.762497 0.0
35.86264 0.0
35.962784 0.0
36.06293 0.0
36.163074 0.0
36.263218 0.0
36.36336 0.0
36.463505 0.0
36.563652 0.0
36.663795 0.0
36.76394 0.0
36.864082 0.0
36.96423 0.0
37.064373 0.0
37.164516 0.0
37.26466 0.0
37.364807 0.0
37.46495 0.0
37.565094 0.0
37.665237 0.0
37.765385 0.0
37.86553 0.0
37.96567 0.0
38.065815 0.0
38.16596 0.0
38.266106 0.0
38.36625 0.0
38.466393 0.0
38.566536 0.0
38.666683 0.0
38.766827 0.0
38.86697 0.0
38.967113 0.0
39.06726 0.0
39.167404 0.0
39.267548 0.0
39.36769 0.0
39.46784 0.0
39.56798 0.0
39.668125 0.0
39.76827 0.0
39.868412 0.0
39.96856 0.0
40.068703 0.0
40.168846 0.0
40.26899 0.0
40.369137 0.0
40.46928 0.0
40.569424 0.0
40.669567 0.0
40.769714 0.0
40.869858 0.0
