# Supplementary material for: Distinct solvation patterns of OH− versus H3O+ charge defects at electrified gold/water interfaces govern their properties
Source: Nat Commun. 2025 Sep 19;16:8325. doi: 10.1038/s41467-025-63832-1 (PMC12449469; doi:10.1038/s41467-025-63832-1)
Supplement: Supplementary file 4 — Source Data [file 41467_2025_63832_MOESM4_ESM.zip › data/fig1/panel_e/naoh_v0_mass_density_O.dat]

-7.6 0.0
-7.4998555 0.0
-7.399711 0.0
-7.2995667 0.0
-7.199423 0.0
-7.0992785 0.0
-6.999134 0.0
-6.8989897 0.0
-6.7988453 0.0
-6.698701 0.0
-6.5985565 0.0
-6.498412 0.0
-6.3982677 0.0
-6.2981234 0.0
-6.1979795 0.0
-6.097835 0.0
-5.9976907 0.0
-5.8975463 0.0
-5.797402 0.0
-5.6972575 0.0
-5.5971136 0.0
-5.496969 0.0
-5.396825 0.0
-5.2966805 0.0
-5.196536 0.0
-5.0963917 0.0
-4.9962473 0.0
-4.896103 0.0
-4.7959585 0.0
-4.695814 0.0
-4.5956697 0.0
-4.4955254 0.0
-4.3953815 0.0
-4.295237 0.0
-4.1950927 0.0
-4.0949483 0.0
-3.9948041 0.0
-3.8946598 0.0
-3.7945154 0.0
-3.694371 0.0
-3.5942268 0.0
-3.4940825 0.0
-3.393938 0.0
-3.2937937 0.0
-3.1936493 0.0
-3.093505 0.0
-2.9933605 0.0
-2.8932166 0.0
-2.7930722 0.0
-2.6929278 0.0
-2.5927835 0.0
-2.492639 0.0
-2.3924947 0.0
-2.2923503 0.0
-2.192206 0.0
-2.092062 0.0
-1.9919176 0.0
-1.8917732 0.0
-1.7916288 0.0
-1.6914845 0.0
-1.5913401 0.0
-1.4911957 0.0
-1.3910513 0.0
-1.2909069 0.0
-1.190763 0.0
-1.0906186 0.0
-0.9904742 0.0
-0.89032984 0.0
-0.79018545 0.0
-0.69004107 0.0
-0.5898967 0.0
-0.4897523 0.0
-0.38960838 0.0
-0.289464 0.0
-0.18931961 0.0
-0.089175224 0.0
0.010969162 0.0
0.11111355 0.0
0.21125793 0.0
0.31140232 0.0
0.41154623 0.0
0.5116906 0.0
0.611835 0.0
0.7119794 0.0
0.8121238 0.0
0.91226816 0.0
1.0124125 0.0
1.1125569 0.0
1.2127013 0.0
1.3128457 0.0
1.4129901 7.68085311017771e-05
1.5131345 0.00045765083114808843
1.6132789 0.0010961217459316106
1.7134233 0.00437488591733872
1.8135667 0.01781317850468714
1.9137111 0.05229060790299733
2.0138555 0.12329849472885898
2.1139998 0.2361862331379646
2.2141442 0.39737533636596895
2.3142886 0.5570618727042949
2.414433 0.7500417069197785
2.5145774 0.9379425770161571
2.6147218 1.1057516155184957
2.7148662 1.3144419946997554
2.8150105 1.6440994096553887
2.915155 2.016148733068278
3.0152993 2.3701592529163693
3.1154437 2.5097203539282984
3.215588 2.383586344259598
3.3157325 2.0780004029157157
3.415876 1.7388219304589245
3.5160203 1.3866100103808003
3.6161647 1.0759435047400812
3.716309 0.8615916967455282
3.8164535 0.717084446366191
3.9165978 0.6101205659183099
4.016742 0.5322575176916147
4.1168866 0.4673783115765822
4.217031 0.4352499430878014
4.3171754 0.39641522972719667
4.41732 0.38462512020307393
4.517464 0.3827145079919172
4.6176085 0.3699834939617977
4.717753 0.39758015911557365
4.8178973 0.43507232335962853
4.9180417 0.4741758665790896
5.018186 0.5480000662120164
5.1183295 0.6463133858445597
5.218474 0.7509602089375372
5.3186183 0.899483905422405
5.4187627 1.0579063013530141
5.518907 1.1979954610162677
5.6190515 1.283742584925014
5.719196 1.3160869774075186
5.81934 1.3237086239416387
5.9194846 1.3034423729748887
6.019629 1.2932316388715461
6.1197734 1.2303398534987724
6.219918 1.1474394457739854
6.320062 1.065119902565656
6.4202065 1.009464120893762
6.520351 0.9672050271882031
6.6204953 0.9498350979150821
6.7206397 0.9096898389925534
6.820783 0.8687508919153063
6.9209275 0.8568807735046191
7.021072 0.8459611606663164
7.1212163 0.8408981983245242
7.2213607 0.8553125993279579
7.321505 0.8598587042625442
7.4216495 0.8123782306197957
7.521794 0.7643776992143787
7.621938 0.7719593413052168
7.7220826 0.7529636314571084
7.822227 0.7435929906626918
7.9223714 0.7664163256440386
8.022516 0.7610957346875094
8.12266 0.7848535734639276
8.222805 0.799411990463177
8.322948 0.8145272693129141
8.423092 0.8295465374987743
8.523237 0.8579928970278635
8.623381 0.8735658267087489
8.723526 0.8954738600277993
8.823669 0.9008664589822368
8.923815 0.924963535437688
9.023958 0.9495790694780765
9.124104 0.9536691237592458
9.224247 0.9832292069893112
9.324392 1.0120052031310456
9.424536 1.0100913905644264
9.524679 1.0108978801409951
9.624825 1.0188283609772535
9.724968 1.0171769775585655
9.825113 1.00565729807103
9.925257 0.9919789788239886
10.025402 0.9548724574131737
10.1255455 0.9333772699487952
10.225691 0.9368416547370318
10.325834 0.9083792934306294
10.42598 0.85076489421564
10.526123 0.8372401920308022
10.626268 0.8223297359306697
10.726412 0.800420102433888
10.826557 0.8187773413672125
10.926701 0.8242387479640951
11.026846 0.8370945758572549
11.126989 0.834697509615787
11.227133 0.8502320350311215
11.327278 0.8698166102843432
11.427422 0.8640319677857409
11.527567 0.8776126761911739
11.62771 0.8815107091445891
11.727856 0.908561713691996
11.827999 0.8857063751560236
11.928144 0.9233073514858058
12.028288 0.9444408987829138
12.128433 0.9344621904506076
12.228577 0.920086193712725
12.328722 0.9615227960644027
12.428865 0.9617820248568713
12.529011 0.9429287308268476
12.629154 0.9644847250450149
12.729298 0.9393619346638087
12.829443 0.9134454561278842
12.929586 0.9130086076072427
13.029732 0.8893787830493273
13.129875 0.8979573358667571
13.2300205 0.8855287554278508
13.330164 0.8886026968496531
13.430309 0.8706487027046126
13.530453 0.8736602371948949
13.630598 0.853133157257945
13.7307415 0.8780047197353393
13.830887 0.8988662368181282
13.93103 0.9090753707437393
14.031176 0.9206062514753937
14.131319 0.903570759348112
14.231464 0.903900395960757
14.331608 0.9019897837496003
14.431751 0.8997831386581556
14.531897 0.8999671590972534
14.63204 0.8928223655270568
14.732185 0.9033019294892557
14.832329 0.9031435118938582
14.932474 0.8882154538386815
15.032618 0.886293640383406
15.132763 0.8887163094685745
15.232906 0.8781951408853624
15.333052 0.8626718167141467
15.433195 0.8939520910053456
15.53334 0.9024186313815851
15.633484 0.9032635252237047
15.733629 0.9116468563579174
15.833773 0.8837077531696459
15.933918 0.8844710379474697
16.034061 0.8893515800278953
16.134205 0.895109019505066
16.23435 0.894110508600743
16.334494 0.8941377116221747
16.434639 0.9000151644291922
16.534782 0.8701606484965703
16.634928 0.8831652929187397
16.735071 0.894992206530682
16.835217 0.9158489230802773
16.93536 0.9182475894994763
17.035505 0.8919454681303117
17.135649 0.8832244994947975
17.235794 0.8947441789823326
17.335938 0.8765613594217181
17.436083 0.8892635702526746
17.536226 0.8866520801952141
17.636372 0.8734170101797392
17.736515 0.8760092981044241
17.836658 0.875551647273276
17.936804 0.8788080089564454
18.036947 0.9289927829650687
18.137093 0.9170378551346235
18.237236 0.9045404670532718
18.337381 0.8891211544345903
18.437525 0.8811026638231108
18.53767 0.8746363456109798
18.637814 0.8734938187108411
18.737959 0.8903692930649938
18.838102 0.9046988846486691
18.938248 0.9180011621288583
19.038391 0.9324107625990978
19.138536 0.8893963850043716
19.23868 0.9243074625678603
19.338825 0.9267109295202536
19.438969 0.9398819924264769
19.539112 0.9211039067498237
19.639257 0.9282679024527957
19.7394 0.9226080738172335
19.839546 0.9019849832164063
19.93969 0.8620301454439008
20.039835 0.8476237453291235
20.139978 0.8399972982618098
20.240124 0.8493183335465566
20.340267 0.8370961760349865
20.440413 0.8299305801542831
20.540556 0.8467052433113648
20.640701 0.8538740395475308
20.740845 0.8645200219937834
20.84099 0.866569849667562
20.941133 0.8626350126263272
21.041279 0.8763213327620253
21.141422 0.8752108094165119
21.241566 0.8864984631330105
21.341711 0.8668370793486868
21.441854 0.856935179547483
21.542 0.8719608484442679
21.642143 0.886482461355698
21.742289 0.8964659702211976
21.842432 0.930879392510256
21.942577 0.9594345641250731
22.04272 0.9912028926243144
22.142866 1.0022489195033886
22.24301 0.9992421855463003
22.343155 0.9863127494775012
22.443298 0.9921229948198043
22.543444 1.0108994803187263
22.643587 0.9711766683172571
22.743732 0.9721479762001486
22.843876 0.95152328542159
22.94402 0.9353150851813837
23.044165 0.9199885828711166
23.144308 0.8912109865516509
23.244453 0.8609644270748634
23.344597 0.8014778199142685
23.444742 0.7522595532553423
23.544886 0.7103540988283978
23.645031 0.7013546992676395
23.745174 0.6675637461160514
23.84532 0.6710617346366449
23.945463 0.690156655504093
24.045609 0.6767759693150709
24.145752 0.7029900809090148
24.245897 0.7212561097116563
24.34604 0.7476414403228481
24.446184 0.7602332388903454
24.546331 0.799892043782563
24.646475 0.8195678291664682
24.746618 0.8906173206133436
24.846762 0.9361743806230851
24.946905 0.9502671459025298
25.047052 1.017348196575813
25.147196 1.1087391473428085
25.24734 1.1836834713876365
25.347483 1.2604808012452948
25.44763 1.3299829208260152
25.547773 1.445114108414385
25.647917 1.4514380108084313
25.74806 1.4237613367680912
25.848207 1.3819710951377993
25.94835 1.2302086389248068
26.048494 1.027293301175762
26.148638 0.7753821214724396
26.248785 0.5025022127783324
26.348928 0.2752945768906194
26.449072 0.1242666022562876
26.549215 0.045182618420620366
26.649359 0.011145237898414113
26.749506 0.0014993665342159404
26.84965 0.00015041670674098014
26.949793 0.0
27.049936 0.0
27.150084 0.0
27.250227 0.0
27.35037 0.0
27.450514 0.0
27.550661 0.0
27.650805 0.0
27.750948 0.0
27.851091 0.0
27.951239 0.0
28.051382 0.0
28.151525 0.0
28.251669 0.0
28.351812 0.0
28.45196 0.0
28.552103 0.0
28.652246 0.0
28.75239 0.0
28.852537 0.0
28.95268 0.0
29.052824 0.0
29.152967 0.0
29.253115 0.0
29.353258 0.0
29.453402 0.0
29.553545 0.0
29.653692 0.0
29.753836 0.0
29.85398 0.0
29.954123 0.0
30.054266 0.0
30.154413 0.0
30.254557 0.0
30.3547 0.0
30.454844 0.0
30.55499 0.0
30.655134 0.0
30.755278 0.0
30.855421 0.0
30.955568 0.0
31.055712 0.0
31.155855 0.0
31.255999 0.0
31.356142 0.0
31.45629 0.0
31.556433 0.0
31.656576 0.0
31.75672 0.0
31.856867 0.0
31.95701 0.0
32.057156 0.0
32.1573 0.0
32.257446 0.0
32.35759 0.0
32.457733 0.0
32.557877 0.0
32.658024 0.0
32.758167 0.0
32.85831 0.0
32.958454 0.0
33.058598 0.0
33.158745 0.0
33.25889 0.0
33.35903 0.0
33.459175 0.0
33.559322 0.0
33.659466 0.0
33.75961 0.0
33.859753 0.0
33.9599 0.0
34.060043 0.0
34.160187 0.0
34.26033 0.0
34.360477 0.0
34.46062 0.0
34.560764 0.0
34.660908 0.0
34.76105 0.0
34.8612 0.0
34.96134 0.0
35.061485 0.0
35.16163 0.0
35.261776 0.0
35.36192 0.0
35.462063 0.0
35.562206 0.0
35.662354 0.0
35.762497 0.0
35.86264 0.0
35.962784 0.0
36.06293 0.0
36.163074 0.0
36.263218 0.0
36.36336 0.0
36.463505 0.0
36.563652 0.0
36.663795 0.0
36.76394 0.0
36.864082 0.0
36.96423 0.0
37.064373 0.0
37.164516 0.0
37.26466 0.0
37.364807 0.0
37.46495 0.0
37.565094 0.0
37.665237 0.0
37.765385 0.0
37.86553 0.0
37.96567 0.0
38.065815 0.0
38.16596 0.0
38.266106 0.0
38.36625 0.0
38.466393 0.0
38.566536 0.0
38.666683 0.0
38.766827 0.0
38.86697 0.0
38.967113 0.0
39.06726 0.0
39.167404 0.0
39.267548 0.0
39.36769 0.0
39.46784 0.0
39.56798 0.0
39.668125 0.0
39.76827 0.0
39.868412 0.0
39.96856 0.0
40.068703 0.0
40.168846 0.0
40.26899 0.0
40.369137 0.0
40.46928 0.0
40.569424 0.0
40.669567 0.0
40.769714 0.0
40.869858 0.0
