# Supplementary material for: Distinct solvation patterns of OH− versus H3O+ charge defects at electrified gold/water interfaces govern their properties
Source: Nat Commun. 2025 Sep 19;16:8325. doi: 10.1038/s41467-025-63832-1 (PMC12449469; doi:10.1038/s41467-025-63832-1)
Supplement: Supplementary file 4 — Source Data [file 41467_2025_63832_MOESM4_ESM.zip › data/fig1/panel_e/naoh_v1_mass_density_H.dat]

-7.6 0.0
-7.4998555 0.0
-7.399711 0.0
-7.2995667 0.0
-7.199423 0.0
-7.0992785 0.0
-6.999134 0.0
-6.8989897 0.0
-6.7988453 0.0
-6.698701 0.0
-6.5985565 0.0
-6.498412 0.0
-6.3982677 0.0
-6.2981234 0.0
-6.1979795 0.0
-6.097835 0.0
-5.9976907 0.0
-5.8975463 0.0
-5.797402 0.0
-5.6972575 0.0
-5.5971136 0.0
-5.496969 0.0
-5.396825 0.0
-5.2966805 0.0
-5.196536 0.0
-5.0963917 0.0
-4.9962473 0.0
-4.896103 0.0
-4.7959585 0.0
-4.695814 0.0
-4.5956697 0.0
-4.4955254 0.0
-4.3953815 0.0
-4.295237 0.0
-4.1950927 0.0
-4.0949483 0.0
-3.9948041 0.0
-3.8946598 0.0
-3.7945154 0.0
-3.694371 0.0
-3.5942268 0.0
-3.4940825 0.0
-3.393938 0.0
-3.2937937 0.0
-3.1936493 0.0
-3.093505 0.0
-2.9933605 0.0
-2.8932166 0.0
-2.7930722 0.0
-2.6929278 0.0
-2.5927835 0.0
-2.492639 0.0
-2.3924947 0.0
-2.2923503 0.0
-2.192206 0.0
-2.092062 0.0
-1.9919176 0.0
-1.8917732 0.0
-1.7916288 0.0
-1.6914845 0.0
-1.5913401 0.0
-1.4911957 0.0
-1.3910513 0.0
-1.2909069 0.0
-1.190763 0.0
-1.0906186 0.0
-0.9904742 0.0
-0.89032984 0.0
-0.79018545 0.0
-0.69004107 0.0
-0.5898967 0.0
-0.4897523 0.0
-0.38960838 0.0
-0.289464 0.0
-0.18931961 0.0
-0.089175224 0.0
0.010969162 0.0
0.11111355 0.0
0.21125793 0.0
0.31140232 0.0
0.41154623 0.0
0.5116906 0.0
0.611835 0.0
0.7119794 0.0
0.8121238 0.0
0.91226816 0.0
1.0124125 0.0
1.1125569 0.0
1.2127013 0.0
1.3128457 0.0
1.4129901 1.4119764086368133e-05
1.5131345 0.00010985486783679821
1.6132789 0.0005224312711956209
1.7134233 0.0021472902768269074
1.8135667 0.006472592954536776
1.9137111 0.015455710996078348
2.0138555 0.031769158869842884
2.1139998 0.056217142479782545
2.2141442 0.08609627007120728
2.3142886 0.11641326551155215
2.414433 0.14613335180420187
2.5145774 0.168048932450915
2.6147218 0.18631509714915143
2.7148662 0.19363549659784113
2.8150105 0.19262058036829244
2.915155 0.1865070328433804
3.0152993 0.17573535963015133
3.1154437 0.16228558610779348
3.215588 0.1485475211384854
3.3157325 0.13634587269646545
3.415876 0.12624853459004245
3.5160203 0.11761856581290278
3.6161647 0.11238401239292789
3.716309 0.11088467964164687
3.8164535 0.1087470094238678
3.9165978 0.10809424186879801
4.016742 0.10481907724973143
4.1168866 0.10032418224074245
4.217031 0.09735670434896453
4.3171754 0.09569864062339387
4.41732 0.0960395320706219
4.517464 0.09532268250931396
4.6176085 0.09511631672651319
4.717753 0.09382567719167355
4.8178973 0.09524417041450406
4.9180417 0.0954795515366911
5.018186 0.09346430432840813
5.1183295 0.09213502939513435
5.218474 0.09473399696048233
5.3186183 0.09920437633512355
5.4187627 0.10218690496444408
5.518907 0.10928076753878105
5.6190515 0.1143978631410265
5.719196 0.1210509097838319
5.81934 0.12572284491174998
5.9194846 0.13077554818327186
6.019629 0.13523491103868088
6.1197734 0.13685930455758405
6.219918 0.13735985795255795
6.320062 0.13542917416655045
6.4202065 0.13328607327027667
6.520351 0.13132047797966004
6.6204953 0.12824143843537555
6.7206397 0.12502833871339192
6.820783 0.1206386437049585
6.9209275 0.11643591919898744
7.021072 0.11289837522750273
7.1212163 0.1091760330249536
7.2213607 0.10688242475325369
7.321505 0.10572429377368606
7.4216495 0.10417655040268031
7.521794 0.1035991916975663
7.621938 0.10178689670274456
7.7220826 0.10268249316765134
7.822227 0.1040744536469789
7.9223714 0.10381176397007538
8.022516 0.105167106160124
8.12266 0.10573872386225786
8.222805 0.10763992682215093
8.322948 0.1091805327299921
8.423092 0.11094643421424438
8.523237 0.11196491917537535
8.623381 0.11317627080419157
8.723526 0.11556902774898152
8.823669 0.11709349678358115
8.923815 0.11754719118125741
9.023958 0.11774626433865093
9.124104 0.11676067377297392
9.224247 0.11651272450912759
9.324392 0.11501820178737045
9.424536 0.11623188084982726
9.524679 0.11730700002954646
9.624825 0.11743842244911955
9.724968 0.11641357583603758
9.825113 0.11603591093728789
9.925257 0.11692933513079677
10.025402 0.11718876640060343
10.1255455 0.11471408379166405
10.225691 0.1162661717054656
10.325834 0.1153383014940757
10.42598 0.11414044898037501
10.526123 0.11384470974577479
10.626268 0.11252396873584991
10.726412 0.11074736105685086
10.826557 0.11068839940462206
10.926701 0.11066372860803159
11.026846 0.11044619114375591
11.126989 0.10988558996085426
11.227133 0.10895275455769772
11.327278 0.10749795337007369
11.427422 0.10669778168443193
11.527567 0.10723681531559723
11.62771 0.10911381296562794
11.727856 0.11093541769501217
11.827999 0.11369513334380493
11.928144 0.11457754101808158
12.028288 0.11490726078383469
12.128433 0.11546693099328008
12.228577 0.11368722006942689
12.328722 0.11335269027414982
12.428865 0.11454930148990886
12.529011 0.11511610916251878
12.629154 0.11404114514504232
12.729298 0.11462858939593232
12.829443 0.11375114691342231
12.929586 0.11459879824533249
13.029732 0.11529857995994261
13.129875 0.11480547435261866
13.2300205 0.11498391093173212
13.330164 0.11188795870299253
13.430309 0.10932095455964227
13.530453 0.11026759940239975
13.630598 0.1108437168095721
13.7307415 0.11051089379896485
13.830887 0.11142061002795803
13.93103 0.11092347020232368
14.031176 0.11054021946283657
14.131319 0.109879383471146
14.231464 0.10997884246872139
14.331608 0.10921715101927103
14.431751 0.10970467078585752
14.531897 0.11089523067415094
14.63204 0.10883715868688076
14.732185 0.10859510558825732
14.832329 0.11017217462313472
14.932474 0.1090325079504493
15.032618 0.11036923067137308
15.132763 0.11079328908069223
15.232906 0.10987845249768974
15.333052 0.1106047669558028
15.433195 0.1130139710983197
15.53334 0.11343942596782323
15.633484 0.11353935045212676
15.733629 0.11440686255110354
15.833773 0.11552418586083908
15.933918 0.11563248910624882
16.034061 0.11539431506369305
16.134205 0.11422377110470887
16.23435 0.11458483364348883
16.334494 0.11403928319812984
16.434639 0.11327712626195137
16.534782 0.11291652920989949
16.634928 0.11351297287086652
16.735071 0.11393377287308884
16.835217 0.11281350148074183
16.93536 0.11125737934862988
17.035505 0.11050080825318888
17.135649 0.11038474689564381
17.235794 0.11036488612857723
17.335938 0.10961483184732995
17.436083 0.11061593863727774
17.536226 0.11017419173228993
17.636372 0.1105094973387805
17.736515 0.11124496636921329
17.836658 0.11123457049895191
17.936804 0.10960133273221445
18.036947 0.10885764010291814
18.137093 0.10724628021240237
18.237236 0.1074157173814388
18.337381 0.10931397225872042
18.437525 0.1103557315562575
18.53767 0.11220464484035819
18.637814 0.11285213687917595
18.737959 0.11311715398972008
18.838102 0.1135230584166425
18.938248 0.1137087876211632
19.038391 0.11563497170213213
19.138536 0.1168661840980149
19.23868 0.11745021477956533
19.338825 0.11691816344932186
19.438969 0.11901704310642407
19.539112 0.11744338764088619
19.639257 0.11570308792668066
19.7394 0.11354385015716527
19.839546 0.11268968201106137
19.93969 0.11327386785485452
20.039835 0.11282188024184801
20.139978 0.11090841946478107
20.240124 0.11074860235479252
20.340267 0.1086393268274289
20.440413 0.1072996560238937
20.540556 0.10664300941275623
20.640701 0.10517051972946356
20.740845 0.10411169258522866
20.84099 0.10571700114827884
20.941133 0.10678637932501783
21.041279 0.10723588434214097
21.141422 0.10628970498611162
21.241566 0.10779043419757704
21.341711 0.11024510087720718
21.441854 0.11263599587508462
21.542 0.11508352509155023
21.642143 0.11464457110693115
21.742289 0.1136985469131445
21.842432 0.11589269618726902
21.942577 0.11674096816815006
22.04272 0.11778707200848297
22.142866 0.11893449679330377
22.24301 0.11844061537476629
22.343155 0.11842106493218518
22.443298 0.11890827437428624
22.543444 0.11676362185558534
22.643587 0.11601325724985262
22.743732 0.11608525253046885
22.843876 0.11449142597337901
22.94402 0.11144621179800474
23.044165 0.10832822653080068
23.144308 0.10419734214320311
23.244453 0.10064598873211747
23.344597 0.0978889108414507
23.444742 0.09511026539904763
23.544886 0.09270835388193796
23.645031 0.09264939222970917
23.745174 0.09133718514313317
23.84532 0.09053577215954978
23.945463 0.08993234619766091
24.045609 0.09172695269681402
24.145752 0.09414407011370901
24.245897 0.09472018752088136
24.34604 0.09634240876838662
24.446184 0.09969220642619542
24.546331 0.10238690909529384
24.646475 0.1054462430347545
24.746618 0.10779493390261555
24.846762 0.11141673097189032
24.946905 0.1156514188998591
25.047052 0.11916025785644292
25.147196 0.1250505269140991
25.24734 0.12972494463790046
25.347483 0.13401533581100117
25.44763 0.13794962963708854
25.547773 0.1379685594306988
25.647917 0.13359205321289552
25.74806 0.12833096704941768
25.848207 0.11926235461214438
25.94835 0.10829688375777381
26.048494 0.096062806407028
26.148638 0.08448754793881758
26.248785 0.07558992429300775
26.348928 0.06521112187831363
26.449072 0.0599422776027004
26.549215 0.05759063865222793
26.649359 0.05513829940623839
26.749506 0.05277517844980557
26.84965 0.04887874421093878
26.949793 0.042274263350100774
27.049936 0.0330227146286755
27.150084 0.022891085666614186
27.250227 0.013197479715715691
27.35037 0.006688268471899982
27.450514 0.002499818892257989
27.550661 0.0006378719797698835
27.650805 0.00011063067905033494
27.750948 5.430678494756974e-06
27.851091 0.0
27.951239 0.0
28.051382 0.0
28.151525 0.0
28.251669 0.0
28.351812 0.0
28.45196 0.0
28.552103 0.0
28.652246 0.0
28.75239 0.0
28.852537 0.0
28.95268 0.0
29.052824 0.0
29.152967 0.0
29.253115 0.0
29.353258 0.0
29.453402 0.0
29.553545 0.0
29.653692 0.0
29.753836 0.0
29.85398 0.0
29.954123 0.0
30.054266 0.0
30.154413 0.0
30.254557 0.0
30.3547 0.0
30.454844 0.0
30.55499 0.0
30.655134 0.0
30.755278 0.0
30.855421 0.0
30.955568 0.0
31.055712 0.0
31.155855 0.0
31.255999 0.0
31.356142 0.0
31.45629 0.0
31.556433 0.0
31.656576 0.0
31.75672 0.0
31.856867 0.0
31.95701 0.0
32.057156 0.0
32.1573 0.0
32.257446 0.0
32.35759 0.0
32.457733 0.0
32.557877 0.0
32.658024 0.0
32.758167 0.0
32.85831 0.0
32.958454 0.0
33.058598 0.0
33.158745 0.0
33.25889 0.0
33.35903 0.0
33.459175 0.0
33.559322 0.0
33.659466 0.0
33.75961 0.0
33.859753 0.0
33.9599 0.0
34.060043 0.0
34.160187 0.0
34.26033 0.0
34.360477 0.0
34.46062 0.0
34.560764 0.0
34.660908 0.0
34.76105 0.0
34.8612 0.0
34.96134 0.0
35.061485 0.0
35.16163 0.0
35.261776 0.0
35.36192 0.0
35.462063 0.0
35.562206 0.0
35.662354 0.0
35.762497 0.0
35.86264 0.0
35.962784 0.0
36.06293 0.0
36.163074 0.0
36.263218 0.0
36.36336 0.0
36.463505 0.0
36.563652 0.0
36.663795 0.0
36.76394 0.0
36.864082 0.0
36.96423 0.0
37.064373 0.0
37.164516 0.0
37.26466 0.0
37.364807 0.0
37.46495 0.0
37.565094 0.0
37.665237 0.0
37.765385 0.0
37.86553 0.0
37.96567 0.0
38.065815 0.0
38.16596 0.0
38.266106 0.0
38.36625 0.0
38.466393 0.0
38.566536 0.0
38.666683 0.0
38.766827 0.0
38.86697 0.0
38.967113 0.0
39.06726 0.0
39.167404 0.0
39.267548 0.0
39.36769 0.0
39.46784 0.0
39.56798 0.0
39.668125 0.0
39.76827 0.0
39.868412 0.0
39.96856 0.0
40.068703 0.0
40.168846 0.0
40.26899 0.0
40.369137 0.0
40.46928 0.0
40.569424 0.0
40.669567 0.0
40.769714 0.0
40.869858 0.0
