# Supplementary material for: Distinct solvation patterns of OH− versus H3O+ charge defects at electrified gold/water interfaces govern their properties
Source: Nat Commun. 2025 Sep 19;16:8325. doi: 10.1038/s41467-025-63832-1 (PMC12449469; doi:10.1038/s41467-025-63832-1)
Supplement: Supplementary file 4 — Source Data [file 41467_2025_63832_MOESM4_ESM.zip › data/fig1/panel_e/naoh_v1_mass_density_O.dat]

-7.6 0.0
-7.4998555 0.0
-7.399711 0.0
-7.2995667 0.0
-7.199423 0.0
-7.0992785 0.0
-6.999134 0.0
-6.8989897 0.0
-6.7988453 0.0
-6.698701 0.0
-6.5985565 0.0
-6.498412 0.0
-6.3982677 0.0
-6.2981234 0.0
-6.1979795 0.0
-6.097835 0.0
-5.9976907 0.0
-5.8975463 0.0
-5.797402 0.0
-5.6972575 0.0
-5.5971136 0.0
-5.496969 0.0
-5.396825 0.0
-5.2966805 0.0
-5.196536 0.0
-5.0963917 0.0
-4.9962473 0.0
-4.896103 0.0
-4.7959585 0.0
-4.695814 0.0
-4.5956697 0.0
-4.4955254 0.0
-4.3953815 0.0
-4.295237 0.0
-4.1950927 0.0
-4.0949483 0.0
-3.9948041 0.0
-3.8946598 0.0
-3.7945154 0.0
-3.694371 0.0
-3.5942268 0.0
-3.4940825 0.0
-3.393938 0.0
-3.2937937 0.0
-3.1936493 0.0
-3.093505 0.0
-2.9933605 0.0
-2.8932166 0.0
-2.7930722 0.0
-2.6929278 0.0
-2.5927835 0.0
-2.492639 0.0
-2.3924947 0.0
-2.2923503 0.0
-2.192206 0.0
-2.092062 0.0
-1.9919176 0.0
-1.8917732 0.0
-1.7916288 0.0
-1.6914845 0.0
-1.5913401 0.0
-1.4911957 0.0
-1.3910513 0.0
-1.2909069 0.0
-1.190763 0.0
-1.0906186 0.0
-0.9904742 0.0
-0.89032984 0.0
-0.79018545 0.0
-0.69004107 0.0
-0.5898967 0.0
-0.4897523 0.0
-0.38960838 0.0
-0.289464 0.0
-0.18931961 0.0
-0.089175224 0.0
0.010969162 0.0
0.11111355 0.0
0.21125793 0.0
0.31140232 0.0
0.41154623 0.0
0.5116906 0.0
0.611835 0.0
0.7119794 0.0
0.8121238 0.0
0.91226816 0.0
1.0124125 0.0
1.1125569 0.0
1.2127013 0.0
1.3128457 0.0
1.4129901 6.206101802686918e-05
1.5131345 0.00023086698705995329
1.6132789 0.0005461369586364487
1.7134233 0.0022466088525726637
1.8135667 0.01726785765579608
1.9137111 0.06488851800817333
2.0138555 0.15902018771060739
2.1139998 0.3250011392031085
2.2141442 0.504943337310934
2.3142886 0.7033151753320186
2.414433 0.9076721779316146
2.5145774 1.0125155793454863
2.6147218 1.1570879620594385
2.7148662 1.3105648596398858
2.8150105 1.5350966579796566
2.915155 1.8159078699069133
3.0152993 2.0032278818377725
3.1154437 2.068257898967048
3.215588 1.9533010340555168
3.3157325 1.7711742881131458
3.415876 1.5021546696109942
3.5160203 1.2616781545197608
3.6161647 1.0439283842299663
3.716309 0.8633432339753824
3.8164535 0.7254784060897741
3.9165978 0.6443025945106292
4.016742 0.5983799236114671
4.1168866 0.5597134269400066
4.217031 0.5177452841095166
4.3171754 0.4933999879579363
4.41732 0.47608248148771876
4.517464 0.49286129832146297
4.6176085 0.4827726592310152
4.717753 0.5121200734355611
4.8178973 0.5276725645530945
4.9180417 0.5950062866715266
5.018186 0.6447047499074433
5.1183295 0.7476441192882507
5.218474 0.8141735306130544
5.3186183 0.91359776393282
5.4187627 0.9957640693596738
5.518907 1.098408028294673
5.6190515 1.2180169871174975
5.719196 1.300602825026213
5.81934 1.2710046843088385
5.9194846 1.2451699237246134
6.019629 1.2008707690570342
6.1197734 1.1533518887742211
6.219918 1.05719454744339
6.320062 0.9748321291995711
6.4202065 0.925148560607981
6.520351 0.8996762363690329
6.6204953 0.8792531965567507
6.7206397 0.894480487939823
6.820783 0.9200719693333829
6.9209275 0.9175026431870704
7.021072 0.9061057578366163
7.1212163 0.8791464516057445
7.2213607 0.8917398733837566
7.321505 0.8581797572755467
7.4216495 0.8339238289899253
7.521794 0.8259949133268124
7.621938 0.8341571784177065
7.7220826 0.8430939650135754
7.822227 0.805658758939768
7.9223714 0.7970794438077337
8.022516 0.7984547159672091
8.12266 0.8122992878686429
8.222805 0.8158218712518479
8.322948 0.8684595443015173
8.423092 0.8900294717269361
8.523237 0.8597784490999191
8.623381 0.8878474063331114
8.723526 0.8871945244234689
8.823669 0.9166660606640682
8.923815 0.9454301012991618
9.023958 0.9488260802055919
9.124104 0.9407209112512829
9.224247 0.953373911606601
9.324392 0.9812219316156177
9.424536 0.9932245325020143
9.524679 0.9577926560901139
9.624825 0.9677944097553242
9.724968 0.9696934769069465
9.825113 0.9758424825730487
9.925257 0.9398470921174645
10.025402 0.9320720877790584
10.1255455 0.9392835780737805
10.225691 0.9258610210949292
10.325834 0.9260347919454044
10.42598 0.8854890876480904
10.526123 0.8342961950980864
10.626268 0.8148686140149554
10.726412 0.8209431464594253
10.826557 0.8338841099383881
10.926701 0.8475573934300676
11.026846 0.8741443335527785
11.126989 0.8837464142618958
11.227133 0.8932789866308228
11.327278 0.9015653737577706
11.427422 0.8953940261251788
11.527567 0.9060288021742628
11.62771 0.894939739473222
11.727856 0.904268751703021
11.827999 0.9100205668537512
11.928144 0.9211096295547921
12.028288 0.9046113285225292
12.128433 0.8804497329843086
12.228577 0.9128803385644292
12.328722 0.9031168992084422
12.428865 0.8713217984529165
12.529011 0.8837488967026167
12.629154 0.8987775928280037
12.729298 0.9233239666779909
12.829443 0.928043086488754
12.929586 0.902342377703467
13.029732 0.9125005251341046
13.129875 0.9070490853106246
13.2300205 0.9336062361446825
13.330164 0.9216210123433336
13.430309 0.9073022942641744
13.530453 0.9202953889982795
13.630598 0.9063465545865605
13.7307415 0.8776346452066098
13.830887 0.8846574700065301
13.93103 0.8781882294874094
14.031176 0.8810008348243873
14.131319 0.8984077091605633
14.231464 0.8792383019124239
14.331608 0.8894014142245042
14.431751 0.8715650776435819
14.531897 0.8611363441743468
14.63204 0.8534035413281991
14.732185 0.8714037189967123
14.832329 0.8578917941519023
14.932474 0.8522243819856884
15.032618 0.8369846783990107
15.132763 0.8664264253509572
15.232906 0.8676179968970732
15.333052 0.8905334071933143
15.433195 0.8848759247899848
15.53334 0.9140868047548718
15.633484 0.9338917168276061
15.733629 0.9188406787357297
15.833773 0.9239545066211439
15.933918 0.9225345505286892
16.034061 0.9215490215624225
16.134205 0.9448938941034095
16.23435 0.9487342298989122
16.334494 0.9288970460968035
16.434639 0.9309078230808743
16.534782 0.933454807260697
16.634928 0.8936339756539368
16.735071 0.9059568113933516
16.835217 0.9087421098823977
16.93536 0.9002844343456959
17.035505 0.880233760641575
17.135649 0.8661955583638972
17.235794 0.8489152885044956
17.335938 0.8546546914516207
17.436083 0.8512165110529321
17.536226 0.836140648553845
17.636372 0.8702568313835756
17.736515 0.8819565745020012
17.836658 0.9020941336313594
17.936804 0.9077565809161309
18.036947 0.9011681832423986
18.137093 0.9063341423829551
18.237236 0.9010043421548077
18.337381 0.8616973757773096
18.437525 0.8790943203506015
18.53767 0.8805564779353147
18.637814 0.8894187913095517
18.737959 0.890794063469027
18.838102 0.8725977729835489
18.938248 0.8830562957414371
19.038391 0.9109862362942494
19.138536 0.9382831544631874
19.23868 0.9415599762150062
19.338825 0.9837192669810187
19.438969 0.9759417802018916
19.539112 0.9511521271612389
19.639257 0.9350137800335319
19.7394 0.9227232160234906
19.839546 0.9031566182599794
19.93969 0.9097549456965962
20.039835 0.9155191730509318
20.139978 0.8810455187573665
20.240124 0.9047652398472361
20.340267 0.9005599852657353
20.440413 0.8658157449335728
20.540556 0.8539273363203456
20.640701 0.8521101897125191
20.740845 0.8311881793153009
20.84099 0.8148537193706288
20.941133 0.8124283747861388
21.041279 0.8326329598149665
21.141422 0.824815753984302
21.241566 0.8160552206796291
21.341711 0.8617817787618264
21.441854 0.8639439846298824
21.542 0.8791961004201658
21.642143 0.8772573142170065
21.742289 0.9070714272771143
21.842432 0.921144383724887
21.942577 0.9527061350526318
22.04272 0.9630877021481665
22.142866 0.9880263016320836
22.24301 1.004604040767421
22.343155 0.9908984855463672
22.443298 1.0134291175308416
22.543444 0.9931326821953342
22.643587 1.0103732330031985
22.743732 1.0176467843159476
22.843876 0.9926957726284252
22.94402 0.9720468307105256
23.044165 0.9239644363840283
23.144308 0.897727520402989
23.244453 0.8519562783878125
23.344597 0.8044498103086045
23.444742 0.7643037789673836
23.544886 0.7334842774152401
23.645031 0.721623175649945
23.745174 0.698546406706834
23.84532 0.6712817602672698
23.945463 0.6886787048405617
24.045609 0.6955798900451495
24.145752 0.7134981471698673
24.245897 0.7065870322023953
24.34604 0.7608879405351846
24.446184 0.7758024443874018
24.546331 0.7786200146058215
24.646475 0.8045739323446583
24.746618 0.8294802600992015
24.846762 0.8671562629229531
24.946905 0.8899127970130456
25.047052 0.9475103866234222
25.147196 0.9970524560939115
25.24734 1.0800528616030465
25.347483 1.1602158373679927
25.44763 1.1748672025037759
25.547773 1.260724897282868
25.647917 1.3421588826970043
25.74806 1.4279793408652801
25.848207 1.4540400035551233
25.94835 1.4215647140420231
26.048494 1.3172674495867878
26.148638 1.0557125303329085
26.248785 0.7456060354562484
26.348928 0.4474673872958899
26.449072 0.22104893400810258
26.549215 0.09237906655335529
26.649359 0.02720506786225837
26.749506 0.005262774328678505
26.84965 0.000521312551425701
26.949793 0.0
27.049936 0.0
27.150084 0.0
27.250227 0.0
27.35037 0.0
27.450514 0.0
27.550661 0.0
27.650805 0.0
27.750948 0.0
27.851091 0.0
27.951239 0.0
28.051382 0.0
28.151525 0.0
28.251669 0.0
28.351812 0.0
28.45196 0.0
28.552103 0.0
28.652246 0.0
28.75239 0.0
28.852537 0.0
28.95268 0.0
29.052824 0.0
29.152967 0.0
29.253115 0.0
29.353258 0.0
29.453402 0.0
29.553545 0.0
29.653692 0.0
29.753836 0.0
29.85398 0.0
29.954123 0.0
30.054266 0.0
30.154413 0.0
30.254557 0.0
30.3547 0.0
30.454844 0.0
30.55499 0.0
30.655134 0.0
30.755278 0.0
30.855421 0.0
30.955568 0.0
31.055712 0.0
31.155855 0.0
31.255999 0.0
31.356142 0.0
31.45629 0.0
31.556433 0.0
31.656576 0.0
31.75672 0.0
31.856867 0.0
31.95701 0.0
32.057156 0.0
32.1573 0.0
32.257446 0.0
32.35759 0.0
32.457733 0.0
32.557877 0.0
32.658024 0.0
32.758167 0.0
32.85831 0.0
32.958454 0.0
33.058598 0.0
33.158745 0.0
33.25889 0.0
33.35903 0.0
33.459175 0.0
33.559322 0.0
33.659466 0.0
33.75961 0.0
33.859753 0.0
33.9599 0.0
34.060043 0.0
34.160187 0.0
34.26033 0.0
34.360477 0.0
34.46062 0.0
34.560764 0.0
34.660908 0.0
34.76105 0.0
34.8612 0.0
34.96134 0.0
35.061485 0.0
35.16163 0.0
35.261776 0.0
35.36192 0.0
35.462063 0.0
35.562206 0.0
35.662354 0.0
35.762497 0.0
35.86264 0.0
35.962784 0.0
36.06293 0.0
36.163074 0.0
36.263218 0.0
36.36336 0.0
36.463505 0.0
36.563652 0.0
36.663795 0.0
36.76394 0.0
36.864082 0.0
36.96423 0.0
37.064373 0.0
37.164516 0.0
37.26466 0.0
37.364807 0.0
37.46495 0.0
37.565094 0.0
37.665237 0.0
37.765385 0.0
37.86553 0.0
37.96567 0.0
38.065815 0.0
38.16596 0.0
38.266106 0.0
38.36625 0.0
38.466393 0.0
38.566536 0.0
38.666683 0.0
38.766827 0.0
38.86697 0.0
38.967113 0.0
39.06726 0.0
39.167404 0.0
39.267548 0.0
39.36769 0.0
39.46784 0.0
39.56798 0.0
39.668125 0.0
39.76827 0.0
39.868412 0.0
39.96856 0.0
40.068703 0.0
40.168846 0.0
40.26899 0.0
40.369137 0.0
40.46928 0.0
40.569424 0.0
40.669567 0.0
40.769714 0.0
40.869858 0.0
