# Supplementary material for: Distinct solvation patterns of OH− versus H3O+ charge defects at electrified gold/water interfaces govern their properties
Source: Nat Commun. 2025 Sep 19;16:8325. doi: 10.1038/s41467-025-63832-1 (PMC12449469; doi:10.1038/s41467-025-63832-1)
Supplement: Supplementary file 4 — Source Data [file 41467_2025_63832_MOESM4_ESM.zip › data/fig1/panel_e/naoh_v1_mass_density_oh.dat]

-7.6 0.0
-7.499855878350515 0.0
-7.399711756701031 0.0
-7.299567635051546 0.0
-7.199423513402062 0.0
-7.099279391752577 0.0
-6.999135270103093 0.0
-6.898991148453608 0.0
-6.798847026804124 0.0
-6.698702905154639 0.0
-6.598558783505155 0.0
-6.498414661855669 0.0
-6.398270540206186 0.0
-6.2981264185567 0.0
-6.197982296907216 0.0
-6.097838175257731 0.0
-5.997694053608247 0.0
-5.897549931958762 0.0
-5.797405810309278 0.0
-5.697261688659793 0.0
-5.597117567010309 0.0
-5.496973445360824 0.0
-5.39682932371134 0.0
-5.296685202061855 0.0
-5.196541080412371 0.0
-5.096396958762886 0.0
-4.996252837113402 0.0
-4.896108715463917 0.0
-4.795964593814432 0.0
-4.695820472164948 0.0
-4.595676350515463 0.0
-4.495532228865979 0.0
-4.395388107216494 0.0
-4.29524398556701 0.0
-4.195099863917525 0.0
-4.094955742268041 0.0
-3.9948116206185564 0.0
-3.894667498969072 0.0
-3.794523377319587 0.0
-3.6943792556701025 0.0
-3.594235134020618 0.0
-3.4940910123711335 0.0
-3.393946890721649 0.0
-3.2938027690721645 0.0
-3.19365864742268 0.0
-3.0935145257731955 0.0
-2.993370404123711 0.0
-2.8932262824742265 0.0
-2.793082160824742 0.0
-2.6929380391752575 0.0
-2.592793917525773 0.0
-2.4926497958762885 0.0
-2.392505674226804 0.0
-2.2923615525773196 0.0
-2.192217430927834 0.0
-2.0920733092783497 0.0
-1.9919291876288652 0.0
-1.8917850659793807 0.0
-1.7916409443298962 0.0
-1.6914968226804117 0.0
-1.5913527010309272 0.0
-1.4912085793814427 0.0
-1.3910644577319582 0.0
-1.2909203360824737 0.0
-1.1907762144329892 0.0
-1.0906320927835047 0.0
-0.9904879711340202 0.0
-0.8903438494845357 0.0
-0.7901997278350512 0.0
-0.6900556061855667 0.0
-0.5899114845360822 0.0
-0.4897673628865977 0.0
-0.3896232412371132 0.0
-0.28947911958762873 0.0
-0.18933499793814423 0.0
-0.08919087628865885 0.0
0.010953245360825647 0.0
0.11109736701031014 0.0
0.21124148865979464 0.0
0.31138561030927914 0.0
0.41152973195876363 0.0
0.5116738536082472 0.0
0.6118179752577326 0.0
0.7119620969072162 0.0
0.8121062185567016 0.0
0.9122503402061852 0.0
1.0123944618556706 0.0
1.112538583505156 0.0
1.2126827051546396 0.0
1.312826826804125 0.0
1.4129709484536086 0.0
1.513115070103094 0.00012761503044423427
1.6132591917525776 0.0003176799694037321
1.713403313402063 0.0010507875911046525
1.8135474350515466 0.007217037253633503
1.913691556701032 0.02843643008175458
2.0138356783505156 0.0707095877197606
2.113979800000001 0.11459015169868127
2.2141239216494846 0.11528524633259028
2.31426804329897 0.08344393863004695
2.4144121649484536 0.0545160549204114
2.514556286597939 0.02590856639359326
2.6147004082474226 0.011547802648496348
2.714844529896908 0.0042330177119693875
2.8149886515463916 0.001191978688617422
2.915132773195877 0.0007059554875638492
3.0152768948453605 0.00036926902426416726
3.115421016494846 0.00031496475599002496
3.2155651381443313 0.00023079314016510454
3.315709259793815 0.00019006493895949782
3.4158533814433003 0.00018463451213208363
3.515997503092784 0.00012761503044423427
3.6161416247422693 0.00011403896337569871
3.716285746391753 6.516512192897068e-05
3.8164298680412383 7.059554875638492e-05
3.916573989690722 6.516512192897068e-05
4.016718111340207 4.8873841446728014e-05
4.116862232989691 0.00018191929871837648
4.217006354639176 0.0006489360058759997
4.31715047628866 0.000795557530216184
4.417294597938145 0.0009693311886934391
4.517438719587629 0.0006625120729445354
4.617582841237114 0.0009747616155208531
4.717726962886598 0.0012272764629956145
4.817871084536083 0.001045357164277238
4.918015206185567 0.0015666781397090034
5.018159327835052 0.002087999115140769
5.118303449484536 0.0019386623773868781
5.218447571134021 0.0023921030174759656
5.318591692783507 0.0032066670415880996
5.41873581443299 0.003543353504887781
5.518879936082476 0.0026147505173999487
5.619024057731959 0.0032691169501033626
5.719168179381445 0.004393215303378107
5.819312301030928 0.006687570637960616
5.919456422680414 0.007931138381438474
6.019600544329897 0.007064985302465906
6.119744665979383 0.006258566918594893
6.219888787628866 0.006676709784305788
6.320032909278352 0.006638696796513888
6.420177030927835 0.00582956319922917
6.520321152577321 0.006250421278353772
6.620465274226804 0.008273255271565569
6.72060939587629 0.012088130117824065
6.820753517525773 0.01486579344004644
6.920897639175259 0.02030708112111549
7.021041760824742 0.020632906730760348
7.121185882474228 0.02138502084635721
7.221330004123711 0.020084433621191507
7.321474125773197 0.017146572707560412
7.421618247422682 0.017317631152623962
7.5217623690721656 0.01493095856197541
7.621906490721651 0.01356792142829444
7.7220506123711345 0.011368598563191678
7.82219473402062 0.01178945664231628
7.9223388556701035 0.014944534629043943
8.022482977319589 0.01415712273906888
8.122627098969073 0.012764218257837136
8.222771220618558 0.01109436200840726
8.322915342268042 0.01159396127652937
8.423059463917527 0.013041170026035257
8.523203585567012 0.011960515087379829
8.623347707216494 0.014420498440198477
8.72349182886598 0.012074554050755528
8.823635950515465 0.012378657953090724
8.92378007216495 0.014409637586543645
9.023924193814432 0.008596365667796719
9.124068315463918 0.004602286736233555
9.224212437113403 0.00459685630940614
9.324356558762888 0.005859430546779948
9.42450068041237 0.005549896217617337
9.524644802061855 0.005892013107744432
9.62478892371134 0.005639498260269671
9.724933045360826 0.007599882344966207
9.825077167010312 0.007632464905930692
9.925221288659793 0.009788344356414139
10.025365410309279 0.009932250667340617
10.125509531958764 0.010304234905018491
10.22565365360825 0.006950946339090208
10.325797775257731 0.007396241338938175
10.425941896907217 0.01172429152038731
10.526086018556702 0.009611855484523178
10.626230140206188 0.00677717268061295
10.72637426185567 0.005539035363962509
10.826518383505155 0.005031290455599278
10.92666250515464 0.004466526065548198
11.026806626804126 0.003282693017171898
11.126950748453607 0.004007654998631698
11.227094870103093 0.0038203052730859063
11.327238991752578 0.005224070607972483
11.427383113402064 0.003475473169545104
11.527527235051545 0.00489824499832763
11.62767135670103 0.0048032125288478816
11.727815478350516 0.0050149991751170355
11.827959600000002 0.004287321980243529
11.928103721649487 0.0037388488706746924
12.028247843298969 0.004357917528999914
12.128391964948454 0.0032120974684155135
12.22853608659794 0.0023595204565114805
12.328680208247425 0.0020092579261432627
12.428824329896907 0.002316077041892166
12.528968451546392 0.003985933291322041
12.629112573195878 0.0032609713098622414
12.729256694845363 0.0021721707309656896
12.829400816494845 0.0028835566453569526
12.92954493814433 0.0029622978343544597
13.029689059793816 0.002872695791702124
13.129833181443301 0.0034700427427176894
13.229977303092783 0.004162422163213003
13.330121424742268 0.0027749481088086684
13.430265546391754 0.0023893878040622584
13.530409668041239 0.0017323061579451375
13.63055378969072 0.0014146261885414054
13.730697911340206 0.0005484731095688366
13.830842032989692 0.00013847588409906272
13.930986154639177 0.00016562801823613384
14.031130276288662 0.0004045667986423597
14.131274397938144 0.0004615862803302091
14.23141851958763 0.00041542765229718817
14.331562641237115 0.0007928423168024767
14.4317067628866 0.0009340334143152464
14.531850884536082 0.0008091335972847194
14.631995006185567 0.0007086707009775563
14.732139127835053 0.0006950946339090207
14.832283249484538 0.00039642115840123835
14.93242737113402 0.0
15.032571492783505 0.0
15.13271561443299 0.0
15.232859736082476 0.0
15.333003857731958 0.0
15.433147979381443 0.0
15.533292101030929 0.0
15.633436222680414 0.0
15.733580344329896 0.0
15.833724465979381 0.0
15.933868587628867 0.0
16.03401270927835 0.0
16.134156830927836 0.0
16.23430095257732 0.0
16.334445074226807 0.0
16.434589195876292 0.0
16.534733317525777 0.0
16.634877439175256 0.0
16.73502156082474 0.0
16.835165682474226 0.0
16.935309804123712 0.0
17.035453925773197 0.0
17.135598047422683 0.0
17.235742169072168 0.0
17.335886290721653 0.0
17.43603041237113 0.0
17.536174534020617 0.0
17.636318655670102 0.0
17.736462777319588 0.0
17.836606898969073 0.0
17.93675102061856 0.0
18.036895142268044 0.0
18.13703926391753 0.0
18.237183385567015 0.0
18.337327507216493 0.0
18.43747162886598 0.0
18.537615750515464 0.0
18.63775987216495 0.0
18.737903993814435 0.0
18.83804811546392 0.0
18.938192237113405 0.0
19.03833635876289 0.0
19.13848048041237 0.0
19.238624602061854 0.0
19.33876872371134 0.0
19.438912845360825 0.0
19.53905696701031 0.0
19.639201088659796 0.0
19.73934521030928 0.0
19.839489331958767 0.0
19.939633453608245 0.0
20.03977757525773 0.0
20.139921696907216 0.0
20.2400658185567 0.0
20.340209940206186 0.0
20.440354061855672 0.0
20.540498183505157 0.0
20.640642305154643 0.0
20.740786426804128 0.0
20.840930548453606 0.0
20.94107467010309 0.0
21.041218791752577 0.0
21.141362913402062 0.0
21.241507035051548 0.0
21.341651156701033 0.0
21.44179527835052 0.0
21.541939400000004 0.0
21.642083521649482 0.0
21.742227643298968 0.0
21.842371764948453 0.0
21.94251588659794 0.0
22.042660008247424 0.0
22.14280412989691 0.0
22.242948251546395 0.0
22.34309237319588 0.0
22.443236494845365 0.0
22.543380616494844 0.0
22.64352473814433 0.0
22.743668859793814 0.0
22.8438129814433 0.0
22.943957103092785 0.0
23.04410122474227 0.0
23.144245346391756 0.0
23.24438946804124 0.0
23.34453358969072 0.0
23.444677711340205 0.0
23.54482183298969 0.0
23.644965954639176 0.0
23.74511007628866 0.0
23.845254197938146 0.0
23.945398319587632 0.0
24.045542441237117 0.0
24.145686562886596 0.0
24.24583068453608 0.0
24.345974806185566 0.0
24.44611892783505 0.0
24.546263049484537 0.0
24.646407171134022 0.0
24.746551292783508 0.0
24.846695414432986 0.0
24.94683953608247 0.0
25.046983657731957 0.0
25.147127779381442 0.0
25.247271901030928 0.0
25.347416022680413 0.0
25.4475601443299 0.0
25.547704265979384 0.0
25.647848387628862 0.0
25.747992509278347 0.0
25.848136630927833 0.0
25.94828075257732 0.0
26.048424874226804 0.0
26.14856899587629 0.0
26.248713117525774 0.0
26.34885723917526 0.0
26.449001360824738 0.0
26.549145482474223 0.0
26.64928960412371 0.0
26.749433725773194 0.0
26.84957784742268 0.0
26.949721969072165 0.0
27.04986609072165 0.0
27.150010212371136 0.0
27.25015433402062 0.0
27.3502984556701 0.0
27.450442577319585 0.0
27.55058669896907 0.0
27.650730820618556 0.0
27.75087494226804 0.0
27.851019063917526 0.0
27.95116318556701 0.0
28.051307307216497 0.0
28.151451428865975 0.0
28.25159555051546 0.0
28.351739672164946 0.0
28.45188379381443 0.0
28.552027915463917 0.0
28.652172037113402 0.0
28.752316158762888 0.0
28.852460280412373 0.0
28.95260440206186 0.0
29.052748523711337 0.0
29.152892645360822 0.0
29.253036767010308 0.0
29.353180888659793 0.0
29.45332501030928 0.0
29.553469131958764 0.0
29.65361325360825 0.0
29.753757375257734 0.0
29.853901496907213 0.0
29.954045618556698 0.0
30.054189740206184 0.0
30.15433386185567 0.0
30.254477983505154 0.0
30.35462210515464 0.0
30.454766226804125 0.0
30.55491034845361 0.0
30.65505447010309 0.0
30.755198591752574 0.0
30.85534271340206 0.0
30.955486835051545 0.0
31.05563095670103 0.0
31.155775078350516 0.0
31.2559192 0.0
31.356063321649486 0.0
31.456207443298972 0.0
31.55635156494845 0.0
31.656495686597935 0.0
31.75663980824742 0.0
31.856783929896906 0.0
31.95692805154639 0.0
32.05707217319588 0.0
32.15721629484536 0.0
32.25736041649485 0.0
32.357504538144326 0.0
32.45764865979381 0.0
32.5577927814433 0.0
32.65793690309278 0.0
32.75808102474227 0.0
32.85822514639175 0.0
32.95836926804124 0.0
33.058513389690724 0.0
33.15865751134021 0.0
33.25880163298969 0.0
33.35894575463917 0.0
33.45908987628866 0.0
33.55923399793814 0.0
33.65937811958763 0.0
33.759522241237114 0.0
33.8596663628866 0.0
33.959810484536085 0.0
34.05995460618556 0.0
34.16009872783505 0.0
34.260242849484534 0.0
34.36038697113402 0.0
34.460531092783505 0.0
34.56067521443299 0.0
34.660819336082476 0.0
34.76096345773196 0.0
34.86110757938144 0.0
34.961251701030925 0.0
35.06139582268041 0.0
35.161539944329895 0.0
35.26168406597938 0.0
35.361828187628866 0.0
35.46197230927835 0.0
35.56211643092784 0.0
35.66226055257732 0.0
35.7624046742268 0.0
35.862548795876286 0.0
35.96269291752577 0.0
36.06283703917526 0.0
36.16298116082474 0.0
36.26312528247423 0.0
36.36326940412371 0.0
36.4634135257732 0.0
36.56355764742268 0.0
36.66370176907216 0.0
36.76384589072165 0.0
36.86399001237113 0.0
36.96413413402062 0.0
37.064278255670104 0.0
37.16442237731959 0.0
37.264566498969074 0.0
37.36471062061856 0.0
37.46485474226804 0.0
37.56499886391752 0.0
37.66514298556701 0.0
37.765287107216494 0.0
37.86543122886598 0.0
37.965575350515465 0.0
38.06571947216495 0.0
38.165863593814436 0.0
38.266007715463914 0.0
38.3661518371134 0.0
38.466295958762885 0.0
38.56644008041237 0.0
38.666584202061856 0.0
38.76672832371134 0.0
38.866872445360826 0.0
38.96701656701031 0.0
39.06716068865979 0.0
39.167304810309275 0.0
39.26744893195876 0.0
39.367593053608246 0.0
39.46773717525773 0.0
39.56788129690722 0.0
39.6680254185567 0.0
39.76816954020619 0.0
39.86831366185567 0.0
39.96845778350515 0.0
40.06860190515464 0.0
40.16874602680412 0.0
40.26889014845361 0.0
40.36903427010309 0.0
40.46917839175258 0.0
40.569322513402064 0.0
40.66946663505155 0.0
40.76961075670103 0.0
40.86975487835051 0.0
40.969899 0.0
