# Supplementary material for: Distinct solvation patterns of OH− versus H3O+ charge defects at electrified gold/water interfaces govern their properties
Source: Nat Commun. 2025 Sep 19;16:8325. doi: 10.1038/s41467-025-63832-1 (PMC12449469; doi:10.1038/s41467-025-63832-1)
Supplement: Supplementary file 4 — Source Data [file 41467_2025_63832_MOESM4_ESM.zip › data/fig2/panel_c_OH_vector_pzc.dat]

-1.0 0.0
-0.9 0.0027725715046191045
-0.8 0.004805790608006448
-0.7 0.00706081543176332
-0.6 0.01242112034069359
-0.5 0.038039681043374116
-0.3999999999999999 0.0762272325669946
-0.29999999999999993 0.18690828703138926
-0.19999999999999996 0.388492719227229
-0.09999999999999998 0.7628638075909313
0.0 1.3643639536130305
0.10000000000000009 1.832780667413413
0.20000000000000018 1.9354027807043814
0.30000000000000004 1.5533054597478073
0.40000000000000013 1.0580132861626503
0.5 0.524718399154181
0.6000000000000001 0.2134140706155479
0.7000000000000002 0.034047178076722605
0.8 0.003733729626220394
0.9000000000000001 0.000628449541046997
