# Supplementary material for: Distinct solvation patterns of OH− versus H3O+ charge defects at electrified gold/water interfaces govern their properties
Source: Nat Commun. 2025 Sep 19;16:8325. doi: 10.1038/s41467-025-63832-1 (PMC12449469; doi:10.1038/s41467-025-63832-1)
Supplement: Supplementary file 4 — Source Data [file 41467_2025_63832_MOESM4_ESM.zip › data/fig2/panel_c_OH_vector_v1.dat]

-1.0 0.0
-0.9 0.0007812500000000002
-0.8 0.00015625000000000003
-0.7 0.0
-0.6 0.0075000000000000015
-0.5 0.027968750000000004
-0.3999999999999999 0.08692708333333335
-0.29999999999999993 0.22541666666666674
-0.19999999999999996 0.5544791666666667
-0.09999999999999998 1.200572916666667
0.0 1.8262500000000006
0.10000000000000009 2.064010416666667
0.20000000000000018 1.7941145833333336
0.30000000000000004 1.165260416666667
0.40000000000000013 0.6192187500000002
0.5 0.30557291666666675
0.6000000000000001 0.10645833333333336
0.7000000000000002 0.014687500000000003
0.8 0.0006250000000000001
0.9000000000000001 0.0
