# Supplementary material for: Distinct solvation patterns of OH− versus H3O+ charge defects at electrified gold/water interfaces govern their properties
Source: Nat Commun. 2025 Sep 19;16:8325. doi: 10.1038/s41467-025-63832-1 (PMC12449469; doi:10.1038/s41467-025-63832-1)
Supplement: Supplementary file 4 — Source Data [file 41467_2025_63832_MOESM4_ESM.zip › data/fig3/panel_a/rdf_Owater_Owater_hclo4_vm3_if.dat]

0.1255368575071677 0.0
0.1757516005100348 0.0
0.2259663435129019 0.0
0.276181086515769 0.0
0.32639582951863605 0.0
0.37661057252150315 0.0
0.42682531552437025 0.0
0.47704005852723735 0.0
0.5272548015301044 0.0
0.5774695445329715 0.0
0.6276842875358386 0.0
0.6778990305387056 0.0
0.7281137735415728 0.0
0.7783285165444398 0.0
0.828543259547307 0.0
0.878758002550174 0.0
0.9289727455530412 0.0
0.9791874885559082 0.0
1.0294022315587754 0.0
1.0796169745616424 0.0
1.1298317175645094 0.0
1.1800464605673766 0.0
1.2302612035702436 0.0
1.2804759465731106 0.0
1.3306906895759778 0.0
1.380905432578845 0.0
1.431120175581712 0.0
1.481334918584579 0.0
1.5315496615874462 0.0
1.5817644045903134 0.0
1.6319791475931802 0.0
1.6821938905960474 0.0
1.7324086335989146 0.0
1.7826233766017816 0.0
1.8328381196046486 0.0
1.8830528626075158 0.0
1.933267605610383 0.0
1.98348234861325 0.0
2.033697091616117 0.0
2.083911834618984 0.0
2.134126577621851 0.0
2.1843413206247186 0.0
2.2345560636275854 0.0
2.284770806630452 0.0
2.33498554963332 0.0
2.3852002926361866 0.0006843527596179176
2.4354150356390534 0.006413389946478425
2.485629778641921 0.05200064398518334
2.535844521644788 0.19278118147754308
2.586059264647655 0.5145759797315772
2.636274007650522 1.0861790308007058
2.686488750653389 1.7564554047655652
2.7367034936562566 2.402319089913872
2.7869182366591234 2.7742825804587445
2.83713297966199 2.9199430891730085
2.887347722664858 2.7924403631540313
2.9375624656677246 2.5641624023333573
2.9877772086705914 2.243511262455879
3.037991951673459 1.9679566981826127
3.088206694676326 1.6889290606800207
3.138421437679193 1.4859441204389685
3.1886361806820602 1.31353375372845
3.238850923684927 1.1850659856966317
3.289065666687794 1.0916746962132962
3.3392804096906614 1.0254528533432579
3.389495152693528 0.9677556610877458
3.439709895696396 0.9337980425679007
3.4899246386992626 0.8837423760912324
3.5401393817021294 0.8818243653524878
3.590354124704997 0.8753866560332062
3.640568867707864 0.8775844832211351
3.6907836107107306 0.8719296377720652
3.7409983537135982 0.8840830056651334
3.791213096716465 0.8815743405260598
3.841427839719332 0.8926835672108147
3.8916425827221994 0.8702173533920252
3.941857325725066 0.8842424028168226
3.992072068727934 0.8900523962301803
4.042286811730801 0.8959365046586287
4.092501554733667 0.9177493709643746
4.142716297736534 0.9321242417147805
4.192931040739402 0.9373337057479812
4.2431457837422695 0.9679281677236015
4.293360526745136 0.9851283621146829
4.343575269748003 0.9980677802051682
4.39379001275087 0.9988098673878167
4.444004755753737 1.0097696070439899
4.494219498756604 1.0140926708447828
4.544434241759472 1.022258494527483
4.594648984762339 1.0278871058377896
4.644863727765205 1.052573720253378
4.695078470768072 1.0372942316326652
4.74529321377094 1.0332418013484914
4.795507956773807 1.0050215806364766
4.845722699776674 0.9980391759112398
4.895937442779541 0.9892825422286621
4.946152185782408 0.982544237100385
4.996366928785275 0.9668829067148544
5.046581671788142 0.9609263377295374
5.09679641479101 0.9542697845621447
5.147011157793877 0.9562813655937121
5.197225900796743 0.9559174059588572
5.24744064379961 0.9233378310404751
5.297655386802478 0.9012927797772935
5.347870129805345 0.8886675327436871
5.398084872808212 0.892957895864382
5.448299615811079 0.8704463535767878
5.498514358813946 0.851600948453545
5.5487291018168134 0.8580471765981539
5.59894384481968 0.8695478814342357
5.649158587822548 0.8911457170977714
5.699373330825415 0.872104263205345
5.749588073828281 0.8830274234699205
5.799802816831148 0.9040686541636354
5.850017559834016 0.9065499626795754
5.900232302836883 0.9153955745103859
5.95044704583975 0.9244518639913313
6.000661788842617 0.961043698638926
6.050876531845484 0.9639456324075865
6.101091274848351 0.9649370531027395
6.151306017851218 0.9735253369639205
6.201520760854086 0.9969278944767794
6.251735503856953 1.0221332812896273
6.301950246859819 1.0265776118308003
6.352164989862686 1.0353801972326118
6.402379732865554 1.0438420800894606
6.452594475868421 1.0663705299452297
6.502809218871288 1.0362002447121919
6.553023961874155 1.04636246421954
6.603238704877022 1.0564863114535974
6.653453447879889 1.0636405776012312
6.703668190882756 1.0642845342519327
6.753882933885624 1.0579957614318651
6.804097676888491 1.0539213525787803
6.854312419891357 1.051086236819741
6.904527162894224 1.0636514469284986
6.954741905897092 1.0513046837295479
7.004956648899959 1.0779293988113052
7.055171391902826 1.0727240740822095
7.105386134905693 1.0569300496132341
7.15560087790856 1.0562702132136599
7.205815620911427 1.0407369340699049
7.256030363914294 1.0178867243988612
7.306245106917161 1.0364793001453616
7.356459849920029 1.0108875136684912
7.406674592922895 1.000305952536683
7.456889335925762 1.0035516375523035
7.50710407892863 0.9878260546852723
7.557318821931497 0.9639039955889867
7.607533564934364 0.9316084143214317
7.657748307937231 0.89268621983648
7.707963050940098 0.8665759367452226
7.758177793942965 0.8445952454453582
7.808392536945832 0.8108294512765983
