# Supplementary material for: Distinct solvation patterns of OH− versus H3O+ charge defects at electrified gold/water interfaces govern their properties
Source: Nat Commun. 2025 Sep 19;16:8325. doi: 10.1038/s41467-025-63832-1 (PMC12449469; doi:10.1038/s41467-025-63832-1)
Supplement: Supplementary file 4 — Source Data [file 41467_2025_63832_MOESM4_ESM.zip › data/fig3/panel_a/rdf_h3o_bl_pzc.dat]

0.1255368575071677 0.0
0.1757516005100348 0.0
0.2259663435129019 0.0
0.276181086515769 0.0
0.32639582951863605 0.0
0.37661057252150315 0.0
0.42682531552437025 0.0
0.47704005852723735 0.0
0.5272548015301044 0.0
0.5774695445329715 0.0
0.6276842875358386 0.0
0.6778990305387056 0.0
0.7281137735415728 0.0
0.7783285165444398 0.0
0.828543259547307 0.0
0.878758002550174 0.0
0.9289727455530412 0.0
0.9791874885559082 0.0
1.0294022315587754 0.0
1.0796169745616424 0.0
1.1298317175645094 0.0
1.1800464605673766 0.0
1.2302612035702436 0.0
1.2804759465731106 0.0
1.3306906895759778 0.0
1.380905432578845 0.0
1.431120175581712 0.0
1.481334918584579 0.0
1.5315496615874462 0.0
1.5817644045903134 0.0
1.6319791475931802 0.0
1.6821938905960474 0.0
1.7324086335989146 0.0
1.7826233766017816 0.0
1.8328381196046486 0.0
1.8830528626075158 0.0
1.933267605610383 0.0
1.98348234861325 0.0
2.033697091616117 0.0
2.083911834618984 0.0
2.134126577621851 0.0
2.1843413206247186 0.0
2.2345560636275854 0.00010448679356376792
2.284770806630452 0.017081952833718685
2.33498554963332 0.23734726363961353
2.3852002926361866 1.2436513961831546
2.4354150356390534 2.8281924594503214
2.485629778641921 3.6580974660132095
2.535844521644788 3.3527536036172094
2.586059264647655 2.993916878013728
2.636274007650522 2.19303973866418
2.686488750653389 1.6963610759559784
2.7367034936562566 1.0961970409813584
2.7869182366591234 0.7489603192211407
2.83713297966199 0.5964248553687341
2.887347722664858 0.4735654255394036
2.9375624656677246 0.5534558878146946
2.9877772086705914 0.588276046400146
3.037991951673459 0.6108649851466001
3.088206694676326 0.7407081253124528
3.138421437679193 0.914832555956014
3.1886361806820602 0.7876379631553752
3.238850923684927 0.9386465311620229
3.289065666687794 0.90470115096511
3.3392804096906614 0.923876388263634
3.389495152693528 0.9151988051034882
3.439709895696396 0.9267349517868675
3.4899246386992626 0.926652652690042
3.5401393817021294 1.0072746740800047
3.590354124704997 1.112584144431086
3.640568867707864 1.0931864988172117
3.6907836107107306 1.04191212968441
3.7409983537135982 1.1061568862601285
3.791213096716465 1.0747170027254909
3.841427839719332 1.1749262938317588
3.8916425827221994 1.2245320176549381
3.941857325725066 1.2506452857484205
3.992072068727934 1.269695402632614
4.042286811730801 1.1905184879193145
4.092501554733667 1.1978092737836297
4.142716297736534 1.2201084903524975
4.192931040739402 1.2306725918758925
4.2431457837422695 1.2068909631841538
4.293360526745136 1.2324691221137205
4.343575269748003 1.1773022163518898
4.39379001275087 1.2108583200971559
4.444004755753737 1.320706396267351
4.494219498756604 1.2294849212979355
4.544434241759472 1.2561577496232064
4.594648984762339 1.1516327105966535
4.644863727765205 1.2066570891553565
4.695078470768072 1.0742589797886428
4.74529321377094 1.0000977145584995
4.795507956773807 1.0073061681946538
4.845722699776674 1.0172890214597472
4.895937442779541 0.9312040500030523
4.946152185782408 0.810547571517917
4.996366928785275 0.8110336548462244
5.046581671788142 0.8730825730650251
5.09679641479101 0.8585278461757316
5.147011157793877 0.7790754358366784
5.197225900796743 0.8009971345689786
5.24744064379961 0.7939026110441734
5.297655386802478 0.7347612528734805
5.347870129805345 0.7329103850777685
5.398084872808212 0.7320971412250648
5.448299615811079 0.8205893043944805
5.498514358813946 0.8167010426921499
5.5487291018168134 0.8592466793770814
5.59894384481968 0.8981282872317743
5.649158587822548 0.904810606040627
5.699373330825415 0.9181703185370284
5.749588073828281 0.9156895946114013
5.799802816831148 0.8595262862548907
5.850017559834016 0.8769696790647216
5.900232302836883 0.8447982545361439
5.95044704583975 0.9511123438645274
6.000661788842617 0.9353886313990486
6.050876531845484 1.0919939484027419
6.101091274848351 1.0521330660399129
6.151306017851218 1.0655271170950622
6.201520760854086 1.0111804847374142
6.251735503856953 1.0190182862819817
6.301950246859819 0.9819322414831394
6.352164989862686 0.9829708897396879
6.402379732865554 0.915986793643277
6.452594475868421 0.9699442684126424
6.502809218871288 1.0122621974113408
6.553023961874155 1.053850955333754
6.603238704877022 1.065862545009122
6.653453447879889 1.08307004274551
6.703668190882756 1.0716121323572971
6.753882933885624 0.9662836130268361
6.804097676888491 0.9366201229155007
6.854312419891357 0.9583461479349683
6.904527162894224 0.9827087510650867
6.954741905897092 1.0351891245239684
7.004956648899959 1.0784733868042833
7.055171391902826 1.0583906108962107
7.105386134905693 1.0508283091317963
7.15560087790856 0.9875364344260253
7.205815620911427 1.082160651319306
7.256030363914294 0.959423948797864
7.306245106917161 1.0234749546121962
7.356459849920029 0.945366641343272
7.406674592922895 0.9311273730052209
7.456889335925762 0.8918615560657762
7.50710407892863 0.8861401927165728
7.557318821931497 0.9588262603287279
7.607533564934364 0.9447513002175673
7.657748307937231 0.8560128875657815
7.707963050940098 0.8839811667700994
7.758177793942965 0.891684551232078
7.808392536945832 0.8321232430118723
