# Supplementary material for: Distinct solvation patterns of OH− versus H3O+ charge defects at electrified gold/water interfaces govern their properties
Source: Nat Commun. 2025 Sep 19;16:8325. doi: 10.1038/s41467-025-63832-1 (PMC12449469; doi:10.1038/s41467-025-63832-1)
Supplement: Supplementary file 4 — Source Data [file 41467_2025_63832_MOESM4_ESM.zip › data/fig3/panel_a/rdf_h3o_bl_vm3.dat]

0.1255368575071677 0.0
0.1757516005100348 0.0
0.2259663435129019 0.0
0.276181086515769 0.0
0.32639582951863605 0.0
0.37661057252150315 0.0
0.42682531552437025 0.0
0.47704005852723735 0.0
0.5272548015301044 0.0
0.5774695445329715 0.0
0.6276842875358386 0.0
0.6778990305387056 0.0
0.7281137735415728 0.0
0.7783285165444398 0.0
0.828543259547307 0.0
0.878758002550174 0.0
0.9289727455530412 0.0
0.9791874885559082 0.0
1.0294022315587754 0.0
1.0796169745616424 0.0
1.1298317175645094 0.0
1.1800464605673766 0.0
1.2302612035702436 0.0
1.2804759465731106 0.0
1.3306906895759778 0.0
1.380905432578845 0.0
1.431120175581712 0.0
1.481334918584579 0.0
1.5315496615874462 0.0
1.5817644045903134 0.0
1.6319791475931802 0.0
1.6821938905960474 0.0
1.7324086335989146 0.0
1.7826233766017816 0.0
1.8328381196046486 0.0
1.8830528626075158 0.0
1.933267605610383 0.0
1.98348234861325 0.0
2.033697091616117 0.0
2.083911834618984 0.0
2.134126577621851 0.0
2.1843413206247186 0.0
2.2345560636275854 0.0
2.284770806630452 0.005319042333815117
2.33498554963332 0.2026465994859251
2.3852002926361866 1.0755109580557334
2.4354150356390534 2.4244386903435227
2.485629778641921 3.4277147566935895
2.535844521644788 3.7678484600024857
2.586059264647655 3.330863572867746
2.636274007650522 2.5655817624912367
2.686488750653389 1.5842733795733364
2.7367034936562566 1.0416602352432174
2.7869182366591234 0.6800673257677442
2.83713297966199 0.46980520859379665
2.887347722664858 0.4771355805135028
2.9375624656677246 0.4603906320562491
2.9877772086705914 0.4961378427047524
3.037991951673459 0.4214998149041166
3.088206694676326 0.5295983026367369
3.138421437679193 0.5103558341053922
3.1886361806820602 0.6248947748088487
3.238850923684927 0.6235765952859976
3.289065666687794 0.6675736362091954
3.3392804096906614 0.7637679548357611
3.389495152693528 0.8501101859472364
3.439709895696396 0.884068300796782
3.4899246386992626 0.9762400631784033
3.5401393817021294 0.9131538234153384
3.590354124704997 0.9850402548141745
3.640568867707864 0.9916143061575322
3.6907836107107306 1.029071511456387
3.7409983537135982 1.0441025542466709
3.791213096716465 1.0580704088068478
3.841427839719332 1.0819065749259866
3.8916425827221994 1.1840327177611838
3.941857325725066 1.325130406421078
3.992072068727934 1.3297281445220812
4.042286811730801 1.3861460021646983
4.092501554733667 1.2497864628764497
4.142716297736534 1.361001298070624
4.192931040739402 1.344392439245059
4.2431457837422695 1.3826703145692112
4.293360526745136 1.334748468027049
4.343575269748003 1.2976477608698425
4.39379001275087 1.2689056877839762
4.444004755753737 1.2280172232399942
4.494219498756604 1.1691996922784218
4.544434241759472 1.2465483718454784
4.594648984762339 1.1076630938952905
4.644863727765205 1.0352200519985544
4.695078470768072 1.0081347430532737
4.74529321377094 0.9367344376145231
4.795507956773807 0.8825110794801823
4.845722699776674 0.9040219898915751
4.895937442779541 0.8285628577754431
4.946152185782408 0.8678456931017099
4.996366928785275 0.7899576485864573
5.046581671788142 0.7628407360083742
5.09679641479101 0.8971550255165142
5.147011157793877 0.7952695869964415
5.197225900796743 0.7884300994986663
5.24744064379961 0.8241783560043802
5.297655386802478 0.8485778831603883
5.347870129805345 0.8113038571208921
5.398084872808212 0.8470695399366278
5.448299615811079 0.8536649415002081
5.498514358813946 0.923931614510256
5.5487291018168134 0.9165241075427497
5.59894384481968 0.8407065225558046
5.649158587822548 0.8740630135152452
5.699373330825415 0.8643283342943688
5.749588073828281 0.8802501919128733
5.799802816831148 0.9145554566033052
5.850017559834016 0.9327894390712309
5.900232302836883 0.9342011256124731
5.95044704583975 1.0016667756958921
6.000661788842617 0.9543087359451718
6.050876531845484 1.0128545264539954
6.101091274848351 1.0303515594116086
6.151306017851218 1.0109040597346641
6.201520760854086 1.0112805519676253
6.251735503856953 1.0296660952176366
6.301950246859819 1.0629993065786656
6.352164989862686 1.0604217866583707
6.402379732865554 1.085567642390132
6.452594475868421 1.0789859056332571
6.502809218871288 1.1075182618847426
6.553023961874155 1.0430908229360099
6.603238704877022 1.1082795041838198
6.653453447879889 1.090200046139481
6.703668190882756 1.0804742708829709
6.753882933885624 1.0957035984629209
6.804097676888491 1.0526802157850315
6.854312419891357 1.0087248509499256
6.904527162894224 1.0244088113648853
6.954741905897092 0.9796346670635024
7.004956648899959 0.9631929124648051
7.055171391902826 1.0111518999724258
7.105386134905693 0.9539616190745808
7.15560087790856 1.004124567566593
7.205815620911427 0.9647194380813279
7.256030363914294 1.0075427390834482
7.306245106917161 0.9229087369396364
7.356459849920029 0.9183350299212322
7.406674592922895 0.9628580971713582
7.456889335925762 1.059553756149021
7.50710407892863 1.0199057207014937
7.557318821931497 1.0119088997590426
7.607533564934364 1.008332028282865
7.657748307937231 0.9917091129662318
7.707963050940098 0.8993430712447619
7.758177793942965 0.8599997794177867
7.808392536945832 0.8432860465905915
