# Supplementary material for: Distinct solvation patterns of OH− versus H3O+ charge defects at electrified gold/water interfaces govern their properties
Source: Nat Commun. 2025 Sep 19;16:8325. doi: 10.1038/s41467-025-63832-1 (PMC12449469; doi:10.1038/s41467-025-63832-1)
Supplement: Supplementary file 4 — Source Data [file 41467_2025_63832_MOESM4_ESM.zip › data/fig3/panel_a/rdf_h3o_if_pzc.dat]

0.1255368575071677 0.0
0.1757516005100348 0.0
0.2259663435129019 0.0
0.276181086515769 0.0
0.32639582951863605 0.0
0.37661057252150315 0.0
0.42682531552437025 0.0
0.47704005852723735 0.0
0.5272548015301044 0.0
0.5774695445329715 0.0
0.6276842875358386 0.0
0.6778990305387056 0.0
0.7281137735415728 0.0
0.7783285165444398 0.0
0.828543259547307 0.0
0.878758002550174 0.0
0.9289727455530412 0.0
0.9791874885559082 0.0
1.0294022315587754 0.0
1.0796169745616424 0.0
1.1298317175645094 0.0
1.1800464605673766 0.0
1.2302612035702436 0.0
1.2804759465731106 0.0
1.3306906895759778 0.0
1.380905432578845 0.0
1.431120175581712 0.0
1.481334918584579 0.0
1.5315496615874462 0.0
1.5817644045903134 0.0
1.6319791475931802 0.0
1.6821938905960474 0.0
1.7324086335989146 0.0
1.7826233766017816 0.0
1.8328381196046486 0.0
1.8830528626075158 0.0
1.933267605610383 0.0
1.98348234861325 0.0
2.033697091616117 0.0
2.083911834618984 0.0
2.134126577621851 0.0
2.1843413206247186 0.0
2.2345560636275854 0.0
2.284770806630452 0.02125780976865969
2.33498554963332 0.25414189723226477
2.3852002926361866 1.311370639031621
2.4354150356390534 2.9695029927356043
2.485629778641921 3.9423277566882486
2.535844521644788 4.217777351121228
2.586059264647655 3.6835045462334874
2.636274007650522 2.817538289745534
2.686488750653389 1.9404766206997843
2.7367034936562566 1.2889758728661782
2.7869182366591234 0.8519549464549012
2.83713297966199 0.6349340349112627
2.887347722664858 0.5046223926402933
2.9375624656677246 0.4798274603778262
2.9877772086705914 0.501217597094143
3.037991951673459 0.488744971231381
3.088206694676326 0.5303768884555764
3.138421437679193 0.5657850458536757
3.1886361806820602 0.5942093315565605
3.238850923684927 0.6196120297325487
3.289065666687794 0.6718350154923552
3.3392804096906614 0.6909157916487991
3.389495152693528 0.7507700082058046
3.439709895696396 0.7849002547681182
3.4899246386992626 0.7687435469507982
3.5401393817021294 0.77666291368643
3.590354124704997 0.8337458660328239
3.640568867707864 0.8769767825991414
3.6907836107107306 0.8952362020852713
3.7409983537135982 0.9555695130066366
3.791213096716465 0.9471706636382418
3.841427839719332 0.9190053580249128
3.8916425827221994 0.9461667907561851
3.941857325725066 1.0009043925951078
3.992072068727934 1.083050088905388
4.042286811730801 1.1629583234601666
4.092501554733667 1.2181670185062734
4.142716297736534 1.2470396352573938
4.192931040739402 1.2691904818918858
4.2431457837422695 1.2737889459913632
4.293360526745136 1.2690628468130294
4.343575269748003 1.265910803062321
4.39379001275087 1.2590715484817676
4.444004755753737 1.24465628134476
4.494219498756604 1.2495796306894225
4.544434241759472 1.1896148974875334
4.594648984762339 1.1699485818890856
4.644863727765205 1.1156963031338958
4.695078470768072 1.1047869107251058
4.74529321377094 1.0811542354240347
4.795507956773807 1.022839633504953
4.845722699776674 1.0166026347981956
4.895937442779541 0.981113220672583
4.946152185782408 0.9714415489634146
4.996366928785275 0.9456345154417787
5.046581671788142 0.9057236195450036
5.09679641479101 0.9044270335844194
5.147011157793877 0.8068318295434597
5.197225900796743 0.8051489268617542
5.24744064379961 0.8399583893714292
5.297655386802478 0.8259386225956085
5.347870129805345 0.8034334639397629
5.398084872808212 0.8156056613523754
5.448299615811079 0.8098314973636631
5.498514358813946 0.7865391123638847
5.5487291018168134 0.7889337099330581
5.59894384481968 0.7818160408109942
5.649158587822548 0.7956446935600192
5.699373330825415 0.8306656338288833
5.749588073828281 0.8348490756978211
5.799802816831148 0.8838671583643758
5.850017559834016 0.9085976533898585
5.900232302836883 0.9370479752558689
5.95044704583975 0.9364460354440565
6.000661788842617 0.9484169191236353
6.050876531845484 0.9833980784467965
6.101091274848351 1.0139536746417046
6.151306017851218 1.0342920157711109
6.201520760854086 1.052463921346675
6.251735503856953 1.0518076306915374
6.301950246859819 1.0525001217909793
6.352164989862686 1.0699156299161328
6.402379732865554 1.0787865163400747
6.452594475868421 1.0972742551061017
6.502809218871288 1.095310347924816
6.553023961874155 1.1070030037738599
6.603238704877022 1.0708208318627408
6.653453447879889 1.1114035111019445
6.703668190882756 1.1324779004257506
6.753882933885624 1.1230758018000557
6.804097676888491 1.1106858266540998
6.854312419891357 1.0969487668793854
6.904527162894224 1.0884098173515295
6.954741905897092 1.0546410513344855
7.004956648899959 1.0321000207705295
7.055171391902826 1.0314570125240459
7.105386134905693 1.0336860239781274
7.15560087790856 1.0142696024273334
7.205815620911427 1.0326928166241767
7.256030363914294 0.9851534142021783
7.306245106917161 0.9932642006715408
7.356459849920029 0.9918551602309871
7.406674592922895 0.9859856864443448
7.456889335925762 0.9981127478913339
7.50710407892863 1.014976781185914
7.557318821931497 0.9801719922160446
7.607533564934364 0.9086547408167449
7.657748307937231 0.8844819614594629
7.707963050940098 0.8446182947990006
7.758177793942965 0.8305675397606569
7.808392536945832 0.8039564480456474
