# Supplementary material for: Distinct solvation patterns of OH− versus H3O+ charge defects at electrified gold/water interfaces govern their properties
Source: Nat Commun. 2025 Sep 19;16:8325. doi: 10.1038/s41467-025-63832-1 (PMC12449469; doi:10.1038/s41467-025-63832-1)
Supplement: Supplementary file 4 — Source Data [file 41467_2025_63832_MOESM4_ESM.zip › data/fig3/panel_a/rdf_h3o_if_vm3.dat]

0.1255368575071677 0.0
0.1757516005100348 0.0
0.2259663435129019 0.0
0.276181086515769 0.0
0.32639582951863605 0.0
0.37661057252150315 0.0
0.42682531552437025 0.0
0.47704005852723735 0.0
0.5272548015301044 0.0
0.5774695445329715 0.0
0.6276842875358386 0.0
0.6778990305387056 0.0
0.7281137735415728 0.0
0.7783285165444398 0.0
0.828543259547307 0.0
0.878758002550174 0.0
0.9289727455530412 0.0
0.9791874885559082 0.0
1.0294022315587754 0.0
1.0796169745616424 0.0
1.1298317175645094 0.0
1.1800464605673766 0.0
1.2302612035702436 0.0
1.2804759465731106 0.0
1.3306906895759778 0.0
1.380905432578845 0.0
1.431120175581712 0.0
1.481334918584579 0.0
1.5315496615874462 0.0
1.5817644045903134 0.0
1.6319791475931802 0.0
1.6821938905960474 0.0
1.7324086335989146 0.0
1.7826233766017816 0.0
1.8328381196046486 0.0
1.8830528626075158 0.0
1.933267605610383 0.0
1.98348234861325 0.0
2.033697091616117 0.0
2.083911834618984 0.0
2.134126577621851 0.0
2.1843413206247186 0.0
2.2345560636275854 0.001096403870987663
2.284770806630452 0.023360763221396665
2.33498554963332 0.2077192682913263
2.3852002926361866 1.6085055394971672
2.4354150356390534 2.385993170100212
2.485629778641921 4.684647669982575
2.535844521644788 3.3918122223852007
2.586059264647655 3.4470571395758367
2.636274007650522 2.3670258654414953
2.686488750653389 1.6725170994164464
2.7367034936562566 1.377329829208556
2.7869182366591234 0.9457693998610198
2.83713297966199 0.8814486247062548
2.887347722664858 0.5793135771692619
2.9375624656677246 0.505340827337973
2.9877772086705914 0.491062152213786
3.037991951673459 0.6314680933250703
3.088206694676326 0.6037578173334012
3.138421437679193 0.4947405272484535
3.1886361806820602 0.48389292764214326
3.238850923684927 0.428133414031836
3.289065666687794 0.5264163611796344
3.3392804096906614 0.6190590139603253
3.389495152693528 0.5187135930440909
3.439709895696396 1.2556449682370934
3.4899246386992626 0.5669536174553238
3.5401393817021294 0.6670566093323163
3.590354124704997 0.6550385405503042
3.640568867707864 0.672710131966412
3.6907836107107306 0.7607201666088726
3.7409983537135982 0.9343506942837992
3.791213096716465 0.9843417839915454
3.841427839719332 1.1787016154750904
3.8916425827221994 0.805136897131161
3.941857325725066 1.0582345511266487
3.992072068727934 1.220724296588594
4.042286811730801 0.8649024192875341
4.092501554733667 0.9998308386481436
4.142716297736534 1.9984936287886246
4.192931040739402 1.2893657387155841
4.2431457837422695 1.2609586101268369
4.293360526745136 1.7479876849879177
4.343575269748003 1.3713087420864811
4.39379001275087 1.1697550090921798
4.444004755753737 1.127598982943023
4.494219498756604 1.3842472560551091
4.544434241759472 1.2255358881720606
4.594648984762339 1.2438474616633328
4.644863727765205 1.3275448957958893
4.695078470768072 1.1079231587382845
4.74529321377094 1.1075660781773642
4.795507956773807 1.4391386888650894
4.845722699776674 1.329964175896083
4.895937442779541 0.8489692371950222
4.946152185782408 0.82938012298868
4.996366928785275 0.7984089002472824
5.046581671788142 1.128013448876817
5.09679641479101 1.6631375821757162
5.147011157793877 0.8588678077159131
5.197225900796743 1.1533070650031685
5.24744064379961 0.7791009326927844
5.297655386802478 0.7881448921430124
5.347870129805345 0.9631735025919886
5.398084872808212 1.006764817733802
5.448299615811079 0.6284828732173537
5.498514358813946 0.5749038429405378
5.5487291018168134 1.1470143208614139
5.59894384481968 0.7274413972306171
5.649158587822548 0.9066728094916536
5.699373330825415 0.698907781609223
5.749588073828281 0.8392584672709895
5.799802816831148 0.6751821146066908
5.850017559834016 0.644382809567591
5.900232302836883 0.6262437091639461
5.95044704583975 1.0619539711965218
6.000661788842617 0.7233449256520559
6.050876531845484 0.8318349106367329
6.101091274848351 0.7815216088318877
6.151306017851218 0.8872805504564508
6.201520760854086 0.7885735219277226
6.251735503856953 1.4686758660665382
6.301950246859819 0.7863468262842025
6.352164989862686 0.8754304636871717
6.402379732865554 0.8404708243910021
6.452594475868421 0.7802766216556152
6.502809218871288 1.1345334524751418
6.553023961874155 1.2193945231362937
6.603238704877022 1.0766581198619996
6.653453447879889 0.9857845544290434
6.703668190882756 0.9496820736119977
6.753882933885624 0.9353702194854682
6.804097676888491 1.2458664831724635
6.854312419891357 0.921034112030001
6.904527162894224 0.8966398346577481
6.954741905897092 1.4118213041261192
7.004956648899959 1.0558058139464062
7.055171391902826 1.008980017661926
7.105386134905693 1.1497291441203348
7.15560087790856 0.9064610055001603
7.205815620911427 1.3038015716376261
7.256030363914294 0.9886791858157158
7.306245106917161 0.8904756176199196
7.356459849920029 1.0931497992541552
7.406674592922895 1.0174461875624305
7.456889335925762 1.17908652801117
7.50710407892863 0.8274026001878059
7.557318821931497 1.1965440050579306
7.607533564934364 0.7821863158063389
7.657748307937231 0.7797938886738691
7.707963050940098 1.3211539882601535
7.758177793942965 0.7454730386038583
7.808392536945832 0.9496504939442771
