# Supplementary material for: Distinct solvation patterns of OH− versus H3O+ charge defects at electrified gold/water interfaces govern their properties
Source: Nat Commun. 2025 Sep 19;16:8325. doi: 10.1038/s41467-025-63832-1 (PMC12449469; doi:10.1038/s41467-025-63832-1)
Supplement: Supplementary file 4 — Source Data [file 41467_2025_63832_MOESM4_ESM.zip › data/fig3/panel_b/rdf_Owater_Owater_naoh_v1_if.dat]

0.1255368575071677 0.0
0.1757516005100348 0.0
0.2259663435129019 0.0
0.276181086515769 0.0
0.32639582951863605 0.0
0.37661057252150315 0.0
0.42682531552437025 0.0
0.47704005852723735 0.0
0.5272548015301044 0.0
0.5774695445329715 0.0
0.6276842875358386 0.0
0.6778990305387056 0.0
0.7281137735415728 0.0
0.7783285165444398 0.0
0.828543259547307 0.0
0.878758002550174 0.0
0.9289727455530412 0.0
0.9791874885559082 0.0
1.0294022315587754 0.0
1.0796169745616424 0.0
1.1298317175645094 0.0
1.1800464605673766 0.0
1.2302612035702436 0.0
1.2804759465731106 0.0
1.3306906895759778 0.0
1.380905432578845 0.0
1.431120175581712 0.0
1.481334918584579 0.0
1.5315496615874462 0.0
1.5817644045903134 0.0
1.6319791475931802 0.0
1.6821938905960474 0.0
1.7324086335989146 0.0
1.7826233766017816 0.0
1.8328381196046486 0.0
1.8830528626075158 0.0
1.933267605610383 0.0
1.98348234861325 0.0
2.033697091616117 0.0
2.083911834618984 0.0
2.134126577621851 0.0
2.1843413206247186 0.0
2.2345560636275854 0.0
2.284770806630452 0.0
2.33498554963332 0.003949346058354974
2.3852002926361866 0.003927628732613046
2.4354150356390534 0.01291789615069993
2.485629778641921 0.06904637626534814
2.535844521644788 0.2497796283443557
2.586059264647655 0.6299133847507711
2.636274007650522 1.2375881124136041
2.686488750653389 1.9259026426305526
2.7367034936562566 2.4914902725090213
2.7869182366591234 2.831222762008853
2.83713297966199 2.929874906867643
2.887347722664858 2.8292652140827346
2.9375624656677246 2.5770424716760316
2.9877772086705914 2.2936462541945932
3.037991951673459 2.0247409366018054
3.088206694676326 1.7568347867954608
3.138421437679193 1.5073843674845109
3.1886361806820602 1.3318796611188448
3.238850923684927 1.1809927503357187
3.289065666687794 1.0793871562786865
3.3392804096906614 0.9959265243744023
3.389495152693528 0.9306367310369283
3.439709895696396 0.8860703027249045
3.4899246386992626 0.8564826708221829
3.5401393817021294 0.8316723912048999
3.590354124704997 0.815940461564345
3.640568867707864 0.8003251873703927
3.6907836107107306 0.799293681385767
3.7409983537135982 0.8042000520198315
3.791213096716465 0.8097305648331186
3.841427839719332 0.8100181604592909
3.8916425827221994 0.8338717943949366
3.941857325725066 0.8454359297818642
3.992072068727934 0.8481897053586341
4.042286811730801 0.8622370029679569
4.092501554733667 0.8971142190423207
4.142716297736534 0.889372241850396
4.192931040739402 0.8933312074838708
4.2431457837422695 0.911535551867703
4.293360526745136 0.948905642401328
4.343575269748003 0.941700136182262
4.39379001275087 0.9558269344591998
4.444004755753737 0.9645770693813009
4.494219498756604 0.9639822550482633
4.544434241759472 0.9829534098108227
4.594648984762339 0.9930077250711007
4.644863727765205 0.9932375898489502
4.695078470768072 1.0027823594864316
4.74529321377094 0.9982734838834731
4.795507956773807 0.9945935721665152
4.845722699776674 0.9886579190632514
4.895937442779541 0.9774735539689363
4.946152185782408 0.972501849632452
4.996366928785275 0.9680121652809078
5.046581671788142 0.9677668185913659
5.09679641479101 0.9799407103931859
5.147011157793877 0.9753662642861747
5.197225900796743 0.9695890866209935
5.24744064379961 0.9646626585438646
5.297655386802478 0.9578374226110494
5.347870129805345 0.9507770679980354
5.398084872808212 0.9482233154126716
5.448299615811079 0.944689792994913
5.498514358813946 0.9538399036481563
5.5487291018168134 0.9596238040800431
5.59894384481968 0.9585640945311443
5.649158587822548 0.9557360127568947
5.699373330825415 0.9487758283318882
5.749588073828281 0.9551248519346056
5.799802816831148 0.9760685381344923
5.850017559834016 0.9733825901291295
5.900232302836883 0.975555437430911
5.95044704583975 0.975463422643827
6.000661788842617 0.9781250499651166
6.050876531845484 0.9833982951498561
6.101091274848351 0.9872857832140906
6.151306017851218 0.9935237129442284
6.201520760854086 0.9874018613846596
6.251735503856953 0.9803196366652855
6.301950246859819 0.9947622639335539
6.352164989862686 1.0067762474751887
6.402379732865554 1.0018798187730396
6.452594475868421 1.0069566111617445
6.502809218871288 1.013965828308663
6.553023961874155 1.0228693856949649
6.603238704877022 1.0222408348933505
6.653453447879889 1.027712951280728
6.703668190882756 1.0382893402645035
6.753882933885624 1.0445570687010344
6.804097676888491 1.0411978863435807
6.854312419891357 1.0433989202775966
6.904527162894224 1.0422230669685213
6.954741905897092 1.0339835587367545
7.004956648899959 1.035467113904849
7.055171391902826 1.0333319778668508
7.105386134905693 1.0342654681412071
7.15560087790856 1.0303084059745442
7.205815620911427 1.0253990058207625
7.256030363914294 1.021252676620886
7.306245106917161 1.0284490979882466
7.356459849920029 1.021227015755952
7.406674592922895 1.0193356913559086
7.456889335925762 0.9972885826648661
7.50710407892863 0.9818541792363021
7.557318821931497 0.9660366725515686
7.607533564934364 0.9148507332428105
7.657748307937231 0.8757717004305949
7.707963050940098 0.8432406384273803
7.758177793942965 0.8193807766705463
7.808392536945832 0.8042300376103452
