# Supplementary material for: Distinct solvation patterns of OH− versus H3O+ charge defects at electrified gold/water interfaces govern their properties
Source: Nat Commun. 2025 Sep 19;16:8325. doi: 10.1038/s41467-025-63832-1 (PMC12449469; doi:10.1038/s41467-025-63832-1)
Supplement: Supplementary file 4 — Source Data [file 41467_2025_63832_MOESM4_ESM.zip › data/fig3/panel_b/rdf_if_pzc.dat]

0.1255368575071677 0.0
0.1757516005100348 0.0
0.2259663435129019 0.0
0.276181086515769 0.0
0.32639582951863605 0.0
0.37661057252150315 0.0
0.42682531552437025 0.0
0.47704005852723735 0.0
0.5272548015301044 0.0
0.5774695445329715 0.0
0.6276842875358386 0.0
0.6778990305387056 0.0
0.7281137735415728 0.0
0.7783285165444398 0.0
0.828543259547307 0.0
0.878758002550174 0.0
0.9289727455530412 0.0
0.9791874885559082 0.0
1.0294022315587754 0.0
1.0796169745616424 0.0
1.1298317175645094 0.0
1.1800464605673766 0.0
1.2302612035702436 0.0
1.2804759465731106 0.0
1.3306906895759778 0.0
1.380905432578845 0.0
1.431120175581712 0.0
1.481334918584579 0.0
1.5315496615874462 0.0
1.5817644045903134 0.0
1.6319791475931802 0.0
1.6821938905960474 0.0
1.7324086335989146 0.0
1.7826233766017816 0.0
1.8328381196046486 0.0
1.8830528626075158 0.0
1.933267605610383 0.0
1.98348234861325 0.0
2.033697091616117 0.0
2.083911834618984 0.0
2.134126577621851 0.0
2.1843413206247186 0.0
2.2345560636275854 0.0
2.284770806630452 0.0
2.33498554963332 0.01214478926111225
2.3852002926361866 0.10194782222474659
2.4354150356390534 0.41206757676165184
2.485629778641921 1.2124846253253394
2.535844521644788 2.100607743889145
2.586059264647655 3.059259849422051
2.636274007650522 3.556608115392904
2.686488750653389 3.576670753712567
2.7367034936562566 3.4373009080763883
2.7869182366591234 2.901824360943014
2.83713297966199 2.5342067487461204
2.887347722664858 2.007128399981959
2.9375624656677246 1.8900774371318905
2.9877772086705914 1.6063237196678832
3.037991951673459 1.5567563610495467
3.088206694676326 1.3075398529655284
3.138421437679193 1.1533353075700008
3.1886361806820602 0.98929780266983
3.238850923684927 0.9376534327110081
3.289065666687794 0.7733718946619437
3.3392804096906614 0.7488796908360768
3.389495152693528 0.6723521361909677
3.439709895696396 0.6120138339884453
3.4899246386992626 0.605095131659094
3.5401393817021294 0.6808305699631029
3.590354124704997 0.5919090687074073
3.640568867707864 0.635829282654567
3.6907836107107306 0.6761145788441643
3.7409983537135982 0.6492169121273448
3.791213096716465 0.6760008686432979
3.841427839719332 0.7288604661730864
3.8916425827221994 0.7293676147953575
3.941857325725066 0.7729948861178085
3.992072068727934 0.7806993143887222
4.042286811730801 0.7867540160165404
4.092501554733667 0.7853672597081659
4.142716297736534 0.894995052778418
4.192931040739402 0.969157198786325
4.2431457837422695 0.9465214795449091
4.293360526745136 0.9605788068581534
4.343575269748003 0.9290831783585591
4.39379001275087 0.9683886538039439
4.444004755753737 1.0423910976794877
4.494219498756604 1.064187229141222
4.544434241759472 1.0709633867882222
4.594648984762339 1.0400953226847132
4.644863727765205 1.0066593515968323
4.695078470768072 1.0192709462273966
4.74529321377094 1.0659952199235674
4.795507956773807 1.002530940524473
4.845722699776674 1.0408784854416886
4.895937442779541 0.9617874618869691
4.946152185782408 0.9825722856060138
4.996366928785275 0.9857747311743512
5.046581671788142 1.045901505472649
5.09679641479101 0.9876995370121338
5.147011157793877 0.9491673012465968
5.197225900796743 0.9525641855033891
5.24744064379961 0.9330837279540675
5.297655386802478 0.9353468229846238
5.347870129805345 0.9049620754285387
5.398084872808212 0.8633153721829803
5.448299615811079 0.9032699339649567
5.498514358813946 0.843241856203882
5.5487291018168134 0.8774229281900149
5.59894384481968 0.8232861477789876
5.649158587822548 0.8587291730576946
5.699373330825415 0.8440560794290419
5.749588073828281 0.9151930228812041
5.799802816831148 0.9179975424351058
5.850017559834016 0.9882062917912907
5.900232302836883 1.0067186099043481
5.95044704583975 0.9807175054506938
6.000661788842617 0.9341550450421422
6.050876531845484 0.9318395743959016
6.101091274848351 0.9319979954838504
6.151306017851218 0.9468283370985348
6.201520760854086 0.8764980135662657
6.251735503856953 0.898646340269429
6.301950246859819 0.8964007813404911
6.352164989862686 0.915067061597419
6.402379732865554 0.9282460632973488
6.452594475868421 0.9117149719344405
6.502809218871288 0.9659646828645573
6.553023961874155 1.0129870612834213
6.603238704877022 1.0024251203497057
6.653453447879889 0.9990962556354434
6.703668190882756 1.0252299426365006
6.753882933885624 0.9704289763770017
6.804097676888491 0.9754266972165357
6.854312419891357 0.9952613501987894
6.904527162894224 1.0425984826277945
6.954741905897092 1.034827038582256
7.004956648899959 0.9684556978243667
7.055171391902826 0.9754615748441124
7.105386134905693 0.931037199592593
7.15560087790856 0.9506233978696328
7.205815620911427 0.9932224983151537
7.256030363914294 1.012534360295808
7.306245106917161 1.00818060558139
7.356459849920029 0.9760758116251076
7.406674592922895 1.0031077350204014
7.456889335925762 0.9751119637624392
7.50710407892863 0.9338036860404456
7.557318821931497 0.9115827834048489
7.607533564934364 0.8926296680609742
7.657748307937231 0.8811491129887907
7.707963050940098 0.7730515805060798
7.758177793942965 0.7809764888304739
7.808392536945832 0.7747723232480195
