# Supplementary material for: Distinct solvation patterns of OH− versus H3O+ charge defects at electrified gold/water interfaces govern their properties
Source: Nat Commun. 2025 Sep 19;16:8325. doi: 10.1038/s41467-025-63832-1 (PMC12449469; doi:10.1038/s41467-025-63832-1)
Supplement: Supplementary file 4 — Source Data [file 41467_2025_63832_MOESM4_ESM.zip › data/fig3/panel_b/rdf_if_v1.dat]

0.1255368575071677 0.0
0.1757516005100348 0.0
0.2259663435129019 0.0
0.276181086515769 0.0
0.32639582951863605 0.0
0.37661057252150315 0.0
0.42682531552437025 0.0
0.47704005852723735 0.0
0.5272548015301044 0.0
0.5774695445329715 0.0
0.6276842875358386 0.0
0.6778990305387056 0.0
0.7281137735415728 0.0
0.7783285165444398 0.0
0.828543259547307 0.0
0.878758002550174 0.0
0.9289727455530412 0.0
0.9791874885559082 0.0
1.0294022315587754 0.0
1.0796169745616424 0.0
1.1298317175645094 0.0
1.1800464605673766 0.0
1.2302612035702436 0.0
1.2804759465731106 0.0
1.3306906895759778 0.0
1.380905432578845 0.0
1.431120175581712 0.0
1.481334918584579 0.0
1.5315496615874462 0.0
1.5817644045903134 0.0
1.6319791475931802 0.0
1.6821938905960474 0.0
1.7324086335989146 0.0
1.7826233766017816 0.0
1.8328381196046486 0.0
1.8830528626075158 0.0
1.933267605610383 0.0
1.98348234861325 0.0
2.033697091616117 0.0
2.083911834618984 0.0
2.134126577621851 0.0
2.1843413206247186 0.0
2.2345560636275854 0.0
2.284770806630452 0.0
2.33498554963332 0.011279940103607911
2.3852002926361866 0.11626027897347731
2.4354150356390534 0.44843801600179883
2.485629778641921 1.1372278697422435
2.535844521644788 2.0856701931593173
2.586059264647655 2.9180253569197716
2.636274007650522 3.3809940071667453
2.686488750653389 3.455250932067461
2.7367034936562566 3.3150359264396365
2.7869182366591234 2.8593834766942128
2.83713297966199 2.6263690779002213
2.887347722664858 2.3378680091832873
2.9375624656677246 2.1370906679111905
2.9877772086705914 1.8435581719401137
3.037991951673459 1.639100470299195
3.088206694676326 1.380029895746094
3.138421437679193 1.1283564866808609
3.1886361806820602 0.9981989977253958
3.238850923684927 0.8620738055638195
3.289065666687794 0.7490371875173228
3.3392804096906614 0.6660849488424008
3.389495152693528 0.6313810731880283
3.439709895696396 0.5440701363771019
3.4899246386992626 0.5871706876739207
3.5401393817021294 0.5707072468481228
3.590354124704997 0.5645595721326885
3.640568867707864 0.5624078841922372
3.6907836107107306 0.58166482659151
3.7409983537135982 0.6336399776864752
3.791213096716465 0.6829222079560261
3.841427839719332 0.649473437275028
3.8916425827221994 0.7125067347427743
3.941857325725066 0.7537780804397262
3.992072068727934 0.8363481497071655
4.042286811730801 0.8762533167977743
4.092501554733667 0.9191306814069373
4.142716297736534 0.9477411681716678
4.192931040739402 0.9318554292499726
4.2431457837422695 0.9670330350252743
4.293360526745136 0.9739476696435563
4.343575269748003 1.0392801912680014
4.39379001275087 0.9924749463800646
4.444004755753737 1.1061717332305603
4.494219498756604 1.0523155561012103
4.544434241759472 1.0584294331369934
4.594648984762339 1.134167047632517
4.644863727765205 1.107696448398507
4.695078470768072 1.1294516717188297
4.74529321377094 1.1205610327580358
4.795507956773807 1.168742597125516
4.845722699776674 1.072446423799855
4.895937442779541 1.0652856804187132
4.946152185782408 1.0892623835602906
4.996366928785275 1.0553773468095557
5.046581671788142 1.047062211609563
5.09679641479101 1.0067448769596243
5.147011157793877 1.017962859070256
5.197225900796743 0.9763777875725395
5.24744064379961 0.9563593518121106
5.297655386802478 0.94247827579662
5.347870129805345 0.9733288990577844
5.398084872808212 0.9290401613022735
5.448299615811079 0.905739718274298
5.498514358813946 0.8721106675155677
5.5487291018168134 0.8323829379395001
5.59894384481968 0.8399909042724537
5.649158587822548 0.8431688964395858
5.699373330825415 0.8261149421244205
5.749588073828281 0.8633015968002761
5.799802816831148 0.8960027346298438
5.850017559834016 0.8758612185214703
5.900232302836883 0.8651875277359772
5.95044704583975 0.8912571246630355
6.000661788842617 0.9357795006964977
6.050876531845484 0.9772065550633918
6.101091274848351 0.9436683521095516
6.151306017851218 0.8783844117854624
6.201520760854086 0.8697846776644473
6.251735503856953 0.8801274138287624
6.301950246859819 0.8980411639859603
6.352164989862686 0.8988295909541779
6.402379732865554 0.8464463531766108
6.452594475868421 0.8601643388126073
6.502809218871288 0.897339404797113
6.553023961874155 0.8824366141048399
6.603238704877022 0.9139923541659143
6.653453447879889 0.9258208814969521
6.703668190882756 0.9735604534317236
6.753882933885624 0.9747927343241735
6.804097676888491 0.996011064451495
6.854312419891357 1.0244229277973254
6.904527162894224 0.9886942302669518
6.954741905897092 1.002808292562083
7.004956648899959 1.0293929213592692
7.055171391902826 1.0119608987470168
7.105386134905693 1.0329970633681225
7.15560087790856 0.9919019651127347
7.205815620911427 1.005720581886715
7.256030363914294 1.0041789334087694
7.306245106917161 0.9706925540848307
7.356459849920029 0.9440107382869335
7.406674592922895 0.9682259987435295
7.456889335925762 0.9696626581870178
7.50710407892863 0.9829797950296703
7.557318821931497 0.9532970367119082
7.607533564934364 0.9423874061399964
7.657748307937231 0.8644751385742115
7.707963050940098 0.8526692749979107
7.758177793942965 0.8064226108560189
7.808392536945832 0.7402647701760097
