# Supplementary material for: Distinct solvation patterns of OH− versus H3O+ charge defects at electrified gold/water interfaces govern their properties
Source: Nat Commun. 2025 Sep 19;16:8325. doi: 10.1038/s41467-025-63832-1 (PMC12449469; doi:10.1038/s41467-025-63832-1)
Supplement: Supplementary file 4 — Source Data [file 41467_2025_63832_MOESM4_ESM.zip › data/fig3/panel_b/rdf_oh_bl_pzc.dat]

0.1255368575071677 0.0
0.1757516005100348 0.0
0.2259663435129019 0.0
0.276181086515769 0.0
0.32639582951863605 0.0
0.37661057252150315 0.0
0.42682531552437025 0.0
0.47704005852723735 0.0
0.5272548015301044 0.0
0.5774695445329715 0.0
0.6276842875358386 0.0
0.6778990305387056 0.0
0.7281137735415728 0.0
0.7783285165444398 0.0
0.828543259547307 0.0
0.878758002550174 0.0
0.9289727455530412 0.0
0.9791874885559082 0.0
1.0294022315587754 0.0
1.0796169745616424 0.0
1.1298317175645094 0.0
1.1800464605673766 0.0
1.2302612035702436 0.0
1.2804759465731106 0.0
1.3306906895759778 0.0
1.380905432578845 0.0
1.431120175581712 0.0
1.481334918584579 0.0
1.5315496615874462 0.0
1.5817644045903134 0.0
1.6319791475931802 0.0
1.6821938905960474 0.0
1.7324086335989146 0.0
1.7826233766017816 0.0
1.8328381196046486 0.0
1.8830528626075158 0.0
1.933267605610383 0.0
1.98348234861325 0.0
2.033697091616117 0.0
2.083911834618984 0.0
2.134126577621851 0.0
2.1843413206247186 0.0
2.2345560636275854 0.0
2.284770806630452 0.0014752220245429599
2.33498554963332 0.01835527610237748
2.3852002926361866 0.1779257731485209
2.4354150356390534 0.7378840917880259
2.485629778641921 1.6172430664099011
2.535844521644788 2.7897317769562555
2.586059264647655 3.461137813373424
2.636274007650522 3.6650793174896332
2.686488750653389 3.261243822444141
2.7367034936562566 2.68742159527663
2.7869182366591234 2.136118303170694
2.83713297966199 1.6436833892828837
2.887347722664858 1.242892426900334
2.9375624656677246 1.0232428639068025
2.9877772086705914 0.8055820701914946
3.037991951673459 0.8007113692699064
3.088206694676326 0.6547898030046493
3.138421437679193 0.5705343895383149
3.1886361806820602 0.5694579899958013
3.238850923684927 0.49541328081551794
3.289065666687794 0.4471896799765813
3.3392804096906614 0.4475793092320477
3.389495152693528 0.415165681918205
3.439709895696396 0.41358497842067893
3.4899246386992626 0.4247306571720897
3.5401393817021294 0.41406589128399957
3.590354124704997 0.49019906822051423
3.640568867707864 0.5583180812802401
3.6907836107107306 0.605391119800533
3.7409983537135982 0.6798003589922922
3.791213096716465 0.7123943198440165
3.841427839719332 0.7994367253571566
3.8916425827221994 0.8429586300953883
3.941857325725066 0.9103417213070146
3.992072068727934 0.9795041910659699
4.042286811730801 1.0382006766912735
4.092501554733667 1.1697107712715542
4.142716297736534 1.1496715913274511
4.192931040739402 1.1419307667797471
4.2431457837422695 1.2834298490985299
4.293360526745136 1.2864978031261751
4.343575269748003 1.3289685990844722
4.39379001275087 1.421755328295929
4.444004755753737 1.4167430598538813
4.494219498756604 1.4634979803068395
4.544434241759472 1.4628507864086862
4.594648984762339 1.4369967337643854
4.644863727765205 1.421382092475732
4.695078470768072 1.4044992436841852
4.74529321377094 1.39784062919094
4.795507956773807 1.3241446395422574
4.845722699776674 1.3018132092736172
4.895937442779541 1.221532847671486
4.946152185782408 1.126604993049968
4.996366928785275 1.0874621828450244
5.046581671788142 1.0352146156583357
5.09679641479101 0.9768833149060501
5.147011157793877 0.9158114431486299
5.197225900796743 0.8807456849777385
5.24744064379961 0.8096511775610564
5.297655386802478 0.8258447989758454
5.347870129805345 0.7860527033368626
5.398084872808212 0.7915922959881282
5.448299615811079 0.7541006862605073
5.498514358813946 0.7186082892663687
5.5487291018168134 0.7603936449217527
5.59894384481968 0.7685137872560668
5.649158587822548 0.7962813318502046
5.699373330825415 0.806385460844773
5.749588073828281 0.8140787961921961
5.799802816831148 0.8413302764177046
5.850017559834016 0.8569466418029126
5.900232302836883 0.8661945571230788
5.95044704583975 0.8793335064455934
6.000661788842617 0.9266476433827606
6.050876531845484 0.8933895428038361
6.101091274848351 0.8737197953625782
6.151306017851218 0.9306921766999051
6.201520760854086 0.9662442693743362
6.251735503856953 0.983064441766153
6.301950246859819 1.0035919369513904
6.352164989862686 1.0025461867322873
6.402379732865554 1.0545044724507542
6.452594475868421 1.0922538195116904
6.502809218871288 1.068818676886828
6.553023961874155 1.105332593433839
6.603238704877022 1.0945073910458918
6.653453447879889 1.0819240791931461
6.703668190882756 1.0593050400361903
6.753882933885624 1.06805963912358
6.804097676888491 1.0715159567881978
6.854312419891357 1.077830368173766
6.904527162894224 1.0398299617777793
6.954741905897092 1.0767024513641241
7.004956648899959 1.034816713184402
7.055171391902826 1.0301925128994784
7.105386134905693 1.0127543342880083
7.15560087790856 1.016018922838813
7.205815620911427 1.0296215249627476
7.256030363914294 0.980837499969323
7.306245106917161 0.9534340837358635
7.356459849920029 0.9849582649314399
7.406674592922895 1.0073376422040345
7.456889335925762 0.9774921953913904
7.50710407892863 0.9635851354054507
7.557318821931497 0.915701831484174
7.607533564934364 0.9027730007887367
7.657748307937231 0.8700470310692914
7.707963050940098 0.8663587095025505
7.758177793942965 0.8448081481449468
7.808392536945832 0.7991862098540743
