# Supplementary material for: Distinct solvation patterns of OH− versus H3O+ charge defects at electrified gold/water interfaces govern their properties
Source: Nat Commun. 2025 Sep 19;16:8325. doi: 10.1038/s41467-025-63832-1 (PMC12449469; doi:10.1038/s41467-025-63832-1)
Supplement: Supplementary file 4 — Source Data [file 41467_2025_63832_MOESM4_ESM.zip › data/fig3/panel_b/rdf_oh_bl_v1.dat]

0.1255368575071677 0.0
0.1757516005100348 0.0
0.2259663435129019 0.0
0.276181086515769 0.0
0.32639582951863605 0.0
0.37661057252150315 0.0
0.42682531552437025 0.0
0.47704005852723735 0.0
0.5272548015301044 0.0
0.5774695445329715 0.0
0.6276842875358386 0.0
0.6778990305387056 0.0
0.7281137735415728 0.0
0.7783285165444398 0.0
0.828543259547307 0.0
0.878758002550174 0.0
0.9289727455530412 0.0
0.9791874885559082 0.0
1.0294022315587754 0.0
1.0796169745616424 0.0
1.1298317175645094 0.0
1.1800464605673766 0.0
1.2302612035702436 0.0
1.2804759465731106 0.0
1.3306906895759778 0.0
1.380905432578845 0.0
1.431120175581712 0.0
1.481334918584579 0.0
1.5315496615874462 0.0
1.5817644045903134 0.0
1.6319791475931802 0.0
1.6821938905960474 0.0
1.7324086335989146 0.0
1.7826233766017816 0.0
1.8328381196046486 0.0
1.8830528626075158 0.0
1.933267605610383 0.0
1.98348234861325 0.0
2.033697091616117 0.0
2.083911834618984 0.0
2.134126577621851 0.0
2.1843413206247186 0.0
2.2345560636275854 0.0
2.284770806630452 0.0
2.33498554963332 0.019842527516995806
2.3852002926361866 0.3389915549549533
2.4354150356390534 0.7325538692726822
2.485629778641921 1.7476153722519563
2.535844521644788 2.571227898976937
2.586059264647655 2.8120501517188594
2.636274007650522 3.6233266899643066
2.686488750653389 3.5634116336226733
2.7367034936562566 2.831518249309017
2.7869182366591234 2.7107255057115855
2.83713297966199 1.9696573672810103
2.887347722664858 1.5845057818804094
2.9375624656677246 1.1797226508969598
2.9877772086705914 1.0368566628789821
3.037991951673459 0.9997122988635276
3.088206694676326 0.7531200177215207
3.138421437679193 0.7137641438449007
3.1886361806820602 0.5984908475178988
3.238850923684927 0.5405584349921395
3.289065666687794 0.5240803345798858
3.3392804096906614 0.3929637391964108
3.389495152693528 0.7514640322923768
3.439709895696396 0.45359646009349364
3.4899246386992626 0.39039914147468135
3.5401393817021294 0.46812801882733224
3.590354124704997 0.5297582984293671
3.640568867707864 0.5858152446035223
3.6907836107107306 0.5549352243738069
3.7409983537135982 0.5778931804498219
3.791213096716465 0.9152672747603001
3.841427839719332 0.5739109065266097
3.8916425827221994 0.6300367240932627
3.941857325725066 0.7074174602842902
3.992072068727934 0.769690218021489
4.042286811730801 0.9129076788796734
4.092501554733667 1.2034318157010153
4.142716297736534 1.0347558690207699
4.192931040739402 1.129309473567814
4.2431457837422695 1.248571335102239
4.293360526745136 1.2050094793189612
4.343575269748003 1.4740848787927097
4.39379001275087 1.1699275816613817
4.444004755753737 1.1575564833275476
4.494219498756604 1.4228833374469876
4.544434241759472 1.3907391396659112
4.594648984762339 1.262805881236895
4.644863727765205 1.349680625507076
4.695078470768072 1.337661428155779
4.74529321377094 0.962330015268295
4.795507956773807 1.0609417279501967
4.845722699776674 1.0918621153683357
4.895937442779541 1.146840300372992
4.946152185782408 1.1295999406192527
4.996366928785275 1.2556611398240318
5.046581671788142 0.9573584824271743
5.09679641479101 0.8789940991638953
5.147011157793877 1.160572822281294
5.197225900796743 1.0688171705976555
5.24744064379961 0.8722699964725843
5.297655386802478 0.8975308773924704
5.347870129805345 0.8236947427546722
5.398084872808212 0.9251642105716743
5.448299615811079 0.8813312299592087
5.498514358813946 0.7681171023448722
5.5487291018168134 0.7707430209856809
5.59894384481968 0.7345805719739075
5.649158587822548 0.8942211788732892
5.699373330825415 1.0245280067642986
5.749588073828281 0.7260454688662281
5.799802816831148 0.7597110577337041
5.850017559834016 0.9290516352174434
5.900232302836883 0.9042491620726677
5.95044704583975 0.7963857883280338
6.000661788842617 0.9104117137518593
6.050876531845484 0.8368259990492578
6.101091274848351 0.8195036035849229
6.151306017851218 0.8986047095219478
6.201520760854086 1.0935271491700225
6.251735503856953 1.1961403500563943
6.301950246859819 1.0056796490352367
6.352164989862686 1.0252822760202265
6.402379732865554 1.3008729210396504
6.452594475868421 1.2346046782507363
6.502809218871288 1.1863611066109274
6.553023961874155 1.2505150239557827
6.603238704877022 1.047789079446255
6.653453447879889 1.1072056818112315
6.703668190882756 1.1093917078649589
6.753882933885624 1.2088481134190487
6.804097676888491 1.1894379076438377
6.854312419891357 1.084026337457328
6.904527162894224 1.293188333792808
6.954741905897092 1.0438894351797328
7.004956648899959 1.122073773189496
7.055171391902826 1.0556864161842126
7.105386134905693 1.1267286568531028
7.15560087790856 0.9246023381924663
7.205815620911427 0.8465499851486339
7.256030363914294 0.9678578595215195
7.306245106917161 0.8428677047827511
7.356459849920029 0.837761117285563
7.406674592922895 0.7954581052686333
7.456889335925762 0.9567512580418922
7.50710407892863 0.911049655565479
7.557318821931497 0.8208307965760058
7.607533564934364 0.8581984939475154
7.657748307937231 0.8661528222330228
7.707963050940098 0.8003266997080406
7.758177793942965 0.7670617976085427
7.808392536945832 0.858946270785098
