# Supplementary material for: Distinct solvation patterns of OH− versus H3O+ charge defects at electrified gold/water interfaces govern their properties
Source: Nat Commun. 2025 Sep 19;16:8325. doi: 10.1038/s41467-025-63832-1 (PMC12449469; doi:10.1038/s41467-025-63832-1)
Supplement: Supplementary file 4 — Source Data [file 41467_2025_63832_MOESM4_ESM.zip › data/fig3/panel_c/dist-ostar-otilde-if.dat]

0.0 0.0
0.010012515644555695 0.0
0.02002503128911139 0.0
0.030037546933667086 0.0
0.04005006257822278 0.0
0.05006257822277847 0.0
0.06007509386733417 0.0
0.07008760951188986 0.0
0.08010012515644556 0.0
0.09011264080100126 0.0
0.10012515644555695 0.0
0.11013767209011265 0.0
0.12015018773466835 0.0
0.13016270337922403 0.0
0.14017521902377972 0.0
0.15018773466833543 0.0
0.16020025031289112 0.0
0.1702127659574468 0.0
0.18022528160200252 0.0
0.1902377972465582 0.0
0.2002503128911139 0.0
0.2102628285356696 0.0
0.2202753441802253 0.0
0.23028785982478098 0.0
0.2403003754693367 0.0
0.2503128911138924 0.0
0.26032540675844806 0.0
0.27033792240300375 0.0
0.28035043804755944 0.0
0.2903629536921152 0.0
0.30037546933667086 0.0
0.31038798498122655 0.0
0.32040050062578224 0.0
0.3304130162703379 0.0
0.3404255319148936 0.0
0.3504380475594493 0.0
0.36045056320400504 0.0
0.3704630788485607 0.0
0.3804755944931164 0.0
0.3904881101376721 0.0
0.4005006257822278 0.0
0.41051314142678347 0.0
0.4205256570713392 0.0
0.4305381727158949 0.0
0.4405506883604506 0.0
0.45056320400500627 0.0
0.46057571964956195 0.0
0.47058823529411764 0.0
0.4806007509386734 0.0
0.49061326658322907 0.0
0.5006257822277848 0.0
0.5106382978723404 0.0
0.5206508135168961 0.0
0.5306633291614519 0.0
0.5406758448060075 0.0
0.5506883604505632 0.0
0.5607008760951189 0.0
0.5707133917396746 0.0
0.5807259073842304 0.0
0.590738423028786 0.0
0.6007509386733417 0.0
0.6107634543178974 0.0
0.6207759699624531 0.0
0.6307884856070087 0.0
0.6408010012515645 0.0
0.6508135168961202 0.0
0.6608260325406758 0.0
0.6708385481852316 0.0
0.6808510638297872 0.0
0.690863579474343 0.0
0.7008760951188986 0.0
0.7108886107634543 0.0
0.7209011264080101 0.0
0.7309136420525657 0.0
0.7409261576971214 0.0
0.7509386733416771 0.0
0.7609511889862328 0.0
0.7709637046307886 0.0
0.7809762202753442 0.0
0.7909887359198999 0.0
0.8010012515644556 0.0
0.8110137672090113 0.0
0.8210262828535669 0.0
0.8310387984981227 0.0
0.8410513141426784 0.0
0.851063829787234 0.0
0.8610763454317898 0.0
0.8710888610763454 0.0
0.8811013767209012 0.0
0.8911138923654568 0.0
0.9011264080100125 0.0
0.9111389236545683 0.0
0.9211514392991239 0.0
0.9311639549436797 0.0
0.9411764705882353 0.0
0.951188986232791 0.0
0.9612015018773468 0.0
0.9712140175219024 0.0
0.9812265331664581 0.0
0.9912390488110138 0.0
1.0012515644555695 0.0
1.0112640801001251 0.0
1.0212765957446808 0.0
1.0312891113892366 0.0
1.0413016270337923 0.0
1.0513141426783479 0.0
1.0613266583229037 0.0
1.0713391739674594 0.0
1.081351689612015 0.0
1.0913642052565709 0.0
1.1013767209011265 0.0
1.1113892365456821 0.0
1.1214017521902377 0.0
1.1314142678347936 0.0
1.1414267834793492 0.0
1.1514392991239049 0.0
1.1614518147684607 0.0
1.1714643304130163 0.0
1.181476846057572 0.0
1.1914893617021276 0.0
1.2015018773466835 0.0
1.211514392991239 0.0
1.2215269086357947 0.0
1.2315394242803506 0.0
1.2415519399249062 0.0
1.2515644555694618 0.0
1.2615769712140175 0.0
1.2715894868585733 0.0
1.281602002503129 0.0
1.2916145181476846 0.0
1.3016270337922404 0.0
1.311639549436796 0.0
1.3216520650813517 0.0
1.3316645807259073 0.0
1.3416770963704632 0.0
1.3516896120150188 0.0
1.3617021276595744 0.0
1.3717146433041303 0.0
1.381727158948686 0.0
1.3917396745932415 0.0
1.4017521902377972 0.0
1.411764705882353 0.0
1.4217772215269087 0.0
1.4317897371714643 0.0
1.4418022528160201 0.0
1.4518147684605758 0.0
1.4618272841051314 0.0
1.471839799749687 0.0
1.481852315394243 0.0
1.4918648310387985 0.0
1.5018773466833542 0.0
1.51188986232791 0.0
1.5219023779724656 0.0
1.5319148936170213 0.0
1.5419274092615771 0.0
1.5519399249061328 0.0
1.5619524405506884 0.0
1.571964956195244 0.0
1.5819774718397999 0.0
1.5919899874843555 0.0
1.6020025031289111 0.0
1.612015018773467 0.0
1.6220275344180226 0.0
1.6320400500625782 0.0
1.6420525657071339 0.0
1.6520650813516897 0.0
1.6620775969962454 0.0
1.672090112640801 0.0
1.6821026282853568 0.0
1.6921151439299125 0.0
1.702127659574468 0.0
1.7121401752190237 0.0
1.7221526908635796 0.0
1.7321652065081352 0.0
1.7421777221526908 0.0
1.7521902377972467 0.0
1.7622027534418023 0.0
1.772215269086358 0.0
1.7822277847309136 0.0
1.7922403003754694 0.0
1.802252816020025 0.0
1.8122653316645807 0.0
1.8222778473091366 0.0
1.8322903629536922 0.0
1.8423028785982478 0.0
1.8523153942428034 0.0
1.8623279098873593 0.0
1.872340425531915 0.0
1.8823529411764706 0.0
1.8923654568210264 0.0
1.902377972465582 0.0
1.9123904881101377 0.0
1.9224030037546935 0.0
1.9324155193992492 0.0
1.9424280350438048 0.0
1.9524405506883604 0.0
1.9624530663329163 0.0
1.972465581977472 0.0
1.9824780976220275 0.0
1.9924906132665834 0.0
2.002503128911139 0.0
2.0125156445556946 0.0
2.0225281602002503 0.0
2.032540675844806 0.0
2.0425531914893615 0.0
2.0525657071339176 0.0
2.0625782227784732 0.0
2.072590738423029 0.0
2.0826032540675845 0.0
2.09261576971214 0.0
2.1026282853566958 0.0
2.1126408010012514 0.0
2.1226533166458075 0.0
2.132665832290363 0.0
2.1426783479349187 0.0
2.1526908635794744 0.0
2.16270337922403 0.0
2.1727158948685856 0.0
2.1827284105131417 0.0
2.1927409261576973 0.0
2.202753441802253 0.0
2.2127659574468086 0.0
2.2227784730913642 0.0
2.23279098873592 0.0
2.2428035043804755 0.0
2.2528160200250316 0.0
2.262828535669587 0.0
2.272841051314143 0.0
2.2828535669586985 0.0
2.292866082603254 0.0
2.3028785982478097 0.0
2.3128911138923653 0.0
2.3229036295369214 0.0
2.332916145181477 0.0
2.3429286608260327 0.0014310584459314238
2.3529411764705883 0.0014310584459314238
2.362953692115144 0.0
2.3729662077596996 0.0
2.382978723404255 0.007155292229657119
2.3929912390488113 0.007870821452622832
2.403003754693367 0.0014310584459314238
2.4130162703379225 0.0042931753377942715
2.423028785982478 0.02289693513490278
2.433041301627034 0.06368210084394836
2.4430538172715894 0.11663126334341105
2.453066332916145 0.16671830895101086
2.463078848560701 0.2998067444226333
2.4730913642052568 0.4579387026980556
2.4831038798498124 0.7205379275264718
2.493116395494368 0.9080065839434884
2.5031289111389237 1.2307102635010243
2.5131414267834793 1.619242631571406
2.523153942428035 1.8718244472783023
2.533166458072591 2.279676104368758
2.5431789737171466 2.9630065123010128
2.5531914893617023 3.226321266352395
2.563204005006258 3.795882527833102
2.5732165206508135 4.067783632560072
2.583229036295369 4.323227565158831
2.593241551939925 4.485652698772047
2.603254067584481 4.723208400796664
2.6132665832290365 4.916401290997407
2.623279098873592 4.836262018025247
2.6332916145181477 4.7275015761344585
2.6433041301627034 4.465617880529008
2.653316645807259 4.490661403332808
2.6633291614518146 4.08996503847201
2.6733416770963707 3.9783424796893576
2.6833541927409263 3.6570698585777532
2.693366708385482 3.4087812182086514
2.7033792240300376 3.0960949477726354
2.7133917396745932 2.826340430714562
2.723404255319149 2.4871795790288145
2.7334167709637045 2.276813987476895
2.7434292866082606 1.9469550156897022
2.753441802252816 1.7716503560631025
2.763454317897372 1.5004647805590978
2.7734668335419275 1.2621935493115157
2.783479349186483 1.192071685460876
2.7934918648310387 0.9917235030304766
2.8035043804755944 0.792090849823043
2.8135168961201504 0.6439763006691407
2.823529411764706 0.5845873751629866
2.8335419274092617 0.4464902351306042
2.8435544430538173 0.4185845954349415
2.853566958698373 0.32699685489533037
2.8635794743429286 0.3119707412130504
2.873591989987484 0.24471099425427348
2.8836045056320403 0.16600277972804514
2.893617021276596 0.10518279577595964
2.9036295369211516 0.1380971400323824
2.913642052565707 0.1194933802352739
2.923654568210263 0.0543802209453941
2.9336670838548184 0.035776461148285595
2.943679599499374 0.06725974695877691
2.95369211514393 0.04221622415497701
2.963704630788486 0.030767756587525615
2.9737171464330414 0.02719011047269705
2.983729662077597 0.0035776461148285593
2.9937421777221527 0.010732938344485679
3.0037546933667083 0.0014310584459314238
3.0137672090112644 0.0035776461148285593
3.02377972465582 0.007870821452622832
3.0337922403003756 0.0
3.0438047559449313 0.0
3.053817271589487 0.0
3.0638297872340425 0.0
3.073842302878598 0.0
3.0838548185231542 0.0
3.09386733416771 0.0
3.1038798498122655 0.0
3.113892365456821 0.0
3.1239048811013768 0.0
3.1339173967459324 0.0014310584459314238
3.143929912390488 0.0021465876688971357
3.153942428035044 0.0
3.1639549436795997 0.0
3.1739674593241554 0.0
3.183979974968711 0.0
3.1939924906132666 0.0
3.2040050062578223 0.0
3.214017521902378 0.0
3.224030037546934 0.0
3.2340425531914896 0.0
3.244055068836045 0.0
3.254067584480601 0.0
3.2640801001251565 0.0
3.274092615769712 0.0
3.2841051314142677 0.0
3.294117647058824 0.0
3.3041301627033794 0.0
3.314142678347935 0.0
3.3241551939924907 0.0
3.3341677096370463 0.0
3.344180225281602 0.0
3.3541927409261576 0.0
3.3642052565707137 0.0
3.3742177722152693 0.0
3.384230287859825 0.0
3.3942428035043806 0.0
3.404255319148936 0.0
3.414267834793492 0.0
3.4242803504380475 0.0
3.4342928660826035 0.0
3.444305381727159 0.0
3.454317897371715 0.0
3.4643304130162704 0.0
3.474342928660826 0.0
3.4843554443053817 0.0
3.4943679599499373 0.0
3.5043804755944934 0.0
3.514392991239049 0.0
3.5244055068836047 0.0
3.5344180225281603 0.0
3.544430538172716 0.0
3.5544430538172715 0.0
3.564455569461827 0.0
3.5744680851063833 0.0
3.584480600750939 0.0
3.5944931163954945 0.0
3.60450563204005 0.0
3.6145181476846058 0.0
3.6245306633291614 0.0
3.634543178973717 0.0
3.644555694618273 0.0
3.6545682102628287 0.0
3.6645807259073844 0.0
3.67459324155194 0.0
3.6846057571964956 0.0
3.6946182728410513 0.0
3.704630788485607 0.0
3.714643304130163 0.0
3.7246558197747186 0.0
3.7346683354192742 0.0
3.74468085106383 0.0
3.7546933667083855 0.0
3.764705882352941 0.0
3.7747183979974968 0.0
3.784730913642053 0.0
3.7947434292866085 0.0
3.804755944931164 0.0
3.8147684605757197 0.0
3.8247809762202754 0.0
3.834793491864831 0.0
3.844806007509387 0.0
3.8548185231539427 0.0
3.8648310387984983 0.0
3.874843554443054 0.0
3.8848560700876096 0.0
3.894868585732165 0.0
3.904881101376721 0.0
3.914893617021277 0.0
3.9249061326658325 0.0
3.934918648310388 0.0
3.944931163954944 0.0
3.9549436795994994 0.0
3.964956195244055 0.0
3.9749687108886107 0.0
3.9849812265331668 0.0
3.9949937421777224 0.0
4.005006257822278 0.0
4.015018773466833 0.0
4.025031289111389 0.0
4.035043804755945 0.0
4.045056320400501 0.0
4.055068836045057 0.0
4.065081351689612 0.0
4.075093867334168 0.0
4.085106382978723 0.0
4.095118898623279 0.0
4.105131414267835 0.0
4.11514392991239 0.0
4.1251564455569465 0.0
4.135168961201502 0.0
4.145181476846058 0.0
4.155193992490613 0.0
4.165206508135169 0.0
4.175219023779725 0.0
4.18523153942428 0.0
4.195244055068836 0.0
4.2052565707133915 0.0
4.215269086357948 0.0
4.225281602002503 0.0
4.235294117647059 0.0
4.245306633291615 0.0
4.25531914893617 0.0
4.265331664580726 0.0
4.275344180225281 0.0
4.2853566958698375 0.0
4.2953692115143935 0.0
4.305381727158949 0.0
4.315394242803505 0.0
4.32540675844806 0.0
4.335419274092616 0.0
4.345431789737171 0.0
4.355444305381727 0.0
4.365456821026283 0.0
4.375469336670839 0.0
4.385481852315395 0.0
4.39549436795995 0.0
4.405506883604506 0.0
4.415519399249061 0.0
4.425531914893617 0.0
4.435544430538173 0.0
4.4455569461827285 0.0
4.4555694618272845 0.0
4.46558197747184 0.0
4.475594493116396 0.0
4.485607008760951 0.0
4.495619524405507 0.0
4.505632040050063 0.0
4.515644555694618 0.0
4.525657071339174 0.0
4.53566958698373 0.0
4.545682102628286 0.0
4.555694618272841 0.0
4.565707133917397 0.0
4.575719649561953 0.0
4.585732165206508 0.0
4.595744680851064 0.0
4.605757196495619 0.0
4.6157697121401755 0.0
4.625782227784731 0.0
4.635794743429287 0.0
4.645807259073843 0.0
4.655819774718398 0.0
4.665832290362954 0.0
4.675844806007509 0.0
4.685857321652065 0.0
4.6958698372966206 0.0
4.705882352941177 0.0
4.715894868585733 0.0
4.725907384230288 0.0
4.735919899874844 0.0
4.745932415519399 0.0
4.755944931163955 0.0
4.76595744680851 0.0
4.7759699624530665 0.0
4.785982478097623 0.0
4.795994993742178 0.0
4.806007509386734 0.0
4.816020025031289 0.0
4.826032540675845 0.0
4.8360450563204 0.0
4.846057571964956 0.0
4.856070087609512 0.0
4.866082603254068 0.0
4.876095118898624 0.0
4.886107634543179 0.0
4.896120150187735 0.0
4.90613266583229 0.0
4.916145181476846 0.0
4.926157697121402 0.0
4.9361702127659575 0.0
4.9461827284105135 0.0
4.956195244055069 0.0
4.966207759699625 0.0
4.97622027534418 0.0
4.986232790988736 0.0
4.996245306633292 0.0
5.006257822277847 0.0
5.016270337922403 0.0
5.026282853566959 0.0
5.036295369211515 0.0
5.04630788485607 0.0
5.056320400500626 0.0
5.066332916145182 0.0
5.076345431789737 0.0
5.086357947434293 0.0
5.0963704630788484 0.0
5.1063829787234045 0.0
5.11639549436796 0.0
5.126408010012516 0.0
5.136420525657072 0.0
5.146433041301627 0.0
5.156445556946183 0.0
5.166458072590738 0.0
5.176470588235294 0.0
5.18648310387985 0.0
5.196495619524406 0.0
5.206508135168962 0.0
5.216520650813517 0.0
5.226533166458073 0.0
5.236545682102628 0.0
5.246558197747184 0.0
5.256570713391739 0.0
5.2665832290362955 0.0
5.276595744680852 0.0
5.286608260325407 0.0
5.296620775969963 0.0
5.306633291614518 0.0
5.316645807259074 0.0
5.326658322903629 0.0
5.336670838548185 0.0
5.346683354192741 0.0
5.356695869837297 0.0
5.366708385481853 0.0
5.376720901126408 0.0
5.386733416770964 0.0
5.396745932415519 0.0
5.406758448060075 0.0
5.416770963704631 0.0
5.4267834793491865 0.0
5.4367959949937426 0.0
5.446808510638298 0.0
5.456821026282854 0.0
5.466833541927409 0.0
5.476846057571965 0.0
5.486858573216521 0.0
5.496871088861076 0.0
5.506883604505632 0.0
5.516896120150188 0.0
5.526908635794744 0.0
5.536921151439299 0.0
5.546933667083855 0.0
5.556946182728411 0.0
5.566958698372966 0.0
5.576971214017522 0.0
5.5869837296620775 0.0
5.5969962453066335 0.0
5.607008760951189 0.0
5.617021276595745 0.0
5.627033792240301 0.0
5.637046307884856 0.0
5.647058823529412 0.0
5.657071339173967 0.0
5.667083854818523 0.0
5.677096370463079 0.0
5.687108886107635 0.0
5.697121401752191 0.0
5.707133917396746 0.0
5.717146433041302 0.0
5.727158948685857 0.0
5.737171464330413 0.0
5.747183979974968 0.0
5.7571964956195245 0.0
5.767209011264081 0.0
5.777221526908636 0.0
5.787234042553192 0.0
5.797246558197747 0.0
5.807259073842303 0.0
5.817271589486858 0.0
5.827284105131414 0.0
5.8372966207759704 0.0
5.847309136420526 0.0
5.857321652065082 0.0
5.867334167709637 0.0
5.877346683354193 0.0
5.887359198998748 0.0
5.897371714643304 0.0
5.90738423028786 0.0
5.9173967459324155 0.0
5.927409261576972 0.0
5.937421777221527 0.0
5.947434292866083 0.0
5.957446808510638 0.0
5.967459324155194 0.0
5.97747183979975 0.0
5.987484355444305 0.0
5.997496871088861 0.0
6.007509386733417 0.0
6.017521902377973 0.0
6.027534418022529 0.0
6.037546933667084 0.0
6.04755944931164 0.0
6.057571964956195 0.0
6.067584480600751 0.0
6.0775969962453065 0.0
6.0876095118898625 0.0
6.097622027534419 0.0
6.107634543178974 0.0
6.11764705882353 0.0
6.127659574468085 0.0
6.137672090112641 0.0
6.147684605757196 0.0
6.157697121401752 0.0
6.1677096370463085 0.0
6.177722152690864 0.0
6.18773466833542 0.0
6.197747183979975 0.0
6.207759699624531 0.0
6.217772215269086 0.0
6.227784730913642 0.0
6.237797246558198 0.0
6.2478097622027535 0.0
6.25782227784731 0.0
6.267834793491865 0.0
6.277847309136421 0.0
6.287859824780976 0.0
6.297872340425532 0.0
6.307884856070088 0.0
6.317897371714643 0.0
6.3279098873591995 0.0
6.337922403003755 0.0
6.347934918648311 0.0
6.357947434292866 0.0
6.367959949937422 0.0
6.377972465581978 0.0
6.387984981226533 0.0
6.397997496871089 0.0
6.4080100125156445 0.0
6.418022528160201 0.0
6.428035043804756 0.0
6.438047559449312 0.0
6.448060075093868 0.0
6.458072590738423 0.0
6.468085106382979 0.0
6.478097622027534 0.0
6.48811013767209 0.0
6.498122653316646 0.0
6.508135168961202 0.0
6.518147684605758 0.0
6.528160200250313 0.0
6.538172715894869 0.0
6.548185231539424 0.0
6.55819774718398 0.0
6.5682102628285355 0.0
6.578222778473092 0.0
6.588235294117648 0.0
6.598247809762203 0.0
6.608260325406759 0.0
6.618272841051314 0.0
6.62828535669587 0.0
6.638297872340425 0.0
6.648310387984981 0.0
6.6583229036295375 0.0
6.668335419274093 0.0
6.678347934918649 0.0
6.688360450563204 0.0
6.69837296620776 0.0
6.708385481852315 0.0
6.718397997496871 0.0
6.728410513141427 0.0
6.7384230287859825 0.0
6.748435544430539 0.0
6.758448060075094 0.0
6.76846057571965 0.0
6.778473091364205 0.0
6.788485607008761 0.0
6.798498122653317 0.0
6.808510638297872 0.0
6.8185231539424285 0.0
6.828535669586984 0.0
6.83854818523154 0.0
6.848560700876095 0.0
6.858573216520651 0.0
6.868585732165207 0.0
6.878598247809762 0.0
6.888610763454318 0.0
6.8986232790988735 0.0
6.90863579474343 0.0
6.918648310387985 0.0
6.928660826032541 0.0
6.938673341677097 0.0
6.948685857321652 0.0
6.958698372966208 0.0
6.968710888610763 0.0
6.9787234042553195 0.0
6.988735919899875 0.0
6.998748435544431 0.0
7.008760951188987 0.0
7.018773466833542 0.0
7.028785982478098 0.0
7.038798498122653 0.0
7.048811013767209 0.0
7.0588235294117645 0.0
7.068836045056321 0.0
7.078848560700877 0.0
7.088861076345432 0.0
7.098873591989988 0.0
7.108886107634543 0.0
7.118898623279099 0.0
7.128911138923654 0.0
7.13892365456821 0.0
7.1489361702127665 0.0
7.158948685857322 0.0
7.168961201501878 0.0
7.178973717146433 0.0
7.188986232790989 0.0
7.198998748435544 0.0
7.2090112640801 0.0
7.219023779724656 0.0
7.2290362953692116 0.0
7.239048811013768 0.0
7.249061326658323 0.0
7.259073842302879 0.0
7.269086357947434 0.0
7.27909887359199 0.0
7.289111389236546 0.0
7.299123904881101 0.0
7.3091364205256575 0.0
7.319148936170213 0.0
7.329161451814769 0.0
7.339173967459324 0.0
7.34918648310388 0.0
7.359198998748436 0.0
7.369211514392991 0.0
7.379224030037547 0.0
7.3892365456821025 0.0
7.399249061326659 0.0
7.409261576971214 0.0
7.41927409261577 0.0
7.429286608260326 0.0
7.439299123904881 0.0
7.449311639549437 0.0
7.459324155193992 0.0
7.4693366708385485 0.0
7.479349186483104 0.0
7.48936170212766 0.0
7.499374217772216 0.0
7.509386733416771 0.0
7.519399249061327 0.0
7.529411764705882 0.0
7.539424280350438 0.0
7.5494367959949935 0.0
7.55944931163955 0.0
7.569461827284106 0.0
7.579474342928661 0.0
7.589486858573217 0.0
7.599499374217772 0.0
7.609511889862328 0.0
7.619524405506883 0.0
7.629536921151439 0.0
7.6395494367959955 0.0
7.649561952440551 0.0
7.659574468085107 0.0
7.669586983729662 0.0
7.679599499374218 0.0
7.689612015018774 0.0
7.699624530663329 0.0
7.709637046307885 0.0
7.719649561952441 0.0
7.729662077596997 0.0
7.739674593241552 0.0
7.749687108886108 0.0
7.759699624530664 0.0
7.769712140175219 0.0
7.779724655819775 0.0
7.78973717146433 0.0
7.7997496871088865 0.0
7.809762202753442 0.0
7.819774718397998 0.0
7.829787234042554 0.0
7.839799749687109 0.0
7.849812265331665 0.0
7.85982478097622 0.0
7.869837296620776 0.0
7.8798498122653315 0.0
7.889862327909888 0.0
7.899874843554444 0.0
7.909887359198999 0.0
7.919899874843555 0.0
7.92991239048811 0.0
7.939924906132666 0.0
7.949937421777221 0.0
7.9599499374217775 0.0
7.9699624530663336 0.0
7.979974968710889 0.0
7.989987484355445 0.0
