# Supplementary material for: Distinct solvation patterns of OH− versus H3O+ charge defects at electrified gold/water interfaces govern their properties
Source: Nat Commun. 2025 Sep 19;16:8325. doi: 10.1038/s41467-025-63832-1 (PMC12449469; doi:10.1038/s41467-025-63832-1)
Supplement: Supplementary file 4 — Source Data [file 41467_2025_63832_MOESM4_ESM.zip › data/fig4/panel_a/deltaq_hclo4.dat]

1.3129896907216496 0.29726149999999996
1.413134020618556 0.3070733333333333
1.5132783505154643 0.31297803225806453
1.6134226804123708 0.31956510752688166
1.713567010309279 0.32309876712328767
1.8137113402061855 0.31963959799999997
1.913855670103092 0.3261201229116945
2.0140000000000002 0.32319184971567827
2.1141443298969067 0.3131057713517149
2.214288659793815 0.30952466906946263
2.3144329896907214 0.2867430963244614
2.4145773195876297 0.23383938418079098
2.514721649484536 0.17617915578190535
2.6148659793814426 0.0738587883452446
2.715010309278351 -0.05240195364238409
2.8151546391752573 -0.13267269902574813
2.9152989690721656 -0.18259157863887984
3.015443298969072 -0.22060940175768992
3.1155876288659803 -0.20591231086387426
3.2157319587628868 -0.13340303966213735
3.3158762886597932 -0.10796786008230455
3.4160206185567015 -0.03962512291483758
3.516164948453608 0.02193636608122944
3.616309278350516 0.09162428111718275
3.7164536082474227 0.05099203176620075
3.816597938144331 0.07422514000000002
3.9167422680412374 0.10365980914368648
4.016886597938144 0.11417608864954433
4.117030927835052 0.11229896114864865
4.217175257731959 0.06625845469255666
4.317319587628867 0.05400073664122134
4.417463917525773 0.050253116712707185
4.51760824742268 0.04820942542955327
4.617752577319588 0.059682440652818934
4.7178969072164945 0.09582042009884681
4.818041237113403 0.020667837100545604
4.918185567010309 -0.06152317634252539
5.018329896907217 -0.06023358204562181
5.118474226804124 -0.08619005980528512
5.21861855670103 -0.04153320655354011
5.318762886597939 0.009353678571428577
5.418907216494845 0.013138682375726275
5.519051546391753 -0.021052193510324488
5.61919587628866 0.010706937429537773
5.719340206185568 -0.009866280555555574
5.8194845360824745 -0.00015267198679142096
5.919628865979381 0.00836230625334046
6.019773195876289 0.057139057824933684
6.119917525773196 0.015263778056112232
6.220061855670104 0.00778354643406873
6.32020618556701 -0.009726990084283555
6.420350515463917 0.024746363731656198
6.520494845360825 0.02814541937259219
6.620639175257732 -0.01855610337439744
6.72078350515464 -0.04949281562648877
6.820927835051546 -0.06647729397354238
6.921072164948455 -0.03116714699453554
7.021216494845361 -0.03668097533763946
7.1213608247422675 0.008826968561064115
7.221505154639176 0.01905319526627218
7.321649484536082 -0.0007204383218534638
7.4217938144329905 -0.019888259087904803
7.521938144329897 -0.07931366605166056
7.622082474226805 -0.02793879785090665
7.722226804123712 0.01786859501347708
7.822371134020618 0.06868963316214231
7.922515463917526 0.04141442816500712
8.022659793814434 0.009809182953710525
8.12280412371134 -0.03148104084507041
8.222948453608247 0.008323143582306021
8.323092783505157 0.06947815279770445
8.423237113402063 0.053819400431344346
8.52338144329897 0.09128135936370207
8.623525773195876 0.049088590599455036
8.723670103092786 0.01419779467186485
8.823814432989693 -0.007241592771084287
8.923958762886599 0.02753285687616676
9.024103092783506 0.003600426643192496
9.124247422680412 0.00832500361881785
9.224391752577322 -0.034159807692307684
9.324536082474228 -0.07146903152173914
9.424680412371135 -0.05274726694915254
9.524824742268041 -0.04080664165307233
9.624969072164948 -0.015720138433515475
9.725113402061858 -0.011536103881278516
9.825257731958764 -0.008348241087613274
9.92540206185567 -0.041450416225749555
10.025546391752577 0.036974189265536715
10.125690721649487 0.024306922418710762
10.225835051546394 0.04532817663499162
10.3259793814433 0.029612263070996146
10.426123711340207 -0.05261455437531611
10.526268041237113 -0.021875184348739474
10.626412371134023 0.011311589100817431
10.72655670103093 -0.024072117362371446
10.826701030927836 -0.0069186340970350466
10.926845360824743 -0.022733326504481434
11.02698969072165 0.03383887916666667
11.12713402061856 0.0035719192857142546
11.227278350515466 0.024302742060418287
11.327422680412372 -0.020705807102502007
11.427567010309279 0.00358176628352489
11.527711340206185 0.014904199697428136
11.627855670103095 0.023724425394548075
11.728000000000002 -0.04103148531375164
11.828144329896908 -0.03199874005134788
11.928288659793814 -0.03948904770872568
12.028432989690724 0.009102481875000007
12.128577319587631 -0.022264302217036153
12.228721649484537 0.021248295494441204
12.328865979381444 0.04136251600753297
12.42901030927835 0.026941420865441636
12.52915463917526 0.027940848734873486
12.629298969072167 0.04686413534675616
12.729443298969073 -0.0029431948192120833
12.82958762886598 0.01723448669623059
12.929731958762886 0.009135521396396395
13.029876288659796 0.01711532604843472
13.130020618556703 0.01765260011813352
13.23016494845361 0.01313809951749094
13.330309278350516 0.0015038333333333295
13.430453608247426 -0.07179261163337253
13.530597938144332 -0.0698376545768566
13.630742268041239 -0.0532829281834641
13.730886597938145 -0.049641397515527964
13.831030927835052 -0.06073505157593123
13.931175257731962 -0.05707671708683475
14.031319587628868 0.008624035252643941
14.131463917525775 0.04077390588235294
14.231608247422681 0.06955856763142351
14.331752577319588 0.07897777301587301
14.431896907216498 0.10225969692144372
14.532041237113404 0.08691879847908743
14.63218556701031 0.02711363296089385
14.732329896907217 -0.028654824485373792
14.832474226804123 -0.030770826750921538
14.932618556701033 -0.059499136082474216
15.03276288659794 -0.07684530561555075
15.132907216494846 -0.01669493173431736
15.233051546391753 -0.03834794829842933
15.333195876288663 -0.03136673105590064
15.43334020618557 -0.03920398268974701
15.533484536082476 -0.0021992795774647793
15.633628865979382 0.010247428668478243
15.733773195876289 0.03322092468056485
15.833917525773199 0.07594495732574678
15.934061855670105 0.02661415670553937
16.03420618556701 0.06678798433829287
16.134350515463918 0.04922744829931975
16.234494845360825 0.041903628818061076
16.334639175257735 0.02979304955872368
16.43478350515464 -0.047024708685162835
16.534927835051548 -0.02742971585648144
16.635072164948454 -0.053702190260475645
16.73521649484536 0.016451042339832894
16.83536082474227 0.014176235390497003
16.935505154639177 0.05136668020893787
17.035649484536084 -0.03930573589296102
17.13579381443299 -0.0009532175360710255
17.2359381443299 0.05365489365558912
17.336082474226806 -0.0047615406751521806
17.436226804123713 -0.014833413927576599
17.53637113402062 -0.04008062788203753
17.636515463917526 -0.05330158839050135
17.736659793814436 -6.991043985163242e-05
17.836804123711342 -0.020453572327044024
17.93694845360825 0.010641670513560271
18.037092783505155 0.02074305309734513
18.137237113402062 0.006445851063829789
18.237381443298972 0.01200217888748418
18.33752577319588 0.02076987745098042
18.437670103092785 -0.01355949418960245
18.53781443298969 -0.0022317928759894444
18.637958762886598 0.004507936197916662
18.738103092783508 0.001124012549537623
18.838247422680414 0.023205846931894796
18.93839175257732 0.024075987468671664
19.038536082474227 0.03344559696778268
19.138680412371137 0.04303232371392722
19.238824742268044 0.030801596085409253
19.33896907216495 -0.018280661680092045
19.439113402061857 -0.018188830046403696
19.539257731958763 -0.022401282498593144
19.639402061855673 0.007435674829157177
19.73954639175258 -0.04084726596980256
19.839690721649486 -0.0002712715542522011
19.939835051546392 0.0070894330518697195
20.0399793814433 -0.0162762026947862
20.14012371134021 -0.03569257102272727
20.240268041237115 -0.0022909397590361444
20.340412371134022 0.011677252483927545
20.44055670103093 -0.010909743821579302
20.540701030927835 -0.02211445992601724
20.640845360824745 0.025086143306096816
20.74098969072165 0.07616713558201058
20.841134020618558 0.05439856715425532
20.941278350515464 0.010686878844946667
21.041422680412374 0.013893416616855964
21.14156701030928 -0.0044427904540163075
21.241711340206187 -0.0004095187074830486
21.341855670103094 -0.027140138873396523
21.442 0.003506465157832033
21.54214432989691 -0.0018946153846153807
21.642288659793817 0.04350354317897373
21.742432989690723 0.0011025187623436587
21.84257731958763 -0.0031324557993730427
21.942721649484536 -0.032508051007556646
