# Supplementary material for: Distinct solvation patterns of OH− versus H3O+ charge defects at electrified gold/water interfaces govern their properties
Source: Nat Commun. 2025 Sep 19;16:8325. doi: 10.1038/s41467-025-63832-1 (PMC12449469; doi:10.1038/s41467-025-63832-1)
Supplement: Supplementary file 4 — Source Data [file 41467_2025_63832_MOESM4_ESM.zip › data/fig4/panel_a/deltaq_naoh.dat]

1.4129896907216501 0.319593
1.5131340206185566 0.324504
1.6132783505154649 0.32621916666666667
1.7134226804123713 0.23315564814814815
1.8135670103092796 0.30056604575163404
1.913711340206186 0.2633972557377049
2.0138556701030925 0.19901429816513758
2.1140000000000008 0.14350951974386336
2.2141443298969072 0.12683641200657894
2.3142886597938155 0.13131862491444218
2.414432989690722 0.116047406350915
2.51457731958763 0.07136689
2.6147216494845367 0.04336369873417723
2.714865979381443 -0.036466464417744905
2.8150103092783514 -0.0963746391246093
2.915154639175258 -0.11730874415639606
3.015298969072166 -0.10699941872146115
3.1154432989690726 -0.14521245545047287
3.215587628865981 -0.14977948721881398
3.3157319587628873 -0.127089812179852
3.4158762886597938 -0.06934223645970937
3.516020618556702 -0.008598011985018727
3.6161649484536085 0.08611719983065198
3.7163092783505167 0.13236467613636366
3.816453608247423 0.13798566099999998
3.9165979381443314 0.10388664574898786
4.016742268041238 0.13953777002288328
4.116886597938144 0.14210055684754522
4.217030927835053 0.09420946753246753
4.317175257731959 0.10969531602373886
4.417319587628867 0.0659155690936107
4.517463917525774 0.10295411012658225
4.61760824742268 0.05313518580645162
4.7177525773195885 0.07627480427446567
4.817896907216495 -8.367704280158363e-05
4.918041237113403 0.02962561836734692
5.01818556701031 0.003199342205323209
5.118329896907218 -0.023857528985507255
5.218474226804124 -0.02517157413793102
5.318618556701031 0.0016883879380603208
5.418762886597939 -0.022569942017474198
5.518907216494846 -0.028663488587731798
5.619051546391754 -0.05954932765151515
5.71919587628866 -0.09565213880597015
5.819340206185569 -0.07428226424159229
5.919484536082475 -0.03816007982261639
6.0196288659793815 -0.011044007727975294
6.11977319587629 -0.03541890038022814
6.219917525773196 -0.07746365331391115
6.3200618556701045 0.03595229936305735
6.420206185567011 0.07067545510835914
6.520350515463917 0.08293269612856098
6.620494845360826 0.053847226976069605
6.720639175257732 0.11172731042471046
6.82078350515464 0.07198958345428162
6.920927835051547 -0.0013998597938143908
7.021072164948455 -0.03493009177679881
7.121216494845362 0.017270810000000004
7.221360824742268 -0.015039708538587864
7.321505154639176 -0.018152629629629623
7.421649484536083 -0.024237515013648785
7.521793814432991 -0.10597042083675139
7.6219381443298975 -0.10093196980155308
7.722082474226806 -0.11499391116751263
7.822226804123712 -0.017398489174017612
7.922371134020619 0.04088470881863561
8.022515463917527 0.029878633766233797
8.122659793814433 0.044697695143884886
8.222804123711342 0.0326805662431942
8.322948453608248 0.07593481841004183
8.423092783505156 0.08820624857375707
8.523237113402063 0.09581175307557119
8.62338144329897 0.012710012479201348
8.723525773195876 0.022160611304347818
8.823670103092786 0.013094547038327518
8.923814432989692 -0.015460124501197107
9.023958762886599 -0.020534391020408167
9.124103092783505 -0.022443477722772286
9.224247422680412 -0.07616563258785944
9.324391752577322 -0.06960087595712096
9.424536082474228 -0.09592949139072848
9.524680412371135 -0.09427592270531408
9.624824742268041 -0.01656987049300954
9.724969072164948 -0.009840375896700107
9.825113402061858 0.031405894973743444
9.925257731958764 0.048710719424460446
10.02540206185567 0.07113049580536912
10.125546391752577 0.07615779556650246
10.225690721649487 0.04511238838174274
10.325835051546393 0.021019858280254756
10.4259793814433 0.028836971830985915
10.526123711340206 -0.013885208661417306
10.626268041237113 0.01619502653061225
10.726412371134023 0.048604342504743846
10.82655670103093 0.02238677340823971
10.926701030927836 0.0371791089201878
11.026845360824742 -0.05319004697986578
11.126989690721649 -0.027706442498095972
11.227134020618559 -0.04260459537110935
11.327278350515465 -0.01862058415841586
11.427422680412372 -0.06155425471698113
11.527567010309278 -0.07329728672985782
11.627711340206185 -0.04690145454545453
11.727855670103095 0.0003139856573705139
11.828000000000001 0.043580277021617334
11.928144329896908 0.04776970711297069
12.028288659793814 0.02421838818897639
12.128432989690724 0.04258953685897437
12.22857731958763 0.006732557377049198
12.328721649484537 0.035495974489795926
12.428865979381444 0.004284333333333318
12.52901030927835 0.05431951967213112
12.62915463917526 -0.006954335676625703
12.729298969072167 0.01578377163904233
12.829443298969073 -0.019198042711234917
12.92958762886598 0.01996748411214956
13.029731958762886 0.026771751229105228
13.129876288659796 -0.022136009737098342
13.230020618556702 -0.07809013798977858
13.330164948453609 -0.10412761219512202
13.430309278350515 -0.03880368476357269
13.530453608247425 0.0456317317535545
13.630597938144332 0.08705235801312088
13.730742268041238 0.06307411050724639
13.830886597938145 0.007646519906323177
13.931030927835051 -0.03814792237061772
14.031175257731961 -0.013618355125100878
14.131319587628868 -0.007172270361041118
14.231463917525774 0.022926480620155024
14.33160824742268 -0.0037878860016764457
14.431752577319587 -0.022152558180227457
14.531896907216497 -0.03875222459016393
14.632041237113404 -0.05232890633130961
14.73218556701031 -0.01037032414369258
14.832329896907217 -0.016301615236258435
14.932474226804123 0.026706604524886882
15.032618556701033 0.028625080105633784
15.13276288659794 0.037884020654044746
15.232907216494846 0.013322089618456092
15.333051546391752 -0.009709810516772447
15.433195876288663 -0.007985785211267608
15.533340206185569 0.0412977611202636
15.633484536082475 0.0631742104825291
15.733628865979382 0.026001174224343684
15.833773195876288 -0.020061057488653573
15.933917525773198 -0.01316417923823752
16.034061855670103 -0.017577520507084256
16.13420618556701 -0.013077436981757864
16.234350515463916 -0.009796535147392274
16.334494845360823 0.0019076327160493936
16.434639175257736 -0.020209515522875796
16.534783505154643 0.06379465446808512
16.63492783505155 -0.005502193721973106
16.735072164948456 -0.054278749785038716
16.835216494845362 -0.03372619790758501
16.93536082474227 -0.02839593133385952
17.035505154639175 -0.020749555470543208
17.13564948453608 0.05851025444264946
17.235793814432988 0.036648110465116304
17.3359381443299 -0.04014988069594039
17.436082474226808 -0.003706891868512098
17.536226804123714 -0.04816354351687393
17.63637113402062 -0.02937771944216572
17.736515463917527 -0.004791114285714252
17.836659793814434 -0.05394305332167833
17.93680412371134 -0.027061368207623664
18.036948453608247 0.01865597101449277
18.137092783505153 0.05190282374429225
18.23723711340206 0.0027493852611940512
18.337381443298973 0.08305508016032062
18.43752577319588 0.0332029854452055
18.537670103092786 0.05024844552529187
18.637814432989693 -0.03310168856885695
18.7379587628866 -0.04245626833631488
18.838103092783506 -0.04164949003322256
18.938247422680412 -0.06199764964086193
19.03839175257732 0.02811562847514743
19.138536082474225 0.05873141463414637
19.23868041237114 0.047059546901172526
19.338824742268045 0.028563927986906726
19.43896907216495 0.03328252166377814
19.539113402061858 0.016278479618386812
19.639257731958764 -0.012076369162995575
19.73940206185567 -0.01884641515390684
19.839546391752577 0.015837398948159265
19.939690721649484 -0.009524663066954648
20.03983505154639 -0.0036745625920471315
20.139979381443297 -0.022412366229761005
20.24012371134021 -0.023622122148638756
20.340268041237117 -0.05118809903917219
20.440412371134023 -0.0324582272379495
20.54055670103093 -0.0089830688
20.640701030927836 -0.06362970145423438
20.740845360824743 -0.04106868237347293
20.84098969072165 0.015404795737122542
20.941134020618556 0.02435285422740526
21.041278350515462 0.07522510363247861
21.141422680412376 0.04710144419642857
21.241567010309282 0.033285210159362554
21.34171134020619 0.004479131185270434
21.441855670103095 -0.03679884391259108
21.542 0.04381674104401229
21.642144329896908 0.06660988141923434
21.742288659793815 0.023006006849315072
21.84243298969072 0.04106683460365855
21.942577319587627 0.02158378406552493
