# Supplementary material for: Distinct solvation patterns of OH− versus H3O+ charge defects at electrified gold/water interfaces govern their properties
Source: Nat Commun. 2025 Sep 19;16:8325. doi: 10.1038/s41467-025-63832-1 (PMC12449469; doi:10.1038/s41467-025-63832-1)
Supplement: Supplementary file 4 — Source Data [file 41467_2025_63832_MOESM4_ESM.zip › data/fig4/panel_a/deltaq_neat_water.dat]

1.4129896907216501 0.33065
1.5131340206185566 0.3136345
1.6132783505154649 0.3144712285714286
1.7134226804123713 0.3168798771929825
1.8135670103092796 0.3160424652406417
1.913711340206186 0.2542968686868687
2.0138556701030925 0.21451567358229603
2.1140000000000008 0.16620441393442623
2.2141443298969072 0.1337949441786284
2.3142886597938155 0.0977545297691373
2.414432989690722 0.08195640053315559
2.51457731958763 0.07763748444942563
2.6147216494845367 0.0702674053164557
2.714865979381443 0.046382359159860005
2.8150103092783514 -0.003113683214603732
2.915154639175258 -0.04811505164418213
3.015298969072166 -0.09980420296203589
3.1154432989690726 -0.13893448007550335
3.215587628865981 -0.13460812710935793
3.3157319587628873 -0.1150782640158064
3.4158762886597938 -0.094129320066335
3.516020618556702 -0.058631076711491426
3.6161649484536085 -0.025982410968413756
3.7163092783505167 0.01021737660377358
3.816453608247423 0.04063090841276418
3.9165979381443314 0.06674930974264705
4.016742268041238 0.048628078817734004
4.116886597938144 0.08254099793388428
4.217030927835053 0.09514780463182897
4.317175257731959 0.10204321276595747
4.417319587628867 0.10310843948655253
4.517463917525774 0.13656264830237028
4.61760824742268 0.1299316987654321
4.7177525773195885 0.14898929315566317
4.817896907216495 0.12288695734308351
4.918041237113403 0.11135059777517563
5.01818556701031 0.09851032181922854
5.118329896907218 0.0625126974835886
5.218474226804124 0.022426306053268764
5.318618556701031 -0.007476658893461365
5.418762886597939 -0.06247037867803838
5.518907216494846 -0.06767198749022675
5.619051546391754 -0.0930611992994746
5.71919587628866 -0.07737004599211565
5.819340206185569 -0.07852414477468843
5.919484536082475 -0.06804285877274129
6.0196288659793815 -0.04348599533146592
6.11977319587629 -0.025116917857142866
6.219917525773196 0.0022487755917614516
6.3200618556701045 0.021594955291970804
6.420206185567011 0.021025350276963187
6.520350515463917 0.018409998651836876
6.620494845360826 0.030147071698113204
6.720639175257732 0.03283612819562801
6.82078350515464 0.019041545556805397
6.920927835051547 0.029740326061550443
7.021072164948455 0.0192501107070707
7.121216494845362 -0.00997662987830465
7.221360824742268 -0.0176169173553719
7.321505154639176 0.0025993617582417677
7.421649484536083 -0.012602987908643068
7.521793814432991 -0.00839547932414407
7.6219381443298975 -0.0010397723981900495
7.722082474226806 0.0072308211598052265
7.822226804123712 -0.008564777580859531
7.922371134020619 -0.006983572426641834
8.022515463917527 0.012937471588366898
8.122659793814433 0.025194867743343497
8.222804123711342 0.025510291533180778
8.322948453608248 0.0340499549935705
8.423092783505156 0.008618859167024468
8.523237113402063 0.002539537400752193
8.62338144329897 -0.012698925252525242
8.723525773195876 0.004505356585966346
8.823670103092786 0.011644282021604956
8.923814432989692 -0.003826270029673588
9.023958762886599 -0.016240384785819798
9.124103092783505 -0.005784645833333333
9.224247422680412 -0.010998590790939462
9.324391752577322 -0.003687549963794349
9.424536082474228 -0.020415109866281176
9.524680412371135 -0.0006588507407407344
9.624824742268041 0.001202775216138333
9.724969072164948 -0.024196183643665572
9.825113402061858 -0.03244976531393567
9.925257731958764 -0.026514720549981424
10.02540206185567 -0.003996680346385557
10.125546391752577 -0.009938331379445092
10.225690721649487 -0.0024146415317804993
10.325835051546393 -0.0012453409915356623
10.4259793814433 0.016308270326906956
10.526123711340206 0.01734384060402684
10.626268041237113 0.008281267481044652
10.726412371134023 0.026434659583510413
10.82655670103093 0.029523689640768586
10.926701030927836 0.01120875982905983
11.026845360824742 0.021689785903083698
11.126989690721649 0.019198070909090908
11.227134020618559 0.01716695100988396
11.327278350515465 -0.008681811507084587
11.427422680412372 0.016500155678434714
11.527567010309278 0.011158910828025477
11.627711340206185 -0.014026883692557952
11.727855670103095 -0.02019451790174855
11.828000000000001 -0.0009635413256955908
11.928144329896908 -0.023393319953234605
12.028288659793814 -0.014105962151394418
12.128432989690724 -0.003990877039848195
12.22857731958763 0.016430989591364693
12.328721649484537 -0.019929667542213897
12.428865979381444 -0.006278526723184657
12.52901030927835 -0.009705926875235566
12.62915463917526 0.002393968388589054
12.729298969072167 -0.006046213555471403
12.829443298969073 -0.006067398209420004
12.92958762886598 -0.01391226870229008
13.029731958762886 0.003775007361487796
13.129876288659796 0.006618084923307151
13.230020618556702 -0.006132329943043127
13.330164948453609 0.002263355633802829
13.430309278350515 0.014659845200000009
13.530453608247425 0.017028343077547692
13.630597938144332 0.014712509795918366
13.730742268041238 -0.015014025341130615
13.830886597938145 1.602570480928624e-05
13.931030927835051 -0.010747892282294681
14.031175257731961 0.012828560955173856
14.131319587628868 -0.006134991224404528
14.231463917525774 0.012418445378151273
14.33160824742268 0.0027481415094339563
14.431752577319587 0.0012202652889076373
14.531896907216497 0.0014273428335398637
14.632041237113404 0.0036238751525010065
14.73218556701031 0.0024059332220367205
14.832329896907217 0.002123423093131052
14.932474226804123 0.007771672666387609
15.032618556701033 0.02191060900673401
