# Supplementary material for: Distinct solvation patterns of OH− versus H3O+ charge defects at electrified gold/water interfaces govern their properties
Source: Nat Commun. 2025 Sep 19;16:8325. doi: 10.1038/s41467-025-63832-1 (PMC12449469; doi:10.1038/s41467-025-63832-1)
Supplement: Supplementary file 4 — Source Data [file 41467_2025_63832_MOESM4_ESM.zip › data/fig4/panel_a/h3o_bl.dat]

4.041095041322314 0.546542
5.8474173553719 0.558584
6.44952479338843 0.559787
7.051632231404958 0.579281
9.76111570247934 0.606006
9.861466942148759 0.5245400000000001
11.86849173553719 0.5444259999999999
12.069194214876035 0.5655769999999999
12.370247933884297 0.567738
12.771652892561985 0.5328989999999998
