# Supplementary material for: Distinct solvation patterns of OH− versus H3O+ charge defects at electrified gold/water interfaces govern their properties
Source: Nat Commun. 2025 Sep 19;16:8325. doi: 10.1038/s41467-025-63832-1 (PMC12449469; doi:10.1038/s41467-025-63832-1)
Supplement: Supplementary file 4 — Source Data [file 41467_2025_63832_MOESM4_ESM.zip › data/fig4/panel_a/h3o_if.dat]

2.736528925619834 0.48150700000000013
2.937231404958678 0.510065
3.338636363636364 0.541235
3.438987603305784 0.578558
3.539338842975206 0.6256729999999999
3.639690082644628 0.5572660000000002
3.84039256198347 0.5929880000000001
