# Supplementary material for: Distinct solvation patterns of OH− versus H3O+ charge defects at electrified gold/water interfaces govern their properties
Source: Nat Commun. 2025 Sep 19;16:8325. doi: 10.1038/s41467-025-63832-1 (PMC12449469; doi:10.1038/s41467-025-63832-1)
Supplement: Supplementary file 4 — Source Data [file 41467_2025_63832_MOESM4_ESM.zip › data/fig4/panel_a/oh_bl.dat]

5.2449586776859505 -0.574127
5.746714876033058 -0.537293
5.847066115702479 -0.520516
5.9474173553719005 -0.592849
6.3488223140495865 -0.54519
6.4491735537190085 -0.560239
6.54952479338843 -0.5750440000000001
7.1516322314049585 -0.565696
7.854090909090909 -0.47193500000000005
7.9544421487603305 -0.5457759999999999
8.556549586776859 -0.5104329999999999
9.058305785123968 -0.5431969999999999
