# Supplementary material for: Distinct solvation patterns of OH− versus H3O+ charge defects at electrified gold/water interfaces govern their properties
Source: Nat Commun. 2025 Sep 19;16:8325. doi: 10.1038/s41467-025-63832-1 (PMC12449469; doi:10.1038/s41467-025-63832-1)
Supplement: Supplementary file 4 — Source Data [file 41467_2025_63832_MOESM4_ESM.zip › data/fig4/panel_a/oh_if.dat]

1.8330165289256204 -0.323436
1.9333677685950423 -0.3487653181818182
2.0337190082644625 -0.36808677900552483
2.1340702479338844 -0.36241370223325065
2.2344214876033064 -0.37970512200435724
2.3347727272727266 -0.3931164772727273
2.4351239669421485 -0.39717377083333333
2.5354752066115704 -0.4035466896551724
2.6358264462809924 -0.43248286666666663
2.7361776859504126 -0.461098
