# Supplementary material for: Distinct solvation patterns of OH− versus H3O+ charge defects at electrified gold/water interfaces govern their properties
Source: Nat Commun. 2025 Sep 19;16:8325. doi: 10.1038/s41467-025-63832-1 (PMC12449469; doi:10.1038/s41467-025-63832-1)
Supplement: Supplementary file 4 — Source Data [file 41467_2025_63832_MOESM4_ESM.zip › data/fig4/panel_e/nac_au_1stlayer.dat]

-1.0 0.0
-0.9899497487437185 0.0
-0.9798994974874372 0.0
-0.9698492462311558 0.0
-0.9597989949748744 0.0
-0.949748743718593 0.0
-0.9396984924623115 0.0
-0.9296482412060302 0.0
-0.9195979899497487 0.0
-0.9095477386934674 0.0
-0.8994974874371859 0.0
-0.8894472361809045 0.0
-0.8793969849246231 0.0
-0.8693467336683417 0.0
-0.8592964824120604 0.0
-0.8492462311557789 0.0
-0.8391959798994975 0.0
-0.8291457286432161 0.0
-0.8190954773869347 0.0
-0.8090452261306533 0.0
-0.7989949748743719 0.0
-0.7889447236180904 0.0
-0.778894472361809 0.0
-0.7688442211055276 0.0
-0.7587939698492463 0.0
-0.7487437185929648 0.0
-0.7386934673366834 0.0
-0.728643216080402 0.0
-0.7185929648241206 0.0
-0.7085427135678393 0.0
-0.6984924623115578 0.0
-0.6884422110552764 0.0
-0.6783919597989949 0.0
-0.6683417085427136 0.0
-0.6582914572864322 0.0
-0.6482412060301508 0.0
-0.6381909547738693 0.0
-0.6281407035175879 0.0
-0.6180904522613065 0.0
-0.6080402010050251 0.0
-0.5979899497487438 0.0
-0.5879396984924623 0.0
-0.5778894472361809 0.0
-0.5678391959798995 0.0
-0.5577889447236181 0.0
-0.5477386934673367 0.0
-0.5376884422110553 0.0
-0.5276381909547738 0.0
-0.5175879396984925 0.0
-0.507537688442211 0.0
-0.4974874371859297 0.0
-0.48743718592964824 0.0
-0.4773869346733668 0.0
-0.46733668341708545 0.0
-0.457286432160804 0.0
-0.44723618090452255 0.0
-0.4371859296482412 0.0
-0.42713567839195976 0.0
-0.4170854271356784 0.0
-0.40703517587939697 0.0
-0.3969849246231155 0.0
-0.3869346733668342 0.0
-0.37688442211055273 0.0
-0.3668341708542714 0.0
-0.35678391959798994 0.0
-0.3467336683417085 0.0
-0.33668341708542715 0.0
-0.3266331658291457 0.0
-0.31658291457286436 0.0
-0.3065326633165829 0.0
-0.29648241206030146 0.0
-0.2864321608040201 0.0
-0.27638190954773867 0.0
-0.26633165829145733 0.0
-0.2562814070351759 0.0
-0.24623115577889443 0.0
-0.2361809045226131 0.0
-0.22613065326633164 0.0
-0.2160804020100502 0.0
-0.20603015075376885 0.0034385043370079678
-0.1959798994974874 0.0068770086740159355
-0.18592964824120606 0.010315513011023904
-0.1758793969849246 0.010315513011023904
-0.16582914572864316 0.09627812143622311
-0.15577889447236182 0.24757231226457369
-0.14572864321608037 0.7736634758267927
-0.13567839195979903 0.9215191623181354
-0.12562814070351758 1.3341396827590914
-0.11557788944723613 1.7295676815150078
-0.10552763819095479 2.5616857310709364
-0.09547738693467334 3.778916266371757
-0.085427135678392 4.996146801672578
-0.07537688442211055 6.1927463109513505
-0.0653266331658291 6.708521961502545
-0.055276381909547756 7.241490133738781
-0.045226130653266305 7.901682966444311
-0.035175879396984966 8.25928741749314
-0.025125628140703515 7.698811210560841
-0.015075376884422065 7.7435117669419435
-0.005025125628140725 6.646628883436402
0.005025125628140614 5.542868991256844
0.015075376884422065 4.274060890900905
0.025125628140703515 3.448819850018992
0.035175879396984966 3.125600442340243
0.045226130653266416 2.468846113971721
0.055276381909547645 1.7811452465701272
0.0653266331658291 1.5645194733386254
0.07537688442211055 0.9215191623181354
0.085427135678392 0.5295296678992271
0.09547738693467345 0.5123371462141872
0.1055276381909549 0.36791996405985256
0.11557788944723613 0.09627812143622311
0.12562814070351758 0.0
0.13567839195979903 0.0034385043370079678
0.14572864321608048 0.0
0.15577889447236193 0.0
0.16582914572864316 0.0
0.1758793969849246 0.0
0.18592964824120606 0.0
0.1959798994974875 0.0
0.20603015075376896 0.0
0.2160804020100502 0.0
0.22613065326633164 0.0
0.2361809045226131 0.0
0.24623115577889454 0.0
0.256281407035176 0.0
0.2663316582914572 0.0
0.27638190954773867 0.0
0.2864321608040201 0.0
0.29648241206030157 0.0
0.306532663316583 0.0
0.31658291457286425 0.0
0.3266331658291457 0.0
0.33668341708542715 0.0
0.3467336683417086 0.0
0.35678391959799005 0.0
0.3668341708542713 0.0
0.37688442211055273 0.0
0.3869346733668342 0.0
0.39698492462311563 0.0
0.4070351758793971 0.0
0.4170854271356783 0.0
0.42713567839195976 0.0
0.4371859296482412 0.0
0.44723618090452266 0.0
0.4572864321608041 0.0
0.46733668341708534 0.0
0.4773869346733668 0.0
0.48743718592964824 0.0
0.4974874371859297 0.0
0.5075376884422111 0.0
0.5175879396984926 0.0
0.5276381909547738 0.0
0.5376884422110553 0.0
0.5477386934673367 0.0
0.5577889447236182 0.0
0.5678391959798996 0.0
0.5778894472361809 0.0
0.5879396984924623 0.0
0.5979899497487438 0.0
0.6080402010050252 0.0
0.6180904522613067 0.0
0.6281407035175879 0.0
0.6381909547738693 0.0
0.6482412060301508 0.0
0.6582914572864322 0.0
0.6683417085427137 0.0
0.6783919597989949 0.0
0.6884422110552764 0.0
0.6984924623115578 0.0
0.7085427135678393 0.0
0.7185929648241207 0.0
0.728643216080402 0.0
0.7386934673366834 0.0
0.7487437185929648 0.0
0.7587939698492463 0.0
0.7688442211055277 0.0
0.778894472361809 0.0
0.7889447236180904 0.0
0.7989949748743719 0.0
0.8090452261306533 0.0
0.8190954773869348 0.0
0.829145728643216 0.0
0.8391959798994975 0.0
0.8492462311557789 0.0
0.8592964824120604 0.0
0.8693467336683418 0.0
0.879396984924623 0.0
0.8894472361809045 0.0
0.8994974874371859 0.0
0.9095477386934674 0.0
0.9195979899497488 0.0
0.9296482412060301 0.0
0.9396984924623115 0.0
0.949748743718593 0.0
0.9597989949748744 0.0
0.9698492462311559 0.0
0.9798994974874373 0.0
0.9899497487437185 0.0
1.0 0.0
