# Supplementary material for: Distinct solvation patterns of OH− versus H3O+ charge defects at electrified gold/water interfaces govern their properties
Source: Nat Commun. 2025 Sep 19;16:8325. doi: 10.1038/s41467-025-63832-1 (PMC12449469; doi:10.1038/s41467-025-63832-1)
Supplement: Supplementary file 4 — Source Data [file 41467_2025_63832_MOESM4_ESM.zip › data/fig5/panel_d/delta.dat]

-100.0 1.026478367885813
-99.5 1.0166213055665327
-99.0 1.0042944843032853
-98.5 0.9907486750413889
-98.0 0.9771605086008324
-97.5 0.9645560607899887
-97.0 0.953881726836094
-96.5 0.9457552347781935
-96.0 0.9405289415827351
-95.5 0.9382661612591339
-95.0 0.9387471287418636
-94.5 0.9415356811950759
-94.0 0.9459020527766319
-93.5 0.9509745746801487
-93.0 0.9558082568571514
-92.5 0.9594412152298427
-92.0 0.9610386788543837
-91.5 0.9600354115324989
-91.0 0.956189564946444
-90.5 0.9496205236560528
-90.0 0.9408463997985255
-89.5 0.9306331394439273
-89.0 0.9199513170137882
-88.5 0.9097978820456267
-88.0 0.9010983601582967
-87.5 0.894724383992183
-87.0 0.8912239269441622
-86.5 0.8910009392798242
-86.0 0.894122870951712
-85.5 0.9004328384421705
-85.0 0.909499075995333
-84.5 0.9206133931086999
-84.0 0.9328532216068154
-83.5 0.9450882569881999
-83.0 0.9561515743058423
-82.5 0.9647730782514271
-82.0 0.9699363032080571
-81.5 0.9708516321714062
-81.0 0.9671213756587528
-80.5 0.9588413184886115
-80.0 0.9465641517276296
-79.5 0.9312815991557492
-79.0 0.9141475650327975
-78.5 0.8965366822413602
-78.0 0.8796710396253751
-77.5 0.8646579720313678
-77.0 0.8524047201378169
-76.5 0.843490964308302
-76.0 0.8382126849598
-75.5 0.8366085459739128
-75.0 0.8383743134600221
-74.5 0.8429637425116154
-74.0 0.8495365111326412
-73.5 0.8571128935362686
-73.0 0.8645501068163115
-72.5 0.8706939640853621
-72.0 0.8744845537363956
-71.5 0.8751603618412493
-71.0 0.872251075693558
-70.5 0.8657389560134109
-70.0 0.8559790709143469
-69.5 0.8437266106311194
-69.0 0.8298998105141419
-68.5 0.8155819830180275
-68.0 0.8017912066388608
-67.5 0.7894519477818638
-67.0 0.7793763446553565
-66.5 0.7720274972071117
-66.0 0.7678494312832835
-65.5 0.7668591581387203
-65.0 0.768928349192616
-64.5 0.7737591957902834
-64.0 0.7807291833340297
-63.5 0.7891297739864429
-63.0 0.7980103303587862
-62.5 0.8063718443731316
-62.0 0.8131754436104068
-61.5 0.8175238201358265
-61.0 0.8186945724077088
-60.5 0.8162434733424472
-60.0 0.8101283400891959
-59.5 0.8006927931260027
-59.0 0.7885872642815426
-58.5 0.7747688176343225
-58.0 0.7603236117440688
-57.5 0.746374158331254
-57.0 0.7340034475704873
-56.5 0.7240750326512282
-56.0 0.7172486301678922
-55.5 0.7139362001851473
-55.0 0.7143331995671549
-54.5 0.7182576398499207
-54.0 0.7253381138688262
-53.5 0.7349723240752919
-53.0 0.746384890855414
-52.5 0.7585993446286504
-52.0 0.7705537681609833
-51.5 0.7811751045521619
-51.0 0.789438614817843
-50.5 0.7944249743048728
-50.0 0.7955679101853055
-49.5 0.7925785980539342
-49.0 0.7856387498249049
-48.5 0.7753203161358915
-48.0 0.7624840523671857
-47.5 0.7481364887389861
-47.0 0.7333017005310414
-46.5 0.7189545641307353
-46.0 0.7059295403141017
-45.5 0.6948297523802565
-45.0 0.6860306031039398
-44.5 0.6797247003653013
-44.0 0.6759084978290404
-43.5 0.6743328835720785
-43.0 0.6746740726331231
-42.5 0.6764110352292203
-42.0 0.6788867888614614
-41.5 0.6813531946399098
-41.0 0.6829902834822328
-40.5 0.6829559296091777
-40.0 0.6805365934786147
-39.5 0.6751931208009453
-39.0 0.6666530419522764
-38.5 0.6549966537107244
-38.0 0.6405634764838699
-37.5 0.6239472379194344
-37.0 0.605950021794678
-36.5 0.5874302659692829
-36.0 0.5691799029380897
-35.5 0.552039990206509
-35.0 0.5366641248774506
-34.5 0.52364099589237
-34.0 0.5134635467891548
-33.5 0.5064553577777604
-33.0 0.5028634087040187
-32.5 0.5028002857737357
-32.0 0.506287819459307
-31.5 0.5130776549423834
-31.0 0.5228886709453457
-30.5 0.5351542085990759
-30.0 0.549167675330613
-29.5 0.5640086142368517
-29.0 0.5785748205775063
-28.5 0.5915381470103795
-28.0 0.6016003327212824
-27.5 0.6074351660419433
-27.0 0.6079239758467299
-26.5 0.6023457266611205
-26.0 0.5903741033360502
-25.5 0.5722156853901585
-25.0 0.548557915561479
-24.5 0.5204544239021707
-24.0 0.48912818006149794
-23.5 0.4558316496003152
-23.0 0.42182980162716466
-22.5 0.38813510341044566
-22.0 0.3556050372959203
-21.5 0.32494699760546464
-21.0 0.29657349444530734
-20.5 0.2708606841859349
-20.0 0.2480089096757394
-19.5 0.22813501074997378
-19.0 0.21125786803824753
-18.5 0.19739206413820765
-18.0 0.1865689276119371
-17.5 0.17866912492698828
-17.0 0.1736937515482011
-16.5 0.17154593300624543
-16.0 0.17216542444694505
-15.5 0.17547359123326967
-15.0 0.18140348020627384
-14.5 0.18994721419221294
-14.0 0.20106617284964168
-13.5 0.21462712511690984
-13.0 0.23052942324720194
-12.5 0.24850632765369962
-12.0 0.26815492515952943
-11.5 0.2889450683088115
-11.0 0.3101414664751676
-10.5 0.33085106957802446
-10.0 0.3500432264118427
-9.5 0.3666124412725402
-9.0 0.3794424695481726
-8.5 0.3875728941901202
-8.0 0.3902577044331894
-7.5 0.3871216523457499
-7.0 0.3781513821221085
-6.5 0.3637474575076236
-6.0 0.34457650216444513
-5.5 0.32147915391149673
-5.0 0.2954660311929571
-4.5 0.2674507283513563
-4.0 0.23824535683942272
-3.5 0.20851657892110942
-3.0 0.17874974822951573
-2.5 0.14929515540058214
-2.0 0.12033087904699302
-1.5 0.09195538770231448
-1.0 0.06420135389299664
-0.5 0.037008621765108884
0.0 0.01029854984443257
0.5 0.01029854984443257
1.0 0.04201518315690245
1.5 0.06779998677012444
2.0 0.09341217138649616
2.5 0.11895310237718704
3.0 0.14431437939989156
3.5 0.16949078160092146
4.0 0.19429900430803526
4.5 0.21856389540305554
5.0 0.24200778090926978
5.5 0.2643264907563494
6.0 0.28521923303245256
6.5 0.30438826154867993
7.0 0.32159428928180667
7.5 0.3366493525515162
8.0 0.349345692117105
8.5 0.3596848115806073
9.0 0.3676697463695986
9.5 0.3733626941504058
10.0 0.37699474033833114
10.5 0.3787862100277959
11.0 0.37899537048152565
11.5 0.37796556716929164
12.0 0.37604036838565835
12.5 0.37352007249064023
13.0 0.37063615310115683
13.5 0.3676199362780137
14.0 0.3645928990119043
14.5 0.3616297210176689
15.0 0.35873841187447186
15.5 0.35594647210488417
16.0 0.35327206244081943
16.5 0.3506882446788524
17.0 0.34824589377223103
17.5 0.34592079609316784
18.0 0.3438354865083457
18.5 0.341986377254476
19.0 0.3405581391829342
19.5 0.33959361235437346
20.0 0.33930008789455335
20.5 0.33983336083870475
21.0 0.34138344868772874
21.5 0.3441328643779973
22.0 0.3481873683379635
22.5 0.35370812179602007
23.0 0.36079654331440625
23.5 0.3694493947338575
24.0 0.3796762816436767
24.5 0.39137832257978156
25.0 0.4044475626772579
25.5 0.41863479933945347
26.0 0.4335955174829891
26.5 0.4488997952258702
27.0 0.4639845339874715
27.5 0.47818802394353277
28.0 0.4908811761617411
28.5 0.5013504434616409
29.0 0.509061438480537
29.5 0.5134878830407916
30.0 0.5144277367311787
30.5 0.5117781440078903
31.0 0.5057953549682663
31.5 0.49684422406010476
32.0 0.4854292847038706
32.5 0.472155714711896
33.0 0.45762228456069853
33.5 0.4423988999502897
34.0 0.42708356616806187
34.5 0.41216046941092155
35.0 0.3981129618680568
35.5 0.3853481498523643
36.0 0.374189856602839
36.5 0.36496176587749085
37.0 0.35789467338589986
37.5 0.35314871226159683
38.0 0.35093351516913507
38.5 0.3513081187931879
39.0 0.35437401192385076
39.5 0.3601341548417252
40.0 0.3685038630538633
40.5 0.37929899560034364
41.0 0.39224039494816254
41.5 0.40688017785650166
42.0 0.4227099340724023
42.5 0.4390414100556106
43.0 0.45519554982876587
43.5 0.4703565028614327
44.0 0.48364488177638565
44.5 0.4942173795813416
45.0 0.5013122551023776
45.5 0.5043268024454162
46.0 0.5029058308007432
46.5 0.49695840316183104
47.0 0.4867386460691565
47.5 0.47283148738012537
48.0 0.45597762878124626
48.5 0.4372249408956912
49.0 0.41752960466399314
49.5 0.398013321972833
50.0 0.37961632752116903
50.5 0.36315403804371704
51.0 0.3492598470619932
51.5 0.33844158855456863
52.0 0.33095168303826594
52.5 0.3269757761632974
53.0 0.3265253493796383
53.5 0.32958951255342606
54.0 0.3360309776652173
54.5 0.3456250275523216
55.0 0.3581289970098469
55.5 0.3731645716768741
56.0 0.3902976550899455
56.5 0.40895251976177427
57.0 0.4284094548250106
57.5 0.44788164796977714
58.0 0.46647444163756036
58.5 0.4831844440215127
59.0 0.49705047024899196
59.5 0.5071918201428227
60.0 0.5129113117232591
60.5 0.5138183251007451
61.0 0.5099579639529355
61.5 0.5016190050544562
62.0 0.48955385851933797
62.5 0.4746586653379563
63.0 0.4579683135520678
63.5 0.4404983930341284
64.0 0.42321625165390975
64.5 0.4069218722000487
65.0 0.3922922707630203
65.5 0.3798819320448268
66.0 0.3700807639272039
66.5 0.3632240589388738
67.0 0.35948223853452355
67.5 0.35908499932849547
68.0 0.3621701087032607
68.5 0.36879950884027934
69.0 0.37896666799832124
69.5 0.3926665189914642
70.0 0.4096666031639953
70.5 0.4297248557694886
71.0 0.4524879773953474
71.5 0.47744197722451687
72.0 0.5039570431955427
72.5 0.5312058694271029
73.0 0.5582077389409252
73.5 0.5837963065458063
74.0 0.6067158008449014
74.5 0.6257337399255092
75.0 0.6396949299302808
75.5 0.6477704026395212
76.0 0.6495693490131561
76.5 0.6451552283612242
77.0 0.6351422508079579
77.5 0.6204938889929348
78.0 0.6023898703172674
78.5 0.5821485608106389
79.0 0.5611025137519692
79.5 0.5404778567096995
80.0 0.5214021319432716
80.5 0.5048093863666114
81.0 0.49150316773278746
81.5 0.48212472613263
82.0 0.47707433774410246
82.5 0.4767002461649823
83.0 0.48112508615616956
83.5 0.49036519547620183
84.0 0.5042162616273034
84.5 0.5223453693120303
85.0 0.5442182098669608
85.5 0.5691273985313405
86.0 0.5960922587015511
86.5 0.6239846419075148
87.0 0.6514280887282631
87.5 0.6769282171608043
88.0 0.6988872346858378
88.5 0.715883655740284
89.0 0.7267663823304331
89.5 0.7308910283816386
90.0 0.7283594747427092
90.5 0.719776870447146
91.0 0.7064001446467645
91.5 0.6898082994055978
92.0 0.6717246640663417
92.5 0.6537983015574604
93.0 0.6374990675525576
93.5 0.6240808293157456
94.0 0.6145638134533333
94.5 0.6096326277699848
95.0 0.6097926265817373
95.5 0.6152477349282897
96.0 0.6259241206611097
96.5 0.6414249922553008
97.0 0.6611151753931623
97.5 0.6839375683088358
98.0 0.7086755992761944
98.5 0.7338337795563112
99.0 0.7578374674120959
99.5 0.7791221961246072
100.0 0.7963712403563185
100.5 0.8086079898336198
101.0 0.8154916662250515
101.5 0.8171514019964986
102.0 0.8143395100664129
102.5 0.8081779671575635
103.0 0.800034941929564
103.5 0.7912772809691107
104.0 0.7832289066477287
104.5 0.7770341431129637
105.0 0.7735775925371982
105.5 0.7734997052527273
106.0 0.7771788243951514
106.5 0.7846282418566881
107.0 0.7955937266702282
107.5 0.8094405525099722
108.0 0.8251562812947426
108.5 0.8415182142408406
109.0 0.8569872174221399
109.5 0.8700587233287362
110.0 0.8792704638121569
110.5 0.883554238894504
111.0 0.8823909242612544
111.5 0.8759466693000009
112.0 0.864922239487044
112.5 0.8506393478220522
113.0 0.8346776183594395
113.5 0.8187050802968332
114.0 0.8043112759998556
114.5 0.792854573870077
115.0 0.7853548953729463
115.5 0.7824681603352246
116.0 0.7844643563425171
116.5 0.7912028368647122
117.0 0.8022421321207551
117.5 0.8168062660953455
118.0 0.8337476633365801
118.5 0.8517562764826153
119.0 0.8692498924570033
119.5 0.884592891634595
120.0 0.8962859159156279
120.5 0.9031391038334401
121.0 0.9044426634149956
121.5 0.9000904487430261
122.0 0.8906676721958292
122.5 0.8772039390931349
123.0 0.8611366963326793
123.5 0.8439401642653921
124.0 0.8271484048421098
124.5 0.8120712168641626
125.0 0.7997513596230148
125.5 0.7910013072547801
126.0 0.7863874116741489
126.5 0.7861427637796139
127.0 0.7902555329031136
127.5 0.798459108192102
128.0 0.8102380143751711
128.5 0.824793652567166
129.0 0.8410636723935538
129.5 0.8578180306892529
130.0 0.8737337791247147
130.5 0.8874172642409351
131.0 0.8977443067482302
131.5 0.9038318926021179
132.0 0.9053051654240756
132.5 0.902238004351966
133.0 0.8952689315185505
133.5 0.885308277907453
134.0 0.8735072957378989
134.5 0.8609497323819342
135.0 0.8486030359620698
135.5 0.8372245669917149
136.0 0.8273405829545564
136.5 0.8192223859331125
137.0 0.8129707333438816
137.5 0.8084903164941042
138.0 0.8055427828039281
138.5 0.8037701316500119
139.0 0.8027184441957715
139.5 0.8018570413714323
140.0 0.8006681544512175
140.5 0.7986347567932606
141.0 0.7953274516025148
141.5 0.7904662546828195
142.0 0.7838677173657017
142.5 0.7755429183438882
143.0 0.7656377454066587
143.5 0.7544199234659688
144.0 0.7422888025933103
144.5 0.7297133107322697
145.0 0.7172255567684824
145.5 0.7052728278905886
146.0 0.6943627723163324
146.5 0.6848643270545853
147.0 0.6770238197586103
147.5 0.6709708537699401
148.0 0.6667685657463467
148.5 0.6642337816924198
149.0 0.6631388472546336
149.5 0.6631538060148945
150.0 0.6638605035037695
150.5 0.6647816992826219
151.0 0.6654228199247552
151.5 0.6653692792962973
152.0 0.664235133803921
152.5 0.661633180999025
153.0 0.6573542533621468
153.5 0.6511169732987498
154.0 0.6427527895135217
154.5 0.6321836095067186
155.0 0.6193648644124845
155.5 0.6044853011512277
156.0 0.5877794746599982
156.5 0.5696618272498597
157.0 0.5506383261331622
157.5 0.5312920639527923
158.0 0.5121707982109929
158.5 0.49384111908180395
159.0 0.4768555372592831
159.5 0.4616705513078405
160.0 0.44870472870506295
160.5 0.43825992247059875
161.0 0.43063214734798794
161.5 0.4259099488498954
162.0 0.42410542045693433
162.5 0.4251399371901825
163.0 0.42877667049055246
163.5 0.434616351920166
164.0 0.4421757992869555
164.5 0.45086759428643575
165.0 0.45996751173250416
165.5 0.46869062041675913
166.0 0.4761854567609949
166.5 0.48155942434325527
167.0 0.48393686506428457
167.5 0.48260493011453165
168.0 0.47703197724184765
168.5 0.4669694165102871
169.0 0.45249568686034913
169.5 0.4340041009181945
170.0 0.41213552118447305
170.5 0.38776011550669365
171.0 0.36177573284218845
171.5 0.3352087014438132
172.0 0.3088434170378538
172.5 0.28345023046660534
173.0 0.25958815754396447
173.5 0.23773703272391544
174.0 0.2182526099228954
174.5 0.201363182931783
175.0 0.18728237180419804
175.5 0.17614186119328634
176.0 0.16801224146106475
176.5 0.16288818553393658
177.0 0.1608087152677471
177.5 0.1617024690560851
178.0 0.165441810373814
178.5 0.17190863260447564
179.0 0.18101515567498816
179.5 0.19256351678155692
180.0 0.2063240300587441
180.5 0.22211302881944017
181.0 0.2395518502875824
181.5 0.25826124122711924
182.0 0.2777323470305375
182.5 0.2974613453933903
183.0 0.3168953206535696
183.5 0.33540535374539737
184.0 0.3525198019962039
184.5 0.36770546469717114
185.0 0.38052077214949054
185.5 0.390554868620004
186.0 0.3975753464164995
186.5 0.40146956705052084
187.0 0.4021182081313077
187.5 0.3997238667217924
188.0 0.3944522010564333
188.5 0.3866946706803087
189.0 0.37685177290912786
189.5 0.36547100353272155
190.0 0.3530231970648998
190.5 0.3400908801036371
191.0 0.327148925102303
191.5 0.3146460139547149
192.0 0.3029680751521793
192.5 0.29240757115644445
193.0 0.2833181417055919
193.5 0.27592131662326747
194.0 0.2704801820951974
194.5 0.2672110117374067
195.0 0.2662439138180641
195.5 0.2677839889010163
196.0 0.2719302228676297
196.5 0.2787818805906699
197.0 0.28838728363711263
197.5 0.30082056060481976
198.0 0.31608913500617897
198.5 0.33416961045322124
199.0 0.3549704005301497
199.5 0.37826510511042377
200.0 0.40374513592617256
200.5 0.4308380460579406
201.0 0.4588699105633516
201.5 0.4869492609238879
202.0 0.5141034365319999
202.5 0.5392620191214819
203.0 0.5612948779045408
203.5 0.5791223117217665
204.0 0.5919135752031952
204.5 0.5990305756523355
205.0 0.6002811030487525
205.5 0.5958204629437542
206.0 0.5862884203529743
206.5 0.5725030501069419
207.0 0.5555841091488616
207.5 0.5366489398210563
208.0 0.51685829210105
208.5 0.4973168156499368
209.0 0.4789760583707685
209.5 0.46276640478737874
210.0 0.4493308972814938
210.5 0.43930754739150935
211.0 0.43313479596942184
211.5 0.4311396655682147
212.0 0.4336088352829879
212.5 0.44073543236616386
213.0 0.45254281569515187
213.5 0.46908323469017454
214.0 0.49017308993833986
214.5 0.5154823785126383
215.0 0.5443906528659366
215.5 0.575919395389896
216.0 0.6087517415804877
216.5 0.6410760971803044
217.0 0.6707156238212882
217.5 0.6952022511131056
218.0 0.7121675937328551
218.5 0.7196036576890653
219.0 0.716339972312463
219.5 0.7022456514307573
220.0 0.6783133470961232
220.5 0.6464587880393778
221.0 0.6090187339707764
221.5 0.5684816010516074
222.0 0.5271468921201772
222.5 0.4868836873386022
223.0 0.4492027677549839
223.5 0.41515029110977864
224.0 0.38550146262681295
224.5 0.3607282194349828
225.0 0.3410980989636774
225.5 0.3267720906805305
226.0 0.3177950617700296
226.5 0.3141667251053628
227.0 0.3158931328131358
227.5 0.32294538772429293
228.0 0.3352864257491841
228.5 0.35289545986352144
229.0 0.37559427376365684
229.5 0.40311592768517657
230.0 0.4349602098911596
230.5 0.4701961525089835
231.0 0.5076546961809578
231.5 0.5455010044575936
232.0 0.581387153775593
232.5 0.6125477273814462
233.0 0.6360013672094461
233.5 0.6491304137442981
234.0 0.6500683809159812
234.5 0.6383779229017591
235.0 0.6150826917100068
235.5 0.5823169240116003
236.0 0.5429791895474672
236.5 0.5000640084469683
237.0 0.4561610460211847
237.5 0.4134612888632998
238.0 0.37359423045790985
238.5 0.33760885703664467
239.0 0.306196232141009
239.5 0.27970707455059785
240.0 0.2583265355271114
240.5 0.24217773281468458
241.0 0.23129343839123861
241.5 0.22568635448419294
242.0 0.22545403400014563
242.5 0.23052106214827273
243.0 0.24091873060493185
243.5 0.25654923157269316
244.0 0.27726631559259896
244.5 0.302729885903269
245.0 0.3325097130189967
245.5 0.36582438200245004
246.0 0.401591762012077
246.5 0.43836022399407737
247.0 0.4741017701081873
247.5 0.5065511664692702
248.0 0.5330448552078464
248.5 0.5510258401285955
249.0 0.5584552250119397
249.5 0.55428497832433
250.0 0.538753219590852
250.5 0.5133330781932536
251.0 0.48037478048880344
251.5 0.44265824420083466
252.0 0.40289728572298467
252.5 0.3634968431243053
253.0 0.32624868133051743
253.5 0.2925804936203775
254.0 0.26339270681483873
254.5 0.23928991708361025
255.0 0.22065091284839045
255.5 0.2076414682056309
256.0 0.2003812265299083
256.5 0.1988920138861583
257.0 0.2031156080308667
257.5 0.21297625086732652
258.0 0.22833385563628328
258.5 0.24894369340658562
259.0 0.2745258620649669
259.5 0.3045858683544591
260.0 0.3386087420365407
260.5 0.3757391148516036
261.0 0.41471950203203356
261.5 0.4540285242051796
262.0 0.49168492737865177
262.5 0.5253224117350851
263.0 0.552580603387313
263.5 0.5713162513571027
264.0 0.5801161109739382
264.5 0.5785712651463634
265.0 0.5674237181457585
265.5 0.5483170906915107
266.0 0.5235664548896436
266.5 0.49569228651675346
267.0 0.46696729590935027
267.5 0.4394415877911406
268.0 0.41468672503359616
268.5 0.39393692140245573
269.0 0.3780346221248285
269.5 0.36753070816576794
270.0 0.3628363107143555
270.5 0.36404318662121504
271.0 0.37121104517676606
271.5 0.3841671152861521
272.0 0.40265021474820983
272.5 0.42618081031270294
273.0 0.45410870752310295
273.5 0.48555723265624295
274.0 0.5193579080570581
274.5 0.5540863970457781
275.0 0.587979040018058
275.5 0.6190460252704816
276.0 0.6452056776756395
276.5 0.6645254376379
277.0 0.67558337210746
277.5 0.6776672636469606
278.0 0.6710965517613815
278.5 0.6571138888220709
279.0 0.6376612731970019
279.5 0.6150184340018316
280.0 0.591550335593094
280.5 0.5692881578516864
281.0 0.5500029779694018
281.5 0.5350294449940785
282.0 0.5253383014045854
282.5 0.521476507265138
283.0 0.5238859180258038
283.5 0.5325066214177747
284.0 0.5471812521141803
284.5 0.5674358611866972
285.0 0.5924544045396709
285.5 0.6211237994708325
286.0 0.6519141014294436
286.5 0.6829114903108218
287.0 0.7119520916559872
287.5 0.7366945041238525
288.0 0.7550180512300345
288.5 0.7652796875788884
289.0 0.7667554669324796
289.5 0.759768153796632
290.0 0.7455692061059035
290.5 0.7262436326450746
291.0 0.7041010588215079
291.5 0.6816399113512426
292.0 0.6609134670807786
292.5 0.6436405823315798
293.0 0.6311989999279686
293.5 0.6243692691653233
294.0 0.6236474069720555
294.5 0.6291692780792324
295.0 0.6406661013590342
295.5 0.6575369943409382
296.0 0.6787433828099603
296.5 0.7027853798763724
297.0 0.727656970237371
297.5 0.7508787971828199
298.0 0.7698441114359316
298.5 0.7820722490811547
299.0 0.7857015810479614
299.5 0.7798844787607695
300.0 0.7650296070767556
