# Supplementary material for: Distinct solvation patterns of OH− versus H3O+ charge defects at electrified gold/water interfaces govern their properties
Source: Nat Commun. 2025 Sep 19;16:8325. doi: 10.1038/s41467-025-63832-1 (PMC12449469; doi:10.1038/s41467-025-63832-1)
Supplement: Supplementary file 4 — Source Data [file 41467_2025_63832_MOESM4_ESM.zip › data/fig5/panel_e/auI.dat]

-100.0 0.128686
-99.5 0.127716
-99.0 0.126716
-98.5 0.125235
-98.0 0.123674
-97.5 0.122689
-97.0 0.12204
-96.5 0.121521
-96.0 0.121041
-95.5 0.120729
-95.0 0.120709
-94.5 0.120787
-94.0 0.121122
-93.5 0.121613
-93.0 0.122073
-92.5 0.122543
-92.0 0.122568
-91.5 0.122633
-91.0 0.122171
-90.5 0.121335
-90.0 0.120048
-89.5 0.118673
-89.0 0.117047
-88.5 0.115623
-88.0 0.114696
-87.5 0.113667
-87.0 0.112973
-86.5 0.11279
-86.0 0.112753
-85.5 0.11283
-85.0 0.113553
-84.5 0.114197
-84.0 0.114869
-83.5 0.115195
-83.0 0.11587
-82.5 0.116402
-82.0 0.116688
-81.5 0.116722
-81.0 0.116148
-80.5 0.116107
-80.0 0.115545
-79.5 0.115394
-79.0 0.115418
-78.5 0.115396
-78.0 0.116106
-77.5 0.116533
-77.0 0.117494
-76.5 0.118764
-76.0 0.120305
-75.5 0.121774
-75.0 0.123588
-74.5 0.125902
-74.0 0.127715
-73.5 0.12986
-73.0 0.132173
-72.5 0.133921
-72.0 0.135914
-71.5 0.136719
-71.0 0.137366
-70.5 0.137893
-70.0 0.138073
-69.5 0.138115
-69.0 0.138685
-68.5 0.138758
-68.0 0.138477
-67.5 0.138364
-67.0 0.138783
-66.5 0.139255
-66.0 0.139378
-65.5 0.140183
-65.0 0.140861
-64.5 0.141174
-64.0 0.14165
-63.5 0.142084
-63.0 0.141613
-62.5 0.140606
-62.0 0.139522
-61.5 0.137666
-61.0 0.135579
-60.5 0.133506
-60.0 0.131189
-59.5 0.129172
-59.0 0.12718
-58.5 0.124895
-58.0 0.123422
-57.5 0.122176
-57.0 0.1206
-56.5 0.119515
-56.0 0.119188
-55.5 0.118769
-55.0 0.118256
-54.5 0.117921
-54.0 0.117628
-53.5 0.116685
-53.0 0.115657
-52.5 0.114181
-52.0 0.112583
-51.5 0.110857
-51.0 0.109616
-50.5 0.108178
-50.0 0.1069
-49.5 0.105429
-49.0 0.105021
-48.5 0.104814
-48.0 0.10486
-47.5 0.105286
-47.0 0.10628
-46.5 0.107023
-46.0 0.107435
-45.5 0.108832
-45.0 0.109757
-44.5 0.11059
-44.0 0.111046
-43.5 0.111274
-43.0 0.110401
-42.5 0.109515
-42.0 0.108334
-41.5 0.107402
-41.0 0.105961
-40.5 0.105055
-40.0 0.104
-39.5 0.103583
-39.0 0.103269
-38.5 0.103244
-38.0 0.103738
-37.5 0.104548
-37.0 0.105728
-36.5 0.107373
-36.0 0.108745
-35.5 0.109979
-35.0 0.111744
-34.5 0.113618
-34.0 0.115016
-33.5 0.115533
-33.0 0.116092
-32.5 0.116827
-32.0 0.117711
-31.5 0.118921
-31.0 0.119812
-30.5 0.121506
-30.0 0.123103
-29.5 0.12447
-29.0 0.126126
-28.5 0.128108
-28.0 0.130115
-27.5 0.132984
-27.0 0.135692
-26.5 0.137169
-26.0 0.139388
-25.5 0.141075
-25.0 0.141958
-24.5 0.142333
-24.0 0.142934
-23.5 0.142172
-23.0 0.142465
-22.5 0.14288
-22.0 0.142539
-21.5 0.141891
-21.0 0.142424
-20.5 0.142575
-20.0 0.142282
-19.5 0.1419
-19.0 0.141408
-18.5 0.140647
-18.0 0.140136
-17.5 0.139203
-17.0 0.138891
-16.5 0.138075
-16.0 0.136666
-15.5 0.135385
-15.0 0.13292
-14.5 0.130309
-14.0 0.127202
-13.5 0.124185
-13.0 0.121856
-12.5 0.119799
-12.0 0.117152
-11.5 0.114992
-11.0 0.112436
-10.5 0.110376
-10.0 0.107698
-9.5 0.106054
-9.0 0.103756
-8.5 0.101731
-8.0 0.100581
-7.5 0.099644
-7.0 0.098199
-6.5 0.096911
-6.0 0.095329
-5.5 0.093364
-5.0 0.091491
-4.5 0.09006
-4.0 0.088617
-3.5 0.087318
-3.0 0.086236
-2.5 0.08519
-2.0 0.084831
-1.5 0.084485
-1.0 0.084803
-0.5 0.084989
0.0 0.085716
0.5 0.086724
1.0 0.088032
1.5 0.089378
2.0 0.090932
2.5 0.092961
3.0 0.095348
3.5 0.097579
4.0 0.09957
4.5 0.101685
5.0 0.103073
5.5 0.104559
6.0 0.10666
6.5 0.107977
7.0 0.109907
7.5 0.111618
8.0 0.113
8.5 0.113332
9.0 0.114142
9.5 0.11454
10.0 0.115237
10.5 0.114635
11.0 0.114365
11.5 0.114145
12.0 0.114104
12.5 0.113256
13.0 0.112284
13.5 0.110885
14.0 0.109527
14.5 0.107782
15.0 0.106118
15.5 0.104452
16.0 0.102638
16.5 0.10071
17.0 0.099021
17.5 0.09699
18.0 0.09538
18.5 0.093342
19.0 0.091093
19.5 0.088923
20.0 0.086655
20.5 0.084633
21.0 0.082416
21.5 0.080107
22.0 0.077979
22.5 0.075742
23.0 0.073707
23.5 0.071664
24.0 0.069482
24.5 0.068032
25.0 0.066464
25.5 0.065117
26.0 0.063609
26.5 0.06339
27.0 0.062972
27.5 0.062463
28.0 0.062415
28.5 0.062247
29.0 0.061723
29.5 0.062106
30.0 0.062613
30.5 0.062494
31.0 0.062809
31.5 0.063522
32.0 0.063889
32.5 0.064261
33.0 0.064914
33.5 0.06588
34.0 0.067266
34.5 0.068714
35.0 0.070037
35.5 0.071466
36.0 0.073065
36.5 0.074534
37.0 0.075876
37.5 0.077538
38.0 0.07884
38.5 0.080342
39.0 0.081417
39.5 0.082266
40.0 0.083374
40.5 0.083675
41.0 0.083725
41.5 0.083679
42.0 0.08371
42.5 0.083968
43.0 0.084043
43.5 0.08389
44.0 0.083747
44.5 0.083493
45.0 0.083217
45.5 0.083399
46.0 0.083544
46.5 0.083453
47.0 0.08376
47.5 0.083929
48.0 0.084361
48.5 0.084517
49.0 0.08503
49.5 0.084925
50.0 0.084938
50.5 0.084003
51.0 0.0831
51.5 0.082299
52.0 0.081598
52.5 0.080975
53.0 0.080218
53.5 0.079498
54.0 0.078695
54.5 0.077732
55.0 0.076882
55.5 0.07604
56.0 0.075026
56.5 0.073847
57.0 0.072689
57.5 0.071752
58.0 0.070806
58.5 0.069932
59.0 0.068784
59.5 0.067789
60.0 0.067176
60.5 0.066418
61.0 0.06527
61.5 0.064411
62.0 0.063547
62.5 0.062833
63.0 0.062125
63.5 0.061894
64.0 0.061633
64.5 0.061225
65.0 0.060902
65.5 0.06023
66.0 0.060141
66.5 0.059773
67.0 0.059527
67.5 0.05885
68.0 0.058232
68.5 0.057447
69.0 0.056854
69.5 0.055605
70.0 0.054122
70.5 0.052919
71.0 0.051001
71.5 0.049798
72.0 0.047723
72.5 0.046218
73.0 0.04452
73.5 0.042957
74.0 0.041308
74.5 0.040252
75.0 0.039275
75.5 0.038592
76.0 0.038195
76.5 0.038552
77.0 0.038272
77.5 0.038599
78.0 0.038819
78.5 0.039113
79.0 0.039609
79.5 0.039702
80.0 0.039868
80.5 0.040125
81.0 0.040272
81.5 0.040016
82.0 0.039664
82.5 0.039258
83.0 0.039259
83.5 0.038851
84.0 0.038238
84.5 0.037987
85.0 0.037719
85.5 0.03777
86.0 0.037841
86.5 0.037956
87.0 0.038235
87.5 0.038083
88.0 0.038206
88.5 0.038549
89.0 0.039288
89.5 0.040102
90.0 0.040424
90.5 0.041021
91.0 0.041709
91.5 0.042139
92.0 0.042346
92.5 0.043084
93.0 0.043222
93.5 0.04358
94.0 0.04404
94.5 0.044545
95.0 0.04545
95.5 0.04596
96.0 0.047171
96.5 0.048064
97.0 0.049295
97.5 0.050368
98.0 0.052053
98.5 0.053958
99.0 0.055659
99.5 0.056991
100.0 0.058605
100.5 0.059787
101.0 0.060873
101.5 0.061632
102.0 0.062335
102.5 0.062575
103.0 0.062765
103.5 0.062975
104.0 0.063262
104.5 0.06362
105.0 0.063814
105.5 0.064055
106.0 0.063931
106.5 0.064081
107.0 0.064181
107.5 0.064404
108.0 0.064373
108.5 0.064361
109.0 0.064514
109.5 0.064182
110.0 0.063971
110.5 0.064014
111.0 0.063259
111.5 0.062709
112.0 0.06189
112.5 0.060888
113.0 0.060011
113.5 0.059095
114.0 0.058633
114.5 0.058128
115.0 0.058032
115.5 0.058435
116.0 0.058083
116.5 0.058926
117.0 0.059478
117.5 0.060573
118.0 0.061703
118.5 0.062484
119.0 0.063617
119.5 0.064683
120.0 0.065154
120.5 0.066258
121.0 0.066677
121.5 0.067352
122.0 0.067243
122.5 0.066935
123.0 0.066704
123.5 0.066366
124.0 0.06652
124.5 0.06632
125.0 0.065881
125.5 0.065389
126.0 0.06466
126.5 0.063741
127.0 0.063096
127.5 0.062956
128.0 0.06296
128.5 0.062584
129.0 0.062418
129.5 0.062548
130.0 0.061903
130.5 0.061289
131.0 0.060318
131.5 0.059534
132.0 0.058449
132.5 0.057816
133.0 0.057152
133.5 0.056676
134.0 0.056073
134.5 0.055041
135.0 0.054906
135.5 0.054806
136.0 0.054819
136.5 0.055255
137.0 0.055473
137.5 0.055436
138.0 0.055448
138.5 0.054799
139.0 0.054444
139.5 0.053867
140.0 0.052597
140.5 0.051095
141.0 0.049641
141.5 0.04829
142.0 0.046452
142.5 0.045486
143.0 0.044138
143.5 0.043054
144.0 0.041871
144.5 0.041161
145.0 0.040426
145.5 0.03985
146.0 0.039803
146.5 0.040154
147.0 0.040458
147.5 0.040754
148.0 0.041597
148.5 0.041937
149.0 0.04234
149.5 0.042599
150.0 0.042969
150.5 0.04271
151.0 0.042767
151.5 0.042438
152.0 0.04255
152.5 0.042436
153.0 0.042321
153.5 0.042771
154.0 0.043211
154.5 0.04414
155.0 0.045213
155.5 0.046635
156.0 0.047728
156.5 0.049308
157.0 0.050193
157.5 0.051298
158.0 0.052301
158.5 0.053071
159.0 0.053406
159.5 0.053631
160.0 0.054058
160.5 0.054384
161.0 0.054155
161.5 0.054508
162.0 0.054521
162.5 0.054185
163.0 0.054058
163.5 0.053746
164.0 0.053452
164.5 0.053253
165.0 0.052791
165.5 0.052967
166.0 0.053004
166.5 0.05299
167.0 0.0527
167.5 0.052281
168.0 0.052389
168.5 0.05208
169.0 0.051672
169.5 0.051436
170.0 0.051049
170.5 0.050834
171.0 0.050463
171.5 0.049619
172.0 0.049125
172.5 0.048501
173.0 0.047909
173.5 0.046995
174.0 0.046267
174.5 0.045391
175.0 0.044842
175.5 0.04459
176.0 0.044258
176.5 0.044126
177.0 0.044129
177.5 0.043941
178.0 0.043851
178.5 0.044158
179.0 0.044498
179.5 0.044943
180.0 0.04568
180.5 0.046438
181.0 0.046651
181.5 0.047009
182.0 0.047455
182.5 0.048144
183.0 0.048561
183.5 0.049293
184.0 0.049685
184.5 0.05042
185.0 0.051265
185.5 0.051725
186.0 0.052266
186.5 0.052834
187.0 0.053255
187.5 0.053616
188.0 0.053759
188.5 0.054017
189.0 0.054406
189.5 0.054905
190.0 0.055907
190.5 0.056274
191.0 0.057443
191.5 0.058151
192.0 0.059439
192.5 0.060928
193.0 0.062153
193.5 0.063164
194.0 0.06418
194.5 0.065332
195.0 0.066497
195.5 0.067108
196.0 0.067553
196.5 0.067575
197.0 0.067679
197.5 0.067672
198.0 0.067937
198.5 0.06814
199.0 0.067583
199.5 0.067809
200.0 0.06806
200.5 0.068015
201.0 0.067862
201.5 0.068063
202.0 0.06836
202.5 0.068719
203.0 0.069184
203.5 0.069129
204.0 0.068767
204.5 0.068517
205.0 0.068062
205.5 0.067684
206.0 0.066751
206.5 0.065593
207.0 0.064952
207.5 0.064285
208.0 0.063413
208.5 0.062811
209.0 0.062784
209.5 0.062232
210.0 0.061533
210.5 0.061261
211.0 0.061486
211.5 0.061612
212.0 0.06244
212.5 0.062966
213.0 0.063334
213.5 0.063782
214.0 0.063962
214.5 0.063597
215.0 0.063309
215.5 0.062869
216.0 0.062247
216.5 0.06106
217.0 0.060437
217.5 0.060117
218.0 0.060422
218.5 0.061147
219.0 0.062181
219.5 0.063431
220.0 0.064827
220.5 0.066978
221.0 0.069507
221.5 0.071908
222.0 0.074068
222.5 0.076117
223.0 0.077711
223.5 0.078791
224.0 0.079742
224.5 0.080103
225.0 0.080161
225.5 0.080078
226.0 0.079429
226.5 0.078697
227.0 0.077869
227.5 0.076812
228.0 0.075986
228.5 0.075453
229.0 0.074481
229.5 0.073391
230.0 0.07278
230.5 0.072892
231.0 0.073086
231.5 0.073562
232.0 0.073968
232.5 0.074488
233.0 0.074962
233.5 0.075385
234.0 0.075526
234.5 0.074931
235.0 0.074226
235.5 0.074061
236.0 0.074109
236.5 0.074278
237.0 0.074713
237.5 0.075645
238.0 0.076626
238.5 0.077413
239.0 0.078517
239.5 0.079718
240.0 0.080724
240.5 0.081779
241.0 0.082997
241.5 0.083719
242.0 0.084274
242.5 0.084481
243.0 0.084779
243.5 0.084478
244.0 0.083541
244.5 0.082815
245.0 0.081623
245.5 0.079892
246.0 0.078109
246.5 0.076372
247.0 0.075087
247.5 0.073152
248.0 0.071734
248.5 0.070773
249.0 0.069963
249.5 0.069383
250.0 0.069432
250.5 0.069834
251.0 0.070598
251.5 0.071164
252.0 0.071449
252.5 0.071532
253.0 0.07163
253.5 0.071392
254.0 0.070974
254.5 0.070832
255.0 0.070056
255.5 0.069873
256.0 0.069246
256.5 0.068148
257.0 0.067488
257.5 0.066257
258.0 0.064719
258.5 0.063337
259.0 0.061869
259.5 0.060234
260.0 0.05909
260.5 0.057507
261.0 0.056164
261.5 0.054702
262.0 0.053257
262.5 0.051754
263.0 0.050411
263.5 0.049558
264.0 0.048954
264.5 0.048506
265.0 0.048086
265.5 0.048603
266.0 0.049421
266.5 0.050307
267.0 0.051179
267.5 0.052397
268.0 0.053515
268.5 0.054533
269.0 0.055433
269.5 0.0562
270.0 0.056909
270.5 0.057003
271.0 0.057126
271.5 0.056757
272.0 0.056244
272.5 0.055846
273.0 0.054837
273.5 0.05444
274.0 0.054441
274.5 0.054311
275.0 0.054638
275.5 0.055265
276.0 0.056491
276.5 0.058266
277.0 0.060651
277.5 0.062766
278.0 0.065284
278.5 0.067777
279.0 0.070221
279.5 0.072331
280.0 0.074305
280.5 0.075493
281.0 0.076461
281.5 0.077242
282.0 0.077155
282.5 0.077139
283.0 0.076886
283.5 0.076833
284.0 0.076738
284.5 0.077052
285.0 0.077405
285.5 0.077662
286.0 0.07853
286.5 0.078706
287.0 0.079009
287.5 0.079256
288.0 0.080144
288.5 0.080585
289.0 0.080592
289.5 0.080237
290.0 0.079311
290.5 0.079006
291.0 0.077775
291.5 0.076571
292.0 0.075276
292.5 0.073918
293.0 0.07268
293.5 0.071534
294.0 0.070799
294.5 0.070201
295.0 0.06986
295.5 0.069719
296.0 0.069491
296.5 0.069482
297.0 0.069676
297.5 0.070742
298.0 0.070938
298.5 0.071359
299.0 0.071689
299.5 0.071852
300.0 0.072383
