# Supplementary material for: Distinct solvation patterns of OH− versus H3O+ charge defects at electrified gold/water interfaces govern their properties
Source: Nat Commun. 2025 Sep 19;16:8325. doi: 10.1038/s41467-025-63832-1 (PMC12449469; doi:10.1038/s41467-025-63832-1)
Supplement: Supplementary file 4 — Source Data [file 41467_2025_63832_MOESM4_ESM.zip › data/fig5/panel_e/auII.dat]

-100.0 0.034549
-99.5 0.034427
-99.0 0.034574
-98.5 0.035345
-98.0 0.035932
-97.5 0.037103
-97.0 0.037975
-96.5 0.038887
-96.0 0.040412
-95.5 0.041585
-95.0 0.042872
-94.5 0.044076
-94.0 0.045078
-93.5 0.046058
-93.0 0.047143
-92.5 0.047994
-92.0 0.049101
-91.5 0.05031
-91.0 0.050904
-90.5 0.051892
-90.0 0.052715
-89.5 0.053802
-89.0 0.054601
-88.5 0.055632
-88.0 0.056337
-87.5 0.057141
-87.0 0.058002
-86.5 0.058821
-86.0 0.058974
-85.5 0.059024
-85.0 0.05912
-84.5 0.059246
-84.0 0.058965
-83.5 0.05842
-83.0 0.058115
-82.5 0.057721
-82.0 0.057195
-81.5 0.056744
-81.0 0.056556
-80.5 0.056302
-80.0 0.056206
-79.5 0.056081
-79.0 0.056238
-78.5 0.056072
-78.0 0.056069
-77.5 0.056465
-77.0 0.056204
-76.5 0.055711
-76.0 0.05571
-75.5 0.054944
-75.0 0.054459
-74.5 0.053834
-74.0 0.052786
-73.5 0.051596
-73.0 0.050276
-72.5 0.049611
-72.0 0.048429
-71.5 0.047394
-71.0 0.045959
-70.5 0.04502
-70.0 0.044086
-69.5 0.043142
-69.0 0.042321
-68.5 0.041583
-68.0 0.040683
-67.5 0.040062
-67.0 0.039559
-66.5 0.03897
-66.0 0.038629
-65.5 0.03862
-65.0 0.038639
-64.5 0.038419
-64.0 0.038771
-63.5 0.039251
-63.0 0.039752
-62.5 0.040716
-62.0 0.041891
-61.5 0.042982
-61.0 0.044429
-60.5 0.045859
-60.0 0.047716
-59.5 0.049535
-59.0 0.051452
-58.5 0.053707
-58.0 0.05604
-57.5 0.058134
-57.0 0.060588
-56.5 0.062873
-56.0 0.065384
-55.5 0.0678
-55.0 0.070234
-54.5 0.072867
-54.0 0.075029
-53.5 0.076856
-53.0 0.078704
-52.5 0.080324
-52.0 0.081725
-51.5 0.082954
-51.0 0.084563
-50.5 0.085304
-50.0 0.086459
-49.5 0.087237
-49.0 0.087583
-48.5 0.087778
-48.0 0.087596
-47.5 0.087622
-47.0 0.0872
-46.5 0.086884
-46.0 0.086707
-45.5 0.086353
-45.0 0.085928
-44.5 0.085246
-44.0 0.08484
-43.5 0.083419
-43.0 0.082614
-42.5 0.081432
-42.0 0.080286
-41.5 0.078666
-41.0 0.076927
-40.5 0.074779
-40.0 0.072281
-39.5 0.070121
-39.0 0.068065
-38.5 0.065541
-38.0 0.062898
-37.5 0.060234
-37.0 0.058133
-36.5 0.0563
-36.0 0.054432
-35.5 0.053359
-35.0 0.051784
-34.5 0.050474
-34.0 0.049238
-33.5 0.048613
-33.0 0.04809
-32.5 0.047883
-32.0 0.047638
-31.5 0.047261
-31.0 0.047183
-30.5 0.047339
-30.0 0.047177
-29.5 0.047116
-29.0 0.047306
-28.5 0.048031
-28.0 0.049028
-27.5 0.049776
-27.0 0.051373
-26.5 0.052808
-26.0 0.055405
-25.5 0.058586
-25.0 0.061969
-24.5 0.065475
-24.0 0.069278
-23.5 0.073261
-23.0 0.077843
-22.5 0.082212
-22.0 0.086452
-21.5 0.090425
-21.0 0.094312
-20.5 0.09823
-20.0 0.102312
-19.5 0.10566
-19.0 0.109033
-18.5 0.112018
-18.0 0.114806
-17.5 0.117318
-17.0 0.119812
-16.5 0.122386
-16.0 0.124615
-15.5 0.12671
-15.0 0.128281
-14.5 0.129674
-14.0 0.130704
-13.5 0.131327
-13.0 0.131726
-12.5 0.131534
-12.0 0.131468
-11.5 0.130551
-11.0 0.129697
-10.5 0.128302
-10.0 0.126759
-9.5 0.12485
-9.0 0.123118
-8.5 0.12133
-8.0 0.119759
-7.5 0.118486
-7.0 0.116906
-6.5 0.11579
-6.0 0.115024
-5.5 0.113988
-5.0 0.113566
-4.5 0.113346
-4.0 0.113315
-3.5 0.113227
-3.0 0.113696
-2.5 0.114012
-2.0 0.114412
-1.5 0.114882
-1.0 0.11488
-0.5 0.115021
0.0 0.115079
0.5 0.115828
1.0 0.115737
1.5 0.116344
2.0 0.117111
2.5 0.117803
3.0 0.118128
3.5 0.118459
4.0 0.119432
4.5 0.120085
5.0 0.120383
5.5 0.120769
6.0 0.120819
6.5 0.120656
7.0 0.120144
7.5 0.119997
8.0 0.119165
8.5 0.118211
9.0 0.118117
9.5 0.116981
10.0 0.116024
10.5 0.114868
11.0 0.114005
11.5 0.113034
12.0 0.112243
12.5 0.111235
13.0 0.110699
13.5 0.109635
14.0 0.109051
14.5 0.108415
15.0 0.108091
15.5 0.107963
16.0 0.108191
16.5 0.108425
17.0 0.108622
17.5 0.109097
18.0 0.109308
18.5 0.110001
19.0 0.111165
19.5 0.111781
20.0 0.112541
20.5 0.113187
21.0 0.114669
21.5 0.115412
22.0 0.116713
22.5 0.118411
23.0 0.120201
23.5 0.121857
24.0 0.123647
24.5 0.125877
25.0 0.128034
25.5 0.130084
26.0 0.131906
26.5 0.134481
27.0 0.136055
27.5 0.137918
28.0 0.139063
28.5 0.140732
29.0 0.142119
29.5 0.143422
30.0 0.14475
30.5 0.145253
31.0 0.146134
31.5 0.146335
32.0 0.146675
32.5 0.146717
33.0 0.146781
33.5 0.146447
34.0 0.145721
34.5 0.145302
35.0 0.144892
35.5 0.144323
36.0 0.143904
36.5 0.143048
37.0 0.142323
37.5 0.141711
38.0 0.140738
38.5 0.140106
39.0 0.139051
39.5 0.137299
40.0 0.136419
40.5 0.135016
41.0 0.133953
41.5 0.132403
42.0 0.130525
42.5 0.12888
43.0 0.127648
43.5 0.126116
44.0 0.124585
44.5 0.122722
45.0 0.121028
45.5 0.119184
46.0 0.117487
46.5 0.115973
47.0 0.114216
47.5 0.112734
48.0 0.110897
48.5 0.109305
49.0 0.107707
49.5 0.106185
50.0 0.104484
50.5 0.103072
51.0 0.101898
51.5 0.100742
52.0 0.0995
52.5 0.098298
53.0 0.096996
53.5 0.096033
54.0 0.095458
54.5 0.094862
55.0 0.094909
55.5 0.095184
56.0 0.095471
56.5 0.096673
57.0 0.097382
57.5 0.098549
58.0 0.100147
58.5 0.10158
59.0 0.103202
59.5 0.104927
60.0 0.107158
60.5 0.109143
61.0 0.110746
61.5 0.112872
62.0 0.114698
62.5 0.11676
63.0 0.118377
63.5 0.120386
64.0 0.122193
64.5 0.123831
65.0 0.125551
65.5 0.126964
66.0 0.12841
66.5 0.129931
67.0 0.130868
67.5 0.132517
68.0 0.134088
68.5 0.135349
69.0 0.136404
69.5 0.137333
70.0 0.138346
70.5 0.139279
71.0 0.139657
71.5 0.139766
72.0 0.140065
72.5 0.140177
73.0 0.139491
73.5 0.138787
74.0 0.137373
74.5 0.136056
75.0 0.134782
75.5 0.133266
76.0 0.131755
76.5 0.129865
77.0 0.128155
77.5 0.126485
78.0 0.12514
78.5 0.123741
79.0 0.122081
79.5 0.12111
80.0 0.119893
80.5 0.118295
81.0 0.117348
81.5 0.116093
82.0 0.115372
82.5 0.113679
83.0 0.112292
83.5 0.111197
84.0 0.110662
84.5 0.110418
85.0 0.110553
85.5 0.110462
86.0 0.110182
86.5 0.110457
87.0 0.110787
87.5 0.111763
88.0 0.11251
88.5 0.113374
89.0 0.114431
89.5 0.115708
90.0 0.117007
90.5 0.118184
91.0 0.119642
91.5 0.120747
92.0 0.122074
92.5 0.123184
93.0 0.123832
93.5 0.124854
94.0 0.126299
94.5 0.1273
95.0 0.127931
95.5 0.128835
96.0 0.12979
96.5 0.131295
97.0 0.133196
97.5 0.134555
98.0 0.136246
98.5 0.137325
99.0 0.139225
99.5 0.140962
100.0 0.142086
100.5 0.142874
101.0 0.144243
101.5 0.14557
102.0 0.146006
102.5 0.146692
103.0 0.147593
103.5 0.148273
104.0 0.148912
104.5 0.149183
105.0 0.149976
105.5 0.150334
106.0 0.150534
106.5 0.15096
107.0 0.151101
107.5 0.151533
108.0 0.151577
108.5 0.151705
109.0 0.151404
109.5 0.151032
110.0 0.150887
110.5 0.150203
111.0 0.149246
111.5 0.148518
112.0 0.147412
112.5 0.145723
113.0 0.144389
113.5 0.142946
114.0 0.141333
114.5 0.139988
115.0 0.138406
115.5 0.136871
116.0 0.13539
116.5 0.134344
117.0 0.133509
117.5 0.132785
118.0 0.131893
118.5 0.131335
119.0 0.130276
119.5 0.129652
120.0 0.129204
120.5 0.129056
121.0 0.128539
121.5 0.127728
122.0 0.127634
122.5 0.127543
123.0 0.127088
123.5 0.12694
124.0 0.127267
124.5 0.127614
125.0 0.127977
125.5 0.128346
126.0 0.129014
126.5 0.12989
127.0 0.131068
127.5 0.131986
128.0 0.133228
128.5 0.134376
129.0 0.135299
129.5 0.135925
130.0 0.136623
130.5 0.136926
131.0 0.137106
131.5 0.13724
132.0 0.136986
132.5 0.136873
133.0 0.13687
133.5 0.136141
134.0 0.136124
134.5 0.13584
135.0 0.135689
135.5 0.13562
136.0 0.135423
136.5 0.13544
137.0 0.135174
137.5 0.134824
138.0 0.134495
138.5 0.134184
139.0 0.133464
139.5 0.132671
140.0 0.131793
140.5 0.130951
141.0 0.130688
141.5 0.129721
142.0 0.129011
142.5 0.128565
143.0 0.128375
143.5 0.127853
144.0 0.128197
144.5 0.128366
145.0 0.128847
145.5 0.13
146.0 0.130753
146.5 0.131366
147.0 0.132381
147.5 0.133325
148.0 0.133934
148.5 0.135015
149.0 0.135481
149.5 0.136172
150.0 0.136903
150.5 0.137434
151.0 0.137648
151.5 0.138509
152.0 0.139598
152.5 0.140434
153.0 0.140715
153.5 0.141565
154.0 0.142398
154.5 0.143134
155.0 0.143634
155.5 0.144363
156.0 0.144876
156.5 0.145075
157.0 0.145809
157.5 0.146203
158.0 0.146635
158.5 0.146279
159.0 0.146086
159.5 0.145618
160.0 0.144816
160.5 0.143853
161.0 0.14318
161.5 0.142569
162.0 0.142108
162.5 0.141301
163.0 0.1406
163.5 0.139679
164.0 0.139084
164.5 0.138448
165.0 0.137491
165.5 0.136467
166.0 0.135875
166.5 0.134393
167.0 0.133362
167.5 0.131761
168.0 0.129924
168.5 0.128565
169.0 0.126737
169.5 0.124949
170.0 0.122772
170.5 0.120903
171.0 0.119221
171.5 0.11764
172.0 0.116287
172.5 0.114867
173.0 0.113685
173.5 0.112103
174.0 0.111044
174.5 0.110133
175.0 0.109503
175.5 0.109028
176.0 0.108944
176.5 0.10854
177.0 0.108259
177.5 0.108219
178.0 0.108043
178.5 0.108148
179.0 0.108483
179.5 0.108616
180.0 0.109094
180.5 0.110141
181.0 0.110728
181.5 0.111721
182.0 0.112329
182.5 0.113831
183.0 0.115156
183.5 0.116665
184.0 0.118152
184.5 0.119339
185.0 0.12024
185.5 0.121621
186.0 0.123081
186.5 0.124172
187.0 0.125361
187.5 0.126075
188.0 0.126972
188.5 0.127324
189.0 0.12761
189.5 0.128093
190.0 0.128307
190.5 0.128501
191.0 0.129017
191.5 0.128989
192.0 0.128946
192.5 0.129194
193.0 0.129465
193.5 0.12973
194.0 0.12959
194.5 0.129765
195.0 0.129409
195.5 0.129263
196.0 0.129018
196.5 0.128412
197.0 0.127728
197.5 0.127058
198.0 0.126691
198.5 0.126189
199.0 0.125479
199.5 0.124523
200.0 0.124135
200.5 0.123942
201.0 0.122984
201.5 0.122492
202.0 0.121955
202.5 0.121459
203.0 0.120937
203.5 0.120049
204.0 0.119339
204.5 0.118373
205.0 0.117446
205.5 0.115946
206.0 0.114696
206.5 0.112989
207.0 0.111294
207.5 0.109471
208.0 0.107623
208.5 0.106087
209.0 0.104531
209.5 0.103725
210.0 0.102806
210.5 0.101905
211.0 0.101037
211.5 0.100755
212.0 0.100829
212.5 0.10062
213.0 0.100587
213.5 0.100811
214.0 0.10086
214.5 0.101067
215.0 0.101226
215.5 0.101598
216.0 0.10149
216.5 0.101599
217.0 0.101872
217.5 0.10225
218.0 0.102798
218.5 0.103318
219.0 0.103893
219.5 0.104878
220.0 0.105993
220.5 0.107048
221.0 0.10865
221.5 0.109728
222.0 0.111176
222.5 0.112604
223.0 0.114016
223.5 0.115032
224.0 0.116075
224.5 0.116858
225.0 0.117472
225.5 0.117595
226.0 0.11809
226.5 0.118308
227.0 0.118703
227.5 0.119196
228.0 0.11935
228.5 0.120137
229.0 0.120825
229.5 0.12137
230.0 0.122221
230.5 0.122809
231.0 0.123301
231.5 0.123536
232.0 0.123644
232.5 0.123365
233.0 0.123641
233.5 0.123336
234.0 0.123342
234.5 0.122808
235.0 0.122003
235.5 0.121422
236.0 0.119823
236.5 0.118809
237.0 0.117918
237.5 0.117266
238.0 0.116543
238.5 0.116067
239.0 0.115596
239.5 0.115203
240.0 0.115154
240.5 0.114981
241.0 0.114839
241.5 0.114875
242.0 0.115276
242.5 0.115303
243.0 0.116029
243.5 0.115758
244.0 0.115489
244.5 0.115187
245.0 0.114861
245.5 0.114181
246.0 0.11412
246.5 0.113448
247.0 0.11286
247.5 0.111945
248.0 0.112004
248.5 0.111734
249.0 0.110799
249.5 0.110483
250.0 0.110155
250.5 0.1096
251.0 0.108686
251.5 0.107599
252.0 0.106835
252.5 0.105979
253.0 0.105095
253.5 0.104409
254.0 0.103545
254.5 0.102512
255.0 0.101668
255.5 0.101467
256.0 0.101513
256.5 0.101486
257.0 0.101798
257.5 0.102124
258.0 0.103015
258.5 0.103953
259.0 0.104459
259.5 0.105227
260.0 0.106345
260.5 0.107397
261.0 0.108394
261.5 0.108946
262.0 0.10958
262.5 0.109837
263.0 0.110477
263.5 0.111472
264.0 0.111864
264.5 0.112508
265.0 0.112785
265.5 0.113336
266.0 0.114406
266.5 0.115238
267.0 0.116249
267.5 0.117096
268.0 0.118296
268.5 0.119045
269.0 0.119893
269.5 0.120501
270.0 0.120772
270.5 0.121089
271.0 0.121823
271.5 0.122106
272.0 0.122488
272.5 0.122994
273.0 0.12309
273.5 0.123825
274.0 0.124142
274.5 0.124461
275.0 0.125413
275.5 0.1262
276.0 0.127197
276.5 0.127899
277.0 0.129082
277.5 0.130182
278.0 0.131356
278.5 0.131977
279.0 0.132977
279.5 0.133628
280.0 0.134469
280.5 0.135151
281.0 0.136064
281.5 0.136321
282.0 0.136576
282.5 0.137111
283.0 0.137623
283.5 0.138146
284.0 0.138613
284.5 0.138729
285.0 0.139148
285.5 0.139192
286.0 0.139035
286.5 0.139111
287.0 0.139126
287.5 0.13869
288.0 0.138067
288.5 0.137951
289.0 0.13718
289.5 0.13558
290.0 0.134258
290.5 0.132905
291.0 0.131165
291.5 0.129345
292.0 0.127668
292.5 0.125728
293.0 0.123881
293.5 0.122162
294.0 0.120406
294.5 0.119222
295.0 0.118145
295.5 0.117106
296.0 0.116642
296.5 0.116152
297.0 0.116173
297.5 0.11575
298.0 0.115783
298.5 0.115485
299.0 0.115383
299.5 0.115256
300.0 0.115405
