# Supplementary material for: Distinct solvation patterns of OH− versus H3O+ charge defects at electrified gold/water interfaces govern their properties
Source: Nat Commun. 2025 Sep 19;16:8325. doi: 10.1038/s41467-025-63832-1 (PMC12449469; doi:10.1038/s41467-025-63832-1)
Supplement: Supplementary file 4 — Source Data [file 41467_2025_63832_MOESM4_ESM.zip › data/fig5/panel_f/dist_oI-auI.dat]

-100.0 2.174172493559176
-99.5 2.174141860144301
-99.0 2.1740187295402347
-98.5 2.1738548547872156
-98.0 2.1737166169813382
-97.5 2.173648352159313
-97.0 2.1736643869692043
-96.5 2.17380513819113
-96.0 2.174073377431822
-95.5 2.1744905461126276
-95.0 2.1750138665177516
-94.5 2.175659465583411
-94.0 2.1763827410372594
-93.5 2.177154670642139
-93.0 2.1779697477133335
-92.5 2.178755381018515
-92.0 2.179482063956839
-91.5 2.1801185045933917
-91.0 2.1806402156273044
-90.5 2.1810807595504618
-90.0 2.1814402666031376
-89.5 2.1817576546365975
-89.0 2.1820653179046823
-88.5 2.1823822863676443
-88.0 2.182713280529521
-87.5 2.1830845434719173
-87.0 2.1834946281411947
-86.5 2.183934944865444
-86.0 2.1844185169997905
-85.5 2.1849128101481066
-85.0 2.185433014150143
-84.5 2.1859712898721297
-84.0 2.1865179587972867
-83.5 2.187041079760784
-83.0 2.1875586866003225
-82.5 2.188053986959483
-82.0 2.188517217525155
-81.5 2.188953813992436
-81.0 2.189364263571889
-80.5 2.189751208791319
-80.0 2.1901199780504146
-79.5 2.190485675221286
-79.0 2.1908505160546308
-78.5 2.1912135567446804
-78.0 2.191609465368752
-77.5 2.1920191125007387
-77.0 2.192458148212625
-76.5 2.1929353892162964
-76.0 2.1934514390083297
-75.5 2.1940112288696585
-75.0 2.1945912062048545
-74.5 2.1951973987476543
-74.0 2.195818866719455
-73.5 2.196421843128141
-73.0 2.1969820595705247
-72.5 2.1974814933013356
-72.0 2.197887791722523
-71.5 2.198227923278063
-71.0 2.1985160232136023
-70.5 2.1987817867149806
-70.0 2.1990831742966446
-69.5 2.1994511191030246
-69.0 2.1999076647839573
-68.5 2.2005237475813098
-68.0 2.2012648590482358
-67.5 2.202173494377522
-67.0 2.203253382910478
-66.5 2.2045063985536713
-66.0 2.205893644465448
-65.5 2.207426648612827
-65.0 2.209055526946737
-64.5 2.2107228768759963
-64.0 2.2123786819000393
-63.5 2.2139456080113074
-63.0 2.215365693292161
-62.5 2.216601667347609
-62.0 2.2176512580503673
-61.5 2.2185572438717966
-61.0 2.219362582689406
-60.5 2.220147730042791
-60.0 2.220943217661136
-59.5 2.2218067424756387
-59.0 2.2227638835795367
-58.5 2.223820655499698
-58.0 2.2249825514239303
-57.5 2.226258054477647
-57.0 2.2276347520280275
-56.5 2.229083512342536
-56.0 2.230568341677922
-55.5 2.2320424452774206
-55.0 2.2335025060395157
-54.5 2.234860102364106
-54.0 2.236080093925728
-53.5 2.2371266724526038
-53.0 2.237983453270895
-52.5 2.238645242142235
-52.0 2.2391577408835683
-51.5 2.2395520265476248
-51.0 2.239840522840119
-50.5 2.2400730939117905
-50.0 2.2402576441420345
-49.5 2.24041735515808
-49.0 2.240526354775474
-48.5 2.2406334330137243
-48.0 2.2406828348851993
-47.5 2.2407177677475634
-47.0 2.2407222486814065
-46.5 2.2406735491714764
-46.0 2.2406046203030057
-45.5 2.240449584140654
-45.0 2.240228053625953
-44.5 2.2399091434384517
-44.0 2.239483059146071
-43.5 2.238935846056765
-43.0 2.238297465216815
-42.5 2.237554312811717
-42.0 2.236728087726454
-41.5 2.235860705374498
-41.0 2.2349424994273552
-40.5 2.2340224252780643
-40.0 2.2330839300299443
-39.5 2.232158505891632
-39.0 2.2312432167964724
-38.5 2.2303401258583975
-38.0 2.229453084186155
-37.5 2.228579460145647
-37.0 2.227710198821743
-36.5 2.2268395055295485
-36.0 2.225942115105602
-35.5 2.2249838103496935
-35.0 2.223939814539288
-34.5 2.2227671830947706
-34.0 2.2214607266962583
-33.5 2.2200333318479295
-33.0 2.2184922464380907
-32.5 2.2168973778106777
-32.0 2.2152985311250015
-31.5 2.2137376264341135
-31.0 2.2122536906179016
-30.5 2.210879795961336
-30.0 2.2096262068517145
-29.5 2.2085178111373156
-29.0 2.207561611227618
-28.5 2.206733193201884
-28.0 2.206040572327484
-27.5 2.2054493284423886
-27.0 2.204928123279095
-26.5 2.204435869623943
-26.0 2.2039124538507577
-25.5 2.203318508381916
-25.0 2.2025810724116437
-24.5 2.2017288129276746
-24.0 2.20079431847932
-23.5 2.199830632791684
-23.0 2.198910133189608
-22.5 2.1981130667343955
-22.0 2.1974932113717145
-21.5 2.1971022816821715
-21.0 2.1969581064473016
-20.5 2.1970783069716977
-20.0 2.1974742728486882
-19.5 2.1981648811429397
-19.0 2.199134986227177
-18.5 2.2003367265662805
-18.0 2.2017705491940895
-17.5 2.2033945969190545
-17.0 2.2051533948278736
-16.5 2.2070245244206945
-16.0 2.2089357879873184
-15.5 2.2108758351906745
-15.0 2.2128312914297483
-14.5 2.21480601938132
-14.0 2.216823180607808
-13.5 2.2189131368930757
-13.0 2.221051934643873
-12.5 2.223268894428564
-12.0 2.2255384947581365
-11.5 2.2278711882315214
-11.0 2.230240631878012
-10.5 2.232635265604708
-10.0 2.2350484523071708
-9.5 2.2374309714679694
-9.0 2.2397973818907637
-8.5 2.2421308816426606
-8.0 2.244401029345848
-7.5 2.2465956705705845
-7.0 2.248713022119622
-6.5 2.2507244364725794
-6.0 2.2526149082076308
-5.5 2.2544191130940545
-5.0 2.2560997465450088
-4.5 2.2576711948156225
-4.0 2.2591757732396096
-3.5 2.2606011739653753
-3.0 2.2619840856796043
-2.5 2.2633085271562856
-2.0 2.264624184766947
-1.5 2.2659214618546923
-1.0 2.2672132334249464
-0.5 2.2684983113972716
0.0 2.2698130778153756
0.5 2.2698130778153756
1.0 2.2724817945016627
1.5 2.2738269264485615
2.0 2.2751686015984833
2.5 2.276478325672869
3.0 2.2777314089622864
3.5 2.278902154913481
4.0 2.280007265277094
4.5 2.281039817958076
5.0 2.2820637019175987
5.5 2.283120204325675
6.0 2.2842585649917555
6.5 2.2855081914687383
7.0 2.286938688832776
7.5 2.2885607426258936
8.0 2.2903949007685167
8.5 2.2924447946979956
9.0 2.2947271771312385
9.5 2.2972319838697697
10.0 2.29994169510581
10.5 2.3028189557670555
11.0 2.3058325501711394
11.5 2.30891922910182
12.0 2.3120047160623316
12.5 2.3150535334712448
13.0 2.3180426736150515
13.5 2.3209570728606175
14.0 2.323854104866327
14.5 2.3267880309193516
15.0 2.3298107506167187
15.5 2.332967097373299
16.0 2.3362958304793215
16.5 2.3398160936244623
17.0 2.343522919836875
17.5 2.3474073562086226
18.0 2.351465498641259
18.5 2.3556863713018927
19.0 2.3600110651964648
19.5 2.3644337396367288
20.0 2.3688971309311175
20.5 2.373367563791694
21.0 2.377774138862271
21.5 2.3820904654905335
22.0 2.3863052574744814
22.5 2.3903956405602713
23.0 2.3943940567931867
23.5 2.3983268636558313
24.0 2.402213761811551
24.5 2.406096051484277
25.0 2.4099819622690033
25.5 2.413860364408839
26.0 2.417749597650021
26.5 2.421638569215544
27.0 2.4255247648524247
27.5 2.4294114296360028
28.0 2.4332459909529454
28.5 2.4370683193314076
29.0 2.440838733792654
29.5 2.444559224521649
30.0 2.4482243190681854
30.5 2.4518176315222986
31.0 2.455363950879533
31.5 2.458849892983809
32.0 2.4622828495946383
32.5 2.4656762573191346
33.0 2.469019927278793
33.5 2.4723065904327695
34.0 2.4755473066573
34.5 2.4787384053892705
35.0 2.481869102156268
35.5 2.4849334414037862
36.0 2.4879461731091665
36.5 2.4908996481562125
37.0 2.4938169746693117
37.5 2.4966939615918844
38.0 2.499537577746808
38.5 2.502368078208485
39.0 2.5051895618332383
39.5 2.508034237986674
40.0 2.510882612727491
40.5 2.5137885566704363
41.0 2.516705441488299
41.5 2.5196610356222777
42.0 2.522649563365562
42.5 2.5256465234573025
43.0 2.5286476551941584
43.5 2.531655716652924
44.0 2.5346400703053633
44.5 2.5376173713115087
45.0 2.5405528174066108
45.5 2.543458986522919
46.0 2.546343749301553
46.5 2.549182078381093
47.0 2.5519750309424256
47.5 2.5547276654486004
48.0 2.557456448276029
48.5 2.560138486398858
49.0 2.562753117708819
49.5 2.565310199356256
50.0 2.5677720416010104
50.5 2.5701367176297913
51.0 2.5724045645788896
51.5 2.574567253331335
52.0 2.576624830042079
52.5 2.578613749977682
53.0 2.58053825617438
53.5 2.5824138963631675
54.0 2.5842359407548896
54.5 2.58604292982538
55.0 2.5878277876189837
55.5 2.5895809166833494
56.0 2.5913127442893393
56.5 2.5930000473486507
57.0 2.594644567796042
57.5 2.59619834375392
58.0 2.597663318948042
58.5 2.598995211221752
59.0 2.6001950538580623
59.5 2.601238856299064
60.0 2.602123660709484
60.5 2.6028903289303127
61.0 2.603557227646548
61.5 2.604152571755272
62.0 2.6047187483343275
62.5 2.605278319193871
63.0 2.6058344225846524
63.5 2.6064333329376055
64.0 2.607039668063508
64.5 2.607692646448342
65.0 2.6083627591199265
65.5 2.609055641738964
66.0 2.6097532210548198
66.5 2.6104331983389626
67.0 2.6110893655510434
67.5 2.6116809535162435
68.0 2.6122006025543665
68.5 2.6126141385673547
69.0 2.612954627510555
69.5 2.6131901282631786
70.0 2.61336866990158
70.5 2.613479680991612
71.0 2.6135404711325174
71.5 2.613542066791199
72.0 2.613493805477351
72.5 2.61339274900796
73.0 2.6132256051188225
73.5 2.61301646434783
74.0 2.6127269062877865
74.5 2.6123657269765577
75.0 2.6119285627644846
75.5 2.611399039717771
76.0 2.6107897675426504
76.5 2.610111091347763
77.0 2.609327625675582
77.5 2.6084871330739987
78.0 2.607572103510361
78.5 2.6065932444090927
79.0 2.6055649862583192
79.5 2.604491117276338
80.0 2.6033858546205226
80.5 2.602248071025126
81.0 2.6010518607642545
81.5 2.599840339562882
82.0 2.5985845976075255
82.5 2.5973064525347875
83.0 2.5959908285839464
83.5 2.594647079813701
84.0 2.593263787823921
84.5 2.5918665098627263
85.0 2.5904374821400813
85.5 2.5889655890686876
86.0 2.5874700075997663
86.5 2.585948726052144
87.0 2.5843886330512955
87.5 2.5827700315893773
88.0 2.5811027655547165
88.5 2.579380168431854
89.0 2.577590532807238
89.5 2.575717936319098
90.0 2.573776956533899
90.5 2.571769598873899
91.0 2.5696841504639845
91.5 2.5675472858685278
92.0 2.565343879206725
92.5 2.5631118806953763
93.0 2.5608246019251544
93.5 2.5585209959289763
94.0 2.5561785956221237
94.5 2.553808168111363
95.0 2.5513901730790507
95.5 2.5489310768459528
96.0 2.546429092069619
96.5 2.5438425425417788
97.0 2.541209915137348
97.5 2.538531564816007
98.0 2.5358226708232894
98.5 2.5330814550985257
99.0 2.5303546658628573
99.5 2.5276250328009153
100.0 2.524932216895067
100.5 2.5222632796667006
101.0 2.5196471322931386
101.5 2.517089726800507
102.0 2.5146025587829444
102.5 2.5122052586010115
103.0 2.50989110718831
103.5 2.5076514353040573
104.0 2.5054939794257063
104.5 2.503361976979507
105.0 2.501252856265826
105.5 2.4991390954499346
106.0 2.497006534528829
106.5 2.494869092789274
107.0 2.4927488088041265
107.5 2.4906736936697076
108.0 2.48866122454642
108.5 2.486739331081452
109.0 2.4849032996748166
109.5 2.4831801140614425
110.0 2.481531209517654
110.5 2.479970615464805
111.0 2.47847325376592
111.5 2.477034952120229
112.0 2.475629044854533
112.5 2.4742440112419297
113.0 2.4728333020010633
113.5 2.471372666342535
114.0 2.469802424892133
114.5 2.4680876922396684
115.0 2.4661972810996
115.5 2.4641196506159213
116.0 2.4618757951833277
116.5 2.4595405865039246
117.0 2.457119950961613
117.5 2.454717464860064
118.0 2.4523414637279113
118.5 2.4500596863942237
119.0 2.447872501385595
119.5 2.4458137629075605
120.0 2.4438840168043026
120.5 2.4420680689145366
121.0 2.440384890087255
121.5 2.4388160506913548
122.0 2.437363580634138
122.5 2.435992145894973
123.0 2.4346934006679453
123.5 2.4334296882438613
124.0 2.4321559771599817
124.5 2.4308486335521136
125.0 2.4295041566961317
125.5 2.4281278691998884
126.0 2.42675622987389
126.5 2.4254432814030356
127.0 2.4242267758744367
127.5 2.4231467210502764
128.0 2.422231397526557
128.5 2.4215013832538688
129.0 2.4209373896310225
129.5 2.4205516838597747
130.0 2.420299199949124
130.5 2.4201820258269438
131.0 2.420159203433935
131.5 2.420199044921719
132.0 2.4202628142089004
132.5 2.4203196506941564
133.0 2.4203427832898927
133.5 2.4202747884061995
134.0 2.420100536468715
134.5 2.4198040091996944
135.0 2.4194085475142293
135.5 2.418929916753526
136.0 2.418417685312482
136.5 2.4179167078996984
137.0 2.4174298235402834
137.5 2.4170153383552604
138.0 2.4166781868903318
138.5 2.4164348470537185
139.0 2.416285957276264
139.5 2.416248153959335
140.0 2.4163113310812827
140.5 2.4164645675435708
141.0 2.416718106270983
141.5 2.417021862623503
142.0 2.41737565669756
142.5 2.4177440656802496
143.0 2.418082878237168
143.5 2.418388096278058
144.0 2.4186500716356605
144.5 2.4188932504553637
145.0 2.4191522590954966
145.5 2.4194698112494075
146.0 2.419892551354029
146.5 2.4204564935456507
147.0 2.4211761675445373
147.5 2.42207014494789
148.0 2.4231566262376116
148.5 2.424419889566789
149.0 2.4258397372439076
149.5 2.4274189172466127
150.0 2.4291306297096606
150.5 2.4309276807015814
151.0 2.4327782406722456
151.5 2.434650077080511
152.0 2.4364626450851015
152.5 2.4382104577847805
153.0 2.4398363593083974
153.5 2.441332361079387
154.0 2.4427151233476563
154.5 2.444021972402703
155.0 2.4452734586900577
155.5 2.446466013802176
156.0 2.447662859560424
156.5 2.448857794708918
157.0 2.4500595430386234
157.5 2.4512955108642673
158.0 2.4525438548195395
158.5 2.4538016958850855
159.0 2.4551026485178986
159.5 2.4564069618410826
160.0 2.457715945453961
160.5 2.4590279123386103
161.0 2.4603070493248067
161.5 2.4615577750645343
162.0 2.462758066965246
162.5 2.463898588718454
163.0 2.4650204564853313
163.5 2.4660953353975503
164.0 2.467170099651051
164.5 2.4682457049426003
165.0 2.469354467390279
165.5 2.470460708866823
166.0 2.4715841099044984
166.5 2.472708304258309
167.0 2.4738148998562965
167.5 2.474916539741812
168.0 2.4759675565577046
168.5 2.476970205426663
169.0 2.4779334860195625
169.5 2.4788106407292054
170.0 2.4796027655711312
170.5 2.48030265977155
171.0 2.480898378926384
171.5 2.481377939058318
172.0 2.4817315394541697
172.5 2.481949409547719
173.0 2.4820542986549423
173.5 2.4820530681183564
174.0 2.4819456409969867
174.5 2.481746051488814
175.0 2.481446114112889
175.5 2.481070335229095
176.0 2.480597820151941
176.5 2.4800522965607263
177.0 2.4794285489203722
177.5 2.4787291328690735
178.0 2.477927732963247
178.5 2.4770391373631298
179.0 2.4760567128786906
179.5 2.4749479138682884
180.0 2.4736914483996855
180.5 2.472288729288844
181.0 2.4707058536502
181.5 2.4689326349867295
182.0 2.4670094837073266
182.5 2.4649487367521465
183.0 2.4628142035831706
183.5 2.460627481726351
184.0 2.4584170762272173
184.5 2.4562166693561847
185.0 2.4540535612422234
185.5 2.4519493585103196
186.0 2.4498943461295974
186.5 2.4479114305565837
187.0 2.44599981322928
187.5 2.4441458298012817
188.0 2.442345540555666
188.5 2.4405567182000403
189.0 2.4387475128084164
189.5 2.4368738846178393
190.0 2.434892795909357
190.5 2.4327982572964184
191.0 2.4305878878305744
191.5 2.428283533658332
192.0 2.4259390067813427
192.5 2.4235871497401313
193.0 2.421284247018327
193.5 2.4190697100655574
194.0 2.416943995262457
194.5 2.4149223575132712
195.0 2.413033995901842
195.5 2.411268386080152
196.0 2.409634582053147
196.5 2.40809857629402
197.0 2.4066639095508497
197.5 2.405289205596123
198.0 2.4039487059824842
198.5 2.402601144403821
199.0 2.4011910023822387
199.5 2.3996922481663874
200.0 2.3980963139335345
200.5 2.396417904868476
201.0 2.3947203027473902
201.5 2.393046242269687
202.0 2.391452457114105
202.5 2.3899719024362267
203.0 2.3886383226975405
203.5 2.38745036829068
204.0 2.3864427402435977
204.5 2.3856077320246762
205.0 2.3849306346890273
205.5 2.384429726451036
206.0 2.3840797186774276
206.5 2.383883376417386
207.0 2.3838123809786107
207.5 2.383863211567717
208.0 2.3839746113120075
208.5 2.3841228218326314
209.0 2.384301339980325
209.5 2.3844695509807066
210.0 2.3846520645527893
210.5 2.3848598246105643
211.0 2.3851116536586656
211.5 2.3854074965750978
212.0 2.3857718422314296
212.5 2.386202867695112
213.0 2.386689000445794
213.5 2.387241611392257
214.0 2.387865582122248
214.5 2.388537427273633
215.0 2.3892520633293852
215.5 2.3899960930356245
216.0 2.390780150223262
216.5 2.3915815307109747
217.0 2.3923802097697457
217.5 2.393163178898101
218.0 2.3939019546208913
218.5 2.3945681926728
219.0 2.395185737319705
219.5 2.3957214363087154
220.0 2.3961825703144273
220.5 2.3966253289486956
221.0 2.3970408785253143
221.5 2.3974687683373297
222.0 2.3979503848603323
222.5 2.398500565699613
223.0 2.3991414577087067
223.5 2.399874246302165
224.0 2.4007252548338083
224.5 2.4016838021473985
225.0 2.4027664964859112
225.5 2.403986104835121
226.0 2.4053185446628564
226.5 2.4067633166006592
227.0 2.408276025597709
227.5 2.409833957655678
228.0 2.4113939727997438
228.5 2.4129263561013103
229.0 2.4144153678195015
229.5 2.4158334256666785
230.0 2.4172225316998897
230.5 2.4186112150366177
231.0 2.420031801593526
231.5 2.4214924418849297
232.0 2.422995935630947
232.5 2.424567648548493
233.0 2.4261804375591605
233.5 2.4278188551160174
234.0 2.429463013583721
234.5 2.431117551052417
235.0 2.432767419829337
235.5 2.4344011892647064
236.0 2.436013257887019
236.5 2.4375680374578503
237.0 2.4390113516924194
237.5 2.4403008647636257
238.0 2.441360762675154
238.5 2.4421956199200014
239.0 2.44280025159787
239.5 2.4432422165168877
240.0 2.4435823378011565
240.5 2.4439263819463815
241.0 2.444330045618032
241.5 2.444856120288924
242.0 2.4455573209032333
242.5 2.446446814967557
243.0 2.4475262947168015
243.5 2.4488317527711345
244.0 2.4503307411326043
244.5 2.4520088618213087
245.0 2.453865464347653
245.5 2.4558065953387187
246.0 2.457806685935149
246.5 2.459772222358369
247.0 2.461631383405126
247.5 2.4633198876015183
248.0 2.464804271518357
248.5 2.466113614311786
249.0 2.4672397022860073
249.5 2.4682632585175353
250.0 2.4691978127293615
250.5 2.4701189201173106
251.0 2.4710432903740234
251.5 2.4720114516334246
252.0 2.473029852744668
252.5 2.4740986787683727
253.0 2.4752164117837663
253.5 2.476406647390247
254.0 2.4776046058652934
254.5 2.478832150837716
255.0 2.480044953064852
255.5 2.481227656471172
256.0 2.482354817162825
256.5 2.483389130608912
257.0 2.484340728756546
257.5 2.4852165319516337
258.0 2.486009894498937
258.5 2.486737015878949
259.0 2.487422067330085
259.5 2.4880590422641404
260.0 2.4886461191434917
260.5 2.4892050486770936
261.0 2.4896992410989216
261.5 2.4901382922993394
262.0 2.490541357889221
262.5 2.4908412165007117
263.0 2.4910746672391038
263.5 2.4912315764402977
264.0 2.491298935099657
264.5 2.4912913333645625
265.0 2.491221274927494
265.5 2.491101929264098
266.0 2.4909564427656017
266.5 2.4907942504167018
267.0 2.490598037972285
267.5 2.490387317350625
268.0 2.4901663769566964
268.5 2.4899174446468475
269.0 2.4896493175938073
269.5 2.489350773675944
270.0 2.4890263729710114
270.5 2.4886872903990835
271.0 2.4883178214008246
271.5 2.4879285702603733
272.0 2.487510205500735
272.5 2.4870733726603467
273.0 2.4866021611864753
273.5 2.486110163707775
274.0 2.4855537623811097
274.5 2.4849171090823985
275.0 2.4841440685361262
275.5 2.483237667701465
276.0 2.4821196837106467
276.5 2.480767912830938
277.0 2.4792090508189726
277.5 2.4774459233795256
278.0 2.4755437129359525
278.5 2.473585243891242
279.0 2.471605046352521
279.5 2.469686183302233
280.0 2.4678631841789667
280.5 2.4661855580545584
281.0 2.4647017048410538
281.5 2.4634252893535535
282.0 2.462380973933133
282.5 2.461553987849453
283.0 2.4609711739568305
283.5 2.4605832080213426
284.0 2.4603585096417215
284.5 2.460205399545389
285.0 2.4600475854183332
285.5 2.459765625053481
286.0 2.459258503206837
286.5 2.458501365272628
287.0 2.4574788631405933
287.5 2.4563085081723597
288.0 2.4550534422468657
288.5 2.45386001817347
289.0 2.452769951894338
289.5 2.451871610866054
290.0 2.4512005946191193
290.5 2.4507997474600662
291.0 2.450642401740636
291.5 2.450744960101682
292.0 2.4510860056071513
292.5 2.4516520653883647
293.0 2.4523693293950983
293.5 2.4532158879508748
294.0 2.4541066342070437
294.5 2.4549435976155056
295.0 2.4556660075500987
295.5 2.456183921016826
296.0 2.4564266964849057
296.5 2.4563994336207364
297.0 2.456114465425601
297.5 2.4556163043842516
298.0 2.454969927745738
298.5 2.4542262482074446
299.0 2.453426260000107
299.5 2.4526014269139833
300.0 2.451793799032158
