# Supplementary material for: Distinct solvation patterns of OH− versus H3O+ charge defects at electrified gold/water interfaces govern their properties
Source: Nat Commun. 2025 Sep 19;16:8325. doi: 10.1038/s41467-025-63832-1 (PMC12449469; doi:10.1038/s41467-025-63832-1)
Supplement: Supplementary file 4 — Source Data [file 41467_2025_63832_MOESM4_ESM.zip › data/fig5/panel_f/dist_oII-auII.dat]

-100.0 2.8275527990547875
-99.5 2.8284073318609537
-99.0 2.829190459649548
-98.5 2.829896031134298
-98.0 2.8305213102440714
-97.5 2.8310440591317696
-97.0 2.8314748041253934
-96.5 2.8317907028744878
-96.0 2.831985294692726
-95.5 2.8320629666129933
-95.0 2.8320308446121434
-94.5 2.8318902987910493
-94.0 2.831629851369662
-93.5 2.831284771892581
-93.0 2.8308467561031083
-92.5 2.8303402423226776
-92.0 2.8297683484139515
-91.5 2.8291380381698383
-91.0 2.8284826639674843
-90.5 2.827792776401147
-90.0 2.827062550006505
-89.5 2.8263221479937584
-89.0 2.8255502634039567
-88.5 2.8247777101654687
-88.0 2.823991445420695
-87.5 2.8231853580623176
-87.0 2.8223815505592516
-86.5 2.821584851673562
-86.0 2.8207820170714335
-85.5 2.8199978458494885
-85.0 2.819220523523746
-84.5 2.818469777000414
-84.0 2.8177098343403397
-83.5 2.8169907791902884
-83.0 2.8162767385751954
-82.5 2.8155883448138583
-82.0 2.8149067638452667
-81.5 2.8142621493424724
-81.0 2.8136125597793953
-80.5 2.8129784462195824
-80.0 2.8123547220208627
-79.5 2.8117504500455865
-79.0 2.811138643479856
-78.5 2.8105191481849148
-78.0 2.8098841424142944
-77.5 2.8092286731201437
-77.0 2.808535350755
-76.5 2.8078025521916916
-76.0 2.80701290762616
-75.5 2.806163259268747
-75.0 2.8052347951759145
-74.5 2.804237370455532
-74.0 2.8031699782127104
-73.5 2.8020199974734914
-73.0 2.8008062124064503
-72.5 2.7995151530299154
-72.0 2.7981690233763317
-71.5 2.796776496115074
-71.0 2.7953204697903207
-70.5 2.7938113472631283
-70.0 2.792252822369967
-69.5 2.7906443309056934
-69.0 2.7889641280916058
-68.5 2.7871969736873634
-68.0 2.785351043885149
-67.5 2.783401788095151
-67.0 2.7813276289549886
-66.5 2.7791411750512847
-66.0 2.7768297469146637
-65.5 2.774361704086434
-65.0 2.771764379106059
-64.5 2.7690258955179643
-64.0 2.7661506675664085
-63.5 2.7631429086976316
-63.0 2.76003018697483
-62.5 2.756802833671737
-62.0 2.753479592713441
-61.5 2.75007327065204
-61.0 2.7466040323124434
-60.5 2.7430492452051767
-60.0 2.7394449979928903
-59.5 2.735760653815156
-59.0 2.7320069203230863
-58.5 2.728177666557242
-58.0 2.7242708088381358
-57.5 2.720263029269114
-57.0 2.7161569382089037
-56.5 2.711963506250862
-56.0 2.7076690284910745
-55.5 2.7032905251531822
-55.0 2.698832438596691
-54.5 2.694322532177775
-54.0 2.689766963592962
-53.5 2.6851804475688033
-53.0 2.6805835456829414
-52.5 2.675988269137164
-52.0 2.671416883404572
-51.5 2.6668569588468447
-51.0 2.662338946370279
-50.5 2.6578454182637232
-50.0 2.653407647671528
-49.5 2.648982374610861
-49.0 2.644603571500497
-48.5 2.6402644951178487
-48.0 2.6359657570047443
-47.5 2.6317268116337718
-47.0 2.6275418563539015
-46.5 2.6234343138788523
-46.0 2.6194002058848276
-45.5 2.615443786330872
-45.0 2.6115835729382724
-44.5 2.6078166625041814
-44.0 2.6041419068697267
-43.5 2.6005446260895857
-43.0 2.5970285960955217
-42.5 2.5935855095469105
-42.0 2.590192026325418
-41.5 2.58684610539192
-41.0 2.5835494178907736
-40.5 2.58026577985043
-40.0 2.57700450209686
-39.5 2.5737256499608394
-39.0 2.570459607525332
-38.5 2.567174881185295
-38.0 2.5638838922234317
-37.5 2.5605677508040885
-37.0 2.5572089898984696
-36.5 2.553824891946099
-36.0 2.5504001589148038
-35.5 2.546909399268397
-35.0 2.5433399502784444
-34.5 2.5397065665787637
-34.0 2.535961901647219
-33.5 2.532119040243004
-33.0 2.5281471771122535
-32.5 2.524045261619461
-32.0 2.5198341206577295
-31.5 2.515461938120109
-31.0 2.510979241091462
-30.5 2.5063571497832107
-30.0 2.5016240130794007
-29.5 2.4967987029112164
-29.0 2.4918908179311168
-28.5 2.4869080051688393
-28.0 2.4818755789306315
-27.5 2.4767953470182973
-27.0 2.4716777091456716
-26.5 2.4665295020431017
-26.0 2.461354897752676
-25.5 2.4561459157720353
-25.0 2.4509052878272017
-24.5 2.445649797727337
-24.0 2.440353580351699
-23.5 2.435032400513416
-23.0 2.429692415633972
-22.5 2.424347279357913
-22.0 2.4189874612639675
-21.5 2.413628973351898
-21.0 2.4082872480638735
-20.5 2.402966352307731
-20.0 2.397681386178047
-19.5 2.3924470557115036
-19.0 2.387262049843247
-18.5 2.382128541593912
-18.0 2.377083121781891
-17.5 2.3721136863924244
-17.0 2.3672315539503033
-16.5 2.362450077715342
-16.0 2.357790017192186
-15.5 2.3532466314626506
-15.0 2.3488267434059593
-14.5 2.344549427895947
-14.0 2.3404254212497304
-13.5 2.3364585693003748
-13.0 2.3326390748298036
-12.5 2.3289841218408713
-12.0 2.3254666826624932
-11.5 2.322091421537589
-11.0 2.3188425562272372
-10.5 2.3157055586155657
-10.0 2.312678485638599
-9.5 2.3097320234920216
-9.0 2.3068623946460454
-8.5 2.304075248031908
-8.0 2.3013460610186387
-7.5 2.2987001972887477
-7.0 2.2961199530998324
-6.5 2.2935992867042403
-6.0 2.291158640010529
-5.5 2.288783566620847
-5.0 2.2864789721260736
-4.5 2.284236610118125
-4.0 2.2820592487048055
-3.5 2.279930274595083
-3.0 2.2778680537358866
-2.5 2.27583317303607
-2.0 2.2738548734391464
-1.5 2.2719235633572388
-1.0 2.2700254339230104
-0.5 2.2681647918723327
0.0 2.2663559395670987
0.5 2.264582991964352
1.0 2.2628610732710195
1.5 2.261193185015185
2.0 2.259573539848257
2.5 2.2580221549687463
3.0 2.256513303623853
3.5 2.25505113576015
4.0 2.2536389112702744
4.5 2.2522719383459746
5.0 2.250944745670581
5.5 2.249629717581295
6.0 2.248334131988223
6.5 2.2470565244416174
7.0 2.2457749145933694
7.5 2.244478364913913
8.0 2.2431854062883825
8.5 2.2418685588964764
9.0 2.240558989226961
9.5 2.2392162990180147
10.0 2.237871092000128
10.5 2.2365104742115145
11.0 2.2351296598174826
11.5 2.23375801442189
12.0 2.2323783563415946
12.5 2.230981060832493
13.0 2.229584370468469
13.5 2.228205165041265
14.0 2.2268175039664015
14.5 2.2254481369102654
15.0 2.2240779337393026
15.5 2.2227197795955287
16.0 2.2213803908596317
16.5 2.2200476458653955
17.0 2.218756138154467
17.5 2.2174696674322125
18.0 2.2162064428621924
18.5 2.2149845943119497
19.0 2.213783230621176
19.5 2.212628418555412
20.0 2.211514557030083
20.5 2.210434967760371
21.0 2.2093966375234912
21.5 2.208420765812792
22.0 2.207507996028724
22.5 2.2066567763143015
23.0 2.2058602514886165
23.5 2.2051382648781783
24.0 2.20448202461267
24.5 2.203911535044325
25.0 2.203405665353799
25.5 2.2029894600042774
26.0 2.2026385127589276
26.5 2.202381432176391
27.0 2.2022026996025565
27.5 2.202102625816013
28.0 2.202087296156945
28.5 2.2021694338881965
29.0 2.2023440748293313
29.5 2.2026124282152546
30.0 2.2029725157194204
30.5 2.203446101755588
31.0 2.204020025171623
31.5 2.204702908040178
32.0 2.205505433140552
32.5 2.206421176703701
33.0 2.2074494940436806
33.5 2.208591689873785
34.0 2.209860455866977
34.5 2.2112365021446156
35.0 2.21274315685102
35.5 2.2143460740133922
36.0 2.2160720733740806
36.5 2.2178959823267563
37.0 2.2198303265661665
37.5 2.2218775318014967
38.0 2.2240167024579582
38.5 2.2262562837291906
39.0 2.2286005735478502
39.5 2.231026825699954
40.0 2.23354325025096
40.5 2.2361411298648672
41.0 2.2388247755205932
41.5 2.2415682670965826
42.0 2.244381700139757
42.5 2.2472403454953622
43.0 2.250160155671125
43.5 2.2531076330829283
44.0 2.2560740290289116
44.5 2.2590658948933307
45.0 2.262057245427442
45.5 2.2650289196309945
46.0 2.2679828333190724
46.5 2.2708867572350493
47.0 2.273751865875787
47.5 2.276552877424593
48.0 2.2792746093022953
48.5 2.2819270274790657
49.0 2.284475389858324
49.5 2.286941950658234
50.0 2.289308305342222
50.5 2.291555094671359
51.0 2.293723167845667
51.5 2.2957580711698506
52.0 2.29769769045166
52.5 2.2995213191506942
53.0 2.3012351806429874
53.5 2.302845208179543
54.0 2.3043467845161025
54.5 2.305733247664546
55.0 2.3070025636214524
55.5 2.3081662798156564
56.0 2.3092133812017144
56.5 2.3101379680223415
57.0 2.3109493494787183
57.5 2.311652444872992
58.0 2.3122248292221794
58.5 2.312686692580606
59.0 2.3130278781830413
59.5 2.3132592471867808
60.0 2.3133925143553067
60.5 2.313406112142234
61.0 2.313329111580792
61.5 2.313164626407394
62.0 2.3129190123269634
62.5 2.3125926138334942
63.0 2.3122226120039704
63.5 2.3117884679651457
64.0 2.311327220973183
64.5 2.310827408585023
65.0 2.3103038276894066
65.5 2.3097785862933673
66.0 2.309245374142684
66.5 2.308694767273899
67.0 2.3081566570643988
67.5 2.307633542368012
68.0 2.3071207515958343
68.5 2.3066145881966342
69.0 2.306111325712174
69.5 2.305633144743238
70.0 2.3051439618595357
70.5 2.304677896444972
71.0 2.304192580544477
71.5 2.303736089237936
72.0 2.303261591136506
72.5 2.302793656611466
73.0 2.3023308524331267
73.5 2.3018532932753506
74.0 2.3013798649960044
74.5 2.300888019448877
75.0 2.3004013322913686
75.5 2.2998860325661976
76.0 2.2993517219081303
76.5 2.2987792532037297
77.0 2.2982062394370404
77.5 2.2975923345175833
78.0 2.2969492563596066
78.5 2.2962603012013694
79.0 2.29554205411428
79.5 2.2947902190224165
80.0 2.2940064149597035
80.5 2.2931835100858904
81.0 2.292337079239595
81.5 2.291443841440296
82.0 2.290533204950737
82.5 2.289591354938676
83.0 2.2886348564530095
83.5 2.2876400650733832
84.0 2.2866200917055384
84.5 2.2855629520973713
85.0 2.2844834526239177
85.5 2.2833566797080556
86.0 2.282181867337241
86.5 2.2809801936251666
87.0 2.2797138200403246
87.5 2.27839388621193
88.0 2.277003099201338
88.5 2.275555999916901
89.0 2.2740302732724134
89.5 2.272444696853869
90.0 2.2707846110091015
90.5 2.269055757071777
91.0 2.267273644108521
91.5 2.2654341435724756
92.0 2.263559349149758
92.5 2.2616526726379886
93.0 2.2597325353474695
93.5 2.257805805147861
94.0 2.2558727210760634
94.5 2.253957364668631
95.0 2.252045137414612
95.5 2.25016781193379
96.0 2.248316278127114
96.5 2.2464855906315595
97.0 2.2446945860105454
97.5 2.242916223667978
98.0 2.2411873509253097
98.5 2.239492993096019
99.0 2.2378344305310565
99.5 2.236213170250579
100.0 2.2346091377383726
100.5 2.233058416128371
101.0 2.231554672235312
101.5 2.230094622090664
102.0 2.2286947919750344
102.5 2.227356315630704
103.0 2.2260832167572655
103.5 2.2248820409213894
104.0 2.2237655703442982
104.5 2.2227273755606056
105.0 2.2217717133701855
105.5 2.2209030280246367
106.0 2.2201038640615183
106.5 2.219386860143361
107.0 2.2187504653605026
107.5 2.21819588918651
108.0 2.2177043163590953
108.5 2.2172863431823537
109.0 2.216949522046185
109.5 2.216655644563664
110.0 2.2164390229642446
110.5 2.2162730764494327
111.0 2.2161441799952932
111.5 2.21605473846474
112.0 2.2160021045862557
112.5 2.2159671337078506
113.0 2.2159523930849723
113.5 2.215945900357977
114.0 2.215951471723967
114.5 2.2159543603222582
115.0 2.2159466066089246
115.5 2.215945183468064
116.0 2.2159219156102603
116.5 2.215897333858919
117.0 2.2158540339947317
117.5 2.215806159798292
118.0 2.21574377570224
118.5 2.2156794710949606
119.0 2.215608908857599
119.5 2.215525277400045
120.0 2.2154192683589633
120.5 2.215300907263302
121.0 2.2151764830665597
121.5 2.2150345942129492
122.0 2.2148746133302115
122.5 2.2146797368158
123.0 2.2144720572604886
123.5 2.2142373611647517
124.0 2.213960152262815
124.5 2.213668032709845
125.0 2.2133453992345
125.5 2.212986592680596
126.0 2.2126147286925173
126.5 2.21221425722201
127.0 2.2117964637005305
127.5 2.2113665899564077
128.0 2.2109221267981565
128.5 2.2104750582771864
129.0 2.210023478280715
129.5 2.209575678192256
130.0 2.2091408525210294
130.5 2.2087110394495886
131.0 2.2083022774184426
131.5 2.2079052803682173
132.0 2.20753023199521
132.5 2.2071776509924925
133.0 2.206843140909125
133.5 2.2065104868162
134.0 2.2061986842533385
134.5 2.2059157536526413
135.0 2.205632188300669
135.5 2.2053604314623154
136.0 2.205089594513653
136.5 2.204816412815585
137.0 2.204567027699972
137.5 2.204308688121446
138.0 2.2040522807404956
138.5 2.2037959217106406
139.0 2.203539780751159
139.5 2.2032925728666557
140.0 2.203038310622264
140.5 2.2028065105811927
141.0 2.2025517361542146
141.5 2.2023185429048966
142.0 2.2020803237731594
142.5 2.2018424906420258
143.0 2.2016106579103827
143.5 2.201399704253106
144.0 2.2011862374391997
144.5 2.200984768638595
145.0 2.2007975821656784
145.5 2.2006247987338865
146.0 2.2004817905656706
146.5 2.2003578179545347
147.0 2.200263396709972
147.5 2.2001874224070517
148.0 2.200156708579854
148.5 2.2001395865074764
149.0 2.200156326836451
149.5 2.200185359407119
150.0 2.2002388301085603
150.5 2.2003282019655486
151.0 2.20042722377855
151.5 2.2005564311773957
152.0 2.200718669568589
152.5 2.200919400855506
153.0 2.201161235985117
153.5 2.201450076881261
154.0 2.201789470801686
154.5 2.2022173949532378
155.0 2.2027026514671366
155.5 2.203281917836412
156.0 2.20393704403299
156.5 2.204686173775344
157.0 2.205542630723277
157.5 2.20648335679506
158.0 2.20752534339776
158.5 2.208671752553035
159.0 2.2099002615958976
159.5 2.211216674295586
160.0 2.2126347462436327
160.5 2.2141317287115037
161.0 2.215715442472882
161.5 2.217395662483232
162.0 2.219136908778252
162.5 2.220966146692172
163.0 2.2228805451788447
163.5 2.2248650340767084
164.0 2.226920083265952
164.5 2.229039368762209
165.0 2.231235570671407
165.5 2.233496945654423
166.0 2.2358046594454777
166.5 2.2381638453178994
167.0 2.2405702106842593
167.5 2.2429828617963565
168.0 2.2454144647502194
168.5 2.247847036913325
169.0 2.250275404493176
169.5 2.252690841349765
170.0 2.255081500165055
170.5 2.257446400096436
171.0 2.2597973419486137
171.5 2.2621190145051586
172.0 2.2644060762032856
172.5 2.266674679823967
173.0 2.2689164047416983
173.5 2.2711201627324007
174.0 2.273303329603336
174.5 2.2754582015211606
175.0 2.2775756382974732
175.5 2.2796825354614585
176.0 2.281756647987138
176.5 2.283804791234277
177.0 2.2858254555495505
177.5 2.2878011477743394
178.0 2.289758537319427
178.5 2.2916681881269514
179.0 2.2935219557346875
179.5 2.2953366684799716
180.0 2.2971103940919133
180.5 2.2988188541663557
181.0 2.3004812492138367
181.5 2.3020899688726204
182.0 2.303644243512655
182.5 2.305164999130852
183.0 2.306626967368059
183.5 2.3080654246427694
184.0 2.309469443674912
184.5 2.3108559548131544
185.0 2.3122156143395327
185.5 2.313573184279379
186.0 2.3149266218495557
186.5 2.3162777850475322
187.0 2.3176217774361754
187.5 2.3189836541089637
188.0 2.3203465619270953
188.5 2.321710779403673
189.0 2.323089846298588
189.5 2.324464970571241
190.0 2.3258579551966014
190.5 2.327257179102187
191.0 2.328663890579
191.5 2.3300748576349406
192.0 2.3314947284802607
192.5 2.3329374936411047
193.0 2.334368593088801
193.5 2.3358234883130318
194.0 2.337289863730535
194.5 2.3387705643560173
195.0 2.3402538296312625
195.5 2.341752409831149
196.0 2.343267848629458
196.5 2.3448075029386044
197.0 2.3463383701870537
197.5 2.3478754840904053
198.0 2.3494325391779975
198.5 2.3509755399265866
199.0 2.3525231115623866
199.5 2.3540689545277296
200.0 2.3556061480759727
200.5 2.3571153118873367
201.0 2.3585982479305674
201.5 2.3600679687752133
202.0 2.3614961751846484
202.5 2.3628781972310033
203.0 2.364208676604016
203.5 2.3654884215332017
204.0 2.3667019543956362
204.5 2.36785521121281
205.0 2.3689578061341305
205.5 2.369974791641093
206.0 2.370930908172915
206.5 2.3718103843357055
207.0 2.3726362726914916
207.5 2.3733794387018783
208.0 2.3740664776316756
208.5 2.374671022498855
209.0 2.3752116683336575
209.5 2.375675960691491
210.0 2.3760545976917804
210.5 2.376367005245767
211.0 2.3765817329309202
211.5 2.376710265379019
212.0 2.3767502103461626
212.5 2.376700040770008
213.0 2.3765304704746324
213.5 2.376277717463657
214.0 2.3759282391809373
214.5 2.375462383258612
215.0 2.374918726287306
215.5 2.3742556112177873
216.0 2.3735009837908514
216.5 2.372655618982635
217.0 2.3717130998626383
217.5 2.370670453336009
218.0 2.3695393062461303
218.5 2.3683151219719125
219.0 2.367001248757221
219.5 2.3655945571336576
220.0 2.3641129295553043
220.5 2.3625310887753397
221.0 2.360882652026415
221.5 2.359139799208129
222.0 2.3573509440327927
222.5 2.355479033301838
223.0 2.353552692791511
223.5 2.351578370532624
224.0 2.3495756224516953
224.5 2.3475290394444523
225.0 2.345479106350696
225.5 2.3434213451607704
226.0 2.34134248097649
226.5 2.339306762387057
227.0 2.3372713855482083
227.5 2.335282064862149
228.0 2.3333325425544773
228.5 2.3314137229623872
229.0 2.3295374200194985
229.5 2.3276811851233155
230.0 2.3258757290603893
230.5 2.324104629980869
231.0 2.322334214375774
231.5 2.320569981562842
232.0 2.318799963132651
232.5 2.317009696733264
233.0 2.3152069589196866
233.5 2.313368453464066
234.0 2.3114981713364444
234.5 2.3096015681453217
235.0 2.307680779590008
235.5 2.3057354359162825
236.0 2.3037926735321728
236.5 2.301828542640528
237.0 2.2998980502102424
237.5 2.297967627519051
238.0 2.296063145272655
238.5 2.2941862203718797
239.0 2.2923395123887635
239.5 2.2905249145843345
240.0 2.2887367888213834
240.5 2.2869891371465885
241.0 2.2852603700087935
241.5 2.283549890266549
242.0 2.2818832558770334
242.5 2.2802343606381412
243.0 2.2786075129092676
243.5 2.27701308215309
244.0 2.2754519861296485
244.5 2.2739131228026066
245.0 2.2724216495107776
245.5 2.2709512264063174
246.0 2.2695384581088693
246.5 2.2681443310133504
247.0 2.266786601460426
247.5 2.2654525002197423
248.0 2.2641536904510526
248.5 2.262872390967111
249.0 2.261612341777273
249.5 2.2603543165892535
250.0 2.2591280760979244
250.5 2.257895961970782
251.0 2.2566833845577423
251.5 2.255482376163561
252.0 2.254288911841192
252.5 2.2531183519246216
253.0 2.251965809329403
253.5 2.2508262248528537
254.0 2.2497074448344443
254.5 2.248620660796312
255.0 2.247556427276375
255.5 2.246510969352363
256.0 2.2454819632442207
256.5 2.244497703208019
257.0 2.24351765831348
257.5 2.242558326022388
258.0 2.241613737117938
258.5 2.24069412914833
259.0 2.2397848860413108
259.5 2.2388986903973724
260.0 2.2380170262650383
260.5 2.2371487768787994
261.0 2.2362954511387003
261.5 2.2354429751997777
262.0 2.234615506936709
262.5 2.2337945936155736
263.0 2.2329813403022016
263.5 2.2321969610695795
264.0 2.231435838311795
264.5 2.230692360395896
265.0 2.2299762125486553
265.5 2.229295016036562
266.0 2.2286347066807513
266.5 2.2280184181922924
267.0 2.2274178223201266
267.5 2.2268705033876945
268.0 2.226350402819685
268.5 2.2258537858117657
269.0 2.2253922149925427
269.5 2.2249572273335607
270.0 2.224558390858721
270.5 2.224178024522064
271.0 2.2238247648051246
271.5 2.22353037648953
272.0 2.223242176994188
272.5 2.2230000649641197
273.0 2.2227998458884994
273.5 2.2226449119677496
274.0 2.2225364237408547
274.5 2.22247776725852
275.0 2.2224597011253975
275.5 2.2224773164245897
276.0 2.222552218518822
276.5 2.222635857839412
277.0 2.2227740648264374
277.5 2.2229299182575057
278.0 2.2230980049430684
278.5 2.223301873557196
279.0 2.223510431376814
279.5 2.2237477572249276
280.0 2.224018242090641
280.5 2.22432333362282
281.0 2.224657546683112
281.5 2.225058406293914
282.0 2.225516209377804
282.5 2.2260668378816426
283.0 2.226686979042399
283.5 2.2274077852962444
284.0 2.2282117986020897
284.5 2.2291110876854336
285.0 2.230103775763165
285.5 2.231189752644801
286.0 2.2323440996709345
286.5 2.233590894392517
287.0 2.2349017032896765
287.5 2.236276524266588
288.0 2.237709095208807
288.5 2.2391803779736033
289.0 2.2406940487590328
289.5 2.2422665339141576
290.0 2.2438773446195435
290.5 2.245533784608221
291.0 2.247223130946221
291.5 2.248954987210132
292.0 2.2507201319896195
292.5 2.252519657935804
293.0 2.2543492292070737
293.5 2.2561872516700086
294.0 2.2580544517792602
294.5 2.2599173635527374
295.0 2.26177473303501
295.5 2.2636266996596572
296.0 2.2654383468682635
296.5 2.2672115877316927
297.0 2.2689397024699978
297.5 2.270620427109659
298.0 2.2722236687501747
298.5 2.273777714420626
299.0 2.275256159621208
299.5 2.276667293715211
300.0 2.2780013014728135
