# Supplementary material for: Distinct solvation patterns of OH− versus H3O+ charge defects at electrified gold/water interfaces govern their properties
Source: Nat Commun. 2025 Sep 19;16:8325. doi: 10.1038/s41467-025-63832-1 (PMC12449469; doi:10.1038/s41467-025-63832-1)
Supplement: Supplementary file 4 — Source Data [file 41467_2025_63832_MOESM4_ESM.zip › data/si/fig1/voltage_hclo4.dat]

0.0 -0.543463449867332
0.0005000000000000004 -0.5420034706642958
0.0010000000000000009 -0.5406387288800132
0.0015000000000000013 -0.5393764019392621
0.0020000000000000018 -0.5382183575760422
0.0025000000000000022 -0.5371619317275436
0.0030000000000000027 -0.536201141339167
0.003500000000000003 -0.535328316258028
0.0040000000000000036 -0.5345358017775004
0.004500000000000004 -0.5338174643243302
0.0050000000000000044 -0.5331690666206678
0.005500000000000005 -0.5325881215734407
0.006000000000000005 -0.5320733994164704
0.006500000000000006 -0.531623732806928
0.007000000000000006 -0.5312376683092874
0.007500000000000007 -0.5309128820268296
0.008000000000000007 -0.5306464187842043
0.008500000000000008 -0.5304349808492557
0.009000000000000008 -0.5302759416143185
0.009500000000000008 -0.5301678857785473
0.010000000000000009 -0.5301108284295087
0.01050000000000001 -0.5298599892352384
0.01100000000000001 -0.5296646835505887
0.01150000000000001 -0.5295282595123733
0.01200000000000001 -0.5294547406904829
0.012500000000000011 -0.5294492453620748
0.013000000000000012 -0.529518750383016
0.013500000000000012 -0.5296725512548396
0.014000000000000012 -0.5299226469487682
0.014500000000000013 -0.5302836454647429
0.015000000000000013 -0.5307721622936952
0.015500000000000014 -0.5314061713114431
0.016000000000000014 -0.5322039198536982
0.016500000000000015 -0.5331822049753224
0.017000000000000015 -0.5343542676093815
0.017500000000000016 -0.5357273092961817
0.018000000000000016 -0.537301329872236
0.018500000000000016 -0.539068928938892
0.019000000000000017 -0.5410158557939926
0.019500000000000017 -0.5431225757076698
0.020000000000000018 -0.5453663416341251
0.020500000000000018 -0.547970103639265
0.02100000000000002 -0.5506625724919755
0.02150000000000002 -0.5534230562671115
0.02200000000000002 -0.5562354889437469
0.02250000000000002 -0.5590889641529679
0.02300000000000002 -0.5619782880967417
0.02350000000000002 -0.5649030461540628
0.02400000000000002 -0.5678666813997664
0.024500000000000022 -0.5708743290946915
0.025000000000000022 -0.5739304411444354
0.025500000000000023 -0.5770363596234583
0.026000000000000023 -0.5801876960094463
0.026500000000000024 -0.5833726364644017
0.027000000000000024 -0.5865720308687359
0.027500000000000024 -0.5897608931919051
0.028000000000000025 -0.5929115922703034
0.028500000000000025 -0.5959969551577444
0.029000000000000026 -0.5989930457101436
0.029500000000000026 -0.6018813222456627
0.030000000000000027 -0.6046498264166908
0.030500000000000027 -0.6070472111233439
0.031000000000000028 -0.6093236464845867
0.03150000000000003 -0.6114886373493814
0.03199999999999997 -0.6135569766984386
0.03249999999999997 -0.615547665408109
0.032999999999999974 -0.6174823587348748
0.033499999999999974 -0.6193837236459313
0.033999999999999975 -0.6212738606561679
0.034499999999999975 -0.6231722911239668
0.034999999999999976 -0.6250939544532363
0.035499999999999976 -0.6270473176584223
0.035999999999999976 -0.629032979544241
0.03649999999999998 -0.6310433557560157
0.03699999999999998 -0.6330632495208047
0.03749999999999998 -0.6350713896706867
0.03799999999999998 -0.6370420061737423
0.03849999999999998 -0.638947075497716
0.03899999999999998 -0.6407588105752259
0.03949999999999998 -0.6424520666401127
0.03999999999999998 -0.6440069630424908
0.04049999999999998 -0.6451642863981291
0.04099999999999998 -0.6461702903317155
0.04149999999999998 -0.6470349514537975
0.04199999999999998 -0.6477800450288241
0.04249999999999998 -0.64843863646155
0.04299999999999998 -0.6490529965793539
0.04349999999999998 -0.6496708191661551
0.043999999999999984 -0.650340110873564
0.044499999999999984 -0.651103788576609
0.044999999999999984 -0.651994169369008
0.045499999999999985 -0.6530295093758693
0.045999999999999985 -0.654212296994793
0.046499999999999986 -0.6555293704024959
0.046999999999999986 -0.6569538251879936
0.04749999999999999 -0.6584479977095162
0.04799999999999999 -0.6599672182062694
0.04849999999999999 -0.6614642346401378
0.04899999999999999 -0.6628937728893398
0.04949999999999999 -0.6642170240461943
0.04999999999999999 -0.6654054361785403
0.05049999999999999 -0.666197500256557
0.05099999999999999 -0.6668404770194614
0.05149999999999999 -0.6673498103286793
0.05199999999999999 -0.6677550811139922
0.05249999999999999 -0.6680971227695515
0.05299999999999999 -0.6684239576555405
0.05349999999999999 -0.6687854344067083
0.05399999999999999 -0.6692279563960388
0.05449999999999999 -0.669789518141421
0.05499999999999999 -0.6704956241496086
0.055499999999999994 -0.6713563194010256
0.055999999999999994 -0.6723647028750912
0.056499999999999995 -0.6734971610160898
0.056999999999999995 -0.6747156522580978
0.057499999999999996 -0.6759722231984127
0.057999999999999996 -0.6772148436947478
0.058499999999999996 -0.6783936170611784
0.059 -0.6794665676441543
0.0595 -0.6804045454447121
0.06 -0.6811941081138674
0.0605 -0.681591773539064
0.061 -0.6818673033951517
0.0615 -0.6820575581215743
0.062 -0.6822110073933073
0.0625 -0.682382940692699
0.063 -0.682630123421344
0.0635 -0.6830054427349325
0.064 -0.6835530731920841
0.0645 -0.684304118908204
0.065 -0.6852731835674428
0.0655 -0.6864562077329064
0.066 -0.6878301889186687
0.0665 -0.6893551155523788
0.067 -0.6909782197415045
0.0675 -0.6926398019497809
0.068 -0.6942798861330156
0.0685 -0.6958447360989788
0.069 -0.6972924267941355
0.0695 -0.6985969392804151
0.07 -0.6997504952192297
0.07050000000000001 -0.7005176390209352
0.07100000000000001 -0.7011738265488213
0.07150000000000001 -0.7017608182475216
0.07200000000000001 -0.702328932203097
0.07250000000000001 -0.7029315612560593
0.07300000000000001 -0.7036194264294162
0.07350000000000001 -0.7044352761268882
0.07400000000000001 -0.7054086922625518
0.07450000000000001 -0.706552172465254
0.07500000000000001 -0.7078590229034127
0.07550000000000001 -0.709303655493625
0.07600000000000001 -0.7108443264966886
0.07650000000000001 -0.7124281288957327
0.07700000000000001 -0.7139973820823938
0.07750000000000001 -0.7154964293873183
0.07800000000000001 -0.7168779002157379
0.07850000000000001 -0.7181076774409992
0.07900000000000001 -0.7191681908632194
0.07950000000000002 -0.7200600719580714
0.08000000000000002 -0.7208015499281175
0.08050000000000002 -0.7211798328022544
0.08100000000000002 -0.7214910904285191
0.08150000000000002 -0.7217924012868778
0.08200000000000002 -0.7221448518301604
0.08250000000000002 -0.7226074349777646
0.08300000000000002 -0.7232312946951626
0.08350000000000002 -0.7240540541376459
0.08400000000000002 -0.7250956642371812
0.08450000000000002 -0.7263560334192641
0.08500000000000002 -0.727815080767558
0.08550000000000002 -0.7294352505632227
0.08600000000000002 -0.731165765046254
0.08650000000000002 -0.7329483246650598
0.08700000000000002 -0.7347232958337314
0.08750000000000002 -0.7364355692053676
0.08800000000000002 -0.7380395544355568
0.08850000000000002 -0.7395031615391379
0.08900000000000002 -0.7408101908727222
0.08950000000000002 -0.7419610308890777
0.09000000000000002 -0.7429717328978769
0.09050000000000002 -0.743625127195559
0.09100000000000003 -0.7442069094684012
0.09150000000000003 -0.7447605342564874
0.09200000000000003 -0.7453283547014535
0.09250000000000003 -0.7459463125477347
0.09300000000000003 -0.7466395204266553
0.09350000000000003 -0.7474189957743159
0.09400000000000003 -0.7482800213781408
0.09449999999999997 -0.7492031115501673
0.09499999999999997 -0.7501565073192525
0.09549999999999997 -0.7511001640864617
0.09599999999999997 -0.7519904703801251
0.09649999999999997 -0.7527848283208461
0.09699999999999998 -0.7534457369516014
0.09749999999999998 -0.7539440477115648
0.09799999999999998 -0.7542605608965306
0.09849999999999998 -0.7543874732741699
0.09899999999999998 -0.7543289166460445
0.09949999999999998 -0.754101066628729
0.09999999999999998 -0.7537317608965155
0.10049999999999998 -0.7535055055729803
0.10099999999999998 -0.7532189814556944
0.10149999999999998 -0.7529182248886075
0.10199999999999998 -0.7526467718114813
0.10249999999999998 -0.7524398478135406
0.10299999999999998 -0.7523197911292775
0.10349999999999998 -0.7522932635455337
0.10399999999999998 -0.7523507020828033
0.10449999999999998 -0.7524680380746698
0.10499999999999998 -0.7526102858096364
0.10549999999999998 -0.7527363147442395
0.10599999999999998 -0.752804043752164
0.10649999999999998 -0.7527752598344066
0.10699999999999998 -0.7526196190102423
0.10749999999999998 -0.7523175958900309
0.10799999999999998 -0.7518624736899183
0.10849999999999999 -0.7512613096848321
0.10899999999999999 -0.7505347005231225
0.10949999999999999 -0.7497151058453545
0.10999999999999999 -0.7488438520727206
0.11049999999999999 -0.7477206891284977
0.11099999999999999 -0.7466394437126433
0.11149999999999999 -0.7456419461695841
0.11199999999999999 -0.7447605714338409
0.11249999999999999 -0.7440148743771652
0.11299999999999999 -0.7434098733586876
0.11349999999999999 -0.7429362803029075
0.11399999999999999 -0.7425723105714387
0.11449999999999999 -0.7422864705195754
0.11499999999999999 -0.7420411105717397
0.11549999999999999 -0.7417956941147493
0.11599999999999999 -0.7415097977714592
0.11649999999999999 -0.7411456814936032
0.11699999999999999 -0.7406706963458959
0.1175 -0.740059912407653
0.118 -0.7392984863429963
0.1185 -0.7383839450179435
0.119 -0.7373274731274623
0.1195 -0.7361534670244767
0.12 -0.7348975223522972
0.1205 -0.733355589485146
0.121 -0.73182196708115
0.1215 -0.7303400448221995
0.122 -0.7289452186267916
0.1225 -0.7276612049506646
0.123 -0.7264982498425017
0.1235 -0.7254533001151549
0.124 -0.7245114072255145
0.1245 -0.7236476980107297
0.125 -0.7228305744102521
0.1255 -0.7220254971031451
0.126 -0.7211993194089324
0.1265 -0.7203248182367867
0.127 -0.7193848406125951
0.1275 -0.7183753638272644
0.128 -0.7173066163891426
0.1285 -0.7162022138317282
0.129 -0.715096517598689
0.1295 -0.714030496444782
0.13 -0.7130468963024176
0.1305 -0.7124303860523922
0.131 -0.7119661614475051
0.1315 -0.7116745209025986
0.132 -0.7115642178099608
0.1325 -0.7116320744521452
0.133 -0.7118639026119404
0.1335 -0.7122349149118327
0.134 -0.7127110887127185
0.1345 -0.7132509033827268
0.135 -0.7138081932329294
0.1355 -0.7143361260024262
0.136 -0.7147919355734086
0.1365 -0.7151417113990124
0.137 -0.7153642811240026
0.1375 -0.7154534112080686
0.138 -0.715418086708862
0.1385 -0.7152809629115136
0.139 -0.7150751970603543
0.1395 -0.7148400873942516
0.14 -0.7146163764551392
0.1405 -0.7141953309256928
0.14100000000000001 -0.7138568201002734
0.14150000000000001 -0.7136258813314189
0.14200000000000002 -0.713517763532115
0.14250000000000002 -0.7135370785097436
0.14300000000000002 -0.7136773133541952
0.14350000000000002 -0.7139216065831198
0.14400000000000002 -0.7142443675550826
0.14450000000000002 -0.7146141043635221
0.14500000000000002 -0.7149975567608128
0.14550000000000002 -0.7153640351315114
0.14600000000000002 -0.7156891132697868
0.14650000000000002 -0.7159573690093022
0.14700000000000002 -0.7161635636017453
0.14750000000000002 -0.7163125810129277
0.14800000000000002 -0.7164179841127866
0.14850000000000002 -0.7164996433296491
0.14900000000000002 -0.7165808297440928
0.14950000000000002 -0.7166854382692209
0.15000000000000002 -0.7168359093679789
0.15050000000000002 -0.7171829226156426
0.15100000000000002 -0.7176109771256779
0.15150000000000002 -0.718130917611594
0.15200000000000002 -0.7187482380721425
0.15250000000000002 -0.7194616005200465
0.15300000000000002 -0.7202624070465071
0.15350000000000003 -0.7211353464471125
0.15400000000000003 -0.7220599533784986
0.15450000000000003 -0.7230131504898049
0.15500000000000003 -0.7239723199479804
0.15550000000000003 -0.7249182116499849
0.15600000000000003 -0.7258372546857375
0.15650000000000003 -0.7267230134256
0.15699999999999997 -0.7275761826773536
0.15749999999999997 -0.7284035865851519
0.15799999999999997 -0.7292162055949791
0.15849999999999997 -0.7300263248937918
0.15899999999999997 -0.7308453098666668
0.15949999999999998 -0.7316819853320776
0.15999999999999998 -0.7325420414657461
0.16049999999999998 -0.733674670922457
0.16099999999999998 -0.7348292275565866
0.16149999999999998 -0.7359993668191678
0.16199999999999998 -0.7371743935531151
0.16249999999999998 -0.7383397073878449
0.16299999999999998 -0.7394773892262099
0.16349999999999998 -0.740567284021942
0.16399999999999998 -0.7415884970568233
0.16449999999999998 -0.7425212620508441
0.16499999999999998 -0.7433490699610927
0.16549999999999998 -0.7440604589658116
0.16599999999999998 -0.7446501034266249
0.16649999999999998 -0.7451190665080116
0.16699999999999998 -0.7454741332864786
0.16749999999999998 -0.7457264748938282
0.16799999999999998 -0.7458901351056871
0.16849999999999998 -0.7459806780631097
0.16899999999999998 -0.7460143897839577
0.16949999999999998 -0.7460076994634451
0.16999999999999998 -0.7459764627982834
0.17049999999999998 -0.7456899179671389
0.17099999999999999 -0.7454057970863406
0.17149999999999999 -0.7451318777654492
0.172 -0.7448694678549149
0.1725 -0.7446128812090475
0.173 -0.7443498362798996
0.1735 -0.744063092634843
0.174 -0.743732996534127
0.1745 -0.743340444922746
0.175 -0.7428698101032216
0.1755 -0.7423108558373356
0.176 -0.7416598256922526
0.1765 -0.7409188549082919
0.177 -0.7400949717478935
0.1775 -0.739198441280349
0.178 -0.7382408505305098
0.1785 -0.7372338417647815
0.179 -0.736187874444242
0.1795 -0.7351114581723199
0.18 -0.7340104159098435
0.1805 -0.7331338645265666
0.181 -0.7322329796117861
0.1815 -0.7313031681642178
0.182 -0.7303374669244093
0.1825 -0.7293281878294171
0.183 -0.7282682051320859
0.1835 -0.7271520572331114
0.184 -0.7259767860329118
0.1845 -0.7247418171058403
0.185 -0.7234490686693104
0.1855 -0.7221023894386974
0.186 -0.7207069199645056
0.1865 -0.719268708780994
0.187 -0.7177942805304408
0.1875 -0.7162905602076849
0.188 -0.7147650925152165
0.1885 -0.7132259800992912
0.189 -0.7116815653023253
0.1895 -0.7101396518480295
0.19 -0.7086065037382169
0.1905 -0.7073323205201827
0.191 -0.7060718882644771
0.1915 -0.704825032197792
0.192 -0.703590806256391
0.1925 -0.7023686568005003
0.193 -0.70115923264403
0.1935 -0.6999648729160594
0.194 -0.6987896861721533
0.1945 -0.6976393875047576
0.195 -0.6965207256318411
0.1955 -0.6954406793107494
0.196 -0.6944052095274386
0.1965 -0.6934179523555939
0.197 -0.6924795632707355
0.1975 -0.6915865063070455
0.198 -0.6907302512417748
0.1985 -0.689896730954318
0.199 -0.6890664304063717
0.1995 -0.6882158054437367
0.2 -0.6873198100240717
0.2005 -0.6866017288134503
0.201 -0.6857951060109078
0.2015 -0.684888165266534
0.202 -0.6838781848219698
0.2025 -0.6827714357328865
0.203 -0.6815815879083682
0.20350000000000001 -0.6803272654468615
0.20400000000000001 -0.6790300551032018
0.20450000000000002 -0.6777122533207218
0.20500000000000002 -0.6763954602027594
0.20550000000000002 -0.6750994152406932
0.20600000000000002 -0.6738414756692646
0.20650000000000002 -0.6726359227304298
0.20700000000000002 -0.6714928906642459
0.20750000000000002 -0.6704168711683887
0.20800000000000002 -0.6694051953117424
0.20850000000000002 -0.6684471078278212
0.20900000000000002 -0.6675241506494355
0.20950000000000002 -0.6666119065081626
0.21000000000000002 -0.6656831391068628
0.21050000000000002 -0.6649570242463847
0.21100000000000002 -0.6641643680398175
0.21150000000000002 -0.6632900036025215
0.21200000000000002 -0.662328523661401
0.21250000000000002 -0.6612852195235674
0.21300000000000002 -0.6601754874834502
0.21350000000000002 -0.6590236428850104
0.21400000000000002 -0.6578608151097205
0.21450000000000002 -0.6567224219153481
0.21500000000000002 -0.6556453741764858
0.21550000000000002 -0.6546649113826111
0.21600000000000003 -0.6538111141049655
0.21650000000000003 -0.6531053919469259
0.21700000000000003 -0.6525574748208098
0.21750000000000003 -0.6521632412747077
0.21800000000000003 -0.6519042824065254
0.21850000000000003 -0.6517495895397619
0.21900000000000003 -0.6516592971720876
0.21949999999999997 -0.6515893882513548
0.21999999999999997 -0.6514969555364891
0.22049999999999997 -0.6515917977432626
0.22099999999999997 -0.6515975028914816
0.22149999999999997 -0.6514969630268748
0.22199999999999998 -0.6512851424998799
0.22249999999999998 -0.650968674509582
0.22299999999999998 -0.6505644294086286
0.22349999999999998 -0.6500976971212266
0.22399999999999998 -0.6495998315321803
0.22449999999999998 -0.6491056650136776
0.22499999999999998 -0.648650368911321
0.22549999999999998 -0.6482658098251508
0.22599999999999998 -0.6479770937477112
0.22649999999999998 -0.6477996837531758
0.22699999999999998 -0.6477375947064634
0.22749999999999998 -0.6477830639213266
0.22799999999999998 -0.6479179033713311
0.22849999999999998 -0.6481161910095427
0.22899999999999998 -0.6483480036335992
0.22949999999999998 -0.6485835192972487
0.22999999999999998 -0.6487970721288407
0.23049999999999998 -0.6492165347231829
0.23099999999999998 -0.6495870335850934
0.23149999999999998 -0.649911837601865
0.23199999999999998 -0.6502060571008714
0.23249999999999998 -0.6504952852705481
0.23299999999999998 -0.6508129791591022
0.23349999999999999 -0.651196570688546
0.23399999999999999 -0.6516829323845873
0.2345 -0.6523035812684734
0.235 -0.6530804044646087
0.2355 -0.6540225376396996
0.236 -0.655124709272891
0.2365 -0.6563673527553594
0.237 -0.6577183668839861
0.2375 -0.6591363697052103
0.238 -0.6605747009280996
0.2385 -0.661985887210931
0.239 -0.6633256476351671
0.2395 -0.6645564426987758
0.24 -0.6656500760166718
0.2405 -0.6663428598749092
0.241 -0.6668776133401573
0.2415 -0.6672610129348743
0.242 -0.6675091406102711
0.2425 -0.6676453762504179
0.243 -0.6676974205497562
0.2435 -0.6676946494462662
0.244 -0.667665191836027
0.2445 -0.6676331252540678
0.245 -0.6676161316420931
0.2455 -0.6676244018429333
0.246 -0.6676596179889647
0.2465 -0.667716130557342
0.247 -0.6677829635453513
0.2475 -0.6678465219137462
0.248 -0.6678935832015365
0.2485 -0.6679136056240406
0.249 -0.6679002372159124
0.2495 -0.6678522265502053
0.25 -0.66777253797901
0.2505 -0.6679132778699624
0.25099999999999995 -0.6680346852794175
0.2515 -0.6681438926429552
0.25199999999999995 -0.6682469574895483
0.2525 -0.6683483172706461
0.25299999999999995 -0.6684506750010236
0.2535 -0.6685550953343192
0.25399999999999995 -0.6686610972903775
0.2545 -0.6687665677133036
0.25499999999999995 -0.6688679062824195
0.2555 -0.6689598483831753
0.25599999999999995 -0.6690355897085424
0.2565 -0.6690874550295625
0.25699999999999995 -0.6691078545690496
0.2575 -0.6690904971542724
0.25799999999999995 -0.6690316863384518
0.2585 -0.6689303671682478
0.25899999999999995 -0.668788399213407
0.2595 -0.6686092387115623
0.25999999999999995 -0.6683963485153771
0.2605 -0.6683975148749831
0.26099999999999995 -0.6683641383786799
0.2615 -0.6682903603337769
0.26199999999999996 -0.6681667616631646
0.2625 -0.6679812700975287
0.26299999999999996 -0.6677204407301585
0.2635 -0.667370652296112
0.26399999999999996 -0.6669188975099136
0.2645 -0.6663532287591087
0.26499999999999996 -0.6656627739158011
0.2655 -0.6648383016391866
0.26599999999999996 -0.6638732217386843
0.2665 -0.662765291098851
0.26699999999999996 -0.6615183862908807
0.2675 -0.6601437699124449
0.26799999999999996 -0.6586599248530732
0.2685 -0.6570906540329179
0.26899999999999996 -0.6554624239472375
0.2695 -0.653800700385556
0.26999999999999996 -0.6521262486212143
0.2705 -0.6506984050955171
0.27099999999999996 -0.6492736409209149
0.2715 -0.6478465493339263
0.27199999999999996 -0.6464044604443091
0.2725 -0.6449305547387625
0.27299999999999996 -0.6434070655405787
0.2735 -0.6418183832868083
0.27399999999999997 -0.6401534712916764
0.2745 -0.6384078771185195
0.27499999999999997 -0.6365849452625364
0.2755 -0.6346963247744727
0.27599999999999997 -0.6327621854961228
0.2765 -0.6308104998645149
0.27699999999999997 -0.6288752376620907
0.2775 -0.6269935697223787
0.27799999999999997 -0.6252021421621393
0.2785 -0.6235332171335447
0.27899999999999997 -0.622010871364453
0.2795 -0.6206480321651623
0.27999999999999997 -0.6194448478255672
0.2805 -0.618635293551191
0.28099999999999997 -0.6179477153671837
0.28150000000000003 -0.6173498326649265
0.282 -0.6168057290567605
0.28250000000000003 -0.6162799233948932
0.283 -0.6157411866124162
0.28350000000000003 -0.615165081122513
0.284 -0.6145356681893248
0.28450000000000003 -0.6138466990950344
0.285 -0.613102313513876
0.28550000000000003 -0.612317524973714
0.286 -0.611517925194203
0.28650000000000003 -0.6107383041365912
0.287 -0.6100200659766101
0.28750000000000003 -0.6094071118589536
0.288 -0.6089413342710038
0.28850000000000003 -0.6086576382850173
0.289 -0.6085795416940502
0.28950000000000004 -0.608716254413334
0.29 -0.6090613601329276
0.29050000000000004 -0.6098397382471598
0.291 -0.6107687625553764
0.29150000000000004 -0.611804446977773
0.292 -0.6128983848236689
0.29250000000000004 -0.6140023260692027
0.293 -0.615072030053402
0.29350000000000004 -0.6160704339036668
0.294 -0.6169700216483
0.29450000000000004 -0.6177543615430949
0.295 -0.6184185843235342
0.29550000000000004 -0.6189684493563303
0.296 -0.6194181577302179
0.29650000000000004 -0.6197874110323388
0.297 -0.6200981014077055
0.29750000000000004 -0.6203709672576752
0.298 -0.6206225145752857
0.29850000000000004 -0.6208625256366036
0.299 -0.6210924407981687
0.29950000000000004 -0.6213046641361631
0.3 -0.6214833549384771
0.30050000000000004 -0.6218524309656428
0.301 -0.6221383102723897
0.30150000000000005 -0.6223137804282752
0.302 -0.6223536583467538
0.30250000000000005 -0.6222372462569754
0.303 -0.6219505970934935
0.30350000000000005 -0.6214880526985131
0.304 -0.6208532478650939
0.30450000000000005 -0.6200593576206859
0.305 -0.6191283953087999
0.30550000000000005 -0.6180897716211121
0.306 -0.6169776675554166
0.30650000000000005 -0.6158279084357089
0.307 -0.6146744044737578
0.30750000000000005 -0.6135453023638497
0.308 -0.612459464703932
0.30850000000000005 -0.6114243247776644
0.309 -0.6104346618923536
0.30950000000000005 -0.6094730737704322
0.31 -0.6085120069216261
0.31050000000000005 -0.6077634742382091
0.311 -0.6069421881751724
0.31150000000000005 -0.6060114371552492
0.312 -0.6049405046550048
0.31250000000000006 -0.6037079082168534
0.313 -0.6023035157216295
0.31349999999999995 -0.6007284488593617
0.314 -0.5989945228061303
0.31449999999999995 -0.5971222414306951
0.315 -0.5951389767105757
0.31549999999999995 -0.5930765900099277
0.316 -0.5909688344003995
0.31649999999999995 -0.5888485547282538
0.317 -0.5867444293434869
0.31749999999999995 -0.5846782204361586
0.318 -0.5826629192755032
0.31849999999999995 -0.5807019460551792
0.319 -0.5787898688827696
0.31949999999999995 -0.5769136301832103
0.32 -0.5750547560500411
0.32049999999999995 -0.5734380121301
0.321 -0.5717938366527732
0.32149999999999995 -0.570102277640511
0.322 -0.568348505564836
0.32249999999999995 -0.5665249674914339
0.323 -0.5646327469971025
0.32349999999999995 -0.5626824120998798
0.324 -0.5606939592063347
0.32449999999999996 -0.5586958283416341
0.325 -0.5567228492371937
0.32549999999999996 -0.5548128803313813
0.326 -0.553002712221765
0.32649999999999996 -0.5513237457579852
0.327 -0.5497982105345282
0.32749999999999996 -0.5484364519226842
0.328 -0.5472356155236296
0.32849999999999996 -0.5461800206868489
0.329 -0.5452432489106487
0.32949999999999996 -0.544391504501914
0.33 -0.5435875979861912
0.33049999999999996 -0.5430421725085751
0.331 -0.5424745218304052
0.33149999999999996 -0.5418588097435573
0.332 -0.5411777042516253
0.33249999999999996 -0.5404233399574144
0.333 -0.5395970912825846
0.33349999999999996 -0.5387087622715304
0.334 -0.5377746810522791
0.33449999999999996 -0.5368152624345245
0.335 -0.5358521151983827
0.33549999999999996 -0.5349051619969575
0.336 -0.5339903958748475
0.33649999999999997 -0.5331181913145059
0.337 -0.5322922994551194
0.33749999999999997 -0.5315097196867251
0.338 -0.5307613839483776
0.33849999999999997 -0.5300337992003701
0.339 -0.5293109928571544
0.33949999999999997 -0.5285769649765596
0.34 -0.5278177216700339
0.34049999999999997 -0.5272692588489842
0.341 -0.5266787188889024
0.34149999999999997 -0.5260453917478085
0.342 -0.5253746739509239
0.34249999999999997 -0.5246776411764392
0.343 -0.5239703089332147
0.34349999999999997 -0.523271928252507
0.34400000000000003 -0.5226033113115093
0.3445 -0.5219844363842543
0.34500000000000003 -0.5214320974311435
0.3455 -0.5209578131250788
0.34600000000000003 -0.5205661405244959
0.3465 -0.5202537131269956
0.34700000000000003 -0.5200093062216752
0.3475 -0.5198150028523513
0.34800000000000003 -0.5196493322012146
0.3485 -0.5194904495224706
0.34900000000000003 -0.5193195380983526
0.3495 -0.5191231625560501
0.35000000000000003 -0.5188945667224502
0.3505 -0.5188810577326939
0.35100000000000003 -0.5188413751233387
0.3515 -0.5187876177454812
0.35200000000000004 -0.5187368258368527
0.3525 -0.5187092574238785
0.35300000000000004 -0.5187263518359754
0.3535 -0.5188085709633542
0.35400000000000004 -0.5189733595054009
0.3545 -0.5192333280790874
0.35500000000000004 -0.5195948543428575
0.3555 -0.5200570979757154
0.35600000000000004 -0.5206116938004943
0.3565 -0.5212432966533855
0.35700000000000004 -0.5219309693206531
0.3575 -0.5226502890620287
0.35800000000000004 -0.5233755157623939
0.3585 -0.5240820966624818
0.35900000000000004 -0.5247489602007439
0.3595 -0.5253607340439855
0.36000000000000004 -0.525909842803131
0.3605 -0.5266437209328646
0.36100000000000004 -0.5273243849482029
0.3615 -0.5279683738235679
0.36200000000000004 -0.5285977573923188
0.3625 -0.5292378381707104
0.36300000000000004 -0.529914714324576
0.3635 -0.5306529644083254
0.36400000000000005 -0.5314732081137473
0.3645 -0.532389936654757
0.36500000000000005 -0.5334099560080372
0.3655 -0.534531917940084
0.36600000000000005 -0.5357469382473016
0.3665 -0.5370400769357262
0.36700000000000005 -0.5383920537916913
0.3675 -0.5397806897404376
0.36800000000000005 -0.5411824225287847
0.3685 -0.5425734025241007
0.36900000000000005 -0.5439311119301078
0.3695 -0.5452360743500406
0.37000000000000005 -0.546473552561098
0.3705 -0.5478818321872339
0.37100000000000005 -0.5492113921573625
0.3715 -0.5504677901532208
0.37200000000000005 -0.5516636203501964
0.3725 -0.5528169002215946
0.37300000000000005 -0.5539485454791213
0.3735 -0.5550793139124733
0.37400000000000005 -0.5562270883325797
0.3745 -0.5574051498582103
0.37500000000000006 -0.558621075076173
0.3755 -0.5598762861916253
0.37599999999999995 -0.5611657614262993
0.3765 -0.562477821250172
0.37699999999999995 -0.5637944971474191
0.3775 -0.5650924501010507
0.37799999999999995 -0.5663450969617061
0.3785 -0.5675251986177199
0.37899999999999995 -0.5686079100562451
0.3795 -0.5695736210841486
0.37999999999999995 -0.5704102448995173
0.3805 -0.5708695808654906
0.38099999999999995 -0.5712049121816912
0.3815 -0.5714328976907705
0.38199999999999995 -0.5715770852541214
0.3825 -0.5716654380515899
0.38299999999999995 -0.5717273811972838
0.3835 -0.5717908947330734
0.38399999999999995 -0.5718804276705817
0.3845 -0.5720154723486556
0.38499999999999995 -0.572209210789153
0.3855 -0.5724675037178605
0.38599999999999995 -0.5727880624950876
0.3865 -0.5731600257199742
0.38699999999999996 -0.5735639438229974
0.3875 -0.5739728366891967
0.38799999999999996 -0.574354506938023
0.3885 -0.5746746199872201
0.38899999999999996 -0.5749004556991734
0.3895 -0.5750052228652264
0.38999999999999996 -0.5749715658396974
0.3905 -0.575040628627284
0.39099999999999996 -0.5749713783381276
0.3915 -0.5747815206108604
0.39199999999999996 -0.5744985968537836
0.3925 -0.57415673464157
0.39299999999999996 -0.5737935681447565
0.3935 -0.5734465028595538
0.39399999999999996 -0.5731492592309343
0.3945 -0.5729286200932342
0.39499999999999996 -0.5728011908540324
0.3955 -0.5727709597106623
0.39599999999999996 -0.5728280227979984
0.3965 -0.5729486876019252
0.39699999999999996 -0.5730971429277656
0.3975 -0.5732281687824435
0.39799999999999996 -0.5732915170284152
0.3985 -0.5732369767352158
0.39899999999999997 -0.5730196076030187
0.3995 -0.5726042780747753
0.39999999999999997 -0.5719690883206499
0.4005 -0.570975936730534
0.40099999999999997 -0.5697640534134211
0.4015 -0.56835481991385
0.40199999999999997 -0.5667799304485016
0.4025 -0.5650787274247868
0.40299999999999997 -0.5632946277376506
0.4035 -0.561471412382856
0.40399999999999997 -0.5596491765778926
0.4045 -0.5578602428239713
0.40499999999999997 -0.5561254354994649
0.4055 -0.5544510675864976
0.40599999999999997 -0.5528275626482739
0.40650000000000003 -0.5512295897882435
0.407 -0.5496182349348553
0.40750000000000003 -0.5479454891027824
0.408 -0.5461601979750627
0.40850000000000003 -0.5442147070205153
0.409 -0.5420711564694318
0.40950000000000003 -0.5397062677488579
0.41 -0.5371138199846898
0.41050000000000003 -0.5345513673067411
0.411 -0.5317984364456939
0.41150000000000003 -0.5288944018271922
0.412 -0.5258876260633141
0.41250000000000003 -0.5228312986897374
0.413 -0.5197792304041694
0.41350000000000003 -0.5167818036119842
0.414 -0.5138820551472997
0.41450000000000004 -0.5111123835925326
0.415 -0.5084918854658023
0.41550000000000004 -0.5060248699092036
0.416 -0.5037010897285698
0.41650000000000004 -0.5014974797452607
0.417 -0.49938158187390974
0.41750000000000004 -0.4973155928231653
0.418 -0.4952612203302533
0.41850000000000004 -0.49318438510733154
0.419 -0.4910589859002339
0.41950000000000004 -0.4888695197852507
0.42 -0.4866122765773052
0.42050000000000004 -0.4845403429861724
0.421 -0.48242589565216326
0.42150000000000004 -0.4802953355490473
0.422 -0.47818221026728147
0.42250000000000004 -0.47612413163188844
0.423 -0.47415906071649155
0.42350000000000004 -0.47232130755006474
0.424 -0.47063706387968696
0.42450000000000004 -0.4691206710521172
0.425 -0.4677721474879486
0.42550000000000004 -0.46657648078840586
0.426 -0.4655049548016092
0.42650000000000005 -0.4645189917472802
0.427 -0.4635752041021123
0.42750000000000005 -0.46263114423186324
0.428 -0.4616509247559988
0.42850000000000005 -0.4606093867065668
0.429 -0.45949482472668507
0.42950000000000005 -0.4583099763899271
0.43 -0.4570703728443191
0.43050000000000005 -0.45604916309144217
0.431 -0.45503268297249994
0.43150000000000005 -0.45405848675440624
0.432 -0.45316497000001904
0.43250000000000005 -0.45238762451628906
0.433 -0.45175576961635977
0.43350000000000005 -0.4512896839478167
0.434 -0.4509987756031677
0.43450000000000005 -0.4508809875988923
0.435 -0.45092295572130037
0.43550000000000005 -0.4511022140846326
0.436 -0.45138946773673516
0.43650000000000005 -0.45175235645863193
0.437 -0.4521589396646859
0.43750000000000006 -0.45258123927717303
0.438 -0.45299827747054405
0.43849999999999995 -0.45339839674817844
0.439 -0.4537808400157714
0.43949999999999995 -0.45415648909094564
0.44 -0.45454789778254284
0.44049999999999995 -0.45474172615929986
0.441 -0.45502552419431697
0.44149999999999995 -0.45544407551539196
0.442 -0.4560417139406257
0.44249999999999995 -0.4568579710140249
0.443 -0.45792349323420223
0.44349999999999995 -0.4592569864873918
0.444 -0.46086328052198455
0.44449999999999995 -0.46273277358439946
0.445 -0.4648422458697807
0.44549999999999995 -0.46715706685562963
0.446 -0.4696345910524986
0.44649999999999995 -0.4722287528211032
0.447 -0.47489444286920224
0.44749999999999995 -0.4775919218846137
0.448 -0.48029063972481123
0.44849999999999995 -0.4829719733758504
0.449 -0.4856302643416226
0.44949999999999996 -0.48827255265550185
0.45 -0.4909162849508356
0.45049999999999996 -0.49333937639744496
0.451 -0.49581672015104483
0.45149999999999996 -0.49837373359021975
0.452 -0.5010298695398359
0.45249999999999996 -0.5037952648963512
0.453 -0.5066689088051002
0.45349999999999996 -0.5096381133064315
0.454 -0.512679112925071
0.45449999999999996 -0.5157585976933294
0.455 -0.5188362906203327
0.45549999999999996 -0.5218682922097431
0.456 -0.5248101829106788
0.45649999999999996 -0.5276208052323071
0.457 -0.5302655408516237
0.45749999999999996 -0.5327193256616274
0.458 -0.5349690631008142
0.45849999999999996 -0.5370150392059564
0.459 -0.5388703927757446
0.45949999999999996 -0.5405592003742431
0.46 -0.5421127842892289
0.46049999999999996 -0.5433192988911258
0.461 -0.5444576091709196
0.46149999999999997 -0.5455535356666198
0.462 -0.5466229944607489
0.46249999999999997 -0.5476700092561942
0.463 -0.5486868004551934
0.46349999999999997 -0.5496547804376575
0.464 -0.5505473460264927
0.46449999999999997 -0.5513329984541867
0.465 -0.5519790114210168
0.46549999999999997 -0.5524550570518273
0.466 -0.5527366938361061
0.46649999999999997 -0.5528082711624094
0.467 -0.5526651678489585
0.46749999999999997 -0.552315159006118
0.468 -0.5517783747939234
0.46849999999999997 -0.5510857995643529
0.46900000000000003 -0.5502758880999069
0.4695 -0.5493903902196157
0.47000000000000003 -0.5484696997343946
0.4705 -0.547794817790894
0.47100000000000003 -0.5471430987749029
0.4715 -0.5465271032871521
0.47200000000000003 -0.5459480876965939
0.4725 -0.54539684664557
0.47300000000000003 -0.544856134623386
0.4735 -0.5443033647164731
0.47400000000000003 -0.5437137372499139
0.4745 -0.5430632101525575
0.47500000000000003 -0.5423316830437293
0.4755 -0.541506028579883
0.47600000000000003 -0.5405827544703714
0.4765 -0.5395695002127507
0.47700000000000004 -0.5384852704677887
0.4775 -0.5373593357596911
0.47800000000000004 -0.5362288720159878
0.4785 -0.5351353009001907
0.47900000000000004 -0.5341199050863082
0.4795 -0.5332192999996119
0.48000000000000004 -0.5324615838089921
0.4805 -0.5316176431333142
0.48100000000000004 -0.5309388100109432
0.4815 -0.5304177706011062
0.48200000000000004 -0.5300368312637914
0.4825 -0.5297708149188889
0.48300000000000004 -0.5295906161591765
0.4835 -0.5294668358112495
0.48400000000000004 -0.5293730969447
0.4845 -0.5292886884210226
0.48500000000000004 -0.5292003419378115
0.4855 -0.5291032304770825
0.48600000000000004 -0.5290012733729196
0.4865 -0.5289069526396752
0.48700000000000004 -0.5288405673338826
0.4875 -0.528828494096821
0.48800000000000004 -0.5289004608004305
0.4885 -0.5290859420804618
0.48900000000000005 -0.5294106505014322
0.4895 -0.5298931732058392
0.49000000000000005 -0.530542672436809
0.4905 -0.5316042827955142
0.49100000000000005 -0.5328184295380378
0.4915 -0.5341639690587036
0.49200000000000005 -0.5356135036403156
0.4925 -0.5371357870902472
0.49300000000000005 -0.5386981524494636
0.4935 -0.5402684487102031
0.49400000000000005 -0.5418169106788371
0.4945 -0.543317824449394
0.49500000000000005 -0.5447508915117283
0.4955 -0.5461026508455921
0.49600000000000005 -0.547367414524861
0.4965 -0.5485471682884379
0.49700000000000005 -0.5496506284497785
0.4975 -0.550691332744215
0.49800000000000005 -0.5516851333546299
0.4985 -0.5526477066137573
0.49900000000000005 -0.5535927807064798
0.4995 -0.554530510986775
0.5 -0.5554672895280102
0.5005 -0.5561597543045053
0.5009999999999999 -0.5568551310881898
0.5015000000000001 -0.5575519466603466
0.502 -0.5582485037064949
0.5025 -0.5589434742828726
0.5029999999999999 -0.5596363345895888
0.5035000000000001 -0.5603273156458725
0.504 -0.5610171842751319
0.5045 -0.5617069682835386
0.5049999999999999 -0.5623979283572127
0.5055000000000001 -0.5630918795924469
0.506 -0.5637915651267462
0.5065 -0.5645006882342859
0.5069999999999999 -0.5652239815873826
0.5075000000000001 -0.5659669784597439
0.508 -0.5667356386913827
0.5085 -0.5675369898163244
0.5089999999999999 -0.568378817414251
0.5095000000000001 -0.5692701883742702
0.51 -0.5702217977892678
0.5105 -0.5709996628600638
0.5109999999999999 -0.5718664644759698
0.5115000000000001 -0.5728386727689968
0.512 -0.5739331060628338
0.5125 -0.5751646994777759
0.5129999999999999 -0.576545104376222
0.5135000000000001 -0.5780812312947257
0.514 -0.5797742989741079
0.5145 -0.5816194239103666
0.5149999999999999 -0.5836058695194641
0.5155000000000001 -0.5857172165556231
0.516 -0.5879316595219575
0.5165 -0.5902220429510213
0.5169999999999999 -0.5925564542430809
0.5175000000000001 -0.5948992885433041
0.518 -0.5972132802445473
0.5185 -0.5994626254709111
0.5189999999999999 -0.6016166259983562
0.5195000000000001 -0.603653830312528
0.52 -0.6055655680264236
0.5205 -0.6071121337883694
0.5209999999999999 -0.6085631298481033
0.5215000000000001 -0.6099548048785809
0.522 -0.6113335995902565
0.5225 -0.6127503856907317
0.5229999999999999 -0.6142549542341232
0.5235000000000001 -0.6158902695202655
0.524 -0.6176880363471615
0.5245 -0.6196655701625311
0.5249999999999999 -0.6218245216013176
0.5255000000000001 -0.6241509454240155
0.526 -0.626617017110703
0.5265 -0.6291837140523288
0.5269999999999999 -0.6318046646970993
0.5275000000000001 -0.6344303080141868
0.528 -0.6370125244617638
0.5285 -0.6395091291635739
0.5289999999999999 -0.6418880270755417
0.5295000000000001 -0.6441302954990534
0.53 -0.6462318722321799
0.5305 -0.64795672778472
0.5309999999999999 -0.6495764725115133
0.5315000000000001 -0.6511244481206917
0.532 -0.6526385775918007
0.5325 -0.6541562792915018
0.5329999999999999 -0.6557099470374838
0.5335000000000001 -0.6573236378759999
0.534 -0.6590106104696796
0.5345 -0.6607716442342857
0.5349999999999999 -0.6625941561506398
0.5355000000000001 -0.6644517776490175
0.536 -0.6663048969610961
0.5365 -0.668103165216627
0.5369999999999999 -0.6697889591483945
0.5375000000000001 -0.6713026864183252
0.538 -0.6725889809848131
0.5385 -0.6736029524202445
0.5389999999999999 -0.6743153814919169
0.5395000000000001 -0.6747162389952436
0.54 -0.6748158325137268
0.5405 -0.6743973651509754
0.5409999999999999 -0.6737548473389616
0.5415000000000001 -0.6729462012787852
0.542 -0.6720352936736291
0.5425 -0.6710862252354081
0.5429999999999999 -0.6701584715347095
0.5435000000000001 -0.6693025811793125
0.544 -0.6685570813959064
0.5445 -0.6679462936062883
0.5449999999999999 -0.6674791917644558
0.5455000000000001 -0.6671497881834645
0.546 -0.6669391218283796
0.5465 -0.6668187132378892
0.5469999999999999 -0.6667550022532382
0.5475000000000001 -0.666714256041344
0.548 -0.666667219446421
0.5485 -0.6665926872636216
0.5489999999999999 -0.6664795785316787
0.5495000000000001 -0.6663274534850228
0.55 -0.6661455343831736
0.5505 -0.6661982445530371
0.5509999999999999 -0.666259165735355
0.5515000000000001 -0.6663540408989963
0.552 -0.6665106845030538
0.5525 -0.6667575107040058
0.5529999999999999 -0.6671208216774904
0.5535000000000001 -0.6676222686550154
0.554 -0.6682757109225126
0.5545 -0.6690844854677876
0.5549999999999999 -0.6700398739789165
0.5555000000000001 -0.6711210971940508
0.556 -0.6722972839540413
0.5565 -0.6735307290043091
0.5569999999999999 -0.6747811711354859
0.5575000000000001 -0.6760101926397667
0.558 -0.6771852978572809
0.5585 -0.6782825723735074
0.5589999999999999 -0.6792884207860647
0.5595000000000001 -0.6801998526553726
0.56 -0.6810241111861823
0.5605 -0.6815310457283831
0.5609999999999999 -0.6819926182721455
0.5615000000000001 -0.6824390612443759
0.562 -0.6829027326106228
0.5625 -0.6834150674538818
0.563 -0.6840031840743581
0.5634999999999999 -0.6846877578885009
0.5640000000000001 -0.6854809888411012
0.5645 -0.6863863565755985
0.565 -0.6873988712133647
0.5654999999999999 -0.6885066710346892
0.5660000000000001 -0.6896932999925999
0.5665 -0.690940335570814
0.567 -0.6922300856258344
0.5674999999999999 -0.6935475604177387
0.5680000000000001 -0.694881330036054
0.5685 -0.6962235685143674
0.569 -0.6975691265872433
0.5694999999999999 -0.6989151062519355
0.5700000000000001 -0.7002604711401037
0.5705 -0.7018533158420301
0.571 -0.7034478813883533
0.5714999999999999 -0.7050471760891813
0.5720000000000001 -0.7066550550369678
0.5725 -0.7082747130613941
0.573 -0.7099079375023749
0.5734999999999999 -0.7115546376022306
0.5740000000000001 -0.7132124763152339
0.5745 -0.7148766006394887
0.575 -0.7165397796319461
0.5754999999999999 -0.7181926784093222
0.5760000000000001 -0.7198242771860178
0.5765 -0.7214225284416651
0.577 -0.7229751559929072
0.5774999999999999 -0.7244701931777221
0.5780000000000001 -0.7258964369809097
0.5785 -0.7272438027127073
0.579 -0.7285034031553463
0.5794999999999999 -0.729667571565121
0.5800000000000001 -0.730729869147297
0.5805 -0.7314379411234534
0.581 -0.7320361051426479
0.5814999999999999 -0.7325218538781463
0.5820000000000001 -0.7328940324873878
0.5825 -0.7331534267095865
0.583 -0.7333035713073117
0.5834999999999999 -0.7333514532159519
0.5840000000000001 -0.7333080082802501
0.5845 -0.7331882698564621
0.585 -0.733011044238391
0.5854999999999999 -0.7327980811470862
0.5860000000000001 -0.7325727543953702
0.5865 -0.7323581444031295
0.587 -0.7321750356633479
0.5874999999999999 -0.7320397947870061
0.5880000000000001 -0.7319627104929781
0.5885 -0.7319466674589508
0.589 -0.731986640972005
0.5894999999999999 -0.7320700765015856
0.5900000000000001 -0.7321782127410947
0.5905 -0.7325353960106281
0.591 -0.7328691098105555
0.5914999999999999 -0.7331567317048998
0.5920000000000001 -0.7333814745871631
0.5925 -0.7335350563904209
0.593 -0.7336192931284558
0.5934999999999999 -0.7336464371402978
0.5940000000000001 -0.7336372760356078
0.5945 -0.7336182656691785
0.595 -0.7336176306824347
0.5954999999999999 -0.7336615287758763
0.5960000000000001 -0.7337709086150128
0.5965 -0.7339595644699182
0.597 -0.7342332666041103
0.5974999999999999 -0.7345895748214752
0.5980000000000001 -0.7350178338247296
0.5985 -0.7354993966788382
0.599 -0.7360081872447808
0.5994999999999999 -0.736512139445003
0.6000000000000001 -0.7369755009889881
0.6005 -0.7371149446243721
0.601 -0.7371455759244864
0.6014999999999999 -0.7370425503177612
0.6020000000000001 -0.7367922543746953
0.6025 -0.7363952799581531
0.603 -0.7358677632333953
0.6034999999999999 -0.7352403387465334
0.6040000000000001 -0.7345554927425503
0.6045 -0.7338631733896355
0.605 -0.7332159267674057
0.6054999999999999 -0.7326642793100399
0.6060000000000001 -0.7322526709966745
0.6065 -0.732016334918258
0.607 -0.7319791213606052
0.6074999999999999 -0.7321523649459029
0.6080000000000001 -0.7325347508983961
0.6085 -0.7331130066515253
0.609 -0.7338636310576029
0.6094999999999999 -0.734755441148548
0.6100000000000001 -0.7357525108443708
0.6105 -0.7368180203247948
0.611 -0.7379179867245622
0.6114999999999999 -0.739025494088675
0.6120000000000001 -0.7401233188721176
0.6125 -0.7412053093723173
0.613 -0.7422759726867817
0.6134999999999999 -0.7433484644731608
0.6140000000000001 -0.7444415020999539
0.6145 -0.7455760731130805
0.615 -0.746772240446805
0.6154999999999999 -0.7480463326385622
0.6160000000000001 -0.7494087885206092
0.6165 -0.7508630250418332
0.617 -0.7524053815288401
0.6174999999999999 -0.754025881084865
0.6180000000000001 -0.7557098262624836
0.6185 -0.757439502886942
0.619 -0.759195766513208
0.6194999999999999 -0.7609600499803981
0.6200000000000001 -0.7627163201948819
0.6205 -0.7642062462782081
0.621 -0.7656722391475037
0.6214999999999999 -0.7671154277755677
0.6220000000000001 -0.7685426656213467
0.6225 -0.7699654858966235
0.623 -0.7713990526787134
0.6234999999999999 -0.7728607983622454
0.6240000000000001 -0.7743687951541482
0.6245 -0.7759394447731948
0.625 -0.7775849825742733
0.6255 -0.779310948369665
0.6259999999999999 -0.7811146040322071
0.6265000000000001 -0.7829845244467998
0.627 -0.7849011662395847
0.6275 -0.7868384557278355
0.6279999999999999 -0.7887661454716981
0.6285000000000001 -0.7906527787018215
0.629 -0.7924689202133901
0.6295 -0.794190311482178
0.6299999999999999 -0.7958004104362376
0.6305000000000001 -0.7970444172768559
0.631 -0.7981738322140056
0.6315 -0.7992007284351045
0.6319999999999999 -0.8001432355139709
0.6325000000000001 -0.8010229834286068
0.633 -0.8018616785248992
0.6335 -0.8026779755690329
0.6339999999999999 -0.8034843782172824
0.6345000000000001 -0.8042847253462119
0.635 -0.8050735044951068
0.6355 -0.8058359868285097
0.6359999999999999 -0.8065503154060351
0.6365000000000001 -0.8071901343135935
0.637 -0.80772857934
0.6375 -0.8081424804476565
0.6379999999999999 -0.8084164578951086
0.6385000000000001 -0.8085464573206173
0.639 -0.8085419004995217
0.6395 -0.8084259856845439
0.6399999999999999 -0.8082341667724231
0.6405000000000001 -0.8077643343394729
0.641 -0.807313673209901
0.6415 -0.8069313549416183
0.6419999999999999 -0.8066601312076306
0.6425000000000001 -0.8065318701339115
0.643 -0.8065639569829357
0.6435 -0.8067576180894872
0.6439999999999999 -0.8070977607385421
0.6445000000000001 -0.8075547570364024
0.645 -0.80808714585292
0.6455 -0.8086456758134374
0.6459999999999999 -0.8091784594942761
0.6465000000000001 -0.8096369191577936
0.647 -0.8099818262959123
0.6475 -0.8101890749746148
0.6479999999999999 -0.8102534839842379
0.6485000000000001 -0.8101906446343033
0.649 -0.8100364335436812
0.6495 -0.8098446123442701
0.6499999999999999 -0.8096821833880562
0.6505000000000001 -0.8098703206524482
0.651 -0.810232998336117
0.6515 -0.8108335572724857
0.6519999999999999 -0.8117187791320931
0.6525000000000001 -0.8129127777335808
0.653 -0.8144130775851945
0.6535 -0.816189924777761
0.6539999999999999 -0.8181885268830942
0.6545000000000001 -0.8203339378913828
0.655 -0.822537988405909
0.6555 -0.8247080977810636
0.6559999999999999 -0.826755802234931
0.6565000000000001 -0.8286058755084099
0.657 -0.8302036821835028
0.6575 -0.8315202076638349
0.6579999999999999 -0.8325543749507134
0.6585000000000001 -0.8333324303483299
0.659 -0.8339041576753763
0.6595 -0.8343371887409728
0.6599999999999999 -0.8347093245392134
0.6605000000000001 -0.8348538679168583
0.661 -0.8350913108226665
0.6615 -0.835480801695073
0.6619999999999999 -0.8360611007511893
0.6625000000000001 -0.8368466211980365
0.663 -0.8378254571427644
0.6635 -0.838960718885529
0.6639999999999999 -0.8401936989680516
0.6645000000000001 -0.8414498582978572
0.665 -0.8426465102942625
0.6655 -0.8437014782912388
0.6659999999999999 -0.8445415429209658
0.6665000000000001 -0.8451101924064558
0.667 -0.8453732686534616
0.6675 -0.8453229598051236
0.6679999999999999 -0.8449789305442711
0.6685000000000001 -0.8443868660172759
0.669 -0.8436142653731804
0.6695 -0.8427439663779888
0.6699999999999999 -0.8418658404385244
0.6705000000000001 -0.8413152962363447
0.671 -0.8409189543557685
0.6715 -0.8407325185647476
0.6719999999999999 -0.8407862418872921
0.6725000000000001 -0.8410822140564821
0.673 -0.841595547782446
0.6735 -0.8422781880916551
0.6739999999999999 -0.8430661709172559
0.6745000000000001 -0.8438877649527116
0.675 -0.8446720521900333
0.6755 -0.84535697449004
0.6759999999999999 -0.8458960533480537
0.6765000000000001 -0.8462627655796265
0.677 -0.8464531300478706
0.6775 -0.8464858061883963
0.6779999999999999 -0.8464001131221668
0.6785000000000001 -0.8462519677848337
0.679 -0.8461094008046373
0.6795 -0.8460456912706872
0.6799999999999999 -0.8461342957215674
0.6805000000000001 -0.8461948847681326
0.681 -0.8465289281511431
0.6815 -0.84717308112794
0.6819999999999999 -0.8481426109571762
0.6825000000000001 -0.8494302669516829
0.683 -0.8510072768225999
0.6835 -0.8528263024188883
0.6839999999999999 -0.8548260377513676
0.6845000000000001 -0.8569369814497517
0.685 -0.8590880275635107
0.6855 -0.8612125593412083
0.6859999999999999 -0.8632547522945999
0.6865000000000001 -0.8651734598878822
0.687 -0.8669452250282208
0.6875 -0.8685650546718909
0.688 -0.870045271147963
0.6884999999999999 -0.8714125786959679
0.6890000000000001 -0.8727034712753077
0.6895 -0.8739582345822887
0.69 -0.8752143824413212
0.6904999999999999 -0.8762533041538296
0.6910000000000001 -0.8773396882856672
0.6915 -0.8784740665231876
0.692 -0.8796406859118845
0.6924999999999999 -0.8808092904454441
0.6930000000000001 -0.8819385660448176
0.6935 -0.8829804218627305
0.694 -0.8838850839856474
0.6944999999999999 -0.8846061849751582
0.6950000000000001 -0.8851054425691022
0.6955 -0.8853563718766027
0.696 -0.8853464553768343
0.6964999999999999 -0.8850775765099178
0.6970000000000001 -0.8845654946992171
0.6975 -0.8838381240880354
0.698 -0.8829328645528788
0.6984999999999999 -0.8818932050409402
0.6990000000000001 -0.88076500281458
0.6995 -0.8795923317147303
0.7 -0.8784139896845425
0.7004999999999999 -0.8775075890743885
0.7010000000000001 -0.8766471550148804
0.7015 -0.8758448513936581
0.702 -0.8751036354602308
0.7024999999999999 -0.8744184956182043
0.7030000000000001 -0.8737779934340074
0.7035 -0.873166141821671
0.704 -0.8725649729131906
0.7044999999999999 -0.8719571261988692
0.7050000000000001 -0.8713281019256044
0.7055 -0.8706679358124282
0.706 -0.8699728075208899
0.7064999999999999 -0.8692454111026141
0.7070000000000001 -0.8684949874850132
0.7075 -0.8677361014679983
0.708 -0.8669867856113677
0.7084999999999999 -0.8662658028536805
0.7090000000000001 -0.8655910585822852
0.7095 -0.8649780585902708
0.71 -0.8644400020670415
0.7104999999999999 -0.8637420442252196
0.7110000000000001 -0.8631446162993339
0.7115 -0.86266140820613
0.712 -0.8623076330904171
0.7124999999999999 -0.8620996829507509
0.7130000000000001 -0.8620541021544891
0.7135 -0.8621859627237889
0.714 -0.8625061931176571
0.7144999999999999 -0.8630193479929361
0.7150000000000001 -0.8637217026998288
0.7155 -0.8646003848439948
0.716 -0.8656335445051971
0.7164999999999999 -0.866791745514092
0.7170000000000001 -0.8680394588787127
0.7175 -0.8693377444643816
0.718 -0.8706473091919645
0.7184999999999999 -0.8719318413136574
0.7190000000000001 -0.8731617551567074
0.7195 -0.8743174296834241
0.72 -0.8753911427916402
0.7204999999999999 -0.876141572005962
0.7210000000000001 -0.8768337799392802
0.7215 -0.8774962891481336
0.722 -0.8781640706228053
0.7224999999999999 -0.8788748311007512
0.7230000000000001 -0.8796645706559857
0.7235 -0.8805635481196132
0.724 -0.881593059730727
0.7244999999999999 -0.8827634636923036
0.7250000000000001 -0.8840733369213795
0.7255 -0.8855098307707986
0.726 -0.8870497077476645
0.7264999999999999 -0.8886613790316037
0.7270000000000001 -0.8903076375684487
0.7275 -0.8919488172492658
0.728 -0.8935463725297377
0.7284999999999999 -0.8950667242743219
0.7290000000000001 -0.8964848963230028
0.7295 -0.897787511272019
0.73 -0.8989743600800779
0.7304999999999999 -0.9003058277075959
0.7310000000000001 -0.9015575449643325
0.7315 -0.9027612601507806
0.732 -0.9039518571040785
0.7324999999999999 -0.9051618811083977
0.7330000000000001 -0.9064166427377568
0.7335 -0.907730458968885
0.734 -0.9091046128001686
0.7344999999999999 -0.9105271145367199
0.7350000000000001 -0.9119740375308149
0.7355 -0.9134118495126121
0.736 -0.9148009053089011
0.7364999999999999 -0.9160994908164257
0.7370000000000001 -0.9172680084983809
0.7375 -0.918272943151193
0.738 -0.9190904578180907
0.7384999999999999 -0.9197086753937818
0.7390000000000001 -0.9201290886834389
0.7395 -0.9203659714032383
0.74 -0.9204447034459765
0.7404999999999999 -0.9201522653227386
0.7410000000000001 -0.9197746746338437
0.7415 -0.9193513100275662
0.742 -0.9189184866193657
0.7424999999999999 -0.9185072069947297
0.7430000000000001 -0.9181415751983018
0.7435 -0.9178383951150979
0.744 -0.9176072812461139
0.7444999999999999 -0.9174510996687149
0.7450000000000001 -0.9173672812712897
0.7455 -0.9173492175952727
0.746 -0.9173880192235543
0.7464999999999999 -0.9174746186467863
0.7470000000000001 -0.9176015029608389
0.7475 -0.9177641020924908
0.748 -0.9179616759865848
0.7484999999999999 -0.9181974543489233
0.7490000000000001 -0.9184782152766211
0.7495 -0.9188135486614651
0.75 -0.9192147374736084
0.7505 -0.9194460954063315
0.7509999999999999 -0.9197674259996895
0.7514999999999998 -0.9201876977942122
0.752 -0.9207113428381457
0.7525 -0.9213369890908923
0.7529999999999999 -0.9220564994439273
0.7534999999999998 -0.9228548083713789
0.754 -0.9237105100247157
0.7545 -0.9245974496203156
0.7549999999999999 -0.9254873525936712
0.7554999999999998 -0.9263523158921098
0.756 -0.92716809625441
0.7565 -0.9279170150988609
0.7569999999999999 -0.928589383025364
0.7574999999999998 -0.9291840051627067
0.758 -0.9297071233315946
0.7585 -0.9301698886796117
0.7589999999999999 -0.9305859679907373
0.7594999999999998 -0.9309683809662904
0.76 -0.9313273061346904
0.7605 -0.9319147500079082
0.7609999999999999 -0.9324819951462039
0.7614999999999998 -0.9330213911975053
0.762 -0.9335186690612802
0.7625 -0.9339541775141341
0.7629999999999999 -0.9343038270274733
0.7634999999999998 -0.934541518763894
0.764 -0.9346419711969529
0.7645 -0.9345841645662198
0.7649999999999999 -0.9343545334316204
0.7654999999999998 -0.9339494374703319
0.766 -0.9333762761958461
0.7665 -0.9326533089369795
0.7669999999999999 -0.9318078783895538
0.7674999999999998 -0.9308737227613547
0.768 -0.9298875730834152
0.7685 -0.9288852165605241
0.7689999999999999 -0.9278980321727136
0.7694999999999999 -0.9269498699900625
0.77 -0.9260548219156782
0.7705 -0.9254632735556922
0.7709999999999999 -0.924917012293662
0.7714999999999999 -0.9243944367745842
0.772 -0.9238636761232326
0.7725 -0.9232851707235863
0.7729999999999999 -0.9226149766360386
0.7734999999999999 -0.9218092256139261
0.774 -0.9208287782385758
0.7745 -0.9196436682240439
0.7749999999999999 -0.9182367203565788
0.7754999999999999 -0.9166054508969735
0.776 -0.9147626721533052
0.7765 -0.9127354900661674
0.7769999999999999 -0.910562729577716
0.7774999999999999 -0.9082916469961957
0.778 -0.9059738904222181
0.7785 -0.9036612998244704
0.7789999999999999 -0.9014020298821426
0.7794999999999999 -0.8992373011981483
0.78 -0.8971990405372406
0.7805 -0.8955551573142603
0.7809999999999999 -0.8940680748115554
0.7814999999999999 -0.8927376744758435
0.782 -0.8915558964994502
0.7825 -0.8905096758740776
0.7829999999999999 -0.8895836349557209
0.7834999999999999 -0.8887635632411052
0.784 -0.8880388961437411
0.7845 -0.8874051723669328
0.7849999999999999 -0.8868655032470658
0.7854999999999999 -0.8864312794558171
0.786 -0.8861221228320723
0.7865 -0.88596409360709
0.7869999999999999 -0.8859873619787115
0.7874999999999999 -0.8862224229422939
0.788 -0.8866961010094886
0.7885 -0.8874279495837257
0.7889999999999999 -0.8884274301182732
0.7894999999999999 -0.8896919823106817
0.79 -0.8912061034428649
0.7905 -0.892693701404696
0.7909999999999999 -0.8943650382222949
0.7914999999999999 -0.8961719905914812
0.792 -0.8980607222780428
0.7925 -0.8999751184558825
0.7929999999999999 -0.9018603598438295
0.7934999999999999 -0.9036668000181202
0.794 -0.9053528061948879
0.7945 -0.9068872567951574
0.7949999999999999 -0.9082512941758573
0.7954999999999999 -0.9094393990818199
0.796 -0.9104593883327485
0.7965 -0.9113303881329631
0.7969999999999999 -0.9120806422777996
0.7974999999999999 -0.9127432883256935
0.798 -0.9133525438163825
0.7985 -0.9139398078526287
0.7989999999999999 -0.9145304224128789
0.7994999999999999 -0.91514131625689
0.8 -0.9157797378231529
0.8005 -0.9161956832839764
0.8009999999999999 -0.916626405332498
0.8014999999999999 -0.9170530467462393
0.802 -0.9174511306001479
0.8025 -0.9177931860537613
0.8029999999999999 -0.9180520658500064
0.8034999999999999 -0.9182042410353277
0.804 -0.9182325884299887
0.8045 -0.9181288743983831
0.8049999999999999 -0.9178950550460729
0.8054999999999999 -0.917543229608434
0.806 -0.9170947376752066
0.8065 -0.9165779319198379
0.8069999999999999 -0.9160253345461351
0.8074999999999999 -0.9154704946366258
0.808 -0.9149448706010507
0.8085 -0.9144753010405428
0.8089999999999999 -0.914081792264682
0.8094999999999999 -0.91377632209124
0.81 -0.9135623887550911
0.8105 -0.9136826938538172
0.8109999999999999 -0.9138755563548406
0.8114999999999999 -0.9141213654136835
0.812 -0.9143967857092109
0.8125 -0.9146769100370489
0.813 -0.9149377618193428
0.8134999999999999 -0.9151582137659
0.8139999999999998 -0.9153214175528777
0.8145 -0.915415727063568
0.815 -0.9154350431989379
0.8154999999999999 -0.9153783421201805
0.8159999999999998 -0.9152486367648461
0.8165 -0.9150513680477981
0.817 -0.914792692163756
0.8174999999999999 -0.914477739582017
0.8179999999999998 -0.9141093553158229
0.8185 -0.9136875405033031
0.819 -0.9132096252488121
0.8194999999999999 -0.9126709180673461
0.8199999999999998 -0.9120650954460218
0.8205 -0.911137422664805
0.821 -0.9101283471942662
0.8214999999999999 -0.9090316143673044
0.8219999999999998 -0.9078427866668914
0.8225 -0.9065615202955877
0.823 -0.9051927261143247
0.8234999999999999 -0.9037469205294031
0.8239999999999998 -0.9022398897777936
0.8245 -0.900692007799964
0.825 -0.8991268852339864
0.8254999999999999 -0.8975697439607063
0.8259999999999998 -0.8960458471368441
0.8265 -0.8945786429132286
0.827 -0.8931880087407873
0.8274999999999999 -0.8918886930671734
0.8279999999999998 -0.8906896490727696
0.8285 -0.8895940517614701
0.829 -0.8885996835765536
0.8294999999999999 -0.8876996999566443
0.8299999999999998 -0.8868833403978399
0.8305 -0.8863851784911667
0.831 -0.885939792630094
0.8314999999999999 -0.8855303206084537
0.8319999999999999 -0.8851409954487564
0.8325 -0.8847580456088833
0.833 -0.8843702143978508
0.8334999999999999 -0.8839689998504744
0.8339999999999999 -0.8835485483809353
0.8345 -0.8831051998724939
0.835 -0.8826367154663523
0.8354999999999999 -0.8821411882566729
0.8359999999999999 -0.8816159397640365
0.8365 -0.8810567292081033
0.837 -0.880457686048791
0.8374999999999999 -0.8798122310067271
0.8379999999999999 -0.8791145959801954
0.8385 -0.8783612118036547
0.839 -0.8775519841760253
0.8394999999999999 -0.8766906837615064
0.8399999999999999 -0.8757847685550124
0.8405 -0.8745977525987123
0.841 -0.8733911661416099
0.8414999999999999 -0.8721800465528321
0.8419999999999999 -0.8709790417210808
0.8425 -0.8698014502092382
0.843 -0.8686580609702984
0.8434999999999999 -0.8675570175001301
0.8439999999999999 -0.8665041092766844
0.8445 -0.8655033261637313
0.845 -0.864558346378677
0.8454999999999999 -0.863673533993212
0.8459999999999999 -0.8628548478155553
0.8465 -0.8621100643359844
0.847 -0.8614485751760044
0.8474999999999999 -0.8608808053842212
0.8479999999999999 -0.8604174479979009
0.8485 -0.8600685551594994
0.849 -0.8598425252589315
0.8494999999999999 -0.8597452096552478
0.8499999999999999 -0.8597789717150215
0.8505 -0.8601908000335953
0.851 -0.8607250468452025
0.8514999999999999 -0.8613707813362809
0.8519999999999999 -0.8621127947076885
0.8525 -0.8629317653318315
0.853 -0.8638049524356457
0.8534999999999999 -0.8647074656393953
0.8539999999999999 -0.8656136823417894
0.8545 -0.8664993670795071
0.855 -0.8673430882756793
0.8554999999999999 -0.8681269264821289
0.8559999999999999 -0.8688367619514215
0.8565 -0.8694616249969392
0.857 -0.8699935752899011
0.8574999999999999 -0.8704276246758794
0.8579999999999999 -0.870762240041114
0.8585 -0.8709998461428153
0.859 -0.8711466923437101
0.8594999999999999 -0.8712126468823244
0.8599999999999999 -0.871210300393251
0.8605 -0.8711535049351178
0.861 -0.8710561335722985
0.8614999999999999 -0.870930433870361
0.8619999999999999 -0.8707856715441227
0.8625 -0.8706279871886712
0.863 -0.8704603207169648
0.8634999999999999 -0.8702829404363647
0.8639999999999999 -0.8700947760145377
0.8645 -0.8698944524219945
0.865 -0.8696808334950991
0.8654999999999999 -0.8694532238035314
0.8659999999999999 -0.8692111628713877
0.8665 -0.8689538523268023
0.867 -0.8686794124803632
0.8674999999999999 -0.8683845469574569
0.8679999999999999 -0.8680642390710586
0.8685 -0.8677116620621363
0.869 -0.867318558601374
0.8694999999999999 -0.8668761159508924
0.8699999999999999 -0.8663755761533224
0.8705 -0.8655600387414539
0.871 -0.8646729145007923
0.8714999999999999 -0.8637100517609339
0.8719999999999999 -0.8626689322223408
0.8725 -0.8615492142409478
0.873 -0.8603530722465321
0.8734999999999999 -0.8590855561961719
0.8739999999999999 -0.8577543208620722
0.8745 -0.8563691473671541
0.875 -0.8549412210388835
0.8755 -0.8534824322939746
0.8759999999999999 -0.8520046558074736
0.8764999999999998 -0.850519253011496
0.877 -0.8490368171331498
0.8775 -0.8475668544337929
0.8779999999999999 -0.8461175016421133
0.8784999999999998 -0.8446952212845544
0.879 -0.8433045669670123
0.8795 -0.8419478444320653
0.8799999999999999 -0.8406252121720136
0.8804999999999998 -0.8395824043340325
0.881 -0.8385666606143822
0.8815 -0.837571786726258
0.8819999999999999 -0.8365912297923392
0.8824999999999998 -0.8356188868059857
0.883 -0.8346509729465581
0.8835 -0.8336879157793659
0.8839999999999999 -0.8327363339607827
0.8844999999999998 -0.8318104284378138
0.885 -0.8309318475240159
0.8855 -0.8301288090910293
0.8859999999999999 -0.8294335991885203
0.8864999999999998 -0.828880096801108
0.887 -0.8285004980710043
0.8875 -0.8283221522785716
0.8879999999999999 -0.8283643396762412
0.8884999999999998 -0.8286356812006214
0.889 -0.8291324919449619
0.8895 -0.8298381489432686
0.8899999999999999 -0.8307237130483351
0.8904999999999998 -0.8319992565240826
0.891 -0.8333668469923344
0.8915 -0.834775045963449
0.8919999999999999 -0.836172784391895
0.8924999999999998 -0.8375136366912511
0.893 -0.8387595690626974
0.8935 -0.8398836407572423
0.8939999999999999 -0.8408719423836909
0.8944999999999999 -0.8417242461001688
0.895 -0.8424538232768821
0.8955 -0.8430862372380211
0.8959999999999999 -0.8436570011191203
0.8964999999999999 -0.8442085593234411
0.897 -0.8447858536385904
0.8975 -0.8454317546624193
0.8979999999999999 -0.8461825029534271
0.8984999999999999 -0.8470637155814564
0.899 -0.8480875055578732
0.8995 -0.8492504839762329
0.8999999999999999 -0.8505331855700853
0.9004999999999999 -0.8516542082380587
0.901 -0.8528173950885021
0.9015 -0.8539724434117432
0.9019999999999999 -0.8550696529589973
0.9024999999999999 -0.8560663500571045
0.903 -0.8569327073031359
0.9035 -0.8576558635770939
0.9039999999999999 -0.8582418565974866
0.9044999999999999 -0.8587156654128614
0.905 -0.8591193819067533
0.9055 -0.8595087422560621
0.9059999999999999 -0.8599485712154487
0.9064999999999999 -0.8605066875466103
0.907 -0.861247694248904
0.9075 -0.8622266481013919
0.9079999999999999 -0.863483405149114
0.9084999999999999 -0.8650380868670527
0.909 -0.8668886268243573
0.9095 -0.8690101792492746
0.9099999999999999 -0.8713572908081952
0.9104999999999999 -0.8736193310450034
0.911 -0.8759754191061477
0.9115 -0.8783520890814048
0.9119999999999999 -0.8806799021704728
0.9124999999999999 -0.8828993349279461
0.913 -0.8849654637422695
0.9135 -0.886850411257851
0.9139999999999999 -0.8885451921680545
0.9144999999999999 -0.8900596533675007
0.915 -0.8914210957622309
0.9155 -0.8926713140288564
0.9159999999999999 -0.8938622902134405
0.9164999999999999 -0.8950502880724411
0.917 -0.8962900639931345
0.9175 -0.8976276140134878
0.9179999999999999 -0.8990940853303414
0.9184999999999999 -0.9007008932569112
0.919 -0.9024373000010082
0.9195 -0.904271018541848
0.9199999999999999 -0.9061519557623412
0.9204999999999999 -0.9077704777654743
0.921 -0.9093097939970731
0.9215 -0.9107072279788799
0.9219999999999999 -0.9119091588562875
0.9224999999999999 -0.9128758802631036
0.923 -0.9135845297348524
0.9235 -0.9140309389448827
0.9239999999999999 -0.9142295113911831
0.9244999999999999 -0.9142122875516756
0.925 -0.9140264844823252
0.9255 -0.9137302485797416
0.9259999999999999 -0.9133872640526625
0.9264999999999999 -0.913059823500239
0.927 -0.9128017752932038
0.9275 -0.9126518274548435
0.9279999999999999 -0.9126286978952954
0.9284999999999999 -0.9127294864555268
0.929 -0.9129294508172432
0.9295 -0.9131854307176908
0.9299999999999999 -0.9134401629776009
0.9304999999999999 -0.913876406486301
0.931 -0.9141750229398593
0.9315 -0.9142697060818973
0.9319999999999999 -0.9141023250621164
0.9324999999999999 -0.9136279806236687
0.933 -0.9128186684819812
0.9335 -0.9116663038813985
0.9339999999999999 -0.9101844808073095
0.9344999999999999 -0.9084085572755068
0.935 -0.9063933499055505
0.9355 -0.9042084947115631
0.9359999999999999 -0.9019316536636598
0.9364999999999999 -0.8996405340311208
0.937 -0.8974050216817407
0.9375 -0.8952803165757668
0.938 -0.8933021669531523
0.9384999999999999 -0.8914846770838172
0.9389999999999998 -0.8898205774384864
0.9395 -0.888284225741465
0.94 -0.88683583502532
0.9404999999999999 -0.8856744776952862
0.9409999999999998 -0.8844998483662249
0.9415 -0.8832628603797882
0.942 -0.8819229521380395
0.9424999999999999 -0.8804525473930241
0.9429999999999998 -0.8788408228900553
0.9435 -0.8770960350932071
0.944 -0.8752460772454537
0.9444999999999999 -0.8733365344165563
0.9449999999999998 -0.8714267544460067
0.9455 -0.8695842672481885
0.946 -0.8678786059526767
0.9464999999999999 -0.866375063151869
0.9469999999999998 -0.8651289875381035
0.9475 -0.8641809008191769
0.948 -0.8635527740198992
0.9484999999999999 -0.863245917426636
0.9489999999999998 -0.8632407217222212
0.9495 -0.8634983119240489
0.95 -0.8639638965398093
0.9504999999999999 -0.8648207036256095
0.9509999999999998 -0.8657459789299339
0.9515 -0.8666673354597396
0.952 -0.8675199048918374
0.9524999999999999 -0.8682521841040873
0.9529999999999998 -0.8688307945298572
0.9535 -0.8692433800933526
0.954 -0.8694987233452159
0.9544999999999999 -0.869624637173867
0.9549999999999998 -0.8696638898691812
0.9555 -0.8696688384258149
0.956 -0.8696955880017432
0.9564999999999999 -0.8697979603074674
0.9569999999999999 -0.8700217782022218
0.9575 -0.8704003760212744
0.958 -0.870951207201772
0.9584999999999999 -0.871674649473584
0.9589999999999999 -0.8725537033453206
0.9595 -0.8735557262970797
0.96 -0.8746348987736948
0.9604999999999999 -0.8759824612860019
0.9609999999999999 -0.877288811488508
0.9615 -0.87849184497895
0.962 -0.8795346058035247
0.9624999999999999 -0.8803709965645776
0.9629999999999999 -0.8809701700401384
0.9635 -0.8813198165740859
0.964 -0.881428589717446
0.9644999999999999 -0.8813258912044145
0.9649999999999999 -0.8810606161853344
0.9655 -0.8806975061068157
0.966 -0.8803121422546947
0.9664999999999999 -0.8799843302714903
0.9669999999999999 -0.8797913083801358
0.9675 -0.8798003617270694
0.968 -0.8800621764006489
0.9684999999999999 -0.8806056879125944
0.9689999999999999 -0.8814345502630437
0.9695 -0.8825261913439141
0.97 -0.8838333938373844
0.9704999999999999 -0.8855377744620978
0.9709999999999999 -0.8873081610416512
0.9715 -0.8890578364175802
0.972 -0.8907029903542613
0.9724999999999999 -0.8921705184070333
0.9729999999999999 -0.8934045359949528
0.9735 -0.8943711338264994
0.974 -0.895060525572439
0.9744999999999999 -0.8954869109417474
0.9749999999999999 -0.8956853895607286
0.9755 -0.895706566455457
0.976 -0.8956096688845608
0.9764999999999999 -0.8954549768372255
0.9769999999999999 -0.895296628878927
0.9775 -0.8951765031552095
0.978 -0.8951196041907562
0.9784999999999999 -0.8951311656533619
0.9789999999999999 -0.8951959078699095
0.9795 -0.8952794303064077
0.98 -0.8953320046549279
0.9804999999999999 -0.8950469860139249
0.9809999999999999 -0.8946113608496642
0.9815 -0.8939688261342565
0.982 -0.8930752077370289
0.9824999999999999 -0.8919041576263704
0.9829999999999999 -0.8904511318551607
0.9835 -0.8887351737646241
0.984 -0.8867980299516965
0.9844999999999999 -0.8847012216638126
0.9849999999999999 -0.8825209880991638
0.9855 -0.8803418322651472
0.986 -0.878248963419981
0.9864999999999999 -0.8763204275667216
0.9869999999999999 -0.8746195440171493
0.9875 -0.8731888139850671
0.988 -0.8720452249025674
0.9884999999999999 -0.8711788186169286
0.9889999999999999 -0.8705536219412886
0.9895 -0.8701122482530337
0.99 -0.8697825889795587
0.9904999999999999 -0.8697349324856114
0.9909999999999999 -0.869641852894628
0.9915 -0.8694351127227801
0.992 -0.8690623221711523
0.9924999999999999 -0.8684907251519273
0.9929999999999999 -0.8677087094403756
0.9935 -0.866725151268133
0.994 -0.8655669374963488
0.9944999999999999 -0.8642750436465003
0.9949999999999999 -0.8628992000038392
0.9955 -0.8614919631502418
0.996 -0.8601023741767543
0.9964999999999999 -0.8587697072441007
0.9969999999999999 -0.8575182146192485
0.9975 -0.8563536366493744
0.998 -0.8552617680891518
0.9984999999999999 -0.8542095777305617
0.9989999999999999 -0.8531485729494223
0.9995 -0.8520199544910867
1.0 -0.8507611042018192
1.0005 -0.8495598141704981
1.001 -0.8481170377817645
1.0014999999999998 -0.8463970516760753
1.002 -0.8443830507633269
1.0025 -0.8420789762597759
1.003 -0.8395089184726876
1.0034999999999998 -0.836714660089245
1.004 -0.8337516907529847
1.0045 -0.8306842430840419
1.005 -0.8275790483480636
1.0054999999999998 -0.8244995306675245
1.006 -0.8214992984350685
1.0065 -0.818616371330923
1.007 -0.8158691754898479
1.0074999999999998 -0.8132542416364424
1.008 -0.8107465496784141
1.0085 -0.8083027715678262
1.009 -0.8058661519030841
1.0094999999999998 -0.8033736906634499
1.01 -0.8007635670680499
1.0105 -0.7982318891839709
1.011 -0.7954890495573887
1.0114999999999998 -0.7925141638732105
1.012 -0.7893075735232987
1.0125 -0.7858907804510284
1.013 -0.7823046167305476
1.0134999999999998 -0.7786050283184225
1.014 -0.7748579112335396
1.0145 -0.771132698766511
1.015 -0.7674958544454529
1.0154999999999998 -0.7640047433509586
1.016 -0.7607027259851132
1.0165 -0.7576159401611883
1.017 -0.754751978564359
1.0174999999999998 -0.752100742249903
1.018 -0.7496370251639874
1.0185 -0.747324781161657
1.019 -0.7451221848460063
1.0194999999999999 -0.7429871159299155
1.02 -0.7408818470435826
1.0205 -0.738529874499008
1.021 -0.7361634697147001
1.0214999999999999 -0.7337806112591181
1.022 -0.7313933147122343
1.0225 -0.7290271429191153
1.023 -0.7267188973012012
1.0234999999999999 -0.7245135623883043
1.024 -0.7224599236393562
1.0245 -0.7206058127250446
1.025 -0.7189929803900109
1.0254999999999999 -0.7176527402732922
1.026 -0.716601946403473
1.0265 -0.7158405639542302
1.027 -0.715350871920962
1.0274999999999999 -0.715098440060491
1.028 -0.7150348839648303
1.0285 -0.7151020294783881
1.029 -0.7152369164920177
1.0294999999999999 -0.7153770036373968
1.03 -0.7154651798311731
1.0305 -0.7157029805696622
1.031 -0.7158050290134399
1.0314999999999999 -0.7157500392779685
1.032 -0.7155319146340913
1.0325 -0.7151586803006527
1.033 -0.7146504245725233
1.0334999999999999 -0.7140355307211732
1.034 -0.7133468749559249
1.0345 -0.7126178112740382
1.035 -0.7118785158698302
1.0354999999999999 -0.7111530074336199
1.036 -0.7104569748488193
1.0365 -0.7097967305937605
1.037 -0.7091693514581585
1.0374999999999999 -0.7085643444329391
1.038 -0.707966025581446
1.0385 -0.7073559794426331
1.039 -0.7067155191830511
1.0394999999999999 -0.7060279296143814
1.04 -0.7052805158709736
1.0405 -0.7047141432569983
1.041 -0.704078950744886
1.0414999999999999 -0.7033818817237149
1.042 -0.7026366139957738
1.0425 -0.7018628739628836
1.043 -0.7010843050871414
1.0434999999999999 -0.7003265045900792
1.044 -0.6996150379366977
1.0445 -0.6989735275505587
1.045 -0.6984220742441155
1.0454999999999999 -0.6979753592409355
1.046 -0.6976408839562949
1.0465 -0.6974191100232268
1.047 -0.6973028216274644
1.0474999999999999 -0.6972790055621347
1.048 -0.6973306730673277
1.0485 -0.697439535501272
1.049 -0.6975886912598069
1.0494999999999999 -0.6977651594414298
1.05 -0.6979616722061328
1.0505 -0.6984260567589239
1.051 -0.6989139818517259
1.0514999999999999 -0.699433721798303
1.052 -0.6999954694627833
1.0525 -0.7006076010942714
1.053 -0.7012740352714689
1.0534999999999999 -0.7019925515192449
1.054 -0.7027545111855233
1.0545 -0.7035452697262743
1.055 -0.7043455155958769
1.0554999999999999 -0.7051333298274387
1.056 -0.7058863396114277
1.0565 -0.7065842352028859
1.057 -0.7072108427189399
1.0574999999999999 -0.7077559740514562
1.058 -0.70821554800609
1.0585 -0.7085917362639786
1.059 -0.7088925809919479
1.0594999999999999 -0.7091310101157864
1.06 -0.7093233195790428
1.0605 -0.7092395448017813
1.061 -0.7091454592941545
1.0614999999999999 -0.7090552761588401
1.062 -0.7089776637068429
1.0625 -0.7089151544013412
1.063 -0.708864124719175
1.0635 -0.7088159004233454
1.0639999999999998 -0.7087583161488512
1.0645 -0.7086773753318939
1.065 -0.7085589591465133
1.0655 -0.7083906820937934
1.0659999999999998 -0.7081635870673582
1.0665 -0.7078738405193795
1.067 -0.7075242334940508
1.0675 -0.7071254507010506
1.0679999999999998 -0.7066966337662883
1.0685 -0.7062653237453488
1.069 -0.705866130972882
1.0695 -0.7055378909303829
1.0699999999999998 -0.7053206416466491
1.0705 -0.7054992558581413
1.071 -0.7058542774491421
1.0715 -0.7064047075402365
1.0719999999999998 -0.7071576195060997
1.0725 -0.7081067514964539
1.073 -0.709232578248373
1.0735 -0.7105037007389242
1.0739999999999998 -0.7118795580795859
1.0745 -0.713313772954066
1.075 -0.7147583095113359
1.0755 -0.7161677659619518
1.0759999999999998 -0.7175033071884728
1.0765 -0.7187361321167786
1.077 -0.7198500380425757
1.0775 -0.7208427004729602
1.0779999999999998 -0.7217255434662628
1.0785 -0.7225217331799023
1.079 -0.7232630171689486
1.0795 -0.7239857621360823
1.0799999999999998 -0.7247272424942386
1.0805 -0.725274261100937
1.081 -0.7259075052995659
1.0815 -0.726653036405733
1.0819999999999999 -0.7275302806732481
1.0825 -0.7285517821078829
1.083 -0.7297231136666366
1.0835 -0.7310431634831225
1.0839999999999999 -0.7325046283829275
1.0845 -0.7340949622052196
1.085 -0.7357975187697242
1.0855 -0.7375935780939838
1.0859999999999999 -0.7394647434249892
1.0865 -0.7413959131147508
1.087 -0.7433774201160387
1.0875 -0.7454064454491661
1.0879999999999999 -0.747486940980355
1.0885 -0.7496280778830912
1.089 -0.7518420203859326
1.0895 -0.7541413301027103
1.0899999999999999 -0.7565366175606169
1.0905 -0.759174725129397
1.091 -0.761916559438585
1.0915 -0.7647576089961287
1.0919999999999999 -0.7676877723665362
1.0925 -0.7706914691107378
1.093 -0.7737482860084066
1.0935 -0.7768336888904849
1.0939999999999999 -0.7799202157460512
1.0945 -0.7829791412975076
1.095 -0.7859820619914556
1.0955 -0.7889026922921091
1.0959999999999999 -0.7917185924079398
1.0965 -0.7944128850312702
1.097 -0.7969741946878491
1.0975 -0.79939640230178
1.0979999999999999 -0.8016775612401124
1.0985 -0.8038177477919755
1.099 -0.805818018379643
1.0995 -0.8076794418413854
1.0999999999999999 -0.8094030135162015
1.1005 -0.8107416219404423
1.101 -0.8119474691077292
1.1015 -0.81302481676002
1.1019999999999999 -0.8139789123461562
1.1025 -0.8148159026826298
1.103 -0.8155418767155594
1.1035 -0.8161625608921751
1.1039999999999999 -0.8166831446211743
1.1045 -0.8171083910900045
1.105 -0.8174436339416382
1.1055 -0.8176964342413935
1.1059999999999999 -0.8178780082403556
1.1065 -0.8180044072973811
1.107 -0.8180961893275025
1.1075 -0.8181769404980961
1.1079999999999999 -0.8182706642643622
1.1085 -0.8183987896429925
1.109 -0.8185775659307886
1.1095 -0.8188158416915694
1.1099999999999999 -0.8191142100090681
1.1105 -0.8197121422427738
1.111 -0.8203472847089199
1.1115 -0.8210004001205233
1.1119999999999999 -0.8216510006074451
1.1125 -0.8222792715809353
1.113 -0.8228682657049703
1.1135 -0.8234059695935575
1.1139999999999999 -0.8238865846183586
1.1145 -0.8243114070643605
1.115 -0.8246896029762669
1.1155 -0.8250378922239253
1.1159999999999999 -0.8253793002210178
1.1165 -0.8257411073466577
1.117 -0.8261521527963157
1.1175 -0.8266399240875402
1.1179999999999999 -0.8272281562731734
1.1185 -0.8279351858197009
1.119 -0.8287729804541871
1.1195 -0.8297463953144352
1.1199999999999999 -0.8308531166286011
1.1205 -0.8323333486785642
1.121 -0.8339230570717621
1.1215 -0.8356037064280504
1.1219999999999999 -0.8373551542768136
1.1225 -0.8391571547883626
1.123 -0.8409905596600089
1.1235 -0.8428383851688451
1.1239999999999999 -0.8446871320318492
1.1245 -0.8465283144179053
1.125 -0.8483598914662233
1.1255 -0.8501872689835691
1.126 -0.8520234375954938
1.1264999999999998 -0.853887860940929
1.127 -0.8558040878067258
1.1275 -0.8577963505519373
1.128 -0.8598858412088077
1.1284999999999998 -0.8620871949432942
1.129 -0.8644058506336401
1.1295 -0.8668368178796507
1.13 -0.8693645192218012
1.1304999999999998 -0.8717176195625866
1.131 -0.8741122808968459
1.1315 -0.876513593749963
1.132 -0.8788859497512852
1.1324999999999998 -0.8811961595964188
1.133 -0.8834158988394497
1.1335 -0.8855238548882632
1.134 -0.8875063874341726
1.1344999999999998 -0.8893575771997947
1.135 -0.8910792918720899
1.1355 -0.8926801248778226
1.136 -0.8941739289752295
1.1364999999999998 -0.8955776272256081
1.137 -0.8969089435772514
1.1375 -0.8981841579629823
1.138 -0.8994160917736944
1.1384999999999998 -0.9006125388840206
1.139 -0.9017751356315017
1.1395 -0.9028988543417532
1.14 -0.9039722108422943
1.1404999999999998 -0.9047287586449617
1.141 -0.9053988887820006
1.1415 -0.9059619105600129
1.142 -0.9063992557360648
1.1424999999999998 -0.9066975209482242
1.143 -0.9068510637797517
1.1435 -0.9068639762290983
1.144 -0.9067507106833965
1.1444999999999999 -0.9065353085564776
1.145 -0.9062493759576141
1.1455 -0.905928795311698
1.146 -0.905609723200059
1.1464999999999999 -0.905323888576373
1.147 -0.9050948171394657
1.1475 -0.904934911590734
1.148 -0.9048441866728432
1.1484999999999999 -0.9048105815016003
1.149 -0.9048116749794171
1.1495 -0.9048179500681838
1.15 -0.9047964300183203
1.1504999999999999 -0.9049610313264751
1.151 -0.9050357509345401
1.1515 -0.9049992008220696
1.152 -0.9048401181088516
1.1524999999999999 -0.9045584542927794
1.153 -0.9041650396846959
1.1535 -0.9036793565745708
1.154 -0.9031267015070046
1.1544999999999999 -0.9025344163436811
1.155 -0.9019284820025996
1.1555 -0.9013299815162338
1.156 -0.9007530870041933
1.1564999999999999 -0.900204106826063
1.157 -0.8996816875599534
1.1575 -0.8991778571226967
1.158 -0.89867975528436
1.1584999999999999 -0.8981715654125084
1.159 -0.897636512589413
1.1595 -0.8970588834503932
1.16 -0.896425573832474
1.1604999999999999 -0.8959770169900305
1.161 -0.8954601740251318
1.1615 -0.8948796309224372
1.162 -0.8942492931810093
1.1624999999999999 -0.8935928934524038
1.163 -0.8929434559494656
1.1635 -0.8923413896691973
1.164 -0.8918310267358359
1.1644999999999999 -0.8914563313295465
1.165 -0.8912559070537892
1.1655 -0.8912586312295232
1.166 -0.8914807196084645
1.1664999999999999 -0.8919245451076343
1.167 -0.8925788443172867
1.1675 -0.8934215966505197
1.168 -0.8944234028752438
1.1684999999999999 -0.8955515795301645
1.169 -0.8967741707790509
1.1695 -0.8980633975578919
1.17 -0.8993983521031924
1.1704999999999999 -0.9010134686596221
1.171 -0.9026588889655657
1.1715 -0.9043412289410152
1.172 -0.9060752169154904
1.1724999999999999 -0.9078806088496871
1.173 -0.9097779619165866
1.1735 -0.9117841994800975
1.174 -0.9139085893990663
1.1744999999999999 -0.9161501890022329
1.175 -0.9184963587632561
1.1755 -0.920924168381761
1.176 -0.9234026760035857
1.1764999999999999 -0.9258968493877008
1.177 -0.9283713486005933
1.1775 -0.9307943718561358
1.178 -0.9331404943749928
1.1784999999999999 -0.9353922145968271
1.179 -0.9375405976739003
1.1795 -0.9395854895577951
1.18 -0.9415349730332793
1.1804999999999999 -0.9431565499235524
1.181 -0.944723891914634
1.1815 -0.946266106539081
1.182 -0.9478154979361952
1.1824999999999999 -0.949404059195712
1.183 -0.9510602325574616
1.1835 -0.9528054381820871
1.184 -0.9546508488738029
1.1844999999999999 -0.9565950779305539
1.185 -0.9586232628712844
1.1855 -0.9607078641396818
1.186 -0.9628112243146152
1.1864999999999999 -0.9648898031331785
1.187 -0.9668990251802445
1.1875 -0.9687986766182368
1.188 -0.9705578236176625
1.1885 -0.9721588747399957
1.1889999999999998 -0.9735999542587445
1.1895 -0.9748957017230719
1.19 -0.9760765415874642
1.1905 -0.9774319511984909
1.1909999999999998 -0.9787662959252079
1.1915 -0.9801338160632679
1.192 -0.9815854899120129
1.1925 -0.9831625793643286
1.1929999999999998 -0.9848906770748269
1.1935 -0.9867753197922792
1.194 -0.9887994134920853
1.1945 -0.990923678565885
1.1949999999999998 -0.993089784897311
1.1955 -0.9952259261927741
1.196 -0.997254145160778
1.1965 -0.9990983747675374
1.1969999999999998 -1.0006923686212252
1.1975 -1.0019864204690727
1.198 -1.0029525789357243
1.1985 -1.0035875722058238
1.1989999999999998 -1.0039133448915567
1.1995 -1.0039748986882902
1.2 -1.0038361537391822
1.2005 -1.0033246555042092
1.2009999999999998 -1.0027738383208002
1.2015 -1.0022655211742997
1.202 -1.0018715076134874
1.2025 -1.0016470150916
1.2029999999999998 -1.0016252118939555
1.2035 -1.0018139890567588
1.204 -1.0021956973772927
1.2045 -1.002729569745172
1.2049999999999998 -1.0033570133811949
1.2055 -1.004008652472878
1.206 -1.0046125073741456
1.2065 -1.0051024844007481
1.2069999999999999 -1.0054263523490332
1.2075 -1.00555221272254
1.208 -1.0054726557987819
1.2085 -1.0052060136106271
1.2089999999999999 -1.004794470919264
1.2095 -1.004299792667369
1.21 -1.0037969266660236
1.2105 -1.0036123162006672
1.2109999999999999 -1.0035770385861613
1.2115 -1.0037590351949432
1.212 -1.0042092087008294
1.2125 -1.0049552475022367
1.2129999999999999 -1.0059977070454214
1.2135 -1.0073088739286709
1.214 -1.0088344101921953
1.2145 -1.0104988369042527
1.2149999999999999 -1.0122126934409785
1.2155 -1.0138818275240427
1.216 -1.0154169619298714
1.2165 -1.0167426267545323
1.2169999999999999 -1.017804480089717
1.2175 -1.0185740256761366
1.218 -1.0190506283808742
1.2185 -1.019260462063014
1.2189999999999999 -1.0192535837535341
1.2195 -1.0190989317898578
1.22 -1.0188786162982149
1.2205 -1.0184318576171063
1.2209999999999999 -1.018095599345267
1.2215 -1.0179475513679275
1.222 -1.0180488241661099
1.2225 -1.0184382653167667
1.2229999999999999 -1.0191288919394346
1.2235 -1.0201070113296569
1.224 -1.0213338886681607
1.2245 -1.0227501351014352
1.2249999999999999 -1.0242824928114962
1.2255 -1.0258520193743916
1.226 -1.0273830161050663
1.2265 -1.028811373140146
1.2269999999999999 -1.0300916972944922
1.2275 -1.0312020223729887
1.228 -1.0321457272872905
1.2285 -1.032950928321663
1.2289999999999999 -1.0336669665478448
1.2295 -1.0343585877769597
1.23 -1.0350986432655895
1.2305 -1.0362048270273176
1.2309999999999999 -1.0374939704233352
1.2315 -1.0390127719514237
1.232 -1.0407864174657684
1.2325 -1.0428162121331452
1.2329999999999999 -1.0450798267094858
1.2335 -1.0475343002768607
1.234 -1.0501213806294212
1.2345 -1.052773802369905
1.2349999999999999 -1.0554223789350419
1.2355 -1.0580027215375336
1.236 -1.0604612777445919
1.2365 -1.0627599883137429
1.2369999999999999 -1.0648797254776547
1.2375 -1.0668219122000848
1.238 -1.0686085784639363
1.2385 -1.0702805780110203
1.2389999999999999 -1.071893626168163
1.2395 -1.0735123297024376
1.24 -1.0752029716717248
1.2405 -1.0767770248646484
1.2409999999999999 -1.0785329126980716
1.2415 -1.080501818950004
1.242 -1.0826945860495754
1.2425 -1.085101731182911
1.2429999999999999 -1.0876956640010838
1.2435 -1.090434616344452
1.244 -1.0932672169070092
1.2445 -1.0961374873951024
1.2449999999999999 -1.098989702901425
1.2455 -1.1017730045791736
1.246 -1.1044457236640939
1.2465 -1.1069790794001542
1.2469999999999999 -1.1093603374311658
1.2475 -1.11159410048721
1.248 -1.1137016584934296
1.2485 -1.1157183009026814
1.2489999999999999 -1.1176882115249462
1.2495 -1.1196584011953978
1.25 -1.1216721674434722
1.2505 -1.1235179580126093
1.251 -1.1254626069795708
1.2514999999999998 -1.127511121630018
1.252 -1.129653207895196
1.2525 -1.1318656600246426
1.253 -1.1341162119066361
1.2534999999999998 -1.1363679000684082
1.254 -1.1385833380435486
1.2545 -1.140728463290251
1.255 -1.1427757518806405
1.2554999999999998 -1.1447067530808601
1.256 -1.146514583611232
1.2565 -1.1482055803856963
1.257 -1.1498000024255466
1.2574999999999998 -1.1513312026288323
1.258 -1.1528429903005175
1.2585 -1.1543851748292013
1.259 -1.1560079914363164
1.2594999999999998 -1.1577562474303469
1.26 -1.1596638772210228
1.2605 -1.1615007618706372
1.261 -1.1635207993248458
1.2614999999999998 -1.1657125226191656
1.262 -1.1680511224295567
1.2625 -1.1705021492928924
1.263 -1.1730252627291395
1.2634999999999998 -1.175578070719469
1.264 -1.1781192940345981
1.2645 -1.1806113244497494
1.265 -1.1830231741706705
1.2654999999999998 -1.185332886636966
1.266 -1.1875298594172066
1.2665 -1.1896160975742818
1.267 -1.1916060309322354
1.2674999999999998 -1.1935242691756383
1.268 -1.195402114181787
1.2685 -1.197272686667319
1.269 -1.1991661724002873
1.2694999999999999 -1.2011054081330714
1.27 -1.203103537539104
1.2705 -1.205408055459032
1.271 -1.207764475803022
1.2714999999999999 -1.2101553606226254
1.272 -1.2125577670430407
1.2725 -1.214945582145197
1.273 -1.2172919756426783
1.2734999999999999 -1.2195712796341096
1.274 -1.2217608280221333
1.2745 -1.223842736574384
1.275 -1.2258056335817222
1.2754999999999999 -1.2276462467582503
1.276 -1.2293701962121193
1.2765 -1.2309916522184583
1.277 -1.2325318548157933
1.2774999999999999 -1.234016516545506
1.278 -1.2354726350893992
1.2785 -1.236925500856319
1.279 -1.2383960068557582
1.2794999999999999 -1.2398985902366664
1.28 -1.2414399554645033
1.2805 -1.2427696669385002
1.281 -1.2441292096151657
1.2814999999999999 -1.245503800681106
1.282 -1.2468733864151127
1.2825 -1.2482145978429438
1.283 -1.24950273613669
1.2834999999999999 -1.2507141393733636
1.284 -1.2518283116777702
1.2845 -1.252829719867102
1.285 -1.253709151029115
1.2854999999999999 -1.2544642822572079
1.286 -1.2550990677597453
1.2865 -1.255622681755491
1.287 -1.2560480360435196
1.2874999999999999 -1.2563899024849523
1.288 -1.2566633173939865
1.2885 -1.2568824498772835
1.289 -1.257059658868219
1.2894999999999999 -1.2572050328326991
1.29 -1.2573260884931323
1.2905 -1.2576724005278974
1.291 -1.2579994490159698
1.2914999999999999 -1.2583054384898003
1.292 -1.2585866240936623
1.2925 -1.2588380077940213
1.293 -1.259054768831377
1.2934999999999999 -1.2592331857829295
1.294 -1.2593719874924751
1.2945 -1.2594731833621353
1.295 -1.2595422978023687
1.2954999999999999 -1.2595885504025044
1.296 -1.2596244319946375
1.2965 -1.2596645463494902
1.297 -1.2597247681039399
1.2974999999999999 -1.2598208377885294
1.298 -1.2599668898118437
1.2985 -1.2601740935980312
1.299 -1.2604493182312595
1.2994999999999999 -1.2607943824278314
1.3 -1.2612060132387068
1.3005 -1.261427919269683
1.301 -1.2616989219082908
1.3014999999999999 -1.262008273419034
1.302 -1.2623456491538279
1.3025 -1.2627038293770079
1.303 -1.263080148961181
1.3034999999999999 -1.263477188846351
1.304 -1.2639026460961504
1.3045 -1.264368194247037
1.305 -1.2648876524925503
1.3054999999999999 -1.2654752310656834
1.306 -1.266143635966078
1.3065 -1.2669026515520807
1.307 -1.2677583604909457
1.3074999999999999 -1.2687121855352916
1.308 -1.269762016457593
1.3085 -1.2709023601916036
1.309 -1.2721253861712014
1.3094999999999999 -1.2734219004638412
1.31 -1.2747822512217108
1.3105 -1.2764419779786809
1.311 -1.2781469486441486
1.3114999999999999 -1.2798895343702172
1.312 -1.2816643576355722
1.3125 -1.2834679886826241
1.313 -1.2852986456863582
1.3135 -1.28715560955722
1.3139999999999998 -1.2890387065251956
1.3145 -1.290947980027962
1.315 -1.2928835923338091
1.3155 -1.294845807855055
1.3159999999999998 -1.2968349956247176
1.3165 -1.2988511712631141
1.317 -1.3008930105316836
1.3175 -1.3029567500419488
1.3179999999999998 -1.305035459348675
1.3185 -1.3071186794149023
1.319 -1.309192994957301
1.3195 -1.3112435606577666
1.3199999999999998 -1.3132555228355198
1.3205 -1.314968272412471
1.321 -1.3166220994795852
1.3215 -1.3182126287823026
1.3219999999999998 -1.3197387661660267
1.3225 -1.3212019859542026
1.323 -1.3226055872831077
1.3235 -1.3239542733982603
1.3239999999999998 -1.3252541765605714
1.3245 -1.3265132020371515
1.325 -1.3277413470408612
1.3255 -1.3289506033946814
1.3259999999999998 -1.3301542721099737
1.3265 -1.331365693518562
1.327 -1.3325965913245283
1.3275 -1.3338559891827817
1.3279999999999998 -1.33514937885121
1.3285 -1.3364788922781687
1.329 -1.3378441160396195
1.3295 -1.3392432327795594
1.3299999999999998 -1.3406737907189434
1.3305 -1.342377686555487
1.331 -1.3441037257228239
1.3315 -1.3458426142819726
1.3319999999999999 -1.3475812147825919
1.3325 -1.3493017217866166
1.333 -1.3509828714449026
1.3335 -1.3526021982457035
1.3339999999999999 -1.3541394406838536
1.3345 -1.3555796368059918
1.335 -1.3569156192431142
1.3355 -1.3581488499212078
1.3359999999999999 -1.3592888058875037
1.3365 -1.360350743223761
1.337 -1.3613532769128196
1.3375 -1.362315773440621
1.3379999999999999 -1.3632565850816638
1.3385 -1.364192622537175
1.339 -1.365139258344899
1.3395 -1.366110907152446
1.3399999999999999 -1.3671206209614484
1.3405 -1.3680393098787624
1.341 -1.3690150080544077
1.3415 -1.370050016650407
1.3419999999999999 -1.3711399031004714
1.3425 -1.3722740036114933
1.343 -1.3734372690754348
1.3435 -1.3746131055351125
1.3439999999999999 -1.375786481457912
1.3445 -1.3769465420547866
1.345 -1.3780880794408263
1.3455 -1.3792121184662531
1.3459999999999999 -1.3803252781521085
1.3465 -1.3814384512459161
1.347 -1.3825663471963254
1.3475 -1.3837262445668161
1.3479999999999999 -1.3849370767274176
1.3485 -1.3862191566476343
1.349 -1.3875924833786377
1.3495 -1.3890749870191836
1.3499999999999999 -1.3906800257068115
1.3505 -1.3921691323052716
1.351 -1.393786171296383
1.3515 -1.3955203475848084
1.3519999999999999 -1.3973521710408476
1.3525 -1.3992555999479128
1.353 -1.401201748205759
1.3535 -1.4031624272322591
1.3539999999999999 -1.4051131065163651
1.3545 -1.4070349956177937
1.355 -1.4089157147967648
1.3555 -1.41074893887212
1.3559999999999999 -1.4125334519581665
1.3565 -1.4142721918310368
1.357 -1.4159711583646049
1.3575 -1.4176383122457312
1.3579999999999999 -1.419282516351879
1.3585 -1.4209121132197493
1.359 -1.4225338531511618
1.3595 -1.424151737547004
1.3599999999999999 -1.4257663426302112
1.3605 -1.4271277382959138
1.361 -1.4284775202330184
1.3615 -1.4298063237453245
1.3619999999999999 -1.4311020843767401
1.3625 -1.4323514275283766
1.363 -1.4335413489500752
1.3635 -1.4346605885956087
1.3639999999999999 -1.435700761351091
1.3645 -1.4366573776400438
1.365 -1.437530017371149
1.3655 -1.4383228579944778
1.3659999999999999 -1.439045007742737
1.3665 -1.439709632759749
1.367 -1.440333744271676
1.3675 -1.4409362209228918
1.3679999999999999 -1.4415357933661976
1.3685 -1.4421486340993455
1.369 -1.442786333760915
1.3695 -1.443454711075621
1.3699999999999999 -1.4441536792511551
1.3705 -1.4446316088746036
1.371 -1.4451244401461953
1.3715 -1.4456185391657326
1.3719999999999999 -1.446098008153152
1.3725 -1.4465465617679847
1.373 -1.4469496175429641
1.3735 -1.4472958483944005
1.3739999999999999 -1.4475783628336207
1.3745 -1.4477950716232173
1.375 -1.4479487841332852
1.3755 -1.4480465041016344
1.376 -1.4480985419207761
1.3764999999999998 -1.448117088575417
1.377 -1.4481146656542592
1.3775 -1.4481029419523221
1.378 -1.4480919584091196
1.3784999999999998 -1.448090108317041
1.379 -1.448104403984033
1.3795 -1.448140835028244
1.38 -1.4482040131502605
1.3804999999999998 -1.448542871159008
1.381 -1.4489088040630729
1.3815 -1.449296937395302
1.382 -1.449699258227053
1.3824999999999998 -1.4501059227121993
1.383 -1.4505073370196304
1.3835 -1.4508958924053326
1.384 -1.451268146655423
1.3844999999999998 -1.4516256437453794
1.385 -1.4519739426594749
1.3855 -1.4523215411969546
1.386 -1.4526777737656567
1.3864999999999998 -1.4530513608550886
1.387 -1.4534490814311316
1.3875 -1.4538753767348611
1.388 -1.4543324677045972
1.3884999999999998 -1.4548211477377164
1.389 -1.4553412746725707
1.3895 -1.4558918695365137
1.39 -1.456471131372838
1.3904999999999998 -1.4573220970251213
1.391 -1.4581932096914967
1.3915 -1.4590785041457561
1.392 -1.4599711157281559
1.3924999999999998 -1.4608640409999742
1.393 -1.461751004028808
1.3935 -1.4626268225679904
1.394 -1.463487450425858
1.3944999999999999 -1.4643297478265866
1.395 -1.4651507916495263
1.3955 -1.4659477710683646
1.396 -1.4667177068623973
1.3964999999999999 -1.467457940982299
1.397 -1.4681668216684804
1.3975 -1.4688438871181395
1.398 -1.469489862002843
1.3984999999999999 -1.4701059105804577
1.399 -1.4706922844670103
1.3995 -1.4712468321992436
1.4 -1.4717641759244255
1.4004999999999999 -1.4719891977981836
1.401 -1.4721584317034238
1.4015 -1.472260335234002
1.402 -1.4722839740712623
1.4024999999999999 -1.4722211495355464
1.403 -1.4720680878770809
1.4035 -1.4718264637024625
1.404 -1.4715034017295052
1.4044999999999999 -1.471110813953564
1.405 -1.4706636740163475
1.4055 -1.4701786565256174
1.406 -1.4696725650175053
1.4064999999999999 -1.469161049023856
1.407 -1.4686573444830215
1.4075 -1.4681712761342556
1.408 -1.467708361871047
1.4084999999999999 -1.4672694019855865
1.409 -1.4668506380300224
1.4095 -1.4664443030591623
1.41 -1.4660399680502956
1.4104999999999999 -1.465871770968923
1.411 -1.4656793415530123
1.4115 -1.465450047829275
1.412 -1.4651723830376253
1.4124999999999999 -1.464836793418047
1.413 -1.464435870487003
1.4135 -1.463964237233253
1.414 -1.4634185660525811
1.4144999999999999 -1.4627972219953276
1.415 -1.4621003990777333
1.4155 -1.4613304631341557
1.416 -1.460491818137151
1.4164999999999999 -1.4595908358594656
1.417 -1.4586348172743335
1.4175 -1.4576305332325659
1.418 -1.4565825659155585
1.4184999999999999 -1.4554920071717712
1.419 -1.4543558169961597
1.4195 -1.4531671598648108
1.42 -1.451916466675947
1.4204999999999999 -1.4503469217696825
1.421 -1.448697314687689
1.4215 -1.4469636729766002
1.422 -1.445148340744734
1.4224999999999999 -1.4432616524639712
1.423 -1.4413230070806828
1.4235 -1.4393599893040196
1.424 -1.4374068141058813
1.4244999999999999 -1.4355015645329232
1.425 -1.4336835099840528
1.4255 -1.431989708134291
1.426 -1.430452263660135
1.4264999999999999 -1.4290959053717196
1.427 -1.4279362800413722
1.4275 -1.4269791632702336
1.428 -1.4262202876174261
1.4284999999999999 -1.4256460918794496
1.429 -1.4252351381792738
1.4295 -1.4249600927312132
1.43 -1.424789920957594
1.4304999999999999 -1.4249391230539823
1.431 -1.425127460643816
1.4315 -1.4253261406827
1.432 -1.4255112441602351
1.4324999999999999 -1.4256653444059946
1.433 -1.4257779659097163
1.4335 -1.425845480493678
1.434 -1.4258708973795022
1.4344999999999999 -1.4258631807661877
1.435 -1.4258367072484823
1.4355 -1.425809609337613
1.436 -1.4258020472950481
1.4364999999999999 -1.4258338117130616
1.437 -1.4259213887008342
1.4375 -1.4260752574627977
1.438 -1.4262975484293428
1.4385 -1.4265803883313675
1.4389999999999998 -1.426906005402453
1.4395 -1.42724756895459
1.44 -1.4275711154435955
1.4405 -1.4275923966456856
1.4409999999999998 -1.4275202493651977
1.4415 -1.4273194263916713
1.442 -1.4269601744879623
1.4425 -1.4264206269148658
1.4429999999999998 -1.4256886562379707
1.4435 -1.4247635069075981
1.444 -1.4236568647174648
1.4445 -1.4223932158766193
1.4449999999999998 -1.4210089166476902
1.4455 -1.4195500020244396
1.446 -1.4180683955198738
1.4465 -1.4166173801445803
1.4469999999999998 -1.4152464186244764
1.4475 -1.41399628474259
1.448 -1.412895072166163
1.4485 -1.41195503448436
1.4489999999999998 -1.411171116581596
1.4495 -1.4105212529378488
1.45 -1.4099680345795471
1.4505 -1.4097089479510037
1.4509999999999998 -1.409438537662658
1.4515 -1.4090964218394746
1.452 -1.4086253432816538
1.4525 -1.4079768721131944
1.4529999999999998 -1.4071167963900064
1.4535 -1.4060291474388984
1.454 -1.404718303446324
1.4545 -1.403208970747432
1.4549999999999998 -1.401543565855037
1.4555 -1.3997778913601961
1.456 -1.3979751887680554
1.4565 -1.396199624003738
1.4569999999999999 -1.3945097976510874
1.4575 -1.3929529975065886
1.458 -1.3915605695039237
1.4585 -1.390344968609717
1.4589999999999999 -1.389299053864677
1.4595 -1.3883968972935774
1.46 -1.3875967074494095
1.4605 -1.3865990749234351
1.4609999999999999 -1.3855911477755762
1.4615 -1.3845123953294505
1.462 -1.3833075100749768
1.4625 -1.381932475266144
1.4629999999999999 -1.3803598536869428
1.4635 -1.3785826156233139
1.464 -1.376615775217232
1.4645 -1.3744958047156977
1.4649999999999999 -1.3722776554093798
1.4655 -1.370029717019906
1.466 -1.3678271093514631
1.4665 -1.3657445329656133
1.4669999999999999 -1.3638488274961944
1.4675 -1.3621928728358919
1.468 -1.3608111882014515
1.4685 -1.3597176827116406
1.4689999999999999 -1.3589052733875555
1.4695 -1.3583474123858956
1.47 -1.3580007709974202
1.4705 -1.3580565181363973
1.4709999999999999 -1.3582026642361686
1.4715 -1.3583737590895362
1.472 -1.358509646848431
1.4725 -1.3585610298820092
1.4729999999999999 -1.358493894654976
1.4735 -1.3582921497462659
1.474 -1.3579588823447126
1.4745 -1.357515234204004
1.4749999999999999 -1.356997638208387
1.4755 -1.356453403152432
1.476 -1.3559349982468363
1.4765 -1.3554936886918838
1.4769999999999999 -1.3551728389395563
1.4775 -1.3550019312184949
1.478 -1.3549919293572006
1.4785 -1.355132613904554
1.4789999999999999 -1.3553924553336767
1.4795 -1.3557212046810077
1.48 -1.3560543766007567
1.4805 -1.3560742983605785
1.4809999999999999 -1.3559544173000027
1.4815 -1.355628277307292
1.482 -1.3550416491739012
1.4825 -1.3541575891837447
1.4829999999999999 -1.3529591188911694
1.4835 -1.3514501133851051
1.484 -1.3496541682693795
1.4845 -1.3476116851417765
1.4849999999999999 -1.345375490370887
1.4855 -1.3430053487271747
1.486 -1.340561964424139
1.4865 -1.3381008803192904
1.4869999999999999 -1.3356667755079814
1.4875 -1.3332888762059842
1.488 -1.330978619204795
1.4885 -1.3287289148211505
1.4889999999999999 -1.3265166687042673
1.4895 -1.3243070954078744
1.49 -1.3220595956660657
1.4905 -1.3199814440213307
1.4909999999999999 -1.3177895385053
1.4915 -1.3154596088563695
1.492 -1.3129818467477572
1.4925 -1.310361911016336
1.4929999999999999 -1.3076207030871345
1.4935 -1.3047923533966967
1.494 -1.3019212318397342
1.4945 -1.2990580617859953
1.4949999999999999 -1.2962556154765918
1.4955 -1.2935640351083642
1.496 -1.2910260182836841
1.4965 -1.2886724092342512
1.4969999999999999 -1.2865185041026534
1.4975 -1.2845624022361746
1.498 -1.2827856999825487
1.4985 -1.2811561684156816
1.4989999999999999 -1.2796325156805335
1.4995 -1.2781695683013046
1.5 -1.2767237159717266
1.5005 -1.2755030856225489
1.501 -1.2742335523972943
1.5014999999999998 -1.2728989810321039
1.502 -1.2714959299380852
1.5025 -1.2700329581649237
1.503 -1.2685291142454473
1.5034999999999998 -1.2670116250142966
1.504 -1.2655131698290358
1.5045 -1.2640684998250493
1.505 -1.2627107613981274
1.5054999999999998 -1.2614675020291986
1.506 -1.2603563286343031
1.5065 -1.2593816706952274
1.507 -1.2585330620851471
1.5074999999999998 -1.2577858148493615
1.508 -1.2571040138377818
1.5085 -1.2564453753971652
1.509 -1.2557669598341274
1.5094999999999998 -1.2550305029755298
1.51 -1.25420693461418
1.5105 -1.2535267179879457
1.511 -1.2527359603976276
1.5114999999999998 -1.251840766948694
1.512 -1.2508575809321227
1.5125 -1.249810539995101
1.513 -1.2487289954984233
1.5134999999999998 -1.2476448275855303
1.514 -1.2465897798988281
1.5145 -1.2455932480364516
1.515 -1.2446792306956147
1.5154999999999998 -1.243863754574024
1.516 -1.243152579530846
1.5165 -1.242540095039787
1.517 -1.2420096247612218
1.5174999999999998 -1.2415354206889728
1.518 -1.241085640320908
1.5185 -1.2406262557299446
1.519 -1.2401245283175781
1.5194999999999999 -1.239551923706539
1.52 -1.2388863828931624
1.5205 -1.237868262823411
1.521 -1.236738056469885
1.5214999999999999 -1.2354992723277827
1.522 -1.2341634954031087
1.5225 -1.2327490914728532
1.523 -1.2312794781547864
1.5234999999999999 -1.2297809300181737
1.524 -1.2282801527501825
1.5245 -1.2268016001821709
1.525 -1.2253652479968897
1.5254999999999999 -1.2239841241147642
1.526 -1.2226631379379052
1.5265 -1.221398649199721
1.527 -1.2201792834801253
1.5274999999999999 -1.21898751975766
1.528 -1.2178018447094983
1.5285 -1.2165990036946543
1.529 -1.21535656683549
1.5294999999999999 -1.2140557028900674
1.53 -1.2126838759505234
1.5305 -1.211484475860051
1.531 -1.2102137910846593
1.5314999999999999 -1.2088857484236486
1.532 -1.2075224896587429
1.5325 -1.206151728563521
1.533 -1.2048038776952819
1.5334999999999999 -1.2035088599885548
1.534 -1.2022934596257193
1.5345 -1.2011788513701922
1.535 -1.2001789410605757
1.5354999999999999 -1.1992993798939664
1.536 -1.1985377445306054
1.5365 -1.197884156565568
1.537 -1.1973222565636945
1.5374999999999999 -1.196830481783633
1.538 -1.1963837962545967
1.5385 -1.1959557489770751
1.539 -1.1955214986205924
1.5394999999999999 -1.1950609727166788
1.54 -1.194561690259332
1.5405 -1.1937757879376683
1.541 -1.192956406928941
1.5414999999999999 -1.1921200290389518
1.542 -1.1912896381376772
1.5425 -1.1904916980127984
1.543 -1.1897533088713617
1.5434999999999999 -1.1890995859123767
1.544 -1.1885511203420742
1.5445 -1.1881221961827664
1.545 -1.1878197460793345
1.5454999999999999 -1.1876425021598769
1.546 -1.1875808975628677
1.5465 -1.1876172554603692
1.547 -1.1877267949781998
1.5474999999999999 -1.1878795735673338
1.548 -1.188043601580463
1.5485 -1.188188676703145
1.549 -1.1882907264773452
1.5494999999999999 -1.1883352194084462
1.55 -1.1883192111153977
1.5505 -1.188498814520022
1.551 -1.188644689219503
1.5514999999999999 -1.1887830651037234
1.552 -1.188945220465056
1.5525 -1.1891637355615479
1.553 -1.189469111811754
1.5534999999999999 -1.1898869408862984
1.554 -1.1904354849259182
1.5545 -1.1911243999687264
1.555 -1.1919542040804532
1.5554999999999999 -1.1929160143787316
1.556 -1.193992065864323
1.5565 -1.195156661933178
1.557 -1.1963778550020348
1.5574999999999999 -1.19762033067649
1.558 -1.1988482668393212
1.5585 -1.2000288950594946
1.559 -1.2011353824145714
1.5594999999999999 -1.2021490922869915
1.56 -1.203060950314269
1.5605 -1.203626963319267
1.561 -1.2041033700872856
1.5614999999999999 -1.204509850090858
1.562 -1.2048721337400536
1.5625 -1.2052199711403226
1.563 -1.205584712090359
1.5635 -1.2059969674485387
1.5639999999999998 -1.206484357506332
1.5645 -1.2070694192419662
1.565 -1.2077676632541696
1.5655 -1.208586042751524
1.5659999999999998 -1.2095221231127269
1.5665 -1.210564278383485
1.567 -1.2116929994996
1.5675 -1.2128832469516349
1.5679999999999998 -1.2141073081165499
1.5685 -1.2153378867224869
1.569 -1.2165509783749973
1.5695 -1.2177281274420397
1.5699999999999998 -1.2188579334883578
1.5705 -1.2196905059083551
1.571 -1.2204781345445754
1.5715 -1.2212333756790492
1.5719999999999998 -1.2219747295910246
1.5725 -1.2227245149250152
1.573 -1.2235061088282486
1.5735 -1.2243407787286633
1.5739999999999998 -1.2252439843998892
1.5745 -1.2262222931335567
1.575 -1.2272708693718823
1.5755 -1.2283723932264812
1.5759999999999998 -1.2294976143138046
1.5765 -1.2306075256644247
1.577 -1.2316567932434355
1.5775 -1.2325979230557786
1.5779999999999998 -1.2333856706261899
1.5785 -1.2339810163115261
1.579 -1.2343540400383617
1.5795 -1.234485932835042
1.5799999999999998 -1.2343697366024602
1.5805 -1.2337655157558935
1.581 -1.2329362438232807
1.5815 -1.2319101004592998
1.5819999999999999 -1.230722898347021
1.5825 -1.229415640584111
1.583 -1.2280308082345222
1.5835 -1.2266082128018092
1.5839999999999999 -1.2251805914717755
1.5845 -1.2237701595851715
1.585 -1.222386516843637
1.5855 -1.2210263640307604
1.5859999999999999 -1.2196750490044104
1.5865 -1.2183096631995989
1.587 -1.2169029223351209
1.5875 -1.2154271575003393
1.5879999999999999 -1.2138577108783002
1.5885 -1.212175285352863
1.589 -1.2103673795167378
1.5895 -1.208428404062969
1.5899999999999999 -1.2063599036723127
1.5905 -1.2044165946815966
1.591 -1.2023644581659987
1.5915 -1.2002224651417612
1.5919999999999999 -1.1980138051673594
1.5925 -1.1957640512550245
1.593 -1.1934984253231415
1.5935 -1.1912386470504703
1.5939999999999999 -1.1889998683155987
1.5945 -1.186788873882461
1.595 -1.184603250095663
1.5955 -1.1824325750837983
1.5959999999999999 -1.1802602820299581
1.5965 -1.178066541154094
1.597 -1.1758315864608828
1.5975 -1.1735382717430853
1.5979999999999999 -1.1711742559173213
1.5985 -1.1687331589100705
1.599 -1.1662147261790832
1.5995 -1.1636243932741726
1.5999999999999999 -1.1609723589445506
1.6005 -1.1585171873370348
1.601 -1.156028691209313
1.6015 -1.1535235002309725
1.6019999999999999 -1.1510191345413752
1.6025 -1.148532763856225
1.603 -1.1460794982266376
1.6035 -1.143670573139582
1.6039999999999999 -1.141311942103806
1.6045 -1.1390034287420794
1.605 -1.1367389599487803
1.6055 -1.1345074913533109
1.6059999999999999 -1.1322947254094167
1.6065 -1.1300851434792993
1.607 -1.127864263958176
1.6075 -1.125620888704055
1.6079999999999999 -1.1233490290348187
1.6085 -1.12104881284459
1.609 -1.11872631047365
1.6095 -1.1163924956256237
1.6099999999999999 -1.1140612592559445
1.6105 -1.1119938270157474
1.611 -1.109956250911337
1.6115 -1.1079596556744553
1.6119999999999999 -1.10601193765181
1.6125 -1.1041167254769573
1.613 -1.1022728474826995
1.6135 -1.1004741004360878
1.6139999999999999 -1.098709826293191
1.6145 -1.0969659524592597
1.615 -1.0952268115582748
1.6155 -1.0934769559091526
1.6159999999999999 -1.091702925171949
1.6165 -1.0898956962759883
1.617 -1.0880514396369758
1.6175 -1.08617232653277
1.6179999999999999 -1.084265657427756
1.6185 -1.0823424587179669
1.619 -1.0804150336418423
1.6195 -1.0784944195527428
1.6199999999999999 -1.0765883908131595
1.6205 -1.0749459948450573
1.621 -1.073319129219649
1.6215 -1.071701352373488
1.6219999999999999 -1.0700829671568401
1.6225 -1.0684518798953497
1.623 -1.0667946860598434
1.6235 -1.0650978396641655
1.6239999999999999 -1.0633493408102574
1.6245 -1.0615398028604486
1.625 -1.0596636153135746
1.6255 -1.0577193552817221
1.626 -1.0557097663787627
1.6264999999999998 -1.0536415102939354
1.627 -1.0515244200960747
1.6275 -1.0493702683145123
1.628 -1.0471914941693012
1.6284999999999998 -1.0449996718654053
1.629 -1.0428045680938145
1.6295 -1.0406137891008773
1.63 -1.0384328084259884
1.6304999999999998 -1.0365119879328448
1.631 -1.034606393908651
1.6315 -1.0327174542582505
1.632 -1.0308461152926793
1.6324999999999998 -1.0289928872573957
1.633 -1.0271579006162008
1.6335 -1.0253414806779113
1.634 -1.0235447655905345
1.6344999999999998 -1.0217711411305068
1.635 -1.0200271663400142
1.6355 -1.0183230511040995
1.636 -1.0166723507215665
1.6364999999999998 -1.0150903584271653
1.637 -1.013591444729074
1.6375 -1.0121866772391377
1.638 -1.0108813396184095
1.6384999999999998 -1.0096738281338078
1.639 -1.0085560061318752
1.6395 -1.0075146991557589
1.64 -1.0065338213045043
1.6404999999999998 -1.005350572987812
1.641 -1.0041965682050555
1.6415 -1.0030588238874136
1.642 -1.0019274031624839
1.6424999999999998 -1.0007952678949996
1.643 -0.999658326927236
1.6435 -0.998515252677493
1.644 -0.9973676319134037
1.6444999999999999 -0.9962196472797072
1.645 -0.9950776765845448
1.6455 -0.9939492225038994
1.646 -0.9928420318573214
1.6464999999999999 -0.9917626159427237
1.647 -0.9907155396009677
1.6475 -0.9897033402902516
1.648 -0.9887265211293969
1.6484999999999999 -0.9877843622890949
1.649 -0.9868755042739098
1.6495 -0.9859983492589799
1.65 -0.985151143287521
1.6504999999999999 -0.9845775449692922
1.651 -0.9840264933340339
1.6515 -0.9834913471788314
1.652 -0.9829630120855792
1.6524999999999999 -0.982430051042296
1.653 -0.9818799936126569
1.6535 -0.9813014924187872
1.654 -0.9806869183345394
1.6544999999999999 -0.9800345366714965
1.655 -0.9793499072987852
1.6555 -0.978645480913666
1.656 -0.977938821914291
1.6564999999999999 -0.9772497246758196
1.657 -0.9765973568866755
1.6575 -0.9759979768395992
1.658 -0.9754638000658375
1.6584999999999999 -0.9750028906986602
1.659 -0.9746197790889264
1.6595 -0.9743161528252295
1.66 -0.9740914469925331
1.6604999999999999 -0.9736968833135893
1.661 -0.9733755974000746
1.6615 -0.9731211746094042
1.662 -0.9729248746909426
1.6624999999999999 -0.9727758506972122
1.663 -0.9726621506814288
1.6635 -0.9725723901907155
1.664 -0.9724975193617822
1.6644999999999999 -0.972432566197101
1.665 -0.9723777587132185
1.6655 -0.9723386633012869
1.666 -0.9723254868465786
1.6664999999999999 -0.972351744546312
1.667 -0.972432806690167
1.6675 -0.9725846605810743
1.668 -0.9728229352843205
1.6684999999999999 -0.9731619791104273
1.669 -0.9736137841449973
1.6695 -0.9741865036312369
1.67 -0.9748826883013814
1.6704999999999999 -0.9759432980585429
1.671 -0.9771079434470943
1.6715 -0.9783542735277244
1.672 -0.9796532955692243
1.6724999999999999 -0.9809721389660414
1.673 -0.9822772994890917
1.6735 -0.9835383048751098
1.674 -0.9847304390547862
1.6744999999999999 -0.9858361784242691
1.675 -0.9868451534979645
1.6755 -0.98775328712397
1.676 -0.9885608888380233
1.6764999999999999 -0.9892709189044192
1.677 -0.9898880614086367
1.6775 -0.9904177817072765
1.678 -0.9908663397073084
1.6784999999999999 -0.9912406664067887
1.679 -0.991547976589723
1.6795 -0.9917955580000487
1.68 -0.9919895032038948
1.6804999999999999 -0.9918867500359948
1.681 -0.9917367843746057
1.6815 -0.9915370817232995
1.682 -0.9912818297638589
1.6824999999999999 -0.9909627517191777
1.683 -0.9905712198097768
1.6835 -0.9901006722584661
1.684 -0.9895488840555253
1.6844999999999999 -0.9889191523995929
1.685 -0.9882203529198367
1.6855 -0.9874663261930802
1.686 -0.9866743303652737
1.6864999999999999 -0.9858632889627337
1.687 -0.9850523781341608
1.6875 -0.9842597450185305
1.688 -0.9835016888623871
1.6885 -0.9827920015659277
1.6889999999999998 -0.9821409997479724
1.6895 -0.9815548684580636
1.69 -0.9810348649357576
1.6905 -0.9808229253303907
1.6909999999999998 -0.9806637044930638
1.6915 -0.980544633085438
1.692 -0.9804520788002061
1.6925 -0.9803735259484577
1.6929999999999998 -0.9802994591737618
1.6935 -0.9802240241356837
1.694 -0.9801446998867118
1.6945 -0.9800610038003257
1.6949999999999998 -0.9799728341347036
1.6955 -0.9798787839391122
1.696 -0.9797753800165994
1.6965 -0.9796566725204102
1.6969999999999998 -0.979515086076485
1.6975 -0.9793429701173222
1.698 -0.9791341115438896
1.6985 -0.9788854196389692
1.6989999999999998 -0.9785976350614108
1.6995 -0.9782752068086686
1.7 -0.977925567407028
1.7005 -0.9773110342778094
1.7009999999999998 -0.9766901538119125
1.7015 -0.9760734450421605
1.702 -0.975470488933044
1.7025 -0.9748893381968575
1.7029999999999998 -0.9743361491939531
1.7035 -0.9738147822742728
1.704 -0.9733269535970068
1.7045 -0.9728720339497168
1.7049999999999998 -0.9724470935012638
1.7055 -0.9720470226655199
1.706 -0.9716649394348519
1.7065 -0.9712928690652481
1.7069999999999999 -0.970922768603244
1.7075 -0.9705474825935707
1.708 -0.9701619002578834
1.7085 -0.9697640547671088
1.7089999999999999 -0.9693559204833012
1.7095 -0.9689440503488997
1.71 -0.9685400276579662
1.7105 -0.9684066004820692
1.7109999999999999 -0.9683172059982496
1.7115 -0.9682946659995662
1.712 -0.9683620325210138
1.7125 -0.9685396242797408
1.7129999999999999 -0.9688417977598689
1.7135 -0.9692736814034213
1.714 -0.9698293481501296
1.7145 -0.9704909599306561
1.7149999999999999 -0.9712294267916974
1.7155 -0.9720069317923192
1.716 -0.9727808133229489
1.7165 -0.9735080220442976
1.7169999999999999 -0.9741501091583891
1.7175 -0.9746770618869798
1.718 -0.9750699342125251
1.7185 -0.9753218427641803
1.7189999999999999 -0.9754376832665864
1.7195 -0.9754326972600181
1.72 -0.9753305143547376
1.7205 -0.9749135407682765
1.7209999999999999 -0.9744632960758436
1.7215 -0.9740136924401767
1.722 -0.9735954674473011
1.7225 -0.9732331532143316
1.7229999999999999 -0.9729424056060643
1.7235 -0.9727280482319183
1.724 -0.9725835951093869
1.7245 -0.9724920611227793
1.7249999999999999 -0.9724279761919103
1.7255 -0.97236077171888
1.726 -0.9722586434632583
1.7265 -0.9720929347005763
1.7269999999999999 -0.9718422923606683
1.7275 -0.9714965541830984
1.728 -0.9710598666451348
1.7285 -0.9705524117080846
1.7289999999999999 -0.9700104807275051
1.7295 -0.9694846272430686
1.73 -0.9690358403738124
1.7305 -0.9689766097420123
1.7309999999999999 -0.9691251664480715
1.7315 -0.9695392917281009
1.732 -0.9702633875670594
1.7325 -0.9713234422345123
1.7329999999999999 -0.9727238620886733
1.7335 -0.9744468344260213
1.734 -0.9764540058916201
1.7345 -0.9786906387907542
1.7349999999999999 -0.9810911818199259
1.7355 -0.983585764688449
1.736 -0.9861066410435747
1.7365 -0.9885942238681514
1.7369999999999999 -0.9910020847154197
1.7375 -0.9933006862599794
1.738 -0.9954794977314755
1.7385 -0.9975473223406283
1.7389999999999999 -0.9995302232354217
1.7395 -1.001468325184406
1.74 -1.0034105284546029
1.7405 -1.005161056026652
1.7409999999999999 -1.0070171426038683
1.7415 -1.009018342622161
1.742 -1.0111887497363783
1.7425 -1.0135336884006474
1.7429999999999999 -1.0160385626839763
1.7435 -1.0186703876403553
1.744 -1.0213817206722589
1.7445 -1.0241162573462965
1.7449999999999999 -1.0268152674132607
1.7455 -1.0294239272725143
1.746 -1.031897100793847
1.7465 -1.0342041343103334
1.7469999999999999 -1.03633228139852
1.7475 -1.0382883775513696
1.748 -1.0400986917988846
1.7485 -1.0418067640313362
1.7489999999999999 -1.0434696247141342
1.7495 -1.045152487332652
1.75 -1.046922428870761
1.7505 -1.0490875511171531
1.7510000000000001 -1.051450351696925
1.7514999999999998 -1.054042603716361
1.752 -1.0568752753507022
1.7524999999999997 -1.0599376529022977
1.753 -1.0631992637407643
1.7535 -1.0666142212468117
1.7539999999999998 -1.070127098376613
1.7545 -1.0736793298752123
1.7550000000000001 -1.0772152092041083
1.7554999999999998 -1.0806876980490796
1.756 -1.0840627426223224
1.7564999999999997 -1.0873222684314552
1.757 -1.0904658653667731
1.7575 -1.0935103236646295
1.7579999999999998 -1.096487295388637
1.7585 -1.0994391788315838
1.7590000000000001 -1.1024136184759263
1.7594999999999998 -1.105457495578198
1.76 -1.108611055563656
1.7604999999999997 -1.111655150417708
1.761 -1.1148527996509774
1.7615 -1.1182025706196335
1.7619999999999998 -1.121687062124022
1.7625 -1.125274896926393
1.7630000000000001 -1.12892397536385
1.7634999999999998 -1.1325854434874598
1.764 -1.1362086833326668
1.7644999999999997 -1.1397463504308043
1.765 -1.1431595731001165
1.7655 -1.1464224078343872
1.7659999999999998 -1.1495251492782588
1.7665 -1.1524757772544216
1.7670000000000001 -1.1552996126695385
1.7674999999999998 -1.1580370134497473
1.768 -1.1607393807118256
1.7684999999999997 -1.1634638920367888
1.769 -1.1662674147966592
1.7695 -1.1692005663464775
1.7699999999999998 -1.1723020717882087
1.7705 -1.1753483323839204
1.7710000000000001 -1.1785913488862934
1.7714999999999999 -1.182017718922901
1.772 -1.1855964087719648
1.7724999999999997 -1.189282919213255
1.773 -1.1930249239244513
1.7735 -1.1967688482246996
1.7739999999999998 -1.2004656412550854
1.7745 -1.2040759194945834
1.7750000000000001 -1.2075730106138753
1.7754999999999999 -1.2109449716333116
1.776 -1.2141948570888481
1.7764999999999997 -1.2173397467036982
1.777 -1.220408486185399
1.7775 -1.223438507541308
1.7779999999999998 -1.2264715288886243
1.7785 -1.2295492198392237
1.7790000000000001 -1.232707789571846
1.7794999999999999 -1.2359733451163413
1.78 -1.2393578091635367
1.7804999999999997 -1.2426089176473376
1.781 -1.2459535325778623
1.7815 -1.2493542203697252
1.7819999999999998 -1.252760274982221
1.7825 -1.2561126132794502
1.7830000000000001 -1.25934996682743
1.7834999999999999 -1.2624152101870272
1.784 -1.2652611924654578
1.7844999999999998 -1.2678554093539582
1.785 -1.2701831237628762
1.7855 -1.2722486500291288
1.7859999999999998 -1.2740747778935262
1.7865 -1.2757005554456993
1.7870000000000001 -1.2771771430550125
1.7874999999999999 -1.2785630302116147
1.788 -1.2799178826187823
1.7884999999999998 -1.281296306054584
1.789 -1.2827412216896126
1.7895 -1.284278473028858
1.7899999999999998 -1.2859130820955897
1.7905 -1.2878745206189075
1.7910000000000001 -1.2898776277992245
1.7914999999999999 -1.2918683923273273
1.792 -1.2937837942601613
1.7924999999999998 -1.2955592546493933
1.793 -1.2971362377492999
1.7935 -1.2984686542173869
1.7939999999999998 -1.2995277594598837
1.7945 -1.300304513347048
1.7950000000000002 -1.3008106518425193
1.7954999999999999 -1.3010775511186985
1.796 -1.301153083314824
1.7964999999999998 -1.3010980024049104
1.797 -1.3009803019490909
1.7975 -1.3008688334914078
1.7979999999999998 -1.300826675483457
1.7985 -1.300904249623342
1.7990000000000002 -1.3011335183748896
1.7994999999999999 -1.301523966150839
1.8 -1.302060941151051
1.8004999999999998 -1.302459611845377
1.801 -1.302911900826318
1.8015 -1.3033486031175183
1.8019999999999998 -1.3036942419426023
1.8025 -1.3038746419481577
1.8030000000000002 -1.3038246806099694
1.8034999999999999 -1.3034948065204377
1.804 -1.3028563071982566
1.8044999999999998 -1.3019044462158043
1.805 -1.3006592636761176
1.8055 -1.299163704090171
1.8059999999999998 -1.2974793025062106
1.8065 -1.2956802582788753
1.8070000000000002 -1.29384608025516
1.8074999999999999 -1.2920539082128888
1.808 -1.2903711799841657
1.8084999999999998 -1.2888490170207119
1.809 -1.2875173806137574
1.8095 -1.2863823434901596
1.8099999999999998 -1.285426016445211
1.8105 -1.2848562422009728
1.8110000000000002 -1.2843691437313192
1.8114999999999999 -1.2838994539345443
1.812 -1.2833800626483503
1.8124999999999998 -1.2827497554300202
1.813 -1.281959557981583
1.8135000000000001 -1.2809770989572715
1.8139999999999998 -1.2797887485983106
1.8145 -1.2783999894703721
1.8149999999999997 -1.27683325487391
1.8155 -1.275124563593426
1.816 -1.273319032776061
1.8164999999999998 -1.2714665357408514
1.817 -1.2696169209478732
1.8175000000000001 -1.2678156997889605
1.8179999999999998 -1.2661001234589373
1.8185 -1.2644954886422954
1.8189999999999997 -1.2630123642449909
1.8195 -1.2616451045477481
1.82 -1.2603721402640538
1.8204999999999998 -1.2594044712982126
1.821 -1.2584489160926848
1.8215000000000001 -1.2574548438296242
1.8219999999999998 -1.2563726444571355
1.8225 -1.2551596747732146
1.8229999999999997 -1.2537852767798239
1.8235 -1.252234205432207
1.824 -1.2505086949891464
1.8244999999999998 -1.2486283022644755
1.825 -1.2466280397607734
1.8255000000000001 -1.244554733385765
1.8259999999999998 -1.2424627614213122
1.8265 -1.2404090140870585
1.8269999999999997 -1.2384478939008265
1.8275 -1.2366265982060258
1.828 -1.2349808663379906
1.8284999999999998 -1.2335319101083257
1.829 -1.2322851010763454
1.8295000000000001 -1.2312301132782506
1.8299999999999998 -1.2303430815043017
1.8305 -1.229836995445511
1.8309999999999997 -1.2294237657697071
1.8315 -1.2290622645745035
1.832 -1.2287153222328382
1.8324999999999998 -1.228353845085746
1.833 -1.2279596798238694
1.8335000000000001 -1.2275266758401697
1.8339999999999999 -1.2270600887584668
1.8345 -1.2265751085054601
1.8349999999999997 -1.2260940744623505
1.8355 -1.2256432246273474
1.836 -1.2252492908308803
1.8364999999999998 -1.224936559064424
1.837 -1.2247241822144403
1.8375000000000001 -1.2246242266585723
1.8379999999999999 -1.2246403762014475
1.8385 -1.2247676271631658
1.8389999999999997 -1.2249928165271557
1.8395 -1.2252962604769027
1.84 -1.2256537350618413
1.8404999999999998 -1.2257924381630982
1.841 -1.225935243470115
1.8415000000000001 -1.2260609464254044
1.8419999999999999 -1.226153954381515
1.8425 -1.2262055641485636
1.8429999999999997 -1.2262145553117851
1.8435 -1.226186703818907
1.844 -1.2261333011190532
1.8444999999999998 -1.2260690102179101
1.845 -1.2260095203770405
1.8455000000000001 -1.2259687651842222
1.8459999999999999 -1.2259570116880618
1.8465 -1.2259790680714864
1.8469999999999998 -1.2260328276214116
1.8475 -1.2261093924935462
1.848 -1.2261936782992284
1.8484999999999998 -1.2262663092797068
1.849 -1.2263064290112542
1.8495000000000001 -1.2262948222545402
1.8499999999999999 -1.226217229842534
1.8505 -1.2263132918835167
1.8509999999999998 -1.2263373029423335
1.8515 -1.2262993273909655
1.852 -1.2262168901630743
1.8524999999999998 -1.2261125074243544
1.853 -1.2260107859729905
1.8535000000000001 -1.2259355703954187
1.8539999999999999 -1.225907525793831
1.8545 -1.2259422057238223
1.8549999999999998 -1.2260493318522498
1.8555 -1.2262324100908442
1.856 -1.2264891784961534
1.8564999999999998 -1.2268124612324591
1.857 -1.227191140042088
1.8575000000000002 -1.22761111510406
1.8579999999999999 -1.228056363164321
1.8585 -1.2285107787716227
1.8589999999999998 -1.2289602745033599
1.8595 -1.2293951244251506
1.86 -1.2298120778617614
1.8604999999999998 -1.2299693310668276
1.861 -1.230127468994483
1.8615000000000002 -1.2303066486313923
1.8619999999999999 -1.2305315615568637
1.8625 -1.2308285845061
1.8629999999999998 -1.2312223635435087
1.8635 -1.2317325370034928
1.864 -1.2323708525997876
1.8644999999999998 -1.2331392132757701
1.865 -1.2340287072620741
1.8655000000000002 -1.2350197030556769
1.8659999999999999 -1.2360831953674887
1.8665 -1.237183039162951
1.8669999999999998 -1.2382793586735887
1.8675 -1.2393327519905744
1.868 -1.2403089051981644
1.8684999999999998 -1.2411830269300295
1.869 -1.2419437529881003
1.8695000000000002 -1.2425953542641088
1.8699999999999999 -1.2431579446038332
1.8705 -1.2439123320835186
1.8709999999999998 -1.244653922172464
1.8715 -1.2454300927174107
1.872 -1.246287861942332
1.8724999999999998 -1.2472685901447709
1.873 -1.2484034062267695
1.8735000000000002 -1.249710251692891
1.8739999999999999 -1.2511919114235348
1.8745 -1.2528364505358867
1.8749999999999998 -1.25461856274
1.8755 -1.2565028750137242
1.8760000000000001 -1.2584476928575716
1.8764999999999998 -1.26040898947175
1.877 -1.2623443710013784
1.8774999999999997 -1.26421666943634
1.878 -1.2659965342856783
1.8785 -1.2676641140203233
1.8789999999999998 -1.26920928774259
1.8795 -1.2706306157422274
1.8800000000000001 -1.2719342208574849
1.8804999999999998 -1.2728855040821827
1.881 -1.2737482850928803
1.8814999999999997 -1.274541812604431
1.882 -1.2752862111541023
1.8825 -1.2760005384549864
1.8829999999999998 -1.2767005484648837
1.8835 -1.2773963488636744
1.8840000000000001 -1.2780904270375426
1.8844999999999998 -1.278776496966902
1.885 -1.2794401426712692
1.8854999999999997 -1.2800604954541839
1.886 -1.280613261528568
1.8865 -1.2810743829901288
1.8869999999999998 -1.281424283534494
1.8875 -1.2816509313481832
1.8880000000000001 -1.2817525826841716
1.8884999999999998 -1.2817381643413197
1.889 -1.281626349532148
1.8894999999999997 -1.2814433911243963
1.89 -1.2812200585997464
1.8905 -1.2812354974125242
1.8909999999999998 -1.2812708593230533
1.8915 -1.2813502765298121
1.8920000000000001 -1.2814907785387462
1.8924999999999998 -1.281701278066742
1.893 -1.2819818959094789
1.8934999999999997 -1.282324732776557
1.894 -1.2827154388203368
1.8945 -1.2831357616327093
1.8949999999999998 -1.2835668093206993
1.8955 -1.2839920993551464
1.8960000000000001 -1.284399977456928
1.8964999999999999 -1.2847850656839832
1.897 -1.285147892285295
1.8974999999999997 -1.2854933946283449
1.898 -1.2858286552932012
1.8985 -1.2861611672990632
1.8989999999999998 -1.2864977029394762
1.8995 -1.2868442469891026
1.9000000000000001 -1.2872066498318935
1.9004999999999999 -1.2873456483751162
1.901 -1.287516983395494
1.9014999999999997 -1.2877315635902935
1.902 -1.288001118792609
1.9025 -1.2883367813197175
1.9029999999999998 -1.2887470132601475
1.9035 -1.2892357535535899
1.9040000000000001 -1.2898008675742967
1.9044999999999999 -1.2904335811349135
1.905 -1.291119012127326
1.9054999999999997 -1.291837856890691
1.906 -1.2925688915577838
1.9065 -1.2932913510434203
1.9069999999999998 -1.2939869869923535
1.9075 -1.2946412067404267
1.9080000000000001 -1.2952433188127732
1.9084999999999999 -1.2957860496079519
1.909 -1.2962647039952062
1.9094999999999998 -1.296676442290031
1.91 -1.2970197599512547
1.9105 -1.297541130209631
1.9109999999999998 -1.2979927889452667
1.9115 -1.2983753765977513
1.9120000000000001 -1.2986906071502242
1.9124999999999999 -1.2989411729967593
1.913 -1.299130922574329
1.9134999999999998 -1.2992648282013084
1.914 -1.2993487772860848
1.9145 -1.2993890869771811
1.9149999999999998 -1.2993917343785342
1.9155 -1.2993613000371258
1.9160000000000001 -1.2993000603562266
1.9164999999999999 -1.2992071317725207
1.917 -1.2990780126528387
1.9174999999999998 -1.2989043397573456
1.918 -1.298674383137725
1.9185 -1.298374305911017
1.9189999999999998 -1.2979901503218192
1.9195 -1.297510162290963
1.9200000000000002 -1.2969272026406644
1.9204999999999999 -1.295994614957759
1.921 -1.2949653552640579
1.9214999999999998 -1.2938516098276498
1.922 -1.2926688319211295
1.9225 -1.2914331548996762
1.9229999999999998 -1.2901589388750843
1.9235 -1.2888573579833686
1.9240000000000002 -1.2875359397827622
1.9244999999999999 -1.2861990398379446
1.925 -1.2848491269428997
1.9254999999999998 -1.2834880948345384
1.926 -1.2821188631552307
1.9265 -1.2807461994400828
1.9269999999999998 -1.2793765266516064
1.9275 -1.2780175697700815
1.9280000000000002 -1.276676862476011
1.9284999999999999 -1.275360759100787
1.929 -1.2740738812994898
1.9294999999999998 -1.2728185235550638
1.93 -1.27159575461829
1.9305 -1.2706537227756127
1.9309999999999998 -1.2697464592675847
1.9315 -1.268879056413345
1.9320000000000002 -1.2680607620849165
1.9324999999999999 -1.2673053104100314
1.933 -1.2666299822408371
1.9334999999999998 -1.2660536731425687
1.934 -1.265593875769105
1.9345 -1.2652638461254486
1.9349999999999998 -1.2650700251695146
1.9355 -1.2650109969276624
1.9360000000000002 -1.265077747500595
1.9364999999999999 -1.2652553955138224
1.937 -1.2655254835378629
1.9374999999999998 -1.2658684348440734
1.938 -1.266265617957926
1.9385000000000001 -1.2667009662854452
1.9389999999999998 -1.2671622301429302
1.9395 -1.2676413801491206
1.9399999999999997 -1.26813501898556
1.9405 -1.2683981556370707
1.941 -1.2686816611218703
1.9414999999999998 -1.2689925490089198
1.942 -1.2693388900558662
1.9425000000000001 -1.2697292513436522
1.9429999999999998 -1.2701722369617254
1.9435 -1.2706762746727116
1.9439999999999997 -1.2712493484201923
1.9445 -1.2718988961433095
1.945 -1.2726316368422654
1.9454999999999998 -1.2734532653240547
1.946 -1.2743681878986268
1.9465000000000001 -1.2753790949755321
1.9469999999999998 -1.2764863324528772
1.9475 -1.2776872391214478
1.9479999999999997 -1.278975811081476
1.9485 -1.280342971359122
1.949 -1.2817776255387412
1.9494999999999998 -1.283268518905906
1.95 -1.284806068388872
1.9505000000000001 -1.2866307589429253
1.9509999999999998 -1.2884934326570185
1.9515 -1.2903973571896081
1.9519999999999997 -1.2923512011346987
1.9525 -1.2943671552860814
1.953 -1.2964583803886665
1.9534999999999998 -1.2986357977529128
1.954 -1.3009044203448623
1.9545000000000001 -1.3032608031869752
1.9549999999999998 -1.305691365039285
1.9555 -1.3081724837082147
1.9559999999999997 -1.31067216879659
1.9565 -1.3131524818488833
1.957 -1.315572740578887
1.9574999999999998 -1.3178928141912374
1.958 -1.3200763233361996
1.9585000000000001 -1.3220930909454816
1.9589999999999999 -1.323920858768656
1.9595 -1.3255459345613894
1.9599999999999997 -1.3269625235965166
1.9605 -1.327925627326338
1.961 -1.328689536127214
1.9614999999999998 -1.329266680183573
1.962 -1.3296739703104854
1.9625000000000001 -1.329932499859126
1.9629999999999999 -1.3300670898621079
1.9635 -1.330105702509926
1.9639999999999997 -1.3300773822415963
1.9645 -1.3300098936303608
1.965 -1.3299266509258778
1.9654999999999998 -1.329843289193585
1.966 -1.3297647149245382
1.9665000000000001 -1.3296830436787168
1.9669999999999999 -1.329577101973329
1.9675 -1.3294142834383225
1.9679999999999997 -1.3291540031076463
1.9685 -1.3287529420837505
1.969 -1.3281705680065743
1.9694999999999998 -1.3273743084438583
1.97 -1.326343468148616
1.9705000000000001 -1.3253186402760877
1.9709999999999999 -1.3240593057101042
1.9715 -1.3225865924541045
1.9719999999999998 -1.3209331056355142
1.9725 -1.3191402250186652
1.973 -1.3172542443291047
1.9734999999999998 -1.3153223957977003
1.974 -1.3133883883212345
1.9745000000000001 -1.3114881961997233
1.9749999999999999 -1.3096467743528544
1.9755 -1.3078759720074251
1.9759999999999998 -1.3061742747949432
1.9765 -1.3045279630481081
1.977 -1.3029134734326089
1.9774999999999998 -1.3013004147106917
1.978 -1.29965468993819
1.9785000000000001 -1.297941489164734
1.9789999999999999 -1.2961279176280267
1.9795 -1.294185114618922
1.9799999999999998 -1.292090760211515
1.9805 -1.2895851802308016
1.981 -1.2869132968208952
1.9814999999999998 -1.2840861778178039
1.982 -1.2811287900754844
1.9825000000000002 -1.2780790807683788
1.9829999999999999 -1.2749855156532839
1.9835 -1.2719027875844946
1.9839999999999998 -1.2688861170170096
1.9845 -1.2659851881688162
1.985 -1.2632386946789222
1.9854999999999998 -1.260670548684058
1.986 -1.2582880309849291
1.9865000000000002 -1.2560821284534027
1.9869999999999999 -1.2540298327448234
1.9875 -1.2520977519773056
1.9879999999999998 -1.250246431202261
1.9885 -1.2484349726440174
1.989 -1.246624992300891
1.9894999999999998 -1.2447836568715507
1.99 -1.2428864205280095
1.9905000000000002 -1.2411661602430524
1.9909999999999999 -1.2393717064943628
1.9915 -1.2375116972808333
1.9919999999999998 -1.2356065653753843
1.9925 -1.2336870485384064
1.993 -1.2317914414704274
1.9934999999999998 -1.2299616039771473
1.994 -1.2282383546489168
1.9945000000000002 -1.2266572582855622
1.9949999999999999 -1.2252449904407954
1.9955 -1.224017609295353
1.9959999999999998 -1.222979236204615
1.9965 -1.2221218276235288
1.997 -1.221425187755501
1.9974999999999998 -1.2208571302188325
1.998 -1.2203739838622403
1.9985000000000002 -1.219922179477329
1.9989999999999999 -1.2194412768654608
1.9995 -1.2188688263029925
1.9999999999999998 -1.21814662966467
2.0005 -1.2169806233880525
2.0010000000000003 -1.2155869145360858
2.0015 -1.2139549828350067
2.0020000000000002 -1.2120952106874379
2.0025 -1.2100369393570327
2.003 -1.2078234652111959
2.0035000000000003 -1.205505119747463
2.004 -1.2031318198458918
2.0045 -1.200746326040133
2.0050000000000003 -1.1983798490642985
2.0055 -1.1960495108046287
2.0060000000000002 -1.1937582958965214
2.0065 -1.1914964278515452
2.007 -1.1892433929632027
2.0075000000000003 -1.186970763362
2.008 -1.1846454481011608
2.0085 -1.1822334950493585
2.0090000000000003 -1.1797042206058581
2.0095 -1.1770344475664327
2.0100000000000002 -1.1742119040348624
2.0105 -1.1714850867022475
2.011 -1.1686209157762228
2.0115000000000003 -1.1656472381274339
2.012 -1.1626028064775509
2.0125 -1.1595335665640738
2.0130000000000003 -1.1564881515258552
2.0135 -1.1535135672300154
2.0140000000000002 -1.1506510006718695
2.0145 -1.14793248129494
2.015 -1.145378127758612
2.0155000000000003 -1.142993942671763
2.016 -1.1407699711495796
2.0165 -1.1386796848507907
2.0170000000000003 -1.1366805311686576
2.0175 -1.1347164242917152
2.0180000000000002 -1.1327222697859967
2.0185 -1.1306297569875612
2.019 -1.1283745832912908
2.0195000000000003 -1.1259033203701185
2.02 -1.1231795702621905
2.0205 -1.1204341861543496
2.0210000000000004 -1.1174262543772988
2.0215 -1.1141825822872473
2.0220000000000002 -1.110747324193371
2.0225 -1.1071757090097194
2.023 -1.1035266765687377
2.0235000000000003 -1.0998552483572188
2.024 -1.0962067726523113
2.0245 -1.092612863336213
2.0250000000000004 -1.0890897966150952
2.0255 -1.085639031020323
2.0260000000000002 -1.0822492361955498
2.0265 -1.0788996785715648
2.027 -1.0755640219554146
2.0275000000000003 -1.0722143820654375
2.028 -1.0688253939226502
2.0285 -1.0653774481464524
2.0290000000000004 -1.0618600434197956
2.0295 -1.058273851846101
2.0300000000000002 -1.0546319639251247
2.0305 -1.0512072235814547
2.031 -1.0477874423041862
2.0315000000000003 -1.0444174895194773
2.032 -1.0411482889203736
2.0325 -1.0380329800476096
2.0330000000000004 -1.035122701164366
2.0335 -1.032462418701628
2.0340000000000003 -1.0300871935002867
2.0345 -1.0280191092884383
2.035 -1.0262651449913591
2.0355000000000003 -1.0248164175513972
2.036 -1.023648764750309
2.0365 -1.022724429380708
2.0370000000000004 -1.0219952000604249
2.0375 -1.0214060765610742
2.0380000000000003 -1.020899858760156
2.0385 -1.0204219808052897
2.039 -1.0199255840771888
2.0395000000000003 -1.0193759913776483
2.04 -1.0187537925731371
2.0405 -1.0178101927352161
2.0410000000000004 -1.0168071029499366
2.0415 -1.0157733714375143
2.0420000000000003 -1.014747233383577
2.0425 -1.0137712109085384
2.043 -1.0128864816944512
2.0435000000000003 -1.012127524451818
2.044 -1.011517745682038
2.0445 -1.0110672452958958
2.0450000000000004 -1.0107716965168825
2.0455 -1.0106133350939397
2.0460000000000003 -1.0105634805986223
2.0465 -1.01058553911918
2.047 -1.0106387131825527
2.0475000000000003 -1.0106815220025749
2.048 -1.01067469440772
2.0485 -1.0105842773525415
2.0490000000000004 -1.010384353740691
2.0495 -1.010059327126356
2.0500000000000003 -1.0096061589875243
2.0505 -1.0092824768231956
2.051 -1.008863774127265
2.0515000000000003 -1.0083858712933669
2.052 -1.007893833279567
2.0525 -1.007438221090182
2.0530000000000004 -1.007069927411592
2.0535 -1.0068350157663268
2.0540000000000003 -1.0067699961346266
2.0545 -1.0068980306129278
2.055 -1.007226567691356
2.0555000000000003 -1.0077463383640497
2.056 -1.0084321081944292
2.0565 -1.0092444293731075
2.0570000000000004 -1.0101325762508597
2.0575 -1.0110385694426443
2.0580000000000003 -1.011902042076874
2.0585 -1.0126655605685504
2.059 -1.0132800642273023
2.0595000000000003 -1.0137094142707732
2.06 -1.0139335203106272
2.0605 -1.0137026432561675
2.0610000000000004 -1.0132787874647242
2.0615 -1.0126894794436552
2.0620000000000003 -1.0119721622121924
2.0625 -1.0111698346093567
2.063 -1.0103271915192094
2.0635000000000003 -1.0094876668298771
2.064 -1.0086908939113062
2.0645000000000002 -1.0079701614963745
2.065 -1.0073508591187268
2.0655 -1.006848894214597
2.0660000000000003 -1.006469452903477
2.0665 -1.0062061329765517
2.067 -1.006041467580601
2.0675000000000003 -1.0059484400669945
2.068 -1.005893233054423
2.0685000000000002 -1.005839874463356
2.069 -1.0057548049060492
2.0695 -1.0056122225558997
2.0700000000000003 -1.0053972552407462
2.0705 -1.0053555007856936
2.071 -1.0052501422689955
2.0715000000000003 -1.0051043370920756
2.072 -1.0049512459067582
2.0725000000000002 -1.0048309915453335
2.073 -1.004787210512797
2.0735 -1.0048632985878756
2.0740000000000003 -1.0050985800020813
2.0745 -1.0055246895609258
2.075 -1.006162155408201
2.0755000000000003 -1.0070181048913076
2.076 -1.008084709966763
2.0765000000000002 -1.009339506402067
2.077 -1.0107472045289327
2.0775 -1.012263138438861
2.0780000000000003 -1.0138377654209498
2.0785 -1.0154215034937855
2.079 -1.0169687556960874
2.0795000000000003 -1.018441200497327
2.08 -1.019809939330088
2.0805000000000002 -1.0208097054809675
2.081 -1.0216816575324614
2.0815 -1.0224297417689332
2.0820000000000003 -1.0230674774844368
2.0825 -1.0236161035088873
2.083 -1.024102092303528
2.0835000000000004 -1.02455473071908
2.084 -1.0250036376790428
2.0845000000000002 -1.02547562474341
2.085 -1.0259924309483304
2.0855 -1.0265685045678592
2.0860000000000003 -1.0272095636194405
2.0865 -1.027912001472736
2.087 -1.0286634437597573
2.0875000000000004 -1.0294444784433499
2.088 -1.0302314132923978
2.0885000000000002 -1.0309989252768952
2.089 -1.0317231553268391
2.0895 -1.0323842448205371
2.0900000000000003 -1.0329687654194235
2.0905 -1.0337177533307558
2.091 -1.034385438389278
2.0915000000000004 -1.0349814008345908
2.092 -1.0355220689346116
2.0925000000000002 -1.0360285546894088
2.093 -1.036524263472519
2.0935 -1.0370325474110211
2.0940000000000003 -1.0375747970170495
2.0945 -1.0381692473492905
2.095 -1.0388301675638962
2.0955000000000004 -1.0395674798808527
2.096 -1.0403865885702677
2.0965000000000003 -1.0412885024380816
2.097 -1.0422701267318366
2.0975 -1.0433245338857906
2.0980000000000003 -1.0444407927192623
2.0985 -1.0456042494489661
2.099 -1.0467967483500078
2.0995000000000004 -1.0479975443580416
2.1 -1.049184702056929
2.1005000000000003 -1.050090434482607
2.101 -1.050943838602359
2.1015 -1.0517312433407795
2.1020000000000003 -1.0524441834899032
2.1025 -1.0530801640055365
2.103 -1.0536427464152829
2.1035000000000004 -1.0541410623250198
2.104 -1.0545886274233471
2.1045000000000003 -1.055001625759077
2.105 -1.055396299050983
2.1055 -1.0557866524025097
2.1060000000000003 -1.0561821558739877
2.1065 -1.056586197385576
2.107 -1.0569952393987905
2.1075000000000004 -1.0573991030553263
2.108 -1.057782054696931
2.1085000000000003 -1.0581245785394184
2.109 -1.058405412250997
2.1095 -1.058604119293941
2.1100000000000003 -1.0587031988875049
2.1105 -1.0589375159750467
2.111 -1.0590522480715738
2.1115000000000004 -1.0590478376559018
2.112 -1.058932153547887
2.1125000000000003 -1.0587199863732264
2.113 -1.058431896042356
2.1135 -1.0580923936726208
2.1140000000000003 -1.0577280979494275
2.1145 -1.0573655764831793
2.115 -1.0570297453974253
2.1155000000000004 -1.056742361057359
2.116 -1.056520554101844
2.1165000000000003 -1.0563755256993024
2.117 -1.056311283852323
2.1175 -1.0563236107382
2.1180000000000003 -1.0564000548934116
2.1185 -1.0565203948544684
2.119 -1.056657850902639
2.1195000000000004 -1.0567812628642963
2.12 -1.0568582233356016
2.1205000000000003 -1.0566113412936944
2.121 -1.0562641131686852
2.1215 -1.0558013749673774
2.1220000000000003 -1.0552179858663797
2.1225 -1.0545190336257262
2.123 -1.0537185548657546
2.1235000000000004 -1.0528369869788592
2.124 -1.0518982535075774
2.1245000000000003 -1.0509268320338223
2.125 -1.0499452012016472
2.1255 -1.0489716844930888
2.1260000000000003 -1.0480191482845607
2.1265 -1.0470945557299467
2.1270000000000002 -1.0461997113575459
2.1275 -1.0453327987113787
2.128 -1.0444907344584313
2.1285000000000003 -1.0436716880327106
2.129 -1.042877541535335
2.1295 -1.04211591641483
2.1300000000000003 -1.041401310291454
2.1305 -1.041002653864193
2.1310000000000002 -1.0406969766329106
2.1315 -1.040512229250218
2.132 -1.0404756200547782
2.1325000000000003 -1.0406103085868337
2.133 -1.040932921710333
2.1335 -1.0414520507214953
2.1340000000000003 -1.0421677994716954
2.1345 -1.0430717653250983
2.1350000000000002 -1.0441475266786135
2.1355 -1.045371338785995
2.136 -1.0467134617048204
2.1365000000000003 -1.0481397255257818
2.137 -1.0496137383478528
2.1375 -1.0510989918386908
2.1380000000000003 -1.0525609865120322
2.1385 -1.0539694011322687
2.1390000000000002 -1.05530003883303
2.1395 -1.0565364596782751
2.14 -1.0576709031723643
2.1405000000000003 -1.058457689724623
2.141 -1.0591556687211219
2.1415 -1.0597831187130782
2.1420000000000003 -1.060363204415024
2.1425 -1.0609212434998825
2.1430000000000002 -1.0614817693419516
2.1435 -1.0620652132928687
2.144 -1.062684887211923
2.1445000000000003 -1.0633448808280492
2.145 -1.064038696751555
2.1455 -1.0647495650836336
2.1460000000000004 -1.0654520045167957
2.1465 -1.0661145288763423
2.1470000000000002 -1.0667032139970842
2.1475 -1.0671858917818555
2.148 -1.0675362573462144
2.1485000000000003 -1.0677369715865763
2.149 -1.067781654340246
2.1495 -1.067675537479569
2.1500000000000004 -1.0674347910548896
2.1505 -1.0673322979490434
2.1510000000000002 -1.0671509459830226
2.1515 -1.0669265323677464
2.152 -1.0666959148108726
2.1525000000000003 -1.0664944945328207
2.153 -1.0663537615046588
2.1535 -1.0662992221762948
2.1540000000000004 -1.0663489637950327
2.1545 -1.0665130298510634
2.1550000000000002 -1.0667928880831394
2.1555 -1.0671818706728542
2.156 -1.0676656571331746
2.1565000000000003 -1.0682237207613563
2.157 -1.0688314806328068
2.1575 -1.0694627775846806
2.1580000000000004 -1.0700923327173624
2.1585 -1.0706983001440182
2.1590000000000003 -1.0712642164296422
2.1595 -1.0717804792526602
2.16 -1.0722452161330374
2.1605000000000003 -1.072417758776792
2.161 -1.0725602869564062
2.1615 -1.0726938128902896
2.1620000000000004 -1.0728433238266368
2.1625 -1.0730349899344989
2.1630000000000003 -1.0732931205169265
2.1635 -1.0736371198580672
2.164 -1.074078669551991
2.1645000000000003 -1.0746198230731387
2.165 -1.0752522529530701
2.1655 -1.0759579808094168
2.1660000000000004 -1.0767110034635505
2.1665 -1.0774805529083935
2.1670000000000003 -1.0782340804443147
2.1675 -1.0789408207895868
2.168 -1.079574995203182
2.1685000000000003 -1.0801184114441555
2.169 -1.0805622628066518
2.1695 -1.0809080683756256
2.1700000000000004 -1.0811675961101197
2.1705 -1.0816086724782197
2.1710000000000003 -1.0820106980273547
2.1715 -1.082406209500978
2.172 -1.0828300897462635
2.1725000000000003 -1.083316716884577
2.173 -1.0838968344599615
2.1735 -1.0845942211037474
2.1740000000000004 -1.0854228582864967
2.1745 -1.0863850246840612
2.1750000000000003 -1.0874704747582913
2.1755 -1.0886567906770552
2.176 -1.0899110472733968
2.1765000000000003 -1.0911927399591095
2.177 -1.09245816871016
2.1775 -1.093665147918199
2.1780000000000004 -1.0947785779175445
2.1785 -1.095774626673051
2.1790000000000003 -1.0966436892418323
2.1795 -1.0973912573275362
2.18 -1.0980366369211976
2.1805000000000003 -1.0983628643126666
2.181 -1.0986553736425237
2.1815 -1.0989539278861689
2.1820000000000004 -1.0992956549023365
2.1825 -1.099710702744532
2.1830000000000003 -1.1002186797827065
2.1835 -1.1008265517902174
2.184 -1.101528009332477
2.1845000000000003 -1.1023043171623386
2.185 -1.1031265404799488
2.1855 -1.1039584810058243
2.1860000000000004 -1.104759995467776
2.1865 -1.105490276435952
2.1870000000000003 -1.1061112992036948
2.1875 -1.1065909534962544
2.188 -1.106905874082284
2.1885000000000003 -1.1070437501332109
2.189 -1.1070046866932395
2.1895000000000002 -1.1068017974851396
2.19 -1.106460648390061
2.1905 -1.1062642003539258
2.1910000000000003 -1.106007775832014
2.1915 -1.105738361229713
2.192 -1.105501580963142
2.1925000000000003 -1.1053372436019715
2.193 -1.1052748926524028
2.1935000000000002 -1.1053305740402117
2.194 -1.1055054758815361
2.1945 -1.1057859325403314
2.1950000000000003 -1.1061453115204205
2.1955 -1.1065472206154077
2.196 -1.1069495250878545
2.1965000000000003 -1.1073089889048389
2.197 -1.1075856503715864
2.1975000000000002 -1.1077468356613684
2.198 -1.107770030802622
2.1985 -1.1076449441752243
2.1990000000000003 -1.107374201581509
2.1995 -1.1069726268383167
2.2 -1.10646544548389
2.2005000000000003 -1.1056384519413698
2.201 -1.1047747373604624
2.2015000000000002 -1.1039084692548582
2.202 -1.103067344314708
2.2025 -1.1022700095079916
2.2030000000000003 -1.1015248742394084
2.2035 -1.1008310399457193
2.204 -1.100180734390383
2.2045000000000003 -1.0995624612291566
2.205 -1.0989645456780521
2.2055000000000002 -1.0983779130424012
2.206 -1.097797744478125
2.2065 -1.097224477398384
2.2070000000000003 -1.0966637963291648
2.2075 -1.09612651900152
2.208 -1.0956283118707604
2.2085000000000004 -1.095189403506329
2.209 -1.0948340521355087
2.2095000000000002 -1.09458986978822
2.21 -1.0944864398027327
2.2105 -1.0947998438356388
2.2110000000000003 -1.095307823034083
2.2115 -1.0960296772758698
2.212 -1.0969757335346806
2.2125000000000004 -1.0981458192264355
2.213 -1.09952868431885
2.2135000000000002 -1.1011027189695233
2.214 -1.1028382366113485
2.2145 -1.1047005569504336
2.2150000000000003 -1.1066543267541007
2.2155 -1.1086676928048276
2.216 -1.11071639584461
2.2165000000000004 -1.1127868716666536
2.217 -1.1148782740567578
2.2175000000000002 -1.117002724329055
2.218 -1.1191840047941823
2.2185 -1.1214547963269028
2.2190000000000003 -1.1238526077608966
2.2195 -1.126415001710124
2.22 -1.1291746972525198
2.2205000000000004 -1.131908036101848
2.221 -1.1348744341053738
2.2215000000000003 -1.1380711752010544
2.222 -1.1414816624038944
2.2225 -1.1450772904808837
2.2230000000000003 -1.1488211151480978
2.2235 -1.1526721756464895
2.224 -1.1565901401841432
2.2245000000000004 -1.1605392156725636
2.225 -1.1644914925162155
2.2255000000000003 -1.1684287906324318
2.226 -1.1723433589735157
2.2265 -1.1762373946074118
2.2270000000000003 -1.1801215912870846
2.2275 -1.1840130435888838
2.228 -1.187932756327097
2.2285000000000004 -1.1919028547759782
2.229 -1.1959438404406932
2.2295000000000003 -1.2000719910622313
2.23 -1.2042971107373897
2.2305 -1.2083738518643063
2.2310000000000003 -1.2125414977721327
2.2315 -1.2167815345167168
2.232 -1.221064239251323
2.2325000000000004 -1.2253505081651839
2.233 -1.2295947103120342
2.2335000000000003 -1.2337484309759115
2.234 -1.2377652375231263
2.2345 -1.2416054032701638
2.2350000000000003 -1.2452401622971216
2.2355 -1.2486546665027805
2.236 -1.2518495234343678
2.2365000000000004 -1.2548405359310146
2.237 -1.257656955222052
2.2375000000000003 -1.2603383649569029
2.238 -1.2629300409988649
2.2385 -1.2654779075008207
2.2390000000000003 -1.2680235793710533
2.2395 -1.270599913676158
2.24 -1.2732275883147728
2.2405000000000004 -1.2756658775999785
2.241 -1.2781549241527346
2.2415000000000003 -1.2806735870957795
2.242 -1.2831898811153686
2.2425 -1.2856645674919776
2.2430000000000003 -1.2880558087657281
2.2435 -1.2903237305575577
2.244 -1.2924345090937572
2.2445000000000004 -1.2943635147196342
2.245 -1.296097399187943
2.2455000000000003 -1.297634395004168
2.246 -1.2989839202674056
2.2465 -1.300165414545493
2.2470000000000003 -1.301207066114269
2.2475 -1.3021444630569416
2.248 -1.3030192801146294
2.2485000000000004 -1.3038775741019786
2.249 -1.3047673108234388
2.2495000000000003 -1.3057350929557545
2.25 -1.3068213982471726
2.2505 -1.3083036237679004
2.2510000000000003 -1.3099508082964681
2.2515 -1.3117641118103465
2.2520000000000002 -1.313730092193295
2.2525 -1.31582263667686
2.253 -1.318006811221038
2.2535000000000003 -1.3202435917622461
2.254 -1.3224947787616814
2.2545 -1.3247276514795694
2.2550000000000003 -1.326918266740798
2.2555 -1.3290532576385028
2.2560000000000002 -1.3311300442494582
2.2565 -1.3331560043448747
2.257 -1.335146373486784
2.2575000000000003 -1.337121804326601
2.258 -1.3391055849000852
2.2585 -1.3411207182605425
2.2590000000000003 -1.343187056480059
2.2595 -1.3453184276164976
2.2600000000000002 -1.3475202793099186
2.2605 -1.3495410003473618
2.261 -1.3516148550881077
2.2615000000000003 -1.3537197584304292
2.262 -1.3558271130896797
2.2625 -1.3579050972671665
2.2630000000000003 -1.3599223180983881
2.2635 -1.3618512241940426
2.2640000000000002 -1.3636707059875253
2.2645 -1.3653671996753207
2.265 -1.3669347742710134
2.2655000000000003 -1.3683750870973572
2.266 -1.369696508740544
2.2665 -1.3709140524638246
2.2670000000000003 -1.3720491062691045
2.2675 -1.3731286032017054
2.2680000000000002 -1.3741833322336938
2.2685 -1.375245625403857
2.269 -1.376345995554638
2.2695000000000003 -1.377510066856928
2.27 -1.3787555582292186
2.2705 -1.380337964498643
2.2710000000000004 -1.3820076559000227
2.2715 -1.3837540300949338
2.2720000000000002 -1.3855604974619002
2.2725 -1.3874075050278913
2.273 -1.3892757531999411
2.2735000000000003 -1.391148964481601
2.274 -1.3930156507463562
2.2745 -1.3948697486336241
2.2750000000000004 -1.396710488869372
2.2755 -1.3985416038931762
2.2760000000000002 -1.4003701531437587
2.2765 -1.4022051545817051
2.277 -1.4040561588757887
2.2775000000000003 -1.4059323309198666
2.278 -1.4078414564689066
2.2785 -1.4097888830069898
2.2790000000000004 -1.4117768075873525
2.2795 -1.4138039669577205
2.2800000000000002 -1.41586548120453
2.2805 -1.417705952728565
2.281 -1.4195640178808135
2.2815000000000003 -1.4214288436319775
2.282 -1.4232891326453985
2.2825 -1.4251339520361133
2.2830000000000004 -1.426953073926893
2.2835 -1.42873688756025
2.2840000000000003 -1.4304764733223376
2.2845 -1.4321636866321732
2.285 -1.4337917407322571
2.2855000000000003 -1.4353559985558804
2.286 -1.4368551923802249
2.2865 -1.4382924408244466
2.2870000000000004 -1.4396765823405135
2.2875 -1.4410223786524141
2.2880000000000003 -1.4423500748762852
2.2885 -1.4436837593272065
2.289 -1.445049264257889
2.2895000000000003 -1.4464713816758945
2.29 -1.447971522426153
2.2905 -1.449812680040892
2.2910000000000004 -1.4517542875885754
2.2915 -1.4537962936200342
2.2920000000000003 -1.4559315627293368
2.2925 -1.4581472397675268
2.293 -1.4604265393392843
2.2935000000000003 -1.46275108482383
2.294 -1.4651028378453843
2.2945 -1.467465541912784
2.2950000000000004 -1.469825553992452
2.2955 -1.4721723400182396
2.2960000000000003 -1.474499057895023
2.2965 -1.4768024463017408
2.297 -1.4790832081224776
2.2975000000000003 -1.4813461994348975
2.298 -1.4836006609612484
2.2985 -1.4858596378769935
2.2990000000000004 -1.4881389205226805
2.2995 -1.4904553076923888
2.3000000000000003 -1.492823913269456
2.3005 -1.4950086631759236
2.301 -1.4972628095129707
2.3015000000000003 -1.4995842968217836
2.302 -1.5019633539428214
2.3025 -1.5043837294236102
2.3030000000000004 -1.506824352444193
2.3035 -1.5092615119445265
2.3040000000000003 -1.511671043828791
2.3045 -1.5140307136744915
2.305 -1.5163224892060547
2.3055000000000003 -1.5185349996083888
2.306 -1.5206652091157813
2.3065 -1.5227193301740811
2.3070000000000004 -1.5247128599273314
2.3075 -1.5266691480890673
2.3080000000000003 -1.528616852848248
2.3085 -1.5305867711303616
2.309 -1.532608046562654
2.3095000000000003 -1.534705310121968
2.31 -1.536895142780733
2.3105 -1.5389379107630043
2.3110000000000004 -1.5410797363840403
2.3115 -1.5433097830526021
2.3120000000000003 -1.5456090894259342
2.3125 -1.5479520824456847
2.313 -1.550308078404171
2.3135000000000003 -1.552643015080891
2.314 -1.554921597657478
2.3145000000000002 -1.5571097225879111
2.315 -1.5591770352532985
2.3155 -1.561099568779301
2.3160000000000003 -1.5628621247345087
2.3165 -1.5644598686174465
2.317 -1.5658987501565829
2.3175000000000003 -1.5671943015617675
2.318 -1.5683694214441097
2.3185000000000002 -1.569450520016021
2.319 -1.5704639194358259
2.3195 -1.5714315116632926
2.3200000000000003 -1.5723683667593427
2.3205 -1.5730334705442985
2.321 -1.5736723416352665
2.3215000000000003 -1.574273520958517
2.322 -1.5748174716580803
2.3225000000000002 -1.575278249820784
2.323 -1.5756255956004308
2.3235 -1.5758279861489146
2.3240000000000003 -1.5758561855262618
2.3245 -1.5756871059060134
2.325 -1.5753075627730901
2.3255000000000003 -1.5747177406309785
2.326 -1.5739330223791788
2.3265000000000002 -1.5729838432197447
2.327 -1.5719142966937536
2.3275 -1.5707782705513904
2.3280000000000003 -1.5696351520566463
2.3285 -1.568544826402416
2.329 -1.5675636002628
2.3295000000000003 -1.5667402920231073
2.33 -1.5661137454525826
2.3305000000000002 -1.56595639418822
2.331 -1.5660337230444168
2.3315 -1.5663437474130446
2.3320000000000003 -1.5668709057215007
2.3325 -1.5675874741782787
2.333 -1.5684560434564774
2.3335000000000004 -1.5694326882039416
2.334 -1.570470760717802
2.3345000000000002 -1.5715251755155155
2.335 -1.5725564548630808
2.3355 -1.5735342789123097
2.3360000000000003 -1.5744400533234313
2.3365 -1.5752676797339489
2.337 -1.5760229030060158
2.3375000000000004 -1.5767211549564704
2.338 -1.5773843443232924
2.3385000000000002 -1.5780375911109774
2.339 -1.5787055716667793
2.3395 -1.5794093121491966
2.3400000000000003 -1.5801634851079298
2.3405 -1.5807281252119911
2.341 -1.5813497981320332
2.3415000000000004 -1.5820191260550247
2.342 -1.5827192406430266
2.3425000000000002 -1.5834277939390309
2.343 -1.5841195740163792
2.3435 -1.5847694351279884
2.3440000000000003 -1.5853555443840353
2.3445 -1.5858616756799355
2.345 -1.586279043956045
2.3455000000000004 -1.5866068394863264
2.346 -1.5868519058745219
2.3465000000000003 -1.587027532112074
2.347 -1.5871521806648543
2.3475 -1.5872479837547928
2.3480000000000003 -1.5873399957369547
2.3485 -1.58745482233758
2.349 -1.5876193034523698
2.3495000000000004 -1.5878587615736763
2.35 -1.5881951015271212
2.3505000000000003 -1.5888911915359618
2.351 -1.5897073431257178
2.3515 -1.590642354711318
2.3520000000000003 -1.5916854562348874
2.3525 -1.5928166871628366
2.353 -1.5940085080585185
2.3535000000000004 -1.5952285180870063
2.354 -1.59644314799064
2.3545000000000003 -1.5976217032832187
2.355 -1.5987400164163834
2.3555 -1.5997830715074088
2.3560000000000003 -1.6007463708298137
2.3565 -1.601635908621833
2.357 -1.6024672421220467
2.3575000000000004 -1.6032634868379076
2.358 -1.6040527922471237
2.3585000000000003 -1.6048651923301152
2.359 -1.6057296781853625
2.3595 -1.6066709756027
2.3600000000000003 -1.6077070613256388
2.3605 -1.6085995339367682
2.361 -1.6095959452702246
2.3615000000000004 -1.610685713783417
2.362 -1.611849581623209
2.3625000000000003 -1.6130622166930195
2.363 -1.6142958085783436
2.3635 -1.6155236680925886
2.3640000000000003 -1.6167235125817414
2.3645 -1.6178794568505854
2.365 -1.6189825334244
2.3655000000000004 -1.6200301184158132
2.366 -1.6210252855272567
2.3665000000000003 -1.6219758650836817
2.367 -1.6228937184487118
2.3675 -1.6237942813282527
2.3680000000000003 -1.6246956517608435
2.3685 -1.6256176212020081
2.369 -1.62658028375555
2.3695000000000004 -1.6276017934405484
2.37 -1.6286954759296695
2.3705000000000003 -1.6301143034016221
2.371 -1.6316066881310736
2.3715 -1.6331594139752745
2.3720000000000003 -1.6347510304680586
2.3725 -1.6363552615916046
2.373 -1.6379450410118457
2.3735000000000004 -1.6394966137703242
2.374 -1.64099259977962
2.3745000000000003 -1.6424240429138215
2.375 -1.6437902549737438
2.3755 -1.6450983414244615
2.3760000000000003 -1.646361982530074
2.3765 -1.6475993665135977
2.3770000000000002 -1.6488306839104607
2.3775 -1.6500751150098683
2.378 -1.6513477228165856
2.3785000000000003 -1.6526565314468762
2.379 -1.6540001043906711
2.3795 -1.6553661640502264
2.3800000000000003 -1.656731507825773
2.3805 -1.6578159903527767
2.3810000000000002 -1.6588307091223045
2.3815 -1.6597369964090851
2.382 -1.6604996533543008
2.3825000000000003 -1.661091304904051
2.383 -1.6614951941445906
2.3835 -1.6617064668510098
2.3840000000000003 -1.661731973938473
2.3845 -1.661589058503823
2.3850000000000002 -1.6613038779999536
2.3855 -1.6609092222091586
2.386 -1.6604420790231142
2.3865000000000003 -1.6599411518508425
2.387 -1.6594442300307344
2.3875 -1.6589859892883838
2.3880000000000003 -1.6585957925158807
2.3885 -1.6582962489513169
2.3890000000000002 -1.65810208933408
2.3895 -1.6580194612129084
2.39 -1.6580459593723054
2.3905000000000003 -1.6584182925559736
2.391 -1.6588703815508583
2.3915 -1.6593794220178189
2.3920000000000003 -1.6599207969861427
2.3925 -1.660470673818525
2.3930000000000002 -1.661008565284833
2.3935 -1.6615194680118026
2.394 -1.6619954508878445
2.3945000000000003 -1.662436378434984
2.395 -1.6628502711693929
2.3955 -1.6632525397022089
2.3960000000000004 -1.66366463733343
2.3965 -1.6641118449570023
2.3970000000000002 -1.6646207512261542
2.3975 -1.665216327889962
2.398 -1.6659193723463346
2.3985000000000003 -1.6667441368146279
2.399 -1.6676972596810864
2.3995 -1.6687765066778881
2.4000000000000004 -1.6699704153674784
2.4005 -1.6710114352770216
2.4010000000000002 -1.6721212561993877
2.4015 -1.6732673137675897
2.402 -1.6744140247621278
2.4025000000000003 -1.675525586363105
2.403 -1.6765686337521462
2.4035 -1.67751501094576
2.4040000000000004 -1.678344200903808
2.4045 -1.679045024862373
2.4050000000000002 -1.6796169342104101
2.4055 -1.6800700933347628
2.406 -1.6804245165261642
2.4065000000000003 -1.6807084751942918
2.407 -1.680955862052102
2.4075 -1.6812033218980367
2.4080000000000004 -1.6814879542316792
2.4085 -1.6818447777347236
2.4090000000000003 -1.682304492511237
2.4095 -1.6828912487696563
2.41 -1.683620530982148
2.4105000000000003 -1.6847442491895268
2.411 -1.6860077207960205
2.4115 -1.6873931043392025
2.4120000000000004 -1.6888732414235643
2.4125 -1.6904145884051744
2.4130000000000003 -1.691980825382547
2.4135 -1.6935372105703326
2.414 -1.6950552095209324
2.4145000000000003 -1.6965164777732242
2.415 -1.6979153609389672
2.4155 -1.6992594907139864
2.4160000000000004 -1.7005687577351432
2.4165 -1.7018722572020444
2.4170000000000003 -1.7032051408873212
2.4175 -1.704604857194714
2.418 -1.7061073394066957
2.4185000000000003 -1.7077435167659212
2.419 -1.7095357658131718
2.4195 -1.7114950303322085
2.4200000000000004 -1.7136188374395651
2.4205 -1.7156437079192657
2.4210000000000003 -1.717789081176846
2.4215 -1.720015936043996
2.422 -1.7222788662421888
2.4225000000000003 -1.724530825338764
2.423 -1.7267283356496845
2.4235 -1.728836563343636
2.4240000000000004 -1.7308331328016164
2.4245 -1.7327102734250206
2.4250000000000003 -1.734475065335785
2.4255 -1.7361481374163819
2.426 -1.737761190341011
2.4265000000000003 -1.7393540544130441
2.427 -1.7409708855095725
2.4275 -1.742656426539173
2.4280000000000004 -1.7444510715386088
2.4285 -1.7463866434584912
2.4290000000000003 -1.7484822670950355
2.4295 -1.7507415670664752
2.43 -1.7531514059616937
2.4305000000000003 -1.7559295576633658
2.431 -1.7587849472104327
2.4315 -1.761664887175542
2.4320000000000004 -1.7645130772216797
2.4325 -1.7672754926004242
2.4330000000000003 -1.769906163084273
2.4335 -1.7723719217760947
2.434 -1.7746555427102806
2.4345000000000003 -1.7767573883713148
2.435 -1.7786950934250274
2.4355 -1.7805018619523394
2.4360000000000004 -1.7822233743750377
2.4365 -1.7839136664731856
2.4370000000000003 -1.7856299611600588
2.4375 -1.7874268877509967
2.438 -1.7893504624704373
2.4385000000000003 -1.7914324557861905
2.439 -1.7936859496782849
2.4395000000000002 -1.7961028486471746
2.44 -1.7986537418343251
2.4405 -1.8010437353716215
2.4410000000000003 -1.8034593744027245
2.4415 -1.8058317530209167
2.442 -1.8080925210478167
2.4425000000000003 -1.8101804708216782
2.443 -1.8120476253158038
2.4435000000000002 -1.8136635564860357
2.444 -1.8150173324557606
2.4445 -1.8161175963451457
2.4450000000000003 -1.8169911679812498
2.4455 -1.817680469039992
2.446 -1.818239582260447
2.4465000000000003 -1.818729478743726
2.447 -1.819212454899599
2.4475000000000002 -1.8197462266103115
2.448 -1.8203781605585818
2.4485 -1.8211403190315707
2.4490000000000003 -1.8220464165524748
2.4495 -1.8230907559680178
2.45 -1.8242497046911519
2.4505000000000003 -1.825485739735127
2.451 -1.8267528790517111
2.4515000000000002 -1.8280036914943856
2.452 -1.82919515543841
2.4525 -1.8302933792285159
2.4530000000000003 -1.8312764474523966
2.4535 -1.8321357087796641
2.454 -1.8328757849600887
2.4545000000000003 -1.8335138475304136
2.455 -1.8340779181488414
2.4555000000000002 -1.8346044130072123
2.456 -1.8351347167536394
2.4565 -1.8357111857498618
2.4570000000000003 -1.8363721708295557
2.4575 -1.837147360023093
2.458 -1.838053291299456
2.4585000000000004 -1.8390900958470298
2.459 -1.840239880044804
2.4595000000000002 -1.8414673383528912
2.46 -1.8427230708108675
2.4605 -1.8437020861299913
2.4610000000000003 -1.844592431661837
2.4615 -1.8453387453274126
2.462 -1.8458954416395805
2.4625000000000004 -1.8462302923231317
2.463 -1.8463268156194566
2.4635000000000002 -1.8461853100231524
2.464 -1.8458226275793514
2.4645 -1.8452707650057683
2.4650000000000003 -1.844574259162868
2.4655 -1.843786252408975
2.466 -1.8429637838335706
2.4665000000000004 -1.8421625600733722
2.467 -1.8414312106220927
2.4675000000000002 -1.8408060361154563
2.468 -1.8403071872367487
2.4685 -1.8399362995333475
2.4690000000000003 -1.8396773501930896
2.4695 -1.8394997908538828
2.47 -1.8393633482781668
2.4705000000000004 -1.8394713261885565
2.471 -1.8395326583429104
2.4715000000000003 -1.8395100566810079
2.472 -1.839374993626469
2.4725 -1.839109377023846
2.4730000000000003 -1.8387065497014818
2.4735 -1.8381713812441267
2.474 -1.8375195915000273
2.4745000000000004 -1.8367769867232746
2.475 -1.8359768952198712
2.4755000000000003 -1.835157181437377
2.476 -1.8343564390394689
2.4765 -1.8336093740158943
2.4770000000000003 -1.8329427799243483
2.4775 -1.8323722669077236
2.478 -1.831900611946167
2.4785000000000004 -1.8315184214247617
2.479 -1.831206115412383
2.4795000000000003 -1.8309374286458255
2.48 -1.8306828636614838
2.4805 -1.8306599791358733
2.4810000000000003 -1.8305949507864836
2.4815 -1.830466770849361
2.482 -1.8302625717915766
2.4825000000000004 -1.829978441764222
2.483 -1.8296197179723623
2.4835000000000003 -1.8292005258615867
2.484 -1.82874251866432
2.4845 -1.8282729461015907
2.4850000000000003 -1.8278220289353997
2.4855 -1.8274196976193158
2.486 -1.8270921323714209
2.4865000000000004 -1.826858498979885
2.487 -1.8267283342420348
2.4875000000000003 -1.826700402425094
2.488 -1.8267634221354045
2.4885 -1.8268978376506835
2.4890000000000003 -1.8270787778358126
2.4895 -1.8272793455621172
2.49 -1.8274737887434376
2.4905000000000004 -1.8278874749277816
2.491 -1.8282556001738284
2.4915000000000003 -1.828568766363174
2.492 -1.8288251762846108
2.4925 -1.8290300662010457
2.4930000000000003 -1.8291943511679776
2.4935 -1.8293336938451152
2.494 -1.8294664642780438
2.4945000000000004 -1.8296125438464437
2.495 -1.829791094306308
2.4955000000000003 -1.8300186582232645
2.496 -1.8303075836688179
2.4965 -1.8306649450966284
2.4970000000000003 -1.8310920952550238
2.4975 -1.8315851539550991
2.498 -1.8321356868945804
2.4985000000000004 -1.8327313690008147
2.499 -1.8333566925249947
2.4995000000000003 -1.833993790216905
2.5 -1.8346245547563085
2.5005 -1.8349856277647367
2.5010000000000003 -1.8353120959658271
2.5015 -1.8355965352525079
2.5020000000000002 -1.8358365654917923
2.5025 -1.8360343809965498
2.503 -1.8361959428132593
2.5035000000000003 -1.8363301851588458
2.504 -1.8364480977931674
2.5045 -1.8365617500093647
2.5050000000000003 -1.8366833362711903
2.5055 -1.8368243859592763
2.5060000000000002 -1.836995623256985
2.5065 -1.8372066568715493
2.507 -1.8374663479018367
2.5075000000000003 -1.8377823443259067
2.508 -1.838161190335872
2.5085 -1.838607887879158
2.5090000000000003 -1.8391259154724136
2.5095 -1.8397174723345064
2.5100000000000002 -1.8403841426773349
2.5105 -1.8413748445273244
2.511 -1.842444054728334
2.5115000000000003 -1.8435944047287565
2.512 -1.8448292566267928
2.5125 -1.8461521487141626
2.5130000000000003 -1.8475659872920878
2.5135 -1.8490720362932993
2.5140000000000002 -1.8506694908818233
2.5145 -1.8523552597205086
2.515 -1.854124697742493
2.5155000000000003 -1.8559720208673582
2.516 -1.8578915304207997
2.5165 -1.8598774421316384
2.5170000000000003 -1.8619236393212817
2.5175 -1.8640232737225382
2.5180000000000002 -1.8661685341409247
2.5185 -1.8683509156910088
2.519 -1.8705619374980833
2.5195000000000003 -1.87279371772153
2.52 -1.8750391763701113
2.5205 -1.877044107867283
2.5210000000000004 -1.8790484972544435
2.5215 -1.8810418071858914
2.5220000000000002 -1.8830096658817106
2.5225 -1.8849333430076471
2.523 -1.886790288143659
2.5235000000000003 -1.8885553648038282
2.524 -1.8902026722255232
2.5245 -1.8917075716594365
2.5250000000000004 -1.8930487414139359
2.5255 -1.8942097411579757
2.5260000000000002 -1.8951801268709134
2.5265 -1.895956019778077
2.527 -1.8965405934268367
2.5275000000000003 -1.8969434949897583
2.528 -1.897180289179872
2.5285 -1.8972716225905206
2.5290000000000004 -1.8972418157998645
2.5295 -1.8971169004100361
2.5300000000000002 -1.8969221458746988
2.5305 -1.896926290669595
2.531 -1.8968973665475939
2.5315000000000003 -1.8968431227240168
2.532 -1.8967628037326916
2.5325 -1.896647342156354
2.5330000000000004 -1.8964807287625565
2.5335 -1.896242575868549
2.5340000000000003 -1.8959107819209087
2.5345 -1.8954643844447325
2.535 -1.8948855348402307
2.5355000000000003 -1.8941609445399246
2.536 -1.8932825230982777
2.5365 -1.8922477716756478
2.5370000000000004 -1.8910594759966837
2.5375 -1.8897260195949457
2.5380000000000003 -1.8882614109801454
2.5385 -1.8866852815079072
2.539 -1.885022124104969
2.5395000000000003 -1.8832998710220428
2.54 -1.881547902492365
2.5405 -1.8795472968054878
2.5410000000000004 -1.877572291068098
2.5415 -1.8756431687600799
2.5420000000000003 -1.8737725813737591
2.5425 -1.8719645393508577
2.543 -1.870214342206755
2.5435000000000003 -1.8685093634199357
2.544 -1.8668308496269579
2.5445 -1.8651564197919803
2.5450000000000004 -1.86346297582868
2.5455 -1.8617295421056392
2.5460000000000003 -1.8599397670753863
2.5465 -1.858083661212795
2.547 -1.856158612675234
2.5475000000000003 -1.8541695350967913
2.548 -1.852128362929575
2.5485 -1.8500535311012674
2.5490000000000004 -1.8479688858788363
2.5495 -1.8459024945876887
2.5500000000000003 -1.8438850550896488
2.5505 -1.8421934262914375
2.551 -1.8406084934336526
2.5515000000000003 -1.8391515051451832
2.552 -1.8378355761329401
2.5525 -1.8366635664035007
2.5530000000000004 -1.835627756613143
2.5535 -1.834710385730605
2.5540000000000003 -1.8338853800431294
2.5545 -1.833120695885787
2.555 -1.8323810484864833
2.5555000000000003 -1.8316309271065276
2.556 -1.8308377506479132
2.5565 -1.8299748420172055
2.5570000000000004 -1.8290239732457354
2.5575 -1.8279772109427426
2.5580000000000003 -1.826837920485369
2.5585 -1.825620700440169
2.559 -1.8243501110350366
2.5595000000000003 -1.8230575588473377
2.56 -1.8217785000217233
2.5605 -1.820794701186952
2.5610000000000004 -1.819887746052936
2.5615 -1.819078536872253
2.5620000000000003 -1.8183772051842793
2.5625 -1.8177819103297095
2.563 -1.8172794175064828
2.5635000000000003 -1.8168467516789142
2.564 -1.8164540330935044
2.5645000000000002 -1.8160676816238284
2.565 -1.8156540313665503
2.5655 -1.8151825827597008
2.5660000000000003 -1.8146282586361389
2.5665 -1.813973213636249
2.567 -1.8132079192519879
2.5675000000000003 -1.8123320951589863
2.568 -1.8113551880837826
2.5685000000000002 -1.8102964017439118
2.569 -1.8091838166183851
2.5695 -1.8080527211890949
2.5700000000000003 -1.8069427982959945
2.5705 -1.8061406364063273
2.571 -1.805436115232118
2.5715000000000003 -1.8048594590812195
2.572 -1.8044316394883673
2.5725000000000002 -1.8041626144760436
2.573 -1.804051129895324
2.5735 -1.8040853262563292
2.5740000000000003 -1.8042444882160036
2.5745 -1.8045010697902404
2.575 -1.804823382311733
2.5755000000000003 -1.8051779128330965
2.576 -1.8055321128132835
2.5765000000000002 -1.8058570645407723
2.577 -1.8061297691229878
2.5775 -1.8063355184931846
2.5780000000000003 -1.806468965622809
2.5785 -1.8065344177175426
2.579 -1.8065447823156777
2.5795000000000003 -1.806519812950881
2.58 -1.8064831261372696
2.5805000000000002 -1.8062135007720799
2.581 -1.805981282458758
2.5815 -1.8058061761465851
2.5820000000000003 -1.805702283390549
2.5825 -1.8056775369579514
2.583 -1.8057339223000974
2.5835000000000004 -1.8058681593138828
2.584 -1.8060727362204363
2.5845000000000002 -1.8063371079840231
2.585 -1.8066485511428085
2.5855 -1.8069932016806067
2.5860000000000003 -1.8073567958027914
2.5865 -1.8077257940735796
2.587 -1.8080885159754356
2.5875000000000004 -1.8084366064402866
2.588 -1.8087660239725534
2.5885000000000002 -1.809078337040015
2.589 -1.8093807200313656
2.5895 -1.8096859309988025
2.5900000000000003 -1.8100112524834342
2.5905 -1.8106231342748864
2.591 -1.811295144024727
2.5915000000000004 -1.8120467785242655
2.592 -1.8128941861892809
2.5925000000000002 -1.8138487559048873
2.593 -1.8149160951858094
2.5935 -1.8160952585761405
2.5940000000000003 -1.817378676367493
2.5945 -1.8187526627384227
2.595 -1.8201984591885862
2.5955000000000004 -1.8216938812228594
2.596 -1.8232152149582461
2.5965000000000003 -1.8247391528215626
2.597 -1.8262440456174613
2.5975 -1.8277106272792163
2.5980000000000003 -1.8291220866813296
2.5985 -1.8304639106834324
2.599 -1.8317240445079739
2.5995000000000004 -1.8328932541513145
2.6 -1.833965722026256
2.6005000000000003 -1.8346936397193319
2.601 -1.8353292165982553
2.6015 -1.8358826291467043
2.6020000000000003 -1.8363689615184524
2.6025 -1.8368070104269767
2.603 -1.8372173655459858
2.6035000000000004 -1.8376199293670867
2.604 -1.8380311847865594
2.6045000000000003 -1.8384618336313732
2.605 -1.8389154283616382
2.6055 -1.8393882177810164
2.6060000000000003 -1.8398701873477565
2.6065 -1.8403467064586843
2.607 -1.84080040121132
2.6075000000000004 -1.8412132272136408
2.608 -1.8415683323595327
2.6085000000000003 -1.8418517300018444
2.609 -1.842053705717571
2.6095 -1.8421695081730916
2.6100000000000003 -1.8421994063799736
2.6105 -1.842394536953002
2.611 -1.8425158126531185
2.6115000000000004 -1.8425742360559323
2.612 -1.8425818832130303
2.6125000000000003 -1.8425509786227925
2.613 -1.8424926835932254
2.6135 -1.8424166419162167
2.6140000000000003 -1.8423308534167537
2.6145 -1.842242400416114
2.615 -1.8421582895510578
2.6155000000000004 -1.8420860977156024
2.616 -1.8420335014292897
2.6165000000000003 -1.8420073200445795
2.617 -1.8420118825443696
2.6175 -1.8420475152824467
2.6180000000000003 -1.842109356261283
2.6185 -1.8421868694985408
2.619 -1.8422647328513257
2.6195000000000004 -1.8423251740439113
2.62 -1.84235099417757
2.6205000000000003 -1.842081851028727
2.621 -1.8417588499426152
2.6215 -1.8413824276124071
2.6220000000000003 -1.840959994803414
2.6225 -1.8405040553269694
2.623 -1.840030499456204
2.6235000000000004 -1.8395568258494397
2.624 -1.8391008724296878
2.6245000000000003 -1.8386791860680984
2.625 -1.8383061189412784
2.6255 -1.8379923627602084
2.6260000000000003 -1.8377432866553358
2.6265 -1.837558180394226
2.6270000000000002 -1.8374297285703352
2.6275 -1.837344588850614
2.628 -1.8372844978979712
2.6285000000000003 -1.8372282397532507
2.629 -1.837154173610134
2.6295 -1.8370427622741847
2.6300000000000003 -1.8368787876152268
2.6305 -1.8368984521958573
2.6310000000000002 -1.8368510630220647
2.6315 -1.8367393462855195
2.632 -1.8365719368085258
2.6325000000000003 -1.8363634794809354
2.633 -1.8361341923068033
2.6335 -1.8359089680590324
2.6340000000000003 -1.8357155820886166
2.6345 -1.8355825341484495
2.6350000000000002 -1.8355358451019814
2.6355 -1.8355960249684364
2.636 -1.8357751623451757
2.6365000000000003 -1.836074673471526
2.637 -1.8364843795406638
2.6375 -1.8369827473782334
2.6380000000000003 -1.8375390865289842
2.6385 -1.8381165350981743
2.6390000000000002 -1.8386759225950398
2.6395 -1.839180088464916
2.64 -1.8395979807316765
2.6405000000000003 -1.8396608214310326
2.641 -1.8396080564159998
2.6415 -1.8394446275108127
2.6420000000000003 -1.8391887928350636
2.6425 -1.8388706316470405
2.6430000000000002 -1.8385294892878845
2.6435 -1.8382104846934444
2.644 -1.837960464553641
2.6445000000000003 -1.8378239839204669
2.645 -1.837838937779596
2.6455 -1.8380330502826063
2.6460000000000004 -1.838420932738563
2.6465 -1.839002998331254
2.6470000000000002 -1.8397655856442017
2.6475 -1.8406825933273228
2.648 -1.8417183837946127
2.6485000000000003 -1.842831396387693
2.649 -1.8439780873416274
2.6495 -1.8451175353702862
2.6500000000000004 -1.8462158482943845
2.6505 -1.8474944079680822
2.6510000000000002 -1.8486970055227259
2.6515 -1.8498266494103073
2.652 -1.8509011926481453
2.6525000000000003 -1.8519506653237616
2.653 -1.8530142140097399
2.6535 -1.8541349321783656
2.6540000000000004 -1.8553543494997387
2.6545 -1.8567064205363513
2.6550000000000002 -1.858212189094294
2.6555 -1.8598757829504593
2.656 -1.8616829232801138
2.6565000000000003 -1.8636014523499917
2.657 -1.8655841736587904
2.6575 -1.8675732834574124
2.6580000000000004 -1.869505246783576
2.6585 -1.871316090431533
2.6590000000000003 -1.8729466241931407
2.6595 -1.8743475748832763
2.66 -1.875483770686866
2.6605000000000003 -1.8760906084031066
2.661 -1.8764177908433732
2.6615 -1.8764857677809679
2.6620000000000004 -1.8763312552028726
2.6625 -1.8760027817026252
2.6630000000000003 -1.875555194717682
2.6635 -1.8750429480644175
2.664 -1.874513194823006
2.6645000000000003 -1.8739997763071852
2.665 -1.8735195251172096
2.6655 -1.8730710020787957
2.6660000000000004 -1.8726358975307902
2.6665 -1.872182457417394
2.6670000000000003 -1.8716701001106402
2.6675 -1.8710546684405536
2.668 -1.870293687358351
2.6685000000000003 -1.869350992171464
2.669 -1.868200863740795
2.6695 -1.8668313313373635
2.6700000000000004 -1.865245902216806
2.6705 -1.8637092293530044
2.6710000000000003 -1.8620094488483985
2.6715 -1.8601923076331643
2.672 -1.858311342707929
2.6725000000000003 -1.856422114355009
2.673 -1.8545757829745662
2.6735 -1.8528128393448033
2.6740000000000004 -1.8511583399654261
2.6745 -1.849618999813349
2.6750000000000003 -1.8481829295042638
2.6755 -1.8468215463101771
2.676 -1.8454928937768023
2.6765000000000003 -1.844145760494709
2.677 -1.8427246151246577
2.6775 -1.8411738061873668
2.6780000000000004 -1.8394429437922863
2.6785 -1.8374917625630356
2.6790000000000003 -1.8352947743130943
2.6795 -1.8328450087708288
2.68 -1.8301557047058175
2.6805000000000003 -1.8270130343631565
2.681 -1.8237153519085016
2.6815 -1.82032481641538
2.6820000000000004 -1.8169080065203103
2.6825 -1.8135288184108858
2.6830000000000003 -1.8102419347561571
2.6835 -1.8070880294736806
2.684 -1.8040910271433037
2.6845000000000003 -1.801257091966027
2.685 -1.79857545240493
2.6855 -1.796020251724654
2.6860000000000004 -1.7935537546822642
2.6865 -1.791130336394317
2.6870000000000003 -1.788701106145005
2.6875 -1.7862190099846214
2.688 -1.7836447414081529
2.6885000000000003 -1.7809522310975407
2.689 -1.77813305436991
2.6895000000000002 -1.775199373180011
2.69 -1.7721837537751666
2.6905 -1.7693816411329646
2.6910000000000003 -1.7666101860072252
2.6915 -1.7639382653998932
2.692 -1.7614334587408649
2.6925000000000003 -1.7591547379229548
2.693 -1.7571465789274432
2.6935000000000002 -1.755434742432692
2.694 -1.7540241321601242
2.6945 -1.7528986214602988
2.6950000000000003 -1.7520223484740183
2.6955 -1.7513423966007133
2.696 -1.7507930693949278
2.6965000000000003 -1.7503013846203823
2.697 -1.7497937456410435
2.6975000000000002 -1.7492031528399292
2.698 -1.7484765624391172
2.6985 -1.7475807996358612
2.6990000000000003 -1.746505901047071
2.6995 -1.7452654633965097
2.7 -1.743893488907897
2.7005000000000003 -1.7424387084070536
2.701 -1.740957267652583
2.7015000000000002 -1.7395044880064017
2.702 -1.7381280643545494
2.7025 -1.736862733013596
2.7030000000000003 -1.735727023578195
2.7035 -1.7347218816318881
2.704 -1.7338306717834902
2.7045000000000003 -1.7330200368632895
2.705 -1.732242380618663
2.7055000000000002 -1.7314394468544874
2.706 -1.7305475158653585
2.7065 -1.7295036481790707
2.7070000000000003 -1.7282531228837177
2.7075 -1.7267562943404482
2.708 -1.7249947893511444
2.7085000000000004 -1.7229752976822703
2.709 -1.7207308983029719
2.7095000000000002 -1.718318946697886
2.71 -1.7158156685775787
2.7105 -1.7135543374625015
2.7110000000000003 -1.7113775977620846
2.7115 -1.7093676975428003
2.712 -1.7075920399454179
2.7125000000000004 -1.7060974240380085
2.713 -1.7049061334905968
2.7135000000000002 -1.7040143613034286
2.714 -1.7033924838419023
2.7145 -1.7029874778967014
2.7150000000000003 -1.7027270684533315
2.7155 -1.7025264066447476
2.716 -1.7022956493411492
2.7165000000000004 -1.7019488376338203
2.717 -1.7014128336169798
2.7175000000000002 -1.7006354233427807
2.718 -1.6995910737692659
2.7185 -1.6982839921319972
2.7190000000000003 -1.6967464893471078
2.7195 -1.6950342619593832
2.72 -1.6932192184458181
2.7205000000000004 -1.6911333373125672
2.721 -1.6891036863419642
2.7215000000000003 -1.6872011171955636
2.722 -1.6854823666593173
2.7225 -1.6839859224716736
2.7230000000000003 -1.6827292112894225
2.7235 -1.6817074331076807
2.724 -1.6808942254734789
2.7245000000000004 -1.680243988790432
2.725 -1.679696747402764
2.7255000000000003 -1.6791845283952513
2.726 -1.678638803733388
2.7265 -1.677998474858161
2.7270000000000003 -1.677217401983808
2.7275 -1.6762699559430372
2.728 -1.6751544325109262
2.7285000000000004 -1.673892631837238
2.729 -1.6725270764056743
2.7295000000000003 -1.6711154912510142
2.73 -1.6697238910157557
2.7305 -1.6686651519629458
2.7310000000000003 -1.6677533480150368
2.7315 -1.6670378704317703
2.732 -1.6665529228155516
2.7325000000000004 -1.6663153510775977
2.733 -1.6663238987020175
2.7335000000000003 -1.6665596980100386
2.734 -1.6669877290537445
2.7345 -1.667559572254996
2.7350000000000003 -1.6682173549072146
2.7355 -1.6688992632424742
2.736 -1.6695458210665763
2.7365000000000004 -1.670106127416882
2.737 -1.6705430991221621
2.7375000000000003 -1.6708363628920682
2.738 -1.6709826714927198
2.7385 -1.670993986325433
2.7390000000000003 -1.6708939693758624
2.7395 -1.670713915481851
2.74 -1.670488374106371
2.7405000000000004 -1.6700044083018397
2.741 -1.6695419920910308
2.7415000000000003 -1.669127664402207
2.742 -1.6687810184259735
2.7425 -1.6685139004691856
2.7430000000000003 -1.6683297737914622
2.7435 -1.6682229888059124
2.744 -1.668179665119578
2.7445000000000004 -1.6681784241660857
2.745 -1.6681930200704167
2.7455000000000003 -1.6681952251546028
2.746 -1.6681583774210502
2.7465 -1.6680604954649596
2.7470000000000003 -1.6678866201278835
2.7475 -1.6676298968430832
2.748 -1.6672916749254996
2.7485000000000004 -1.6668806546242363
2.749 -1.6664113882439924
2.7495000000000003 -1.6659023448678156
2.75 -1.6653735151878803
2.7505 -1.6650905148361512
2.7510000000000003 -1.6648227672685485
2.7515 -1.6645836273643555
2.7520000000000002 -1.6643825715070486
2.7525 -1.6642257330581285
2.753 -1.664115848090978
2.7535000000000003 -1.6640522938188058
2.754 -1.6640311494289424
2.7545 -1.664045366354496
2.7550000000000003 -1.6640850800690374
2.7555 -1.664137900654284
2.7560000000000002 -1.6641889858014007
2.7565 -1.6642214327687104
2.757 -1.6642162792366697
2.7575000000000003 -1.6641534775148665
2.758 -1.664012114609897
2.7585 -1.6637716629186876
2.7590000000000003 -1.6634132981449838
2.7595 -1.662921578730585
2.7600000000000002 -1.6622863564715948
2.7605 -1.661256983408554
2.761 -1.66008540276438
2.7615000000000003 -1.6587835470838819
2.762 -1.6573697052573546
2.7625 -1.655867162385295
2.7630000000000003 -1.6543023507818535
2.7635 -1.6527028798596208
2.7640000000000002 -1.6510951894726247
2.7645 -1.6495028245794758
2.765 -1.6479447143873303
2.7655000000000003 -1.646434390356335
2.766 -1.6449798723281788
2.7665 -1.6435841860123426
2.7670000000000003 -1.6422465653259355
2.7675 -1.6409634873415235
2.7680000000000002 -1.6397300160963582
2.7685 -1.6385411404624435
2.769 -1.6373930436289468
2.7695000000000003 -1.6362844848398783
2.77 -1.6352178892727354
2.7705 -1.6344463495957695
2.7710000000000004 -1.6337335027942284
2.7715 -1.633094798063943
2.7720000000000002 -1.6325492852267933
2.7725 -1.6321189007022114
2.773 -1.6318267909923638
2.7735000000000003 -1.6316954688862508
2.774 -1.6317448526824205
2.7745 -1.6319901246559978
2.7750000000000004 -1.632439853712027
2.7755 -1.6330942131127468
2.7760000000000002 -1.6339434752060085
2.7765 -1.6349676519404102
2.777 -1.6361364699916279
2.7775000000000003 -1.6374111283241932
2.778 -1.6387475010415553
2.7785 -1.64010057088319
2.7790000000000004 -1.641429192441463
2.7795 -1.6427005522883298
2.7800000000000002 -1.643893660608047
2.7805 -1.644754123954615
2.781 -1.645535865402167
2.7815000000000003 -1.6462573724753349
2.782 -1.6469459191821298
2.7825 -1.647634273069497
2.7830000000000004 -1.6483566779512882
2.7835 -1.6491448305904175
2.7840000000000003 -1.6500247301972308
2.7845 -1.6510137771249864
2.785 -1.6521194079450174
2.7855000000000003 -1.6533387706582547
2.786 -1.6546594805579373
2.7865 -1.6560614749701246
2.7870000000000004 -1.6575197279923666
2.7875 -1.6590073949343553
2.7880000000000003 -1.6604990749311044
2.7885 -1.6619740196290622
2.789 -1.6634183608966677
2.7895000000000003 -1.6648266929070827
2.79 -1.6662024983808943
2.7905 -1.6678035447000406
2.7910000000000004 -1.6694020044813898
2.7915 -1.6710215554288228
2.7920000000000003 -1.6726888245000195
2.7925 -1.6744308825749759
2.793 -1.6762721524200062
2.7935000000000003 -1.678232048088048
2.794 -1.6803226582103243
2.7945 -1.6825473992791224
2.7950000000000004 -1.6849003746780555
2.7955 -1.6873667176553266
2.7960000000000003 -1.6899238066653282
2.7965 -1.6925435034738976
2.797 -1.6951948512084098
2.7975000000000003 -1.6978474210570673
2.798 -1.7004741048226297
2.7985 -1.7030532210342582
2.7990000000000004 -1.7055697546041408
2.7995 -1.7080149387030785
2.8000000000000003 -1.7103854440648618
2.8005 -1.7124360077884642
2.801 -1.7144172732009997
2.8015000000000003 -1.7163346409300415
2.802 -1.7181930256646072
2.8025 -1.719995665905871
2.8030000000000004 -1.721742881675742
2.8035 -1.7234314950177487
2.8040000000000003 -1.7250550655874746
2.8045 -1.7266045767570548
2.805 -1.7280704088740335
2.8055000000000003 -1.7294445788098145
2.806 -1.7307230508019062
2.8065 -1.7319080363845074
2.8070000000000004 -1.7330095062453887
2.8075 -1.734045549718577
2.8080000000000003 -1.735041655806957
2.8085 -1.7360289610728796
2.809 -1.7370418747894765
2.8095000000000003 -1.7381155473509984
2.81 -1.7392832905679294
2.8105 -1.7403530740693274
2.8110000000000004 -1.7415705365697476
2.8115 -1.7429511433037865
2.8120000000000003 -1.744500594553348
2.8125 -1.7462134208919633
2.813 -1.7480729749690507
2.8135000000000003 -1.7500522031575076
2.814 -1.7521160082268008
2.8145000000000002 -1.7542248638567033
2.815 -1.7563391371482706
2.8155 -1.758423754475658
2.8160000000000003 -1.7604531200237539
2.8165 -1.7624144735897442
2.817 -1.764309820726214
2.8175000000000003 -1.766155639568085
2.818 -1.7679807164082013
2.8185000000000002 -1.769821469946178
2.819 -1.771717280212961
2.8195 -1.773704837927777
2.8200000000000003 -1.7758134624589288
2.8205 -1.7778150270781548
2.821 -1.779961532091802
2.8215000000000003 -1.7822433988041302
2.822 -1.7846369454446072
2.8225000000000002 -1.787106324751292
2.823 -1.7896065966754884
2.8235 -1.7920883554053977
2.8240000000000003 -1.7945024072108882
2.8245 -1.7968049995308857
2.825 -1.798962484406589
2.8255000000000003 -1.8009548975814327
2.826 -1.802778267331385
2.8265000000000002 -1.8044447372184895
2.827 -1.805981015704908
2.8275 -1.8074248975245721
2.8280000000000003 -1.8088211689151017
2.8285 -1.810216104678731
2.829 -1.8116521033953856
2.8295000000000003 -1.8131626636450273
2.83 -1.8147683571542261
2.8305000000000002 -1.8167205847907348
2.831 -1.818760575981935
2.8315 -1.8208604456946131
2.8320000000000003 -1.8229797071550105
2.8325 -1.8250686823811009
2.833 -1.82707315858294
2.8335000000000004 -1.828939853782959
2.834 -1.830622232280281
2.8345000000000002 -1.8320859746791958
2.835 -1.8333137461508455
2.8355 -1.8343082797925914
2.8360000000000003 -1.835093517248556
2.8365 -1.8357130431807882
2.837 -1.8362258360929953
2.8375000000000004 -1.8366997075106832
2.838 -1.8372034469930638
2.8385000000000002 -1.8377981222274722
2.839 -1.8385298847545175
2.8395 -1.8394238441525865
2.8400000000000003 -1.8404806545640195
2.8405 -1.8414296713120544
2.841 -1.8424714248235248
2.8415000000000004 -1.8435414983152687
2.842 -1.8445646221887233
2.8425000000000002 -1.8454622869407955
2.843 -1.8461606595240543
2.8435 -1.8465979998183166
2.8440000000000003 -1.8467302596942874
2.8445 -1.8465348223451936
2.845 -1.846012039782525
2.8455000000000004 -1.8451851368530439
2.846 -1.8440972457579086
2.8465000000000003 -1.8428077016978306
2.847 -1.841386332664561
2.8475 -1.839907294173775
2.8480000000000003 -1.8384425204285073
2.8485 -1.8370556362076327
2.849 -1.8357967483712883
2.8495000000000004 -1.8346984225954321
2.85 -1.8337732891435545
2.8505000000000003 -1.833260181186072
2.851 -1.8328830969986691
2.8515 -1.8325978102369282
2.8520000000000003 -1.8323491923352255
2.8525 -1.832077675981765
2.853 -1.831726387429131
2.8535000000000004 -1.8312481192971422
2.854 -1.8306115014414366
2.8545000000000003 -1.829805504699567
2.855 -1.8288414612861519
2.8555 -1.8277522723419453
2.8560000000000003 -1.8265885146051177
2.8565 -1.8254123128470428
2.857 -1.8242899295963737
2.8575000000000004 -1.8232840528945344
2.858 -1.8224466365568366
2.8585000000000003 -1.821813427527594
2.859 -1.8214001223142124
2.8595 -1.8212010068145164
2.8600000000000003 -1.821189961422697
2.8605 -1.821077250591618
2.861 -1.8210549383372068
2.8615000000000004 -1.8210614496294506
2.862 -1.821035783368158
2.8625000000000003 -1.8209232942065796
2.863 -1.8206806882025004
2.8635 -1.8202797800997719
2.8640000000000003 -1.8197093049978026
2.8645 -1.8189750572977033
2.865 -1.8180984217604397
2.8655000000000004 -1.8171137031999385
2.866 -1.8160647399266032
2.8665000000000003 -1.8150010733343969
2.867 -1.8139741312338835
2.8675 -1.813033634364003
2.8680000000000003 -1.8122242619354851
2.8685 -1.8115830884962538
2.869 -1.8111371307772202
2.8695000000000004 -1.81090154447096
2.87 -1.810878935398654
2.8705000000000003 -1.8113065273961653
2.871 -1.8119161539868298
2.8715 -1.8126791124008252
2.8720000000000003 -1.8135626270961096
2.8725 -1.8145335438454349
2.873 -1.8155617685957557
2.8735000000000004 -1.816623305113505
2.874 -1.8177021129634456
2.8745000000000003 -1.8187912961362587
2.875 -1.8198931074579525
2.8755 -1.8210179642815834
2.8760000000000003 -1.8221827035365252
2.8765 -1.82340822932903
2.8770000000000002 -1.8247168534049656
2.8775 -1.8261297267753565
2.878 -1.82766431426431
2.8785000000000003 -1.8293322484914074
2.879 -1.831137929121995
2.8795 -1.833078176265945
2.8800000000000003 -1.8351430696779902
2.8805 -1.8370717327518116
2.8810000000000002 -1.8390930658853222
2.8815 -1.841187159765801
2.882 -1.8433336546461456
2.8825000000000003 -1.8455122214790154
2.883 -1.8477029615589056
2.8835 -1.849886938692068
2.8840000000000003 -1.852046589390792
2.8845 -1.854166086732595
2.8850000000000002 -1.8562321797899277
2.8855 -1.8582346347614058
2.886 -1.860167340159121
2.8865000000000003 -1.8620289250927085
2.887 -1.863823004669485
2.8875 -1.8655578478518018
2.8880000000000003 -1.867245380570661
2.8885 -1.8688998215159613
2.8890000000000002 -1.870536210886984
2.8895 -1.8721686549668248
2.89 -1.8738088303975884
2.8905000000000003 -1.8757113614201855
2.891 -1.8776305038503618
2.8915 -1.8795627769918923
2.8920000000000003 -1.881498832233615
2.8925 -1.883424015622014
2.8930000000000002 -1.8853190218509541
2.8935 -1.8871608791163454
2.894 -1.8889241610108745
2.8945000000000003 -1.8905821682200081
2.895 -1.8921090638072073
2.8955 -1.8934812992405825
2.8960000000000004 -1.8946796272869313
2.8965 -1.8956903700849739
2.8970000000000002 -1.896506391013733
2.8975 -1.8971276860862325
2.898 -1.897561489084255
2.8985000000000003 -1.897821781780364
2.899 -1.8979281332790545
2.8995 -1.897903942222077
2.9000000000000004 -1.8977742399256563
2.9005 -1.8973187055223735
2.9010000000000002 -1.8968052083602651
2.9015 -1.8962519907492246
2.902 -1.895670390272444
2.9025000000000003 -1.8950641886202473
2.903 -1.8944293807715824
2.9035 -1.8937551570491775
2.9040000000000004 -1.8930255452551352
2.9045 -1.89222204315602
2.9050000000000002 -1.89132660099139
2.9055 -1.8903245894576954
2.906 -1.8892072666948632
2.9065000000000003 -1.8879734532402457
2.907 -1.8866302901268328
2.9075 -1.885192925866477
2.9080000000000004 -1.883683362330537
2.9085 -1.8821287162663176
2.9090000000000003 -1.880558914130758
2.9095 -1.8790044430108421
2.91 -1.8774944137234293
2.9105000000000003 -1.8763019783846338
2.911 -1.875198697998363
2.9115 -1.8741982656976357
2.9120000000000004 -1.8733074492299147
2.9125 -1.8725260587697206
2.9130000000000003 -1.8718472217967406
2.9135 -1.8712585321077
2.914 -1.870743910551511
2.9145000000000003 -1.8702859004146903
2.915 -1.8698676947159232
2.9155 -1.869474967976679
2.9160000000000004 -1.8690971419654836
2.9165 -1.8687281950977446
2.9170000000000003 -1.8683668358441632
2.9175 -1.8680166002575866
2.918 -1.8676855660182092
2.9185000000000003 -1.867385934142453
2.919 -1.8671331260391273
2.9195 -1.8669442782046013
2.9200000000000004 -1.8668364869533691
2.9205 -1.866579641867144
2.9210000000000003 -1.8664306426911572
2.9215 -1.8663949676955145
2.922 -1.8664717109736852
2.9225000000000003 -1.8666541555879816
2.923 -1.8669315373939588
2.9235 -1.867291434167656
2.9240000000000004 -1.867721976454591
2.9245 -1.8682139668874518
2.9250000000000003 -1.8687618221418143
2.9255 -1.8693638228688767
2.926 -1.870021958728633
2.9265000000000003 -1.8707415761828705
2.927 -1.871530547984028
2.9275 -1.8723992084516852
2.9280000000000004 -1.8733596682040408
2.9285 -1.8744252055772097
2.9290000000000003 -1.8756095492641571
2.9295 -1.87692550001623
2.93 -1.8783842353948632
2.9305000000000003 -1.8802410923825568
2.931 -1.8822527131128277
2.9315 -1.8844202221017214
2.9320000000000004 -1.8867416985744045
2.9325 -1.8892127262048402
2.9330000000000003 -1.8918266962425754
2.9335 -1.8945746616336354
2.934 -1.8974451183987524
2.9345000000000003 -1.9004240112014312
2.935 -1.9034947948352732
2.9355 -1.9066391765302602
2.9360000000000004 -1.9098379611420584
2.9365 -1.9130720828259586
2.9370000000000003 -1.9163242212788048
2.9375 -1.9195803326281338
2.938 -1.9228299408978904
2.9385000000000003 -1.9260657826862808
2.939 -1.929283167712162
2.9395000000000002 -1.932478077863392
2.94 -1.9356461318809681
2.9405 -1.9385364184704132
2.9410000000000003 -1.94138740357622
2.9415 -1.9441903571674721
2.942 -1.946935502410532
2.9425000000000003 -1.9496133241761948
2.943 -1.9522157013776937
2.9435000000000002 -1.9547369107125157
2.944 -1.9571744408683291
2.9445 -1.9595295252883222
2.9450000000000003 -1.9618072521027123
2.9455 -1.9640163987909707
2.946 -1.9661689313924278
2.9465000000000003 -1.968279026990149
2.947 -1.9703616913022985
2.9475000000000002 -1.972431418616569
2.948 -1.9745007405910726
2.9485 -1.9765790405462342
2.9490000000000003 -1.978671869388796
2.9495 -1.9807809992888266
2.95 -1.9829053187766301
2.9505000000000003 -1.9852891073881873
2.951 -1.9876813382454777
2.9515000000000002 -1.990081371536201
2.952 -1.9924925927418409
2.9525 -1.994923360852481
2.9530000000000003 -1.9973870800726186
2.9535 -1.9999012494033324
2.954 -2.0024860749239086
2.9545000000000003 -2.005163123371717
2.955 -2.007953441198828
2.9555000000000002 -2.010876000347095
2.956 -2.013945958681009
2.9565 -2.017172959311233
2.9570000000000003 -2.020559301845512
2.9575 -2.02409828882643
2.958 -2.0277731054441253
2.9585000000000004 -2.0315562947825976
2.959 -2.0354104394484476
2.9595000000000002 -2.039290286744088
2.96 -2.043146267061812
2.9605 -2.046682766276555
2.9610000000000003 -2.0501016003815304
2.9615 -2.0533668853329066
2.962 -2.0564552042175777
2.9625000000000004 -2.0593573032116335
2.963 -2.0620787870601656
2.9635000000000002 -2.064639058473893
2.964 -2.0670694456028444
2.9645 -2.0694103177279435
2.9650000000000003 -2.0717074646502764
2.9655 -2.0740079454858726
2.966 -2.0763559165331835
2.9665000000000004 -2.0787888625134237
2.967 -2.0813342413906293
2.9675000000000002 -2.084007459772414
2.968 -2.0868109251935887
2.9685 -2.0897341989438605
2.9690000000000003 -2.092755774991138
2.9695 -2.0958459510240433
2.97 -2.0989704979355355
2.9705000000000004 -2.102341095642635
2.971 -2.105678492137733
2.9715000000000003 -2.1089570251690373
2.972 -2.112159563507627
2.9725 -2.1152784444600514
2.9730000000000003 -2.1183157440908107
2.9735 -2.121282988370592
2.974 -2.1241996184169136
2.9745000000000004 -2.1270913761784973
2.975 -2.1299876866807343
2.9755000000000003 -2.1329183968546337
2.976 -2.1359105100092086
2.9765 -2.1389851223587324
2.9770000000000003 -2.1421545806427558
2.9775 -2.1454209710606102
2.978 -2.1487749344751244
2.9785000000000004 -2.1521960674600407
2.979 -2.155654652536279
2.9795000000000003 -2.159114500565704
2.98 -2.162536441665227
2.9805 -2.165636046351891
2.9810000000000003 -2.1686256942327455
2.9815 -2.171477147935808
2.982 -2.1741695493480835
2.9825000000000004 -2.1766899438038774
2.983 -2.179033395139875
2.9835000000000003 -2.1812024340018956
2.984 -2.183206355311835
2.9845 -2.185059751608513
2.9850000000000003 -2.1867811147801586
2.9855 -2.188390997779573
2.986 -2.1899102707684728
2.9865000000000004 -2.1913586199582262
2.987 -2.1927531754474376
2.9875000000000003 -2.194107765623242
2.988 -2.1954327167921948
2.9885 -2.1967351151624936
2.9890000000000003 -2.1980192088142574
2.9895 -2.1992866582043873
2.99 -2.200536763093245
2.9905000000000004 -2.202012747455031
2.991 -2.2034605215224388
2.9915000000000003 -2.2048701622448688
2.992 -2.206229384840175
2.9925 -2.207524642742259
2.9930000000000003 -2.208742484881841
2.9935 -2.2098710805742225
2.994 -2.2109015453047687
2.9945000000000004 -2.2118287604915645
2.995 -2.2126519886333496
2.9955000000000003 -2.213375317654108
2.996 -2.214007713581385
2.9965 -2.2145626931237756
2.9970000000000003 -2.215057512822847
2.9975 -2.215512093860623
2.998 -2.2159473439455932
2.9985000000000004 -2.216383547334322
2.999 -2.216838957419364
2.9995000000000003 -2.2173280287115027
3.0 -2.21785996342567
3.0005 -2.218191536678605
3.0010000000000003 -2.2185663509899736
3.0015 -2.2189737229190767
3.0020000000000002 -2.219396220826208
3.0025 -2.219810209730692
3.003 -2.2201875358407177
3.0035000000000003 -2.2204977831904222
3.004 -2.2207112248840386
3.0045 -2.220802211704939
3.0050000000000003 -2.2207525445048018
3.0055 -2.220554334066774
3.0060000000000002 -2.2202119724533516
3.0065 -2.2197428176257
3.007 -2.2191766972659193
3.0075000000000003 -2.218554200879857
3.008 -2.2179237209225406
3.0085 -2.2173371164437885
3.0090000000000003 -2.2168450491132035
3.0095 -2.216491607555445
3.0100000000000002 -2.216309550354616
3.0105 -2.21656318047372
3.011 -2.217005577667678
3.0115000000000003 -2.2176191256336435
3.012 -2.218370193985785
3.0125 -2.2192119970486623
3.0130000000000003 -2.2200889674431994
3.0135 -2.220942087318717
3.0140000000000002 -2.221714834701493
3.0145 -2.222359036632553
3.015 -2.2228399113728203
3.0155000000000003 -2.223139652160551
3.016 -2.22325926711755
3.0165 -2.223218587662416
3.0170000000000003 -2.223053903849397
3.0175 -2.2228141312549434
3.0180000000000002 -2.222555204665777
3.0185 -2.222333671059683
3.019 -2.2222002999440016
3.0195000000000003 -2.2221942908445085
3.02 -2.2223389010593557
3.0205 -2.222392600486397
3.0210000000000004 -2.2225884519723165
3.0215 -2.2228936574300615
3.0220000000000002 -2.223259608986237
3.0225 -2.2236264281751366
3.023 -2.2239290579822377
3.0235000000000003 -2.224103971379832
3.024 -2.2240960846252484
3.0245 -2.2238644012427446
3.0250000000000004 -2.223386741189203
3.0255 -2.222662712298225
3.0260000000000002 -2.2217148974274545
3.0265 -2.2205873091862305
3.027 -2.2193417283226355
3.0275000000000003 -2.2180515457584615
3.028 -2.2167937482648687
3.0285 -2.215639769290892
3.0290000000000004 -2.2146473337208445
3.0295 -2.213853737642988
3.0300000000000002 -2.213271757353598
3.0305 -2.2131353829597553
3.031 -2.21316094555216
3.0315000000000003 -2.213294554861512
3.032 -2.213471805797594
3.0325 -2.213625806448778
3.0330000000000004 -2.213694874400695
3.0335 -2.213629190969411
3.0340000000000003 -2.2133955088961934
3.0345 -2.2129804284516843
3.035 -2.2123915382358694
3.0355000000000003 -2.211656675874929
3.036 -2.210821160862743
3.0365 -2.209943005738417
3.0370000000000004 -2.2090864815296554
3.0375 -2.2083145496982444
3.0380000000000003 -2.2076810589984293
3.0385 -2.207223153706472
3.039 -2.2069559816090263
3.0395000000000003 -2.206869430964006
3.04 -2.206928043947145
3.0405 -2.2068282992122366
3.0410000000000004 -2.206743170322057
3.0415 -2.2065908709514916
3.0420000000000003 -2.206289323380807
3.0425 -2.2057637448121743
3.043 -2.204953616221398
3.0435000000000003 -2.2038175580784216
3.044 -2.2023367290527465
3.0445 -2.2005160192399624
3.0450000000000004 -2.198383209014738
3.0455 -2.195986142232698
3.0460000000000003 -2.193388146627443
3.0465 -2.1906620089793423
3.047 -2.1878830867505914
3.0475000000000003 -2.1851219491752585
3.048 -2.1824374113368425
3.0485 -2.1798707749100408
3.0490000000000004 -2.1774419980809365
3.0495 -2.1751494119087575
3.0500000000000003 -2.1729716172713953
3.0505 -2.171119117615944
3.051 -2.1692989448116617
3.0515000000000003 -2.167464076689581
3.052 -2.165572597783541
3.0525 -2.1635932592082
3.0530000000000004 -2.1615096322981837
3.0535 -2.159322185597273
3.0540000000000003 -2.1570487094139854
3.0545 -2.1547225542608643
3.055 -2.152389194190282
3.0555000000000003 -2.1501016064189105
3.056 -2.147914732107334
3.0565 -2.1458793063832102
3.0570000000000004 -2.144035943689648
3.0575 -2.1424098217608574
3.0580000000000003 -2.1410067619706004
3.0585 -2.1398115560016158
3.059 -2.138789130935176
3.0595000000000003 -2.137888099793016
3.06 -2.1370465149654856
3.0605 -2.1364197040854545
3.0610000000000004 -2.1357218847186186
3.0615 -2.1348980729919136
3.0620000000000003 -2.1339071524769437
3.0625 -2.1327259852810587
3.063 -2.1313512901391207
3.0635000000000003 -2.129800239915996
3.064 -2.1281087229276365
3.0645000000000002 -2.1263277916564833
3.065 -2.124518484562569
3.0655 -2.1227453482687846
3.0660000000000003 -2.1210692234133597
3.0665 -2.1195403779145776
3.067 -2.1181925373540067
3.0675000000000003 -2.117039042425228
3.068 -2.1160714652654082
3.0685000000000002 -2.115261526476516
3.069 -2.1145648090384275
3.0695 -2.11392663925413
3.0700000000000003 -2.113288769570497
3.0705 -2.1128432015960406
3.071 -2.1122951821245644
3.0715000000000003 -2.111611677660145
3.072 -2.1107774463438087
3.0725000000000002 -2.1097964225648758
3.073 -2.108691597256524
3.0735 -2.107502504343824
3.0740000000000003 -2.1062811560766224
3.0745 -2.1050865461174415
3.075 -2.103978247323009
3.0755000000000003 -2.103009469510317
3.076 -2.102220929462471
3.0765000000000002 -2.1016357794646745
3.077 -2.1012562168911635
3.0775 -2.1010629211752483
3.0780000000000003 -2.1010166407640356
3.0785 -2.101062741574391
3.079 -2.1011373574651504
3.0795000000000003 -2.101174807199007
3.08 -2.101114938053611
3.0805000000000002 -2.1006634945843508
3.081 -2.100036741909942
3.0815 -2.0992240185686977
3.0820000000000003 -2.0982339427724868
3.0825 -2.097093075524037
3.083 -2.095842630659696
3.0835000000000004 -2.0945338379016185
3.084 -2.0932221592246067
3.0845000000000002 -2.0919610685674637
3.085 -2.0907959401114202
3.0855 -2.0897587198724366
3.0860000000000003 -2.0888641652907336
3.0865 -2.0881082452715614
3.087 -2.087468774734032
3.0875000000000004 -2.0869081056994405
3.088 -2.0863779373559086
3.0885000000000002 -2.085825222606737
3.089 -2.0851987067470072
3.0895 -2.084455553617387
3.0900000000000003 -2.0835671321748612
3.0905 -2.0827696612708495
3.091 -2.0818237965309225
3.0915000000000004 -2.0807572683344993
3.092 -2.0796145365117833
3.0925000000000002 -2.0784524238353947
3.093 -2.07733443317078
3.0935 -2.07632467392073
3.0940000000000003 -2.0754820277681447
3.0945 -2.0748550630981812
3.095 -2.0744777341714853
3.0955000000000004 -2.074366497382077
3.096 -2.074519453704604
3.0965000000000003 -2.074916604741846
3.097 -2.0755217614480572
3.0975 -2.0762864661438205
3.0980000000000003 -2.0771552424147397
3.0985 -2.0780717538154763
3.099 -2.0789850428728553
3.0995000000000004 -2.0798551869093416
3.1 -2.0806572203281597
3.1005000000000003 -2.0811361808392164
3.101 -2.0815492174990093
3.1015 -2.0819194932627827
3.1020000000000003 -2.0822797120288183
3.1025 -2.082666854190286
3.103 -2.083116443002081
3.1035000000000004 -2.0836574289920877
3.104 -2.0843078017117542
3.1045000000000003 -2.085071685852245
3.105 -2.085937847382503
3.1055 -2.086880012906939
3.1060000000000003 -2.08785918407376
3.1065 -2.0888272742416216
3.107 -2.089732429372887
3.1075000000000004 -2.090524538705175
3.108 -2.091160812043453
3.1085000000000003 -2.0916103495626723
3.109 -2.0918574988446
3.1095 -2.091903558661468
3.1100000000000003 -2.0917666402659423
3.1105 -2.0917270464024686
3.111 -2.0915801806796255
3.1115000000000004 -2.0913760463484166
3.112 -2.0911655921894545
3.1125000000000003 -2.0909957188109916
3.113 -2.0909050848236146
3.1135 -2.0909206979996804
3.1140000000000003 -2.0910557058526567
3.1145 -2.0913084312245034
3.115 -2.0916624236825885
3.1155000000000004 -2.092087972100241
3.116 -2.0925447323133715
3.1165000000000003 -2.0929856682665475
3.117 -2.0933619667219387
3.1175 -2.0936283714541832
3.1180000000000003 -2.093748491388427
3.1185 -2.093698831101643
3.119 -2.0934715131210977
3.1195000000000004 -2.0930747106334606
3.12 -2.092530871255891
3.1205000000000003 -2.09162637242555
3.121 -2.090648402013034
3.1215 -2.089637712754712
3.1220000000000003 -2.0886311739863777
3.1225 -2.0876586760590916
3.123 -2.0867409260489986
3.1235000000000004 -2.085888091214619
3.124 -2.08509963622446
3.1245000000000003 -2.0843643507410206
3.125 -2.08366162837612
3.1255 -2.082963516917046
3.1260000000000003 -2.082238028154474
3.1265 -2.0814530096630373
3.1270000000000002 -2.0805805036728344
3.1275 -2.0796010633825945
3.128 -2.0785072385274286
3.1285000000000003 -2.0773056384990194
3.129 -2.076017172602425
3.1295 -2.074675218919942
3.1300000000000003 -2.073321695032037
3.1305 -2.072250144919139
3.1310000000000002 -2.0712563301902835
3.1315 -2.0703796391448606
3.132 -2.069651943376858
3.1325000000000003 -2.069095849667767
3.133 -2.0687244058234047
3.1335 -2.0685409954974756
3.1340000000000003 -2.068540290889802
3.1345 -2.06870942755211
3.1350000000000002 -2.0690295269596923
3.1355 -2.069478005503813
3.136 -2.07003072311838
3.1365000000000003 -2.070664472766636
3.137 -2.0713597129723693
3.1375 -2.0721028524142544
3.1380000000000003 -2.0728880609374074
3.1385 -2.073718027851401
3.1390000000000002 -2.0746033001973334
3.1395 -2.0755602452603594
3.14 -2.0766083547828367
3.1405000000000003 -2.077520232753422
3.141 -2.07856073581366
3.1415 -2.079741771865748
3.1420000000000003 -2.0810690709767727
3.1425 -2.082541875365232
3.1430000000000002 -2.084153219166602
3.1435 -2.0858906358935334
3.144 -2.087737292012196
3.1445000000000003 -2.0896732377574048
3.145 -2.091676982915655
3.1455 -2.093727685983316
3.1460000000000004 -2.0958072878168137
3.1465 -2.0979027325216184
3.1470000000000002 -2.100007751461427
3.1475 -2.1021236031430903
3.148 -2.104258535353137
3.1485000000000003 -2.106426201924195
3.149 -2.1086433095994743
3.1495 -2.110927139798503
3.1500000000000004 -2.1132930723735117
3.1505 -2.1155054310170165
3.1510000000000002 -2.117820236100468
3.1515 -2.1202402174845756
3.152 -2.1227631883237192
3.1525000000000003 -2.1253830325457557
3.153 -2.128090583491717
3.1535 -2.130874795712479
3.1540000000000004 -2.1337238764799795
3.1545 -2.136626153172341
3.1550000000000002 -2.139571170459337
3.1555 -2.1425506678824067
3.156 -2.145559460612185
3.1565000000000003 -2.148596117883336
3.157 -2.151663117473831
3.1575 -2.154766559681509
3.1580000000000004 -2.15791543029167
3.1585 -2.1611205301598595
3.1590000000000003 -2.16439340566985
3.1595 -2.1677450883662237
3.16 -2.171185240054197
3.1605000000000003 -2.1744743061172516
3.161 -2.177866887346671
3.1615 -2.1813665915231817
3.1620000000000004 -2.1849741533941933
3.1625 -2.1886874065644037
3.1630000000000003 -2.1925017085655867
3.1635 -2.1964107612903594
3.164 -2.2004075697593586
3.1645000000000003 -2.2044853632247374
3.165 -2.2086380527489573
3.1655 -2.2128602160449047
3.1660000000000004 -2.2171467342997584
3.1665 -2.22149255443149
3.1670000000000003 -2.225891712564539
3.1675 -2.2303367835390495
3.168 -2.2348182782802093
3.1685000000000003 -2.239324419643502
3.169 -2.24384116401878
3.1695 -2.248352768808849
3.1700000000000004 -2.2528428785757924
3.1705 -2.257048627283435
3.1710000000000003 -2.2612058088811837
3.1715 -2.2653055462977494
3.172 -2.269343124062991
3.1725000000000003 -2.2733177803043922
3.173 -2.2772321791983003
3.1735 -2.2810914641278246
3.1740000000000004 -2.2849022877258958
3.1745 -2.2886716804241107
3.1750000000000003 -2.292406439178851
3.1755 -2.2961125931369546
3.176 -2.2997954067462665
3.1765000000000003 -2.3034586868931584
3.177 -2.3071042913966684
3.1775 -2.3107314506875047
3.1780000000000004 -2.3143360686273247
3.1785 -2.317909989598448
3.1790000000000003 -2.3214409378902077
3.1795 -2.3249132733718154
3.18 -2.3283087471577235
3.1805000000000003 -2.3313610900549513
3.181 -2.3342997365675906
3.1815 -2.337107679488479
3.1820000000000004 -2.339770446945308
3.1825 -2.342276476956971
3.1830000000000003 -2.344617464026833
3.1835 -2.346788424931594
3.184 -2.3487876567278767
3.1845000000000003 -2.3506165681733555
3.185 -2.352279518263033
3.1855 -2.353783568529249
3.1860000000000004 -2.355138267887003
3.1865 -2.356355338678699
3.1870000000000003 -2.357447788552181
3.1875 -2.3584290021873917
3.188 -2.359311520516634
3.1885000000000003 -2.3601068229859656
3.189 -2.360823979843109
3.1895000000000002 -2.36146980842183
3.19 -2.3620489669799807
3.1905 -2.362317976456872
3.1910000000000003 -2.3625276588272826
3.1915 -2.362682341582961
3.192 -2.362787687249893
3.1925000000000003 -2.3628506822204502
3.193 -2.3628794126199364
3.1935000000000002 -2.3628825010893952
3.194 -2.362868725475875
3.1945 -2.3628466797821006
3.1950000000000003 -2.3628246100636576
3.1955 -2.3628103325000893
3.196 -2.3628109983024306
3.1965000000000003 -2.3628328927131292
3.197 -2.3628816984686978
3.1975000000000002 -2.3629623359282674
3.198 -2.3630785782566117
3.1985 -2.363232674941351
3.1990000000000003 -2.363424940908707
3.1995 -2.3636535814072874
3.2 -2.3639150257506762
3.2005000000000003 -2.363957325715265
3.201 -2.3640236653904747
3.2015000000000002 -2.364108954811414
3.202 -2.364207978957495
3.2025 -2.3643153106941344
3.2030000000000003 -2.3644255073418172
3.2035 -2.3645335314339273
3.204 -2.3646354332308053
3.2045000000000003 -2.3647289097758972
3.205 -2.364814013345002
3.2055000000000002 -2.3648937561760603
3.206 -2.3649744693232106
3.2065 -2.3650656424746095
3.2070000000000003 -2.365179510394322
3.2075 -2.365330214766196
3.208 -2.3655326468914817
3.2085000000000004 -2.365801738723846
3.209 -2.366151446666818
3.2095000000000002 -2.366594115214947
3.21 -2.3671397565716705
3.2105 -2.367549376502297
3.2110000000000003 -2.3680752420843354
3.2115 -2.3687195009891178
3.212 -2.3694803997713123
3.2125000000000004 -2.370352848822268
3.213 -2.3713290784438623
3.2135000000000002 -2.372400046147661
3.214 -2.373556849735738
3.2145 -2.3747918913820314
3.2150000000000003 -2.3760999310802786
3.2155 -2.3774780760239342
3.216 -2.3789251856410267
3.2165000000000004 -2.380440083746623
3.217 -2.3820199539037468
3.2175000000000002 -2.3836582332367624
3.218 -2.385343344160642
3.2185 -2.3870585140133813
3.2190000000000003 -2.3887820652525886
3.2195 -2.3904882643175
3.22 -2.392148784793305
3.2205000000000004 -2.3934877709586004
3.221 -2.394724228190423
3.2215000000000003 -2.395832054283716
3.222 -2.3967891470235974
3.2225 -2.397578821696583
3.2230000000000003 -2.3981910535837976
3.2235 -2.3986230096179106
3.224 -2.3988793644588298
3.2245000000000004 -2.3989709621247455
3.225 -2.3989129442040418
3.2255000000000003 -2.398722454427746
3.226 -2.398415627715276
3.2265 -2.398005383472234
3.2270000000000003 -2.397499351101638
3.2275 -2.396898996743373
3.228 -2.396199889377309
3.2285000000000004 -2.395392891406454
3.229 -2.3944658089739668
3.2295000000000003 -2.393405943063121
3.23 -2.392202547448264
3.2305 -2.3907020777071235
3.2310000000000003 -2.389052706945209
3.2315 -2.3872637490904682
3.232 -2.385353269698179
3.2325000000000004 -2.383348291518713
3.233 -2.3812839094046048
3.2335000000000003 -2.3792016449281994
3.234 -2.3771468159834392
3.2345 -2.375165500241172
3.2350000000000003 -2.3733008424780557
3.2355 -2.371589468941243
3.236 -2.3700583647319817
3.2365000000000004 -2.368722706991403
3.237 -2.367585227642427
3.2375000000000003 -2.366637037218146
3.238 -2.365859469719707
3.2385 -2.3652273315915555
3.2390000000000003 -2.364712518864448
3.2395 -2.364287493631961
3.24 -2.3639286696661963
3.2405000000000004 -2.3633725401403587
3.241 -2.3628587662899805
3.2415000000000003 -2.362389836434672
3.242 -2.36197795204056
3.2425 -2.3616438648263998
3.2430000000000003 -2.3614148070642034
3.2435 -2.3613217304412735
3.244 -2.361396196700224
3.2445000000000004 -2.3616673326019897
3.245 -2.3621587276270533
3.2455000000000003 -2.3628859190336082
3.246 -2.3638545158328936
3.2465 -2.3650593607741826
3.2470000000000003 -2.3664846352584425
3.2475 -2.3681050303733437
3.248 -2.369887686387154
3.2485000000000004 -2.3717955071532373
3.249 -2.3737902212123134
3.2495000000000003 -2.375836271556634
3.25 -2.3779046674997306
3.2505 -2.3797289081428072
3.2510000000000003 -2.381550618630528
3.2515 -2.383376854582874
3.2520000000000002 -2.385227023392398
3.2525 -2.387130794559172
3.253 -2.38912509021114
3.2535000000000003 -2.3912501728549964
3.254 -2.3935452074523544
3.2545 -2.3960440453730327
3.2550000000000003 -2.3987712521992495
3.2555 -2.401739372654006
3.2560000000000002 -2.4049472292518246
3.2565 -2.4083798962618226
3.257 -2.4120097721060834
3.2575000000000003 -2.415798665801539
3.258 -2.419700579381776
3.2585 -2.423665581066409
3.2590000000000003 -2.427643213794583
3.2595 -2.4315869008863347
3.2600000000000002 -2.435457689236482
3.2605 -2.4389809757605563
3.261 -2.4423888640443847
3.2615000000000003 -2.445679853213691
3.262 -2.448864259259394
3.2625 -2.4519618360482642
3.2630000000000003 -2.454998279817845
3.2635 -2.458001390184052
3.2640000000000002 -2.4609971098103816
3.2645 -2.4640059773589758
3.265 -2.4670402764554633
3.2655000000000003 -2.470102145873299
3.266 -2.4731824538207468
3.2665 -2.47626075067558
3.2670000000000003 -2.4793063232334482
3.2675 -2.4822805063703224
3.2680000000000002 -2.4851399294619987
3.2685 -2.487840974724542
3.269 -2.4903446347702287
3.2695000000000003 -2.4926212373036156
3.27 -2.4946541919832375
3.2705 -2.496195017755626
3.2710000000000004 -2.497508213237963
3.2715 -2.4986248057561045
3.2720000000000002 -2.499587699086478
3.2725 -2.500447026631166
3.273 -2.5012549472709824
3.2735000000000003 -2.502060719113902
3.274 -2.5029060329391957
3.2745 -2.503822020229615
3.2750000000000004 -2.5048269591301864
3.2755 -2.5059253996422712
3.2760000000000002 -2.5071087078428214
3.2765 -2.5083566357867717
3.277 -2.5096404163050052
3.2775000000000003 -2.510926671978978
3.278 -2.512181854520463
3.2785 -2.5133768530223524
3.2790000000000004 -2.514490415155613
3.2795 -2.5155107468006253
3.2800000000000002 -2.5164367249286657
3.2805 -2.517030570261446
3.281 -2.5175571796262135
3.2815000000000003 -2.5180390005177067
3.282 -2.5185003040920377
3.2825 -2.5189636349914197
3.2830000000000004 -2.5194470502864923
3.2835 -2.5199621495748494
3.2840000000000003 -2.52051289111695
3.2845 -2.5210951690625087
3.285 -2.5216968849699906
3.2855000000000003 -2.522298605395361
3.286 -2.522874915899436
3.2865 -2.5233969640041285
3.2870000000000004 -2.5238358736776845
3.2875 -2.5241667649627995
3.2880000000000003 -2.52437296227477
3.2885 -2.524449805307633
3.289 -2.5244071890073374
3.2895000000000003 -2.5242704800703253
3.29 -2.5240793293028427
3.2905 -2.5241315668250413
3.2910000000000004 -2.5242350482526486
3.2915 -2.5244452907471664
3.2920000000000003 -2.5248123952333916
3.2925 -2.5253762963517823
3.293 -2.5261634743080075
3.2935000000000003 -2.5271849592768496
3.294 -2.5284359685176536
3.2945 -2.529896784921943
3.2950000000000004 -2.531534819441047
3.2955 -2.5333078846141697
3.2960000000000003 -2.5351681530471883
3.2965 -2.5370665438595825
3.297 -2.5389572334888313
3.2975000000000003 -2.5408019218500506
3.298 -2.542573466995293
3.2985 -2.5442586324126983
3.2990000000000004 -2.5458590592550987
3.2995 -2.547390143669371
3.3000000000000003 -2.5488781889513565
3.3005 -2.5501095606909763
3.301 -2.5513675019987105
3.3015000000000003 -2.5526849030765266
3.302 -2.5540878932726674
3.3025 -2.555592862970121
3.3030000000000004 -2.557204759606239
3.3035 -2.558916905618341
3.3040000000000003 -2.56071117722377
3.3045 -2.5625596680605742
3.305 -2.564426704001877
3.3055000000000003 -2.5662713557042443
3.306 -2.568050665341909
3.3065 -2.569723226433157
3.3070000000000004 -2.571253076383939
3.3075 -2.5726135122238585
3.3080000000000003 -2.5737902430901816
3.3085 -2.5747835780352344
3.309 -2.575608120249181
3.3095000000000003 -2.576290886156796
3.31 -2.576867855119154
3.3105 -2.5776271013414847
3.3110000000000004 -2.578361004852816
3.3115 -2.579106389883599
3.3120000000000003 -2.57989449303311
3.3125 -2.5807488478849505
3.313 -2.5816841716161103
3.3135000000000003 -2.5827060200100633
3.314 -2.583811018220122
3.3145000000000002 -2.5849879116450905
3.315 -2.5862193032679555
3.3155 -2.5874841863682003
3.3160000000000003 -2.58876125470428
3.3165 -2.590031651272671
3.317 -2.59128180450781
3.3175000000000003 -2.5925052023973123
3.318 -2.5937027563796176
3.3185000000000002 -2.5948818370256
3.319 -2.5960542786258722
3.3195 -2.597234206102924
3.3200000000000003 -2.598435665408587
3.3205 -2.599423750571542
3.321 -2.6004560777288024
3.3215000000000003 -2.6015385486191023
3.322 -2.6026721458370896
3.3225000000000002 -2.60385274744499
3.323 -2.605070908069823
3.3235 -2.6063115341878627
3.3240000000000003 -2.6075541853572997
3.3245 -2.608773930396437
3.325 -2.609943164574367
3.3255000000000003 -2.6110344557382845
3.326 -2.6120233054931306
3.3265000000000002 -2.6128911148571365
3.327 -2.613627457270013
3.3275 -2.6142312815254525
3.3280000000000003 -2.614710348899299
3.3285 -2.61508048057405
3.329 -2.6153631203657564
3.3295000000000003 -2.615582794254092
3.33 -2.6157644153930217
3.3305000000000002 -2.616178333163361
3.331 -2.616594268016508
3.3315 -2.617025128507533
3.3320000000000003 -2.6174787810614393
3.3325 -2.617958415675918
3.333 -2.6184633140704214
3.3335000000000004 -2.6189899216063366
3.334 -2.6195328185722033
3.3345000000000002 -2.620086248339376
3.335 -2.6206452444102104
3.3355 -2.621206844075917
3.3360000000000003 -2.6217707752479344
3.3365 -2.622339689807813
3.337 -2.6229193619208537
3.3375000000000004 -2.623518547668842
3.338 -2.6241482745913034
3.3385000000000002 -2.6248208256331056
3.339 -2.625548285747849
3.3395 -2.6263405136130404
3.3400000000000003 -2.627203523605887
3.3405 -2.6278917286310777
3.341 -2.628649847315835
3.3415000000000004 -2.6294703075537003
3.342 -2.6303421047002695
3.3425000000000002 -2.631252211768388
3.343 -2.632187085307256
3.3435 -2.6331343004357466
3.3440000000000003 -2.634083699209982
3.3445 -2.6350281619303018
3.345 -2.6359642528182805
3.3455000000000004 -2.6368919425931385
3.346 -2.6378144755576285
3.3465000000000003 -2.638737716793931
3.347 -2.639670509148099
3.3475 -2.640623992579791
3.3480000000000003 -2.641610959264852
3.3485 -2.6426444462296623
3.349 -2.6437356105248146
3.3495000000000004 -2.6448918342720917
3.35 -2.6461149423983223
3.3505000000000003 -2.647649383435579
3.351 -2.649236389782515
3.3515 -2.650863882113506
3.3520000000000003 -2.6525203490200333
3.3525 -2.654198124980026
3.353 -2.6558959316139585
3.3535000000000004 -2.6576199431770746
3.354 -2.6593834061679025
3.3545000000000003 -2.661204552362819
3.355 -2.6631041610584534
3.3555 -2.6651025854821815
3.3560000000000003 -2.667217055480252
3.3565 -2.6694602636584523
3.357 -2.671839098796039
3.3575000000000004 -2.674354421183057
3.358 -2.6770009070685123
3.3585000000000003 -2.679767394111532
3.359 -2.682637582297319
3.3595 -2.6855907824003387
3.3600000000000003 -2.688603540544949
3.3605 -2.691404482546077
3.361 -2.694219983257328
3.3615000000000004 -2.6970322849015576
3.362 -2.6998297361142223
3.3625000000000003 -2.702607370511828
3.363 -2.7053663975815385
3.3635 -2.7081129447197894
3.3640000000000003 -2.7108563356476796
3.3645 -2.713607118045087
3.365 -2.7163754118204984
3.3655000000000004 -2.7191694454782844
3.366 -2.7219942705403755
3.3665000000000003 -2.724850866417323
3.367 -2.72773484678784
3.3675 -2.730635562645764
3.3680000000000003 -2.7335351485870443
3.3685 -2.736409309665791
3.369 -2.73922829773932
3.3695000000000004 -2.741959252240845
3.37 -2.7445696702732323
3.3705000000000003 -2.746782720774698
3.371 -2.7488276263576656
3.3715 -2.7506950666571988
3.3720000000000003 -2.7523866885055903
3.3725 -2.7539140642092366
3.373 -2.7552962071459812
3.3735000000000004 -2.7565565986790945
3.374 -2.7577198195505295
3.3745000000000003 -2.7588093383692462
3.375 -2.7598463843935677
3.3755 -2.760849014884741
3.3760000000000003 -2.7618317265651458
3.3765 -2.762805126175413
3.3770000000000002 -2.763775763322043
3.3775 -2.7647458682892534
3.378 -2.7657136937470876
3.3785000000000003 -2.766674268178214
3.379 -2.767620388373897
3.3795 -2.768543878584994
3.3800000000000003 -2.769437153248982
3.3805 -2.770047002205232
3.3810000000000002 -2.770619896249657
3.3815 -2.771156224396581
3.382 -2.7716573903740302
3.3825000000000003 -2.772123540090072
3.383 -2.772551410981783
3.3835 -2.772933197797834
3.3840000000000003 -2.773256368917041
3.3845 -2.7735049529059275
3.3850000000000002 -2.773661356396449
3.3855 -2.773708238319649
3.386 -2.77363010722014
3.3865000000000003 -2.773414571931956
3.387 -2.7730530701560427
3.3875 -2.7725417052585395
3.3880000000000003 -2.771881484138238
3.3885 -2.771078493617762
3.3890000000000002 -2.770143946896482
3.3895 -2.7690942837094137
3.39 -2.7679505290069035
3.3905000000000003 -2.766985801468922
3.391 -2.765977668590427
3.3915 -2.76495187010992
3.3920000000000003 -2.7639305466875426
3.3925 -2.7629297630128793
3.3930000000000002 -2.7619579497062916
3.3935 -2.7610161900997268
3.394 -2.760099602257866
3.3945000000000003 -2.759200139438537
3.395 -2.7583088139757974
3.3955 -2.7574178755944945
3.3960000000000004 -2.7565225123268227
3.3965 -2.7556218662671714
3.3970000000000002 -2.7547197372655186
3.3975 -2.7538251828261586
3.398 -2.7529528949055164
3.3985000000000003 -2.7521231240583264
3.399 -2.751361109528032
3.3995 -2.7506954443234815
3.4000000000000004 -2.750155340706259
3.4005 -2.7500141729245553
3.4010000000000002 -2.7500412546356237
3.4015 -2.7502427143035475
3.402 -2.7506111448345076
3.4025000000000003 -2.7511250348229384
3.403 -2.7517504375112942
3.4035 -2.752444989907638
3.4040000000000004 -2.7531618945888843
3.4045 -2.7538545803709713
3.4050000000000002 -2.7544805010004882
3.4055 -2.7550045027219667
3.406 -2.755400992656016
3.4065000000000003 -2.7556555863290884
3.407 -2.7557655943168466
3.4075 -2.755740009292051
3.4080000000000004 -2.755598458537699
3.4085 -2.755369224558235
3.4090000000000003 -2.7550864493803346
3.4095 -2.754786099235677
3.41 -2.7545012755423484
3.4105000000000003 -2.75400934390011
3.411 -2.753573529722443
3.4115 -2.7531950152243123
3.4120000000000004 -2.752860121326481
3.4125 -2.752541891179291
3.4130000000000003 -2.7522026575529863
3.4135 -2.7517975943668453
3.414 -2.75127926689816
3.4145000000000003 -2.7506023679942753
3.415 -2.749728633149714
3.4155 -2.7486318707065722
3.4160000000000004 -2.747301957954249
3.4165 -2.7457468631148845
3.4170000000000003 -2.743993133934329
3.4175 -2.7420835851541563
3.418 -2.7400730398617115
3.4185000000000003 -2.73802160995915
3.419 -2.7359881303517746
3.4195 -2.7340229109770204
3.4200000000000004 -2.7321618084912975
3.4205 -2.7306693968227513
3.4210000000000003 -2.729293615151744
3.4215 -2.728011158289523
3.422 -2.726782166483243
3.4225000000000003 -2.7255551760832204
3.423 -2.724272821816265
3.4235 -2.7228780615961874
3.4240000000000004 -2.7213200301592706
3.4245 -2.719559165842607
3.4250000000000003 -2.7175714374969786
3.4255 -2.715350944749009
3.426 -2.712910310916965
3.4265000000000003 -2.7102795139369853
3.427 -2.707502480944878
3.4275 -2.7046322945730794
3.4280000000000004 -2.7017255244000036
3.4285 -2.6988367997112648
3.4290000000000003 -2.6960132827786403
3.4295 -2.6932901385030856
3.43 -2.690687549443011
3.4305000000000003 -2.6884576613615927
3.431 -2.686339319628917
3.4315 -2.684307609983535
3.4320000000000004 -2.682328984193145
3.4325 -2.6803664096912825
3.4330000000000003 -2.6783848727460735
3.4335 -2.676356571431024
3.434 -2.6742653425513763
3.4345000000000003 -2.672109383891862
3.435 -2.6699025860922783
3.4355 -2.6676736107495373
3.4360000000000004 -2.6654629261876925
3.4365 -2.663318641756125
3.4370000000000003 -2.6612910514512613
3.4375 -2.6594269973162734
3.438 -2.6577649088934896
3.4385000000000003 -2.656329878921487
3.439 -2.6551310868566005
3.4395000000000002 -2.654160120856222
3.44 -2.6533914445662052
3.4405 -2.65303122066725
3.4410000000000003 -2.652779368838647
3.4415 -2.6525762226085603
3.442 -2.6523609796193104
3.4425000000000003 -2.6520781581832322
3.443 -2.6516838112779024
3.4435000000000002 -2.651150928737186
3.444 -2.6504728887691833
3.4445 -2.649664665497788
3.4450000000000003 -2.648761004399613
3.4455 -2.6478126292289907
3.446 -2.6468799772071594
3.4465000000000003 -2.6460260098173563
3.447 -2.64530840078968
3.4475000000000002 -2.644772509011864
3.448 -2.6444460179530402
3.4485 -2.6443354693951457
3.4490000000000003 -2.644425222791858
3.4495 -2.644678763429617
3.45 -2.645041699313391
3.4505000000000003 -2.645694746349909
3.451 -2.6463147129674995
3.4515000000000002 -2.6468278348820804
3.452 -2.647169556951799
3.4525 -2.6472919662310113
3.4530000000000003 -2.6471696288396402
3.4535 -2.6468028991661003
3.454 -2.6462178655582522
3.4545000000000003 -2.645463318670463
3.455 -2.644604753914402
3.4555000000000002 -2.6437164201694174
3.456 -2.6428727732495028
3.4565 -2.6421403668861005
3.4570000000000003 -2.6415711590980004
3.4575 -2.641197812157499
3.458 -2.641031027996522
3.4585000000000004 -2.6410593458306235
3.459 -2.6412510842522825
3.4595000000000002 -2.641557785274873
3.46 -2.641919035004514
3.4605 -2.642514843269179
3.4610000000000003 -2.643030788333369
3.4615 -2.643405909598693
3.462 -2.6435921776017732
3.4625000000000004 -2.6435593125734838
3.463 -2.643298147131189
3.4635000000000002 -2.6428215779859396
3.464 -2.642163167780823
3.4645 -2.6413735926395927
3.4650000000000003 -2.6405148985399336
3.4655 -2.639653932158815
3.466 -2.638855152797596
3.4665000000000004 -2.638174430535725
3.467 -2.6376536722729025
3.4675000000000002 -2.6373174220617392
3.468 -2.6371711957958754
3.4685 -2.6372016079975467
3.4690000000000003 -2.6373787918290557
3.4695 -2.637660432061124
3.47 -2.6379968108597387
3.4705000000000004 -2.6380892332116215
3.471 -2.6381410877173503
3.4715000000000003 -2.6381176976679543
3.472 -2.637998977546163
3.4725 -2.637782050858305
3.4730000000000003 -2.6374816384553172
3.4735 -2.6371283358731197
3.474 -2.6367654565651515
3.4745000000000004 -2.6364441429501118
3.475 -2.6362181953481714
3.4755000000000003 -2.636138905651564
3.476 -2.636250671745038
3.4765 -2.6365873764901773
3.4770000000000003 -2.6371702768604637
3.4775 -2.638006772124695
3.478 -2.6390905048421565
3.4785000000000004 -2.640402742938151
3.479 -2.6419143217652796
3.4795000000000003 -2.643588313417771
3.48 -2.6453833383739966
3.4805 -2.647404025825291
3.4810000000000003 -2.6494619131468107
3.4815 -2.6515204499095293
3.482 -2.65355029717401
3.4825000000000004 -2.6555301561799007
3.483 -2.6574470403945036
3.4835000000000003 -2.6592955727304264
3.484 -2.6610766393186713
3.4845 -2.6627955759114554
3.4850000000000003 -2.664460086107769
3.4855 -2.6660780164591764
3.486 -2.667654478429536
3.4865000000000004 -2.669189794099901
3.487 -2.6706774975924135
3.4875000000000003 -2.6721033319203866
3.488 -2.6734458334668063
3.4885 -2.674677801819615
3.4890000000000003 -2.6757691912682184
3.4895 -2.6766904923998784
3.49 -2.677416721680796
3.4905000000000004 -2.6781777204971586
3.491 -2.6787176977748426
3.4915000000000003 -2.679039877864559
3.492 -2.6791587318979424
3.4925 -2.679098604261625
3.4930000000000003 -2.6788910390938403
3.4935 -2.678571527326185
3.494 -2.678175710080098
3.4945000000000004 -2.677735655683954
3.495 -2.677276600082952
3.4955000000000003 -2.676814112133693
3.496 -2.6763524379021963
3.4965 -2.675883902756609
3.4970000000000003 -2.675389934633263
3.4975 -2.674843282907739
3.498 -2.6742117112568704
3.4985000000000004 -2.673461739616131
3.499 -2.67256286924007
3.4995000000000003 -2.6714917564623417
3.5 -2.6702351224631133
3.5005 -2.6690388959567857
3.5010000000000003 -2.6676651939016436
3.5015 -2.6661350248859734
3.5020000000000002 -2.664478740245897
3.5025 -2.662733319334519
3.503 -2.6609389553510936
3.5035000000000003 -2.65913536881902
3.504 -2.6573581004127877
3.5045 -2.655634745288649
3.5050000000000003 -2.653981922940293
3.5055 -2.652402876680661
3.5060000000000002 -2.650886548133027
3.5065 -2.6494079358579743
3.507 -2.6479304829628303
3.5075000000000003 -2.6464098422938624
3.508 -2.6447996127616986
3.5085 -2.643057291692029
3.5090000000000003 -2.6411504129722143
3.5095 -2.639061015426812
3.5100000000000002 -2.6367883671163463
3.5105 -2.634596485799197
3.511 -2.632269301892537
3.5115000000000003 -2.6298516655262705
3.512 -2.627397404772348
3.5125 -2.6249645276890656
3.5130000000000003 -2.6226101810678903
3.5135 -2.6203855219753422
3.5140000000000002 -2.618330824171775
3.5145 -2.6164712996851263
3.515 -2.6148142717143252
3.5155000000000003 -2.613347746814234
3.516 -2.6120413205626978
3.5165 -2.6108492777897476
3.5170000000000003 -2.6097156266353463
3.5175 -2.6085805951237915
3.5180000000000002 -2.607387561483152
3.5185 -2.6060894317935985
3.519 -2.6046532790639207
3.5195000000000003 -2.603062958664444
3.52 -2.601319844275388
3.5205 -2.5996893808496417
3.5210000000000004 -2.5979546883327647
3.5215 -2.596158598963918
3.5220000000000002 -2.5943509100498785
3.5225 -2.592583863578333
3.523 -2.590906921374102
3.5235000000000003 -2.5893615446439444
3.524 -2.587976705821208
3.5245 -2.586765472391474
3.5250000000000004 -2.585722893028479
3.5255 -2.5848261147875498
3.5260000000000002 -2.58403632232647
3.5265 -2.583302880577797
3.527 -2.582569006720798
3.5275000000000003 -2.581778261338401
3.528 -2.5808810007763214
3.5285 -2.579839603034098
3.5290000000000004 -2.5786324212747687
3.5295 -2.5772564394552906
3.5300000000000002 -2.575727429490255
3.5305 -2.574326270851909
3.531 -2.572851689339578
3.5315000000000003 -2.5713606804225773
3.532 -2.5699140079549507
3.5325 -2.5685697102119556
3.5330000000000004 -2.5673766489655554
3.5335 -2.566369017341483
3.5340000000000003 -2.565562561692238
3.5345 -2.564953310394608
3.535 -2.5645186666107156
3.5355000000000003 -2.564220395794174
3.536 -2.564009538988772
3.5365 -2.563831906192736
3.5370000000000004 -2.5636337117003145
3.5375 -2.5633668044587634
3.5380000000000003 -2.5629929382597023
3.5385 -2.5624870274466023
3.539 -2.561839160881373
3.5395000000000003 -2.5610554318953325
3.54 -2.560157540066574
3.5405 -2.5589336450869022
3.5410000000000004 -2.5576781695543818
3.5415 -2.556443859962327
3.5420000000000003 -2.5552839005878534
3.5425 -2.5542463349680378
3.543 -2.553369091510911
3.5435000000000003 -2.5526762368485674
3.544 -2.55217564717051
3.5445 -2.551858643115095
3.5450000000000004 -2.551701558285268
3.5455 -2.5516686087547176
3.5460000000000003 -2.5517158524304646
3.5465 -2.5517958423532248
3.547 -2.5518622357743928
3.5475000000000003 -2.5518741044618496
3.548 -2.551799777607326
3.5485 -2.5516194985039387
3.5490000000000004 -2.551326887238435
3.5495 -2.5509293703620775
3.5500000000000003 -2.5504471272439715
3.5505 -2.5501579770874714
3.551 -2.5498498562466074
3.5515000000000003 -2.5495615528813396
3.552 -2.5493298259983384
3.5525 -2.549185617939316
3.5530000000000004 -2.5491510499465035
3.5535 -2.5492374099366555
3.5540000000000003 -2.5494452031554617
3.5545 -2.5497654198580717
3.555 -2.550181392838239
3.5555000000000003 -2.550670664900621
3.556 -2.5512064747651597
3.5565 -2.5517590100397287
3.5570000000000004 -2.552296881749199
3.5575 -2.552789567268857
3.5580000000000003 -2.553210469261186
3.5585 -2.553539922439052
3.559 -2.553767944253655
3.5595000000000003 -2.553895511622788
3.56 -2.5539341536817766
3.5605 -2.553656642105939
3.5610000000000004 -2.5533376731888144
3.5615 -2.553006809619014
3.5620000000000003 -2.5526924339166106
3.5625 -2.5524190214787326
3.563 -2.5522051578963563
3.5635000000000003 -2.552061832510126
3.564 -2.5519917321382333
3.5645000000000002 -2.551989107538688
3.565 -2.552039953805242
3.5655 -2.55212302102976
3.5660000000000003 -2.5522111706546253
3.5665 -2.552274175259443
3.567 -2.55228180602935
3.5675000000000003 -2.552207239113846
3.568 -2.552030246916597
3.5685000000000002 -2.551739740436039
3.569 -2.5513348399102815
3.5695 -2.550824248185685
3.5700000000000003 -2.550224291166115
3.5705 -2.549804180755488
3.571 -2.549337791206918
3.5715000000000003 -2.5488464784444753
3.572 -2.5483486377114772
3.5725000000000002 -2.5478585252911734
3.573 -2.547386077972461
3.5735 -2.546937631432629
3.5740000000000003 -2.5465168978599726
3.5745 -2.546125726262376
3.575 -2.5457642060094843
3.5755000000000003 -2.545430487854084
3.576 -2.545120470797492
3.5765000000000002 -2.544828290717461
3.577 -2.54454708090767
3.5775 -2.5442700025525458
3.5780000000000003 -2.5439914795097702
3.5785 -2.54370726177369
3.579 -2.5434147818831963
3.5795000000000003 -2.543112794542805
3.58 -2.542801138584051
3.5805000000000002 -2.5422330150846166
3.581 -2.5416596741268402
3.5815 -2.5410858826402993
3.5820000000000003 -2.5405179780942078
3.5825 -2.539963680295015
3.583 -2.5394315547002844
3.5835000000000004 -2.5389298668919937
3.584 -2.538465911954155
3.5845000000000002 -2.538045121532499
3.585 -2.537671058826429
3.5855 -2.5373452635104963
3.5860000000000003 -2.537067820276036
3.5865 -2.5368374993165705
3.587 -2.536651806683442
3.5875000000000004 -2.5365066714829236
3.588 -2.5363962145931525
3.5885000000000002 -2.5363129920326966
3.589 -2.536248796223103
3.5895 -2.5361959654136936
3.5900000000000003 -2.5361484484890404
3.5905 -2.5363507270505483
3.591 -2.536552032046903
3.5915000000000004 -2.5367527340971168
3.592 -2.5369551681844036
3.5925000000000002 -2.5371633730270493
3.593 -2.5373828529451106
3.5935 -2.5376201293820624
3.5940000000000003 -2.5378821732739048
3.5945 -2.538175396838801
3.595 -2.538504591593776
3.5955000000000004 -2.538871827031659
3.596 -2.5392754350384608
3.5965000000000003 -2.539709107638261
3.597 -2.5401611378667326
3.5975 -2.540614465272092
3.5980000000000003 -2.541047458764717
3.5985 -2.541435923110199
3.599 -2.541756307471124
3.5995000000000004 -2.541988616727064
3.6 -2.542119541467669
3.6005000000000003 -2.541895352805736
3.601 -2.5415690156477773
3.6015 -2.5411517400668338
3.6020000000000003 -2.5406603146125963
3.6025 -2.54011451087236
3.603 -2.539534754320187
3.6035000000000004 -2.538940202137184
3.604 -2.5383476167933665
3.6045000000000003 -2.5377709226193317
3.605 -2.5372208929077646
3.6055 -2.5367049817338687
3.6060000000000003 -2.536226874057713
3.6065 -2.5357856283732882
3.607 -2.53537507057367
3.6075000000000004 -2.5349840261047016
3.608 -2.534597670016776
3.6085000000000003 -2.5341997417442657
3.609 -2.5337750982220353
3.6095 -2.5333125006135404
3.6100000000000003 -2.5328064261123995
3.6105 -2.5325061762551853
3.611 -2.5321696388223875
3.6115000000000004 -2.5318096722262746
3.612 -2.531443755842703
3.6125000000000003 -2.5310925683986265
3.613 -2.5307785304731314
3.6135 -2.5305235111423583
3.6140000000000003 -2.5303466877887453
3.6145 -2.5302621865783297
3.615 -2.5302764533233884
3.6155000000000004 -2.5303866199494673
3.616 -2.530579920151707
3.6165000000000003 -2.530834217801644
3.617 -2.5311203867161427
3.6175 -2.5314054830180663
3.6180000000000003 -2.5316570938861256
3.6185 -2.5318470851604693
3.619 -2.531955547295633
3.6195000000000004 -2.531973509573505
3.62 -2.5319040629399074
3.6205000000000003 -2.5320104130327907
3.621 -2.5320669059057725
3.6215 -2.53210337016978
3.6220000000000003 -2.5321531104659094
3.6225 -2.5322501872526173
3.623 -2.53242690756417
3.6235000000000004 -2.5327115471318584
3.624 -2.5331264843319032
3.6245000000000003 -2.533686163339991
3.625 -2.534394743196173
3.6255 -2.5352450551811025
3.6260000000000003 -2.5362182590968936
3.6265 -2.5372842175214663
3.6270000000000002 -2.5384033964834796
3.6275 -2.539529458197016
3.628 -2.5406126786918475
3.6285000000000003 -2.5416041584558764
3.629 -2.5424600881410826
3.6295 -2.543145915890867
3.6300000000000003 -2.5436394858568554
3.6305 -2.544180799282546
3.6310000000000002 -2.5445269820962895
3.6315 -2.5446982499661277
3.632 -2.5447272085983568
3.6325000000000003 -2.5446562453249126
3.633 -2.5445341250280014
3.6335 -2.5444111244775116
3.6340000000000003 -2.544333962744121
3.6345 -2.544340952567735
3.6350000000000002 -2.5444578101125024
3.6355 -2.544695413664445
3.636 -2.5450491616452457
3.6365000000000003 -2.5455002667651634
3.637 -2.546018426162295
3.6375 -2.5465653201738814
3.6380000000000003 -2.547099204668935
3.6385 -2.5475796363069287
3.6390000000000002 -2.547971849619376
3.6395 -2.548250288221794
3.64 -2.548401024681617
3.6405000000000003 -2.548174442896887
3.641 -2.547831190251216
3.6415 -2.5473945585566593
3.6420000000000003 -2.5468969454896375
3.6425 -2.5463768103866995
3.6430000000000002 -2.5458748135335925
3.6435 -2.5454295394512667
3.644 -2.5450731786884337
3.6445000000000003 -2.5448271028837097
3.645 -2.544698954956546
3.6455 -2.544680909732532
3.6460000000000004 -2.5447491259970243
3.6465 -2.544864952171997
3.6470000000000002 -2.5449773884127143
3.6475 -2.5450268858086686
3.648 -2.54495024450874
3.6485000000000003 -2.544686137373054
3.649 -2.544180640345442
3.6495 -2.543392515639048
3.6500000000000004 -2.5422978105869958
3.6505 -2.5411409444583533
3.6510000000000002 -2.539690362167406
3.6515 -2.537984569421807
3.652 -2.536080472599936
3.6525000000000003 -2.5340486306550067
3.653 -2.5319668039161325
3.6535 -2.529912120447967
3.6540000000000004 -2.527953571107355
3.6545 -2.526145479888713
3.6550000000000002 -2.524522686501241
3.6555 -2.5230975510374347
3.656 -2.521859471203611
3.6565000000000003 -2.520776067171968
3.657 -2.5197967736049334
3.6575 -2.5188576986458715
3.6580000000000004 -2.517887530310088
3.6585 -2.5168138604547634
3.6590000000000003 -2.5155692888000822
3.6595 -2.514096917326966
3.66 -2.512354784062093
3.6605000000000003 -2.5105669602759906
3.661 -2.5084801613900427
3.6615 -2.5061095509616846
3.6620000000000004 -2.5034898091724984
3.6625 -2.5006719524546686
3.6630000000000003 -2.497718556730719
3.6635 -2.4946982630782877
3.664 -2.4916786844827747
3.6645000000000003 -2.4887196917184746
3.665 -2.4858676465248766
3.6655 -2.4831503837231352
3.6660000000000004 -2.480574206058802
3.6665 -2.4781231505134773
3.6670000000000003 -2.4757609462173154
3.6675 -2.4734352455304456
3.668 -2.4710837540904427
3.6685000000000003 -2.4686421608840057
3.669 -2.466051866451783
3.6695 -2.4632676747645386
3.6700000000000004 -2.460263684726383
3.6705 -2.457285336514677
3.6710000000000003 -2.4541042426715194
3.6715 -2.4507637516636014
3.672 -2.4473253848243153
3.6725000000000003 -2.44386248312341
3.673 -2.4404526015843993
3.6735 -2.4371697278830746
3.6740000000000004 -2.434076982347996
3.6745 -2.431221335899528
3.6750000000000003 -2.428629528946972
3.6755 -2.426306555500572
3.676 -2.4242364961057077
3.6765000000000003 -2.42238588328546
3.677 -2.420709079686607
3.6775 -2.4191545536001704
3.6780000000000004 -2.417671189114611
3.6785 -2.4162136658547197
3.6790000000000003 -2.4147467398220175
3.6795 -2.4132480382029877
3.68 -2.411709568137937
3.6805000000000003 -2.409889645003309
3.681 -2.4080576888254437
3.6815 -2.406244930477732
3.6820000000000004 -2.404489566430103
3.6825 -2.4028322776980984
3.6830000000000003 -2.401311179645848
3.6835 -2.3999570197600906
3.684 -2.398789043370097
3.6845000000000003 -2.3978125585205867
3.685 -2.397017959050717
3.6855 -2.396381880769053
3.6860000000000004 -2.3958697504191666
3.6865 -2.3954392646574747
3.6870000000000003 -2.395044831408776
3.6875 -2.3946419468013436
3.688 -2.3941918321830693
3.6885000000000003 -2.3936657844240607
3.689 -2.393048416265206
3.6895000000000002 -2.392339744933961
3.69 -2.391555328109418
3.6905 -2.3909727923540087
3.6910000000000003 -2.390381963414996
3.6915 -2.3898279456259153
3.692 -2.3893564162411605
3.6925000000000003 -2.389007999717167
3.693 -2.388812459845435
3.6935000000000002 -2.3887838546655917
3.694 -2.388917461385807
3.6945 -2.3891888897765012
3.6950000000000003 -2.389556016109352
3.6955 -2.389963298401743
3.696 -2.3903482084132164
3.6965000000000003 -2.3906485422459145
3.697 -2.3908095475657283
3.6975000000000002 -2.390789831145522
3.698 -2.390565386845193
3.6985 -2.390131275811011
3.6990000000000003 -2.389501297701237
3.6995 -2.3887056981733
3.7 -2.387787810616896
3.7005000000000003 -2.386551500339182
3.701 -2.3853009776004823
3.7015000000000002 -2.384089157642443
3.702 -2.38295965686066
3.7025 -2.381941475772293
3.7030000000000003 -2.3810449245833816
3.7035 -2.3802597511816566
3.704 -2.3795558865386632
3.7045000000000003 -2.3788868428271166
3.705 -2.3781948432842053
3.7055000000000002 -2.377417160349163
3.706 -2.3764928082093184
3.7065 -2.375368924411808
3.7070000000000003 -2.374006212585228
3.7075 -2.3723828650543437
3.708 -2.3704967497290674
3.7085000000000004 -2.3683651345360914
3.709 -2.3660223520434216
3.7095000000000002 -2.363515895472655
3.71 -2.3609014101334593
3.7105 -2.3584850077650423
3.7110000000000003 -2.3560718787627346
3.7115 -2.3537082096351996
3.712 -2.3514288542508326
3.7125000000000004 -2.349254973713661
3.713 -2.3471924988452355
3.7135000000000002 -2.3452321328416406
3.714 -2.34335058705515
3.7145 -2.3415133962782098
3.7150000000000003 -2.339679281483177
3.7155 -2.337806035451652
3.716 -2.33585658447567
3.7165000000000004 -2.3338043868751113
3.717 -2.3316370892924825
3.7175000000000002 -2.329357739994685
3.718 -2.3269837563543594
3.7185 -2.324543854801942
3.7190000000000003 -2.3220738593651746
3.7195 -2.3196117217723957
3.72 -2.317192662152936
3.7205000000000004 -2.3150923229216813
3.721 -2.313078177756732
3.7215000000000003 -2.311153529782871
3.722 -2.3093085202703465
3.7225 -2.307521320771533
3.7230000000000003 -2.305760681463066
3.7235 -2.303989669261359
3.724 -2.302169638970981
3.7245000000000004 -2.3002651811772274
3.725 -2.2982484294950116
3.7255000000000003 -2.2961024535703083
3.726 -2.2938235477106454
3.7265 -2.291421627007994
3.7270000000000003 -2.2889191545144354
3.7275 -2.286348726051489
3.728 -2.2837498941728906
3.7285000000000004 -2.2811654415304243
3.729 -2.27863781932579
3.7295000000000003 -2.2762055191569317
3.73 -2.273900072474577
3.7305 -2.2719919551406567
3.7310000000000003 -2.2702421246903386
3.7315 -2.268648507612256
3.732 -2.2671980259902744
3.7325000000000004 -2.2658685971654755
3.733 -2.264632864253576
3.7335000000000003 -2.2634627399022027
3.734 -2.262334146135662
3.7345 -2.261231299786776
3.7350000000000003 -2.2601494999241294
3.7355 -2.259096314054014
3.736 -2.258091313099968
3.7365000000000004 -2.25716358417932
3.737 -2.256348242750596
3.7375000000000003 -2.2556821575904817
3.738 -2.2551993423355507
3.7385 -2.254926455865953
3.7390000000000003 -2.254878874990638
3.7395 -2.2550580062251875
3.74 -2.25544950451182
3.7405000000000004 -2.2557762591819217
3.741 -2.256242809247919
3.7415000000000003 -2.2567952736535695
3.742 -2.2573734763100926
3.7425 -2.2579165708181317
3.7430000000000003 -2.258369034124361
3.7435 -2.258685548758036
3.744 -2.2588350175794667
3.7445000000000004 -2.2588030336870037
3.745 -2.2585925507708215
3.7455000000000003 -2.258223280787018
3.746 -2.257729621296476
3.7465 -2.257157482979007
3.7470000000000003 -2.2565603042300153
3.7475 -2.2559942149866044
3.748 -2.2555129298861147
3.7485000000000004 -2.2551624696458963
3.749 -2.2549765158450668
3.7495000000000003 -2.254972127580318
3.75 -2.255147119128682
3.7505 -2.255727875822275
3.751 -2.256424105549801
3.7515000000000005 -2.2571815133795847
3.7520000000000002 -2.257938760696079
3.7525 -2.2586351712920623
3.7530000000000006 -2.259217831896472
3.7535000000000003 -2.259647352495064
3.754 -2.259901648326874
3.7544999999999997 -2.2599776641295257
3.7550000000000003 -2.2598910170052284
3.7555 -2.2596738258350317
3.756 -2.259370988298981
3.7565000000000004 -2.2590352918349996
3.757 -2.2587216070813403
3.7575 -2.258480715840144
3.7580000000000005 -2.2583529351373723
3.7585 -2.258362517205977
3.759 -2.2585136217603363
3.7595000000000005 -2.2587889397606062
3.7600000000000002 -2.2591511105543667
3.7605 -2.259299618841672
3.7610000000000006 -2.2594202857879417
3.7615000000000003 -2.2594480449791265
3.762 -2.2593214053148856
3.7624999999999997 -2.2589880779632825
3.7630000000000003 -2.2584091472246355
3.7635 -2.257561969541999
3.764 -2.256441939166522
3.7645000000000004 -2.2550632251051184
3.765 -2.253458373397801
3.7655 -2.251676447432712
3.7660000000000005 -2.2497803882369483
3.7665 -2.247842532100879
3.767 -2.2459389251489212
3.7675000000000005 -2.24414254704691
3.7680000000000002 -2.2425163789739386
3.7685 -2.2411069005289916
3.7690000000000006 -2.2399394834173223
3.7695000000000003 -2.2390164852960117
3.77 -2.2383182922097262
3.7704999999999997 -2.238055367960421
3.7710000000000004 -2.2379275916891213
3.7715 -2.2378787034288417
3.772 -2.2378543995492177
3.7725000000000004 -2.2378088626067827
3.773 -2.2377100198280497
3.7735 -2.237543080595902
3.7740000000000005 -2.2373123432590556
3.7745 -2.237040995809141
3.775 -2.2367692027039765
3.7755000000000005 -2.2365503236073327
3.7760000000000002 -2.236444909110707
3.7765 -2.236513759519377
3.7770000000000006 -2.2368104641974127
3.7775000000000003 -2.237374316051573
3.778 -2.2382247644350315
3.7784999999999997 -2.2393590219668145
3.7790000000000004 -2.2407523049598996
3.7795 -2.242361064195126
3.78 -2.2441282586325024
3.7805000000000004 -2.2457420536075383
3.781 -2.247386380141327
3.7815 -2.249001555294094
3.7820000000000005 -2.2505381927597496
3.7825 -2.2519607319747346
3.783 -2.2532506545648037
3.7835000000000005 -2.254408397664867
3.7840000000000003 -2.255453763793652
3.7845 -2.2564243245411406
3.7850000000000006 -2.2573719761018674
3.7855000000000003 -2.258357938666807
3.786 -2.259446139038582
3.7864999999999998 -2.2606960824954334
3.7870000000000004 -2.2621560144907784
3.7875 -2.263857221430835
3.788 -2.2658103165659993
3.7885000000000004 -2.268004022413901
3.789 -2.270406354206568
3.7895 -2.2729679684276123
3.7900000000000005 -2.2756268959259804
3.7905 -2.2785620278462804
3.791 -2.281454537617054
3.7915000000000005 -2.284239751524014
3.7920000000000003 -2.286864823891284
3.7925 -2.289293974917583
3.7930000000000006 -2.291512040607721
3.7935000000000003 -2.293526455409382
3.794 -2.2953661724018954
3.7944999999999998 -2.2970783101518353
3.7950000000000004 -2.2987221282930728
3.7955 -2.300361684412263
3.796 -2.302058075084507
3.7965000000000004 -2.3038621347924018
3.797 -2.30580867189465
3.7975 -2.307912829742759
3.7980000000000005 -2.310168468795191
3.7985 -2.312549193072125
3.799 -2.315011588292421
3.7995000000000005 -2.3174994434196092
3.8000000000000003 -2.3199491749384316
3.8005 -2.3220486243149434
3.8010000000000006 -2.32398679804237
3.8015000000000003 -2.3257146897458205
3.802 -2.327198127597349
3.8024999999999998 -2.328420976753382
3.8030000000000004 -2.3293862921830333
3.8035 -2.330115724831899
3.804 -2.330646412806012
3.8045000000000004 -2.3310264829593885
3.805 -2.3313098434148474
3.8055 -2.3315511000604703
3.8060000000000005 -2.3318011284716285
3.8065 -2.332103335631677
3.807 -2.3324908187592053
3.8075000000000006 -2.332984198022827
3.8080000000000003 -2.333590583187932
3.8085 -2.334303157728692
3.8090000000000006 -2.335102654259142
3.8095000000000003 -2.3359599239277946
3.81 -2.3368397351533936
3.8104999999999998 -2.3379535734075443
3.8110000000000004 -2.33901858971552
3.8115 -2.340008745270867
3.812 -2.3409095386871415
3.8125000000000004 -2.341720175673227
3.813 -2.3424535921789675
3.8135 -2.343135072428578
3.8140000000000005 -2.3437992250905775
3.8145000000000002 -2.344485872522731
3.815 -2.345235532937699
3.8155000000000006 -2.346084627273971
3.8160000000000003 -2.3470613875974715
3.8165 -2.3481828082928695
3.8169999999999997 -2.3494530514303245
3.8175000000000003 -2.3508632963243605
3.818 -2.352393137017654
3.8185 -2.354012810972824
3.8190000000000004 -2.3556867469259366
3.8195 -2.357377504851249
3.82 -2.359049961352134
3.8205000000000005 -2.3604274464350707
3.821 -2.3617402165984793
3.8215 -2.3629818879491817
3.8220000000000005 -2.3641581042701922
3.8225000000000002 -2.3652855432651143
3.823 -2.366388822371372
3.8235000000000006 -2.367496929865108
3.8240000000000003 -2.3686389566474535
3.8245 -2.3698401796186364
3.8249999999999997 -2.371119248584755
3.8255000000000003 -2.372486563750012
3.826 -2.3739438181449697
3.8265 -2.375484299442219
3.8270000000000004 -2.377093709893562
3.8275 -2.3787518297817725
3.828 -2.38043494863717
3.8285000000000005 -2.3821188911714115
3.829 -2.3837824864390527
3.8295 -2.385410782508032
3.8300000000000005 -2.386997271534813
3.8305000000000002 -2.3885446234014065
3.831 -2.390063704622132
3.8315000000000006 -2.391571234011447
3.8320000000000003 -2.3930868063079545
3.8325 -2.394629512125842
3.8329999999999997 -2.3962144924842774
3.8335000000000004 -2.3978504653322035
3.834 -2.3995375231108977
3.8345 -2.401265926081335
3.8350000000000004 -2.403015629664726
3.8355 -2.4047572354905453
3.836 -2.406453895717373
3.8365000000000005 -2.408064528824346
3.837 -2.4095474029245554
3.8375 -2.410864461486169
3.8380000000000005 -2.4119850225106902
3.8385000000000002 -2.412888552355208
3.839 -2.4135664016760043
3.8395000000000006 -2.414022174778589
3.8400000000000003 -2.4142709869853554
3.8405 -2.4140898301988334
3.8409999999999997 -2.413761119568578
3.8415000000000004 -2.4133229699973717
3.842 -2.412814137030908
3.8425 -2.4122694499193353
3.8430000000000004 -2.4117155239368886
3.8435 -2.4111671921730666
3.844 -2.4106253002186113
3.8445000000000005 -2.4100770854373983
3.845 -2.4094976165702007
3.8455 -2.408853203504996
3.8460000000000005 -2.4081057349190234
3.8465000000000003 -2.407217691051307
3.847 -2.4061569865608274
3.8475000000000006 -2.404901369320807
3.8480000000000003 -2.4034416725515397
3.8485 -2.4017833321348694
3.8489999999999998 -2.3999459633920983
3.8495000000000004 -2.3979616766548224
3.85 -2.395872128394796
3.8505 -2.393972436740761
3.8510000000000004 -2.3920627311819174
3.8515 -2.3901898125292305
3.852 -2.3883945016886883
3.8525000000000005 -2.386708579906006
3.853 -2.3851523525944165
3.8535 -2.3837333999297883
3.8540000000000005 -2.3824463160796134
3.8545000000000003 -2.381273842393998
3.855 -2.3801889430213663
3.8555000000000006 -2.3791579979799358
3.8560000000000003 -2.3781448479884606
3.8565 -2.377115023832799
3.8569999999999998 -2.376039726091325
3.8575000000000004 -2.374899019770171
3.858 -2.373683503615411
3.8585 -2.372395024991474
3.8590000000000004 -2.3710465806150776
3.8595 -2.369661242446138
3.86 -2.368270110228958
3.8605000000000005 -2.3666613209796354
3.861 -2.3651222801567533
3.8615 -2.363688443249022
3.8620000000000005 -2.362388226485242
3.8625000000000003 -2.3612394122758196
3.863 -2.360246855054965
3.8635000000000006 -2.3594019956144088
3.8640000000000003 -2.3586835635727157
3.8645 -2.35805976609802
3.8649999999999998 -2.3574922112811842
3.8655000000000004 -2.356940300610918
3.866 -2.3563657986699247
3.8665 -2.3557369683831753
3.8670000000000004 -2.3550318233755196
3.8675 -2.3542397601026823
3.868 -2.3533620328557774
3.8685000000000005 -2.352410380875393
3.869 -2.351404577416179
3.8695 -2.350369376370016
3.8700000000000006 -2.349330979287246
3.8705000000000003 -2.348314201694774
3.871 -2.3473391864111814
3.8715000000000006 -2.3464213861145646
3.8720000000000003 -2.3455688977743225
3.8725 -2.344782317886892
3.8729999999999998 -2.3440546997269482
3.8735000000000004 -2.3433724011183426
3.874 -2.3427169189161265
3.8745 -2.3420675412273306
3.8750000000000004 -2.34140448625919
3.8755 -2.3407116999068136
3.876 -2.339978886123509
3.8765000000000005 -2.3392035875609385
3.8770000000000002 -2.338392120458408
3.8775 -2.3375599320866747
3.8780000000000006 -2.336730703681373
3.8785000000000003 -2.3359342943552317
3.879 -2.3352038917999876
3.8794999999999997 -2.3345720909136953
3.8800000000000003 -2.334067313559718
3.8805 -2.3334627161077752
3.881 -2.3330190559871387
3.8815000000000004 -2.332736655776677
3.882 -2.332603817388489
3.8825 -2.3325974618126315
3.8830000000000005 -2.3326846439075846
3.8835 -2.332825866627616
3.884 -2.3329794470981535
3.8845000000000005 -2.333105789498626
3.8850000000000002 -2.3331722235265504
3.8855 -2.3331567938148217
3.8860000000000006 -2.333051031236071
3.8865000000000003 -2.3328607102678647
3.887 -2.3326046044025057
3.8874999999999997 -2.332311335614903
3.8880000000000003 -2.3320145223815927
3.8885 -2.331747436233738
3.889 -2.3315380645027184
3.8895000000000004 -2.331405360251664
3.89 -2.331357284752432
3.8905 -2.3316370269825155
3.8910000000000005 -2.331981844163997
3.8915 -2.3323679382730673
3.892 -2.3327657430777164
3.8925000000000005 -2.33314304624068
3.8930000000000002 -2.333468719673828
3.8935 -2.3337158727574874
3.8940000000000006 -2.333864970605811
3.8945000000000003 -2.3339061989091765
3.895 -2.333840773500875
3.8954999999999997 -2.3336818030102875
3.8960000000000004 -2.3334537173754137
3.8965 -2.3331907071117066
3.897 -2.332934069996062
3.8975000000000004 -2.332728530490569
3.898 -2.332617936499136
3.8985 -2.3326410072089176
3.8990000000000005 -2.332827183831779
3.8995 -2.333193054280777
3.9 -2.333739888374184
3.9005000000000005 -2.3342044138470697
3.9010000000000002 -2.334805050636039
3.9015 -2.3354973261654655
3.9020000000000006 -2.336226097035126
3.9025000000000003 -2.3369302090768764
3.903 -2.337547826619627
3.9034999999999997 -2.338022341062211
3.9040000000000004 -2.338308172660692
3.9045 -2.3383758077775574
3.905 -2.338215834221625
3.9055000000000004 -2.337840642678664
3.906 -2.3372839677120867
3.9065 -2.336598177526387
3.9070000000000005 -2.3358496245975093
3.9075 -2.33511274609929
3.908 -2.334463231909766
3.9085000000000005 -2.3339715994048893
3.9090000000000003 -2.333697139892167
3.9095 -2.3336834499023342
3.9100000000000006 -2.3339555471575006
3.9105000000000003 -2.3347650948741507
3.911 -2.335849859359937
3.9114999999999998 -2.337178265490033
3.9120000000000004 -2.338705255438682
3.9125 -2.340377169299564
3.913 -2.342137521558312
3.9135000000000004 -2.343932783329368
3.914 -2.345718414767054
3.9145 -2.3474635457752697
3.9150000000000005 -2.3491539332971505
3.9155 -2.3507931989200577
3.916 -2.352402033662523
3.9165000000000005 -2.3540159311752133
3.9170000000000003 -2.3556815493229504
3.9175 -2.357451827743614
3.9180000000000006 -2.359380352147245
3.9185000000000003 -2.3615157012634427
3.919 -2.3638961970710604
3.9194999999999998 -2.3665456943845276
3.9200000000000004 -2.3694708605737707
3.9205 -2.3724118587643295
3.921 -2.375589234526294
3.9215000000000004 -2.378958854077878
3.922 -2.382464988395632
3.9225 -2.3860455350350054
3.9230000000000005 -2.3896380846099
3.9235 -2.3931860984578615
3.924 -2.396644576844298
3.9245000000000005 -2.399983975073242
3.9250000000000003 -2.4031926099450174
3.9255 -2.406276920107878
3.9260000000000006 -2.409259347126126
3.9265000000000003 -2.412173996156292
3.927 -2.41506087663635
3.9274999999999998 -2.4179596709171727
3.9280000000000004 -2.4209041409957126
3.9285 -2.423917859128827
3.929 -2.427011772926063
3.9295000000000004 -2.4301834478730657
3.93 -2.4334172572169686
3.9305 -2.436932526023309
3.9310000000000005 -2.4404432084767986
3.9315 -2.443903888974005
3.932 -2.447265750112688
3.9325000000000006 -2.4504815171142136
3.9330000000000003 -2.4535108999102535
3.9335 -2.4563258107738086
3.9340000000000006 -2.458914303166967
3.9345000000000003 -2.461282566190753
3.935 -2.4634543429332494
3.9354999999999998 -2.4654682936871066
3.9360000000000004 -2.46737377102778
3.9365 -2.4692258258662556
3.937 -2.471080217468837
3.9375000000000004 -2.472988737839146
3.938 -2.4749950543897103
3.9385 -2.4771310849196793
3.9390000000000005 -2.479414374661037
3.9395000000000002 -2.481846433684413
3.94 -2.484412504341049
3.9405000000000006 -2.486834534050744
3.9410000000000003 -2.4893205659658038
3.9415 -2.4918215010961573
3.9419999999999997 -2.494285934868042
3.9425000000000003 -2.496665980034123
3.943 -2.498922953910269
3.9435 -2.501031881918168
3.9440000000000004 -2.502983914413025
3.9445 -2.5047865487204803
3.945 -2.506461683356956
3.9455000000000005 -2.5080414421151676
3.946 -2.5095630705550662
3.9465 -2.5110637094547132
3.9470000000000005 -2.512575586825931
3.9475000000000002 -2.5141224980827044
3.948 -2.515717825799713
3.9485000000000006 -2.5173638660295032
3.9490000000000003 -2.5190523564667373
3.9495 -2.5207659841966
3.9499999999999997 -2.522480414782968
3.9505000000000003 -2.524413701762999
3.951 -2.5262880693743863
3.9515 -2.52807552443468
3.9520000000000004 -2.5297546593777356
3.9525 -2.5313136193713026
3.953 -2.532751809585995
3.9535000000000005 -2.5340800687639744
3.954 -2.535318972318472
3.9545 -2.5364953402015753
3.9550000000000005 -2.5376383299081495
3.9555000000000002 -2.538775607542425
3.956 -2.539930099729455
3.9565000000000006 -2.5411181685928215
3.9570000000000003 -2.5423487984288204
3.9575 -2.5436234940798568
3.9579999999999997 -2.5449369101827397
3.9585000000000004 -2.5462781759199253
3.959 -2.547632797554398
3.9595 -2.548984737971231
3.9600000000000004 -2.5503187136686085
3.9605 -2.551374421476046
3.961 -2.552394623881651
3.9615000000000005 -2.553379437451575
3.962 -2.554335254741833
3.9625 -2.5552738291640074
3.9630000000000005 -2.55621076306355
3.9635000000000002 -2.557162736995515
3.964 -2.558144481762112
3.9645000000000006 -2.5591655119391064
3.9650000000000003 -2.5602272811595284
3.9655 -2.561320838982443
3.9659999999999997 -2.562426247878932
3.9665000000000004 -2.563513576301121
3.967 -2.5645458330097495
3.9675 -2.565483793361751
3.9680000000000004 -2.5662914057035526
3.9685 -2.566941319679943
3.969 -2.5674192716081485
3.9695000000000005 -2.5677268042748027
3.97 -2.56788209927502
3.9705 -2.568165915126325
3.9710000000000005 -2.568375669159648
3.9715000000000003 -2.5685655777113996
3.972 -2.5687932995543497
3.9725000000000006 -2.569114857015094
3.9730000000000003 -2.5695791129871766
3.9735 -2.5702227209403024
3.9739999999999998 -2.571066278210174
3.9745000000000004 -2.572112048110044
3.975 -2.573343719419263
3.9755 -2.5747281228669925
3.9760000000000004 -2.5762186104160327
3.9765 -2.577760317882435
3.977 -2.579296067570112
3.9775000000000005 -2.580772742699841
3.978 -2.582146868285664
3.9785 -2.5833889705035973
3.9790000000000005 -2.5844861334801017
3.9795000000000003 -2.585442749232472
3.98 -2.5862794574100563
3.9805000000000006 -2.5867824644824187
3.9810000000000003 -2.587246904785765
3.9815 -2.5877251911376273
3.9819999999999998 -2.5882703621500642
3.9825000000000004 -2.588930463826253
3.983 -2.589742521381397
3.9835 -2.5907275513035763
3.9840000000000004 -2.5918871475748575
3.9845 -2.5932022210882915
3.985 -2.594634415422827
3.9855000000000005 -2.5961296341159525
3.986 -2.597623915298166
3.9865 -2.5990504585777954
3.9870000000000005 -2.6003473017240304
3.9875000000000003 -2.6014644587260425
3.988 -2.602369177178079
3.9885000000000006 -2.60304971401591
3.9890000000000003 -2.603515834524413
3.9895 -2.6037977112469424
3.9899999999999998 -2.603942607487683
3.9905000000000004 -2.6037629858452593
3.991 -2.603572609830398
3.9915 -2.603436519204117
3.9920000000000004 -2.6034113731588655
3.9925 -2.6035391933299583
3.993 -2.603842514938482
3.9935000000000005 -2.6043221880664045
3.994 -2.604957625884729
3.9945 -2.605708801949733
3.9950000000000006 -2.6065203449312193
3.9955000000000003 -2.6073271538996994
3.996 -2.608060957990055
3.9965000000000006 -2.608657421531819
3.9970000000000003 -2.6090625792586777
3.9975 -2.609238117096935
3.9979999999999998 -2.609164855755623
3.9985000000000004 -2.608844162173677
3.999 -2.608297592007948
3.9995 -2.6075650476848438
4.0 -2.6067010226071936
4.0005 -2.6055214323824187
4.0009999999999994 -2.6043443264564177
4.0015 -2.603234899126021
4.002 -2.6022480521257827
4.0024999999999995 -2.6014219023063885
4.003 -2.600773337691672
4.0035 -2.600296192105606
4.004 -2.599962354596647
4.004499999999999 -2.599725712596068
4.005 -2.5995286101519075
4.0055 -2.599309777891699
4.005999999999999 -2.5990125547386795
4.0065 -2.5985921196667503
4.007 -2.5980211777455073
4.007499999999999 -2.597293347169262
4.008 -2.5964246243119637
4.0085 -2.595452445984309
4.0089999999999995 -2.5944332768777114
4.0095 -2.593437721096692
4.01 -2.592544097588148
4.0104999999999995 -2.592077581048696
4.011 -2.5918604873426836
4.0115 -2.591946778282962
4.012 -2.5923700606174247
4.012499999999999 -2.59314013982278
4.013 -2.594242875035223
4.0135 -2.595642553724444
4.013999999999999 -2.597286532611103
4.0145 -2.5991111624319916
4.015 -2.6010484290482596
4.015499999999999 -2.6030325647067034
4.016 -2.60500539647536
4.0165 -2.6069206569015675
4.0169999999999995 -2.608746604975879
4.0175 -2.6104674259144773
4.018 -2.6120833917552053
4.0184999999999995 -2.6136099716362855
4.019 -2.6150757566379657
4.0195 -2.61651937932226
4.02 -2.617985157759931
4.020499999999999 -2.6192696808274607
4.021 -2.62066265045994
4.0215 -2.622193810263471
4.021999999999999 -2.6238776363280896
4.0225 -2.625710314196445
4.023 -2.627669056298721
4.023499999999999 -2.629713600330322
4.024 -2.631789637453806
4.0245 -2.633834007144338
4.0249999999999995 -2.6357810094879848
4.0255 -2.6375687292601433
4.026 -2.6391453309485753
4.0264999999999995 -2.640473643063044
4.027 -2.6415341974641953
4.0275 -2.642326042640045
4.028 -2.642866284665295
4.028499999999999 -2.6431875745549083
4.029 -2.6433344703273955
4.0295 -2.643358726509479
4.029999999999999 -2.643313862194176
4.0305 -2.643496372829616
4.031 -2.643700159014347
4.031499999999999 -2.643954773375537
4.032 -2.644276594221096
4.0325 -2.644668756455017
4.0329999999999995 -2.645121759038345
4.0335 -2.645615026031685
4.034 -2.646119119744662
4.0344999999999995 -2.646598595987579
4.035 -2.6470152565877547
4.0355 -2.647331593748972
4.036 -2.647514138171128
4.036499999999999 -2.6475363067709012
4.037 -2.6473802886029856
4.0375 -2.647038032883994
4.037999999999999 -2.646511141713359
4.0385 -2.645809799803367
4.039 -2.64495099241435
4.039499999999999 -2.643956453448311
4.04 -2.642850825630042
4.0405 -2.6414120609536957
4.0409999999999995 -2.639914698530247
4.0415 -2.6383827048434747
4.042 -2.636836127981705
4.0424999999999995 -2.6352894711478214
4.043 -2.633750407019953
4.0435 -2.6322188471825614
4.044 -2.630687426387535
4.044499999999999 -2.6291424255355653
4.045 -2.627565749669397
4.0455 -2.625937142678639
4.045999999999999 -2.624236603058584
4.0465 -2.6224464477470173
4.047 -2.6205535663350448
4.047499999999999 -2.6185505936948332
4.048 -2.616437143761571
4.0485 -2.6142202094539457
4.0489999999999995 -2.611914398508817
4.0495 -2.6095419454228406
4.05 -2.6071322990009222
4.0504999999999995 -2.6049673304376677
4.051 -2.602837781537949
4.0515 -2.60078381368305
4.052 -2.598844171739741
4.052499999999999 -2.597052968230217
4.053 -2.595436434795987
4.0535 -2.5940101755736618
4.053999999999999 -2.59277743481298
4.0545 -2.5917284774204385
4.055 -2.590841245702875
4.055499999999999 -2.590083833930702
4.056 -2.5894179783898315
4.0565 -2.58880348512302
4.0569999999999995 -2.588202872448507
4.0575 -2.5875856297202806
4.058 -2.586931316885714
4.0584999999999996 -2.5862319827212135
4.059 -2.585492637519411
4.0595 -2.5847307147528484
4.06 -2.583974445642281
4.060499999999999 -2.5830122627128853
4.061 -2.582135043714197
4.0615 -2.581385076212736
4.061999999999999 -2.58079969736165
4.0625 -2.5804060212185953
4.063 -2.580216520398551
4.0634999999999994 -2.580225801356914
4.064 -2.5804096538768198
4.0645 -2.580726326319121
4.0649999999999995 -2.58112004988162
4.0655 -2.581526797409592
4.066 -2.5818811862467452
4.0665 -2.5821236536681234
4.066999999999999 -2.5822070968813016
4.0675 -2.582102202984382
4.068 -2.581800783696544
4.068499999999999 -2.581317435306857
4.069 -2.5806885821997603
4.0695 -2.579970000448422
4.069999999999999 -2.579232588274575
4.0705 -2.578803022933013
4.071 -2.5785154945393196
4.0714999999999995 -2.578446650576983
4.072 -2.5786610267446632
4.0725 -2.5792044245068197
4.0729999999999995 -2.580099578004478
4.0735 -2.5813435715520603
4.074 -2.5829085049612166
4.0745 -2.5847448706288363
4.074999999999999 -2.586786732934562
4.0755 -2.588958796445616
4.076 -2.5911835787576534
4.076499999999999 -2.5933888057044117
4.077 -2.595514275147011
4.0775 -2.5975171946279487
4.077999999999999 -2.5993757514195126
4.0785 -2.6010903468698956
4.079 -2.6026825342089195
4.0794999999999995 -2.604191551915091
4.08 -2.6056692489833746
4.0805 -2.607173797565378
4.0809999999999995 -2.608763157405141
4.0815 -2.610488264784386
4.082 -2.6123870401335134
4.0825 -2.6144796998247704
4.082999999999999 -2.6167666030083865
4.0835 -2.6192280822423237
4.084 -2.62182670086037
4.084499999999999 -2.6245109605014383
4.085 -2.6272211773024416
4.0855 -2.629895808317485
4.085999999999999 -2.632477686202128
4.0865 -2.634919998075075
4.087 -2.6371911914570236
4.0874999999999995 -2.6392779832014717
4.088 -2.6411872675111026
4.0885 -2.642946134293414
4.0889999999999995 -2.6445990213406136
4.0895 -2.6462041831749503
4.09 -2.647827379692429
4.0905 -2.649288428118781
4.090999999999999 -2.650894482134222
4.0915 -2.6526922318505686
4.092 -2.6547096725668724
4.092499999999999 -2.6569542589375135
4.093 -2.659412919199271
4.0935 -2.6620547417681126
4.093999999999999 -2.664835687782192
4.0945 -2.6677037107576917
4.095 -2.6706052152304895
4.0954999999999995 -2.6734905649248355
4.096 -2.6763190769862213
4.0965 -2.679062491643216
4.0969999999999995 -2.681707190625591
4.0975 -2.684254707804634
4.098 -2.686720277163276
4.0985 -2.689130280642574
4.098999999999999 -2.6915181001858555
4.0995 -2.6939193337750487
4.1 -2.6963664762751125
4.100499999999999 -2.6986367914402565
4.101 -2.700992929457119
4.1015 -2.7034346851517195
4.101999999999999 -2.7059468593207154
4.1025 -2.708499675752016
4.103 -2.711051071661909
4.1034999999999995 -2.7135502701438363
4.104 -2.7159427070198183
4.1045 -2.7181755247537196
4.1049999999999995 -2.720203383321203
4.1055 -2.72199362076837
4.106 -2.7235302694719015
4.1065 -2.724816784924009
4.106999999999999 -2.7258759525806626
4.1075 -2.726747984516474
4.108 -2.727486605722109
4.108499999999999 -2.7281529376693214
4.109 -2.7288083417754687
4.1095 -2.7295070372325485
4.109999999999999 -2.7302900648043575
4.1105 -2.731427148579904
4.111 -2.7326726685310656
4.1114999999999995 -2.7340080470270274
4.112 -2.7353972704158993
4.1125 -2.7367916772864023
4.1129999999999995 -2.7381359978191013
4.1135 -2.739375601367314
4.114 -2.7404636892648693
4.1145 -2.7413679991481485
4.114999999999999 -2.742075821728152
4.1155 -2.7425967825935937
4.116 -2.7429631104523797
4.116499999999999 -2.7432271159901194
4.117 -2.743456265248371
4.1175 -2.7437264998710464
4.117999999999999 -2.7441145362332313
4.1185 -2.744689976272743
4.119 -2.7455080420066724
4.1194999999999995 -2.7466036009819583
4.12 -2.7479872262735574
4.1205 -2.7496431940241837
4.1209999999999996 -2.751531604711129
4.1215 -2.7535903991686292
4.122 -2.7557433159069116
4.1225 -2.7579071275065608
4.122999999999999 -2.760000251573668
4.1235 -2.761950627455032
4.124 -2.7637020144730284
4.124499999999999 -2.765219183102633
4.125 -2.7664899271486902
4.1255 -2.7675251742769795
4.1259999999999994 -2.7683571592818255
4.1265 -2.769035041736001
4.127 -2.769619206512166
4.1274999999999995 -2.7701738515282415
4.128 -2.7707602167844407
4.1285 -2.7714293586390957
4.129 -2.7722161085625334
4.129499999999999 -2.773134818656588
4.13 -2.774177193458794
4.1305 -2.7755589974261072
4.130999999999999 -2.7769812095074085
4.1315 -2.7783775313220547
4.132 -2.7796748665776887
4.132499999999999 -2.7808014800215526
4.133 -2.7816959204596867
4.1335 -2.782314777529285
4.1339999999999995 -2.7826380948591716
4.1345 -2.7826720519896564
4.135 -2.782448112836494
4.1354999999999995 -2.7820188294180133
4.136 -2.781451342119143
4.1365 -2.780819993297814
4.137 -2.780198750323989
4.137499999999999 -2.77965433021954
4.138 -2.7792405134638334
4.1385 -2.7789937996846996
4.138999999999999 -2.7789305546197585
4.1395 -2.7790459198484365
4.14 -2.7793143926905333
4.140499999999999 -2.7794458504617032
4.141 -2.779632193762722
4.1415 -2.779810689666087
4.1419999999999995 -2.77991893669346
4.1425 -2.77990187552828
4.143 -2.7797182447253723
4.1434999999999995 -2.779345348580395
4.144 -2.778780840264734
4.1445 -2.778042227804368
4.145 -2.7771641949181483
4.145499999999999 -2.776193475182382
4.146 -2.7751832996655748
4.1465 -2.774187276773548
4.146999999999999 -2.773253978925779
4.1475 -2.77242242295058
4.148 -2.7717186738223334
4.148499999999999 -2.771153733075356
4.149 -2.770722885470105
4.1495 -2.770406870299693
4.1499999999999995 -2.770174527947607
4.1505 -2.770234303834442
4.151 -2.7702968850369785
4.1514999999999995 -2.770324691065366
4.152 -2.770290443135986
4.1525 -2.7701814683986634
4.153 -2.770002400441367
4.153499999999999 -2.769775002516749
4.154 -2.769535947338673
4.1545 -2.769332216135479
4.154999999999999 -2.7692151786552186
4.1555 -2.769234473449748
4.156 -2.769432309414322
4.156499999999999 -2.7698389654790287
4.157 -2.7704696909169235
4.1575 -2.771323111596241
4.1579999999999995 -2.7723816348866985
4.1585 -2.773613206081921
4.159 -2.774974838696524
4.1594999999999995 -2.7764173914813366
4.16 -2.777890972319037
4.1605 -2.77910438668755
4.161 -2.7802714043523507
4.161499999999999 -2.781372079969307
4.162 -2.782402224817529
4.1625 -2.7833728064003807
4.162999999999999 -2.7843079467260394
4.1635 -2.7852408963583803
4.164 -2.7862093693173233
4.164499999999999 -2.7872506358526214
4.165 -2.788396989161724
4.1655 -2.7896720180999734
4.1659999999999995 -2.7910878526775833
4.1665 -2.7926429460052655
4.167 -2.7943216848185446
4.1674999999999995 -2.7960950253173387
4.168 -2.797923215527856
4.1685 -2.799759469571175
4.169 -2.8015545977252865
4.169499999999999 -2.803262162808272
4.17 -2.8048435557653586
4.1705 -2.8060258586210884
4.170999999999999 -2.807045852013287
4.1715 -2.8079092497234384
4.172 -2.8086368349799877
4.172499999999999 -2.8092614820651907
4.173 -2.8098238054514186
4.1735 -2.810366945656692
4.1739999999999995 -2.8109314630894904
4.1745 -2.811550611877006
4.175 -2.8122466470514027
4.1754999999999995 -2.813028061262459
4.176 -2.8138884156340795
4.1765 -2.814807035038638
4.177 -2.8157510922282767
4.177499999999999 -2.8166792220558414
4.178 -2.8175461795068806
4.1785 -2.818308119927928
4.178999999999999 -2.818928028742254
4.1795 -2.819380459539788
4.18 -2.819655244122762
4.180499999999999 -2.819512266523705
4.181 -2.8192232938692348
4.1815 -2.818825986013025
4.1819999999999995 -2.8183671217992905
4.1825 -2.817896139001831
4.183 -2.8174590085750317
4.1834999999999996 -2.8170928925412655
4.184 -2.816822253077098
4.1845 -2.816656631172304
4.185 -2.816590374942738
4.185499999999999 -2.8166038717775876
4.186 -2.8166660295793746
4.1865 -2.816737472261995
4.186999999999999 -2.816774261272955
4.1875 -2.8167318231093317
4.188 -2.816568818707017
4.1884999999999994 -2.8162512661203847
4.189 -2.8157560416340632
4.1895 -2.815073752800223
4.1899999999999995 -2.8142102798811544
4.1905 -2.8134336875631303
4.191 -2.812528161533069
4.1915 -2.811534107426141
4.191999999999999 -2.810495153549225
4.1925 -2.8094527322231553
4.193 -2.8084415125646234
4.193499999999999 -2.8074863989073964
4.194 -2.8066011156799813
4.1945 -2.805788536040261
4.194999999999999 -2.8050423520674754
4.1955 -2.804349670217205
4.196 -2.803694269823614
4.1964999999999995 -2.80305975862997
4.197 -2.8024327760836565
4.1975 -2.801805691520335
4.1979999999999995 -2.8011788478303754
4.1985 -2.8005620648703227
4.199 -2.7999748780647513
4.1995 -2.7994452419058495
4.199999999999999 -2.7990069817441277
4.2005 -2.798449499886112
4.201 -2.7980549800833647
4.201499999999999 -2.7978520485878207
4.202 -2.7978590306375897
4.2025 -2.798081057841935
4.202999999999999 -2.7985093123446148
4.2035 -2.79912177720739
4.204 -2.7998859249819867
4.2044999999999995 -2.8007630437833257
4.205 -2.8017131842129634
4.2055 -2.8027000050936888
4.2059999999999995 -2.803695057929181
4.2065 -2.804680566988721
4.207 -2.80565072608142
4.2075 -2.806611943968454
4.207999999999999 -2.8075815772703017
4.2085 -2.808585532907566
4.209 -2.8096547743095255
4.209499999999999 -2.8108211414268682
4.21 -2.8121130695336687
4.2105 -2.8137976038621324
4.210999999999999 -2.815635829566364
4.2115 -2.817622560079927
4.212 -2.8197388652792474
4.2124999999999995 -2.821953035932244
4.213 -2.824223329492087
4.2135 -2.8265017986078615
4.2139999999999995 -2.8287392540742182
4.2145 -2.830890389793431
4.215 -2.832918759756914
4.2155 -2.834800893291507
4.215999999999999 -2.8365293491869417
4.2165 -2.8381138131039485
4.217 -2.8395805321263086
4.217499999999999 -2.840969297881383
4.218 -2.842328736332507
4.2185 -2.843710124143536
4.218999999999999 -2.8451608258577568
4.2195 -2.846718364485973
4.22 -2.8484062189466517
4.2204999999999995 -2.849983909760951
4.221 -2.8516897138696087
4.2215 -2.853496933626521
4.2219999999999995 -2.8553643513268048
4.2225 -2.857239084007064
4.223 -2.859060916528646
4.2235 -2.860767554690468
4.223999999999999 -2.862300038906773
4.2245 -2.8636080482493935
4.225 -2.8646547378852607
4.225499999999999 -2.8654204994523895
4.226 -2.8659053491265256
4.2265 -2.866129108732151
4.226999999999999 -2.866129790590112
4.2275 -2.865959769276463
4.228 -2.865680285567331
4.2284999999999995 -2.865354838688844
4.229 -2.8650424673707118
4.2295 -2.8647914029564925
4.2299999999999995 -2.864633945361018
4.2305 -2.8648294582602536
4.231 -2.8651228486873257
4.2315 -2.8654861811701955
4.231999999999999 -2.8658753136517343
4.2325 -2.86623464534936
4.233 -2.8665030766255333
4.233499999999999 -2.866620494471992
4.234 -2.866534703983408
4.2345 -2.866206946171506
4.234999999999999 -2.865616597481783
4.2355 -2.8647638387419407
4.236 -2.863670522588067
4.2364999999999995 -2.8623788296045327
4.237 -2.86094783946443
4.2375 -2.859448383611587
4.2379999999999995 -2.8579572026084765
4.2385 -2.856550012524051
4.239 -2.8552956302710792
4.2395 -2.854250253332059
4.239999999999999 -2.853453123558514
4.2405 -2.8531707994534683
4.241 -2.8531541947373777
4.241499999999999 -2.8533824610301837
4.242 -2.853818535252437
4.2425 -2.854413061428545
4.242999999999999 -2.855109425769722
4.2435 -2.855849832297192
4.244 -2.8565816572698055
4.2444999999999995 -2.857263665890823
4.245 -2.8578710314702347
4.2455 -2.8583980300036216
4.2459999999999996 -2.8588580819378744
4.2465 -2.8592811619456704
4.247 -2.859708813693277
4.2475 -2.860188492108107
4.247999999999999 -2.860767090516104
4.2485 -2.8614854631313054
4.249 -2.862373881397244
4.249499999999999 -2.8634485438602404
4.25 -2.864709848445062
4.2505 -2.866388029556972
4.2509999999999994 -2.8682034962812915
4.2515 -2.87011013896939
4.252 -2.8720519458068905
4.2524999999999995 -2.873968013737884
4.253 -2.8757985924241436
4.2535 -2.8774912140831495
4.254 -2.879006420077659
4.254499999999999 -2.880321596266492
4.255 -2.8814331091891576
4.2555 -2.882356026202065
4.255999999999999 -2.8831222345245737
4.2565 -2.8837765401917457
4.257 -2.8843716501573256
4.257499999999999 -2.884962644577682
4.258 -2.885600984506315
4.2585 -2.8863294973768956
4.2589999999999995 -2.8871777501087887
4.2595 -2.888159159575762
4.26 -2.889269437544476
4.2604999999999995 -2.8902398660126414
4.261 -2.891281034424597
4.2615 -2.8923443568436644
4.262 -2.8933735460893466
4.262499999999999 -2.894311187432386
4.263 -2.8951050146463797
4.2635 -2.895713733703301
4.263999999999999 -2.8961113351793664
4.2645 -2.8962897905037077
4.265 -2.8962592995854206
4.265499999999999 -2.896046754468373
4.266 -2.895692027900431
4.2665 -2.8952430489662095
4.2669999999999995 -2.894750908841018
4.2675 -2.89426461009495
4.268 -2.8938269194462882
4.2684999999999995 -2.8934703595022717
4.269 -2.8932144679272667
4.2695 -2.893063535174331
4.27 -2.893005947226965
4.270499999999999 -2.8932617728698475
4.271 -2.893543371059474
4.2715 -2.8938032492039873
4.271999999999999 -2.893991691800486
4.2725 -2.8940629579218573
4.273 -2.8939806650236974
4.273499999999999 -2.8937221176823655
4.274 -2.8932812109840724
4.2745 -2.8926696631714743
4.2749999999999995 -2.8919161673166984
4.2755 -2.8910641039304124
4.276 -2.8901677692650583
4.2764999999999995 -2.8892880751523062
4.277 -2.888487489556972
4.2775 -2.8878254531775047
4.278 -2.8873532866771465
4.278499999999999 -2.8871097277515974
4.279 -2.8871170835341466
4.2795 -2.8873788038681876
4.279999999999999 -2.8878787066092984
4.2805 -2.8883358438362934
4.281 -2.8889487832618483
4.281499999999999 -2.889659122426074
4.282 -2.8904042983668403
4.2825 -2.8911243849043515
4.2829999999999995 -2.8917685337608696
4.2835 -2.8923003742069
4.284 -2.8927018231669006
4.2844999999999995 -2.8929746932038007
4.285 -2.8931399528709503
4.2855 -2.8932351333674644
4.286 -2.8933103731403933
4.286499999999999 -2.893423219094738
4.287 -2.893633082023181
4.2875 -2.8939954372615895
4.287999999999999 -2.8945564137510176
4.2885 -2.895348008463526
4.289 -2.896384585976703
4.289499999999999 -2.8976608139407647
4.29 -2.899151314339725
4.2905 -2.901059545248609
4.2909999999999995 -2.9030790680969822
4.2915 -2.9051414870406393
4.292 -2.907176207808356
4.2924999999999995 -2.9091172928078155
4.293 -2.910910239570225
4.2935 -2.912517233721416
4.294 -2.913920597995239
4.294499999999999 -2.91512408075895
4.295 -2.9161521633071716
4.2955 -2.9170475379394345
4.295999999999999 -2.9178670000378726
4.2965 -2.9186763870579786
4.297 -2.9195444075469354
4.297499999999999 -2.9205365864602757
4.298 -2.9217088369884587
4.2985 -2.923101537078918
4.2989999999999995 -2.9247344136997824
4.2995 -2.9266034510686416
4.3 -2.928680189048631
4.3004999999999995 -2.930667322698636
4.301 -2.9327456308470095
4.3015 -2.9348376561218115
4.302 -2.936863561131808
4.302499999999999 -2.9387488887425386
4.303 -2.94043192224116
4.3035 -2.941869452402841
4.303999999999999 -2.943040627391611
4.3045 -2.943948339197347
4.305 -2.9446185832973057
4.305499999999999 -2.9450967660981062
4.306 -2.9454425951030725
4.3065 -2.9457236054666076
4.3069999999999995 -2.9460079754262374
4.3075 -2.9463575052553663
4.308 -2.9468211467821894
4.3084999999999996 -2.947429735382205
4.309 -2.94819280167209
4.3095 -2.94909752488625
4.31 -2.950109863615184
4.310499999999999 -2.9514241618017234
4.311 -2.952727337790192
4.3115 -2.9539465677883454
4.311999999999999 -2.955009588795785
4.3125 -2.955851754839125
4.313 -2.956422572813383
4.3134999999999994 -2.956691039874893
4.314 -2.956648834000245
4.3145 -2.956311399400057
4.3149999999999995 -2.95571669740521
4.3155 -2.954921521360455
4.316 -2.9539960468806163
4.3165 -2.953017087298564
4.316999999999999 -2.952060581968777
4.3175 -2.951194033276795
4.318 -2.9504697246631495
4.318499999999999 -2.949919160983762
4.319 -2.949549573396038
4.3195 -2.9493422806722873
4.319999999999999 -2.949253431621393
4.3205 -2.9489706974899956
4.321 -2.9486598664006167
4.3214999999999995 -2.9482296134001285
4.322 -2.947587468348705
4.3225 -2.9466489172877495
4.3229999999999995 -2.9453460139984293
4.3235 -2.9436346654947902
4.324 -2.941499379795585
4.3245 -2.9389548120906737
4.324999999999999 -2.936045248062403
4.3255 -2.9328401981496266
4.326 -2.929428241351297
4.326499999999999 -2.9259090363418006
4.327 -2.9223843509629086
4.3275 -2.918949123153258
4.327999999999999 -2.9156832265786568
4.3285 -2.912644928967361
4.329 -2.9098661543077506
4.3294999999999995 -2.907350591784827
4.33 -2.9050742457438927
4.3305 -2.9032354096828095
4.3309999999999995 -2.9015185029181025
4.3315 -2.899844086164256
4.332 -2.898130873567005
4.3325 -2.8963051478041915
4.332999999999999 -2.894308781750332
4.3335 -2.892105407485707
4.334 -2.889684310243487
4.334499999999999 -2.8870614888045774
4.335 -2.884277432860839
4.3355 -2.881392684672046
4.335999999999999 -2.8784814511172363
4.3365 -2.8756240152332437
4.337 -2.8728988796786044
4.3374999999999995 -2.870375323532331
4.338 -2.868106292066101
4.3385 -2.8661225061364535
4.3389999999999995 -2.8644291575717586
4.3395 -2.8630040504117904
4.34 -2.861799561905802
4.3405 -2.8609937633234352
4.340999999999999 -2.8602571186290917
4.3415 -2.8595025318375242
4.342 -2.858648286550841
4.342499999999999 -2.857626514762572
4.343 -2.8563902885820003
4.3435 -2.854917854296351
4.343999999999999 -2.8532138629617605
4.3445 -2.8513077321169145
4.345 -2.8492492618310212
4.3454999999999995 -2.8471028134210674
4.346 -2.8449408309572406
4.3465 -2.842837105570021
4.3469999999999995 -2.840859990800999
4.3475 -2.8390663501107603
4.348 -2.8374964740010955
4.3485 -2.8361701510196924
4.348999999999999 -2.835084807488172
4.3495 -2.834215671230891
4.35 -2.8335186182748386
4.350499999999999 -2.833182287662541
4.351 -2.832891662019798
4.3515 -2.8325794578111423
4.351999999999999 -2.832186562346243
4.3525 -2.8316689148127416
4.353 -2.831002468014385
4.3534999999999995 -2.8301857760389724
4.354 -2.8292396580648482
4.3545 -2.8282045893568437
4.3549999999999995 -2.8271361012044016
4.3555 -2.826099100650241
4.356 -2.825161703117972
4.3565 -2.8243885950829335
4.356999999999999 -2.823835258756197
4.3575 -2.823541962408187
4.358 -2.823529353415209
4.358499999999999 -2.823795891721191
4.359 -2.824317623237821
4.3595 -2.8250506366071204
4.359999999999999 -2.825935537393106
4.3605 -2.826657324284705
4.361 -2.8273948855565365
4.3614999999999995 -2.828085948108261
4.362 -2.828680024439278
4.3625 -2.829142437747612
4.3629999999999995 -2.8294561147672637
4.3635 -2.829620751945639
4.364 -2.8296507147896155
4.3645 -2.829571534689268
4.364999999999999 -2.829416165881037
4.3655 -2.829220996155476
4.366 -2.8290219199495827
4.366499999999999 -2.828850644595029
4.367 -2.8287308790611516
4.3675 -2.82867543631488
4.367999999999999 -2.8286838727912116
4.3685 -2.8287422375458986
4.369 -2.828824748958268
4.3694999999999995 -2.8288974588044473
4.37 -2.828923465414164
4.3705 -2.8291159430419803
4.3709999999999996 -2.8292009724678233
4.3715 -2.829164532251775
4.372 -2.829006905029089
4.3725 -2.8287419050854696
4.372999999999999 -2.8283941946917124
4.3735 -2.827995319219022
4.374 -2.827579758041197
4.374499999999999 -2.8271802037593474
4.375 -2.826824387244117
4.3755 -2.8265323788135155
4.3759999999999994 -2.8263143053934177
4.3765 -2.8261693431866934
4.377 -2.826085307746444
4.3774999999999995 -2.82604000969208
4.378 -2.8260031154291463
4.3785 -2.825940161045274
4.379 -2.8258170140158154
4.379499999999999 -2.825605077984339
4.38 -2.825285642148347
4.3805 -2.82460669116265
4.380999999999999 -2.823826324058155
4.3815 -2.8229697142664625
4.382 -2.8220728519276257
4.382499999999999 -2.821178513227635
4.383 -2.8203306881892978
4.3835 -2.819569139830762
4.3839999999999995 -2.818924713263528
4.3845 -2.8184161518737127
4.385 -2.8180484323406803
4.3854999999999995 -2.8178131022152204
4.386 -2.817689792005498
4.3865 -2.8176487175052416
4.387 -2.8176538993734503
4.387499999999999 -2.8176669410592945
4.388 -2.817651181158952
4.3885 -2.8175760119491104
4.388999999999999 -2.817420902491374
4.3895 -2.8171786933126968
4.39 -2.8168572432441237
4.390499999999999 -2.8167259643715963
4.391 -2.8165730363279313
4.3915 -2.8164436789093155
4.3919999999999995 -2.8163872861356203
4.3925 -2.816452266554573
4.393 -2.8166803886350142
4.3934999999999995 -2.8171018728061505
4.394 -2.8177321073706847
4.3945 -2.818569963145598
4.395 -2.8195979202529258
4.395499999999999 -2.8207839865990247
4.396 -2.822085248353838
4.3965 -2.8234523823314768
4.396999999999999 -2.8248344332928896
4.3975 -2.826183501214982
4.398 -2.82745901366246
4.398499999999999 -2.8286314899712277
4.399 -2.8296852446374805
4.3995 -2.8306198601470838
4.3999999999999995 -2.831449915861813
4.4005 -2.831955786925737
4.401 -2.832422797643843
4.4014999999999995 -2.832892894536303
4.402 -2.833406500374271
4.4025 -2.833997551445667
4.403 -2.834689185020756
4.403499999999999 -2.8354911023778264
4.404 -2.8363987851090204
4.4045 -2.8373948804092293
4.404999999999999 -2.8384514942722827
4.4055 -2.839533927019781
4.406 -2.8406043610508633
4.406499999999999 -2.841625279626234
4.407 -2.842562681166471
4.4075 -2.8433889229354548
4.4079999999999995 -2.844085144894192
4.4085 -2.844642723116875
4.409 -2.845063636237373
4.4094999999999995 -2.8453594221070166
4.41 -2.8455489943966077
4.4105 -2.845409392278577
4.411 -2.845212760618141
4.411499999999999 -2.8449817682516474
4.412 -2.8447327467331522
4.4125 -2.8444735531538705
4.412999999999999 -2.8442022801948768
4.4135 -2.8439073914268933
4.414 -2.8435690013081314
4.414499999999999 -2.843161267299201
4.415 -2.8426554142073908
4.4155 -2.842022314423378
4.4159999999999995 -2.841235534517408
4.4165 -2.840274476693807
4.417 -2.8391266864788642
4.4174999999999995 -2.8377902564454827
4.418 -2.836274766198925
4.4185 -2.8346012515932406
4.419 -2.8328006742637895
4.419499999999999 -2.8309110185361686
4.42 -2.8289733453877637
4.4205 -2.82727377802956
4.420999999999999 -2.8255980446049156
4.4215 -2.8239701227691376
4.422 -2.822403510501795
4.422499999999999 -2.820901377668805
4.423 -2.819458472520554
4.4235 -2.8180637536520434
4.4239999999999995 -2.816702855101485
4.4245 -2.8153604979656977
4.425 -2.814022047417194
4.4254999999999995 -2.812674716320653
4.426 -2.8113090289581923
4.4265 -2.8099194090259982
4.427 -2.80850492415864
4.427499999999999 -2.8070698432369707
4.428 -2.805623415022465
4.4285 -2.8041787756328964
4.428999999999999 -2.8027512282519913
4.4295 -2.8013561573634105
4.43 -2.800006299750676
4.430499999999999 -2.79895647099416
4.431 -2.797962489712789
4.4315 -2.7970228399480925
4.4319999999999995 -2.7961333526407124
4.4325 -2.795289704066159
4.433 -2.7944890771886675
4.4334999999999996 -2.7937308644904273
4.434 -2.7930164550366285
4.4345 -2.7923483963908864
4.435 -2.7917294770816503
4.435499999999999 -2.7911615520864665
4.436 -2.7906450586496443
4.4365 -2.7901789522373646
4.436999999999999 -2.7897612658454207
4.4375 -2.789389625373923
4.438 -2.789061728485947
4.4384999999999994 -2.7887752490563185
4.439 -2.78852752226654
4.4395 -2.788314884102531
4.4399999999999995 -2.7881322676074416
4.4405 -2.7877262566915864
4.441 -2.7873400711148077
4.4415 -2.786971174225464
4.441999999999999 -2.7866206809042677
4.4425 -2.786294496885663
4.443 -2.7860031567944437
4.443499999999999 -2.7857603204276913
4.444 -2.7855807668244914
4.4445 -2.785477722514633
4.444999999999999 -2.785460584219138
4.4455 -2.785532649526439
4.446 -2.7856896660193335
4.4464999999999995 -2.7859190338190674
4.447 -2.786199853997359
4.4475 -2.7865036701041563
4.4479999999999995 -2.786795580933594
4.4485 -2.7870361164821538
4.449 -2.7871839110962826
4.4495 -2.787199203197194
4.449999999999999 -2.7870476969492795
4.4505 -2.7869496326816896
4.451 -2.786646030789708
4.451499999999999 -2.786137901653166
4.452 -2.7854415993107633
4.4525 -2.7845875193298317
4.452999999999999 -2.7836169610550314
4.4535 -2.7825781702275294
4.454 -2.7815215925659613
4.4544999999999995 -2.7804945352695545
4.455 -2.7795365621090835
4.4555 -2.7786756896557976
4.4559999999999995 -2.777925751695899
4.4565 -2.7772850465876244
4.457 -2.776736518356938
4.4575 -2.7762491986947624
4.457999999999999 -2.775781181962104
4.4585 -2.775283755562514
4.459 -2.7747065945476015
4.459499999999999 -2.774003328004813
4.46 -2.773136967701247
4.4605 -2.771838081673996
4.460999999999999 -2.7703490663144845
4.4615 -2.7686835106045002
4.462 -2.766872113588124
4.4624999999999995 -2.7649599293819302
4.463 -2.7630018175994246
4.4635 -2.7610574405746977
4.4639999999999995 -2.7591854863660434
4.4645 -2.7574384319534073
4.465 -2.75585788202566
4.4655 -2.75447106889848
4.465999999999999 -2.7532886979476
4.4665 -2.7523044633961375
4.467 -2.751496133113789
4.467499999999999 -2.750828364022478
4.468 -2.7502568744651383
4.4685 -2.749733759611963
4.468999999999999 -2.749213038055798
4.4695 -2.7486563862278097
4.47 -2.7480371208323118
4.4704999999999995 -2.747588967021353
4.471 -2.7470681405366673
4.4715 -2.746492551454024
4.4719999999999995 -2.7458939588741935
4.4725 -2.7453150724452073
4.473 -2.7448058791110137
4.4735 -2.744419129835011
4.473999999999999 -2.7442057323114706
4.4745 -2.7442101152586678
4.475 -2.744465874480958
4.475499999999999 -2.7449925391320193
4.476 -2.745793254803504
4.4765 -2.7468541941488054
4.476999999999999 -2.7481447149549143
4.4775 -2.749619522584766
4.478 -2.7512219874504478
4.4784999999999995 -2.752888545541643
4.479 -2.754553777965487
4.4795 -2.756156310683157
4.4799999999999995 -2.757644243579484
4.4805 -2.758733536866294
4.481 -2.7596513619872423
4.4815 -2.760396581037485
4.481999999999999 -2.7609854804170166
4.4825 -2.76144916140021
4.483 -2.761829574885385
4.483499999999999 -2.762174617676763
4.484 -2.762532755968893
4.4845 -2.762947843809709
4.484999999999999 -2.76345444899253
4.4855 -2.764074502820263
4.486 -2.7648144247003743
4.4864999999999995 -2.7656643329381216
4.487 -2.766598442335416
4.4875 -2.7675775946589063
4.4879999999999995 -2.7685524748912473
4.4885 -2.7694683145204397
4.489 -2.7702701914684087
4.4895 -2.770908197190653
4.489999999999999 -2.7713422925289786
4.4905 -2.7717913683544895
4.491 -2.7719965653952623
4.491499999999999 -2.7719598087357924
4.492 -2.77169751435073
4.4925 -2.7712379334033743
4.492999999999999 -2.7706185527441063
4.4935 -2.769882435485599
4.494 -2.7690740156981564
4.4944999999999995 -2.7682349374785997
4.495 -2.767400096527699
4.4955 -2.7665944991858136
4.4959999999999996 -2.7658314467348917
4.4965 -2.7651119035149305
4.497 -2.764426045340569
4.4975 -2.763755384023268
4.497999999999999 -2.763076471088747
4.4985 -2.762364759136661
4.499 -2.761598335701305
4.499499999999999 -2.760761575099757
4.5 -2.759847787481129
4.5005 -2.7586140433593846
4.5009999999999994 -2.7573219033878793
4.5015 -2.7559948398842997
4.502 -2.7546630836009944
4.5024999999999995 -2.753360824356107
4.503 -2.7521229986448588
4.5035 -2.750982110197451
4.504 -2.7499646744787274
4.504499999999999 -2.7490885258139044
4.505 -2.7483604374178485
4.5055 -2.747774792105261
4.505999999999999 -2.747313168146805
4.5065 -2.746945906524443
4.507 -2.7466349059491226
4.507499999999999 -2.7463378445339406
4.508 -2.746013473625418
4.5085 -2.7456269019119675
4.5089999999999995 -2.745154261420039
4.5095 -2.7445856785218465
4.51 -2.7439265000516606
4.5104999999999995 -2.7434427508973998
4.511 -2.7429194897258307
4.5115 -2.7423978461068486
4.512 -2.741924241925197
4.512499999999999 -2.7415454189724597
4.513 -2.7413033325009
4.5135 -2.7412307540361653
4.513999999999999 -2.741348088381819
4.5145 -2.7416615671177054
4.515 -2.742163192373327
4.515499999999999 -2.7428321454747464
4.516 -2.7436376747375704
4.5165 -2.7445428599523414
4.5169999999999995 -2.745508785815454
4.5175 -2.7464989708086303
4.518 -2.7474835961956083
4.5184999999999995 -2.7484427007939054
4.519 -2.74936840129075
4.5195 -2.7502658075175805
4.52 -2.7511523102742945
4.520499999999999 -2.751808648403728
4.521 -2.7525177652765325
4.5215 -2.753317110840615
4.521999999999999 -2.7542422533927757
4.5225 -2.7553223901991197
4.523 -2.7565769572304557
4.523499999999999 -2.7580135058102813
4.524 -2.7596260132934054
4.5245 -2.761394335980069
4.5249999999999995 -2.763284905055882
4.5255 -2.765252189333562
4.526 -2.7672419004596924
4.5264999999999995 -2.7691950574154345
4.527 -2.771053216081204
4.5275 -2.7727637790961475
4.528 -2.774285195124954
4.528499999999999 -2.775590913333591
4.529 -2.7766719948750875
4.5295 -2.777537649606757
4.529999999999999 -2.7782143538603705
4.5305 -2.7789886771878263
4.531 -2.7796631321795173
4.531499999999999 -2.780290666840899
4.532 -2.7809222583451345
4.5325 -2.7816010342054205
4.5329999999999995 -2.782357386904435
4.5335 -2.783205379164713
4.534 -2.7841410883378375
4.5344999999999995 -2.7851428264502505
4.535 -2.786173601394846
4.5355 -2.787185289350167
4.536 -2.7881237593238635
4.536499999999999 -2.7889350087912153
4.537 -2.789570905632904
4.5375 -2.789994439236806
4.537999999999999 -2.7901837724723877
4.5385 -2.7901347431783234
4.539 -2.789861754783958
4.539499999999999 -2.7893970497787053
4.54 -2.788788396190106
4.5405 -2.787848233582846
4.5409999999999995 -2.7868910231777533
4.5415 -2.7859849186353216
4.542 -2.7851924731855147
4.5424999999999995 -2.784564955978359
4.543 -2.784137321797595
4.5435 -2.783924854008364
4.544 -2.7839219691963026
4.544499999999999 -2.784103286438505
4.545 -2.784426790659066
4.5455 -2.784838780895359
4.545999999999999 -2.7852799047653365
4.5465 -2.785691547934444
4.547 -2.7860215405361943
4.547499999999999 -2.7862288488140687
4.548 -2.7862869039063045
4.5485 -2.786185454023621
4.5489999999999995 -2.7859310189560786
4.5495 -2.785545677685127
4.55 -2.785064438389586
4.5504999999999995 -2.784777728585332
4.551 -2.7844850018809266
4.5515 -2.784231411041681
4.552 -2.784055559132178
4.552499999999999 -2.783985899955257
4.553 -2.7840384507096614
4.5535 -2.784216402138348
4.553999999999999 -2.7845108691107305
4.5545 -2.78490298122851
4.555 -2.785366318640112
4.555499999999999 -2.78587036210962
4.556 -2.7863838467362196
4.5565 -2.786878289692168
4.5569999999999995 -2.78733095331342
4.5575 -2.7877270051690224
4.558 -2.788060927370695
4.5584999999999996 -2.788336770963854
4.559 -2.7885673715094654
4.5595 -2.7887728380323495
4.56 -2.7889784507611615
4.560499999999999 -2.78896559689329
4.561 -2.789009923007261
4.5615 -2.7891375049757965
4.561999999999999 -2.789369524399515
4.5625 -2.789720983245107
4.563 -2.7902002562460115
4.5634999999999994 -2.7908088959225608
4.564 -2.7915424981213985
4.5645 -2.7923918906643648
4.5649999999999995 -2.7933442603245138
4.5655 -2.794384504978716
4.566 -2.7954962585176375
4.5665 -2.7966624677927987
4.566999999999999 -2.797865885824725
4.5675 -2.7990894934758135
4.568 -2.800316772093561
4.568499999999999 -2.801532528435098
4.569 -2.802723808145
4.5695 -2.8038810718896685
4.569999999999999 -2.804999228053095
4.5705 -2.8058319650223904
4.571 -2.8066322580524923
4.5714999999999995 -2.8074106410172566
4.572 -2.808181603988027
4.5725 -2.808962041047167
4.5729999999999995 -2.8097694800922564
4.5735 -2.810619758165749
4.574 -2.811525085743807
4.5745 -2.812492096184714
4.574999999999999 -2.8135201914095624
4.5755 -2.814601219126344
4.576 -2.8157198739142997
4.576499999999999 -2.816854887123548
4.577 -2.8179807728364716
4.5775 -2.8190699919156663
4.577999999999999 -2.820095436331363
4.5785 -2.821032988101891
4.579 -2.8218638741455826
4.5794999999999995 -2.8225769064842408
4.58 -2.8231699609908536
4.5805 -2.8234038877561716
4.5809999999999995 -2.8235435637183763
4.5815 -2.8236141583135113
4.582 -2.8236453716240417
4.5825 -2.823668521815782
4.582999999999999 -2.823713052761745
4.5835 -2.8238036313915806
4.584 -2.8239575359997096
4.584499999999999 -2.824183080073267
4.585 -2.8244785003671806
4.5855 -2.824831869721767
4.585999999999999 -2.8252219647457077
4.5865 -2.8256200099177815
4.587 -2.8259922976184186
4.5874999999999995 -2.8263034976551635
4.588 -2.8265203378724775
4.5885 -2.826615727490265
4.5889999999999995 -2.826572239409386
4.5895 -2.826385161137866
4.59 -2.8260641854791566
4.5905 -2.8258790899447765
4.590999999999999 -2.8256196713067347
4.5915 -2.8253311267779035
4.592 -2.825063217286146
4.592499999999999 -2.824864394230485
4.593 -2.8247763526891245
4.5935 -2.824829333768204
4.593999999999999 -2.8250387576564275
4.5945 -2.825403614305996
4.595 -2.825906756763787
4.5954999999999995 -2.8265169450821754
4.596 -2.8271917708813423
4.5965 -2.8278816191224916
4.5969999999999995 -2.828534214102319
4.5975 -2.829099201760351
4.598 -2.829532905837053
4.5985 -2.8298024285676
4.598999999999999 -2.8298898297485846
4.5995 -2.829794132824585
4.6 -2.8295322120057516
4.600499999999999 -2.828890344191898
4.601 -2.8281643677782125
4.6015 -2.8274112779510165
4.601999999999999 -2.8266906264999996
4.6025 -2.8260578288567966
4.603 -2.825557872807022
4.6034999999999995 -2.8252194610866357
4.604 -2.8250514346343896
4.6045 -2.825041267321782
4.6049999999999995 -2.825156303395938
4.6055 -2.8253473398212776
4.606 -2.8255535946630115
4.6065 -2.8257086591120926
4.606999999999999 -2.825746501725592
4.6075 -2.8256069474302836
4.608 -2.825240447432679
4.608499999999999 -2.824612053758661
4.609 -2.823703861724627
4.6095 -2.8225163028687654
4.609999999999999 -2.821067928207167
4.6105 -2.819639663882728
4.611 -2.8180314514085505
4.6114999999999995 -2.816298502346351
4.612 -2.8144991739389815
4.6125 -2.812689695370005
4.6129999999999995 -2.8109192260341502
4.6135 -2.8092259995901934
4.614 -2.807634741897224
4.6145 -2.8061559726476837
4.614999999999999 -2.8047866188919186
4.6155 -2.8035117628417416
4.616 -2.8023075966861692
4.616499999999999 -2.801144230525836
4.617 -2.7999893769792736
4.6175 -2.7988119651922445
4.617999999999999 -2.797585948460188
4.6185 -2.7962935064894494
4.619 -2.794927502936996
4.6194999999999995 -2.7934926386033907
4.62 -2.792005112361317
4.6205 -2.7902437398243234
4.6209999999999996 -2.7884893415900667
4.6215 -2.786777648308522
4.622 -2.7851423859751105
4.6225 -2.7836117773420366
4.622999999999999 -2.78220617724979
4.6235 -2.7809374112329905
4.624 -2.779809266441703
4.624499999999999 -2.7788193166214366
4.625 -2.777961371671548
4.6255 -2.7772277968631958
4.6259999999999994 -2.7766118194168143
4.6265 -2.776109209788256
4.627 -2.7757194460352865
4.6274999999999995 -2.7754460833816723
4.628 -2.775296150579549
4.6285 -2.7752782762328807
4.629 -2.7754007975364554
4.629499999999999 -2.7756690816680645
4.63 -2.7760835944669764
4.6305 -2.7768857826065476
4.630999999999999 -2.7778130283391187
4.6315 -2.778844391339178
4.632 -2.7799537693291927
4.632499999999999 -2.781112590284764
4.633 -2.7822927554593555
4.6335 -2.783469738290438
4.6339999999999995 -2.7846251619410354
4.6345 -2.7857484469595697
4.635 -2.786837572641232
4.6354999999999995 -2.787898937260568
4.636 -2.788946310707356
4.6365 -2.789999063262527
4.637 -2.7910796047822686
4.637499999999999 -2.7922104587119816
4.638 -2.793410805545727
4.6385 -2.7946926506615317
4.638999999999999 -2.796058042415321
4.6395 -2.7974962346790444
4.64 -2.7989827941144103
4.640499999999999 -2.8002337280997187
4.641 -2.8014486776080396
4.6415 -2.8025732223264086
4.6419999999999995 -2.8035513683883537
4.6425 -2.8043304774240565
4.643 -2.8048658796544896
4.6434999999999995 -2.8051249890376493
4.644 -2.8050905216758024
4.6445 -2.8047627538099653
4.645 -2.8041605260875775
4.645499999999999 -2.803321244551542
4.646 -2.802298534496518
4.6465 -2.8011584623734773
4.646999999999999 -2.7999738815215878
4.6475 -2.798817646652883
4.648 -2.797755545133067
4.648499999999999 -2.796838951495757
4.649 -2.7960991822577963
4.6495 -2.795543759490096
4.6499999999999995 -2.795155752474421
4.6505 -2.7951432928213644
4.651 -2.795201793356025
4.6514999999999995 -2.7952635169341105
4.652 -2.7952582382572
4.6525 -2.795120951825515
4.653 -2.794798744873928
4.653499999999999 -2.7942561561017327
4.654 -2.7934786866936943
4.6545 -2.792473759696287
4.654999999999999 -2.791269915684589
4.6555 -2.789913670346759
4.656 -2.788465228732583
4.656499999999999 -2.7869929833362312
4.657 -2.7855669774452467
4.6575 -2.7842520257272616
4.6579999999999995 -2.7831007746454057
4.6585 -2.7821482128373987
4.659 -2.7814078810676084
4.6594999999999995 -2.7808714274016473
4.66 -2.78051042620828
4.6605 -2.780526772609348
4.661 -2.780617894947601
4.661499999999999 -2.7807244546906786
4.662 -2.780790662891132
4.6625 -2.780770567672489
4.662999999999999 -2.780633257727742
4.6635 -2.7803666395886184
4.664 -2.779979192143922
4.664499999999999 -2.779499575578168
4.665 -2.778973983970081
4.6655 -2.7784622728144
4.6659999999999995 -2.7780318537212128
4.6665 -2.777750666777582
4.667 -2.77767901957401
4.6674999999999995 -2.7778620445355036
4.668 -2.7783234567187365
4.6685 -2.7790618069826736
4.669 -2.7800497704041134
4.669499999999999 -2.781236427235923
4.67 -2.782551738394034
4.6705 -2.784160771415209
4.670999999999999 -2.7857276583096864
4.6715 -2.7871682555822104
4.672 -2.7884109568022106
4.672499999999999 -2.789403655803191
4.673 -2.7901188135928483
4.6735 -2.7905561385091895
4.6739999999999995 -2.790742793069382
4.6745 -2.790730505853925
4.675 -2.7905902627361256
4.6754999999999995 -2.790405144029908
4.676 -2.7902609497022883
4.6765 -2.7902374628049653
4.677 -2.7904002931112113
4.677499999999999 -2.7907947181121506
4.678 -2.7914422852323497
4.6785 -2.792340337015141
4.678999999999999 -2.7934635546554496
4.6795 -2.7947674592949534
4.68 -2.7961936165027232
4.680499999999999 -2.7974293432123702
4.681 -2.7986546446665623
4.6815 -2.7998078336011645
4.6819999999999995 -2.8008384015466032
4.6825 -2.8017116212105946
4.683 -2.8024116753962374
4.6834999999999996 -2.802942769704065
4.684 -2.8033278324251065
4.6845 -2.80360527928494
4.685 -2.803823849483094
4.685499999999999 -2.8040368559858746
4.686 -2.8042961334896184
4.6865 -2.804646687904357
4.686999999999999 -2.805122177340425
4.6875 -2.805742118235346
4.688 -2.806510760970471
4.6884999999999994 -2.807417320907981
4.689 -2.808437219499599
4.6895 -2.8095348573733663
4.6899999999999995 -2.810667227379377
4.6905 -2.811540325853298
4.691 -2.8123588482431665
4.6915 -2.813083864988733
4.691999999999999 -2.8136851697622243
4.6925 -2.8141432594666527
4.693 -2.8144505909150435
4.693499999999999 -2.8146114565719453
4.694 -2.814641129153761
4.6945 -2.8145635970855833
4.694999999999999 -2.814409203689438
4.6955 -2.8142120886507773
4.696 -2.814007515346614
4.6964999999999995 -2.8138291037578136
4.697 -2.8137062671195285
4.6975 -2.813661756999735
4.6979999999999995 -2.8137096515439386
4.6985 -2.8138540588400702
4.699 -2.814088862931363
4.6995 -2.8143988089232197
4.699999999999999 -2.8147618453884697
4.7005 -2.8149068597959146
4.701 -2.815053553304555
4.701499999999999 -2.815177529797275
4.702 -2.8152568325619916
4.7025 -2.8152731686354717
4.702999999999999 -2.815212456126255
4.7035 -2.8150648733187595
4.704 -2.814825302696573
4.7044999999999995 -2.8144939878628503
4.705 -2.8140768778557965
4.7055 -2.8135857319325472
4.7059999999999995 -2.813037268959655
4.7065 -2.8124515470082874
4.707 -2.8118496469296574
4.7075 -2.811251004947851
4.707999999999999 -2.810670770731081
4.7085 -2.810118284877948
4.709 -2.8095963650282156
4.709499999999999 -2.8091018311051332
4.71 -2.8086265775326966
4.7105 -2.8084069860698566
4.710999999999999 -2.808178233974095
4.7115 -2.807922258762378
4.712 -2.807619950626769
4.7124999999999995 -2.8072524793747444
4.713 -2.806803008599569
4.7135 -2.806258872914946
4.7139999999999995 -2.805614224097041
4.7145 -2.8048717211983236
4.715 -2.8040436424973
4.7155 -2.803151448105583
4.715999999999999 -2.802223534298855
4.7165 -2.801291847607443
4.717 -2.8003877718424492
4.717499999999999 -2.799538254144653
4.718 -2.7987630609647525
4.7185 -2.798073348536366
4.718999999999999 -2.797471653375379
4.7195 -2.796952220604163
4.72 -2.7965022436739293
4.7204999999999995 -2.7958575220701527
4.721 -2.795242896021759
4.7215 -2.7946343963957725
4.7219999999999995 -2.794007181813606
4.7225 -2.7933378107128015
4.723 -2.7926067020055654
4.7235 -2.7918007943806797
4.723999999999999 -2.790915975013372
4.7245 -2.789958928140034
4.725 -2.7889473684534627
4.725499999999999 -2.7879087805177094
4.726 -2.7868780039612244
4.7265 -2.7858936627901336
4.726999999999999 -2.784994538991871
4.7275 -2.7842155876108055
4.728 -2.7835848408820203
4.7284999999999995 -2.7831208722366814
4.729 -2.7828313894700547
4.7295 -2.782712442451152
4.7299999999999995 -2.782748791594957
4.7305 -2.7831636276318976
4.731 -2.783675211464511
4.7315 -2.7842480073641425
4.731999999999999 -2.7848477616695475
4.7325 -2.7854463725607244
4.733 -2.7860249542223787
4.733499999999999 -2.786576006939227
4.734 -2.78710320682847
4.7345 -2.787620350131374
4.734999999999999 -2.7881488021718406
4.7355 -2.788714151892539
4.736 -2.7893430405143835
4.7364999999999995 -2.7900597277899766
4.737 -2.790883233369437
4.7375 -2.791824329178563
4.7379999999999995 -2.792883769327057
4.7385 -2.794050932824539
4.739 -2.795303475475741
4.7395 -2.7966086028815
4.739999999999999 -2.7979252764969726
4.7405 -2.798962712548107
4.741 -2.7999246117563676
4.741499999999999 -2.800775923176519
4.742 -2.8014933798252795
4.7425 -2.8020692284945294
4.742999999999999 -2.8025127446729314
4.7435 -2.8028492668952794
4.744 -2.803117416939246
4.7444999999999995 -2.8033652198041024
4.745 -2.803644698456772
4.7455 -2.8040067960924846
4.7459999999999996 -2.8044961076515342
4.7465 -2.80514602871212
4.747 -2.805974334364955
4.7475 -2.806980065112608
4.747999999999999 -2.808141897912647
4.7485 -2.809418443948262
4.749 -2.8107511176032016
4.749499999999999 -2.8120693016988647
4.75 -2.8132977168378686
4.7505 -2.8146131517244717
4.7509999999999994 -2.8157083644196694
4.7515 -2.8165456851655493
4.752 -2.81711323515407
4.7524999999999995 -2.8174264091954044
4.753 -2.8175257579669344
4.7535 -2.8174717122898363
4.754 -2.817337963034419
4.754499999999999 -2.8172038310708127
4.755 -2.817146681876988
4.7555 -2.8172348891511287
4.755999999999999 -2.8175216093664757
4.7565 -2.8180397251052915
4.757 -2.8187984521927123
4.757499999999999 -2.8197817562826764
4.758 -2.820949004952455
4.7585 -2.8222379338727204
4.7589999999999995 -2.8235699395904836
4.7595 -2.8248576855747234
4.76 -2.8260138403910267
4.7604999999999995 -2.8267141894184666
4.761 -2.82714510593033
4.7615 -2.827269481541872
4.762 -2.8270766859505243
4.762499999999999 -2.826583244617493
4.763 -2.825830916924515
4.7635 -2.824882196530114
4.763999999999999 -2.823813932929269
4.7645 -2.8227092146350907
4.765 -2.8216484343229618
4.765499999999999 -2.820700433356122
4.766 -2.8199145735109767
4.7665 -2.819315168274136
4.7669999999999995 -2.818898036594058
4.7675 -2.818630675302865
4.768 -2.8184548486004397
4.7684999999999995 -2.8182930126167203
4.769 -2.8180567983461637
4.7695 -2.8176572487705105
4.77 -2.8170152895851706
4.770499999999999 -2.816318805276017
4.771 -2.8152838862165224
4.7715 -2.8139049541626266
4.771999999999999 -2.8122063655582683
4.7725 -2.8102404869355277
4.773 -2.8080828983719375
4.773499999999999 -2.805825516905814
4.774 -2.8035688064002344
4.7745 -2.8014127837800977
4.7749999999999995 -2.799448268952495
4.7755 -2.7977492027442157
4.776 -2.7963663675007253
4.7764999999999995 -2.795323501064721
4.777 -2.7946158739020155
4.7775 -2.794211876562802
4.778 -2.7940563364541813
4.778499999999999 -2.794077914293212
4.779 -2.794196096217504
4.7795 -2.7943303235015726
4.779999999999999 -2.7944082164022013
4.7805 -2.794126727276238
4.781 -2.7936971849563568
4.781499999999999 -2.7931083937537946
4.782 -2.7923735529909544
4.7825 -2.7915283733942666
4.7829999999999995 -2.7906266256346264
4.7835 -2.7897338814856134
4.784 -2.78891990666548
4.7844999999999995 -2.7882508994659987
4.785 -2.7877821430685916
4.7855 -2.7875517821681175
4.786 -2.787576467296954
4.786499999999999 -2.7878490379134915
4.787 -2.7883387487585276
4.7875 -2.7889943914607063
4.787999999999999 -2.7897493035620085
4.7885 -2.790528927145936
4.789 -2.791258688500845
4.789499999999999 -2.791871554997419
4.79 -2.7923141972653056
4.7905 -2.792303951003644
4.7909999999999995 -2.792075508751902
4.7915 -2.791637183989093
4.792 -2.7910165134861153
4.7924999999999995 -2.7902569921946063
4.793 -2.789412581590331
4.7935 -2.788541730767363
4.794 -2.7877010621190985
4.794499999999999 -2.786939534265582
4.795 -2.7862937594076906
4.7955 -2.785784567240433
4.795999999999999 -2.785415197291871
4.7965 -2.7851712449055093
4.797 -2.785022652954832
4.797499999999999 -2.7849274991744757
4.798 -2.7848371534339367
4.7985 -2.7847020397007793
4.7989999999999995 -2.7844773862868375
4.7995 -2.7841283966576604
4.8 -2.7836341821226096
4.8004999999999995 -2.782743523259117
4.801 -2.781716481167338
4.8015 -2.780580614616332
4.802 -2.779374565784602
4.802499999999999 -2.7781429257523302
4.803 -2.7769303372762524
4.8035 -2.7757755219805134
4.803999999999999 -2.7747065612608486
4.8045 -2.773737215378749
4.805 -2.7728651901834573
4.805499999999999 -2.772072135371054
4.806 -2.7713251702849653
4.8065 -2.7705797344882286
4.8069999999999995 -2.769783676938382
4.8075 -2.768882147674259
4.808 -2.767822601773218
4.8084999999999996 -2.766559672456924
4.809 -2.7650596005162877
4.8095 -2.763303523344629
4.81 -2.761289301969919
4.810499999999999 -2.759279301668662
4.811 -2.7570563346698793
4.8115 -2.754664443948341
4.811999999999999 -2.7521570646350675
4.8125 -2.7495916149572075
4.813 -2.747023565611849
4.8134999999999994 -2.7445009840940857
4.814 -2.7420594627967874
4.8145 -2.7397185394097567
4.8149999999999995 -2.7374802263411664
4.8155 -2.735329262464135
4.816 -2.733235370066073
4.8165 -2.731157417047553
4.816999999999999 -2.729048568077882
4.8175 -2.7268621141623806
4.818 -2.724557251147686
4.818499999999999 -2.7221038218167277
4.819 -2.7194856387795463
4.8195 -2.7167019860290953
4.819999999999999 -2.7137673998162937
4.8205 -2.7109560614560566
4.821 -2.7080584888882453
4.8214999999999995 -2.7051189302602334
4.822 -2.7021838204061255
4.8225 -2.699297767417981
4.8229999999999995 -2.6964998764100225
4.8235 -2.693821000927671
4.824 -2.6912814168796766
4.8245 -2.688889992818522
4.824999999999999 -2.6866439271790594
4.8255 -2.684529519912315
4.826 -2.6825237722548763
4.826499999999999 -2.68059675734714
4.827 -2.678714695365141
4.8275 -2.676843011265272
4.827999999999999 -2.6749492527052157
4.8285 -2.6730057543679897
4.829 -2.6709919794013066
4.8294999999999995 -2.6688960023995607
4.83 -2.666715631866553
4.8305 -2.664706190092528
4.8309999999999995 -2.6626363355226084
4.8315 -2.6605316018038216
4.832 -2.6584244540035296
4.8325 -2.6563514876187133
4.832999999999999 -2.6543508262264814
4.8335 -2.652459009195261
4.834 -2.650708247222539
4.834499999999999 -2.6491240512866847
4.835 -2.6477239268119757
4.8355 -2.6465169653514278
4.835999999999999 -2.6455043767528865
4.8365 -2.6446806167874617
4.837 -2.6440346262789167
4.8374999999999995 -2.6435509343251464
4.838 -2.643210583072706
4.8385 -2.642991594158703
4.8389999999999995 -2.6428697429406234
4.8395 -2.6428188235291987
4.84 -2.642811600513063
4.8405 -2.6425753619723764
4.840999999999999 -2.64233151525996
4.8415 -2.642058263151967
4.842 -2.6417378037692076
4.842499999999999 -2.641357499431508
4.843 -2.6409105599263745
4.8435 -2.6403962682217124
4.843999999999999 -2.639819848624862
4.8445 -2.639192028467734
4.845 -2.6385280352850877
4.8454999999999995 -2.637846070815453
4.846 -2.6371654478654634
4.8465 -2.6365045821105215
4.8469999999999995 -2.6358790133417243
4.8475 -2.635299700305063
4.848 -2.6347714791807064
4.8485 -2.634292410276485
4.848999999999999 -2.633853299903168
4.8495 -2.6334388990691666
4.85 -2.6330292935146993
4.850499999999999 -2.632849001584069
4.851 -2.63262683573604
4.8515 -2.6323410311296684
4.851999999999999 -2.631973813674931
4.8525 -2.6315132840569277
4.853 -2.6309547215276523
4.8534999999999995 -2.630302032249809
4.854 -2.6295681603394887
4.8545 -2.6287748404620435
4.8549999999999995 -2.627950895936289
4.8555 -2.6271291867104565
4.856 -2.626342728352788
4.8565 -2.625620463107709
4.856999999999999 -2.6249835475639633
4.8575 -2.6244433519931682
4.858 -2.624000712524331
4.858499999999999 -2.623646737956539
4.859 -2.6233649857938803
4.8595 -2.6231341517905205
4.859999999999999 -2.62293079344751
4.8605 -2.6224858390230406
4.861 -2.6220263326059845
4.8614999999999995 -2.6215360339345506
4.862 -2.6210029171636955
4.8625 -2.620419643980111
4.8629999999999995 -2.6197838718846103
4.8635 -2.619098470556489
4.864 -2.6183710365376625
4.8645 -2.617612492370949
4.864999999999999 -2.616835025182937
4.8655 -2.6160499504687165
4.866 -2.6152658052513127
4.866499999999999 -2.6144877551809005
4.867 -2.6137177773929956
4.8675 -2.6129555762354135
4.867999999999999 -2.612199681516019
4.8685 -2.611448603096
4.869 -2.6107013422092527
4.8694999999999995 -2.6099580911518014
4.87 -2.6092204418580596
4.8705 -2.608738930547657
4.8709999999999996 -2.608268255972215
4.8715 -2.6078128966768763
4.872 -2.6073780591182203
4.8725 -2.6069700319098734
4.872999999999999 -2.6065959658762923
4.8735 -2.6062633495523433
4.874 -2.6059790855993015
4.874499999999999 -2.6057483773890917
4.875 -2.6055734803213833
4.8755 -2.605452881231698
4.8759999999999994 -2.6053806986209413
4.8765 -2.6053464147009078
4.877 -2.6053349110832413
4.8774999999999995 -2.605327256719525
4.878 -2.6053022310004805
4.8785 -2.605238611257843
4.879 -2.6051179240503304
4.879499999999999 -2.604927111114456
4.88 -2.6046602688956573
4.8805 -2.6040722379270616
4.880999999999999 -2.603423159861799
4.8815 -2.602732445370136
4.882 -2.602025561549188
4.882499999999999 -2.6013311953656677
4.883 -2.6006777763699085
4.8835 -2.6000902465239646
4.8839999999999995 -2.599586300868904
4.8845 -2.5991744412882443
4.885 -2.59885270608001
4.8854999999999995 -2.5986088645385115
4.886 -2.598421655070791
4.8865 -2.5982631016982585
4.887 -2.598101990772684
4.887499999999999 -2.597907079024906
4.888 -2.5976510899927643
4.8885 -2.5973141820753285
4.888999999999999 -2.596885949010939
4.8895 -2.5963672921903824
4.89 -2.595770872421238
4.890499999999999 -2.595368101810741
4.891 -2.5949426942482163
4.8915 -2.5945330865359306
4.8919999999999995 -2.5941793067227543
4.8925 -2.593918892018065
4.893 -2.593782707150154
4.8934999999999995 -2.5937913820411027
4.894 -2.5939527511431875
4.8945 -2.5942605967778927
4.895 -2.5946944314322393
4.895499999999999 -2.59522029507572
4.896 -2.5957930853703557
4.8965 -2.5963601632113256
4.896999999999999 -2.5968659795569473
4.8975 -2.597257224618729
4.898 -2.5974879217626703
4.898499999999999 -2.597524137335036
4.899 -2.5973475581136536
4.8995 -2.5969575601063375
4.8999999999999995 -2.5963716991329835
4.9005 -2.5953768559475323
4.901 -2.594268658201441
4.9014999999999995 -2.593103619844838
4.902 -2.59194009707453
4.9025 -2.5908319437214518
4.903 -2.589822828148561
4.903499999999999 -2.5889415357473
4.904 -2.588198891131736
4.9045 -2.5875869319104217
4.904999999999999 -2.587080260163133
4.9055 -2.5866394366789667
4.906 -2.5862158560472555
4.906499999999999 -2.585757487784488
4.907 -2.5852145754342657
4.9075 -2.584544636283513
4.9079999999999995 -2.583716604284857
4.9085 -2.5827137027952944
4.909 -2.58153509308626
4.9094999999999995 -2.5801953277226235
4.91 -2.578722851793062
4.9105 -2.577403803305002
4.911 -2.5760360567488014
4.911499999999999 -2.5746674144581374
4.912 -2.5733439685137256
4.9125 -2.5721054583135508
4.912999999999999 -2.5709811871011943
4.9135 -2.569986706471783
4.914 -2.5691216387470823
4.914499999999999 -2.5683695369019537
4.915 -2.5676996384713426
4.9155 -2.5670707279756
4.9159999999999995 -2.566436164862704
4.9165 -2.5657499948000417
4.917 -2.5649730139852753
4.9174999999999995 -2.5640778706308787
4.918 -2.563053135903374
4.9185 -2.5619052861903855
4.919 -2.560658670914169
4.919499999999999 -2.559353403853159
4.92 -2.558042043782904
4.9205 -2.556537671335888
4.920999999999999 -2.555152778313504
4.9215 -2.553949248423462
4.922 -2.5529796481488107
4.922499999999999 -2.5522814134468046
4.923 -2.551871672805691
4.9235 -2.551743681658118
4.9239999999999995 -2.5518665608797173
4.9245 -2.552187923707351
4.925 -2.552639757135087
4.9254999999999995 -2.553146145551035
4.926 -2.553632459731563
4.9265 -2.5540333401945157
4.927 -2.554299393251285
4.927499999999999 -2.55440083999921
4.928 -2.55432831466862
4.9285 -2.5540909042145086
4.928999999999999 -2.5537126041153666
4.9295 -2.553227908249396
4.93 -2.552677542062691
4.930499999999999 -2.5523504657495977
4.931 -2.552040164135587
4.9315 -2.5517809123428674
4.9319999999999995 -2.5515979010039898
4.9325 -2.551504145067495
4.933 -2.551498748549934
4.9334999999999996 -2.5515673179597553
4.934 -2.551683897462235
4.9345 -2.551814664735132
4.935 -2.5519226671402744
4.935499999999999 -2.551972870895684
4.936 -2.5519367351212185
4.9365 -2.5517957048933337
4.936999999999999 -2.551543079900097
4.9375 -2.5511842644273983
4.938 -2.5507352380006463
4.9384999999999994 -2.5502201627052417
4.939 -2.549669051384548
4.9395 -2.5491149295806053
4.9399999999999995 -2.5485912440927896
4.9405 -2.548376775692519
4.941 -2.548247093272602
4.9415 -2.5482179486391483
4.941999999999999 -2.54829413708349
4.9425 -2.5484690051146557
4.943 -2.5487252561247318
4.943499999999999 -2.5490374914672267
4.944 -2.5493754009142675
4.9445 -2.549708129625714
4.944999999999999 -2.550007516490363
4.9455 -2.550251140194736
4.946 -2.550424063087627
4.9464999999999995 -2.55051968027241
4.947 -2.5505395013762904
4.9475 -2.550492413940335
4.9479999999999995 -2.550393557310534
4.9485 -2.5502629924573097
4.949 -2.5501239476681663
4.9495 -2.550000337705897
4.949999999999999 -2.5499137467332895
4.9505 -2.550126884617974
4.951 -2.550399837443351
4.951499999999999 -2.5507303826639616
4.952 -2.551107477715534
4.9525 -2.551512756484912
4.952999999999999 -2.5519226866108937
4.9535 -2.5523112133308485
4.954 -2.5526519475213094
4.9544999999999995 -2.5529203460203433
4.955 -2.553095689735871
4.9555 -2.5531627423345435
4.9559999999999995 -2.553113360627242
4.9565 -2.5529476038094003
4.957 -2.5526741765485697
4.9575 -2.5523104194535815
4.957999999999999 -2.5518815874758407
4.9585 -2.5514188733152894
4.959 -2.550956848857333
4.959499999999999 -2.5505302907416834
4.96 -2.5501710195555116
4.9605 -2.5496574486184853
4.960999999999999 -2.5492598779083733
4.9615 -2.5489927720882584
4.962 -2.548863480476276
4.9624999999999995 -2.548872176918439
4.963 -2.5490120884787424
4.9635 -2.5492697018954633
4.9639999999999995 -2.549624995584218
4.9645 -2.550052807960645
4.965 -2.5505241461493537
4.9655 -2.5510083410826674
4.965999999999999 -2.551475623861755
4.9665 -2.5519000057825156
4.967 -2.5522617763017044
4.967499999999999 -2.5525492235113023
4.968 -2.5527590215723586
4.9685 -2.5528953251792563
4.968999999999999 -2.5529681498670804
4.9695 -2.552991779919234
4.97 -2.552982834844728
4.9704999999999995 -2.553206004086915
4.971 -2.5534290950805767
4.9715 -2.553665048388597
4.9719999999999995 -2.5539222184483905
4.9725 -2.554202787185328
4.973 -2.554501432564651
4.9735 -2.5548047994894993
4.973999999999999 -2.5550917445702392
4.9745 -2.555334111255849
4.975 -2.5554989040335507
4.975499999999999 -2.5555508158150007
4.976 -2.555455406284702
4.9765 -2.5551822886366797
4.976999999999999 -2.5547088413473897
4.9775 -2.5540228709050448
4.978 -2.5531248590810365
4.9784999999999995 -2.5520292383230196
4.979 -2.550764225755527
4.9795 -2.549370236937271
4.9799999999999995 -2.5478969426689386
4.9805 -2.5461507247291406
4.981 -2.5444359102245953
4.9815 -2.5428026187443136
4.981999999999999 -2.5412916963463545
4.9825 -2.539930945898454
4.983 -2.538733439288247
4.983499999999999 -2.537696684829847
4.984 -2.536803466062281
4.9845 -2.536023614240248
4.984999999999999 -2.535316809754319
4.9855 -2.534636092285675
4.986 -2.5339320209073732
4.9864999999999995 -2.5331569897538255
4.987 -2.5322696886148277
4.9875 -2.5312394512789025
4.9879999999999995 -2.530049836136219
4.9885 -2.528700923915191
4.989 -2.5272096535159276
4.9895 -2.5256083297145184
4.989999999999999 -2.5239410522587353
4.9905 -2.5225060752483515
4.991 -2.5211057934194714
4.991499999999999 -2.519785672518484
4.992 -2.5185808933948612
4.9925 -2.517512981663011
4.992999999999999 -2.516587772666508
4.9935 -2.5157956640476193
4.994 -2.515113365682483
4.9944999999999995 -2.514506758704156
4.995 -2.5139353529589665
4.9955 -2.513356698783101
4.9959999999999996 -2.5127311236225167
4.9965 -2.5120266279325643
4.997 -2.511223326839806
4.9975 -2.510317077098724
4.997999999999999 -2.509321606245307
4.9985 -2.508268744720551
4.999 -2.5072066490344906
4.999499999999999 -2.5061952635356155
5.0 -2.5053002293962647
5.0005 -2.504337788241481
5.0009999999999994 -2.5036126687138727
5.0015 -2.5031658950455586
5.002 -2.503019198216148
5.0024999999999995 -2.5031731538050477
5.003 -2.5036077446192015
5.0035 -2.5042852197397396
5.004 -2.505154209420756
5.004499999999999 -2.5061544494496704
5.005 -2.507221993667082
5.0055 -2.5082949046076766
5.005999999999999 -2.5093186557164
5.0065 -2.510252252922629
5.007 -2.5110729294180594
5.007499999999999 -2.5117791985580933
5.008 -2.512391546616762
5.0085 -2.5129500412143746
5.0089999999999995 -2.513509323211509
5.0095 -2.5141311254324012
5.01 -2.5148758194229663
5.0104999999999995 -2.5155469501146626
5.011 -2.5164281554136485
5.0115 -2.517534724582102
5.012 -2.518861121071051
5.012499999999999 -2.520382699860294
5.013 -2.5220590337853572
5.0135 -2.52383830881029
5.013999999999999 -2.5256617076199217
5.0145 -2.527468203266977
5.015 -2.529199061750007
5.015499999999999 -2.530802921649162
5.016 -2.532240606213507
5.0165 -2.533489235902494
5.0169999999999995 -2.5345453770572073
5.0175 -2.5354257272819605
5.018 -2.536165816706085
5.0184999999999995 -2.536815656533238
5.019 -2.5374334790376056
5.0195 -2.538078135158965
5.02 -2.5388014953342473
5.020499999999999 -2.5393945931070823
5.021 -2.5401291866743367
5.0215 -2.5410103193152374
5.021999999999999 -2.542026135922958
5.0225 -2.5431496637702677
5.023 -2.5443415546204413
5.023499999999999 -2.545553052762807
5.024 -2.5467293682657677
5.0245 -2.5478141663254443
5.0249999999999995 -2.548754547504373
5.0255 -2.5495067053770804
5.026 -2.55004106067777
5.0264999999999995 -2.5503460706373167
5.027 -2.550430030124759
5.0275 -2.5503196796241694
5.028 -2.5500569790757757
5.028499999999999 -2.549691926297195
5.029 -2.5492760066705857
5.0295 -2.5488545263805498
5.029999999999999 -2.5484606152147418
5.0305 -2.5483585822379062
5.031 -2.5483003931032293
5.031499999999999 -2.548269369445651
5.032 -2.5482359209936285
5.0325 -2.5481609054414904
5.0329999999999995 -2.547999938910154
5.0335 -2.547707885746388
5.034 -2.547243495633802
5.0344999999999995 -2.54657356731305
5.035 -2.5456766029938254
5.0355 -2.5445455146453595
5.036 -2.543189149110488
5.036499999999999 -2.541632334291049
5.037 -2.539914441570014
5.0375 -2.53808553498947
5.037999999999999 -2.536202088006327
5.0385 -2.5343211136169064
5.039 -2.5324945499936815
5.039499999999999 -2.5307647493981826
5.04 -2.5291615539105776
5.0405 -2.5279483285165525
5.0409999999999995 -2.5268780164191247
5.0415 -2.525938267294281
5.042 -2.5251059003390806
5.0424999999999995 -2.524349144104482
5.043 -2.5236311760212633
5.0435 -2.522914259809335
5.044 -2.5221642137656235
5.044499999999999 -2.5213550923189483
5.045 -2.520472753793122
5.0455 -2.519517153403499
5.045999999999999 -2.5185027679043293
5.0465 -2.517457028311821
5.047 -2.516416864997387
5.047499999999999 -2.5154237457996715
5.048 -2.5145182411481444
5.0485 -2.5137346141041856
5.0489999999999995 -2.513096647672066
5.0495 -2.512614803518947
5.05 -2.512285174920566
5.0504999999999995 -2.512336691625483
5.051 -2.5124917698700138
5.0515 -2.512712025675914
5.052 -2.512955168162792
5.052499999999999 -2.513179719938184
5.053 -2.5133497858386713
5.0535 -2.5134393958640513
5.053999999999999 -2.5134356153307027
5.0545 -2.5133409323035805
5.055 -2.5131735804772415
5.055499999999999 -2.5129663472002095
5.056 -2.5127639223811364
5.0565 -2.512619082809821
5.0569999999999995 -2.5125880708005996
5.0575 -2.512725813544242
5.058 -2.5130813055297865
5.0584999999999996 -2.5136937811267974
5.059 -2.514589485083352
5.0595 -2.5157798032202874
5.06 -2.5172605834130506
5.060499999999999 -2.518765313074958
5.061 -2.5205092749067437
5.0615 -2.52244869266818
5.061999999999999 -2.5245318438844873
5.0625 -2.526703592532293
5.063 -2.5289106195418656
5.0634999999999994 -2.531106665360952
5.064 -2.5332573664556364
5.0645 -2.5353441387241014
5.0649999999999995 -2.5373661224934794
5.0655 -2.5393401160917484
5.066 -2.541298224615539
5.0665 -2.543283451109802
5.066999999999999 -2.5453438785442355
5.0675 -2.5475259519790985
5.068 -2.5498681908678478
5.068499999999999 -2.5523959647813608
5.069 -2.555117997721135
5.0695 -2.558025123607532
5.069999999999999 -2.5610910745854514
5.0705 -2.5640282824685094
5.071 -2.5670341425241254
5.0714999999999995 -2.570052149625888
5.072 -2.573025115413192
5.0725 -2.575899319093333
5.0729999999999995 -2.578628239022583
5.0735 -2.58117551547306
5.074 -2.5835170735307385
5.0745 -2.5856423554236563
5.074999999999999 -2.587554521951003
5.0755 -2.589269548235369
5.076 -2.5908144171595064
5.076499999999999 -2.592224271947361
5.077 -2.5935385059820577
5.0775 -2.594796642238539
5.077999999999999 -2.5960341520349783
5.0785 -2.5972787700845115
5.079 -2.5985474951612977
5.0794999999999995 -2.5998445976302933
5.08 -2.6011611929471377
5.0805 -2.602228728548905
5.0809999999999995 -2.6032653920761777
5.0815 -2.6042347221686493
5.082 -2.6050979669407788
5.0825 -2.605818399526094
5.082999999999999 -2.6063657099746673
5.0835 -2.606719953197786
5.084 -2.6068744935639763
5.084499999999999 -2.606837341409065
5.085 -2.6066308913712857
5.0855 -2.606289556189024
5.085999999999999 -2.605855875250145
5.0865 -2.6053757444726418
5.087 -2.604893546481172
5.0874999999999995 -2.604447706343843
5.088 -2.604067445698626
5.0885 -2.603770850917473
5.0889999999999995 -2.603564282240606
5.0895 -2.6034432884626524
5.09 -2.603394444563209
5.0905 -2.6036440549697724
5.090999999999999 -2.603920896000297
5.0915 -2.6042001237889525
5.092 -2.604459619845825
5.092499999999999 -2.6046826499639795
5.093 -2.604859862774574
5.0935 -2.604990424119026
5.093999999999999 -2.60508218068435
5.0945 -2.6051509489935802
5.095 -2.605219384147522
5.0954999999999995 -2.6053150009518564
5.096 -2.60546798007466
5.0965 -2.6057082667360683
5.0969999999999995 -2.606062905379702
5.0975 -2.606553286481687
5.098 -2.6071933424159814
5.0985 -2.6079882518564323
5.098999999999999 -2.6089342638040507
5.0995 -2.610018820282789
5.1 -2.6112221087443483
5.100499999999999 -2.6122720648706634
5.101 -2.6133891322987846
5.1015 -2.614546110295809
5.101999999999999 -2.615718533465069
5.1025 -2.616887495361073
5.103 -2.6180420497701204
5.1034999999999995 -2.6191804311560194
5.104 -2.62031003607754
5.1045 -2.621446065304558
5.1049999999999995 -2.6226091949831636
5.1055 -2.6238227159136924
5.106 -2.625109741134739
5.1065 -2.626490745288986
5.106999999999999 -2.627981964673311
5.1075 -2.6295944517264953
5.108 -2.6313336894516577
5.108499999999999 -2.633199119862437
5.109 -2.6351844331873138
5.1095 -2.6372770872331244
5.109999999999999 -2.63945866726111
5.1105 -2.6414598034733814
5.111 -2.643501502142702
5.1114999999999995 -2.6455573052618244
5.112 -2.6476028199001793
5.1125 -2.6496183407409077
5.1129999999999995 -2.651590610396335
5.1135 -2.653513331389279
5.114 -2.655386740261224
5.1145 -2.6572162815571563
5.114999999999999 -2.6590107256027897
5.1155 -2.6607799000122716
5.116 -2.6625321397618977
5.116499999999999 -2.664271845515098
5.117 -2.6659975724622567
5.1175 -2.667700798687066
5.117999999999999 -2.6693656159770733
5.1185 -2.670969139932462
5.119 -2.6724826822013976
5.1194999999999995 -2.673873396151361
5.12 -2.6751066986612173
5.1205 -2.6759014026272183
5.1209999999999996 -2.676478147059278
5.1215 -2.6768172192451485
5.122 -2.6769106700416767
5.1225 -2.6767635860327696
5.122999999999999 -2.676393965303239
5.1235 -2.675830708017681
5.124 -2.6751101652314935
5.124499999999999 -2.6742717724586504
5.125 -2.6733537053678877
5.1255 -2.67238916027578
5.1259999999999994 -2.6714038592766083
5.1265 -2.67041501741466
5.127 -2.6694313278340065
5.1274999999999995 -2.6684535897751243
5.128 -2.667475476325912
5.1285 -2.666484603616657
5.129 -2.665463580537035
5.129499999999999 -2.664392010601414
5.13 -2.6632494448576067
5.1305 -2.662264286161506
5.130999999999999 -2.661178176586167
5.1315 -2.659986982015466
5.132 -2.6586960595121236
5.132499999999999 -2.657319246492465
5.133 -2.655877235538647
5.1335 -2.654394672687499
5.1339999999999995 -2.6528980107209543
5.1345 -2.6514126504238655
5.135 -2.649960948164334
5.1354999999999995 -2.648560233868436
5.136 -2.647221606310663
5.1365 -2.6459490703182404
5.137 -2.644738866986718
5.137499999999999 -2.643580128445151
5.138 -2.642455678875636
5.1385 -2.6413442732933516
5.138999999999999 -2.64022361476297
5.1395 -2.639073861139624
5.14 -2.637881052638798
5.140499999999999 -2.6363921715820506
5.141 -2.6348613751662455
5.1415 -2.6333042427795044
5.1419999999999995 -2.631745732291643
5.1425 -2.6302176442069385
5.143 -2.6287558463994505
5.1434999999999995 -2.6273974392681723
5.144 -2.6261780994361117
5.1445 -2.62512972358896
5.145 -2.62427854489186
5.145499999999999 -2.623643288621072
5.146 -2.6232333213224854
5.1465 -2.6230470388517744
5.146999999999999 -2.623071001234578
5.1475 -2.6232804083657353
5.148 -2.6236411093827456
5.148499999999999 -2.6241135042624792
5.149 -2.6246573336379018
5.1495 -2.625236622591824
5.1499999999999995 -2.6258236909916652
5.1505 -2.626647914631799
5.151 -2.6274560034655923
5.1514999999999995 -2.6282524082075005
5.152 -2.629050820025781
5.1525 -2.6298716762647176
5.153 -2.630739730282365
5.153499999999999 -2.631681608154002
5.154 -2.632723621483444
5.1545 -2.6338893391972804
5.154999999999999 -2.6351971462090966
5.1555 -2.6366575146241136
5.156 -2.638270709857636
5.156499999999999 -2.640025585317663
5.157 -2.641900206478885
5.1575 -2.6438644160039533
5.1579999999999995 -2.6458838912660245
5.1585 -2.6479250104697845
5.159 -2.6499592872598736
5.1594999999999995 -2.6519666572441265
5.16 -2.6539371654925286
5.1605 -2.6556237289292346
5.161 -2.6572823147475746
5.161499999999999 -2.6589266104375726
5.162 -2.660572516078533
5.1625 -2.6622365092923923
5.162999999999999 -2.6639347404071327
5.1635 -2.6656829044851285
5.164 -2.6674960929396336
5.164499999999999 -2.6693878015088925
5.165 -2.6713684497221655
5.1655 -2.6734430302172947
5.1659999999999995 -2.6756095200236296
5.1665 -2.6778576332469344
5.167 -2.6801694914458496
5.1674999999999995 -2.682521129289131
5.168 -2.684884687150138
5.1685 -2.6872311297452978
5.169 -2.6895324742373683
5.169499999999999 -2.6917637413377036
5.17 -2.693904114892248
5.1705 -2.6956919238740906
5.170999999999999 -2.697364404848277
5.1715 -2.6989185315269166
5.172 -2.70035806859995
5.172499999999999 -2.7016939945135148
5.173 -2.7029441490862767
5.1735 -2.7041322717227225
5.1739999999999995 -2.705285368814071
5.1745 -2.7064305518817013
5.175 -2.707591296196952
5.1754999999999995 -2.7087843747619766
5.176 -2.710017566906247
5.1765 -2.7112891462784323
5.177 -2.7125887473085144
5.177499999999999 -2.713899867074014
5.178 -2.7152030914792444
5.1785 -2.716479530954375
5.178999999999999 -2.717713467056046
5.1795 -2.7188943685387637
5.18 -2.720017182833788
5.180499999999999 -2.7208359139848604
5.181 -2.7216025625113063
5.1815 -2.7223258356284417
5.1819999999999995 -2.7230160793541525
5.1825 -2.7236840661937207
5.183 -2.7243395209930417
5.1834999999999996 -2.7249889430592216
5.184 -2.7256338298824874
5.1845 -2.7262695550640226
5.185 -2.726884682189408
5.185499999999999 -2.7274610928065615
5.186 -2.72797480572091
5.1865 -2.728397744477346
5.186999999999999 -2.728700069738214
5.1875 -2.7288530364883825
5.188 -2.728831985795753
5.1884999999999994 -2.7286189297987566
5.189 -2.7282044536873484
5.1895 -2.7275887876530556
5.1899999999999995 -2.7267821451606338
5.1905 -2.7260506441278034
5.191 -2.725175296612905
5.1915 -2.7241916081215027
5.191999999999999 -2.723140770366447
5.1925 -2.7220668083199033
5.193 -2.721013055995335
5.193499999999999 -2.7200180287567166
5.194 -2.7191116756945597
5.1945 -2.7183123795064064
5.194999999999999 -2.71762558371878
5.1955 -2.7170440232769337
5.196 -2.716549855036528
5.1964999999999995 -2.7161182911145705
5.197 -2.715721952773717
5.1975 -2.715335131277842
5.1979999999999995 -2.714937349365095
5.1985 -2.714515733554796
5.199 -2.7140659111554744
5.1995 -2.713592019526647
5.199999999999999 -2.7131058884514583
5.2005 -2.712379072293964
5.201 -2.7116824480638733
5.201499999999999 -2.7110427719049546
5.202 -2.710487406081558
5.2025 -2.7100421584968952
5.202999999999999 -2.7097292062952905
5.2035 -2.709565312667973
5.204 -2.7095606091987507
5.2044999999999995 -2.7097173159378727
5.205 -2.710029257901682
5.2055 -2.7104813404456354
5.2059999999999995 -2.7110495382079987
5.2065 -2.7117016503903097
5.207 -2.71239853386655
5.2075 -2.713096730454253
5.207999999999999 -2.7137514987908475
5.2085 -2.714320606169234
5.209 -2.7147674418203875
5.209499999999999 -2.7150637703223737
5.21 -2.7151915734768424
5.2105 -2.7153908465337278
5.210999999999999 -2.7154175668803604
5.2115 -2.7152852068303304
5.212 -2.715015890833407
5.2124999999999995 -2.714637836029598
5.213 -2.714182282845346
5.2135 -2.7136803047154445
5.2139999999999995 -2.7131598500121097
5.2145 -2.712643286013271
5.215 -2.712145868696498
5.2155 -2.711674778212224
5.215999999999999 -2.7112290259081893
5.2165 -2.7107997390109677
5.217 -2.7103713407057906
5.217499999999999 -2.7099232281245875
5.218 -2.7094319623731
5.2185 -2.708873538673978
5.218999999999999 -2.708225540201449
5.2195 -2.7074690799994845
5.22 -2.7065908125481846
5.2204999999999995 -2.7053372713717434
5.221 -2.7039592444408047
5.2215 -2.702468914765203
5.2219999999999995 -2.700887806219974
5.2225 -2.699246032438646
5.223 -2.6975808221747646
5.2235 -2.695934078427932
5.223999999999999 -2.694349035702224
5.2245 -2.692866721557272
5.225 -2.6915220468901997
5.225499999999999 -2.690340808856959
5.226 -2.6893372986029767
5.2265 -2.6885134952000285
5.226999999999999 -2.6878591543444705
5.2275 -2.687353405496895
5.228 -2.6869666802421897
5.2284999999999995 -2.68666344745953
5.229 -2.6864055698564933
5.2295 -2.6861562099937117
5.2299999999999995 -2.6858837741442003
5.2305 -2.6858118956609225
5.231 -2.685679959535353
5.2315 -2.6854852042522945
5.231999999999999 -2.6852348385649556
5.2325 -2.6849436202909427
5.233 -2.6846312432076993
5.233499999999999 -2.6843198961391614
5.234 -2.6840322427342067
5.2345 -2.683790245987154
5.234999999999999 -2.683614289514408
5.2355 -2.683522982477313
5.236 -2.683532673327193
5.2364999999999995 -2.683656531125668
5.237 -2.683903405694198
5.2375 -2.684276091954552
5.2379999999999995 -2.6847698097958177
5.2385 -2.6853716074573786
5.239 -2.686061162969808
5.2395 -2.6868123861049114
5.239999999999999 -2.687596486989824
5.2405 -2.688137879003578
5.241 -2.688661056693649
5.241499999999999 -2.6891491731243806
5.242 -2.689594245256657
5.2425 -2.689998090979844
5.242999999999999 -2.690372113334731
5.2435 -2.690736092328438
5.244 -2.6911153888279444
5.2444999999999995 -2.6915377223592243
5.245 -2.692029647339852
5.2455 -2.692613069395572
5.2459999999999996 -2.693302357882645
5.2465 -2.6941019938915285
5.247 -2.6950052581440755
5.2475 -2.6959939071744916
5.247999999999999 -2.697039142032305
5.2485 -2.6981036840865475
5.249 -2.6991444410395298
5.249499999999999 -2.7001161522564843
5.25 -2.7009749257216527
5.2505 -2.7016816545244438
5.2509999999999994 -2.702205398530608
5.2515 -2.702524575766739
5.252 -2.7026288088186448
5.2524999999999995 -2.702518723502456
5.253 -2.702205473922472
5.2535 -2.7017093409197974
5.254 -2.701058073588781
5.254499999999999 -2.7002850838922097
5.255 -2.6994269376065376
5.2555 -2.698519980047945
5.255999999999999 -2.6975967928858013
5.2565 -2.6966815763519865
5.257 -2.6957865678505737
5.257499999999999 -2.694909593853034
5.258 -2.6940334654293814
5.2585 -2.6931276095954453
5.2589999999999995 -2.692151743564135
5.2595 -2.691061595712861
5.26 -2.689815417511645
5.2604999999999995 -2.6886276144265646
5.261 -2.687230306003633
5.2615 -2.6856207094007556
5.262 -2.6838129252822434
5.262499999999999 -2.6818358825244064
5.263 -2.6797300493083425
5.2635 -2.677543289188752
5.263999999999999 -2.675327034119
5.2645 -2.6731324779589904
5.265 -2.671007292078484
5.265499999999999 -2.668992474312601
5.266 -2.6671198694814104
5.2665 -2.6654101907188186
5.2669999999999995 -2.6638722399052797
5.2675 -2.6625029354566467
5.268 -2.661288477642494
5.2684999999999995 -2.6602069833652293
5.269 -2.65923167789578
5.2695 -2.658334361441416
5.27 -2.657488655797538
5.270499999999999 -2.65691864185147
5.271 -2.656359153093439
5.2715 -2.6557979646922676
5.271999999999999 -2.6552282715938196
5.2725 -2.6546487153612657
5.273 -2.654063900809572
5.273499999999999 -2.653484937876794
5.274 -2.6529295994642608
5.2745 -2.6524214993248845
5.2749999999999995 -2.65198776528327
5.2755 -2.6516552186864333
5.276 -2.6514458212514382
5.2764999999999995 -2.6513722680599776
5.277 -2.6514345751669053
5.2775 -2.651619271405493
5.278 -2.6519011418468614
5.278499999999999 -2.652247462895033
5.279 -2.6526238898624888
5.2795 -2.6530003481585296
5.279999999999999 -2.6533556209984375
5.2805 -2.65343302463591
5.281 -2.653482919777669
5.281499999999999 -2.653518525383133
5.282 -2.653560434273947
5.2825 -2.6536339950118712
5.2829999999999995 -2.6537665620769926
5.2835 -2.653985180049605
5.284 -2.6543143607641295
5.2844999999999995 -2.654774313508006
5.285 -2.6553792033567905
5.2855 -2.6561356937482885
5.286 -2.657041814408394
5.286499999999999 -2.6580865146943875
5.287 -2.659250394148827
5.2875 -2.660507611433734
5.287999999999999 -2.6618280796377154
5.2885 -2.6631800430964536
5.289 -2.6645324547727642
5.289499999999999 -2.6658564871088086
5.29 -2.667126462783613
5.2905 -2.6685669931034064
5.2909999999999995 -2.6699125089521196
5.2915 -2.6711489412405576
5.292 -2.6722685451799686
5.2924999999999995 -2.6732707633191937
5.293 -2.6741632099228156
5.2935 -2.6749614498949312
5.294 -2.6756880643247016
5.294499999999999 -2.676370186249787
5.295 -2.67703634248904
5.2955 -2.6777127980867137
5.295999999999999 -2.678420318825149
5.2965 -2.679172046087424
5.297 -2.6799729712874463
5.297499999999999 -2.6808215627990823
5.298 -2.6817118032358542
5.2985 -2.682636477047498
5.2989999999999995 -2.6835902228196455
5.2995 -2.6845713809716725
5.3 -2.68558294905616
5.3004999999999995 -2.6863859680975892
5.301 -2.687240280319537
5.3015 -2.688160705896308
5.302 -2.689162537497728
5.302499999999999 -2.6902593563513495
5.303 -2.6914609801917555
5.3035 -2.692771660523256
5.303999999999999 -2.6941886919277986
5.3045 -2.6957016297332417
5.305 -2.6972926304207725
5.305499999999999 -2.698937672539788
5.306 -2.700608390111239
5.3065 -2.702274687276211
5.3069999999999995 -2.7039071955324094
5.3075 -2.7054793154560546
5.308 -2.7069690338364785
5.3084999999999996 -2.7083597319398174
5.309 -2.7096407365826303
5.3095 -2.7108072177083997
5.31 -2.7118600095071157
5.310499999999999 -2.712805108103324
5.311 -2.7136537739676747
5.3115 -2.7144209436935354
5.311999999999999 -2.715125037788761
5.3125 -2.7157865198086197
5.313 -2.7164262185114745
5.3134999999999994 -2.717063551996075
5.314 -2.7177144920823206
5.3145 -2.7183895754091045
5.3149999999999995 -2.7190924253601536
5.3155 -2.7198189272484403
5.316 -2.720557695542867
5.3165 -2.7212917935278056
5.316999999999999 -2.72200165065618
5.3175 -2.722668844503642
5.318 -2.7232796376203114
5.318499999999999 -2.7238276858353716
5.319 -2.7243154244496637
5.3195 -2.724753807844818
5.319999999999999 -2.725160580667205
5.3205 -2.725804420420529
5.321 -2.726459619404636
5.3214999999999995 -2.7271469817398737
5.322 -2.7278834558000344
5.3225 -2.72868169825587
5.3229999999999995 -2.7295499872075553
5.3235 -2.73049256906923
5.324 -2.731510347958258
5.3245 -2.7326010370483256
5.324999999999999 -2.7337592213911663
5.3255 -2.734976340253957
5.326 -2.7362407493802503
5.326499999999999 -2.7375384059733534
5.327 -2.7388540820753082
5.3275 -2.740173004128679
5.327999999999999 -2.741482590715605
5.3285 -2.742773760563311
5.329 -2.7440418877927084
5.3294999999999995 -2.745287201406477
5.33 -2.7465141062203497
5.3305 -2.747483459006148
5.3309999999999995 -2.748453157312822
5.3315 -2.7494343073436514
5.332 -2.750437611712857
5.3325 -2.7514720530469265
5.332999999999999 -2.752543712436159
5.3335 -2.7536544445403193
5.334 -2.7548005229581345
5.334499999999999 -2.755972300777363
5.335 -2.7571544225525746
5.3355 -2.7583274634279538
5.335999999999999 -2.759470461024514
5.3365 -2.7605639241157967
5.337 -2.7615928414744033
5.3374999999999995 -2.762549300235739
5.338 -2.763434099616378
5.3385 -2.764256949002935
5.3389999999999995 -2.765035131359411
5.3395 -2.7657908372845057
5.34 -2.7665476841845447
5.3405 -2.767081011104637
5.340999999999999 -2.767655310111133
5.3415 -2.7682817703833362
5.342 -2.768964084061887
5.342499999999999 -2.769698507830935
5.343 -2.7704744358134064
5.3435 -2.771275474241192
5.343999999999999 -2.772080933610811
5.3445 -2.772867492735353
5.345 -2.7736109479690088
5.3454999999999995 -2.77428832974319
5.346 -2.774879724169368
5.3465 -2.7753700183560084
5.3469999999999995 -2.77575027175584
5.3475 -2.776018866714385
5.348 -2.7761817084690343
5.3485 -2.7762516630761223
5.348999999999999 -2.7762467193873355
5.3495 -2.7761879064651787
5.35 -2.7760962203757598
5.350499999999999 -2.77623614688098
5.351 -2.776372835345304
5.3515 -2.776511903020833
5.351999999999999 -2.7766512738043057
5.3525 -2.7767812970620365
5.353 -2.776885485138381
5.3534999999999995 -2.776942237428048
5.354 -2.7769272453257563
5.3545 -2.7768161787035117
5.3549999999999995 -2.7765874171639444
5.3555 -2.776224484945533
5.356 -2.77571820498266
5.3565 -2.775068520040208
5.356999999999999 -2.774285448473608
5.3575 -2.7733888167242124
5.358 -2.7724068994864615
5.358499999999999 -2.771374254822729
5.359 -2.770328227146409
5.3595 -2.7693060032481296
5.359999999999999 -2.76834143347388
5.3605 -2.7677080055726546
5.361 -2.7671773729992926
5.3614999999999995 -2.7667575518222507
5.362 -2.766446329684839
5.3625 -2.766232079746378
5.3629999999999995 -2.766096003641816
5.3635 -2.7660154395526595
5.364 -2.765967384099088
5.3645 -2.765931870375642
5.364999999999999 -2.765894643262944
5.3655 -2.765849143668552
5.366 -2.765797476995811
5.366499999999999 -2.765750562507683
5.367 -2.7657273820537815
5.3675 -2.7657534953065683
5.367999999999999 -2.765859096916194
5.3685 -2.7660769012992903
5.369 -2.766439921711066
5.3694999999999995 -2.766978785893221
5.37 -2.7677190436185777
5.3705 -2.768924946531823
5.3709999999999996 -2.770357458216392
5.3715 -2.7720124337814713
5.372 -2.773873888279604
5.3725 -2.7759145659543685
5.372999999999999 -2.778098222444921
5.3735 -2.7803831119996483
5.374 -2.7827262687463574
5.374499999999999 -2.7850879354194458
5.375 -2.7874356698858946
5.3755 -2.789747261530762
5.3759999999999994 -2.7920121549527273
5.3765 -2.794231131981711
5.377 -2.7964148255895545
5.3774999999999995 -2.7985813799687835
5.378 -2.800753709027067
5.3785 -2.8029567504707327
5.379 -2.8052144983415115
5.379499999999999 -2.807547379925464
5.38 -2.8099693845767053
5.3805 -2.8122402786187335
5.380999999999999 -2.8146028141872446
5.3815 -2.817044020200394
5.382 -2.819542302259586
5.382499999999999 -2.8220705955384533
5.383 -2.8246002136277046
5.3835 -2.8271047544730514
5.3839999999999995 -2.829563084555082
5.3845 -2.831961129614142
5.385 -2.8342921443014504
5.3854999999999995 -2.836555788603371
5.386 -2.8387565473713394
5.3865 -2.840902124630451
5.387 -2.843002263716145
5.387499999999999 -2.8450678454473484
5.388 -2.8471101201021107
5.3885 -2.849139612137757
5.388999999999999 -2.851164820573941
5.3895 -2.8531903788017425
5.39 -2.855215353537629
5.390499999999999 -2.8569854273253346
5.391 -2.8587346351394785
5.3915 -2.860443461460182
5.3919999999999995 -2.8620889887199294
5.3925 -2.863647638961104
5.393 -2.865098874617405
5.3934999999999995 -2.8664281888473977
5.394 -2.867629307844322
5.3945 -2.868705140560129
5.395 -2.869667514837261
5.395499999999999 -2.8705358913844408
5.396 -2.871335932231444
5.3965 -2.872097493575806
5.396999999999999 -2.872852770867945
5.3975 -2.8736341783151915
5.398 -2.8744717855815645
5.398499999999999 -2.8753906572495094
5.399 -2.876408172921653
5.3995 -2.877531963397629
5.3999999999999995 -2.8787589776078097
5.4005 -2.87982944703382
5.401 -2.8809686889628856
5.4014999999999995 -2.882148695199916
5.402 -2.8833379986658985
5.4025 -2.884504900154034
5.403 -2.8856197857602073
5.403499999999999 -2.8866565609389014
5.404 -2.88759303102553
5.4045 -2.888410819425668
5.404999999999999 -2.889095064833009
5.4055 -2.8896348467257242
5.406 -2.8900240641022306
5.406499999999999 -2.8902625306038363
5.407 -2.8903565044951303
5.4075 -2.890318250210446
5.4079999999999995 -2.8901646178372045
5.4085 -2.8899144246512054
5.409 -2.8895857411082098
5.4094999999999995 -2.8891932261857125
5.41 -2.888746153038505
5.4105 -2.8884941763569185
5.411 -2.8881878627536177
5.411499999999999 -2.8878212426354284
5.412 -2.887387490048039
5.4125 -2.8868801770668595
5.412999999999999 -2.8862940692048213
5.4135 -2.885625113691696
5.414 -2.884870332301034
5.414499999999999 -2.8840278848574035
5.415 -2.883097498549345
5.4155 -2.8820812736063774
5.4159999999999995 -2.880984341207977
5.4165 -2.879815178504957
5.417 -2.8785852952810744
5.4174999999999995 -2.8773085015431707
5.418 -2.876000070502092
5.4185 -2.8746757023580356
5.419 -2.873350784350043
5.419499999999999 -2.87203998973401
5.42 -2.870756969780701
5.4205 -2.8697595665460773
5.420999999999999 -2.868809860603377
5.4215 -2.8679129560904806
5.422 -2.8670692404272895
5.422499999999999 -2.866273292587701
5.423 -2.8655134420650583
5.4235 -2.8647721152026495
5.4239999999999995 -2.8640271861272772
5.4245 -2.8632540919547997
5.425 -2.8624288682057295
5.4254999999999995 -2.8615311945600697
5.426 -2.8605474802542186
5.4265 -2.8594732043990496
5.427 -2.8583139150049606
5.427499999999999 -2.8570846705522395
5.428 -2.855808057548572
5.4285 -2.8545112402878794
5.428999999999999 -2.853222725430586
5.4295 -2.8519692566344403
5.43 -2.850773946136076
5.430499999999999 -2.849900713005601
5.431 -2.84911326932441
5.4315 -2.848415711141822
5.4319999999999995 -2.847806315887861
5.4325 -2.8472784716290507
5.433 -2.846822126704972
5.4334999999999996 -2.846426486498031
5.434 -2.846082483139269
5.4345 -2.8457853674377165
5.435 -2.8455369103678523
5.435499999999999 -2.8453467528475884
5.436 -2.8452329873362103
5.4365 -2.8452212414145537
5.436999999999999 -2.845342903117273
5.4375 -2.845632229719494
5.438 -2.8461229030681645
5.4384999999999994 -2.8468452373359976
5.439 -2.8478234683609394
5.4395 -2.8490737145970733
5.4399999999999995 -2.8506020365512326
5.4405 -2.8521572632321663
5.441 -2.853970460778528
5.4415 -2.8560148531793934
5.441999999999999 -2.8582537863360837
5.4425 -2.860643253863883
5.443 -2.8631355535958183
5.443499999999999 -2.8656837548577516
5.444 -2.8682460803021144
5.4445 -2.870789944271948
5.444999999999999 -2.873295192446029
5.4455 -2.875756167719039
5.446 -2.878181369282088
5.4464999999999995 -2.8805918854386237
5.447 -2.8830175546059005
5.4475 -2.8854924173108625
5.4479999999999995 -2.888049366485577
5.4485 -2.890715486459209
5.449 -2.893508107481132
5.4495 -2.896432343831415
5.449999999999999 -2.8994799667295807
5.4505 -2.902383876663949
5.451 -2.90535879324294
5.451499999999999 -2.9083638896877413
5.452 -2.9113522123480395
5.4525 -2.914274465213615
5.452999999999999 -2.917083309939602
5.4535 -2.9197375452689847
5.454 -2.922205930282714
5.4544999999999995 -2.9244703544543937
5.455 -2.9265278676395474
5.4555 -2.928391289729643
5.4559999999999995 -2.9300891311941895
5.4565 -2.9316634286923295
5.457 -2.9331671034411952
5.4575 -2.9346591068521772
5.457999999999999 -2.936199311494712
5.4585 -2.9378424844596704
5.459 -2.939633022708491
5.459499999999999 -2.9416002118186233
5.46 -2.943755051777461
5.4605 -2.9458416671170973
5.460999999999999 -2.948079536162706
5.4615 -2.9504233675658127
5.462 -2.9528141955517393
5.4624999999999995 -2.955184988400689
5.463 -2.9574672582229518
5.4635 -2.959597895611289
5.4639999999999995 -2.961525498471371
5.4645 -2.963215509209526
5.465 -2.964653844368981
5.4655 -2.965848488569026
5.465999999999999 -2.966828856360526
5.4665 -2.9676428872928167
5.467 -2.96835193484807
5.467499999999999 -2.9690240330266238
5.468 -2.9697270110119938
5.4685 -2.9705217163782858
5.468999999999999 -2.971456752280135
5.4695 -2.972564588377105
5.47 -2.9738594049397276
5.4704999999999995 -2.975582441075896
5.471 -2.97746431573774
5.4715 -2.979466045723088
5.4719999999999995 -2.9815380273221876
5.4725 -2.983624670607278
5.473 -2.985669985625776
5.4735 -2.9876230541109754
5.473999999999999 -2.989443339213886
5.4745 -2.991104852157779
5.475 -2.992599058539717
5.475499999999999 -2.993935808127222
5.476 -2.995142185946158
5.4765 -2.996258944775491
5.476999999999999 -2.997335054514663
5.4775 -2.9984211936488774
5.478 -2.9995632631633145
5.4784999999999995 -3.000796482842404
5.479 -3.0021408993720375
5.4795 -3.003598571601514
5.4799999999999995 -3.005152657209136
5.4805 -3.006522307625284
5.481 -3.0079075606856653
5.4815 -3.009253345159674
5.481999999999999 -3.0105028896981167
5.4825 -3.0116051438495024
5.483 -3.01252071424465
5.483499999999999 -3.0132266130164944
5.484 -3.013718613365696
5.4845 -3.014011004870226
5.484999999999999 -3.014134389928183
5.4855 -3.014131406023958
5.486 -3.0140513266057556
5.4864999999999995 -3.0139451256730654
5.487 -3.0138601279289805
5.4875 -3.0138362518371435
5.4879999999999995 -3.0139033365586996
5.4885 -3.0140794778864204
5.489 -3.0143700949274628
5.4895 -3.0147679779924346
5.489999999999999 -3.0152547054180387
5.4905 -3.015555462347495
5.491 -3.015886726903274
5.491499999999999 -3.016214410293205
5.492 -3.01650731034504
5.4925 -3.01674027827745
5.492999999999999 -3.0168974889201943
5.4935 -3.016974010321556
5.494 -3.01697685761933
5.4944999999999995 -3.0169244704944354
5.495 -3.016845001307749
5.4955 -3.0167738379668876
5.4959999999999996 -3.0167503233099686
5.4965 -3.0168143630237996
5.497 -3.017002701997529
5.4975 -3.0173458168278335
5.497999999999999 -3.0178647389011277
5.4985 -3.0185688928241317
5.499 -3.019455067513276
5.499499999999999 -3.0205077851624487
5.5 -3.021701344682348
5.5005 -3.023002542044302
5.5009999999999994 -3.0243746697245175
5.5015 -3.025782706493687
5.502 -3.0271969883796617
5.5024999999999995 -3.0285962774505593
5.503 -3.0299696062790122
5.5035 -3.0313162667648155
5.504 -3.0326440256720537
5.504499999999999 -3.0339663238311343
5.505 -3.0352992414889837
5.5055 -3.0366588595622623
5.505999999999999 -3.0380595189258073
5.5065 -3.039512640003537
5.507 -3.041025869726239
5.507499999999999 -3.042602468767157
5.508 -3.044240755649242
5.5085 -3.045934187115951
5.5089999999999995 -3.047671402989287
5.5095 -3.049437167994968
5.51 -3.0512135811784966
5.5104999999999995 -3.0527340266504996
5.511 -3.054229669364463
5.5115 -3.0556844303137853
5.512 -3.057085906117379
5.512499999999999 -3.058425482562454
5.513 -3.059698968449456
5.5135 -3.0609068698352284
5.513999999999999 -3.062054279339225
5.5145 -3.063150435849174
5.515 -3.064207977161853
5.515499999999999 -3.0652416504398463
5.516 -3.066266482921277
5.5165 -3.067295633101763
5.5169999999999995 -3.0683377358414554
5.5175 -3.069394887021139
5.518 -3.0704612878512876
5.5184999999999995 -3.071523083142498
5.519 -3.072559844619054
5.5195 -3.0735474846904602
5.52 -3.074461944987397
5.520499999999999 -3.0750368753563366
5.521 -3.0755081572939162
5.5215 -3.0758742968059627
5.521999999999999 -3.076144086281165
5.5225 -3.076334944392554
5.523 -3.0764697222421606
5.523499999999999 -3.07657302012499
5.524 -3.076667399023253
5.5245 -3.076770784622622
5.5249999999999995 -3.07689486498587
5.5255 -3.0770445682145624
5.526 -3.077218489360265
5.5264999999999995 -3.0774098935910117
5.527 -3.0776079210350926
5.5275 -3.077798820150695
5.528 -3.077967198448798
5.528499999999999 -3.078097258484894
5.529 -3.078173652213997
5.5295 -3.078182691717063
5.529999999999999 -3.078113147674135
5.5305 -3.07820406145742
5.531 -3.0782027489514876
5.531499999999999 -3.078108900441791
5.532 -3.0779278934914744
5.5325 -3.077671206629872
5.5329999999999995 -3.077356499596588
5.5335 -3.077006979642736
5.534 -3.076650120873929
5.5344999999999995 -3.076315513871523
5.535 -3.076032230564919
5.5355 -3.075826094454817
5.536 -3.075717111105987
5.536499999999999 -3.0757175768862655
5.537 -3.0758308969644115
5.5375 -3.0760517160043555
5.537999999999999 -3.07636732358908
5.5385 -3.076759910914856
5.539 -3.07720930794867
5.539499999999999 -3.077696225055266
5.54 -3.0782052194451563
5.5405 -3.0784805778110127
5.5409999999999995 -3.0787687048336774
5.5415 -3.0790777596728525
5.542 -3.0794233458044564
5.5424999999999995 -3.079827058489569
5.543 -3.080313826777963
5.5435 -3.080908687294835
5.544 -3.0816330878314098
5.544499999999999 -3.0825016359982933
5.545 -3.083519683752408
5.5455 -3.08468231038482
5.545999999999999 -3.085974666503417
5.5465 -3.0873736203179
5.547 -3.0888497974994196
5.547499999999999 -3.0903697232453853
5.548 -3.09189764396596
5.5485 -3.0933969835451496
5.5489999999999995 -3.094831222452265
5.5495 -3.0961653106770295
5.55 -3.0973668940225303
5.5504999999999995 -3.0981607336805594
5.551 -3.0987731944094183
5.5515 -3.0991901999158977
5.552 -3.099406633483554
5.552499999999999 -3.0994271568874403
5.553 -3.0992664140372486
5.5535 -3.0989480005299126
5.553999999999999 -3.098502644594375
5.5545 -3.0979649191038576
5.555 -3.097369785569903
5.555499999999999 -3.0967488967607895
5.556 -3.096127496719165
5.5565 -3.0955218662974873
5.5569999999999995 -3.094937901456509
5.5575 -3.0943712310368197
5.558 -3.093808415900652
5.5584999999999996 -3.0932295842907864
5.559 -3.0926116515955053
5.5595 -3.091931722661142
5.56 -3.0911698576521833
5.560499999999999 -3.0903113936415454
5.561 -3.0893476918086087
5.5615 -3.088277702889146
5.561999999999999 -3.0871071679435813
5.5625 -3.0858484224401863
5.563 -3.0845191973994974
5.5634999999999994 -3.083141122484801
5.564 -3.08173781463724
5.5645 -3.0803327312246815
5.5649999999999995 -3.0789472116942176
5.5655 -3.0775987929877826
5.566 -3.0762997921844657
5.5665 -3.075056169393337
5.566999999999999 -3.0738667987765083
5.5675 -3.0727230687307054
5.568 -3.07160913148843
5.568499999999999 -3.0705029889864885
5.569 -3.0693782238343505
5.5695 -3.0682065815957555
5.569999999999999 -3.0669613884603435
5.5705 -3.0658683793756487
5.571 -3.0646664397725845
5.5714999999999995 -3.0633539997300665
5.572 -3.061942105791679
5.5725 -3.0604540461099385
5.5729999999999995 -3.0589230967467653
5.5735 -3.0573892274684886
5.574 -3.0558947373013683
5.5745 -3.0544805226546483
5.574999999999999 -3.0531826037390153
5.5755 -3.0520297270271954
5.576 -3.051041617486397
5.576499999999999 -3.0502282952481963
5.577 -3.049590274901881
5.5775 -3.0491193805607146
5.577999999999999 -3.0488001080444187
5.5785 -3.0486113156676415
5.579 -3.04852844253812
5.5794999999999995 -3.04852571102798
5.58 -3.0485789149110114
5.5805 -3.0489142224446337
5.5809999999999995 -3.049268302723756
5.5815 -3.0496319817551565
5.582 -3.05000292268816
5.5825 -3.050385241266104
5.582999999999999 -3.050787526524883
5.5835 -3.051220947858309
5.584 -3.051696599420631
5.584499999999999 -3.0522233530739142
5.585 -3.052806213749265
5.5855 -3.053445331891638
5.585999999999999 -3.0541355321093437
5.5865 -3.0548661809072892
5.587 -3.055621265079686
5.5874999999999995 -3.056379540328757
5.588 -3.0571153629273407
5.5885 -3.057799976954308
5.5889999999999995 -3.058403942263758
5.5895 -3.058900368834653
5.59 -3.059268282869944
5.5905 -3.0592489262972804
5.590999999999999 -3.0590896482446004
5.5915 -3.0588017789888844
5.592 -3.0584071416931478
5.592499999999999 -3.057935457582124
5.593 -3.0574208663596507
5.5935 -3.0568979702862187
5.593999999999999 -3.056397985057405
5.5945 -3.055945714819282
5.595 -3.055557085001189
5.5954999999999995 -3.0552378623051637
5.596 -3.054983361612862
5.5965 -3.0547794732543783
5.5969999999999995 -3.0546043676940635
5.5975 -3.054431140257084
5.598 -3.0542307783700493
5.5985 -3.0539759013392827
5.598999999999999 -3.0536441695583467
5.5995 -3.0532216769661633
5.6 -3.052704954313069
5.600499999999999 -3.0518554839498315
5.601 -3.0509396553616273
5.6015 -3.0499852056418826
5.601999999999999 -3.0490252615070843
5.6025 -3.0480940572715034
5.603 -3.0472223869006947
5.6034999999999995 -3.0464338921039005
5.604 -3.045741821656065
5.6045 -3.045147505379289
5.6049999999999995 -3.044640072679425
5.6055 -3.0441975830251904
5.606 -3.0437890316599474
5.6065 -3.043377194493139
5.606999999999999 -3.042922106243842
5.6075 -3.042384986445041
5.608 -3.0417322378743155
5.608499999999999 -3.040939009161813
5.609 -3.039992286361061
5.6095 -3.03889293925969
5.609999999999999 -3.037656387861776
5.6105 -3.036558543585344
5.611 -3.035392595286355
5.6114999999999995 -3.0342069186499003
5.612 -3.03305334454438
5.6125 -3.0319819032331368
5.6129999999999995 -3.031035359364889
5.6135 -3.0302446871206214
5.614 -3.0296261938069406
5.6145 -3.0291802486742854
5.614999999999999 -3.028892212920446
5.6155 -3.028734983458428
5.616 -3.028673056361611
5.616499999999999 -3.0286671748229845
5.617 -3.0286788351474607
5.6175 -3.02867445142389
5.617999999999999 -3.028628516855011
5.6185 -3.028525498424107
5.619 -3.02836052289838
5.6194999999999995 -3.028138844408658
5.62 -3.027874006179739
5.6205 -3.0273387151812057
5.6209999999999996 -3.0268007815337903
5.6215 -3.026279782979542
5.622 -3.0257902198515048
5.6225 -3.025339954470649
5.622999999999999 -3.024929619248675
5.6235 -3.024552743006111
5.624 -3.024196429280894
5.624499999999999 -3.023842359426348
5.625 -3.0234679093132466
5.6255 -3.0230477959509616
5.6259999999999994 -3.022555852786468
5.6265 -3.0219673782084358
5.627 -3.021261629910046
5.6274999999999995 -3.02042387033003
5.628 -3.019447418065212
5.6285 -3.0183344096668763
5.629 -3.0170959821365857
5.629499999999999 -3.0157508365892585
5.63 -3.014323056387242
5.6305 -3.0130862254908224
5.630999999999999 -3.0118175650047045
5.6315 -3.01053849580569
5.632 -3.0092647323012836
5.632499999999999 -3.0080046887742973
5.633 -3.006758632050136
5.6335 -3.0055189640817908
5.6339999999999995 -3.0042717664212972
5.6345 -3.0029994210416064
5.635 -3.001684098216904
5.6354999999999995 -3.0003115635082676
5.636 -2.9988744316237637
5.6365 -2.997374208013779
5.637 -2.995821735703171
5.637499999999999 -2.994236138499262
5.638 -2.9926425848786224
5.6385 -2.9910692729287818
5.638999999999999 -2.9895440692997455
5.6395 -2.988091431424497
5.64 -2.9867296042829663
5.640499999999999 -2.9857153785014092
5.641 -2.9848010148571955
5.6415 -2.983976957977039
5.6419999999999995 -2.983224676396526
5.6425 -2.9825182722772547
5.643 -2.981826141461686
5.6434999999999995 -2.981113265344891
5.644 -2.9803436390105977
5.6445 -2.9794830490067103
5.645 -2.978502088845948
5.645499999999999 -2.9773792824505625
5.646 -2.976103638415711
5.6465 -2.9746763988828104
5.646999999999999 -2.9731113453236513
5.6475 -2.9714335620038184
5.648 -2.9696769181449634
5.648499999999999 -2.967880320030696
5.649 -2.966083473414935
5.6495 -2.964322787106698
5.6499999999999995 -2.9626275318903605
5.6505 -2.9612639535359357
5.651 -2.959993007523282
5.6514999999999995 -2.9588116144439986
5.652 -2.957707079387542
5.6525 -2.9566594428344954
5.653 -2.9556447138014263
5.653499999999999 -2.954638920414993
5.654 -2.953622373666464
5.6545 -2.952583608997393
5.654999999999999 -2.9515222741266203
5.6555 -2.9504502095866965
5.656 -2.9493904633922368
5.656499999999999 -2.948374538558361
5.657 -2.947438532162223
5.6575 -2.94661906935912
5.6579999999999995 -2.945949616615015
5.6585 -2.945457617050921
5.659 -2.945162437091334
5.6594999999999995 -2.945074192983056
5.66 -2.945193165016898
5.6605 -2.945263646179106
5.661 -2.945514284079881
5.661499999999999 -2.9459184142218215
5.662 -2.9464420775816973
5.6625 -2.9470465475792627
5.662999999999999 -2.94769175589092
5.6635 -2.9483401904638082
5.664 -2.9489609657917297
5.664499999999999 -2.949532890651756
5.665 -2.950046529774793
5.6655 -2.9505045981189215
5.6659999999999995 -2.9509209800630036
5.6665 -2.9513184623270887
5.667 -2.9517256746225438
5.6674999999999995 -2.9521736318736322
5.668 -2.9526919773573326
5.6685 -2.9533053783910983
5.669 -2.9540302620457277
5.669499999999999 -2.9548725623837124
5.67 -2.9558264280026387
5.6705 -2.956627285235604
5.670999999999999 -2.95749588943589
5.6715 -2.958397483597277
5.672 -2.959293432902486
5.672499999999999 -2.9601453344234554
5.673 -2.9609195585375505
5.6735 -2.9615916398660316
5.6739999999999995 -2.962149345763119
5.6745 -2.962594143638137
5.675 -2.9629404355235116
5.6754999999999995 -2.9632131442898997
5.676 -2.9634438492870547
5.6765 -2.96366645244865
5.677 -2.963913123194764
5.677499999999999 -2.964210945429219
5.678 -2.9645796276719687
5.6785 -2.96503018987593
5.678999999999999 -2.9655649022988118
5.6795 -2.966177966726435
5.68 -2.966856635111505
5.680499999999999 -2.9673367631339334
5.681 -2.9678447537348136
5.6815 -2.9683586451523407
5.6819999999999995 -2.9688567156279255
5.6825 -2.969319545134527
5.683 -2.969731897852394
5.6834999999999996 -2.9700835587555967
5.684 -2.9703701951442376
5.6845 -2.9705926063452113
5.685 -2.970755583192942
5.685499999999999 -2.9708662770449443
5.686 -2.9709324698058817
5.6865 -2.9709609337919773
5.686999999999999 -2.9709559189466748
5.6875 -2.9709184041437924
5.688 -2.9708456047994143
5.6884999999999994 -2.970730964096896
5.689 -2.970564306561522
5.6895 -2.9703328388079155
5.6899999999999995 -2.9700222447710143
5.6905 -2.969371231252913
5.691 -2.9686154469397086
5.6915 -2.9677457662817543
5.691999999999999 -2.9667574636811236
5.6925 -2.965650342415684
5.693 -2.964428036770872
5.693499999999999 -2.963096630858975
5.694 -2.961662961225893
5.6945 -2.9601330851519205
5.694999999999999 -2.9585111805376005
5.6955 -2.9567989723347377
5.696 -2.954996197047432
5.6964999999999995 -2.9531011925048465
5.697 -2.95111198101512
5.6975 -2.9490273781031155
5.6979999999999995 -2.9468482770732045
5.6985 -2.944578862009183
5.699 -2.9422277562768318
5.6995 -2.9398086683797358
5.699999999999999 -2.9373408383473874
5.7005 -2.9350947270797936
5.701 -2.9328518418313396
5.701499999999999 -2.930642760007556
5.702 -2.928498745521287
5.7025 -2.9264490147695654
5.702999999999999 -2.9245181259272712
5.7035 -2.92272425200406
5.704 -2.9210783070126056
5.7044999999999995 -2.919584153894438
5.705 -2.9182390264542124
5.7055 -2.917034876237351
5.7059999999999995 -2.915958821014994
5.7065 -2.91499401138171
5.707 -2.9141201959870835
5.7075 -2.9133147603566805
5.707999999999999 -2.9125539685969315
5.7085 -2.911814548841387
5.709 -2.9110760153026476
5.709499999999999 -2.9103231430403
5.71 -2.9095482268474515
5.7105 -2.909000550699501
5.710999999999999 -2.9084411334940627
5.7115 -2.907889093141119
5.712 -2.9073689770771756
5.7124999999999995 -2.906908449017742
5.713 -2.906534756366371
5.7135 -2.90627213424669
5.7139999999999995 -2.906139289379226
5.7145 -2.9061477837188834
5.715 -2.9063007692823524
5.7155 -2.906592359323313
5.715999999999999 -2.907007616066757
5.7165 -2.9075235518993523
5.717 -2.908111125114177
5.717499999999999 -2.9087381855731542
5.718 -2.9093725631890774
5.7185 -2.9099858311910505
5.718999999999999 -2.9105562179717146
5.7195 -2.91107067026015
5.72 -2.9115255664590376
5.7204999999999995 -2.911680364934626
5.721 -2.9117949849543896
5.7215 -2.9118892947902157
5.7219999999999995 -2.9119862638446015
5.7225 -2.9121102295565056
5.723 -2.912284767849681
5.7235 -2.9125306913931626
5.723999999999999 -2.9128636818907103
5.7245 -2.9132922347975874
5.725 -2.913815610481222
5.725499999999999 -2.9144226742946038
5.726 -2.915091832945245
5.7265 -2.915792152255532
5.726999999999999 -2.9164860904511585
5.7275 -2.91713281931594
5.728 -2.917692586964187
5.7284999999999995 -2.9181308953984897
5.729 -2.9184219475329183
5.7295 -2.9185508277194825
5.7299999999999995 -2.9185142864978415
5.7305 -2.9180728996572074
5.731 -2.9174915348465564
5.7315 -2.916793339219398
5.731999999999999 -2.9160046937055295
5.7325 -2.9151515342365077
5.733 -2.9142571290547896
5.733499999999999 -2.913339486100545
5.734 -2.912409757402229
5.7345 -2.9114713096526956
5.734999999999999 -2.9105197411320525
5.7355 -2.9095439802051626
5.736 -2.9085285071553955
5.7364999999999995 -2.9074556436489534
5.737 -2.906308595123428
5.7375 -2.9050737468124592
5.7379999999999995 -2.903742351807634
5.7385 -2.902311421905638
5.739 -2.9007840836880874
5.7395 -2.8991694486692325
5.739999999999999 -2.8974815748185283
5.7405 -2.8959858779956247
5.741 -2.894453449335438
5.741499999999999 -2.892905267143406
5.742 -2.891360825350808
5.7425 -2.8898365530751735
5.742999999999999 -2.8883435959445904
5.7435 -2.886886080407215
5.744 -2.8854601136459324
5.7444999999999995 -2.8840537257622234
5.745 -2.882648039221958
5.7455 -2.881219149766594
5.7459999999999996 -2.8797409110409156
5.7465 -2.87818787365255
5.747 -2.876538085758637
5.7475 -2.8747751630455967
5.747999999999999 -2.8728904699738966
5.7485 -2.8708841489411454
5.749 -2.8687651674784482
5.749499999999999 -2.8665502413612693
5.75 -2.8642615224654095
5.7505 -2.862171364759588
5.7509999999999994 -2.860056096234591
5.7515 -2.857936916438026
5.752 -2.8558292978313315
5.7524999999999995 -2.8537419235542885
5.753 -2.8516758663854107
5.7535 -2.8496251515799123
5.754 -2.847578327438
5.754499999999999 -2.8455207772101745
5.755 -2.8434371539953998
5.7555 -2.8413137216323916
5.755999999999999 -2.839140048966207
5.7565 -2.8369103447433646
5.757 -2.8346245914458996
5.757499999999999 -2.832289407672114
5.758 -2.82991869105744
5.7585 -2.8275333691445783
5.7589999999999995 -2.8251608340359247
5.7595 -2.8228329774656653
5.76 -2.8205837598167163
5.7604999999999995 -2.818693811620851
5.761 -2.8169424246290555
5.7615 -2.8153513542807564
5.762 -2.8139329880223163
5.762499999999999 -2.812689912560687
5.763 -2.8116142562935114
5.7635 -2.8106884934384344
5.763999999999999 -2.8098866947428216
5.7645 -2.8091767648275017
5.765 -2.8085233248210932
5.765499999999999 -2.8078909577350024
5.766 -2.807247774441799
5.7665 -2.806569003461311
5.7669999999999995 -2.8058401398632355
5.7675 -2.805059150317466
5.768 -2.8042371574673335
5.7684999999999995 -2.803397276412569
5.769 -2.802571370959986
5.7695 -2.8017952886735245
5.77 -2.8011035696956927
5.770499999999999 -2.800770872990069
5.771 -2.8005669517999
5.7715 -2.8004955341242512
5.771999999999999 -2.8005474023546406
5.7725 -2.800701390841571
5.773 -2.800926681153389
5.773499999999999 -2.8011854966068777
5.774 -2.80143612394487
5.7745 -2.8016354015697473
5.7749999999999995 -2.80174155572438
5.7755 -2.801717497484686
5.776 -2.8015341692856235
5.7764999999999995 -2.8011740965143783
5.777 -2.8006339517553496
5.7775 -2.7999256500007523
5.778 -2.799075290623039
5.778499999999999 -2.7981197285908816
5.779 -2.797101926165655
5.7795 -2.7960655612938625
5.779999999999999 -2.7950504405270946
5.7805 -2.793841851397511
5.781 -2.792710878934435
5.781499999999999 -2.7916693789112044
5.782 -2.790716276536433
5.7825 -2.78983735001136
5.7829999999999995 -2.789005330733168
5.7835 -2.788181388307313
5.784 -2.7873176351050923
5.7844999999999995 -2.786361260722673
5.785 -2.7852597337261145
5.7855 -2.783966384154675
5.786 -2.782445821644138
5.786499999999999 -2.780678033425717
5.787 -2.7786605427360733
5.7875 -2.776408157647775
5.787999999999999 -2.773950338609947
5.7885 -2.7713269946565213
5.789 -2.768583586910735
5.789499999999999 -2.7657659484048094
5.79 -2.762915553533583
5.7905 -2.7603127504692186
5.7909999999999995 -2.75773062642967
5.7915 -2.755176243618233
5.792 -2.752642029562403
5.7924999999999995 -2.750106407925486
5.793 -2.7475357307191097
5.7935 -2.7448876359034537
5.794 -2.7421155401582427
5.794499999999999 -2.73917373888671
5.795 -2.7360227226726357
5.7955 -2.7326341321579775
5.795999999999999 -2.728994368932618
5.7965 -2.7251065397025886
5.797 -2.7209908252800346
5.797499999999999 -2.716682645174199
5.798 -2.7122303497785123
5.7985 -2.7076916401098265
5.7989999999999995 -2.703129660577909
5.7995 -2.698608749474233
5.8 -2.694190380293073
5.8004999999999995 -2.690176110248874
5.801 -2.686360889928534
5.8015 -2.682774072686107
5.802 -2.6794299665747023
5.802499999999999 -2.676327954329939
5.803 -2.6734538995400148
5.8035 -2.6707829360291315
5.803999999999999 -2.66828311440678
5.8045 -2.6659200171954303
5.805 -2.663661152411762
5.805499999999999 -2.661479996529488
5.806 -2.6593592093288074
5.8065 -2.6572926192435133
5.8069999999999995 -2.6552861124779805
5.8075 -2.6533569891655953
5.808 -2.651532026785603
5.8084999999999996 -2.649844447036636
5.809 -2.6483299305763306
5.8095 -2.6470222059256576
5.81 -2.645948944556044
5.810499999999999 -2.645374939663389
5.811 -2.645057533779584
5.8115 -2.644987948781626
5.811999999999999 -2.6451448125093324
5.8125 -2.645495636337231
5.813 -2.6459995414253723
5.8134999999999994 -2.6466104933921133
5.814 -2.647281218720294
5.8145 -2.6479667486485825
5.8149999999999995 -2.6486280848149217
5.8155 -2.6492350712719874
5.816 -2.64976840435143
5.8165 -2.650220593805826
5.816999999999999 -2.6505957412452097
5.8175 -2.650908174162973
5.818 -2.651180206630582
5.818499999999999 -2.6514392485270335
5.819 -2.651714821432381
5.8195 -2.6520352682609376
5.819999999999999 -2.652424682863368
5.8205 -2.6526530386301643
5.821 -2.652976875951774
5.8214999999999995 -2.653394441628634
5.822 -2.6538937967960092
5.8225 -2.6544538207689308
5.8229999999999995 -2.6550458193357636
5.8235 -2.655636406296842
5.824 -2.6561901734388695
5.8245 -2.656672441709967
5.824999999999999 -2.6570516505644877
5.8255 -2.657301305214827
5.826 -2.657401618621916
5.826499999999999 -2.657340425969745
5.827 -2.6571133746054567
5.8275 -2.656723474733588
5.827999999999999 -2.6561800912360454
5.8285 -2.65549775276105
5.829 -2.6546939689283873
5.8294999999999995 -2.6537874135020223
5.83 -2.6527956927989003
5.8305 -2.651981196458506
5.8309999999999995 -2.6511054696104295
5.8315 -2.650173387092771
5.832 -2.649184583616482
5.8325 -2.6481342628970475
5.832999999999999 -2.6470148913713336
5.8335 -2.645817828130464
5.834 -2.644535753956053
5.834499999999999 -2.6431643092608965
5.835 -2.6417033869560482
5.8355 -2.640157593913014
5.835999999999999 -2.63853617586837
5.8365 -2.6368524629316146
5.837 -2.6351231551874115
5.8374999999999995 -2.6333675775799885
5.838 -2.631606732365447
5.8385 -2.6298625624788077
5.8389999999999995 -2.628157034839008
5.8395 -2.6265110620528698
5.84 -2.624943534043709
5.8405 -2.6237168631328465
5.840999999999999 -2.6225939016859026
5.8415 -2.6215796014433015
5.842 -2.620673063127181
5.842499999999999 -2.6198681472923777
5.843 -2.61915477933233
5.8435 -2.61852099932048
5.843999999999999 -2.6179551667460337
5.8445 -2.617448143225667
5.845 -2.6169950044690453
5.8454999999999995 -2.6165958649637195
5.846 -2.6162561173156598
5.8465 -2.6159859629799675
5.8469999999999995 -2.6157992778946855
5.8475 -2.6157118210480292
5.848 -2.615739396621043
5.8485 -2.615895597238356
5.848999999999999 -2.6161902887024255
5.8495 -2.6166283360416562
5.85 -2.617209450820132
5.850499999999999 -2.617928311233845
5.851 -2.6187758462291284
5.8515 -2.6197396229395653
5.851999999999999 -2.6208058256906526
5.8525 -2.621960496670449
5.853 -2.6231911176767535
5.8534999999999995 -2.6244873344102126
5.854 -2.625841813515305
5.8545 -2.6272502943561804
5.8549999999999995 -2.6287114760174983
5.8555 -2.63022662844302
5.856 -2.631799010167322
5.8565 -2.633432728706516
5.856999999999999 -2.6351312676835095
5.8575 -2.636895873897347
5.858 -2.6387238937548414
5.858499999999999 -2.640607913653328
5.859 -2.6425351386994222
5.8595 -2.644487543562315
5.859999999999999 -2.6464422537278876
5.8605 -2.648126537375128
5.861 -2.6497598333676295
5.8614999999999995 -2.651314838658233
5.862 -2.652766470302886
5.8625 -2.6540937306802874
5.8629999999999995 -2.6552812662248795
5.8635 -2.6563200963434253
5.864 -2.6572075611362953
5.8645 -2.6579467814118742
5.864999999999999 -2.658545483122478
5.8655 -2.6590144227410595
5.866 -2.6593655030083956
5.866499999999999 -2.659609977583217
5.867 -2.6597570144569067
5.8675 -2.6598127932243214
5.867999999999999 -2.659780119205147
5.8685 -2.6596585048251877
5.869 -2.6594448815016016
5.8694999999999995 -2.6591348908029344
5.87 -2.6587246664170903
5.8705 -2.6584596394853452
5.8709999999999996 -2.6580944294065283
5.8715 -2.6576361245658093
5.872 -2.657096187864238
5.8725 -2.656489043911731
5.872999999999999 -2.65582962436731
5.8735 -2.6551315741703205
5.874 -2.654406122225951
5.874499999999999 -2.653661909719488
5.875 -2.6529055276756486
5.8755 -2.652142372605866
5.8759999999999994 -2.6513777743291636
5.8765 -2.6506177975941574
5.877 -2.649869644152446
5.8774999999999995 -2.6491418049089215
5.878 -2.6484434595914252
5.8785 -2.6477843422343925
5.879 -2.64717412038854
5.879499999999999 -2.6466222757939657
5.88 -2.646138001826101
5.8805 -2.6454827621200145
5.880999999999999 -2.6449126509346916
5.8815 -2.6444337514897502
5.882 -2.644048702634027
5.882499999999999 -2.6437554202857103
5.883 -2.6435464688122545
5.8835 -2.643408796118716
5.8839999999999995 -2.6433241067789814
5.8845 -2.643269930613107
5.885 -2.643221456379639
5.8854999999999995 -2.643153994306518
5.886 -2.6430459018462162
5.8865 -2.6428813174341004
5.887 -2.6426525872028916
5.887499999999999 -2.642361695073059
5.888 -2.642020714815488
5.8885 -2.6416508420972975
5.888999999999999 -2.6412805472229746
5.8895 -2.640942958739235
5.89 -2.6406730865003776
5.890499999999999 -2.64075048898639
5.891 -2.640957733720406
5.8915 -2.6413173589359955
5.8919999999999995 -2.641843337575568
5.8925 -2.642539467977422
5.893 -2.64339834496224
5.8934999999999995 -2.6444017968019127
5.894 -2.6455225183591846
5.8945 -2.646726811926386
5.895 -2.647977689033581
5.895499999999999 -2.6492383532260053
5.896 -2.650475519239102
5.8965 -2.651662122510657
5.896999999999999 -2.652779393200557
5.8975 -2.6538181943037036
5.898 -2.6547791744921256
5.898499999999999 -2.655672359180629
5.899 -2.6565153884862043
5.8995 -2.657331133679118
5.8999999999999995 -2.658144605923294
5.9005 -2.6587327658970215
5.901 -2.6593617121269255
5.9014999999999995 -2.6600420601243377
5.902 -2.660772839742171
5.9025 -2.661540109841892
5.903 -2.662317677987997
5.903499999999999 -2.6630692087717622
5.904 -2.663752184552662
5.9045 -2.6643227027953658
5.904999999999999 -2.664740419387723
5.9055 -2.6649734900290887
5.906 -2.6650022442278547
5.906499999999999 -2.664821501438266
5.907 -2.664440957347866
5.9075 -2.663883382377308
5.9079999999999995 -2.663181562562469
5.9085 -2.6623737121707185
5.909 -2.6614992169403484
5.9094999999999995 -2.6605946204610387
5.91 -2.6596905049670942
5.9105 -2.6590554801667716
5.911 -2.6584535427830014
5.911499999999999 -2.657885305317735
5.912 -2.6573406513737097
5.9125 -2.6568003563021096
5.912999999999999 -2.656238168037616
5.9135 -2.6556238002506176
5.914 -2.6549262752182625
5.914499999999999 -2.654117722217766
5.915 -2.653176700100818
5.9155 -2.6520911699700496
5.9159999999999995 -2.6508604253950643
5.9165 -2.649495927489736
5.917 -2.648020618692185
5.9174999999999995 -2.6464670497424945
5.918 -2.644874632324409
5.9185 -2.643286288580711
5.919 -2.641745093279481
5.919499999999999 -2.640290244279596
5.92 -2.6389537211439387
5.9205 -2.6380041362063715
5.920999999999999 -2.637202078401436
5.9215 -2.6365426399333955
5.922 -2.6360079403578283
5.922499999999999 -2.6355692838705127
5.923 -2.6351903240002863
5.9235 -2.6348308034058565
5.9239999999999995 -2.6344509461226244
5.9245 -2.634015872979812
5.925 -2.6334995456739936
5.9254999999999995 -2.6328875644870005
5.926 -2.6321783849133613
5.9265 -2.631382857903465
5.927 -2.630522214506335
5.927499999999999 -2.6296252392662494
5.928 -2.6287248803940626
5.9285 -2.627854750868264
5.928999999999999 -2.6270457403923997
5.9295 -2.626323114131003
5.93 -2.6257041393508413
5.930499999999999 -2.6254430562845523
5.931 -2.6252892357721858
5.9315 -2.6252295419005196
5.9319999999999995 -2.6252430717020427
5.9325 -2.62530364053563
5.933 -2.6253829814624536
5.9334999999999996 -2.6254541992213016
5.934 -2.6254950615208386
5.9345 -2.625490725194187
5.935 -2.625435321784467
5.935499999999999 -2.625332135325678
5.936 -2.6251925487472163
5.9365 -2.625034078078583
5.936999999999999 -2.624877699577107
5.9375 -2.624744891088406
5.938 -2.624655185259609
5.9384999999999994 -2.624623483533084
5.939 -2.624658487562208
5.9395 -2.6247611448539114
5.9399999999999995 -2.624924278057268
5.9405 -2.625379823236924
5.941 -2.625857563570248
5.9415 -2.626329894648711
5.941999999999999 -2.6267665512982967
5.9425 -2.6271380621772114
5.943 -2.6274196886216448
5.943499999999999 -2.627595215184793
5.944 -2.6276601374897486
5.9445 -2.6276228343467123
5.944999999999999 -2.627504152092689
5.9455 -2.6273338521185043
5.946 -2.627146365444012
5.9464999999999995 -2.6269752389859566
5.947 -2.6268485537829123
5.9475 -2.626785526127914
5.9479999999999995 -2.626794971514837
5.9485 -2.6268750505599447
5.949 -2.627014819324876
5.9495 -2.6271963988801086
5.949999999999999 -2.627397472450432
5.9505 -2.627840953621556
5.951 -2.62825435494924
5.951499999999999 -2.6286153351952395
5.952 -2.6289066429040178
5.9525 -2.6291183014584396
5.952999999999999 -2.629249312746351
5.9535 -2.629308205279478
5.954 -2.62931204228245
5.9544999999999995 -2.6292840810215496
5.955 -2.629250319123885
5.9555 -2.6292354890113265
5.9559999999999995 -2.6292596377131368
5.9565 -2.629335977616759
5.957 -2.6294701569826473
5.9575 -2.6296608918462017
5.957999999999999 -2.6299014881389575
5.9585 -2.630181927195976
5.959 -2.6304903496064393
5.959499999999999 -2.630814090563382
5.96 -2.6311399914780274
5.9605 -2.631206734132321
5.960999999999999 -2.631250850603605
5.9615 -2.631260277994052
5.962 -2.6312263285007393
5.9624999999999995 -2.6311446891240666
5.963 -2.6310168580537168
5.9635 -2.63084980216762
5.9639999999999995 -2.6306548869219486
5.9645 -2.630445339071111
5.965 -2.6302333566129135
5.9655 -2.630027591796306
5.965999999999999 -2.6298314564364893
5.9665 -2.6296427038222188
5.967 -2.629454038030746
5.967499999999999 -2.629254698723191
5.968 -2.6290323560983295
5.9685 -2.6287746355635524
5.968999999999999 -2.6284702134959828
5.9695 -2.6281095186449113
5.97 -2.6276849478806676
5.9704999999999995 -2.6274384196760376
5.971 -2.627118805910988
5.9715 -2.6267256745179504
5.9719999999999995 -2.6262625081851794
5.9725 -2.6257360812751727
5.973 -2.625155572040094
5.9735 -2.624530738277806
5.973999999999999 -2.6238701329730283
5.9745 -2.6231790036939615
5.975 -2.6224585618669387
5.975499999999999 -2.6217059639715563
5.976 -2.62091564569603
5.9765 -2.6200817202293822
5.976999999999999 -2.6192004976752066
5.9775 -2.618273195041693
5.978 -2.6173071693138756
5.9784999999999995 -2.616316193498055
5.979 -2.615319452243203
5.9795 -2.6143397599526574
5.9799999999999995 -2.613401586697723
5.9805 -2.6127761354324877
5.981 -2.612237491854484
5.9815 -2.6118046814678113
5.981999999999999 -2.611492516352085
5.9825 -2.611310781984932
5.983 -2.6112627029711057
5.983499999999999 -2.611344218929408
5.984 -2.611543466043751
5.9845 -2.6118414684415394
5.984999999999999 -2.612213717524082
5.9855 -2.6126327385662917
5.986 -2.6130712311363475
5.9864999999999995 -2.613505232709104
5.987 -2.6139169248839567
5.9875 -2.6142964643553457
5.9879999999999995 -2.61464295289283
5.9885 -2.614964188177677
5.989 -2.6152756580748364
5.9895 -2.6155986683985177
5.989999999999999 -2.615957863780508
5.9905 -2.616626115062731
5.991 -2.617378050524193
5.991499999999999 -2.6182321072839487
5.992 -2.619200827471267
5.9925 -2.620289641747889
5.992999999999999 -2.621495986909198
5.9935 -2.6228092302355552
5.994 -2.624211133122117
5.9944999999999995 -2.6256770552387887
5.995 -2.6271779933786097
5.9955 -2.628683489048022
5.9959999999999996 -2.6301647255306793
5.9965 -2.6315976893834834
5.997 -2.632965993131591
5.9975 -2.63426289719072
5.997999999999999 -2.6354920675116706
5.9985 -2.636667158827706
5.999 -2.637810191053547
5.999499999999999 -2.638949212814683
6.0 -2.64011542380807
6.0005 -2.6410934542938262
6.0009999999999994 -2.642161452603935
6.0015 -2.6433451027606627
6.002 -2.644663419342344
6.0024999999999995 -2.64612689934365
6.003 -2.647735905185173
6.0035 -2.649480273477694
6.004 -2.651339960399338
6.004499999999999 -2.6532869527745486
6.005 -2.6552884003511026
6.0055 -2.6573104490191235
6.005999999999999 -2.6593224552518833
6.0065 -2.661300295697605
6.007 -2.66322900800777
6.007499999999999 -2.6651034397438806
6.008 -2.6669273727079577
6.0085 -2.668711382795155
6.0089999999999995 -2.6704699689316396
6.0095 -2.6722187039404535
6.01 -2.673971971951931
6.0104999999999995 -2.675494733239445
6.011 -2.677044425780511
6.0115 -2.6786274937509975
6.012 -2.6802465403406606
6.012499999999999 -2.6818997573477144
6.013 -2.6835805763183433
6.0135 -2.6852770710975356
6.013999999999999 -2.686972519277943
6.0145 -2.6886465876720265
6.015 -2.690277389478067
6.015499999999999 -2.6918439296163976
6.016 -2.6933284404440956
6.0165 -2.6947182017502262
6.0169999999999995 -2.696006605483028
6.0175 -2.69719342549219
6.018 -2.698284463061227
6.0184999999999995 -2.6992907093858336
6.019 -2.7002274869951757
6.0195 -2.7011137611302707
6.02 -2.701971177591231
6.020499999999999 -2.7025761834056943
6.021 -2.7031992220649483
6.0215 -2.7038611006932487
6.021999999999999 -2.704577034754258
6.0225 -2.705355229188877
6.023 -2.7061963574687957
6.023499999999999 -2.7070944096568588
6.024 -2.708038779042773
6.0245 -2.7090170211522167
6.0249999999999995 -2.7100174110426174
6.0255 -2.7110305755479973
6.026 -2.712049734587943
6.0264999999999995 -2.7130697771198022
6.027 -2.7140859394143377
6.0275 -2.7150924008306463
6.028 -2.7160816935491012
6.028499999999999 -2.7170449860684722
6.029 -2.7179733042487513
6.0295 -2.7188589854634473
6.029999999999999 -2.7196968518852622
6.0305 -2.720484987822331
6.031 -2.721224612304604
6.031499999999999 -2.7219193905468058
6.032 -2.7225745722423205
6.0325 -2.723196195756249
6.0329999999999995 -2.723790869742209
6.0335 -2.724365959106628
6.034 -2.7249300614455803
6.0344999999999995 -2.7254929931744085
6.035 -2.7260651013856947
6.0355 -2.726655822821605
6.036 -2.727271822264308
6.036499999999999 -2.727915402100221
6.037 -2.728583717811464
6.0375 -2.7292691989639923
6.037999999999999 -2.7299609961653726
6.0385 -2.730647369272698
6.039 -2.731318372584635
6.039499999999999 -2.7319681074285667
6.04 -2.732596179991271
6.0405 -2.7329609059352546
6.0409999999999995 -2.733321778153674
6.0415 -2.7336950898167687
6.042 -2.734100432810769
6.0424999999999995 -2.7345594340786663
6.043 -2.73509455925555
6.0435 -2.735727978743844
6.044 -2.7364802643258894
6.044499999999999 -2.7373689532145185
6.045 -2.7384069886087894
6.0455 -2.7396008866367696
6.045999999999999 -2.7409495001273916
6.0465 -2.7424436376975625
6.047 -2.744066401062664
6.047499999999999 -2.7457950603202375
6.048 -2.7476035669382495
6.0485 -2.7494658951498545
6.0489999999999995 -2.7513588786244934
6.0495 -2.7532643582861662
6.05 -2.7551703641439595
6.0504999999999995 -2.7573179970898782
6.051 -2.759459255597763
6.0515 -2.761598346667672
6.052 -2.763742477261808
6.052499999999999 -2.7659000784896137
6.053 -2.76807891104316
6.0535 -2.7702842394361764
6.053999999999999 -2.7725170248432556
6.0545 -2.7747722898339413
6.055 -2.777037986044381
6.055499999999999 -2.7792946108515015
6.056 -2.7815158307791203
6.0565 -2.783670121557388
6.0569999999999995 -2.7857232889232075
6.0575 -2.7876417129174715
6.058 -2.7893956261036954
6.0584999999999996 -2.7909619348677834
6.059 -2.792326134939818
6.0595 -2.7934834683337613
6.06 -2.7944391436670752
6.060499999999999 -2.7949610907010567
6.061 -2.795321308870294
6.0615 -2.7955517217381316
6.061999999999999 -2.7956889836286383
6.0625 -2.795771820096243
6.063 -2.7958378883521635
6.0634999999999994 -2.7959205020997815
6.064 -2.7960453893193815
6.0645 -2.796228187305468
6.0649999999999995 -2.7964726713061685
6.0655 -2.7967703632481244
6.066 -2.797101484641872
6.0665 -2.797437830905284
6.066999999999999 -2.7977464523271616
6.0675 -2.79799414650007
6.068 -2.798151639789407
6.068499999999999 -2.798196958711465
6.069 -2.7981178188539735
6.0695 -2.797913076820169
6.069999999999999 -2.797593390838772
6.0705 -2.7969344632588014
6.071 -2.7962164431078596
6.0714999999999995 -2.7954807955634395
6.072 -2.794772908889665
6.0725 -2.7941376235950512
6.0729999999999995 -2.7936148833892354
6.0735 -2.7932348994606344
6.074 -2.7930151696449257
6.0745 -2.792958463182885
6.074999999999999 -2.793053182181201
6.0755 -2.793275358732363
6.076 -2.7935922689307335
6.076499999999999 -2.793966878114699
6.077 -2.7943624429974996
6.0775 -2.794746710202111
6.077999999999999 -2.7950952279532544
6.0785 -2.795393415567467
6.079 -2.79563807831742
6.0794999999999995 -2.7958375469224537
6.08 -2.796010877465692
6.0805 -2.7959386930446235
6.0809999999999995 -2.795904235270151
6.0815 -2.7959449165791117
6.082 -2.796096738317717
6.0825 -2.796389821785011
6.082999999999999 -2.796844604846077
6.0835 -2.797468999211906
6.084 -2.798256928862605
6.084499999999999 -2.799188601796261
6.085 -2.8002326040603456
6.0855 -2.8013491799135055
6.085999999999999 -2.8024945510819554
6.0865 -2.803625232905026
6.087 -2.804702098440258
6.0874999999999995 -2.8056938954646853
6.088 -2.806579886480499
6.0885 -2.807351384705078
6.0889999999999995 -2.808012169787224
6.0895 -2.8085776728809395
6.09 -2.8090728777245744
6.0905 -2.809776216963142
6.090999999999999 -2.8104730284413737
6.0915 -2.8111951174863465
6.092 -2.8119683201180288
6.092499999999999 -2.812809004730746
6.093 -2.8137212271260594
6.0935 -2.814695152884337
6.093999999999999 -2.815707422432086
6.0945 -2.8167230425115006
6.095 -2.8176989008503264
6.0954999999999995 -2.8185882564917293
6.096 -2.8193456782971515
6.0965 -2.819931635155283
6.0969999999999995 -2.820316468159479
6.0975 -2.820483260644979
6.098 -2.820429503775357
6.0985 -2.8201668784899674
6.098999999999999 -2.8197195676243823
6.0995 -2.8191210744862123
6.1 -2.818410115194814
6.100499999999999 -2.8176260085121534
6.101 -2.8168036688612865
6.1015 -2.8159704362917477
6.101999999999999 -2.815142611378665
6.1025 -2.8143244354657733
6.103 -2.8135082420819466
6.1034999999999995 -2.812676772432343
6.104 -2.8118063190124225
6.1045 -2.8108703527972394
6.1049999999999995 -2.8098432539546754
6.1055 -2.8087034152510775
6.106 -2.807435851232587
6.1065 -2.8060342589498704
6.106999999999999 -2.8045025763708877
6.1075 -2.8028557625256867
6.108 -2.801119926640547
6.108499999999999 -2.7993309779174993
6.109 -2.7975322032185472
6.1095 -2.7957703899920574
6.109999999999999 -2.7940915470571213
6.1105 -2.792783426463295
6.111 -2.791627917337941
6.1114999999999995 -2.7906428588765753
6.112 -2.789832143897998
6.1125 -2.789186358919829
6.1129999999999995 -2.7886844387568313
6.1135 -2.7882966244971503
6.114 -2.787988199819162
6.1145 -2.7877236034770116
6.114999999999999 -2.787470492861468
6.1155 -2.7872034140838724
6.116 -2.786906717310533
6.116499999999999 -2.786576688794127
6.117 -2.7862223205644963
6.1175 -2.785864660361693
6.117999999999999 -2.785534831790433
6.1185 -2.7852705840449263
6.119 -2.785112416965505
6.1194999999999995 -2.785098552047611
6.12 -2.7852603771440245
6.1205 -2.7853719741891583
6.1209999999999996 -2.785689646726145
6.1215 -2.7862091769258455
6.122 -2.786915029077602
6.1225 -2.7877832374772304
6.122999999999999 -2.7887853621161107
6.1235 -2.7898918707024754
6.124 -2.7910749426880566
6.124499999999999 -2.792310297975197
6.125 -2.7935785375165523
6.1255 -2.7948655569784635
6.1259999999999994 -2.7961627404752685
6.1265 -2.7974670176073784
6.127 -2.79878057595419
6.1274999999999995 -2.800110129869925
6.128 -2.8014657979340263
6.1285 -2.802859218260751
6.129 -2.8043018586387594
6.129499999999999 -2.8058031082741737
6.13 -2.807368859102617
6.1305 -2.808754350672153
6.130999999999999 -2.8102051464894906
6.1315 -2.8117164874600364
6.132 -2.8132811222314857
6.132499999999999 -2.8148907743440548
6.133 -2.8165373099574325
6.1335 -2.8182135346731196
6.1339999999999995 -2.819913924098891
6.1345 -2.8216348302379783
6.135 -2.823374439720437
6.1354999999999995 -2.825132123837159
6.136 -2.826907421502114
6.1365 -2.8286988375911206
6.137 -2.8305024179313616
6.137499999999999 -2.8323102202888997
6.138 -2.8341095193566535
6.1385 -2.835882753544255
6.138999999999999 -2.837608646571241
6.1395 -2.8392638517014768
6.14 -2.8408250362976544
6.140499999999999 -2.8420251731461104
6.141 -2.843094098647819
6.1415 -2.8440205644317214
6.1419999999999995 -2.8447996360268366
6.1425 -2.845433455870602
6.143 -2.845931441009177
6.1434999999999995 -2.8463094915843805
6.144 -2.8465884675483215
6.1445 -2.846791772832725
6.145 -2.8469426705711807
6.145499999999999 -2.8470612838899405
6.146 -2.8471617183361757
6.1465 -2.847249998581894
6.146999999999999 -2.847322802068769
6.1475 -2.8473675107446015
6.148 -2.8473637481093608
6.148499999999999 -2.847285572237616
6.149 -2.847104755777301
6.1495 -2.8467939908932385
6.1499999999999995 -2.846330116705572
6.1505 -2.84594345963795
6.151 -2.8453801021040213
6.1514999999999995 -2.844644583042248
6.152 -2.843754007873384
6.1525 -2.842737605913332
6.153 -2.8416344374064764
6.153499999999999 -2.8404901180821964
6.154 -2.8393521090174474
6.1545 -2.8382644869963944
6.154999999999999 -2.8372627879274197
6.1555 -2.836369314989932
6.156 -2.8355901686280967
6.156499999999999 -2.8349140408292426
6.157 -2.8343136175519548
6.1575 -2.8337492612179074
6.1579999999999995 -2.8331739725653566
6.1585 -2.832539521163177
6.159 -2.8318019388261506
6.1594999999999995 -2.8309262623436595
6.16 -2.8298899529325268
6.1605 -2.8284384906274873
6.161 -2.8268275348615104
6.161499999999999 -2.825080351591295
6.162 -2.8232336286745023
6.1625 -2.8213339178996524
6.162999999999999 -2.819433703094774
6.1635 -2.817586269960256
6.164 -2.815840247479432
6.164499999999999 -2.8142340045045184
6.165 -2.8127912784055273
6.1655 -2.811518188540434
6.1659999999999995 -2.8104025016470504
6.1665 -2.8094150664555944
6.167 -2.8085134570998447
6.1674999999999995 -2.8076468488013364
6.168 -2.80676151971703
6.1685 -2.8058063877852306
6.169 -2.8047379437867765
6.169499999999999 -2.8035245295733238
6.17 -2.8021493931038766
6.1705 -2.8008583032365575
6.170999999999999 -2.7994202390272283
6.1715 -2.79786622812657
6.172 -2.7962393498634532
6.172499999999999 -2.7945903690926497
6.173 -2.7929724074443754
6.1735 -2.7914350932925966
6.1739999999999995 -2.7900192542723294
6.1745 -2.788752500794861
6.175 -2.78764638356573
6.1754999999999995 -2.786696129993982
6.176 -2.7858817017243744
6.1765 -2.785171038990855
6.177 -2.7845241044250093
6.177499999999999 -2.7838971011610063
6.178 -2.7832468729151016
6.1785 -2.782535065083754
6.178999999999999 -2.781731851470503
6.1795 -2.780818410964415
6.18 -2.7797886434795567
6.180499999999999 -2.77840295122834
6.181 -2.776928448921861
6.1815 -2.775394968015605
6.1819999999999995 -2.773838719314756
6.1825 -2.772298321447216
6.183 -2.7708103848577905
6.1834999999999996 -2.769405314712681
6.184 -2.7681038053666644
6.1845 -2.7669149347789457
6.185 -2.765835857484894
6.185499999999999 -2.764853245490384
6.186 -2.7639458683274105
6.1865 -2.7630878525538045
6.186999999999999 -2.7622522971083074
6.1875 -2.7614146017855505
6.188 -2.7605553431661662
6.1884999999999994 -2.7596623327189853
6.189 -2.7587320688814696
6.1895 -2.757770187935984
6.1899999999999995 -2.7567910231240242
6.1905 -2.7560620654294192
6.191 -2.7553611839531955
6.1915 -2.7547150687655746
6.191999999999999 -2.7541485745783216
6.1925 -2.75368222515386
6.193 -2.7533297710248887
6.193499999999999 -2.753096852793084
6.194 -2.7529801739313773
6.1945 -2.7529680835987813
6.194999999999999 -2.753041402253661
6.1955 -2.7531758205054753
6.196 -2.7533441469094546
6.1964999999999995 -2.75351933002083
6.197 -2.753677226549574
6.1975 -2.753798724466345
6.1979999999999995 -2.75387125499957
6.1985 -2.753888925038111
6.199 -2.753851571661719
6.1995 -2.7537630342142863
6.199999999999999 -2.7536289022249387
6.2005 -2.753207093118081
6.201 -2.752749066227258
6.201499999999999 -2.752255829128656
6.202 -2.7517247798987414
6.2025 -2.7511500714344965
6.202999999999999 -2.7505235363902116
6.2035 -2.749835582020042
6.204 -2.749076134844982
6.2044999999999995 -2.7482359327227246
6.205 -2.747307872429826
6.2055 -2.7462886294680233
6.2059999999999995 -2.7451800240711255
6.2065 -2.7439901998722873
6.207 -2.742733456974722
6.2075 -2.7414293704417085
6.207999999999999 -2.7401008758511822
6.2085 -2.738771854987923
6.209 -2.7374644655588827
6.209499999999999 -2.7361967378911176
6.21 -2.734980620278917
6.2105 -2.7340674281788644
6.210999999999999 -2.7332061817576037
6.2115 -2.732386897229532
6.212 -2.7315939731584136
6.2124999999999995 -2.7308086399543448
6.213 -2.7300107177396784
6.2135 -2.729180708095278
6.2139999999999995 -2.728301739682363
6.2145 -2.727361385790495
6.215 -2.7263534199108497
6.2155 -2.7252786842606938
6.215999999999999 -2.724145773439853
6.2165 -2.722970642026216
6.217 -2.721775279850536
6.217499999999999 -2.7205853545687284
6.218 -2.7194272563305377
6.2185 -2.7183249044425404
6.218999999999999 -2.7172969465729357
6.2195 -2.7163545981187527
6.22 -2.7155007188096976
6.2204999999999995 -2.7144825262700154
6.221 -2.713535757202045
6.2215 -2.712643203384143
6.2219999999999995 -2.711783603424686
6.2225 -2.710934330662
6.223 -2.710073831075027
6.2235 -2.7091843136453764
6.223999999999999 -2.7082542670590666
6.2245 -2.7072809483891196
6.225 -2.7062715511718576
6.225499999999999 -2.705243171319109
6.226 -2.70422101206252
6.2265 -2.70323522727832
6.226999999999999 -2.702316957662008
6.2275 -2.7014943817042405
6.228 -2.700789532900981
6.2284999999999995 -2.700216294765391
6.229 -2.6997795043647907
6.2295 -2.699474977830508
6.2299999999999995 -2.6992903252804203
6.2305 -2.6994531893715434
6.231 -2.6996911309889104
6.2315 -2.6999762820397804
6.231999999999999 -2.7002799290496653
6.2325 -2.7005749145115887
6.233 -2.7008381168457767
6.233499999999999 -2.7010527473686228
6.234 -2.701210452984474
6.2345 -2.7013123221148385
6.234999999999999 -2.701368342759369
6.2355 -2.701395393161006
6.236 -2.701413811906661
6.2364999999999995 -2.7014433719551136
6.237 -2.701499926618028
6.2375 -2.701593336242565
6.2379999999999995 -2.7017264615315413
6.2385 -2.7018953523302174
6.239 -2.702090426814224
6.2395 -2.7022978001766003
6.239999999999999 -2.702501388441619
6.2405 -2.70243710687335
6.241 -2.7023380681038107
6.241499999999999 -2.70219131762773
6.242 -2.701985950868272
6.2425 -2.701713350487389
6.242999999999999 -2.701367604431783
6.2435 -2.700946153844344
6.244 -2.7004505285393607
6.2444999999999995 -2.6998867517723064
6.245 -2.699264995014526
6.2455 -2.698598252085625
6.2459999999999996 -2.6979006027066843
6.2465 -2.6971854705773346
6.247 -2.696463985824705
6.2475 -2.6957442444590303
6.247999999999999 -2.6950308433038557
6.2485 -2.6943247911537855
6.249 -2.693623723686756
6.249499999999999 -2.6929220012953436
6.25 -2.6922108824819975
6.2505 -2.6917245013640607
6.2509999999999994 -2.6912001615961585
6.2515 -2.6906196526330493
6.252 -2.6899634913098667
6.2524999999999995 -2.689213151274124
6.253 -2.6883536678612066
6.2535 -2.687375926602907
6.254 -2.6862783369050374
6.254499999999999 -2.685066918113167
6.255 -2.6837539694010726
6.2555 -2.68235573149067
6.255999999999999 -2.6808895510162274
6.2565 -2.6793720062493382
6.257 -2.677817310141757
6.257499999999999 -2.6762371143318346
6.258 -2.6746407705353086
6.2585 -2.6730358152449063
6.2589999999999995 -2.671428641455318
6.2595 -2.6698243476433476
6.26 -2.668226154790826
6.2604999999999995 -2.666881241118622
6.261 -2.665537117297636
6.2615 -2.6641846161631166
6.262 -2.6628115871670386
6.262499999999999 -2.6614050909732097
6.263 -2.659954205962736
6.2635 -2.6584527013065613
6.263999999999999 -2.656900527159745
6.2645 -2.6553039512090786
6.265 -2.6536746647562834
6.265499999999999 -2.6520281802243426
6.266 -2.650382171391319
6.2665 -2.648755027026618
6.2669999999999995 -2.647164693311734
6.2675 -2.6456275126970725
6.268 -2.6441572256708956
6.2684999999999995 -2.6427638048630557
6.269 -2.6414521381664318
6.2695 -2.640220707816684
6.27 -2.6390607693426933
6.270499999999999 -2.638202570891542
6.271 -2.637377787452591
6.2715 -2.636562322511112
6.271999999999999 -2.635733599733174
6.2725 -2.6348741887216964
6.273 -2.6339745063332276
6.273499999999999 -2.6330338430167077
6.274 -2.6320595946731253
6.2745 -2.6310650537150537
6.2749999999999995 -2.6300668021054996
6.2755 -2.6290821907111668
6.276 -2.628127828138132
6.2764999999999995 -2.627218818397521
6.277 -2.6263684057952625
6.2775 -2.6255879690827086
6.278 -2.624886775308317
6.278499999999999 -2.6242717961096917
6.279 -2.623747004148426
6.2795 -2.6233122760118177
6.279999999999999 -2.622962644346483
6.2805 -2.6226881126560233
6.281 -2.622474571064759
6.281499999999999 -2.622305811102825
6.282 -2.6221661950540502
6.2825 -2.6220434731382034
6.2829999999999995 -2.621930931985818
6.2835 -2.621827925597204
6.284 -2.621738993499654
6.2844999999999995 -2.621672367400634
6.285 -2.6216383504622893
6.2855 -2.6216483233950623
6.286 -2.621714115917742
6.286499999999999 -2.621847822090497
6.287 -2.622061750763503
6.2875 -2.6223679593697926
6.287999999999999 -2.6227774228488756
6.2885 -2.6232985715184993
6.289 -2.6239355301029246
6.289499999999999 -2.624686560147092
6.29 -2.6255433468510643
6.2905 -2.6267372923780097
6.2909999999999995 -2.628001854281596
6.2915 -2.6293141778969336
6.292 -2.6306514961932392
6.2924999999999995 -2.6319928080767503
6.293 -2.633320008193062
6.2935 -2.634617812903532
6.294 -2.635873294304895
6.294499999999999 -2.637075028635149
6.295 -2.638212681800872
6.2955 -2.6392769682502735
6.295999999999999 -2.640260233086273
6.2965 -2.6411569899166447
6.297 -2.6419643245812847
6.297499999999999 -2.642681523050318
6.298 -2.643309220831288
6.2985 -2.643847718495862
6.2989999999999995 -2.644295631310115
6.2995 -2.6446493130381015
6.3 -2.6449029245248608
6.3004999999999995 -2.6448031163839922
6.301 -2.6445927823420905
6.3015 -2.6442707177464375
6.302 -2.643840953435597
6.302499999999999 -2.643313369406465
6.303 -2.6427030760618
6.3035 -2.6420290701009814
6.303999999999999 -2.6413125554321444
6.3045 -2.64057539856405
6.305 -2.63983906577532
6.305499999999999 -2.6391239410287946
6.306 -2.638448753203582
6.3065 -2.6378297554181342
6.3069999999999995 -2.637279831352319
6.3075 -2.636807087727317
6.308 -2.636413542289693
6.3084999999999996 -2.6360943062555853
6.309 -2.635837754611173
6.3095 -2.6356264536018355
6.31 -2.6354390268855132
6.310499999999999 -2.6354981968838955
6.311 -2.6355348034653767
6.3115 -2.6355293960503983
6.311999999999999 -2.6354668997595296
6.3125 -2.6353370555185753
6.313 -2.6351343050819445
6.3134999999999994 -2.6348575734328636
6.314 -2.6345101199294754
6.3145 -2.6340997443183194
6.3149999999999995 -2.6336387857615313
6.3155 -2.6331437906828548
6.316 -2.632634757195745
6.3165 -2.632133152038799
6.316999999999999 -2.6316595983761086
6.3175 -2.631231102217105
6.318 -2.630858518742317
6.318499999999999 -2.6305448729784686
6.319 -2.630284645635458
6.3195 -2.6300645778579033
6.319999999999999 -2.629865252683191
6.3205 -2.6299101056617897
6.321 -2.6299274572127804
6.3214999999999995 -2.6298937610742508
6.322 -2.6297895754255483
6.3225 -2.6296009655737076
6.3229999999999995 -2.629321011895375
6.3235 -2.628950909052308
6.324 -2.628500616182139
6.3245 -2.6279889277502773
6.324999999999999 -2.6274423371592053
6.3255 -2.6268929841706883
6.326 -2.6263753960730254
6.326499999999999 -2.625922288071786
6.327 -2.6255603175803306
6.3275 -2.6253064953706735
6.327999999999999 -2.6251661670765936
6.3285 -2.6251329638653584
6.329 -2.6251905546946683
6.3294999999999995 -2.6253155951404987
6.33 -2.6254812135953594
6.3305 -2.625905441600239
6.3309999999999995 -2.626317564891615
6.3315 -2.626698314752335
6.332 -2.6270353608237578
6.3325 -2.6273249223059283
6.332999999999999 -2.62757251251132
6.3335 -2.627792988079573
6.334 -2.6280096370035446
6.334499999999999 -2.6282522237058545
6.335 -2.628553787508516
6.3355 -2.6289469097240477
6.335999999999999 -2.629459299412476
6.3365 -2.6301099081419475
6.337 -2.6309058733951574
6.3374999999999995 -2.631840860928203
6.338 -2.6328948643912065
6.3385 -2.634035841945025
6.3389999999999995 -2.6352225370950757
6.3395 -2.6364083467902915
6.34 -2.637545748825701
6.3405 -2.6383439538582625
6.340999999999999 -2.6390160653260217
6.3415 -2.639539124473229
6.342 -2.6399055675130456
6.342499999999999 -2.6401248102638672
6.343 -2.64022355553582
6.3435 -2.640244374154292
6.343999999999999 -2.640242053119596
6.3445 -2.6402781651220564
6.345 -2.640414264693407
6.3454999999999995 -2.640704553551351
6.346 -2.641188838099924
6.3465 -2.641887233262667
6.3469999999999995 -2.64279743345114
6.3475 -2.64389502617069
6.348 -2.645136737056978
6.3485 -2.64646587493303
6.348999999999999 -2.647819568776501
6.3495 -2.6491354873105397
6.35 -2.650358390983695
6.350499999999999 -2.6512017731846953
6.351 -2.651886186889285
6.3515 -2.6524084515739195
6.351999999999999 -2.6527864526460196
6.3525 -2.6530584200614573
6.353 -2.653279345873178
6.3534999999999995 -2.653514764014419
6.354 -2.6538331525414445
6.3545 -2.654297861936186
6.3549999999999995 -2.654959482686298
6.3555 -2.65584998878445
6.356 -2.6569789826029315
6.3565 -2.658332466119275
6.356999999999999 -2.6598738679299667
6.3575 -2.661547400813902
6.358 -2.6632830201626145
6.358499999999999 -2.6650027998823393
6.359 -2.66662804789326
6.3595 -2.6680868205067054
6.359999999999999 -2.669320933661467
6.3605 -2.6700442321546847
6.361 -2.6704903735338728
6.3614999999999995 -2.670669638073869
6.362 -2.670616547180189
6.3625 -2.6703863481971286
6.3629999999999995 -2.6700498108170394
6.3635 -2.669686668782802
6.364 -2.6693773712038746
6.3645 -2.6691947053965968
6.364999999999999 -2.6691958681259265
6.3655 -2.6694160867481913
6.366 -2.669864804457561
6.366499999999999 -2.670524686785402
6.367 -2.671354159007602
6.3675 -2.6722922325314413
6.367999999999999 -2.6732654865220047
6.3685 -2.674196207456584
6.369 -2.6750102160065876
6.3694999999999995 -2.6756447657673044
6.37 -2.676055077166555
6.3705 -2.6759734196886034
6.3709999999999996 -2.67564869239994
6.3715 -2.6751068677372944
6.372 -2.6743933730974048
6.3725 -2.6735676605195624
6.372999999999999 -2.672696379654919
6.3735 -2.67184614437542
6.374 -2.67107637168979
6.374499999999999 -2.6704330225331074
6.375 -2.669943364627013
6.3755 -2.6696130268937233
6.3759999999999994 -2.6694250595435265
6.3765 -2.6693414957995896
6.377 -2.669307140104026
6.3774999999999995 -2.6692551710445556
6.378 -2.6691146230693303
6.3785 -2.668817681508893
6.379 -2.6683066769846358
6.379499999999999 -2.6675398021846912
6.38 -2.6664946931468423
6.3805 -2.6654163528033727
6.380999999999999 -2.664075812100736
6.3815 -2.6625088800647596
6.382 -2.6607659386265956
6.382499999999999 -2.6589068526255035
6.383 -2.6569952842817144
6.3835 -2.6550928251178463
6.3839999999999995 -2.6532529926127317
6.3845 -2.6515159392788883
6.385 -2.6499043378443314
6.3854999999999995 -2.6484215622001095
6.386 -2.647051840107412
6.3865 -2.6457629768417847
6.387 -2.6445110190547494
6.387499999999999 -2.6432466473166416
6.388 -2.6419216467031177
6.3885 -2.6404951498463802
6.388999999999999 -2.638938201988866
6.3895 -2.6372365839304477
6.39 -2.6353918340690368
6.390499999999999 -2.633667116082726
6.391 -2.6318444709793654
6.3915 -2.629964136003411
6.3919999999999995 -2.628073998167618
6.3925 -2.6262260028100117
6.393 -2.6244722615168388
6.3934999999999995 -2.6228607995349753
6.394 -2.621431671640786
6.3945 -2.6202137510726438
6.395 -2.619222674207104
6.395499999999999 -2.6184603108688744
6.396 -2.6179157258765073
6.3965 -2.617567302880439
6.396999999999999 -2.61738574376296
6.3975 -2.617337328059946
6.398 -2.617387337607128
6.398499999999999 -2.617503173481479
6.399 -2.6176573282247486
6.3995 -2.6178296944011787
6.3999999999999995 -2.618009331619332
6.4005 -2.6179491270773236
6.401 -2.6179062640483073
6.4014999999999995 -2.6179000741077827
6.402 -2.617956756795672
6.4025 -2.618106250546545
6.403 -2.618378680953936
6.403499999999999 -2.6188005182618204
6.404 -2.6193916177908876
6.4045 -2.62016287646073
6.404999999999999 -2.6211154177264855
6.4055 -2.622240849589876
6.406 -2.623522493323317
6.406499999999999 -2.624937427151219
6.407 -2.6264585956614472
6.4075 -2.6280570021854612
6.4079999999999995 -2.629703601029361
6.4085 -2.631370953604273
6.409 -2.633034667253129
6.4094999999999995 -2.634674764101345
6.41 -2.636277075394055
6.4105 -2.638080106723343
6.411 -2.639837630604871
6.411499999999999 -2.641557368217647
6.412 -2.6432540207654744
6.4125 -2.644947160019667
6.412999999999999 -2.646658104793285
6.4135 -2.648406883988876
6.414 -2.6502096265885244
6.414499999999999 -2.6520766335725
6.415 -2.6540115931462576
6.4155 -2.656011365896189
6.4159999999999995 -2.658066396667501
6.4165 -2.6601613963265707
6.417 -2.662276446194861
6.4174999999999995 -2.664388136076955
6.418 -2.666471218386191
6.4185 -2.668500354582568
6.419 -2.670452313043256
6.419499999999999 -2.672308308335098
6.42 -2.6740560346945634
6.4205 -2.6754451593695774
6.420999999999999 -2.676727027100107
6.4215 -2.67791359673541
6.422 -2.6790228050232883
6.422499999999999 -2.6800764607863004
6.423 -2.681097832930657
6.4235 -2.6821093020944367
6.4239999999999995 -2.6831298270274284
6.4245 -2.6841730616488295
6.425 -2.6852460321435494
6.4254999999999995 -2.6863479277600404
6.426 -2.6874705576340134
6.4265 -2.6885988357207884
6.427 -2.689712285646434
6.427499999999999 -2.690787211304557
6.428 -2.691799188109337
6.4285 -2.692725645033361
6.428999999999999 -2.693548007498447
6.4295 -2.6942537752954974
6.43 -2.6948382291926296
6.430499999999999 -2.6955512951931277
6.431 -2.6961573721837144
6.4315 -2.696675430125395
6.4319999999999995 -2.697130714148383
6.4325 -2.697551819600605
6.433 -2.6979674498522064
6.4334999999999996 -2.698402682246378
6.434 -2.698876116564704
6.4345 -2.699397495364105
6.435 -2.699966571443786
6.435499999999999 -2.700572927925064
6.436 -2.7011969270838163
6.4365 -2.7018119242435237
6.436999999999999 -2.7023874831959285
6.4375 -2.7028933186197697
6.438 -2.7033032528934573
6.4384999999999994 -2.7035986848234708
6.439 -2.703770872945814
6.4395 -2.703821980341456
6.4399999999999995 -2.703764950945225
6.4405 -2.703376016984178
6.441 -2.702933441452673
6.4415 -2.7024733846916367
6.441999999999999 -2.702034227194747
6.4425 -2.701653469581326
6.443 -2.7013643574654287
6.443499999999999 -2.7011930194054434
6.444 -2.7011562820842094
6.4445 -2.7012602051545027
6.444999999999999 -2.7014994088328463
6.4455 -2.701857658952295
6.446 -2.702309829301657
6.4464999999999995 -2.70282488915724
6.447 -2.703369635896331
6.4475 -2.7039127636374976
6.4479999999999995 -2.704428649840889
6.4485 -2.704901008863425
6.449 -2.7053255641204292
6.4495 -2.705711707760182
6.449999999999999 -2.7060827325555925
6.4505 -2.7067200033834857
6.451 -2.707420908624055
6.451499999999999 -2.708233373512224
6.452 -2.7092041816477455
6.4525 -2.710373488448061
6.452999999999999 -2.7117698908720684
6.4535 -2.7134071913194684
6.454 -2.715282406453874
6.4544999999999995 -2.7173756993402556
6.455 -2.7196520789157024
6.4555 -2.7220646844417224
6.4559999999999995 -2.7245594202239043
6.4565 -2.727079874807485
6.457 -2.7295728675134465
6.4575 -2.731993348022351
6.457999999999999 -2.7343088804965907
6.4585 -2.7365028084771805
6.459 -2.7385761183522277
6.459499999999999 -2.7405474543452057
6.46 -2.742451366754299
6.4605 -2.7440876221830863
6.460999999999999 -2.745757902359764
6.4615 -2.7475171427101435
6.462 -2.7494157039561538
6.4624999999999995 -2.751492914322872
6.463 -2.753772779517703
6.4635 -2.756260931175802
6.4639999999999995 -2.75894367835093
6.4645 -2.7617891722967185
6.465 -2.764750525666847
6.4655 -2.7677709238860446
6.465999999999999 -2.770789315637465
6.4665 -2.773746626175617
6.467 -2.7765916770244954
6.467499999999999 -2.779286226720988
6.468 -2.7818088608629745
6.4685 -2.7841570946848186
6.468999999999999 -2.786347565293477
6.4695 -2.7884140994691715
6.47 -2.7904041034893483
6.4704999999999995 -2.7921278545609303
6.471 -2.7938914527347807
6.4715 -2.7957499808359274
6.4719999999999995 -2.7977477414833616
6.4725 -2.799912532642495
6.473 -2.802251712980732
6.4735 -2.8047505999983224
6.473999999999999 -2.8073731339241714
6.4745 -2.8100648214437047
6.475 -2.812757949703292
6.475499999999999 -2.8153777899855448
6.476 -2.8178497605556836
6.4765 -2.820106230274166
6.476999999999999 -2.822092559891538
6.4775 -2.823771447874356
6.478 -2.825125628741957
6.4784999999999995 -2.8261585032317824
6.479 -2.8268935048161965
6.4795 -2.827372190348015
6.4799999999999995 -2.8276510161317696
6.4805 -2.8275499611195354
6.481 -2.8273889102860466
6.4815 -2.8272383884236327
6.481999999999999 -2.827160894712461
6.4825 -2.827205354612075
6.483 -2.8274033475768787
6.483499999999999 -2.8277672405857555
6.484 -2.828290746687684
6.4845 -2.8289515656619626
6.484999999999999 -2.8297158496244084
6.4855 -2.830543587311873
6.486 -2.8313945486089893
6.4864999999999995 -2.8322339343098912
6.487 -2.8330366209023827
6.4875 -2.8337897239528997
6.4879999999999995 -2.8344936112722126
6.4885 -2.835161519379382
6.489 -2.8358175482710934
6.4895 -2.8364939533360163
6.489999999999999 -2.8372270050250883
6.4905 -2.8382984948798087
6.491 -2.8394919383888295
6.491499999999999 -2.840828286172001
6.492 -2.8423171213444296
6.4925 -2.8439554740271733
6.492999999999999 -2.8457287359706926
6.4935 -2.847612736560667
6.494 -2.84957679989375
6.4944999999999995 -2.8515872225553824
6.495 -2.8536108181191304
6.4955 -2.8556183260952612
6.4959999999999996 -2.8575867461637894
6.4965 -2.8595011210237713
6.497 -2.861355532925901
6.4975 -2.863152850632443
6.497999999999999 -2.8649038823131234
6.4985 -2.866625841469904
6.499 -2.868340414452043
6.499499999999999 -2.8700705563615676
6.5 -2.8718382610542093
6.5005 -2.8734154919008397
6.5009999999999994 -2.875061757042297
6.5015 -2.8767817810424163
6.502 -2.8785718960357416
6.5024999999999995 -2.8804198342717666
6.503 -2.8823054330926396
6.5035 -2.884202186328851
6.504 -2.886079311984356
6.504499999999999 -2.8879047513815834
6.505 -2.889648562411408
6.5055 -2.891286437636711
6.505999999999999 -2.8928026506406397
6.5065 -2.894191994471862
6.507 -2.8954601064569476
6.507499999999999 -2.896622397113723
[truncated: 1,134,806 more chars]
