# Supplementary material for: Distinct solvation patterns of OH− versus H3O+ charge defects at electrified gold/water interfaces govern their properties
Source: Nat Commun. 2025 Sep 19;16:8325. doi: 10.1038/s41467-025-63832-1 (PMC12449469; doi:10.1038/s41467-025-63832-1)
Supplement: Supplementary file 4 — Source Data [file 41467_2025_63832_MOESM4_ESM.zip › data/si/fig1/voltage_naoh.dat]

0.0 0.16524993670045485
0.0005000000000000004 0.16351951438550705
0.0010000000000000009 0.16183444823279128
0.0015000000000000013 0.16015621937568902
0.0020000000000000018 0.15844192372182697
0.0025000000000000022 0.15665008021245874
0.0030000000000000027 0.15474616835542268
0.003500000000000003 0.1527077830419454
0.0040000000000000036 0.15052847178572765
0.004500000000000004 0.1482196845140964
0.0050000000000000044 0.1458107114984422
0.005500000000000005 0.14334648468311775
0.006000000000000005 0.14088323542635836
0.006500000000000006 0.13848237575534317
0.007000000000000006 0.13620346474697925
0.007500000000000007 0.1340975292059338
0.008000000000000007 0.13220145812769102
0.008500000000000008 0.13053452484979672
0.009000000000000008 0.12909686250946062
0.009500000000000008 0.12786997722902785
0.010000000000000009 0.12681951633921204
0.01050000000000001 0.12614862253390105
0.01100000000000001 0.12555223067267057
0.01150000000000001 0.12497419537491479
0.01200000000000001 0.12436294196329602
0.012500000000000011 0.12367749968688763
0.013000000000000012 0.12289195922579092
0.013500000000000012 0.1219990912093156
0.014000000000000012 0.12101184546733372
0.014500000000000013 0.1199625553719665
0.015000000000000013 0.11889998005425191
0.015500000000000014 0.11788384212254495
0.016000000000000014 0.11697763210796205
0.016500000000000015 0.11624095377721318
0.017000000000000015 0.11572213304031595
0.017500000000000016 0.11545280427085003
0.018000000000000016 0.11544476549711394
0.018500000000000016 0.11568947912992879
0.019000000000000017 0.11616004379132903
0.019500000000000017 0.11681488594543679
0.020000000000000018 0.11760265274866807
0.020500000000000018 0.11821705972298008
0.02100000000000002 0.11885438036409622
0.02150000000000002 0.11946521971427483
0.02200000000000002 0.1200098110418903
0.02250000000000002 0.12046206918899972
0.02300000000000002 0.12081251031131447
0.02350000000000002 0.12106953706259654
0.02400000000000002 0.12125891892286188
0.024500000000000022 0.12142073121026654
0.025000000000000022 0.12160423553159891
0.025500000000000023 0.12186072247318429
0.026000000000000023 0.12223595401476628
0.026500000000000024 0.12276297019053345
0.027000000000000024 0.12345689624151888
0.027500000000000024 0.12431271201115038
0.028000000000000025 0.1253050707773972
0.028500000000000025 0.12639162649768132
0.029000000000000026 0.1275177851962783
0.029500000000000026 0.128622487101734
0.030000000000000027 0.12964442472498272
0.030500000000000027 0.13077731755087962
0.031000000000000028 0.13172399991648318
0.03150000000000003 0.13245177718988638
0.03199999999999997 0.13294537418353125
0.03249999999999997 0.1332080848822355
0.032999999999999974 0.1332616855240176
0.033499999999999974 0.13314373085598744
0.033999999999999975 0.13290355507575521
0.034499999999999975 0.1325965911281677
0.034999999999999976 0.13227784747236138
0.035499999999999976 0.1319950265276644
0.035999999999999976 0.13178270744049395
0.03649999999999998 0.1316585341127171
0.03699999999999998 0.13162138840689877
0.03749999999999998 0.13165203669804934
0.03799999999999998 0.1317167652264027
0.03849999999999998 0.1317721393461521
0.03899999999999998 0.13177102734814847
0.03949999999999998 0.13166867636411275
0.03999999999999998 0.1314281213990203
0.04049999999999998 0.1307738290233521
0.04099999999999998 0.12994644449470005
0.04149999999999998 0.128949980228891
0.04199999999999998 0.12780239296131582
0.04249999999999998 0.1265337830534559
0.04299999999999998 0.12518363100312202
0.04349999999999998 0.12379772212109275
0.043999999999999984 0.12242392392008421
0.044499999999999984 0.12110775930821001
0.044999999999999984 0.11988754761435876
0.045499999999999985 0.11879076608089287
0.045999999999999985 0.11783089255223815
0.046499999999999986 0.11700632253487477
0.046999999999999986 0.1163006547658642
0.04749999999999999 0.1156844626166571
0.04799999999999999 0.11511944430467591
0.04849999999999999 0.11456261634951453
0.04899999999999999 0.11397139739993105
0.04949999999999999 0.11330818778397082
0.04999999999999999 0.11254415689897691
0.05049999999999999 0.11191165327737712
0.05099999999999999 0.11115489136056043
0.05149999999999999 0.11028144224402982
0.05199999999999999 0.10931132138315555
0.05249999999999999 0.10827496404572291
0.05299999999999999 0.10721102949519373
0.05349999999999999 0.10616223944931512
0.05399999999999999 0.10517144372159713
0.05449999999999999 0.1042768156622269
0.05499999999999999 0.10350754197176865
0.055499999999999994 0.10288044003834135
0.055999999999999994 0.10239805955212089
0.056499999999999995 0.10204878192800115
0.056999999999999995 0.10180891212938113
0.057499999999999996 0.10164647794616966
0.057999999999999996 0.10152573591831004
0.058499999999999996 0.10141168357494046
0.059 0.10127422671929258
0.0595 0.10109115541136535
0.06 0.10085030250725628
0.0605 0.10080056926835454
0.061 0.10069918084725062
0.0615 0.10056371420564508
0.062 0.1004188908917414
0.0625 0.10029328888519917
0.063 0.10021599041772536
0.0635 0.10021291306050187
0.064 0.10030307382977018
0.0645 0.10049630758797438
0.065 0.10079193899289703
0.0655 0.10117946120508002
0.066 0.1016402388046948
0.0665 0.1021508094910622
0.067 0.1026863615048399
0.0675 0.10322391222266228
0.068 0.10374494190477394
0.0685 0.10423699425857207
0.069 0.10469423454310113
0.0695 0.10511732362344697
0.07 0.10551238629572364
0.07050000000000001 0.10564066663980198
0.07100000000000001 0.10576431092015888
0.07150000000000001 0.10589632475445435
0.07200000000000001 0.10604762499195104
0.07250000000000001 0.10622529849158008
0.07300000000000001 0.10643110981167343
0.07350000000000001 0.10665974432756849
0.07400000000000001 0.10689816058968936
0.07450000000000001 0.10712548782481136
0.07500000000000001 0.10731428924640582
0.07550000000000001 0.10743312916027627
0.07600000000000001 0.10745011536904873
0.07650000000000001 0.10733685079477119
0.07700000000000001 0.10707190561557335
0.07750000000000001 0.1066430459585252
0.07800000000000001 0.10604823618217306
0.07850000000000001 0.10529504386880473
0.07900000000000001 0.10439893593079187
0.07950000000000002 0.10338090981859764
0.08000000000000002 0.10226467717925743
0.08050000000000002 0.10132382671587511
0.08100000000000002 0.1003274701020997
0.08150000000000002 0.09929034236185086
0.08200000000000002 0.09822024458542143
0.08250000000000002 0.0971168307905864
0.08300000000000002 0.09597178183541963
0.08350000000000002 0.09476969169439507
0.08400000000000002 0.09349021518947481
0.08450000000000002 0.0921113752442133
0.08500000000000002 0.09061345719661974
0.08550000000000002 0.08898297695159804
0.08600000000000002 0.08721590611599811
0.08650000000000002 0.08531952573951092
0.08700000000000002 0.0833126618645031
0.08750000000000002 0.08122418454617113
0.08800000000000002 0.07909004841211877
0.08850000000000002 0.0769493507087984
0.08900000000000002 0.0748399943458865
0.08950000000000002 0.07279452217439737
0.09000000000000002 0.07083686694854391
0.09050000000000002 0.06922924878111344
0.09100000000000003 0.06772343003164412
0.09150000000000003 0.06631048479991913
0.09200000000000003 0.06497385632817175
0.09250000000000003 0.06369234316256862
0.09300000000000003 0.06244338586766867
0.09350000000000003 0.061206444777883874
0.09400000000000003 0.05996653728421922
0.09449999999999997 0.05871697724727007
0.09499999999999997 0.05746103704639964
0.09549999999999997 0.05621204059023424
0.09599999999999997 0.05499196527315406
0.09649999999999997 0.05382868144071448
0.09699999999999998 0.05275228188096558
0.09749999999999998 0.0517910876949961
0.09799999999999998 0.050967718969438275
0.09849999999999998 0.050296576298273735
0.09899999999999998 0.049781931304407244
0.09949999999999998 0.049417312919604654
0.09999999999999998 0.0491852372271357
0.10049999999999998 0.04930858064301819
0.10099999999999998 0.049497725031898504
0.10149999999999998 0.04970772925138503
0.10199999999999998 0.04988812339575911
0.10249999999999998 0.049986951615999926
0.10299999999999998 0.04995534839035539
0.10349999999999998 0.04975272876687067
0.10399999999999998 0.04935141410473179
0.10449999999999998 0.04873984277769257
0.10499999999999998 0.04792371726270844
0.10549999999999998 0.04692467702678799
0.10599999999999998 0.04577727142289095
0.10649999999999998 0.04452459399684841
0.10699999999999998 0.04321382505675197
0.10749999999999998 0.04189203961796401
0.10799999999999998 0.04060206231388282
0.10849999999999999 0.03937938939963238
0.10899999999999999 0.0382490467214307
0.10949999999999999 0.037223525948269144
0.10999999999999999 0.03630150184488147
0.11049999999999999 0.035716637722974835
0.11099999999999999 0.03519133335322233
0.11149999999999999 0.0346875943392399
0.11199999999999999 0.03416187464320397
0.11249999999999999 0.0335704012178688
0.11299999999999999 0.032874505493559504
0.11349999999999999 0.03204571904152383
0.11399999999999999 0.031069162701935063
0.11449999999999999 0.0299446273530596
0.11499999999999999 0.028685561342809265
0.11549999999999999 0.02731632263002266
0.11599999999999999 0.025868696727174012
0.11649999999999999 0.024378182833691434
0.11699999999999999 0.022880179857422862
0.1175 0.02140691380237536
0.118 0.019984500601792528
0.1185 0.018630527085757354
0.119 0.017352544348547366
0.1195 0.01614712511751861
0.12 0.014999964786278193
0.1205 0.014137572043257055
0.121 0.013275815860717558
0.1215 0.012377397503346814
0.122 0.011404722235833158
0.1225 0.010324441786036306
0.123 0.0091110648771112
0.1235 0.007749457486595149
0.124 0.006235733870996669
0.1245 0.004576585182667464
0.125 0.00278774881049698
0.1255 0.0008920516521178307
0.126 -0.0010826055667720875
0.1265 -0.0031052789723988294
0.127 -0.005144142503448817
0.1275 -0.00716879287558875
0.128 -0.009152532663813075
0.1285 -0.011074700744785372
0.129 -0.012922482635296554
0.1295 -0.014691983665171545
0.13 -0.01638848370828784
0.1305 -0.01777611445041896
0.131 -0.0191232341445251
0.1315 -0.02045090558436192
0.132 -0.021778441649342922
0.1325 -0.023120356505961403
0.133 -0.024484171276381198
0.1335 -0.025870211663810996
0.134 -0.027272664098366897
0.1345 -0.028681596355772648
0.135 -0.030085804678163325
0.1355 -0.0314751471290135
0.136 -0.03284229170620759
0.1365 -0.03418391920497847
0.137 -0.035500640738784166
0.1375 -0.03679706123566864
0.138 -0.038081169601598366
0.1385 -0.039363855826110405
0.139 -0.04065836590608692
0.1395 -0.041979553005185286
0.14 -0.0433428304120893
0.1405 -0.044511896193176394
0.14100000000000001 -0.04575186421606778
0.14150000000000001 -0.047071785626823744
0.14200000000000002 -0.048475426048197795
0.14250000000000002 -0.04996061645667918
0.14300000000000002 -0.05151955056914608
0.14350000000000002 -0.05314003352576856
0.14400000000000002 -0.05480703828286252
0.14450000000000002 -0.056504378161262324
0.14500000000000002 -0.05821628202887796
0.14550000000000002 -0.05992836422116918
0.14600000000000002 -0.06162838153080005
0.14650000000000002 -0.06330625958395072
0.14700000000000002 -0.06495422146086398
0.14750000000000002 -0.0665666311034916
0.14800000000000002 -0.06813971995734021
0.14850000000000002 -0.0696713968481288
0.14900000000000002 -0.07116087335618691
0.14950000000000002 -0.0726079958550691
0.15000000000000002 -0.07401254057644717
0.15050000000000002 -0.0751239562518904
0.15100000000000002 -0.07618858965003802
0.15150000000000002 -0.07719955304993405
0.15200000000000002 -0.07814568920945687
0.15250000000000002 -0.07901203678675303
0.15300000000000002 -0.07978149827220017
0.15350000000000003 -0.0804374912100311
0.15400000000000003 -0.0809667906834218
0.15450000000000003 -0.08136175983497566
0.15500000000000003 -0.0816215471145543
0.15550000000000003 -0.08175242098286954
0.15600000000000003 -0.08176688017410831
0.15650000000000003 -0.0816823079755675
0.15699999999999997 -0.08151931844385601
0.15749999999999997 -0.08129999538628552
0.15799999999999997 -0.08104608693882906
0.15849999999999997 -0.08077679153196166
0.15899999999999997 -0.08050642770021538
0.15949999999999998 -0.08024313564044705
0.15999999999999998 -0.07998687710704279
0.16049999999999998 -0.07947911947130376
0.16099999999999998 -0.0789560537622333
0.16149999999999998 -0.07839804986177672
0.16199999999999998 -0.07778266196676083
0.16249999999999998 -0.07708801438907945
0.16299999999999998 -0.07629592939050811
0.16349999999999998 -0.07539408585074098
0.16399999999999998 -0.07437703790386876
0.16449999999999998 -0.07324624599468756
0.16499999999999998 -0.07200950412577077
0.16549999999999998 -0.07067991376860465
0.16599999999999998 -0.0692744381283611
0.16649999999999998 -0.06781260257368889
0.16699999999999998 -0.06631477326002587
0.16749999999999998 -0.06480023968059088
0.16799999999999998 -0.06328529866914961
0.16849999999999998 -0.061781620461309555
0.16899999999999998 -0.06029490650545063
0.16949999999999998 -0.05882428242618349
0.16999999999999998 -0.05736231681604564
0.17049999999999998 -0.056145979735064716
0.17099999999999999 -0.054906701603689746
0.17149999999999999 -0.053624698366993906
0.172 -0.052280707072323566
0.1725 -0.05085917644340651
0.173 -0.04935098807209731
0.1735 -0.047755421365431885
0.174 -0.046081272657091124
0.1745 -0.044346275120680144
0.175 -0.04257567983309104
0.1755 -0.04079987391532295
0.176 -0.03905205377726284
0.1765 -0.037364900647921855
0.177 -0.03576796751484656
0.1775 -0.03428484081692146
0.178 -0.03293081550375173
0.1785 -0.03171155873366894
0.179 -0.03062306888483983
0.1795 -0.029652041290344832
0.18 -0.02877779178601394
0.1805 -0.02822442394652088
0.181 -0.027713291248970554
0.1815 -0.0272176397789684
0.182 -0.026715692310677053
0.1825 -0.026193096013847096
0.183 -0.02564418094458043
0.1835 -0.025071497108535998
0.184 -0.024484498165830492
0.1845 -0.02389761102746068
0.185 -0.023327799927021036
0.1855 -0.022792454560756452
0.186 -0.02230728248916453
0.1865 -0.021884261363464903
0.187 -0.02152991093326742
0.1875 -0.0212439795163544
0.188 -0.021019223423947898
0.1885 -0.02084164489359756
0.189 -0.020691647775838224
0.1895 -0.020545316869969386
0.19 -0.02037635143542441
0.1905 -0.019908862884177987
0.191 -0.019369204907036756
0.1915 -0.018738305201465112
0.192 -0.018002363473639812
0.1925 -0.01715361689083337
0.193 -0.01618996002089313
0.1935 -0.015113935052118034
0.194 -0.013931249243046269
0.1945 -0.012649613855425745
0.195 -0.011277423728569887
0.1955 -0.009822831532330205
0.196 -0.00829300927510497
0.1965 -0.006693582339542175
0.197 -0.005028249043867929
0.1975 -0.0032984449702415488
0.198 -0.0015026370398366483
0.1985 0.0003635324695385731
0.199 0.002307489932480808
0.1995 0.004339382952411981
0.2 0.00647071678263743
0.2005 0.008463705817281356
0.201 0.010578604059125954
0.2015 0.01282355321379985
0.202 0.01520274872892285
0.2025 0.017716429726688014
0.203 0.020361211827579346
0.20350000000000001 0.023130454224452923
0.20400000000000001 0.026015086017169075
0.20450000000000002 0.0290043749429962
0.20500000000000002 0.03208691339346103
0.20550000000000002 0.035251278644484935
0.20600000000000002 0.03848690389690728
0.20650000000000002 0.04178442646923654
0.20700000000000002 0.045135956723413695
0.20750000000000002 0.04853501083229863
0.20800000000000002 0.05197619464774795
0.20850000000000002 0.05545469981859735
0.20900000000000002 0.058965857083393254
0.20950000000000002 0.0625048098390754
0.21000000000000002 0.06606632150618127
0.21050000000000002 0.06939575723872825
0.21100000000000002 0.07273759092280728
0.21150000000000002 0.07608641567082815
0.21200000000000002 0.07943635316166227
0.21250000000000002 0.08278084993191767
0.21300000000000002 0.08611250493741981
0.21350000000000002 0.08942274568345099
0.21400000000000002 0.09270210035866504
0.21450000000000002 0.09594040731382689
0.21500000000000002 0.09912729207506424
0.21550000000000002 0.10225240314284018
0.21600000000000003 0.10530601811253593
0.21650000000000003 0.10827937606623689
0.21700000000000003 0.11116557371369276
0.21750000000000003 0.1139596280476456
0.21800000000000003 0.11665829882632503
0.21850000000000003 0.11925928875578475
0.21900000000000003 0.12176028492697112
0.21949999999999997 0.12415793796979115
0.21999999999999997 0.12644745506667426
0.22049999999999997 0.1283733221881587
0.22099999999999997 0.13018031041546177
0.22149999999999997 0.13186360834555375
0.22199999999999998 0.13342022726014438
0.22249999999999998 0.13484968182697485
0.22299999999999998 0.13615499156292565
0.22349999999999998 0.13734296984006772
0.22399999999999998 0.13842412657408684
0.22449999999999998 0.1394122508216961
0.22499999999999998 0.140323827949105
0.22549999999999998 0.14117721710892486
0.22599999999999998 0.14199172929150145
0.22649999999999998 0.14278665360516132
0.22699999999999998 0.14358014031551738
0.22749999999999998 0.1443880420986722
0.22799999999999998 0.14522285370474783
0.22849999999999998 0.14609281101649665
0.22899999999999998 0.14700161376775803
0.22949999999999998 0.1479485788288327
0.22999999999999998 0.14892927546075138
0.23049999999999998 0.15018532356340636
0.23099999999999998 0.15145839051422696
0.23149999999999998 0.15273938290453148
0.23199999999999998 0.15402087511893567
0.23249999999999998 0.15529789567167093
0.23299999999999998 0.15656831033781668
0.23349999999999999 0.15783287482088637
0.23399999999999999 0.1590947529590653
0.2345 0.16035879879324408
0.235 0.1616305521643565
0.2355 0.16291505718622576
0.236 0.16421564571235878
0.2365 0.16553305670666885
0.237 0.1668646882332131
0.2375 0.16820420077772907
0.238 0.1695418231733214
0.2385 0.17086550597516004
0.239 0.17216245403719985
0.2395 0.17342077920795265
0.24 0.17463093949236
0.2405 0.1755371312245558
0.241 0.17638772299512775
0.2415 0.17718514434608695
0.242 0.17793586357542324
0.2425 0.17865074947463497
0.243 0.17934528206894135
0.2435 0.18003947649026206
0.244 0.18075724506532212
0.2445 0.1815250987904141
0.245 0.1823705208438537
0.2455 0.18331954346134388
0.246 0.1843942189241105
0.2465 0.18561044119301803
0.247 0.18697652602349152
0.2475 0.18849268752018034
0.248 0.19015160631116884
0.2485 0.1919399835026165
0.249 0.19384008468993674
0.2495 0.19583170951268086
0.25 0.19789386993875688
0.2505 0.19975727940830568
0.25099999999999995 0.2016570832466652
0.2515 0.20358283560587323
0.25199999999999995 0.205530737794763
0.2525 0.20750320855231189
0.25299999999999995 0.20950740297693593
0.2535 0.21155217727759362
0.25399999999999995 0.21364453285117688
0.2545 0.2157859883344681
0.25499999999999995 0.2179699079528829
0.2555 0.220180896856104
0.25599999999999995 0.2223958277565512
0.2565 0.22458724041239844
0.25699999999999995 0.2267276592575264
0.2575 0.22879393668841227
0.25799999999999995 0.2307706942275267
0.2585 0.23265170347559955
0.25899999999999995 0.2344398372301371
0.2595 0.23614546511064866
0.25999999999999995 0.2377838104202215
0.2605 0.23912293852683203
0.26099999999999995 0.24043225780524732
0.2615 0.24172944140700886
0.26199999999999996 0.24302965507724816
0.2625 0.24434449921858462
0.26299999999999996 0.2456818285263056
0.2635 0.24704505497603524
0.26399999999999996 0.24843258361336326
0.2645 0.24983746905426807
0.26499999999999996 0.25124772784733074
0.2655 0.25264777852245407
0.26599999999999996 0.25402081052121334
0.2665 0.2553518668212219
0.26699999999999996 0.25663048389337156
0.2675 0.25785210226200456
0.26799999999999996 0.2590182188098238
0.2685 0.26013506050148666
0.26899999999999996 0.2612114580739529
0.2695 0.2622565804287408
0.26999999999999996 0.26327817489486227
0.2705 0.2640320878292344
0.27099999999999996 0.264772669140585
0.2715 0.2655016322118844
0.27199999999999996 0.26621892400306524
0.2725 0.26692233154608325
0.27299999999999996 0.26760664780181126
0.2735 0.2682628567221741
0.27399999999999997 0.26887717900346564
0.2745 0.26943179931365013
0.27499999999999997 0.26990688364177545
0.2755 0.2702843513880523
0.27599999999999997 0.2705522929410984
0.2765 0.2707092959840575
0.27699999999999997 0.2707668875486765
0.2775 0.27074950965002587
0.27799999999999997 0.27069257466948454
0.2785 0.2706375185003965
0.27899999999999997 0.27062610453261904
0.2795 0.270694751300595
0.27999999999999997 0.27086974958917215
0.2805 0.27091460913055276
0.28099999999999997 0.2710801148283462
0.28150000000000003 0.2713540122393321
0.282 0.27171324931625773
0.28250000000000003 0.2721272855039717
0.283 0.27256096452114753
0.28350000000000003 0.2729777208387823
0.284 0.2733426756421846
0.28450000000000003 0.27362585660572636
0.285 0.27380542868590396
0.28550000000000003 0.2738704329237483
0.286 0.27382281190440444
0.28650000000000003 0.27367777768297075
0.287 0.27346235719536843
0.28750000000000003 0.27321210993827494
0.288 0.27296649247078963
0.28850000000000003 0.27276351821036465
0.289 0.2726345056384488
0.28950000000000004 0.27259980675925055
0.29 0.2726659915177367
0.29050000000000004 0.27307369467996473
0.291 0.2735511039045796
0.29150000000000004 0.2740641320666132
0.292 0.27457111999194395
0.29250000000000004 0.27502543519382183
0.293 0.27537893230938243
0.29350000000000004 0.2755847568705697
0.294 0.27560067246263
0.29450000000000004 0.27539257334801587
0.295 0.27493781994771793
0.29550000000000004 0.27422798533324794
0.296 0.2732710686468398
0.29650000000000004 0.2720917439976412
0.297 0.2707301183348506
0.29750000000000004 0.2692389416614734
0.298 0.26767819885675914
0.29850000000000004 0.266109267346493
0.299 0.26458835904648303
0.29950000000000004 0.2631607677385127
0.3 0.2618566463595632
0.30050000000000004 0.2604390764115464
0.301 0.2591548633608703
0.30150000000000005 0.25798516528927784
0.302 0.25689943014464356
0.30250000000000005 0.2558600988004812
0.303 0.25482728573301056
0.30350000000000005 0.2537640895655321
0.304 0.25264057213544516
0.30450000000000005 0.25143720567403965
0.305 0.2501471982219466
0.30550000000000005 0.24877764009416084
0.306 0.24734949738007922
0.30650000000000005 0.24589606070088077
0.307 0.24446004556225423
0.30750000000000005 0.24308929419414535
0.308 0.2418317739227994
0.30850000000000005 0.2407301749927391
0.309 0.23981682397243914
0.30950000000000005 0.2391096490291452
0.31 0.23860923838870335
0.31050000000000005 0.2385457735010405
0.311 0.23863348627951195
0.31150000000000005 0.23882106349364945
0.312 0.23904695173130538
0.31250000000000006 0.23924575322487365
0.313 0.23935426214652347
0.31349999999999995 0.23931697537489705
0.314 0.23909065078299482
0.31449999999999995 0.2386474019607552
0.315 0.23797660365992562
0.31549999999999995 0.23708499862222399
0.316 0.23599537460148495
0.31649999999999995 0.23474346014747643
0.317 0.23337363331180846
0.31749999999999995 0.23193380150867568
0.318 0.2304702625250669
0.31849999999999995 0.22902297087687107
0.319 0.22762167194296176
0.31949999999999995 0.22628302418508137
0.32 0.22500938408065851
0.32049999999999995 0.22403859427946685
0.321 0.2230994421796723
0.32149999999999995 0.22216447586182667
0.322 0.2212059341581878
0.32249999999999995 0.22020049673681852
0.323 0.2191323153514026
0.32349999999999995 0.21799572687900262
0.324 0.2167952200095568
0.32449999999999996 0.21554528106798962
0.325 0.21426904145066836
0.32549999999999996 0.2129964626713006
0.326 0.21176210534799592
0.32649999999999996 0.21060248250305405
0.327 0.20955371699421665
0.32749999999999996 0.20864909993557615
0.328 0.20791680753049718
0.32849999999999996 0.20737781907254424
0.329 0.2070443614416191
0.32949999999999996 0.20691891719114763
0.33 0.20699444256340144
0.33049999999999996 0.2075036300491309
0.331 0.20817675031991972
0.33149999999999996 0.20898891857651172
0.332 0.20991498134547731
0.33249999999999996 0.21093133626699412
0.333 0.2120166206467486
0.33349999999999996 0.21315253397811085
0.334 0.21432389077979705
0.33449999999999996 0.21551848227410383
0.335 0.21672668383761193
0.33549999999999996 0.21794115474852452
0.336 0.21915626948384273
0.33649999999999997 0.22036799013888658
0.337 0.2215736767553428
0.33749999999999997 0.22277188745027857
0.338 0.223962158719827
0.33849999999999997 0.2251451460517658
0.339 0.22632251458176597
0.33949999999999997 0.2274976103704898
0.34 0.22867616983176542
0.34049999999999997 0.2296181096479358
0.341 0.23058559642730675
0.34149999999999997 0.23159311366755983
0.342 0.2326549564402686
0.34249999999999997 0.2337828130734331
0.343 0.23498326294785887
0.34349999999999997 0.2362555724321997
0.34400000000000003 0.23759022472284727
0.3445 0.2389686225836856
0.34500000000000003 0.2403644188475796
0.3455 0.24174634647550705
0.34600000000000003 0.24308189073933723
0.3465 0.24434137023246338
0.34700000000000003 0.2455013921835095
0.3475 0.246547611346996
0.34800000000000003 0.24747623807979088
0.3485 0.24829421825545855
0.34900000000000003 0.24901878920527096
0.3495 0.24967587157081533
0.35000000000000003 0.25029830554042165
0.3505 0.2511713591768343
0.35100000000000003 0.2520822277046905
0.3515 0.2530638338619254
0.35200000000000004 0.25414231494591316
0.3525 0.2553340088226725
0.35300000000000004 0.2566434201829077
0.3535 0.25806228226406874
0.35400000000000004 0.25956980627791487
0.3545 0.2611341733374218
0.35500000000000004 0.2627150811327849
0.3555 0.2642674354182654
0.35600000000000004 0.2657455182944073
0.3565 0.26710750519553234
0.35700000000000004 0.2683193082115657
0.3575 0.2693578375558845
0.35800000000000004 0.2702135570612093
0.3585 0.27089156366048533
0.35900000000000004 0.2714120065144373
0.3595 0.27180842902031
0.36000000000000004 0.27212470322144156
0.3605 0.27216173222167545
0.36100000000000004 0.2722197183781875
0.3615 0.27234453683811527
0.36200000000000004 0.2725721550252011
0.3625 0.2729248315945304
0.36300000000000004 0.2734089835893625
0.3635 0.2740146209052404
0.36400000000000005 0.27471680882641397
0.3645 0.275479131627756
0.36500000000000005 0.27625851232254023
0.3655 0.2770108088318824
0.36600000000000005 0.2776959834181057
0.3665 0.27828254652246165
0.36700000000000005 0.27875091915491185
0.3675 0.2790951751893789
0.36800000000000005 0.27932381474855894
0.3685 0.27945888428543925
0.36900000000000005 0.2795337271284688
0.3695 0.27958929402857435
0.37000000000000005 0.2796695257143003
0.3705 0.2800646603156352
0.37100000000000005 0.2805603786357099
0.3715 0.28118062214995077
0.37200000000000005 0.28193614339290446
0.3725 0.2828226806100488
0.37300000000000005 0.28382074018788694
0.3735 0.28489683450164
0.37400000000000005 0.28600608789209997
0.3745 0.28709611331190277
0.37500000000000006 0.2881119411768064
0.3755 0.2890015034352318
0.37599999999999995 0.2897209628111737
0.3765 0.29023990723825666
0.37699999999999995 0.29054556645314433
0.3775 0.2906451296677896
0.37799999999999995 0.2905659688707439
0.3785 0.29035347938121453
0.37899999999999995 0.29006636759396986
0.3795 0.28977052138494175
0.37999999999999995 0.2895324271510123
0.3805 0.28916346220497696
0.38099999999999995 0.28896175713906147
0.3815 0.2889593722863936
0.38199999999999995 0.289168875650753
0.3825 0.2895830842270359
0.38299999999999995 0.2901767023219403
0.3835 0.29091004099898315
0.38399999999999995 0.29173433503228263
0.3845 0.2925975895689109
0.38499999999999995 0.29345088324003127
0.3855 0.2942534662338104
0.38599999999999995 0.29497689778609426
0.3865 0.2956080464715163
0.38699999999999996 0.29615017982748765
0.3875 0.29662245308338037
0.38799999999999996 0.29705800096762913
0.3885 0.2975003406184942
0.38899999999999996 0.2979987661061056
0.3895 0.2986035577074386
0.38999999999999996 0.2993606094567831
0.3905 0.3005541754754181
0.39099999999999996 0.301958386848908
0.3915 0.30357915211135955
0.39199999999999996 0.3054044811408565
0.3925 0.3074048393552761
0.39299999999999996 0.3095350499342995
0.3935 0.31173815790994946
0.39399999999999996 0.31395058922456437
0.3945 0.31610836182584706
0.39499999999999996 0.31815320533404295
0.3955 0.3200383266823061
0.39599999999999996 0.32173289823665363
0.3965 0.323224758210572
0.39699999999999996 0.3245209408865734
0.3975 0.32564601575325863
0.39799999999999996 0.32663864768077
0.3985 0.32754692818672587
0.39899999999999997 0.3284227990314318
0.3995 0.3293162504227612
0.39999999999999997 0.3302696856192576
0.4005 0.3310637463205714
0.40099999999999997 0.33196182783767686
0.4015 0.3329590489264354
0.40199999999999997 0.33403184237817773
0.4025 0.33514051437080056
0.40299999999999997 0.3362337425668104
0.4035 0.33725435829701306
0.40399999999999997 0.3381453679603204
0.4045 0.33885538512669344
0.40499999999999997 0.3393430039988577
0.4055 0.33957991316054814
0.40599999999999997 0.33955222356715625
0.40650000000000003 0.33926058592273234
0.407 0.33871932223487977
0.40750000000000003 0.33795453895319844
0.408 0.3370015943590138
0.40850000000000003 0.3359017785180446
0.409 0.3346978734492713
0.40950000000000003 0.33342967015230374
0.41 0.33212955518259263
0.41050000000000003 0.3310666516214104
0.411 0.32999967501175
0.41150000000000003 0.32892277763326405
0.412 0.32781833483621153
0.41250000000000003 0.3266598185857646
0.413 0.32541514984903314
0.41350000000000003 0.32405057359252126
0.414 0.32253437024307846
0.41450000000000004 0.3208405000009169
0.415 0.318951947279037
0.41550000000000004 0.31686306476374043
0.416 0.31458077589987804
0.41650000000000004 0.3121248312380483
0.417 0.30952647133156114
0.41750000000000004 0.3068257507461023
0.418 0.3040679131572729
0.41850000000000004 0.30129887839741676
0.419 0.29856134267183204
0.41950000000000004 0.29589116152745143
0.42 0.29331526705901056
0.42050000000000004 0.29110111808332845
0.421 0.2890059356918604
0.42150000000000004 0.2870304889496456
0.422 0.2851700123160613
0.42250000000000004 0.28341634739690175
0.423 0.2817596165159634
0.42350000000000004 0.28018969056457654
0.424 0.27869743570994265
0.42450000000000004 0.27727573943052447
0.425 0.27592042061701527
0.42550000000000004 0.27463077565522953
0.426 0.27341029212793105
0.42650000000000005 0.2722667498359007
0.427 0.2712120509693916
0.42750000000000005 0.2702613418700267
0.428 0.2694315173734077
0.42850000000000005 0.26873942979893367
0.429 0.2681998319278215
0.42950000000000005 0.2678232175303498
0.43 0.26761431493592586
0.43050000000000005 0.2678191628572642
0.431 0.2681789936720255
0.43150000000000005 0.2686774678552623
0.432 0.26929341699765197
0.43250000000000005 0.2700024892024108
0.433 0.27077853799082685
0.43350000000000005 0.27159487036630203
0.434 0.27242530430718415
0.43450000000000005 0.2732454213860839
0.435 0.2740337723509615
0.43550000000000005 0.27477323128784326
0.436 0.2754524123136831
0.43650000000000005 0.27606679079339624
0.437 0.2766185458816509
0.43750000000000006 0.27711605161288827
0.438 0.27757310632827686
0.43849999999999995 0.2780073804753056
0.439 0.27843892918451485
0.43949999999999995 0.27888878356590957
0.44 0.2793772125041091
0.44049999999999995 0.27967334648881986
0.441 0.2800437680782264
0.44149999999999995 0.28050132464575434
0.442 0.2810529315705223
0.44249999999999995 0.28169872299548543
0.443 0.2824312412831958
0.44349999999999995 0.2832353713227054
0.444 0.2840894464998365
0.44449999999999995 0.2849670965532995
0.445 0.2858399082548322
0.44549999999999995 0.28668064138942145
0.446 0.2874662942453695
0.44649999999999995 0.2881809921061234
0.447 0.28881823911604404
0.44749999999999995 0.2893822471415051
0.448 0.28988755357063484
0.44849999999999995 0.2903576761842317
0.449 0.2908222501307247
0.44949999999999996 0.2913133683971904
0.45 0.29186224963729923
0.45049999999999996 0.2922481346532886
0.451 0.2927414436559747
0.45149999999999996 0.29335521764691375
0.452 0.2940924316131466
0.45249999999999996 0.2949448349582151
0.453 0.2958934384535129
0.45349999999999996 0.2969099140236158
0.454 0.29795886850249764
0.45449999999999996 0.29900088144551534
0.455 0.29999576779023984
0.45549999999999996 0.3009063034260418
0.456 0.3017014089530619
0.45649999999999996 0.3023594080202037
0.457 0.30287073388836533
0.45749999999999996 0.303239679954603
0.458 0.3034850718400774
0.45849999999999996 0.30363962945103834
0.459 0.3037479328662154
0.45949999999999996 0.3038634148085985
0.46 0.30404407400897393
0.46049999999999996 0.3045960002471551
0.461 0.30531916662928754
0.46149999999999997 0.3062508289056235
0.462 0.3074116801726856
0.46249999999999997 0.3088035768127541
0.463 0.3104093515800541
0.46349999999999997 0.31219548792220403
0.464 0.31411574161155
0.46449999999999997 0.3161168825660262
0.465 0.3181450354926606
0.46549999999999997 0.32015203074696774
0.466 0.32210100539260633
0.46649999999999997 0.32397077224357446
0.467 0.32575767209311424
0.46749999999999997 0.32747599338796207
0.468 0.3291558116269627
0.46849999999999997 0.3308400508146928
0.46900000000000003 0.33258007690727753
0.4695 0.33443066796517185
0.47000000000000003 0.3364443570703675
0.4705 0.3384174726490278
0.47100000000000003 0.3406307175801261
0.4715 0.3430985695223798
0.47200000000000003 0.3458154813024413
0.4725 0.34875573729243586
0.47300000000000003 0.3518750655227265
0.4735 0.3551142222909547
0.47400000000000003 0.3584040157449515
0.4745 0.36167140502022904
0.47500000000000003 0.3648458109728137
0.4755 0.36786544403687754
0.47600000000000003 0.3706824319401857
0.4765 0.37326678742690234
0.47700000000000004 0.375608742311056
0.4775 0.3777191443616983
0.47800000000000004 0.3796283124505372
0.4785 0.38138282241481714
0.47900000000000004 0.38304021072929306
0.4795 0.3846623671317067
0.48000000000000004 0.3863080194163517
0.4805 0.3877768220761823
0.48100000000000004 0.38935059043910664
0.4815 0.3910411089324116
0.48200000000000004 0.3928373919617191
0.4825 0.39470628647161965
0.48300000000000004 0.3965958670983449
0.4835 0.39844088521854615
0.48400000000000004 0.40016985353380624
0.4845 0.4017131052658873
0.48500000000000004 0.4030106388325597
0.4855 0.40401912090280967
0.48600000000000004 0.4047171124818566
0.4865 0.405107616135382
0.48700000000000004 0.40521802384504213
0.4875 0.40509751770395086
0.48800000000000004 0.40481198754513786
0.4885 0.4044370880539644
0.48900000000000005 0.4040505499160899
0.4895 0.4037246796822076
0.49000000000000005 0.4035198151515075
0.4905 0.4037275797001228
0.49100000000000005 0.404121247979392
0.4915 0.40470186679464293
0.49200000000000005 0.40544877655996325
0.4925 0.40632210136974495
0.49300000000000005 0.40726636285877815
0.4935 0.4082157335582405
0.49400000000000005 0.40910036064163013
0.4945 0.40985340020452027
0.49500000000000005 0.41041775094414534
0.4955 0.41075208402592117
0.49600000000000005 0.4108352640409082
0.4965 0.41066853209061077
0.49700000000000005 0.41027510408284906
0.4975 0.40969743851817997
0.49800000000000005 0.4089922196531743
0.4985 0.40822353425720537
0.49900000000000005 0.40745574517181277
0.4995 0.40674622634696844
0.5 0.40613968245314275
0.5005 0.4059124961200351
0.5009999999999999 0.4058195514811695
0.5015000000000001 0.40584549830769484
0.502 0.40595565228886454
0.5025 0.40610068921603637
0.5029999999999999 0.4062229146702287
0.5035000000000001 0.40626415418159245
0.504 0.4061740810695673
0.5045 0.4059180806034262
0.5049999999999999 0.40548330878965627
0.5055000000000001 0.404881631975716
0.506 0.4041495679705442
0.5065 0.40334445478310327
0.5069999999999999 0.4025381432642491
0.5075000000000001 0.40180882947847935
0.508 0.4012326373041361
0.5085 0.4008760523998803
0.5089999999999999 0.40078948422647587
0.5095000000000001 0.4010033591814099
0.51 0.4015248796806497
0.5105 0.4025860014618652
0.5109999999999999 0.40389967267759536
0.5115000000000001 0.40540874872882127
0.512 0.4070420583983317
0.5125 0.408720387014263
0.5129999999999999 0.4103628661721299
0.5135000000000001 0.4118936982381307
0.514 0.4132487523924822
0.5145 0.4143811981398549
0.5149999999999999 0.415265283764425
0.5155000000000001 0.4158978555775515
0.516 0.41629760080554357
0.5165 0.4165013923167122
0.5169999999999999 0.41655931942947966
0.5175000000000001 0.4165289112993639
0.518 0.4164686916739266
0.5185 0.4164326242210726
0.5189999999999999 0.41646462792890354
0.5195000000000001 0.4165943447334066
0.52 0.4168340057803229
0.5205 0.41742734722495645
0.5209999999999999 0.418099643850916
0.5215000000000001 0.4188121992202972
0.522 0.41951614544239074
0.5225 0.42015806932335653
0.5229999999999999 0.4206859145768803
0.5235000000000001 0.4210551075924774
0.524 0.4212333071985932
0.5245 0.4212043111228654
0.5249999999999999 0.42096905666951134
0.5255000000000001 0.420544933141763
0.526 0.41996302614387726
0.5265 0.4192642002539473
0.5269999999999999 0.41849458949676244
0.5275000000000001 0.4177009340918541
0.528 0.41692645442271464
0.5285 0.4162077850237863
0.5289999999999999 0.41557267635983125
0.5295000000000001 0.4150387920474181
0.53 0.4146138588198339
0.5305 0.41454411994047036
0.5309999999999999 0.41456936855202875
0.5315000000000001 0.4146703698469563
0.532 0.4148212512543007
0.5325 0.4149913197046997
0.5329999999999999 0.41514775918725344
0.5335000000000001 0.4152588662320828
0.534 0.4152973858193022
0.5345 0.4152435009141336
0.5349999999999999 0.4150871076854676
0.5355000000000001 0.4148292000021428
0.536 0.4144821194733946
0.5365 0.4140684699670551
0.5369999999999999 0.41361894119816184
0.5375000000000001 0.41316916347730454
0.538 0.41275623906526987
0.5385 0.412415352257174
0.5389999999999999 0.41217691727338
0.5395000000000001 0.4120643186491496
0.54 0.4120924719742488
0.5405 0.4120183541879849
0.5409999999999999 0.4120886455610258
0.5415000000000001 0.4122926139021946
0.542 0.41261262154926226
0.5425 0.41302731434005324
0.5429999999999999 0.4135147113970035
0.5435000000000001 0.41405531689225933
0.544 0.4146346670736381
0.5445 0.4152450650039151
0.5449999999999999 0.4158865394698824
0.5455000000000001 0.4165666035239881
0.546 0.41729899601165305
0.5465 0.41810168097723904
0.5469999999999999 0.41899472181452113
0.5475000000000001 0.4199984952070915
0.548 0.4211325057962566
0.5485 0.4224145089401003
0.5489999999999999 0.42385962707202507
0.5495000000000001 0.4254790455798661
0.55 0.4272783213751156
0.5505 0.4295040140928795
0.5509999999999999 0.4318953328041537
0.5515000000000001 0.4344309049791845
0.552 0.4370799739770172
0.5525 0.4398034236402976
0.5529999999999999 0.44255556290661885
0.5535000000000001 0.4452867566575107
0.554 0.4479468303227319
0.5545 0.4504889467903893
0.5549999999999999 0.452873327536626
0.5555000000000001 0.4550702534202148
0.556 0.45706221609295367
0.5565 0.45884492974179014
0.5569999999999999 0.4604273910492898
0.5575000000000001 0.46183103725186364
0.558 0.4630876890661534
0.5585 0.4642366656083725
0.5589999999999999 0.4653213621957444
0.5595000000000001 0.46638551340864914
0.56 0.467469943388499
0.5605 0.46836161727811176
0.5609999999999999 0.46933738772235395
0.5615000000000001 0.4704142599902906
0.562 0.47159695092845144
0.5625 0.47287707452982203
0.563 0.47423373414574677
0.5634999999999999 0.4756356676767577
0.5640000000000001 0.4770450954410947
0.5645 0.4784219721495604
0.565 0.4797286259212064
0.5654999999999999 0.4809339093491253
0.5660000000000001 0.48201662926416927
0.5665 0.48296754729128955
0.567 0.48379040246900606
0.5674999999999999 0.48450134883172863
0.5680000000000001 0.4851271569070443
0.5685 0.4857029219999521
0.569 0.4862692716112461
0.5694999999999999 0.4868692724127823
0.5700000000000001 0.48754509618650976
0.5705 0.48858189500099564
0.571 0.4897569482715246
0.5714999999999999 0.4910821026360632
0.5720000000000001 0.49255120974820243
0.5725 0.49413862198849456
0.573 0.4958008796669284
0.5734999999999999 0.49748028903348745
0.5740000000000001 0.49911186564439763
0.5745 0.5006309709106295
0.575 0.5019808958026098
0.5754999999999999 0.503118990798102
0.5760000000000001 0.5040206089263937
0.5765 0.5046804425388433
0.577 0.5051115380589025
0.5774999999999999 0.5053430783006726
0.5780000000000001 0.5054171354907521
0.5785 0.5053851006823313
0.579 0.5053034712606116
0.5794999999999999 0.5052295891827663
0.5800000000000001 0.5052170044331042
0.5805 0.5050626126516071
0.581 0.5050468066495257
0.5814999999999999 0.5051853956514956
0.5820000000000001 0.5054758055881179
0.5825 0.5058976009620412
0.583 0.5064159132886134
0.5834999999999999 0.5069861740982369
0.5840000000000001 0.5075602470727113
0.5845 0.5080928407561554
0.585 0.5085471939238647
0.5854999999999999 0.5088990412266686
0.5860000000000001 0.5091390711293254
0.5865 0.5092733785306077
0.587 0.5093224082526197
0.5874999999999999 0.5093188547838529
0.5880000000000001 0.5093047690954089
0.5885 0.5093276808637989
0.589 0.509436745006928
0.5894999999999999 0.5096780898518917
0.5900000000000001 0.5100902401133127
0.5905 0.5109475178492296
0.591 0.5120107590316471
0.5914999999999999 0.5132719203782866
0.5920000000000001 0.5147052101596884
0.5925 0.5162694805152963
0.593 0.5179131449553157
0.5934999999999999 0.5195807428160617
0.5940000000000001 0.5212197418826227
0.5945 0.5227867869127003
0.595 0.5242518688061321
0.5954999999999999 0.5256001629707765
0.5960000000000001 0.5268319921646194
0.5965 0.5279607973806346
0.597 0.5290100871165442
0.5974999999999999 0.5300093320899186
0.5980000000000001 0.5309896309990165
0.5985 0.5319794708566702
0.599 0.5330008068542414
0.5994999999999999 0.5340663427541859
0.6000000000000001 0.5351779241654746
0.6005 0.5360778022410652
0.601 0.536996978836152
0.6014999999999999 0.5379099521042128
0.6020000000000001 0.5387868608395142
0.6025 0.5395974031460631
0.603 0.5403147872632991
0.6034999999999999 0.5409193021872409
0.6040000000000001 0.5414013779537814
0.6045 0.5417632903451834
0.605 0.542020158331125
0.6054999999999999 0.5421992601990927
0.6060000000000001 0.5423379909589721
0.6065 0.5424806733472736
0.607 0.542674485455893
0.6074999999999999 0.542964839898606
0.6080000000000001 0.5433907851395163
0.6085 0.543980497922554
0.609 0.5447479877737489
0.6094999999999999 0.5456912158128513
0.6100000000000001 0.5467922942405005
0.6105 0.5482676003736827
0.611 0.5498255938083015
0.6114999999999999 0.5514184504068036
0.6120000000000001 0.552998885776366
0.6125 0.5545252881604723
0.613 0.5559659302778592
0.6134999999999999 0.5573019597440164
0.6140000000000001 0.5585288811693967
0.6145 0.559656285223539
0.615 0.560705855761562
0.6154999999999999 0.5617079822974775
0.6160000000000001 0.562697515025737
0.6165 0.5637087108465314
0.617 0.5647706407831102
0.6174999999999999 0.5659029453529762
0.6180000000000001 0.5671127467969652
0.6185 0.5683932626019655
0.619 0.5697242248485002
0.6194999999999999 0.5710744701290489
0.6200000000000001 0.5724059746156795
0.6205 0.5734311015806759
0.621 0.5743638077990898
0.6214999999999999 0.5751778626897047
0.6220000000000001 0.5758587336177825
0.6225 0.5764059492005013
0.623 0.5768340647446281
0.6234999999999999 0.577171739972564
0.6240000000000001 0.5774599375745593
0.6245 0.5777487078980723
0.625 0.5780927014368689
0.6255 0.5785459390875369
0.6259999999999999 0.5791566765449709
0.6265000000000001 0.5799623102587256
0.627 0.5809852165069608
0.6275 0.5822301937885465
0.6279999999999999 0.5836835474123556
0.6285000000000001 0.5853142393363775
0.629 0.5870773109828415
0.6295 0.5889187145954348
0.6299999999999999 0.5907809499592656
0.6305000000000001 0.5928572090061381
0.631 0.5948504377416928
0.6315 0.596723841880013
0.6319999999999999 0.5984549963693239
0.6325000000000001 0.6000364254116014
0.633 0.6014748000341685
0.6335 0.6027887877058846
0.6339999999999999 0.6040055903088125
0.6345000000000001 0.6051570963921232
0.635 0.6062756629248118
0.6355 0.607390358177657
0.6359999999999999 0.6085236158370773
0.6365000000000001 0.6096886043539503
0.637 0.6108875741172964
0.6375 0.6121118266429708
0.6379999999999999 0.6133425002871363
0.6385000000000001 0.6145528265004482
0.639 0.6157110985720866
0.6395 0.6167834908449443
0.6399999999999999 0.6177374800233585
0.6405000000000001 0.6182973495105691
0.641 0.6186915880792714
0.6415 0.6189105113839898
0.6419999999999999 0.6189559816179291
0.6425000000000001 0.6188420850068809
0.643 0.6185944774445596
0.6435 0.6182483566824513
0.6439999999999999 0.6178450758321643
0.6445000000000001 0.6174275437314942
0.645 0.6170353747959713
0.6455 0.6166999766093196
0.6459999999999999 0.6164409556830666
0.6465000000000001 0.616263973811413
0.647 0.6161608284362061
0.6475 0.6161110297954813
0.6479999999999999 0.6160845503591366
0.6485000000000001 0.6160452443249733
0.649 0.6159546452317965
0.6495 0.615775551222099
0.6499999999999999 0.615475975615706
0.6505000000000001 0.6152812018682335
0.651 0.6149301657250067
0.6515 0.6144250631843308
0.6519999999999999 0.6137833177251829
0.6525000000000001 0.6130365923953173
0.653 0.6122287369662571
0.6535 0.6114125371676603
0.6539999999999999 0.6106456681896721
0.6545000000000001 0.6099860239396673
0.655 0.6094868132688827
0.6555 0.6091921885151473
0.6559999999999999 0.6091340192251036
0.6565000000000001 0.6093296908968812
0.657 0.6097811977883436
0.6575 0.6104754264623263
0.6579999999999999 0.6113853696245232
0.6585000000000001 0.6124721455640663
0.659 0.6136881857148409
0.6595 0.6149808669760092
0.6599999999999999 0.6162967228036972
0.6605000000000001 0.6173378383902487
0.661 0.6183112397691517
0.6615 0.619186382926279
0.6619999999999999 0.6199463749288867
0.6625000000000001 0.6205888180085022
0.663 0.6211253212956998
0.6635 0.6215793080003752
0.6639999999999999 0.6219823948733396
0.6645000000000001 0.6223700092706138
0.665 0.6227771264506178
0.6655 0.6232349624377416
0.6659999999999999 0.6237684420507003
0.6665000000000001 0.6243944804421109
0.667 0.6251210656865601
0.6675 0.6259471138297122
0.6679999999999999 0.6268629761975851
0.6685000000000001 0.6278519829040892
0.669 0.6288918603869147
0.6695 0.6299570827327348
0.6699999999999999 0.6310212852029748
0.6705000000000001 0.6323085055456024
0.671 0.6335477404594796
0.6715 0.6347243713895441
0.6719999999999999 0.6358312317874449
0.6725000000000001 0.6368692947085679
0.673 0.6378472132027516
0.6735 0.6387799304278308
0.6739999999999999 0.6396868751429392
0.6745000000000001 0.6405897596976413
0.675 0.6415101686206173
0.6755 0.642467139297219
0.6759999999999999 0.6434749351698161
0.6765000000000001 0.6445412723592692
0.677 0.6456662652438816
0.6775 0.6468421871781626
0.6779999999999999 0.6480537741572704
0.6785000000000001 0.6492794492374476
0.679 0.6504931733531437
0.6795 0.6516672192837549
0.6799999999999999 0.6527754138147999
0.6805000000000001 0.6535478184967417
0.681 0.6542189761042426
0.6815 0.6547824322616296
0.6819999999999999 0.6552396227062752
0.6825000000000001 0.6555987236204803
0.683 0.6558738234175795
0.6835 0.656083380578001
0.6839999999999999 0.6562487092469129
0.6845000000000001 0.6563922626812537
0.685 0.6565355743999747
0.6855 0.6566972261350165
0.6859999999999999 0.6568907354635865
0.6865000000000001 0.6571226874215889
0.687 0.6573920664138386
0.6875 0.657689913031194
0.688 0.6579999140399811
0.6884999999999999 0.6583001762177344
0.6890000000000001 0.6585652695089365
0.6895 0.6587686591906423
0.69 0.6588851871947695
0.6904999999999999 0.6591410340499406
0.6910000000000001 0.6592685266567969
0.6915 0.6592551094323048
0.692 0.6590957823692831
0.6924999999999999 0.6587944115273193
0.6930000000000001 0.6583639715980029
0.6935 0.6578256952301414
0.694 0.6572066474240087
0.6944999999999999 0.6565364387908392
0.6950000000000001 0.655843353895447
0.6955 0.6551505956212131
0.696 0.6544735706790233
0.6964999999999999 0.6538180426136337
0.6970000000000001 0.6531788834670474
0.6975 0.6525401475016437
0.698 0.651876132430236
0.6984999999999999 0.651153494087939
0.6990000000000001 0.6503345873792178
0.6995 0.6493809995284664
0.7 0.6482570816266121
0.7004999999999999 0.6471812002067524
0.7010000000000001 0.645883643822337
0.7015 0.6443559299021905
0.702 0.6426039454105121
0.7024999999999999 0.6406490720190151
0.7030000000000001 0.6385266548928062
0.7035 0.6362829757641749
0.704 0.633970746770348
0.7044999999999999 0.631643656715982
0.7050000000000001 0.6293510447777723
0.7055 0.6271333232357978
0.706 0.6250189559744154
0.7064999999999999 0.6230230225812451
0.7070000000000001 0.6211474149597497
0.7075 0.6193824778336331
0.708 0.6177094171516418
0.7084999999999999 0.6161029084247954
0.7090000000000001 0.614533572409666
0.7095 0.6129699729588283
0.71 0.6113807721447289
0.7104999999999999 0.6099853282507103
0.7110000000000001 0.6085111527107971
0.7115 0.6069425005292665
0.712 0.6052740800306629
0.7124999999999999 0.6035118069480505
0.7130000000000001 0.6016717518338813
0.7135 0.5997774174036054
0.714 0.5978562243041661
0.7144999999999999 0.595934802041317
0.7150000000000001 0.5940347704093475
0.7155 0.5921686398948394
0.716 0.590337820726699
0.7164999999999999 0.5885313426144633
0.7170000000000001 0.5867279239064899
0.7175 0.584897754051302
0.718 0.5830066896312787
0.7184999999999999 0.5810200303175929
0.7190000000000001 0.5789066550034982
0.7195 0.5766428728246147
0.72 0.5742157454397697
0.7204999999999999 0.5718738234395507
0.7210000000000001 0.5693825437791656
0.7215 0.5667703703870988
0.722 0.5640779969955081
0.7224999999999999 0.5613545559743789
0.7230000000000001 0.5586530172649672
0.7235 0.5560251911868375
0.724 0.5535169966867136
0.7244999999999999 0.5511643459411153
0.7250000000000001 0.5489900822713323
0.7255 0.5470021178500136
0.726 0.5451931792004399
0.7264999999999999 0.5435419146136647
0.7270000000000001 0.5420150782228182
0.7275 0.5405710018045183
0.728 0.5391633981258248
0.7284999999999999 0.5377460967424281
0.7290000000000001 0.5362779998804955
0.7295 0.5347279289948372
0.73 0.5330789152071032
0.7304999999999999 0.5315785748437297
0.7310000000000001 0.5299967408732383
0.7315 0.5283681367604391
0.732 0.5267426538681897
0.7324999999999999 0.5251807436130859
0.7330000000000001 0.5237473483043728
0.7335 0.5225053322824088
0.734 0.5215088098961678
0.7344999999999999 0.5207972500092004
0.7350000000000001 0.5203911418692597
0.7355 0.5202898846085018
0.736 0.5204714666146655
0.7364999999999999 0.5208942597294872
0.7370000000000001 0.5215004937926239
0.7375 0.5222212294883339
0.738 0.5229825816916562
0.7384999999999999 0.5237125561583397
0.7390000000000001 0.5243478867908834
0.7395 0.5248397355588402
0.74 0.5251574965374115
0.7404999999999999 0.5250423240906219
0.7410000000000001 0.5247528825739759
0.7415 0.5243151392016488
0.742 0.5237680725270734
0.7424999999999999 0.5231583795357349
0.7430000000000001 0.5225352407060992
0.7435 0.5219453374955744
0.744 0.5214276048466218
0.7444999999999999 0.5210092404816481
0.7450000000000001 0.520702719589295
0.7455 0.520504558515551
0.746 0.5203958607065965
0.7464999999999999 0.5203448636429852
0.7470000000000001 0.5203111623183679
0.7475 0.5202510636536287
0.748 0.5201235798130329
0.7484999999999999 0.519896112731746
0.7490000000000001 0.5195491706124048
0.7495 0.5190793532402072
0.75 0.5184998373867229
0.7505 0.5180873782946894
0.7509999999999999 0.517634086136399
0.7514999999999998 0.5171884991379642
0.752 0.516801511277116
0.7525 0.5165207243930866
0.7529999999999999 0.5163851542289195
0.7534999999999998 0.5164206965569768
0.754 0.5166369806123378
0.7545 0.5170259727420816
0.7549999999999999 0.5175623742142179
0.7554999999999998 0.5182058704210796
0.756 0.5189048724869071
0.7565 0.5196015890654228
0.7569999999999999 0.5202378839981235
0.7574999999999998 0.5207611842908136
0.758 0.5211295827850012
0.7585 0.5213154530926873
0.7589999999999999 0.5213074747164075
0.7594999999999998 0.5211103573008221
0.76 0.5207442074929045
0.7605 0.5199937043248561
0.7609999999999999 0.5191498013513154
0.7614999999999998 0.518260375080172
0.762 0.5173750383582347
0.7625 0.5165413160347716
0.7629999999999999 0.5158014591885985
0.7634999999999998 0.5151896605204125
0.764 0.5147298022719011
0.7645 0.51443416749963
0.7649999999999999 0.5143033325419099
0.7654999999999998 0.5143271372584307
0.766 0.5144867791958861
0.7665 0.5147580946867109
0.7669999999999999 0.5151152932855938
0.7674999999999998 0.5155346503156979
0.768 0.515998013980728
0.7685 0.5164952967385499
0.7689999999999999 0.5170265686098489
0.7694999999999999 0.5176030884844894
0.77 0.518247185426199
0.7705 0.5189900861499359
0.7709999999999999 0.5198691694075608
0.7714999999999999 0.5209237224131955
0.772 0.522190360413456
0.7725 0.5236989038072106
0.7729999999999999 0.5254689838575384
0.7734999999999999 0.5275071841387634
0.774 0.5298061364835973
0.7745 0.5323444824870089
0.7749999999999999 0.5350892672541642
0.7754999999999999 0.5379992392712477
0.776 0.5410290684946207
0.7765 0.5441334897373058
0.7769999999999999 0.5472712616609259
0.7774999999999999 0.5504081030495005
0.778 0.553518866445075
0.7785 0.5565885988857853
0.7789999999999999 0.5596127758848648
0.7794999999999999 0.5625966027446756
0.78 0.5655529287506936
0.7805 0.5682518728581085
0.7809999999999999 0.5709639646188835
0.7814999999999999 0.5737110215222435
0.782 0.5765124494452267
0.7825 0.5793828957595659
0.7829999999999999 0.582330113205443
0.7834999999999999 0.5853536333123167
0.784 0.5884441330562452
0.7845 0.5915835444305597
0.7849999999999999 0.5947463965348802
0.7854999999999999 0.5979012840249677
0.786 0.6010131788464168
0.7865 0.6040460794630206
0.7869999999999999 0.6069660496458493
0.7874999999999999 0.6097444173280611
0.788 0.6123607308638331
0.7885 0.6148049627729331
0.7889999999999999 0.617078756815256
0.7894999999999999 0.6191956451997418
0.79 0.6211802680712385
0.7905 0.6233137851282996
0.7909999999999999 0.6253869647474668
0.7914999999999999 0.627441014163846
0.792 0.6295144758187128
0.7925 0.6316384392102948
0.7929999999999999 0.6338325629247383
0.7934999999999999 0.636102796608844
0.794 0.6384408786286908
0.7945 0.6408254839510394
0.7949999999999999 0.6432246372204681
0.7954999999999999 0.6455989866358633
0.796 0.6479055356298661
0.7965 0.6501013120370175
0.7969999999999999 0.6521464258476715
0.7974999999999999 0.6540061583698666
0.798 0.6556522871518666
0.7985 0.6570635500095847
0.7989999999999999 0.6582262763553185
0.7994999999999999 0.6591354626888964
0.8 0.6597959454526496
0.8005 0.6599744737859534
0.8009999999999999 0.6599470062575264
0.8014999999999999 0.6597497861887585
0.802 0.6594260690286438
0.8025 0.6590233573621437
0.8029999999999999 0.6585903363186111
0.8034999999999999 0.6581737139698719
0.804 0.6578149882607522
0.8045 0.6575474671920374
0.8049999999999999 0.657393795157109
0.8054999999999999 0.6573642269290814
0.806 0.65745568909266
0.8065 0.6576519711971324
0.8069999999999999 0.6579250909180884
0.8074999999999999 0.6582380286491499
0.808 0.6585489986854365
0.8085 0.6588166572298265
0.8089999999999999 0.6590054914349956
0.8094999999999999 0.6590904264793175
0.81 0.6590597298282498
0.8105 0.6591628300713035
0.8109999999999999 0.6591686725260412
0.8114999999999999 0.6591063693345356
0.812 0.6590156594243824
0.8125 0.658943738245786
0.813 0.6589412689691545
0.8134999999999999 0.6590581163452257
0.8139999999999998 0.6593388073046405
0.8145 0.6598181378080341
0.815 0.6605172256745201
0.8154999999999999 0.6614406751887654
0.8159999999999998 0.662575033084602
0.8165 0.6638893266331266
0.817 0.6653373483652849
0.8174999999999999 0.6668615406740153
0.8179999999999998 0.6683983187732411
0.8185 0.6698832179458392
0.819 0.6712556602743336
0.8194999999999999 0.672463093608319
0.8199999999999998 0.6734646263736096
0.8205 0.6739861927337243
0.821 0.67426932490649
0.8214999999999999 0.6743258974514242
0.8219999999999998 0.6741874263440375
0.8225 0.673903469328097
0.823 0.6735375800875577
0.8234999999999999 0.6731615626405165
0.8239999999999998 0.6728481166400937
0.8245 0.6726624791573512
0.825 0.6726552855631106
0.8254999999999999 0.6728570375495806
0.8259999999999998 0.6732754364148222
0.8265 0.67389606263909
0.827 0.6746854384301337
0.8274999999999999 0.6755955665156425
0.8279999999999998 0.6765691878698757
0.8285 0.6775450196506687
0.829 0.6784628130635042
0.8294999999999999 0.6792680554053152
0.8299999999999998 0.6799163688731702
0.8305 0.6806241525415058
0.831 0.6811293611296797
0.8314999999999999 0.6814357145958478
0.8319999999999999 0.6815659667293917
0.8325 0.6815600923531036
0.833 0.6814715153892376
0.8334999999999999 0.681361341772122
0.8339999999999999 0.6812917115404252
0.8345 0.6813184960056511
0.835 0.6814851819490538
0.8354999999999999 0.6818187170898231
0.8359999999999999 0.6823271617296198
0.8365 0.6829993242690098
0.837 0.6838060289570954
0.8374999999999999 0.6847024670020555
0.8379999999999999 0.6856319121370535
0.8385 0.6865303093032805
0.839 0.6873318238945513
0.8394999999999999 0.6879747614175877
0.8399999999999999 0.6884074901874679
0.8405 0.6883457831142469
0.841 0.6880226103145067
0.8414999999999999 0.687443753895173
0.8419999999999999 0.6866364293422311
0.8425 0.6856463204785261
0.843 0.6845326367914472
0.8434999999999999 0.6833613619572777
0.8439999999999999 0.6821985379172212
0.8445 0.6811039743629081
0.845 0.6801266150462293
0.8454999999999999 0.6793013872006298
0.8459999999999999 0.6786473908022836
0.8465 0.678167449332065
0.847 0.677848780316724
0.8474999999999999 0.6776650758820087
0.8479999999999999 0.6775797417268327
0.8485 0.6775504842423876
0.849 0.6775342202496545
0.8494999999999999 0.6774920014604274
0.8499999999999999 0.6773933714939206
0.8505 0.677466732227556
0.851 0.6774595248870503
0.8514999999999999 0.677380843024194
0.8519999999999999 0.6772528764703539
0.8525 0.6771074916987034
0.853 0.6769815982049947
0.8534999999999999 0.6769121162630392
0.8539999999999999 0.6769314153683011
0.8545 0.6770637444754061
0.855 0.6773225014531427
0.8554999999999999 0.677708688349618
0.8559999999999999 0.6782104363791606
0.8565 0.6788031231781214
0.857 0.6794507313465078
0.8574999999999999 0.6801081665354629
0.8579999999999999 0.6807244102124411
0.8585 0.6812473438111927
0.859 0.6816285439953615
0.8594999999999999 0.6818283927067298
0.8599999999999999 0.6818199890283756
0.8605 0.6813435584650608
0.861 0.6806528209900221
0.8614999999999999 0.6797668160163446
0.8619999999999999 0.6787157183234975
0.8625 0.6775372577410999
0.863 0.6762730696390905
0.8634999999999999 0.6749655295214739
0.8639999999999999 0.6736552141379527
0.8645 0.6723781787869335
0.865 0.6711643121449222
0.8654999999999999 0.6700350642119856
0.8659999999999999 0.6690025321072044
0.8665 0.6680687413624791
0.867 0.6672253266843474
0.8674999999999999 0.6664545873167329
0.8679999999999999 0.6657314235848724
0.8685 0.6650266292371408
0.869 0.6643106322866809
0.8694999999999999 0.6635570011393297
0.8699999999999999 0.662745330152482
0.8705 0.6621100464021874
0.871 0.6613971298107131
0.8714999999999999 0.6606076847163677
0.8719999999999999 0.6597496522558693
0.8725 0.6588360009740216
0.873 0.6578833788611043
0.8734999999999999 0.6569107802599506
0.8739999999999999 0.6559380564347109
0.8745 0.6549844196722918
0.875 0.6540667219735447
0.8755 0.6531975510678296
0.8759999999999999 0.6523832594658083
0.8764999999999998 0.6516223887704898
0.877 0.650904860035772
0.8775 0.6502122745316287
0.8779999999999999 0.649519357716064
0.8784999999999998 0.6487964673677923
0.879 0.6480123629425435
0.8795 0.647137323811923
0.8799999999999999 0.6461458761611247
0.8804999999999998 0.6447704838663512
0.881 0.6432492324700427
0.8815 0.6415805663157289
0.8819999999999999 0.6397724334358601
0.8824999999999998 0.6378428726176157
0.883 0.6358198917350883
0.8835 0.6337404364813796
0.8839999999999999 0.631648036628627
0.8844999999999998 0.6295893108751794
0.885 0.6276096066327902
0.8855 0.6257485127483083
0.8859999999999999 0.6240361569157822
0.8864999999999998 0.6224905729376368
0.887 0.6211165621032116
0.8875 0.619905910419741
0.8879999999999999 0.6188387397777516
0.8884999999999998 0.6178862999219391
0.889 0.6170140346386987
0.8895 0.6161853920639322
0.8899999999999999 0.6153659980828614
0.8904999999999998 0.614775569827981
0.891 0.6141433813681052
0.8915 0.6134581739719533
0.8919999999999999 0.6127198683567553
0.8924999999999998 0.6119397632878071
0.893 0.611139850782334
0.8935 0.610350705204727
0.8939999999999999 0.6096082145522362
0.8944999999999999 0.6089497672040882
0.895 0.608409923159377
0.8955 0.6080167676299717
0.8959999999999999 0.6077892517298692
0.8964999999999999 0.6077355997556735
0.897 0.6078528440849338
0.8975 0.6081278320000137
0.8979999999999999 0.6085392101077567
0.8984999999999999 0.609060369735934
0.899 0.6096622384493602
0.8995 0.6103160253282097
0.8999999999999999 0.6109952377679773
0.9004999999999999 0.6114288990764274
0.901 0.6118496873378135
0.9015 0.6122474316769759
0.9019999999999999 0.6126184544677896
0.9024999999999999 0.612965768212809
0.903 0.6132973123662272
0.9035 0.6136241276211737
0.9039999999999999 0.6139572297566586
0.9044999999999999 0.6143045444355628
0.905 0.6146683191410613
0.9055 0.615043729349769
0.9059999999999999 0.6154185497470946
0.9064999999999999 0.6157744006470632
0.907 0.6160891109266504
0.9075 0.6163397299319995
0.9079999999999999 0.6165056127541305
0.9084999999999999 0.6165713111323229
0.909 0.6165286974910329
0.9095 0.6163782290566433
0.9099999999999999 0.6161293881957748
0.9104999999999999 0.6160486604484557
0.911 0.615912788219937
0.9115 0.6157536754435918
0.9119999999999999 0.6156067223933909
0.9124999999999999 0.6155076759010295
0.913 0.6154888976547251
0.9135 0.615575899260902
0.9139999999999999 0.6157846482275015
0.9144999999999999 0.6161201596141833
0.915 0.6165761194692378
0.9155 0.6171359467022542
0.9159999999999999 0.6177746276879601
0.9164999999999999 0.6184614093550014
0.917 0.6191631156060627
0.9175 0.619847112505782
0.9179999999999999 0.6204841359591264
0.9184999999999999 0.6210501858138906
0.919 0.6215281844371089
0.9195 0.621908740158245
0.9199999999999999 0.6221900725070696
0.9204999999999999 0.6221285113051418
0.921 0.6219849371071451
0.9215 0.6217736977792595
0.9219999999999999 0.6215110383293102
0.9224999999999999 0.6212129012363564
0.923 0.6208926465769554
0.9235 0.6205594322102597
0.9239999999999999 0.6202167808153325
0.9244999999999999 0.6198623537661204
0.925 0.6194891884785713
0.9255 0.6190878700185316
0.9259999999999999 0.6186494614089438
0.9264999999999999 0.6181682618386766
0.927 0.6176435309663555
0.9275 0.6170798475649641
0.9279999999999999 0.6164864075469763
0.9284999999999999 0.6158753590113237
0.929 0.615259598607614
0.9295 0.6146505434089643
0.9299999999999999 0.6140558549391312
0.9304999999999999 0.6137263054195823
0.931 0.6134108101555503
0.9315 0.6131020926869403
0.9319999999999999 0.6127890821140805
0.9324999999999999 0.6124583033013472
0.933 0.6120946986277179
0.9335 0.6116826643413212
0.9339999999999999 0.6112073399612549
0.9344999999999999 0.610656021841971
0.935 0.610020254062413
0.9355 0.6092975587584981
0.9359999999999999 0.6084929498581922
0.9364999999999999 0.6076192919910304
0.937 0.6066965097937211
0.9375 0.6057493680762464
0.938 0.6048043391921347
0.9384999999999999 0.603885922745976
0.9389999999999998 0.6030131668305458
0.9395 0.6021971403714106
0.94 0.6014399956086596
0.9404999999999999 0.6004872309441455
0.9409999999999998 0.5995758526638975
0.9415 0.5986890412700898
0.942 0.5978069001678438
0.9424999999999999 0.596907686012269
0.9429999999999998 0.5959692846062583
0.9435 0.5949707820727794
0.944 0.5938947004151207
0.9444999999999999 0.5927295728515923
0.9449999999999998 0.5914724522512782
0.9455 0.5901306194643752
0.946 0.5887219459833416
0.9464999999999999 0.5872737220011268
0.9469999999999998 0.5858205185130712
0.9475 0.5844007105109763
0.948 0.5830526462885663
0.9484999999999999 0.5818109501037267
0.9489999999999998 0.5807029283243857
0.9495 0.5797463605805948
0.95 0.578948057199148
0.9504999999999999 0.5785516011515609
0.9509999999999998 0.578291552948211
0.9515 0.5781410982312809
0.952 0.5780656074041891
0.9524999999999999 0.5780256245210283
0.9529999999999998 0.5779805702363711
0.9535 0.5778928572204063
0.954 0.5777320153021084
0.9544999999999999 0.5774781058021735
0.9549999999999998 0.5771239987597021
0.9555 0.5766757886185521
0.956 0.576151371682949
0.9564999999999999 0.5755772248805425
0.9569999999999999 0.5749839315500589
0.9575 0.5744008044265364
0.958 0.5738515972259601
0.9584999999999999 0.5733509115575564
0.9589999999999999 0.572902138990606
0.9595 0.5724972199411379
0.96 0.5721182382644295
0.9604999999999999 0.5714920532517065
0.9609999999999999 0.5708393016612923
0.9615 0.570132903297632
0.962 0.5693504190392349
0.9624999999999999 0.5684776838882267
0.9629999999999999 0.5675117164132242
0.9635 0.566462394077759
0.964 0.5653527189771957
0.9644999999999999 0.5642174308080158
0.9649999999999999 0.5630997316180035
0.9655 0.5620474598549858
0.966 0.5611077115232163
0.9664999999999999 0.5603225353126351
0.9669999999999999 0.5597237320773242
0.9675 0.5593301388987977
0.968 0.5591454531894368
0.9684999999999999 0.5591577199049317
0.9689999999999999 0.5593400513031093
0.9695 0.5596528118085529
0.97 0.5600470261573823
0.9704999999999999 0.5607172600089689
0.9709999999999999 0.5613595099469316
0.9715 0.5619243523431854
0.972 0.5623729593904858
0.9724999999999999 0.5626811494214209
0.9729999999999999 0.5628415124757048
0.9735 0.5628641712449385
0.974 0.5627748650543843
0.9744999999999999 0.5626113213279306
0.9749999999999999 0.5624183037158987
0.9755 0.562241922068559
0.976 0.5621242954927669
0.9764999999999999 0.5620989650675261
0.9769999999999999 0.5621879117116173
0.9775 0.5623997475232209
0.978 0.5627299011529335
0.9784999999999999 0.5631615574272998
0.9789999999999999 0.5636680702728808
0.9795 0.5642154917884876
0.98 0.5647661292205758
0.9804999999999999 0.565034459407038
0.9809999999999999 0.565234317073589
0.9815 0.5653383196931041
0.982 0.5653272683218165
0.9824999999999999 0.5651918330199793
0.9829999999999999 0.5649328914051487
0.9835 0.56456077318417
0.984 0.5640933758101239
0.9844999999999999 0.56355345505278
0.9849999999999999 0.5629656453390672
0.9855 0.5623532000324099
0.986 0.5617357723753552
0.9864999999999999 0.5611277966324584
0.9869999999999999 0.5605380574764797
0.9875 0.5599700874890334
0.988 0.5594231313757076
0.9884999999999999 0.55889357428767
0.9889999999999999 0.5583764168218914
0.9895 0.5578668044677044
0.99 0.5573615180773396
0.9904999999999999 0.5571084708734253
0.9909999999999999 0.5568607751943495
0.9915 0.5566251140991523
0.992 0.5564126246955801
0.9924999999999999 0.5562384756830279
0.9929999999999999 0.5561205213782859
0.9935 0.5560768990026095
0.994 0.5561235994803191
0.9944999999999999 0.556271495747248
0.9949999999999999 0.5565239891970851
0.9955 0.5568753548947428
0.996 0.557309983752258
0.9964999999999999 0.5578028411660392
0.9969999999999999 0.5583207462061652
0.9975 0.5588249807869886
0.998 0.5592741335575688
0.9984999999999999 0.5596276369827899
0.9989999999999999 0.5598492978304377
0.9995 0.5599101950060139
1.0 0.5597914565782381
1.0005 0.5592383287634128
1.001 0.5585059441453559
1.0014999999999998 0.5576135458365321
1.002 0.5565917997200627
1.0025 0.5554801551874995
1.003 0.5543234814679575
1.0034999999999998 0.5531681614572893
1.004 0.5520580531042955
1.0045 0.551030959888943
1.005 0.5501156366711486
1.0054999999999998 0.5493296516322553
1.006 0.5486788474893166
1.0065 0.5481571978597622
1.007 0.5477481002709712
1.0074999999999998 0.547426261798507
1.008 0.5471602648048646
1.0085 0.5469156513373753
1.009 0.5466582759266294
1.0094999999999998 0.5463579273907979
1.01 0.5459914273004947
1.0105 0.5457932333463402
1.011 0.5455098266967502
1.0114999999999998 0.5451462248523556
1.012 0.5447157661586173
1.0125 0.5442372536572123
1.013 0.5437315693992325
1.0134999999999998 0.5432182589633932
1.014 0.5427126667372831
1.0145 0.5422239353622504
1.015 0.5417539052794124
1.0154999999999998 0.5412968260093621
1.016 0.5408396789685316
1.0165 0.5403629844989892
1.017 0.5398421079104185
1.0174999999999998 0.5392492130110985
1.018 0.5385553526340575
1.0185 0.5377328820873056
1.019 0.5367576672845229
1.0194999999999999 0.5356111131163077
1.02 0.5342815843472821
1.0205 0.5327651438135914
1.021 0.5310656021498636
1.0214999999999999 0.5291935875537118
1.022 0.5271657418655654
1.0225 0.5250028423599902
1.023 0.5227285994607012
1.0234999999999999 0.5203687136721534
1.024 0.5179500460796592
1.0245 0.5154995272154022
1.025 0.5130423994805672
1.0254999999999999 0.510600018587931
1.026 0.5081873322216444
1.0265 0.5058109317462711
1.027 0.5034675207727952
1.0274999999999999 0.5011440075056667
1.028 0.4988187099858831
1.0285 0.496463576516783
1.029 0.49404730915227274
1.0294999999999999 0.49153843908592154
1.03 0.4889081606538601
1.0305 0.4863815616141643
1.031 0.48369070244611767
1.0314999999999999 0.4808249170420485
1.032 0.4777822686150191
1.0325 0.47457030773896675
1.033 0.4712069445371625
1.0334999999999999 0.46772047336343375
1.034 0.46414858888138466
1.0345 0.46053601870395044
1.035 0.4569312317361685
1.0354999999999999 0.4533823563965993
1.036 0.4499328937081273
1.0365 0.4466179405016845
1.037 0.4434613295825071
1.0374999999999999 0.4404738764398643
1.038 0.4376528749858177
1.0385 0.43498290535204687
1.039 0.4324374332404896
1.0394999999999999 0.4299815268336202
1.04 0.42757466400381516
1.0405 0.424926759924847
1.041 0.4222463696500394
1.0414999999999999 0.4194994519588141
1.042 0.41666242018138155
1.0425 0.41372522737163975
1.043 0.4106935021257506
1.0434999999999999 0.407588432582601
1.044 0.4044446007639621
1.0445 0.4013057299502828
1.045 0.3982195016890613
1.0454999999999999 0.3952319703516741
1.046 0.3923825147111185
1.0465 0.3897000653982438
1.047 0.38720085039858165
1.0474999999999999 0.384887893889857
1.048 0.3827518735855832
1.0485 0.380773089100794
1.049 0.3789246250975145
1.0494999999999999 0.37717541669699167
1.05 0.37549337533258825
1.0505 0.3740982081153477
1.051 0.3727152986375813
1.0514999999999999 0.37132856157061706
1.052 0.36993240548905815
1.0525 0.3685328434355524
1.053 0.36714706849024215
1.0534999999999999 0.36580166806219805
1.054 0.36452990186568174
1.0545 0.36336807128291065
1.055 0.36235192134997807
1.0554999999999999 0.36151293923108685
1.056 0.3608754923362365
1.0565 0.36045471047629046
1.057 0.36025486213602453
1.0574999999999999 0.3602685005844488
1.058 0.36047601771806476
1.0585 0.3608460941186272
1.059 0.3613372196975881
1.0594999999999999 0.3619006037503252
1.06 0.3624842834626756
1.0605 0.3627915315622575
1.061 0.3630271061236316
1.0614999999999999 0.3631595259130315
1.062 0.3631712418066486
1.0625 0.36305969842473373
1.063 0.3628368321872189
1.0635 0.36252694659940715
1.0639999999999998 0.36216339364400346
1.0645 0.3617852029918842
1.065 0.36143330477159014
1.0655 0.3611471816588226
1.0659999999999998 0.36096200596830985
1.0665 0.36090625108414004
1.067 0.36099978154970974
1.0675 0.3612532216381702
1.0679999999999998 0.3616675959565807
1.0685 0.3622349578727813
1.069 0.36293992729199015
1.0695 0.36376154028661195
1.0699999999999998 0.364675298116839
1.0705 0.3654065998672065
1.071 0.36618040575775374
1.0715 0.3669748060393924
1.0719999999999998 0.3677712305661773
1.0725 0.3685554234506304
1.073 0.3693177221365967
1.0735 0.37005295837924906
1.0739999999999998 0.37075994582664235
1.0745 0.3714412080426983
1.075 0.372102192671155
1.0755 0.37275050884674
1.0759999999999998 0.37339472007175556
1.0765 0.3740428096059563
1.077 0.37470035101018734
1.0775 0.37536893437698776
1.0779999999999998 0.37604536256670906
1.0785 0.37672161943014604
1.079 0.37738571271269267
1.0795 0.378023364557056
1.0799999999999998 0.37861995295241574
1.0805 0.37891582955307784
1.081 0.3791499325335183
1.0815 0.37931812056333203
1.0819999999999999 0.37941999108862456
1.0825 0.3794582850369878
1.083 0.3794376237731471
1.0835 0.3793634738460728
1.0839999999999999 0.37924129070812934
1.0845 0.37907570977583077
1.085 0.3788704088530388
1.0855 0.3786277075658834
1.0859999999999999 0.37834887273746554
1.0865 0.37803455541689
1.087 0.3776855986033107
1.0875 0.3773038305852362
1.0879999999999999 0.37689253137383855
1.0885 0.37645664766809406
1.089 0.3760021437330522
1.0895 0.37553504442014024
1.0899999999999999 0.3750603132964876
1.0905 0.3748294322348266
1.091 0.3745923687038732
1.0915 0.37434584298204404
1.0919999999999999 0.37408549732538954
1.0925 0.3738073524459461
1.093 0.3735090860165952
1.0935 0.37319081288342537
1.0939999999999999 0.3728550620681074
1.0945 0.37250566324457035
1.095 0.37214667131067597
1.0955 0.3717811315681815
1.0959999999999999 0.37141017529525616
1.0965 0.371032771620227
1.097 0.3706460233775499
1.0975 0.3702458342465489
1.0979999999999999 0.3698278405280152
1.0985 0.36938791408406607
1.099 0.36892284428466765
1.0995 0.3684303580989551
1.0999999999999999 0.3679089061474818
1.1005 0.3671101669773292
1.101 0.3662803867752016
1.1015 0.3654181206481303
1.1019999999999999 0.36452160554180524
1.1025 0.36358955714672425
1.103 0.36262182963847966
1.1035 0.361619849917242
1.1039999999999999 0.3605864762140576
1.1045 0.3595257761726703
1.105 0.35844257338809643
1.1055 0.35734226144891423
1.1059999999999999 0.3562306133265248
1.1065 0.355114316153208
1.107 0.35400131514688926
1.1075 0.3529012256955635
1.1079999999999999 0.3518256000231937
1.1085 0.35078737321913256
1.109 0.3498001801487202
1.1095 0.3488770193466473
1.1099999999999999 0.34802897805595473
1.1105 0.3475138167510507
1.111 0.3470860001985719
1.1115 0.3467471318156574
1.1119999999999999 0.3464970823572301
1.1125 0.346334523904809
1.113 0.3462571260008842
1.1135 0.34626104142996517
1.1139999999999999 0.3463396950893434
1.1145 0.3464829841109068
1.115 0.34667605309258515
1.1155 0.3469000452444447
1.1159999999999999 0.34713277380889446
1.1165 0.3473514727861794
1.117 0.34753617977356066
1.1175 0.3476726989689044
1.1179999999999999 0.3477546816687963
1.1185 0.3477839861913168
1.119 0.3477697375037162
1.1195 0.3477263905284828
1.1199999999999999 0.3476717024473425
1.1205 0.34737718207267665
1.121 0.34711047783166105
1.1215 0.34688979808459935
1.1219999999999999 0.3467303237840083
1.1225 0.3466434599403378
1.123 0.34663558919540666
1.1235 0.34670701849979985
1.1239999999999999 0.34685069825161513
1.1245 0.34705194382055854
1.125 0.34728888797634966
1.1255 0.34753427159062206
1.126 0.3477581326949068
1.1264999999999998 0.3479308994325852
1.127 0.3480262228494999
1.1275 0.348023103311322
1.128 0.34790683906970044
1.1284999999999998 0.34766983064025603
1.129 0.3473117720418362
1.1295 0.34683958922124536
1.13 0.3462674694630351
1.1304999999999998 0.3458660636742591
1.131 0.3454127871560512
1.1315 0.3449401561816279
1.132 0.344483686775208
1.1324999999999998 0.3440783924206007
1.133 0.34375453477262924
1.1335 0.343533456485157
1.134 0.34342469292105055
1.1344999999999998 0.3434247093059429
1.135 0.34351763588474576
1.1355 0.34367757979599906
1.136 0.34387180643828724
1.1364999999999998 0.34406445952952064
1.137 0.3442199878243052
1.1375 0.3443061394314047
1.138 0.34429675205413457
1.1384999999999998 0.34417372703095744
1.139 0.34392898258576243
1.1395 0.34356552489121794
1.14 0.34309721723080444
1.1404999999999998 0.3422991777387307
1.141 0.34145285482250454
1.1415 0.34059452621675346
1.142 0.3397605066808501
1.1424999999999998 0.3389827847219819
1.143 0.3382851249324073
1.1435 0.3376804542608218
1.144 0.33716994996394317
1.1444999999999999 0.3367431773975171
1.145 0.33637977010395304
1.1455 0.3360516171202141
1.146 0.3357251415389045
1.1464999999999999 0.33536377215033486
1.147 0.3349306075499193
1.1475 0.33439097892005454
1.148 0.3337153306517274
1.1484999999999999 0.3328818702182503
1.149 0.33187950758320117
1.1495 0.3307102633660465
1.15 0.3293907968206837
1.1504999999999999 0.3282008789995365
1.151 0.326934018237613
1.1515 0.32564169796288306
1.152 0.32437859634596855
1.1524999999999999 0.32319643162170286
1.153 0.3221387644083123
1.1535 0.32123614894684444
1.154 0.3205041165265955
1.1544999999999999 0.3199425949543535
1.155 0.3195373142706264
1.1555 0.3192622929359493
1.156 0.3190830859627955
1.1564999999999999 0.3189602993212921
1.157 0.3188534952144674
1.1575 0.31872493035541277
1.158 0.3185434746478775
1.1584999999999999 0.3182879809086171
1.159 0.31794981385842025
1.1595 0.3175337965745679
1.16 0.3170576608282287
1.1604999999999999 0.31630151662473205
1.161 0.315549949884329
1.1615 0.31484128564861785
1.162 0.314212130169194
1.1624999999999999 0.3136936529102698
1.163 0.31330909758783215
1.1635 0.3130715610804
1.164 0.3129833445536735
1.1644999999999999 0.31303485437082595
1.165 0.3132052923512931
1.1655 0.31346350284469865
1.166 0.3137702221282252
1.1664999999999999 0.3140815559694594
1.167 0.31435322096859486
1.1675 0.3145450795546603
1.168 0.3146253960417344
1.1684999999999999 0.3145744146002789
1.169 0.31438600623039503
1.1695 0.3140680675792587
1.17 0.3136414268147167
1.1704999999999999 0.31338540808288967
1.171 0.3130883189747629
1.1715 0.3127890109463968
1.172 0.3125240003048534
1.1724999999999999 0.3123235302431465
1.173 0.3122083790095646
1.1735 0.3121882009000926
1.174 0.31226132534858375
1.1744999999999999 0.31241544719918485
1.175 0.3126289391603259
1.1755 0.3128729059115074
1.176 0.3131136055426531
1.1764999999999999 0.3133151497531336
1.177 0.31344315152033425
1.1775 0.3134681428400834
1.178 0.3133691631184259
1.1784999999999999 0.31313637183705306
1.179 0.31277270485851344
1.1795 0.31229421932761325
1.18 0.31172906377484505
1.1804999999999999 0.310867040628237
1.181 0.3100007410930765
1.1815 0.3091765280770141
1.182 0.30843867657856905
1.1824999999999999 0.30782555357176905
1.183 0.3073662238193865
1.1835 0.3070781268564775
1.184 0.30696581059323574
1.1844999999999999 0.3070212104232432
1.185 0.30722515633631114
1.1855 0.3075500214438664
1.186 0.3079626597363895
1.1864999999999999 0.30842786127408495
1.187 0.30891183022256824
1.1875 0.30938538035488267
1.188 0.30982708909515505
1.1885 0.31022572378365876
1.1889999999999998 0.3105816723750388
1.1895 0.3109070720990019
1.19 0.31122405743994525
1.1905 0.3118101729854276
1.1909999999999998 0.3124480022869263
1.1915 0.31316775289369525
1.192 0.31399472008549156
1.1925 0.31494623009621464
1.1929999999999998 0.3160299461491541
1.1935 0.31724380852854384
1.194 0.31857677456224576
1.1945 0.3200103916945999
1.1949999999999998 0.3215203989800211
1.1955 0.3230786704630568
1.196 0.32465512643770694
1.1965 0.3262196524058167
1.1969999999999998 0.3277445587205198
1.1975 0.32920694803953504
1.198 0.33059093776137904
1.1985 0.33188924624998195
1.1989999999999998 0.3331039195569713
1.1995 0.3342460327274261
1.2 0.3353343342426928
1.2005 0.33614479034377187
1.2009999999999998 0.3369530285899606
1.2015 0.3377843719855239
1.202 0.33865896427557324
1.2025 0.3395891707786828
1.2029999999999998 0.34057866900207756
1.2035 0.34162304590647385
1.204 0.34271145453305557
1.2045 0.34382886853621547
1.2049999999999998 0.34495814317902723
1.2055 0.3460818497066388
1.206 0.34718359040962427
1.2065 0.34824899292107614
1.2069999999999999 0.3492665552919101
1.2075 0.3502288995532599
1.208 0.35113313768292004
1.2085 0.35198179765651827
1.2089999999999999 0.3527833602724574
1.2095 0.3535520550926199
1.21 0.35430639971702316
1.2105 0.35531531001649075
1.2109999999999999 0.3563479804810354
1.2115 0.35741826021609435
1.212 0.35853378592492335
1.2125 0.3596946063367032
1.2129999999999999 0.36089322858147266
1.2135 0.3621157974643131
1.214 0.363344136432015
1.2145 0.3645582311440477
1.2149999999999999 0.3657388069463862
1.2155 0.3668697099452781
1.216 0.36793983870983277
1.2165 0.3689441923254913
1.2169999999999999 0.3698844918560634
1.2175 0.37076923980346854
1.218 0.37161323340337843
1.2185 0.37243643091710826
1.2189999999999999 0.37326196836371767
1.2195 0.3741132944623338
1.22 0.3750107195426076
1.2205 0.3757196798486462
1.2209999999999999 0.37649579401620853
1.2215 0.3773364771728619
1.222 0.37823096141763074
1.2225 0.37916258123920543
1.2229999999999999 0.3801119197140452
1.2235 0.38105930860151827
1.224 0.3819875454408037
1.2245 0.38288352936119663
1.2249999999999999 0.38373939082407854
1.2255 0.38455292973951744
1.226 0.38532745151989556
1.2265 0.3860712053739439
1.2269999999999999 0.3867964098417189
1.2275 0.387518013244466
1.228 0.38825163690580256
1.2285 0.3890110595530154
1.2289999999999999 0.3898053893726916
1.2295 0.39063696107055995
1.23 0.3914999271345011
1.2305 0.392628878838373
1.2309999999999999 0.3937527670924836
1.2315 0.39484649822498114
1.232 0.39588497398146594
1.2325 0.39684683423393086
1.2329999999999999 0.3977178023606607
1.2335 0.3984929409154177
1.234 0.3991779736128804
1.2345 0.3997893399003127
1.2349999999999999 0.40035322100613896
1.2355 0.40090395082419167
1.236 0.4014815234646292
1.2365 0.4021288129832046
1.2369999999999999 0.40288808709797336
1.2375 0.4037969582926574
1.238 0.4048840336291195
1.2385 0.40616486355026055
1.2389999999999999 0.4076390682350445
1.2395 0.4092895087488894
1.24 0.41108379960200014
1.2405 0.4127296278944587
1.2409999999999999 0.4144266217448204
1.2415 0.4161240258794062
1.242 0.4177750970796809
1.2425 0.41934099458137886
1.2429999999999999 0.42079377724066125
1.2435 0.42211846968349787
1.244 0.423313826987807
1.2445 0.42439286882824695
1.2449999999999999 0.4253819723229218
1.2455 0.4263185245295223
1.246 0.4272477343417602
1.2465 0.4282180970396057
1.2469999999999999 0.4292763636595672
1.2475 0.4304622987743793
1.248 0.43180444659966305
1.2485 0.4333169621697596
1.2489999999999999 0.4349983043991011
1.2495 0.4368322224263417
1.25 0.4387898976543401
1.2505 0.4405846658928776
1.251 0.4424247747706257
1.2514999999999998 0.44426873304129477
1.252 0.44607812320270296
1.2525 0.44782086401036136
1.253 0.44947308777096234
1.2534999999999998 0.4510209189069935
1.254 0.452460991312439
1.2545 0.4538002539829041
1.255 0.4550550341879161
1.2554999999999998 0.45624937209270433
1.256 0.4574121196350978
1.2565 0.4585740802600043
1.257 0.45976437922341595
1.2574999999999998 0.46100745383466535
1.258 0.46232080164658157
1.2585 0.4637138907107623
1.259 0.4651880099951023
1.2594999999999998 0.4667366011444606
1.26 0.46834611714579133
1.2605 0.4697491166758786
1.261 0.47117278168508286
1.2614999999999998 0.47259409980254746
1.262 0.4739904856737324
1.2625 0.475341897639483
1.263 0.476632635034115
1.2634999999999998 0.4778527257600666
1.264 0.4789987147676314
1.2645 0.4800738265844911
1.265 0.48108741041676756
1.2654999999999998 0.4820540359302261
1.266 0.4829920196894141
1.2665 0.48392157734184066
1.267 0.48486282800762687
1.2674999999999998 0.48583355502417164
1.268 0.4868476205870828
1.2685 0.4879137609704385
1.269 0.48903503695228506
1.2694999999999999 0.4902087567279906
1.27 0.4914272928059749
1.2705 0.492927814913774
1.271 0.49444680631070426
1.2714999999999999 0.49596988513748086
1.272 0.4974838682620035
1.2725 0.4989780963690618
1.273 0.5004447922488504
1.2734999999999999 0.5018789357415794
1.274 0.5032781735963581
1.2745 0.5046422443385842
1.275 0.5059731506491656
1.2754999999999999 0.5072746368296274
1.276 0.5085525240588319
1.2765 0.5098146139707019
1.277 0.5110710520860727
1.2774999999999999 0.5123342886197109
1.278 0.5136187078131885
1.2785 0.5149402387331696
1.279 0.5163152426658826
1.2794999999999999 0.5177594650143129
1.28 0.5192870935003067
1.2805 0.5206609899789523
1.281 0.5221402448992173
1.2814999999999999 0.5237296801147558
1.282 0.5254284450001214
1.2825 0.5272291229003222
1.283 0.5291171245999106
1.2834999999999999 0.5310712170371474
1.284 0.533064732415465
1.2845 0.5350680203419699
1.285 0.5370507148219933
1.2854999999999999 0.5389846180188304
1.286 0.5408463922512755
1.2865 0.5426198389817398
1.287 0.5442973757649923
1.2874999999999999 0.5458808286080735
1.288 0.5473812505522326
1.2885 0.5488177461365785
1.289 0.5502156088230489
1.2894999999999999 0.5516035181261228
1.29 0.5530106567446789
1.2905 0.5547121579815234
1.291 0.5564792237015179
1.2914999999999999 0.5583253424747447
1.292 0.5602558394930923
1.2925 0.5622681845457386
1.293 0.5643530428828547
1.2934999999999999 0.5664959522199667
1.294 0.568679445628623
1.2945 0.5708849527750287
1.295 0.5730956353086809
1.2954999999999999 0.5752978875897047
1.296 0.5774829301965468
1.2965 0.5796476571332032
1.297 0.5817947848654565
1.2974999999999999 0.5839322756486949
1.298 0.5860722114920626
1.2985 0.5882294418538623
1.299 0.5904192698194531
1.2994999999999999 0.5926551318567195
1.3 0.5949463526853048
1.3005 0.5970467694709909
1.301 0.5992019497687522
1.3014999999999999 0.6013985924916894
1.302 0.6036152411474348
1.3025 0.6058229960975547
1.303 0.6079879884112116
1.3034999999999999 0.610074416086711
1.304 0.6120476439502095
1.3045 0.6138773577013619
1.305 0.615540039646859
1.3054999999999999 0.6170211190837795
1.306 0.6183160694185618
1.3065 0.619431052273796
1.307 0.6203827033227473
1.3074999999999999 0.6211968692564936
1.308 0.621906610744786
1.3085 0.6225492227887769
1.309 0.623162729557316
1.3094999999999999 0.6237824879547276
1.31 0.6244382516749083
1.3105 0.625400011352027
1.311 0.6264303581270079
1.3114999999999999 0.6275309935331312
1.312 0.6286944987088625
1.3125 0.62990561677324
1.313 0.6311433255617882
1.3135 0.6323837081047116
1.3139999999999998 0.6336031267902154
1.3145 0.6347810390513097
1.315 0.6359028849346324
1.3155 0.6369621081046551
1.3159999999999998 0.6379613877295274
1.3165 0.6389127840450084
1.317 0.6398366036494997
1.3175 0.6407589490212534
1.3179999999999998 0.6417080074438458
1.3185 0.6427106240254196
1.319 0.6437884795149871
1.3195 0.64495528579819
1.3199999999999998 0.6461733462540203
1.3205 0.6476695187488745
1.321 0.6492005689112506
1.3215 0.650768930031877
1.3219999999999998 0.6523734786130178
1.3225 0.6540100987144462
1.323 0.6556725778996592
1.3235 0.6573536380862529
1.3239999999999998 0.6589821565660178
1.3245 0.6605280717233544
1.325 0.6619820109081817
1.3255 0.6633417335255499
1.3259999999999998 0.6646120496335101
1.3265 0.6658043476152238
1.327 0.6669355064896989
1.3275 0.668026149637531
1.3279999999999998 0.6690984954209996
1.3285 0.6701740089042946
1.329 0.6712714347348543
1.3295 0.6724046141946273
1.3299999999999998 0.6735809020090876
1.3305 0.6745518218672772
1.331 0.6755583920506124
1.3315 0.676585036700579
1.3319999999999999 0.6776100021010316
1.3325 0.6786074287762445
1.333 0.6795506676265014
1.3335 0.680415210801292
1.3339999999999999 0.6811812979816887
1.3345 0.681836257437872
1.335 0.6823753667233736
1.3355 0.6828022992871944
1.3359999999999999 0.683128211490279
1.3365 0.6833700246605299
1.337 0.6835479228358647
1.3375 0.6836824994428459
1.3379999999999999 0.6837920279860344
1.3385 0.6838902282983639
1.339 0.6839849856549117
1.3395 0.6840781514605581
1.3399999999999999 0.6841658010558536
1.3405 0.6839906984337135
1.341 0.6837910042293545
1.3415 0.683553343209244
1.3419999999999999 0.6832622529648026
1.3425 0.6829007955072837
1.343 0.6824511605606538
1.3435 0.6818955775491785
1.3439999999999999 0.681217538010042
1.3445 0.6804038070777495
1.345 0.679445900525874
1.3455 0.6783415336690647
1.3459999999999999 0.6770954722837524
1.3465 0.6757196968753664
1.347 0.674232822564494
1.3475 0.6726590524808924
1.3479999999999999 0.6710267363239805
1.3485 0.6693669154848841
1.349 0.6677113363065382
1.3495 0.6660903688183923
1.3499999999999999 0.6645306103791074
1.3505 0.6633005512065553
1.351 0.6621652534509203
1.3515 0.6611300327810691
1.3519999999999999 0.6601934057850718
1.3525 0.6593478950383054
1.353 0.6585819749774974
1.3535 0.6578822562433206
1.3539999999999999 0.6572358406603885
1.3545 0.6566325107605743
1.355 0.6560664789715421
1.3555 0.6555377760223196
1.3559999999999999 0.6550527851932
1.3565 0.6546238876818655
1.357 0.6542686927840394
1.3575 0.654009010030623
1.3579999999999999 0.6538695380412974
1.3585 0.653876311494729
1.359 0.6540543686629385
1.3595 0.6544253863648073
1.3599999999999999 0.6550052380042396
1.3605 0.6555525567690617
1.361 0.6563172029872332
1.3615 0.657289827140827
1.3619999999999999 0.658451783300553
1.3625 0.6597765284451438
1.363 0.6612314413131052
1.3635 0.6627803625962244
1.3639999999999999 0.6643867501696203
1.3645 0.6660171166657723
1.365 0.6676446535442236
1.3655 0.6692522230241496
1.3659999999999999 0.6708344492606321
1.3665 0.6723981970395163
1.367 0.6739616846746799
1.3675 0.675552200357693
1.3679999999999999 0.677202938796918
1.3685 0.6789491868488738
1.369 0.6808240417496184
1.3695 0.682854583920708
1.3699999999999999 0.6850585282202647
1.3705 0.6871946028562629
1.371 0.6895048806561959
1.3715 0.6919702840896109
1.3719999999999999 0.6945602367896659
1.3725 0.6972347109359445
1.373 0.6999473922113114
1.3735 0.7026492982131449
1.3739999999999999 0.7052932074993612
1.3745 0.7078374778753835
1.375 0.7102496513476249
1.3755 0.7125090598283725
1.376 0.7146082213015683
1.3764999999999998 0.7165533106546461
1.377 0.7183638040859495
1.3775 0.7200711036678256
1.378 0.7217163181207095
1.3784999999999998 0.7233462906516445
1.379 0.7250085759039693
1.3795 0.7267459572476181
1.38 0.7285907265551337
1.3804999999999998 0.7303111596415918
1.381 0.7321575744413247
1.3815 0.7341116754522227
1.382 0.7361373531868038
1.3824999999999998 0.7381840601201052
1.383 0.7401914901702429
1.3835 0.7420957422355056
1.384 0.7438356849538471
1.3844999999999998 0.7453589414294394
1.385 0.7466268376881793
1.3855 0.7476180771279923
1.386 0.7483302896200288
1.3864999999999998 0.7487796781552598
1.387 0.7489987512201859
1.3875 0.749032452822134
1.388 0.7489332290036416
1.3884999999999998 0.7487552791575799
1.389 0.7485489706218293
1.3895 0.7483560295518948
1.39 0.7482062197578151
1.3904999999999998 0.7483621169915394
1.391 0.7485766458274178
1.3915 0.748838085777487
1.392 0.7491244246149147
1.3924999999999998 0.7494067878410813
1.393 0.7496531509624361
1.3935 0.7498323923903513
1.394 0.7499167855741069
1.3944999999999999 0.7498861441376258
1.395 0.7497297870497703
1.3955 0.749448447330533
1.396 0.7490549841114024
1.3964999999999999 0.7485738178300342
1.397 0.7480394077948008
1.3975 0.7474934966233233
1.398 0.7469816428835634
1.3984999999999999 0.7465493013610577
1.399 0.7462375830166457
1.3995 0.7460796843143015
1.4 0.746097859414665
1.4004999999999999 0.7460529137376838
1.401 0.7461908349140224
1.4015 0.7464950930166809
1.402 0.7469380100843828
1.4024999999999999 0.7474840295724153
1.403 0.7480940283184451
1.4035 0.7487303033041607
1.404 0.7493610660882588
1.4044999999999999 0.7499645831858047
1.405 0.7505316505643524
1.4055 0.7510661076454753
1.406 0.7515831318697008
1.4064999999999999 0.7521058154981782
1.407 0.7526602522278838
1.4075 0.7532708509166063
1.408 0.7539562250784054
1.4084999999999999 0.7547267210448105
1.409 0.7555838257869336
1.4095 0.7565215776054193
1.41 0.7575288399274169
1.4104999999999999 0.7588383808033187
1.411 0.760189465953013
1.4115 0.7615694843331123
1.412 0.7629699058446702
1.4124999999999999 0.7643865174415072
1.413 0.7658197905792254
1.4135 0.7672750727584549
1.414 0.7687623695153535
1.4144999999999999 0.7702962728569106
1.415 0.7718942326816235
1.4155 0.7735746372200165
1.416 0.7753543971593727
1.4164999999999999 0.7772465186278865
1.417 0.7792580213891086
1.4175 0.7813892444048093
1.418 0.7836341607317808
1.4184999999999999 0.7859816798675019
1.419 0.788417840296821
1.4195 0.7909278028625166
1.42 0.7934973734786883
1.4204999999999999 0.7958659143314778
1.421 0.7982727079402612
1.4215 0.8007115988159035
1.422 0.8031799104324064
1.4224999999999999 0.805679304857947
1.423 0.8082172695266479
1.4235 0.8108072146589408
1.424 0.8134671170519646
1.4244999999999999 0.8162168161687515
1.425 0.8190738461374769
1.4255 0.8219841028149439
1.426 0.8249615846420675
1.4264999999999999 0.8280173914570006
1.427 0.8311521167801581
1.4275 0.8343546940354715
1.428 0.8376029109752712
1.4284999999999999 0.8408665595497287
1.429 0.8440619099543856
1.4295 0.8471353004022825
1.43 0.850062652557655
1.4304999999999999 0.8525868728677198
1.431 0.854960922888801
1.4315 0.8572050417995497
1.432 0.8593519790407289
1.4324999999999999 0.8614437212711752
1.433 0.8635269440891069
1.4335 0.8656470402725531
1.434 0.8678416215008231
1.4344999999999999 0.8701346825725637
1.435 0.8725324756143106
1.4355 0.8750219168079904
1.436 0.8775725065159418
1.4364999999999999 0.8801407012153184
1.437 0.8826759674113418
1.4375 0.8851279510469101
1.438 0.8874523958589671
1.4385 0.8896159303532779
1.4389999999999998 0.8915985145562777
1.4395 0.8933939564903614
1.44 0.8950091608175712
1.4405 0.896214013877607
1.4409999999999998 0.8972858757559217
1.4415 0.8982611299102709
1.442 0.8991815462971247
1.4425 0.9000916685873371
1.4429999999999998 0.9010351609462118
1.4435 0.9020495503965038
1.444 0.9031613193692719
1.4445 0.9043815602987011
1.4449999999999998 0.9057038024922562
1.4455 0.9071041480945216
1.446 0.908544117686821
1.4465 0.909975450089697
1.4469999999999998 0.9113458927876166
1.4475 0.9126054887217137
1.448 0.9137122077012438
1.4485 0.9146363813213624
1.4489999999999998 0.9153639017468389
1.4495 0.9158977834949372
1.45 0.9162583656244893
1.4505 0.9162344426275735
1.4509999999999998 0.9161263378634338
1.4515 0.9159953130837578
1.452 0.9159064038774968
1.4525 0.9159215434304888
1.4529999999999998 0.9160922403203243
1.4535 0.9164529708421226
1.454 0.9170167518520328
1.4545 0.917773657752148
1.4549999999999998 0.9186926297666794
1.4555 0.9197262941909228
1.456 0.9208178122894906
1.4565 0.9219086727013992
1.4569999999999999 0.9229459820688592
1.4575 0.9238880536279235
1.458 0.9247082034266575
1.4585 0.9253961536655165
1.4589999999999999 0.9259576306564364
1.4595 0.9264127340181211
1.46 0.9267935811254508
1.4605 0.9268933214477336
1.4609999999999999 0.9270097502746606
1.4615 0.9271937313145997
1.462 0.9274930249183893
1.4625 0.9279472166931627
1.4629999999999999 0.9285828180364998
1.4635 0.929409357381213
1.464 0.9304171478210359
1.4645 0.9315774369541847
1.4649999999999999 0.9328450073875985
1.4655 0.9341630469053105
1.466 0.9354693375343854
1.4665 0.9367029950836947
1.4669999999999999 0.9378106115655579
1.4675 0.938751596427009
1.468 0.9395019621288818
1.4685 0.9400569259683685
1.4689999999999999 0.9404320306111539
1.4695 0.9406625386247814
1.47 0.9408009032372632
1.4705 0.9406645288633392
1.4709999999999999 0.9405734396777718
1.4715 0.9405967907309222
1.472 0.9407923685736952
1.4725 0.9411993099522751
1.4729999999999999 0.9418331047648603
1.4735 0.9426837480247447
1.474 0.9437171955215395
1.4745 0.9448800286365979
1.4749999999999999 0.9461059550934692
1.4755 0.9473230701709229
1.476 0.9484610457543262
1.4765 0.949457601660524
1.4769999999999999 0.9502634415270396
1.4775 0.9508463230438826
1.478 0.9511936437233998
1.4785 0.9513138477187786
1.4789999999999999 0.9512360256522874
1.4795 0.9510077165691652
1.48 0.9506904064880103
1.4805 0.9501047650087177
1.4809999999999999 0.9495704656973021
1.4815 0.9491495233953129
1.482 0.948888490271872
1.4825 0.9488128362404599
1.4829999999999999 0.9489239063149377
1.4835 0.9491986042415107
1.484 0.9495915737733683
1.4845 0.9500393324534001
1.4849999999999999 0.950465980318532
1.4855 0.9507894551628583
1.486 0.9509284704698904
1.4865 0.9508096789341702
1.4869999999999999 0.9503746611101356
1.4875 0.9495864804431198
1.488 0.9484344967019546
1.4885 0.9469366164542536
1.4889999999999999 0.9451382893848104
1.4895 0.9431082006274936
1.49 0.9409310073901136
1.4905 0.9389456186503903
1.4909999999999999 0.9369913620976251
1.4915 0.9351440816447892
1.492 0.9334612295487567
1.4925 0.9319776733429807
1.4929999999999999 0.9307043316335617
1.4935 0.9296291769719918
1.494 0.9287207269741191
1.4945 0.9279323197430961
1.4949999999999999 0.9272073950988086
1.4955 0.9264858143775906
1.496 0.925710646219524
1.4965 0.9248339180915917
1.4969999999999999 0.9238221822792263
1.4975 0.922659969668877
1.498 0.9213510801171128
1.4985 0.9199179695067821
1.4989999999999999 0.9183989304677773
1.4995 0.9168438266943741
1.5 0.9153086216747404
1.5005 0.9140982569784746
1.501 0.9130125433187094
1.5014999999999998 0.9120897679209097
1.502 0.9113542152857051
1.5025 0.9108140601143577
1.503 0.9104614992179001
1.5034999999999998 0.9102735677230621
1.504 0.9102144674269698
1.5045 0.9102384329387095
1.505 0.9102936119359593
1.5054999999999998 0.910326398817157
1.506 0.9102863819111665
1.5065 0.9101314212412934
1.507 0.9098316364753211
1.5074999999999998 0.9093724993653954
1.508 0.9087561750905473
1.5085 0.9080009420818682
1.509 0.9071389161449438
1.5094999999999998 0.9062123102352466
1.51 0.9052688412071005
1.5105 0.9046040444285021
1.511 0.9040129751853455
1.5114999999999998 0.903531050158711
1.512 0.9031836589966998
1.5125 0.902985386795859
1.513 0.9029403249400688
1.5134999999999998 0.9030433363598638
1.514 0.9032816571352771
1.5145 0.9036368025266297
1.515 0.9040859230779501
1.5154999999999998 0.9046033058482553
1.516 0.9051618068920486
1.5165 0.9057344326167013
1.517 0.9062959077565526
1.5174999999999998 0.9068244410157428
1.518 0.9073028865052732
1.5185 0.9077194063866872
1.519 0.9080676281494768
1.5194999999999999 0.9083463647399421
1.52 0.9085591188328568
1.5205 0.9084651949893676
1.521 0.9083263142106428
1.5214999999999999 0.9081579033681433
1.522 0.9079768452052319
1.5225 0.9078000216564155
1.523 0.9076424880140563
1.5234999999999999 0.9075152999502156
1.524 0.9074234714303987
1.5245 0.9073651649577918
1.525 0.9073314128975587
1.5254999999999999 0.9073074889096062
1.526 0.9072743904329142
1.5265 0.9072111806999276
1.527 0.9070971024613615
1.5274999999999999 0.9069137055268364
1.528 0.9066466048946481
1.5285 0.9062869738287558
1.529 0.9058324202827435
1.5294999999999999 0.9052876564035314
1.53 0.9046646902751896
1.5305 0.9042293345715883
1.531 0.9037589331168067
1.5314999999999999 0.9032837957339049
1.532 0.9028389458314605
1.5325 0.9024623255118253
1.533 0.902192558550681
1.5334999999999999 0.9020659384684517
1.534 0.9021136051553046
1.5345 0.9023587919976481
1.535 0.9028148018196065
1.5354999999999999 0.9034833885877704
1.536 0.9043542079801105
1.5365 0.9054051135516068
1.537 0.9066037071056539
1.5374999999999999 0.9079093969301651
1.538 0.9092767144194861
1.5385 0.9106591171889117
1.539 0.9120132245986106
1.5394999999999999 0.9133026705226281
1.54 0.9145013337285556
1.5405 0.9153468998742339
1.541 0.9160879633841577
1.5414999999999999 0.9167350082823403
1.542 0.9173063761919363
1.5425 0.9178245584797441
1.543 0.918312323639198
1.5434999999999999 0.9187895101688011
1.544 0.9192706919370304
1.5445 0.919764395162499
1.545 0.9202718545970593
1.5454999999999999 0.9207877668663363
1.546 0.9213011441364664
1.5465 0.9217970880941714
1.547 0.92225922713299
1.5474999999999999 0.9226724406305976
1.548 0.9230251770509955
1.5485 0.9233111574995486
1.549 0.9235301468753613
1.5494999999999999 0.9236877909645143
1.55 0.9237946342675389
1.5505 0.9241124431149527
1.551 0.9244089028911276
1.5514999999999999 0.9247010298201586
1.552 0.9250058234997703
1.5525 0.9253397184801155
1.553 0.9257173250490379
1.5534999999999999 0.9261502619687679
1.554 0.9266457498377594
1.5545 0.9272053168499846
1.555 0.9278238739790335
1.5554999999999999 0.9284895430479831
1.556 0.9291843760866306
1.5565 0.9298857163490318
1.557 0.9305683927768342
1.5574999999999999 0.9312073588055175
1.558 0.9317801302320005
1.5585 0.9322690762157813
1.559 0.9326631161432524
1.5594999999999999 0.9329585507226185
1.56 0.9331590601453916
1.5605 0.9330265708295995
1.561 0.9328259134112704
1.5614999999999999 0.9325754168003131
1.562 0.9322928377632226
1.5625 0.9319927323174078
1.563 0.9316840224833647
1.5635 0.9313683146979208
1.5639999999999998 0.9310389761553113
1.5645 0.9306812504190674
1.565 0.9302736598619105
1.5655 0.9297902605813939
1.5659999999999998 0.9292031926718614
1.5665 0.9284856312324778
1.567 0.9276140392693909
1.5675 0.9265700377723325
1.5679999999999998 0.9253418624410351
1.5685 0.9239247988742314
1.569 0.9223217745304244
1.5695 0.9205437015595742
1.5699999999999998 0.9186513590945086
1.5705 0.9169357881237131
1.571 0.9151584077239163
1.5715 0.913330571687458
1.5719999999999998 0.9114647110445488
1.5725 0.9095728086317303
1.573 0.9076647958103347
1.5735 0.9057470525726757
1.5739999999999998 0.903885501920709
1.5745 0.9021014418561881
1.575 0.9003938659735395
1.5755 0.8987552364385789
1.5759999999999998 0.8971736022505119
1.5765 0.8956343006177026
1.577 0.8941216204534136
1.5775 0.8926203956732814
1.5779999999999998 0.8911173503699052
1.5785 0.8896025718400383
1.579 0.8880707509815802
1.5795 0.8865224300645046
1.5799999999999998 0.8849645235631574
1.5805 0.8836582985404565
1.581 0.8823723362070172
1.5815 0.881127078845604
1.5819999999999999 0.8799428410572236
1.5825 0.8788371021945973
1.583 0.8778216688751608
1.5835 0.8769014069377048
1.5839999999999999 0.8760743630246953
1.5845 0.8753333298670276
1.585 0.8746682224364731
1.5855 0.8740679903673367
1.5859999999999999 0.8735225124367982
1.5865 0.8730235557660128
1.587 0.8725652460767533
1.5875 0.8721445415458503
1.5879999999999999 0.8717614877226787
1.5885 0.8714195506752551
1.589 0.8711259424012519
1.5895 0.8708915124369776
1.5899999999999999 0.8707305394871931
1.5905 0.8709078875373482
1.591 0.8711923376295143
1.5915 0.8716013940067833
1.5919999999999999 0.8721513835701847
1.5925 0.8728562694504374
1.593 0.8737269800621144
1.5935 0.874770950971875
1.5939999999999999 0.8759920503772067
1.5945 0.8773906401141607
1.595 0.878963269270164
1.5955 0.8807025212626983
1.5959999999999999 0.8825965510473002
1.5965 0.8846287027780249
1.597 0.8867776490451669
1.5975 0.8890178016681817
1.5979999999999999 0.8913199207932067
1.5985 0.8936524826607739
1.599 0.8959832481642938
1.5995 0.8982813129741587
1.5999999999999999 0.9005194073837443
1.6005 0.9024283024398714
1.601 0.9042416496486857
1.6015 0.9059519105338519
1.6019999999999999 0.9075569183000058
1.6025 0.909058994517505
1.603 0.9104635801687843
1.6035 0.9117782715866095
1.6039999999999999 0.9130118642651612
1.6045 0.9141734023593102
1.605 0.9152710570886662
1.6055 0.9163105966343139
1.6059999999999999 0.9172940817998917
1.6065 0.9182187402435739
1.607 0.9190756797274426
1.6075 0.9198492160739782
1.6079999999999999 0.9205170028565482
1.6085 0.9210511340574917
1.609 0.9214209502749554
1.6095 0.9215966853533866
1.6099999999999999 0.9215538579722674
1.6105 0.9215252177722758
1.611 0.9212575918082884
1.6115 0.9207591186232895
1.6119999999999999 0.92005061646189
1.6125 0.9191634864948821
1.613 0.9181372099886356
1.6135 0.9170165648979228
1.6139999999999999 0.9158480584075713
1.6145 0.9146766564109109
1.615 0.9135421498644967
1.6155 0.9124756880374896
1.6159999999999999 0.9114966132285937
1.6165 0.9106100094665941
1.617 0.9098054950132347
1.6175 0.9090578343952398
1.6179999999999999 0.908329426995891
1.6185 0.9075746565147516
1.619 0.9067457012782226
1.6195 0.9057985560567259
1.6199999999999999 0.904698530767355
1.6205 0.9036719453230876
1.621 0.9024647641725073
1.6215 0.9010877848217376
1.6219999999999999 0.8995668301939872
1.6225 0.8979406535715636
1.623 0.8962578031841035
1.6235 0.8945731611979381
1.6239999999999999 0.892944312930846
1.6245 0.8914270245937418
1.625 0.8900708236455546
1.6255 0.88891423670974
1.626 0.8879808941314115
1.6264999999999998 0.8872767708205268
1.627 0.8867890648324509
1.6275 0.8864875656013049
1.628 0.8863283983208611
1.6284999999999998 0.886259473109923
1.629 0.8862274134977025
1.6295 0.8861839505227761
1.63 0.8860916173621887
1.6304999999999998 0.8856793214681935
1.631 0.8851898440185448
1.6315 0.8846334227986917
1.632 0.8840352043569124
1.6324999999999998 0.8834325877879771
1.633 0.8828722639406976
1.6335 0.8824066647491311
1.634 0.8820895752940381
1.6344999999999998 0.881971004951453
1.635 0.8820922206002407
1.6355 0.8824808919378309
1.636 0.8831479006033429
1.6364999999999998 0.8840861255276259
1.637 0.8852714026081191
1.6375 0.8866659585698653
1.638 0.8882229326613489
1.6384999999999998 0.889891542055991
1.639 0.8916221622554091
1.6395 0.8933703863841209
1.64 0.8950998958733619
1.6404999999999998 0.8965377656431003
1.641 0.8979177253277277
1.6415 0.8992367015501016
1.642 0.9005027331359003
1.6424999999999998 0.901733436136229
1.643 0.9029544381230366
1.6435 0.9041961223432703
1.644 0.9054906934680639
1.6444999999999999 0.9068670825752139
1.645 0.9083474902988146
1.6455 0.9099443922720034
1.646 0.9116591408212898
1.6464999999999999 0.9134826154608455
1.647 0.9153969415948641
1.6475 0.917378365969936
1.648 0.9194002575670928
1.6484999999999999 0.9214355077571628
1.649 0.9234584037502399
1.6495 0.9254454834264461
1.65 0.9273759629674323
1.6504999999999999 0.9289837165584431
1.651 0.9305044280273805
1.6515 0.9319294724440718
1.652 0.9332558945167183
1.6524999999999999 0.9344868948004288
1.653 0.935631413530209
1.6535 0.9367024467280705
1.654 0.9377145217894957
1.6544999999999999 0.9386806505368488
1.655 0.939609949994532
1.6555 0.940506341701792
1.656 0.9413691127071268
1.6564999999999999 0.9421945404364303
1.657 0.9429784060762667
1.6575 0.943718118823306
1.658 0.9444137577818154
1.6584999999999999 0.9450677198838313
1.659 0.9456831665112456
1.6595 0.9462618600942971
1.66 0.9468021162323186
1.6604999999999999 0.9470514014242969
1.661 0.9472462974297938
1.6615 0.9473736576781124
1.662 0.9474176297560782
1.6624999999999999 0.9473618147163888
1.663 0.9471903550271997
1.6635 0.9468893502054596
1.664 0.9464475068202787
1.6644999999999999 0.9458573137228324
1.665 0.9451158913545634
1.6655 0.944226163072083
1.666 0.9431975435813977
1.6664999999999999 0.9420458756706152
1.667 0.9407927726812555
1.6675 0.9394637836764198
1.668 0.9380856568501318
1.6684999999999999 0.9366833139983534
1.669 0.9352768706568955
1.6695 0.9338792619590855
1.67 0.9324949874705225
1.6704999999999999 0.9308717066888901
1.671 0.92924853637397
1.6715 0.9276108784724998
1.672 0.9259416892401217
1.6724999999999999 0.9242238888911077
1.673 0.9224419180831477
1.6735 0.9205829549816189
1.674 0.9186381481114939
1.6744999999999999 0.9166037570560254
1.675 0.9144826009297352
1.6755 0.9123501557366092
1.676 0.9102116212939865
1.6764999999999999 0.908070511252508
1.677 0.9059343868802043
1.6775 0.9038156433503954
1.678 0.9017311583381841
1.6784999999999999 0.8996999413099761
1.679 0.8977898045691837
1.6795 0.8960346771404152
1.68 0.894436323157273
1.6804999999999999 0.8932284412742967
1.681 0.8921353461212648
1.6815 0.891116658432884
1.682 0.890124202722793
1.6824999999999999 0.8891071617130234
1.683 0.8880179368918537
1.6835 0.8868184725816621
1.684 0.8854856185473469
1.6844999999999999 0.8840146185483693
1.685 0.8824202296333179
1.6855 0.8807353767302756
1.686 0.879007095264626
1.6864999999999999 0.8772908815720065
1.687 0.8756440417393696
1.6875 0.8741188500864312
1.688 0.8727561637195921
1.6885 0.8715802201291404
1.6889999999999998 0.8705959745091105
1.6895 0.8697888881026474
1.69 0.8691272843225807
1.6905 0.8688141640909454
1.6909999999999998 0.868549034669352
1.6915 0.8682775113945705
1.692 0.8679490956044279
1.6925 0.8675222382050901
1.6929999999999998 0.8669680084969112
1.6935 0.8662734843949054
1.694 0.8654434835642643
1.6945 0.8645007173924701
1.6949999999999998 0.8634840277071456
1.6955 0.862444944928063
1.696 0.8614428519933118
1.6965 0.8605394061058916
1.6969999999999998 0.8597925054578621
1.6975 0.8592503974540704
1.698 0.8589468792020178
1.6985 0.8588977706469412
1.6989999999999998 0.859099008356542
1.6995 0.8595265008062104
1.7 0.8601376915575979
1.7005 0.8611227848776166
1.7009999999999998 0.8621644930533024
1.7015 0.863191134774747
1.702 0.864135754492845
1.7025 0.8649438066772861
1.7029999999999998 0.8655796681755292
1.7035 0.8660310746842448
1.704 0.8663105278315141
1.7045 0.8664535407540973
1.7049999999999998 0.8665140172513638
1.7055 0.8665573060255708
1.706 0.8666521735137354
1.7065 0.866862312157798
1.7069999999999999 0.8672392609156452
1.7075 0.867817335769365
1.708 0.8686109802888065
1.7085 0.8696145510677257
1.7089999999999999 0.8708041011724872
1.7095 0.8721404172817138
1.71 0.8735729194329953
1.7105 0.8747972679510082
1.7109999999999999 0.876003074950058
1.7115 0.8771360420937359
1.712 0.8781511057867282
1.7125 0.8790169766661023
1.7129999999999999 0.8797195300807243
1.7135 0.880263180201418
1.714 0.8806702330369804
1.7145 0.8809780689251144
1.7149999999999999 0.8812344358617973
1.7155 0.8814916859171464
1.716 0.8818012516057793
1.7165 0.8822085046641249
1.7169999999999999 0.8827488233787185
1.7175 0.8834443740246564
1.718 0.884301787507604
1.7185 0.8853102697938964
1.7189999999999999 0.8864405520792386
1.7195 0.8876512259173096
1.72 0.8888850785365635
1.7205 0.8903221800708035
1.7209999999999999 0.8916451395903344
1.7215 0.8927912559707633
1.722 0.8937116380658837
1.7225 0.8943770274058831
1.7229999999999999 0.8947813524542813
1.7235 0.894942248930305
1.724 0.8948986139919992
1.7245 0.8947056008512768
1.7249999999999999 0.894428211870551
1.7255 0.8941346109514854
1.726 0.8938902290387333
1.7265 0.8937524941625549
1.7269999999999999 0.8937669308467839
1.7275 0.8939639023867857
1.728 0.8943564584094134
1.7285 0.8949394445418999
1.7289999999999999 0.8956903871820987
1.7295 0.8965715459035931
1.73 0.8975335177494078
1.7305 0.8982727288955912
1.7309999999999999 0.8989806946111182
1.7315 0.8996053926980832
1.732 0.9001043519481993
1.7325 0.9004486387791114
1.7329999999999999 0.900625308276293
1.7335 0.9006383199685718
1.734 0.9005080258138832
1.7345 0.9002699238762841
1.7349999999999999 0.8999724387226522
1.7355 0.8996737717199481
1.736 0.8994373277634963
1.7365 0.8993257957613408
1.7369999999999999 0.8993944535087085
1.7375 0.8996841724846347
1.738 0.9002160120246666
1.7385 0.9009879833659222
1.7389999999999999 0.9019746321087493
1.7395 0.9031294874875339
1.74 0.9043900274121275
1.7405 0.9054368025834261
1.7409999999999999 0.9064451072179913
1.7415 0.9073470963270523
1.742 0.9080857154338602
1.7425 0.9086193005588079
1.7429999999999999 0.9089247051897698
1.7435 0.9089985464305662
1.744 0.908857047018281
1.7445 0.9085343427505239
1.7449999999999999 0.9080793328550151
1.7455 0.9075508060139664
1.746 0.9070108123726881
1.7465 0.9065183409256563
1.7469999999999999 0.9061226683846929
1.7475 0.9058586849486919
1.748 0.9057443814731698
1.7485 0.905780297644633
1.7489999999999999 0.9059509548773784
1.7495 0.9062273884961225
1.75 0.9065708162370205
1.7505 0.9071841760034918
1.7510000000000001 0.9077715211383355
1.7514999999999998 0.9082873729413597
1.752 0.908691199814781
1.7524999999999997 0.9089508621143555
1.753 0.9090451243537673
1.7535 0.9089655230890913
1.7539999999999998 0.9087175024402782
1.7545 0.9083202821924337
1.7550000000000001 0.9078052333281943
1.7554999999999998 0.9072125324000677
1.756 0.906586367963304
1.7564999999999997 0.905968975559601
1.757 0.9053953455829031
1.7575 0.9048886480544146
1.7579999999999998 0.9044572384212791
1.7585 0.9040935219243149
1.7590000000000001 0.9037749069606096
1.7594999999999998 0.9034663384278757
1.76 0.9031246509488261
1.7604999999999997 0.9024556601585998
1.761 0.9016629937703119
1.7615 0.9007078545307672
1.7619999999999998 0.8995607354796922
1.7625 0.8982040821810892
1.7630000000000001 0.8966339417265239
1.7634999999999998 0.8948602917318301
1.764 0.8929061845647993
1.7644999999999997 0.8908054815072995
1.765 0.8886000280611926
1.7655 0.8863359924594953
1.7659999999999998 0.8840598684432294
1.7665 0.8818148184734175
1.7670000000000001 0.8796377701484708
1.7674999999999998 0.8775568462319318
1.768 0.8755904238045509
1.7684999999999997 0.8737471135499675
1.769 0.8720266501003746
1.7695 0.8704215196407405
1.7699999999999998 0.8689187077194214
1.7705 0.8677487693360242
1.7710000000000001 0.8666433468818854
1.7714999999999999 0.865581984386812
1.772 0.8645462591776233
1.7724999999999997 0.8635226398902428
1.773 0.862505165402807
1.7735 0.8614980060632649
1.7739999999999998 0.8605166067861333
1.7745 0.8595871147066783
1.7750000000000001 0.8587439330162113
1.7754999999999999 0.8580257997381725
1.776 0.8574712458945474
1.7764999999999997 0.8571137303414023
1.777 0.8569775087300611
1.7775 0.857074529630153
1.7779999999999998 0.8574029898673955
1.7785 0.8579474016526843
1.7790000000000001 0.8586803287896998
1.7794999999999999 0.8595649812159225
1.78 0.8605583230925615
1.7804999999999997 0.861367685103091
1.781 0.8621961832021057
1.7815 0.8630042092389947
1.7819999999999998 0.863759355391779
1.7825 0.8644390302617906
1.7830000000000001 0.8650320994543759
1.7834999999999999 0.865539372545108
1.784 0.8659728174390948
1.7844999999999998 0.8663535683331405
1.785 0.8667086964855444
1.7855 0.8670679677448035
1.7859999999999998 0.8674599717438372
1.7865 0.8679085960162964
1.7870000000000001 0.8684301205276408
1.7874999999999999 0.8690317752007708
1.788 0.8697111265122148
1.7884999999999998 0.870456488587815
1.789 0.8712485565175133
1.7895 0.8720627154095068
1.7899999999999998 0.8728712286162399
1.7905 0.8733984315561218
1.7910000000000001 0.8738682607971618
1.7914999999999999 0.8742617426967491
1.792 0.8745675728177877
1.7924999999999998 0.8747839225084815
1.793 0.8749187559826951
1.7935 0.8749887658887948
1.7939999999999998 0.875017022705045
1.7945 0.8750295615788165
1.7950000000000002 0.875051796856441
1.7954999999999999 0.8751046958635057
1.796 0.8752015052390446
1.7964999999999998 0.8753454192686496
1.797 0.8755279340257478
1.7975 0.8757287272131715
1.7979999999999998 0.8759171290507638
1.7985 0.8760552921783771
1.7990000000000002 0.8761028326519463
1.7994999999999999 0.8760221126113614
1.8 0.8757837059078093
1.8004999999999998 0.8751230057160327
1.801 0.8742864394037664
1.8015 0.8732867083933142
1.8019999999999998 0.8721485093546142
1.8025 0.870904772619258
1.8030000000000002 0.8695922832985664
1.8034999999999999 0.8682473214392787
1.804 0.8669023582579962
1.8044999999999998 0.8655835106429917
1.805 0.8643089619949427
1.8055 0.8630879845163706
1.8059999999999998 0.8619203419475663
1.8065 0.8607961071645366
1.8070000000000002 0.8596961732126354
1.8074999999999999 0.8585938555895571
1.808 0.8574576784052886
1.8084999999999998 0.856255154661416
1.809 0.8549570152366291
1.8095 0.8535409699931185
1.8099999999999998 0.8519946251383961
1.8105 0.8505649268533408
1.8110000000000002 0.8490131109126066
1.8114999999999999 0.8473599456341971
1.812 0.8456368015743339
1.8124999999999998 0.8438834497192961
1.813 0.8421454094566276
1.8135000000000001 0.8404702690547338
1.8139999999999998 0.8389037344037239
1.8145 0.8374854407981601
1.8149999999999997 0.8362447591128186
1.8155 0.8351972662787633
1.816 0.8343429405636726
1.8164999999999998 0.8336659155624927
1.817 0.8331371362839977
1.8175000000000001 0.8327190802046274
1.8179999999999998 0.8323721188176851
1.8185 0.8320612454543469
1.8189999999999997 0.8317615528247412
1.8195 0.8314620929679838
1.82 0.8311669654732713
1.8204999999999998 0.8306458138999473
1.821 0.8301774178095948
1.8215000000000001 0.8297980908193201
1.8219999999999998 0.8295458851376578
1.8225 0.8294565712514015
1.8229999999999997 0.8295603152191134
1.8235 0.8298793790816142
1.824 0.8304260416405093
1.8244999999999998 0.8312014557679304
1.825 0.8321945968513426
1.8255000000000001 0.8333822479212538
1.8259999999999998 0.8347302968679418
1.8265 0.836196711861805
1.8269999999999997 0.8377357277316493
1.8275 0.8393025625749508
1.828 0.8408580868176696
1.8284999999999998 0.8423725511422209
1.829 0.8438280558817802
1.8295000000000001 0.845219575311094
1.8299999999999998 0.8465548120431704
1.8305 0.8476041465528482
1.8309999999999997 0.8486460924125903
1.8315 0.849716115118002
1.832 0.8508527080155915
1.8324999999999998 0.8520935045104018
1.833 0.8534713370873995
1.8335000000000001 0.855009890227605
1.8339999999999999 0.8567194657540057
1.8345 0.8585935010059371
1.8349999999999997 0.860607016870346
1.8355 0.8627182686911526
1.836 0.8648729481676488
1.8364999999999998 0.8670108793039076
1.837 0.86907379466218
1.8375000000000001 0.8710121820232524
1.8379999999999999 0.8727910591436434
1.8385 0.8743931263805822
1.8389999999999997 0.8758194207833252
1.8395 0.8770875728989553
1.84 0.8782283310221468
1.8404999999999998 0.8790326695383276
1.841 0.8797920805926499
1.8415000000000001 0.8805469361115581
1.8419999999999999 0.881330485268748
1.8425 0.8821646703630666
1.8429999999999997 0.883056868642779
1.8435 0.8839982139787557
1.844 0.8849637645446969
1.8444999999999998 0.8859147403364688
1.845 0.8868030957071337
1.8455000000000001 0.8875772479470245
1.8459999999999999 0.8881889903035581
1.8465 0.8886001265963938
1.8469999999999998 0.8887875470716978
1.8475 0.8887466270108805
1.848 0.8884923678481877
1.8484999999999998 0.8880578914851176
1.849 0.8874911483570858
1.8495000000000001 0.8868499484505289
1.8499999999999999 0.8861967358942081
1.8505 0.8858429028336553
1.8509999999999998 0.8855921283345507
1.8515 0.8854885818081923
1.852 0.8855622787515866
1.8524999999999998 0.8858259992178497
1.853 0.886273424811849
1.8535000000000001 0.8868788402029596
1.8539999999999999 0.88759911033903
1.8545 0.8883780545684825
1.8549999999999998 0.8891529086638826
1.8555 0.8898622049216551
1.856 0.8904536487634463
1.8564999999999998 0.8908910439122245
1.857 0.891159518229384
1.8575000000000002 0.8912679779879297
1.8579999999999999 0.8912484940964891
1.8585 0.8911528186729872
1.8589999999999998 0.8910463448171378
1.8595 0.8910005172775998
1.86 0.8910846177458123
1.8604999999999998 0.8911095932287423
1.861 0.8913672593587086
1.8615000000000002 0.8918796128205229
1.8619999999999999 0.8926440447330186
1.8625 0.8936339961184433
1.8629999999999998 0.8948015645062936
1.8635 0.8960821265946002
1.864 0.8974010532531959
1.8644999999999998 0.8986811558459096
1.865 0.8998503218153056
1.8655000000000002 0.9008485047736687
1.8659999999999999 0.9016334259375949
1.8665 0.902184815828272
1.8669999999999998 0.9025064183117694
1.8675 0.9026253337667411
1.868 0.902589072807874
1.8684999999999998 0.902460126025738
1.869 0.9023089855285302
1.8695000000000002 0.9022065833391015
1.8699999999999999 0.9022168610094808
1.8705 0.9025942047710804
1.8709999999999998 0.9031659947264878
1.8715 0.9039429028781121
1.872 0.9049138696625254
1.8724999999999998 0.9060473363358114
1.873 0.9072942676852663
1.8735000000000002 0.9085928536634874
1.8739999999999999 0.9098745574867164
1.8745 0.9110716960524908
1.8749999999999998 0.9121247461486088
1.8755 0.9129894219119226
1.8760000000000001 0.9136420011609602
1.8764999999999998 0.9140821383984425
1.877 0.9143327549338616
1.8774999999999997 0.914436612907702
1.878 0.9144502182474158
1.8785 0.9144360988845677
1.8789999999999998 0.9144544851016084
1.8795 0.914555856262772
1.8800000000000001 0.914775231153331
1.8804999999999998 0.9153770662306584
1.881 0.9161089440720371
1.8814999999999997 0.916949565329051
1.882 0.9178631379937231
1.8825 0.9188036196925315
1.8829999999999998 0.9197196688231399
1.8835 0.9205594726041745
1.8840000000000001 0.9212759416991203
1.8844999999999998 0.9218315918951505
1.885 0.9222022772237731
1.8854999999999997 0.9223797580411077
1.886 0.9223725046307332
1.8865 0.9222046231420968
1.8869999999999998 0.9219131923802275
1.8875 0.9215438810079314
1.8880000000000001 0.9211459472798171
1.8884999999999998 0.9207672601870348
1.889 0.9204495943818332
1.8894999999999997 0.9202248902442262
1.89 0.9201127221734299
1.8905 0.9203686527662854
1.8909999999999998 0.9207334214834249
1.8915 0.9211850190407875
1.8920000000000001 0.9216901401217222
1.8924999999999998 0.9222076521761763
1.893 0.9226923061441926
1.8934999999999997 0.9230996098802368
1.894 0.9233909910115231
1.8945 0.923538482052835
1.8949999999999998 0.9235283869305284
1.8955 0.9233629969986119
1.8960000000000001 0.9230599325043146
1.8964999999999999 0.9226494745145483
1.897 0.92216995098212
1.8974999999999997 0.9216620298386822
1.898 0.9211629684534253
1.8985 0.9207020026017619
1.8989999999999998 0.9202971348165239
1.8995 0.9199537971248096
1.9000000000000001 0.9196653010914969
1.9004999999999999 0.9196626963600278
1.901 0.9196708708150628
1.9014999999999997 0.9196590166169951
1.902 0.9195954431935172
1.9025 0.9194513885819776
1.9029999999999998 0.9192047176526106
1.9035 0.9188427893779634
1.9040000000000001 0.9183642892579267
1.9044999999999999 0.9177797416079408
1.905 0.9171102155803
1.9054999999999997 0.9163843670826493
1.906 0.9156342210645265
1.9065 0.9148904871018441
1.9069999999999998 0.9141782255142743
1.9075 0.9135137984846976
1.9080000000000001 0.9129034900521603
1.9084999999999999 0.9123438042960451
1.909 0.9118231530434117
1.9094999999999998 0.9113245918945735
1.91 0.9108285431554394
1.9105 0.9100664193765434
1.9109999999999998 0.9092734140565172
1.9115 0.9084396045854258
1.9120000000000001 0.9075613219408369
1.9124999999999999 0.9066419666801566
1.913 0.9056920627422074
1.9134999999999998 0.9047285003107867
1.914 0.9037729876242196
1.9145 0.9028492177324379
1.9149999999999998 0.9019804276645363
1.9155 0.9011860633997518
1.9160000000000001 0.9004793197505647
1.9164999999999999 0.8998656281420663
1.917 0.8993419440628154
1.9174999999999998 0.8988970027717247
1.918 0.8985124089222054
1.9185 0.8981643603134793
1.9189999999999998 0.897826205874483
1.9195 0.897471490554683
1.9200000000000002 0.897077304794377
1.9204999999999999 0.8968755870314573
1.921 0.8966083158161086
1.9214999999999998 0.8962758746866732
1.922 0.8958884168291977
1.9225 0.8954646914822492
1.9229999999999998 0.8950303122269699
1.9235 0.8946151531891877
1.9240000000000002 0.8942500415228426
1.9244999999999999 0.8939633190465595
1.925 0.8937777421828313
1.9254999999999998 0.8937081865436417
1.926 0.8937602063545099
1.9265 0.8939296515632044
1.9269999999999998 0.8942029632669989
1.9275 0.8945583742199839
1.9280000000000002 0.8949680596092782
1.9284999999999999 0.8954012568788117
1.929 0.8958279691366501
1.9294999999999998 0.896222586972186
1.93 0.8965669237592766
1.9305 0.8966028690932313
1.9309999999999998 0.8965810137543169
1.9315 0.8965111155718053
1.9320000000000002 0.8964095266629981
1.9324999999999999 0.8962967525961884
1.933 0.8961946946574283
1.9334999999999998 0.8961239045636354
1.934 0.8961013566927387
1.9345 0.8961390602153019
1.9349999999999998 0.8962433826808283
1.9355 0.8964151137560578
1.9360000000000002 0.8966497430913573
1.9364999999999999 0.8969378753338187
1.937 0.8972657511688574
1.9374999999999998 0.8976162882522533
1.938 0.8979710711327671
1.9385000000000001 0.8983127095896762
1.9389999999999998 0.8986271010165873
1.9395 0.8989049042666748
1.9399999999999997 0.8991417792513943
1.9405 0.8990901683658288
1.941 0.8990016321234825
1.9414999999999998 0.8988812413947864
1.942 0.8987341108782566
1.9425000000000001 0.8985637794421849
1.9429999999999998 0.8983711508518324
1.9435 0.8981536695046658
1.9439999999999997 0.8979045785635104
1.9445 0.8976129133068901
1.945 0.8972639740028486
1.9454999999999998 0.8968400438514881
1.946 0.896321642493276
1.9465000000000001 0.8956888580501036
1.9469999999999998 0.8949229524819025
1.9475 0.8940080765260384
1.9479999999999997 0.8929328352456075
1.9485 0.891691577055097
1.949 0.890285184390878
1.9494999999999998 0.8887215720689761
1.95 0.8870155197977516
1.9505000000000001 0.8854379820737762
1.9509999999999998 0.8837621948501582
1.9515 0.8820136842817017
1.9519999999999997 0.8802171367037094
1.9525 0.878393236326777
1.953 0.8765563281981159
1.9534999999999998 0.8747130495270764
1.954 0.8728619307638289
1.9545000000000001 0.8709940191769306
1.9549999999999998 0.8690944275843376
1.9555 0.8671446910223608
1.9559999999999997 0.8651254665578064
1.9565 0.8630194528765635
1.957 0.8608135031404102
1.9574999999999998 0.8585002273948831
1.958 0.8560779122476655
1.9585000000000001 0.8535501287437134
1.9589999999999999 0.8509245559411434
1.9595 0.8482118289713002
1.9599999999999997 0.8454245000481837
1.9605 0.8428229736255063
1.961 0.8401720006569465
1.9614999999999998 0.837482993537004
1.962 0.834765448223964
1.9625000000000001 0.8320265881563944
1.9629999999999999 0.8292712564178576
1.9635 0.8265023510343893
1.9639999999999997 0.8237214139836135
1.9645 0.8209295343852682
1.965 0.81812849691919
1.9654999999999998 0.8153216334938921
1.966 0.8125137646451707
1.9665000000000001 0.8097110481390318
1.9669999999999999 0.8069204654053101
1.9675 0.8041493057279724
1.9679999999999997 0.8014051996702299
1.9685 0.7986968279647529
1.969 0.7960350094274022
1.9694999999999998 0.7934278289416202
1.97 0.790887262710224
1.9705000000000001 0.7886784677671566
1.9709999999999999 0.7865626136170953
1.9715 0.7845504170204358
1.9719999999999998 0.7826495995677388
1.9725 0.7808640573584295
1.973 0.7791932448959957
1.9734999999999998 0.7776328961245289
1.974 0.7761761420012314
1.9745000000000001 0.7748157498519577
1.9749999999999999 0.773546084280423
1.9755 0.7723645801564766
1.9759999999999998 0.7712717555273078
1.9765 0.7702704335792996
1.977 0.7693641176027162
1.9774999999999998 0.7685553799971484
1.978 0.7678443269155111
1.9785000000000001 0.7672277295088168
1.9789999999999999 0.7666981593945018
1.9795 0.7662441576520571
1.9799999999999998 0.7658509321580462
1.9805 0.7657493297260645
1.981 0.7656740881740808
1.9814999999999998 0.7656102885086671
1.982 0.7655468110661893
1.9825000000000002 0.7654774279090337
1.9829999999999999 0.7654012243500059
1.9835 0.765322767653777
1.9839999999999998 0.7652518388072077
1.9845 0.7652023248535269
1.985 0.7651902725387054
1.9854999999999998 0.7652315905469662
1.986 0.7653397389381648
1.9865000000000002 0.7655238847802177
1.9869999999999999 0.7657879617462879
1.9875 0.766130641597815
1.9879999999999998 0.7665456692650314
1.9885 0.7670225252217407
1.989 0.7675472084895268
1.9894999999999998 0.768102739533179
1.99 0.7686702711279204
1.9905000000000002 0.7694805265140687
1.9909999999999999 0.7702629177585997
1.9915 0.771000939320631
1.9919999999999998 0.771683477819069
1.9925 0.7723066413101617
1.993 0.7728745017284673
1.9934999999999998 0.7733989404256575
1.994 0.7738980114549809
1.9945000000000002 0.7743933011730502
1.9949999999999999 0.7749068373620488
1.9955 0.7754581597405833
1.9959999999999998 0.7760620617228285
1.9965 0.7767272605366662
1.997 0.7774560092010101
1.9974999999999998 0.778244095110959
1.998 0.7790810175946787
1.9985000000000002 0.779950411399037
1.9989999999999999 0.7808307473125979
1.9995 0.7816970418847613
1.9999999999999998 0.7825228050191044
2.0005 0.7830356222792773
2.0010000000000003 0.7834643378612475
2.0015 0.7837965607528842
2.0020000000000002 0.784029261214829
2.0025 0.7841688982840588
2.003 0.7842304534852205
2.0035000000000003 0.7842350899770426
2.004 0.7842068685570998
2.0045 0.7841692187273274
2.0050000000000003 0.784141499628994
2.0055 0.7841366801465958
2.0060000000000002 0.7841600322323057
2.0065 0.7842091008123577
2.007 0.7842746326303731
2.0075000000000003 0.7843419594674574
2.008 0.784392759884628
2.0085 0.7844074581356987
2.0090000000000003 0.784367742671368
2.0095 0.7842594636590101
2.0100000000000002 0.7840748256137873
2.0105 0.7840643080702766
2.011 0.7839861641331058
2.0115000000000003 0.7838579745793436
2.012 0.7837052958239639
2.0125 0.783559163378065
2.0130000000000003 0.7834528695902452
2.0135 0.7834185520218553
2.0140000000000002 0.783483921744261
2.0145 0.783669136694101
2.015 0.783985209462306
2.0155000000000003 0.7844330626375495
2.016 0.7850039314241871
2.0165 0.7856803044025399
2.0170000000000003 0.7864376986075635
2.0175 0.7872470203246743
2.0180000000000002 0.788076994737174
2.0185 0.7888969809080838
2.019 0.7896798809401708
2.0195000000000003 0.7904046877350754
2.02 0.7910587488886499
2.0205 0.7913916812841525
2.0210000000000004 0.791660265930278
2.0215 0.7918825320704996
2.0220000000000002 0.792084017921676
2.0225 0.792294039164069
2.023 0.7925416036472518
2.0235000000000003 0.7928512266785642
2.024 0.7932395780348486
2.0245 0.7937129070210671
2.0250000000000004 0.7942658352082217
2.0255 0.7948814184580213
2.0260000000000002 0.7955322304262875
2.0265 0.7961827153967768
2.027 0.7967924410595318
2.0275000000000003 0.7973200793813165
2.028 0.7977273076496524
2.0285 0.7979822427222483
2.0290000000000004 0.7980624009696845
2.0295 0.7979566567502377
2.0300000000000002 0.7976663605497677
2.0305 0.797455385459221
2.031 0.7970972572991681
2.0315000000000003 0.7966252105824609
2.032 0.7960779509746141
2.0325 0.795495326409582
2.0330000000000004 0.794913629336157
2.0335 0.7943611714300088
2.0340000000000003 0.7938549941802284
2.0345 0.7933991446924455
2.035 0.7929850820902676
2.0355000000000003 0.7925934742646789
2.036 0.7921975668619989
2.0365 0.7917672478742278
2.0370000000000004 0.7912732921782172
2.0375 0.7906912763305655
2.0380000000000003 0.7900048244001352
2.0385 0.7892081956632845
2.039 0.7883074507325685
2.0395000000000003 0.7873205956296717
2.04 0.7862771517775967
2.0405 0.7854638640304705
2.0410000000000004 0.7846771165072475
2.0415 0.7839641677935025
2.0420000000000003 0.7833702777007443
2.0425 0.7829337376266583
2.043 0.7826817633506489
2.0435000000000003 0.7826278538921974
2.044 0.7827707432339952
2.0445 0.7830950912990334
2.0450000000000004 0.7835738364545402
2.0455 0.7841717707564293
2.0460000000000003 0.7848496525880663
2.0465 0.785568324753715
2.047 0.7862928076620046
2.0475000000000003 0.7869954186419369
2.048 0.7876576835725412
2.0485 0.7882712432504495
2.0490000000000004 0.78883751726441
2.0495 0.7893665736114704
2.0500000000000003 0.7898749349468929
2.0505 0.7901333082407268
2.051 0.7904137730109141
2.0515000000000003 0.7907359929935278
2.052 0.7911148981601619
2.0525 0.7915588540540298
2.0530000000000004 0.7920688699923721
2.0535 0.7926387704062261
2.0540000000000003 0.7932563055930436
2.0545 0.7939047763609822
2.055 0.7945656332359728
2.0555000000000003 0.7952210153755224
2.056 0.7958568495646412
2.0565 0.7964657818597443
2.0570000000000004 0.7970494868277446
2.0575 0.7976197864451515
2.0580000000000003 0.7981987087537059
2.0585 0.7988172479792844
2.059 0.799512851113539
2.0595000000000003 0.8003258858278001
2.06 0.8012950667564019
2.0605 0.8022048272877866
2.0610000000000004 0.8033263472944541
2.0615 0.80466841588416
2.0620000000000003 0.8062233203020136
2.0625 0.8079671843245607
2.063 0.8098621046543211
2.0635000000000003 0.8118596022100532
2.064 0.8139052219937382
2.0645000000000002 0.8159438278185147
2.065 0.8179247251902946
2.0655 0.8198064444481707
2.0660000000000003 0.8215602166871798
2.0665 0.8231722743665821
2.067 0.8246441692853445
2.0675000000000003 0.8259917122377037
2.068 0.8272421994598174
2.0685000000000002 0.8284300030800995
2.069 0.8295917317892786
2.0695 0.8307606863384654
2.0700000000000003 0.8319619136717098
2.0705 0.8329585375546177
2.071 0.8340002607709837
2.0715000000000003 0.8350721868472604
2.072 0.8361471259585358
2.0725000000000002 0.8371893475182691
2.073 0.8381588638730552
2.0735 0.839016210423344
2.0740000000000003 0.839726997696969
2.0745 0.8402659178480195
2.075 0.8406198730761961
2.0755000000000003 0.8407898721419328
2.076 0.8407911317253187
2.0765000000000002 0.8406522940269581
2.077 0.8404128362468761
2.0775 0.8401198120946818
2.0780000000000003 0.8398240200232463
2.0785 0.8395751330647758
2.079 0.8394171594279343
2.0795000000000003 0.8393837756485543
2.08 0.8394943668490588
2.0805000000000002 0.8399997063939473
2.081 0.8406331938045571
2.0815 0.8413598457398817
2.0820000000000003 0.8421301269288417
2.0825 0.8428850339784325
2.083 0.8435623793799788
2.0835000000000004 0.8441040027085255
2.084 0.844462531336362
2.0845000000000002 0.8446072418725139
2.085 0.8445274748824115
2.0855 0.844233237666865
2.0860000000000003 0.8437531520513928
2.0865 0.8431301321522707
2.087 0.8424155620314995
2.0875000000000004 0.8416634070931366
2.088 0.8409241708534114
2.0885000000000002 0.840239970246959
2.089 0.8396406550242141
2.0895 0.8391411890418549
2.0900000000000003 0.8387402658639709
2.0905 0.8386701471654101
2.091 0.8386481768579831
2.0915000000000004 0.8386317203835225
2.092 0.8385719753806221
2.0925000000000002 0.8384202994639728
2.093 0.8381343830764018
2.0935 0.837683948189225
2.0940000000000003 0.8370547578355196
2.0945 0.836250616780305
2.095 0.8352932040157558
2.0955000000000004 0.834219758034636
2.096 0.8330789168430315
2.0965000000000003 0.8319255181681403
2.097 0.830815242729726
2.0975 0.8297991508395419
2.0980000000000003 0.828919174488379
2.0985 0.8282040970045512
2.099 0.8276670229792881
2.0995000000000004 0.8273042172004691
2.1 0.8270948952006996
2.1005000000000003 0.8267530119436687
2.101 0.8264822654402009
2.1015 0.8262281788494833
2.1020000000000003 0.8259350496039009
2.1025 0.8255527860899272
2.103 0.8250434031800048
2.1035000000000004 0.8243860879136722
2.104 0.8235800440109973
2.1045000000000003 0.82264430560398
2.105 0.8216149331536717
2.1055 0.8205397729229609
2.1060000000000003 0.8194723365314898
2.1065 0.818465030543515
2.107 0.8175636093014556
2.1075000000000004 0.8168017826933238
2.108 0.8161978343145418
2.1085000000000003 0.8157526423376329
2.109 0.8154496222971773
2.1095 0.8152564206941865
2.1100000000000003 0.8151278425260076
2.1105 0.8152597607467281
2.111 0.8153454707330526
2.1115000000000004 0.815331132992974
2.112 0.8151725639245864
2.1125000000000003 0.8148403813824479
2.113 0.8143235998323959
2.1135 0.813631256881381
2.1140000000000003 0.8127919190442658
2.1145 0.8118507984078975
2.115 0.8108656025024201
2.1155000000000004 0.809901117725029
2.116 0.8090238155779462
2.1165000000000003 0.8082957192739765
2.117 0.807768994801265
2.1175 0.8074817672467642
2.1180000000000003 0.8074548602012892
2.1185 0.8076904799787817
2.119 0.8081725225823713
2.1195000000000004 0.8088683608978092
2.12 0.8097320092494975
2.1205000000000003 0.810504448708732
2.121 0.8113318896392837
2.1215 0.8121585800963841
2.1220000000000003 0.8129374461487129
2.1225 0.8136355253083922
2.123 0.814237590129992
2.1235000000000004 0.8147482788853085
2.124 0.815190645556322
2.1245000000000003 0.8156030793642063
2.125 0.8160345700435377
2.1255 0.8165392599921676
2.1260000000000003 0.8171705261037746
2.1265 0.8179753698962882
2.1270000000000002 0.8189895931847788
2.1275 0.8202342007144315
2.128 0.8217132003366052
2.1285000000000003 0.8234133554335641
2.129 0.8253055774118453
2.1295 0.8273480616774246
2.1300000000000003 0.8294906014472357
2.1305 0.831429842151904
2.1310000000000002 0.8333645210841243
2.1315 0.8352505356275114
2.132 0.8370537401433459
2.1325000000000003 0.838753876294775
2.133 0.840346135713474
2.1335 0.8418410821801402
2.1340000000000003 0.8432628550827098
2.1345 0.8446462306223758
2.1350000000000002 0.8460323722121342
2.1355 0.8474643427144485
2.136 0.8489824344611869
2.1365000000000003 0.8506199917560537
2.137 0.8523998929394149
2.1375 0.8543319764017919
2.1380000000000003 0.8564115518870179
2.1385 0.8586187259921237
2.1390000000000002 0.860919498872766
2.1395 0.863268079653162
2.14 0.8656104937022568
2.1405000000000003 0.8676400521522134
2.141 0.8695536987005457
2.1415 0.8713064211142313
2.1420000000000003 0.872866198501804
2.1425 0.874216608988818
2.1430000000000002 0.8753580838321476
2.1435 0.8763062590809139
2.144 0.8770894245925066
2.1445000000000003 0.8777448143839368
2.145 0.8783140841240783
2.1455 0.8788386589058462
2.1460000000000004 0.8793554950275673
2.1465 0.8798932169219766
2.1470000000000002 0.8804692727849746
2.1475 0.8810880783879365
2.148 0.8817409127573285
2.1485000000000003 0.8824072442601986
2.149 0.8830573950186307
2.1495 0.8836565236056603
2.1500000000000004 0.8841689645408518
2.1505 0.8843125135942842
2.1510000000000002 0.8843136514235909
2.1515 0.8841576159785748
2.152 0.8838395638578916
2.1525000000000003 0.8833637952057056
2.153 0.8827419043431223
2.1535 0.8819907227777731
2.1540000000000004 0.8811301698602252
2.1545 0.8801815333346664
2.1550000000000002 0.8791666541866822
2.1555 0.8781074353257073
2.156 0.8770259188340861
2.1565000000000003 0.8759442300891903
2.157 0.8748838711467062
2.1575 0.8738642865587655
2.1580000000000004 0.8729009718654882
2.1585 0.8720035649830236
2.1590000000000003 0.871174487361143
2.1595 0.8704085860860545
2.16 0.8696940526275065
2.1605000000000003 0.8692638593617914
2.161 0.8688478301769201
2.1615 0.8684258943327605
2.1620000000000004 0.8679802688640891
2.1625 0.8674971832938295
2.1630000000000003 0.86696811694539
2.1635 0.8663904978276677
2.164 0.8657679319434062
2.1645000000000003 0.8651104277289399
2.165 0.8644337883502207
2.1655 0.8637590619565546
2.1660000000000004 0.8631110481373616
2.1665 0.8625158703564144
2.1670000000000003 0.8619982766566684
2.1675 0.8615789472122531
2.168 0.8612726993971993
2.1685000000000003 0.8610874637416213
2.169 0.8610242166644225
2.1695 0.8610774839180194
2.1700000000000004 0.8612365348033053
2.1705 0.8617366547396957
2.1710000000000003 0.8623071906178846
2.1715 0.8629263980674703
2.172 0.8635702536254374
2.1725000000000003 0.8642132887432026
2.173 0.864829415869963
2.1735 0.8653934616924055
2.1740000000000004 0.8658834231152385
2.1745 0.8662827569150547
2.1750000000000003 0.8665826544679721
2.1755 0.8667833224452531
2.176 0.8668941995798712
2.1765000000000003 0.8669329212328218
2.177 0.866922961196855
2.1775 0.866891167379623
2.1780000000000004 0.8668642926355346
2.1785 0.8668664860557356
2.1790000000000003 0.8669170173471891
2.1795 0.8670295888754262
2.18 0.8672123707202428
2.1805000000000003 0.8677179067791884
2.181 0.8682959534606874
2.1815 0.8689430720397092
2.1820000000000004 0.8696538964554469
2.1825 0.8704213786120121
2.1830000000000003 0.8712371745842103
2.1835 0.8720918702605346
2.184 0.8729755106637781
2.1845000000000003 0.873878222689254
2.185 0.8747907149197006
2.1855 0.8757046870123952
2.1860000000000004 0.8766133391184414
2.1865 0.8775118912568581
2.1870000000000003 0.878398041450025
2.1875 0.8792723741707809
2.188 0.8801385238594698
2.1885000000000003 0.8810031034910135
2.189 0.8818756800214753
2.1895000000000002 0.8827686482432672
2.19 0.8836970291354134
2.1905 0.8844273554422851
2.1910000000000003 0.8852289486032329
2.1915 0.8861174030844469
2.192 0.887104159578595
2.1925000000000003 0.8881937516684372
2.193 0.8893832027217932
2.1935000000000002 0.8906622634399995
2.194 0.8920153629466917
2.1945 0.8934247413456722
2.1950000000000003 0.8948739468662268
2.1955 0.8963509293706581
2.196 0.8978501288580686
2.1965000000000003 0.8993733225422722
2.197 0.9009289156079434
2.1975000000000002 0.9025302425076448
2.198 0.904193192540477
2.1985 0.9059340953600941
2.1990000000000003 0.9077680242118193
2.1995 0.90970732005431
2.2 0.9117605979119702
2.2005000000000003 0.91368143129579
2.201 0.9157192906432846
2.2015000000000002 0.9178658344254905
2.202 0.9201042653094482
2.2025 0.9224096501873141
2.2030000000000003 0.9247499324659433
2.2035 0.9270880654239649
2.204 0.929385023758235
2.2045000000000003 0.9316039565068236
2.205 0.9337136887856153
2.2055000000000002 0.9356917311567173
2.206 0.9375257751078062
2.2065 0.9392145397555658
2.2070000000000003 0.9407672107850885
2.2075 0.9422018125048898
2.208 0.9435435016342435
2.2085000000000004 0.9448217695295004
2.209 0.9460676792629324
2.2095000000000002 0.9473108882422192
2.21 0.9485767287023006
2.2105 0.9501331399579631
2.2110000000000003 0.9517379689338012
2.2115 0.9533890205146782
2.212 0.9550736181812239
2.2125000000000004 0.956769404146813
2.213 0.9584461870043808
2.2135000000000002 0.9600690862741784
2.214 0.9616023671266551
2.2145 0.9630132536713432
2.2150000000000003 0.9642756379737735
2.2155 0.9653726320710936
2.216 0.9662985778491763
2.2165000000000004 0.9670592896830843
2.217 0.9676712492920494
2.2175000000000002 0.9681599429370585
2.218 0.9685565326144621
2.2185 0.9688944170749106
2.2190000000000003 0.9692058603115323
2.2195 0.9695188789314312
2.22 0.9698549516684519
2.2205000000000004 0.9699768273022212
2.221 0.9701405587059897
2.2215000000000003 0.970340709094979
2.222 0.9705619385106206
2.2225 0.9707798997638603
2.2230000000000003 0.970963363306368
2.2235 0.9710763762617083
2.224 0.9710817853756069
2.2245000000000004 0.9709442163495772
2.225 0.9706332829631026
2.2255000000000003 0.9701266501375944
2.226 0.9694123638246821
2.2265 0.968489899761287
2.2270000000000003 0.967370309426871
2.2275 0.9660747391463319
2.228 0.9646322521062528
2.2285000000000004 0.9630768270362906
2.229 0.9614442659539219
2.2295000000000003 0.9597689907068592
2.23 0.9580814083581831
2.2305 0.9566552172032754
2.2310000000000003 0.9552538355164361
2.2315 0.9538815855645595
2.232 0.9525333886825313
2.2325000000000004 0.9511957510164267
2.233 0.949848781414406
2.2335000000000003 0.9484683974749731
2.234 0.9470290932893973
2.2345 0.9455067453896077
2.2350000000000003 0.9438810605577285
2.2355 0.942137877743177
2.236 0.9402703782384036
2.2365000000000004 0.9382793039853348
2.237 0.9361723131661199
2.2375000000000003 0.9339628138139537
2.238 0.93166862474375
2.2385 0.9293109305632529
2.2390000000000003 0.926913910339246
2.2395 0.924504918053692
2.24 0.9221138689766771
2.2405000000000004 0.9195219718805522
2.241 0.9170120870286387
2.2415000000000003 0.9146125439237718
2.242 0.9123451802997176
2.2425 0.91022298457242
2.2430000000000003 0.9082492696945973
2.2435 0.9064184977839456
2.244 0.9047184841159297
2.2445000000000004 0.9031331292446633
2.245 0.9016455229439062
2.2455000000000003 0.900239929899082
2.246 0.8989031989725738
2.2465 0.8976250463087573
2.2470000000000003 0.8963981382936276
2.2475 0.8952180121116046
2.248 0.8940831851893392
2.2485000000000004 0.8929951448143456
2.249 0.8919585278530727
2.2495000000000003 0.890980241348165
2.25 0.8900683307987088
2.2505 0.8894805957049299
2.2510000000000003 0.8889694015107125
2.2515 0.8885350447704103
2.2520000000000002 0.8881745462712879
2.2525 0.8878824185736982
2.253 0.8876527430702948
2.2535000000000003 0.887481237907422
2.254 0.887366408298446
2.2545 0.8873102382879468
2.2550000000000003 0.887317601048202
2.2555 0.8873951789980927
2.2560000000000002 0.8875499814349164
2.2565 0.8877880676323792
2.257 0.8881136386722077
2.2575000000000003 0.8885286687644606
2.258 0.8890332641788072
2.2585 0.889626080462024
2.2590000000000003 0.8903046677271983
2.2595 0.891065268217048
2.2600000000000002 0.8919024109682916
2.2605 0.8925588100576569
2.261 0.8932766806992148
2.2615000000000003 0.8940468959701487
2.262 0.89486031889187
2.2625 0.8957094261444061
2.2630000000000003 0.8965896152465067
2.2635 0.8974996563317859
2.2640000000000002 0.8984409423805492
2.2645 0.8994166461317706
2.265 0.900429794167374
2.2655000000000003 0.9014814830118312
2.266 0.9025696926129023
2.2665 0.9036889967279063
2.2670000000000003 0.9048308665114013
2.2675 0.9059845584522069
2.2680000000000002 0.9071379543199273
2.2685 0.9082776167130994
2.269 0.9093885448855952
2.2695000000000003 0.9104536552211498
2.27 0.9114535250027652
2.2705 0.9123671044203675
2.2710000000000004 0.9131724974737386
2.2715 0.9138488428945948
2.2720000000000002 0.9143790872180546
2.2725 0.9147517694319828
2.273 0.9149627165651253
2.2735000000000003 0.9150154442433011
2.274 0.9149209701411766
2.2745 0.9146966601944816
2.2750000000000004 0.9143645935020326
2.2755 0.9139501118426281
2.2760000000000002 0.9134803541184806
2.2765 0.9129830300193577
2.277 0.912485002021517
2.2775000000000003 0.9120107738305216
2.278 0.9115813638760727
2.2785 0.9112127802330312
2.2790000000000004 0.9109145204989996
2.2795 0.9106887363842268
2.2800000000000002 0.9105298337183534
2.2805 0.9101748275083379
2.281 0.9098561544194506
2.2815000000000003 0.9095513792037935
2.282 0.9092367365618372
2.2825 0.90889011927127
2.2830000000000004 0.9084938247252525
2.2835 0.9080367195330389
2.2840000000000003 0.9075152969187295
2.2845 0.9069336463187587
2.285 0.9063024300387609
2.2855000000000003 0.905637422860715
2.286 0.9049577514136713
2.2865 0.9042841566040046
2.2870000000000004 0.9036373342946513
2.2875 0.9030360743122421
2.2880000000000003 0.9024950331851792
2.2885 0.9020226700216795
2.289 0.901619535244172
2.2895000000000003 0.9012770332184314
2.29 0.9009770945388768
2.2905 0.9009422279396146
2.2910000000000004 0.9008878739108748
2.2915 0.9007768819845616
2.2920000000000003 0.9005723305847879
2.2925 0.9002417081751798
2.293 0.8997601094615757
2.2935000000000003 0.8991124001890756
2.294 0.8982941412321327
2.2945 0.8973114045943997
2.2950000000000004 0.8961796630926384
2.2955 0.8949222881805197
2.2960000000000003 0.8935688110023357
2.2965 0.8921527504503138
2.297 0.8907097141484579
2.2975000000000003 0.8892751396490656
2.298 0.8878822448979155
2.2985 0.886559789928601
2.2990000000000004 0.885329774566667
2.2995 0.8842054117448727
2.3000000000000003 0.8831900786328976
2.3005 0.8825267632794063
2.301 0.8819491940827746
2.3015000000000003 0.8814347895332494
2.302 0.8809574087018008
2.3025 0.8804902589200312
2.3030000000000004 0.8800086500142872
2.3035 0.8794920319009926
2.3040000000000003 0.8789252564646791
2.3045 0.8782995935376049
2.305 0.877612866960581
2.3055000000000003 0.8768692234719655
2.306 0.8760782752453194
2.3065 0.8752533087615514
2.3070000000000004 0.8744089904044223
2.3075 0.8735587449019865
2.3080000000000003 0.8727117660064478
2.3085 0.8718703942260329
2.309 0.8710287586762171
2.3095000000000003 0.8701723027547454
2.31 0.8692795137161293
2.3105 0.868572495449614
2.3110000000000004 0.8677746854027247
2.3115 0.8668609880851763
2.3120000000000003 0.8658112412796296
2.3125 0.864612457407189
2.313 0.863259847267537
2.3135000000000003 0.8617570461179941
2.314 0.8601162028583816
2.3145000000000002 0.8583566986026944
2.315 0.8565041487923374
2.3155 0.8545884632722828
2.3160000000000003 0.8526419678242133
2.3165 0.8506968179002324
2.317 0.848782653741085
2.3175000000000003 0.8469239429965614
2.318 0.8451378218326846
2.3185000000000002 0.8434330163684723
2.319 0.8418095475039479
2.3195 0.8402595251392427
2.3200000000000003 0.8387687554366752
2.3205 0.8375686974399771
2.321 0.8363881267719372
2.3215000000000003 0.8352064738524653
2.322 0.8340055871927812
2.3225000000000002 0.8327714016541997
2.323 0.8314953026693763
2.3235 0.8301753271481479
2.3240000000000003 0.8288160680108975
2.3245 0.8274282514975266
2.325 0.8260273305746477
2.3255000000000003 0.8246309069850841
2.326 0.8232562966057291
2.3265000000000002 0.8219169562738837
2.327 0.8206199166034785
2.3275 0.8193637339254772
2.3280000000000003 0.8181374333706992
2.3285 0.816921503145765
2.329 0.8156894217720413
2.3295000000000003 0.8144106952593035
2.33 0.8130546582585606
2.3305000000000002 0.8118436309803622
2.331 0.810508933805627
2.3315 0.8090427860672598
2.3320000000000003 0.8074517980134526
2.3325 0.8057576063071079
2.333 0.8039958670979325
2.3335000000000004 0.8022128524851808
2.334 0.8004611273421569
2.3345000000000002 0.7987942503262714
2.335 0.7972617306085499
2.3355 0.7959044562104319
2.3360000000000003 0.7947512545613578
2.3365 0.7938167585448972
2.337 0.7931009680691166
2.3375000000000004 0.7925896623391605
2.338 0.7922559685164032
2.3385000000000002 0.7920631033081094
2.339 0.7919677640298601
2.3395 0.7919244550448206
2.3400000000000003 0.7918903823808958
2.3405 0.7915810057239026
2.341 0.7912245931305323
2.3415000000000004 0.7908137394012441
2.342 0.7903570873336744
2.3425000000000002 0.7898780197561971
2.343 0.7894118857110358
2.3435 0.7890020600821037
2.3440000000000003 0.7886952879949305
2.3445 0.7885366230051462
2.345 0.7885641567920574
2.3455000000000004 0.7888044287129465
2.346 0.7892690251220149
2.3465000000000003 0.7899524853438845
2.347 0.7908318544764795
2.3475 0.7918679998485411
2.3480000000000003 0.7930084995880671
2.3485 0.7941923560512365
2.349 0.7953556928264478
2.3495000000000004 0.7964386971328182
2.35 0.7973922664587864
2.3505000000000003 0.7979344054465665
2.351 0.7983032515428361
2.3515 0.798507913557334
2.3520000000000003 0.7985762359175889
2.3525 0.7985508429052036
2.353 0.7984828779455447
2.3535000000000004 0.7984257025080977
2.354 0.7984282402885211
2.3545000000000003 0.7985294658445373
2.355 0.798754191072315
2.3555 0.7991105992912118
2.3560000000000003 0.7995894232946456
2.3565 0.8001650567471648
2.357 0.8007975560843854
2.3575000000000004 0.8014366431010403
2.358 0.8020263948896704
2.3585000000000003 0.8025108837304371
2.359 0.8028399553745571
2.3595 0.8029744478329135
2.3600000000000003 0.8028904148969156
2.3605 0.8023322988865996
2.361 0.8015623415389005
2.3615000000000004 0.8006092341928586
2.362 0.7995141042207131
2.3625000000000003 0.7983260455769123
2.363 0.7970968958824841
2.3635 0.7958761741867962
2.3640000000000003 0.794706388182928
2.3645 0.7936192634578199
2.365 0.7926327698442346
2.3655000000000004 0.7917493010705009
2.366 0.7909548119787806
2.3665000000000003 0.7902197955396975
2.367 0.7895013358027617
2.3675 0.7887463858041174
2.3680000000000003 0.7878964995824587
2.3685 0.7868930103743659
2.369 0.7856828411505575
2.3695000000000004 0.7842239401652447
2.37 0.7824899723648291
2.3705000000000003 0.7807230359105968
2.371 0.7786846567417606
2.3715 0.7764043714326285
2.3720000000000003 0.7739267203689862
2.3725 0.7713053224837365
2.373 0.768596831625115
2.3735000000000004 0.7658543002663627
2.374 0.7631220268403048
2.3745000000000003 0.7604312168825543
2.375 0.757797465295217
2.3755 0.7552196689956339
2.3760000000000003 0.7526808364960929
2.3765 0.7501503849457252
2.3770000000000002 0.7475876840583237
2.3775 0.7449464011024421
2.378 0.7421796551460701
2.3785000000000003 0.7392450275728153
2.379 0.7361098519819819
2.3795 0.7327556054944593
2.3800000000000003 0.7291806506992379
2.3805 0.7256504876896324
2.3810000000000002 0.7219461454993906
2.3815 0.718110318984083
2.382 0.7141937479050925
2.3825000000000003 0.7102490679695537
2.383 0.7063253705398678
2.3835 0.7024635891362865
2.3840000000000003 0.6986933143688189
2.3845 0.6950307341612484
2.3850000000000002 0.6914784123467064
2.3855 0.6880258206373323
2.386 0.6846509562755344
2.3865000000000003 0.6813224385249036
2.387 0.6780028022177367
2.3875 0.6746520564374702
2.3880000000000003 0.6712325850279701
2.3885 0.6677145456018597
2.3890000000000002 0.664080489148407
2.3895 0.6603289158353952
2.39 0.6564757293808334
2.3905000000000003 0.6528019037639767
2.391 0.6491022018838366
2.3915 0.645429121600617
2.3920000000000003 0.6418381979268877
2.3925 0.6383827189365936
2.3930000000000002 0.6351086651454463
2.3935 0.6320515344101936
2.394 0.62923363600325
2.3945000000000003 0.626662498184296
2.395 0.6243305699813244
2.3955 0.6222159051877284
2.3960000000000004 0.6202842272681367
2.3965 0.6184923730153378
2.3970000000000002 0.6167931548041484
2.3975 0.6151413319751325
2.398 0.613499010213419
2.3985000000000003 0.6118401064539175
2.399 0.6101531810624138
2.3995 0.6084420661718885
2.4000000000000004 0.6067246321291628
2.4005 0.6052802526534826
2.4010000000000002 0.6038944804894487
2.4015 0.6026073364888113
2.402 0.6014593159288146
2.4025000000000003 0.6004884058032535
2.403 0.5997273990029786
2.4035 0.5992016468863498
2.4040000000000004 0.598926648652569
2.4045 0.5989060835349012
2.4050000000000002 0.5991304072260224
2.4055 0.5995767627976558
2.406 0.6002100819700069
2.4065000000000003 0.6009858870149166
2.407 0.6018542200453575
2.4075 0.602764541477529
2.4080000000000004 0.6036705196303186
2.4085 0.6045342842574988
2.4090000000000003 0.6053296449788793
2.4095 0.6060434239376219
2.41 0.6066758966290143
2.4105000000000003 0.6074881246545482
2.411 0.6082514292364729
2.4115 0.6089942341313587
2.4120000000000004 0.609748637919632
2.4125 0.6105468167173054
2.4130000000000003 0.6114171496600953
2.4135 0.6123805095800635
2.414 0.6134472995707098
2.4145000000000003 0.6146155200468131
2.415 0.6158703924831892
2.4155 0.6171855337810402
2.4160000000000004 0.6185256205549267
2.4165 0.619850188474972
2.4170000000000003 0.6211174952166686
2.4175 0.6222889314184922
2.418 0.6233324646797448
2.4185000000000003 0.6242257593003707
2.419 0.6249580816299113
2.4195 0.6255313333441422
2.4200000000000004 0.6259594666224298
2.4205 0.626016893819931
2.4210000000000003 0.6259890952191081
2.4215 0.6259152977319311
2.422 0.6258363168259442
2.4225000000000003 0.6257902802691695
2.423 0.62580899517877
2.4235 0.6259146810956047
2.4240000000000004 0.626117802244867
2.4245 0.6264162757821615
2.4250000000000003 0.626795585051759
2.4255 0.6272300893287186
2.426 0.62768526612379
2.4265000000000003 0.628120338332717
2.427 0.6284922684438367
2.4275 0.6287592428995143
2.4280000000000004 0.6288848033905433
2.4285 0.6288408604672544
2.4290000000000003 0.6286100416657631
2.4295 0.6281864362518562
2.43 0.6275748019138617
2.4305000000000003 0.626540496233971
2.431 0.6253534176479306
2.4315 0.6240385820468535
2.4320000000000004 0.6226210717894822
2.4325 0.6211243428476833
2.4330000000000003 0.6195684033998788
2.4335 0.617969123801173
2.434 0.6163377513517573
2.4345000000000003 0.61468059600135
2.435 0.6129987745902135
2.4355 0.6112877542877516
2.4360000000000004 0.6095374594549953
2.4365 0.6077332986138755
2.4370000000000003 0.605858381910174
2.4375 0.6038964192814422
2.438 0.6018349841562138
2.4385000000000003 0.5996684941298532
2.439 0.5974000603332759
2.4395000000000002 0.595041879935206
2.44 0.5926141349574732
2.4405 0.5903931966645733
2.4410000000000003 0.5881560315930674
2.4415 0.585931833790183
2.442 0.5837478348496206
2.4425000000000003 0.58162885471612
2.443 0.5795964254407707
2.4435000000000002 0.5776686825564806
2.444 0.5758596575092978
2.4445 0.5741782349358212
2.4450000000000003 0.5726268126964568
2.4455 0.5712004475775567
2.446 0.5698870414987287
2.4465000000000003 0.5686684423040665
2.447 0.5675232999035618
2.4475000000000002 0.566430178994765
2.448 0.5653711452895389
2.4485 0.564334242655242
2.4490000000000003 0.5633145796057986
2.4495 0.5623142434969041
2.45 0.5613410708908494
2.4505000000000003 0.5606556778150844
2.451 0.5600227465472749
2.4515000000000002 0.5594582951670313
2.452 0.5589806423182696
2.4525 0.5586099042419266
2.4530000000000003 0.5583669473986548
2.4535 0.5582712575461329
2.454 0.558338365418842
2.4545000000000003 0.558576743404092
2.455 0.5589861472435518
2.4555000000000002 0.5595572090163224
2.456 0.5602729791996035
2.4565 0.5611112028669538
2.4570000000000003 0.5620474372911303
2.4575 0.5630579833425255
2.458 0.5641222269110572
2.4585000000000004 0.5652242416299766
2.459 0.5663536309167779
2.4595000000000002 0.5675054595621034
2.46 0.5686795871418371
2.4605 0.5696298406365153
2.4610000000000003 0.5706131568171862
2.4615 0.5716366507491699
2.462 0.572706422180699
2.4625000000000004 0.5738261775341903
2.463 0.5749963053731908
2.4635000000000002 0.5762130265966661
2.464 0.577468362138993
2.4645 0.5787507263760705
2.4650000000000003 0.5800456014860004
2.4655 0.5813370397936763
2.466 0.5826085097595957
2.4665000000000004 0.5838442825107659
2.467 0.5850303169146298
2.4675000000000002 0.5861543873437186
2.468 0.5872069031122513
2.4685 0.5881809414493987
2.4690000000000003 0.5890725917248233
2.4695 0.5898812923070249
2.47 0.5906101423814657
2.4705000000000004 0.5915148073107872
2.471 0.5923553918516438
2.4715000000000003 0.593143904666517
2.472 0.5938942253873127
2.4725 0.5946205128160886
2.4730000000000003 0.5953356486118748
2.4735 0.5960503416844574
2.474 0.5967721728302512
2.4745000000000004 0.5975049455449888
2.475 0.5982481381876703
2.4755000000000003 0.5989963813909689
2.476 0.5997396726217141
2.4765 0.6004644642735865
2.4770000000000003 0.6011556064172823
2.4775 0.6017991812711978
2.478 0.6023856335444808
2.4785000000000004 0.6029126497245382
2.479 0.6033871336441775
2.4795000000000003 0.6038259007321213
2.48 0.6042542235415503
2.4805 0.6044529872989661
2.4810000000000003 0.6047063576502016
2.4815 0.605045752538898
2.482 0.6054972952057375
2.4825000000000004 0.606080129798502
2.483 0.6068059881573339
2.4835000000000003 0.6076795286243581
2.484 0.6086987507655064
2.4845 0.6098554185811182
2.4850000000000003 0.6111355861349901
2.4855 0.6125200276896676
2.486 0.6139852930114293
2.4865000000000004 0.6155052676341275
2.487 0.617053226063807
2.4875000000000003 0.6186044281897884
2.488 0.6201388974262335
2.4885 0.6216437294803876
2.4890000000000003 0.6231139848978927
2.4895 0.624551727091289
2.49 0.6259637827610777
2.4905000000000004 0.6276075978369658
2.491 0.6292408137995893
2.4915000000000003 0.630868177842831
2.492 0.6324913736780144
2.4925 0.6341086926070699
2.4930000000000003 0.6357147394624711
2.4935 0.6373000244118807
2.494 0.6388506630932924
2.4945000000000004 0.6403484192268438
2.495 0.6417713462493813
2.4955000000000003 0.6430956843788814
2.496 0.6442984663527384
2.4965 0.6453611195533915
2.4970000000000003 0.6462730523072451
2.4975 0.6470347909302396
2.498 0.6476597815643572
2.4985000000000004 0.6481742263444805
2.499 0.6486144104776955
2.4995000000000003 0.6490226763902468
2.5 0.6494429449311111
2.5005 0.6496656749625436
2.5010000000000003 0.6499777535142628
2.5015 0.6504049526892828
2.5020000000000002 0.6509610070881767
2.5025 0.6516470707500114
2.503 0.6524521152879468
2.5035000000000003 0.653354739323229
2.504 0.6543266529186398
2.5045 0.6553358488362783
2.5050000000000003 0.6563502542203787
2.5055 0.6573407188589997
2.5060000000000002 0.65828362247368
2.5065 0.6591630821941854
2.507 0.6599724724909326
2.5075000000000003 0.6607151079761815
2.508 0.6614037414368258
2.5085 0.6620584769778949
2.5090000000000003 0.6627036462968314
2.5095 0.6633643721660766
2.5100000000000002 0.664063082515365
2.5105 0.6645680229849468
2.511 0.665138000448674
2.5115000000000003 0.6657720054846552
2.512 0.6664586966135829
2.5125 0.6671762034759343
2.5130000000000003 0.6678937114517463
2.5135 0.6685741693601369
2.5140000000000002 0.6691781977520957
2.5145 0.6696684075210549
2.515 0.6700139125695367
2.5155000000000003 0.6701948157124531
2.516 0.670205409529617
2.5165 0.6700558714133115
2.5170000000000003 0.6697718822751005
2.5175 0.669392433631107
2.5180000000000002 0.6689659897121935
2.5185 0.6685456814475876
2.519 0.6681838486408019
2.5195000000000003 0.6679266748531303
2.52 0.6678092669732691
2.5205 0.6678520881440151
2.5210000000000004 0.6680593325568783
2.5215 0.6684194286913353
2.5220000000000002 0.6689068391430608
2.5225 0.6694863807264154
2.523 0.6701177145865859
2.5235000000000003 0.6707605301957332
2.524 0.6713788690908138
2.5245 0.6719449882191546
2.5250000000000004 0.6724418244195589
2.5255 0.6728641430454528
2.5260000000000002 0.6732182347843161
2.5265 0.6735206069300373
2.527 0.6737956061858055
2.5275000000000003 0.6740721831807841
2.528 0.6743798530891442
2.5285 0.6747448157403975
2.5290000000000004 0.6751866308111681
2.5295 0.6757156777626877
2.5300000000000002 0.6763321484334597
2.5305 0.6772749749322282
2.531 0.6782765468140436
2.5315000000000003 0.6793121372563595
2.532 0.6803531114366449
2.5325 0.6813691746472917
2.5330000000000004 0.6823307211375577
2.5335 0.6832112596161987
2.5340000000000003 0.6839899056760362
2.5345 0.684653844409744
2.535 0.6852003415410751
2.5355000000000003 0.685637980794809
2.536 0.6859867677841339
2.5365 0.6862769681721476
2.5370000000000004 0.6865463035509752
2.5375 0.6868358236478707
2.5380000000000003 0.6871854531176951
2.5385 0.6876291328845433
2.539 0.6881908425643462
2.5395000000000003 0.6888824801552166
2.54 0.6897032657889287
2.5405 0.6903916762038372
2.5410000000000004 0.6911775632844072
2.5415 0.692034005668914
2.5420000000000003 0.6929320716369505
2.5425 0.693844134268686
2.543 0.694747131382799
2.5435000000000003 0.6956250541763207
2.544 0.6964704692849967
2.5445 0.6972850723374113
2.5450000000000004 0.6980789180768014
2.5455 0.6988683654123173
2.5460000000000003 0.6996729947729006
2.5465 0.7005121497182677
2.547 0.7014011144481579
2.5475000000000003 0.7023482263611435
2.548 0.7033529974871044
2.5485 0.7044056575210161
2.5490000000000004 0.7054880518710573
2.5495 0.7065756740035029
2.5500000000000003 0.7076403594643178
2.5505 0.708405188110283
2.551 0.7090934416864579
2.5515000000000003 0.7096846002779631
2.552 0.7101653401496189
2.5525 0.7105309338797021
2.5530000000000004 0.7107855773566508
2.5535 0.7109420140948546
2.5540000000000003 0.7110205758216507
2.5545 0.7110470506605848
2.555 0.7110497843358975
2.5555000000000003 0.7110566759119058
2.556 0.7110919379819391
2.5565 0.7111732499157263
2.5570000000000004 0.7113102083402111
2.5575 0.7115032769324003
2.5580000000000003 0.7117445698032586
2.5585 0.7120193475326351
2.559 0.7123079162045746
2.5595000000000003 0.7125884087458487
2.56 0.712839125987465
2.5605 0.7127931823490994
2.5610000000000004 0.7126864886542867
2.5615 0.7125128516336118
2.5620000000000003 0.7122744356042342
2.5625 0.7119816829998822
2.563 0.7116526207473198
2.5635000000000003 0.7113111173099458
2.564 0.7109835898325246
2.5645000000000002 0.7106956085778815
2.565 0.7104673494665662
2.5655 0.7103104300143522
2.5660000000000003 0.710225544822018
2.5665 0.7102022820045218
2.567 0.7102203054504005
2.5675000000000003 0.7102523848819727
2.568 0.710267891474571
2.5685000000000002 0.7102374989849977
2.569 0.710136884662412
2.5695 0.7099500162493135
2.5700000000000003 0.7096712785487586
2.5705 0.7095548744868663
2.571 0.7093666674539924
2.5715000000000003 0.7091311056475406
2.572 0.7088797322568424
2.5725000000000002 0.7086478192999892
2.573 0.7084707094910038
2.5735 0.7083792573128692
2.5740000000000003 0.7083966126154883
2.5745 0.7085353399064334
2.575 0.7087960525455425
2.5755000000000003 0.7091678508737775
2.576 0.7096301562988668
2.5765000000000002 0.7101554146641762
2.577 0.7107124555225773
2.5775 0.7112702935423941
2.5780000000000003 0.7118015174110887
2.5785 0.7122851926470166
2.579 0.7127092224992884
2.5795000000000003 0.7130717195611852
2.58 0.7133810368143636
2.5805000000000002 0.7134061714314386
2.581 0.7134227135288207
2.5815 0.7134613473247274
2.5820000000000003 0.7135526483618222
2.5825 0.7137226797580576
2.583 0.7139888509947087
2.5835000000000004 0.7143571707111441
2.584 0.7148206927696462
2.5845000000000002 0.7153595643428988
2.585 0.7159425370671267
2.5855 0.7165298365263405
2.5860000000000003 0.7170772137676811
2.5865 0.7175406453821479
2.587 0.7178815304317208
2.5875000000000004 0.71807164828233
2.588 0.7180970148333655
2.5885000000000002 0.7179596946518915
2.589 0.7176774418752762
2.5895 0.71728109478471
2.5900000000000003 0.7168100761067636
2.5905 0.7165554220072762
2.591 0.716307334198117
2.5915000000000004 0.7160979926233838
2.592 0.7159482858604842
2.5925000000000002 0.7158654894314911
2.593 0.7158425088818251
2.5935 0.7158584713495458
2.5940000000000003 0.7158807163921287
2.5945 0.7158680212206482
2.595 0.7157749047844953
2.5955000000000004 0.715556143689843
2.596 0.7151714671177315
2.5965000000000003 0.7145898810298268
2.597 0.7137932691261945
2.5975 0.7127789816051135
2.5980000000000003 0.7115611746621912
2.5985 0.7101704123953656
2.599 0.7086515250580381
2.5995000000000004 0.7070592992313101
2.6 0.705453287682888
2.6005000000000003 0.7041410204224114
2.601 0.7029231076051308
2.6015 0.7018387893830375
2.6020000000000003 0.7009132650536622
2.6025 0.7001560353106004
2.603 0.6995613332227486
2.6035000000000004 0.6991090609334496
2.604 0.6987671856655401
2.6045000000000003 0.6984949720987211
2.605 0.6982473737016491
2.6055 0.6979803937676904
2.6060000000000003 0.6976566977758895
2.6065 0.6972509885759608
2.607 0.6967539056307479
2.6075000000000004 0.6961740436240437
2.608 0.6955372649331283
2.6085000000000003 0.6948835007620087
2.609 0.6942615105302385
2.6095 0.6937226315079705
2.6100000000000003 0.6933145224470234
2.6105 0.6933233936503891
2.611 0.6935252315538127
2.6115000000000004 0.6939295385161004
2.612 0.6945304639485989
2.6125000000000003 0.6953077535147622
2.613 0.6962289749551637
2.6135 0.6972522295110662
2.6140000000000003 0.6983296284658927
2.6145 0.699411440161374
2.615 0.7004505727938233
2.6155000000000004 0.7014075304383252
2.616 0.7022546825685217
2.6165000000000003 0.7029798594179716
2.617 0.7035888177533719
2.6175 0.7041058602017602
2.6180000000000003 0.7045721299404781
2.6185 0.705042063131261
2.619 0.7055775931206767
2.6195000000000004 0.7062413747848993
2.62 0.7070894900025049
2.6205000000000003 0.7079152435500864
2.621 0.7089939938261361
2.6215 0.7103301975101737
2.6220000000000003 0.7119062640946469
2.6225 0.713685286299539
2.623 0.7156151890304456
2.6235000000000004 0.7176344642241809
2.624 0.7196787824759626
2.6245000000000003 0.7216877514982845
2.625 0.7236111779278306
2.6255 0.7254142126525064
2.6260000000000003 0.7270808763205036
2.6265 0.7286156729557061
2.6270000000000002 0.7300431625693536
2.6275 0.7314055117897909
2.628 0.7327578691936744
2.6285000000000003 0.7341621440736377
2.629 0.7356792351811401
2.6295 0.7373611924341518
2.6300000000000003 0.7392445414485526
2.6305 0.7410982653695308
2.6310000000000002 0.7431669228151164
2.6315 0.7454253667923821
2.632 0.7478315216295447
2.6325000000000003 0.7503308071204347
2.633 0.7528623233728586
2.6335 0.755365212329604
2.6340000000000003 0.7577846308378998
2.6345 0.760076647644265
2.6350000000000002 0.7622113836198839
2.6355 0.7641744308014347
2.636 0.765966887851902
2.6365000000000003 0.7676044343599765
2.637 0.7691149544435265
2.6375 0.770535646101176
2.6380000000000003 0.7719085232815799
2.6385 0.773275338806297
2.6390000000000002 0.7746721370746303
2.6395 0.776124504364727
2.64 0.7776439991826313
2.6405000000000003 0.7789777018860614
2.641 0.780356689626312
2.6415 0.781749665827703
2.6420000000000003 0.783116385026212
2.6425 0.7844127246828301
2.6430000000000002 0.7855958366078888
2.6435 0.7866289955196851
2.644 0.7874857597120508
2.6445000000000003 0.788153100153705
2.645 0.7886332236075282
2.6455 0.7889442957896812
2.6460000000000004 0.7891193665420595
2.6465 0.7892035035007339
2.6470000000000002 0.7892490949429772
2.6475 0.7893097060595645
2.648 0.7894334505270044
2.6485000000000003 0.7896572627377016
2.649 0.7900028036968554
2.6495 0.7904745111018349
2.6500000000000004 0.7910600537249262
2.6505 0.7919802702291485
2.6510000000000002 0.7929490446530405
2.6515 0.7939227933649688
2.652 0.7948569828704373
2.6525000000000003 0.7957105059527264
2.653 0.796449470915045
2.6535 0.7970499166659397
2.6540000000000004 0.7974999139940895
2.6545 0.7978001336087539
2.6550000000000002 0.7979632990220245
2.6555 0.7980124437179117
2.656 0.7979780731554207
2.6565000000000003 0.7978945476733394
2.657 0.797796205282408
2.6575 0.7977133490648608
2.6580000000000004 0.7976691789714205
2.6585 0.7976774767593285
2.6590000000000003 0.7977415012671532
2.6595 0.7978541497806043
2.66 0.797998847936154
2.6605000000000003 0.7979024104579554
2.661 0.7977857380712349
2.6615 0.7976168479335563
2.6620000000000004 0.7973641175084654
2.6625 0.796999876819057
2.6630000000000003 0.7965044879706735
2.6635 0.7958700571108986
2.664 0.795103026644671
2.6645000000000003 0.7942250107876393
2.665 0.7932710991821966
2.6655 0.7922860009172612
2.6660000000000004 0.7913187427728392
2.6665 0.7904168074854282
2.6670000000000003 0.7896208023002489
2.6675 0.7889602399045339
2.668 0.788451137827216
2.6685000000000003 0.7880948606998686
2.669 0.7878784184174339
2.6695 0.7877759849329773
2.6700000000000004 0.787751055149886
2.6705 0.7875122893653578
2.6710000000000003 0.7872607961084225
2.6715 0.7869513235799825
2.672 0.7865454723002262
2.6725000000000003 0.7860168034289933
2.673 0.7853542818245219
2.6735 0.7845638636862825
2.6740000000000004 0.783667387865792
2.6745 0.7826993936861321
2.6750000000000003 0.7817022204806187
2.6755 0.7807204898019715
2.676 0.7797958249445917
2.6765000000000003 0.7789625560298451
2.677 0.7782447761026055
2.6775 0.7776545143666854
2.6780000000000004 0.7771911433940634
2.6785 0.7768418024272641
2.6790000000000003 0.7765827455166399
2.6795 0.7763814810521169
2.68 0.7762001904804119
2.6805000000000003 0.7762482856502173
2.681 0.7762405662337157
2.6815 0.7761487406742908
2.6820000000000004 0.7759576242314846
2.6825 0.7756670241627862
2.6830000000000003 0.7752923659948325
2.6835 0.7748629427499523
2.684 0.7744190285568427
2.6845000000000003 0.7740075797430555
2.685 0.7736774391166368
2.6855 0.7734747179253904
2.6860000000000004 0.7734385521486267
2.6865 0.7735975909776803
2.6870000000000003 0.7739675254032184
2.6875 0.7745493942391491
2.688 0.7753290532671891
2.6885000000000003 0.7762777467506885
2.689 0.7773538744213708
2.6895000000000002 0.7785062706427304
2.69 0.7796788732585538
2.6905 0.7810636365450925
2.6910000000000003 0.7823625786561551
2.6915 0.7835374590623624
2.692 0.7845651713455128
2.6925000000000003 0.7854398639614636
2.693 0.7861722526389701
2.6935000000000002 0.786787349440905
2.694 0.787320987402595
2.6945 0.7878147764259641
2.6950000000000003 0.7883112082140509
2.6955 0.78884958471261
2.696 0.7894618976031182
2.6965000000000003 0.7901701848038198
2.697 0.79098430228541
2.6975000000000002 0.7919010008408224
2.698 0.7929033388855091
2.6985 0.7939616275928066
2.6990000000000003 0.7950356305232846
2.6995 0.7960782548753248
2.7 0.7970404442581032
2.7005000000000003 0.7976280600464356
2.701 0.7980545886183786
2.7015000000000002 0.7982974457965929
2.702 0.7983495166297547
2.7025 0.7982199412008735
2.7030000000000003 0.7979329959227832
2.7035 0.7975254324302091
2.704 0.7970426388858427
2.7045000000000003 0.7965340768016277
2.705 0.7960486352139103
2.7055000000000002 0.7956303382248655
2.706 0.7953142140266445
2.7065 0.7951233383828872
2.7070000000000003 0.7950666138564934
2.7075 0.7951382924013666
2.708 0.795318650195783
2.7085000000000004 0.7955764382561863
2.709 0.7958723757409363
2.7095000000000002 0.7961639511454155
2.71 0.796410447678706
2.7105 0.7963313514902558
2.7110000000000003 0.7961533326263441
2.7115 0.7958708980781828
2.712 0.7954949999379671
2.7125000000000004 0.7950523289266499
2.713 0.7945823505536102
2.7135000000000002 0.794132766518648
2.714 0.7937540230492476
2.7145 0.7934937834051567
2.7150000000000003 0.7933922925354208
2.7155 0.7934783831980632
2.716 0.7937670584960652
2.7165000000000004 0.7942578958082687
2.717 0.7949346454981803
2.7175000000000002 0.7957666175099978
2.718 0.7967113427702693
2.7185 0.7977187750907342
2.7190000000000003 0.7987361112888886
2.7195 0.7997133140910503
2.72 0.800608120480612
2.7205000000000004 0.8011417641796806
2.721 0.8015501016052939
2.7215000000000003 0.8018371586776073
2.722 0.8020238682947206
2.7225 0.8021459976608111
2.7230000000000003 0.8022502713560932
2.7235 0.8023891786369249
2.724 0.8026151146165557
2.7245000000000004 0.8029755961425684
2.725 0.8035091230629657
2.7255000000000003 0.8042426431822818
2.726 0.8051900513198887
2.7265 0.8063517828057476
2.7270000000000003 0.8077150148031673
2.7275 0.8092544436640465
2.728 0.810933849886041
2.7285000000000004 0.8127083882363584
2.729 0.81452849926082
2.7295000000000003 0.8163445117649579
2.73 0.8181123563618359
2.7305 0.8195525594986068
2.7310000000000003 0.8208975172298011
2.7315 0.8221506541636944
2.732 0.823333549190723
2.7325000000000004 0.8244823152634722
2.733 0.8256417515313828
2.7335000000000003 0.8268587237708688
2.734 0.8281759690112533
2.7345 0.829627044316371
2.7350000000000003 0.8312329573197849
2.7355 0.8330001669291527
2.736 0.8349201282775819
2.7365000000000004 0.8369703835660363
2.737 0.8391167254334341
2.7375000000000003 0.8413156638886842
2.738 0.843472654017435
2.7385 0.8455207827478652
2.7390000000000003 0.847429668121161
2.7395 0.8491788329900821
2.74 0.850760433833937
2.7405000000000004 0.8519327296565342
2.741 0.8529682002116213
2.7415000000000003 0.8538956075602183
2.742 0.8546749550292307
2.7425 0.8553449661231382
2.7430000000000003 0.8559499825017628
2.7435 0.8565339569491154
2.744 0.8571364967519435
2.7445000000000004 0.8577893568325129
2.745 0.8585141706178411
2.7455000000000003 0.8593215299834694
2.746 0.8602109903917459
2.7465 0.8611715788798706
2.7470000000000003 0.862182417839715
2.7475 0.863213668053595
2.748 0.8642281030426903
2.7485000000000004 0.8651842918748148
2.749 0.8660410279340313
2.7495000000000003 0.8667627037149289
2.75 0.8673239331039191
2.7505 0.8674664813514102
2.7510000000000003 0.8674421278356883
2.7515 0.8672706038083399
2.7520000000000002 0.8669847067770852
2.7525 0.8666263169142829
2.753 0.8662410484103574
2.7535000000000003 0.8658721328538875
2.754 0.8655544981336472
2.7545 0.8653107387446038
2.7550000000000003 0.8651492112400068
2.7555 0.8650644999854639
2.7560000000000002 0.8650395295484237
2.7565 0.8650484973608443
2.757 0.865060224518845
2.7575000000000003 0.8650415205419035
2.758 0.86496056388874
2.7585 0.864790505096044
2.7590000000000003 0.8645124860998453
2.7595 0.864118407712863
2.7600000000000002 0.8636123429858739
2.7605 0.8632592099708251
2.761 0.8628364755314034
2.7615000000000003 0.8623799625417461
2.762 0.8619296826449926
2.7625 0.8615252337462923
2.7630000000000003 0.8612011442336163
2.7635 0.8609827984033459
2.7640000000000002 0.8608840006484387
2.7645 0.8609065364212735
2.765 0.8610408900925318
2.7655000000000003 0.8612679175846073
2.766 0.8615610589789678
2.7665 0.8618889263966313
2.7670000000000003 0.8622181525817757
2.7675 0.8625161869532099
2.7680000000000002 0.862754437890272
2.7685 0.8629113969097884
2.769 0.8629757828719897
2.7695000000000003 0.8629488460131386
2.77 0.8628454502994662
2.7705 0.862445934209909
2.7710000000000004 0.8620354772012199
2.7715 0.8616563779608871
2.7720000000000002 0.8613481217661584
2.7725 0.8611415591455241
2.773 0.8610536177547806
2.7735000000000003 0.8610845228751648
2.774 0.8612169791413897
2.7745 0.8614180324705424
2.7750000000000004 0.8616429475627182
2.7755 0.861840007307883
2.7760000000000002 0.861956290893257
2.7765 0.8619429043403346
2.777 0.861760095142113
2.7775000000000003 0.8613813462307451
2.778 0.8607967549984413
2.7785 0.8600150270184446
2.7790000000000004 0.8590638829023034
2.7795 0.8579881285399777
2.7800000000000002 0.8568450197804671
2.7805 0.855449205041127
2.781 0.8541118092176626
2.7815000000000003 0.8528856888830632
2.782 0.8518082869611026
2.7825 0.850897955171159
2.7830000000000004 0.8501529854323382
2.7835 0.8495533236602959
2.7840000000000003 0.8490640841374063
2.7845 0.8486402076063628
2.785 0.8482314535554544
2.7855000000000003 0.8477870223938339
2.786 0.847259574089056
2.7865 0.8466083689293409
2.7870000000000004 0.8458022714737664
2.7875 0.844822512364559
2.7880000000000003 0.8436651544881211
2.7885 0.8423426238745869
2.789 0.8408834165206244
2.7895000000000003 0.839329461746527
2.79 0.8377316903741232
2.7905 0.8363903817332382
2.7910000000000004 0.8351075845817367
2.7915 0.8339231574784102
2.7920000000000003 0.832862666459316
2.7925 0.8319350142476234
2.793 0.8311319606374359
2.7935000000000003 0.8304299169076356
2.794 0.8297928447442626
2.7945 0.8291759191471156
2.7950000000000004 0.8285295351334782
2.7955 0.8278037918225272
2.7960000000000003 0.8269531377099653
2.7965 0.8259414493965657
2.797 0.8247466055556727
2.7975000000000003 0.8233639347108633
2.798 0.8218078150358326
2.7985 0.8201107959744085
2.7990000000000004 0.8183203993232279
2.7995 0.8164935759555773
2.8000000000000003 0.814689673483567
2.8005 0.8132112646550782
2.801 0.8118515319854618
2.8015000000000003 0.8106365588749036
2.802 0.8095746670959899
2.8025 0.8086575779675305
2.8030000000000004 0.8078632147182979
2.8035 0.8071594827229713
2.8040000000000003 0.8065079615016627
2.8045 0.8058679619240678
2.805 0.8052004058841612
2.8055000000000003 0.8044715692190516
2.806 0.8036565381977425
2.8065 0.8027420713755624
2.8070000000000004 0.801728158303419
2.8075 0.8006284002932931
2.8080000000000003 0.799468364985624
2.8085 0.798282544226132
2.809 0.7971100793562669
2.8095000000000003 0.7959899520510417
2.81 0.7949564572890975
2.8105 0.7942815489562612
2.8110000000000004 0.7937315876642147
2.8115 0.7933074553213281
2.8120000000000003 0.7929973339072706
2.8125 0.7927775143586272
2.813 0.7926141825019344
2.8135000000000003 0.7924664983451709
2.814 0.7922907480901523
2.8145000000000002 0.7920452244889042
2.815 0.7916955462698271
2.8155 0.7912188344926928
2.8160000000000003 0.7906069193276101
2.8165 0.7898673938553726
2.817 0.7890224174325141
2.8175000000000003 0.788105301396524
2.818 0.7871564595880427
2.8185000000000002 0.7862169509104513
2.819 0.7853228866825352
2.8195 0.7845004992642591
2.8200000000000003 0.7837628194504835
2.8205 0.7828596444646174
2.821 0.7820259745995929
2.8215000000000003 0.7812357788634058
2.822 0.7804548596037
2.8225000000000002 0.7796452044309867
2.823 0.7787695613909225
2.8235 0.777795970284295
2.8240000000000003 0.7767014362580598
2.8245 0.7754745378390381
2.825 0.7741166868442783
2.8255000000000003 0.7726420474604996
2.826 0.7710762287805283
2.8265000000000002 0.7694541554140446
2.827 0.7678174718671249
2.8275 0.7662107851865521
2.8280000000000003 0.764677657383795
2.8285 0.7632570400002584
2.829 0.7619798707568013
2.8295000000000003 0.7608667616197852
2.83 0.75992636247288
2.8305000000000002 0.7594012950336406
2.831 0.7590306011875892
2.8315 0.758790630966538
2.8320000000000003 0.7586536420918888
2.8325 0.7585915227969577
2.833 0.7585802291959919
2.8335000000000004 0.7586035335997898
2.834 0.7586557186509854
2.8345000000000002 0.7587428683490943
2.835 0.7588826443437814
2.8355 0.7591025414106962
2.8360000000000003 0.7594365075253396
2.8365 0.7599203710454926
2.837 0.7605858779434477
2.8375000000000004 0.7614553822899031
2.838 0.762537575398238
2.8385000000000002 0.7638255329267968
2.839 0.7652973867371553
2.8395 0.766919413233954
2.8400000000000003 0.768650670212807
2.8405 0.7701998867413093
2.841 0.7717771581202312
2.8415000000000004 0.7733502783941364
2.842 0.77489667005082
2.8425000000000002 0.7764044281576705
2.843 0.7778722242063048
2.8435 0.7793079884583928
2.8440000000000003 0.780727040252416
2.8445 0.782149286994561
2.845 0.7835961366165576
2.8455000000000004 0.7850877599835668
2.846 0.7866401481023421
2.8465000000000003 0.7882628485099631
2.847 0.7899575914990759
2.8475 0.7917172438217203
2.8480000000000003 0.7935259258582558
2.8485 0.795359892786898
2.849 0.7971896982040273
2.8495000000000004 0.7989832542645262
2.85 0.8007094281274877
2.8505000000000003 0.8020959302142951
2.851 0.8033718405500733
2.8515 0.804530116137685
2.8520000000000003 0.8055751482509962
2.8525 0.8065221754518086
2.853 0.8073958946826414
2.8535000000000004 0.8082282628113653
2.854 0.8090558818793561
2.8545000000000003 0.8099166390633552
2.855 0.8108456731454169
2.8555 0.811870507374032
2.8560000000000003 0.8129636978761785
2.8565 0.8141021250674864
2.857 0.8152945428444955
2.8575000000000004 0.8165348260546988
2.858 0.8178034665346878
2.8585000000000003 0.8190714058308903
2.859 0.8203050810484749
2.8595 0.8213819697759227
2.8600000000000003 0.8222547856538134
2.8605 0.8226530914281991
2.861 0.8228232065805055
2.8615000000000004 0.8227819276857051
2.862 0.8225620106963205
2.8625000000000003 0.8222070517436402
2.863 0.8217659330856454
2.8635 0.8212870911868617
2.8640000000000003 0.8208135629866702
2.8645 0.8203786519736362
2.865 0.8200026680997198
2.8655000000000004 0.8196905937021415
2.866 0.8194312054154363
2.8665000000000003 0.8191977706531804
2.867 0.8189501013236027
2.8675 0.8186382127927209
2.8680000000000003 0.818207602193674
2.8685 0.8176051576091093
2.869 0.8167855081226385
2.8695000000000004 0.8157170024264907
2.87 0.8143859802954853
2.8705000000000003 0.8130447722581392
2.871 0.8114713854015337
2.8715 0.8097069084883933
2.8720000000000003 0.8078047261739842
2.8725 0.8058252834907759
2.873 0.8038311477644947
2.8735000000000004 0.801881842013058
2.874 0.8000288598115282
2.8745000000000003 0.7983108885332267
2.875 0.7967496395660998
2.8755 0.7953472827000718
2.8760000000000003 0.7940856122248049
2.8765 0.7929276203538854
2.8770000000000002 0.7918213855534694
2.8775 0.7907062851618838
2.878 0.7895207740245465
2.8785000000000003 0.7882106213001834
2.879 0.7867365235428486
2.8795 0.7850792675326702
2.8800000000000003 0.78324214873719
2.8805 0.7814976757305037
2.8810000000000002 0.7796392401352932
2.8815 0.7777219504827085
2.882 0.7758068611690409
2.8825000000000003 0.7739546252889667
2.883 0.7722190415639425
2.8835 0.7706415063186309
2.8840000000000003 0.7692468245752258
2.8845 0.7680408303589852
2.8850000000000002 0.767010515394929
2.8855 0.7661264616681601
2.886 0.7653473059864753
2.8865000000000003 0.7646251770722003
2.887 0.7639116944248026
2.8875 0.7631634939511446
2.8880000000000003 0.76234664835419
2.8885 0.7614402997101737
2.8890000000000002 0.7604383467714378
2.8895 0.7593499573652652
2.89 0.7581975270964072
2.8905000000000003 0.7572602947479263
2.891 0.7563299863094767
2.8915 0.7554474038827861
2.8920000000000003 0.7546511053569199
2.8925 0.7539734529202105
2.8930000000000002 0.7534375274428629
2.8935 0.7530550019344059
2.894 0.7528249503439743
2.8945000000000003 0.7527336734605605
2.895 0.7527556573984173
2.8955 0.752855719039476
2.8960000000000004 0.7529922960606066
2.8965 0.7531218624852742
2.8970000000000002 0.7532038235090766
2.8975 0.7532052658099977
2.898 0.7531051774635075
2.8985000000000003 0.7528971610527926
2.899 0.7525900648050448
2.8995 0.7522064290448496
2.9000000000000004 0.7517790614625673
2.9005 0.751098625409689
2.9010000000000002 0.7504520550304656
2.9015 0.7498724610404616
2.902 0.7493828896153287
2.9025000000000003 0.7489933017259918
2.903 0.7486993049204649
2.9035 0.7484826659554292
2.9040000000000004 0.7483134433015487
2.9045 0.7481537667326676
2.9050000000000002 0.7479622729163857
2.9055 0.7476990322379088
2.906 0.747329935198409
2.9065000000000003 0.7468301199358856
2.907 0.7461861027681741
2.9075 0.7453966587541934
2.9080000000000004 0.7444724135981831
2.9085 0.7434345829700186
2.9090000000000003 0.7423124901423928
2.9095 0.7411405860907281
2.91 0.7399552217185782
2.9105000000000003 0.7390382965944087
2.911 0.738173047862431
2.9115 0.7373847972404625
2.9120000000000004 0.7366923586063101
2.9125 0.7361069921445603
2.9130000000000003 0.7356314910913926
2.9135 0.7352595413758909
2.914 0.7349758001114244
2.9145000000000003 0.7347569997505499
2.915 0.7345745362684074
2.9155 0.734398071494124
2.9160000000000004 0.7341991933815413
2.9165 0.733954970162882
2.9170000000000003 0.7336504952627065
2.9175 0.7332797279964455
2.918 0.7328449719847133
2.9185000000000003 0.7323549571280339
2.919 0.7318221121377647
2.9195 0.7312596609282018
2.9200000000000004 0.7306796485044293
2.9205 0.7303389242883805
2.9210000000000003 0.7299950997778526
2.9215 0.72964964552934
2.922 0.7292995514031168
2.9225000000000003 0.7289368683338661
2.923 0.7285489714043017
2.9235 0.7281198843930828
2.9240000000000004 0.7276326315066675
2.9245 0.7270722721814138
2.9250000000000003 0.7264291344910604
2.9255 0.7257013715651635
2.926 0.7248963186887618
2.9265000000000003 0.7240306561469336
2.927 0.7231286484692678
2.9275 0.7222199547733955
2.9280000000000004 0.721336298298138
2.9285 0.7205083213018563
2.9290000000000003 0.7197633059264771
2.9295 0.7191236706157924
2.93 0.7186061484036735
2.9305000000000003 0.7184676005496389
2.931 0.7184656785905568
2.9315 0.7185985671999962
2.9320000000000004 0.7188593604656276
2.9325 0.7192366320727801
2.9330000000000003 0.7197152692388594
2.9335 0.7202777982942812
2.934 0.7209054067699573
2.9345000000000003 0.7215796315621543
2.935 0.7222838995977758
2.9355 0.7230050533294913
2.9360000000000004 0.7237342940618636
2.9365 0.7244676617703933
2.9370000000000003 0.7252056921412809
2.9375 0.7259528964084004
2.938 0.7267171199171584
2.9385000000000003 0.7275088734029754
2.939 0.7283410001591423
2.9395000000000002 0.7292280346530793
2.94 0.7301851023513614
2.9405 0.7309789459940687
2.9410000000000003 0.7318696584444759
2.9415 0.7328640797350384
2.942 0.7339625801361906
2.9425000000000003 0.7351578487367538
2.943 0.7364353976915402
2.9435000000000002 0.7377744683940294
2.944 0.7391495780161619
2.9445 0.740532933471403
2.9450000000000003 0.7418967850031802
2.9455 0.7432148363836057
2.946 0.7444635832897837
2.9465000000000003 0.7456231839557629
2.947 0.7466780648496979
2.9475000000000002 0.7476179124115291
2.948 0.7484390101947839
2.9485 0.7491457215263431
2.9490000000000003 0.7497511569427351
2.9495 0.7502768761408012
2.95 0.7507511056220749
2.9505000000000003 0.7509597358201159
2.951 0.7511822499566593
2.9515000000000002 0.7514472369100085
2.952 0.7517755333829064
2.9525 0.752177788345662
2.9530000000000003 0.7526536931887613
2.9535 0.7531925851125847
2.954 0.7537749738014207
2.9545000000000003 0.7543746019085585
2.955 0.754960346370307
2.9555000000000002 0.7554986656412558
2.956 0.755956481818221
2.9565 0.7563041884376737
2.9570000000000003 0.7565192961987012
2.9575 0.7565893034793508
2.958 0.7565140031542119
2.9585000000000004 0.7563064792767057
2.959 0.7559924430913468
2.9595000000000002 0.7556080533783468
2.96 0.7551969899504464
2.9605 0.7550531434909018
2.9610000000000003 0.754973698188073
2.9615 0.7549971210723732
2.962 0.7551517460736653
2.9625000000000004 0.7554525485089816
2.963 0.7558995350364082
2.9635000000000002 0.7564773070395968
2.964 0.7571561189545826
2.9645 0.757894308270233
2.9650000000000003 0.7586419308005854
2.9655 0.7593456373370904
2.966 0.7599541452206422
2.9665000000000004 0.7604240468170027
2.967 0.7607249133922098
2.9675000000000002 0.7608433774036839
2.968 0.760784850221816
2.9685 0.7605738609339201
2.9690000000000003 0.7602518689313866
2.9695 0.7598734508771382
2.97 0.7595006660132448
2.9705000000000004 0.7589498356236766
2.971 0.7585253675178247
2.9715000000000003 0.7582714532720077
2.972 0.758214163607334
2.9725 0.7583583653021486
2.9730000000000003 0.758687256528894
2.9735 0.7591643708859701
2.974 0.7597377888396858
2.9745000000000004 0.7603454310966419
2.975 0.7609214985430305
2.9755000000000003 0.7614028778134426
2.976 0.7617353260181864
2.9765 0.7618786578354286
2.9770000000000003 0.7618108781979173
2.9775 0.7615308999912768
2.978 0.7610589329197083
2.9785000000000004 0.7604353964475398
2.979 0.7597169585639708
2.9795000000000003 0.7589709361767206
2.98 0.7582676274290749
2.9805 0.7579185220064407
2.9810000000000003 0.7577258111458058
2.9815 0.7577182349330118
2.982 0.7578996697644269
2.9825000000000004 0.7582478461171193
2.983 0.7587165767340925
2.9835000000000003 0.7592404431479786
2.984 0.7597417593186397
2.9845 0.7601381630953316
2.9850000000000003 0.7603509401297922
2.9855 0.76031311937349
2.986 0.7599767142505061
2.9865000000000004 0.7593183263225676
2.987 0.7583423035101351
2.9875000000000003 0.7570813171873206
2.988 0.7556385320494875
2.9885 0.7541070719859408
2.9890000000000003 0.7525574567428152
2.9895 0.7510597259842732
2.99 0.7496758593714459
2.9905000000000004 0.7486988101252477
2.991 0.747905961799628
2.9915000000000003 0.7473055029340471
2.992 0.7469601397704954
2.9925 0.7468372537996429
2.9930000000000003 0.7468818106424878
2.9935 0.7470240595051646
2.994 0.7471872011137928
2.9945000000000004 0.7472960958934045
2.995 0.7472853445547518
2.9955000000000003 0.7471060513347586
2.996 0.7467304485395199
2.9965 0.746154252245204
2.9970000000000003 0.7453965025081202
2.9975 0.7444970719052927
2.998 0.7435121049249657
2.9985000000000004 0.7425078193891353
2.999 0.7415528325608364
2.9995000000000003 0.7407104477962836
3.0 0.740031425388845
3.0005 0.7397948034889326
3.0010000000000003 0.7397627854945775
3.0015 0.7399211048865697
3.0020000000000002 0.7402325795070878
3.0025 0.7406403841846758
3.003 0.7410735642227684
3.0035000000000003 0.7414543841584134
3.004 0.7417069945462721
3.0045 0.741765859749743
3.0050000000000003 0.7415829649292125
3.0055 0.741132873549734
3.0060000000000002 0.74041524143112
3.0065 0.7394550807729181
3.007 0.7383001452407588
3.0075000000000003 0.7370167233701918
3.008 0.735682882899199
3.0085 0.734380586410459
3.0090000000000003 0.7331875136221907
3.0095 0.7321690381883098
3.0100000000000002 0.7313718621075556
3.0105 0.7310662863127245
3.011 0.731001409131495
3.0115000000000003 0.7311494888160283
3.012 0.7314616177986061
3.0125 0.7318741042135539
3.0130000000000003 0.7323158161455827
3.0135 0.7327168691061983
3.0140000000000002 0.7330165424190184
3.0145 0.733169352027075
3.015 0.7331495930788668
3.0155000000000003 0.7329534479452051
3.016 0.7325990755549984
3.0165 0.7321241796692228
3.0170000000000003 0.7315819225645352
3.0175 0.7310357468880407
3.0180000000000002 0.7305529491052618
3.0185 0.730198162365099
3.019 0.7300268936323177
3.0195000000000003 0.7300798584297753
3.02 0.7303786991890096
3.0205 0.7311707822920779
3.0210000000000004 0.7321869365461627
3.0215 0.7333865355571889
3.0220000000000002 0.7347160601187527
3.0225 0.7361152204497441
3.023 0.7375242798227549
3.0235000000000003 0.738890397548961
3.024 0.7401734250275895
3.0245 0.7413496139430997
3.0250000000000004 0.7424136568576828
3.0255 0.7433789841828373
3.0260000000000002 0.7442761564308131
3.0265 0.7451496741375524
3.027 0.746052814449091
3.0275000000000003 0.7470423589803076
3.028 0.7481720700984106
3.0285 0.7494864725749973
3.0290000000000004 0.7510153733468973
3.0295 0.7527700553825778
3.0300000000000002 0.7547419749725812
3.0305 0.7566567929043454
3.031 0.7587203332000244
3.0315000000000003 0.7608801667511187
3.032 0.7630791872181665
3.0325 0.7652613415559633
3.0330000000000004 0.7673768191532028
3.0335 0.7693858208251836
3.0340000000000003 0.7712611355037551
3.0345 0.7729891863954381
3.035 0.7745699511113564
3.0355000000000003 0.7760153206078708
3.036 0.7773470917102974
3.0365 0.7785943143435939
3.0370000000000004 0.7797901721593544
3.0375 0.7809687614329335
3.0380000000000003 0.7821615048457339
3.0385 0.7833938372465004
3.039 0.784682330777049
3.0395000000000003 0.786032471695076
3.04 0.7874377321686921
3.0405 0.7886335739066161
3.0410000000000004 0.7898401185134158
3.0415 0.7910232158369271
3.0420000000000003 0.7921453296250984
3.0425 0.7931687687436297
3.043 0.7940591549927052
3.0435000000000003 0.7947878371193952
3.044 0.7953342203932228
3.0445 0.795687522592826
3.0450000000000004 0.7958480853084896
3.0455 0.7958279256491823
3.0460000000000003 0.7956503691845638
3.0465 0.7953479886574742
3.047 0.7949593909559828
3.0475000000000003 0.7945250506348948
3.048 0.7940831971793852
3.0485 0.7936662848018414
3.0490000000000004 0.7932983628785554
3.0495 0.7929939272387796
3.0500000000000003 0.7927580507128011
3.0505 0.7928350137337123
3.051 0.7929669085487789
3.0515000000000003 0.7931402127969125
3.052 0.7933399897439358
3.0525 0.7935510474386345
3.0530000000000004 0.7937592419006778
3.0535 0.79395276544529
3.0540000000000003 0.7941235554636015
3.0545 0.7942684588050847
3.055 0.7943896822001376
3.0555000000000003 0.7944941493599099
3.056 0.7945916594539015
3.0565 0.7946926319775122
3.0570000000000004 0.7948057201748656
3.0575 0.7949364772615986
3.0580000000000003 0.7950871586458074
3.0585 0.795257655094366
3.059 0.7954468581983307
3.0595000000000003 0.7956541138349738
3.06 0.7958797212026392
3.0605 0.7958793864906203
3.0610000000000004 0.7959045018079173
3.0615 0.7959601707906089
3.0620000000000003 0.7960517654769785
3.0625 0.7961848176927913
3.063 0.796364984371756
3.0635000000000003 0.7965980868546906
3.064 0.7968899631404986
3.0645000000000002 0.797246157759764
3.065 0.7976713634753576
3.0655 0.7981687516320914
3.0660000000000003 0.7987389661993187
3.0665 0.7993794148583492
3.067 0.8000843765257768
3.0675000000000003 0.8008456481669299
3.068 0.8016538284739478
3.0685000000000002 0.8025006638763437
3.069 0.8033814769672565
3.0695 0.8042972270683711
3.0700000000000003 0.8052558512802455
3.0705 0.8065194810994102
3.071 0.8078600669997789
3.0715000000000003 0.8093010812539909
3.072 0.8108669771041146
3.0725000000000002 0.8125805258299169
3.073 0.8144602708348324
3.0735 0.8165182944733667
3.0740000000000003 0.8187585951406616
3.0745 0.8211758990748451
3.075 0.8237549798665704
3.0755000000000003 0.8264710840096169
3.076 0.8292907244510281
3.0765000000000002 0.8321738786013693
3.077 0.8350762845853875
3.0775 0.837952688735296
3.0780000000000003 0.840760567017098
3.0785 0.8434632818150669
3.079 0.8460330380287251
3.0795000000000003 0.8484523983710822
3.08 0.8507151975315066
3.0805000000000002 0.8525797675255278
3.081 0.85430597967961
3.0815 0.8559144373406401
3.0820000000000003 0.8574281592491981
3.0825 0.8588699351376674
3.083 0.8602588297020567
3.0835000000000004 0.8616073389133563
3.084 0.8629195365397261
3.0845000000000002 0.864190158613057
3.085 0.865405164421539
3.0855 0.8665435837884384
3.0860000000000003 0.8675802142201777
3.0865 0.868489010304466
3.087 0.8692471354974589
3.0875000000000004 0.8698384997023855
3.088 0.8702565884609862
3.0885000000000002 0.8705059469351216
3.089 0.8706022451852506
3.0895 0.8705710016841126
3.0900000000000003 0.8704452659630226
3.0905 0.8700157403217589
3.091 0.869570753872927
3.0915000000000004 0.8691494037195644
3.092 0.8687869296154549
3.0925000000000002 0.8685123423563144
3.093 0.8683464060477818
3.0935 0.8683001582417934
3.0940000000000003 0.868374113494081
3.0945 0.8685590900498364
3.095 0.8688377455459942
3.0955000000000004 0.8691873134357988
3.096 0.8695828148315855
3.0965000000000003 0.8700005423596662
3.097 0.8704207769371506
3.0975 0.870830499653496
3.0980000000000003 0.8712248685044317
3.0985 0.8716081241728487
3.099 0.8719930712047771
3.0995000000000004 0.8723997172589115
3.1 0.8728529358077638
3.1005000000000003 0.8736251803925638
3.101 0.8744936624848287
3.1015 0.8754768325904215
3.1020000000000003 0.8765849414789327
3.1025 0.8778181309049004
3.103 0.8791655354316109
3.1035000000000004 0.8806055731622692
3.104 0.8821075260899507
3.1045000000000003 0.8836344798064688
3.105 0.8851474456183471
3.1055 0.8866101293752684
3.1060000000000003 0.888036176883965
3.1065 0.889429602757307
3.107 0.8907572196029511
3.1075000000000004 0.8919960624039057
3.108 0.8931335964891113
3.1085000000000003 0.8941667401391286
3.109 0.895100694211211
3.1095 0.8960376527591872
3.1100000000000003 0.8970162123836835
3.1105 0.8978179862096116
3.111 0.8987138635105306
3.1115000000000004 0.8997220152708149
3.112 0.9008526538069789
3.1125000000000003 0.902108223041483
3.113 0.9034832983165688
3.1135 0.9049651627809896
3.1140000000000003 0.906534962327719
3.1145 0.9081695036506374
3.115 0.9098437965334969
3.1155000000000004 0.9115341776697199
3.116 0.9132212730428365
3.1165000000000003 0.9148924780965504
3.117 0.9165439809811871
3.1175 0.9181812952197458
3.1180000000000003 0.919818325784208
3.1185 0.9214751801294834
3.119 0.9231749338675227
3.1195000000000004 0.9249397599272181
3.12 0.926787231046107
3.1205000000000003 0.9284816429239057
3.121 0.9302722509337004
3.1215 0.9321529285383208
3.1220000000000003 0.934109565851055
3.1225 0.936121568912436
3.123 0.9381633692509513
3.1235000000000004 0.9402065317238364
3.124 0.9422221347937835
3.1245000000000003 0.9441836053538742
3.125 0.9460696721422622
3.1255 0.9478666790312159
3.1260000000000003 0.9495706054968872
3.1265 0.9511878686335579
3.1270000000000002 0.9527346014830691
3.1275 0.954234363892258
3.128 0.9557145295688205
3.1285000000000003 0.9572021245147934
3.129 0.958719790324814
3.1295 0.9602829193720682
3.1300000000000003 0.9618979443058828
3.1305 0.9633153009443165
3.1310000000000002 0.9647726061052276
3.1315 0.9662533360994162
3.132 0.9677361679868007
3.1325000000000003 0.9691974448029477
3.133 0.9706134467011738
3.1335 0.9719626502795893
3.1340000000000003 0.9732278029575542
3.1345 0.9743980872010588
3.1350000000000002 0.9754709470018395
3.1355 0.9764533331042179
3.136 0.9773618432666503
3.1365000000000003 0.9782219554361726
3.137 0.9790658193866537
3.1375 0.9799292075543242
3.1380000000000003 0.9808480712101646
3.1385 0.9818546303453116
3.1390000000000002 0.9829743884394756
3.1395 0.9842233881074697
3.14 0.9856076072780217
3.1405000000000003 0.9868763027933279
3.141 0.988263284844586
3.1415 0.9897475460708143
3.1420000000000003 0.9913019252981389
3.1425 0.9928952511311444
3.1430000000000002 0.9944946918322782
3.1435 0.9960684209918012
3.144 0.9975885998057188
3.1445000000000003 0.999034447241249
3.145 1.0003948719413538
3.1455 1.0016697414454498
3.1460000000000004 1.0028700258284184
3.1465 1.00401565695657
3.1470000000000002 1.0051327931553948
3.1475 1.0062503258685824
3.148 1.0073960982854793
3.1485000000000003 1.0085936222567526
3.149 1.0098596824997181
3.1495 1.0112031969809376
3.1500000000000004 1.0126250192185258
3.1505 1.0138724811203421
3.1510000000000002 1.0151826782665236
3.1515 1.016542725216994
3.152 1.0179387480537823
3.1525000000000003 1.019357703045538
3.153 1.020788694119985
3.1535 1.0222240227784183
3.1540000000000004 1.0236600084686425
3.1545 1.0250975476947524
3.1550000000000002 1.0265423105039175
3.1555 1.0280042837561303
3.156 1.0294968111189986
3.1565000000000003 1.0310353743563463
3.157 1.0326362571544634
3.1575 1.034315276077448
3.1580000000000004 1.0360862958521266
3.1585 1.0379594441631284
3.1590000000000003 1.0399395067332569
3.1595 1.0420246098085932
3.16 1.0442056033065876
3.1605000000000003 1.0462195367548455
3.161 1.0482921443642088
3.1615 1.0503966790642272
3.1620000000000004 1.0525027117761911
3.1625 1.0545778323687667
3.1630000000000003 1.0565896287621028
3.1635 1.0585079540676365
3.164 1.060307013400771
3.1645000000000003 1.0619672336548664
3.165 1.0634763854364222
3.1655 1.0648301811462833
3.1660000000000004 1.0660324295019703
3.1665 1.0670945162710008
3.1670000000000003 1.068034461554122
3.1675 1.068875425385255
3.168 1.0696435795949852
3.1685000000000003 1.0703658936464693
3.169 1.0710680674478235
3.1695 1.071772862936136
3.1700000000000004 1.0724987426123664
3.1705 1.0730117887618358
3.1710000000000003 1.073568171687657
3.1715 1.0741710020989268
3.172 1.0748178838534648
3.1725000000000003 1.075502256754102
3.173 1.0762143186422928
3.1735 1.0769426113100093
3.1740000000000004 1.077675385389644
3.1745 1.0784018575488254
3.1750000000000003 1.079113462712128
3.1755 1.0798050240914
3.176 1.080475674810831
3.1765000000000003 1.0811290522362234
3.177 1.0817728858141096
3.1775 1.0824177138401645
3.1780000000000004 1.083075857503184
3.1785 1.083760110403362
3.1790000000000003 1.0844823834995103
3.1795 1.085252702055819
3.18 1.0860779493297488
3.1805000000000003 1.0867145642799154
3.181 1.0874070792356791
3.1815 1.088148067303483
3.1820000000000004 1.0889241040051758
3.1825 1.0897167787725337
3.1830000000000003 1.090504334509038
3.1835 1.0912635969607412
3.184 1.0919724113823093
3.1845000000000003 1.0926119956726923
3.185 1.093169345018796
3.1855 1.0936390067067838
3.1860000000000004 1.0940238759132317
3.1865 1.094334833258949
3.1870000000000003 1.0945887685793083
3.1875 1.0948059569950426
3.188 1.0950063465773199
3.1885000000000003 1.0952062694664249
3.189 1.0954155988479457
3.1895000000000002 1.0956359954265413
3.19 1.0958604811320647
3.1905 1.0958263884695192
3.1910000000000003 1.0957631408007322
3.1915 1.0956487281253333
3.192 1.0954608315383327
3.1925000000000003 1.095179896756043
3.193 1.09479070534353
3.1935000000000002 1.0942836931974074
3.194 1.0936554593825778
3.1945 1.092908457533752
3.1950000000000003 1.0920501873875121
3.1955 1.0910921740460864
3.196 1.0900489648525562
3.1965000000000003 1.0889371803964512
3.197 1.087774737850609
3.1975000000000002 1.0865796480360712
3.198 1.085368545614228
3.1985 1.0841548053779468
3.1990000000000003 1.0829472892006304
3.1995 1.0817495930523866
3.2 1.0805599264176324
3.2005000000000003 1.0796177805686735
3.201 1.0786653846981515
3.2015000000000002 1.077689738315964
3.202 1.0766779876584294
3.2025 1.0756193237310308
3.2030000000000003 1.0745063857986412
3.2035 1.0733366197472745
3.204 1.0721132499022061
3.2045000000000003 1.0708459600735563
3.205 1.0695514002667736
3.2055000000000002 1.0682526264923378
3.206 1.066977782248948
3.2065 1.0657578254169664
3.2070000000000003 1.0646233218651124
3.2075 1.0636009619865987
3.208 1.062710561935332
3.2085000000000004 1.0619625250056866
3.209 1.0613565746584759
3.2095000000000002 1.0608813975830897
3.21 1.0605150511488035
3.2105 1.0604748013332912
3.2110000000000003 1.0604737163695324
3.2115 1.0604715803770486
3.212 1.0604304035574794
3.2125000000000004 1.0603189666448813
3.213 1.0601162976126786
3.2135000000000002 1.059814262731646
3.214 1.0594186892048552
3.2145 1.0589488915401575
3.2150000000000003 1.0584359993439547
3.2155 1.0579199970253408
3.216 1.0574459725544085
3.2165000000000004 1.057059885962843
3.217 1.0568047580939564
3.2175000000000002 1.0567169868359017
3.218 1.056823270430203
3.2185 1.057137724622455
3.2190000000000003 1.05765995361721
3.2195 1.0583736804785042
3.22 1.059247358070327
3.2205000000000004 1.0604825044526953
3.221 1.0617764279010957
3.2215000000000003 1.0630690021522282
3.222 1.0643013400596215
3.2225 1.0654224075218948
3.2230000000000003 1.0663952062073194
3.2235 1.0672012057683107
3.224 1.0678422611154563
3.2245000000000004 1.0683400150823472
3.225 1.0687320830576315
3.2255000000000003 1.0690671888541827
3.226 1.069398827024761
3.2265 1.0697788692074028
3.2270000000000003 1.0702514901464322
3.2275 1.0708479141667062
3.228 1.0715826381211508
3.2285000000000004 1.072450875569427
3.229 1.0734282514544042
3.2295000000000003 1.0744723979812638
3.23 1.075527148136825
3.2305 1.0762807186237917
3.2310000000000003 1.0769179714066381
3.2315 1.0773832268150145
3.232 1.0776347210937838
3.2325000000000004 1.0776506327079078
3.233 1.0774321194028813
3.2335000000000003 1.0770036831675736
3.234 1.0764104545891005
3.2345 1.0757136094631248
3.2350000000000003 1.0749844353689195
3.2355 1.0742974590316885
3.236 1.0737236181715166
3.2365000000000004 1.0733240215341926
3.237 1.0731447078848726
3.2375000000000003 1.0732130005091283
3.238 1.073535511666643
3.2385 1.0740978926339633
3.2390000000000003 1.0748664139717088
3.2395 1.0757909715119973
3.24 1.0768096328873469
3.2405000000000004 1.0776085459197524
3.241 1.0783702676822557
3.2415000000000003 1.079039515606013
3.242 1.0795766740354744
3.2425 1.0799629484419473
3.2430000000000003 1.0802025753782378
3.2435 1.080322515605135
3.244 1.0803692936237927
3.2445000000000004 1.0804036966316983
3.245 1.0804938137389735
3.2455000000000003 1.0807073076463336
3.246 1.0811039480075648
3.2465 1.081729558479265
3.2470000000000003 1.0826119778211485
3.2475 1.0837591240365534
3.248 1.0851593810890605
3.2485000000000004 1.0867830930488112
3.249 1.0885861467001707
3.2495000000000003 1.0905140870034442
3.25 1.0925071752440942
3.2505 1.0944753407524457
3.2510000000000003 1.0963032949140852
3.2515 1.0979637517513403
3.2520000000000002 1.0994561994465468
3.2525 1.100806749655923
3.253 1.1020649720624076
3.2535000000000003 1.1032984604300735
3.254 1.104585354169316
3.2545 1.106006067820224
3.2550000000000003 1.1076350158611608
3.2555 1.1095329307685542
3.2560000000000002 1.1116790374178422
3.2565 1.1123996240570906
3.257 1.109958941351991
3.2575000000000003 1.1050724347793206
3.258 1.1002680355804102
3.2585 1.1030953054000179
3.2590000000000003 1.1059519134435174
3.2595 1.1087883104949892
3.2600000000000002 1.1115540257413368
3.2605 1.113958811250381
3.261 1.1162173267578694
3.2615000000000003 1.1183113179638682
3.262 1.120237992258413
3.2625 1.1220096192885858
3.2630000000000003 1.1236507608224635
3.2635 1.1251930548160975
3.2640000000000002 1.1265907883760844
3.2645 1.127891765547125
3.265 1.1291477508660526
3.2655000000000003 1.1304052701665872
3.266 1.1317011472564409
3.2665 1.1330600498877554
3.2670000000000003 1.1344928455329453
3.2675 1.1359961288623681
3.2680000000000002 1.1375527384575685
3.2685 1.139133242566884
3.269 1.140698491323009
3.2695000000000003 1.1422034522552749
3.27 1.1436020795561606
3.2705 1.1446054862868156
3.2710000000000004 1.1454295208899472
3.2715 1.1460553656161472
3.2720000000000002 1.146478384273602
3.2725 1.146707892604555
3.273 1.146765300081532
3.2735000000000003 1.1466811650372069
3.274 1.1464915208703466
3.2745 1.1462343611929942
3.2750000000000004 1.1459459934144882
3.2755 1.1456577736516103
3.2760000000000002 1.1453930194263686
3.2765 1.1451645726421817
3.277 1.1449737091622183
3.2775000000000003 1.1448090952293795
3.278 1.144647739714822
3.2785 1.1444572971995393
3.2790000000000004 1.1441999512914363
3.2795 1.1438374524176953
3.2800000000000002 1.1433366402272667
3.2805 1.1429215025989685
3.281 1.1423344136360383
3.2815000000000003 1.141581224893037
3.282 1.1406835695299173
3.2825 1.1396767900900135
3.2830000000000004 1.138606483902032
3.2835 1.1375243357174694
3.2840000000000003 1.1364838908498303
3.2845 1.1355370470607997
3.285 1.134730629628516
3.2855000000000003 1.1341040519736432
3.286 1.133686843160492
3.2865 1.1334963429827565
3.2870000000000004 1.1335360923569928
3.2875 1.1337952737085881
3.2880000000000003 1.1342492682784289
3.2885 1.1348624759902006
3.289 1.135592880717052
3.2895000000000003 1.1363979812007468
3.29 1.137240941610743
3.2905 1.1378480868811083
3.2910000000000004 1.1384563786828408
3.2915 1.1390696391815578
3.2920000000000003 1.139705089172869
3.2925 1.1403909346459356
3.293 1.1411626624748963
3.2935000000000003 1.1420593513238084
3.294 1.1431196511192763
3.2945 1.1443785369188477
3.2950000000000004 1.1458640873742136
3.2955 1.1475947102861117
3.2960000000000003 1.1495764729739073
3.2965 1.1518013655620492
3.297 1.1542467386639734
3.2975000000000003 1.1568763522383039
3.298 1.1596430521499352
3.2985 1.16249273535672
3.2990000000000004 1.1653694346073702
3.2995 1.16822103697051
3.3000000000000003 1.171004632197939
3.3005 1.1734435551604583
3.301 1.1757734946278213
3.3015000000000003 1.177998837054006
3.302 1.1801389278245162
3.3025 1.1822251355983846
3.3030000000000004 1.184296506949728
3.3035 1.1863950746035743
3.3040000000000003 1.1885608932391465
3.3045 1.1908278112695456
3.305 1.193219663989245
3.3055000000000003 1.1957481799297223
3.306 1.1984121851429241
3.3065 1.2011979282028737
3.3070000000000004 1.2040805982641951
3.3075 1.20702630814584
3.3080000000000003 1.2099946151492817
3.3085 1.2129415851292897
3.309 1.215823437545782
3.3095000000000003 1.2186005411371383
3.31 1.221241477217667
3.3105 1.2232801418912902
3.3110000000000004 1.2251861402810689
3.3115 1.2269911033492598
3.3120000000000003 1.2287369323133448
3.3125 1.2304715334144551
3.313 1.2322438671270735
3.3135000000000003 1.2340991575573534
3.314 1.2360742153016384
3.3145000000000002 1.2381935896096568
3.315 1.2404671214036087
3.3155 1.2428890872780172
3.3160000000000003 1.245439052638158
3.3165 1.2480845077990332
3.317 1.250778032053103
3.3175000000000003 1.2534333202760695
3.318 1.2560268741646492
3.3185000000000002 1.2585361755280184
3.319 1.2609412927323038
3.3195 1.2632258824171176
3.3200000000000003 1.2653781331422256
3.3205 1.2671442303717617
3.321 1.2687715232439318
3.3215000000000003 1.2702644083898371
3.322 1.2716308930981917
3.3225000000000002 1.272880812407184
3.323 1.2740244623665702
3.3235 1.2745974980686978
3.3240000000000003 1.2744310735026019
3.3245 1.2731919294282248
3.325 1.2718578495246122
3.3255000000000003 1.272534171266161
3.326 1.2731520658157292
3.3265000000000002 1.273719509201783
3.327 1.2742439242303916
3.3275 1.2747336765785295
3.3280000000000003 1.2751957208195244
3.3285 1.2756369448851645
3.329 1.2760626669156263
3.3295000000000003 1.2764767581538266
3.33 1.2768820111792374
3.3305000000000002 1.2771634648321295
3.331 1.27744118089613
3.3315 1.2777183234095313
3.3320000000000003 1.2779984295539633
3.3325 1.2782852487433387
3.333 1.2785824158358363
3.3335000000000004 1.278893197876414
3.334 1.2792202886628077
3.3345000000000002 1.2795656411129603
3.335 1.279930110623175
3.3355 1.2803130104443556
3.3360000000000003 1.2807121571478726
3.3365 1.2811241909612747
3.337 1.2815448398913203
3.3375000000000004 1.2819692877985969
3.338 1.282392536376529
3.3385000000000002 1.2828098137080282
3.339 1.2832171158894872
3.3395 1.2836116639289612
3.3400000000000003 1.2839923824692185
3.3405 1.284607036233999
3.341 1.2852092621710502
3.3415000000000004 1.2858017846595853
3.342 1.28638790760398
3.3425000000000002 1.2869708283346435
3.343 1.2875531369837956
3.3435 1.2881043032429713
3.3440000000000003 1.288616969565889
3.3445 1.2890986238158448
3.345 1.2895543251166985
3.3455000000000004 1.2899858857540467
3.346 1.2903915777043011
3.3465000000000003 1.2907658024633848
3.347 1.2910991321415026
3.3475 1.2913784650235458
3.3480000000000003 1.2915876185374509
3.3485 1.291708292234046
3.349 1.2917217166112234
3.3495000000000004 1.2916103823447602
3.35 1.2913598725101758
3.3505000000000003 1.2907119702359147
3.351 1.289912639206575
3.3515 1.2889649638110203
3.3520000000000003 1.287878406763532
3.3525 1.2866685645198803
3.353 1.2853564109802338
3.3535000000000004 1.283967261816137
3.354 1.2825291385704172
3.3545000000000003 1.2810710248568393
3.355 1.2796201921898882
3.3555 1.278199824183352
3.3560000000000003 1.2768267269873206
3.3565 1.275509824247816
3.357 1.274250034582317
3.3575000000000004 1.273041251208346
3.358 1.2718723502777907
3.3585000000000003 1.2707296080594568
3.359 1.2695989269870176
3.3595 1.2684673265810957
3.3600000000000003 1.2673237856021733
3.3605 1.2664059876041849
3.361 1.2654590353596276
3.3615000000000004 1.2644759532022454
3.362 1.2634525352753176
3.3625000000000003 1.2623873801328986
3.363 1.2612824762321935
3.3635 1.2601432611230157
3.3640000000000003 1.258977971562399
3.3645 1.2577964592064752
3.365 1.2566087544407087
3.3655000000000004 1.255423321367724
3.366 1.2542458716592977
3.3665000000000003 1.2530783564815906
3.367 1.2519176559545877
3.3675 1.2507556344906405
3.3680000000000003 1.249579663071184
3.3685 1.2483740472324796
3.369 1.247122056025541
3.3695000000000004 1.2458080948395371
3.37 1.2444201409818014
3.3705000000000003 1.2431998653633356
3.371 1.2418977015930504
3.3715 1.240520640080173
3.3720000000000003 1.2390830780407631
3.3725 1.2376057162094358
3.373 1.2361131941684091
3.3735000000000004 1.2346315907383858
3.374 1.2331857321227437
3.3745000000000003 1.231796816141056
3.375 1.2304804421180127
3.3755 1.2292452899975
3.3760000000000003 1.2280921811733698
3.3765 1.2270139069857269
3.3770000000000002 1.2259961255748262
3.3775 1.2250193874282975
3.378 1.2240619924887695
3.3785000000000003 1.2231031394593062
3.379 1.2221259027075546
3.3795 1.221119431561069
3.3800000000000003 1.2200812136962553
3.3805 1.2192632168294057
3.3810000000000002 1.2184297337038275
3.3815 1.217598633049855
3.382 1.216791692972358
3.3825000000000003 1.216031731043909
3.383 1.215339755531183
3.3835 1.2147324590476107
3.3840000000000003 1.2142203757065337
3.3845 1.2138067087315665
3.3850000000000002 1.2134867287236624
3.3855 1.2132479935363916
3.386 1.213070320921923
3.3865000000000003 1.2129270590058527
3.387 1.212786479227671
3.3875 1.21261432753588
3.3880000000000003 1.2123768203577971
3.3885 1.2120443514715247
3.3890000000000002 1.2115947179297826
3.3895 1.2110160142607738
3.39 1.2103080256688201
3.3905000000000003 1.2097299334446874
3.391 1.2090552791428009
3.3915 1.2083134695502937
3.3920000000000003 1.2075393861385648
3.3925 1.2067700163060706
3.3930000000000002 1.2060415870775638
3.3935 1.2053869474159091
3.394 1.204833049027579
3.3945000000000003 1.2043991109303458
3.395 1.2040953055957846
3.3955 1.2039219085938018
3.3960000000000004 1.203869131558084
3.3965 1.2039189301759792
3.3970000000000002 1.2040470952516904
3.3975 1.2042265630565294
3.398 1.2044312847906313
3.3985000000000003 1.2046395595678512
3.399 1.2048367029442115
3.3995 1.205015975327922
3.4000000000000004 1.2051782858970992
3.4005 1.2055772677402785
3.4010000000000002 1.2059757532164945
3.4015 1.2063851768742337
3.402 1.2068164406121733
3.4025000000000003 1.2072781239424208
3.403 1.2077756929593393
3.4035 1.208311519167554
3.4040000000000004 1.2088853149916425
3.4045 1.2094944259655163
3.4050000000000002 1.210133711650982
3.4055 1.210795276088829
3.406 1.211468335733402
3.4065000000000003 1.21213972406043
3.407 1.2127948859536002
3.4075 1.2134191664177978
3.4080000000000004 1.2139993022049347
3.4085 1.2145244236604151
3.4090000000000003 1.2149870453657454
3.4095 1.215383177571305
3.41 1.2157120976118097
3.4105000000000003 1.2157278013353352
3.411 1.2156827837885924
3.4115 1.215581387937932
3.4120000000000004 1.2154282936472751
3.4125 1.215228250346924
3.4130000000000003 1.2149865098197434
3.4135 1.2147093386884
3.414 1.2144044338990054
3.4145000000000003 1.214080778449608
3.415 1.2137482842303087
3.4155 1.2134171885990674
3.4160000000000004 1.2130975759062617
3.4165 1.2127989966498223
3.4170000000000003 1.212530377633973
3.4175 1.2123001068620516
3.418 1.2121159968681559
3.4185000000000003 1.2119847569273683
3.419 1.211911194022279
3.4195 1.2118970341237687
3.4200000000000004 1.2119396730990046
3.4205 1.2122787627490597
3.4210000000000003 1.2126535756527823
3.4215 1.2130475762253161
3.422 1.213443729565634
3.4225000000000003 1.2138268721657917
3.423 1.214186680848323
3.4235 1.2145190478315853
3.4240000000000004 1.214826554489352
3.4245 1.2151173112673122
3.4250000000000003 1.215402997225098
3.4255 1.2156964906312546
3.426 1.216009515362086
3.4265000000000003 1.2163508435671004
3.427 1.2167251332090459
3.4275 1.2171324769633234
3.4280000000000004 1.2175679796763472
3.4285 1.2180217641858193
3.4290000000000003 1.218478758720713
3.4295 1.2189186097058409
3.43 1.219316297995513
3.4305000000000003 1.219396097708974
3.431 1.2193769170927942
3.4315 1.2192315965730394
3.4320000000000004 1.2189375946880674
3.4325 1.2184798238758459
3.4330000000000003 1.2178524216201947
3.4335 1.21705947286387
3.434 1.2161143905999992
3.4345000000000003 1.2150379926345196
3.435 1.213855765890795
3.4355 1.2125947371803307
3.4360000000000004 1.211280583137972
3.4365 1.2099349123774386
3.4370000000000003 1.2085735675526152
3.4375 1.2072049396601743
3.438 1.205829424865899
3.4385000000000003 1.2044393803454891
3.439 1.2030197242293967
3.4395000000000002 1.2015495946911525
3.44 1.2000048005168806
3.4405 1.1986090690923337
3.4410000000000003 1.1970920505785638
3.4415 1.1954391430373787
3.442 1.193645885003233
3.4425000000000003 1.1917188084138917
3.443 1.1896756796137251
3.4435000000000002 1.1875438159062324
3.444 1.1853576733139508
3.4445 1.1831560125810743
3.4450000000000003 1.1809786449231021
3.4455 1.1788635460533567
3.446 1.1768435587557404
3.4465000000000003 1.1749435344178794
3.447 1.1731778475111792
3.4475000000000002 1.1715482743229224
3.448 1.1700432790768591
3.4485 1.1686387861930658
3.4490000000000003 1.167299823688232
3.4495 1.1659832995747885
3.45 1.16464208182841
3.4505000000000003 1.163477627140233
3.451 1.1621991775276703
3.4515000000000002 1.1607742259592129
3.452 1.1591835931160075
3.4525 1.1574228125733415
3.4530000000000003 1.1555024126907838
3.4535 1.1534459713320258
3.454 1.151287194020872
3.4545000000000003 1.1490664191988973
3.455 1.1468261195410254
3.4555000000000002 1.1446062868681322
3.456 1.1424396825102008
3.4565 1.1403477001387918
3.4570000000000003 1.1383373125025176
3.4575 1.1364002110271367
3.458 1.1345135568064366
3.4585000000000004 1.1326430444273938
3.459 1.1307476705566868
3.4595000000000002 1.128785718408151
3.46 1.126721153716858
3.4605 1.1242810950428597
3.4610000000000003 1.1217057439785385
3.4615 1.1190024905672262
3.462 1.1161935441787867
3.4625000000000004 1.1133128290087468
3.463 1.1104019816221733
3.4635000000000002 1.1075063260639304
3.464 1.1046704937145173
3.4645 1.1019347375640423
3.4650000000000003 1.0993314283023308
3.4655 1.0968819238601948
3.466 1.0945946469502328
3.4665000000000004 1.0924640808981394
3.467 1.0904710644872604
3.4675000000000002 1.0885844719595044
3.468 1.0867647266852902
3.4685 1.084968282509887
3.4690000000000003 1.0831530468267063
3.4695 1.0812837530841404
3.47 1.0793369936175323
3.4705000000000004 1.0775529114065316
3.471 1.0756906788002278
3.4715000000000003 1.073775387601018
3.472 1.0718467628262849
3.4725 1.0699544562286827
3.4730000000000003 1.0681521330159935
3.4735 1.06649098625336
3.474 1.0650143565303571
3.4745000000000004 1.063752926978555
3.475 1.062722408527332
3.4755000000000003 1.061922146375342
3.476 1.0613350315509242
3.4765 1.0609293885737794
3.4770000000000003 1.0606620991768634
3.4775 1.0604829750972968
3.478 1.0603406425717077
3.4785000000000004 1.0601888549031242
3.479 1.0599921933834995
3.4795000000000003 1.059730554040494
3.48 1.0594013112758658
3.4805 1.0592666659732595
3.4810000000000003 1.0591057302638027
3.4815 1.0589553537193996
3.482 1.058856599735426
3.4825000000000004 1.05884853378832
3.483 1.05896303004665
3.4835000000000003 1.0592205985106393
3.484 1.0596278170166218
3.4845 1.060176281733481
3.4850000000000003 1.0608430304562988
3.4855 1.0615920474404876
3.486 1.062377145076795
3.4865000000000004 1.0631454310029116
3.487 1.0638415240542716
3.4875000000000003 1.0644113856105448
3.488 1.0648072962887938
3.4885 1.0649917842505114
3.4890000000000003 1.0649407336145411
3.4895 1.0646456330645924
3.49 1.0641140819237014
3.4905000000000004 1.0631207034344832
3.491 1.0619508299797613
3.4915000000000003 1.0606491668261904
3.492 1.0592631433916448
3.4925 1.0578368566846044
3.4930000000000003 1.056405463689834
3.4935 1.0549903888336631
3.494 1.053596134900568
3.4945000000000004 1.0522091621066454
3.495 1.0507990640657463
3.4955000000000003 1.049321933653555
3.496 1.0477255562394694
3.4965 1.0459555887218923
3.4970000000000003 1.0439616818226995
3.4975 1.0417033340268476
3.498 1.0391544581626035
3.4985000000000004 1.0363064943548772
3.499 1.0331694641568345
3.4995000000000003 1.029771350868753
3.5 1.0261554867146216
3.5005 1.0224070788516855
3.5010000000000003 1.0186484112307275
3.5015 1.014924679802381
3.5020000000000002 1.0112635053154821
3.5025 1.00767244893862
3.503 1.0041386292091947
3.5035000000000003 1.0006306927373068
3.504 0.9971028646226587
3.5045 0.9935003396337231
3.5050000000000003 0.9897652100459193
3.5055 0.9858427633792715
3.5060000000000002 0.9817488386495742
3.5065 0.9791414788911351
3.507 0.9797315956845902
3.5075000000000003 0.9827715826364141
3.508 0.9856973657983048
3.5085 0.9809229958448107
3.5090000000000003 0.9760185049207227
3.5095 0.9710094788938615
3.5100000000000002 0.9659346570286073
3.5105 0.9610888184925463
3.511 0.9562752042385896
3.5115000000000003 0.951545356849384
3.512 0.9469462334929007
3.5125 0.9425151064193539
3.5130000000000003 0.9382764241640005
3.5135 0.9342406995448479
3.5140000000000002 0.9304839262074949
3.5145 0.9269733659386361
3.515 0.9236555411839019
3.5155000000000003 0.9204657524735459
3.516 0.9173346914643244
3.5165 0.9141948009664389
3.5170000000000003 0.9109863672972979
3.5175 0.9076631798492579
3.5180000000000002 0.9041968945137994
3.5185 0.9005799595981617
3.519 0.8968261786931878
3.5195000000000003 0.8929689602631575
3.52 0.8890574590912943
3.5205 0.8853978165352863
3.5210000000000004 0.8818037926475191
3.5215 0.878333304380491
3.5220000000000002 0.8750358132982403
3.5225 0.8719479925510066
3.523 0.8690910769170699
3.5235000000000003 0.8664695779054894
3.524 0.8640710603962667
3.5245 0.8618675332216602
3.5250000000000004 0.8598174334790568
3.5255 0.8578692332777574
3.5260000000000002 0.8559658238547959
3.5265 0.8540496601672722
3.527 0.8520680862356239
3.5275000000000003 0.8499786766635608
3.528 0.8477536307197162
3.5285 0.8453826686476001
3.5290000000000004 0.842873806833298
3.5295 0.840251892645438
3.5300000000000002 0.8375551906265761
3.5305 0.8350784577311673
3.531 0.8326217001619632
3.5315000000000003 0.8302318067685411
3.532 0.8279488788733476
3.5325 0.8258028484736571
3.5330000000000004 0.8238105092922243
3.5335 0.8219736791689255
3.5340000000000003 0.8202784316271449
3.5345 0.818695367513243
3.535 0.8171817792208647
3.5355000000000003 0.8156855231827644
3.536 0.8141503000408601
3.5365 0.8125223006863517
3.5370000000000004 0.8107566136264299
3.5375 0.8088223345616714
3.5380000000000003 0.8067060669774588
3.5385 0.8044126291342498
3.539 0.8019635948939046
3.5395000000000003 0.7993936817621439
3.54 0.7967461583697595
3.5405 0.7943154726948808
3.5410000000000004 0.7918984955959063
3.5415 0.789534842722259
3.5420000000000003 0.7872557468226067
3.5425 0.7850810371837763
3.543 0.783017304603719
3.5435000000000003 0.7810572625051257
3.544 0.7791805056442265
3.5445 0.7773555764858686
3.5450000000000004 0.7755432825405144
3.5455 0.7737009705148398
3.5460000000000003 0.7717876235587842
3.5465 0.7697686868902911
3.547 0.7676201485044006
3.5475000000000003 0.7653312282994172
3.548 0.7629052121377351
3.5485 0.7603588398207115
3.5490000000000004 0.7577203460302216
3.5495 0.7550263094445828
3.5500000000000003 0.7523178608744774
3.5505 0.7498841233059464
3.551 0.7475129404752316
3.5515000000000003 0.7452325338082514
3.552 0.7430598494267484
3.5525 0.7409987900960482
3.5530000000000004 0.7390395518330449
3.5535 0.7371595797735071
3.5540000000000003 0.7353261807783642
3.5545 0.7335000487213673
3.555 0.7316403245820726
3.5555000000000003 0.7297097063986292
3.556 0.7276790985709092
3.5565 0.7255314282377235
3.5570000000000004 0.7232638943029366
3.5575 0.7208883170723316
3.5580000000000003 0.7184301864249135
3.5585 0.7159260478735974
3.559 0.7134195331552792
3.5595000000000003 0.7109561431590736
3.56 0.7085777315244348
3.5605 0.7067629971106925
3.5610000000000004 0.7050543301427804
3.5615 0.7034290072650864
3.5620000000000003 0.7018491188517767
3.5625 0.7002643568377821
3.563 0.6986167147495752
3.5635000000000003 0.6968457486482281
3.564 0.6948947886188545
3.5645000000000002 0.6927165277570244
3.565 0.6902776856081112
3.5655 0.6875616135442801
3.5660000000000003 0.684569371070928
3.5665 0.6813185701394125
3.567 0.6778474535293241
3.5675000000000003 0.6742400265362712
3.568 0.6705250289232578
3.5685000000000002 0.6667377446549011
3.569 0.6629177849456279
3.5695 0.6591061727296178
3.5700000000000003 0.6553414665284343
3.5705 0.6519028611537927
3.571 0.6485645844198256
3.5715000000000003 0.6453367016544631
3.572 0.642216983801099
3.5725000000000002 0.6391922453108703
3.573 0.6362406318515276
3.5735 0.6338088321401871
3.5740000000000003 0.6320452502131765
3.5745 0.6312637967921306
3.575 0.6304722353358845
3.5755000000000003 0.6275584821307371
3.576 0.6245943477674378
3.5765000000000002 0.6215852507701363
3.577 0.6185473258379166
3.5775 0.6155045433764128
3.5780000000000003 0.6124885820281083
3.5785 0.609534052913066
3.579 0.6066760425507184
3.5795000000000003 0.6039460117557707
3.58 0.6013677558629925
3.5805000000000002 0.5990709736627908
3.581 0.5969366233975816
3.5815 0.5949481322971876
3.5820000000000003 0.5930753095685026
3.5825 0.5912771938510846
3.583 0.5895066256976408
3.5835000000000004 0.5877152980614031
3.584 0.5858586745152163
3.5845000000000002 0.5839003171502405
3.585 0.581815066802707
3.5855 0.5795909552877252
3.5860000000000003 0.5772295471217991
3.5865 0.5747449867633099
3.587 0.5721619894924768
3.5875000000000004 0.5695131410368943
3.588 0.5668356306621748
3.5885000000000002 0.5641676081737268
3.589 0.5615444450293103
3.5895 0.5589951670411116
3.5900000000000003 0.5565394558947944
3.5905 0.554432490452734
3.591 0.5524213019853893
3.5915000000000004 0.5504885028927382
3.592 0.548606888227369
3.5925000000000002 0.5467425313622829
3.593 0.5448586359216223
3.5935 0.5429520506883616
3.5940000000000003 0.5410011365305879
3.5945 0.5389774995640979
3.595 0.5368661715709173
3.5955000000000004 0.5346676976959153
3.596 0.5323983979143571
3.5965000000000003 0.53008900996932
3.597 0.5277817015261514
3.5975 0.5255262357744158
3.5980000000000003 0.5233754064584801
3.5985 0.5213797505078889
3.599 0.5195825756610717
3.5995000000000004 0.5180156778710149
3.6 0.5166960416429742
3.6005000000000003 0.5158728134602796
3.601 0.5152805638556783
3.6015 0.5148885200772836
3.6020000000000003 0.5146546820115742
3.6025 0.514529929680046
3.603 0.5144626570502701
3.6035000000000004 0.5144033584351715
3.604 0.5143087265130828
3.6045000000000003 0.5141449035132064
3.605 0.5138903274141783
3.6055 0.5135374122141904
3.6060000000000003 0.5130932792011935
3.6065 0.512579207340704
3.607 0.5120285413996141
3.6075000000000004 0.511483391223307
3.608 0.5109900379579995
3.6085000000000003 0.5105935210073252
3.609 0.5103326604414566
3.6095 0.5102354086785755
3.6100000000000003 0.5103158131765279
3.6105 0.5108199079861115
3.611 0.5114819771221866
3.6115000000000004 0.5122720133465379
3.612 0.5131510149432423
3.6125000000000003 0.5140755433325312
3.613 0.5150024058731936
3.6135 0.5158937287228934
3.6140000000000003 0.5167216394277481
3.6145 0.5174722330430499
3.615 0.5181477357630745
3.6155000000000004 0.5187667648561145
3.616 0.5193628257347369
3.6165000000000003 0.5199806190916293
3.617 0.5206715169616721
3.6175 0.5214878526939235
3.6180000000000003 0.5224770795559465
3.6185 0.523676311098959
3.619 0.5251080091184733
3.6195000000000004 0.5267774363624954
3.62 0.5286719738225722
3.6205000000000003 0.5305141423480557
3.621 0.5325107136655323
3.6215 0.5346088393491052
3.6220000000000003 0.5367486837750215
3.6225 0.5388673149917994
3.623 0.5409031917828017
3.6235000000000004 0.5428003320782315
3.624 0.5445121771092583
3.6245000000000003 0.546004680905437
3.625 0.5472585410793489
3.6255 0.5482702591777786
3.6260000000000003 0.5490518907846813
3.6265 0.5496293510910963
3.6270000000000002 0.5500391999473325
3.6275 0.5503239355850426
3.628 0.55052669692093
3.6285000000000003 0.5506859778256739
3.629 0.5508311298849987
3.6295 0.5509795261447242
3.6300000000000003 0.5511345829204729
3.6305 0.5515349796534037
3.6310000000000002 0.5519115678604212
3.6315 0.5522365061934417
3.632 0.5524794942598803
3.6325000000000003 0.5526129997696466
3.633 0.5526171074296317
3.6335 0.5524835196871222
3.6340000000000003 0.5522177493347109
3.6345 0.5518396584165985
3.6350000000000002 0.5513820988915897
3.6355 0.5508877657036632
3.636 0.5504059274596835
3.6365000000000003 0.5499875809286179
3.637 0.5496810733262364
3.6375 0.5495278015142436
3.6380000000000003 0.5495588739350179
3.6385 0.5497923888838973
3.6390000000000002 0.5502317618889457
3.6395 0.5508649881223558
3.64 0.5516650666429972
3.6405000000000003 0.5523439517610778
3.641 0.5530989161833795
3.6415 0.553872649232741
3.6420000000000003 0.5546051998069754
3.6425 0.5552388107323324
3.6430000000000002 0.5557219645190937
3.6435 0.5560127902899286
3.644 0.5560818410695477
3.6445000000000003 0.5559138042199986
3.645 0.5555081860894023
3.6455 0.5548792134246564
3.6460000000000004 0.5540546550607061
3.6465 0.5530729767690962
3.6470000000000002 0.5519797702868685
3.6475 0.5508232478474915
3.648 0.5496492365253226
3.6485000000000003 0.5484963886393668
3.649 0.5473921597741296
3.6495 0.5463508509257998
3.6500000000000004 0.5453727304702287
3.6505 0.5446931246937585
3.6510000000000002 0.5440414814338385
3.6515 0.5433895111166914
3.652 0.542707438406193
3.6525000000000003 0.5419683453553129
3.653 0.5411510305114436
3.6535 0.540241956092061
3.6540000000000004 0.5392362464741096
3.6545 0.5381378204397694
3.6550000000000002 0.536959040084141
3.6555 0.5357203409068739
3.656 0.5344491867103551
3.6565000000000003 0.5331780697979852
3.657 0.5319417047126415
3.6575 0.5307736323298494
3.6580000000000004 0.5297025036265873
3.6585 0.5287493762790132
3.6590000000000003 0.527925809924252
3.6595 0.5272331642549363
3.66 0.5266629218393984
3.6605000000000003 0.5264457062104565
3.661 0.5263084484063669
3.6615 0.5262221002018576
3.6620000000000004 0.5261547993540477
3.6625 0.5260742339058164
3.6630000000000003 0.5259496445870814
3.6635 0.5257539983526744
3.664 0.5254661485179343
3.6645000000000003 0.5250732518497859
3.665 0.5245726392828912
3.6655 0.5239725933156463
3.6660000000000004 0.5232914415949548
3.6665 0.5225551800373599
3.6670000000000003 0.521793925791748
3.6675 0.5210381338908624
3.668 0.5203149442322417
3.6685000000000003 0.5196456974835395
3.669 0.5190443414257458
3.6695 0.5185168702992412
3.6700000000000004 0.5180617371356718
3.6705 0.5179179201263684
3.6710000000000003 0.5178228079277168
3.6715 0.5177572182425448
3.672 0.517699121759978
3.6725000000000003 0.5176247985671418
3.673 0.5175103999700389
3.6735 0.5173336065661697
3.6740000000000004 0.5170760704988703
3.6745 0.5167260373904972
3.6750000000000003 0.5162799980896049
3.6755 0.5157435173909308
3.676 0.5151308282039406
3.6765000000000003 0.5144638189328974
3.677 0.5137705326937533
3.6775 0.5130831290696167
3.6780000000000004 0.5124358809471952
3.6785 0.5118625763323285
3.6790000000000003 0.5113941349518513
3.6795 0.5110563197790758
3.68 0.5108677639508307
3.6805000000000003 0.5110860795506561
3.681 0.5114637988305257
3.6815 0.5119917173396992
3.6820000000000004 0.5126520850449989
3.6825 0.5134200642693627
3.6830000000000003 0.5142660757066964
3.6835 0.5151585892889433
3.684 0.5160670418978633
3.6845000000000003 0.5169645510098535
3.685 0.5178299357197668
3.6855 0.5186491303878833
3.6860000000000004 0.5194156676530097
3.6865 0.5201301445032688
3.6870000000000003 0.5207996965073134
3.6875 0.5214368236966568
3.688 0.5220581169174744
3.6885000000000003 0.5226827407678657
3.689 0.5233309952642967
3.6895000000000002 0.5240222818437537
3.69 0.524773558539877
3.6905 0.5258447770721434
3.6910000000000003 0.5269935446525921
3.6915 0.5282184032075292
3.692 0.5295108468810176
3.6925000000000003 0.5308565141019814
3.693 0.5322373119900836
3.6935000000000002 0.5336343006604695
3.694 0.5350305992516424
3.6945 0.5364139637452655
3.6950000000000003 0.5377784135168319
3.6955 0.5391245980109112
3.696 0.5404596764967612
3.6965000000000003 0.5417961085312153
3.697 0.5431500319752366
3.6975000000000002 0.5445398755524159
3.698 0.5459846051050118
3.6985 0.5475017757736877
3.6990000000000003 0.5491063284790912
3.6995 0.5508093869332744
3.7 0.5526171683288881
3.7005000000000003 0.5542823908564634
3.701 0.5560494623688426
3.7015000000000002 0.5579085395209339
3.702 0.5598441456582376
3.7025 0.5618367986613193
3.7030000000000003 0.5638647954739575
3.7035 0.565906526403908
3.704 0.567942458769414
3.7045000000000003 0.5699561753818492
3.705 0.5719349368607395
3.7055000000000002 0.5738693776660935
3.706 0.57575322221761
3.7065 0.5775828327912559
3.7070000000000003 0.5793569654167606
3.7075 0.5810762514850667
3.708 0.582742777195813
3.7085000000000004 0.5843594258282343
3.709 0.5859290503217199
3.7095000000000002 0.5874534525757493
3.71 0.5889322556173677
3.7105 0.5903621417047664
3.7110000000000003 0.5917358455320681
3.7115 0.5930440870905768
3.712 0.5942769336036524
3.7125000000000004 0.5954264533431419
3.713 0.5964892230399256
3.7135000000000002 0.5974680757424868
3.714 0.5983728126986217
3.7145 0.5992192068340308
3.7150000000000003 0.6000267131428902
3.7155 0.6008158242642038
3.716 0.6016051334051291
3.7165000000000004 0.6024089397949043
3.717 0.6032356667348054
3.7175000000000002 0.6040876043325382
3.718 0.6049612955612257
3.7185 0.6058485439209398
3.7190000000000003 0.606737295452026
3.7195 0.6076126321821245
3.72 0.6084572201211109
3.7205000000000004 0.6090042710710255
3.721 0.6094853343561482
3.7215000000000003 0.6098845730616571
3.722 0.6101894773622752
3.7225 0.6103924616325063
3.7230000000000003 0.6104914406150234
3.7235 0.6104903159282892
3.724 0.6103978474142971
3.7245000000000004 0.6102262570729982
3.725 0.6099890369524491
3.7255000000000003 0.6096989164954856
3.726 0.6093661564203686
3.7265 0.6089977141909478
3.7270000000000003 0.6085968781606925
3.7275 0.6081634385401297
3.728 0.6076934256378629
3.7285000000000004 0.6071788280845845
3.729 0.6066075190671968
3.7295000000000003 0.6059638962057735
3.73 0.6052304763299261
3.7305 0.604637627518555
3.7310000000000003 0.6039243694650426
3.7315 0.6030841738844233
3.732 0.6021199543468992
3.7325000000000004 0.6010450631847541
3.733 0.5998830501291422
3.7335000000000003 0.5986663580681583
3.734 0.5974338301837491
3.7345 0.5962278066545538
3.7350000000000003 0.5950905494966435
3.7355 0.5940612310181421
3.736 0.5931729315103438
3.7365000000000004 0.5924501785491858
3.737 0.5919070378289345
3.7375000000000003 0.5915466638814088
3.738 0.5913608928865238
3.7385 0.5913315865325472
3.7390000000000003 0.5914330261742133
3.7395 0.5916349069338384
3.74 0.591906018711954
3.7405000000000004 0.5924654489594515
3.741 0.5930388471155729
3.7415000000000003 0.593607537388621
3.742 0.5941613930914387
3.7425 0.5947000858921492
3.7430000000000003 0.5952337790106613
3.7435 0.5957830379976468
3.744 0.5963779201651731
3.7445000000000004 0.597055620814707
3.745 0.5978571361348523
3.7455000000000003 0.5988230348927785
3.746 0.5999889247947702
3.7465 0.6013807817592086
3.7470000000000003 0.6030113548300936
3.7475 0.6048777500900233
3.748 0.6069609880082385
3.7485000000000004 0.6092275935979742
3.749 0.6116333232994609
3.7495000000000003 0.6141273364381159
3.75 0.6166576829465776
3.7505 0.6189287925038123
3.751 0.6211494124728032
3.7515000000000005 0.6232920204601885
3.7520000000000002 0.625342551998546
3.7525 0.6273014675398774
3.7530000000000006 0.6291842925947307
3.7535000000000003 0.6310201814309728
3.754 0.6328492380538048
3.7544999999999997 0.6347183298789579
3.7550000000000003 0.6366759959127481
3.7555 0.6387667961220538
3.756 0.641026245110577
3.7565000000000004 0.643476644928945
3.757 0.6461246242744416
3.7575 0.6489605746387167
3.7580000000000005 0.6519594548851211
3.7585 0.6550827189998668
3.759 0.6582807523333414
3.7595000000000005 0.6614957148603431
3.7600000000000002 0.6646647044744833
3.7605 0.6674753478325017
3.7610000000000006 0.670116923716904
3.7615000000000003 0.6725387931302691
3.762 0.6747039815577688
3.7624999999999997 0.6765939669037141
3.7630000000000003 0.6782107397439033
3.7635 0.6795767196429437
3.764 0.6807315457694494
3.7645000000000004 0.6817273351464234
3.765 0.6826226208572119
3.7655 0.6834760124103514
3.7660000000000005 0.6843403448974847
3.7665 0.6852575677624025
3.767 0.6862558143297443
3.7675000000000005 0.6873470398385638
3.7680000000000002 0.6885270223535379
3.7685 0.6897763056251468
3.7690000000000006 0.6910628180240095
3.7695000000000003 0.6923456237994289
3.77 0.6935796231487826
3.7704999999999997 0.6949684113877297
3.7710000000000004 0.6962249679733369
3.7715 0.697322208285166
3.772 0.6982467849056659
3.7725000000000004 0.6990006013429878
3.773 0.6995995056280188
3.7735 0.7000713367461671
3.7740000000000005 0.700453264137565
3.7745 0.7007884682606307
3.775 0.7011235225671029
3.7755000000000005 0.7015051330246173
3.7760000000000002 0.7019774384052321
3.7765 0.7025791166841231
3.7770000000000006 0.7033404255320483
3.7775000000000003 0.7042805052333101
3.778 0.7054051662925965
3.7784999999999997 0.7067057741284666
3.7790000000000004 0.7081597477882804
3.7795 0.7097328980972731
3.78 0.7113831762885875
3.7805000000000004 0.712817831711139
3.781 0.7142441677067723
3.7815 0.7156269465445332
3.7820000000000005 0.7169398783656444
3.7825 0.7181669378501676
3.783 0.7193025559500901
3.7835000000000005 0.7203510002219718
3.7840000000000003 0.7213250174317156
3.7845 0.7222438273065098
3.7850000000000006 0.7231307274682631
3.7855000000000003 0.7240101266587758
3.786 0.7249043965077744
3.7864999999999998 0.7258307707681966
3.7870000000000004 0.72679896411571
3.7875 0.7278097028022077
3.788 0.7288545143573338
3.7885000000000004 0.7299168047341165
3.789 0.7309745036191533
3.7895 0.732002745504845
3.7900000000000005 0.7329769652672579
3.7905 0.7341225014950803
3.791 0.7351734024359172
3.7915000000000005 0.7361179745583668
3.7920000000000003 0.7369505928551737
3.7925 0.7376725457553529
3.7930000000000006 0.7382920548214239
3.7935000000000003 0.7388238389132066
3.794 0.7392885387204207
3.7944999999999998 0.7397111960777926
3.7950000000000004 0.7401190390362354
3.7955 0.7405385519117386
3.796 0.7409921835925894
3.7965000000000004 0.7414952728710348
3.797 0.7420540222681558
3.7975 0.742664826482657
3.7980000000000005 0.7433152565684458
3.7985 0.7439861804854551
3.799 0.7446544746978859
3.7995000000000005 0.7452957151183472
3.8000000000000003 0.7458866107054867
3.8005 0.746159244013053
3.8010000000000006 0.7463476628545525
3.8015000000000003 0.7464430470381873
3.802 0.7464427698501092
3.8024999999999998 0.7463500937338808
3.8030000000000004 0.7461740223258718
3.8035 0.7459282124456087
3.804 0.745630037451483
3.8045000000000004 0.7452987205132635
3.805 0.7449529141740452
3.8055 0.7446084126968456
3.8060000000000005 0.7442763024233042
3.8065 0.7439620772059994
3.807 0.7436657939763648
3.8075000000000006 0.7433835099062538
3.8080000000000003 0.7431088122594635
3.8085 0.7428344911267295
3.8090000000000006 0.7425541666177844
3.8095000000000003 0.7422638459070868
3.81 0.7419633475348967
3.8104999999999998 0.741904912067117
3.8110000000000004 0.7418498168869206
3.8115 0.7418138224447153
3.812 0.7418186444315187
3.8125000000000004 0.7418910197133846
3.813 0.7420609699429919
3.8135 0.7423596375647106
3.8140000000000005 0.7428166147311835
3.8145000000000002 0.7434576619925254
3.815 0.7443025301063364
3.8155000000000006 0.7453641993486697
3.8160000000000003 0.7466483165142623
3.8165 0.7481534311626082
3.8169999999999997 0.7498716229692165
3.8175000000000003 0.7517888696324501
3.818 0.7538855580357102
3.8185 0.7561373500816458
3.8190000000000004 0.7585163261656811
3.8195 0.7609928783809405
3.82 0.7635385716238844
3.8205000000000005 0.7658820390037034
3.821 0.7682538218725681
3.8215 0.7706449616232977
3.8220000000000005 0.7730548353636858
3.8225000000000002 0.7754897029803235
3.823 0.7779604050710374
3.8235000000000006 0.7804794177821036
3.8240000000000003 0.7830582143032409
3.8245 0.7857048424531557
3.8249999999999997 0.7884223369285339
3.8255000000000003 0.7912085116533865
3.826 0.7940563198588765
3.8265 0.7969545280440914
3.8270000000000004 0.7998886851106446
3.8275 0.8028420340386083
3.828 0.8057962382410648
3.8285000000000005 0.8087322187434492
3.829 0.8116310705226246
3.8295 0.8144752182787308
3.8300000000000005 0.8172499871827452
3.8305000000000002 0.8196971212487323
3.831 0.8220630270492071
3.8315000000000006 0.8243515867790522
3.8320000000000003 0.826573751154993
3.8325 0.8287460085448485
3.8329999999999997 0.8308885764553167
3.8335000000000004 0.8330235593642067
3.834 0.8351731786403096
3.8345 0.8373581831763632
3.8350000000000004 0.8395969130090674
3.8355 0.84190443509385
3.836 0.8442916104384053
3.8365000000000005 0.84676431685961
3.837 0.849322816891746
3.8375 0.8519614048224332
3.8380000000000005 0.8546683393865693
3.8385000000000002 0.8574259953072771
3.839 0.8602118797980086
3.8395000000000006 0.8629998030746048
3.8400000000000003 0.8657614845552444
3.8405 0.8682213528065779
3.8409999999999997 0.8706013626600106
3.8415000000000004 0.8728796844274361
3.842 0.8750395052521075
3.8425 0.8770700007373777
3.8430000000000004 0.8789665300526522
3.8435 0.8807302259100998
3.844 0.8823670898172424
3.8445000000000005 0.8838868662939212
3.845 0.8853018807431358
3.8455 0.8866259365972979
3.8460000000000005 0.8878731188714436
3.8465000000000003 0.8890567216546937
3.847 0.8901885038842572
3.8475000000000006 0.8912777800370746
3.8480000000000003 0.8923307431611559
3.8485 0.8933505253139469
3.8489999999999998 0.8943364870694174
3.8495000000000004 0.8952850943914216
3.85 0.8961893098728019
3.8505 0.8967908816164907
3.8510000000000004 0.8973278420965155
3.8515 0.8977886309853358
3.852 0.8981626067287155
3.8525000000000005 0.8984422590177906
3.853 0.8986251675521032
3.8535 0.8987160560109418
3.8540000000000005 0.8987282607861935
3.8545000000000003 0.8986840567563401
3.855 0.8986134630262942
3.8555000000000006 0.8985517998171656
3.8560000000000003 0.8985359197052246
3.8565 0.8986000461431797
3.8569999999999998 0.898772164443107
3.8575000000000004 0.8990709237786078
3.858 0.8995038507505863
3.8585 0.9000669604369719
3.8590000000000004 0.9007452997655807
3.8595 0.9015149405026934
3.86 0.9023455285071619
3.8605000000000005 0.9029557897344592
3.861 0.9035608156328877
3.8615 0.9041292740210062
3.8620000000000005 0.9046334598568667
3.8625000000000003 0.9050506103687846
3.863 0.90536413989514
3.8635000000000006 0.9055640711772579
3.8640000000000003 0.9056471689251803
3.8645 0.9056156937937665
3.8649999999999998 0.9054764170657594
3.8655000000000004 0.9052390269012365
3.866 0.9049145065772546
3.8665 0.9045140797568345
3.8670000000000004 0.90404847037512
3.8675 0.9035273119241434
3.868 0.9029587172965405
3.8685000000000005 0.9023488122446806
3.869 0.9017015455833792
3.8695 0.9010183205167988
3.8700000000000006 0.9002979890844749
3.8705000000000003 0.8992881938042402
3.871 0.8982344687566194
3.8715000000000006 0.8971330352171967
3.8720000000000003 0.8959817073958942
3.8725 0.8947821598749466
3.8729999999999998 0.8935417114446415
3.8735000000000004 0.8922743991325782
3.874 0.8910012372702435
3.8745 0.8897494406591826
3.8750000000000004 0.8885506738925414
3.8755 0.8874386941285384
3.876 0.8864467081389695
3.8765000000000005 0.8856045267658204
3.8770000000000002 0.8849362740345813
3.8775 0.884458880349689
3.8780000000000006 0.8841814503049933
3.8785000000000003 0.8841055592876019
3.879 0.8842259557386607
3.8794999999999997 0.8845315403716134
3.8800000000000003 0.8850062420618792
3.8805 0.885382188102654
3.881 0.8858845457797846
3.8815000000000004 0.8864864519344119
3.882 0.8871576468370941
3.8825 0.8878646576817141
3.8830000000000005 0.8885715503847579
3.8835 0.8892411180589167
3.884 0.8898367565311974
3.8845000000000005 0.890324689583549
3.8850000000000002 0.8906765001839858
3.8855 0.8908716522123118
3.8860000000000006 0.8908991587135418
3.8865000000000003 0.8907583850556394
3.887 0.8904585159006381
3.8874999999999997 0.8900166362200461
3.8880000000000003 0.889454577273716
3.8885 0.8887949565147093
3.889 0.888058008644392
3.8895000000000004 0.8872591421658819
3.89 0.8864082760378452
3.8905 0.8857590478693123
3.8910000000000005 0.885062438324275
3.8915 0.8843174309963944
3.892 0.8835226939797535
3.8925000000000005 0.8826780580168647
3.8930000000000002 0.8817854853148754
3.8935 0.880849689861049
3.8940000000000006 0.8798784608469579
3.8945000000000003 0.8788824879023756
3.895 0.8778746632042214
3.8954999999999997 0.8768690549939153
3.8960000000000004 0.8758801367271566
3.8965 0.8749219278106151
3.897 0.8740074812078481
3.8975000000000004 0.8731485665009732
3.898 0.8723556736160955
3.8985 0.871637973859391
3.8990000000000005 0.8710034797972874
3.8995 0.8704590050725981
3.9 0.8700103462454772
3.9005000000000005 0.8694141977440865
3.9010000000000002 0.8689207032957564
3.9015 0.8685285134476466
3.9020000000000006 0.8682317524886028
3.9025000000000003 0.868019352050479
3.903 0.8678757854035433
3.9034999999999997 0.8677824144257534
3.9040000000000004 0.8677194674332851
3.9045 0.8676684372687776
3.905 0.8676143580059908
3.9055000000000004 0.8675468243131654
3.906 0.8674603593545006
3.9065 0.867354007797739
3.9070000000000005 0.8672305874249887
3.9075 0.8670957799417348
3.908 0.8669577117656266
3.9085000000000005 0.8668268680966523
3.9090000000000003 0.8667159816976507
3.9095 0.8666402223201884
3.9100000000000006 0.866616756743021
3.9105000000000003 0.8664155052344469
3.911 0.8663044311688558
3.9114999999999998 0.8663001919127632
3.9120000000000004 0.8664158169554294
3.9125 0.866659854647697
3.913 0.8670361576476368
3.9135000000000004 0.8675439647251897
3.914 0.8681780505228346
3.9145 0.8689285886753311
3.9150000000000005 0.8697811823801628
3.9155 0.8707171864876311
3.916 0.871714945656216
3.9165000000000005 0.8727516164650331
3.9170000000000003 0.8738053265269802
3.9175 0.8748570520092984
3.9180000000000006 0.8758925165744984
3.9185000000000003 0.8769034629076665
3.919 0.877888123618478
3.9194999999999998 0.878851361406983
3.9200000000000004 0.8798032392289358
3.9205 0.8805096155541374
3.921 0.8812331033178668
3.9215000000000004 0.881986790107139
3.922 0.8827796220952117
3.9225 0.8836152769816025
3.9230000000000005 0.8844912195148088
3.9235 0.8853987283455973
3.924 0.8863226986769707
3.9245000000000005 0.88724194873854
3.9250000000000003 0.8881302442385242
3.9255 0.8889575425276914
3.9260000000000006 0.8896921474046832
3.9265000000000003 0.8903026026109884
3.927 0.8907601101284898
3.9274999999999998 0.8910412360712783
3.9280000000000004 0.8911302027270142
3.9285 0.891021338742162
3.929 0.890720289804127
3.9295000000000004 0.8902441210715013
3.93 0.8896205024117902
3.9305 0.8891341649917008
3.9310000000000005 0.8885760264611979
3.9315 0.8879880919614594
3.932 0.8874091475018288
3.9325000000000006 0.8868699790189014
3.9330000000000003 0.886389314788554
3.9335 0.8859711758211124
3.9340000000000006 0.8856042993062339
3.9345000000000003 0.8852631941109482
3.935 0.8849117394532051
3.9354999999999998 0.8845071778168971
3.9360000000000004 0.884005459514314
3.9365 0.8833671601181264
3.937 0.8825625967330275
3.9375000000000004 0.8815762932918155
3.938 0.88041000152987
3.9385 0.879083867532454
3.9390000000000005 0.877635478518293
3.9395000000000002 0.8761170278793474
3.94 0.8745906830498261
3.9405000000000006 0.8728757788465143
3.9410000000000003 0.871286264248765
3.9415 0.869880281154758
3.9419999999999997 0.8687024116545614
3.9425000000000003 0.8677790695767669
3.943 0.867115383381938
3.9435 0.8666944478337983
3.9440000000000004 0.8664785360261948
3.9445 0.8664125572865543
3.945 0.8664295338183177
3.9455000000000005 0.866457462496057
3.946 0.8664267384099171
3.9465 0.8662775425976016
3.9470000000000005 0.8659663350671002
3.9475000000000002 0.8654708245879807
3.948 0.8647928318203142
3.9485000000000006 0.8639591428641996
3.9490000000000003 0.863018928170676
3.9495 0.8620391410164217
3.9499999999999997 0.8610972428663817
3.9505000000000003 0.8605210901713914
3.951 0.860132022406928
3.9515 0.8599846561804473
3.9520000000000004 0.8601111836908546
3.9525 0.8605172804845913
3.953 0.8611808509094062
3.9535000000000005 0.8620541947561908
3.954 0.8630691856504397
3.9545 0.8641450502456615
3.9550000000000005 0.8651976484689551
3.9555000000000002 0.8661489921088829
3.956 0.8669357616894108
3.9565000000000006 0.8675159262251875
3.9570000000000003 0.8678730746936791
3.9575 0.8680182306368621
3.9579999999999997 0.8679892556051854
3.9585000000000004 0.8678475310469574
3.959 0.8676722061018274
3.9595 0.8675525227639198
3.9600000000000004 0.867578878628979
3.9605 0.8678335650450218
3.961 0.8683830813553801
3.9615000000000005 0.869270205993498
3.962 0.8705094193952327
3.9625 0.8720846932097712
3.9630000000000005 0.8739501191299361
3.9635000000000002 0.8760334706644843
3.964 0.878242749141297
3.9645000000000006 0.8804748015288428
3.9650000000000003 0.8826251056009286
3.9655 0.8845977314036007
3.9659999999999997 0.886314153593576
3.9665000000000004 0.8877205107836513
3.967 0.8887924850903728
3.9675 0.8895366551327286
3.9680000000000004 0.8899886992303484
3.9685 0.890208373853841
3.969 0.8902722503893993
3.9695000000000005 0.8902650496024826
3.97 0.8902704856675799
3.9705 0.8901143308256441
3.9710000000000005 0.8901033185950902
3.9715000000000003 0.8902726854896811
3.972 0.8906318155309831
3.9725000000000006 0.8911639651552855
3.9730000000000003 0.8918292481257153
3.9735 0.8925696660036795
3.9739999999999998 0.8933166043320886
3.9745000000000004 0.8939992039479705
3.975 0.8945532842512621
3.9755 0.8949291232211722
3.9760000000000004 0.8950981620311862
3.9765 0.8950565682426462
3.977 0.8948261624305046
3.9775000000000005 0.8944522601376724
3.978 0.8939990974625651
3.9785 0.8935432800415867
3.9790000000000005 0.8931660296565285
3.9795000000000003 0.8929449145955942
3.98 0.8929459374582271
3.9805000000000006 0.8929699054308571
3.9810000000000003 0.8932901334494859
3.9815 0.8939072255173288
3.9819999999999998 0.894796462056304
3.9825000000000004 0.8959103852817256
3.983 0.8971827554515793
3.9835 0.8985342116422587
3.9840000000000004 0.8998793727397282
3.9845 0.9011341631935719
3.985 0.9022234380368053
3.9855000000000005 0.9030874694276403
3.986 0.9036869414644503
3.9865 0.9040060621725802
3.9870000000000005 0.9040533156050109
3.9875000000000003 0.903859756241813
3.988 0.9034750411501273
3.9885000000000006 0.9029613128077549
3.9890000000000003 0.9023863578027929
3.9895 0.9018165156636648
3.9899999999999998 0.9013099823662338
3.9905000000000004 0.9011602693932677
3.991 0.901144478971819
3.9915 0.9012697218045328
3.9920000000000004 0.9015224735024345
3.9925 0.9018699192911215
3.993 0.9022627022076423
3.9935000000000005 0.9026396701327307
3.994 0.9029338267350852
3.9945 0.9030792756241032
3.9950000000000006 0.9030179255969235
3.9955000000000003 0.9027053037605977
3.996 0.9021147092843128
3.9965000000000006 0.9012392631600527
3.9970000000000003 0.9000914413748962
3.9975 0.8987006177132959
3.9979999999999998 0.8971089882775867
3.9985000000000004 0.895366663429476
3.999 0.8935264504018778
3.9995 0.8916396363095778
4.0 0.8897518981497111
4.0005 0.888147515616681
4.0009999999999994 0.8866032895017034
4.0015 0.8851310493432274
4.002 0.8837296975324317
4.0024999999999995 0.8823861053948883
4.003 0.881076830172092
4.0035 0.8797714084240373
4.004 0.8784359097014618
4.004499999999999 0.8770368996841141
4.005 0.8755451629062423
4.0055 0.873938790243595
4.005999999999999 0.8722050420901561
4.0065 0.870341006348182
4.007 0.8683527807314305
4.007499999999999 0.8662537665181745
4.008 0.8640628357025153
4.0085 0.861803204989638
4.0089999999999995 0.8595017787491578
4.0095 0.857188762994896
4.01 0.8548968454423418
4.0104999999999995 0.8529085902619653
4.011 0.8510051452479521
4.0115 0.8492128031791742
4.012 0.847550844268532
4.012499999999999 0.846030285730108
4.013 0.8446544267269932
4.0135 0.8434205820268382
4.013999999999999 0.8423229771021246
4.0145 0.841355000924916
4.015 0.840510770983783
4.015499999999999 0.8397856586163677
4.016 0.8391757991354871
4.0165 0.8386774012931677
4.0169999999999995 0.8382854394743223
4.0175 0.8379934291928048
4.018 0.8377933150448329
4.0184999999999995 0.837676459700019
4.019 0.8376349929516992
4.0195 0.8376630684447294
4.02 0.8377573299152759
4.020499999999999 0.8376692319769191
4.021 0.8376489495649883
4.0215 0.8376985620249126
4.021999999999999 0.8378210723794333
4.0225 0.8380203501950712
4.023 0.8383024486324547
4.023499999999999 0.8386759039750091
4.024 0.8391511375198657
4.0245 0.839738341639771
4.0249999999999995 0.8404443023786724
4.0255 0.8412691879311605
4.026 0.842203722111415
4.0264999999999995 0.8432285919735243
4.027 0.844315287657954
4.0275 0.8454288358042383
4.028 0.84653173751082
4.028499999999999 0.8475879710519569
4.029 0.8485664183871713
4.0295 0.8494431491376425
4.029999999999999 0.8502025765584705
4.0305 0.8505887401919415
4.031 0.850853317161074
4.031499999999999 0.8510056339307048
4.032 0.8510633643332914
4.0325 0.8510517200426773
4.0329999999999995 0.8510024233939828
4.0335 0.8509515566351284
4.034 0.850936527298638
4.0344999999999995 0.8509923394861094
4.035 0.8511479322929599
4.0355 0.8514231711408514
4.036 0.851827085520133
4.036499999999999 0.8523577383050941
4.037 0.8530031661471276
4.0375 0.8537434650038712
4.037999999999999 0.8545531624963576
4.0385 0.8554035401907794
4.039 0.8562641391328425
4.039499999999999 0.8571051180706944
4.04 0.8578991934087966
4.0405 0.8583769816851221
4.0409999999999995 0.858772697057312
4.0415 0.8590820131289993
4.042 0.8593117791826206
4.0424999999999995 0.8594793470147809
4.043 0.859610716928601
4.0435 0.8597373490405555
4.044 0.8598921923879743
4.044499999999999 0.8601055102815455
4.045 0.8604017308674969
4.0455 0.860796979361423
4.045999999999999 0.8612979925113238
4.0465 0.8619023293880742
4.047 0.8625990707513904
4.047499999999999 0.8633699593510582
4.048 0.8641904467079002
4.0485 0.8650309344307077
4.0489999999999995 0.8658585463818671
4.0495 0.8666398091837457
4.05 0.8673441780058527
4.0504999999999995 0.8681961803960466
4.051 0.8689322880636553
4.0515 0.8695499357896588
4.052 0.8700600524139732
4.052499999999999 0.8704858812321461
4.053 0.8708605692292578
4.0535 0.871223937438014
4.053999999999999 0.8716179503845614
4.0545 0.8720825924107292
4.055 0.8726520128265769
4.055499999999999 0.8733509410227962
4.056 0.8741923708761447
4.0565 0.8751763131007874
4.0569999999999995 0.876289526892059
4.0575 0.8775065817818165
4.058 0.8787915144240013
4.0584999999999996 0.8801006832487283
4.059 0.8813861815587264
4.0595 0.8825997463404771
4.06 0.8836968612635072
4.060499999999999 0.8843929508609483
4.061 0.8849109244537443
4.0615 0.885237991152649
4.061999999999999 0.8853744997260666
4.0625 0.8853333410926617
4.063 0.8851378031418673
4.0634999999999994 0.8848185798194728
4.064 0.8844101425545894
4.0645 0.8839468180333576
4.0649999999999995 0.8834593166736421
4.0655 0.8829716460876958
4.066 0.8824989404306709
4.0665 0.8820461817514252
4.066999999999999 0.8816078173433236
4.0675 0.881168845269094
4.068 0.8807063768045508
4.068499999999999 0.8801919457518462
4.069 0.8795945096811663
4.0695 0.8788840962978333
4.069999999999999 0.8780351782189729
4.0705 0.8772783909950238
4.071 0.8763554241422336
4.0714999999999995 0.8752682104930468
4.072 0.8740295407738351
4.0725 0.8726618431800186
4.0729999999999995 0.8711950687238113
4.0735 0.869663786043241
4.074 0.8681036831145681
4.0745 0.8665482735199755
4.074999999999999 0.8650261831758426
4.0755 0.8635585347443072
4.076 0.8621575129453081
4.076499999999999 0.8608259569620104
4.077 0.8595578335099825
4.0775 0.8583395416540152
4.077999999999999 0.8571519204967675
4.0785 0.8559725458825036
4.079 0.8547785139873669
4.0794999999999995 0.8535491417542133
4.08 0.8522681227160882
4.0805 0.8511730958422337
4.0809999999999995 0.8500093981921294
4.0815 0.8487776082090428
4.082 0.8474828967292355
4.0825 0.8461339212950005
4.082999999999999 0.8447410127591267
4.0835 0.8433144480530063
4.084 0.8418628344236742
4.084499999999999 0.8403920051528043
4.085 0.8389038894021146
4.0855 0.8373959874503246
4.085999999999999 0.8358614259149449
4.0865 0.8342892863205731
4.087 0.8326654053697867
4.0874999999999995 0.8309736763762186
4.088 0.8291979697643567
4.0885 0.8273247771107518
4.0889999999999995 0.8253453476361545
4.0895 0.8232579063820181
4.09 0.8210689972998987
4.0905 0.8190426324153931
4.090999999999999 0.8169509135371261
4.0915 0.8148208950311887
4.092 0.812681877348393
4.092499999999999 0.8105626250561563
4.093 0.8084889944445752
4.0935 0.8064825432730057
4.093999999999999 0.8045596392009232
4.0945 0.8027309857655559
4.095 0.8010013057981114
4.0954999999999995 0.7993691012347025
4.096 0.7978267591719659
4.0965 0.7963615128977793
4.0969999999999995 0.7949570317536631
4.0975 0.7935957711854853
4.098 0.7922616219948126
4.0985 0.7909417445570898
4.098999999999999 0.7896282740428069
4.0995 0.7883181556457247
4.1 0.7870137098284099
4.100499999999999 0.7859698919461517
4.101 0.7849465955848406
4.1015 0.7839547907908584
4.101999999999999 0.7830063917265717
4.1025 0.7821130330080376
4.103 0.7812849885022183
4.1034999999999995 0.7805297303814578
4.104 0.7798501375785567
4.1045 0.7792433199726353
4.1049999999999995 0.7786995530176508
4.1055 0.7782020174917305
4.106 0.7777277868422963
4.1065 0.7772498797093099
4.106999999999999 0.7767396157977824
4.1075 0.7761697140970212
4.108 0.7755174083601252
4.108499999999999 0.7747671892035672
4.109 0.7739123383535672
4.1095 0.7729551585074269
4.109999999999999 0.7719062039062741
4.1105 0.7710316140001978
4.111 0.7701030686729031
4.1114999999999995 0.7691459031849943
4.112 0.7681874895869245
4.1125 0.7672561190430628
4.1129999999999995 0.7663790749759605
4.1135 0.7655803931618177
4.114 0.76487829104498
4.1145 0.7642835844188611
4.114999999999999 0.7637982857126262
4.1155 0.7634153727617441
4.116 0.7631193229031341
4.116499999999999 0.7628876306754611
4.117 0.7626930620117234
4.1175 0.7625064370364543
4.117999999999999 0.7622995775168709
4.1185 0.762048123228142
4.119 0.7617334775010712
4.1194999999999995 0.7613442466162528
4.12 0.7608771089734553
4.1205 0.7605859436051345
4.1209999999999996 0.7602334286058652
4.1215 0.7598388397717847
4.122 0.7594272009978357
4.1225 0.7590265611344377
4.122999999999999 0.7586646353523975
4.1235 0.758365351381949
4.124 0.7581452041858696
4.124499999999999 0.7580102612229568
4.125 0.757954149531311
4.1255 0.7579574519534228
4.1259999999999994 0.7579887296908283
4.1265 0.7580075068875657
4.127 0.7579684743454719
4.1274999999999995 0.7578261338658494
4.128 0.7575395525224851
4.1285 0.7570757842709249
4.129 0.7564124618451898
4.129499999999999 0.7555392662524459
4.13 0.7544585552752624
4.1305 0.753433997373008
4.130999999999999 0.7522426461788488
4.1315 0.7509220740473418
4.132 0.749519014026333
4.132499999999999 0.7480864288025012
4.133 0.7466794899925709
4.1335 0.7453504843907843
4.1339999999999995 0.7441442017537987
4.1345 0.7430932432619012
4.135 0.7422149591474585
4.1354999999999995 0.7415098440648781
4.136 0.7409616950149139
4.1365 0.7405399330685551
4.137 0.7402031745713289
4.137499999999999 0.7399044263901987
4.138 0.7395966444711137
4.1385 0.7392386388064255
4.138999999999999 0.7388003135692424
4.1395 0.7382668410368014
4.14 0.7376411607316529
4.140499999999999 0.7366958081688482
4.141 0.7357191783699781
4.1415 0.7347628548639861
4.1419999999999995 0.7338858950446427
4.1425 0.7331484594427714
4.143 0.7326047294581387
4.1434999999999995 0.7322965394157123
4.144 0.7322479122379413
4.1445 0.7324615384952587
4.145 0.7329174343337655
4.145499999999999 0.7335742142817825
4.146 0.7343723742206496
4.1465 0.7352391922701725
4.146999999999999 0.7360947229208287
4.1475 0.7368585436034178
4.148 0.7374562313394613
4.148499999999999 0.7378256497610176
4.149 0.7379219630282311
4.1495 0.7377207963675841
4.1499999999999995 0.7372197282505495
4.1505 0.7366866432340805
4.151 0.7359082032785863
4.1514999999999995 0.7349356986294737
4.152 0.7338297896876326
4.1525 0.7326555126513761
4.153 0.7314767211818274
4.153499999999999 0.7303509038637546
4.154 0.7293246019688617
4.1545 0.7284295304546552
4.154999999999999 0.7276797922109888
4.1555 0.7270708276186363
4.156 0.7265803657735271
4.156499999999999 0.7261711089617229
4.157 0.7257952435597281
4.1575 0.7254002490204474
4.1579999999999995 0.7249354295849492
4.1585 0.7243577156957574
4.159 0.7236372671735694
4.1594999999999995 0.7227609058665964
4.16 0.7217339264943449
4.1605 0.7208281335575201
4.161 0.7198327321649161
4.161499999999999 0.7187984071075643
4.162 0.7177836850025582
4.1625 0.7168492529870163
4.162999999999999 0.7160520572134712
4.1635 0.7154395766568334
4.164 0.7150453226947348
4.164499999999999 0.7148859255364095
4.165 0.7149599427591256
4.1655 0.7152484559190756
4.1659999999999995 0.7157170949790128
4.1665 0.7163194839184387
4.167 0.7170019244599323
4.1674999999999995 0.7177090913031726
4.168 0.7183895058774639
4.1685 0.7190010409414218
4.169 0.7195151312283267
4.169499999999999 0.7199190399745738
4.17 0.7202171853330603
4.1705 0.720182239414102
4.170999999999999 0.720099891730836
4.1715 0.7200178528809404
4.172 0.7199907616306088
4.172499999999999 0.7200750140655716
4.173 0.7203238056943864
4.1735 0.7207825417484643
4.1739999999999995 0.7214852101893633
4.1745 0.7224518178816317
4.175 0.723686994356699
4.1754999999999995 0.7251800622677917
4.176 0.726906201721652
4.1765 0.7288292164285306
4.177 0.7309049813255546
4.177499999999999 0.7330852847169096
4.178 0.735322205488409
4.1785 0.7375711415047844
4.178999999999999 0.7397943485611778
4.1795 0.7419633409001002
4.18 0.7440605116985166
4.180499999999999 0.745831114026786
4.181 0.7475307295910725
4.1815 0.7491750980493225
4.1819999999999995 0.7507884947156189
4.1825 0.752401652159975
4.183 0.7540493812793624
4.1834999999999996 0.7557677646312083
4.184 0.7575907808210608
4.1845 0.759547197395728
4.185 0.7616571778165551
4.185499999999999 0.7639301652427778
4.186 0.7663635976364076
4.1865 0.7689426473967991
4.186999999999999 0.7716410431530326
4.1875 0.7744229786003415
4.188 0.7772456314793412
4.1884999999999994 0.7800624317922111
4.189 0.7828263082908454
4.1895 0.7854934010319595
4.1899999999999995 0.7880258112857589
4.1905 0.7901448149954486
4.191 0.792081747650329
4.1915 0.7938293353851111
4.191999999999999 0.7953918394807092
4.1925 0.796784782707765
4.193 0.7980339763265741
4.193499999999999 0.7991732726869584
4.194 0.8002418518613867
4.1945 0.8012805274838019
4.194999999999999 0.8023277873488855
4.1955 0.8034159447601154
4.196 0.8045679527398459
4.1964999999999995 0.8057949478529607
4.197 0.807095051641947
4.1975 0.8084534076061375
4.1979999999999995 0.809843595717292
4.1985 0.8112297185230161
4.199 0.812570192621807
4.1995 0.8138219486072649
4.199999999999999 0.8149456589079557
4.2005 0.8156623824116953
4.201 0.816206046755939
4.201499999999999 0.816578801324881
4.202 0.816801679671643
4.2025 0.8169140946809196
4.202999999999999 0.8169710230471962
4.2035 0.8170382268026904
4.204 0.8171859743851794
4.2044999999999995 0.8174818942713695
4.205 0.8179839657624904
4.2055 0.8187343349619499
4.2059999999999995 0.8197551714890569
4.2065 0.8210464657346787
4.207 0.8225860322891144
4.2075 0.8243313503016964
4.207999999999999 0.8262227323478581
4.2085 0.8281878780452971
4.209 0.8301474959499139
4.209499999999999 0.8320215911529676
4.21 0.833736107590863
4.2105 0.8346463250987263
4.210999999999999 0.8353689525688868
4.2115 0.8359099937388517
4.212 0.836291102344993
4.2124999999999995 0.836547657378971
4.213 0.8367260824247551
4.2135 0.836879224095325
4.2139999999999995 0.837061689641514
4.2145 0.8373252257196677
4.215 0.8377148010016349
4.2155 0.8382146974284881
4.215999999999999 0.8388198053563347
4.2165 0.8395498166029154
4.217 0.8403143965990694
4.217499999999999 0.841235982749498
4.218 0.8424407667860143
4.2185 0.8438470548718227
4.218999999999999 0.8454379616949551
4.2195 0.8471796603045024
4.22 0.8489825241381962
4.2204999999999995 0.850970946455782
4.221 0.8528489696179098
4.2215 0.8545877201926876
4.2219999999999995 0.8561795611598446
4.2225 0.857637723107851
4.223 0.8589936602484857
4.2235 0.8602924524284983
4.223999999999999 0.8615866517872626
4.2245 0.8629294714720396
4.225 0.8643677293277339
4.225499999999999 0.865888812422043
4.226 0.8674671705998572
4.2265 0.8691309356958903
4.226999999999999 0.8708970705511061
4.2275 0.8727691381333911
4.228 0.8747147036213021
4.2284999999999995 0.8766207359006079
4.229 0.878418254643846
4.2295 0.8800744419939506
4.2299999999999995 0.8814820329420842
4.2305 0.8823303629072566
4.231 0.8828460951446641
4.2315 0.8830283432646685
4.231999999999999 0.882897585038734
4.2325 0.8824938216108039
4.233 0.8818731845370763
4.233499999999999 0.8811034800990523
4.234 0.8802584426163612
4.2345 0.8794119418432444
4.234999999999999 0.8786317881738215
4.2355 0.8779744696048
4.236 0.8774808759239566
4.2364999999999995 0.8771734188451369
4.237 0.8770550919439052
4.2375 0.8771104889221545
4.2379999999999995 0.8773090108818234
4.2385 0.8776098739703229
4.239 0.87796756815428
4.2395 0.8783374719563599
4.239999999999999 0.878680665439387
4.2405 0.8787186677202422
4.241 0.8786837713482079
4.241499999999999 0.8785716856313529
4.242 0.8783918663460893
4.2425 0.878166454509259
4.242999999999999 0.8779283906478107
4.2435 0.8777180836841287
4.244 0.877579246572913
4.2444999999999995 0.8775542271452959
4.245 0.8776794167228196
4.2455 0.8779814489854505
4.2459999999999996 0.8784744964793656
4.2465 0.8791592324643496
4.247 0.880023887914785
4.2475 0.8810468776673487
4.247999999999999 0.8822004655119318
4.2485 0.8834546528870987
4.249 0.8847804822425178
4.249499999999999 0.8861525148992143
4.25 0.8875506207052731
4.2505 0.8892108150517608
4.2509999999999994 0.8908754513349503
4.2515 0.8925453249197353
4.252 0.894229083957157
4.2524999999999995 0.8959424613082572
4.253 0.8977062073492638
4.2535 0.8995435823151253
4.254 0.9014773877823986
4.254499999999999 0.9035271938990171
4.255 0.9057072405337657
4.2555 0.9080254271354746
4.255999999999999 0.9104836149092238
4.2565 0.9130792804294504
4.257 0.9158082021633438
4.257499999999999 0.9186667554896056
4.258 0.921653588866833
4.2585 0.9247694962585563
4.2589999999999995 0.9280163701098761
4.2595 0.9313957537277655
4.26 0.9349073313411385
4.2604999999999995 0.9382991389799692
4.261 0.9418160216749113
4.2615 0.9454502338916362
4.262 0.9491917957601159
4.262499999999999 0.953028262291356
4.263 0.9569447463649075
4.2635 0.960923836481109
4.263999999999999 0.9649457184354892
4.2645 0.9689883374695377
4.265 0.973028495982337
4.265499999999999 0.9770343780788179
4.266 0.9809542763103271
4.2665 0.9847759846926952
4.2669999999999995 0.9884980162640039
4.2675 0.9921267966770275
4.268 0.9956719505360326
4.2684999999999995 0.9991395278734779
4.269 1.002526294768898
4.2695 1.0058230569636928
4.27 1.0090246346544656
4.270499999999999 1.0120160793768058
4.271 1.0149257019926803
4.2715 1.0177702519548677
4.271999999999999 1.0205664767562905
4.2725 1.0233274798183318
4.273 1.0260596307108731
4.273499999999999 1.0287605550623617
4.274 1.0314189048362241
4.2745 1.0340159323429619
4.2749999999999995 1.0364479844234122
4.2755 1.038644660873155
4.276 1.040587808954043
4.2764999999999995 1.0422740310722793
4.277 1.0437156284744245
4.2775 1.0449393744838977
4.278 1.0459837119500042
4.278499999999999 1.0468948843030335
4.279 1.0477225879859018
4.2795 1.048515931675803
4.279999999999999 1.0493193359865176
4.2805 1.0504183024176994
4.281 1.0515879824954208
4.281499999999999 1.052840861159339
4.282 1.0541751605147238
4.2825 1.0555752868549046
4.2829999999999995 1.0570140216994883
4.2835 1.0584561725212285
4.284 1.0598629757712115
4.2844999999999995 1.0611968791900315
4.285 1.0624258480448066
4.2855 1.063526755747872
4.286 1.0644878049195161
4.286499999999999 1.0653091345245735
4.287 1.0660019561018024
4.2875 1.0665863438190533
4.287999999999999 1.0670884435795376
4.2885 1.0675377866306652
4.289 1.067964719469672
4.289499999999999 1.068397969011633
4.29 1.068861894284873
4.2905 1.069125018337441
4.2909999999999995 1.0694458390693136
4.2915 1.0698219081706866
4.292 1.0702389820378488
4.2924999999999995 1.0706724149198847
4.293 1.0710898476578028
4.2935 1.07145537065656
4.294 1.0717342820990894
4.294499999999999 1.0718979736507173
4.295 1.071928087720771
4.2955 1.0718198786184718
4.295999999999999 1.0715842084674256
4.2965 1.0712478302328194
4.297 1.0708520289121124
4.297499999999999 1.070449612308815
4.298 1.0701012536280763
4.2985 1.069870647782533
4.2989999999999995 1.0698191278061835
4.2995 1.0699998326763667
4.3 1.070452126866378
4.3004999999999995 1.0709487474012656
4.301 1.0717392715925191
4.3015 1.072802947815462
4.302 1.0740986631493983
4.302499999999999 1.0755692645290562
4.303 1.0771472357470928
4.3035 1.0787615303902491
4.303999999999999 1.080344557225518
4.3045 1.0818385717983703
4.305 1.0832009717435451
4.305499999999999 1.0844079363607624
4.306 1.0854557831450191
4.3065 1.0863601207298232
4.3069999999999995 1.087153128427081
4.3075 1.0878792774594732
4.308 1.088590612607761
4.3084999999999996 1.0893416225037627
4.309 1.0901840159208858
4.3095 1.0911620175535048
4.31 1.0923081603081002
4.310499999999999 1.093391032531732
4.311 1.0946624153674898
4.3115 1.096107209921541
4.311999999999999 1.0976948679047267
4.3125 1.099382851294541
4.313 1.1011217011528547
4.3134999999999994 1.1028608883386781
4.314 1.1045547983710793
4.3145 1.1061679650520857
4.3149999999999995 1.1076787589952835
4.3155 1.109081262023879
4.316 1.1103851356341938
4.3165 1.1116140132520125
4.316999999999999 1.1128022850944637
4.3175 1.1139909705411424
4.318 1.115223410955392
4.318499999999999 1.1165405942592102
4.319 1.117976637651418
4.3195 1.1195547438051776
4.319999999999999 1.1212838963562446
4.3205 1.1229080593392065
4.321 1.1246536139367869
4.3214999999999995 1.1264829215016237
4.322 1.1283472681685942
4.3225 1.130192140192573
4.3229999999999995 1.1319631780496846
4.3235 1.1336119191399556
4.324 1.1351011060517537
4.3245 1.1364078872459074
4.324999999999999 1.1375257907967555
4.3255 1.1384644295082123
4.326 1.1392472232861053
4.326499999999999 1.1399077916709413
4.327 1.1404855679339936
4.3275 1.1410213787601504
4.327999999999999 1.1415534431166985
4.3285 1.14211390972748
4.329 1.1427257324459223
4.3294999999999995 1.143400632664762
4.33 1.1441372465088795
4.3305 1.1446735924653493
4.3309999999999995 1.1452350889592184
4.3315 1.145789981782234
4.332 1.146303461242358
4.3325 1.1467420825406756
4.332999999999999 1.1470784015937912
4.3335 1.147294677244494
4.334 1.1473851420070194
4.334499999999999 1.1473570104732325
4.335 1.1472298710831066
4.3355 1.147033688011653
4.335999999999999 1.146805948927609
4.3365 1.1465881771549475
4.337 1.1464223089519847
4.3374999999999995 1.1463467633906554
4.338 1.1463930837306207
4.3385 1.1465827915021696
4.3389999999999995 1.146925225654931
4.3395 1.1474163569818423
4.34 1.1480394357837451
4.3405 1.1485179189101407
4.340999999999999 1.1490669344265072
4.3415 1.1496485417691424
4.342 1.150225971515993
4.342499999999999 1.150767565135201
4.343 1.1512503139661685
4.3435 1.1516613355664433
4.343999999999999 1.1519986520783763
4.3445 1.1522700910525374
4.345 1.152491199775312
4.3454999999999995 1.1526827488176723
4.346 1.1528682501759997
4.3465 1.1530713208248409
4.3469999999999995 1.1533132490497149
4.3475 1.153610814360245
4.348 1.1539744461125534
4.3485 1.1544072338173905
4.348999999999999 1.154905052301097
4.3495 1.15545706065971
4.35 1.1560472778648712
4.350499999999999 1.1569047181612715
4.351 1.1577604682574185
4.3515 1.1585960821870949
4.351999999999999 1.1593974931195903
4.3525 1.1601559558933676
4.353 1.1608685450816412
4.3534999999999995 1.1615374631808386
4.354 1.162169014259885
4.3545 1.1627722868228423
4.3549999999999995 1.1633581383427374
4.3555 1.1639381192894553
4.356 1.1645238019465611
4.3565 1.1651257133733863
4.356999999999999 1.1657526598861447
4.3575 1.1664105082941285
4.358 1.1671018866673486
4.358499999999999 1.16782562965547
4.359 1.1685776132897656
4.3595 1.169351641560301
4.359999999999999 1.1701412486931044
4.3605 1.1706923225681543
4.361 1.1712526017974916
4.3614999999999995 1.1718223496291045
4.362 1.1724043129282233
4.3625 1.1730024664342793
4.3629999999999995 1.173620921131244
4.3635 1.1742632288580677
4.364 1.1749312380408512
4.3645 1.1756247456937687
4.364999999999999 1.1763411466276792
4.3655 1.1770756375363882
4.366 1.177821559713572
4.366499999999999 1.1785711453592158
4.367 1.179315940431064
4.3675 1.1800471480769352
4.367999999999999 1.1807561788380412
4.3685 1.1814351617909487
4.369 1.1820779658579215
4.3694999999999995 1.182681550379814
4.37 1.1832468677116363
4.3705 1.1835309977587563
4.3709999999999996 1.1837930089293858
4.3715 1.1840455379610813
4.372 1.1843020135653495
4.3725 1.1845744697263605
4.372999999999999 1.18487194147679
4.3735 1.1851992820399395
4.374 1.185556884655522
4.374499999999999 1.1859413650434625
4.375 1.1863469838215723
4.3755 1.1867668904699997
4.3759999999999994 1.18719419520083
4.3765 1.1876225165290673
4.377 1.1880462150642486
4.3774999999999995 1.1884605259967709
4.378 1.188861753425324
4.3785 1.1892479938864973
4.379 1.1896201473894796
4.379499999999999 1.1899826747941329
4.38 1.1903438839576206
4.3805 1.190466993985777
4.380999999999999 1.1906162479830307
4.3815 1.190807024988774
4.382 1.191053440369686
4.382499999999999 1.191366715730716
4.383 1.1917541691487525
4.3835 1.1922189318573682
4.3839999999999995 1.1927594413563019
4.3845 1.1933696599805197
4.385 1.1940390046377483
4.3854999999999995 1.194752717966215
4.386 1.1954926184832682
4.3865 1.1962378436346366
4.387 1.1969662875478904
4.387499999999999 1.1976557203014142
4.388 1.1982855192234156
4.3885 1.1988384204282672
4.388999999999999 1.1993017881196513
4.3895 1.199668424605572
4.39 1.1999365857096784
4.390499999999999 1.2003576232628739
4.391 1.200688414544465
4.3915 1.2009367485580205
4.3919999999999995 1.2011122099553064
4.3925 1.201224716570957
4.393 1.2012838719084955
4.3934999999999995 1.2012984635733412
4.394 1.2012758485252444
4.3945 1.2012213668309872
4.395 1.2011383080543359
4.395499999999999 1.2010280311377495
4.396 1.2008898491832
4.3965 1.2007217452600283
4.396999999999999 1.2005210133469475
4.3975 1.200285067305149
4.398 1.2000123774032367
4.398499999999999 1.1997030214815534
4.399 1.1993589483901637
4.3995 1.1989840852745355
4.3999999999999995 1.198584089887807
4.4005 1.1979167148259129
4.401 1.1972406150388564
4.4014999999999995 1.196564363221922
4.402 1.195895773839953
4.4025 1.195240354678876
4.403 1.1945998339412431
4.403499999999999 1.1939713248289356
4.404 1.193346686339764
4.4045 1.192713164154926
4.404999999999999 1.1920546616436736
4.4055 1.191353517157262
4.406 1.1905921683410539
4.406499999999999 1.1897549390783573
4.407 1.1888290496157574
4.4075 1.18780522434799
4.4079999999999995 1.1866774846300168
4.4085 1.1854433411839806
4.409 1.1841030953294238
4.4094999999999995 1.1826597043895555
4.41 1.1811181578861503
4.4105 1.1797331127750517
4.411 1.1782609048988095
4.411499999999999 1.1767059780379927
4.412 1.1750700744633369
4.4125 1.1733515656214126
4.412999999999999 1.1715452983279915
4.4135 1.1696433853106012
4.414 1.167636497627733
4.414499999999999 1.1655155023219432
4.415 1.1632728869113798
4.4155 1.1609040530461043
4.4159999999999995 1.1584080889280655
4.4165 1.1557882987545995
4.417 1.1530523760215767
4.4174999999999995 1.1502122104182162
4.418 1.1472837925795567
4.4185 1.1442862605507214
4.419 1.1412407052039153
4.419499999999999 1.1381683643778635
4.42 1.1350882794438217
4.4205 1.1322634818814628
4.420999999999999 1.129452110998434
4.4215 1.1266539390823327
4.422 1.123861040018122
4.422499999999999 1.121058812306281
4.423 1.1182281126959877
4.4235 1.1153479796272248
4.4239999999999995 1.112398560216904
4.4245 1.1093637683872535
4.425 1.1062333836915206
4.4254999999999995 1.1030038837915594
4.426 1.0996789031857854
4.4265 1.0962689268190726
4.427 1.0927907070342635
4.427499999999999 1.0892663450078566
4.428 1.0857220281622553
4.4285 1.0821868632303533
4.428999999999999 1.0786904520061016
4.4295 1.0752604318518344
4.43 1.0719197400148355
4.430499999999999 1.0689325566981323
4.431 1.0660559862200236
4.4315 1.0632861842817445
4.4319999999999995 1.0606104810845247
4.4325 1.058009077849926
4.433 1.0554576675336889
4.4334999999999996 1.0529304263804586
4.434 1.0504033662492147
4.4345 1.0478573439625276
4.435 1.0452800550776362
4.435499999999999 1.0426681880059545
4.436 1.040028632169962
4.4365 1.0373789623419774
4.436999999999999 1.034746774624396
4.4375 1.0321675975119784
4.438 1.0296812818794594
4.4384999999999994 1.027327222664396
4.439 1.0251393699126177
4.4395 1.0231415358138698
4.4399999999999995 1.0213442800993597
4.4405 1.0199924879020932
4.441 1.0188167972344933
4.4415 1.017785602765346
4.441999999999999 1.0168590975898857
4.4425 1.0159937031828914
4.443 1.0151465546089653
4.443499999999999 1.0142791922825733
4.444 1.0133603735439165
4.4445 1.0123677561738247
4.444999999999999 1.011289002878699
4.4455 1.010122418846472
4.446 1.0088769017029409
4.4464999999999995 1.0075711635948168
4.447 1.0062317641752525
4.4475 1.0048898846844503
4.4479999999999995 1.0035775625906023
4.4485 1.002323528344064
4.449 1.001149307258317
4.4495 1.0000660717710694
4.449999999999999 0.9990726597985141
4.4505 0.9984035418683204
4.451 0.9977835524259393
4.451499999999999 0.9971768551381053
4.452 0.9965421291797336
4.4525 0.9958358142696853
4.452999999999999 0.9950155106056334
4.4535 0.9940430557965575
4.454 0.9928873256509028
4.4544999999999995 0.9915272434106143
4.455 0.9899545030438552
4.4555 0.9881759102944121
4.4559999999999995 0.9862141993964688
4.4565 0.9841072537648735
4.457 0.9819051359551583
4.4575 0.9796653672921514
4.457999999999999 0.9774469064933041
4.4585 0.9753035636647358
4.459 0.9732781858892434
4.459499999999999 0.9713980125631774
4.46 0.9696725294448695
4.4605 0.96867656761528
4.460999999999999 0.9677257635798852
4.4615 0.9667563509371956
4.462 0.9657052517565681
4.4624999999999995 0.9645161045453926
4.463 0.963143768794543
4.4635 0.9615583201089815
4.4639999999999995 0.9597470195219315
4.4645 0.9577146325030749
4.465 0.9554829065940383
4.4655 0.9531387086448512
4.465999999999999 0.950757482266027
4.4665 0.9483835920076052
4.467 0.946159466180818
4.467499999999999 0.9439980708168135
4.468 0.9417885734545348
4.4685 0.9396069353505521
4.468999999999999 0.9374449886807962
4.4695 0.9352964337485181
4.47 0.933201788174944
4.4704999999999995 0.9314818602563378
4.471 0.9298860380579091
4.4715 0.9284036467953599
4.4719999999999995 0.9270166022484306
4.4725 0.9257016756541718
4.473 0.9244328624960253
4.4735 0.9231844388920757
4.473999999999999 0.9219341922425497
4.4745 0.9206660421757973
4.475 0.9193727775121951
4.475499999999999 0.9181044063969492
4.476 0.9169167384850858
4.4765 0.9158004100887552
4.476999999999999 0.9147421295155266
4.4775 0.9137253910429501
4.478 0.9127529990784309
4.4784999999999995 0.9118949555291408
4.479 0.9111684464469529
4.4795 0.910551564361029
4.4799999999999995 0.9101001329827816
4.4805 0.9100820436787862
4.481 0.9102405336645111
4.4815 0.9105615872640759
4.481999999999999 0.9110260115255928
4.4825 0.9116109999277411
4.483 0.912292396062589
4.483499999999999 0.913046939224186
4.484 0.9138545865565643
4.4845 0.9147002550796267
4.484999999999999 0.9155747988562309
4.4855 0.9164745658220388
4.486 0.9173997815317876
4.4864999999999995 0.9183523648254299
4.487 0.9193336699484211
4.4875 0.9203426801040132
4.4879999999999995 0.9213745264179445
4.4885 0.9224197097089154
4.489 0.9234638257635466
4.4895 0.9244881118682077
4.489999999999999 0.9254706597948404
4.4905 0.9261403752141912
4.491 0.9267250455282384
4.491499999999999 0.9272077765219269
4.492 0.9275775374633626
4.4925 0.9278302186723346
4.492999999999999 0.9279689974712854
4.4935 0.9280034395972477
4.494 0.92794765488392
4.4944999999999995 0.9278180441750268
4.495 0.927631030920743
4.4955 0.9274009838789976
4.4959999999999996 0.9271390293853007
4.4965 0.9268527340480642
4.497 0.9265460546103966
4.4975 0.9262195309164694
4.497999999999999 0.9258707075508323
4.4985 0.9254943205061521
4.499 0.9250828510731971
4.499499999999999 0.9246272885635788
4.5 0.9241178834117201
4.5005 0.923295772560822
4.5009999999999994 0.9224050286552704
4.5015 0.9214422360352309
4.502 0.9204075974144084
4.5024999999999995 0.9193051799437859
4.503 0.9181425578003042
4.5035 0.916929806392947
4.504 0.9156781625112195
4.504499999999999 0.914398844988142
4.505 0.9131016617939496
4.5055 0.9117944388489356
4.505999999999999 0.9104822323976216
4.5065 0.9091664844959273
4.507 0.9078442656427534
4.507499999999999 0.9065076650115024
4.508 0.9051441503270388
4.5085 0.9037375396882553
4.5089999999999995 0.9022696789444554
4.5095 0.9007221755911551
4.51 0.8990786238665261
4.5104999999999995 0.8975752554775771
4.511 0.8959563549706534
4.5115 0.8942229409404033
4.512 0.8923843567023485
4.512499999999999 0.890457004562254
4.513 0.8884624527360739
4.5135 0.8864244679677571
4.513999999999999 0.8843664728311761
4.5145 0.8823094914595496
4.515 0.8802707818741053
4.515499999999999 0.8782719746108782
4.516 0.8763518097028085
4.5165 0.8745082244024897
4.5169999999999995 0.8727289515842527
4.5175 0.8709956530252347
4.518 0.8692893354508624
4.5184999999999995 0.8675973425363575
4.519 0.8659182969522224
4.5195 0.8642581659850341
4.52 0.8626194722780063
4.520499999999999 0.861114789555193
4.521 0.8596136009288953
4.5215 0.858096909718733
4.521999999999999 0.8565450228418156
4.5225 0.8549405635583068
4.523 0.8532709510276848
4.523499999999999 0.8515305378912039
4.524 0.849721411137134
4.5245 0.8478532188028224
4.5249999999999995 0.8460225858029187
4.5255 0.8442966416186506
4.526 0.8426954262022862
4.5264999999999995 0.8412295418735554
4.527 0.8398994539578223
4.5275 0.8386954356119481
4.528 0.8375988917228545
4.528499999999999 0.836584375881082
4.529 0.8356217853056292
4.5295 0.834678345861793
4.529999999999999 0.833720898799688
4.5305 0.8324687117750837
4.531 0.8311419613178526
4.531499999999999 0.8297150097238152
4.532 0.8281661891691103
4.5325 0.8264784774086523
4.5329999999999995 0.82463912570182
4.5335 0.8226397680108009
4.534 0.8204761982519532
4.5344999999999995 0.818148261665912
4.535 0.8156596173267452
4.5355 0.8130176633870314
4.536 0.8102329690171871
4.536499999999999 0.8073189146202839
4.537 0.8042914843660272
4.5375 0.8011689323692592
4.537999999999999 0.7979713529067701
4.5385 0.7947196142409446
4.539 0.7914337618708209
4.539499999999999 0.788131575535544
4.54 0.7848274924465783
4.5405 0.7817811465271866
4.5409999999999995 0.7787495964859239
4.5415 0.7757375310341796
4.542 0.7727489735791224
4.5424999999999995 0.7697880064143088
4.543 0.7668590458133747
4.5435 0.7639660036606218
4.544 0.7611112609840038
4.544499999999999 0.7582942857841355
4.545 0.7555112227004256
4.5455 0.752754488720877
4.545999999999999 0.7500135244308382
4.5465 0.7472755457758136
4.547 0.7445265006683705
4.547499999999999 0.7417523806081441
4.548 0.7389395794484029
4.5485 0.7360756421943301
4.5489999999999995 0.7331499832098693
4.5495 0.7301545977240422
4.55 0.7270846410895079
4.5504999999999995 0.7241877486025943
4.551 0.7212156188368911
4.5515 0.7181728267394417
4.552 0.7150673630372496
4.552499999999999 0.7119096937029995
4.553 0.7087122241200778
4.5535 0.705488328019834
4.553999999999999 0.702251700993111
4.5545 0.6990163032255569
4.555 0.6957962386682378
4.555499999999999 0.6926058398619674
4.556 0.68945966112263
4.5565 0.6863722331690821
4.5569999999999995 0.6833577328590004
4.5575 0.6804293769573669
4.558 0.677598792592917
4.5584999999999996 0.6748752781551023
4.559 0.6722655706203762
4.5595 0.6697738654219556
4.56 0.6674022906384344
4.560499999999999 0.6654007638428504
4.561 0.663518702593556
4.5615 0.661755047222893
4.561999999999999 0.6601082544808864
4.5625 0.6585755401219336
4.563 0.6571516123670016
4.5634999999999994 0.6558277886323512
4.564 0.6545915051109387
4.5645 0.6534267692446429
4.5649999999999995 0.6523154323556853
4.5655 0.6512390720142003
4.566 0.6501814109460637
4.5665 0.649130109214912
4.566999999999999 0.6480782203578915
4.5675 0.6470246641185132
4.568 0.6459738371393708
4.568499999999999 0.6449349772967772
4.569 0.6439211215696117
4.5695 0.6429477372244942
4.569999999999999 0.6420312917952588
4.5705 0.6414365245484399
4.571 0.6409272328400799
4.5714999999999995 0.6405123765633478
4.572 0.6401959937119449
4.5725 0.6399762015689553
4.5729999999999995 0.6398451323927421
4.5735 0.6397899975379885
4.574 0.6397940941700107
4.5745 0.6398390181528221
4.574999999999999 0.6399060860759412
4.5755 0.6399777534885077
4.576 0.6400388258285669
4.576499999999999 0.6400769845281754
4.577 0.6400828092593248
4.5775 0.6400495873520047
4.577999999999999 0.6399731537738247
4.5785 0.6398520623950129
4.579 0.6396882893649516
4.5794999999999995 0.6394876563476031
4.58 0.6392606674887917
4.5805 0.6392696048951758
4.5809999999999995 0.6392807388284795
4.5815 0.6393098920127642
4.582 0.6393701031599971
4.5825 0.6394698554280395
4.582999999999999 0.6396117495831408
4.5835 0.6397921183903513
4.584 0.6400019894205333
4.584499999999999 0.640228240704997
4.585 0.6404554423849212
4.5855 0.6406676776930375
4.585999999999999 0.6408500700191242
4.5865 0.6409900408799716
4.587 0.641078349688472
4.5874999999999995 0.641110132574424
4.588 0.6410853408936842
4.5885 0.6410091968592095
4.5889999999999995 0.6408919493604096
4.5895 0.640748063813912
4.59 0.6405943510640523
4.5905 0.6406961287545945
4.590999999999999 0.6408188111544681
4.5915 0.640972274507715
4.592 0.6411620521071959
4.592499999999999 0.6413893775298609
4.593 0.6416519699115505
4.5935 0.6419455061901502
4.593999999999999 0.6422643811354681
4.5945 0.642602138792577
4.595 0.642951442003918
4.5954999999999995 0.6433036324010284
4.596 0.6436482485648128
4.5965 0.6439729537561808
4.5969999999999995 0.6442641708119293
4.5975 0.6445083907643662
4.598 0.6446935922992059
4.5985 0.6448114166918976
4.598999999999999 0.6448579731596485
4.5995 0.6448344374335501
4.6 0.6447464992797634
4.600499999999999 0.6443552290481365
4.601 0.6439208818153808
4.6015 0.6434554259497923
4.601999999999999 0.6429695220652869
4.6025 0.6424719660633074
4.603 0.6419691071833901
4.6034999999999995 0.6414648005153837
4.604 0.6409604522538743
4.6045 0.6404544397424676
4.6049999999999995 0.6399420376928959
4.6055 0.6394160621808801
4.606 0.6388672092977773
4.6065 0.6382851956479346
4.606999999999999 0.6376599269117726
4.6075 0.6369827468263982
4.608 0.6362463121610126
4.608499999999999 0.6354447776216842
4.609 0.634573030050845
4.6095 0.6336267506329147
4.609999999999999 0.6326020535925316
4.6105 0.6317446893401053
4.611 0.6308027347679404
4.6114999999999995 0.6297761048183488
4.612 0.6286680120157948
4.6125 0.6274851009126156
4.6129999999999995 0.6262369707599784
4.6135 0.6249347964901911
4.614 0.6235901344064328
4.6145 0.6222133661328093
4.614999999999999 0.6208128729655404
4.6155 0.6193948706861073
4.616 0.6179635751967376
4.616499999999999 0.6165212045184141
4.617 0.6150681950099793
4.6175 0.6136031640513517
4.617999999999999 0.6121232867806716
4.6185 0.610625147273338
4.619 0.6091057843228966
4.6194999999999995 0.60756374422645
4.62 0.606000202611665
4.6205 0.6046682884635025
4.6209999999999996 0.6033273352115688
4.6215 0.601990175921927
4.622 0.6006736755648614
4.6225 0.5993978665860124
4.622999999999999 0.5981842350680329
4.6235 0.5970538809182921
4.624 0.5960259202277269
4.624499999999999 0.5951157387584752
4.625 0.5943335500961852
4.6255 0.5936833068046959
4.6259999999999994 0.5931617216720386
4.6265 0.5927575963424784
4.627 0.5924515404524984
4.6274999999999995 0.5922167043144724
4.628 0.5920203400324165
4.6285 0.5918267759371265
4.629 0.5916011062921304
4.629499999999999 0.5913135833929591
4.63 0.5909437739746987
4.6305 0.5907321575112899
4.630999999999999 0.5904331903788087
4.6315 0.5900629342725856
4.632 0.5896456530898644
4.632499999999999 0.5892095843728589
4.633 0.5887830699794189
4.6335 0.5883917017274138
4.6339999999999995 0.5880568051440698
4.6345 0.5877948308903177
4.635 0.5876172106714669
4.6354999999999995 0.5875301564145587
4.636 0.5875347392338155
4.6365 0.5876269518837159
4.637 0.5877982308362169
4.637499999999999 0.588036952686477
4.638 0.5883306610577753
4.6385 0.5886684632166843
4.638999999999999 0.589043579740723
4.6395 0.5894552447592132
4.64 0.589909519814918
4.640499999999999 0.5901703288714022
4.641 0.5905039901428689
4.6415 0.590929975587717
4.6419999999999995 0.5914663555280982
4.6425 0.5921278891897251
4.643 0.5929245303027345
4.6434999999999995 0.5938604342045801
4.644 0.5949339762207873
4.6445 0.596138093673686
4.645 0.5974606180439043
4.645499999999999 0.5988846604279633
4.646 0.6003894582786394
4.6465 0.6019509025737362
4.646999999999999 0.6035427437132673
4.6475 0.6051380475191447
4.648 0.6067110179658842
4.648499999999999 0.6082391056940427
4.649 0.6097048109054832
4.6495 0.6110966989987041
4.6499999999999995 0.6124094895289249
4.6505 0.6133953895310824
4.651 0.614308315477608
4.6514999999999995 0.6151573743339135
4.652 0.6159531775552539
4.6525 0.6167072149051621
4.653 0.617430919656556
4.653499999999999 0.6181341529349613
4.654 0.6188237820002903
4.6545 0.6195019512587245
4.654999999999999 0.6201650035350698
4.6555 0.6208032717237192
4.656 0.6214022707972275
4.656499999999999 0.6219447135358682
4.657 0.6224135228460154
4.6575 0.6227950157990484
4.6579999999999995 0.623081045154979
4.6585 0.6232701250927754
4.659 0.6233672337516963
4.6594999999999995 0.6233825491920697
4.66 0.6233299142793883
4.6605 0.6229766101738629
4.661 0.6225888761548929
4.661499999999999 0.6221828422213411
4.662 0.6217727509526338
4.6625 0.6213699686697242
4.662999999999999 0.6209821618331648
4.6635 0.6206125470553693
4.664 0.6202592140132012
4.664499999999999 0.6199147887403986
4.665 0.6195668786478754
4.6655 0.6191993773403847
4.6659999999999995 0.618794572579432
4.6665 0.6183357038861146
4.667 0.6178094507148645
4.6674999999999995 0.6172077568475265
4.668 0.616528726343252
4.6685 0.615776726853904
4.669 0.6149620649768516
4.669499999999999 0.6141004776803912
4.67 0.6132125247945175
4.6705 0.6125700885660472
4.670999999999999 0.6119508305365184
4.6715 0.6113802607530204
4.672 0.6108813876043367
4.672499999999999 0.6104719206118852
4.673 0.6101618251212166
4.6735 0.6099515258376081
4.6739999999999995 0.6098312350992589
4.6745 0.6097821870021608
4.675 0.6097791289866976
4.6754999999999995 0.6097945887154332
4.676 0.6098027791960561
4.6765 0.6097831736516626
4.677 0.6097226139606476
4.677499999999999 0.6096160561182823
4.678 0.6094659789936283
4.6785 0.6092812500358188
4.678999999999999 0.6090754886149056
4.6795 0.6088657747150379
4.68 0.608670828687937
4.680499999999999 0.6082610891657998
4.681 0.6079036857643436
4.6815 0.6076140145363678
4.6819999999999995 0.6074024305611228
4.6825 0.6072731785777316
4.683 0.6072238294669214
4.6834999999999996 0.6072458161673613
4.684 0.6073252364696538
4.6845 0.6074445005444051
4.685 0.607584833337374
4.685499999999999 0.6077279752805651
4.686 0.6078576969639466
4.6865 0.6079610801247958
4.686999999999999 0.6080292833040202
4.6875 0.6080585695061547
4.688 0.6080513169331355
4.6884999999999994 0.6080166988082462
4.689 0.6079710195705539
4.6895 0.607937089810329
4.6899999999999995 0.6079425534917594
4.6905 0.6082657271979578
4.691 0.6086853093137885
4.6915 0.6092239003624119
4.691999999999999 0.6098961898563712
4.6925 0.6107066645009267
4.693 0.6116486694253479
4.693499999999999 0.6127053782000692
4.694 0.6138518749902107
4.6945 0.6150584398259232
4.694999999999999 0.6162939653329357
4.6955 0.6175289125180321
4.696 0.6187376876618642
4.6964999999999995 0.6199003642982595
4.697 0.6210037960872719
4.6975 0.6220421133917539
4.6979999999999995 0.623016705867105
4.6985 0.6239356249961697
4.699 0.6248122280400606
4.6995 0.6256634392743549
4.699999999999999 0.6265075008508215
4.7005 0.6271133592849091
4.701 0.6277449555673568
4.701499999999999 0.6284132642803623
4.702 0.6291234924688748
4.7025 0.6298753943638004
4.702999999999999 0.6306639295231153
4.7035 0.6314805799338302
4.704 0.632314880953376
4.7044999999999995 0.6331551854669603
4.705 0.6339895045022876
4.7055 0.6348057296260968
4.7059999999999995 0.6355918953626066
4.7065 0.636336288002985
4.707 0.6370282692550816
4.7075 0.6376592393752704
4.707999999999999 0.6382240558147326
4.7085 0.6387223508229147
4.709 0.6391592812034422
4.709499999999999 0.6395459360536426
4.71 0.6398985442178546
4.7105 0.6404849168798609
4.710999999999999 0.6410763764619418
4.7115 0.6416915767708097
4.712 0.6423455379384809
4.7124999999999995 0.6430478479476032
4.713 0.643801779397259
4.7135 0.6446045316469939
4.7139999999999995 0.645447726232121
4.7145 0.6463192338798783
4.715 0.6472040229574448
4.7155 0.6480858639562677
4.715999999999999 0.6489481411394944
4.7165 0.649774592920889
4.717 0.6505503546710775
4.717499999999999 0.6512631664474139
4.718 0.6519047983106072
4.7185 0.6524720976747512
4.718999999999999 0.6529677097308257
4.7195 0.6533994880795041
4.72 0.653779519555488
4.7204999999999995 0.6538741026400684
4.721 0.6539480290474928
4.7215 0.6540166932661695
4.7219999999999995 0.6540931783385648
4.7225 0.6541877223037091
4.723 0.6543076204593589
4.7235 0.6544574386665235
4.723999999999999 0.6546392277764939
4.7245 0.6548530304519522
4.725 0.6550969002945305
4.725499999999999 0.6553668712477065
4.726 0.6556574891569013
4.7265 0.6559622896263698
4.726999999999999 0.6562748884339668
4.7275 0.6565899925926608
4.728 0.6569047251794572
4.7284999999999995 0.6572190033147115
4.729 0.6575357997272866
4.7295 0.6578603502219572
4.7299999999999995 0.6581998031117259
4.7305 0.6583135136309951
4.731 0.6584585875470582
4.7315 0.6586423176390171
4.731999999999999 0.658869671331505
4.7325 0.6591424417024278
4.733 0.6594584412140639
4.733499999999999 0.6598109576738406
4.734 0.6601883923212131
4.7345 0.6605743406898414
4.734999999999999 0.6609480530620433
4.7355 0.6612858347583767
4.736 0.6615632464105188
4.7364999999999995 0.6617583469731283
4.737 0.6618546687839714
4.7375 0.661844005213341
4.7379999999999995 0.6617280399546341
4.7385 0.6615188084626401
4.739 0.6612380565480429
4.7395 0.6609153747794814
4.739999999999999 0.6605859053579939
4.7405 0.6605351349576775
4.741 0.6605497171336703
4.741499999999999 0.6606597409403211
4.742 0.6608865260360137
4.7425 0.6612403425515575
4.742999999999999 0.6617191850590902
4.7435 0.6623092868274937
4.744 0.6629873599092642
4.7444999999999995 0.6637236400258111
4.745 0.6644856348155095
4.7455 0.6652414279486024
4.7459999999999996 0.6659627976237783
4.7465 0.666627169715946
4.747 0.6672190608769726
4.7475 0.6677308007256735
4.747999999999999 0.66816278948621
4.7485 0.6685241005530149
4.749 0.6688323951599091
4.749499999999999 0.6691134315013803
4.75 0.6693992001744037
4.7505 0.66997370597474
4.7509999999999994 0.6706232691493242
4.7515 0.6713788479514593
4.752 0.6722643683557679
4.7524999999999995 0.6732933682734799
4.753 0.6744671682140514
4.7535 0.6757743267899549
4.754 0.6771916270997288
4.754499999999999 0.6786864909300664
4.755 0.6802202830245544
4.7555 0.6817524758036426
4.755999999999999 0.6832444349854053
4.7565 0.6846628663779907
4.757 0.6859824938377788
4.757499999999999 0.6871884549499055
4.758 0.6882769409444484
4.7585 0.689255231207879
4.7589999999999995 0.6901404392717307
4.7595 0.6909564692328961
4.76 0.6917305010995399
4.7604999999999995 0.6922403703350558
4.761 0.6927570729553602
4.7615 0.6932942342175801
4.762 0.6938547741088332
4.762499999999999 0.6944308487573975
4.763 0.695004500096081
4.7635 0.6955501412260366
4.763999999999999 0.696037298019447
4.7645 0.6964339537635015
4.765 0.6967095148029184
4.765499999999999 0.6968377245380948
4.766 0.6967991046263526
4.7665 0.6965831669168111
4.7669999999999995 0.6961896848569544
4.7675 0.6956292298815056
4.768 0.694922929499152
4.7684999999999995 0.6941009062972232
4.769 0.6932003058552831
4.7695 0.6922622932143055
4.77 0.691328751473946
4.770499999999999 0.690686259850088
4.771 0.6901173170821354
4.7715 0.6896427579613933
4.771999999999999 0.6892712277266224
4.7725 0.6889981522097572
4.773 0.6888059699639981
4.773499999999999 0.6886653448120325
4.774 0.6885379068073364
4.7745 0.6883802204224664
4.7749999999999995 0.6881484109227489
4.7755 0.687803703991938
4.776 0.6873177378753023
4.7764999999999995 0.6866766605928161
4.777 0.6858831412983799
4.7775 0.6849568335915468
4.778 0.6839319966368151
4.778499999999999 0.6828537688008153
4.779 0.6817734184518385
4.7795 0.6807434872530455
4.779999999999999 0.6798133044965073
4.7805 0.679274108299645
4.781 0.6789101493273885
4.781499999999999 0.6787454173493499
4.782 0.6787944066918323
4.7825 0.679062636383849
4.7829999999999995 0.6795476276560852
4.7835 0.6802393605076619
4.784 0.6811216097801365
4.7844999999999995 0.6821732082855151
4.785 0.6833697783530154
4.7855 0.6846858160189008
4.786 0.6860968565763058
4.786499999999999 0.6875815271852029
4.787 0.6891231390873666
4.7875 0.6907108093325606
4.787999999999999 0.692339763109803
4.7885 0.6940109995523163
4.789 0.6957305385862231
4.789499999999999 0.6975078953667752
4.79 0.6993543599452561
4.7905 0.7015299415382696
4.7909999999999995 0.7037925522568041
4.7915 0.7061449011642055
4.792 0.7085832371534638
4.7924999999999995 0.7110963331510015
4.793 0.7136656780549241
4.7935 0.7162669004619744
4.794 0.7188721235762787
4.794499999999999 0.7214532049231174
4.795 0.723984414303406
4.7955 0.7264452330151663
4.795999999999999 0.7288214700369281
4.7965 0.731105591529604
4.797 0.7332962358681328
4.797499999999999 0.7353969350230811
4.798 0.7374149539995531
4.7985 0.7393601248246295
4.7989999999999995 0.7412438616303411
4.7995 0.743078642993363
4.8 0.7448776013638073
4.8004999999999995 0.7464050041111978
4.801 0.7479245539029775
4.8015 0.749449725808425
4.802 0.7509919190485161
4.802499999999999 0.7525596458620891
4.803 0.7541572200782846
4.8035 0.7557839451953049
4.803999999999999 0.7574333581334243
4.8045 0.7590929030053112
4.805 0.7607441974810005
4.805499999999999 0.7623637987592385
4.806 0.763924837192083
4.8065 0.7653990408711212
4.8069999999999995 0.7667588608601276
4.8075 0.7679795138729075
4.808 0.7690405088279534
4.8084999999999996 0.7699265863679374
4.809 0.770628086499027
4.8095 0.7711408691139844
4.81 0.77146602123755
4.810499999999999 0.7718577558145364
4.811 0.7720761921654528
4.8115 0.7721346382082726
4.811999999999999 0.7720498370387683
4.8125 0.771841615714854
4.813 0.7715324756833101
4.8134999999999994 0.7711466205833553
4.814 0.7707085570703722
4.8145 0.7702410368905349
4.8149999999999995 0.7697625066531306
4.8155 0.7692845990817774
4.816 0.7688100433101505
4.8165 0.768331685069068
4.816999999999999 0.76783264464405
4.8175 0.7672876493164361
4.818 0.7666653728883905
4.818499999999999 0.7659316028470654
4.819 0.765052678107022
4.8195 0.7639996123679101
4.819999999999999 0.7627520372495158
4.8205 0.7610527064190056
4.821 0.759157315830456
4.8214999999999995 0.7570874671839255
4.822 0.7548782713947705
4.8225 0.7525756855751942
4.8229999999999995 0.7502320804380787
4.8235 0.7479009728046283
4.824 0.7456315327268934
4.8245 0.7434636333725679
4.824999999999999 0.741424266716568
4.8255 0.7395258026472982
4.826 0.7377657459465047
4.826499999999999 0.736128098513126
4.827 0.7345858103446663
4.8275 0.7331039760731514
4.827999999999999 0.7316434823678571
4.8285 0.7301650390260765
4.829 0.728632867673174
4.8294999999999995 0.7270181440250398
4.83 0.725302366188697
4.8305 0.7237289062892666
4.8309999999999995 0.7220567339549315
4.8315 0.7203093647046348
4.832 0.7185247932747593
4.8325 0.7167527056165335
4.832999999999999 0.7150499987668844
4.8335 0.7134751126773117
4.834 0.7120816263950219
4.834499999999999 0.7109124741777136
4.835 0.7099951021651676
4.8355 0.7093383405022956
4.835999999999999 0.7089312169614548
4.8365 0.7087437809127193
4.837 0.7087296315209122
4.8374999999999995 0.7088301023618468
4.838 0.7089794837895759
4.8385 0.709110857403235
4.8389999999999995 0.7091622732960792
4.8395 0.7090825404006674
4.84 0.7088360443575327
4.8405 0.7081577543647084
4.840999999999999 0.7073006507556582
4.8415 0.7062886487024299
4.842 0.7051615013485087
4.842499999999999 0.7039703379625157
4.843 0.7027719120203578
4.8435 0.7016227965631004
4.843999999999999 0.7005739202952042
4.8445 0.6996663584502429
4.845 0.6989283462544875
4.8454999999999995 0.6983736059824556
4.846 0.6980010199959079
4.8465 0.697795568241277
4.8469999999999995 0.69773029049267
4.8475 0.6977690135220092
4.848 0.6978702196516865
4.8485 0.6979907277815925
4.848999999999999 0.69809034531264
4.8495 0.6981360360404112
4.85 0.6981057839093755
4.850499999999999 0.6982405709087558
4.851 0.6982957786765562
4.8515 0.6982904444013919
4.851999999999999 0.6982554290527241
4.8525 0.6982298317993223
4.853 0.6982567831849488
4.8534999999999995 0.6983786439421382
4.854 0.6986321569488547
4.8545 0.6990449020232664
4.8549999999999995 0.6996324201401061
4.8555 0.7003965844814698
4.856 0.7013260772439861
4.8565 0.7023981014213885
4.856999999999999 0.7035816505976519
4.8575 0.7048411938905172
4.858 0.7061411469958301
4.858499999999999 0.7074494716210661
4.859 0.7087409023657298
4.8595 0.7099989458398623
4.859999999999999 0.7112163612327979
4.8605 0.7121461306871082
4.861 0.7130481299400442
4.8614999999999995 0.7139391068416876
4.862 0.7148398690084413
4.8625 0.7157730322117611
4.8629999999999995 0.7167606844777588
4.8635 0.7178220760973245
4.864 0.7189720171909838
4.8645 0.7202192828965239
4.864999999999999 0.7215653833461694
4.8655 0.7230039471782661
4.866 0.7245208874182292
4.866499999999999 0.7260955549280126
4.867 0.7277028973415178
4.8675 0.7293166962394835
4.867999999999999 0.7309127148854714
4.8685 0.732471525139975
4.869 0.7339802201964887
4.8694999999999995 0.7354330037885832
4.87 0.7368306582755603
4.8705 0.7379310087468804
4.8709999999999996 0.7389936056651467
4.8715 0.7400304288426142
4.872 0.741053017635553
4.8725 0.7420709678989771
4.872999999999999 0.7430907423580577
4.8735 0.7441155703988234
4.874 0.745145315530353
4.874499999999999 0.7461769785316367
4.875 0.7472056972393598
4.8755 0.7482256740638729
4.8759999999999994 0.7492316621181978
4.8765 0.7502204444779625
4.877 0.7511924007446366
4.8774999999999995 0.7521527018503982
4.878 0.7531115531725143
4.8785 0.7540829894876084
4.879 0.7550825410916414
4.879499999999999 0.7561237604941734
4.88 0.7572147768783482
4.8805 0.7581068668117806
4.880999999999999 0.7590415416518063
4.8815 0.7600025581857425
4.882 0.7609687233918406
4.882499999999999 0.7619175919020763
4.883 0.762828588308887
4.8835 0.7636852460175331
4.8839999999999995 0.7644758318298698
4.8845 0.7651931904542688
4.885 0.7658341745088385
4.8854999999999995 0.7663986132219559
4.886 0.7668888306385055
4.8865 0.7673100196284582
4.887 0.7676709632595792
4.887499999999999 0.7679844209760827
4.888 0.7682665757456502
4.8885 0.768535428743418
4.888999999999999 0.7688081131109704
4.8895 0.7690977447483542
4.89 0.7694107612511922
4.890499999999999 0.7694971600675146
4.891 0.7695976991900699
4.8915 0.7696977389460445
4.8919999999999995 0.7697786527203299
4.8925 0.7698202461474203
4.893 0.7698037343397797
4.8934999999999995 0.7697143029478164
4.894 0.7695433140147734
4.8945 0.7692899150863526
4.895 0.7689618619892293
4.895499999999999 0.7685752528520446
4.896 0.768153591869295
4.8965 0.767726268143291
4.896999999999999 0.7673258820043998
4.8975 0.766984849673436
4.898 0.766731693852959
4.898499999999999 0.7665874725490122
4.899 0.7665630966451802
4.8995 0.7666583069385223
4.8999999999999995 0.7668625535430775
4.9005 0.7674053194094269
4.901 0.7680138051425156
4.9014999999999995 0.7686612974141739
4.902 0.7693224687137399
4.9025 0.7699750111985089
4.903 0.7706016233403195
4.903499999999999 0.7711916220159477
4.904 0.7717420946325918
4.9045 0.772258440265385
4.904999999999999 0.7727542195902859
4.9055 0.7732503029600795
4.906 0.7737729753712123
4.906499999999999 0.7743512413609154
4.907 0.775013143040621
4.9075 0.7757814409750118
4.9079999999999995 0.7766700894070409
4.9085 0.7776814752698172
4.909 0.7788051939351749
4.9094999999999995 0.7800186557612834
4.91 0.7812889838263418
4.9105 0.7828252253569649
4.911 0.7843346013286675
4.911499999999999 0.7857758197244554
4.912 0.7871146036560884
4.9125 0.7883280835257119
4.912999999999999 0.7894076413940361
4.9135 0.7903602224762328
4.914 0.7912081053448008
4.914499999999999 0.7919872585629906
4.915 0.7927445222656017
4.9155 0.7935334282832619
4.9159999999999995 0.7944089194524924
4.9165 0.7954211579152806
4.917 0.7966093338302063
4.9174999999999995 0.797996636876177
4.918 0.7995872638339925
4.9185 0.8013654259100288
4.919 0.8032972064052731
4.919499999999999 0.8053340218825505
4.92 0.8074176234950874
4.9205 0.8092384017595676
4.920999999999999 0.8109854870919921
4.9215 0.8126083724911086
4.922 0.8140690905224574
4.922499999999999 0.8153453377915061
4.923 0.8164314915418233
4.9235 0.8173380764320655
4.9239999999999995 0.818089937877133
4.9245 0.8187227130432043
4.925 0.8192789180911437
4.9254999999999995 0.8198028103994601
4.926 0.8203355179056265
4.9265 0.8209107190846471
4.927 0.8215511264540125
4.927499999999999 0.8222663532022231
4.928 0.8230520913939556
4.9285 0.8238906227851998
4.928999999999999 0.8247529768299907
4.9295 0.8256021432068658
4.93 0.826397263432729
4.930499999999999 0.8273471381852039
4.931 0.828168567164351
4.9315 0.8288372589151242
4.9319999999999995 0.8293425250630926
4.9325 0.8296883725009089
4.933 0.8298929444079988
4.9334999999999996 0.8299863017213437
4.934 0.8300071866248065
4.9345 0.8299984091554478
4.935 0.8300017735924219
4.935499999999999 0.8300532150970029
4.936 0.8301785840066334
4.9365 0.8303905367625406
4.936999999999999 0.8306871029280509
4.9375 0.8310516163103258
4.938 0.8314543076331502
4.9384999999999994 0.83185540051884
4.939 0.832209267116817
4.9395 0.8324692821388294
4.9399999999999995 0.8325928743644864
4.9405 0.8322977819265422
4.941 0.8318126321623125
4.9415 0.8311322003841602
4.941999999999999 0.8302662336638302
4.9425 0.829237796601245
4.943 0.8280799238470034
4.943499999999999 0.8268310704554201
4.944 0.8255304046534121
4.9445 0.8242134544394571
4.944999999999999 0.8229085164339882
4.9455 0.8216341832917989
4.946 0.8203980227104001
4.9464999999999995 0.8191965279213994
4.947 0.8180163263898016
4.9475 0.8168366250416081
4.9479999999999995 0.8156322530794025
4.9485 0.8143772517627693
4.949 0.8130485843869831
4.9495 0.8116293111574288
4.949999999999999 0.810111519971633
4.9505 0.8087458243326082
4.951 0.8072944784192023
4.951499999999999 0.805778196437568
4.952 0.8042241199689948
4.9525 0.802662900892008
4.952999999999999 0.80112602335817
4.9535 0.7996427274988267
4.954 0.7982378705894471
4.9544999999999995 0.7969298329059089
4.955 0.7957289077099498
4.9555 0.7946368103883703
4.9559999999999995 0.7936466741845906
4.9565 0.7927445266120352
4.957 0.7919112051821584
4.9575 0.7911249015484607
4.957999999999999 0.7903638614113286
4.9585 0.7896090409312619
4.959 0.7888462660655687
4.959499999999999 0.7880676428355787
4.96 0.7872719308567109
4.9605 0.7862157637133366
4.960999999999999 0.7851579411715163
4.9615 0.7841110219645178
4.962 0.7830879166546119
4.9624999999999995 0.7821001130044118
4.963 0.7811563155935198
4.9635 0.7802610813849143
4.9639999999999995 0.7794141088062377
4.9645 0.7786097750491162
4.965 0.7778378112308821
4.9655 0.7770845910102128
4.965999999999999 0.7763353734520572
4.9665 0.7755763913642543
4.967 0.7747972992363882
4.967499999999999 0.773992822428321
4.968 0.7731637218250571
4.9685 0.7723169078909825
4.968999999999999 0.7714641609707985
4.9695 0.7706204822053316
4.97 0.7698016808798934
4.9704999999999995 0.7692703842011172
4.971 0.7687881454121304
4.9715 0.7683617823074356
4.9719999999999995 0.7679929334979201
4.9725 0.7676779350255815
4.973 0.7674077833233064
4.9735 0.767167996958839
4.973999999999999 0.7669389713307109
4.9745 0.7666970093468546
4.975 0.7664160098188361
4.975499999999999 0.7660698530113743
4.976 0.7656350403970225
4.9765 0.7650935921704437
4.976999999999999 0.76443560506469
4.9775 0.7636608939099159
4.978 0.7627796993846981
4.9784999999999995 0.7618112418536265
4.979 0.7607810266926802
4.9795 0.7597176145848058
4.9799999999999995 0.758648149688478
4.9805 0.7578436006257571
4.981 0.7570696671453843
4.9815 0.7563322915989789
4.981999999999999 0.7556290006408068
4.9825 0.7549499819244737
4.983 0.7542795220263088
4.983499999999999 0.7535976984593011
4.984 0.7528823955419346
4.9845 0.7521115582098676
4.984999999999999 0.7512655789384728
4.9855 0.7503296395807171
4.986 0.7492958318116494
4.9864999999999995 0.7481641165942668
4.987 0.7469426244419821
4.9875 0.7456467064737098
4.9879999999999995 0.744297050851628
4.9885 0.742917074135667
4.989 0.7415297909784576
4.9895 0.7401549627124874
4.989999999999999 0.7388064282089178
4.9905 0.7377379099282301
4.991 0.7366989547858591
4.991499999999999 0.7356798492552978
4.992 0.734665903142934
4.9925 0.7336399648430753
4.992999999999999 0.7325848526815399
4.9935 0.7314856488689144
4.994 0.730331374474422
4.9944999999999995 0.7291162504796233
4.995 0.7278402568233827
4.9955 0.7265099020531346
4.9959999999999996 0.7251379964365052
4.9965 0.7237433921934446
4.997 0.7223497443988595
4.9975 0.7209832474110291
4.997999999999999 0.7196690291331698
4.9985 0.7184267588521095
4.999 0.7172666111969346
4.999499999999999 0.7161859242168398
5.0 0.7151686108957251
5.0005 0.713937993653766
5.0009999999999994 0.7127059552951344
5.0015 0.7114313512815758
5.002 0.7100732641020315
5.0024999999999995 0.7085960216971956
5.003 0.7069733935135841
5.0035 0.7051912046745209
5.004 0.7032483821541926
5.004499999999999 0.7011559865939397
5.005 0.6989353328451283
5.0055 0.696614684601661
5.005999999999999 0.6942263230758493
5.0065 0.6918037745588325
5.007 0.6893792951344456
5.007499999999999 0.6869817939713464
5.008 0.6846348848495661
5.0085 0.6823554119420244
5.0089999999999995 0.6801526325593401
5.0095 0.678028825281601
5.01 0.6759803564566345
5.0104999999999995 0.6742469624562624
5.011 0.6725694460408949
5.0115 0.670936285286116
5.012 0.6693381963433466
5.012499999999999 0.6677695986542695
5.013 0.6662298513441465
5.0135 0.6647236099447134
5.013999999999999 0.6632600407498122
5.0145 0.6618517745186043
5.015 0.6605136958004827
5.015499999999999 0.6592619008912526
5.016 0.6581127424854014
5.0165 0.6570816748928336
5.0169999999999995 0.6561817168016147
5.0175 0.6554216107358802
5.018 0.6548038653140217
5.0184999999999995 0.6543235602527527
5.019 0.6539680850714682
5.0195 0.6537181501768954
5.02 0.6535503167360637
5.020499999999999 0.6531929241066906
5.021 0.6528750142631846
5.0215 0.652584288824227
5.021999999999999 0.6523175410126917
5.0225 0.6520814528971943
5.023 0.6518913417092679
5.023499999999999 0.6517691830248599
5.024 0.651740407879339
5.0245 0.6518306729173573
5.0249999999999995 0.6520627429577923
5.0255 0.652453330956985
5.026 0.6530102743571776
5.0264999999999995 0.6537307341949251
5.027 0.6546004404695187
5.0275 0.6555942952193649
5.028 0.6566786547712675
5.028499999999999 0.657814679752978
5.029 0.6589623395462557
5.0295 0.6600843686352775
5.029999999999999 0.661149598650599
5.0305 0.6618874139975082
5.031 0.6625327523387375
5.031499999999999 0.6630804242692672
5.032 0.6635318541592743
5.0325 0.6638932466041526
5.0329999999999995 0.6641742302734414
5.0335 0.6643870008894539
5.034 0.6645454314868391
5.0344999999999995 0.6646646149421164
5.035 0.6647599282608162
5.0355 0.6648457982108265
5.036 0.6649341575130064
5.036499999999999 0.6650327390982986
5.037 0.6651434558713148
5.0375 0.6652614622134426
5.037999999999999 0.6653751708753611
5.0385 0.6654675475962025
5.039 0.6655185769627325
5.039499999999999 0.6655083856145777
5.04 0.6654204278473691
5.0405 0.6649951184533879
5.0409999999999995 0.6644800396257685
5.0415 0.6638816193882341
5.042 0.66321441960344
5.0424999999999995 0.662499523967616
5.043 0.6617622265312233
5.0435 0.6610290568072175
5.044 0.6603242284650019
5.044499999999999 0.6596661180044644
5.045 0.6590641707946007
5.0455 0.6585169086803568
5.045999999999999 0.6580115084502622
5.0465 0.6575255454473933
5.047 0.6570303116657369
5.047499999999999 0.6564954500831215
5.048 0.6558939323636415
5.0485 0.6552062439637457
5.0489999999999995 0.6544230147213634
5.0495 0.6535456198492371
5.05 0.6525854260579621
5.0504999999999995 0.6515620628657313
5.051 0.6505002881958338
5.0515 0.649428588178087
5.052 0.648375916582542
5.052499999999999 0.6473697645155001
5.053 0.6464341535656185
5.0535 0.6455880168407653
5.053999999999999 0.6448442300090107
5.0545 0.6442089009010208
5.055 0.6436814443029768
5.055499999999999 0.6432552766794732
5.056 0.642919119633865
5.0565 0.6426588853134547
5.0569999999999995 0.6424601189598542
5.0575 0.642310539005044
5.058 0.6422022705167036
5.0584999999999996 0.6421336654199142
5.059 0.6421104513581062
5.0595 0.6421460697672172
5.06 0.6422609558059792
5.060499999999999 0.6422323313848888
5.061 0.6423381607424644
5.0615 0.642605952318188
5.061999999999999 0.6430582058874993
5.0625 0.6437084778338571
5.063 0.6445582271268409
5.0634999999999994 0.6455948108868573
5.064 0.6467911625973526
5.0645 0.6481075707065063
5.0649999999999995 0.6494961397772937
5.0655 0.6509065762251477
5.066 0.6522929631681572
5.0665 0.6536199255947432
5.066999999999999 0.6548672681397837
5.0675 0.6560323210438472
5.068 0.6571295646321647
5.068499999999999 0.6581884080337064
5.069 0.6592495331110223
5.0695 0.6603599744674623
5.069999999999999 0.6615677451735449
5.0705 0.6631638362177551
5.071 0.6649329692480912
5.0714999999999995 0.6668938878374494
5.072 0.669048647046727
5.0725 0.6713814511180775
5.0729999999999995 0.6738596012374138
5.0735 0.6764363373188138
5.074 0.6790551557428007
5.0745 0.6816554820099632
5.074999999999999 0.6841788100908123
5.0755 0.6865746754213893
5.076 0.6888054873304297
5.076499999999999 0.690850179216164
5.077 0.692706102249368
5.0775 0.6943891534024748
5.077999999999999 0.6959323117299749
5.0785 0.6973822212702923
5.079 0.6987944329170972
5.0794999999999995 0.7002277751658242
5.08 0.7017378102053249
5.0805 0.7031215676916681
5.0809999999999995 0.7046598821247574
5.0815 0.7063646565769418
5.082 0.7082254156188601
5.0825 0.7102090873375222
5.082999999999999 0.7122625295727194
5.0835 0.714317577434969
5.084 0.7162981128344835
5.084499999999999 0.7181282750664431
5.085 0.7197404709856363
5.0855 0.7210828574233453
5.085999999999999 0.7221247972239441
5.0865 0.7228603267455348
5.087 0.72330902169891
5.0874999999999995 0.7235141847615938
5.088 0.7235386466712479
5.0885 0.7234583838224178
5.0889999999999995 0.7233546660505227
5.0895 0.7233058456192477
5.09 0.7233794826862919
5.0905 0.7238737532141406
5.090999999999999 0.7245695032219104
5.0915 0.7254725334318635
5.092 0.7265662327633958
5.092499999999999 0.7278141393801417
5.093 0.7291639638571987
5.0935 0.7305526937411319
5.093999999999999 0.731912236273003
5.0945 0.7331755104802792
5.095 0.7342827362907274
5.0954999999999995 0.7351875654025349
5.096 0.7358626863485629
5.0965 0.73630354047059
5.0969999999999995 0.736529567325115
5.0975 0.736582404137742
5.098 0.736520858065976
5.0985 0.7364136066523268
5.098999999999999 0.736330462601639
5.0995 0.7363337437057399
5.1 0.7364704661617892
5.100499999999999 0.7365171877094444
5.101 0.7367260177501261
5.1015 0.737073778411255
5.101999999999999 0.7375132357569145
5.1025 0.7379772087454691
5.103 0.7383844390594649
5.1034999999999995 0.7386472417851357
5.104 0.7386805990642475
5.1045 0.7384112868633865
5.1049999999999995 0.7377864337875308
5.1055 0.736779837106226
5.106 0.7353950370391773
5.1065 0.733664858818613
5.106999999999999 0.7316467259988869
5.1075 0.7294159715364106
5.108 0.7270570699395387
5.108499999999999 0.7246556335111521
5.109 0.7222905599815694
5.1095 0.7200277697706584
5.109999999999999 0.7179160510872168
5.1105 0.7162316504297868
5.111 0.7147329170764432
5.1114999999999995 0.7134054854417075
5.112 0.7122161391392893
5.1125 0.7111161773202311
5.1129999999999995 0.7100465890545634
5.1135 0.7089446436223977
5.114 0.7077509945718166
5.1145 0.70641725549851
5.114999999999999 0.7049127086528125
5.1155 0.7032287863661768
5.116 0.701381040293485
5.116499999999999 0.6994080864552671
5.117 0.6973674073901709
5.1175 0.695329137307368
5.117999999999999 0.6933679354573046
5.1185 0.691554873862371
5.119 0.6899499227523113
5.1194999999999995 0.6885956850142594
5.12 0.687512897854291
5.1205 0.6869462180637292
5.1209999999999996 0.6866176138304707
5.1215 0.6864755932633574
5.122 0.6864511787955173
5.1225 0.6864647736113669
5.122999999999999 0.6864350494106135
5.1235 0.686287907663562
5.124 0.6859652563972605
5.124499999999999 0.6854320464816882
5.125 0.6846802973323377
5.1255 0.683729924263156
5.1259999999999994 0.6826261161313883
5.1265 0.681433922725021
5.127 0.6802307392780942
5.1274999999999995 0.6790977554265334
5.128 0.6781117905857948
5.1285 0.6773385144179147
5.129 0.6768272665272292
5.129499999999999 0.6766078251364023
5.13 0.6766887004568456
5.1305 0.6773044062289766
5.130999999999999 0.6781727127439803
5.1315 0.679242357196578
5.132 0.6804479775904037
5.132499999999999 0.6817154533779894
5.133 0.6829685213298866
5.1335 0.6841361448702684
5.1339999999999995 0.6851600849516414
5.1345 0.6860015740201891
5.135 0.6866454742466613
5.1354999999999995 0.6871022409402938
5.136 0.6874062694944969
5.1365 0.6876109369886544
5.137 0.6877817754335342
5.137499999999999 0.6879882676836793
5.138 0.6882959928525921
5.1385 0.6887598193436372
5.138999999999999 0.6894185768212565
5.1395 0.6902918828753498
5.14 0.6913787556729329
5.140499999999999 0.6929067157567189
5.141 0.6945872809150452
5.1415 0.6963677328904059
5.1419999999999995 0.6981877653611255
5.1425 0.6999860357315726
5.143 0.7017065533536927
5.1434999999999995 0.7033043830181364
5.144 0.7047497867735949
5.1445 0.7060301148908612
5.145 0.7071495983698421
5.145499999999999 0.7081272890192402
5.146 0.7089935758201634
5.1465 0.709785908183784
5.146999999999999 0.7105445176919516
5.1475 0.7113085295298299
5.148 0.7121125099715464
5.148499999999999 0.712983810833738
5.149 0.7139407228163996
5.1495 0.7149909883705846
5.1499999999999995 0.716131013101762
5.1505 0.7170993620585597
5.151 0.7181188848777119
5.1514999999999995 0.7191569717672711
5.152 0.7201757194342008
5.1525 0.7211356983291312
5.153 0.7220000787459356
5.153499999999999 0.7227386276742408
5.154 0.7233310602075166
5.1545 0.7237695037710612
5.154999999999999 0.7240595510967909
5.1555 0.7242196478564309
5.156 0.7242788907983511
5.156499999999999 0.7242736313855171
5.157 0.7242438759186943
5.1575 0.7242294126726023
5.1579999999999995 0.7242666491292056
5.1585 0.7243862249368904
5.159 0.7246106137397863
5.1594999999999995 0.7249528913172018
5.16 0.7254162738660132
5.1605 0.7257453851103779
5.161 0.7261749837307265
5.161499999999999 0.7266828207581761
5.162 0.727240656230226
5.1625 0.7278162568296082
5.162999999999999 0.7283759983503749
5.1635 0.7288873948812193
5.164 0.7293214049036801
5.164499999999999 0.7296542377626779
5.165 0.7298681936029253
5.1655 0.729951885410908
5.1659999999999995 0.7299003899084723
5.1665 0.7297152729453018
5.167 0.7294049571713277
5.1674999999999995 0.7289847489297046
5.168 0.7284761737953096
5.1685 0.727905789868702
5.169 0.7273026170797429
5.169499999999999 0.7266953736388427
5.17 0.7261094382384603
5.1705 0.7258111261350118
5.170999999999999 0.7255640097541791
5.1715 0.725371585378489
5.172 0.7252306528323624
5.172499999999999 0.7251335446648227
5.173 0.7250714614259707
5.1735 0.7250372223606064
5.1739999999999995 0.7250273854267612
5.1745 0.7250433440961215
5.175 0.7250911861189118
5.1754999999999995 0.725181278676888
5.176 0.7253274858864422
5.1765 0.7255459573980115
5.177 0.7258540009512026
5.177499999999999 0.7262687240442994
5.178 0.726805609380986
5.1785 0.7274772206757602
5.178999999999999 0.7282919416397654
5.1795 0.7292526924648235
5.18 0.730356375934215
5.180499999999999 0.7313448774664317
5.181 0.7324519860557053
5.1815 0.7336578611394863
5.1819999999999995 0.7349392664037645
5.1825 0.7362715608099505
5.183 0.7376306378119072
5.1834999999999996 0.7389942447917816
5.184 0.7403430719073165
5.1845 0.7416618026172421
5.185 0.7429399099687166
5.185499999999999 0.7441723597334601
5.186 0.7453599720781742
5.1865 0.7465090665295325
5.186999999999999 0.7476303461298576
5.1875 0.7487370173790577
5.188 0.7498423743256509
5.1884999999999994 0.7509573360088944
5.189 0.7520881640588858
5.1895 0.7532350238233613
5.1899999999999995 0.7543914003362853
5.1905 0.7552979182800786
5.191 0.7561849331137076
5.1915 0.7570323199430529
5.191999999999999 0.7578193769295399
5.1925 0.7585274333961584
5.193 0.7591426870310048
5.193499999999999 0.7596586688484313
5.194 0.760077807422549
5.1945 0.7604118716393908
5.194999999999999 0.7606811614044902
5.1955 0.7609127123423455
5.196 0.761137691666039
5.1964999999999995 0.7613882814494469
5.197 0.7616944425203044
5.1975 0.762080959781752
5.1979999999999995 0.7625649976167745
5.1985 0.7631540641997077
5.199 0.7638451225134796
5.1995 0.7646246483882219
5.199999999999999 0.7654695843489645
5.2005 0.7661013141032572
5.201 0.7667354901013155
5.201499999999999 0.767337069527376
5.202 0.7678734031292911
5.2025 0.7683171779679234
5.202999999999999 0.7686485602088315
5.2035 0.7688568902308225
5.204 0.7689408730974112
5.2044999999999995 0.7689083844889464
5.205 0.7687752595730649
5.2055 0.7685632454447532
5.2059999999999995 0.7682977886950373
5.2065 0.768005132936774
5.207 0.7677094287205438
5.2075 0.7674297742488289
5.207999999999999 0.7671779520511148
5.2085 0.7669568322430728
5.209 0.766759863831394
5.209499999999999 0.7665716241412001
5.21 0.7663696658193292
5.2105 0.7663744842284111
5.210999999999999 0.7663094067186755
5.2115 0.766148785492938
5.212 0.7658741106179239
5.2124999999999995 0.7654772131470642
5.213 0.7649619362029972
5.2135 0.7643444351010643
5.2139999999999995 0.7636522269075761
5.2145 0.7629216419170309
5.215 0.7621943534484981
5.2155 0.7615131363403866
5.215999999999999 0.7609171636082436
5.2165 0.7604379155232974
5.217 0.7600953434659936
5.217499999999999 0.7598951818437248
5.218 0.7598281646309403
5.2185 0.7598704347355736
5.218999999999999 0.7599855860126703
5.2195 0.760128318765792
5.22 0.7602489072963718
5.2204999999999995 0.7600501991301608
5.221 0.7597387223959523
5.2215 0.7592815348042906
5.2219999999999995 0.7586588835156015
5.2225 0.7578652927257239
5.223 0.7569099781790473
5.2235 0.7558153822157864
5.223999999999999 0.7546149782791525
5.2245 0.7533500249498422
5.225 0.7520656318360396
5.225499999999999 0.7508062254139313
5.226 0.749611331807927
5.2265 0.7485116117711405
5.226999999999999 0.747526244558991
5.2275 0.7466607777366134
5.228 0.7459066795346407
5.2284999999999995 0.7452430683126147
5.229 0.7446395754216112
5.2295 0.7440609638914208
5.2299999999999995 0.7434722778058431
5.2305 0.7430905666482601
5.231 0.7426461067442819
5.2315 0.7421276499995688
5.231999999999999 0.7415357945420588
5.2325 0.7408824035703553
5.233 0.7401895718325502
5.233499999999999 0.7394881154457336
5.234 0.7388153983129192
5.2345 0.7382125798567555
5.234999999999999 0.7377211361208972
5.2355 0.7373792649588636
5.236 0.7372182362952971
5.2364999999999995 0.7372592631726314
5.237 0.7375114134552286
5.2375 0.7379708758540521
5.2379999999999995 0.7386218062738615
5.2385 0.7394387307522989
5.239 0.7403901014468501
5.2395 0.7414420210025607
5.239999999999999 0.7425617247835402
5.2405 0.7434731405290451
5.241 0.7444024803320891
5.241499999999999 0.7453354871719683
5.242 0.746265848697371
5.2425 0.7471949679970833
5.242999999999999 0.7481312072658163
5.2435 0.7490887815466445
5.244 0.7500856126517994
5.2444999999999995 0.7511410067983179
5.245 0.752272987929742
5.2455 0.7534954955932461
5.2459999999999996 0.7548160856397155
5.2465 0.7562342501498995
5.247 0.7577410186594201
5.2475 0.7593202168355455
5.247999999999999 0.7609507908815321
5.2485 0.7626096080736547
5.249 0.7642740617932964
5.249499999999999 0.7659242345889168
5.25 0.7675439811460939
5.2505 0.7688742197085741
5.2509999999999994 0.7701554417918219
5.2515 0.7713846218063295
5.252 0.7725622924656474
5.2524999999999995 0.7736928497702178
5.253 0.7747849205362161
5.2535 0.7758513385706852
5.254 0.7769087431779327
5.254499999999999 0.7779761624908779
5.255 0.7790734761075411
5.2555 0.780219247322262
5.255999999999999 0.7814289808330559
5.2565 0.782713917377332
5.257 0.7840803628770754
5.257499999999999 0.785529130502282
5.258 0.7870554457340101
5.2585 0.7886486712067924
5.2589999999999995 0.7902920280948328
5.2595 0.7919628621493907
5.26 0.7936337667405302
5.2604999999999995 0.7950265632454534
5.261 0.7963592633721621
5.2615 0.7976045406902134
5.262 0.798740214006714
5.262499999999999 0.7997516016327633
5.263 0.800632976415852
5.2635 0.8013870332368395
5.263999999999999 0.8020241926224596
5.2645 0.8025605556128675
5.265 0.8030155528458467
5.265499999999999 0.803409505923552
5.266 0.803761450866285
5.2665 0.8040874684564832
5.2669999999999995 0.8043992261664048
5.2675 0.8047035410823629
5.268 0.805001710703011
5.2684999999999995 0.8052893309534421
5.269 0.8055563814674969
5.2695 0.805787568736925
5.27 0.8059631492093657
5.270499999999999 0.8063079440706138
5.271 0.8065489606567876
5.2715 0.8066627747697129
5.271999999999999 0.8066300989829756
5.2725 0.8064378764790383
5.273 0.8060813021565647
5.273499999999999 0.8055647253154675
5.274 0.804902550347477
5.2745 0.8041188841807111
5.2749999999999995 0.8032465294035616
5.2755 0.8023250815048757
5.276 0.8013982825051614
5.2764999999999995 0.8005105295206122
5.277 0.7997031250150161
5.2775 0.7990104595790565
5.278 0.7984566609291767
5.278499999999999 0.79805319890169
5.279 0.7977978681502477
5.2795 0.7976752383007458
5.279999999999999 0.7976586721341075
5.2805 0.797961272447912
5.281 0.7982958886854363
5.281499999999999 0.7986248481355781
5.282 0.7989162389749774
5.2825 0.7991477796434692
5.2829999999999995 0.7993096397030334
5.2835 0.7994057242027612
5.284 0.7994534599653822
5.2844999999999995 0.7994819594009527
5.285 0.7995289020088996
5.2855 0.7996360850624783
5.286 0.799844459767224
5.286499999999999 0.8001895067717332
5.287 0.8006970450008999
5.2875 0.8013804005518128
5.287999999999999 0.8022389606202154
5.2885 0.8032580699056222
5.289 0.8044100405186175
5.289499999999999 0.8056561922997004
5.29 0.8069495044314706
5.2905 0.8084855306460753
5.2909999999999995 0.8099616975965375
5.2915 0.8113274266216035
5.292 0.8125402402419382
5.2924999999999995 0.8135704846180838
5.293 0.8144054389161071
5.2935 0.8150517653622891
5.294 0.815536246053818
5.294499999999999 0.8159045778958951
5.295 0.8162180592854237
5.2955 0.8165482254005421
5.295999999999999 0.8169703253977694
5.2965 0.817555823458538
5.297 0.8183649279707156
5.297499999999999 0.8194397871023699
5.298 0.8207992876884816
5.2985 0.8224358201698998
5.2989999999999995 0.82431547893579
5.2995 0.8263811133811582
5.3 0.8285579208433157
5.3004999999999995 0.8307612401109282
5.301 0.832906033328367
5.3015 0.8349146844558001
5.302 0.8367260076935813
5.302499999999999 0.8383010692211366
5.303 0.8396268553740738
5.3035 0.840717123535621
5.303999999999999 0.8416100165999778
5.3045 0.8423629729135005
5.305 0.8430455869876677
5.305499999999999 0.8437313647253482
5.306 0.844489228980933
5.3065 0.8453760010018765
5.3069999999999995 0.8464300954292553
5.3075 0.8476672324865562
5.308 0.8490787371784879
5.3084999999999996 0.8506321679970213
5.309 0.8522740626227525
5.3095 0.8539350073006553
5.31 0.8555359061732384
5.310499999999999 0.8572433665134068
5.311 0.8587326710672789
5.3115 0.859941069912484
5.311999999999999 0.8608259267156306
5.3125 0.8613697284236983
5.313 0.8615826295879367
5.3134999999999994 0.8615022905910951
5.314 0.8611909757419701
5.3145 0.8607300164261222
5.3149999999999995 0.8602116710899739
5.3155 0.8597298331567275
5.316 0.8593699744928893
5.3165 0.8592001365240647
5.316999999999999 0.8592635294293481
5.3175 0.8595744194806509
5.318 0.860118040283027
5.318499999999999 0.86085321833783
5.319 0.8617185832362058
5.3195 0.862640619034989
5.319999999999999 0.8635427756687563
5.3205 0.8641074478060663
5.321 0.8645279579480942
5.3214999999999995 0.8647704772764668
5.322 0.8648256658845337
5.3225 0.8647099025498282
5.3229999999999995 0.8644636871039493
5.3235 0.8641476712768305
5.324 0.8638368837873907
5.3245 0.863612701789826
5.324999999999999 0.8635540089692549
5.3255 0.8637279669190637
5.326 0.8641821431485984
5.326499999999999 0.8649386846986041
5.327 0.8659916642782127
5.3275 0.8673073707863578
5.327999999999999 0.8688277747909586
5.3285 0.8704765802305744
5.329 0.8721672511455445
5.3294999999999995 0.8738118225903868
5.33 0.8753295460967221
5.3305 0.8764070641818631
5.3309999999999995 0.8772482045504966
5.3315 0.8778332389938612
5.332 0.8781681894227578
5.3325 0.878284407270907
5.332999999999999 0.8782357442475834
5.3335 0.8780932027871906
5.334 0.877937359312602
5.334499999999999 0.8778495023088957
5.335 0.8779028621625075
5.3355 0.8781545246115049
5.335999999999999 0.8786395383787998
5.3365 0.8793675662097751
5.337 0.8803226900943822
5.3374999999999995 0.8814657752148829
5.338 0.8827396981430232
5.3385 0.8840766239315547
5.3389999999999995 0.8854066254463077
5.3395 0.8866663319945159
5.34 0.8878065121721035
5.3405 0.8885499466908279
5.340999999999999 0.8891381133238679
5.3415 0.8895873305960951
5.342 0.8899344027709016
5.342499999999999 0.8902320123679561
5.343 0.8905422746046594
5.3435 0.8909290821340902
5.343999999999999 0.891450650908669
5.3445 0.8921528802246175
5.345 0.8930640203165575
5.3454999999999995 0.8941909359041424
5.346 0.895517011833222
5.3465 0.8970022840434344
5.3469999999999995 0.8985861719774508
5.3475 0.9001930055771988
5.348 0.9017398042947863
5.3485 0.9031453187972069
5.348999999999999 0.9043396744851867
5.3495 0.9052723644906229
5.35 0.9059183521838761
5.350499999999999 0.9060344575864575
5.351 0.9059024278327565
5.3515 0.9055820783839589
5.351999999999999 0.9051536004739406
5.3525 0.90470932969522
5.353 0.9043446357968958
5.3534999999999995 0.9041488794167759
5.354 0.9041967487353604
5.3545 0.90454109944155
5.3549999999999995 0.90520733318268
5.3555 0.9061901418772577
5.356 0.9074538156109248
5.3565 0.908935785245957
5.356999999999999 0.9105537743020303
5.3575 0.9122151888987239
5.358 0.9138280374335583
5.358499999999999 0.9153107853995459
5.359 0.916601008847348
5.3595 0.9176612621647655
5.359999999999999 0.9184816869652603
5.3605 0.9188319114803591
5.361 0.9190019115686962
5.3614999999999995 0.9190510424712792
5.362 0.9190492527411093
5.3625 0.9190698637956498
5.3629999999999995 0.9191824361790161
5.3635 0.9194460144246409
5.364 0.9199030012368657
5.3645 0.9205739142932301
5.364999999999999 0.9214535926903606
5.3655 0.9225097211949549
5.366 0.923642750878585
5.366499999999999 0.9247898656532487
5.367 0.9258868451047404
5.3675 0.9268670723274829
5.367999999999999 0.9276625622750942
5.3685 0.9281590246725429
5.369 0.928308750712237
5.3694999999999995 0.928091235869016
5.37 0.9275141572114155
5.3705 0.9268583211097138
5.3709999999999996 0.9259322550654858
5.3715 0.9248094770039701
5.372 0.9235745026874863
5.3725 0.9223149941732922
5.372999999999999 0.9211130194458886
5.3735 0.9200360497883868
5.374 0.9191289176149169
5.374499999999999 0.9184078764852083
5.375 0.9178578593681409
5.3755 0.9174342480541346
5.3759999999999994 0.9170683614082475
5.3765 0.9166764290174264
5.377 0.9161702793256018
5.3774999999999995 0.915468041025052
5.378 0.9145029466005323
5.3785 0.9132293141740379
5.379 0.9116254275861528
5.379499999999999 0.909693913851039
5.38 0.9074601925840086
5.3805 0.9047227184939096
5.380999999999999 0.9017934075716714
5.3815 0.8987481284589864
5.382 0.895669912456677
5.382499999999999 0.8926416922025765
5.383 0.8897384066321065
5.3835 0.8870192722860538
5.3839999999999995 0.884520985313968
5.3845 0.8822533901419177
5.385 0.8801986275552358
5.3854999999999995 0.8783137579190685
5.386 0.8765369211933676
5.3865 0.8747956252445098
5.387 0.8730152502460891
5.387499999999999 0.871126781473186
5.388 0.8690727171049951
5.3885 0.8668110796706061
5.388999999999999 0.8643185008227598
5.3895 0.861591826767705
5.39 0.858648751984188
5.390499999999999 0.8557739683126304
5.391 0.8527729341239991
5.3915 0.8497109333912176
5.3919999999999995 0.8466578410883396
5.3925 0.8436800152244445
5.393 0.8408322085222103
5.3934999999999995 0.8381509174452919
5.394 0.8356501080867914
5.3945 0.8333207000918846
5.395 0.831133524063156
5.395499999999999 0.8290449108687807
5.396 0.8270034709277205
5.3965 0.824956886039619
5.396999999999999 0.8228578351704217
5.3975 0.8206684704224803
5.398 0.8183638536325606
5.398499999999999 0.8159342472094971
5.399 0.8133862993475476
5.3995 0.8107429887135927
5.3999999999999995 0.8080420962042858
5.4005 0.8055795317422833
5.401 0.80316380044764
5.4014999999999995 0.8008526152959907
5.402 0.7987002866105676
5.4025 0.7967524030425313
5.403 0.7950413041506267
5.403499999999999 0.7935831649897188
5.404 0.7923769453730347
5.4045 0.7914053703594046
5.404999999999999 0.7906375118285208
5.4055 0.7900325419320838
5.406 0.7895438573303597
5.406499999999999 0.7891233246273881
5.407 0.7887253565817991
5.4075 0.7883103459828427
5.4079999999999995 0.7878481132460239
5.4085 0.787319369352191
5.409 0.7867172486349353
5.4094999999999995 0.7860468301784312
5.41 0.785323476832996
5.4105 0.7848170684314506
5.411 0.7843082255886371
5.411499999999999 0.7838270678865993
5.412 0.7834037322237064
5.4125 0.7830660276221402
5.412999999999999 0.782837562940612
5.4135 0.7827363218053423
5.414 0.7827735425408087
5.414499999999999 0.7829528348517388
5.415 0.7832701714944503
5.4155 0.7837144468790087
5.4159999999999995 0.7842692810571155
5.4165 0.7849154244842222
5.417 0.7856330952546402
5.4174999999999995 0.7864040283288349
5.418 0.7872124982440645
5.4185 0.7880455892790905
5.419 0.7888929032108647
5.419499999999999 0.7897461726573624
5.42 0.7905991594427104
5.4205 0.7912010282712062
5.420999999999999 0.7917986098963175
5.4215 0.7923933507505829
5.422 0.7929884589456881
5.422499999999999 0.7935875921141932
5.423 0.7941928955374808
5.4235 0.7948036283320788
5.4239999999999995 0.7954149193496117
5.4245 0.7960173395480583
5.425 0.7965973643020231
5.4254999999999995 0.7971382577900764
5.426 0.7976215248487287
5.4265 0.7980277707741589
5.427 0.7983388475428437
5.427499999999999 0.7985382700487438
5.428 0.798612181812485
5.4285 0.7985495136161542
5.428999999999999 0.7983424471819925
5.4295 0.7979867781628168
5.43 0.7974829722275137
5.430499999999999 0.7970847288703499
5.431 0.7965553429098685
5.4315 0.7959133221160094
5.4319999999999995 0.7951822109365443
5.4325 0.7943890877239268
5.433 0.793561918039371
5.4334999999999996 0.7927273128762578
5.434 0.7919085867234231
5.4345 0.7911245611836412
5.435 0.7903896052086655
5.435499999999999 0.7897135545399724
5.436 0.7891019819059539
5.4365 0.7885562239381837
5.436999999999999 0.7880732665766113
5.4375 0.7876455749715005
5.438 0.7872614003459124
5.4384999999999994 0.7869055524446414
5.439 0.7865609956509632
5.4395 0.7862110457105971
5.4399999999999995 0.7858417785448433
5.4405 0.7856902826318705
5.441 0.7855046482023723
5.4415 0.7852853507294183
5.441999999999999 0.7850367090587735
5.4425 0.7847650190543519
5.443 0.7844764873331516
5.443499999999999 0.7841756391321112
5.444 0.7838644421297641
5.4445 0.783542064717135
5.444999999999999 0.7832058791225343
5.4455 0.7828522281042699
5.446 0.7824773784454719
5.4464999999999995 0.7820780598541134
5.447 0.7816512708988111
5.4475 0.7811936404515625
5.4479999999999995 0.7807009386646865
5.4485 0.7801680576617002
5.449 0.7795898070626351
5.4495 0.7789626615347853
5.449999999999999 0.7782864408224245
5.4505 0.7778133173495737
5.451 0.7773028018227862
5.451499999999999 0.7767674567257319
5.452 0.7762226372393798
5.4525 0.7756845603887166
5.452999999999999 0.7751685697737722
5.4535 0.7746881180092171
5.454 0.7742533574224446
5.4544999999999995 0.7738713497244508
5.455 0.7735459724606117
5.4555 0.7732781318731669
5.4559999999999995 0.773065720214021
5.4565 0.7729035932060172
5.457 0.7727837536384312
5.4575 0.7726961605265493
5.457999999999999 0.7726300581635275
5.4585 0.7725759208409845
5.459 0.7725274531752025
5.459499999999999 0.7724830980337279
5.46 0.7724465441110989
5.4605 0.7721791934223727
5.460999999999999 0.7719423382913266
5.4615 0.7717504198275321
5.462 0.7716159430618132
5.4624999999999995 0.7715468696438735
5.463 0.771545175442394
5.4635 0.771606600218673
5.4639999999999995 0.7717215812883086
5.4645 0.7718766223041553
5.465 0.7720556391398704
5.4655 0.7722409930350863
5.465999999999999 0.7724142887333081
5.4665 0.772557250642638
5.467 0.7726528646592604
5.467499999999999 0.7726872751840586
5.468 0.7726510352412028
5.4685 0.772540636709969
5.468999999999999 0.7723596926674895
5.4695 0.7721191399093994
5.47 0.7718366121774493
5.4704999999999995 0.7717826279130533
5.471 0.7717321682566258
5.4715 0.7717082198529837
5.4719999999999995 0.7717298631601823
5.4725 0.7718111322278086
5.473 0.7719600209809052
5.4735 0.7721793257000094
5.473999999999999 0.7724676854198315
5.4745 0.7728212483218011
5.475 0.7732350515151086
5.475499999999999 0.7737042292081546
5.476 0.7742248155926353
5.4765 0.7747941757449422
5.476999999999999 0.7754107110578651
5.4775 0.7760739509353741
5.478 0.776784648624383
5.4784999999999995 0.7775443888266393
5.479 0.7783555589664807
5.4795 0.7792206568388863
5.4799999999999995 0.7801412404778655
5.4805 0.7808699907211569
5.481 0.7816525597206859
5.4815 0.7824842461849676
5.481999999999999 0.7833578750401017
5.4825 0.7842644972177105
5.483 0.7851942495453833
5.483499999999999 0.7861371076607915
5.484 0.7870833509253472
5.4845 0.7880239613743275
5.484999999999999 0.7889510461671916
5.4855 0.7898581762447449
5.486 0.7907411998821898
5.4864999999999995 0.79159902898055
5.487 0.7924344280304293
5.4875 0.7932541556600087
5.4879999999999995 0.7940684361139414
5.4885 0.794889180103587
5.489 0.7957275795175085
5.4895 0.7965918376491685
5.489999999999999 0.7974856839019074
5.4905 0.7981601038912233
5.491 0.7988576448097341
5.491499999999999 0.7995691647959892
5.492 0.8002824446668615
5.4925 0.8009837274272327
5.492999999999999 0.8016588352524455
5.4935 0.8022941524782631
5.494 0.8028776220781498
5.4944999999999995 0.8033996215221516
5.495 0.8038535330932948
5.4955 0.8042369736755242
5.4959999999999996 0.8045522464665622
5.4965 0.8048066240818709
5.497 0.8050119211767308
5.4975 0.8051831266233712
5.497999999999999 0.8053370203941448
5.4985 0.8054907839056679
5.499 0.805660864913793
5.499499999999999 0.8058625217131032
5.5 0.8061094288548345
5.5005 0.8066603236384885
5.5009999999999994 0.8072758526304163
5.5015 0.8079603671564263
5.502 0.808713454169251
5.5024999999999995 0.8095284942093296
5.503 0.8103916186745569
5.5035 0.8112818478192128
5.504 0.8121723486833187
5.504499999999999 0.8130332578703817
5.505 0.8138352427918427
5.5055 0.8145531754301828
5.505999999999999 0.8151687103390647
5.5065 0.8156718154529502
5.507 0.816060788732315
5.507499999999999 0.8163412648828744
5.508 0.8165249264993875
5.5085 0.8166284617388385
5.5089999999999995 0.8166720753857939
5.5095 0.816678758174551
5.51 0.8166727282150259
5.5104999999999995 0.8169254775896301
5.511 0.8172087933341412
5.5115 0.8175377288012906
5.512 0.8179201450187038
5.512499999999999 0.8183558324676496
5.513 0.8188365511070984
5.5135 0.8193480712153575
5.513999999999999 0.819872476531103
5.5145 0.82039135456027
5.515 0.8208882383287426
5.515499999999999 0.8213501919188528
5.516 0.8217685907192819
5.5165 0.8221392186951123
5.5169999999999995 0.8224627106685275
5.5175 0.8227444648051387
5.518 0.8229955278127843
5.5184999999999995 0.8232331244073993
5.519 0.8234806311057051
5.5195 0.8237670876916959
5.52 0.8241249540472604
5.520499999999999 0.8243389850113872
5.521 0.8246867611210719
5.5215 0.8251900062605448
5.521999999999999 0.8258599003123931
5.5225 0.8266958746065817
5.523 0.8276858019235163
5.523499999999999 0.8288074407756594
5.524 0.8300300108170074
5.5245 0.8313164563403626
5.5249999999999995 0.8326255515816994
5.5255 0.8339142770455955
5.526 0.8351406356541543
5.5264999999999995 0.8362670677896612
5.527 0.8372641745077772
5.5275 0.8381141784456696
5.528 0.8388136315610623
5.528499999999999 0.8393743549598607
5.529 0.8398227208792987
5.5295 0.8401968902482043
5.529999999999999 0.8405427335187028
5.5305 0.840662178791339
5.531 0.8408525391846577
5.531499999999999 0.8411587899213386
5.532 0.8416183946532652
5.5325 0.8422586001652806
5.5329999999999995 0.8430940011305816
5.5335 0.8441247131910893
5.534 0.8453352187671522
5.5344999999999995 0.8466947317962272
5.535 0.8481597128824885
5.5355 0.8496781667968498
5.536 0.8511958676728323
5.536499999999999 0.8526629909204273
5.537 0.8540409020016766
5.5375 0.85530717844766
5.537999999999999 0.8564583063426627
5.5385 0.857509840018194
5.539 0.8584941380755177
5.539499999999999 0.8594564602671518
5.54 0.8604503820183
5.5405 0.8612853385053985
5.5409999999999995 0.8622664010315929
5.5415 0.8634437399930648
5.542 0.864856736540043
5.5424999999999995 0.8665297684084279
5.543 0.8684688172094733
5.5435 0.8706598213066767
5.544 0.8730685675041291
5.544499999999999 0.8756430665715184
5.545 0.8783177233233274
5.5455 0.8810195065806582
5.545999999999999 0.883675325411912
5.5465 0.8862196090950667
5.547 0.8886010017939701
5.547499999999999 0.890787275856871
5.548 0.8927679228082122
5.5485 0.8945548708635286
5.5489999999999995 0.8961805582218767
5.5495 0.8976945671551789
5.55 0.8991583287164316
5.5504999999999995 0.900391735126387
5.551 0.901707054342417
5.5515 0.9031595303356468
5.552 0.9047860693438806
5.552499999999999 0.9066002833037831
5.553 0.9085894961545765
5.5535 0.9107146022708916
5.553999999999999 0.9129136456612519
5.5545 0.9151084856335644
5.555 0.9172139155786572
5.555499999999999 0.9191478147506723
5.556 0.9208407030872221
5.5565 0.9222433264251712
5.5569999999999995 0.9233314218645939
5.5575 0.9241074386914688
5.558 0.9245991808626282
5.5584999999999996 0.9248559544365575
5.559 0.9249429334958867
5.5595 0.9249337861852672
5.56 0.9249031735518196
5.560499999999999 0.9246713561307048
5.561 0.9245430390336964
5.5615 0.9245564822646236
5.561999999999999 0.9247288924563752
5.5625 0.9250551735479897
5.563 0.9255091926188643
5.5634999999999994 0.9260469228328938
5.564 0.9266113687831213
5.5645 0.9271385171321815
5.5649999999999995 0.9275635453126496
5.5655 0.9278265662589585
5.566 0.9278776707816977
5.5665 0.9276810725647618
5.566999999999999 0.9272187131413581
5.5675 0.926492337453485
5.568 0.9255235290994622
5.568499999999999 0.9243517817634942
5.569 0.9230297846907531
5.5695 0.9216166274660773
5.569999999999999 0.9201702481183449
5.5705 0.918986264778749
5.571 0.9178492448764881
5.5714999999999995 0.9167718855265033
5.572 0.9157455725276497
5.5725 0.9147424524012991
5.5729999999999995 0.91371962747751
5.5735 0.9126251259448009
5.574 0.911404598831354
5.5745 0.9100083541494738
5.574999999999999 0.9083978896946112
5.5755 0.9065506540288738
5.576 0.9044635039333971
5.576499999999999 0.9021540710157104
5.577 0.8996597846918883
5.5775 0.897034972571764
5.577999999999999 0.8943456316496318
5.5785 0.8916629246055086
5.579 0.8890559345758662
5.5794999999999995 0.8865845477890699
5.58 0.884293662041001
5.5805 0.8824569545783928
5.5809999999999995 0.8808316696099916
5.5815 0.8794049000628391
5.582 0.8781493060550264
5.5825 0.8770279121467265
5.582999999999999 0.8759989271288843
5.5835 0.8750204050030473
5.584 0.8740540253578173
5.584499999999999 0.8730682915614358
5.585 0.8720409747150417
5.5855 0.8709607729665393
5.585999999999999 0.8698281846364659
5.5865 0.868655447784835
5.587 0.867464886906922
5.5874999999999995 0.866286532374321
5.588 0.8651543714451498
5.5885 0.8641014544531451
5.5889999999999995 0.863154696908809
5.5895 0.8623300243858152
5.59 0.8616286249000937
5.5905 0.860788145778374
5.590999999999999 0.8600260986462258
5.5915 0.859300000686077
5.592 0.858559288840597
5.592499999999999 0.8577514072270584
5.593 0.8568281454779236
5.5935 0.8557520095910459
5.593999999999999 0.8545014895202386
5.5945 0.853074561364338
5.595 0.8514897688350598
5.5954999999999995 0.8497850391796269
5.596 0.848014335148148
5.5965 0.8462425435276134
5.5969999999999995 0.8445388026038092
5.5975 0.8429691907017586
5.598 0.8415894139263467
5.5985 0.8404388837679536
5.598999999999999 0.8395360783932099
5.5995 0.8388772648051184
5.6 0.8384377212628761
5.600499999999999 0.8384220718608093
5.601 0.8385268315188565
5.6015 0.8386904969141982
5.601999999999999 0.8388517274619284
5.6025 0.8389556155906757
5.603 0.8389589034133851
5.6034999999999995 0.8388339122984362
5.604 0.8385710686189617
5.6045 0.8381797209890357
5.6049999999999995 0.8376870799909435
5.6055 0.8371358781396436
5.606 0.8365799901310041
5.6065 0.8360789258382243
5.606999999999999 0.835691206459414
5.6075 0.8354678143343657
5.608 0.8354458350616436
5.608499999999999 0.8356439551403675
5.609 0.836060389870629
5.6095 0.8366729020255201
5.609999999999999 0.8374413844307597
5.6105 0.838560141113911
5.611 0.8397193487212846
5.6114999999999995 0.8408574028838651
5.612 0.8419191829316832
5.6125 0.8428617864351259
5.6129999999999995 0.8436585263294113
5.6135 0.8443014277643454
5.614 0.8448015079705589
5.6145 0.8451874990053942
5.614999999999999 0.8455031027984996
5.6155 0.8458029373395426
5.616 0.8461896575776233
5.616499999999999 0.8467092483912813
5.617 0.8473915883258649
5.6175 0.8482555510471224
5.617999999999999 0.8493143742644921
5.6185 0.8506266498220652
5.619 0.8521895088731511
5.6194999999999995 0.8539830512851403
5.62 0.8559736202632552
5.6205 0.8578714250137504
5.6209999999999996 0.8598770117039015
5.6215 0.8619439551675743
5.622 0.8640301460933619
5.6225 0.8661010529364714
5.622999999999999 0.8681318776366337
5.6235 0.8701086911038873
5.624 0.8720286200214579
5.624499999999999 0.8738993234948078
5.625 0.8757375503046864
5.6255 0.8775668458090007
5.6259999999999994 0.8794143779818999
5.6265 0.8813068778117087
5.627 0.883266522631364
5.6274999999999995 0.8853076349211575
5.628 0.8874345680487272
5.6285 0.8896417336774674
5.629 0.8919151364586257
5.629499999999999 0.8942350520922745
5.63 0.8965793604355471
5.6305 0.8986789350929898
5.630999999999999 0.900762938797458
5.6315 0.9028167040869708
5.632 0.9048292606439445
5.632499999999999 0.9067936810325686
5.633 0.9087069370951901
5.6335 0.910569384759334
5.6339999999999995 0.9123844034312536
5.6345 0.91415760942503
5.635 0.9158959631216972
5.6354999999999995 0.9176065997293775
5.636 0.9192952027531431
5.6365 0.9209644613861185
5.637 0.922613065324318
5.637499999999999 0.9242360777996614
5.638 0.9258264493012609
5.6385 0.9273775531767258
5.638999999999999 0.9288854095244401
5.6395 0.9303502432758366
5.64 0.9317770951700353
5.640499999999999 0.9329275929210126
5.641 0.9340616742485518
5.6415 0.9351913308766527
5.6419999999999995 0.9363270981761455
5.6425 0.9374771416036741
5.643 0.9386469259449362
5.6434999999999995 0.9398395531997658
5.644 0.9410565790443997
5.6445 0.9422979053613176
5.645 0.9435611300740717
5.645499999999999 0.9448407526992703
5.646 0.9461274714997255
5.6465 0.9474082836382879
5.646999999999999 0.9486675798045168
5.6475 0.9498891099077705
5.648 0.9510581765286646
5.648499999999999 0.952163485487209
5.649 0.953198235494992
5.6495 0.9541607173974965
5.6499999999999995 0.95505438778216
5.6505 0.9561350750947453
5.651 0.9571655632577588
5.6514999999999995 0.9581592789477725
5.652 0.9591305576647673
5.6525 0.9600930623592734
5.653 0.9610584008630074
5.653499999999999 0.9620344575211457
5.654 0.9630240401911808
5.6545 0.9640236963822048
5.654999999999999 0.9650233554344869
5.6555 0.9660071051202506
5.656 0.9669555739375437
5.656499999999999 0.967849498651479
5.657 0.968673484696884
5.6575 0.9694198564902461
5.6579999999999995 0.970090664925451
5.6585 0.970698868446482
5.659 0.9712676352590228
5.6594999999999995 0.9718290653422588
5.66 0.9724217190547263
5.6605 0.9728410100324291
5.661 0.9733769125457074
5.661499999999999 0.9740690614997872
5.662 0.9749503329656313
5.6625 0.97604400854431
5.662999999999999 0.9773613272920871
5.6635 0.9788995808250003
5.664 0.9806418589367287
5.664499999999999 0.9825584789913693
5.665 0.9846098701633709
5.6655 0.9867508138821655
5.6659999999999995 0.9889345391682437
5.6665 0.9911165290859079
5.667 0.9932577032902604
5.6674999999999995 0.9953266673274328
5.668 0.9973019028832545
5.6685 0.9991735470775078
5.669 1.0009447054712006
5.669499999999999 1.00263175758499
5.67 1.0042633375968042
5.6705 1.005630306460523
5.670999999999999 1.0070265627251815
5.6715 1.0084987686378906
5.672 1.0100897839160903
5.672499999999999 1.011833813807326
5.673 1.0137522808894621
5.6735 1.01585128424238
5.6739999999999995 1.0181211081607626
5.6745 1.0205377346113051
5.675 1.0230659132369901
5.6754999999999995 1.0256634457957445
5.676 1.0282854319344203
5.6765 1.0308890817647347
5.677 1.0334365230802984
5.677499999999999 1.0358982625747106
5.678 1.0382549933766783
5.6785 1.0404991728543462
5.678999999999999 1.0426353544364866
5.6795 1.044679499242931
5.68 1.0466568110314878
5.680499999999999 1.0483507765489113
5.681 1.0500430913877234
5.6815 1.0517632757178814
5.6819999999999995 1.0535333189162976
5.6825 1.0553646860962338
5.683 1.0572572783820289
5.6834999999999996 1.0591998471631412
5.684 1.061171517759964
5.6845 1.0631439561212823
5.685 1.0650832387148648
5.685499999999999 1.0669524227251088
5.686 1.0687139765182119
5.6865 1.07033265799319
5.686999999999999 1.0717787753225365
5.6875 1.0730316636171908
5.688 1.0740828095836912
5.6884999999999994 1.0749382239749439
5.689 1.0756191277529412
5.6895 1.0761606180377439
5.6899999999999995 1.0766082931504735
5.6905 1.0767670826146314
5.691 1.0769366420841087
5.6915 1.077164678879482
5.691999999999999 1.0774893687988054
5.6925 1.0779367284185462
5.693 1.0785193519272693
5.693499999999999 1.079236233222474
5.694 1.0800735312143512
5.6945 1.0810061339805324
5.694999999999999 1.081999327273092
5.6955 1.0830115908183897
5.696 1.083998034004947
5.6964999999999995 1.0849146028808996
5.697 1.085723247248898
5.6975 1.0863972143899812
5.6979999999999995 1.0869250590252564
5.6985 1.087313109938885
5.699 1.0875848371433372
5.6995 1.087777652694847
5.699999999999999 1.0879374791707224
5.7005 1.0878648379565814
5.701 1.0878540304807958
5.701499999999999 1.0879416901790557
5.702 1.0881524341589008
5.7025 1.0884972635676091
5.702999999999999 1.088973418235882
5.7035 1.0895649927115496
5.704 1.0902451100277404
5.7044999999999995 1.0909780729536165
5.705 1.091722695171256
5.7055 1.0924362384099353
5.7059999999999995 1.0930791194883234
5.7065 1.0936199649823526
5.707 1.094040209380568
5.7075 1.0943374125089194
5.707999999999999 1.0945264459960917
5.7085 1.0946380950101213
5.709 1.094715620358158
5.709499999999999 1.094809841911751
5.71 1.0949728408272053
5.7105 1.0954983373834275
5.710999999999999 1.0961764044178521
5.7115 1.0970316964245195
5.712 1.098075196208104
5.7124999999999995 1.099304101525455
5.713 1.1007023933400935
5.7135 1.1022422009889892
5.7139999999999995 1.1038856406026862
5.7145 1.1055876298980596
5.715 1.1072998909693814
5.7155 1.108976063990133
5.715999999999999 1.110577141374781
5.7165 1.1120763254343204
5.717 1.113462299628998
5.717499999999999 1.1147401589271524
5.718 1.1159305107110649
5.7185 1.1170660416963012
5.718999999999999 1.1181872471950405
5.7195 1.119336965314059
5.72 1.120555039788276
5.7204999999999995 1.1216260008080943
5.721 1.122821574411184
5.7215 1.1241521008121678
5.7219999999999995 1.1256154085670946
5.7225 1.1271968801257282
5.723 1.1288708801543792
5.7235 1.1306027538083236
5.723999999999999 1.132351639531762
5.7245 1.1340737603922117
5.725 1.1357263237472341
5.725499999999999 1.137271761883811
5.726 1.1386813476794047
5.7265 1.1399381176679066
5.726999999999999 1.141038399946628
5.7275 1.1419920859147468
5.728 1.142820937592401
5.7284999999999995 1.1435555388000447
5.729 1.1442309926464007
5.7295 1.1448823670619181
5.7299999999999995 1.1455403988772397
5.7305 1.1459813577952522
5.731 1.146467548135284
5.7315 1.147002691793896
5.731999999999999 1.1475796610162714
5.7325 1.148181486220926
5.733 1.1487830540050656
5.733499999999999 1.1493535693298187
5.734 1.1498599329133146
5.7345 1.1502700761881508
5.734999999999999 1.1505562722682052
5.7355 1.1506979214370212
5.736 1.1506833330897266
5.7364999999999995 1.1505106552428779
5.737 1.1501877165493195
5.7375 1.1497310297490446
5.7379999999999995 1.1491639898950508
5.7385 1.1485148216028673
5.739 1.1478143678689237
5.7395 1.1470941700236674
5.739999999999999 1.1463842687454422
5.7405 1.1459588717411036
5.741 1.1455908271005881
5.741499999999999 1.145294437279672
5.742 1.1450777652892787
5.7425 1.1449426666560987
5.742999999999999 1.1448857169826903
5.7435 1.1448995522860899
5.744 1.1449746080826158
5.7444999999999995 1.1451006183280286
5.745 1.1452683027137778
5.7455 1.145469878810874
5.7459999999999996 1.1456994952883064
5.7465 1.1459527192014822
5.747 1.146225890199539
5.7475 1.1465151009428771
5.747999999999999 1.1468151313624146
5.7485 1.1471186417633987
5.749 1.1474157002558818
5.749499999999999 1.147693557052127
5.75 1.147937123535019
5.7505 1.1478827627135113
5.7509999999999994 1.1477635312609924
5.7515 1.1475673209645332
5.752 1.147286654403494
5.7524999999999995 1.1469203162427082
5.753 1.146474186969243
5.7535 1.1459612315940015
5.754 1.1454005585292257
5.754499999999999 1.1448156769874156
5.755 1.1442318224213157
5.7555 1.1436726515725761
5.755999999999999 1.1431572686187033
5.7565 1.1426972433774703
5.757 1.1422947227191667
5.757499999999999 1.1419417171266257
5.758 1.1416207646895518
5.7585 1.1413067095333818
5.7589999999999995 1.1409698125167351
5.7595 1.1405790071195503
5.76 1.140105046230017
5.7604999999999995 1.1392762950442035
5.761 1.138326082548529
5.7615 1.1372491378742493
5.762 1.1360506196556805
5.762499999999999 1.1347452723525806
5.763 1.1333556397863556
5.7635 1.1319095899219591
5.763999999999999 1.1304376901042463
5.7645 1.1289699427170692
5.765 1.1275333738625173
5.765499999999999 1.1261494536967902
5.766 1.1248319025481868
5.7665 1.1235848170133345
5.7669999999999995 1.1224012245725343
5.7675 1.1212625878997287
5.768 1.1201394973191001
5.7684999999999995 1.1189937955964495
5.769 1.1177827251229706
5.7695 1.1164630168285856
5.77 1.1149963648634522
5.770499999999999 1.113601736656552
5.771 1.112015460070894
5.7715 1.110237874977618
5.771999999999999 1.1082857746039598
5.7725 1.1061910982176992
5.773 1.1039979259496622
5.773499999999999 1.1017579472655117
5.774 1.0995257775404959
5.7745 1.097353701668452
5.7749999999999995 1.0952872206863526
5.7755 1.0933611518140072
5.776 1.0915967516246847
5.7764999999999995 1.089999815033247
5.777 1.0885604062976066
5.7775 1.0872540743577221
5.778 1.0860445478401095
5.778499999999999 1.0848879442748611
5.779 1.0837375794367772
5.7795 1.0825492496923876
5.779999999999999 1.0812860882780322
5.7805 1.0801692910054297
5.781 1.0789363208092166
5.781499999999999 1.077585079112982
5.782 1.076124991252626
5.7825 1.0745753199555668
5.7829999999999995 1.0729632132866604
5.7835 1.0713219705821713
5.784 1.0696888267229718
5.7844999999999995 1.0681023017564066
5.785 1.0665988005256593
5.7855 1.0652089381649055
5.786 1.06395367317724
5.786499999999999 1.0628414435227913
5.787 1.0618666930194018
5.7875 1.0610104083384106
5.787999999999999 1.0602428121145824
5.7885 1.059527470778921
5.789 1.058826223695712
5.789499999999999 1.0581038554989746
5.79 1.0573317342758535
5.7905 1.05624305663939
5.7909999999999995 1.0550769879472357
5.7915 1.053835604292235
5.792 1.0525306396899685
5.7924999999999995 1.0511827925177377
5.793 1.0498200612548596
5.7935 1.0484757170672163
5.794 1.0471857044524786
5.794499999999999 1.0459849651584567
5.795 1.0449037195241089
5.7955 1.0439642064009496
5.795999999999999 1.043177759399291
5.7965 1.0425433481785262
5.797 1.042047647927401
5.797499999999999 1.0416668126426403
5.798 1.0413701030203009
5.7985 1.041123786994326
5.7989999999999995 1.0408953116858155
5.7995 1.0406565046793463
5.8 1.040386250563987
5.8004999999999995 1.040318998574677
5.801 1.04020392454373
5.8015 1.040047556596302
5.802 1.0398675882300614
5.802499999999999 1.0396918966653055
5.803 1.0395568057941729
5.8035 1.0395041988128477
5.803999999999999 1.039577057647305
5.8045 1.0398144667948965
5.805 1.0402462624327802
5.805499999999999 1.0408885711569225
5.806 1.0417412331910267
5.8065 1.0427879674920275
5.8069999999999995 1.0439985078361897
5.8075 1.045332996501924
5.808 1.0467468900272177
5.8084999999999996 1.0481961273971552
5.809 1.049641548978707
5.8095 1.0510526549406929
5.81 1.0524102003491522
5.810499999999999 1.0534594814038392
5.811 1.0544543272099902
5.8115 1.0554102926838076
5.811999999999999 1.0563504096666136
5.8125 1.0573018607534113
5.813 1.0582919735143046
5.8134999999999994 1.0593448583740792
5.814 1.0604780715905362
5.8145 1.061700224624608
5.8149999999999995 1.0630099762229481
5.8155 1.0643964848166119
5.816 1.0658411938549965
5.8165 1.067320327101777
5.816999999999999 1.0688074756171995
5.8175 1.0702759267762272
5.818 1.0717008135896091
5.818499999999999 1.0730611609589857
5.819 1.0743415120348057
5.8195 1.0755334659117173
5.819999999999999 1.0766365837842369
5.8205 1.0774127108754181
5.821 1.078127768163122
5.8214999999999995 1.0788077087473749
5.822 1.0794842846960782
5.8225 1.0801910654247104
5.8229999999999995 1.0809590003823157
5.8235 1.0818117060565027
5.824 1.0827615374120576
5.8245 1.0838075419710862
5.824999999999999 1.084934830970606
5.8255 1.086116716842195
5.826 1.0873180200329429
5.826499999999999 1.0884990622148094
5.827 1.0896199860121785
5.8275 1.090644672005446
5.827999999999999 1.0915441533929204
5.8285 1.0922991168614182
5.829 1.0929013929994962
5.8294999999999995 1.0933544646667128
5.83 1.093672917082499
5.8305 1.0936331083450512
5.8309999999999995 1.0935146747337914
5.8315 1.0933512028764862
5.832 1.093174081432934
5.8325 1.093007586573113
5.832999999999999 1.0928650682310839
5.8335 1.0927475038454393
5.834 1.0926441806223819
5.834499999999999 1.0925353282730157
5.835 1.0923955760938497
5.8355 1.0921983641168613
5.835999999999999 1.0919194285284652
5.8365 1.0915392819620044
5.837 1.0910448555098475
5.8374999999999995 1.0904300023357367
5.838 1.0896955899272955
5.8385 1.0888496476506146
5.8389999999999995 1.0879074721099375
5.8395 1.0868916313966468
5.84 1.0858321383239211
5.8405 1.0850124982054115
5.840999999999999 1.0842240997001984
5.8415 1.0835051920758823
5.842 1.0828888171827855
5.842499999999999 1.0823980163238112
5.843 1.0820426185913885
5.8435 1.081817726596431
5.843999999999999 1.0817041267160952
5.8445 1.0816706707419712
5.845 1.0816782005631314
5.8454999999999995 1.0816842661100312
5.846 1.0816478701452652
5.8465 1.0815335878552177
5.8469999999999995 1.0813150940379717
5.8475 1.0809775085160036
5.848 1.0805190272133227
5.8485 1.0799511709460936
5.848999999999999 1.0792983870071007
5.8495 1.078595554006331
5.85 1.0778842454335433
5.850499999999999 1.077455095088532
5.851 1.0771000242768158
5.8515 1.076851061310072
5.851999999999999 1.0767293905122781
5.8525 1.076743525201105
5.853 1.076888999624483
5.8534999999999995 1.0771495750870048
5.854 1.0774996034288111
5.8545 1.07790684897578
5.8549999999999995 1.078335931612985
5.8555 1.0787516209726835
5.856 1.0791217177596706
5.8565 1.0794194017459073
5.856999999999999 1.0796251611177898
5.8575 1.0797280298683138
5.858 1.0797267641363035
5.858499999999999 1.0796303514596062
5.859 1.0794573028970609
5.8595 1.079234182169851
5.859999999999999 1.0789929126856468
5.8605 1.078519467232716
5.861 1.0780943810076609
5.8614999999999995 1.0777434623814792
5.862 1.0774830669937288
5.8625 1.0773184535369489
5.8629999999999995 1.077243776569656
5.8635 1.0772434426704771
5.864 1.0772948902050896
5.8645 1.077372201697462
5.864999999999999 1.0774496200798973
5.8655 1.0775050579350332
5.866 1.0775220790793758
5.866499999999999 1.0774912333395164
5.867 1.077410667184015
5.8675 1.0772857831881952
5.867999999999999 1.0771279479480436
5.8685 1.0769534164942152
5.869 1.0767818073100448
5.8694999999999995 1.0766345319399186
5.87 1.0765327867156291
5.8705 1.0762486889493637
5.8709999999999996 1.0760458405879654
5.8715 1.0759350921670525
5.872 1.0759204995531528
5.8725 1.075999444366288
5.872999999999999 1.0761632744348841
5.8735 1.0763983069919698
5.874 1.0766875318011933
5.874499999999999 1.0770119726795306
5.875 1.0773524402397925
5.8755 1.0776909786314417
5.8759999999999994 1.0780125013392556
5.8765 1.0783063165548037
5.877 1.0785671057475017
5.8774999999999995 1.078794818869085
5.878 1.0789938389835059
5.8785 1.079170910468428
5.879 1.0793327625813132
5.879499999999999 1.0794836255260818
5.88 1.0796230745479671
5.8805 1.0799920691662617
5.880999999999999 1.0803297557897387
5.8815 1.0806177791949982
5.882 1.0808354989017748
5.882499999999999 1.0809624574844243
5.883 1.0809814835390477
5.8835 1.0808813849981194
5.8839999999999995 1.080659117047433
5.8845 1.0803208293504887
5.885 1.0798818765513682
5.8854999999999995 1.0793658352135251
5.886 1.078802385579083
5.8865 1.0782246862914384
5.887 1.0776664711849764
5.887499999999999 1.077158692901264
5.888 1.076726398813677
5.8885 1.0763857190235837
5.888999999999999 1.0761418172724788
5.8895 1.0759879139017667
5.89 1.0759059183956234
5.890499999999999 1.0761165890663444
5.891 1.0763390900874357
5.8915 1.0765408523521556
5.8919999999999995 1.0766932278794663
5.8925 1.076774935369982
5.893 1.0767737419036576
5.8934999999999995 1.0766865217964474
5.894 1.076518010887144
5.8945 1.076273569423944
5.895 1.075944050065431
5.895499999999999 1.0755866737486295
5.896 1.0752552594628273
5.8965 1.0749417373505532
5.896999999999999 1.0746712143350188
5.8975 1.0744656724047963
5.898 1.0743406497321981
5.898499999999999 1.0743024226867686
5.899 1.0743463183095137
5.8995 1.0744561872843257
5.8999999999999995 1.0746059320744985
5.9005 1.0745148355798066
5.901 1.0743962508754656
5.9014999999999995 1.0742174810245044
5.902 1.0739524278785562
5.9025 1.073585010539961
5.903 1.073110855312575
5.903499999999999 1.0725375207078207
5.904 1.0718832835806011
5.9045 1.0711747702190177
5.904999999999999 1.0704439850230032
5.9055 1.0697245521736833
5.906 1.069048582481777
5.906499999999999 1.0684426236295486
5.907 1.0679244093875546
5.9075 1.067500261536662
5.9079999999999995 1.067163450469912
5.9085 1.0668942664061833
5.909 1.0666617547935444
5.9094999999999995 1.066426572310618
5.91 1.0661453925729933
5.9105 1.0660233181325138
5.911 1.0657746321909736
5.911499999999999 1.0653708983370878
5.912 1.0647958344950774
5.9125 1.064045786095279
5.912999999999999 1.063129178957931
5.9135 1.0620654228952582
5.914 1.0608827264305518
5.914499999999999 1.0596153616021324
5.915 1.0583005680885442
5.9155 1.0569752295576076
5.9159999999999995 1.055672647173519
5.9165 1.0544198707147638
5.917 1.0532355404005276
5.9174999999999995 1.052128526986309
5.918 1.0510971303011203
5.9185 1.0501287675727757
5.919 1.0492009057027678
5.919499999999999 1.0482818354078414
5.92 1.0473337634968516
5.9205 1.0465638256044498
5.920999999999999 1.0456838757546274
5.9215 1.044660199377383
5.922 1.0434688373702306
5.922499999999999 1.042098303254247
5.923 1.0405509309748755
5.9235 1.0388426277375986
5.9239999999999995 1.0370010454949596
5.9245 1.0350624595665092
5.925 1.0330678180084676
5.9254999999999995 1.031058943039773
5.926 1.0290750774102864
5.9265 1.0271505889861072
5.927 1.0253137507160224
5.927499999999999 1.023586364487173
5.928 1.0219838061766133
5.9285 1.0205151353462467
5.928999999999999 1.0191831565874965
5.9295 1.0179845471708893
5.93 1.0169098740950067
5.930499999999999 1.0156964197384455
5.931 1.0145740372399403
5.9315 1.0135232412461652
5.9319999999999995 1.0125250901390237
5.9325 1.0115641196050873
5.933 1.010630678161824
5.9334999999999996 1.0097224590647393
5.934 1.0088449547828224
5.9345 1.0080109151392043
5.935 1.0072389750028827
5.935499999999999 1.0065518795831419
5.936 1.0059746531089484
5.9365 1.0055333276310665
5.936999999999999 1.0052535099749502
5.9375 1.005159088500114
5.938 1.0052706051888551
5.9384999999999994 1.0056030589930778
5.939 1.0061636382214945
5.9395 1.0069498581967233
5.9399999999999995 1.007948571419851
5.9405 1.009382909991718
5.941 1.0109728129060214
5.9415 1.0126795669982804
5.941999999999999 1.0144627314922847
5.9425 1.0162836501588177
5.943 1.0181083610675785
5.943499999999999 1.0199098554343355
5.944 1.021669388983518
5.9445 1.0233771042851503
5.944999999999999 1.0250322317072735
5.9455 1.0266432463718937
5.946 1.0282277895033338
5.9464999999999995 1.0298118634381157
5.947 1.0314277689521765
5.9475 1.0331108093610868
5.9479999999999995 1.0348946799405858
5.9485 1.036806900761045
5.949 1.0388651502527921
5.9495 1.041074897934077
5.949999999999999 1.0434290765590841
5.9505 1.0456621825772086
5.951 1.0479951664299114
5.951499999999999 1.0503966662351458
5.952 1.0528324862601153
5.9525 1.0552694036663715
5.952999999999999 1.0576776067649214
5.9535 1.0600324109673411
5.954 1.0623156222839691
5.9544999999999995 1.0645162436936288
5.955 1.0666309122066764
5.9555 1.0686637920575237
5.9559999999999995 1.070625692373684
5.9565 1.0725324584914915
5.957 1.0744021438058016
5.9575 1.0762519339048395
5.957999999999999 1.078094913650576
5.9585 1.0799376981015913
5.959 1.0817787051854189
5.959499999999999 1.0836073125826338
5.96 1.0854050112854208
5.9605 1.0869008047501687
5.960999999999999 1.0883140012255912
5.9615 1.089615167688748
5.962 1.090775654393642
5.9624999999999995 1.0917692640674148
5.963 1.0925745110889162
5.9635 1.0931763872653013
5.9639999999999995 1.0935678159199722
5.9645 1.0937507695335766
5.965 1.0937362236090202
5.9655 1.093542913666491
5.965999999999999 1.093195113270742
5.9665 1.0927197580635863
5.967 1.0921432871758452
5.967499999999999 1.0914891841790164
5.968 1.0907758740098221
5.9685 1.0900160514553097
5.968999999999999 1.0892161307049886
5.9695 1.0883770405318574
5.97 1.0874955138782416
5.9704999999999995 1.0868124413266378
5.971 1.0860724431604623
5.9715 1.0852681575328125
5.9719999999999995 1.0843944045085225
5.9725 1.0834497719518437
5.973 1.082437864202913
5.9735 1.0813681252917235
5.973999999999999 1.0802555953191884
5.9745 1.079119909604158
5.975 1.07798305872894
5.975499999999999 1.0768667960866884
5.976 1.075790227449334
5.9765 1.07476798685742
5.976999999999999 1.07380885118979
5.9775 1.072915294734645
5.978 1.0720833190701806
5.9784999999999995 1.0713027218808022
5.979 1.070557969757701
5.9795 1.0698291362717836
5.9799999999999995 1.0690932914824391
5.9805 1.0685728980673899
5.981 1.0679950135407972
5.9815 1.067337369349774
5.981999999999999 1.0665835694534773
5.9825 1.0657258643935752
5.983 1.0647669966340116
5.983499999999999 1.0637203285286743
5.984 1.0626081719709846
5.9845 1.061458149818412
5.984999999999999 1.0602995009039033
5.9855 1.0591589836542266
5.986 1.0580577170716714
5.9864999999999995 1.057009053815802
5.987 1.0560176097218874
5.9875 1.0550794512126809
5.9879999999999995 1.0541833128113267
5.9885 1.0533123761831027
5.989 1.0524461637080815
5.9895 1.051562150681228
5.989999999999999 1.050637567632474
5.9905 1.0498984189154639
5.991 1.0490787345167127
5.991499999999999 1.0481661694361937
5.992 1.047156494193498
5.9925 1.0460545716817338
5.992999999999999 1.0448743737965007
5.9935 1.0436373508766392
5.994 1.0423697021675797
5.9944999999999995 1.0410990673969382
5.995 1.0398512300991225
5.9955 1.0386474626871325
5.9959999999999996 1.0375030499116915
5.9965 1.0364269844950502
5.997 1.0354222857895286
5.9975 1.0344868164049572
5.997999999999999 1.0336141266729328
5.9985 1.032794133824631
5.999 1.0320132427756048
5.999499999999999 1.0312553386870313
6.0 1.030503021648922
6.0005 1.029986746862677
6.0009999999999994 1.0294435760154057
6.0015 1.0288633522020683
6.002 1.028242495839902
6.0024999999999995 1.0275844699337198
6.003 1.0268991198589503
6.0035 1.0262007798424575
6.004 1.0255054714246656
6.004499999999999 1.0248282150785082
6.005 1.024180486085331
6.0055 1.0235693095300669
6.005999999999999 1.0229973899482139
6.0065 1.0224642404726934
6.007 1.0219676615233417
6.007499999999999 1.0215049765416768
6.008 1.0210737629394915
6.0085 1.0206716198967538
6.0089999999999995 1.0202958376644515
6.0095 1.0199428667736647
6.01 1.0196085801779073
6.0104999999999995 1.0195364130239803
6.011 1.0194731379326856
6.0115 1.019415930479457
6.012 1.0193647302380329
6.012499999999999 1.0193226270113582
6.013 1.0192954354069323
6.0135 1.0192904401715277
6.013999999999999 1.0193146489044418
6.0145 1.0193736463654774
6.015 1.0194705816959686
6.015499999999999 1.019606262193392
6.016 1.0197797265484734
6.0165 1.0199893892578102
6.0169999999999995 1.0202340614371666
6.0175 1.0205139805164036
6.018 1.020831185281233
6.0184999999999995 1.0211893080989127
6.019 1.0215923346318787
6.0195 1.0220436223504317
6.02 1.022544520931728
6.020499999999999 1.0228462123574644
6.021 1.0231929581699035
6.0215 1.0235776112343158
6.021999999999999 1.023989917642216
6.0225 1.0244163170012583
6.023 1.0248402708880053
6.023499999999999 1.0252430035265425
6.024 1.0256045636268252
6.0245 1.0259055272649293
6.0249999999999995 1.0261289694537175
6.0255 1.0262625457202443
6.026 1.0263004578846515
6.0264999999999995 1.0262448098006038
6.027 1.0261057567963379
6.0275 1.0259003871621384
6.028 1.0256505315526343
6.028499999999999 1.025380139885601
6.029 1.0251125043679477
6.0295 1.0248677924000376
6.029999999999999 1.0246612473548264
6.0305 1.024749764515429
6.031 1.0248871880846295
6.031499999999999 1.025070690148703
6.032 1.0252922326725944
6.0325 1.0255401530849872
6.0329999999999995 1.0257999736671013
6.0335 1.0260547685671704
6.034 1.0262862824435077
6.0344999999999995 1.0264761337730117
6.035 1.0266072974571536
6.0355 1.0266658423679724
6.036 1.026642643591999
6.036499999999999 1.0265344209852185
6.037 1.0263440831487065
6.0375 1.026080194539335
6.037999999999999 1.0257550491832559
6.0385 1.0253821687675357
6.039 1.0249732609181141
6.039499999999999 1.0245357186590938
6.04 1.0240710405570814
6.0405 1.0238213973332346
6.0409999999999995 1.0235275623424624
6.0415 1.0231734234757361
6.042 1.022740182978439
6.0424999999999995 1.0222075513264055
6.043 1.0215551002768617
6.0435 1.0207635847470693
6.044 1.0198167373056983
6.044499999999999 1.0187034428109873
6.045 1.0174200342475526
6.0455 1.0159717834308934
6.045999999999999 1.0143735273905992
6.0465 1.0126485386915034
6.047 1.010826249464645
6.047499999999999 1.008938788971367
6.048 1.0070166670462208
6.0485 1.005085141636856
6.0489999999999995 1.003161158375013
6.0495 1.00125135056029
6.05 0.9993518594940123
6.0504999999999995 0.9976959989406579
6.051 0.9960146910741449
6.0515 0.9942816450944562
6.052 0.9924699904315635
6.052499999999999 0.9905553606510281
6.053 0.9885194077881654
6.0535 0.9863519761191211
6.053999999999999 0.9840529258201006
6.0545 0.9816326150766134
6.055 0.9791115165543244
6.055499999999999 0.9765185633291914
6.056 0.9738883129579587
6.0565 0.9712567309719302
6.0569999999999995 0.9686570928874049
6.0575 0.9661156294127732
6.058 0.963648612115272
6.0584999999999996 0.9612607484725505
6.059 0.9589451490492574
6.0595 0.9566844547382845
6.06 0.9544529346962509
6.060499999999999 0.9524672713749002
6.061 0.9504454048178107
6.0615 0.9483560900380558
6.061999999999999 0.9461740863175878
6.0625 0.9438838484830993
6.063 0.9414821903659064
6.0634999999999994 0.938979171567133
6.064 0.9363975432989756
6.0645 0.9337707040269403
6.0649999999999995 0.9311389874421228
6.0655 0.9285451620843035
6.066 0.9260298750882301
6.0665 0.9236275383566219
6.066999999999999 0.9213631458412662
6.0675 0.9192502310168656
6.068 0.9172897819542045
6.068499999999999 0.9154701389803042
6.069 0.9137682608897109
6.0695 0.9121519072280996
6.069999999999999 0.9105832669961591
6.0705 0.9092711480929945
6.071 0.907930533659875
6.0714999999999995 0.9065338745927973
6.072 0.905066540715463
6.0725 0.9035295197113121
6.0729999999999995 0.9019398755842597
6.0735 0.9003289199092965
6.074 0.8987386381769452
6.0745 0.8972163436654952
6.074999999999999 0.8958089447020386
6.0755 0.8945572576086359
6.076 0.8934911691460645
6.076499999999999 0.8926265204575995
6.077 0.8919635296783809
6.0775 0.8914865404741428
6.077999999999999 0.891165111509989
6.0785 0.8909564167735279
6.079 0.8908090190759679
6.0794999999999995 0.8906678019609311
6.08 0.89047973827043
6.0805 0.8904475167886018
6.0809999999999995 0.8902906668307565
6.0815 0.8899943749110124
6.082 0.8895628297830488
6.0825 0.8890188716435101
6.082999999999999 0.8884017174190751
6.0835 0.8877622598523567
6.084 0.8871575123320776
6.084499999999999 0.8866442126801195
6.085 0.8862731626417766
6.0855 0.8860838684900838
6.085999999999999 0.8861009985266347
6.0865 0.8863323100707884
6.087 0.8867681974920003
6.0874999999999995 0.8873825306353159
6.088 0.8881349154368511
6.0885 0.8889744442720505
6.0889999999999995 0.8898443455767514
6.0895 0.890687632769861
6.09 0.8914525386990559
6.0905 0.8923449035957907
6.090999999999999 0.8930892310597348
6.0915 0.893676062790306
6.092 0.894115302751457
6.092499999999999 0.8944354315873696
6.093 0.8946806710147125
6.0935 0.8949062989329027
6.093999999999999 0.8951726440626042
6.0945 0.8955386446488875
6.095 0.8960556862464369
6.0954999999999995 0.8967622554537339
6.096 0.8976800387816849
6.0965 0.8988119083718545
6.0969999999999995 0.9001417999167923
6.0975 0.9016365866742736
6.098 0.9032496166025037
6.0985 0.904925709791952
6.098999999999999 0.9066066634290938
6.0995 0.9082369182094723
6.1 0.9097688453798889
6.100499999999999 0.910919725786959
6.101 0.9119172157826343
6.1015 0.9127570949889346
6.101999999999999 0.9134504333345675
6.1025 0.9140214573428397
6.103 0.9145040811366513
6.1034999999999995 0.9149372945017952
6.104 0.9153602479962991
6.1045 0.9158076898967414
6.1049999999999995 0.9163062494402782
6.1055 0.9168719589570371
6.106 0.9175091852701065
6.1065 0.9182108824814069
6.106999999999999 0.9189598960050883
6.1075 0.9197310179846682
6.108 0.920493150269348
6.108499999999999 0.9212119140432089
6.109 0.9218520877499691
6.1095 0.9223804751495106
6.109999999999999 0.9227689520911773
6.1105 0.9227513228798793
6.111 0.9225664664520633
6.1114999999999995 0.9222183206495892
6.112 0.9217228384214464
6.1125 0.9211063376064934
6.1129999999999995 0.9204025761888119
6.1135 0.9196495042398038
6.114 0.9188851502050372
6.1145 0.9181436428494094
6.114999999999999 0.917451807022885
6.1155 0.9168261631141205
6.116 0.91627155291732
6.116499999999999 0.9157811688759337
6.117 0.9153376560535421
6.1175 0.9149158097362343
6.117999999999999 0.9144856531875954
6.1185 0.9140156883041748
6.119 0.9134760267284738
6.1194999999999995 0.9128412109188805
6.12 0.9120919732672599
6.1205 0.9114636489803555
6.1209999999999996 0.9107042760884477
6.1215 0.9098166306463786
6.122 0.9088107954065784
6.1225 0.9077026763734264
6.122999999999999 0.9065128871441733
6.1235 0.9052655458937012
6.124 0.903986572137419
6.124499999999999 0.9027020636685261
6.125 0.9014362268278426
6.1255 0.9002095318314819
6.1259999999999994 0.8990371579822245
6.1265 0.8979279858472609
6.127 0.896884449785426
6.1274999999999995 0.8959031786022189
6.128 0.8949765938332555
6.1285 0.894095062179563
6.129 0.8932489397720313
6.129499999999999 0.8924309057344165
6.13 0.8916375071156865
6.1305 0.8911156673327584
6.130999999999999 0.8906229074600784
6.1315 0.8901672765690922
6.132 0.8897595777382823
6.132499999999999 0.8894124965145214
6.133 0.8891393640070795
6.1335 0.8889529417125728
6.1339999999999995 0.8888640259105866
6.1345 0.8888802406228479
6.135 0.8890048875239008
6.1354999999999995 0.8892362227577809
6.136 0.8895674954614182
6.1365 0.8899875978079984
6.137 0.8904820761991729
6.137499999999999 0.8910345312851263
6.138 0.8916277782593706
6.1385 0.8922450267084278
6.138999999999999 0.892870684778228
6.1395 0.893491258629708
6.14 0.894095577699211
6.140499999999999 0.894427411139382
6.141 0.8947296006919838
6.1415 0.8949986968770639
6.1419999999999995 0.8952335461120023
6.1425 0.8954352618596002
6.143 0.8956077158005281
6.1434999999999995 0.8957579253964908
6.144 0.8958960400126509
6.1445 0.8960403888537152
6.145 0.8962296468511142
6.145499999999999 0.8964386692621314
6.146 0.8966451013526199
6.1465 0.8968851749073106
6.146999999999999 0.8971564408507516
6.1475 0.8974529398865602
6.148 0.8977677319366213
6.148499999999999 0.8980955309770536
6.149 0.8984347459248943
6.1495 0.8987888842444668
6.1499999999999995 0.8991661151489457
6.1505 0.8998242034433913
6.151 0.9005282973184375
6.1514999999999995 0.9012887155591498
6.152 0.9021121928116359
6.1525 0.9030004633866221
6.153 0.9039499840189726
6.153499999999999 0.9049524075885192
6.154 0.9059955761196729
6.1545 0.9070648081219542
6.154999999999999 0.9081440293783133
6.1555 0.9092170956821191
6.156 0.9102680842969001
6.156499999999999 0.9112823843885776
6.157 0.9122472984470519
6.1575 0.913152952981824
6.1579999999999995 0.913993173777949
6.1585 0.9147661091866183
6.159 0.9154744358173356
6.1594999999999995 0.9161247249405874
6.16 0.9167261699621438
6.1605 0.9170412887122726
6.161 0.9173278638768273
6.161499999999999 0.9175930555673242
6.162 0.9178400241386115
6.1625 0.9180680593908914
6.162999999999999 0.9182732042373798
6.1635 0.9184489787366334
6.164 0.91858727794101
6.164499999999999 0.9186788443794675
6.165 0.9187133088365415
6.1655 0.9186790774359286
6.1659999999999995 0.9185635608564506
6.1665 0.9183539895835646
6.167 0.9180391205772486
6.1674999999999995 0.9176115205921481
6.168 0.9170699392519562
6.1685 0.9164214103490299
6.169 0.9156817802351012
6.169499999999999 0.9148759406849878
6.17 0.91403532412789
6.1705 0.9134424021356412
6.170999999999999 0.9128820296782341
6.1715 0.9123828223440005
6.172 0.9119655910128076
6.172499999999999 0.9116413973918045
6.173 0.9114110169752041
6.1735 0.9112654829364124
6.1739999999999995 0.9111876577281147
6.1745 0.9111543097818764
6.175 0.9111384523266426
6.1754999999999995 0.9111113475606445
6.176 0.9110445550814835
6.1765 0.910911394714135
6.177 0.9106881350135099
6.177499999999999 0.9103548873585281
6.178 0.9098967381531418
6.1785 0.9093048599089927
6.178999999999999 0.9085775648255819
6.1795 0.9077212318160843
6.18 0.9067505816670792
6.180499999999999 0.9059357803365685
6.181 0.9050559872369179
6.1815 0.9041403267049443
6.1819999999999995 0.9032171175058745
6.1825 0.902309770290193
6.183 0.9014337167653376
6.1834999999999996 0.9005942557608282
6.184 0.8997857487086957
6.1845 0.8989921071900968
6.185 0.8981884649207531
6.185499999999999 0.8973437894552213
6.186 0.8964239383791751
6.1865 0.8953945852189913
6.186999999999999 0.894224437533672
6.1875 0.8928880850629959
6.188 0.8913683253228526
6.1884999999999994 0.8896582300806798
6.189 0.8877624520037383
6.1895 0.8856974588347024
6.1899999999999995 0.8834906158648135
6.1905 0.8814256062554192
6.191 0.8792936016010181
6.1915 0.8771356934036278
6.191999999999999 0.8749891711570076
6.1925 0.8728846755005804
6.193 0.8708441012006718
6.193499999999999 0.8688797898403167
6.194 0.8669947310542231
6.1945 0.865183460721674
6.194999999999999 0.8634330622925036
6.1955 0.8617239150550768
6.196 0.8600301745677604
6.1964999999999995 0.8583207613531649
6.197 0.8565612054667416
6.1975 0.8547166492924512
6.1979999999999995 0.8527563586638658
6.1985 0.8506584547671606
6.199 0.8484140564170503
6.1995 0.846029586043602
6.199999999999999 0.8435267067493097
6.2005 0.8411868015724947
6.201 0.8388045728285475
6.201499999999999 0.8364251066455333
6.202 0.8340927261381127
6.2025 0.8318460868044827
6.202999999999999 0.8297151022691306
6.2035 0.8277189739606159
6.204 0.8258651838265069
6.2044999999999995 0.8241491287397245
6.205 0.8225544439500097
6.2055 0.8210540440682117
6.2059999999999995 0.8196120048182173
6.2065 0.8181864384294147
6.207 0.8167337772384533
6.2075 0.8152137901671226
6.207999999999999 0.8135947301076062
6.2085 0.8118574222984705
6.209 0.8099977274442441
6.209499999999999 0.8080269594783837
6.21 0.805970071873707
6.2105 0.8041101481712475
6.210999999999999 0.8022393906099486
6.2115 0.8004014099088563
6.212 0.7986385370144023
6.2124999999999995 0.7969896307665436
6.213 0.7954878308383253
6.2135 0.7941584596954385
6.2139999999999995 0.7930172417283815
6.2145 0.7920687640312906
6.215 0.7913055911101328
6.2155 0.7907084469168745
6.215999999999999 0.7902475047311882
6.2165 0.7898851292908339
6.217 0.7895800586002678
6.217499999999999 0.7892918482879376
6.218 0.7889853086316225
6.2185 0.788634155740522
6.218999999999999 0.7882232803028145
6.2195 0.78774928037398
6.22 0.7872198762932197
6.2204999999999995 0.7864049188116331
6.221 0.785575682425025
6.2215 0.7847593097023502
6.2219999999999995 0.783982670225972
6.2225 0.7832687985414195
6.223 0.782633401633384
6.2235 0.7820817905250566
6.223999999999999 0.7816071720930452
6.2245 0.7811903737726527
6.225 0.7808016685715831
6.225499999999999 0.7804038885627665
6.226 0.7799565583362683
6.2265 0.7794202478024598
6.226999999999999 0.7787609762583447
6.2275 0.7779537874849165
6.228 0.7769855085570773
6.2284999999999995 0.7758565653894808
6.229 0.7745815615124441
6.2295 0.7731887732658519
6.2299999999999995 0.7717185991182463
6.2305 0.7704684016728879
6.231 0.7692447485539377
6.2315 0.7681026779773691
6.231999999999999 0.7670928813733008
6.2325 0.7662558343951357
6.233 0.765617509949994
6.233499999999999 0.7651871221156746
6.234 0.7649571713613723
6.2345 0.7649060882110381
6.234999999999999 0.7650020061452261
6.2355 0.7652078538882106
6.236 0.7654860308039673
6.2364999999999995 0.7658024957119088
6.237 0.7661296187292075
6.2375 0.7664477070444817
6.2379999999999995 0.7667454171326107
6.2385 0.7670194443175943
6.239 0.7672738913693542
6.2395 0.76751934605633
6.239999999999999 0.7677717445094616
6.2405 0.7678034135063464
6.241 0.7678832557110349
6.241499999999999 0.7680298178943105
6.242 0.7682549142697155
6.2425 0.7685606049274898
6.242999999999999 0.768937709005033
6.2435 0.7693663656978591
6.244 0.7698185716568127
6.2444999999999995 0.7702621825617905
6.245 0.7706653224072515
6.2455 0.7710003542640188
6.2459999999999996 0.7712468894671934
6.2465 0.771393273467523
6.247 0.7714372326424014
6.2475 0.7713860555369615
6.247999999999999 0.7712564316240539
6.2485 0.7710739565683267
6.249 0.7708727289301271
6.249499999999999 0.7706935007077584
6.25 0.7705810263280692
6.2505 0.7708278543800895
6.2509999999999994 0.7712251934040004
6.2515 0.7718029301472489
6.252 0.7725787162184362
6.2524999999999995 0.7735560662996903
6.253 0.7747246586861575
6.2535 0.7760628147420555
6.254 0.7775415111144028
6.254499999999999 0.7791287365369526
6.255 0.780793914544188
6.2555 0.7825111789780886
6.255999999999999 0.7842615757034361
6.2565 0.7860340918729604
6.257 0.7878256492504061
6.257499999999999 0.7896402740996044
6.258 0.7914876927994329
6.2585 0.7933819968440508
6.2589999999999995 0.795340133557683
6.2595 0.7973803711936839
6.26 0.799520134490205
6.2604999999999995 0.801525375418617
6.261 0.8036528990957894
6.2615 0.8059020430039897
6.262 0.8082617775765725
6.262499999999999 0.8107110161719313
6.263 0.8132207920683562
6.2635 0.8157578530929942
6.263999999999999 0.8182891174021112
6.2645 0.8207858183339063
6.265 0.8232269468240345
6.265499999999999 0.8256016600143459
6.266 0.8279103106976072
6.2665 0.8301643158668007
6.2669999999999995 0.8323847598895731
6.2675 0.8346000402462358
6.268 0.8368431856543453
6.2684999999999995 0.8391487367689375
6.269 0.8415497826625827
6.2695 0.8440747739373268
6.27 0.8467449923799528
6.270499999999999 0.8493251144886125
6.271 0.852063099173362
6.2715 0.8549469862367467
6.271999999999999 0.8579527960303538
6.2725 0.861047128909025
6.273 0.8641905875745207
6.273499999999999 0.8673420524437688
6.274 0.870462783848956
6.2745 0.873520116937077
6.2749999999999995 0.8764899803908303
6.2755 0.8793581921931123
6.276 0.8821202630124464
6.2764999999999995 0.8847801692271205
6.277 0.8873481515134127
6.2775 0.8898383485452876
6.278 0.8922665595092287
6.278499999999999 0.8946479901139006
6.279 0.8969953176884489
6.2795 0.899316929557592
6.279999999999999 0.9016151849676245
6.2805 0.9036373745992551
6.281 0.9056194787944423
6.281499999999999 0.9075406374227258
6.282 0.9093741325098009
6.2825 0.9110894558230476
6.2829999999999995 0.9126560661100028
6.2835 0.9140474574660772
6.284 0.915244723002969
6.2844999999999995 0.9162390832485612
6.285 0.9170328824637806
6.2855 0.9176389391211109
6.286 0.9180788883098697
6.286499999999999 0.9183801080530827
6.287 0.9185723006172363
6.2875 0.9186842367209759
6.287999999999999 0.9187414245143561
6.2885 0.9187645493579006
6.289 0.9187691096698413
6.289499999999999 0.9187652819217526
6.29 0.91875836118264
6.2905 0.9189960727681379
6.2909999999999995 0.9192274485027456
6.2915 0.9194463942660557
6.292 0.919645379373505
6.2924999999999995 0.9198172552393566
6.293 0.9199571128057894
6.2935 0.9200634180821557
6.294 0.9201385586579658
6.294499999999999 0.920188009741502
6.295 0.9202189571076534
6.2955 0.9202384276815428
6.295999999999999 0.9202515777790921
6.2965 0.9202608550808242
6.297 0.9202658359124903
6.297499999999999 0.9202639948643097
6.298 0.9202516798906369
6.2985 0.9202253354840932
6.2989999999999995 0.9201823437285016
6.2995 0.920122110621106
6.3 0.9200461404049101
6.3004999999999995 0.9197111634257952
6.301 0.9193706388271514
6.3015 0.9190314734849184
6.302 0.9186998716753295
6.302499999999999 0.9183806666872644
6.303 0.918075938210594
6.3035 0.9177843748487103
6.303999999999999 0.9175009131826491
6.3045 0.917216851843412
6.305 0.9169204239563044
6.305499999999999 0.9165977798258337
6.306 0.9162349171480646
6.3065 0.915819188946721
6.3069999999999995 0.9153413399174652
6.3075 0.9147971304888752
6.308 0.9141883371356239
6.3084999999999996 0.9135233919889881
6.309 0.9128177323837712
6.3095 0.9120934964582431
6.31 0.911378996285836
6.310499999999999 0.910955189792791
6.311 0.9106094054270653
6.3115 0.9103788371022451
6.311999999999999 0.9102986914799525
6.3125 0.9103995914633044
6.313 0.9107048788358586
6.3134999999999994 0.9112286015400998
6.314 0.9119745455122734
6.3145 0.91293626257574
6.3149999999999995 0.9140983506415408
6.3155 0.9154384460856176
6.316 0.9169294311399044
6.3165 0.9185417365015243
6.316999999999999 0.9202456495092931
6.3175 0.9220135519835935
6.318 0.9238222738494399
6.318499999999999 0.9256553030587881
6.319 0.9275041847035272
6.3195 0.9293694612034831
6.319999999999999 0.9312595577093147
6.3205 0.9329402695828782
6.321 0.9346769530366961
6.3214999999999995 0.936483400525627
6.322 0.9383665864581315
6.3225 0.940323592144418
6.3229999999999995 0.9423405138247941
6.3235 0.9443933403747107
6.324 0.9464501300863363
6.3245 0.9484743018163269
6.324999999999999 0.9504282367765092
6.3255 0.9522769432014532
6.326 0.9539915756417998
6.326499999999999 0.9555523469647087
6.327 0.9569508239174757
6.3275 0.9581915105989101
6.327999999999999 0.9592924071260006
6.3285 0.960284304186741
6.329 0.9612085566658188
6.3294999999999995 0.9621134915539226
6.33 0.9630496442871469
6.3305 0.9638175286781394
6.3309999999999995 0.9647042646731884
6.3315 0.9657370245007909
6.332 0.9669272686680641
6.3325 0.9682703624945698
6.332999999999999 0.9697467102445408
6.3335 0.9713243370628237
6.334 0.9729623609019313
6.334499999999999 0.9746148469308221
6.335 0.976234579503168
6.3355 0.9777766285312016
6.335999999999999 0.9792019535042388
6.3365 0.9804806316622688
6.337 0.9815946140532462
6.3374999999999995 0.9825402029923622
6.338 0.9833290965730347
6.3385 0.9839873585461741
6.3389999999999995 0.9845522947599408
6.3395 0.9850669656601889
6.34 0.9855735473766802
6.3405 0.9858594299013851
6.340999999999999 0.9861954296758686
6.3415 0.9865880651400036
6.342 0.9870273455238925
6.342499999999999 0.987488758694025
6.343 0.9879366783787296
6.3435 0.9883284819415425
6.343999999999999 0.9886191820159095
6.3445 0.9887658189370995
6.345 0.9887317249528654
6.3454999999999995 0.9884904508825892
6.346 0.9880291101750323
6.3465 0.9873507205445774
6.3469999999999995 0.9864752245173065
6.3475 0.9854387832523479
6.348 0.9842910587447519
6.3485 0.9830904730168064
6.348999999999999 0.9818980807736974
6.3495 0.9807710842117774
6.35 0.9797568007123009
6.350499999999999 0.9791347453074672
6.351 0.9786741579513207
6.3515 0.9783753208260402
6.351999999999999 0.9782246711916206
6.3525 0.9781979978105894
6.353 0.9782642548223505
6.3534999999999995 0.9783896147104535
6.354 0.9785412468943214
6.3545 0.9786904047748207
6.3549999999999995 0.9788150130957775
6.3555 0.9789014585185503
6.356 0.9789460366305288
6.3565 0.9789556908837651
6.356999999999999 0.9789479703493595
6.3575 0.9789497739915803
6.358 0.9789948067412648
6.358499999999999 0.9791195212558927
6.359 0.9793586555043744
6.3595 0.9797406995874136
6.359999999999999 0.9802840216727143
6.3605 0.9812402625198547
6.361 0.9823522120915649
6.3614999999999995 0.9835952091129883
6.362 0.9849316766640287
6.3625 0.9863138887715381
6.3629999999999995 0.9876881611378708
6.3635 0.9889993569724725
6.364 0.9901962515477476
6.3645 0.9912364775279289
6.364999999999999 0.9920906974143215
6.3655 0.9927459423040439
6.366 0.9932072267710433
6.366499999999999 0.9934973896033995
6.367 0.9936544996262096
6.3675 0.9937278179435424
6.367999999999999 0.9937728597363586
6.3685 0.9938461610061164
6.369 0.9940003474853849
6.3694999999999995 0.9942798474588241
6.37 0.9947180606178649
6.3705 0.99533524818406
6.3709999999999996 0.9961371188959147
6.3715 0.997115902806934
6.372 0.9982510894409883
6.3725 0.9995119109393185
6.372999999999999 1.000860421384817
6.3735 1.0022554696015218
6.374 1.0036573612304414
6.374499999999999 1.0050326043578213
6.375 1.0063581335186507
6.3755 1.0076240260947202
6.3759999999999994 1.0088341982187048
6.3765 1.0100050751175353
6.377 1.0111629237188622
6.3774999999999995 1.0123402102989663
6.378 1.0135715651630781
6.3785 1.0148901590747204
6.379 1.016324374886303
6.379499999999999 1.0178946842968166
6.38 1.0196116416452976
6.3805 1.0212292751801892
6.380999999999999 1.0229847926068112
6.3815 1.024859001748269
6.382 1.0268248635828385
6.382499999999999 1.0288496477804585
6.383 1.0308978144364231
6.3835 1.03293414470739
6.3839999999999995 1.0349269646385337
6.3845 1.0368507539337797
6.385 1.0386879904226631
6.3854999999999995 1.0404300475166952
6.386 1.042077049185844
6.3865 1.043637233467156
6.387 1.0451254904275291
6.387499999999999 1.046562099541178
6.388 1.0479710113255891
6.3885 1.0493782200713189
6.388999999999999 1.0508100137080854
6.3895 1.0522911130175254
6.39 1.0538428658595085
6.390499999999999 1.0552354002345012
6.391 1.0567253491633037
6.3915 1.0583152673059832
6.3919999999999995 1.0599990505577621
6.3925 1.061762967381117
6.393 1.0635876377316922
6.3934999999999995 1.0654505366744678
6.394 1.0673285002201087
6.3945 1.0692000275030011
6.395 1.0710469032618988
6.395499999999999 1.0728553135835805
6.396 1.0746165622646033
6.3965 1.076327305226225
6.396999999999999 1.077989269381945
6.3975 1.0796078640119067
6.398 1.0811906904881787
6.398499999999999 1.0827457482885487
6.399 1.0842798265440714
6.3995 1.0857970796042278
6.3999999999999995 1.0872980578332234
6.4005 1.0885328926761768
6.401 1.089741620042027
6.4014999999999995 1.090914721440657
6.402 1.0920413805154103
6.4025 1.0931111959035777
6.403 1.0941156188997614
6.403499999999999 1.095048637309088
6.404 1.095907332945252
6.4045 1.096691861047815
6.404999999999999 1.0974061574062337
6.4055 1.098058255167952
6.406 1.0986608242768403
6.406499999999999 1.0992315097307583
6.407 1.0997929114928424
6.4075 1.1003719679477229
6.4079999999999995 1.1009987934018743
6.4085 1.1017049487342014
6.409 1.1025209648372503
6.4094999999999995 1.1034737075416021
6.41 1.1045837529015676
6.4105 1.1070067911801698
6.411 1.1095074678982049
6.411499999999999 1.1120533012059608
6.412 1.1146140937484683
6.4125 1.1171798691957289
6.412999999999999 1.1178311356820356
6.4135 1.118437633588732
6.414 1.1208950398083588
6.414499999999999 1.1233083187898274
6.415 1.1256658450964268
6.4155 1.1279864036581355
6.4159999999999995 1.1303367261720725
6.4165 1.1327086148607481
6.417 1.1351301242045522
6.4174999999999995 1.1376763193201669
6.418 1.1403681427851526
6.4185 1.1432117144847225
6.419 1.1461988385871462
6.419499999999999 1.1493067613617254
6.42 1.1525014473203574
6.4205 1.1554945472061016
6.420999999999999 1.1585442494607285
6.4215 1.1616156388961458
6.422 1.1646721928392458
6.422499999999999 1.1676317613111973
6.423 1.1705205556996219
6.4235 1.1733198644910727
6.4239999999999995 1.1760227153250482
6.4245 1.178574781473965
6.425 1.1810539079055626
6.4254999999999995 1.1834854121315759
6.426 1.1858910540605967
6.4265 1.188259443381938
6.427 1.1906561532209008
6.427499999999999 1.1931271246314634
6.428 1.1956926773653256
6.4285 1.1983506381487656
6.428999999999999 1.2011047475683003
6.4295 1.2039615642354105
6.43 1.206917085947706
6.430499999999999 1.210009784638228
6.431 1.2131788428568266
6.4315 1.2163771564271806
6.4319999999999995 1.21955404667486
6.4325 1.2226605862417532
6.433 1.2256548487995222
6.4334999999999996 1.2285065213017867
6.434 1.2312003916644887
6.4345 1.2337380052667697
6.435 1.2361376525777192
6.435499999999999 1.238432525198062
6.436 1.2406676809788382
6.4365 1.2428957255380084
6.436999999999999 1.2451717715191872
6.4375 1.2475476099087583
6.438 1.2500661752028344
6.4384999999999994 1.2527564176415489
6.439 1.2556297632050915
6.4395 1.2586787720228099
6.4399999999999995 1.2618778098832093
6.4405 1.264938386702873
6.441 1.268058727583125
6.4415 1.2711830813322795
6.441999999999999 1.2742577485881084
6.4425 1.277251479118913
6.443 1.2801535127551196
6.443499999999999 1.2829654259383074
6.444 1.2856795857762975
6.430499999999999 1.2881299305319212
6.431 1.2905688099822978
6.4315 1.2930114858511064
6.4319999999999995 1.29547520117283
6.4325 1.2979786323701306
6.433 1.3005405189008359
6.4334999999999996 1.3031777964452569
6.434 1.3059030626242738
6.4345 1.3087222214623775
6.435 1.311633032126512
6.435499999999999 1.3146251590330218
6.436 1.3176816721245168
6.4365 1.319526043329989
6.436999999999999 1.3213659034630814
6.4375 1.3242516703078118
6.438 1.3270501790617268
6.4384999999999994 1.3299230635887271
6.439 1.3327245173664566
6.4395 1.3354700344624222
6.4399999999999995 1.3381805603065564
6.4405 1.3408828855611266
6.441 1.3436039283087653
6.4415 1.3463713147905307
6.441999999999999 1.3492091613418817
6.4425 1.3521360177690716
6.443 1.3551638645510211
6.443499999999999 1.3583137559632925
6.444 1.3616609665602435
6.4445 1.365168069666931
6.444999999999999 1.3686822750653236
6.4455 1.3720848699455113
6.446 1.3753397290092404
6.4464999999999995 1.3781713184459303
6.447 1.380819378428828
6.4475 1.3832894944547316
6.4479999999999995 1.3856042144211984
6.4485 1.3877966034433942
6.449 1.3899056009922417
6.4495 1.391970648289064
6.449999999999999 1.3940268303365537
6.4505 1.3958548662315877
6.451 1.3977200079053735
6.451499999999999 1.3996304855268815
6.452 1.4015850635530234
6.4525 1.4035747829293643
6.452999999999999 1.4055844921982168
6.4535 1.4075940367375819
6.454 1.4095797017630618
6.4544999999999995 1.4115161014285933
6.455 1.4133786382455755
6.4555 1.4151469661056089
6.4559999999999995 1.4168080201859474
6.4565 1.4183586621979345
6.457 1.419807134608096
6.4575 1.4211725978619234
6.457999999999999 1.4224832524791824
6.4585 1.4237730107156172
6.459 1.425077706933759
6.459499999999999 1.4264310640659768
6.46 1.4278614535893652
6.4605 1.4293890666041267
6.460999999999999 1.4310245698898083
6.4615 1.432768290793839
6.462 1.4346103879604015
6.4624999999999995 1.4365315536909602
6.463 1.438504619506348
6.4635 1.4404967502152468
6.4639999999999995 1.4424724835539515
6.4645 1.4443970831590076
6.465 1.4462399522428278
6.4655 1.4479776226856864
6.465999999999999 1.4495958222639376
6.4665 1.4508429172076611
6.467 1.4519733472728233
6.467499999999999 1.4530016019800889
6.468 1.453946601933227
6.4685 1.4548286208057941
6.468999999999999 1.455666014510687
6.4695 1.4564728305091226
6.47 1.457256998708369
6.4704999999999995 1.4577736212113062
6.471 1.4582661735186762
6.4715 1.458725938784732
6.4719999999999995 1.4591401434364
6.4725 1.4594934500172183
6.473 1.459769892477761
6.4735 1.4599552417662198
6.473999999999999 1.4600395837657265
6.4745 1.4600199644271097
6.475 1.4599024802460157
6.475499999999999 1.4597030507513769
6.476 1.4594468894051322
6.4765 1.4591667728362767
6.476999999999999 1.4589001527060397
6.4775 1.4586860486603233
6.478 1.4585614677761238
6.4784999999999995 1.458558410476665
6.479 1.4587008732529239
6.4795 1.4590026946247259
6.4799999999999995 1.4594660019546604
6.4805 1.4600805424670091
6.481 1.4608245064313765
6.4815 1.4616668495437422
6.481999999999999 1.4625708176757013
6.4825 1.463498588713564
6.483 1.464416033014626
6.483499999999999 1.4652967216780515
6.484 1.4661246857900918
6.4845 1.466895358584352
6.484999999999999 1.4676149338087574
6.4855 1.468298156379513
6.486 1.4689651698384056
6.4864999999999995 1.46939020074591
6.487 1.4698424575592266
6.4875 1.4703380802038248
6.4879999999999995 1.4708848975870505
6.4885 1.4714807920568784
6.489 1.472112816397855
6.4895 1.4727573802613434
6.489999999999999 1.4733815980982525
6.4905 1.473699445801561
6.491 1.4739169282048836
6.491499999999999 1.4739946278903133
6.492 1.4738990905959768
6.4925 1.4736068218351837
6.492999999999999 1.473107454096446
6.4935 1.472406146102795
6.494 1.4715243778055733
6.4944999999999995 1.4704985085295403
6.495 1.4693765491532276
6.4955 1.4682127027410004
6.4959999999999996 1.4670616010939097
6.4965 1.465973070949517
6.497 1.4649873790921526
6.4975 1.46413160345138
6.497999999999999 1.4634174978782206
6.4985 1.462840454177335
6.499 1.4623792047807402
6.499499999999999 1.4619975961870124
6.5 1.4616478342299442
6.5005 1.4612750370600676
6.5009999999999994 1.4608226633569945
6.5015 1.4602381842242842
6.502 1.4594784166523809
6.5024999999999995 1.4585138113713512
6.503 1.4573315202430412
6.5035 1.4559361456461952
6.504 1.4543481425690101
6.504499999999999 1.4526003856153518
6.505 1.450733018628007
6.5055 1.448788245336676
6.505999999999999 1.4468048460039777
6.5065 1.445061006751828
6.507 1.4433298169900128
6.507499999999999 1.4416201610379633
6.508 1.4399292044646783
6.5085 1.4382434795358985
6.5089999999999995 1.436541280124384
6.5095 1.4347959918242057
6.51 1.432980076500179
6.5104999999999995 1.4308219457620708
6.511 1.428551621351696
6.5115 1.4261606129588142
6.512 1.4236519185999625
6.512499999999999 1.4210411210273952
6.513 1.4183564345836017
6.5135 1.4156374043038933
6.513999999999999 1.4129319903769992
6.5145 1.410292546860473
6.515 1.407770900950306
6.515499999999999 1.405413509820141
6.516 1.403257274899232
6.5165 1.4013264617255188
6.5169999999999995 1.3996307906807903
6.5175 1.398165157686158
6.518 1.3969107793720505
6.5184999999999995 1.3958375442315025
6.519 1.3949072458187943
6.5195 1.3940774532385163
6.52 1.3933055707940658
6.520499999999999 1.3925528538912526
6.521 1.391788777477568
6.5215 1.3909939691709559
6.521999999999999 1.390162420585169
6.5225 1.3893023620215605
6.523 1.3884352214907703
6.523499999999999 1.387592888501135
6.524 1.3868134529533673
6.5245 1.386136192530293
6.5249999999999995 1.3855966816517493
6.5255 1.3852224692714288
6.526 1.385029617336865
6.5264999999999995 1.3847744176601178
6.527 1.3846946898027817
6.5275 1.384768694375072
6.528 1.384964711653222
6.528499999999999 1.3852442880270286
6.529 1.3855653206468954
6.5295 1.3858860190064402
6.529999999999999 1.3861683690213908
6.5305 1.3861348709652934
6.531 1.3860138771260504
6.531499999999999 1.385798951719577
6.532 1.3854968447361928
6.5325 1.3851266568078593
6.5329999999999995 1.3847175708361676
6.5335 1.3843051824354693
6.534 1.3839275220977583
6.5344999999999995 1.3836209538847897
6.535 1.3834166755990887
6.5355 1.3833378627481074
6.536 1.3833978193161642
6.536499999999999 1.3835991988728498
6.537 1.3839344146062729
6.5375 1.3843868763182325
6.537999999999999 1.3849337648546032
6.5385 1.3855487891945755
6.539 1.3862056032771206
6.539499999999999 1.3868813747987991
6.54 1.3875599349882057
6.5405 1.3882339743788863
6.5409999999999995 1.3889063681402167
6.5415 1.3895900430898873
6.542 1.3903056998764016
6.5424999999999995 1.3910787684774397
6.543 1.391935053266452
6.5435 1.3928965064479004
6.544 1.3939782246076433
6.544499999999999 1.3951861789302118
6.545 1.3965159824514009
6.5455 1.397952701532873
6.545999999999999 1.3994710858181836
6.5465 1.4007890766405768
6.547 1.4021141087143014
6.547499999999999 1.4033996513502018
6.548 1.4045973598736845
6.5485 1.405659881653209
6.5489999999999995 1.406544276143173
6.5495 1.4072153479279517
6.55 1.4076485042366336
6.5504999999999995 1.4075849522612518
6.551 1.4072737103953485
6.5515 1.4067283238183683
6.552 1.4059718716856615
6.552499999999999 1.4050343056448504
6.553 1.4039494782158335
6.5535 1.4027523314450487
6.553999999999999 1.401476164958961
6.5545 1.4001498845378884
6.555 1.3987960318417405
6.555499999999999 1.3974289219728895
6.556 1.39605425924802
6.5565 1.394669845668061
6.5569999999999995 1.3932674088673056
6.5575 1.3918353688088745
6.558 1.3903616550834084
6.5584999999999996 1.3888363206383154
6.559 1.3872539000413036
6.5595 1.3856148442791174
6.56 1.383926011073019
6.560499999999999 1.3822002458612475
6.561 1.3804554197375782
6.5615 1.3787129174376946
6.561999999999999 1.3769958117870618
6.5625 1.3753268206643896
6.563 1.3737260178270476
6.5634999999999994 1.3722089557879582
6.564 1.370785061129479
6.5645 1.3694567199023158
6.5649999999999995 1.368218999412856
6.5655 1.3670599550459628
6.566 1.365961469652242
6.5665 1.365147312261819
6.566999999999999 1.364342929500484
6.5675 1.3635196186600098
6.568 1.3626502716885636
6.568499999999999 1.361711425166643
6.569 1.360685096763361
6.5695 1.3595601036294571
6.569999999999999 1.3583321944990323
6.5705 1.3572504257778863
6.571 1.3560750208354062
6.5714999999999995 1.3548192751348032
6.572 1.3535011450000685
6.5725 1.3521418871768454
6.5729999999999995 1.3507647099222995
6.5735 1.3493928431470092
6.574 1.3480475291657588
6.5745 1.3467464425688396
6.574999999999999 1.345502948726304
6.5755 1.3443259932406597
6.576 1.3432208739908404
6.576499999999999 1.342189904028549
6.577 1.3412334677662558
6.5775 1.3403509796516768
6.577999999999999 1.3395411804072561
6.5785 1.338802250600534
6.579 1.3381319936688894
6.5794999999999995 1.3375278195380207
6.58 1.3369870929743515
6.5805 1.3365072437912695
6.5809999999999995 1.3360857012511762
6.5815 1.3357197260238143
6.582 1.3354061041099623
6.5825 1.3351410018379894
6.582999999999999 1.334919899757673
6.5835 1.334737741608556
6.584 1.3345891876823943
6.584499999999999 1.3344694250626363
6.585 1.334374917503835
6.5855 1.3343036735920712
6.585999999999999 1.3342551435155028
6.5865 1.3339835377498
6.587 1.3337371948915264
6.5874999999999995 1.3335161002829017
6.588 1.3333172469059353
6.5885 1.3331338198676792
6.5889999999999995 1.332954553733413
6.5895 1.332764612804737
6.59 1.332546965989403
6.5905 1.332531560268941
6.590999999999999 1.332455708859149
6.5915 1.3323091148329256
6.592 1.3320875250391353
6.592499999999999 1.3317930518497905
6.593 1.3314337115234973
6.5935 1.3310223229418405
6.593999999999999 1.3305756797742532
6.5945 1.330113208317141
6.595 1.3296557339832757
6.5954999999999995 1.3292239140812385
6.596 1.3288367947588111
6.5965 1.3285105587141588
6.5969999999999995 1.3282575342893757
6.5975 1.328085948556519
6.598 1.3279998064102332
6.5985 1.327999836068549
6.598999999999999 1.3280840846622495
6.5995 1.3282484292416838
6.6 1.3284867107704874
6.600499999999999 1.3287907551849525
6.601 1.3291506640694295
6.6015 1.3295547159003307
6.601999999999999 1.3299899366179524
6.6025 1.330442498311525
6.603 1.3308987848856466
6.6034999999999995 1.3313457186831261
6.604 1.3317710530376528
6.6045 1.3321629287110917
6.6049999999999995 1.3325094365475876
6.6055 1.3327981676413452
6.606 1.3330162020025293
6.6065 1.3331500431833276
6.606999999999999 1.3331864694707778
6.6075 1.3331127218414114
6.608 1.3329177066833828
6.608499999999999 1.3325929959400347
6.609 1.3321333973522897
6.6095 1.3315374305371004
6.609999999999999 1.330806882243253
6.6105 1.3296988537218608
6.611 1.3284665859428668
6.6114999999999995 1.3271159760540305
6.612 1.3256521687688825
6.6125 1.3240795779090564
6.6129999999999995 1.3224016434943033
6.6135 1.3206207558463787
6.614 1.318738190604441
6.6145 1.316753851736927
6.614999999999999 1.314666542829071
6.6155 1.312474457195367
6.616 1.310175594147093
6.616499999999999 1.307768197677207
6.617 1.3052513855097618
6.6175 1.3026258418094672
6.617999999999999 1.2998946170879175
6.6185 1.2970636102287172
6.619 1.294141579714172
6.6194999999999995 1.2911399324179054
6.62 1.2880720210273673
6.6205 1.284952648302478
6.6209999999999996 1.281797702022074
6.6215 1.2786236485077018
6.622 1.2754471254050452
6.6225 1.272284181297048
6.622999999999999 1.2691497193490526
6.6235 1.2660563167596595
6.624 1.2630133835838373
6.624499999999999 1.2600263598111463
6.625 1.2570963198866891
6.6255 1.254220002136688
6.6259999999999994 1.2513905980134041
6.6265 1.2488452594532138
6.627 1.2463276307030704
6.6274999999999995 1.2438293586887714
6.628 1.2413460490266688
6.6285 1.238877754044043
6.629 1.2364285422887977
6.629499999999999 1.2340054141137735
6.63 1.2316171218449905
6.6305 1.2295200859142672
6.630999999999999 1.2274747318491128
6.6315 1.225488922323365
6.632 1.2235700734005805
6.632499999999999 1.2217247165576348
6.633 1.2199576730414248
6.6335 1.2182710976431776
6.6339999999999995 1.2166633128394189
6.6345 1.2151281252658899
6.635 1.2136548678522276
6.6354999999999995 1.21222923960255
6.636 1.2108348536921325
6.6365 1.2094553770396035
6.637 1.2080763249541449
6.637499999999999 1.206686682393743
6.638 1.205279693411592
6.6385 1.2038532516186708
6.638999999999999 1.2024096377473696
6.6395 1.2009552816720208
6.64 1.1995000967089098
6.640499999999999 1.198057090291678
6.641 1.1966407357572777
6.6415 1.1952654859181844
6.6419999999999995 1.193943596049917
6.6425 1.1926825304892266
6.643 1.1914818105708274
6.6434999999999995 1.1903314109333867
6.644 1.189210233057416
6.6445 1.1880863615372366
6.645 1.186919092629811
6.645499999999999 1.1856623721054933
6.646 1.1842693010626104
6.6465 1.1815534088342183
6.646999999999999 1.1787179201520066
[truncated: 510,983 more chars]
