# Supplementary material for: Distinct solvation patterns of OH− versus H3O+ charge defects at electrified gold/water interfaces govern their properties
Source: Nat Commun. 2025 Sep 19;16:8325. doi: 10.1038/s41467-025-63832-1 (PMC12449469; doi:10.1038/s41467-025-63832-1)
Supplement: Supplementary file 4 — Source Data [file 41467_2025_63832_MOESM4_ESM.zip › data/si/fig10/panel_a/mass_density_h3o_0v.dat]

-7.7 0.0
-7.599855878350516 0.0
-7.499711756701031 0.0
-7.399567635051547 0.0
-7.299423513402062 0.0
-7.199279391752578 0.0
-7.099135270103093 0.0
-6.998991148453609 0.0
-6.898847026804124 0.0
-6.79870290515464 0.0
-6.698558783505154 0.0
-6.598414661855671 0.0
-6.498270540206185 0.0
-6.398126418556702 0.0
-6.297982296907216 0.0
-6.197838175257732 0.0
-6.097694053608247 0.0
-5.997549931958763 0.0
-5.897405810309278 0.0
-5.797261688659794 0.0
-5.697117567010309 0.0
-5.596973445360825 0.0
-5.49682932371134 0.0
-5.396685202061856 0.0
-5.296541080412371 0.0
-5.196396958762887 0.0
-5.096252837113402 0.0
-4.996108715463917 0.0
-4.895964593814433 0.0
-4.795820472164948 0.0
-4.695676350515464 0.0
-4.595532228865979 0.0
-4.495388107216495 0.0
-4.39524398556701 0.0
-4.295099863917526 0.0
-4.194955742268041 0.0
-4.094811620618557 0.0
-3.9946674989690725 0.0
-3.8945233773195875 0.0
-3.794379255670103 0.0
-3.6942351340206185 0.0
-3.594091012371134 0.0
-3.4939468907216495 0.0
-3.393802769072165 0.0
-3.2936586474226806 0.0
-3.193514525773196 0.0
-3.0933704041237116 0.0
-2.993226282474227 0.0
-2.8930821608247426 0.0
-2.792938039175258 0.0
-2.6927939175257736 0.0
-2.592649795876289 0.0
-2.4925056742268046 0.0
-2.39236155257732 0.0
-2.2922174309278347 0.0
-2.19207330927835 0.0
-2.0919291876288657 0.0
-1.9917850659793812 0.0
-1.8916409443298967 0.0
-1.7914968226804122 0.0
-1.6913527010309277 0.0
-1.5912085793814432 0.0
-1.4910644577319587 0.0
-1.3909203360824742 0.0
-1.2907762144329897 0.0
-1.1906320927835052 0.0
-1.0904879711340207 0.0
-0.9903438494845362 0.0
-0.8901997278350517 0.0
-0.7900556061855672 0.0
-0.6899114845360828 0.0
-0.5897673628865983 0.0
-0.48962324123711376 0.0
-0.38947911958762926 0.0
-0.28933499793814477 0.0
-0.18919087628865938 0.0
-0.08904675463917489 0.0
0.011097367010309611 0.0
0.11124148865979411 0.0
0.2113856103092786 0.0
0.3115297319587631 0.0
0.4116738536082467 0.0
0.5118179752577321 0.0
0.6119620969072157 0.0
0.7121062185567011 0.0
0.8122503402061847 0.0
0.9123944618556701 0.0
1.0125385835051555 0.0
1.112682705154639 0.0
1.2128268268041245 0.0
1.312970948453608 0.0
1.4131150701030935 0.0
1.513259191752577 0.0
1.6134033134020624 0.0
1.713547435051546 0.0
1.8136915567010314 0.0
1.913835678350515 0.0
2.0139798000000004 0.0
2.114123921649484 0.0
2.2142680432989694 0.0
2.314412164948453 0.0
2.4145562865979384 0.0
2.514700408247422 0.0
2.6148445298969074 0.0003732165136164501
2.714988651546391 0.0003468718185376418
2.8151327731958764 0.0003073547759194295
2.91527689484536 0.0002283206906830048
3.0154210164948454 0.0007156975496409573
3.115565138144331 0.0017650945702801526
3.2157092597938144 0.005066963020157451
3.3158533814432998 0.0047903437218299654
3.4159975030927834 0.004008784434491988
3.5161416247422688 0.003178926539509528
3.6162857463917524 0.005352363883511208
3.7164298680412378 0.005655327876917503
3.8165739896907214 0.004395173295647842
3.9167181113402068 0.004118553997320355
4.01686223298969 0.004461035033344862
4.117006354639176 0.004566413813660095
4.217150476288659 0.0065071396844656355
4.317294597938145 0.006050498303099627
4.417438719587628 0.007345779144474364
4.517582841237114 0.00503622754256551
4.617726962886597 0.0060153720429945495
4.717871084536083 0.008122947649299208
4.818015206185566 0.0066125184647808696
4.918159327835052 0.007819983655892912
5.018303449484535 0.006502748901952503
5.118447571134021 0.006050498303099627
5.218591692783506 0.0065159212494919055
5.31873581443299 0.008535681205533871
5.418879936082475 0.010757417157180033
5.519024057731959 0.011710216962530263
5.619168179381444 0.009830962046908611
5.719312301030928 0.010713509332048685
5.819456422680413 0.013418231360139666
5.919600544329897 0.01356751796558624
6.019744665979382 0.01928870758020077
6.119888787628866 0.018537883770454733
6.220032909278351 0.01904721454197836
6.320177030927835 0.022006601955831154
6.42032115257732 0.017751933700603618
6.520465274226804 0.020856216937389857
6.620609395876289 0.019161374887319862
6.720753517525773 0.01464765046381738
6.820897639175258 0.012588373465157204
6.921041760824742 0.010612521334246587
7.021185882474227 0.013751930831137902
7.121330004123711 0.009628986051304413
7.221474125773196 0.012254673994158968
7.321618247422681 0.012395179034579278
7.421762369072165 0.014529099335962747
7.52190649072165 0.01391878056663702
7.622050612371134 0.015578496356601943
7.722194734020619 0.013593862660665054
7.822338855670103 0.012079042693633581
7.922482977319588 0.013194301451969799
8.022627098969071 0.012175639908922543
8.122771220618556 0.012531293292486454
8.222915342268042 0.011187713843467232
8.323059463917527 0.009264551102714232
8.423203585567013 0.007600444530236177
8.523347707216494 0.008500554945428795
8.62349182886598 0.006924264023213432
8.723635950515465 0.00796487947882636
8.82378007216495 0.00810538451924667
8.923924193814432 0.0070164704559892615
9.024068315463918 0.006375416209071594
9.124212437113403 0.005124043192828204
9.224356558762889 0.00772338644060395
9.32450068041237 0.007907799306155606
9.424644802061856 0.0065510475095969835
9.524788923711341 0.00872009407108553
9.624933045360827 0.007732168005630218
9.725077167010312 0.006182221778493668
9.825221288659794 0.005650937094404368
9.92536541030928 0.0043073576453851485
10.025509531958765 0.004715700419106675
10.12565365360825 0.003416028795218802
10.225797775257732 0.0020636677811733126
10.325941896907217 0.002111966388817794
10.426086018556703 0.0018002208303852301
10.526230140206188 0.0023490686445270686
10.62637426185567 0.003811199221400926
10.726518383505155 0.003635567920875537
10.82666250515464 0.0065422659445707135
10.926806626804126 0.004838642329474447
11.026950748453608 0.0037716821787827136
11.127094870103093 0.003297477667364165
11.227238991752579 0.00374094670119077
11.327383113402064 0.00450494285847621
11.427527235051546 0.005598247704246753
11.527671356701031 0.008166855474430555
11.627815478350517 0.011534585662004875
11.727959600000002 0.011929756088186999
11.828103721649487 0.01259276424767034
11.92824784329897 0.013628988920770132
12.028391964948455 0.013690459875954016
12.12853608659794 0.013650942833335804
12.228680208247425 0.008122947649299208
12.328824329896907 0.008417130077679233
12.428968451546393 0.013014279368931271
12.529112573195878 0.01392317134915016
12.629256694845363 0.016004402260376006
12.729400816494845 0.012298581819290316
12.82954493814433 0.011841940437924307
12.929689059793816 0.009659721528896357
13.029833181443301 0.006357853079019056
13.129977303092783 0.0036004416607704603
13.230121424742268 0.005216249625604032
13.330265546391754 0.003986830521926314
13.43040966804124 0.005137215540367607
13.530553789690721 0.005049399890104914
13.630697911340206 0.005396271708642555
13.730842032989692 0.007784857395787835
13.830986154639177 0.01219320303897508
13.931130276288663 0.012570810335104666
14.031274397938144 0.013405059012600263
14.13141851958763 0.013260163189666817
14.231562641237115 0.010401763773616119
14.3317067628866 0.011394080621584564
14.431850884536082 0.01240396059960555
14.531995006185568 0.008588370595691487
14.632139127835053 0.008575198248152083
14.732283249484539 0.010704727767022417
14.83242737113402 0.011912192958134461
14.932571492783506 0.012663016767880496
15.032715614432991 0.013014279368931271
15.132859736082477 0.017387498752013442
15.233003857731958 0.016961592848239376
15.333147979381444 0.015503853053878651
15.43329210103093 0.01999123278230232
15.533436222680415 0.021045020585454648
15.633580344329896 0.01728651075421134
15.733724465979382 0.0225686221175124
15.833868587628867 0.021273341276137656
15.934012709278353 0.024228337907477315
16.034156830927838 0.018643262550769965
16.13430095257732 0.015284313928221915
16.234445074226805 0.01207026112860731
16.33458919587629 0.009185517017477808
16.434733317525776 0.005646546311891233
16.534877439175258 0.0030691569766811604
16.635021560824743 0.0006805712895358796
16.73516568247423 0.00038199807864271954
16.835309804123714 9.220643277582886e-05
16.935453925773196 8.342486774955944e-05
17.03559804742268 0.0001141603453415024
17.135742169072167 0.00019758521309106184
17.235886290721652 0.00015806817047284946
17.336030412371134 0.00017124051801225356
17.43617453402062 8.781565026269414e-06
17.536318655670105 8.781565026269414e-06
17.63646277731959 8.781565026269414e-06
17.73660689896907 1.7563130052538828e-05
17.836751020618557 0.0
17.936895142268042 0.0
18.037039263917528 0.0
18.137183385567013 0.0
18.237327507216495 0.0
18.33747162886598 0.0
18.437615750515466 0.0
18.53775987216495 0.0
18.637903993814433 0.0
18.73804811546392 0.0
18.838192237113404 0.0
18.93833635876289 0.0
19.03848048041237 0.0
19.138624602061856 0.0
19.238768723711342 0.0
19.338912845360827 0.0
19.43905696701031 0.0
19.539201088659794 0.0
19.63934521030928 0.0
19.739489331958765 0.0
19.839633453608247 0.0
19.939777575257732 0.0
20.039921696907218 0.0
20.140065818556703 0.0
20.24020994020619 0.0
20.34035406185567 0.0
20.440498183505156 0.0
20.54064230515464 0.0
20.640786426804127 0.0
20.74093054845361 0.0
20.841074670103094 0.0
20.94121879175258 0.0
21.041362913402065 0.0
21.141507035051546 0.0
21.24165115670103 0.0
21.341795278350517 0.0
21.441939400000003 0.0
21.542083521649484 0.0
21.64222764329897 0.0
21.742371764948455 0.0
21.84251588659794 0.0
21.942660008247422 0.0
22.042804129896908 0.0
22.142948251546393 0.0
22.24309237319588 0.0
22.343236494845364 0.0
22.443380616494846 0.0
22.54352473814433 0.0
22.643668859793816 0.0
22.743812981443302 0.0
22.843957103092784 0.0
22.94410122474227 0.0
23.044245346391754 0.0
23.14438946804124 0.0
23.24453358969072 0.0
23.344677711340207 0.0
23.444821832989692 0.0
23.544965954639178 0.0
23.64511007628866 0.0
23.745254197938145 0.0
23.84539831958763 0.0
23.945542441237116 0.0
24.045686562886598 0.0
24.145830684536083 0.0
24.24597480618557 0.0
24.346118927835054 0.0
24.44626304948454 0.0
24.546407171134025 0.0
24.64655129278351 0.0
24.74669541443299 0.0
24.846839536082474 0.0
24.94698365773196 0.0
25.047127779381444 0.0
25.14727190103093 0.0
25.247416022680415 0.0
25.3475601443299 0.0
25.447704265979386 0.0
25.547848387628864 0.0
25.64799250927835 0.0
25.748136630927835 0.0
25.84828075257732 0.0
25.948424874226806 0.0
26.04856899587629 0.0
26.148713117525777 0.0
26.248857239175262 0.0
26.34900136082474 0.0
26.449145482474226 0.0
26.54928960412371 0.0
26.649433725773196 0.0
26.74957784742268 0.0
26.849721969072167 0.0
26.949866090721653 0.0
27.050010212371138 0.0
27.150154334020623 0.0
27.2502984556701 0.0
27.350442577319587 0.0
27.450586698969072 0.0
27.550730820618558 0.0
27.650874942268043 0.0
27.75101906391753 0.0
27.851163185567014 0.0
27.9513073072165 0.0
28.051451428865978 0.0
28.151595550515463 0.0
28.25173967216495 0.0
28.351883793814434 0.0
28.45202791546392 0.0
28.552172037113404 0.0
28.65231615876289 0.0
28.752460280412375 0.0
28.85260440206186 0.0
28.95274852371134 0.0
29.052892645360824 0.0
29.15303676701031 0.0
29.253180888659795 0.0
29.35332501030928 0.0
29.453469131958766 0.0
29.55361325360825 0.0
29.653757375257737 0.0
29.753901496907215 0.0
29.8540456185567 0.0
29.954189740206186 0.0
30.05433386185567 0.0
30.154477983505156 0.0
30.254622105154642 0.0
30.354766226804127 0.0
30.454910348453613 0.0
30.55505447010309 0.0
30.655198591752576 0.0
30.75534271340206 0.0
30.855486835051547 0.0
30.955630956701032 0.0
31.055775078350518 0.0
31.155919200000003 0.0
31.25606332164949 0.0
31.356207443298974 0.0
31.456351564948452 0.0
31.556495686597938 0.0
31.656639808247423 0.0
31.75678392989691 0.0
31.856928051546394 0.0
31.95707217319588 0.0
32.05721629484536 0.0
32.157360416494846 0.0
32.257504538144325 0.0
32.35764865979381 0.0
32.457792781443295 0.0
32.55793690309278 0.0
32.658081024742266 0.0
32.75822514639175 0.0
32.85836926804124 0.0
32.95851338969072 0.0
33.05865751134021 0.0
33.158801632989686 0.0
33.25894575463917 0.0
33.35908987628866 0.0
33.45923399793814 0.0
33.55937811958763 0.0
33.65952224123711 0.0
33.7596663628866 0.0
33.859810484536084 0.0
33.95995460618556 0.0
34.06009872783505 0.0
34.16024284948453 0.0
34.26038697113402 0.0
34.3605310927835 0.0
34.46067521443299 0.0
34.560819336082474 0.0
34.66096345773196 0.0
34.76110757938144 0.0
34.86125170103092 0.0
34.96139582268041 0.0
35.061539944329894 0.0
35.16168406597938 0.0
35.261828187628865 0.0
35.36197230927835 0.0
35.462116430927836 0.0
35.56226055257732 0.0
35.6624046742268 0.0
35.762548795876285 0.0
35.86269291752577 0.0
35.962837039175255 0.0
36.06298116082474 0.0
36.163125282474226 0.0
36.26326940412371 0.0
36.3634135257732 0.0
36.463557647422675 0.0
36.56370176907216 0.0
36.663845890721646 0.0
36.76399001237113 0.0
36.86413413402062 0.0
36.9642782556701 0.0
37.06442237731959 0.0
37.16456649896907 0.0
37.26471062061856 0.0
37.36485474226804 0.0
37.46499886391752 0.0
37.56514298556701 0.0
37.66528710721649 0.0
37.76543122886598 0.0
37.86557535051546 0.0
37.96571947216495 0.0
38.065863593814434 0.0
38.16600771546391 0.0
38.2661518371134 0.0
38.36629595876288 0.0
38.46644008041237 0.0
38.566584202061854 0.0
38.66672832371134 0.0
38.766872445360825 0.0
38.86701656701031 0.0
38.96716068865979 0.0
39.067304810309274 0.0
39.16744893195876 0.0
39.267593053608245 0.0
39.36773717525773 0.0
39.467881296907215 0.0
39.5680254185567 0.0
39.668169540206186 0.0
39.76831366185567 0.0
39.86845778350515 0.0
39.968601905154635 0.0
40.06874602680412 0.0
40.168890148453606 0.0
40.26903427010309 0.0
40.36917839175258 0.0
40.46932251340206 0.0
40.56946663505155 0.0
40.669610756701026 0.0
40.76975487835051 0.0
40.869899 0.0
