# Supplementary material for: Distinct solvation patterns of OH− versus H3O+ charge defects at electrified gold/water interfaces govern their properties
Source: Nat Commun. 2025 Sep 19;16:8325. doi: 10.1038/s41467-025-63832-1 (PMC12449469; doi:10.1038/s41467-025-63832-1)
Supplement: Supplementary file 4 — Source Data [file 41467_2025_63832_MOESM4_ESM.zip › data/si/fig11/panel_a/mass_density_oh_0v.dat]

-7.6 0.0
-7.499855878350515 0.0
-7.399711756701031 0.0
-7.299567635051546 0.0
-7.199423513402062 0.0
-7.099279391752577 0.0
-6.999135270103093 0.0
-6.898991148453608 0.0
-6.798847026804124 0.0
-6.698702905154639 0.0
-6.598558783505155 0.0
-6.498414661855669 0.0
-6.398270540206186 0.0
-6.2981264185567 0.0
-6.197982296907216 0.0
-6.097838175257731 0.0
-5.997694053608247 0.0
-5.897549931958762 0.0
-5.797405810309278 0.0
-5.697261688659793 0.0
-5.597117567010309 0.0
-5.496973445360824 0.0
-5.39682932371134 0.0
-5.296685202061855 0.0
-5.196541080412371 0.0
-5.096396958762886 0.0
-4.996252837113402 0.0
-4.896108715463917 0.0
-4.795964593814432 0.0
-4.695820472164948 0.0
-4.595676350515463 0.0
-4.495532228865979 0.0
-4.395388107216494 0.0
-4.29524398556701 0.0
-4.195099863917525 0.0
-4.094955742268041 0.0
-3.9948116206185564 0.0
-3.894667498969072 0.0
-3.794523377319587 0.0
-3.6943792556701025 0.0
-3.594235134020618 0.0
-3.4940910123711335 0.0
-3.393946890721649 0.0
-3.2938027690721645 0.0
-3.19365864742268 0.0
-3.0935145257731955 0.0
-2.993370404123711 0.0
-2.8932262824742265 0.0
-2.793082160824742 0.0
-2.6929380391752575 0.0
-2.592793917525773 0.0
-2.4926497958762885 0.0
-2.392505674226804 0.0
-2.2923615525773196 0.0
-2.192217430927834 0.0
-2.0920733092783497 0.0
-1.9919291876288652 0.0
-1.8917850659793807 0.0
-1.7916409443298962 0.0
-1.6914968226804117 0.0
-1.5913527010309272 0.0
-1.4912085793814427 0.0
-1.3910644577319582 0.0
-1.2909203360824737 0.0
-1.1907762144329892 0.0
-1.0906320927835047 0.0
-0.9904879711340202 0.0
-0.8903438494845357 0.0
-0.7901997278350512 0.0
-0.6900556061855667 0.0
-0.5899114845360822 0.0
-0.4897673628865977 0.0
-0.3896232412371132 0.0
-0.28947911958762873 0.0
-0.18933499793814423 0.0
-0.08919087628865885 0.0
0.010953245360825647 0.0
0.11109736701031014 0.0
0.21124148865979464 0.0
0.31138561030927914 0.0
0.41152973195876363 0.0
0.5116738536082472 0.0
0.6118179752577326 0.0
0.7119620969072162 0.0
0.8121062185567016 0.0
0.9122503402061852 0.0
1.0123944618556706 0.0
1.112538583505156 0.0
1.2126827051546396 0.0
1.312826826804125 0.0
1.4129709484536086 1.3903835053848615e-05
1.513115070103094 0.00027112478355004795
1.6132591917525776 0.0008394440413761103
1.713403313402063 0.002497476371547557
1.8135474350515466 0.008350990929217823
1.913691556701032 0.027865023427294352
2.0138356783505156 0.06275322153616399
2.113979800000001 0.09918648331539254
2.2141239216494846 0.0980029193564337
2.31426804329897 0.06834777716595632
2.4144121649484536 0.04021858087263884
2.514556286597939 0.01907258573511684
2.6147004082474226 0.009673593238715174
2.714844529896908 0.003601093278946791
2.8149886515463916 0.0014164531961108275
2.915132773195877 0.0008655137321020764
3.0152768948453605 0.0005352976495731717
3.115421016494846 0.0004258049485241138
3.2155651381443313 0.00036149971140006396
3.315709259793815 0.00032674012376544245
3.4158533814433003 0.00034933385572794647
3.515997503092784 0.0004814202887395083
3.6161416247422693 0.0005578913815356757
3.716285746391753 0.0005631053196808687
3.8164298680412383 0.0004119011134702651
3.916573989690722 0.0004605645361587352
4.016718111340207 0.00035802375263660176
4.116862232989691 0.00029024255674908983
4.217006354639176 0.0001772738969365698
4.31715047628866 0.00014425228868367938
4.417294597938145 0.00014077632992021719
4.517438719587629 0.00010775472166732677
4.617582841237114 0.00013034845362983074
4.717726962886598 7.299513403270522e-05
4.817871084536083 8.168503094136061e-05
4.918015206185567 6.430523712404984e-05
5.018159327835052 5.0401402070201224e-05
5.118303449484536 3.823554639808368e-05
5.218447571134021 5.561534021539446e-05
5.318591692783507 3.9973525779814765e-05
5.41873581443299 2.433171134423507e-05
5.518879936082476 2.9545649489428303e-05
5.619024057731959 5.0401402070201224e-05
5.719168179381445 0.00010427876290386461
5.819312301030928 9.385088661347816e-05
5.919456422680414 0.00011470663919425109
6.019600544329897 0.00011992057733944432
6.119744665979383 0.0002137714639529225
6.219888787628866 0.00010427876290386461
6.320032909278352 7.473311341443631e-05
6.420177030927835 0.00016510804126445232
6.520321152577321 0.0003232641650019803
6.620465274226804 0.0006656461032030023
6.72060939587629 0.0007768767836337913
6.820753517525773 0.0011922538558675187
6.920897639175259 0.0017605731136935807
7.021041760824742 0.002721675711790866
7.121185882474228 0.002504428289074482
7.221330004123711 0.0030588437118466956
7.321474125773197 0.0027738150932427983
7.421618247422682 0.003204833979912105
7.5217623690721656 0.0029962764541043756
7.621906490721651 0.003446413113972725
7.7220506123711345 0.0025270220210369854
7.82219473402062 0.0025565676705264135
7.9223388556701035 0.0016006790105743214
8.022482977319589 0.0014216671342560205
8.122627098969073 0.0012148475878300225
8.222771220618558 0.0013851695672396681
8.322915342268042 0.0014685925775627597
8.423059463917527 0.0015763472992300865
8.523203585567012 0.0021203348457119135
8.623347707216494 0.0025635195880533384
8.72349182886598 0.0036653985160708404
8.823635950515465 0.006394026145388631
8.92378007216495 0.007290823506361867
9.023924193814432 0.00834577699107263
9.124068315463918 0.010499133445037435
9.224212437113403 0.009762230187183456
9.324356558762888 0.008830673238575603
9.42450068041237 0.008062486351850464
9.524644802061855 0.010314907630573942
9.62478892371134 0.011729622847303039
9.724933045360826 0.01567657402321431
9.825077167010312 0.01529074260047001
9.925221288659793 0.016912277363625106
10.025365410309279 0.015954650724291284
10.125509531958764 0.014084584909548645
10.22565365360825 0.01368832561051396
10.325797775257731 0.01276719653819649
10.425941896907217 0.01194339431125596
10.526086018556702 0.007718366434267711
10.626230140206188 0.004200696165644013
10.72637426185567 0.0037001581037054616
10.826518383505155 0.0027825049901514538
10.92666250515464 0.004119011134702652
11.026806626804126 0.0040998933615036095
11.126950748453607 0.0037714152583564367
11.227094870103093 0.004160722639864198
11.327238991752578 0.0058378727432346865
11.427383113402064 0.008580404207606328
11.527527235051545 0.01044525608420377
11.62767135670103 0.012261444538112747
11.727815478350516 0.010803279836840372
11.827959600000002 0.009708352826349794
11.928103721649487 0.00952586499126803
12.028247843298969 0.010761568331678828
12.128391964948454 0.012214519094806009
12.22853608659794 0.012292728166983907
12.328680208247425 0.011837377568970365
12.428824329896907 0.013208643301156184
12.528968451546392 0.0125551630536253
12.629112573195878 0.012899282971208051
12.729256694845363 0.014567743177669883
12.829400816494845 0.012845405610374389
12.92954493814433 0.013013989610402303
13.029689059793816 0.011825211713298247
13.129833181443301 0.00989605459957675
13.229977303092783 0.00960755002220939
13.330121424742268 0.009133081650996808
13.430265546391754 0.007747912083757139
13.530409668041239 0.008196310764243757
13.63055378969072 0.007605397774455191
13.730697911340206 0.007132667382624341
13.830842032989692 0.007471573362061897
13.930986154639177 0.007627991506417696
14.031130276288662 0.005316478928715364
14.131274397938144 0.006442689568077101
14.23141851958763 0.006482663093856917
14.331562641237115 0.006348838681463622
14.4317067628866 0.0070214367021935505
14.531850884536082 0.0075080709290782505
14.631995006185567 0.007779195712628298
14.732139127835053 0.008137219465264902
14.832283249484538 0.007480263258970553
14.93242737113402 0.008601259960187098
15.032571492783505 0.009666641321188248
15.13271561443299 0.009849129156270012
15.232859736082476 0.010704215012081702
15.333003857731958 0.008516098970482278
15.433147979381443 0.008962759671587162
15.533292101030929 0.007984277279672566
15.633436222680414 0.008114625733302397
15.733580344329896 0.006931061774343533
15.833724465979381 0.005777043464874099
15.933868587628867 0.004052967918196871
16.03401270927835 0.005408591835947111
16.134156830927836 0.004214600000697861
16.23430095257732 0.0028137886190226133
16.334445074226807 0.00303451200050246
16.434589195876292 0.002241993402433089
16.534733317525777 0.0024766206189667846
16.634877439175256 0.001899611464232067
16.73502156082474 0.002139452618910955
16.835165682474226 0.002045601732297477
16.935309804123712 0.0022089717941801987
17.035453925773197 0.0015659194229397
17.135598047422683 0.000957626639333823
17.235742169072168 0.0005822230928799109
17.335886290721653 0.000203343587662536
17.43603041237113 9.732684537694028e-05
17.536174534020617 6.256725774231878e-05
17.636318655670102 6.082927836058767e-05
17.736462777319588 3.128362887115939e-05
17.836606898969073 3.823554639808368e-05
17.93675102061856 1.0427876290386457e-05
18.036895142268044 1.5641814435579695e-05
18.13703926391753 1.7379793817310769e-06
18.237183385567015 0.0
18.337327507216493 3.4759587634621537e-06
18.43747162886598 0.0
18.537615750515464 1.7379793817310769e-06
18.63775987216495 1.7379793817310769e-06
18.737903993814435 1.7379793817310769e-06
18.83804811546392 0.0
18.938192237113405 1.2165855672117535e-05
19.03833635876289 5.2139381451932285e-06
19.13848048041237 8.689896908655386e-06
19.238624602061854 1.7379793817310769e-06
19.33876872371134 3.4759587634621537e-06
19.438912845360825 3.4759587634621537e-06
19.53905696701031 1.0427876290386457e-05
19.639201088659796 0.0
19.73934521030928 0.0
19.839489331958767 0.0
19.939633453608245 0.0
20.03977757525773 0.0
20.139921696907216 0.0
20.2400658185567 0.0
20.340209940206186 0.0
20.440354061855672 0.0
20.540498183505157 0.0
20.640642305154643 0.0
20.740786426804128 0.0
20.840930548453606 0.0
20.94107467010309 0.0
21.041218791752577 0.0
21.141362913402062 0.0
21.241507035051548 0.0
21.341651156701033 0.0
21.44179527835052 0.0
21.541939400000004 0.0
21.642083521649482 0.0
21.742227643298968 0.0
21.842371764948453 0.0
21.94251588659794 0.0
22.042660008247424 0.0
22.14280412989691 0.0
22.242948251546395 0.0
22.34309237319588 0.0
22.443236494845365 0.0
22.543380616494844 0.0
22.64352473814433 0.0
22.743668859793814 0.0
22.8438129814433 0.0
22.943957103092785 0.0
23.04410122474227 0.0
23.144245346391756 0.0
23.24438946804124 0.0
23.34453358969072 0.0
23.444677711340205 0.0
23.54482183298969 0.0
23.644965954639176 0.0
23.74511007628866 0.0
23.845254197938146 0.0
23.945398319587632 0.0
24.045542441237117 0.0
24.145686562886596 0.0
24.24583068453608 0.0
24.345974806185566 0.0
24.44611892783505 0.0
24.546263049484537 0.0
24.646407171134022 0.0
24.746551292783508 0.0
24.846695414432986 0.0
24.94683953608247 0.0
25.046983657731957 0.0
25.147127779381442 0.0
25.247271901030928 0.0
25.347416022680413 0.0
25.4475601443299 0.0
25.547704265979384 0.0
25.647848387628862 0.0
25.747992509278347 0.0
25.848136630927833 0.0
25.94828075257732 0.0
26.048424874226804 0.0
26.14856899587629 0.0
26.248713117525774 0.0
26.34885723917526 0.0
26.449001360824738 0.0
26.549145482474223 0.0
26.64928960412371 0.0
26.749433725773194 0.0
26.84957784742268 0.0
26.949721969072165 0.0
27.04986609072165 0.0
27.150010212371136 0.0
27.25015433402062 0.0
27.3502984556701 0.0
27.450442577319585 0.0
27.55058669896907 0.0
27.650730820618556 0.0
27.75087494226804 0.0
27.851019063917526 0.0
27.95116318556701 0.0
28.051307307216497 0.0
28.151451428865975 0.0
28.25159555051546 0.0
28.351739672164946 0.0
28.45188379381443 0.0
28.552027915463917 0.0
28.652172037113402 0.0
28.752316158762888 0.0
28.852460280412373 0.0
28.95260440206186 0.0
29.052748523711337 0.0
29.152892645360822 0.0
29.253036767010308 0.0
29.353180888659793 0.0
29.45332501030928 0.0
29.553469131958764 0.0
29.65361325360825 0.0
29.753757375257734 0.0
29.853901496907213 0.0
29.954045618556698 0.0
30.054189740206184 0.0
30.15433386185567 0.0
30.254477983505154 0.0
30.35462210515464 0.0
30.454766226804125 0.0
30.55491034845361 0.0
30.65505447010309 0.0
30.755198591752574 0.0
30.85534271340206 0.0
30.955486835051545 0.0
31.05563095670103 0.0
31.155775078350516 0.0
31.2559192 0.0
31.356063321649486 0.0
31.456207443298972 0.0
31.55635156494845 0.0
31.656495686597935 0.0
31.75663980824742 0.0
31.856783929896906 0.0
31.95692805154639 0.0
32.05707217319588 0.0
32.15721629484536 0.0
32.25736041649485 0.0
32.357504538144326 0.0
32.45764865979381 0.0
32.5577927814433 0.0
32.65793690309278 0.0
32.75808102474227 0.0
32.85822514639175 0.0
32.95836926804124 0.0
33.058513389690724 0.0
33.15865751134021 0.0
33.25880163298969 0.0
33.35894575463917 0.0
33.45908987628866 0.0
33.55923399793814 0.0
33.65937811958763 0.0
33.759522241237114 0.0
33.8596663628866 0.0
33.959810484536085 0.0
34.05995460618556 0.0
34.16009872783505 0.0
34.260242849484534 0.0
34.36038697113402 0.0
34.460531092783505 0.0
34.56067521443299 0.0
34.660819336082476 0.0
34.76096345773196 0.0
34.86110757938144 0.0
34.961251701030925 0.0
35.06139582268041 0.0
35.161539944329895 0.0
35.26168406597938 0.0
35.361828187628866 0.0
35.46197230927835 0.0
35.56211643092784 0.0
35.66226055257732 0.0
35.7624046742268 0.0
35.862548795876286 0.0
35.96269291752577 0.0
36.06283703917526 0.0
36.16298116082474 0.0
36.26312528247423 0.0
36.36326940412371 0.0
36.4634135257732 0.0
36.56355764742268 0.0
36.66370176907216 0.0
36.76384589072165 0.0
36.86399001237113 0.0
36.96413413402062 0.0
37.064278255670104 0.0
37.16442237731959 0.0
37.264566498969074 0.0
37.36471062061856 0.0
37.46485474226804 0.0
37.56499886391752 0.0
37.66514298556701 0.0
37.765287107216494 0.0
37.86543122886598 0.0
37.965575350515465 0.0
38.06571947216495 0.0
38.165863593814436 0.0
38.266007715463914 0.0
38.3661518371134 0.0
38.466295958762885 0.0
38.56644008041237 0.0
38.666584202061856 0.0
38.76672832371134 0.0
38.866872445360826 0.0
38.96701656701031 0.0
39.06716068865979 0.0
39.167304810309275 0.0
39.26744893195876 0.0
39.367593053608246 0.0
39.46773717525773 0.0
39.56788129690722 0.0
39.6680254185567 0.0
39.76816954020619 0.0
39.86831366185567 0.0
39.96845778350515 0.0
40.06860190515464 0.0
40.16874602680412 0.0
40.26889014845361 0.0
40.36903427010309 0.0
40.46917839175258 0.0
40.569322513402064 0.0
40.66946663505155 0.0
40.76961075670103 0.0
40.86975487835051 0.0
40.969899 0.0
