# Supplementary material for: Distinct solvation patterns of OH− versus H3O+ charge defects at electrified gold/water interfaces govern their properties
Source: Nat Commun. 2025 Sep 19;16:8325. doi: 10.1038/s41467-025-63832-1 (PMC12449469; doi:10.1038/s41467-025-63832-1)
Supplement: Supplementary file 4 — Source Data [file 41467_2025_63832_MOESM4_ESM.zip › data/si/fig13/panel_a/naoh_mass_density_O_v0_7.dat]

-7.6 0.0
-7.4998555 0.0
-7.399711 0.0
-7.2995667 0.0
-7.199423 0.0
-7.0992785 0.0
-6.999134 0.0
-6.8989897 0.0
-6.7988453 0.0
-6.698701 0.0
-6.5985565 0.0
-6.498412 0.0
-6.3982677 0.0
-6.2981234 0.0
-6.1979795 0.0
-6.097835 0.0
-5.9976907 0.0
-5.8975463 0.0
-5.797402 0.0
-5.6972575 0.0
-5.5971136 0.0
-5.496969 0.0
-5.396825 0.0
-5.2966805 0.0
-5.196536 0.0
-5.0963917 0.0
-4.9962473 0.0
-4.896103 0.0
-4.7959585 0.0
-4.695814 0.0
-4.5956697 0.0
-4.4955254 0.0
-4.3953815 0.0
-4.295237 0.0
-4.1950927 0.0
-4.0949483 0.0
-3.9948041 0.0
-3.8946598 0.0
-3.7945154 0.0
-3.694371 0.0
-3.5942268 0.0
-3.4940825 0.0
-3.393938 0.0
-3.2937937 0.0
-3.1936493 0.0
-3.093505 0.0
-2.9933605 0.0
-2.8932166 0.0
-2.7930722 0.0
-2.6929278 0.0
-2.5927835 0.0
-2.492639 0.0
-2.3924947 0.0
-2.2923503 0.0
-2.192206 0.0
-2.092062 0.0
-1.9919176 0.0
-1.8917732 0.0
-1.7916288 0.0
-1.6914845 0.0
-1.5913401 0.0
-1.4911957 0.0
-1.3910513 0.0
-1.2909069 0.0
-1.190763 0.0
-1.0906186 0.0
-0.9904742 0.0
-0.89032984 0.0
-0.79018545 0.0
-0.69004107 0.0
-0.5898967 0.0
-0.4897523 0.0
-0.38960838 0.0
-0.289464 0.0
-0.18931961 0.0
-0.089175224 0.0
0.010969162 0.0
0.11111355 0.0
0.21125793 0.0
0.31140232 0.0
0.41154623 0.0
0.5116906 0.0
0.611835 0.0
0.7119794 0.0
0.8121238 0.0
0.91226816 0.0
1.0124125 0.0
1.1125569 0.0
1.2127013 0.0
1.3128457 0.0
1.4129901 7.26859475094867e-05
1.5131345 0.0002703917247352905
1.6132789 0.0004244859334554023
1.7134233 0.0015205900218984616
1.8135667 0.01213273835828352
1.9137111 0.0500718955203352
2.0138555 0.1284476990008645
2.1139998 0.2832018961243624
2.2141442 0.4679695746934776
2.3142886 0.6786715993339776
2.414433 0.8939063196611691
2.5145774 1.0035050987538736
2.6147218 1.1459462963692646
2.7148662 1.303570134700437
2.8150105 1.523067158989585
2.915155 1.811839706131074
3.0152993 1.9802879357653596
3.1154437 2.0376633152914483
3.215588 1.9108176145736926
3.3157325 1.7497804441474747
3.415876 1.4961762658489752
3.5160203 1.2645494106394444
3.6161647 1.0585952320902638
3.716309 0.8797412822105205
3.8164535 0.7307641641950764
3.9165978 0.6511585144826867
4.016742 0.6121436052974946
4.1168866 0.5716488102210094
4.217031 0.5270545277049891
4.3171754 0.501538852691259
4.41732 0.47850031476865196
4.517464 0.5034984658361147
4.6176085 0.49229901504385304
4.717753 0.5216990270924902
4.8178973 0.5325931969052121
4.9180417 0.5977314356253136
5.018186 0.6394415397441574
5.1183295 0.7417077604521048
5.218474 0.7994989035979475
5.3186183 0.8996950285208248
5.4187627 0.9762711279410191
5.518907 1.0853407533358548
5.6190515 1.1958146712365731
5.719196 1.2811014546063044
5.81934 1.274731258166573
5.9194846 1.2524893582286702
6.019629 1.1965764199664726
6.1197734 1.1549477241088397
6.219918 1.056749009023523
6.320062 0.9795129211999424
6.4202065 0.9294293959280057
6.520351 0.9039544250448807
6.6204953 0.887951886841192
6.7206397 0.893688261818641
6.820783 0.9276500439329733
6.9209275 0.9287752224004202
7.021072 0.9120923437280429
7.1212163 0.8929206982129407
7.2213607 0.8919961329606199
7.321505 0.8687598892607873
7.4216495 0.8466866207211063
7.521794 0.8397145846359962
7.621938 0.8557025856501829
7.7220826 0.8672625587420919
7.822227 0.8184757507737244
7.9223714 0.802865716686587
8.022516 0.7957337715169561
8.12266 0.8113438056040935
8.222805 0.8110123576834504
8.322948 0.8725453734070813
8.423092 0.8822794754975518
8.523237 0.8518415081184793
8.623381 0.8700129949958507
8.723526 0.8751097336352159
8.823669 0.8948337923513903
8.923815 0.9296038422020283
9.023958 0.932772949513442
9.124104 0.9359158898837521
9.224247 0.9395211128802228
9.324392 0.9682320621464698
9.424536 0.991625307492923
9.524679 0.9630539152458941
9.624825 0.9690926637649823
9.724968 0.978820950979652
9.825113 0.9877380630201157
9.925257 0.9527237883858457
10.025402 0.9326333924942238
10.1255455 0.9425332185450158
10.225691 0.9346831362139912
10.325834 0.9321333131753584
10.42598 0.8920600965944282
10.526123 0.8409240788025543
10.626268 0.8159172054213903
10.726412 0.8354784476151434
10.826557 0.8459452240565095
10.926701 0.8582872979436205
11.026846 0.8764936740757965
11.126989 0.881401429251637
11.227133 0.8880856289846095
11.327278 0.9017069755478873
11.427422 0.8842914225246145
11.527567 0.888946230603122
11.62771 0.8878588488283801
11.727856 0.9071438844215968
11.827999 0.9166046873494317
11.928144 0.9311564140408309
12.028288 0.9187532839578122
12.128433 0.8925630833511938
12.228577 0.9355117560155994
12.328722 0.9142874593428295
12.428865 0.8713998428743319
12.529011 0.8838494919637566
12.629154 0.9003666466758126
12.729298 0.9079230777788986
12.829443 0.9198813698631593
12.929586 0.9074259058979339
13.029732 0.9107025884116614
13.129875 0.9015499739012668
13.2300205 0.9351803080949561
13.330164 0.9180089798553152
13.430309 0.9030095077272574
13.530453 0.912729072628226
13.630598 0.8935865014921276
13.7307415 0.8679719735897843
13.830887 0.8721935734211353
13.93103 0.8700391619369543
14.031176 0.8893096603406695
14.131319 0.9076730381194662
14.231464 0.8852654142212415
14.331608 0.8944616403001417
14.431751 0.872030756898714
14.531897 0.8660385273860318
14.63204 0.8645819009979419
14.732185 0.8758627600514144
14.832329 0.8698211040944258
14.932474 0.8696437503825023
15.032618 0.8399995135502337
15.132763 0.872068553591419
15.232906 0.8791074607482379
15.333052 0.9034601606018159
15.433195 0.8946070121951605
15.53334 0.9182095930704411
15.633484 0.9220532259747427
15.733629 0.897828453388781
15.833773 0.9066292679132298
15.933918 0.905765758856817
16.034061 0.9111038148419137
16.134205 0.9324618536581013
16.23435 0.9428966482825635
16.334494 0.9283071248984592
16.434639 0.931493676837275
16.534782 0.9260654902772665
16.634928 0.9002474417218967
16.735071 0.9119818610878284
16.835217 0.916459315454413
16.93536 0.9121737519892534
17.035505 0.8872686389346028
17.135649 0.8687075553785805
17.235794 0.8554205641738463
17.335938 0.8597788135865151
17.436083 0.8496987263858995
17.536226 0.8397611036424023
17.636372 0.8778863368300783
17.736515 0.8861463679050565
17.836658 0.8958426733028222
17.936804 0.8891090471255433
18.036947 0.8870738405952776
18.137093 0.8925659907890944
18.237236 0.9008143921124708
18.337381 0.8572173607962807
18.437525 0.8866406323481208
18.53767 0.8826458126729996
18.637814 0.9048499159181976
18.737959 0.8919379842026124
18.838102 0.881668913538472
18.938248 0.8894666619872896
19.038391 0.9237133730158597
19.138536 0.9420244169124493
19.23868 0.9482928530256675
19.338825 0.9908955405799279
19.438969 0.9826442318186511
19.539112 0.950938621515013
19.639257 0.9362182634253916
19.7394 0.9252339630377581
19.839546 0.9166744658590408
19.93969 0.9112869834296377
20.039835 0.913572229619336
20.139978 0.8666607190967132
20.240124 0.881913138322104
20.340267 0.8864196670676923
20.440413 0.8547169642019545
20.540556 0.8363564938610581
20.640701 0.8341671931220722
20.740845 0.8337834113192222
20.84099 0.8318092609848644
20.941133 0.8220751588943942
21.041279 0.8397989003351074
21.141422 0.8207115705191161
21.241566 0.8177110946059244
21.341711 0.8567434484185188
21.441854 0.8530102981544317
21.542 0.874129927062788
21.642143 0.874031074174175
21.742289 0.9101996016548957
21.842432 0.9213990524471574
21.942577 0.9485341703713992
22.04272 0.9650891217761597
22.142866 0.9947682478632334
22.24301 1.0108725463934352
22.343155 0.9985769915127305
22.443298 1.0297534481184996
22.543444 1.0112970323268908
22.643587 1.02347338225368
22.743732 1.0225807988182634
22.843876 0.9951287701628804
22.94402 0.9743958304952743
23.044165 0.9286298505054011
23.144308 0.8878210521356751
23.244453 0.8390167995399053
23.344597 0.796475168181553
23.444742 0.7482436808521578
23.544886 0.7145755499657637
23.645031 0.6917027360034785
23.745174 0.6767526903197272
23.84532 0.6577060646343413
23.945463 0.6799828538270487
24.045609 0.6875654518712384
24.145752 0.7088391749883148
24.245897 0.7054316577690702
24.34604 0.7631268554642003
24.446184 0.7897502643179752
24.546331 0.7916691733322255
24.646475 0.8094161742761419
24.746618 0.832187227911914
24.846762 0.8599387226710359
24.946905 0.8957787096690137
25.047052 0.9564511237741324
25.147196 1.0057118441202615
25.24734 1.0968949115519626
25.347483 1.1894183078557385
25.44763 1.2073542922631793
25.547773 1.2937022904665492
25.647917 1.3725694509522424
25.74806 1.4441476646216846
25.848207 1.4657615579731054
25.94835 1.4292644900096423
26.048494 1.315071959034338
26.148638 1.0567897131541284
26.248785 0.747010927182397
26.348928 0.45190888773178145
26.449072 0.2239715712178319
26.549215 0.09813184401360776
26.649359 0.030906064881033746
26.749506 0.006163768348804472
26.84965 0.0006105619590796882
26.949793 0.0
27.049936 0.0
27.150084 0.0
27.250227 0.0
27.35037 0.0
27.450514 0.0
27.550661 0.0
27.650805 0.0
27.750948 0.0
27.851091 0.0
27.951239 0.0
28.051382 0.0
28.151525 0.0
28.251669 0.0
28.351812 0.0
28.45196 0.0
28.552103 0.0
28.652246 0.0
28.75239 0.0
28.852537 0.0
28.95268 0.0
29.052824 0.0
29.152967 0.0
29.253115 0.0
29.353258 0.0
29.453402 0.0
29.553545 0.0
29.653692 0.0
29.753836 0.0
29.85398 0.0
29.954123 0.0
30.054266 0.0
30.154413 0.0
30.254557 0.0
30.3547 0.0
30.454844 0.0
30.55499 0.0
30.655134 0.0
30.755278 0.0
30.855421 0.0
30.955568 0.0
31.055712 0.0
31.155855 0.0
31.255999 0.0
31.356142 0.0
31.45629 0.0
31.556433 0.0
31.656576 0.0
31.75672 0.0
31.856867 0.0
31.95701 0.0
32.057156 0.0
32.1573 0.0
32.257446 0.0
32.35759 0.0
32.457733 0.0
32.557877 0.0
32.658024 0.0
32.758167 0.0
32.85831 0.0
32.958454 0.0
33.058598 0.0
33.158745 0.0
33.25889 0.0
33.35903 0.0
33.459175 0.0
33.559322 0.0
33.659466 0.0
33.75961 0.0
33.859753 0.0
33.9599 0.0
34.060043 0.0
34.160187 0.0
34.26033 0.0
34.360477 0.0
34.46062 0.0
34.560764 0.0
34.660908 0.0
34.76105 0.0
34.8612 0.0
34.96134 0.0
35.061485 0.0
35.16163 0.0
35.261776 0.0
35.36192 0.0
35.462063 0.0
35.562206 0.0
35.662354 0.0
35.762497 0.0
35.86264 0.0
35.962784 0.0
36.06293 0.0
36.163074 0.0
36.263218 0.0
36.36336 0.0
36.463505 0.0
36.563652 0.0
36.663795 0.0
36.76394 0.0
36.864082 0.0
36.96423 0.0
37.064373 0.0
37.164516 0.0
37.26466 0.0
37.364807 0.0
37.46495 0.0
37.565094 0.0
37.665237 0.0
37.765385 0.0
37.86553 0.0
37.96567 0.0
38.065815 0.0
38.16596 0.0
38.266106 0.0
38.36625 0.0
38.466393 0.0
38.566536 0.0
38.666683 0.0
38.766827 0.0
38.86697 0.0
38.967113 0.0
39.06726 0.0
39.167404 0.0
39.267548 0.0
39.36769 0.0
39.46784 0.0
39.56798 0.0
39.668125 0.0
39.76827 0.0
39.868412 0.0
39.96856 0.0
40.068703 0.0
40.168846 0.0
40.26899 0.0
40.369137 0.0
40.46928 0.0
40.569424 0.0
40.669567 0.0
40.769714 0.0
40.869858 0.0
