# Supplementary material for: Distinct solvation patterns of OH− versus H3O+ charge defects at electrified gold/water interfaces govern their properties
Source: Nat Commun. 2025 Sep 19;16:8325. doi: 10.1038/s41467-025-63832-1 (PMC12449469; doi:10.1038/s41467-025-63832-1)
Supplement: Supplementary file 4 — Source Data [file 41467_2025_63832_MOESM4_ESM.zip › data/si/fig13/panel_a/naoh_mass_density_O_v1_0.dat]

-7.6 0.0
-7.4998555 0.0
-7.399711 0.0
-7.2995667 0.0
-7.199423 0.0
-7.0992785 0.0
-6.999134 0.0
-6.8989897 0.0
-6.7988453 0.0
-6.698701 0.0
-6.5985565 0.0
-6.498412 0.0
-6.3982677 0.0
-6.2981234 0.0
-6.1979795 0.0
-6.097835 0.0
-5.9976907 0.0
-5.8975463 0.0
-5.797402 0.0
-5.6972575 0.0
-5.5971136 0.0
-5.496969 0.0
-5.396825 0.0
-5.2966805 0.0
-5.196536 0.0
-5.0963917 0.0
-4.9962473 0.0
-4.896103 0.0
-4.7959585 0.0
-4.695814 0.0
-4.5956697 0.0
-4.4955254 0.0
-4.3953815 0.0
-4.295237 0.0
-4.1950927 0.0
-4.0949483 0.0
-3.9948041 0.0
-3.8946598 0.0
-3.7945154 0.0
-3.694371 0.0
-3.5942268 0.0
-3.4940825 0.0
-3.393938 0.0
-3.2937937 0.0
-3.1936493 0.0
-3.093505 0.0
-2.9933605 0.0
-2.8932166 0.0
-2.7930722 0.0
-2.6929278 0.0
-2.5927835 0.0
-2.492639 0.0
-2.3924947 0.0
-2.2923503 0.0
-2.192206 0.0
-2.092062 0.0
-1.9919176 0.0
-1.8917732 0.0
-1.7916288 0.0
-1.6914845 0.0
-1.5913401 0.0
-1.4911957 0.0
-1.3910513 0.0
-1.2909069 0.0
-1.190763 0.0
-1.0906186 0.0
-0.9904742 0.0
-0.89032984 0.0
-0.79018545 0.0
-0.69004107 0.0
-0.5898967 0.0
-0.4897523 0.0
-0.38960838 0.0
-0.289464 0.0
-0.18931961 0.0
-0.089175224 0.0
0.010969162 0.0
0.11111355 0.0
0.21125793 0.0
0.31140232 0.0
0.41154623 0.0
0.5116906 0.0
0.611835 0.0
0.7119794 0.0
0.8121238 0.0
0.91226816 0.0
1.0124125 0.0
1.1125569 0.0
1.2127013 0.0
1.3128457 0.0
1.4129901 0.0
1.5131345 0.0
1.6132789 0.0012567098127056967
1.7134233 0.006487339843967245
1.8135667 0.04726247849675613
1.9137111 0.15143353243103644
2.0138555 0.33759641036184523
2.1139998 0.5691536846353881
2.2141442 0.7209098858021192
2.3142886 0.8472601696741513
2.414433 0.9880795989573357
2.5145774 1.0651464790932608
2.6147218 1.2221672754213264
2.7148662 1.3514215779146113
2.8150105 1.6053618729063448
2.915155 1.8396703227158107
3.0152993 2.1372218447214393
3.1154437 2.2469631799877128
3.215588 2.2014499056897225
3.3157325 1.8961373514623843
3.415876 1.537074978894323
3.5160203 1.2449069300052853
3.6161647 0.9582582147531303
3.716309 0.7675609919575592
3.8164535 0.6946038925604825
3.9165978 0.6042566465659648
4.016742 0.5179852161802224
4.1168866 0.4899979489999658
4.217031 0.4633692870226342
4.3171754 0.4458602624699374
4.41732 0.4619597341245994
4.517464 0.4307287970223593
4.6176085 0.42712849323460783
4.717753 0.4561686794471314
4.8178973 0.49893077820919823
4.9180417 0.5790884851817776
5.018186 0.6754475591992388
5.1183295 0.7823188409743328
5.218474 0.8998891387224617
5.3186183 0.9948046947118149
5.4187627 1.1096238169240207
5.518907 1.1747349712742046
5.6190515 1.347702396171604
5.719196 1.4145118070254445
5.81934 1.2492374840896088
5.9194846 1.2024165522838033
6.019629 1.2259543874244805
6.1197734 1.144030493688098
6.219918 1.0597969711067434
6.320062 0.9474912685199489
6.4202065 0.9001438771980103
6.520351 0.8746870122082012
6.6204953 0.8284434876136392
6.7206397 0.8991079407307797
6.820783 0.8758078615006145
6.9209275 0.8516586540186213
7.021072 0.8711376561155596
7.1212163 0.79869003366958
7.2213607 0.8902430417816937
7.321505 0.7963804048246073
7.4216495 0.7593753956099355
7.521794 0.745857273840831
7.621938 0.7083088225449892
7.7220826 0.7019233780912414
7.822227 0.7307937386533992
7.9223714 0.7632813855683452
8.022516 0.8143479586332916
8.12266 0.8178803321608966
8.222805 0.8439146043619485
8.322948 0.844593906963411
8.423092 0.9352977868236965
8.523237 0.9061387226559171
8.623381 0.9920195540458187
8.723526 0.9577827029321064
8.823669 1.0441899938381416
8.923815 1.0378724796445398
9.023958 1.0425936327247045
9.124104 0.9687874050757995
9.224247 1.034289158421825
9.324392 1.05709674326593
9.424536 1.0025657269335244
9.524679 0.9270612427809632
9.624825 0.9602112097323349
9.724968 0.9163792093729648
9.825113 0.9063594960013925
9.925257 0.864633333706556
10.025402 0.9287934644146927
10.1255455 0.9203021818964109
10.225691 0.8743303783424339
10.325834 0.8904128674320595
10.42598 0.8471073265888225
10.526123 0.7955822242678888
10.626268 0.8087437121712254
10.726412 0.7360413512496974
10.826557 0.7634342286536742
10.926701 0.7848832082948538
11.026846 0.8604216575774881
11.126989 0.8974436493571966
11.227133 0.9236137820785408
11.327278 0.90073826697429
11.427422 0.9602451748624082
11.527567 1.0058093968555082
11.62771 0.9362997581608538
11.727856 0.887474883680734
11.827999 0.8715622202414738
11.928144 0.8624256002518028
12.028288 0.8220070954647817
12.128433 0.809694735813273
12.228577 0.7806885147308228
12.328722 0.8378688112089319
12.428865 0.8708659350749748
12.529011 0.8831613121614467
12.629154 0.8894958089200847
12.729298 1.0132817254715958
12.829443 0.9757162916107175
12.929586 0.8726491044038139
13.029732 0.9230024097372246
13.129875 0.9391698116520331
13.2300205 0.9244119626352594
13.330164 0.9427191677446747
13.430309 0.9323767856374076
13.530453 0.9644908161215493
13.630598 0.9808789913818329
13.7307415 0.934075042141064
13.830887 0.9574600341964116
13.93103 0.9257875504032209
14.031176 0.8324683555273046
14.131319 0.844288220792753
14.231464 0.8440334823172044
14.331608 0.859844250366245
14.431751 0.8688450098356236
14.531897 0.8325023206573777
14.63204 0.788109895651801
14.732185 0.8453581223900565
14.832329 0.7882117910420203
14.932474 0.7504765315307763
15.032618 0.8193747978841142
15.132763 0.8334703268644619
15.232906 0.8005071681284922
15.333052 0.8150272612347539
15.433195 0.8280359060527616
15.53334 0.8900052858711819
15.633484 1.0030412387545482
15.733629 1.0415746788225106
15.833773 1.025152538432154
15.933918 1.020482333047099
16.034061 0.9825602653204527
16.134205 1.0175103841657005
16.23435 0.9828319863610379
16.334494 0.9323428205073344
16.434639 0.9274858069068773
16.534782 0.9766163675576555
16.634928 0.8550042193308244
16.735071 0.8707640396847554
16.835217 0.8636653274994719
16.93536 0.8308380292837945
17.035505 0.839142503586674
17.135649 0.8515227934983289
17.235794 0.8109174804959055
17.335938 0.8247243058706317
17.436083 0.8600820062767568
17.536226 0.8149932961046809
17.636372 0.8256923120777159
17.736515 0.8574836738261623
17.836658 0.9386093870058262
17.936804 1.0166782384789086
18.036947 0.9834943063974635
18.137093 0.9867549588844838
18.237236 0.9021138547422514
18.337381 0.8878654826765747
18.437525 0.8350157402827892
18.53767 0.8683525154495632
18.637814 0.7992844234458597
18.737959 0.8841123358034942
18.838102 0.8196125537946262
18.938248 0.8456128608656049
19.038391 0.8366460665262995
19.138536 0.9164301570680743
19.23868 0.9022327326975074
19.338825 0.9418021092327004
19.438969 0.9367922525469141
19.539112 0.952399229815516
19.639257 0.9279783012929376
19.7394 0.9080577525050488
19.839546 0.8241978463544982
19.93969 0.9008061972344363
20.039835 0.9268914171305975
20.139978 0.9650682233327922
20.240124 1.038246096075344
20.340267 0.9831546550967322
20.440413 0.930644564003678
20.540556 0.9565599582494739
20.640701 0.9569165921152419
20.740845 0.8160292325719114
20.84099 0.7158151162911504
20.941133 0.7560807779928421
21.041279 0.7907761583625413
21.141422 0.8487886005274422
21.241566 0.8063831356311433
21.341711 0.8912110479887776
21.441854 0.9278084756425722
21.542 0.9087880028016209
21.642143 0.896102026719308
21.742289 0.8887995237535856
21.842432 0.9196568444250215
21.942577 0.9770748968136426
22.04272 0.9513972584783588
22.142866 0.9486460829424354
22.24301 0.9679892245190813
22.343155 0.9460477504918413
22.443298 0.9180774658766213
22.543444 0.8870333369897831
22.643587 0.9338542687955886
22.743732 0.9888268318189446
22.843876 0.9784844497116774
22.94402 0.9583261450132764
23.044165 0.8967133990606243
23.144308 0.95559195204239
23.244453 0.927536754601987
23.344597 0.8510302991122686
23.444742 0.8581120287325154
23.544886 0.8439315869269851
23.645031 0.8963907303249294
23.745174 0.825845155163045
23.84532 0.7505784269209957
23.945463 0.7394718293870832
24.045609 0.7423928305733721
24.145752 0.7407115566347522
24.245897 0.7133356617958121
24.34604 0.7478102688200359
24.446184 0.6943321715198975
24.546331 0.7023988899122651
24.646475 0.7762900303863528
24.746618 0.8136686560318288
24.846762 0.9093144623177545
24.946905 0.8556495568022139
25.047052 0.8952868635975529
25.147196 0.9464723146177553
25.24734 0.9816771719385514
25.347483 0.9896419949406997
25.44763 0.985107650075937
25.547773 1.0681014454096227
25.647917 1.16452844968723
25.74806 1.3335389369311097
25.848207 1.3855735162031402
25.94835 1.3765897392987985
26.048494 1.3300914762286875
26.148638 1.049420623869403
26.248785 0.7373999564526224
26.348928 0.4215242467725419
26.449072 0.20397758865416382
26.549215 0.05877665759154616
26.649359 0.005587263897029381
26.749506 0.0
26.84965 0.0
26.949793 0.0
27.049936 0.0
27.150084 0.0
27.250227 0.0
27.35037 0.0
27.450514 0.0
27.550661 0.0
27.650805 0.0
27.750948 0.0
27.851091 0.0
27.951239 0.0
28.051382 0.0
28.151525 0.0
28.251669 0.0
28.351812 0.0
28.45196 0.0
28.552103 0.0
28.652246 0.0
28.75239 0.0
28.852537 0.0
28.95268 0.0
29.052824 0.0
29.152967 0.0
29.253115 0.0
29.353258 0.0
29.453402 0.0
29.553545 0.0
29.653692 0.0
29.753836 0.0
29.85398 0.0
29.954123 0.0
30.054266 0.0
30.154413 0.0
30.254557 0.0
30.3547 0.0
30.454844 0.0
30.55499 0.0
30.655134 0.0
30.755278 0.0
30.855421 0.0
30.955568 0.0
31.055712 0.0
31.155855 0.0
31.255999 0.0
31.356142 0.0
31.45629 0.0
31.556433 0.0
31.656576 0.0
31.75672 0.0
31.856867 0.0
31.95701 0.0
32.057156 0.0
32.1573 0.0
32.257446 0.0
32.35759 0.0
32.457733 0.0
32.557877 0.0
32.658024 0.0
32.758167 0.0
32.85831 0.0
32.958454 0.0
33.058598 0.0
33.158745 0.0
33.25889 0.0
33.35903 0.0
33.459175 0.0
33.559322 0.0
33.659466 0.0
33.75961 0.0
33.859753 0.0
33.9599 0.0
34.060043 0.0
34.160187 0.0
34.26033 0.0
34.360477 0.0
34.46062 0.0
34.560764 0.0
34.660908 0.0
34.76105 0.0
34.8612 0.0
34.96134 0.0
35.061485 0.0
35.16163 0.0
35.261776 0.0
35.36192 0.0
35.462063 0.0
35.562206 0.0
35.662354 0.0
35.762497 0.0
35.86264 0.0
35.962784 0.0
36.06293 0.0
36.163074 0.0
36.263218 0.0
36.36336 0.0
36.463505 0.0
36.563652 0.0
36.663795 0.0
36.76394 0.0
36.864082 0.0
36.96423 0.0
37.064373 0.0
37.164516 0.0
37.26466 0.0
37.364807 0.0
37.46495 0.0
37.565094 0.0
37.665237 0.0
37.765385 0.0
37.86553 0.0
37.96567 0.0
38.065815 0.0
38.16596 0.0
38.266106 0.0
38.36625 0.0
38.466393 0.0
38.566536 0.0
38.666683 0.0
38.766827 0.0
38.86697 0.0
38.967113 0.0
39.06726 0.0
39.167404 0.0
39.267548 0.0
39.36769 0.0
39.46784 0.0
39.56798 0.0
39.668125 0.0
39.76827 0.0
39.868412 0.0
39.96856 0.0
40.068703 0.0
40.168846 0.0
40.26899 0.0
40.369137 0.0
40.46928 0.0
40.569424 0.0
40.669567 0.0
40.769714 0.0
40.869858 0.0
