# Supplementary material for: Distinct solvation patterns of OH− versus H3O+ charge defects at electrified gold/water interfaces govern their properties
Source: Nat Commun. 2025 Sep 19;16:8325. doi: 10.1038/s41467-025-63832-1 (PMC12449469; doi:10.1038/s41467-025-63832-1)
Supplement: Supplementary file 4 — Source Data [file 41467_2025_63832_MOESM4_ESM.zip › data/si/fig13/panel_b/naoh_mass_density_H_v0_7.dat]

-7.6 0.0
-7.4998555 0.0
-7.399711 0.0
-7.2995667 0.0
-7.199423 0.0
-7.0992785 0.0
-6.999134 0.0
-6.8989897 0.0
-6.7988453 0.0
-6.698701 0.0
-6.5985565 0.0
-6.498412 0.0
-6.3982677 0.0
-6.2981234 0.0
-6.1979795 0.0
-6.097835 0.0
-5.9976907 0.0
-5.8975463 0.0
-5.797402 0.0
-5.6972575 0.0
-5.5971136 0.0
-5.496969 0.0
-5.396825 0.0
-5.2966805 0.0
-5.196536 0.0
-5.0963917 0.0
-4.9962473 0.0
-4.896103 0.0
-4.7959585 0.0
-4.695814 0.0
-4.5956697 0.0
-4.4955254 0.0
-4.3953815 0.0
-4.295237 0.0
-4.1950927 0.0
-4.0949483 0.0
-3.9948041 0.0
-3.8946598 0.0
-3.7945154 0.0
-3.694371 0.0
-3.5942268 0.0
-3.4940825 0.0
-3.393938 0.0
-3.2937937 0.0
-3.1936493 0.0
-3.093505 0.0
-2.9933605 0.0
-2.8932166 0.0
-2.7930722 0.0
-2.6929278 0.0
-2.5927835 0.0
-2.492639 0.0
-2.3924947 0.0
-2.2923503 0.0
-2.192206 0.0
-2.092062 0.0
-1.9919176 0.0
-1.8917732 0.0
-1.7916288 0.0
-1.6914845 0.0
-1.5913401 0.0
-1.4911957 0.0
-1.3910513 0.0
-1.2909069 0.0
-1.190763 0.0
-1.0906186 0.0
-0.9904742 0.0
-0.89032984 0.0
-0.79018545 0.0
-0.69004107 0.0
-0.5898967 0.0
-0.4897523 0.0
-0.38960838 0.0
-0.289464 0.0
-0.18931961 0.0
-0.089175224 0.0
0.010969162 0.0
0.11111355 0.0
0.21125793 0.0
0.31140232 0.0
0.41154623 0.0
0.5116906 0.0
0.611835 0.0
0.7119794 0.0
0.8121238 0.0
0.91226816 0.0
1.0124125 0.0
1.1125569 0.0
1.2127013 0.0
1.3128457 0.0
1.4129901 1.490155058635642e-05
1.5131345 0.00010721847373110106
1.6132789 0.0004941136102963793
1.7134233 0.002053324635063917
1.8135667 0.006156521106885156
1.9137111 0.014569900222696655
2.0138555 0.03011130885313309
2.1139998 0.0534247847454877
2.2141442 0.08125288528682832
2.3142886 0.1109725741215029
2.414433 0.14078585196290888
2.5145774 0.1639797519981193
2.6147218 0.18350587160059273
2.7148662 0.19159759529521098
2.8150105 0.19114527871704706
2.915155 0.1855361170048705
3.0152993 0.17445972176354113
3.1154437 0.16163130397095485
3.215588 0.1475477031308081
3.3157325 0.13527227824595697
3.415876 0.12541508425930886
3.5160203 0.1171363642774546
3.6161647 0.11179561220205911
3.716309 0.11017425080777285
3.8164535 0.10937047570724291
3.9165978 0.10940700267880218
4.016742 0.10600363390585968
4.1168866 0.10197203756734363
4.217031 0.09896355988493959
4.3171754 0.09732257205817377
4.41732 0.09745414184627768
4.517464 0.096430296285259
4.6176085 0.09573410311091349
4.717753 0.09361117733103769
4.8178973 0.09426648210438406
4.9180417 0.09483819281346549
5.018186 0.09272998685794938
5.1183295 0.09155458162389385
5.218474 0.09373493289139512
5.3186183 0.0983304257112461
5.4187627 0.10205853925123515
5.518907 0.10841713992216943
5.6190515 0.11323506564345578
5.719196 0.11990732578161022
5.81934 0.12443703370740926
5.9194846 0.1299153525363885
6.019629 0.1345544596506386
6.1197734 0.136631772147622
6.219918 0.13777337630351824
6.320062 0.1361260280588192
6.4202065 0.13439363194004192
6.520351 0.13201210973962488
6.6204953 0.12951519138527684
6.7206397 0.1263560626609693
6.820783 0.12243404723713096
6.9209275 0.11798466230351692
7.021072 0.11437085456009882
7.1212163 0.11013645175262701
7.2213607 0.10776110824391644
7.321505 0.10649502162275613
7.4216495 0.10508737027102542
7.521794 0.10439626543102648
7.621938 0.10265660026318271
7.7220826 0.10362629140865584
7.822227 0.10445823407431852
7.9223714 0.10403390333506067
8.022516 0.10530326102830095
8.12266 0.10572813694623877
8.222805 0.10782107789871519
8.322948 0.10916984995300709
8.423092 0.11095185733166331
8.523237 0.11239330976155332
8.623381 0.11328467690333474
8.723526 0.11541051030283718
8.823669 0.11681107433172801
8.923815 0.11674801533107601
9.023958 0.11651867683302744
9.124104 0.11568110065433819
9.224247 0.11533872844330532
9.324392 0.11312893752708468
9.424536 0.11483280262827586
9.524679 0.11648378539750814
9.624825 0.11632150387709822
9.724968 0.1157961333558158
9.825113 0.1161148811573825
9.925257 0.1175425223940461
10.025402 0.1182359896749917
10.1255455 0.11592643106033308
10.225691 0.11813385953560714
10.325834 0.11669876752365035
10.42598 0.11568909660831136
10.526123 0.11502452379740521
10.626268 0.11346840211849094
10.726412 0.11177107916145962
10.826557 0.11138745509697427
10.926701 0.11127496656266996
11.026846 0.11079248343087998
11.126989 0.110296552558317
11.227133 0.10889090019507956
11.327278 0.10758483380405341
11.427422 0.10711834258020982
11.527567 0.10763371815902575
11.62771 0.10873388873524285
11.727856 0.11058658761607093
11.827999 0.11367484311197998
11.928144 0.1150530548149913
12.028288 0.11530583599627933
12.128433 0.11654847993420016
12.228577 0.11466379723747938
12.328722 0.11404447425701228
12.428865 0.11570817786211098
12.529011 0.11585919235646783
12.629154 0.11410498909049102
12.729298 0.11466470586861272
12.829443 0.1130789628147524
12.929586 0.11410626117407767
13.029732 0.11438830027785843
13.129875 0.11394507001102766
13.2300205 0.11390345470512186
13.330164 0.11112667796171301
13.430309 0.10842186480406264
13.530453 0.10999361493846996
13.630598 0.11094422483014349
13.7307415 0.11111286676848663
13.830887 0.11252542472833724
13.93103 0.11150612232298511
14.031176 0.1105636901115114
14.131319 0.11022967730690503
14.231464 0.1102293138544517
14.331608 0.10966850671897005
14.431751 0.11029727946322364
14.531897 0.11175545070596658
14.63204 0.11025112100165124
14.732185 0.10948205561041392
14.832329 0.11015008121962667
14.932474 0.10910133916555521
15.032618 0.10995926868163067
15.132763 0.11058386172267098
15.232906 0.10974646727020844
15.333052 0.11005740084402861
15.433195 0.1125872116454026
15.53334 0.11278602013737181
15.633484 0.11345459092526454
15.733629 0.1144537217194571
15.833773 0.11630514851669854
15.933918 0.1168694084504868
16.034061 0.11690466333845939
16.134205 0.11527730497869325
16.23435 0.1150250689760852
16.334494 0.11318254676395022
16.434639 0.11223666175416992
16.534782 0.11160534484274306
16.634928 0.11211018030041255
16.735071 0.11271205756312003
16.835217 0.11177289642372626
16.93536 0.11030200434511687
17.035505 0.11011682532014738
17.135649 0.10958273193998513
17.235794 0.10972647738527551
17.335938 0.10897195009217121
17.436083 0.11059749118967072
17.536226 0.11061729934837695
17.636372 0.11105889407916775
17.736515 0.11223702520662325
17.836658 0.11192663681148304
17.936804 0.11075141330365418
18.036947 0.11012881925110715
18.137093 0.1086982703948169
18.237236 0.10875187963168247
18.337381 0.11069544162584198
18.437525 0.11160988799840962
18.53767 0.11249598507961785
18.637814 0.11240148744175317
18.737959 0.11235296653923417
18.838102 0.11286161824766355
18.938248 0.11356144594654231
19.038391 0.11536653255598474
19.138536 0.11657337642725296
19.23868 0.11741276986820881
19.338825 0.11693137709377883
19.438969 0.11938268216523448
19.539112 0.11762720681567103
19.639257 0.11588645129046729
19.7394 0.11355762969578242
19.839546 0.11263627772660159
19.93969 0.11355308654011585
20.039835 0.11298337481952771
20.139978 0.11128877775589632
20.240124 0.1111346739156862
20.340267 0.10899048616729085
20.440413 0.10730388505763262
20.540556 0.10562582508062755
20.640701 0.10378839120283916
20.740845 0.10244597956648042
20.84099 0.10406715923454
20.941133 0.10543573944753817
21.041279 0.10660405735875385
21.141422 0.1060123567647395
21.241566 0.10756011903722727
21.341711 0.10957073800902543
21.441854 0.11267007880476088
21.542 0.11595459862546585
21.642143 0.11582775371925517
21.742289 0.11512901637773636
21.842432 0.11668422942551733
21.942577 0.11678327021904858
22.04272 0.1180315476699959
22.142866 0.11948917373405891
22.24301 0.11889638278268459
22.343155 0.11822090639817864
22.443298 0.11872774084434143
22.543444 0.11639964615456325
22.643587 0.11554916741378096
22.743732 0.11529438724399961
22.843876 0.11323688290572242
22.94402 0.11047555289157993
23.044165 0.10753231492454786
23.144308 0.10262770579314333
23.244453 0.09895919845549968
23.344597 0.09695603025899471
23.444742 0.09421032870034521
23.544886 0.0920292505279373
23.645031 0.09250428288443409
23.745174 0.09128926133296603
23.84532 0.09076625325263027
23.945463 0.08996393196191364
24.045609 0.09207304654856305
24.145752 0.09378636141354071
24.245897 0.09429010651385022
24.34604 0.09616461254187787
24.446184 0.09976878879528284
24.546331 0.10264914948788953
24.646475 0.10628349229492051
24.746618 0.1085647016182197
24.846762 0.11176417356484643
24.946905 0.11600021190835821
25.047052 0.12020826441296395
25.147196 0.1265855828852445
25.24734 0.1313126454931994
25.347483 0.13611294377049946
25.44763 0.14057523126620658
25.547773 0.14025630173841322
25.647917 0.1366028776775826
25.74806 0.13168663806767164
25.848207 0.12190377010772867
25.94835 0.11102273056006187
26.048494 0.09829626118063349
26.148638 0.08634685314641562
26.248785 0.07700067330914354
26.348928 0.06618287448835541
26.449072 0.0599282212190723
26.549215 0.05709547279785128
26.649359 0.05421038722335135
26.749506 0.05167221701555086
26.84965 0.04760445715792888
26.949793 0.0409883504238133
27.049936 0.0321470060442107
27.150084 0.02183785893185201
27.250227 0.012643602220070096
27.35037 0.0063202564371084135
27.450514 0.002514182345880989
27.550661 0.0006912865662256075
27.650805 0.00012866216847732124
27.750948 6.360417933200911e-06
27.851091 0.0
27.951239 0.0
28.051382 0.0
28.151525 0.0
28.251669 0.0
28.351812 0.0
28.45196 0.0
28.552103 0.0
28.652246 0.0
28.75239 0.0
28.852537 0.0
28.95268 0.0
29.052824 0.0
29.152967 0.0
29.253115 0.0
29.353258 0.0
29.453402 0.0
29.553545 0.0
29.653692 0.0
29.753836 0.0
29.85398 0.0
29.954123 0.0
30.054266 0.0
30.154413 0.0
30.254557 0.0
30.3547 0.0
30.454844 0.0
30.55499 0.0
30.655134 0.0
30.755278 0.0
30.855421 0.0
30.955568 0.0
31.055712 0.0
31.155855 0.0
31.255999 0.0
31.356142 0.0
31.45629 0.0
31.556433 0.0
31.656576 0.0
31.75672 0.0
31.856867 0.0
31.95701 0.0
32.057156 0.0
32.1573 0.0
32.257446 0.0
32.35759 0.0
32.457733 0.0
32.557877 0.0
32.658024 0.0
32.758167 0.0
32.85831 0.0
32.958454 0.0
33.058598 0.0
33.158745 0.0
33.25889 0.0
33.35903 0.0
33.459175 0.0
33.559322 0.0
33.659466 0.0
33.75961 0.0
33.859753 0.0
33.9599 0.0
34.060043 0.0
34.160187 0.0
34.26033 0.0
34.360477 0.0
34.46062 0.0
34.560764 0.0
34.660908 0.0
34.76105 0.0
34.8612 0.0
34.96134 0.0
35.061485 0.0
35.16163 0.0
35.261776 0.0
35.36192 0.0
35.462063 0.0
35.562206 0.0
35.662354 0.0
35.762497 0.0
35.86264 0.0
35.962784 0.0
36.06293 0.0
36.163074 0.0
36.263218 0.0
36.36336 0.0
36.463505 0.0
36.563652 0.0
36.663795 0.0
36.76394 0.0
36.864082 0.0
36.96423 0.0
37.064373 0.0
37.164516 0.0
37.26466 0.0
37.364807 0.0
37.46495 0.0
37.565094 0.0
37.665237 0.0
37.765385 0.0
37.86553 0.0
37.96567 0.0
38.065815 0.0
38.16596 0.0
38.266106 0.0
38.36625 0.0
38.466393 0.0
38.566536 0.0
38.666683 0.0
38.766827 0.0
38.86697 0.0
38.967113 0.0
39.06726 0.0
39.167404 0.0
39.267548 0.0
39.36769 0.0
39.46784 0.0
39.56798 0.0
39.668125 0.0
39.76827 0.0
39.868412 0.0
39.96856 0.0
40.068703 0.0
40.168846 0.0
40.26899 0.0
40.369137 0.0
40.46928 0.0
40.569424 0.0
40.669567 0.0
40.769714 0.0
40.869858 0.0
