# Supplementary material for: Distinct solvation patterns of OH− versus H3O+ charge defects at electrified gold/water interfaces govern their properties
Source: Nat Commun. 2025 Sep 19;16:8325. doi: 10.1038/s41467-025-63832-1 (PMC12449469; doi:10.1038/s41467-025-63832-1)
Supplement: Supplementary file 4 — Source Data [file 41467_2025_63832_MOESM4_ESM.zip › data/si/fig13/panel_b/naoh_mass_density_H_v1_0.dat]

-7.6 0.0
-7.4998555 0.0
-7.399711 0.0
-7.2995667 0.0
-7.199423 0.0
-7.0992785 0.0
-6.999134 0.0
-6.8989897 0.0
-6.7988453 0.0
-6.698701 0.0
-6.5985565 0.0
-6.498412 0.0
-6.3982677 0.0
-6.2981234 0.0
-6.1979795 0.0
-6.097835 0.0
-5.9976907 0.0
-5.8975463 0.0
-5.797402 0.0
-5.6972575 0.0
-5.5971136 0.0
-5.496969 0.0
-5.396825 0.0
-5.2966805 0.0
-5.196536 0.0
-5.0963917 0.0
-4.9962473 0.0
-4.896103 0.0
-4.7959585 0.0
-4.695814 0.0
-4.5956697 0.0
-4.4955254 0.0
-4.3953815 0.0
-4.295237 0.0
-4.1950927 0.0
-4.0949483 0.0
-3.9948041 0.0
-3.8946598 0.0
-3.7945154 0.0
-3.694371 0.0
-3.5942268 0.0
-3.4940825 0.0
-3.393938 0.0
-3.2937937 0.0
-3.1936493 0.0
-3.093505 0.0
-2.9933605 0.0
-2.8932166 0.0
-2.7930722 0.0
-2.6929278 0.0
-2.5927835 0.0
-2.492639 0.0
-2.3924947 0.0
-2.2923503 0.0
-2.192206 0.0
-2.092062 0.0
-1.9919176 0.0
-1.8917732 0.0
-1.7916288 0.0
-1.6914845 0.0
-1.5913401 0.0
-1.4911957 0.0
-1.3910513 0.0
-1.2909069 0.0
-1.190763 0.0
-1.0906186 0.0
-0.9904742 0.0
-0.89032984 0.0
-0.79018545 0.0
-0.69004107 0.0
-0.5898967 0.0
-0.4897523 0.0
-0.38960838 0.0
-0.289464 0.0
-0.18931961 0.0
-0.089175224 0.0
0.010969162 0.0
0.11111355 0.0
0.21125793 0.0
0.31140232 0.0
0.41154623 0.0
0.5116906 0.0
0.611835 0.0
0.7119794 0.0
0.8121238 0.0
0.91226816 0.0
1.0124125 0.0
1.1125569 0.0
1.2127013 0.0
1.3128457 0.0
1.4129901 9.553289913686556e-06
1.5131345 0.00012525424553500153
1.6132789 0.0006878368737854321
1.7134233 0.0026961507089737617
1.8135667 0.008318792561506838
1.9137111 0.02062979883027758
2.0138555 0.04145278641214305
2.1139998 0.07252751554805124
2.2141442 0.11438684751985453
2.3142886 0.14819275609442
2.414433 0.17736850349081879
2.5145774 0.19181732374694113
2.6147218 0.20272399639839994
2.7148662 0.20553903249296626
2.8150105 0.20123792907849314
2.915155 0.1921782258103471
3.0152993 0.18318645704825387
3.1154437 0.16610729763589646
3.215588 0.1543875338651172
3.3157325 0.14261681921479827
3.415876 0.13111678111203381
3.5160203 0.12043514151187518
3.6161647 0.11582090248356458
3.716309 0.11503434828067106
3.8164535 0.10510529563037947
3.9165978 0.10042630652598723
4.016742 0.09789999208214567
4.1168866 0.09069893444054018
4.217031 0.08797093943185412
4.3171754 0.08621313408773579
4.41732 0.08777668920360916
4.517464 0.08885302653388451
4.6176085 0.0915077796532323
4.717753 0.09507858712763692
4.8178973 0.10095492190121123
4.9180417 0.09922577642683396
5.018186 0.09775350830346916
5.1183295 0.09552546880026604
5.218474 0.10056960587469255
5.3186183 0.10430918813757227
5.4187627 0.10293669881997264
5.518907 0.11432528187374409
5.6190515 0.12118985141505645
5.719196 0.1277306705759605
5.81934 0.13323336556624393
5.9194846 0.1358000161230544
6.019629 0.13920947914558343
6.1197734 0.13818833860147606
6.219918 0.1349444659374509
6.320062 0.13135879778984724
6.4202065 0.12681673917421782
6.520351 0.12728060447336012
6.6204953 0.12080135095856652
6.7206397 0.11727300255044494
6.820783 0.11015155565812015
6.9209275 0.10738959339640765
7.021072 0.10429751189434444
7.1212163 0.10356615447761887
7.2213607 0.10174996791736136
7.321505 0.10122241401879445
7.4216495 0.09885638255017141
7.521794 0.09894342363605166
7.621938 0.09670689231959194
7.7220826 0.0971696961420772
7.822227 0.10183276309661332
7.9223714 0.1025142311104563
8.022516 0.10437181526033977
8.12266 0.10580056284076447
8.222805 0.1065818096603726
8.322948 0.10924293163966284
8.423092 0.110914757374558
8.523237 0.10946265730767762
8.623381 0.112543062566513
8.723526 0.11649494016080804
8.823669 0.11874314772049559
8.923815 0.12221523786579214
9.023958 0.12491669595805124
9.124104 0.1230665421447673
9.224247 0.1233701244686911
9.324392 0.12605353745777995
9.424536 0.12440400273268341
9.524679 0.12211545906002697
9.624825 0.12396242844333968
9.724968 0.12002010413895836
9.825113 0.11557463989912288
9.925257 0.11334766187257683
10.025402 0.11107185591980528
10.1255455 0.10763267155087813
10.225691 0.10535686559810657
10.325834 0.10739171634972182
10.42598 0.10509468086380874
10.526123 0.10695332649034933
10.626268 0.1070074617998602
10.726412 0.10476774605342921
10.826557 0.1066051621468283
10.926701 0.10709344140908338
11.026846 0.10842347166039996
11.126989 0.1074851262955445
11.227133 0.10931405057568697
11.327278 0.10699047817334696
11.427422 0.10424125363151941
11.527567 0.10491847573873407
11.62771 0.11133297917744604
11.727856 0.11297296061262892
11.827999 0.1138136501250333
11.928144 0.11180002890655961
12.028288 0.1125791527728536
12.128433 0.10914952169384014
12.228577 0.1079829588477133
12.328722 0.1093119276223728
12.428865 0.10778021680621175
12.529011 0.11077570393248101
12.629154 0.11366822782301388
12.729298 0.11441763034290973
12.829443 0.117677425156791
12.929586 0.11747574459194651
13.029732 0.12061559254357816
13.129875 0.1198311612939988
13.2300205 0.12129493760410699
13.330164 0.11633465718558951
13.430309 0.11457260593484288
13.530453 0.1118679634126125
13.630598 0.1102566418471707
13.7307415 0.10699472407997528
13.830887 0.10496730366495957
13.93103 0.10752015502522805
14.031176 0.11040312562584724
14.131319 0.10783329063906555
14.231464 0.1085158201295656
14.331608 0.10658074818371553
14.431751 0.10624319860676527
14.531897 0.1058706203001315
14.63204 0.10057809768794915
14.732185 0.10341436331565697
14.832329 0.11030122386676793
14.932474 0.10863045960852984
15.032618 0.11276384971118489
15.132763 0.11201657014460317
15.232906 0.11064938821028893
15.333052 0.11380197388180548
15.433195 0.11550670539307001
15.53334 0.11725601892393171
15.633484 0.11403443726970522
15.733629 0.11413315459881329
15.833773 0.11096252382412645
15.933918 0.10840754951054382
16.034061 0.10657225637045892
16.134205 0.10806999993359354
16.23435 0.11201338571463196
16.334494 0.11904354561444819
16.434639 0.11935455827497153
16.534782 0.12057525643060925
16.634928 0.12170679054705259
16.735071 0.12106990455280678
16.835217 0.11889175445248627
16.93536 0.11683779712104365
17.035505 0.11274368165470042
17.135649 0.11506937701035456
17.235794 0.11409387996250148
17.335938 0.11336995288237543
17.436083 0.11072369157628428
17.536226 0.10758596657796678
17.636372 0.10730042935721326
17.736515 0.10545027554392929
17.836658 0.10719215873819145
17.936804 0.10288362498711884
18.036947 0.10143258639689555
18.137093 0.09876509555766284
18.237236 0.09961109245335265
18.337381 0.10124470502859305
18.437525 0.10303010876579537
18.53767 0.11050290443161237
18.637814 0.11548441438327141
18.737959 0.11758083078099706
18.838102 0.11738658055275208
18.938248 0.11456942150487165
19.038391 0.1172029450910779
19.138536 0.11857649588533462
19.23868 0.11766893334353438
19.338825 0.11684098155101491
19.438969 0.11688131766398382
19.539112 0.11636968591527302
19.639257 0.11463204862763915
19.7394 0.11346336282819815
19.839546 0.11300162048236996
19.93969 0.11164293036131234
20.039835 0.11187857817918326
20.139978 0.10868671787135488
20.240124 0.10849352911976701
20.340267 0.10658817852031506
20.440413 0.1072749539174434
20.540556 0.11258446015613902
20.640701 0.11324363716018335
20.740845 0.1138412485181173
20.84099 0.11535385275445101
20.941133 0.11467556917057926
21.041279 0.11092643361778587
21.141422 0.10790971695837502
21.241566 0.10913572249729814
21.341711 0.11418410547835295
21.441854 0.11243691490080539
21.542 0.10999551858952993
21.642143 0.10773351183330038
21.742289 0.10534306640156459
21.842432 0.11126929057802147
21.942577 0.11649387868415093
22.04272 0.11635907114870225
22.142866 0.1156945867613725
22.24301 0.11577844341728154
22.343155 0.11959020609284247
22.443298 0.11996278439947625
22.543444 0.11888963149917213
22.643587 0.11872404114066824
22.743732 0.12070475658277258
22.843876 0.12181930707270267
22.94402 0.11711590400519765
23.044165 0.11297720651925722
23.144308 0.11336570697574715
23.244453 0.11049865852498408
23.344597 0.1033379369963475
23.444742 0.10036686383319096
23.544886 0.09667504801987964
23.645031 0.09349698690859326
23.745174 0.09161711174891114
23.84532 0.08918951463417768
23.945463 0.08974785135579982
24.045609 0.08970539228951675
24.145752 0.09623347373053591
24.245897 0.0972323232648447
24.34604 0.09738092999683537
24.446184 0.09924488300666133
24.546331 0.10085514309544605
24.646475 0.10055580667815053
24.746618 0.10329866236003565
24.846762 0.10938729246502522
24.946905 0.113614092513503
25.047052 0.11303877216536766
25.147196 0.11608414869451951
25.24734 0.12045106366173133
25.347483 0.12176304880987761
25.44763 0.12261329161219572
25.547773 0.12460568329752793
25.647917 0.11600559942189587
25.74806 0.10873023841429498
25.848207 0.10383364659520211
25.94835 0.09237500608206362
26.048494 0.08301702787327911
26.148638 0.07362720536478229
26.248785 0.06734963241483315
26.348928 0.059535041265437544
26.449072 0.06002438200434971
26.549215 0.06048293992020666
26.649359 0.060558304762859075
26.749506 0.05921765974497173
26.84965 0.05632195142446764
26.949793 0.04978537817019188
27.049936 0.03813779481209381
27.150084 0.029043062814264213
27.250227 0.016432720128197957
27.35037 0.00883785464681714
27.450514 0.0024159208715056227
27.550661 0.00032587333372241923
27.650805 5.30738328538142e-06
27.750948 0.0
27.851091 0.0
27.951239 0.0
28.051382 0.0
28.151525 0.0
28.251669 0.0
28.351812 0.0
28.45196 0.0
28.552103 0.0
28.652246 0.0
28.75239 0.0
28.852537 0.0
28.95268 0.0
29.052824 0.0
29.152967 0.0
29.253115 0.0
29.353258 0.0
29.453402 0.0
29.553545 0.0
29.653692 0.0
29.753836 0.0
29.85398 0.0
29.954123 0.0
30.054266 0.0
30.154413 0.0
30.254557 0.0
30.3547 0.0
30.454844 0.0
30.55499 0.0
30.655134 0.0
30.755278 0.0
30.855421 0.0
30.955568 0.0
31.055712 0.0
31.155855 0.0
31.255999 0.0
31.356142 0.0
31.45629 0.0
31.556433 0.0
31.656576 0.0
31.75672 0.0
31.856867 0.0
31.95701 0.0
32.057156 0.0
32.1573 0.0
32.257446 0.0
32.35759 0.0
32.457733 0.0
32.557877 0.0
32.658024 0.0
32.758167 0.0
32.85831 0.0
32.958454 0.0
33.058598 0.0
33.158745 0.0
33.25889 0.0
33.35903 0.0
33.459175 0.0
33.559322 0.0
33.659466 0.0
33.75961 0.0
33.859753 0.0
33.9599 0.0
34.060043 0.0
34.160187 0.0
34.26033 0.0
34.360477 0.0
34.46062 0.0
34.560764 0.0
34.660908 0.0
34.76105 0.0
34.8612 0.0
34.96134 0.0
35.061485 0.0
35.16163 0.0
35.261776 0.0
35.36192 0.0
35.462063 0.0
35.562206 0.0
35.662354 0.0
35.762497 0.0
35.86264 0.0
35.962784 0.0
36.06293 0.0
36.163074 0.0
36.263218 0.0
36.36336 0.0
36.463505 0.0
36.563652 0.0
36.663795 0.0
36.76394 0.0
36.864082 0.0
36.96423 0.0
37.064373 0.0
37.164516 0.0
37.26466 0.0
37.364807 0.0
37.46495 0.0
37.565094 0.0
37.665237 0.0
37.765385 0.0
37.86553 0.0
37.96567 0.0
38.065815 0.0
38.16596 0.0
38.266106 0.0
38.36625 0.0
38.466393 0.0
38.566536 0.0
38.666683 0.0
38.766827 0.0
38.86697 0.0
38.967113 0.0
39.06726 0.0
39.167404 0.0
39.267548 0.0
39.36769 0.0
39.46784 0.0
39.56798 0.0
39.668125 0.0
39.76827 0.0
39.868412 0.0
39.96856 0.0
40.068703 0.0
40.168846 0.0
40.26899 0.0
40.369137 0.0
40.46928 0.0
40.569424 0.0
40.669567 0.0
40.769714 0.0
40.869858 0.0
