# Supplementary material for: Distinct solvation patterns of OH− versus H3O+ charge defects at electrified gold/water interfaces govern their properties
Source: Nat Commun. 2025 Sep 19;16:8325. doi: 10.1038/s41467-025-63832-1 (PMC12449469; doi:10.1038/s41467-025-63832-1)
Supplement: Supplementary file 4 — Source Data [file 41467_2025_63832_MOESM4_ESM.zip › data/si/fig13/panel_c/oh_angle_v0_7.dat]

-1.0 0.0
-0.9 0.0011904761904761908
-0.8 0.00023809523809523815
-0.7 0.0
-0.6 0.009365079365079366
-0.5 0.03063492063492064
-0.3999999999999999 0.10571428571428575
-0.29999999999999993 0.25777777777777783
-0.19999999999999996 0.6290476190476192
-0.09999999999999998 1.289603174603175
0.0 1.848650793650794
0.10000000000000009 2.059603174603175
0.20000000000000018 1.70968253968254
0.30000000000000004 1.120873015873016
0.40000000000000013 0.5439682539682541
0.5 0.2686507936507937
0.6000000000000001 0.1050793650793651
0.7000000000000002 0.01896825396825397
0.8 0.0009523809523809526
0.9000000000000001 0.0
