# Supplementary material for: Distinct solvation patterns of OH− versus H3O+ charge defects at electrified gold/water interfaces govern their properties
Source: Nat Commun. 2025 Sep 19;16:8325. doi: 10.1038/s41467-025-63832-1 (PMC12449469; doi:10.1038/s41467-025-63832-1)
Supplement: Supplementary file 4 — Source Data [file 41467_2025_63832_MOESM4_ESM.zip › data/si/fig13/panel_c/oh_angle_v1_0.dat]

-1.0 0.0
-0.9 0.0
-0.8 0.0
-0.7 0.0
-0.6 0.0039393939393939405
-0.5 0.022878787878787884
-0.3999999999999999 0.05106060606060607
-0.29999999999999993 0.1636363636363637
-0.19999999999999996 0.4121212121212122
-0.09999999999999998 1.0306060606060607
0.0 1.783484848484849
0.10000000000000009 2.072424242424243
0.20000000000000018 1.9553030303030308
0.30000000000000004 1.2500000000000002
0.40000000000000013 0.7628787878787882
0.5 0.37606060606060615
0.6000000000000001 0.10909090909090913
0.7000000000000002 0.006515151515151516
0.8 0.0
0.9000000000000001 0.0
