# Supplementary material for: Distinct solvation patterns of OH− versus H3O+ charge defects at electrified gold/water interfaces govern their properties
Source: Nat Commun. 2025 Sep 19;16:8325. doi: 10.1038/s41467-025-63832-1 (PMC12449469; doi:10.1038/s41467-025-63832-1)
Supplement: Supplementary file 4 — Source Data [file 41467_2025_63832_MOESM4_ESM.zip › data/si/fig14/panel_a/d1a1.dat]

-0.84 0.0
-0.83 0.0
-0.82 0.0
-0.8099999999999999 0.539083557951482
-0.7999999999999999 0.269541778975741
-0.79 0.808625336927223
-0.78 2.69541778975741
-0.77 3.504043126684633
-0.76 10.78167115902964
-0.75 12.668463611859826
-0.74 12.129380053908346
-0.73 13.746630727762792
-0.72 11.859838274932605
-0.71 13.477088948787049
-0.7 9.164420485175194
-0.69 5.39083557951482
-0.6799999999999999 1.886792452830187
-0.6699999999999999 1.078167115902964
-0.6599999999999999 0.0
-0.6499999999999999 0.0
-0.64 0.0
-0.63 0.0
-0.62 0.0
-0.61 0.0
-0.6 0.0
