# Supplementary material for: Distinct solvation patterns of OH− versus H3O+ charge defects at electrified gold/water interfaces govern their properties
Source: Nat Commun. 2025 Sep 19;16:8325. doi: 10.1038/s41467-025-63832-1 (PMC12449469; doi:10.1038/s41467-025-63832-1)
Supplement: Supplementary file 4 — Source Data [file 41467_2025_63832_MOESM4_ESM.zip › data/si/fig14/panel_a/d1a2.dat]

-0.84 0.0
-0.83 0.0
-0.82 0.20040080160320622
-0.8099999999999999 0.8016032064128249
-0.7999999999999999 0.6012024048096187
-0.79 1.002004008016031
-0.78 2.2044088176352687
-0.77 5.6112224448897745
-0.76 9.018036072144282
-0.75 16.43286573146291
-0.74 16.032064128256497
-0.73 15.631262525050085
-0.72 16.633266533066116
-0.71 7.414829659318631
-0.7 4.208416833667331
-0.69 2.605210420841681
-0.6799999999999999 1.6032064128256498
-0.6699999999999999 0.0
-0.6599999999999999 0.0
-0.6499999999999999 0.0
-0.64 0.0
-0.63 0.0
-0.62 0.0
-0.61 0.0
-0.6 0.0
