# Supplementary material for: Distinct solvation patterns of OH− versus H3O+ charge defects at electrified gold/water interfaces govern their properties
Source: Nat Commun. 2025 Sep 19;16:8325. doi: 10.1038/s41467-025-63832-1 (PMC12449469; doi:10.1038/s41467-025-63832-1)
Supplement: Supplementary file 4 — Source Data [file 41467_2025_63832_MOESM4_ESM.zip › data/si/fig14/panel_a/d2a1.dat]

-0.84 0.15337423312883422
-0.83 0.0
-0.82 0.15337423312883422
-0.8099999999999999 1.0736196319018396
-0.7999999999999999 0.6134969325153369
-0.79 1.6871165644171764
-0.78 4.141104294478524
-0.77 6.441717791411038
-0.76 10.276073619631893
-0.75 14.877300613496919
-0.74 12.269938650306738
-0.73 12.730061349693239
-0.72 10.736196319018395
-0.71 8.128834355828214
-0.7 4.447852760736192
-0.69 4.2944785276073585
-0.6799999999999999 3.9877300613496898
-0.6699999999999999 1.5337423312883423
-0.6599999999999999 0.9202453987730054
-0.6499999999999999 0.7668711656441711
-0.64 0.30674846625766844
-0.63 0.15337423312883422
-0.62 0.30674846625766844
-0.61 0.0
-0.6 0.0
