# Supplementary material for: Distinct solvation patterns of OH− versus H3O+ charge defects at electrified gold/water interfaces govern their properties
Source: Nat Commun. 2025 Sep 19;16:8325. doi: 10.1038/s41467-025-63832-1 (PMC12449469; doi:10.1038/s41467-025-63832-1)
Supplement: Supplementary file 4 — Source Data [file 41467_2025_63832_MOESM4_ESM.zip › data/si/fig14/panel_a/d2a2.dat]

-0.84 0.0
-0.83 0.13774104683195582
-0.82 0.0
-0.8099999999999999 0.8264462809917348
-0.7999999999999999 1.6528925619834696
-0.79 1.9283746556473813
-0.78 5.234159779614321
-0.77 10.055096418732774
-0.76 12.396694214876023
-0.75 17.07988980716252
-0.74 16.253443526170784
-0.73 14.325068870523404
-0.72 9.228650137741038
-0.71 7.024793388429746
-0.7 2.6170798898071603
-0.69 0.9641873278236907
-0.6799999999999999 0.27548209366391163
-0.6699999999999999 0.0
-0.6599999999999999 0.0
-0.6499999999999999 0.0
-0.64 0.0
-0.63 0.0
-0.62 0.0
-0.61 0.0
-0.6 0.0
