# Supplementary material for: Distinct solvation patterns of OH− versus H3O+ charge defects at electrified gold/water interfaces govern their properties
Source: Nat Commun. 2025 Sep 19;16:8325. doi: 10.1038/s41467-025-63832-1 (PMC12449469; doi:10.1038/s41467-025-63832-1)
Supplement: Supplementary file 4 — Source Data [file 41467_2025_63832_MOESM4_ESM.zip › data/si/fig14/panel_b/d1a1.dat]

0.21000000000000002 0.0
0.22 0.0
0.23 0.0
0.24000000000000002 0.0
0.25 0.0
0.26 0.0
0.27 0.0
0.28 0.1347708894878709
0.29000000000000004 0.1347708894878709
0.30000000000000004 0.1347708894878709
0.31 0.5390835579514835
0.32 2.2911051212938047
0.33 2.021563342318063
0.34 5.795148247978448
0.35 8.086253369272251
0.36 8.625336927223737
0.37 16.711590296495988
0.38 15.36388140161728
0.39 20.350404312668502
0.4 12.39892183288412
0.41000000000000003 5.121293800539093
0.42000000000000004 1.4824797843665796
0.43000000000000005 0.6738544474393544
0.44 0.0
0.45 0.1347708894878709
