# Supplementary material for: Distinct solvation patterns of OH− versus H3O+ charge defects at electrified gold/water interfaces govern their properties
Source: Nat Commun. 2025 Sep 19;16:8325. doi: 10.1038/s41467-025-63832-1 (PMC12449469; doi:10.1038/s41467-025-63832-1)
Supplement: Supplementary file 4 — Source Data [file 41467_2025_63832_MOESM4_ESM.zip › data/si/fig14/panel_c/bulk_d1a1.dat]

-0.7513844325609031
