# Supplementary material for: Distinct solvation patterns of OH− versus H3O+ charge defects at electrified gold/water interfaces govern their properties
Source: Nat Commun. 2025 Sep 19;16:8325. doi: 10.1038/s41467-025-63832-1 (PMC12449469; doi:10.1038/s41467-025-63832-1)
Supplement: Supplementary file 4 — Source Data [file 41467_2025_63832_MOESM4_ESM.zip › data/si/fig14/panel_c/d1a1.dat]

-0.84 0.0
-0.83 0.0
-0.82 0.0
-0.8099999999999999 0.0747943156320119
-0.7999999999999999 0.0747943156320119
-0.79 0.33657442034405355
-0.78 0.7853403141361249
-0.77 2.804786836200446
-0.76 6.65669409124906
-0.75 11.219147344801785
-0.74 14.285714285714272
-0.73 16.828721017202675
-0.72 15.220643231114423
-0.71 12.715033657442023
-0.7 8.750934928945393
-0.69 5.684367988032904
-0.6799999999999999 2.318623784592369
-0.6699999999999999 1.3836948391922201
-0.6599999999999999 0.5609573672400893
-0.6499999999999999 0.26178010471204166
-0.64 0.03739715781600595
-0.63 0.0
-0.62 0.0
-0.61 0.0
-0.6 0.0
