# Supplementary material for: Distinct solvation patterns of OH− versus H3O+ charge defects at electrified gold/water interfaces govern their properties
Source: Nat Commun. 2025 Sep 19;16:8325. doi: 10.1038/s41467-025-63832-1 (PMC12449469; doi:10.1038/s41467-025-63832-1)
Supplement: Supplementary file 4 — Source Data [file 41467_2025_63832_MOESM4_ESM.zip › data/si/fig14/panel_c/d1a2.dat]

-0.84 0.0
-0.83 0.0
-0.82 0.029167274318214937
-0.8099999999999999 0.014583637159107469
-0.7999999999999999 0.17500364590928963
-0.79 0.4812600262505465
-0.78 1.0646055126148453
-0.77 3.0042292547761384
-0.76 6.037625783870492
-0.75 10.31063147148898
-0.74 14.17529531865246
-0.73 17.529531865247176
-0.72 17.310777307860565
-0.71 12.994020708764756
-0.7 8.458509552282331
-0.69 4.462592970686885
-0.6799999999999999 2.522969228525592
-0.6699999999999999 0.9479364153419854
-0.6599999999999999 0.30625638034125685
-0.6499999999999999 0.10208546011375229
-0.64 0.058334548636429874
-0.63 0.014583637159107469
-0.62 0.0
-0.61 0.0
-0.6 0.0
