# Supplementary material for: Distinct solvation patterns of OH− versus H3O+ charge defects at electrified gold/water interfaces govern their properties
Source: Nat Commun. 2025 Sep 19;16:8325. doi: 10.1038/s41467-025-63832-1 (PMC12449469; doi:10.1038/s41467-025-63832-1)
Supplement: Supplementary file 4 — Source Data [file 41467_2025_63832_MOESM4_ESM.zip › data/si/fig14/panel_c/d2a1.dat]

-0.84 0.0
-0.83 0.1326259946949601
-0.82 0.06631299734748004
-0.8099999999999999 0.4641909814323603
-0.7999999999999999 1.3925729442970811
-0.79 2.3209549071618016
-0.78 4.310344827586204
-0.77 8.355437665782485
-0.76 12.002652519893887
-0.75 12.201591511936329
-0.74 13.99204244031829
-0.73 11.803713527851448
-0.72 9.615384615384608
-0.71 8.819628647214847
-0.7 5.371352785145884
-0.69 3.846153846153843
-0.6799999999999999 2.453580901856762
-0.6699999999999999 1.5915119363395211
-0.6599999999999999 0.7957559681697606
-0.6499999999999999 0.1326259946949601
-0.64 0.2652519893899202
-0.63 0.06631299734748004
-0.62 0.0
-0.61 0.0
-0.6 0.0
