# Supplementary material for: Distinct solvation patterns of OH− versus H3O+ charge defects at electrified gold/water interfaces govern their properties
Source: Nat Commun. 2025 Sep 19;16:8325. doi: 10.1038/s41467-025-63832-1 (PMC12449469; doi:10.1038/s41467-025-63832-1)
Supplement: Supplementary file 4 — Source Data [file 41467_2025_63832_MOESM4_ESM.zip › data/si/fig14/panel_c/d2a2.dat]

-0.84 0.0
-0.83 0.1925298421255293
-0.82 0.23103581055063513
-0.8099999999999999 0.46207162110127026
-0.7999999999999999 1.9638043896803985
-0.79 3.465537158259527
-0.78 6.584520600693101
-0.77 9.010396611474771
-0.76 15.05583365421639
-0.75 16.596072391220623
-0.74 15.825953022718508
-0.73 11.744320369657286
-0.72 8.16326530612244
-0.71 5.891413169041196
-0.7 2.69541778975741
-0.69 1.5017327685791284
-0.6799999999999999 0.30804774740084684
-0.6699999999999999 0.269541778975741
-0.6599999999999999 0.038505968425105855
-0.6499999999999999 0.0
-0.64 0.0
-0.63 0.0
-0.62 0.0
-0.61 0.0
-0.6 0.0
