# Supplementary material for: Distinct solvation patterns of OH− versus H3O+ charge defects at electrified gold/water interfaces govern their properties
Source: Nat Commun. 2025 Sep 19;16:8325. doi: 10.1038/s41467-025-63832-1 (PMC12449469; doi:10.1038/s41467-025-63832-1)
Supplement: Supplementary file 4 — Source Data [file 41467_2025_63832_MOESM4_ESM.zip › data/si/fig15/panel_a/d1a1.dat]

-0.84 0.0
-0.83 0.0
-0.82 0.0
-0.8099999999999999 0.05053057099545221
-0.7999999999999999 0.30318342597271325
-0.79 0.5558362809499743
-0.78 2.5770591207680624
-0.77 5.204648812531577
-0.76 7.933299646285996
-0.75 12.83476503284486
-0.74 15.462354724608375
-0.73 14.805457301667497
-0.72 14.957049014653851
-0.71 10.611419909044963
-0.7 7.5290550783223775
-0.69 3.789792824658915
-0.6799999999999999 1.6675088428499225
-0.6699999999999999 0.9095502779181397
-0.6599999999999999 0.4042445679636177
-0.6499999999999999 0.30318342597271325
-0.64 0.05053057099545221
-0.63 0.0
-0.62 0.05053057099545221
-0.61 0.0
-0.6 0.0
