# Supplementary material for: Distinct solvation patterns of OH− versus H3O+ charge defects at electrified gold/water interfaces govern their properties
Source: Nat Commun. 2025 Sep 19;16:8325. doi: 10.1038/s41467-025-63832-1 (PMC12449469; doi:10.1038/s41467-025-63832-1)
Supplement: Supplementary file 4 — Source Data [file 41467_2025_63832_MOESM4_ESM.zip › data/si/fig15/panel_a/d1a2.dat]

-0.84 0.0
-0.83 0.0
-0.82 0.0
-0.8099999999999999 0.029524653085326223
-0.7999999999999999 0.17714791851195733
-0.79 1.180986123413049
-0.78 2.361972246826098
-0.77 5.019191024505457
-0.76 8.325952170061996
-0.75 13.965160909359302
-0.74 16.00236197224681
-0.73 15.943312666076158
-0.72 14.791851195748437
-0.71 10.2450546206082
-0.7 6.849719515795683
-0.69 3.0115146147032745
-0.6799999999999999 1.180986123413049
-0.6699999999999999 0.7085916740478293
-0.6599999999999999 0.20667257159728353
-0.6499999999999999 0.0
-0.64 0.0
-0.63 0.0
-0.62 0.0
-0.61 0.0
-0.6 0.0
