# Supplementary material for: Distinct solvation patterns of OH− versus H3O+ charge defects at electrified gold/water interfaces govern their properties
Source: Nat Commun. 2025 Sep 19;16:8325. doi: 10.1038/s41467-025-63832-1 (PMC12449469; doi:10.1038/s41467-025-63832-1)
Supplement: Supplementary file 4 — Source Data [file 41467_2025_63832_MOESM4_ESM.zip › data/si/fig15/panel_a/d2a1.dat]

-0.84 0.0
-0.83 0.028344671201814036
-0.82 0.0850340136054421
-0.8099999999999999 0.2834467120181403
-0.7999999999999999 0.7936507936507929
-0.79 1.5306122448979578
-0.78 3.0045351473922874
-0.77 5.385487528344667
-0.76 8.36167800453514
-0.75 10.11904761904761
-0.74 10.572562358276635
-0.73 11.3095238095238
-0.72 9.750566893424029
-0.71 8.50340136054421
-0.7 7.568027210884347
-0.69 6.490929705215413
-0.6799999999999999 5.215419501133782
-0.6699999999999999 3.996598639455779
-0.6599999999999999 3.0328798185941017
-0.6499999999999999 2.2675736961451225
-0.64 0.9353741496598631
-0.63 0.5668934240362806
-0.62 0.11337868480725614
-0.61 0.0850340136054421
-0.6 0.0
