# Supplementary material for: Distinct solvation patterns of OH− versus H3O+ charge defects at electrified gold/water interfaces govern their properties
Source: Nat Commun. 2025 Sep 19;16:8325. doi: 10.1038/s41467-025-63832-1 (PMC12449469; doi:10.1038/s41467-025-63832-1)
Supplement: Supplementary file 4 — Source Data [file 41467_2025_63832_MOESM4_ESM.zip › data/si/fig15/panel_a/d2a2.dat]

-0.84 0.022016732716864797
-0.83 0.044033465433729595
-0.82 0.30823425803610716
-0.8099999999999999 0.9467195068251862
-0.7999999999999999 2.6199911933069107
-0.79 4.6455306032584724
-0.78 7.904007045354462
-0.77 12.065169528841908
-0.76 14.046675473359741
-0.75 15.455746367239087
-0.74 14.420959929546443
-0.73 10.634081902245697
-0.72 7.287538529282248
-0.71 4.711580801409067
-0.7 2.289740202553939
-0.69 1.1668868339938343
-0.6799999999999999 0.5944517833553495
-0.6699999999999999 0.39630118890356636
-0.6599999999999999 0.22016732716864798
-0.6499999999999999 0.08806693086745919
-0.64 0.11008366358432399
-0.63 0.022016732716864797
-0.62 0.0
-0.61 0.0
-0.6 0.0
