# Supplementary material for: Distinct solvation patterns of OH− versus H3O+ charge defects at electrified gold/water interfaces govern their properties
Source: Nat Commun. 2025 Sep 19;16:8325. doi: 10.1038/s41467-025-63832-1 (PMC12449469; doi:10.1038/s41467-025-63832-1)
Supplement: Supplementary file 4 — Source Data [file 41467_2025_63832_MOESM4_ESM.zip › data/si/fig15/panel_c/d1a1.dat]

-0.84 0.0
-0.83 0.0
-0.82 0.0
-0.8099999999999999 0.059101654846335644
-0.7999999999999999 0.23640661938534258
-0.79 0.47281323877068515
-0.78 2.777777777777775
-0.77 5.55555555555555
-0.76 8.037825059101648
-0.75 12.706855791962163
-0.74 14.834515366430246
-0.73 14.716312056737575
-0.72 15.366430260047268
-0.71 10.460992907801408
-0.7 7.624113475177298
-0.69 3.782505910165481
-0.6799999999999999 1.5366430260047268
-0.6699999999999999 0.8865248226950347
-0.6599999999999999 0.47281323877068515
-0.6499999999999999 0.35460992907801386
-0.64 0.059101654846335644
-0.63 0.0
-0.62 0.059101654846335644
-0.61 0.0
-0.6 0.0
