# Supplementary material for: Distinct solvation patterns of OH− versus H3O+ charge defects at electrified gold/water interfaces govern their properties
Source: Nat Commun. 2025 Sep 19;16:8325. doi: 10.1038/s41467-025-63832-1 (PMC12449469; doi:10.1038/s41467-025-63832-1)
Supplement: Supplementary file 4 — Source Data [file 41467_2025_63832_MOESM4_ESM.zip › data/si/fig15/panel_c/d1a2.dat]

-0.84 0.0
-0.83 0.0
-0.82 0.0
-0.8099999999999999 0.0
-0.7999999999999999 0.18294914013904118
-0.79 1.3172338090010964
-0.78 2.2319795096963024
-0.77 5.049396267837537
-0.76 7.976582510062196
-0.75 13.794365166483706
-0.74 15.953165020124391
-0.73 16.538602268569324
-0.72 14.70911086717891
-0.71 10.208562019758498
-0.7 6.7691181851445235
-0.69 3.0369557263080837
-0.6799999999999999 1.2806439809732884
-0.6699999999999999 0.7317965605561647
-0.6599999999999999 0.21953896816684942
-0.6499999999999999 0.0
-0.64 0.0
-0.63 0.0
-0.62 0.0
-0.61 0.0
-0.6 0.0
