# Supplementary material for: Distinct solvation patterns of OH− versus H3O+ charge defects at electrified gold/water interfaces govern their properties
Source: Nat Commun. 2025 Sep 19;16:8325. doi: 10.1038/s41467-025-63832-1 (PMC12449469; doi:10.1038/s41467-025-63832-1)
Supplement: Supplementary file 4 — Source Data [file 41467_2025_63832_MOESM4_ESM.zip › data/si/fig15/panel_c/d2a1.dat]

-0.84 0.0
-0.83 0.0
-0.82 0.09819967266775768
-0.8099999999999999 0.2945990180032731
-0.7999999999999999 0.654664484451718
-0.79 1.4075286415711934
-0.78 2.7168576104746296
-0.77 5.0736497545008135
-0.76 8.183306055646474
-0.75 9.623567921440253
-0.74 10.343698854337143
-0.73 11.391162029459892
-0.72 9.754500818330596
-0.71 8.60883797054009
-0.7 7.6595744680851
-0.69 6.939443535188211
-0.6799999999999999 5.597381342062188
-0.6699999999999999 4.1571194762684085
-0.6599999999999999 3.2405891980360035
-0.6499999999999999 2.487725040916528
-0.64 0.949263502454991
-0.63 0.5891980360065462
-0.62 0.1309328968903436
-0.61 0.09819967266775768
-0.6 0.0
