# Supplementary material for: Distinct solvation patterns of OH− versus H3O+ charge defects at electrified gold/water interfaces govern their properties
Source: Nat Commun. 2025 Sep 19;16:8325. doi: 10.1038/s41467-025-63832-1 (PMC12449469; doi:10.1038/s41467-025-63832-1)
Supplement: Supplementary file 4 — Source Data [file 41467_2025_63832_MOESM4_ESM.zip › data/si/fig15/panel_c/d2a2.dat]

-0.84 0.02688894864210807
-0.83 0.05377789728421614
-0.82 0.32266738370529685
-0.8099999999999999 0.9411132024737824
-0.7999999999999999 2.608228018284483
-0.79 4.86689970422156
-0.78 8.147351438558745
-0.77 11.85802635116966
-0.76 13.659585910190899
-0.75 15.326700726001599
-0.74 14.278031728959386
-0.73 10.674912610916904
-0.72 7.3406829792955035
-0.71 4.786232858295236
-0.7 2.393116429147618
-0.69 1.2100026888948632
-0.6799999999999999 0.6184458187684856
-0.6699999999999999 0.37644528098951296
-0.6599999999999999 0.24200053777897265
-0.6499999999999999 0.10755579456843228
-0.64 0.13444474321054037
-0.63 0.02688894864210807
-0.62 0.0
-0.61 0.0
-0.6 0.0
