# Supplementary material for: Distinct solvation patterns of OH− versus H3O+ charge defects at electrified gold/water interfaces govern their properties
Source: Nat Commun. 2025 Sep 19;16:8325. doi: 10.1038/s41467-025-63832-1 (PMC12449469; doi:10.1038/s41467-025-63832-1)
Supplement: Supplementary file 4 — Source Data [file 41467_2025_63832_MOESM4_ESM.zip › data/si/fig2/sigma.dat]

0.0 0.0
0.0005 0.0
0.001 0.0
0.0015 0.0
0.002 0.0
0.0025 0.0
0.003 0.0
0.0035 0.0
0.004 0.0
0.0045 0.0
0.005 0.0
0.0055 0.0
0.006 0.0
0.0065 0.0
0.007 0.0
0.0075 0.0
0.008 0.0
0.0085 0.0
0.009 0.0
0.0095 0.0
0.01 0.0
0.0105 0.0
0.011 0.0
0.0115 0.0
0.012 0.0
0.0125 0.0
0.013 0.0
0.0135 0.0
0.014 0.0
0.0145 0.0
0.015 0.0
0.0155 0.0
0.016 0.0
0.0165 0.0
0.017 0.0
0.0175 0.0
0.018 0.0
0.0185 0.0
0.019 0.0
0.0195 0.0
0.02 0.0
0.0205 0.0
0.021 0.0
0.0215 0.0
0.022 0.0
0.0225 0.0
0.023 0.0
0.0235 0.0
0.024 0.0
0.0245 0.0
0.025 0.0
0.0255 0.0
0.026 0.0
0.0265 0.0
0.027 0.0
0.0275 0.0
0.028 0.0
0.0285 0.0
0.029 0.0
0.0295 0.0
0.03 0.0
0.0305 0.0
0.031 0.0
0.0315 0.0
0.032 0.0
0.0325 0.0
0.033 0.0
0.0335 0.0
0.034 0.0
0.0345 0.0
0.035 0.0
0.0355 0.0
0.036 0.0
0.0365 0.0
0.037 0.0
0.0375 0.0
0.038 0.0
0.0385 0.0
0.039 0.0
0.0395 0.0
0.04 -0.06783258662407511
0.0405 -0.06783258662407511
0.041 -0.06783258662407511
0.0415 -0.06783258662407511
0.042 -0.06783258662407511
0.0425 -0.06783258662407511
0.043 -0.06783258662407511
0.0435 -0.06783258662407511
0.044 -0.06783258662407511
0.0445 -0.06783258662407511
0.045 -0.06783258662407511
0.0455 -0.06783258662407511
0.046 -0.06783258662407511
0.0465 -0.06783258662407511
0.047 -0.06783258662407511
0.0475 -0.06783258662407511
0.048 -0.06783258662407511
0.0485 -0.06783258662407511
0.049 -0.06783258662407511
0.0495 -0.06783258662407511
0.05 -0.06783258662407511
0.0505 -0.06783258662407511
0.051 -0.06783258662407511
0.0515 -0.06783258662407511
0.052 -0.06783258662407511
0.0525 -0.06783258662407511
0.053 -0.06783258662407511
0.0535 -0.06783258662407511
0.054 -0.06783258662407511
0.0545 -0.06783258662407511
0.055 -0.06783258662407511
0.0555 -0.06783258662407511
0.056 -0.06783258662407511
0.0565 -0.06783258662407511
0.057 -0.06783258662407511
0.0575 -0.06783258662407511
0.058 -0.06783258662407511
0.0585 -0.06783258662407511
0.059 -0.06783258662407511
0.0595 -0.06783258662407511
0.06 0.0
0.0605 0.0
0.061 0.0
0.0615 0.0
0.062 0.0
0.0625 0.0
0.063 0.0
0.0635 0.0
0.064 0.0
0.0645 0.0
0.065 0.0
0.0655 0.0
0.066 0.0
0.0665 0.0
0.067 0.0
0.0675 0.0
0.068 0.0
0.0685 0.0
0.069 0.0
0.0695 0.0
0.07 0.0
0.0705 0.0
0.071 0.0
0.0715 0.0
0.072 0.0
0.0725 0.0
0.073 0.0
0.0735 0.0
0.074 0.0
0.0745 0.0
0.075 0.0
0.0755 0.0
0.076 0.0
0.0765 0.0
0.077 0.0
0.0775 0.0
0.078 0.0
0.0785 0.0
0.079 0.0
0.0795 0.0
0.08 0.06783258662407511
0.0805 0.06783258662407511
0.081 0.06783258662407511
0.0815 0.06783258662407511
0.082 0.06783258662407511
0.0825 0.06783258662407511
0.083 0.06783258662407511
0.0835 0.06783258662407511
0.084 0.06783258662407511
0.0845 0.06783258662407511
0.085 0.06783258662407511
0.0855 0.06783258662407511
0.086 0.06783258662407511
0.0865 0.06783258662407511
0.087 0.06783258662407511
0.0875 0.06783258662407511
0.088 0.06783258662407511
0.0885 0.06783258662407511
0.089 0.06783258662407511
0.0895 0.06783258662407511
0.09 0.06783258662407511
0.0905 0.06783258662407511
0.091 0.06783258662407511
0.0915 0.06783258662407511
0.092 0.06783258662407511
0.0925 0.06783258662407511
0.093 0.06783258662407511
0.0935 0.06783258662407511
0.094 0.06783258662407511
0.0945 0.06783258662407511
0.095 0.06783258662407511
0.0955 0.06783258662407511
0.096 0.06783258662407511
0.0965 0.06783258662407511
0.097 0.06783258662407511
0.0975 0.06783258662407511
0.098 0.06783258662407511
0.0985 0.06783258662407511
0.099 0.06783258662407511
0.0995 0.06783258662407511
0.1 0.13566517324815022
0.1005 0.13566517324815022
0.101 0.13566517324815022
0.1015 0.13566517324815022
0.102 0.13566517324815022
0.1025 0.13566517324815022
0.103 0.13566517324815022
0.1035 0.13566517324815022
0.104 0.13566517324815022
0.1045 0.13566517324815022
0.105 0.13566517324815022
0.1055 0.13566517324815022
0.106 0.13566517324815022
0.1065 0.13566517324815022
0.107 0.13566517324815022
0.1075 0.13566517324815022
0.108 0.13566517324815022
0.1085 0.13566517324815022
0.109 0.13566517324815022
0.1095 0.13566517324815022
0.11 0.13566517324815022
0.1105 0.13566517324815022
0.111 0.13566517324815022
0.1115 0.13566517324815022
0.112 0.13566517324815022
0.1125 0.13566517324815022
0.113 0.13566517324815022
0.1135 0.13566517324815022
0.114 0.13566517324815022
0.1145 0.13566517324815022
0.115 0.13566517324815022
0.1155 0.13566517324815022
0.116 0.13566517324815022
0.1165 0.13566517324815022
0.117 0.13566517324815022
0.1175 0.13566517324815022
0.118 0.13566517324815022
0.1185 0.13566517324815022
0.119 0.13566517324815022
0.1195 0.13566517324815022
0.12 0.06783258662407511
0.1205 0.06783258662407511
0.121 0.06783258662407511
0.1215 0.06783258662407511
0.122 0.06783258662407511
0.1225 0.06783258662407511
0.123 0.06783258662407511
0.1235 0.06783258662407511
0.124 0.06783258662407511
0.1245 0.06783258662407511
0.125 0.06783258662407511
0.1255 0.06783258662407511
0.126 0.06783258662407511
0.1265 0.06783258662407511
0.127 0.06783258662407511
0.1275 0.06783258662407511
0.128 0.06783258662407511
0.1285 0.06783258662407511
0.129 0.06783258662407511
0.1295 0.06783258662407511
0.13 0.06783258662407511
0.1305 0.06783258662407511
0.131 0.06783258662407511
0.1315 0.06783258662407511
0.132 0.06783258662407511
0.1325 0.06783258662407511
0.133 0.06783258662407511
0.1335 0.06783258662407511
0.134 0.06783258662407511
0.1345 0.06783258662407511
0.135 0.06783258662407511
0.1355 0.06783258662407511
0.136 0.06783258662407511
0.1365 0.06783258662407511
0.137 0.06783258662407511
0.1375 0.06783258662407511
0.138 0.06783258662407511
0.1385 0.06783258662407511
0.139 0.06783258662407511
0.1395 0.06783258662407511
0.14 0.13566517324815022
0.1405 0.13566517324815022
0.141 0.13566517324815022
0.1415 0.13566517324815022
0.142 0.13566517324815022
0.1425 0.13566517324815022
0.143 0.13566517324815022
0.1435 0.13566517324815022
0.144 0.13566517324815022
0.1445 0.13566517324815022
0.145 0.13566517324815022
0.1455 0.13566517324815022
0.146 0.13566517324815022
0.1465 0.13566517324815022
0.147 0.13566517324815022
0.1475 0.13566517324815022
0.148 0.13566517324815022
0.1485 0.13566517324815022
0.149 0.13566517324815022
0.1495 0.13566517324815022
0.15 0.13566517324815022
0.1505 0.13566517324815022
0.151 0.13566517324815022
0.1515 0.13566517324815022
0.152 0.13566517324815022
0.1525 0.13566517324815022
0.153 0.13566517324815022
0.1535 0.13566517324815022
0.154 0.13566517324815022
0.1545 0.13566517324815022
0.155 0.13566517324815022
0.1555 0.13566517324815022
0.156 0.13566517324815022
0.1565 0.13566517324815022
0.157 0.13566517324815022
0.1575 0.13566517324815022
0.158 0.13566517324815022
0.1585 0.13566517324815022
0.159 0.13566517324815022
0.1595 0.13566517324815022
0.16 0.20349775987222535
0.1605 0.20349775987222535
0.161 0.20349775987222535
0.1615 0.20349775987222535
0.162 0.20349775987222535
0.1625 0.20349775987222535
0.163 0.20349775987222535
0.1635 0.20349775987222535
0.164 0.20349775987222535
0.1645 0.20349775987222535
0.165 0.20349775987222535
0.1655 0.20349775987222535
0.166 0.20349775987222535
0.1665 0.20349775987222535
0.167 0.20349775987222535
0.1675 0.20349775987222535
0.168 0.20349775987222535
0.1685 0.20349775987222535
0.169 0.20349775987222535
0.1695 0.20349775987222535
0.17 0.20349775987222535
0.1705 0.20349775987222535
0.171 0.20349775987222535
0.1715 0.20349775987222535
0.172 0.20349775987222535
0.1725 0.20349775987222535
0.173 0.20349775987222535
0.1735 0.20349775987222535
0.174 0.20349775987222535
0.1745 0.20349775987222535
0.175 0.20349775987222535
0.1755 0.20349775987222535
0.176 0.20349775987222535
0.1765 0.20349775987222535
0.177 0.20349775987222535
0.1775 0.20349775987222535
0.178 0.20349775987222535
0.1785 0.20349775987222535
0.179 0.20349775987222535
0.1795 0.20349775987222535
0.18 0.13566517324815022
0.1805 0.13566517324815022
0.181 0.13566517324815022
0.1815 0.13566517324815022
0.182 0.13566517324815022
0.1825 0.13566517324815022
0.183 0.13566517324815022
0.1835 0.13566517324815022
0.184 0.13566517324815022
0.1845 0.13566517324815022
0.185 0.13566517324815022
0.1855 0.13566517324815022
0.186 0.13566517324815022
0.1865 0.13566517324815022
0.187 0.13566517324815022
0.1875 0.13566517324815022
0.188 0.13566517324815022
0.1885 0.13566517324815022
0.189 0.13566517324815022
0.1895 0.13566517324815022
0.19 0.13566517324815022
0.1905 0.13566517324815022
0.191 0.13566517324815022
0.1915 0.13566517324815022
0.192 0.13566517324815022
0.1925 0.13566517324815022
0.193 0.13566517324815022
0.1935 0.13566517324815022
0.194 0.13566517324815022
0.1945 0.13566517324815022
0.195 0.13566517324815022
0.1955 0.13566517324815022
0.196 0.13566517324815022
0.1965 0.13566517324815022
0.197 0.13566517324815022
0.1975 0.13566517324815022
0.198 0.13566517324815022
0.1985 0.13566517324815022
0.199 0.13566517324815022
0.1995 0.13566517324815022
0.2 0.06783258662407511
0.2005 0.06783258662407511
0.201 0.06783258662407511
0.2015 0.06783258662407511
0.202 0.06783258662407511
0.2025 0.06783258662407511
0.203 0.06783258662407511
0.2035 0.06783258662407511
0.204 0.06783258662407511
0.2045 0.06783258662407511
0.205 0.06783258662407511
0.2055 0.06783258662407511
0.206 0.06783258662407511
0.2065 0.06783258662407511
0.207 0.06783258662407511
0.2075 0.06783258662407511
0.208 0.06783258662407511
0.2085 0.06783258662407511
0.209 0.06783258662407511
0.2095 0.06783258662407511
0.21 0.06783258662407511
0.2105 0.06783258662407511
0.211 0.06783258662407511
0.2115 0.06783258662407511
0.212 0.06783258662407511
0.2125 0.06783258662407511
0.213 0.06783258662407511
0.2135 0.06783258662407511
0.214 0.06783258662407511
0.2145 0.06783258662407511
0.215 0.06783258662407511
0.2155 0.06783258662407511
0.216 0.06783258662407511
0.2165 0.06783258662407511
0.217 0.06783258662407511
0.2175 0.06783258662407511
0.218 0.06783258662407511
0.2185 0.06783258662407511
0.219 0.06783258662407511
0.2195 0.06783258662407511
0.22 -0.0
0.2205 -0.0
0.221 -0.0
0.2215 -0.0
0.222 -0.0
0.2225 -0.0
0.223 -0.0
0.2235 -0.0
0.224 -0.0
0.2245 -0.0
0.225 -0.0
0.2255 -0.0
0.226 -0.0
0.2265 -0.0
0.227 -0.0
0.2275 -0.0
0.228 -0.0
0.2285 -0.0
0.229 -0.0
0.2295 -0.0
0.23 -0.0
0.2305 -0.0
0.231 -0.0
0.2315 -0.0
0.232 -0.0
0.2325 -0.0
0.233 -0.0
0.2335 -0.0
0.234 -0.0
0.2345 -0.0
0.235 -0.0
0.2355 -0.0
0.236 -0.0
0.2365 -0.0
0.237 -0.0
0.2375 -0.0
0.238 -0.0
0.2385 -0.0
0.239 -0.0
0.2395 -0.0
0.24 -0.06783258662407511
0.2405 -0.06783258662407511
0.241 -0.06783258662407511
0.2415 -0.06783258662407511
0.242 -0.06783258662407511
0.2425 -0.06783258662407511
0.243 -0.06783258662407511
0.2435 -0.06783258662407511
0.244 -0.06783258662407511
0.2445 -0.06783258662407511
0.245 -0.06783258662407511
0.2455 -0.06783258662407511
0.246 -0.06783258662407511
0.2465 -0.06783258662407511
0.247 -0.06783258662407511
0.2475 -0.06783258662407511
0.248 -0.06783258662407511
0.2485 -0.06783258662407511
0.249 -0.06783258662407511
0.2495 -0.06783258662407511
0.25 -0.06783258662407511
0.2505 -0.06783258662407511
0.251 -0.06783258662407511
0.2515 -0.06783258662407511
0.252 -0.06783258662407511
0.2525 -0.06783258662407511
0.253 -0.06783258662407511
0.2535 -0.06783258662407511
0.254 -0.06783258662407511
0.2545 -0.06783258662407511
0.255 -0.06783258662407511
0.2555 -0.06783258662407511
0.256 -0.06783258662407511
0.2565 -0.06783258662407511
0.257 -0.06783258662407511
0.2575 -0.06783258662407511
0.258 -0.06783258662407511
0.2585 -0.06783258662407511
0.259 -0.06783258662407511
0.2595 -0.06783258662407511
0.26 0.0
0.2605 0.0
0.261 0.0
0.2615 0.0
0.262 0.0
0.2625 0.0
0.263 0.0
0.2635 0.0
0.264 0.0
0.2645 0.0
0.265 0.0
0.2655 0.0
0.266 0.0
0.2665 0.0
0.267 0.0
0.2675 0.0
0.268 0.0
0.2685 0.0
0.269 0.0
0.2695 0.0
0.27 0.0
0.2705 0.0
0.271 0.0
0.2715 0.0
0.272 0.0
0.2725 0.0
0.273 0.0
0.2735 0.0
0.274 0.0
0.2745 0.0
0.275 0.0
0.2755 0.0
0.276 0.0
0.2765 0.0
0.277 0.0
0.2775 0.0
0.278 0.0
0.2785 0.0
0.279 0.0
0.2795 0.0
0.28 -0.06783258662407511
0.2805 -0.06783258662407511
0.281 -0.06783258662407511
0.2815 -0.06783258662407511
0.282 -0.06783258662407511
0.2825 -0.06783258662407511
0.283 -0.06783258662407511
0.2835 -0.06783258662407511
0.284 -0.06783258662407511
0.2845 -0.06783258662407511
0.285 -0.06783258662407511
0.2855 -0.06783258662407511
0.286 -0.06783258662407511
0.2865 -0.06783258662407511
0.287 -0.06783258662407511
0.2875 -0.06783258662407511
0.288 -0.06783258662407511
0.2885 -0.06783258662407511
0.289 -0.06783258662407511
0.2895 -0.06783258662407511
0.29 -0.06783258662407511
0.2905 -0.06783258662407511
0.291 -0.06783258662407511
0.2915 -0.06783258662407511
0.292 -0.06783258662407511
0.2925 -0.06783258662407511
0.293 -0.06783258662407511
0.2935 -0.06783258662407511
0.294 -0.06783258662407511
0.2945 -0.06783258662407511
0.295 -0.06783258662407511
0.2955 -0.06783258662407511
0.296 -0.06783258662407511
0.2965 -0.06783258662407511
0.297 -0.06783258662407511
0.2975 -0.06783258662407511
0.298 -0.06783258662407511
0.2985 -0.06783258662407511
0.299 -0.06783258662407511
0.2995 -0.06783258662407511
0.3 -0.13566517324815022
0.3005 -0.13566517324815022
0.301 -0.13566517324815022
0.3015 -0.13566517324815022
0.302 -0.13566517324815022
0.3025 -0.13566517324815022
0.303 -0.13566517324815022
0.3035 -0.13566517324815022
0.304 -0.13566517324815022
0.3045 -0.13566517324815022
0.305 -0.13566517324815022
0.3055 -0.13566517324815022
0.306 -0.13566517324815022
0.3065 -0.13566517324815022
0.307 -0.13566517324815022
0.3075 -0.13566517324815022
0.308 -0.13566517324815022
0.3085 -0.13566517324815022
0.309 -0.13566517324815022
0.3095 -0.13566517324815022
0.31 -0.13566517324815022
0.3105 -0.13566517324815022
0.311 -0.13566517324815022
0.3115 -0.13566517324815022
0.312 -0.13566517324815022
0.3125 -0.13566517324815022
0.313 -0.13566517324815022
0.3135 -0.13566517324815022
0.314 -0.13566517324815022
0.3145 -0.13566517324815022
0.315 -0.13566517324815022
0.3155 -0.13566517324815022
0.316 -0.13566517324815022
0.3165 -0.13566517324815022
0.317 -0.13566517324815022
0.3175 -0.13566517324815022
0.318 -0.13566517324815022
0.3185 -0.13566517324815022
0.319 -0.13566517324815022
0.3195 -0.13566517324815022
0.32 -0.20349775987222535
0.3205 -0.20349775987222535
0.321 -0.20349775987222535
0.3215 -0.20349775987222535
0.322 -0.20349775987222535
0.3225 -0.20349775987222535
0.323 -0.20349775987222535
0.3235 -0.20349775987222535
0.324 -0.20349775987222535
0.3245 -0.20349775987222535
0.325 -0.20349775987222535
0.3255 -0.20349775987222535
0.326 -0.20349775987222535
0.3265 -0.20349775987222535
0.327 -0.20349775987222535
0.3275 -0.20349775987222535
0.328 -0.20349775987222535
0.3285 -0.20349775987222535
0.329 -0.20349775987222535
0.3295 -0.20349775987222535
0.33 -0.20349775987222535
0.3305 -0.20349775987222535
0.331 -0.20349775987222535
0.3315 -0.20349775987222535
0.332 -0.20349775987222535
0.3325 -0.20349775987222535
0.333 -0.20349775987222535
0.3335 -0.20349775987222535
0.334 -0.20349775987222535
0.3345 -0.20349775987222535
0.335 -0.20349775987222535
0.3355 -0.20349775987222535
0.336 -0.20349775987222535
0.3365 -0.20349775987222535
0.337 -0.20349775987222535
0.3375 -0.20349775987222535
0.338 -0.20349775987222535
0.3385 -0.20349775987222535
0.339 -0.20349775987222535
0.3395 -0.20349775987222535
0.34 -0.27133034649630045
0.3405 -0.27133034649630045
0.341 -0.27133034649630045
0.3415 -0.27133034649630045
0.342 -0.27133034649630045
0.3425 -0.27133034649630045
0.343 -0.27133034649630045
0.3435 -0.27133034649630045
0.344 -0.27133034649630045
0.3445 -0.27133034649630045
0.345 -0.27133034649630045
0.3455 -0.27133034649630045
0.346 -0.27133034649630045
0.3465 -0.27133034649630045
0.347 -0.27133034649630045
0.3475 -0.27133034649630045
0.348 -0.27133034649630045
0.3485 -0.27133034649630045
0.349 -0.27133034649630045
0.3495 -0.27133034649630045
0.35 -0.27133034649630045
0.3505 -0.27133034649630045
0.351 -0.27133034649630045
0.3515 -0.27133034649630045
0.352 -0.27133034649630045
0.3525 -0.27133034649630045
0.353 -0.27133034649630045
0.3535 -0.27133034649630045
0.354 -0.27133034649630045
0.3545 -0.27133034649630045
0.355 -0.27133034649630045
0.3555 -0.27133034649630045
0.356 -0.27133034649630045
0.3565 -0.27133034649630045
0.357 -0.27133034649630045
0.3575 -0.27133034649630045
0.358 -0.27133034649630045
0.3585 -0.27133034649630045
0.359 -0.27133034649630045
0.3595 -0.27133034649630045
0.36 -0.33916293312037554
0.3605 -0.33916293312037554
0.361 -0.33916293312037554
0.3615 -0.33916293312037554
0.362 -0.33916293312037554
0.3625 -0.33916293312037554
0.363 -0.33916293312037554
0.3635 -0.33916293312037554
0.364 -0.33916293312037554
0.3645 -0.33916293312037554
0.365 -0.33916293312037554
0.3655 -0.33916293312037554
0.366 -0.33916293312037554
0.3665 -0.33916293312037554
0.367 -0.33916293312037554
0.3675 -0.33916293312037554
0.368 -0.33916293312037554
0.3685 -0.33916293312037554
0.369 -0.33916293312037554
0.3695 -0.33916293312037554
0.37 -0.33916293312037554
0.3705 -0.33916293312037554
0.371 -0.33916293312037554
0.3715 -0.33916293312037554
0.372 -0.33916293312037554
0.3725 -0.33916293312037554
0.373 -0.33916293312037554
0.3735 -0.33916293312037554
0.374 -0.33916293312037554
0.3745 -0.33916293312037554
0.375 -0.33916293312037554
0.3755 -0.33916293312037554
0.376 -0.33916293312037554
0.3765 -0.33916293312037554
0.377 -0.33916293312037554
0.3775 -0.33916293312037554
0.378 -0.33916293312037554
0.3785 -0.33916293312037554
0.379 -0.33916293312037554
0.3795 -0.33916293312037554
0.38 -0.4069955197444507
0.3805 -0.4069955197444507
0.381 -0.4069955197444507
0.3815 -0.4069955197444507
0.382 -0.4069955197444507
0.3825 -0.4069955197444507
0.383 -0.4069955197444507
0.3835 -0.4069955197444507
0.384 -0.4069955197444507
0.3845 -0.4069955197444507
0.385 -0.4069955197444507
0.3855 -0.4069955197444507
0.386 -0.4069955197444507
0.3865 -0.4069955197444507
0.387 -0.4069955197444507
0.3875 -0.4069955197444507
0.388 -0.4069955197444507
0.3885 -0.4069955197444507
0.389 -0.4069955197444507
0.3895 -0.4069955197444507
0.39 -0.4069955197444507
0.3905 -0.4069955197444507
0.391 -0.4069955197444507
0.3915 -0.4069955197444507
0.392 -0.4069955197444507
0.3925 -0.4069955197444507
0.393 -0.4069955197444507
0.3935 -0.4069955197444507
0.394 -0.4069955197444507
0.3945 -0.4069955197444507
0.395 -0.4069955197444507
0.3955 -0.4069955197444507
0.396 -0.4069955197444507
0.3965 -0.4069955197444507
0.397 -0.4069955197444507
0.3975 -0.4069955197444507
0.398 -0.4069955197444507
0.3985 -0.4069955197444507
0.399 -0.4069955197444507
0.3995 -0.4069955197444507
0.4 -0.33916293312037554
0.4005 -0.33916293312037554
0.401 -0.33916293312037554
0.4015 -0.33916293312037554
0.402 -0.33916293312037554
0.4025 -0.33916293312037554
0.403 -0.33916293312037554
0.4035 -0.33916293312037554
0.404 -0.33916293312037554
0.4045 -0.33916293312037554
0.405 -0.33916293312037554
0.4055 -0.33916293312037554
0.406 -0.33916293312037554
0.4065 -0.33916293312037554
0.407 -0.33916293312037554
0.4075 -0.33916293312037554
0.408 -0.33916293312037554
0.4085 -0.33916293312037554
0.409 -0.33916293312037554
0.4095 -0.33916293312037554
0.41 -0.33916293312037554
0.4105 -0.33916293312037554
0.411 -0.33916293312037554
0.4115 -0.33916293312037554
0.412 -0.33916293312037554
0.4125 -0.33916293312037554
0.413 -0.33916293312037554
0.4135 -0.33916293312037554
0.414 -0.33916293312037554
0.4145 -0.33916293312037554
0.415 -0.33916293312037554
0.4155 -0.33916293312037554
0.416 -0.33916293312037554
0.4165 -0.33916293312037554
0.417 -0.33916293312037554
0.4175 -0.33916293312037554
0.418 -0.33916293312037554
0.4185 -0.33916293312037554
0.419 -0.33916293312037554
0.4195 -0.33916293312037554
0.42 -0.3029566894623888
0.4205 -0.3029566894623888
0.421 -0.3029566894623888
0.4215 -0.3029566894623888
0.422 -0.3029566894623888
0.4225 -0.3029566894623888
0.423 -0.3029566894623888
0.4235 -0.3029566894623888
0.424 -0.3029566894623888
0.4245 -0.3029566894623888
0.425 -0.3029566894623888
0.4255 -0.3029566894623888
0.426 -0.3029566894623888
0.4265 -0.3029566894623888
0.427 -0.3029566894623888
0.4275 -0.3029566894623888
0.428 -0.3029566894623888
0.4285 -0.3029566894623888
0.429 -0.3029566894623888
0.4295 -0.3029566894623888
0.43 -0.3029566894623888
0.4305 -0.3029566894623888
0.431 -0.3029566894623888
0.4315 -0.3029566894623888
0.432 -0.3029566894623888
0.4325 -0.3029566894623888
0.433 -0.3029566894623888
0.4335 -0.3029566894623888
0.434 -0.3029566894623888
0.4345 -0.3029566894623888
0.435 -0.3029566894623888
0.4355 -0.3029566894623888
0.436 -0.3029566894623888
0.4365 -0.3029566894623888
0.437 -0.3029566894623888
0.4375 -0.3029566894623888
0.438 -0.3029566894623888
0.4385 -0.3029566894623888
0.439 -0.3029566894623888
0.4395 -0.3029566894623888
0.44 -0.37078927608646395
0.4405 -0.37078927608646395
0.441 -0.37078927608646395
0.4415 -0.37078927608646395
0.442 -0.37078927608646395
0.4425 -0.37078927608646395
0.443 -0.37078927608646395
0.4435 -0.37078927608646395
0.444 -0.37078927608646395
0.4445 -0.37078927608646395
0.445 -0.37078927608646395
0.4455 -0.37078927608646395
0.446 -0.37078927608646395
0.4465 -0.37078927608646395
0.447 -0.37078927608646395
0.4475 -0.37078927608646395
0.448 -0.37078927608646395
0.4485 -0.37078927608646395
0.449 -0.37078927608646395
0.4495 -0.37078927608646395
0.45 -0.37078927608646395
0.4505 -0.37078927608646395
0.451 -0.37078927608646395
0.4515 -0.37078927608646395
0.452 -0.37078927608646395
0.4525 -0.37078927608646395
0.453 -0.37078927608646395
0.4535 -0.37078927608646395
0.454 -0.37078927608646395
0.4545 -0.37078927608646395
0.455 -0.37078927608646395
0.4555 -0.37078927608646395
0.456 -0.37078927608646395
0.4565 -0.37078927608646395
0.457 -0.37078927608646395
0.4575 -0.37078927608646395
0.458 -0.37078927608646395
0.4585 -0.37078927608646395
0.459 -0.37078927608646395
0.4595 -0.37078927608646395
0.46 -0.3029566894623888
0.4605 -0.3029566894623888
0.461 -0.3029566894623888
0.4615 -0.3029566894623888
0.462 -0.3029566894623888
0.4625 -0.3029566894623888
0.463 -0.3029566894623888
0.4635 -0.3029566894623888
0.464 -0.3029566894623888
0.4645 -0.3029566894623888
0.465 -0.3029566894623888
0.4655 -0.3029566894623888
0.466 -0.3029566894623888
0.4665 -0.3029566894623888
0.467 -0.3029566894623888
0.4675 -0.3029566894623888
0.468 -0.3029566894623888
0.4685 -0.3029566894623888
0.469 -0.3029566894623888
0.4695 -0.3029566894623888
0.47 -0.3029566894623888
0.4705 -0.3029566894623888
0.471 -0.3029566894623888
0.4715 -0.3029566894623888
0.472 -0.3029566894623888
0.4725 -0.3029566894623888
0.473 -0.3029566894623888
0.4735 -0.3029566894623888
0.474 -0.3029566894623888
0.4745 -0.3029566894623888
0.475 -0.3029566894623888
0.4755 -0.3029566894623888
0.476 -0.3029566894623888
0.4765 -0.3029566894623888
0.477 -0.3029566894623888
0.4775 -0.3029566894623888
0.478 -0.3029566894623888
0.4785 -0.3029566894623888
0.479 -0.3029566894623888
0.4795 -0.3029566894623888
0.48 -0.23512410283831373
0.4805 -0.23512410283831373
0.481 -0.23512410283831373
0.4815 -0.23512410283831373
0.482 -0.23512410283831373
0.4825 -0.23512410283831373
0.483 -0.23512410283831373
0.4835 -0.23512410283831373
0.484 -0.23512410283831373
0.4845 -0.23512410283831373
0.485 -0.23512410283831373
0.4855 -0.23512410283831373
0.486 -0.23512410283831373
0.4865 -0.23512410283831373
0.487 -0.23512410283831373
0.4875 -0.23512410283831373
0.488 -0.23512410283831373
0.4885 -0.23512410283831373
0.489 -0.23512410283831373
0.4895 -0.23512410283831373
0.49 -0.23512410283831373
0.4905 -0.23512410283831373
0.491 -0.23512410283831373
0.4915 -0.23512410283831373
0.492 -0.23512410283831373
0.4925 -0.23512410283831373
0.493 -0.23512410283831373
0.4935 -0.23512410283831373
0.494 -0.23512410283831373
0.4945 -0.23512410283831373
0.495 -0.23512410283831373
0.4955 -0.23512410283831373
0.496 -0.23512410283831373
0.4965 -0.23512410283831373
0.497 -0.23512410283831373
0.4975 -0.23512410283831373
0.498 -0.23512410283831373
0.4985 -0.23512410283831373
0.499 -0.23512410283831373
0.4995 -0.23512410283831373
0.5 -0.16729151621423857
0.5005 -0.16729151621423857
0.501 -0.16729151621423857
0.5015 -0.16729151621423857
0.502 -0.16729151621423857
0.5025 -0.16729151621423857
0.503 -0.16729151621423857
0.5035 -0.16729151621423857
0.504 -0.16729151621423857
0.5045 -0.16729151621423857
0.505 -0.16729151621423857
0.5055 -0.16729151621423857
0.506 -0.16729151621423857
0.5065 -0.16729151621423857
0.507 -0.16729151621423857
0.5075 -0.16729151621423857
0.508 -0.16729151621423857
0.5085 -0.16729151621423857
0.509 -0.16729151621423857
0.5095 -0.16729151621423857
0.51 -0.16729151621423857
0.5105 -0.16729151621423857
0.511 -0.16729151621423857
0.5115 -0.16729151621423857
0.512 -0.16729151621423857
0.5125 -0.16729151621423857
0.513 -0.16729151621423857
0.5135 -0.16729151621423857
0.514 -0.16729151621423857
0.5145 -0.16729151621423857
0.515 -0.16729151621423857
0.5155 -0.16729151621423857
0.516 -0.16729151621423857
0.5165 -0.16729151621423857
0.517 -0.16729151621423857
0.5175 -0.16729151621423857
0.518 -0.16729151621423857
0.5185 -0.16729151621423857
0.519 -0.16729151621423857
0.5195 -0.16729151621423857
0.52 -0.09945892959016346
0.5205 -0.09945892959016346
0.521 -0.09945892959016346
0.5215 -0.09945892959016346
0.522 -0.09945892959016346
0.5225 -0.09945892959016346
0.523 -0.09945892959016346
0.5235 -0.09945892959016346
0.524 -0.09945892959016346
0.5245 -0.09945892959016346
0.525 -0.09945892959016346
0.5255 -0.09945892959016346
0.526 -0.09945892959016346
0.5265 -0.09945892959016346
0.527 -0.09945892959016346
0.5275 -0.09945892959016346
0.528 -0.09945892959016346
0.5285 -0.09945892959016346
0.529 -0.09945892959016346
0.5295 -0.09945892959016346
0.53 -0.09945892959016346
0.5305 -0.09945892959016346
0.531 -0.09945892959016346
0.5315 -0.09945892959016346
0.532 -0.09945892959016346
0.5325 -0.09945892959016346
0.533 -0.09945892959016346
0.5335 -0.09945892959016346
0.534 -0.09945892959016346
0.5345 -0.09945892959016346
0.535 -0.09945892959016346
0.5355 -0.09945892959016346
0.536 -0.09945892959016346
0.5365 -0.09945892959016346
0.537 -0.09945892959016346
0.5375 -0.09945892959016346
0.538 -0.09945892959016346
0.5385 -0.09945892959016346
0.539 -0.09945892959016346
0.5395 -0.09945892959016346
0.54 -0.031626342966088364
0.5405 -0.031626342966088364
0.541 -0.031626342966088364
0.5415 -0.031626342966088364
0.542 -0.031626342966088364
0.5425 -0.031626342966088364
0.543 -0.031626342966088364
0.5435 -0.031626342966088364
0.544 -0.031626342966088364
0.5445 -0.031626342966088364
0.545 -0.031626342966088364
0.5455 -0.031626342966088364
0.546 -0.031626342966088364
0.5465 -0.031626342966088364
0.547 -0.031626342966088364
0.5475 -0.031626342966088364
0.548 -0.031626342966088364
0.5485 -0.031626342966088364
0.549 -0.031626342966088364
0.5495 -0.031626342966088364
0.55 -0.031626342966088364
0.5505 -0.031626342966088364
0.551 -0.031626342966088364
0.5515 -0.031626342966088364
0.552 -0.031626342966088364
0.5525 -0.031626342966088364
0.553 -0.031626342966088364
0.5535 -0.031626342966088364
0.554 -0.031626342966088364
0.5545 -0.031626342966088364
0.555 -0.031626342966088364
0.5555 -0.031626342966088364
0.556 -0.031626342966088364
0.5565 -0.031626342966088364
0.557 -0.031626342966088364
0.5575 -0.031626342966088364
0.558 -0.031626342966088364
0.5585 -0.031626342966088364
0.559 -0.031626342966088364
0.5595 -0.031626342966088364
0.56 0.03620624365798675
0.5605 0.03620624365798675
0.561 0.03620624365798675
0.5615 0.03620624365798675
0.562 0.03620624365798675
0.5625 0.03620624365798675
0.563 0.03620624365798675
0.5635 0.03620624365798675
0.564 0.03620624365798675
0.5645 0.03620624365798675
0.565 0.03620624365798675
0.5655 0.03620624365798675
0.566 0.03620624365798675
0.5665 0.03620624365798675
0.567 0.03620624365798675
0.5675 0.03620624365798675
0.568 0.03620624365798675
0.5685 0.03620624365798675
0.569 0.03620624365798675
0.5695 0.03620624365798675
0.57 0.03620624365798675
0.5705 0.03620624365798675
0.571 0.03620624365798675
0.5715 0.03620624365798675
0.572 0.03620624365798675
0.5725 0.03620624365798675
0.573 0.03620624365798675
0.5735 0.03620624365798675
0.574 0.03620624365798675
0.5745 0.03620624365798675
0.575 0.03620624365798675
0.5755 0.03620624365798675
0.576 0.03620624365798675
0.5765 0.03620624365798675
0.577 0.03620624365798675
0.5775 0.03620624365798675
0.578 0.03620624365798675
0.5785 0.03620624365798675
0.579 0.03620624365798675
0.5795 0.03620624365798675
0.58 0.10403883028206186
0.5805 0.10403883028206186
0.581 0.10403883028206186
0.5815 0.10403883028206186
0.582 0.10403883028206186
0.5825 0.10403883028206186
0.583 0.10403883028206186
0.5835 0.10403883028206186
0.584 0.10403883028206186
0.5845 0.10403883028206186
0.585 0.10403883028206186
0.5855 0.10403883028206186
0.586 0.10403883028206186
0.5865 0.10403883028206186
0.587 0.10403883028206186
0.5875 0.10403883028206186
0.588 0.10403883028206186
0.5885 0.10403883028206186
0.589 0.10403883028206186
0.5895 0.10403883028206186
0.59 0.10403883028206186
0.5905 0.10403883028206186
0.591 0.10403883028206186
0.5915 0.10403883028206186
0.592 0.10403883028206186
0.5925 0.10403883028206186
0.593 0.10403883028206186
0.5935 0.10403883028206186
0.594 0.10403883028206186
0.5945 0.10403883028206186
0.595 0.10403883028206186
0.5955 0.10403883028206186
0.596 0.10403883028206186
0.5965 0.10403883028206186
0.597 0.10403883028206186
0.5975 0.10403883028206186
0.598 0.10403883028206186
0.5985 0.10403883028206186
0.599 0.10403883028206186
0.5995 0.10403883028206186
0.6 0.17187141690613697
0.6005 0.17187141690613697
0.601 0.17187141690613697
0.6015 0.17187141690613697
0.602 0.17187141690613697
0.6025 0.17187141690613697
0.603 0.17187141690613697
0.6035 0.17187141690613697
0.604 0.17187141690613697
0.6045 0.17187141690613697
0.605 0.17187141690613697
0.6055 0.17187141690613697
0.606 0.17187141690613697
0.6065 0.17187141690613697
0.607 0.17187141690613697
0.6075 0.17187141690613697
0.608 0.17187141690613697
0.6085 0.17187141690613697
0.609 0.17187141690613697
0.6095 0.17187141690613697
0.61 0.17187141690613697
0.6105 0.17187141690613697
0.611 0.17187141690613697
0.6115 0.17187141690613697
0.612 0.17187141690613697
0.6125 0.17187141690613697
0.613 0.17187141690613697
0.6135 0.17187141690613697
0.614 0.17187141690613697
0.6145 0.17187141690613697
0.615 0.17187141690613697
0.6155 0.17187141690613697
0.616 0.17187141690613697
0.6165 0.17187141690613697
0.617 0.17187141690613697
0.6175 0.17187141690613697
0.618 0.17187141690613697
0.6185 0.17187141690613697
0.619 0.17187141690613697
0.6195 0.17187141690613697
0.62 0.2397040035302121
0.6205 0.2397040035302121
0.621 0.2397040035302121
0.6215 0.2397040035302121
0.622 0.2397040035302121
0.6225 0.2397040035302121
0.623 0.2397040035302121
0.6235 0.2397040035302121
0.624 0.2397040035302121
0.6245 0.2397040035302121
0.625 0.2397040035302121
0.6255 0.2397040035302121
0.626 0.2397040035302121
0.6265 0.2397040035302121
0.627 0.2397040035302121
0.6275 0.2397040035302121
0.628 0.2397040035302121
0.6285 0.2397040035302121
0.629 0.2397040035302121
0.6295 0.2397040035302121
0.63 0.2397040035302121
0.6305 0.2397040035302121
0.631 0.2397040035302121
0.6315 0.2397040035302121
0.632 0.2397040035302121
0.6325 0.2397040035302121
0.633 0.2397040035302121
0.6335 0.2397040035302121
0.634 0.2397040035302121
0.6345 0.2397040035302121
0.635 0.2397040035302121
0.6355 0.2397040035302121
0.636 0.2397040035302121
0.6365 0.2397040035302121
0.637 0.2397040035302121
0.6375 0.2397040035302121
0.638 0.2397040035302121
0.6385 0.2397040035302121
0.639 0.2397040035302121
0.6395 0.2397040035302121
0.64 0.3075365901542872
0.6405 0.3075365901542872
0.641 0.3075365901542872
0.6415 0.3075365901542872
0.642 0.3075365901542872
0.6425 0.3075365901542872
0.643 0.3075365901542872
0.6435 0.3075365901542872
0.644 0.3075365901542872
0.6445 0.3075365901542872
0.645 0.3075365901542872
0.6455 0.3075365901542872
0.646 0.3075365901542872
0.6465 0.3075365901542872
0.647 0.3075365901542872
0.6475 0.3075365901542872
0.648 0.3075365901542872
0.6485 0.3075365901542872
0.649 0.3075365901542872
0.6495 0.3075365901542872
0.65 0.3075365901542872
0.6505 0.3075365901542872
0.651 0.3075365901542872
0.6515 0.3075365901542872
0.652 0.3075365901542872
0.6525 0.3075365901542872
0.653 0.3075365901542872
0.6535 0.3075365901542872
0.654 0.3075365901542872
0.6545 0.3075365901542872
0.655 0.3075365901542872
0.6555 0.3075365901542872
0.656 0.3075365901542872
0.6565 0.3075365901542872
0.657 0.3075365901542872
0.6575 0.3075365901542872
0.658 0.3075365901542872
0.6585 0.3075365901542872
0.659 0.3075365901542872
0.6595 0.3075365901542872
0.66 0.37536917677836235
0.6605 0.37536917677836235
0.661 0.37536917677836235
0.6615 0.37536917677836235
0.662 0.37536917677836235
0.6625 0.37536917677836235
0.663 0.37536917677836235
0.6635 0.37536917677836235
0.664 0.37536917677836235
0.6645 0.37536917677836235
0.665 0.37536917677836235
0.6655 0.37536917677836235
0.666 0.37536917677836235
0.6665 0.37536917677836235
0.667 0.37536917677836235
0.6675 0.37536917677836235
0.668 0.37536917677836235
0.6685 0.37536917677836235
0.669 0.37536917677836235
0.6695 0.37536917677836235
0.67 0.37536917677836235
0.6705 0.37536917677836235
0.671 0.37536917677836235
0.6715 0.37536917677836235
0.672 0.37536917677836235
0.6725 0.37536917677836235
0.673 0.37536917677836235
0.6735 0.37536917677836235
0.674 0.37536917677836235
0.6745 0.37536917677836235
0.675 0.37536917677836235
0.6755 0.37536917677836235
0.676 0.37536917677836235
0.6765 0.37536917677836235
0.677 0.37536917677836235
0.6775 0.37536917677836235
0.678 0.37536917677836235
0.6785 0.37536917677836235
0.679 0.37536917677836235
0.6795 0.37536917677836235
0.68 0.44320176340243744
0.6805 0.44320176340243744
0.681 0.44320176340243744
0.6815 0.44320176340243744
0.682 0.44320176340243744
0.6825 0.44320176340243744
0.683 0.44320176340243744
0.6835 0.44320176340243744
0.684 0.44320176340243744
0.6845 0.44320176340243744
0.685 0.44320176340243744
0.6855 0.44320176340243744
0.686 0.44320176340243744
0.6865 0.44320176340243744
0.687 0.44320176340243744
0.6875 0.44320176340243744
0.688 0.44320176340243744
0.6885 0.44320176340243744
0.689 0.44320176340243744
0.6895 0.44320176340243744
0.69 0.44320176340243744
0.6905 0.44320176340243744
0.691 0.44320176340243744
0.6915 0.44320176340243744
0.692 0.44320176340243744
0.6925 0.44320176340243744
0.693 0.44320176340243744
0.6935 0.44320176340243744
0.694 0.44320176340243744
0.6945 0.44320176340243744
0.695 0.44320176340243744
0.6955 0.44320176340243744
0.696 0.44320176340243744
0.6965 0.44320176340243744
0.697 0.44320176340243744
0.6975 0.44320176340243744
0.698 0.44320176340243744
0.6985 0.44320176340243744
0.699 0.44320176340243744
0.6995 0.44320176340243744
0.7 0.5110343500265125
0.7005 0.5110343500265125
0.701 0.5110343500265125
0.7015 0.5110343500265125
0.702 0.5110343500265125
0.7025 0.5110343500265125
0.703 0.5110343500265125
0.7035 0.5110343500265125
0.704 0.5110343500265125
0.7045 0.5110343500265125
0.705 0.5110343500265125
0.7055 0.5110343500265125
0.706 0.5110343500265125
0.7065 0.5110343500265125
0.707 0.5110343500265125
0.7075 0.5110343500265125
0.708 0.5110343500265125
0.7085 0.5110343500265125
0.709 0.5110343500265125
0.7095 0.5110343500265125
0.71 0.5110343500265125
0.7105 0.5110343500265125
0.711 0.5110343500265125
0.7115 0.5110343500265125
0.712 0.5110343500265125
0.7125 0.5110343500265125
0.713 0.5110343500265125
0.7135 0.5110343500265125
0.714 0.5110343500265125
0.7145 0.5110343500265125
0.715 0.5110343500265125
0.7155 0.5110343500265125
0.716 0.5110343500265125
0.7165 0.5110343500265125
0.717 0.5110343500265125
0.7175 0.5110343500265125
0.718 0.5110343500265125
0.7185 0.5110343500265125
0.719 0.5110343500265125
0.7195 0.5110343500265125
0.72 0.44320176340243744
0.7205 0.44320176340243744
0.721 0.44320176340243744
0.7215 0.44320176340243744
0.722 0.44320176340243744
0.7225 0.44320176340243744
0.723 0.44320176340243744
0.7235 0.44320176340243744
0.724 0.44320176340243744
0.7245 0.44320176340243744
0.725 0.44320176340243744
0.7255 0.44320176340243744
0.726 0.44320176340243744
0.7265 0.44320176340243744
0.727 0.44320176340243744
0.7275 0.44320176340243744
0.728 0.44320176340243744
0.7285 0.44320176340243744
0.729 0.44320176340243744
0.7295 0.44320176340243744
0.73 0.44320176340243744
0.7305 0.44320176340243744
0.731 0.44320176340243744
0.7315 0.44320176340243744
0.732 0.44320176340243744
0.7325 0.44320176340243744
0.733 0.44320176340243744
0.7335 0.44320176340243744
0.734 0.44320176340243744
0.7345 0.44320176340243744
0.735 0.44320176340243744
0.7355 0.44320176340243744
0.736 0.44320176340243744
0.7365 0.44320176340243744
0.737 0.44320176340243744
0.7375 0.44320176340243744
0.738 0.44320176340243744
0.7385 0.44320176340243744
0.739 0.44320176340243744
0.7395 0.44320176340243744
0.74 0.5110343500265125
0.7405 0.5110343500265125
0.741 0.5110343500265125
0.7415 0.5110343500265125
0.742 0.5110343500265125
0.7425 0.5110343500265125
0.743 0.5110343500265125
0.7435 0.5110343500265125
0.744 0.5110343500265125
0.7445 0.5110343500265125
0.745 0.5110343500265125
0.7455 0.5110343500265125
0.746 0.5110343500265125
0.7465 0.5110343500265125
0.747 0.5110343500265125
0.7475 0.5110343500265125
0.748 0.5110343500265125
0.7485 0.5110343500265125
0.749 0.5110343500265125
0.7495 0.5110343500265125
0.75 0.5110343500265125
0.7505 0.5110343500265125
0.751 0.5110343500265125
0.7515 0.5110343500265125
0.752 0.5110343500265125
0.7525 0.5110343500265125
0.753 0.5110343500265125
0.7535 0.5110343500265125
0.754 0.5110343500265125
0.7545 0.5110343500265125
0.755 0.5110343500265125
0.7555 0.5110343500265125
0.756 0.5110343500265125
0.7565 0.5110343500265125
0.757 0.5110343500265125
0.7575 0.5110343500265125
0.758 0.5110343500265125
0.7585 0.5110343500265125
0.759 0.5110343500265125
0.7595 0.5110343500265125
0.76 0.5788669366505875
0.7605 0.5788669366505875
0.761 0.5788669366505875
0.7615 0.5788669366505875
0.762 0.5788669366505875
0.7625 0.5788669366505875
0.763 0.5788669366505875
0.7635 0.5788669366505875
0.764 0.5788669366505875
0.7645 0.5788669366505875
0.765 0.5788669366505875
0.7655 0.5788669366505875
0.766 0.5788669366505875
0.7665 0.5788669366505875
0.767 0.5788669366505875
0.7675 0.5788669366505875
0.768 0.5788669366505875
0.7685 0.5788669366505875
0.769 0.5788669366505875
0.7695 0.5788669366505875
0.77 0.5788669366505875
0.7705 0.5788669366505875
0.771 0.5788669366505875
0.7715 0.5788669366505875
0.772 0.5788669366505875
0.7725 0.5788669366505875
0.773 0.5788669366505875
0.7735 0.5788669366505875
0.774 0.5788669366505875
0.7745 0.5788669366505875
0.775 0.5788669366505875
0.7755 0.5788669366505875
0.776 0.5788669366505875
0.7765 0.5788669366505875
0.777 0.5788669366505875
0.7775 0.5788669366505875
0.778 0.5788669366505875
0.7785 0.5788669366505875
0.779 0.5788669366505875
0.7795 0.5788669366505875
0.78 0.5110343500265125
0.7805 0.5110343500265125
0.781 0.5110343500265125
0.7815 0.5110343500265125
0.782 0.5110343500265125
0.7825 0.5110343500265125
0.783 0.5110343500265125
0.7835 0.5110343500265125
0.784 0.5110343500265125
0.7845 0.5110343500265125
0.785 0.5110343500265125
0.7855 0.5110343500265125
0.786 0.5110343500265125
0.7865 0.5110343500265125
0.787 0.5110343500265125
0.7875 0.5110343500265125
0.788 0.5110343500265125
0.7885 0.5110343500265125
0.789 0.5110343500265125
0.7895 0.5110343500265125
0.79 0.5110343500265125
0.7905 0.5110343500265125
0.791 0.5110343500265125
0.7915 0.5110343500265125
0.792 0.5110343500265125
0.7925 0.5110343500265125
0.793 0.5110343500265125
0.7935 0.5110343500265125
0.794 0.5110343500265125
0.7945 0.5110343500265125
0.795 0.5110343500265125
0.7955 0.5110343500265125
0.796 0.5110343500265125
0.7965 0.5110343500265125
0.797 0.5110343500265125
0.7975 0.5110343500265125
0.798 0.5110343500265125
0.7985 0.5110343500265125
0.799 0.5110343500265125
0.7995 0.5110343500265125
0.8 0.44320176340243744
0.8005 0.44320176340243744
0.801 0.44320176340243744
0.8015 0.44320176340243744
0.802 0.44320176340243744
0.8025 0.44320176340243744
0.803 0.44320176340243744
0.8035 0.44320176340243744
0.804 0.44320176340243744
0.8045 0.44320176340243744
0.805 0.44320176340243744
0.8055 0.44320176340243744
0.806 0.44320176340243744
0.8065 0.44320176340243744
0.807 0.44320176340243744
0.8075 0.44320176340243744
0.808 0.44320176340243744
0.8085 0.44320176340243744
0.809 0.44320176340243744
0.8095 0.44320176340243744
0.81 0.44320176340243744
0.8105 0.44320176340243744
0.811 0.44320176340243744
0.8115 0.44320176340243744
0.812 0.44320176340243744
0.8125 0.44320176340243744
0.813 0.44320176340243744
0.8135 0.44320176340243744
0.814 0.44320176340243744
0.8145 0.44320176340243744
0.815 0.44320176340243744
0.8155 0.44320176340243744
0.816 0.44320176340243744
0.8165 0.44320176340243744
0.817 0.44320176340243744
0.8175 0.44320176340243744
0.818 0.44320176340243744
0.8185 0.44320176340243744
0.819 0.44320176340243744
0.8195 0.44320176340243744
0.82 0.5110343500265125
0.8205 0.5110343500265125
0.821 0.5110343500265125
0.8215 0.5110343500265125
0.822 0.5110343500265125
0.8225 0.5110343500265125
0.823 0.5110343500265125
0.8235 0.5110343500265125
0.824 0.5110343500265125
0.8245 0.5110343500265125
0.825 0.5110343500265125
0.8255 0.5110343500265125
0.826 0.5110343500265125
0.8265 0.5110343500265125
0.827 0.5110343500265125
0.8275 0.5110343500265125
0.828 0.5110343500265125
0.8285 0.5110343500265125
0.829 0.5110343500265125
0.8295 0.5110343500265125
0.83 0.5110343500265125
0.8305 0.5110343500265125
0.831 0.5110343500265125
0.8315 0.5110343500265125
0.832 0.5110343500265125
0.8325 0.5110343500265125
0.833 0.5110343500265125
0.8335 0.5110343500265125
0.834 0.5110343500265125
0.8345 0.5110343500265125
0.835 0.5110343500265125
0.8355 0.5110343500265125
0.836 0.5110343500265125
0.8365 0.5110343500265125
0.837 0.5110343500265125
0.8375 0.5110343500265125
0.838 0.5110343500265125
0.8385 0.5110343500265125
0.839 0.5110343500265125
0.8395 0.5110343500265125
0.84 0.5788669366505875
0.8405 0.5788669366505875
0.841 0.5788669366505875
0.8415 0.5788669366505875
0.842 0.5788669366505875
0.8425 0.5788669366505875
0.843 0.5788669366505875
0.8435 0.5788669366505875
0.844 0.5788669366505875
0.8445 0.5788669366505875
0.845 0.5788669366505875
0.8455 0.5788669366505875
0.846 0.5788669366505875
0.8465 0.5788669366505875
0.847 0.5788669366505875
0.8475 0.5788669366505875
0.848 0.5788669366505875
0.8485 0.5788669366505875
0.849 0.5788669366505875
0.8495 0.5788669366505875
0.85 0.5788669366505875
0.8505 0.5788669366505875
0.851 0.5788669366505875
0.8515 0.5788669366505875
0.852 0.5788669366505875
0.8525 0.5788669366505875
0.853 0.5788669366505875
0.8535 0.5788669366505875
0.854 0.5788669366505875
0.8545 0.5788669366505875
0.855 0.5788669366505875
0.8555 0.5788669366505875
0.856 0.5788669366505875
0.8565 0.5788669366505875
0.857 0.5788669366505875
0.8575 0.5788669366505875
0.858 0.5788669366505875
0.8585 0.5788669366505875
0.859 0.5788669366505875
0.8595 0.5788669366505875
0.86 0.646699530057922
0.8605 0.646699530057922
0.861 0.646699530057922
0.8615 0.646699530057922
0.862 0.646699530057922
0.8625 0.646699530057922
0.863 0.646699530057922
0.8635 0.646699530057922
0.864 0.646699530057922
0.8645 0.646699530057922
0.865 0.646699530057922
0.8655 0.646699530057922
0.866 0.646699530057922
0.8665 0.646699530057922
0.867 0.646699530057922
0.8675 0.646699530057922
0.868 0.646699530057922
0.8685 0.646699530057922
0.869 0.646699530057922
0.8695 0.646699530057922
0.87 0.646699530057922
0.8705 0.646699530057922
0.871 0.646699530057922
0.8715 0.646699530057922
0.872 0.646699530057922
0.8725 0.646699530057922
0.873 0.646699530057922
0.8735 0.646699530057922
0.874 0.646699530057922
0.8745 0.646699530057922
0.875 0.646699530057922
0.8755 0.646699530057922
0.876 0.646699530057922
0.8765 0.646699530057922
0.877 0.646699530057922
0.8775 0.646699530057922
0.878 0.646699530057922
0.8785 0.646699530057922
0.879 0.646699530057922
0.8795 0.646699530057922
0.88 0.6466995232746627
0.8805 0.6466995232746627
0.881 0.6466995232746627
0.8815 0.6466995232746627
0.882 0.6466995232746627
0.8825 0.6466995232746627
0.883 0.6466995232746627
0.8835 0.6466995232746627
0.884 0.6466995232746627
0.8845 0.6466995232746627
0.885 0.6466995232746627
0.8855 0.6466995232746627
0.886 0.6466995232746627
0.8865 0.6466995232746627
0.887 0.6466995232746627
0.8875 0.6466995232746627
0.888 0.6466995232746627
0.8885 0.6466995232746627
0.889 0.6466995232746627
0.8895 0.6466995232746627
0.89 0.6466995232746627
0.8905 0.6466995232746627
0.891 0.6466995232746627
0.8915 0.6466995232746627
0.892 0.6466995232746627
0.8925 0.6466995232746627
0.893 0.6466995232746627
0.8935 0.6466995232746627
0.894 0.6466995232746627
0.8945 0.6466995232746627
0.895 0.6466995232746627
0.8955 0.6466995232746627
0.896 0.6466995232746627
0.8965 0.6466995232746627
0.897 0.6466995232746627
0.8975 0.6466995232746627
0.898 0.6466995232746627
0.8985 0.6466995232746627
0.899 0.6466995232746627
0.8995 0.6466995232746627
0.9 0.5788669366505875
0.9005 0.5788669366505875
0.901 0.5788669366505875
0.9015 0.5788669366505875
0.902 0.5788669366505875
0.9025 0.5788669366505875
0.903 0.5788669366505875
0.9035 0.5788669366505875
0.904 0.5788669366505875
0.9045 0.5788669366505875
0.905 0.5788669366505875
0.9055 0.5788669366505875
0.906 0.5788669366505875
0.9065 0.5788669366505875
0.907 0.5788669366505875
0.9075 0.5788669366505875
0.908 0.5788669366505875
0.9085 0.5788669366505875
0.909 0.5788669366505875
0.9095 0.5788669366505875
0.91 0.5788669366505875
0.9105 0.5788669366505875
0.911 0.5788669366505875
0.9115 0.5788669366505875
0.912 0.5788669366505875
0.9125 0.5788669366505875
0.913 0.5788669366505875
0.9135 0.5788669366505875
0.914 0.5788669366505875
0.9145 0.5788669366505875
0.915 0.5788669366505875
0.9155 0.5788669366505875
0.916 0.5788669366505875
0.9165 0.5788669366505875
0.917 0.5788669366505875
0.9175 0.5788669366505875
0.918 0.5788669366505875
0.9185 0.5788669366505875
0.919 0.5788669366505875
0.9195 0.5788669366505875
0.92 0.6466995232746627
0.9205 0.6466995232746627
0.921 0.6466995232746627
0.9215 0.6466995232746627
0.922 0.6466995232746627
0.9225 0.6466995232746627
0.923 0.6466995232746627
0.9235 0.6466995232746627
0.924 0.6466995232746627
0.9245 0.6466995232746627
0.925 0.6466995232746627
0.9255 0.6466995232746627
0.926 0.6466995232746627
0.9265 0.6466995232746627
0.927 0.6466995232746627
0.9275 0.6466995232746627
0.928 0.6466995232746627
0.9285 0.6466995232746627
0.929 0.6466995232746627
0.9295 0.6466995232746627
0.93 0.6466995232746627
0.9305 0.6466995232746627
0.931 0.6466995232746627
0.9315 0.6466995232746627
0.932 0.6466995232746627
0.9325 0.6466995232746627
0.933 0.6466995232746627
0.9335 0.6466995232746627
0.934 0.6466995232746627
0.9345 0.6466995232746627
0.935 0.6466995232746627
0.9355 0.6466995232746627
0.936 0.6466995232746627
0.9365 0.6466995232746627
0.937 0.6466995232746627
0.9375 0.6466995232746627
0.938 0.6466995232746627
0.9385 0.6466995232746627
0.939 0.6466995232746627
0.9395 0.6466995232746627
0.94 0.7145321098987378
0.9405 0.7145321098987378
0.941 0.7145321098987378
0.9415 0.7145321098987378
0.942 0.7145321098987378
0.9425 0.7145321098987378
0.943 0.7145321098987378
0.9435 0.7145321098987378
0.944 0.7145321098987378
0.9445 0.7145321098987378
0.945 0.7145321098987378
0.9455 0.7145321098987378
0.946 0.7145321098987378
0.9465 0.7145321098987378
0.947 0.7145321098987378
0.9475 0.7145321098987378
0.948 0.7145321098987378
0.9485 0.7145321098987378
0.949 0.7145321098987378
0.9495 0.7145321098987378
0.95 0.7145321098987378
0.9505 0.7145321098987378
0.951 0.7145321098987378
0.9515 0.7145321098987378
0.952 0.7145321098987378
0.9525 0.7145321098987378
0.953 0.7145321098987378
0.9535 0.7145321098987378
0.954 0.7145321098987378
0.9545 0.7145321098987378
0.955 0.7145321098987378
0.9555 0.7145321098987378
0.956 0.7145321098987378
0.9565 0.7145321098987378
0.957 0.7145321098987378
0.9575 0.7145321098987378
0.958 0.7145321098987378
0.9585 0.7145321098987378
0.959 0.7145321098987378
0.9595 0.7145321098987378
0.96 0.6466995232746627
0.9605 0.6466995232746627
0.961 0.6466995232746627
0.9615 0.6466995232746627
0.962 0.6466995232746627
0.9625 0.6466995232746627
0.963 0.6466995232746627
0.9635 0.6466995232746627
0.964 0.6466995232746627
0.9645 0.6466995232746627
0.965 0.6466995232746627
0.9655 0.6466995232746627
0.966 0.6466995232746627
0.9665 0.6466995232746627
0.967 0.6466995232746627
0.9675 0.6466995232746627
0.968 0.6466995232746627
0.9685 0.6466995232746627
0.969 0.6466995232746627
0.9695 0.6466995232746627
0.97 0.6466995232746627
0.9705 0.6466995232746627
0.971 0.6466995232746627
0.9715 0.6466995232746627
0.972 0.6466995232746627
0.9725 0.6466995232746627
0.973 0.6466995232746627
0.9735 0.6466995232746627
0.974 0.6466995232746627
0.9745 0.6466995232746627
0.975 0.6466995232746627
0.9755 0.6466995232746627
0.976 0.6466995232746627
0.9765 0.6466995232746627
0.977 0.6466995232746627
0.9775 0.6466995232746627
0.978 0.6466995232746627
0.9785 0.6466995232746627
0.979 0.6466995232746627
0.9795 0.6466995232746627
0.98 0.5788669366505875
0.9805 0.5788669366505875
0.981 0.5788669366505875
0.9815 0.5788669366505875
0.982 0.5788669366505875
0.9825 0.5788669366505875
0.983 0.5788669366505875
0.9835 0.5788669366505875
0.984 0.5788669366505875
0.9845 0.5788669366505875
0.985 0.5788669366505875
0.9855 0.5788669366505875
0.986 0.5788669366505875
0.9865 0.5788669366505875
0.987 0.5788669366505875
0.9875 0.5788669366505875
0.988 0.5788669366505875
0.9885 0.5788669366505875
0.989 0.5788669366505875
0.9895 0.5788669366505875
0.99 0.5788669366505875
0.9905 0.5788669366505875
0.991 0.5788669366505875
0.9915 0.5788669366505875
0.992 0.5788669366505875
0.9925 0.5788669366505875
0.993 0.5788669366505875
0.9935 0.5788669366505875
0.994 0.5788669366505875
0.9945 0.5788669366505875
0.995 0.5788669366505875
0.9955 0.5788669366505875
0.996 0.5788669366505875
0.9965 0.5788669366505875
0.997 0.5788669366505875
0.9975 0.5788669366505875
0.998 0.5788669366505875
0.9985 0.5788669366505875
0.999 0.5788669366505875
0.9995 0.5788669366505875
1.0 0.6466995232746627
1.0005 0.6466995232746627
1.001 0.6466995232746627
1.0015 0.6466995232746627
1.002 0.6466995232746627
1.0025 0.6466995232746627
1.003 0.6466995232746627
1.0035 0.6466995232746627
1.004 0.6466995232746627
1.0045 0.6466995232746627
1.005 0.6466995232746627
1.0055 0.6466995232746627
1.006 0.6466995232746627
1.0065 0.6466995232746627
1.007 0.6466995232746627
1.0075 0.6466995232746627
1.008 0.6466995232746627
1.0085 0.6466995232746627
1.009 0.6466995232746627
1.0095 0.6466995232746627
1.01 0.6466995232746627
1.0105 0.6466995232746627
1.011 0.6466995232746627
1.0115 0.6466995232746627
1.012 0.6466995232746627
1.0125 0.6466995232746627
1.013 0.6466995232746627
1.0135 0.6466995232746627
1.014 0.6466995232746627
1.0145 0.6466995232746627
1.015 0.6466995232746627
1.0155 0.6466995232746627
1.016 0.6466995232746627
1.0165 0.6466995232746627
1.017 0.6466995232746627
1.0175 0.6466995232746627
1.018 0.6466995232746627
1.0185 0.6466995232746627
1.019 0.6466995232746627
1.0195 0.6466995232746627
1.02 0.5788669366505875
1.0205 0.5788669366505875
1.021 0.5788669366505875
1.0215 0.5788669366505875
1.022 0.5788669366505875
1.0225 0.5788669366505875
1.023 0.5788669366505875
1.0235 0.5788669366505875
1.024 0.5788669366505875
1.0245 0.5788669366505875
1.025 0.5788669366505875
1.0255 0.5788669366505875
1.026 0.5788669366505875
1.0265 0.5788669366505875
1.027 0.5788669366505875
1.0275 0.5788669366505875
1.028 0.5788669366505875
1.0285 0.5788669366505875
1.029 0.5788669366505875
1.0295 0.5788669366505875
1.03 0.5788669366505875
1.0305 0.5788669366505875
1.031 0.5788669366505875
1.0315 0.5788669366505875
1.032 0.5788669366505875
1.0325 0.5788669366505875
1.033 0.5788669366505875
1.0335 0.5788669366505875
1.034 0.5788669366505875
1.0345 0.5788669366505875
1.035 0.5788669366505875
1.0355 0.5788669366505875
1.036 0.5788669366505875
1.0365 0.5788669366505875
1.037 0.5788669366505875
1.0375 0.5788669366505875
1.038 0.5788669366505875
1.0385 0.5788669366505875
1.039 0.5788669366505875
1.0395 0.5788669366505875
1.04 0.6466995232746627
1.0405 0.6466995232746627
1.041 0.6466995232746627
1.0415 0.6466995232746627
1.042 0.6466995232746627
1.0425 0.6466995232746627
1.043 0.6466995232746627
1.0435 0.6466995232746627
1.044 0.6466995232746627
1.0445 0.6466995232746627
1.045 0.6466995232746627
1.0455 0.6466995232746627
1.046 0.6466995232746627
1.0465 0.6466995232746627
1.047 0.6466995232746627
1.0475 0.6466995232746627
1.048 0.6466995232746627
1.0485 0.6466995232746627
1.049 0.6466995232746627
1.0495 0.6466995232746627
1.05 0.6466995232746627
1.0505 0.6466995232746627
1.051 0.6466995232746627
1.0515 0.6466995232746627
1.052 0.6466995232746627
1.0525 0.6466995232746627
1.053 0.6466995232746627
1.0535 0.6466995232746627
1.054 0.6466995232746627
1.0545 0.6466995232746627
1.055 0.6466995232746627
1.0555 0.6466995232746627
1.056 0.6466995232746627
1.0565 0.6466995232746627
1.057 0.6466995232746627
1.0575 0.6466995232746627
1.058 0.6466995232746627
1.0585 0.6466995232746627
1.059 0.6466995232746627
1.0595 0.6466995232746627
1.06 0.5788669366505875
1.0605 0.5788669366505875
1.061 0.5788669366505875
1.0615 0.5788669366505875
1.062 0.5788669366505875
1.0625 0.5788669366505875
1.063 0.5788669366505875
1.0635 0.5788669366505875
1.064 0.5788669366505875
1.0645 0.5788669366505875
1.065 0.5788669366505875
1.0655 0.5788669366505875
1.066 0.5788669366505875
1.0665 0.5788669366505875
1.067 0.5788669366505875
1.0675 0.5788669366505875
1.068 0.5788669366505875
1.0685 0.5788669366505875
1.069 0.5788669366505875
1.0695 0.5788669366505875
1.07 0.5788669366505875
1.0705 0.5788669366505875
1.071 0.5788669366505875
1.0715 0.5788669366505875
1.072 0.5788669366505875
1.0725 0.5788669366505875
1.073 0.5788669366505875
1.0735 0.5788669366505875
1.074 0.5788669366505875
1.0745 0.5788669366505875
1.075 0.5788669366505875
1.0755 0.5788669366505875
1.076 0.5788669366505875
1.0765 0.5788669366505875
1.077 0.5788669366505875
1.0775 0.5788669366505875
1.078 0.5788669366505875
1.0785 0.5788669366505875
1.079 0.5788669366505875
1.0795 0.5788669366505875
1.08 0.6466995232746627
1.0805 0.6466995232746627
1.081 0.6466995232746627
1.0815 0.6466995232746627
1.082 0.6466995232746627
1.0825 0.6466995232746627
1.083 0.6466995232746627
1.0835 0.6466995232746627
1.084 0.6466995232746627
1.0845 0.6466995232746627
1.085 0.6466995232746627
1.0855 0.6466995232746627
1.086 0.6466995232746627
1.0865 0.6466995232746627
1.087 0.6466995232746627
1.0875 0.6466995232746627
1.088 0.6466995232746627
1.0885 0.6466995232746627
1.089 0.6466995232746627
1.0895 0.6466995232746627
1.09 0.6466995232746627
1.0905 0.6466995232746627
1.091 0.6466995232746627
1.0915 0.6466995232746627
1.092 0.6466995232746627
1.0925 0.6466995232746627
1.093 0.6466995232746627
1.0935 0.6466995232746627
1.094 0.6466995232746627
1.0945 0.6466995232746627
1.095 0.6466995232746627
1.0955 0.6466995232746627
1.096 0.6466995232746627
1.0965 0.6466995232746627
1.097 0.6466995232746627
1.0975 0.6466995232746627
1.098 0.6466995232746627
1.0985 0.6466995232746627
1.099 0.6466995232746627
1.0995 0.6466995232746627
1.1 0.7145321098987378
1.1005 0.7145321098987378
1.101 0.7145321098987378
1.1015 0.7145321098987378
1.102 0.7145321098987378
1.1025 0.7145321098987378
1.103 0.7145321098987378
1.1035 0.7145321098987378
1.104 0.7145321098987378
1.1045 0.7145321098987378
1.105 0.7145321098987378
1.1055 0.7145321098987378
1.106 0.7145321098987378
1.1065 0.7145321098987378
1.107 0.7145321098987378
1.1075 0.7145321098987378
1.108 0.7145321098987378
1.1085 0.7145321098987378
1.109 0.7145321098987378
1.1095 0.7145321098987378
1.11 0.7145321098987378
1.1105 0.7145321098987378
1.111 0.7145321098987378
1.1115 0.7145321098987378
1.112 0.7145321098987378
1.1125 0.7145321098987378
1.113 0.7145321098987378
1.1135 0.7145321098987378
1.114 0.7145321098987378
1.1145 0.7145321098987378
1.115 0.7145321098987378
1.1155 0.7145321098987378
1.116 0.7145321098987378
1.1165 0.7145321098987378
1.117 0.7145321098987378
1.1175 0.7145321098987378
1.118 0.7145321098987378
1.1185 0.7145321098987378
1.119 0.7145321098987378
1.1195 0.7145321098987378
1.12 0.782364696522813
1.1205 0.782364696522813
1.121 0.782364696522813
1.1215 0.782364696522813
1.122 0.782364696522813
1.1225 0.782364696522813
1.123 0.782364696522813
1.1235 0.782364696522813
1.124 0.782364696522813
1.1245 0.782364696522813
1.125 0.782364696522813
1.1255 0.782364696522813
1.126 0.782364696522813
1.1265 0.782364696522813
1.127 0.782364696522813
1.1275 0.782364696522813
1.128 0.782364696522813
1.1285 0.782364696522813
1.129 0.782364696522813
1.1295 0.782364696522813
1.13 0.782364696522813
1.1305 0.782364696522813
1.131 0.782364696522813
1.1315 0.782364696522813
1.132 0.782364696522813
1.1325 0.782364696522813
1.133 0.782364696522813
1.1335 0.782364696522813
1.134 0.782364696522813
1.1345 0.782364696522813
1.135 0.782364696522813
1.1355 0.782364696522813
1.136 0.782364696522813
1.1365 0.782364696522813
1.137 0.782364696522813
1.1375 0.782364696522813
1.138 0.782364696522813
1.1385 0.782364696522813
1.139 0.782364696522813
1.1395 0.782364696522813
1.14 0.7145321098987378
1.1405 0.7145321098987378
1.141 0.7145321098987378
1.1415 0.7145321098987378
1.142 0.7145321098987378
1.1425 0.7145321098987378
1.143 0.7145321098987378
1.1435 0.7145321098987378
1.144 0.7145321098987378
1.1445 0.7145321098987378
1.145 0.7145321098987378
1.1455 0.7145321098987378
1.146 0.7145321098987378
1.1465 0.7145321098987378
1.147 0.7145321098987378
1.1475 0.7145321098987378
1.148 0.7145321098987378
1.1485 0.7145321098987378
1.149 0.7145321098987378
1.1495 0.7145321098987378
1.15 0.7145321098987378
1.1505 0.7145321098987378
1.151 0.7145321098987378
1.1515 0.7145321098987378
1.152 0.7145321098987378
1.1525 0.7145321098987378
1.153 0.7145321098987378
1.1535 0.7145321098987378
1.154 0.7145321098987378
1.1545 0.7145321098987378
1.155 0.7145321098987378
1.1555 0.7145321098987378
1.156 0.7145321098987378
1.1565 0.7145321098987378
1.157 0.7145321098987378
1.1575 0.7145321098987378
1.158 0.7145321098987378
1.1585 0.7145321098987378
1.159 0.7145321098987378
1.1595 0.7145321098987378
1.16 0.782364696522813
1.1605 0.782364696522813
1.161 0.782364696522813
1.1615 0.782364696522813
1.162 0.782364696522813
1.1625 0.782364696522813
1.163 0.782364696522813
1.1635 0.782364696522813
1.164 0.782364696522813
1.1645 0.782364696522813
1.165 0.782364696522813
1.1655 0.782364696522813
1.166 0.782364696522813
1.1665 0.782364696522813
1.167 0.782364696522813
1.1675 0.782364696522813
1.168 0.782364696522813
1.1685 0.782364696522813
1.169 0.782364696522813
1.1695 0.782364696522813
1.17 0.782364696522813
1.1705 0.782364696522813
1.171 0.782364696522813
1.1715 0.782364696522813
1.172 0.782364696522813
1.1725 0.782364696522813
1.173 0.782364696522813
1.1735 0.782364696522813
1.174 0.782364696522813
1.1745 0.782364696522813
1.175 0.782364696522813
1.1755 0.782364696522813
1.176 0.782364696522813
1.1765 0.782364696522813
1.177 0.782364696522813
1.1775 0.782364696522813
1.178 0.782364696522813
1.1785 0.782364696522813
1.179 0.782364696522813
1.1795 0.782364696522813
1.18 0.7145321098987378
1.1805 0.7145321098987378
1.181 0.7145321098987378
1.1815 0.7145321098987378
1.182 0.7145321098987378
1.1825 0.7145321098987378
1.183 0.7145321098987378
1.1835 0.7145321098987378
1.184 0.7145321098987378
1.1845 0.7145321098987378
1.185 0.7145321098987378
1.1855 0.7145321098987378
1.186 0.7145321098987378
1.1865 0.7145321098987378
1.187 0.7145321098987378
1.1875 0.7145321098987378
1.188 0.7145321098987378
1.1885 0.7145321098987378
1.189 0.7145321098987378
1.1895 0.7145321098987378
1.19 0.7145321098987378
1.1905 0.7145321098987378
1.191 0.7145321098987378
1.1915 0.7145321098987378
1.192 0.7145321098987378
1.1925 0.7145321098987378
1.193 0.7145321098987378
1.1935 0.7145321098987378
1.194 0.7145321098987378
1.1945 0.7145321098987378
1.195 0.7145321098987378
1.1955 0.7145321098987378
1.196 0.7145321098987378
1.1965 0.7145321098987378
1.197 0.7145321098987378
1.1975 0.7145321098987378
1.198 0.7145321098987378
1.1985 0.7145321098987378
1.199 0.7145321098987378
1.1995 0.7145321098987378
1.2 0.782364696522813
1.2005 0.782364696522813
1.201 0.782364696522813
1.2015 0.782364696522813
1.202 0.782364696522813
1.2025 0.782364696522813
1.203 0.782364696522813
1.2035 0.782364696522813
1.204 0.782364696522813
1.2045 0.782364696522813
1.205 0.782364696522813
1.2055 0.782364696522813
1.206 0.782364696522813
1.2065 0.782364696522813
1.207 0.782364696522813
1.2075 0.782364696522813
1.208 0.782364696522813
1.2085 0.782364696522813
1.209 0.782364696522813
1.2095 0.782364696522813
1.21 0.782364696522813
1.2105 0.782364696522813
1.211 0.782364696522813
1.2115 0.782364696522813
1.212 0.782364696522813
1.2125 0.782364696522813
1.213 0.782364696522813
1.2135 0.782364696522813
1.214 0.782364696522813
1.2145 0.782364696522813
1.215 0.782364696522813
1.2155 0.782364696522813
1.216 0.782364696522813
1.2165 0.782364696522813
1.217 0.782364696522813
1.2175 0.782364696522813
1.218 0.782364696522813
1.2185 0.782364696522813
1.219 0.782364696522813
1.2195 0.782364696522813
1.22 0.850197283146888
1.2205 0.850197283146888
1.221 0.850197283146888
1.2215 0.850197283146888
1.222 0.850197283146888
1.2225 0.850197283146888
1.223 0.850197283146888
1.2235 0.850197283146888
1.224 0.850197283146888
1.2245 0.850197283146888
1.225 0.850197283146888
1.2255 0.850197283146888
1.226 0.850197283146888
1.2265 0.850197283146888
1.227 0.850197283146888
1.2275 0.850197283146888
1.228 0.850197283146888
1.2285 0.850197283146888
1.229 0.850197283146888
1.2295 0.850197283146888
1.23 0.850197283146888
1.2305 0.850197283146888
1.231 0.850197283146888
1.2315 0.850197283146888
1.232 0.850197283146888
1.2325 0.850197283146888
1.233 0.850197283146888
1.2335 0.850197283146888
1.234 0.850197283146888
1.2345 0.850197283146888
1.235 0.850197283146888
1.2355 0.850197283146888
1.236 0.850197283146888
1.2365 0.850197283146888
1.237 0.850197283146888
1.2375 0.850197283146888
1.238 0.850197283146888
1.2385 0.850197283146888
1.239 0.850197283146888
1.2395 0.850197283146888
1.24 0.918029869770963
1.2405 0.918029869770963
1.241 0.918029869770963
1.2415 0.918029869770963
1.242 0.918029869770963
1.2425 0.918029869770963
1.243 0.918029869770963
1.2435 0.918029869770963
1.244 0.918029869770963
1.2445 0.918029869770963
1.245 0.918029869770963
1.2455 0.918029869770963
1.246 0.918029869770963
1.2465 0.918029869770963
1.247 0.918029869770963
1.2475 0.918029869770963
1.248 0.918029869770963
1.2485 0.918029869770963
1.249 0.918029869770963
1.2495 0.918029869770963
1.25 0.918029869770963
1.2505 0.918029869770963
1.251 0.918029869770963
1.2515 0.918029869770963
1.252 0.918029869770963
1.2525 0.918029869770963
1.253 0.918029869770963
1.2535 0.918029869770963
1.254 0.918029869770963
1.2545 0.918029869770963
1.255 0.918029869770963
1.2555 0.918029869770963
1.256 0.918029869770963
1.2565 0.918029869770963
1.257 0.918029869770963
1.2575 0.918029869770963
1.258 0.918029869770963
1.2585 0.918029869770963
1.259 0.918029869770963
1.2595 0.918029869770963
1.26 0.9858624563950383
1.2605 0.9858624563950383
1.261 0.9858624563950383
1.2615 0.9858624563950383
1.262 0.9858624563950383
1.2625 0.9858624563950383
1.263 0.9858624563950383
1.2635 0.9858624563950383
1.264 0.9858624563950383
1.2645 0.9858624563950383
1.265 0.9858624563950383
1.2655 0.9858624563950383
1.266 0.9858624563950383
1.2665 0.9858624563950383
1.267 0.9858624563950383
1.2675 0.9858624563950383
1.268 0.9858624563950383
1.2685 0.9858624563950383
1.269 0.9858624563950383
1.2695 0.9858624563950383
1.27 0.9858624563950383
1.2705 0.9858624563950383
1.271 0.9858624563950383
1.2715 0.9858624563950383
1.272 0.9858624563950383
1.2725 0.9858624563950383
1.273 0.9858624563950383
1.2735 0.9858624563950383
1.274 0.9858624563950383
1.2745 0.9858624563950383
1.275 0.9858624563950383
1.2755 0.9858624563950383
1.276 0.9858624563950383
1.2765 0.9858624563950383
1.277 0.9858624563950383
1.2775 0.9858624563950383
1.278 0.9858624563950383
1.2785 0.9858624563950383
1.279 0.9858624563950383
1.2795 0.9858624563950383
1.28 1.0536950430191132
1.2805 1.0536950430191132
1.281 1.0536950430191132
1.2815 1.0536950430191132
1.282 1.0536950430191132
1.2825 1.0536950430191132
1.283 1.0536950430191132
1.2835 1.0536950430191132
1.284 1.0536950430191132
1.2845 1.0536950430191132
1.285 1.0536950430191132
1.2855 1.0536950430191132
1.286 1.0536950430191132
1.2865 1.0536950430191132
1.287 1.0536950430191132
1.2875 1.0536950430191132
1.288 1.0536950430191132
1.2885 1.0536950430191132
1.289 1.0536950430191132
1.2895 1.0536950430191132
1.29 1.0536950430191132
1.2905 1.0536950430191132
1.291 1.0536950430191132
1.2915 1.0536950430191132
1.292 1.0536950430191132
1.2925 1.0536950430191132
1.293 1.0536950430191132
1.2935 1.0536950430191132
1.294 1.0536950430191132
1.2945 1.0536950430191132
1.295 1.0536950430191132
1.2955 1.0536950430191132
1.296 1.0536950430191132
1.2965 1.0536950430191132
1.297 1.0536950430191132
1.2975 1.0536950430191132
1.298 1.0536950430191132
1.2985 1.0536950430191132
1.299 1.0536950430191132
1.2995 1.0536950430191132
1.3 1.1215276296431884
1.3005 1.1215276296431884
1.301 1.1215276296431884
1.3015 1.1215276296431884
1.302 1.1215276296431884
1.3025 1.1215276296431884
1.303 1.1215276296431884
1.3035 1.1215276296431884
1.304 1.1215276296431884
1.3045 1.1215276296431884
1.305 1.1215276296431884
1.3055 1.1215276296431884
1.306 1.1215276296431884
1.3065 1.1215276296431884
1.307 1.1215276296431884
1.3075 1.1215276296431884
1.308 1.1215276296431884
1.3085 1.1215276296431884
1.309 1.1215276296431884
1.3095 1.1215276296431884
1.31 1.1215276296431884
1.3105 1.1215276296431884
1.311 1.1215276296431884
1.3115 1.1215276296431884
1.312 1.1215276296431884
1.3125 1.1215276296431884
1.313 1.1215276296431884
1.3135 1.1215276296431884
1.314 1.1215276296431884
1.3145 1.1215276296431884
1.315 1.1215276296431884
1.3155 1.1215276296431884
1.316 1.1215276296431884
1.3165 1.1215276296431884
1.317 1.1215276296431884
1.3175 1.1215276296431884
1.318 1.1215276296431884
1.3185 1.1215276296431884
1.319 1.1215276296431884
1.3195 1.1215276296431884
1.32 1.1893602162672638
1.3205 1.1893602162672638
1.321 1.1893602162672638
1.3215 1.1893602162672638
1.322 1.1893602162672638
1.3225 1.1893602162672638
1.323 1.1893602162672638
1.3235 1.1893602162672638
1.324 1.1893602162672638
1.3245 1.1893602162672638
1.325 1.1893602162672638
1.3255 1.1893602162672638
1.326 1.1893602162672638
1.3265 1.1893602162672638
1.327 1.1893602162672638
1.3275 1.1893602162672638
1.328 1.1893602162672638
1.3285 1.1893602162672638
1.329 1.1893602162672638
1.3295 1.1893602162672638
1.33 1.1893602162672638
1.3305 1.1893602162672638
1.331 1.1893602162672638
1.3315 1.1893602162672638
1.332 1.1893602162672638
1.3325 1.1893602162672638
1.333 1.1893602162672638
1.3335 1.1893602162672638
1.334 1.1893602162672638
1.3345 1.1893602162672638
1.335 1.1893602162672638
1.3355 1.1893602162672638
1.336 1.1893602162672638
1.3365 1.1893602162672638
1.337 1.1893602162672638
1.3375 1.1893602162672638
1.338 1.1893602162672638
1.3385 1.1893602162672638
1.339 1.1893602162672638
1.3395 1.1893602162672638
1.34 1.2571928028913384
1.3405 1.2571928028913384
1.341 1.2571928028913384
1.3415 1.2571928028913384
1.342 1.2571928028913384
1.3425 1.2571928028913384
1.343 1.2571928028913384
1.3435 1.2571928028913384
1.344 1.2571928028913384
1.3445 1.2571928028913384
1.345 1.2571928028913384
1.3455 1.2571928028913384
1.346 1.2571928028913384
1.3465 1.2571928028913384
1.347 1.2571928028913384
1.3475 1.2571928028913384
1.348 1.2571928028913384
1.3485 1.2571928028913384
1.349 1.2571928028913384
1.3495 1.2571928028913384
1.35 1.2571928028913384
1.3505 1.2571928028913384
1.351 1.2571928028913384
1.3515 1.2571928028913384
1.352 1.2571928028913384
1.3525 1.2571928028913384
1.353 1.2571928028913384
1.3535 1.2571928028913384
1.354 1.2571928028913384
1.3545 1.2571928028913384
1.355 1.2571928028913384
1.3555 1.2571928028913384
1.356 1.2571928028913384
1.3565 1.2571928028913384
1.357 1.2571928028913384
1.3575 1.2571928028913384
1.358 1.2571928028913384
1.3585 1.2571928028913384
1.359 1.2571928028913384
1.3595 1.2571928028913384
1.36 1.2956186578875413
1.3605 1.2956186578875413
1.361 1.2956186578875413
1.3615 1.2956186578875413
1.362 1.2956186578875413
1.3625 1.2956186578875413
1.363 1.2956186578875413
1.3635 1.2956186578875413
1.364 1.2956186578875413
1.3645 1.2956186578875413
1.365 1.2956186578875413
1.3655 1.2956186578875413
1.366 1.2956186578875413
1.3665 1.2956186578875413
1.367 1.2956186578875413
1.3675 1.2956186578875413
1.368 1.2956186578875413
1.3685 1.2956186578875413
1.369 1.2956186578875413
1.3695 1.2956186578875413
1.37 1.2956186578875413
1.3705 1.2956186578875413
1.371 1.2956186578875413
1.3715 1.2956186578875413
1.372 1.2956186578875413
1.3725 1.2956186578875413
1.373 1.2956186578875413
1.3735 1.2956186578875413
1.374 1.2956186578875413
1.3745 1.2956186578875413
1.375 1.2956186578875413
1.3755 1.2956186578875413
1.376 1.2956186578875413
1.3765 1.2956186578875413
1.377 1.2956186578875413
1.3775 1.2956186578875413
1.378 1.2956186578875413
1.3785 1.2956186578875413
1.379 1.2956186578875413
1.3795 1.2956186578875413
1.38 1.363451244511616
1.3805 1.363451244511616
1.381 1.363451244511616
1.3815 1.363451244511616
1.382 1.363451244511616
1.3825 1.363451244511616
1.383 1.363451244511616
1.3835 1.363451244511616
1.384 1.363451244511616
1.3845 1.363451244511616
1.385 1.363451244511616
1.3855 1.363451244511616
1.386 1.363451244511616
1.3865 1.363451244511616
1.387 1.363451244511616
1.3875 1.363451244511616
1.388 1.363451244511616
1.3885 1.363451244511616
1.389 1.363451244511616
1.3895 1.363451244511616
1.39 1.363451244511616
1.3905 1.363451244511616
1.391 1.363451244511616
1.3915 1.363451244511616
1.392 1.363451244511616
1.3925 1.363451244511616
1.393 1.363451244511616
1.3935 1.363451244511616
1.394 1.363451244511616
1.3945 1.363451244511616
1.395 1.363451244511616
1.3955 1.363451244511616
1.396 1.363451244511616
1.3965 1.363451244511616
1.397 1.363451244511616
1.3975 1.363451244511616
1.398 1.363451244511616
1.3985 1.363451244511616
1.399 1.363451244511616
1.3995 1.363451244511616
1.4 1.2956186578875413
1.4005 1.2956186578875413
1.401 1.2956186578875413
1.4015 1.2956186578875413
1.402 1.2956186578875413
1.4025 1.2956186578875413
1.403 1.2956186578875413
1.4035 1.2956186578875413
1.404 1.2956186578875413
1.4045 1.2956186578875413
1.405 1.2956186578875413
1.4055 1.2956186578875413
1.406 1.2956186578875413
1.4065 1.2956186578875413
1.407 1.2956186578875413
1.4075 1.2956186578875413
1.408 1.2956186578875413
1.4085 1.2956186578875413
1.409 1.2956186578875413
1.4095 1.2956186578875413
1.41 1.2956186578875413
1.4105 1.2956186578875413
1.411 1.2956186578875413
1.4115 1.2956186578875413
1.412 1.2956186578875413
1.4125 1.2956186578875413
1.413 1.2956186578875413
1.4135 1.2956186578875413
1.414 1.2956186578875413
1.4145 1.2956186578875413
1.415 1.2956186578875413
1.4155 1.2956186578875413
1.416 1.2956186578875413
1.4165 1.2956186578875413
1.417 1.2956186578875413
1.4175 1.2956186578875413
1.418 1.2956186578875413
1.4185 1.2956186578875413
1.419 1.2956186578875413
1.4195 1.2956186578875413
1.42 1.363451244511616
1.4205 1.363451244511616
1.421 1.363451244511616
1.4215 1.363451244511616
1.422 1.363451244511616
1.4225 1.363451244511616
1.423 1.363451244511616
1.4235 1.363451244511616
1.424 1.363451244511616
1.4245 1.363451244511616
1.425 1.363451244511616
1.4255 1.363451244511616
1.426 1.363451244511616
1.4265 1.363451244511616
1.427 1.363451244511616
1.4275 1.363451244511616
1.428 1.363451244511616
1.4285 1.363451244511616
1.429 1.363451244511616
1.4295 1.363451244511616
1.43 1.363451244511616
1.4305 1.363451244511616
1.431 1.363451244511616
1.4315 1.363451244511616
1.432 1.363451244511616
1.4325 1.363451244511616
1.433 1.363451244511616
1.4335 1.363451244511616
1.434 1.363451244511616
1.4345 1.363451244511616
1.435 1.363451244511616
1.4355 1.363451244511616
1.436 1.363451244511616
1.4365 1.363451244511616
1.437 1.363451244511616
1.4375 1.363451244511616
1.438 1.363451244511616
1.4385 1.363451244511616
1.439 1.363451244511616
1.4395 1.363451244511616
1.44 1.431283831135691
1.4405 1.431283831135691
1.441 1.431283831135691
1.4415 1.431283831135691
1.442 1.431283831135691
1.4425 1.431283831135691
1.443 1.431283831135691
1.4435 1.431283831135691
1.444 1.431283831135691
1.4445 1.431283831135691
1.445 1.431283831135691
1.4455 1.431283831135691
1.446 1.431283831135691
1.4465 1.431283831135691
1.447 1.431283831135691
1.4475 1.431283831135691
1.448 1.431283831135691
1.4485 1.431283831135691
1.449 1.431283831135691
1.4495 1.431283831135691
1.45 1.431283831135691
1.4505 1.431283831135691
1.451 1.431283831135691
1.4515 1.431283831135691
1.452 1.431283831135691
1.4525 1.431283831135691
1.453 1.431283831135691
1.4535 1.431283831135691
1.454 1.431283831135691
1.4545 1.431283831135691
1.455 1.431283831135691
1.4555 1.431283831135691
1.456 1.431283831135691
1.4565 1.431283831135691
1.457 1.431283831135691
1.4575 1.431283831135691
1.458 1.431283831135691
1.4585 1.431283831135691
1.459 1.431283831135691
1.4595 1.431283831135691
1.46 1.4991164177597665
1.4605 1.4991164177597665
1.461 1.4991164177597665
1.4615 1.4991164177597665
1.462 1.4991164177597665
1.4625 1.4991164177597665
1.463 1.4991164177597665
1.4635 1.4991164177597665
1.464 1.4991164177597665
1.4645 1.4991164177597665
1.465 1.4991164177597665
1.4655 1.4991164177597665
1.466 1.4991164177597665
1.4665 1.4991164177597665
1.467 1.4991164177597665
1.4675 1.4991164177597665
1.468 1.4991164177597665
1.4685 1.4991164177597665
1.469 1.4991164177597665
1.4695 1.4991164177597665
1.47 1.4991164177597665
1.4705 1.4991164177597665
1.471 1.4991164177597665
1.4715 1.4991164177597665
1.472 1.4991164177597665
1.4725 1.4991164177597665
1.473 1.4991164177597665
1.4735 1.4991164177597665
1.474 1.4991164177597665
1.4745 1.4991164177597665
1.475 1.4991164177597665
1.4755 1.4991164177597665
1.476 1.4991164177597665
1.4765 1.4991164177597665
1.477 1.4991164177597665
1.4775 1.4991164177597665
1.478 1.4991164177597665
1.4785 1.4991164177597665
1.479 1.4991164177597665
1.4795 1.4991164177597665
1.48 1.566949004383841
1.4805 1.566949004383841
1.481 1.566949004383841
1.4815 1.566949004383841
1.482 1.566949004383841
1.4825 1.566949004383841
1.483 1.566949004383841
1.4835 1.566949004383841
1.484 1.566949004383841
1.4845 1.566949004383841
1.485 1.566949004383841
1.4855 1.566949004383841
1.486 1.566949004383841
1.4865 1.566949004383841
1.487 1.566949004383841
1.4875 1.566949004383841
1.488 1.566949004383841
1.4885 1.566949004383841
1.489 1.566949004383841
1.4895 1.566949004383841
1.49 1.566949004383841
1.4905 1.566949004383841
1.491 1.566949004383841
1.4915 1.566949004383841
1.492 1.566949004383841
1.4925 1.566949004383841
1.493 1.566949004383841
1.4935 1.566949004383841
1.494 1.566949004383841
1.4945 1.566949004383841
1.495 1.566949004383841
1.4955 1.566949004383841
1.496 1.566949004383841
1.4965 1.566949004383841
1.497 1.566949004383841
1.4975 1.566949004383841
1.498 1.566949004383841
1.4985 1.566949004383841
1.499 1.566949004383841
1.4995 1.566949004383841
1.5 1.6347815910079164
1.5005 1.6347815910079164
1.501 1.6347815910079164
1.5015 1.6347815910079164
1.502 1.6347815910079164
1.5025 1.6347815910079164
1.503 1.6347815910079164
1.5035 1.6347815910079164
1.504 1.6347815910079164
1.5045 1.6347815910079164
1.505 1.6347815910079164
1.5055 1.6347815910079164
1.506 1.6347815910079164
1.5065 1.6347815910079164
1.507 1.6347815910079164
1.5075 1.6347815910079164
1.508 1.6347815910079164
1.5085 1.6347815910079164
1.509 1.6347815910079164
1.5095 1.6347815910079164
1.51 1.6347815910079164
1.5105 1.6347815910079164
1.511 1.6347815910079164
1.5115 1.6347815910079164
1.512 1.6347815910079164
1.5125 1.6347815910079164
1.513 1.6347815910079164
1.5135 1.6347815910079164
1.514 1.6347815910079164
1.5145 1.6347815910079164
1.515 1.6347815910079164
1.5155 1.6347815910079164
1.516 1.6347815910079164
1.5165 1.6347815910079164
1.517 1.6347815910079164
1.5175 1.6347815910079164
1.518 1.6347815910079164
1.5185 1.6347815910079164
1.519 1.6347815910079164
1.5195 1.6347815910079164
1.52 1.566949004383841
1.5205 1.566949004383841
1.521 1.566949004383841
1.5215 1.566949004383841
1.522 1.566949004383841
1.5225 1.566949004383841
1.523 1.566949004383841
1.5235 1.566949004383841
1.524 1.566949004383841
1.5245 1.566949004383841
1.525 1.566949004383841
1.5255 1.566949004383841
1.526 1.566949004383841
1.5265 1.566949004383841
1.527 1.566949004383841
1.5275 1.566949004383841
1.528 1.566949004383841
1.5285 1.566949004383841
1.529 1.566949004383841
1.5295 1.566949004383841
1.53 1.566949004383841
1.5305 1.566949004383841
1.531 1.566949004383841
1.5315 1.566949004383841
1.532 1.566949004383841
1.5325 1.566949004383841
1.533 1.566949004383841
1.5335 1.566949004383841
1.534 1.566949004383841
1.5345 1.566949004383841
1.535 1.566949004383841
1.5355 1.566949004383841
1.536 1.566949004383841
1.5365 1.566949004383841
1.537 1.566949004383841
1.5375 1.566949004383841
1.538 1.566949004383841
1.5385 1.566949004383841
1.539 1.566949004383841
1.5395 1.566949004383841
1.54 1.6347815910079164
1.5405 1.6347815910079164
1.541 1.6347815910079164
1.5415 1.6347815910079164
1.542 1.6347815910079164
1.5425 1.6347815910079164
1.543 1.6347815910079164
1.5435 1.6347815910079164
1.544 1.6347815910079164
1.5445 1.6347815910079164
1.545 1.6347815910079164
1.5455 1.6347815910079164
1.546 1.6347815910079164
1.5465 1.6347815910079164
1.547 1.6347815910079164
1.5475 1.6347815910079164
1.548 1.6347815910079164
1.5485 1.6347815910079164
1.549 1.6347815910079164
1.5495 1.6347815910079164
1.55 1.6347815910079164
1.5505 1.6347815910079164
1.551 1.6347815910079164
1.5515 1.6347815910079164
1.552 1.6347815910079164
1.5525 1.6347815910079164
1.553 1.6347815910079164
1.5535 1.6347815910079164
1.554 1.6347815910079164
1.5545 1.6347815910079164
1.555 1.6347815910079164
1.5555 1.6347815910079164
1.556 1.6347815910079164
1.5565 1.6347815910079164
1.557 1.6347815910079164
1.5575 1.6347815910079164
1.558 1.6347815910079164
1.5585 1.6347815910079164
1.559 1.6347815910079164
1.5595 1.6347815910079164
1.56 1.7026141776319916
1.5605 1.7026141776319916
1.561 1.7026141776319916
1.5615 1.7026141776319916
1.562 1.7026141776319916
1.5625 1.7026141776319916
1.563 1.7026141776319916
1.5635 1.7026141776319916
1.564 1.7026141776319916
1.5645 1.7026141776319916
1.565 1.7026141776319916
1.5655 1.7026141776319916
1.566 1.7026141776319916
1.5665 1.7026141776319916
1.567 1.7026141776319916
1.5675 1.7026141776319916
1.568 1.7026141776319916
1.5685 1.7026141776319916
1.569 1.7026141776319916
1.5695 1.7026141776319916
1.57 1.7026141776319916
1.5705 1.7026141776319916
1.571 1.7026141776319916
1.5715 1.7026141776319916
1.572 1.7026141776319916
1.5725 1.7026141776319916
1.573 1.7026141776319916
1.5735 1.7026141776319916
1.574 1.7026141776319916
1.5745 1.7026141776319916
1.575 1.7026141776319916
1.5755 1.7026141776319916
1.576 1.7026141776319916
1.5765 1.7026141776319916
1.577 1.7026141776319916
1.5775 1.7026141776319916
1.578 1.7026141776319916
1.5785 1.7026141776319916
1.579 1.7026141776319916
1.5795 1.7026141776319916
1.58 1.7704467642560666
1.5805 1.7704467642560666
1.581 1.7704467642560666
1.5815 1.7704467642560666
1.582 1.7704467642560666
1.5825 1.7704467642560666
1.583 1.7704467642560666
1.5835 1.7704467642560666
1.584 1.7704467642560666
1.5845 1.7704467642560666
1.585 1.7704467642560666
1.5855 1.7704467642560666
1.586 1.7704467642560666
1.5865 1.7704467642560666
1.587 1.7704467642560666
1.5875 1.7704467642560666
1.588 1.7704467642560666
1.5885 1.7704467642560666
1.589 1.7704467642560666
1.5895 1.7704467642560666
1.59 1.7704467642560666
1.5905 1.7704467642560666
1.591 1.7704467642560666
1.5915 1.7704467642560666
1.592 1.7704467642560666
1.5925 1.7704467642560666
1.593 1.7704467642560666
1.5935 1.7704467642560666
1.594 1.7704467642560666
1.5945 1.7704467642560666
1.595 1.7704467642560666
1.5955 1.7704467642560666
1.596 1.7704467642560666
1.5965 1.7704467642560666
1.597 1.7704467642560666
1.5975 1.7704467642560666
1.598 1.7704467642560666
1.5985 1.7704467642560666
1.599 1.7704467642560666
1.5995 1.7704467642560666
1.6 1.8382793508801416
1.6005 1.8382793508801416
1.601 1.8382793508801416
1.6015 1.8382793508801416
1.602 1.8382793508801416
1.6025 1.8382793508801416
1.603 1.8382793508801416
1.6035 1.8382793508801416
1.604 1.8382793508801416
1.6045 1.8382793508801416
1.605 1.8382793508801416
1.6055 1.8382793508801416
1.606 1.8382793508801416
1.6065 1.8382793508801416
1.607 1.8382793508801416
1.6075 1.8382793508801416
1.608 1.8382793508801416
1.6085 1.8382793508801416
1.609 1.8382793508801416
1.6095 1.8382793508801416
1.61 1.8382793508801416
1.6105 1.8382793508801416
1.611 1.8382793508801416
1.6115 1.8382793508801416
1.612 1.8382793508801416
1.6125 1.8382793508801416
1.613 1.8382793508801416
1.6135 1.8382793508801416
1.614 1.8382793508801416
1.6145 1.8382793508801416
1.615 1.8382793508801416
1.6155 1.8382793508801416
1.616 1.8382793508801416
1.6165 1.8382793508801416
1.617 1.8382793508801416
1.6175 1.8382793508801416
1.618 1.8382793508801416
1.6185 1.8382793508801416
1.619 1.8382793508801416
1.6195 1.8382793508801416
1.62 1.7704467642560666
1.6205 1.7704467642560666
1.621 1.7704467642560666
1.6215 1.7704467642560666
1.622 1.7704467642560666
1.6225 1.7704467642560666
1.623 1.7704467642560666
1.6235 1.7704467642560666
1.624 1.7704467642560666
1.6245 1.7704467642560666
1.625 1.7704467642560666
1.6255 1.7704467642560666
1.626 1.7704467642560666
1.6265 1.7704467642560666
1.627 1.7704467642560666
1.6275 1.7704467642560666
1.628 1.7704467642560666
1.6285 1.7704467642560666
1.629 1.7704467642560666
1.6295 1.7704467642560666
1.63 1.7704467642560666
1.6305 1.7704467642560666
1.631 1.7704467642560666
1.6315 1.7704467642560666
1.632 1.7704467642560666
1.6325 1.7704467642560666
1.633 1.7704467642560666
1.6335 1.7704467642560666
1.634 1.7704467642560666
1.6345 1.7704467642560666
1.635 1.7704467642560666
1.6355 1.7704467642560666
1.636 1.7704467642560666
1.6365 1.7704467642560666
1.637 1.7704467642560666
1.6375 1.7704467642560666
1.638 1.7704467642560666
1.6385 1.7704467642560666
1.639 1.7704467642560666
1.6395 1.7704467642560666
1.64 1.7026141776319916
1.6405 1.7026141776319916
1.641 1.7026141776319916
1.6415 1.7026141776319916
1.642 1.7026141776319916
1.6425 1.7026141776319916
1.643 1.7026141776319916
1.6435 1.7026141776319916
1.644 1.7026141776319916
1.6445 1.7026141776319916
1.645 1.7026141776319916
1.6455 1.7026141776319916
1.646 1.7026141776319916
1.6465 1.7026141776319916
1.647 1.7026141776319916
1.6475 1.7026141776319916
1.648 1.7026141776319916
1.6485 1.7026141776319916
1.649 1.7026141776319916
1.6495 1.7026141776319916
1.65 1.7026141776319916
1.6505 1.7026141776319916
1.651 1.7026141776319916
1.6515 1.7026141776319916
1.652 1.7026141776319916
1.6525 1.7026141776319916
1.653 1.7026141776319916
1.6535 1.7026141776319916
1.654 1.7026141776319916
1.6545 1.7026141776319916
1.655 1.7026141776319916
1.6555 1.7026141776319916
1.656 1.7026141776319916
1.6565 1.7026141776319916
1.657 1.7026141776319916
1.6575 1.7026141776319916
1.658 1.7026141776319916
1.6585 1.7026141776319916
1.659 1.7026141776319916
1.6595 1.7026141776319916
1.66 1.7704467642560666
1.6605 1.7704467642560666
1.661 1.7704467642560666
1.6615 1.7704467642560666
1.662 1.7704467642560666
1.6625 1.7704467642560666
1.663 1.7704467642560666
1.6635 1.7704467642560666
1.664 1.7704467642560666
1.6645 1.7704467642560666
1.665 1.7704467642560666
1.6655 1.7704467642560666
1.666 1.7704467642560666
1.6665 1.7704467642560666
1.667 1.7704467642560666
1.6675 1.7704467642560666
1.668 1.7704467642560666
1.6685 1.7704467642560666
1.669 1.7704467642560666
1.6695 1.7704467642560666
1.67 1.7704467642560666
1.6705 1.7704467642560666
1.671 1.7704467642560666
1.6715 1.7704467642560666
1.672 1.7704467642560666
1.6725 1.7704467642560666
1.673 1.7704467642560666
1.6735 1.7704467642560666
1.674 1.7704467642560666
1.6745 1.7704467642560666
1.675 1.7704467642560666
1.6755 1.7704467642560666
1.676 1.7704467642560666
1.6765 1.7704467642560666
1.677 1.7704467642560666
1.6775 1.7704467642560666
1.678 1.7704467642560666
1.6785 1.7704467642560666
1.679 1.7704467642560666
1.6795 1.7704467642560666
1.68 1.8382793508801416
1.6805 1.8382793508801416
1.681 1.8382793508801416
1.6815 1.8382793508801416
1.682 1.8382793508801416
1.6825 1.8382793508801416
1.683 1.8382793508801416
1.6835 1.8382793508801416
1.684 1.8382793508801416
1.6845 1.8382793508801416
1.685 1.8382793508801416
1.6855 1.8382793508801416
1.686 1.8382793508801416
1.6865 1.8382793508801416
1.687 1.8382793508801416
1.6875 1.8382793508801416
1.688 1.8382793508801416
1.6885 1.8382793508801416
1.689 1.8382793508801416
1.6895 1.8382793508801416
1.69 1.8382793508801416
1.6905 1.8382793508801416
1.691 1.8382793508801416
1.6915 1.8382793508801416
1.692 1.8382793508801416
1.6925 1.8382793508801416
1.693 1.8382793508801416
1.6935 1.8382793508801416
1.694 1.8382793508801416
1.6945 1.8382793508801416
1.695 1.8382793508801416
1.6955 1.8382793508801416
1.696 1.8382793508801416
1.6965 1.8382793508801416
1.697 1.8382793508801416
1.6975 1.8382793508801416
1.698 1.8382793508801416
1.6985 1.8382793508801416
1.699 1.8382793508801416
1.6995 1.8382793508801416
1.7 1.906111937504217
1.7005 1.906111937504217
1.701 1.906111937504217
1.7015 1.906111937504217
1.702 1.906111937504217
1.7025 1.906111937504217
1.703 1.906111937504217
1.7035 1.906111937504217
1.704 1.906111937504217
1.7045 1.906111937504217
1.705 1.906111937504217
1.7055 1.906111937504217
1.706 1.906111937504217
1.7065 1.906111937504217
1.707 1.906111937504217
1.7075 1.906111937504217
1.708 1.906111937504217
1.7085 1.906111937504217
1.709 1.906111937504217
1.7095 1.906111937504217
1.71 1.906111937504217
1.7105 1.906111937504217
1.711 1.906111937504217
1.7115 1.906111937504217
1.712 1.906111937504217
1.7125 1.906111937504217
1.713 1.906111937504217
1.7135 1.906111937504217
1.714 1.906111937504217
1.7145 1.906111937504217
1.715 1.906111937504217
1.7155 1.906111937504217
1.716 1.906111937504217
1.7165 1.906111937504217
1.717 1.906111937504217
1.7175 1.906111937504217
1.718 1.906111937504217
1.7185 1.906111937504217
1.719 1.906111937504217
1.7195 1.906111937504217
1.72 1.973944524128292
1.7205 1.973944524128292
1.721 1.973944524128292
1.7215 1.973944524128292
1.722 1.973944524128292
1.7225 1.973944524128292
1.723 1.973944524128292
1.7235 1.973944524128292
1.724 1.973944524128292
1.7245 1.973944524128292
1.725 1.973944524128292
1.7255 1.973944524128292
1.726 1.973944524128292
1.7265 1.973944524128292
1.727 1.973944524128292
1.7275 1.973944524128292
1.728 1.973944524128292
1.7285 1.973944524128292
1.729 1.973944524128292
1.7295 1.973944524128292
1.73 1.973944524128292
1.7305 1.973944524128292
1.731 1.973944524128292
1.7315 1.973944524128292
1.732 1.973944524128292
1.7325 1.973944524128292
1.733 1.973944524128292
1.7335 1.973944524128292
1.734 1.973944524128292
1.7345 1.973944524128292
1.735 1.973944524128292
1.7355 1.973944524128292
1.736 1.973944524128292
1.7365 1.973944524128292
1.737 1.973944524128292
1.7375 1.973944524128292
1.738 1.973944524128292
1.7385 1.973944524128292
1.739 1.973944524128292
1.7395 1.973944524128292
1.74 2.0417771107523666
1.7405 2.0417771107523666
1.741 2.0417771107523666
1.7415 2.0417771107523666
1.742 2.0417771107523666
1.7425 2.0417771107523666
1.743 2.0417771107523666
1.7435 2.0417771107523666
1.744 2.0417771107523666
1.7445 2.0417771107523666
1.745 2.0417771107523666
1.7455 2.0417771107523666
1.746 2.0417771107523666
1.7465 2.0417771107523666
1.747 2.0417771107523666
1.7475 2.0417771107523666
1.748 2.0417771107523666
1.7485 2.0417771107523666
1.749 2.0417771107523666
1.7495 2.0417771107523666
1.75 2.0417771107523666
1.7505 2.0417771107523666
1.751 2.0417771107523666
1.7515 2.0417771107523666
1.752 2.0417771107523666
1.7525 2.0417771107523666
1.753 2.0417771107523666
1.7535 2.0417771107523666
1.754 2.0417771107523666
1.7545 2.0417771107523666
1.755 2.0417771107523666
1.7555 2.0417771107523666
1.756 2.0417771107523666
1.7565 2.0417771107523666
1.757 2.0417771107523666
1.7575 2.0417771107523666
1.758 2.0417771107523666
1.7585 2.0417771107523666
1.759 2.0417771107523666
1.7595 2.0417771107523666
1.76 2.109609697376442
1.7605 2.109609697376442
1.761 2.109609697376442
1.7615 2.109609697376442
1.762 2.109609697376442
1.7625 2.109609697376442
1.763 2.109609697376442
1.7635 2.109609697376442
1.764 2.109609697376442
1.7645 2.109609697376442
1.765 2.109609697376442
1.7655 2.109609697376442
1.766 2.109609697376442
1.7665 2.109609697376442
1.767 2.109609697376442
1.7675 2.109609697376442
1.768 2.109609697376442
1.7685 2.109609697376442
1.769 2.109609697376442
1.7695 2.109609697376442
1.77 2.109609697376442
1.7705 2.109609697376442
1.771 2.109609697376442
1.7715 2.109609697376442
1.772 2.109609697376442
1.7725 2.109609697376442
1.773 2.109609697376442
1.7735 2.109609697376442
1.774 2.109609697376442
1.7745 2.109609697376442
1.775 2.109609697376442
1.7755 2.109609697376442
1.776 2.109609697376442
1.7765 2.109609697376442
1.777 2.109609697376442
1.7775 2.109609697376442
1.778 2.109609697376442
1.7785 2.109609697376442
1.779 2.109609697376442
1.7795 2.109609697376442
1.78 2.1774422840005174
1.7805 2.1774422840005174
1.781 2.1774422840005174
1.7815 2.1774422840005174
1.782 2.1774422840005174
1.7825 2.1774422840005174
1.783 2.1774422840005174
1.7835 2.1774422840005174
1.784 2.1774422840005174
1.7845 2.1774422840005174
1.785 2.1774422840005174
1.7855 2.1774422840005174
1.786 2.1774422840005174
1.7865 2.1774422840005174
1.787 2.1774422840005174
1.7875 2.1774422840005174
1.788 2.1774422840005174
1.7885 2.1774422840005174
1.789 2.1774422840005174
1.7895 2.1774422840005174
1.79 2.1774422840005174
1.7905 2.1774422840005174
1.791 2.1774422840005174
1.7915 2.1774422840005174
1.792 2.1774422840005174
1.7925 2.1774422840005174
1.793 2.1774422840005174
1.7935 2.1774422840005174
1.794 2.1774422840005174
1.7945 2.1774422840005174
1.795 2.1774422840005174
1.7955 2.1774422840005174
1.796 2.1774422840005174
1.7965 2.1774422840005174
1.797 2.1774422840005174
1.7975 2.1774422840005174
1.798 2.1774422840005174
1.7985 2.1774422840005174
1.799 2.1774422840005174
1.7995 2.1774422840005174
1.8 2.245274870624592
1.8005 2.245274870624592
1.801 2.245274870624592
1.8015 2.245274870624592
1.802 2.245274870624592
1.8025 2.245274870624592
1.803 2.245274870624592
1.8035 2.245274870624592
1.804 2.245274870624592
1.8045 2.245274870624592
1.805 2.245274870624592
1.8055 2.245274870624592
1.806 2.245274870624592
1.8065 2.245274870624592
1.807 2.245274870624592
1.8075 2.245274870624592
1.808 2.245274870624592
1.8085 2.245274870624592
1.809 2.245274870624592
1.8095 2.245274870624592
1.81 2.245274870624592
1.8105 2.245274870624592
1.811 2.245274870624592
1.8115 2.245274870624592
1.812 2.245274870624592
1.8125 2.245274870624592
1.813 2.245274870624592
1.8135 2.245274870624592
1.814 2.245274870624592
1.8145 2.245274870624592
1.815 2.245274870624592
1.8155 2.245274870624592
1.816 2.245274870624592
1.8165 2.245274870624592
1.817 2.245274870624592
1.8175 2.245274870624592
1.818 2.245274870624592
1.8185 2.245274870624592
1.819 2.245274870624592
1.8195 2.245274870624592
1.82 2.3131074572486674
1.8205 2.3131074572486674
1.821 2.3131074572486674
1.8215 2.3131074572486674
1.822 2.3131074572486674
1.8225 2.3131074572486674
1.823 2.3131074572486674
1.8235 2.3131074572486674
1.824 2.3131074572486674
1.8245 2.3131074572486674
1.825 2.3131074572486674
1.8255 2.3131074572486674
1.826 2.3131074572486674
1.8265 2.3131074572486674
1.827 2.3131074572486674
1.8275 2.3131074572486674
1.828 2.3131074572486674
1.8285 2.3131074572486674
1.829 2.3131074572486674
1.8295 2.3131074572486674
1.83 2.3131074572486674
1.8305 2.3131074572486674
1.831 2.3131074572486674
1.8315 2.3131074572486674
1.832 2.3131074572486674
1.8325 2.3131074572486674
1.833 2.3131074572486674
1.8335 2.3131074572486674
1.834 2.3131074572486674
1.8345 2.3131074572486674
1.835 2.3131074572486674
1.8355 2.3131074572486674
1.836 2.3131074572486674
1.8365 2.3131074572486674
1.837 2.3131074572486674
1.8375 2.3131074572486674
1.838 2.3131074572486674
1.8385 2.3131074572486674
1.839 2.3131074572486674
1.8395 2.3131074572486674
1.84 2.245274870624592
1.8405 2.245274870624592
1.841 2.245274870624592
1.8415 2.245274870624592
1.842 2.245274870624592
1.8425 2.245274870624592
1.843 2.245274870624592
1.8435 2.245274870624592
1.844 2.245274870624592
1.8445 2.245274870624592
1.845 2.245274870624592
1.8455 2.245274870624592
1.846 2.245274870624592
1.8465 2.245274870624592
1.847 2.245274870624592
1.8475 2.245274870624592
1.848 2.245274870624592
1.8485 2.245274870624592
1.849 2.245274870624592
1.8495 2.245274870624592
1.85 2.245274870624592
1.8505 2.245274870624592
1.851 2.245274870624592
1.8515 2.245274870624592
1.852 2.245274870624592
1.8525 2.245274870624592
1.853 2.245274870624592
1.8535 2.245274870624592
1.854 2.245274870624592
1.8545 2.245274870624592
1.855 2.245274870624592
1.8555 2.245274870624592
1.856 2.245274870624592
1.8565 2.245274870624592
1.857 2.245274870624592
1.8575 2.245274870624592
1.858 2.245274870624592
1.8585 2.245274870624592
1.859 2.245274870624592
1.8595 2.245274870624592
1.86 2.3131074572486674
1.8605 2.3131074572486674
1.861 2.3131074572486674
1.8615 2.3131074572486674
1.862 2.3131074572486674
1.8625 2.3131074572486674
1.863 2.3131074572486674
1.8635 2.3131074572486674
1.864 2.3131074572486674
1.8645 2.3131074572486674
1.865 2.3131074572486674
1.8655 2.3131074572486674
1.866 2.3131074572486674
1.8665 2.3131074572486674
1.867 2.3131074572486674
1.8675 2.3131074572486674
1.868 2.3131074572486674
1.8685 2.3131074572486674
1.869 2.3131074572486674
1.8695 2.3131074572486674
1.87 2.3131074572486674
1.8705 2.3131074572486674
1.871 2.3131074572486674
1.8715 2.3131074572486674
1.872 2.3131074572486674
1.8725 2.3131074572486674
1.873 2.3131074572486674
1.8735 2.3131074572486674
1.874 2.3131074572486674
1.8745 2.3131074572486674
1.875 2.3131074572486674
1.8755 2.3131074572486674
1.876 2.3131074572486674
1.8765 2.3131074572486674
1.877 2.3131074572486674
1.8775 2.3131074572486674
1.878 2.3131074572486674
1.8785 2.3131074572486674
1.879 2.3131074572486674
1.8795 2.3131074572486674
1.88 2.3809400438727426
1.8805 2.3809400438727426
1.881 2.3809400438727426
1.8815 2.3809400438727426
1.882 2.3809400438727426
1.8825 2.3809400438727426
1.883 2.3809400438727426
1.8835 2.3809400438727426
1.884 2.3809400438727426
1.8845 2.3809400438727426
1.885 2.3809400438727426
1.8855 2.3809400438727426
1.886 2.3809400438727426
1.8865 2.3809400438727426
1.887 2.3809400438727426
1.8875 2.3809400438727426
1.888 2.3809400438727426
1.8885 2.3809400438727426
1.889 2.3809400438727426
1.8895 2.3809400438727426
1.89 2.3809400438727426
1.8905 2.3809400438727426
1.891 2.3809400438727426
1.8915 2.3809400438727426
1.892 2.3809400438727426
1.8925 2.3809400438727426
1.893 2.3809400438727426
1.8935 2.3809400438727426
1.894 2.3809400438727426
1.8945 2.3809400438727426
1.895 2.3809400438727426
1.8955 2.3809400438727426
1.896 2.3809400438727426
1.8965 2.3809400438727426
1.897 2.3809400438727426
1.8975 2.3809400438727426
1.898 2.3809400438727426
1.8985 2.3809400438727426
1.899 2.3809400438727426
1.8995 2.3809400438727426
1.9 2.448772630496818
1.9005 2.448772630496818
1.901 2.448772630496818
1.9015 2.448772630496818
1.902 2.448772630496818
1.9025 2.448772630496818
1.903 2.448772630496818
1.9035 2.448772630496818
1.904 2.448772630496818
1.9045 2.448772630496818
1.905 2.448772630496818
1.9055 2.448772630496818
1.906 2.448772630496818
1.9065 2.448772630496818
1.907 2.448772630496818
1.9075 2.448772630496818
1.908 2.448772630496818
1.9085 2.448772630496818
1.909 2.448772630496818
1.9095 2.448772630496818
1.91 2.448772630496818
1.9105 2.448772630496818
1.911 2.448772630496818
1.9115 2.448772630496818
1.912 2.448772630496818
1.9125 2.448772630496818
1.913 2.448772630496818
1.9135 2.448772630496818
1.914 2.448772630496818
1.9145 2.448772630496818
1.915 2.448772630496818
1.9155 2.448772630496818
1.916 2.448772630496818
1.9165 2.448772630496818
1.917 2.448772630496818
1.9175 2.448772630496818
1.918 2.448772630496818
1.9185 2.448772630496818
1.919 2.448772630496818
1.9195 2.448772630496818
1.92 2.516605217120893
1.9205 2.516605217120893
1.921 2.516605217120893
1.9215 2.516605217120893
1.922 2.516605217120893
1.9225 2.516605217120893
1.923 2.516605217120893
1.9235 2.516605217120893
1.924 2.516605217120893
1.9245 2.516605217120893
1.925 2.516605217120893
1.9255 2.516605217120893
1.926 2.516605217120893
1.9265 2.516605217120893
1.927 2.516605217120893
1.9275 2.516605217120893
1.928 2.516605217120893
1.9285 2.516605217120893
1.929 2.516605217120893
1.9295 2.516605217120893
1.93 2.516605217120893
1.9305 2.516605217120893
1.931 2.516605217120893
1.9315 2.516605217120893
1.932 2.516605217120893
1.9325 2.516605217120893
1.933 2.516605217120893
1.9335 2.516605217120893
1.934 2.516605217120893
1.9345 2.516605217120893
1.935 2.516605217120893
1.9355 2.516605217120893
1.936 2.516605217120893
1.9365 2.516605217120893
1.937 2.516605217120893
1.9375 2.516605217120893
1.938 2.516605217120893
1.9385 2.516605217120893
1.939 2.516605217120893
1.9395 2.516605217120893
1.94 2.584437803744968
1.9405 2.584437803744968
1.941 2.584437803744968
1.9415 2.584437803744968
1.942 2.584437803744968
1.9425 2.584437803744968
1.943 2.584437803744968
1.9435 2.584437803744968
1.944 2.584437803744968
1.9445 2.584437803744968
1.945 2.584437803744968
1.9455 2.584437803744968
1.946 2.584437803744968
1.9465 2.584437803744968
1.947 2.584437803744968
1.9475 2.584437803744968
1.948 2.584437803744968
1.9485 2.584437803744968
1.949 2.584437803744968
1.9495 2.584437803744968
1.95 2.584437803744968
1.9505 2.584437803744968
1.951 2.584437803744968
1.9515 2.584437803744968
1.952 2.584437803744968
1.9525 2.584437803744968
1.953 2.584437803744968
1.9535 2.584437803744968
1.954 2.584437803744968
1.9545 2.584437803744968
1.955 2.584437803744968
1.9555 2.584437803744968
1.956 2.584437803744968
1.9565 2.584437803744968
1.957 2.584437803744968
1.9575 2.584437803744968
1.958 2.584437803744968
1.9585 2.584437803744968
1.959 2.584437803744968
1.9595 2.584437803744968
1.96 2.652270390369043
1.9605 2.652270390369043
1.961 2.652270390369043
1.9615 2.652270390369043
1.962 2.652270390369043
1.9625 2.652270390369043
1.963 2.652270390369043
1.9635 2.652270390369043
1.964 2.652270390369043
1.9645 2.652270390369043
1.965 2.652270390369043
1.9655 2.652270390369043
1.966 2.652270390369043
1.9665 2.652270390369043
1.967 2.652270390369043
1.9675 2.652270390369043
1.968 2.652270390369043
1.9685 2.652270390369043
1.969 2.652270390369043
1.9695 2.652270390369043
1.97 2.652270390369043
1.9705 2.652270390369043
1.971 2.652270390369043
1.9715 2.652270390369043
1.972 2.652270390369043
1.9725 2.652270390369043
1.973 2.652270390369043
1.9735 2.652270390369043
1.974 2.652270390369043
1.9745 2.652270390369043
1.975 2.652270390369043
1.9755 2.652270390369043
1.976 2.652270390369043
1.9765 2.652270390369043
1.977 2.652270390369043
1.9775 2.652270390369043
1.978 2.652270390369043
1.9785 2.652270390369043
1.979 2.652270390369043
1.9795 2.652270390369043
1.98 2.720102976993118
1.9805 2.720102976993118
1.981 2.720102976993118
1.9815 2.720102976993118
1.982 2.720102976993118
1.9825 2.720102976993118
1.983 2.720102976993118
1.9835 2.720102976993118
1.984 2.720102976993118
1.9845 2.720102976993118
1.985 2.720102976993118
1.9855 2.720102976993118
1.986 2.720102976993118
1.9865 2.720102976993118
1.987 2.720102976993118
1.9875 2.720102976993118
1.988 2.720102976993118
1.9885 2.720102976993118
1.989 2.720102976993118
1.9895 2.720102976993118
1.99 2.720102976993118
1.9905 2.720102976993118
1.991 2.720102976993118
1.9915 2.720102976993118
1.992 2.720102976993118
1.9925 2.720102976993118
1.993 2.720102976993118
1.9935 2.720102976993118
1.994 2.720102976993118
1.9945 2.720102976993118
1.995 2.720102976993118
1.9955 2.720102976993118
1.996 2.720102976993118
1.9965 2.720102976993118
1.997 2.720102976993118
1.9975 2.720102976993118
1.998 2.720102976993118
1.9985 2.720102976993118
1.999 2.720102976993118
1.9995 2.720102976993118
2.0 2.7879355636171934
2.0005 2.7879355636171934
2.001 2.7879355636171934
2.0015 2.7879355636171934
2.002 2.7879355636171934
2.0025 2.7879355636171934
2.003 2.7879355636171934
2.0035 2.7879355636171934
2.004 2.7879355636171934
2.0045 2.7879355636171934
2.005 2.7879355636171934
2.0055 2.7879355636171934
2.006 2.7879355636171934
2.0065 2.7879355636171934
2.007 2.7879355636171934
2.0075 2.7879355636171934
2.008 2.7879355636171934
2.0085 2.7879355636171934
2.009 2.7879355636171934
2.0095 2.7879355636171934
2.01 2.7879355636171934
2.0105 2.7879355636171934
2.011 2.7879355636171934
2.0115 2.7879355636171934
2.012 2.7879355636171934
2.0125 2.7879355636171934
2.013 2.7879355636171934
2.0135 2.7879355636171934
2.014 2.7879355636171934
2.0145 2.7879355636171934
2.015 2.7879355636171934
2.0155 2.7879355636171934
2.016 2.7879355636171934
2.0165 2.7879355636171934
2.017 2.7879355636171934
2.0175 2.7879355636171934
2.018 2.7879355636171934
2.0185 2.7879355636171934
2.019 2.7879355636171934
2.0195 2.7879355636171934
2.02 2.855768150241268
2.0205 2.855768150241268
2.021 2.855768150241268
2.0215 2.855768150241268
2.022 2.855768150241268
2.0225 2.855768150241268
2.023 2.855768150241268
2.0235 2.855768150241268
2.024 2.855768150241268
2.0245 2.855768150241268
2.025 2.855768150241268
2.0255 2.855768150241268
2.026 2.855768150241268
2.0265 2.855768150241268
2.027 2.855768150241268
2.0275 2.855768150241268
2.028 2.855768150241268
2.0285 2.855768150241268
2.029 2.855768150241268
2.0295 2.855768150241268
2.03 2.855768150241268
2.0305 2.855768150241268
2.031 2.855768150241268
2.0315 2.855768150241268
2.032 2.855768150241268
2.0325 2.855768150241268
2.033 2.855768150241268
2.0335 2.855768150241268
2.034 2.855768150241268
2.0345 2.855768150241268
2.035 2.855768150241268
2.0355 2.855768150241268
2.036 2.855768150241268
2.0365 2.855768150241268
2.037 2.855768150241268
2.0375 2.855768150241268
2.038 2.855768150241268
2.0385 2.855768150241268
2.039 2.855768150241268
2.0395 2.855768150241268
2.04 2.7879355636171934
2.0405 2.7879355636171934
2.041 2.7879355636171934
2.0415 2.7879355636171934
2.042 2.7879355636171934
2.0425 2.7879355636171934
2.043 2.7879355636171934
2.0435 2.7879355636171934
2.044 2.7879355636171934
2.0445 2.7879355636171934
2.045 2.7879355636171934
2.0455 2.7879355636171934
2.046 2.7879355636171934
2.0465 2.7879355636171934
2.047 2.7879355636171934
2.0475 2.7879355636171934
2.048 2.7879355636171934
2.0485 2.7879355636171934
2.049 2.7879355636171934
2.0495 2.7879355636171934
2.05 2.7879355636171934
2.0505 2.7879355636171934
2.051 2.7879355636171934
2.0515 2.7879355636171934
2.052 2.7879355636171934
2.0525 2.7879355636171934
2.053 2.7879355636171934
2.0535 2.7879355636171934
2.054 2.7879355636171934
2.0545 2.7879355636171934
2.055 2.7879355636171934
2.0555 2.7879355636171934
2.056 2.7879355636171934
2.0565 2.7879355636171934
2.057 2.7879355636171934
2.0575 2.7879355636171934
2.058 2.7879355636171934
2.0585 2.7879355636171934
2.059 2.7879355636171934
2.0595 2.7879355636171934
2.06 2.855768150241268
2.0605 2.855768150241268
2.061 2.855768150241268
2.0615 2.855768150241268
2.062 2.855768150241268
2.0625 2.855768150241268
2.063 2.855768150241268
2.0635 2.855768150241268
2.064 2.855768150241268
2.0645 2.855768150241268
2.065 2.855768150241268
2.0655 2.855768150241268
2.066 2.855768150241268
2.0665 2.855768150241268
2.067 2.855768150241268
2.0675 2.855768150241268
2.068 2.855768150241268
2.0685 2.855768150241268
2.069 2.855768150241268
2.0695 2.855768150241268
2.07 2.855768150241268
2.0705 2.855768150241268
2.071 2.855768150241268
2.0715 2.855768150241268
2.072 2.855768150241268
2.0725 2.855768150241268
2.073 2.855768150241268
2.0735 2.855768150241268
2.074 2.855768150241268
2.0745 2.855768150241268
2.075 2.855768150241268
2.0755 2.855768150241268
2.076 2.855768150241268
2.0765 2.855768150241268
2.077 2.855768150241268
2.0775 2.855768150241268
2.078 2.855768150241268
2.0785 2.855768150241268
2.079 2.855768150241268
2.0795 2.855768150241268
2.08 2.923600736865344
2.0805 2.923600736865344
2.081 2.923600736865344
2.0815 2.923600736865344
2.082 2.923600736865344
2.0825 2.923600736865344
2.083 2.923600736865344
2.0835 2.923600736865344
2.084 2.923600736865344
2.0845 2.923600736865344
2.085 2.923600736865344
2.0855 2.923600736865344
2.086 2.923600736865344
2.0865 2.923600736865344
2.087 2.923600736865344
2.0875 2.923600736865344
2.088 2.923600736865344
2.0885 2.923600736865344
2.089 2.923600736865344
2.0895 2.923600736865344
2.09 2.923600736865344
2.0905 2.923600736865344
2.091 2.923600736865344
2.0915 2.923600736865344
2.092 2.923600736865344
2.0925 2.923600736865344
2.093 2.923600736865344
2.0935 2.923600736865344
2.094 2.923600736865344
2.0945 2.923600736865344
2.095 2.923600736865344
2.0955 2.923600736865344
2.096 2.923600736865344
2.0965 2.923600736865344
2.097 2.923600736865344
2.0975 2.923600736865344
2.098 2.923600736865344
2.0985 2.923600736865344
2.099 2.923600736865344
2.0995 2.923600736865344
2.1 2.9914333234894186
2.1005 2.9914333234894186
2.101 2.9914333234894186
2.1015 2.9914333234894186
2.102 2.9914333234894186
2.1025 2.9914333234894186
2.103 2.9914333234894186
2.1035 2.9914333234894186
2.104 2.9914333234894186
2.1045 2.9914333234894186
2.105 2.9914333234894186
2.1055 2.9914333234894186
2.106 2.9914333234894186
2.1065 2.9914333234894186
2.107 2.9914333234894186
2.1075 2.9914333234894186
2.108 2.9914333234894186
2.1085 2.9914333234894186
2.109 2.9914333234894186
2.1095 2.9914333234894186
2.11 2.9914333234894186
2.1105 2.9914333234894186
2.111 2.9914333234894186
2.1115 2.9914333234894186
2.112 2.9914333234894186
2.1125 2.9914333234894186
2.113 2.9914333234894186
2.1135 2.9914333234894186
2.114 2.9914333234894186
2.1145 2.9914333234894186
2.115 2.9914333234894186
2.1155 2.9914333234894186
2.116 2.9914333234894186
2.1165 2.9914333234894186
2.117 2.9914333234894186
2.1175 2.9914333234894186
2.118 2.9914333234894186
2.1185 2.9914333234894186
2.119 2.9914333234894186
2.1195 2.9914333234894186
2.12 3.0592659101134942
2.1205 3.0592659101134942
2.121 3.0592659101134942
2.1215 3.0592659101134942
2.122 3.0592659101134942
2.1225 3.0592659101134942
2.123 3.0592659101134942
2.1235 3.0592659101134942
2.124 3.0592659101134942
2.1245 3.0592659101134942
2.125 3.0592659101134942
2.1255 3.0592659101134942
2.126 3.0592659101134942
2.1265 3.0592659101134942
2.127 3.0592659101134942
2.1275 3.0592659101134942
2.128 3.0592659101134942
2.1285 3.0592659101134942
2.129 3.0592659101134942
2.1295 3.0592659101134942
2.13 3.0592659101134942
2.1305 3.0592659101134942
2.131 3.0592659101134942
2.1315 3.0592659101134942
2.132 3.0592659101134942
2.1325 3.0592659101134942
2.133 3.0592659101134942
2.1335 3.0592659101134942
2.134 3.0592659101134942
2.1345 3.0592659101134942
2.135 3.0592659101134942
2.1355 3.0592659101134942
2.136 3.0592659101134942
2.1365 3.0592659101134942
2.137 3.0592659101134942
2.1375 3.0592659101134942
2.138 3.0592659101134942
2.1385 3.0592659101134942
2.139 3.0592659101134942
2.1395 3.0592659101134942
2.14 3.127098496737569
2.1405 3.127098496737569
2.141 3.127098496737569
2.1415 3.127098496737569
2.142 3.127098496737569
2.1425 3.127098496737569
2.143 3.127098496737569
2.1435 3.127098496737569
2.144 3.127098496737569
2.1445 3.127098496737569
2.145 3.127098496737569
2.1455 3.127098496737569
2.146 3.127098496737569
2.1465 3.127098496737569
2.147 3.127098496737569
2.1475 3.127098496737569
2.148 3.127098496737569
2.1485 3.127098496737569
2.149 3.127098496737569
2.1495 3.127098496737569
2.15 3.127098496737569
2.1505 3.127098496737569
2.151 3.127098496737569
2.1515 3.127098496737569
2.152 3.127098496737569
2.1525 3.127098496737569
2.153 3.127098496737569
2.1535 3.127098496737569
2.154 3.127098496737569
2.1545 3.127098496737569
2.155 3.127098496737569
2.1555 3.127098496737569
2.156 3.127098496737569
2.1565 3.127098496737569
2.157 3.127098496737569
2.1575 3.127098496737569
2.158 3.127098496737569
2.1585 3.127098496737569
2.159 3.127098496737569
2.1595 3.127098496737569
2.16 3.1949310833616438
2.1605 3.1949310833616438
2.161 3.1949310833616438
2.1615 3.1949310833616438
2.162 3.1949310833616438
2.1625 3.1949310833616438
2.163 3.1949310833616438
2.1635 3.1949310833616438
2.164 3.1949310833616438
2.1645 3.1949310833616438
2.165 3.1949310833616438
2.1655 3.1949310833616438
2.166 3.1949310833616438
2.1665 3.1949310833616438
2.167 3.1949310833616438
2.1675 3.1949310833616438
2.168 3.1949310833616438
2.1685 3.1949310833616438
2.169 3.1949310833616438
2.1695 3.1949310833616438
2.17 3.1949310833616438
2.1705 3.1949310833616438
2.171 3.1949310833616438
2.1715 3.1949310833616438
2.172 3.1949310833616438
2.1725 3.1949310833616438
2.173 3.1949310833616438
2.1735 3.1949310833616438
2.174 3.1949310833616438
2.1745 3.1949310833616438
2.175 3.1949310833616438
2.1755 3.1949310833616438
2.176 3.1949310833616438
2.1765 3.1949310833616438
2.177 3.1949310833616438
2.1775 3.1949310833616438
2.178 3.1949310833616438
2.1785 3.1949310833616438
2.179 3.1949310833616438
2.1795 3.1949310833616438
2.18 3.2627636699857185
2.1805 3.2627636699857185
2.181 3.2627636699857185
2.1815 3.2627636699857185
2.182 3.2627636699857185
2.1825 3.2627636699857185
2.183 3.2627636699857185
2.1835 3.2627636699857185
2.184 3.2627636699857185
2.1845 3.2627636699857185
2.185 3.2627636699857185
2.1855 3.2627636699857185
2.186 3.2627636699857185
2.1865 3.2627636699857185
2.187 3.2627636699857185
2.1875 3.2627636699857185
2.188 3.2627636699857185
2.1885 3.2627636699857185
2.189 3.2627636699857185
2.1895 3.2627636699857185
2.19 3.2627636699857185
2.1905 3.2627636699857185
2.191 3.2627636699857185
2.1915 3.2627636699857185
2.192 3.2627636699857185
2.1925 3.2627636699857185
2.193 3.2627636699857185
2.1935 3.2627636699857185
2.194 3.2627636699857185
2.1945 3.2627636699857185
2.195 3.2627636699857185
2.1955 3.2627636699857185
2.196 3.2627636699857185
2.1965 3.2627636699857185
2.197 3.2627636699857185
2.1975 3.2627636699857185
2.198 3.2627636699857185
2.1985 3.2627636699857185
2.199 3.2627636699857185
2.1995 3.2627636699857185
2.2 3.330596256609794
2.2005 3.330596256609794
2.201 3.330596256609794
2.2015 3.330596256609794
2.202 3.330596256609794
2.2025 3.330596256609794
2.203 3.330596256609794
2.2035 3.330596256609794
2.204 3.330596256609794
2.2045 3.330596256609794
2.205 3.330596256609794
2.2055 3.330596256609794
2.206 3.330596256609794
2.2065 3.330596256609794
2.207 3.330596256609794
2.2075 3.330596256609794
2.208 3.330596256609794
2.2085 3.330596256609794
2.209 3.330596256609794
2.2095 3.330596256609794
2.21 3.330596256609794
2.2105 3.330596256609794
2.211 3.330596256609794
2.2115 3.330596256609794
2.212 3.330596256609794
2.2125 3.330596256609794
2.213 3.330596256609794
2.2135 3.330596256609794
2.214 3.330596256609794
2.2145 3.330596256609794
2.215 3.330596256609794
2.2155 3.330596256609794
2.216 3.330596256609794
2.2165 3.330596256609794
2.217 3.330596256609794
2.2175 3.330596256609794
2.218 3.330596256609794
2.2185 3.330596256609794
2.219 3.330596256609794
2.2195 3.330596256609794
2.22 3.398428843233869
2.2205 3.398428843233869
2.221 3.398428843233869
2.2215 3.398428843233869
2.222 3.398428843233869
2.2225 3.398428843233869
2.223 3.398428843233869
2.2235 3.398428843233869
2.224 3.398428843233869
2.2245 3.398428843233869
2.225 3.398428843233869
2.2255 3.398428843233869
2.226 3.398428843233869
2.2265 3.398428843233869
2.227 3.398428843233869
2.2275 3.398428843233869
2.228 3.398428843233869
2.2285 3.398428843233869
2.229 3.398428843233869
2.2295 3.398428843233869
2.23 3.398428843233869
2.2305 3.398428843233869
2.231 3.398428843233869
2.2315 3.398428843233869
2.232 3.398428843233869
2.2325 3.398428843233869
2.233 3.398428843233869
2.2335 3.398428843233869
2.234 3.398428843233869
2.2345 3.398428843233869
2.235 3.398428843233869
2.2355 3.398428843233869
2.236 3.398428843233869
2.2365 3.398428843233869
2.237 3.398428843233869
2.2375 3.398428843233869
2.238 3.398428843233869
2.2385 3.398428843233869
2.239 3.398428843233869
2.2395 3.398428843233869
2.24 3.4662614298579446
2.2405 3.4662614298579446
2.241 3.4662614298579446
2.2415 3.4662614298579446
2.242 3.4662614298579446
2.2425 3.4662614298579446
2.243 3.4662614298579446
2.2435 3.4662614298579446
2.244 3.4662614298579446
2.2445 3.4662614298579446
2.245 3.4662614298579446
2.2455 3.4662614298579446
2.246 3.4662614298579446
2.2465 3.4662614298579446
2.247 3.4662614298579446
2.2475 3.4662614298579446
2.248 3.4662614298579446
2.2485 3.4662614298579446
2.249 3.4662614298579446
2.2495 3.4662614298579446
2.25 3.4662614298579446
2.2505 3.4662614298579446
2.251 3.4662614298579446
2.2515 3.4662614298579446
2.252 3.4662614298579446
2.2525 3.4662614298579446
2.253 3.4662614298579446
2.2535 3.4662614298579446
2.254 3.4662614298579446
2.2545 3.4662614298579446
2.255 3.4662614298579446
2.2555 3.4662614298579446
2.256 3.4662614298579446
2.2565 3.4662614298579446
2.257 3.4662614298579446
2.2575 3.4662614298579446
2.258 3.4662614298579446
2.2585 3.4662614298579446
2.259 3.4662614298579446
2.2595 3.4662614298579446
2.26 3.5340940164820194
2.2605 3.5340940164820194
2.261 3.5340940164820194
2.2615 3.5340940164820194
2.262 3.5340940164820194
2.2625 3.5340940164820194
2.263 3.5340940164820194
2.2635 3.5340940164820194
2.264 3.5340940164820194
2.2645 3.5340940164820194
2.265 3.5340940164820194
2.2655 3.5340940164820194
2.266 3.5340940164820194
2.2665 3.5340940164820194
2.267 3.5340940164820194
2.2675 3.5340940164820194
2.268 3.5340940164820194
2.2685 3.5340940164820194
2.269 3.5340940164820194
2.2695 3.5340940164820194
2.27 3.5340940164820194
2.2705 3.5340940164820194
2.271 3.5340940164820194
2.2715 3.5340940164820194
2.272 3.5340940164820194
2.2725 3.5340940164820194
2.273 3.5340940164820194
2.2735 3.5340940164820194
2.274 3.5340940164820194
2.2745 3.5340940164820194
2.275 3.5340940164820194
2.2755 3.5340940164820194
2.276 3.5340940164820194
2.2765 3.5340940164820194
2.277 3.5340940164820194
2.2775 3.5340940164820194
2.278 3.5340940164820194
2.2785 3.5340940164820194
2.279 3.5340940164820194
2.2795 3.5340940164820194
2.28 3.6019266031060946
2.2805 3.6019266031060946
2.281 3.6019266031060946
2.2815 3.6019266031060946
2.282 3.6019266031060946
2.2825 3.6019266031060946
2.283 3.6019266031060946
2.2835 3.6019266031060946
2.284 3.6019266031060946
2.2845 3.6019266031060946
2.285 3.6019266031060946
2.2855 3.6019266031060946
2.286 3.6019266031060946
2.2865 3.6019266031060946
2.287 3.6019266031060946
2.2875 3.6019266031060946
2.288 3.6019266031060946
2.2885 3.6019266031060946
2.289 3.6019266031060946
2.2895 3.6019266031060946
2.29 3.6019266031060946
2.2905 3.6019266031060946
2.291 3.6019266031060946
2.2915 3.6019266031060946
2.292 3.6019266031060946
2.2925 3.6019266031060946
2.293 3.6019266031060946
2.2935 3.6019266031060946
2.294 3.6019266031060946
2.2945 3.6019266031060946
2.295 3.6019266031060946
2.2955 3.6019266031060946
2.296 3.6019266031060946
2.2965 3.6019266031060946
2.297 3.6019266031060946
2.2975 3.6019266031060946
2.298 3.6019266031060946
2.2985 3.6019266031060946
2.299 3.6019266031060946
2.2995 3.6019266031060946
2.3 3.6697591897301707
2.3005 3.6697591897301707
2.301 3.6697591897301707
2.3015 3.6697591897301707
2.302 3.6697591897301707
2.3025 3.6697591897301707
2.303 3.6697591897301707
2.3035 3.6697591897301707
2.304 3.6697591897301707
2.3045 3.6697591897301707
2.305 3.6697591897301707
2.3055 3.6697591897301707
2.306 3.6697591897301707
2.3065 3.6697591897301707
2.307 3.6697591897301707
2.3075 3.6697591897301707
2.308 3.6697591897301707
2.3085 3.6697591897301707
2.309 3.6697591897301707
2.3095 3.6697591897301707
2.31 3.6697591897301707
2.3105 3.6697591897301707
2.311 3.6697591897301707
2.3115 3.6697591897301707
2.312 3.6697591897301707
2.3125 3.6697591897301707
2.313 3.6697591897301707
2.3135 3.6697591897301707
2.314 3.6697591897301707
2.3145 3.6697591897301707
2.315 3.6697591897301707
2.3155 3.6697591897301707
2.316 3.6697591897301707
2.3165 3.6697591897301707
2.317 3.6697591897301707
2.3175 3.6697591897301707
2.318 3.6697591897301707
2.3185 3.6697591897301707
2.319 3.6697591897301707
2.3195 3.6697591897301707
2.32 3.737591776354245
2.3205 3.737591776354245
2.321 3.737591776354245
2.3215 3.737591776354245
2.322 3.737591776354245
2.3225 3.737591776354245
2.323 3.737591776354245
2.3235 3.737591776354245
2.324 3.737591776354245
2.3245 3.737591776354245
2.325 3.737591776354245
2.3255 3.737591776354245
2.326 3.737591776354245
2.3265 3.737591776354245
2.327 3.737591776354245
2.3275 3.737591776354245
2.328 3.737591776354245
2.3285 3.737591776354245
2.329 3.737591776354245
2.3295 3.737591776354245
2.33 3.737591776354245
2.3305 3.737591776354245
2.331 3.737591776354245
2.3315 3.737591776354245
2.332 3.737591776354245
2.3325 3.737591776354245
2.333 3.737591776354245
2.3335 3.737591776354245
2.334 3.737591776354245
2.3345 3.737591776354245
2.335 3.737591776354245
2.3355 3.737591776354245
2.336 3.737591776354245
2.3365 3.737591776354245
2.337 3.737591776354245
2.3375 3.737591776354245
2.338 3.737591776354245
2.3385 3.737591776354245
2.339 3.737591776354245
2.3395 3.737591776354245
2.34 3.8054243629783193
2.3405 3.8054243629783193
2.341 3.8054243629783193
2.3415 3.8054243629783193
2.342 3.8054243629783193
2.3425 3.8054243629783193
2.343 3.8054243629783193
2.3435 3.8054243629783193
2.344 3.8054243629783193
2.3445 3.8054243629783193
2.345 3.8054243629783193
2.3455 3.8054243629783193
2.346 3.8054243629783193
2.3465 3.8054243629783193
2.347 3.8054243629783193
2.3475 3.8054243629783193
2.348 3.8054243629783193
2.3485 3.8054243629783193
2.349 3.8054243629783193
2.3495 3.8054243629783193
2.35 3.8054243629783193
2.3505 3.8054243629783193
2.351 3.8054243629783193
2.3515 3.8054243629783193
2.352 3.8054243629783193
2.3525 3.8054243629783193
2.353 3.8054243629783193
2.3535 3.8054243629783193
2.354 3.8054243629783193
2.3545 3.8054243629783193
2.355 3.8054243629783193
2.3555 3.8054243629783193
2.356 3.8054243629783193
2.3565 3.8054243629783193
2.357 3.8054243629783193
2.3575 3.8054243629783193
2.358 3.8054243629783193
2.3585 3.8054243629783193
2.359 3.8054243629783193
2.3595 3.8054243629783193
2.36 3.873256949602395
2.3605 3.873256949602395
2.361 3.873256949602395
2.3615 3.873256949602395
2.362 3.873256949602395
2.3625 3.873256949602395
2.363 3.873256949602395
2.3635 3.873256949602395
2.364 3.873256949602395
2.3645 3.873256949602395
2.365 3.873256949602395
2.3655 3.873256949602395
2.366 3.873256949602395
2.3665 3.873256949602395
2.367 3.873256949602395
2.3675 3.873256949602395
2.368 3.873256949602395
2.3685 3.873256949602395
2.369 3.873256949602395
2.3695 3.873256949602395
2.37 3.873256949602395
2.3705 3.873256949602395
2.371 3.873256949602395
2.3715 3.873256949602395
2.372 3.873256949602395
2.3725 3.873256949602395
2.373 3.873256949602395
2.3735 3.873256949602395
2.374 3.873256949602395
2.3745 3.873256949602395
2.375 3.873256949602395
2.3755 3.873256949602395
2.376 3.873256949602395
2.3765 3.873256949602395
2.377 3.873256949602395
2.3775 3.873256949602395
2.378 3.873256949602395
2.3785 3.873256949602395
2.379 3.873256949602395
2.3795 3.873256949602395
2.38 3.9410895362264697
2.3805 3.9410895362264697
2.381 3.9410895362264697
2.3815 3.9410895362264697
2.382 3.9410895362264697
2.3825 3.9410895362264697
2.383 3.9410895362264697
2.3835 3.9410895362264697
2.384 3.9410895362264697
2.3845 3.9410895362264697
2.385 3.9410895362264697
2.3855 3.9410895362264697
2.386 3.9410895362264697
2.3865 3.9410895362264697
2.387 3.9410895362264697
2.3875 3.9410895362264697
2.388 3.9410895362264697
2.3885 3.9410895362264697
2.389 3.9410895362264697
2.3895 3.9410895362264697
2.39 3.9410895362264697
2.3905 3.9410895362264697
2.391 3.9410895362264697
2.3915 3.9410895362264697
2.392 3.9410895362264697
2.3925 3.9410895362264697
2.393 3.9410895362264697
2.3935 3.9410895362264697
2.394 3.9410895362264697
2.3945 3.9410895362264697
2.395 3.9410895362264697
2.3955 3.9410895362264697
2.396 3.9410895362264697
2.3965 3.9410895362264697
2.397 3.9410895362264697
2.3975 3.9410895362264697
2.398 3.9410895362264697
2.3985 3.9410895362264697
2.399 3.9410895362264697
2.3995 3.9410895362264697
2.4 4.008922122850546
2.4005 4.008922122850546
2.401 4.008922122850546
2.4015 4.008922122850546
2.402 4.008922122850546
2.4025 4.008922122850546
2.403 4.008922122850546
2.4035 4.008922122850546
2.404 4.008922122850546
2.4045 4.008922122850546
2.405 4.008922122850546
2.4055 4.008922122850546
2.406 4.008922122850546
2.4065 4.008922122850546
2.407 4.008922122850546
2.4075 4.008922122850546
2.408 4.008922122850546
2.4085 4.008922122850546
2.409 4.008922122850546
2.4095 4.008922122850546
2.41 4.008922122850546
2.4105 4.008922122850546
2.411 4.008922122850546
2.4115 4.008922122850546
2.412 4.008922122850546
2.4125 4.008922122850546
2.413 4.008922122850546
2.4135 4.008922122850546
2.414 4.008922122850546
2.4145 4.008922122850546
2.415 4.008922122850546
2.4155 4.008922122850546
2.416 4.008922122850546
2.4165 4.008922122850546
2.417 4.008922122850546
2.4175 4.008922122850546
2.418 4.008922122850546
2.4185 4.008922122850546
2.419 4.008922122850546
2.4195 4.008922122850546
2.42 4.07675470947462
2.4205 4.07675470947462
2.421 4.07675470947462
2.4215 4.07675470947462
2.422 4.07675470947462
2.4225 4.07675470947462
2.423 4.07675470947462
2.4235 4.07675470947462
2.424 4.07675470947462
2.4245 4.07675470947462
2.425 4.07675470947462
2.4255 4.07675470947462
2.426 4.07675470947462
2.4265 4.07675470947462
2.427 4.07675470947462
2.4275 4.07675470947462
2.428 4.07675470947462
2.4285 4.07675470947462
2.429 4.07675470947462
2.4295 4.07675470947462
2.43 4.07675470947462
2.4305 4.07675470947462
2.431 4.07675470947462
2.4315 4.07675470947462
2.432 4.07675470947462
2.4325 4.07675470947462
2.433 4.07675470947462
2.4335 4.07675470947462
2.434 4.07675470947462
2.4345 4.07675470947462
2.435 4.07675470947462
2.4355 4.07675470947462
2.436 4.07675470947462
2.4365 4.07675470947462
2.437 4.07675470947462
2.4375 4.07675470947462
2.438 4.07675470947462
2.4385 4.07675470947462
2.439 4.07675470947462
2.4395 4.07675470947462
2.44 4.144587296098696
2.4405 4.144587296098696
2.441 4.144587296098696
2.4415 4.144587296098696
2.442 4.144587296098696
2.4425 4.144587296098696
2.443 4.144587296098696
2.4435 4.144587296098696
2.444 4.144587296098696
2.4445 4.144587296098696
2.445 4.144587296098696
2.4455 4.144587296098696
2.446 4.144587296098696
2.4465 4.144587296098696
2.447 4.144587296098696
2.4475 4.144587296098696
2.448 4.144587296098696
2.4485 4.144587296098696
2.449 4.144587296098696
2.4495 4.144587296098696
2.45 4.144587296098696
2.4505 4.144587296098696
2.451 4.144587296098696
2.4515 4.144587296098696
2.452 4.144587296098696
2.4525 4.144587296098696
2.453 4.144587296098696
2.4535 4.144587296098696
2.454 4.144587296098696
2.4545 4.144587296098696
2.455 4.144587296098696
2.4555 4.144587296098696
2.456 4.144587296098696
2.4565 4.144587296098696
2.457 4.144587296098696
2.4575 4.144587296098696
2.458 4.144587296098696
2.4585 4.144587296098696
2.459 4.144587296098696
2.4595 4.144587296098696
2.46 4.212419882722771
2.4605 4.212419882722771
2.461 4.212419882722771
2.4615 4.212419882722771
2.462 4.212419882722771
2.4625 4.212419882722771
2.463 4.212419882722771
2.4635 4.212419882722771
2.464 4.212419882722771
2.4645 4.212419882722771
2.465 4.212419882722771
2.4655 4.212419882722771
2.466 4.212419882722771
2.4665 4.212419882722771
2.467 4.212419882722771
2.4675 4.212419882722771
2.468 4.212419882722771
2.4685 4.212419882722771
2.469 4.212419882722771
2.4695 4.212419882722771
2.47 4.212419882722771
2.4705 4.212419882722771
2.471 4.212419882722771
2.4715 4.212419882722771
2.472 4.212419882722771
2.4725 4.212419882722771
2.473 4.212419882722771
2.4735 4.212419882722771
2.474 4.212419882722771
2.4745 4.212419882722771
2.475 4.212419882722771
2.4755 4.212419882722771
2.476 4.212419882722771
2.4765 4.212419882722771
2.477 4.212419882722771
2.4775 4.212419882722771
2.478 4.212419882722771
2.4785 4.212419882722771
2.479 4.212419882722771
2.4795 4.212419882722771
2.48 4.280252469346846
2.4805 4.280252469346846
2.481 4.280252469346846
2.4815 4.280252469346846
2.482 4.280252469346846
2.4825 4.280252469346846
2.483 4.280252469346846
2.4835 4.280252469346846
2.484 4.280252469346846
2.4845 4.280252469346846
2.485 4.280252469346846
2.4855 4.280252469346846
2.486 4.280252469346846
2.4865 4.280252469346846
2.487 4.280252469346846
2.4875 4.280252469346846
2.488 4.280252469346846
2.4885 4.280252469346846
2.489 4.280252469346846
2.4895 4.280252469346846
2.49 4.280252469346846
2.4905 4.280252469346846
2.491 4.280252469346846
2.4915 4.280252469346846
2.492 4.280252469346846
2.4925 4.280252469346846
2.493 4.280252469346846
2.4935 4.280252469346846
2.494 4.280252469346846
2.4945 4.280252469346846
2.495 4.280252469346846
2.4955 4.280252469346846
2.496 4.280252469346846
2.4965 4.280252469346846
2.497 4.280252469346846
2.4975 4.280252469346846
2.498 4.280252469346846
2.4985 4.280252469346846
2.499 4.280252469346846
2.4995 4.280252469346846
2.5 4.212419882722771
2.5005 4.212419882722771
2.501 4.212419882722771
2.5015 4.212419882722771
2.502 4.212419882722771
2.5025 4.212419882722771
2.503 4.212419882722771
2.5035 4.212419882722771
2.504 4.212419882722771
2.5045 4.212419882722771
2.505 4.212419882722771
2.5055 4.212419882722771
2.506 4.212419882722771
2.5065 4.212419882722771
2.507 4.212419882722771
2.5075 4.212419882722771
2.508 4.212419882722771
2.5085 4.212419882722771
2.509 4.212419882722771
2.5095 4.212419882722771
2.51 4.212419882722771
2.5105 4.212419882722771
2.511 4.212419882722771
2.5115 4.212419882722771
2.512 4.212419882722771
2.5125 4.212419882722771
2.513 4.212419882722771
2.5135 4.212419882722771
2.514 4.212419882722771
2.5145 4.212419882722771
2.515 4.212419882722771
2.5155 4.212419882722771
2.516 4.212419882722771
2.5165 4.212419882722771
2.517 4.212419882722771
2.5175 4.212419882722771
2.518 4.212419882722771
2.5185 4.212419882722771
2.519 4.212419882722771
2.5195 4.212419882722771
2.52 4.280252469346846
2.5205 4.280252469346846
2.521 4.280252469346846
2.5215 4.280252469346846
2.522 4.280252469346846
2.5225 4.280252469346846
2.523 4.280252469346846
2.5235 4.280252469346846
2.524 4.280252469346846
2.5245 4.280252469346846
2.525 4.280252469346846
2.5255 4.280252469346846
2.526 4.280252469346846
2.5265 4.280252469346846
2.527 4.280252469346846
2.5275 4.280252469346846
2.528 4.280252469346846
2.5285 4.280252469346846
2.529 4.280252469346846
2.5295 4.280252469346846
2.53 4.280252469346846
2.5305 4.280252469346846
2.531 4.280252469346846
2.5315 4.280252469346846
2.532 4.280252469346846
2.5325 4.280252469346846
2.533 4.280252469346846
2.5335 4.280252469346846
2.534 4.280252469346846
2.5345 4.280252469346846
2.535 4.280252469346846
2.5355 4.280252469346846
2.536 4.280252469346846
2.5365 4.280252469346846
2.537 4.280252469346846
2.5375 4.280252469346846
2.538 4.280252469346846
2.5385 4.280252469346846
2.539 4.280252469346846
2.5395 4.280252469346846
2.54 4.3480850559709205
2.5405 4.3480850559709205
2.541 4.3480850559709205
2.5415 4.3480850559709205
2.542 4.3480850559709205
2.5425 4.3480850559709205
2.543 4.3480850559709205
2.5435 4.3480850559709205
2.544 4.3480850559709205
2.5445 4.3480850559709205
2.545 4.3480850559709205
2.5455 4.3480850559709205
2.546 4.3480850559709205
2.5465 4.3480850559709205
2.547 4.3480850559709205
2.5475 4.3480850559709205
2.548 4.3480850559709205
2.5485 4.3480850559709205
2.549 4.3480850559709205
2.5495 4.3480850559709205
2.55 4.3480850559709205
2.5505 4.3480850559709205
2.551 4.3480850559709205
2.5515 4.3480850559709205
2.552 4.3480850559709205
2.5525 4.3480850559709205
2.553 4.3480850559709205
2.5535 4.3480850559709205
2.554 4.3480850559709205
2.5545 4.3480850559709205
2.555 4.3480850559709205
2.5555 4.3480850559709205
2.556 4.3480850559709205
2.5565 4.3480850559709205
2.557 4.3480850559709205
2.5575 4.3480850559709205
2.558 4.3480850559709205
2.5585 4.3480850559709205
2.559 4.3480850559709205
2.5595 4.3480850559709205
2.56 4.415917642594996
2.5605 4.415917642594996
2.561 4.415917642594996
2.5615 4.415917642594996
2.562 4.415917642594996
2.5625 4.415917642594996
2.563 4.415917642594996
2.5635 4.415917642594996
2.564 4.415917642594996
2.5645 4.415917642594996
2.565 4.415917642594996
2.5655 4.415917642594996
2.566 4.415917642594996
2.5665 4.415917642594996
2.567 4.415917642594996
2.5675 4.415917642594996
2.568 4.415917642594996
2.5685 4.415917642594996
2.569 4.415917642594996
2.5695 4.415917642594996
2.57 4.415917642594996
2.5705 4.415917642594996
2.571 4.415917642594996
2.5715 4.415917642594996
2.572 4.415917642594996
2.5725 4.415917642594996
2.573 4.415917642594996
2.5735 4.415917642594996
2.574 4.415917642594996
2.5745 4.415917642594996
2.575 4.415917642594996
2.5755 4.415917642594996
2.576 4.415917642594996
2.5765 4.415917642594996
2.577 4.415917642594996
2.5775 4.415917642594996
2.578 4.415917642594996
2.5785 4.415917642594996
2.579 4.415917642594996
2.5795 4.415917642594996
2.58 4.3480850559709205
2.5805 4.3480850559709205
2.581 4.3480850559709205
2.5815 4.3480850559709205
2.582 4.3480850559709205
2.5825 4.3480850559709205
2.583 4.3480850559709205
2.5835 4.3480850559709205
2.584 4.3480850559709205
2.5845 4.3480850559709205
2.585 4.3480850559709205
2.5855 4.3480850559709205
2.586 4.3480850559709205
2.5865 4.3480850559709205
2.587 4.3480850559709205
2.5875 4.3480850559709205
2.588 4.3480850559709205
2.5885 4.3480850559709205
2.589 4.3480850559709205
2.5895 4.3480850559709205
2.59 4.3480850559709205
2.5905 4.3480850559709205
2.591 4.3480850559709205
2.5915 4.3480850559709205
2.592 4.3480850559709205
2.5925 4.3480850559709205
2.593 4.3480850559709205
2.5935 4.3480850559709205
2.594 4.3480850559709205
2.5945 4.3480850559709205
2.595 4.3480850559709205
2.5955 4.3480850559709205
2.596 4.3480850559709205
2.5965 4.3480850559709205
2.597 4.3480850559709205
2.5975 4.3480850559709205
2.598 4.3480850559709205
2.5985 4.3480850559709205
2.599 4.3480850559709205
2.5995 4.3480850559709205
2.6 4.415917642594996
2.6005 4.415917642594996
2.601 4.415917642594996
2.6015 4.415917642594996
2.602 4.415917642594996
2.6025 4.415917642594996
2.603 4.415917642594996
2.6035 4.415917642594996
2.604 4.415917642594996
2.6045 4.415917642594996
2.605 4.415917642594996
2.6055 4.415917642594996
2.606 4.415917642594996
2.6065 4.415917642594996
2.607 4.415917642594996
2.6075 4.415917642594996
2.608 4.415917642594996
2.6085 4.415917642594996
2.609 4.415917642594996
2.6095 4.415917642594996
2.61 4.415917642594996
2.6105 4.415917642594996
2.611 4.415917642594996
2.6115 4.415917642594996
2.612 4.415917642594996
2.6125 4.415917642594996
2.613 4.415917642594996
2.6135 4.415917642594996
2.614 4.415917642594996
2.6145 4.415917642594996
2.615 4.415917642594996
2.6155 4.415917642594996
2.616 4.415917642594996
2.6165 4.415917642594996
2.617 4.415917642594996
2.6175 4.415917642594996
2.618 4.415917642594996
2.6185 4.415917642594996
2.619 4.415917642594996
2.6195 4.415917642594996
2.62 4.483750229219072
2.6205 4.483750229219072
2.621 4.483750229219072
2.6215 4.483750229219072
2.622 4.483750229219072
2.6225 4.483750229219072
2.623 4.483750229219072
2.6235 4.483750229219072
2.624 4.483750229219072
2.6245 4.483750229219072
2.625 4.483750229219072
2.6255 4.483750229219072
2.626 4.483750229219072
2.6265 4.483750229219072
2.627 4.483750229219072
2.6275 4.483750229219072
2.628 4.483750229219072
2.6285 4.483750229219072
2.629 4.483750229219072
2.6295 4.483750229219072
2.63 4.483750229219072
2.6305 4.483750229219072
2.631 4.483750229219072
2.6315 4.483750229219072
2.632 4.483750229219072
2.6325 4.483750229219072
2.633 4.483750229219072
2.6335 4.483750229219072
2.634 4.483750229219072
2.6345 4.483750229219072
2.635 4.483750229219072
2.6355 4.483750229219072
2.636 4.483750229219072
2.6365 4.483750229219072
2.637 4.483750229219072
2.6375 4.483750229219072
2.638 4.483750229219072
2.6385 4.483750229219072
2.639 4.483750229219072
2.6395 4.483750229219072
2.64 4.551582815843146
2.6405 4.551582815843146
2.641 4.551582815843146
2.6415 4.551582815843146
2.642 4.551582815843146
2.6425 4.551582815843146
2.643 4.551582815843146
2.6435 4.551582815843146
2.644 4.551582815843146
2.6445 4.551582815843146
2.645 4.551582815843146
2.6455 4.551582815843146
2.646 4.551582815843146
2.6465 4.551582815843146
2.647 4.551582815843146
2.6475 4.551582815843146
2.648 4.551582815843146
2.6485 4.551582815843146
2.649 4.551582815843146
2.6495 4.551582815843146
2.65 4.551582815843146
2.6505 4.551582815843146
2.651 4.551582815843146
2.6515 4.551582815843146
2.652 4.551582815843146
2.6525 4.551582815843146
2.653 4.551582815843146
2.6535 4.551582815843146
2.654 4.551582815843146
2.6545 4.551582815843146
2.655 4.551582815843146
2.6555 4.551582815843146
2.656 4.551582815843146
2.6565 4.551582815843146
2.657 4.551582815843146
2.6575 4.551582815843146
2.658 4.551582815843146
2.6585 4.551582815843146
2.659 4.551582815843146
2.6595 4.551582815843146
2.66 4.6194154024672205
2.6605 4.6194154024672205
2.661 4.6194154024672205
2.6615 4.6194154024672205
2.662 4.6194154024672205
2.6625 4.6194154024672205
2.663 4.6194154024672205
2.6635 4.6194154024672205
2.664 4.6194154024672205
2.6645 4.6194154024672205
2.665 4.6194154024672205
2.6655 4.6194154024672205
2.666 4.6194154024672205
2.6665 4.6194154024672205
2.667 4.6194154024672205
2.6675 4.6194154024672205
2.668 4.6194154024672205
2.6685 4.6194154024672205
2.669 4.6194154024672205
2.6695 4.6194154024672205
2.67 4.6194154024672205
2.6705 4.6194154024672205
2.671 4.6194154024672205
2.6715 4.6194154024672205
2.672 4.6194154024672205
2.6725 4.6194154024672205
2.673 4.6194154024672205
2.6735 4.6194154024672205
2.674 4.6194154024672205
2.6745 4.6194154024672205
2.675 4.6194154024672205
2.6755 4.6194154024672205
2.676 4.6194154024672205
2.6765 4.6194154024672205
2.677 4.6194154024672205
2.6775 4.6194154024672205
2.678 4.6194154024672205
2.6785 4.6194154024672205
2.679 4.6194154024672205
2.6795 4.6194154024672205
2.68 4.687247989091297
2.6805 4.687247989091297
2.681 4.687247989091297
2.6815 4.687247989091297
2.682 4.687247989091297
2.6825 4.687247989091297
2.683 4.687247989091297
2.6835 4.687247989091297
2.684 4.687247989091297
2.6845 4.687247989091297
2.685 4.687247989091297
2.6855 4.687247989091297
2.686 4.687247989091297
2.6865 4.687247989091297
2.687 4.687247989091297
2.6875 4.687247989091297
2.688 4.687247989091297
2.6885 4.687247989091297
2.689 4.687247989091297
2.6895 4.687247989091297
2.69 4.687247989091297
2.6905 4.687247989091297
2.691 4.687247989091297
2.6915 4.687247989091297
2.692 4.687247989091297
2.6925 4.687247989091297
2.693 4.687247989091297
2.6935 4.687247989091297
2.694 4.687247989091297
2.6945 4.687247989091297
2.695 4.687247989091297
2.6955 4.687247989091297
2.696 4.687247989091297
2.6965 4.687247989091297
2.697 4.687247989091297
2.6975 4.687247989091297
2.698 4.687247989091297
2.6985 4.687247989091297
2.699 4.687247989091297
2.6995 4.687247989091297
2.7 4.75508058249863
2.7005 4.75508058249863
2.701 4.75508058249863
2.7015 4.75508058249863
2.702 4.75508058249863
2.7025 4.75508058249863
2.703 4.75508058249863
2.7035 4.75508058249863
2.704 4.75508058249863
2.7045 4.75508058249863
2.705 4.75508058249863
2.7055 4.75508058249863
2.706 4.75508058249863
2.7065 4.75508058249863
2.707 4.75508058249863
2.7075 4.75508058249863
2.708 4.75508058249863
2.7085 4.75508058249863
2.709 4.75508058249863
2.7095 4.75508058249863
2.71 4.75508058249863
2.7105 4.75508058249863
2.711 4.75508058249863
2.7115 4.75508058249863
2.712 4.75508058249863
2.7125 4.75508058249863
2.713 4.75508058249863
2.7135 4.75508058249863
2.714 4.75508058249863
2.7145 4.75508058249863
2.715 4.75508058249863
2.7155 4.75508058249863
2.716 4.75508058249863
2.7165 4.75508058249863
2.717 4.75508058249863
2.7175 4.75508058249863
2.718 4.75508058249863
2.7185 4.75508058249863
2.719 4.75508058249863
2.7195 4.75508058249863
2.72 4.755080575715372
2.7205 4.755080575715372
2.721 4.755080575715372
2.7215 4.755080575715372
2.722 4.755080575715372
2.7225 4.755080575715372
2.723 4.755080575715372
2.7235 4.755080575715372
2.724 4.755080575715372
2.7245 4.755080575715372
2.725 4.755080575715372
2.7255 4.755080575715372
2.726 4.755080575715372
2.7265 4.755080575715372
2.727 4.755080575715372
2.7275 4.755080575715372
2.728 4.755080575715372
2.7285 4.755080575715372
2.729 4.755080575715372
2.7295 4.755080575715372
2.73 4.755080575715372
2.7305 4.755080575715372
2.731 4.755080575715372
2.7315 4.755080575715372
2.732 4.755080575715372
2.7325 4.755080575715372
2.733 4.755080575715372
2.7335 4.755080575715372
2.734 4.755080575715372
2.7345 4.755080575715372
2.735 4.755080575715372
2.7355 4.755080575715372
2.736 4.755080575715372
2.7365 4.755080575715372
2.737 4.755080575715372
2.7375 4.755080575715372
2.738 4.755080575715372
2.7385 4.755080575715372
2.739 4.755080575715372
2.7395 4.755080575715372
2.74 4.822913162339446
2.7405 4.822913162339446
2.741 4.822913162339446
2.7415 4.822913162339446
2.742 4.822913162339446
2.7425 4.822913162339446
2.743 4.822913162339446
2.7435 4.822913162339446
2.744 4.822913162339446
2.7445 4.822913162339446
2.745 4.822913162339446
2.7455 4.822913162339446
2.746 4.822913162339446
2.7465 4.822913162339446
2.747 4.822913162339446
2.7475 4.822913162339446
2.748 4.822913162339446
2.7485 4.822913162339446
2.749 4.822913162339446
2.7495 4.822913162339446
2.75 4.822913162339446
2.7505 4.822913162339446
2.751 4.822913162339446
2.7515 4.822913162339446
2.752 4.822913162339446
2.7525 4.822913162339446
2.753 4.822913162339446
2.7535 4.822913162339446
2.754 4.822913162339446
2.7545 4.822913162339446
2.755 4.822913162339446
2.7555 4.822913162339446
2.756 4.822913162339446
2.7565 4.822913162339446
2.757 4.822913162339446
2.7575 4.822913162339446
2.758 4.822913162339446
2.7585 4.822913162339446
2.759 4.822913162339446
2.7595 4.822913162339446
2.76 4.890745748963522
2.7605 4.890745748963522
2.761 4.890745748963522
2.7615 4.890745748963522
2.762 4.890745748963522
2.7625 4.890745748963522
2.763 4.890745748963522
2.7635 4.890745748963522
2.764 4.890745748963522
2.7645 4.890745748963522
2.765 4.890745748963522
2.7655 4.890745748963522
2.766 4.890745748963522
2.7665 4.890745748963522
2.767 4.890745748963522
2.7675 4.890745748963522
2.768 4.890745748963522
2.7685 4.890745748963522
2.769 4.890745748963522
2.7695 4.890745748963522
2.77 4.890745748963522
2.7705 4.890745748963522
2.771 4.890745748963522
2.7715 4.890745748963522
2.772 4.890745748963522
2.7725 4.890745748963522
2.773 4.890745748963522
2.7735 4.890745748963522
2.774 4.890745748963522
2.7745 4.890745748963522
2.775 4.890745748963522
2.7755 4.890745748963522
2.776 4.890745748963522
2.7765 4.890745748963522
2.777 4.890745748963522
2.7775 4.890745748963522
2.778 4.890745748963522
2.7785 4.890745748963522
2.779 4.890745748963522
2.7795 4.890745748963522
2.78 4.958578335587597
2.7805 4.958578335587597
2.781 4.958578335587597
2.7815 4.958578335587597
2.782 4.958578335587597
2.7825 4.958578335587597
2.783 4.958578335587597
2.7835 4.958578335587597
2.784 4.958578335587597
2.7845 4.958578335587597
2.785 4.958578335587597
2.7855 4.958578335587597
2.786 4.958578335587597
2.7865 4.958578335587597
2.787 4.958578335587597
2.7875 4.958578335587597
2.788 4.958578335587597
2.7885 4.958578335587597
2.789 4.958578335587597
2.7895 4.958578335587597
2.79 4.958578335587597
2.7905 4.958578335587597
2.791 4.958578335587597
2.7915 4.958578335587597
2.792 4.958578335587597
2.7925 4.958578335587597
2.793 4.958578335587597
2.7935 4.958578335587597
2.794 4.958578335587597
2.7945 4.958578335587597
2.795 4.958578335587597
2.7955 4.958578335587597
2.796 4.958578335587597
2.7965 4.958578335587597
2.797 4.958578335587597
2.7975 4.958578335587597
2.798 4.958578335587597
2.7985 4.958578335587597
2.799 4.958578335587597
2.7995 4.958578335587597
2.8 5.026410922211671
2.8005 5.026410922211671
2.801 5.026410922211671
2.8015 5.026410922211671
2.802 5.026410922211671
2.8025 5.026410922211671
2.803 5.026410922211671
2.8035 5.026410922211671
2.804 5.026410922211671
2.8045 5.026410922211671
2.805 5.026410922211671
2.8055 5.026410922211671
2.806 5.026410922211671
2.8065 5.026410922211671
2.807 5.026410922211671
2.8075 5.026410922211671
2.808 5.026410922211671
2.8085 5.026410922211671
2.809 5.026410922211671
2.8095 5.026410922211671
2.81 5.026410922211671
2.8105 5.026410922211671
2.811 5.026410922211671
2.8115 5.026410922211671
2.812 5.026410922211671
2.8125 5.026410922211671
2.813 5.026410922211671
2.8135 5.026410922211671
2.814 5.026410922211671
2.8145 5.026410922211671
2.815 5.026410922211671
2.8155 5.026410922211671
2.816 5.026410922211671
2.8165 5.026410922211671
2.817 5.026410922211671
2.8175 5.026410922211671
2.818 5.026410922211671
2.8185 5.026410922211671
2.819 5.026410922211671
2.8195 5.026410922211671
2.82 5.094243508835747
2.8205 5.094243508835747
2.821 5.094243508835747
2.8215 5.094243508835747
2.822 5.094243508835747
2.8225 5.094243508835747
2.823 5.094243508835747
2.8235 5.094243508835747
2.824 5.094243508835747
2.8245 5.094243508835747
2.825 5.094243508835747
2.8255 5.094243508835747
2.826 5.094243508835747
2.8265 5.094243508835747
2.827 5.094243508835747
2.8275 5.094243508835747
2.828 5.094243508835747
2.8285 5.094243508835747
2.829 5.094243508835747
2.8295 5.094243508835747
2.83 5.094243508835747
2.8305 5.094243508835747
2.831 5.094243508835747
2.8315 5.094243508835747
2.832 5.094243508835747
2.8325 5.094243508835747
2.833 5.094243508835747
2.8335 5.094243508835747
2.834 5.094243508835747
2.8345 5.094243508835747
2.835 5.094243508835747
2.8355 5.094243508835747
2.836 5.094243508835747
2.8365 5.094243508835747
2.837 5.094243508835747
2.8375 5.094243508835747
2.838 5.094243508835747
2.8385 5.094243508835747
2.839 5.094243508835747
2.8395 5.094243508835747
2.84 5.162076095459822
2.8405 5.162076095459822
2.841 5.162076095459822
2.8415 5.162076095459822
2.842 5.162076095459822
2.8425 5.162076095459822
2.843 5.162076095459822
2.8435 5.162076095459822
2.844 5.162076095459822
2.8445 5.162076095459822
2.845 5.162076095459822
2.8455 5.162076095459822
2.846 5.162076095459822
2.8465 5.162076095459822
2.847 5.162076095459822
2.8475 5.162076095459822
2.848 5.162076095459822
2.8485 5.162076095459822
2.849 5.162076095459822
2.8495 5.162076095459822
2.85 5.162076095459822
2.8505 5.162076095459822
2.851 5.162076095459822
2.8515 5.162076095459822
2.852 5.162076095459822
2.8525 5.162076095459822
2.853 5.162076095459822
2.8535 5.162076095459822
2.854 5.162076095459822
2.8545 5.162076095459822
2.855 5.162076095459822
2.8555 5.162076095459822
2.856 5.162076095459822
2.8565 5.162076095459822
2.857 5.162076095459822
2.8575 5.162076095459822
2.858 5.162076095459822
2.8585 5.162076095459822
2.859 5.162076095459822
2.8595 5.162076095459822
2.86 5.229908682083898
2.8605 5.229908682083898
2.861 5.229908682083898
2.8615 5.229908682083898
2.862 5.229908682083898
2.8625 5.229908682083898
2.863 5.229908682083898
2.8635 5.229908682083898
2.864 5.229908682083898
2.8645 5.229908682083898
2.865 5.229908682083898
2.8655 5.229908682083898
2.866 5.229908682083898
2.8665 5.229908682083898
2.867 5.229908682083898
2.8675 5.229908682083898
2.868 5.229908682083898
2.8685 5.229908682083898
2.869 5.229908682083898
2.8695 5.229908682083898
2.87 5.229908682083898
2.8705 5.229908682083898
2.871 5.229908682083898
2.8715 5.229908682083898
2.872 5.229908682083898
2.8725 5.229908682083898
2.873 5.229908682083898
2.8735 5.229908682083898
2.874 5.229908682083898
2.8745 5.229908682083898
2.875 5.229908682083898
2.8755 5.229908682083898
2.876 5.229908682083898
2.8765 5.229908682083898
2.877 5.229908682083898
2.8775 5.229908682083898
2.878 5.229908682083898
2.8785 5.229908682083898
2.879 5.229908682083898
2.8795 5.229908682083898
2.88 5.297741268707973
2.8805 5.297741268707973
2.881 5.297741268707973
2.8815 5.297741268707973
2.882 5.297741268707973
2.8825 5.297741268707973
2.883 5.297741268707973
2.8835 5.297741268707973
2.884 5.297741268707973
2.8845 5.297741268707973
2.885 5.297741268707973
2.8855 5.297741268707973
2.886 5.297741268707973
2.8865 5.297741268707973
2.887 5.297741268707973
2.8875 5.297741268707973
2.888 5.297741268707973
2.8885 5.297741268707973
2.889 5.297741268707973
2.8895 5.297741268707973
2.89 5.297741268707973
2.8905 5.297741268707973
2.891 5.297741268707973
2.8915 5.297741268707973
2.892 5.297741268707973
2.8925 5.297741268707973
2.893 5.297741268707973
2.8935 5.297741268707973
2.894 5.297741268707973
2.8945 5.297741268707973
2.895 5.297741268707973
2.8955 5.297741268707973
2.896 5.297741268707973
2.8965 5.297741268707973
2.897 5.297741268707973
2.8975 5.297741268707973
2.898 5.297741268707973
2.8985 5.297741268707973
2.899 5.297741268707973
2.8995 5.297741268707973
2.9 5.365573855332047
2.9005 5.365573855332047
2.901 5.365573855332047
2.9015 5.365573855332047
2.902 5.365573855332047
2.9025 5.365573855332047
2.903 5.365573855332047
2.9035 5.365573855332047
2.904 5.365573855332047
2.9045 5.365573855332047
2.905 5.365573855332047
2.9055 5.365573855332047
2.906 5.365573855332047
2.9065 5.365573855332047
2.907 5.365573855332047
2.9075 5.365573855332047
2.908 5.365573855332047
2.9085 5.365573855332047
2.909 5.365573855332047
2.9095 5.365573855332047
2.91 5.365573855332047
2.9105 5.365573855332047
2.911 5.365573855332047
2.9115 5.365573855332047
2.912 5.365573855332047
2.9125 5.365573855332047
2.913 5.365573855332047
2.9135 5.365573855332047
2.914 5.365573855332047
2.9145 5.365573855332047
2.915 5.365573855332047
2.9155 5.365573855332047
2.916 5.365573855332047
2.9165 5.365573855332047
2.917 5.365573855332047
2.9175 5.365573855332047
2.918 5.365573855332047
2.9185 5.365573855332047
2.919 5.365573855332047
2.9195 5.365573855332047
2.92 5.433406441956123
2.9205 5.433406441956123
2.921 5.433406441956123
2.9215 5.433406441956123
2.922 5.433406441956123
2.9225 5.433406441956123
2.923 5.433406441956123
2.9235 5.433406441956123
2.924 5.433406441956123
2.9245 5.433406441956123
2.925 5.433406441956123
2.9255 5.433406441956123
2.926 5.433406441956123
2.9265 5.433406441956123
2.927 5.433406441956123
2.9275 5.433406441956123
2.928 5.433406441956123
2.9285 5.433406441956123
2.929 5.433406441956123
2.9295 5.433406441956123
2.93 5.433406441956123
2.9305 5.433406441956123
2.931 5.433406441956123
2.9315 5.433406441956123
2.932 5.433406441956123
2.9325 5.433406441956123
2.933 5.433406441956123
2.9335 5.433406441956123
2.934 5.433406441956123
2.9345 5.433406441956123
2.935 5.433406441956123
2.9355 5.433406441956123
2.936 5.433406441956123
2.9365 5.433406441956123
2.937 5.433406441956123
2.9375 5.433406441956123
2.938 5.433406441956123
2.9385 5.433406441956123
2.939 5.433406441956123
2.9395 5.433406441956123
2.94 5.501239028580198
2.9405 5.501239028580198
2.941 5.501239028580198
2.9415 5.501239028580198
2.942 5.501239028580198
2.9425 5.501239028580198
2.943 5.501239028580198
2.9435 5.501239028580198
2.944 5.501239028580198
2.9445 5.501239028580198
2.945 5.501239028580198
2.9455 5.501239028580198
2.946 5.501239028580198
2.9465 5.501239028580198
2.947 5.501239028580198
2.9475 5.501239028580198
2.948 5.501239028580198
2.9485 5.501239028580198
2.949 5.501239028580198
2.9495 5.501239028580198
2.95 5.501239028580198
2.9505 5.501239028580198
2.951 5.501239028580198
2.9515 5.501239028580198
2.952 5.501239028580198
2.9525 5.501239028580198
2.953 5.501239028580198
2.9535 5.501239028580198
2.954 5.501239028580198
2.9545 5.501239028580198
2.955 5.501239028580198
2.9555 5.501239028580198
2.956 5.501239028580198
2.9565 5.501239028580198
2.957 5.501239028580198
2.9575 5.501239028580198
2.958 5.501239028580198
2.9585 5.501239028580198
2.959 5.501239028580198
2.9595 5.501239028580198
2.96 5.5690716152042725
2.9605 5.5690716152042725
2.961 5.5690716152042725
2.9615 5.5690716152042725
2.962 5.5690716152042725
2.9625 5.5690716152042725
2.963 5.5690716152042725
2.9635 5.5690716152042725
2.964 5.5690716152042725
2.9645 5.5690716152042725
2.965 5.5690716152042725
2.9655 5.5690716152042725
2.966 5.5690716152042725
2.9665 5.5690716152042725
2.967 5.5690716152042725
2.9675 5.5690716152042725
2.968 5.5690716152042725
2.9685 5.5690716152042725
2.969 5.5690716152042725
2.9695 5.5690716152042725
2.97 5.5690716152042725
2.9705 5.5690716152042725
2.971 5.5690716152042725
2.9715 5.5690716152042725
2.972 5.5690716152042725
2.9725 5.5690716152042725
2.973 5.5690716152042725
2.9735 5.5690716152042725
2.974 5.5690716152042725
2.9745 5.5690716152042725
2.975 5.5690716152042725
2.9755 5.5690716152042725
2.976 5.5690716152042725
2.9765 5.5690716152042725
2.977 5.5690716152042725
2.9775 5.5690716152042725
2.978 5.5690716152042725
2.9785 5.5690716152042725
2.979 5.5690716152042725
2.9795 5.5690716152042725
2.98 5.636904201828348
2.9805 5.636904201828348
2.981 5.636904201828348
2.9815 5.636904201828348
2.982 5.636904201828348
2.9825 5.636904201828348
2.983 5.636904201828348
2.9835 5.636904201828348
2.984 5.636904201828348
2.9845 5.636904201828348
2.985 5.636904201828348
2.9855 5.636904201828348
2.986 5.636904201828348
2.9865 5.636904201828348
2.987 5.636904201828348
2.9875 5.636904201828348
2.988 5.636904201828348
2.9885 5.636904201828348
2.989 5.636904201828348
2.9895 5.636904201828348
2.99 5.636904201828348
2.9905 5.636904201828348
2.991 5.636904201828348
2.9915 5.636904201828348
2.992 5.636904201828348
2.9925 5.636904201828348
2.993 5.636904201828348
2.9935 5.636904201828348
2.994 5.636904201828348
2.9945 5.636904201828348
2.995 5.636904201828348
2.9955 5.636904201828348
2.996 5.636904201828348
2.9965 5.636904201828348
2.997 5.636904201828348
2.9975 5.636904201828348
2.998 5.636904201828348
2.9985 5.636904201828348
2.999 5.636904201828348
2.9995 5.636904201828348
3.0 5.704736788452423
3.0005 5.704736788452423
3.001 5.704736788452423
3.0015 5.704736788452423
3.002 5.704736788452423
3.0025 5.704736788452423
3.003 5.704736788452423
3.0035 5.704736788452423
3.004 5.704736788452423
3.0045 5.704736788452423
3.005 5.704736788452423
3.0055 5.704736788452423
3.006 5.704736788452423
3.0065 5.704736788452423
3.007 5.704736788452423
3.0075 5.704736788452423
3.008 5.704736788452423
3.0085 5.704736788452423
3.009 5.704736788452423
3.0095 5.704736788452423
3.01 5.704736788452423
3.0105 5.704736788452423
3.011 5.704736788452423
3.0115 5.704736788452423
3.012 5.704736788452423
3.0125 5.704736788452423
3.013 5.704736788452423
3.0135 5.704736788452423
3.014 5.704736788452423
3.0145 5.704736788452423
3.015 5.704736788452423
3.0155 5.704736788452423
3.016 5.704736788452423
3.0165 5.704736788452423
3.017 5.704736788452423
3.0175 5.704736788452423
3.018 5.704736788452423
3.0185 5.704736788452423
3.019 5.704736788452423
3.0195 5.704736788452423
3.02 5.772569375076499
3.0205 5.772569375076499
3.021 5.772569375076499
3.0215 5.772569375076499
3.022 5.772569375076499
3.0225 5.772569375076499
3.023 5.772569375076499
3.0235 5.772569375076499
3.024 5.772569375076499
3.0245 5.772569375076499
3.025 5.772569375076499
3.0255 5.772569375076499
3.026 5.772569375076499
3.0265 5.772569375076499
3.027 5.772569375076499
3.0275 5.772569375076499
3.028 5.772569375076499
3.0285 5.772569375076499
3.029 5.772569375076499
3.0295 5.772569375076499
3.03 5.772569375076499
3.0305 5.772569375076499
3.031 5.772569375076499
3.0315 5.772569375076499
3.032 5.772569375076499
3.0325 5.772569375076499
3.033 5.772569375076499
3.0335 5.772569375076499
3.034 5.772569375076499
3.0345 5.772569375076499
3.035 5.772569375076499
3.0355 5.772569375076499
3.036 5.772569375076499
3.0365 5.772569375076499
3.037 5.772569375076499
3.0375 5.772569375076499
3.038 5.772569375076499
3.0385 5.772569375076499
3.039 5.772569375076499
3.0395 5.772569375076499
3.04 5.840401961700573
3.0405 5.840401961700573
3.041 5.840401961700573
3.0415 5.840401961700573
3.042 5.840401961700573
3.0425 5.840401961700573
3.043 5.840401961700573
3.0435 5.840401961700573
3.044 5.840401961700573
3.0445 5.840401961700573
3.045 5.840401961700573
3.0455 5.840401961700573
3.046 5.840401961700573
3.0465 5.840401961700573
3.047 5.840401961700573
3.0475 5.840401961700573
3.048 5.840401961700573
3.0485 5.840401961700573
3.049 5.840401961700573
3.0495 5.840401961700573
3.05 5.840401961700573
3.0505 5.840401961700573
3.051 5.840401961700573
3.0515 5.840401961700573
3.052 5.840401961700573
3.0525 5.840401961700573
3.053 5.840401961700573
3.0535 5.840401961700573
3.054 5.840401961700573
3.0545 5.840401961700573
3.055 5.840401961700573
3.0555 5.840401961700573
3.056 5.840401961700573
3.0565 5.840401961700573
3.057 5.840401961700573
3.0575 5.840401961700573
3.058 5.840401961700573
3.0585 5.840401961700573
3.059 5.840401961700573
3.0595 5.840401961700573
3.06 5.908234548324648
3.0605 5.908234548324648
3.061 5.908234548324648
3.0615 5.908234548324648
3.062 5.908234548324648
3.0625 5.908234548324648
3.063 5.908234548324648
3.0635 5.908234548324648
3.064 5.908234548324648
3.0645 5.908234548324648
3.065 5.908234548324648
3.0655 5.908234548324648
3.066 5.908234548324648
3.0665 5.908234548324648
3.067 5.908234548324648
3.0675 5.908234548324648
3.068 5.908234548324648
3.0685 5.908234548324648
3.069 5.908234548324648
3.0695 5.908234548324648
3.07 5.908234548324648
3.0705 5.908234548324648
3.071 5.908234548324648
3.0715 5.908234548324648
3.072 5.908234548324648
3.0725 5.908234548324648
3.073 5.908234548324648
3.0735 5.908234548324648
3.074 5.908234548324648
3.0745 5.908234548324648
3.075 5.908234548324648
3.0755 5.908234548324648
3.076 5.908234548324648
3.0765 5.908234548324648
3.077 5.908234548324648
3.0775 5.908234548324648
3.078 5.908234548324648
3.0785 5.908234548324648
3.079 5.908234548324648
3.0795 5.908234548324648
3.08 5.847206723973416
3.0805 5.847206723973416
3.081 5.847206723973416
3.0815 5.847206723973416
3.082 5.847206723973416
3.0825 5.847206723973416
3.083 5.847206723973416
3.0835 5.847206723973416
3.084 5.847206723973416
3.0845 5.847206723973416
3.085 5.847206723973416
3.0855 5.847206723973416
3.086 5.847206723973416
3.0865 5.847206723973416
3.087 5.847206723973416
3.0875 5.847206723973416
3.088 5.847206723973416
3.0885 5.847206723973416
3.089 5.847206723973416
3.0895 5.847206723973416
3.09 5.847206723973416
3.0905 5.847206723973416
3.091 5.847206723973416
3.0915 5.847206723973416
3.092 5.847206723973416
3.0925 5.847206723973416
3.093 5.847206723973416
3.0935 5.847206723973416
3.094 5.847206723973416
3.0945 5.847206723973416
3.095 5.847206723973416
3.0955 5.847206723973416
3.096 5.847206723973416
3.0965 5.847206723973416
3.097 5.847206723973416
3.0975 5.847206723973416
3.098 5.847206723973416
3.0985 5.847206723973416
3.099 5.847206723973416
3.0995 5.847206723973416
3.1 5.915039310597492
3.1005 5.915039310597492
3.101 5.915039310597492
3.1015 5.915039310597492
3.102 5.915039310597492
3.1025 5.915039310597492
3.103 5.915039310597492
3.1035 5.915039310597492
3.104 5.915039310597492
3.1045 5.915039310597492
3.105 5.915039310597492
3.1055 5.915039310597492
3.106 5.915039310597492
3.1065 5.915039310597492
3.107 5.915039310597492
3.1075 5.915039310597492
3.108 5.915039310597492
3.1085 5.915039310597492
3.109 5.915039310597492
3.1095 5.915039310597492
3.11 5.915039310597492
3.1105 5.915039310597492
3.111 5.915039310597492
3.1115 5.915039310597492
3.112 5.915039310597492
3.1125 5.915039310597492
3.113 5.915039310597492
3.1135 5.915039310597492
3.114 5.915039310597492
3.1145 5.915039310597492
3.115 5.915039310597492
3.1155 5.915039310597492
3.116 5.915039310597492
3.1165 5.915039310597492
3.117 5.915039310597492
3.1175 5.915039310597492
3.118 5.915039310597492
3.1185 5.915039310597492
3.119 5.915039310597492
3.1195 5.915039310597492
3.12 5.982871897221567
3.1205 5.982871897221567
3.121 5.982871897221567
3.1215 5.982871897221567
3.122 5.982871897221567
3.1225 5.982871897221567
3.123 5.982871897221567
3.1235 5.982871897221567
3.124 5.982871897221567
3.1245 5.982871897221567
3.125 5.982871897221567
3.1255 5.982871897221567
3.126 5.982871897221567
3.1265 5.982871897221567
3.127 5.982871897221567
3.1275 5.982871897221567
3.128 5.982871897221567
3.1285 5.982871897221567
3.129 5.982871897221567
3.1295 5.982871897221567
3.13 5.982871897221567
3.1305 5.982871897221567
3.131 5.982871897221567
3.1315 5.982871897221567
3.132 5.982871897221567
3.1325 5.982871897221567
3.133 5.982871897221567
3.1335 5.982871897221567
3.134 5.982871897221567
3.1345 5.982871897221567
3.135 5.982871897221567
3.1355 5.982871897221567
3.136 5.982871897221567
3.1365 5.982871897221567
3.137 5.982871897221567
3.1375 5.982871897221567
3.138 5.982871897221567
3.1385 5.982871897221567
3.139 5.982871897221567
3.1395 5.982871897221567
3.14 6.050704483845642
3.1405 6.050704483845642
3.141 6.050704483845642
3.1415 6.050704483845642
3.142 6.050704483845642
3.1425 6.050704483845642
3.143 6.050704483845642
3.1435 6.050704483845642
3.144 6.050704483845642
3.1445 6.050704483845642
3.145 6.050704483845642
3.1455 6.050704483845642
3.146 6.050704483845642
3.1465 6.050704483845642
3.147 6.050704483845642
3.1475 6.050704483845642
3.148 6.050704483845642
3.1485 6.050704483845642
3.149 6.050704483845642
3.1495 6.050704483845642
3.15 6.050704483845642
3.1505 6.050704483845642
3.151 6.050704483845642
3.1515 6.050704483845642
3.152 6.050704483845642
3.1525 6.050704483845642
3.153 6.050704483845642
3.1535 6.050704483845642
3.154 6.050704483845642
3.1545 6.050704483845642
3.155 6.050704483845642
3.1555 6.050704483845642
3.156 6.050704483845642
3.1565 6.050704483845642
3.157 6.050704483845642
3.1575 6.050704483845642
3.158 6.050704483845642
3.1585 6.050704483845642
3.159 6.050704483845642
3.1595 6.050704483845642
3.16 6.118537070469717
3.1605 6.118537070469717
3.161 6.118537070469717
3.1615 6.118537070469717
3.162 6.118537070469717
3.1625 6.118537070469717
3.163 6.118537070469717
3.1635 6.118537070469717
3.164 6.118537070469717
3.1645 6.118537070469717
3.165 6.118537070469717
3.1655 6.118537070469717
3.166 6.118537070469717
3.1665 6.118537070469717
3.167 6.118537070469717
3.1675 6.118537070469717
3.168 6.118537070469717
3.1685 6.118537070469717
3.169 6.118537070469717
3.1695 6.118537070469717
3.17 6.118537070469717
3.1705 6.118537070469717
3.171 6.118537070469717
3.1715 6.118537070469717
3.172 6.118537070469717
3.1725 6.118537070469717
3.173 6.118537070469717
3.1735 6.118537070469717
3.174 6.118537070469717
3.1745 6.118537070469717
3.175 6.118537070469717
3.1755 6.118537070469717
3.176 6.118537070469717
3.1765 6.118537070469717
3.177 6.118537070469717
3.1775 6.118537070469717
3.178 6.118537070469717
3.1785 6.118537070469717
3.179 6.118537070469717
3.1795 6.118537070469717
3.18 6.186369657093792
3.1805 6.186369657093792
3.181 6.186369657093792
3.1815 6.186369657093792
3.182 6.186369657093792
3.1825 6.186369657093792
3.183 6.186369657093792
3.1835 6.186369657093792
3.184 6.186369657093792
3.1845 6.186369657093792
3.185 6.186369657093792
3.1855 6.186369657093792
3.186 6.186369657093792
3.1865 6.186369657093792
3.187 6.186369657093792
3.1875 6.186369657093792
3.188 6.186369657093792
3.1885 6.186369657093792
3.189 6.186369657093792
3.1895 6.186369657093792
3.19 6.186369657093792
3.1905 6.186369657093792
3.191 6.186369657093792
3.1915 6.186369657093792
3.192 6.186369657093792
3.1925 6.186369657093792
3.193 6.186369657093792
3.1935 6.186369657093792
3.194 6.186369657093792
3.1945 6.186369657093792
3.195 6.186369657093792
3.1955 6.186369657093792
3.196 6.186369657093792
3.1965 6.186369657093792
3.197 6.186369657093792
3.1975 6.186369657093792
3.198 6.186369657093792
3.1985 6.186369657093792
3.199 6.186369657093792
3.1995 6.186369657093792
3.2 6.2542022437178675
3.2005 6.2542022437178675
3.201 6.2542022437178675
3.2015 6.2542022437178675
3.202 6.2542022437178675
3.2025 6.2542022437178675
3.203 6.2542022437178675
3.2035 6.2542022437178675
3.204 6.2542022437178675
3.2045 6.2542022437178675
3.205 6.2542022437178675
3.2055 6.2542022437178675
3.206 6.2542022437178675
3.2065 6.2542022437178675
3.207 6.2542022437178675
3.2075 6.2542022437178675
3.208 6.2542022437178675
3.2085 6.2542022437178675
3.209 6.2542022437178675
3.2095 6.2542022437178675
3.21 6.2542022437178675
3.2105 6.2542022437178675
3.211 6.2542022437178675
3.2115 6.2542022437178675
3.212 6.2542022437178675
3.2125 6.2542022437178675
3.213 6.2542022437178675
3.2135 6.2542022437178675
3.214 6.2542022437178675
3.2145 6.2542022437178675
3.215 6.2542022437178675
3.2155 6.2542022437178675
3.216 6.2542022437178675
3.2165 6.2542022437178675
3.217 6.2542022437178675
3.2175 6.2542022437178675
3.218 6.2542022437178675
3.2185 6.2542022437178675
3.219 6.2542022437178675
3.2195 6.2542022437178675
3.22 6.322034830341942
3.2205 6.322034830341942
3.221 6.322034830341942
3.2215 6.322034830341942
3.222 6.322034830341942
3.2225 6.322034830341942
3.223 6.322034830341942
3.2235 6.322034830341942
3.224 6.322034830341942
3.2245 6.322034830341942
3.225 6.322034830341942
3.2255 6.322034830341942
3.226 6.322034830341942
3.2265 6.322034830341942
3.227 6.322034830341942
3.2275 6.322034830341942
3.228 6.322034830341942
3.2285 6.322034830341942
3.229 6.322034830341942
3.2295 6.322034830341942
3.23 6.322034830341942
3.2305 6.322034830341942
3.231 6.322034830341942
3.2315 6.322034830341942
3.232 6.322034830341942
3.2325 6.322034830341942
3.233 6.322034830341942
3.2335 6.322034830341942
3.234 6.322034830341942
3.2345 6.322034830341942
3.235 6.322034830341942
3.2355 6.322034830341942
3.236 6.322034830341942
3.2365 6.322034830341942
3.237 6.322034830341942
3.2375 6.322034830341942
3.238 6.322034830341942
3.2385 6.322034830341942
3.239 6.322034830341942
3.2395 6.322034830341942
3.24 6.389867416966017
3.2405 6.389867416966017
3.241 6.389867416966017
3.2415 6.389867416966017
3.242 6.389867416966017
3.2425 6.389867416966017
3.243 6.389867416966017
3.2435 6.389867416966017
3.244 6.389867416966017
3.2445 6.389867416966017
3.245 6.389867416966017
3.2455 6.389867416966017
3.246 6.389867416966017
3.2465 6.389867416966017
3.247 6.389867416966017
3.2475 6.389867416966017
3.248 6.389867416966017
3.2485 6.389867416966017
3.249 6.389867416966017
3.2495 6.389867416966017
3.25 6.389867416966017
3.2505 6.389867416966017
3.251 6.389867416966017
3.2515 6.389867416966017
3.252 6.389867416966017
3.2525 6.389867416966017
3.253 6.389867416966017
3.2535 6.389867416966017
3.254 6.389867416966017
3.2545 6.389867416966017
3.255 6.389867416966017
3.2555 6.389867416966017
3.256 6.389867416966017
3.2565 6.389867416966017
3.257 6.389867416966017
3.2575 6.389867416966017
3.258 6.389867416966017
3.2585 6.389867416966017
3.259 6.389867416966017
3.2595 6.389867416966017
3.26 6.457700003590092
3.2605 6.457700003590092
3.261 6.457700003590092
3.2615 6.457700003590092
3.262 6.457700003590092
3.2625 6.457700003590092
3.263 6.457700003590092
3.2635 6.457700003590092
3.264 6.457700003590092
3.2645 6.457700003590092
3.265 6.457700003590092
3.2655 6.457700003590092
3.266 6.457700003590092
3.2665 6.457700003590092
3.267 6.457700003590092
3.2675 6.457700003590092
3.268 6.457700003590092
3.2685 6.457700003590092
3.269 6.457700003590092
3.2695 6.457700003590092
3.27 6.457700003590092
3.2705 6.457700003590092
3.271 6.457700003590092
3.2715 6.457700003590092
3.272 6.457700003590092
3.2725 6.457700003590092
3.273 6.457700003590092
3.2735 6.457700003590092
3.274 6.457700003590092
3.2745 6.457700003590092
3.275 6.457700003590092
3.2755 6.457700003590092
3.276 6.457700003590092
3.2765 6.457700003590092
3.277 6.457700003590092
3.2775 6.457700003590092
3.278 6.457700003590092
3.2785 6.457700003590092
3.279 6.457700003590092
3.2795 6.457700003590092
3.28 6.5255325902141665
3.2805 6.5255325902141665
3.281 6.5255325902141665
3.2815 6.5255325902141665
3.282 6.5255325902141665
3.2825 6.5255325902141665
3.283 6.5255325902141665
3.2835 6.5255325902141665
3.284 6.5255325902141665
3.2845 6.5255325902141665
3.285 6.5255325902141665
3.2855 6.5255325902141665
3.286 6.5255325902141665
3.2865 6.5255325902141665
3.287 6.5255325902141665
3.2875 6.5255325902141665
3.288 6.5255325902141665
3.2885 6.5255325902141665
3.289 6.5255325902141665
3.2895 6.5255325902141665
3.29 6.5255325902141665
3.2905 6.5255325902141665
3.291 6.5255325902141665
3.2915 6.5255325902141665
3.292 6.5255325902141665
3.2925 6.5255325902141665
3.293 6.5255325902141665
3.2935 6.5255325902141665
3.294 6.5255325902141665
3.2945 6.5255325902141665
3.295 6.5255325902141665
3.2955 6.5255325902141665
3.296 6.5255325902141665
3.2965 6.5255325902141665
3.297 6.5255325902141665
3.2975 6.5255325902141665
3.298 6.5255325902141665
3.2985 6.5255325902141665
3.299 6.5255325902141665
3.2995 6.5255325902141665
3.3 6.593365176838242
3.3005 6.593365176838242
3.301 6.593365176838242
3.3015 6.593365176838242
3.302 6.593365176838242
3.3025 6.593365176838242
3.303 6.593365176838242
3.3035 6.593365176838242
3.304 6.593365176838242
3.3045 6.593365176838242
3.305 6.593365176838242
3.3055 6.593365176838242
3.306 6.593365176838242
3.3065 6.593365176838242
3.307 6.593365176838242
3.3075 6.593365176838242
3.308 6.593365176838242
3.3085 6.593365176838242
3.309 6.593365176838242
3.3095 6.593365176838242
3.31 6.593365176838242
3.3105 6.593365176838242
3.311 6.593365176838242
3.3115 6.593365176838242
3.312 6.593365176838242
3.3125 6.593365176838242
3.313 6.593365176838242
3.3135 6.593365176838242
3.314 6.593365176838242
3.3145 6.593365176838242
3.315 6.593365176838242
3.3155 6.593365176838242
3.316 6.593365176838242
3.3165 6.593365176838242
3.317 6.593365176838242
3.3175 6.593365176838242
3.318 6.593365176838242
3.3185 6.593365176838242
3.319 6.593365176838242
3.3195 6.593365176838242
3.32 6.661197763462318
3.3205 6.661197763462318
3.321 6.661197763462318
3.3215 6.661197763462318
3.322 6.661197763462318
3.3225 6.661197763462318
3.323 6.661197763462318
3.3235 6.661197763462318
3.324 6.661197763462318
3.3245 6.661197763462318
3.325 6.661197763462318
3.3255 6.661197763462318
3.326 6.661197763462318
3.3265 6.661197763462318
3.327 6.661197763462318
3.3275 6.661197763462318
3.328 6.661197763462318
3.3285 6.661197763462318
3.329 6.661197763462318
3.3295 6.661197763462318
3.33 6.661197763462318
3.3305 6.661197763462318
3.331 6.661197763462318
3.3315 6.661197763462318
3.332 6.661197763462318
3.3325 6.661197763462318
3.333 6.661197763462318
3.3335 6.661197763462318
3.334 6.661197763462318
3.3345 6.661197763462318
3.335 6.661197763462318
3.3355 6.661197763462318
3.336 6.661197763462318
3.3365 6.661197763462318
3.337 6.661197763462318
3.3375 6.661197763462318
3.338 6.661197763462318
3.3385 6.661197763462318
3.339 6.661197763462318
3.3395 6.661197763462318
3.34 6.729030350086393
3.3405 6.729030350086393
3.341 6.729030350086393
3.3415 6.729030350086393
3.342 6.729030350086393
3.3425 6.729030350086393
3.343 6.729030350086393
3.3435 6.729030350086393
3.344 6.729030350086393
3.3445 6.729030350086393
3.345 6.729030350086393
3.3455 6.729030350086393
3.346 6.729030350086393
3.3465 6.729030350086393
3.347 6.729030350086393
3.3475 6.729030350086393
3.348 6.729030350086393
3.3485 6.729030350086393
3.349 6.729030350086393
3.3495 6.729030350086393
3.35 6.729030350086393
3.3505 6.729030350086393
3.351 6.729030350086393
3.3515 6.729030350086393
3.352 6.729030350086393
3.3525 6.729030350086393
3.353 6.729030350086393
3.3535 6.729030350086393
3.354 6.729030350086393
3.3545 6.729030350086393
3.355 6.729030350086393
3.3555 6.729030350086393
3.356 6.729030350086393
3.3565 6.729030350086393
3.357 6.729030350086393
3.3575 6.729030350086393
3.358 6.729030350086393
3.3585 6.729030350086393
3.359 6.729030350086393
3.3595 6.729030350086393
3.36 6.796862936710471
3.3605 6.796862936710471
3.361 6.796862936710471
3.3615 6.796862936710471
3.362 6.796862936710471
3.3625 6.796862936710471
3.363 6.796862936710471
3.3635 6.796862936710471
3.364 6.796862936710471
3.3645 6.796862936710471
3.365 6.796862936710471
3.3655 6.796862936710471
3.366 6.796862936710471
3.3665 6.796862936710471
3.367 6.796862936710471
3.3675 6.796862936710471
3.368 6.796862936710471
3.3685 6.796862936710471
3.369 6.796862936710471
3.3695 6.796862936710471
3.37 6.796862936710471
3.3705 6.796862936710471
3.371 6.796862936710471
3.3715 6.796862936710471
3.372 6.796862936710471
3.3725 6.796862936710471
3.373 6.796862936710471
3.3735 6.796862936710471
3.374 6.796862936710471
3.3745 6.796862936710471
3.375 6.796862936710471
3.3755 6.796862936710471
3.376 6.796862936710471
3.3765 6.796862936710471
3.377 6.796862936710471
3.3775 6.796862936710471
3.378 6.796862936710471
3.3785 6.796862936710471
3.379 6.796862936710471
3.3795 6.796862936710471
3.38 6.864695523334544
3.3805 6.864695523334544
3.381 6.864695523334544
3.3815 6.864695523334544
3.382 6.864695523334544
3.3825 6.864695523334544
3.383 6.864695523334544
3.3835 6.864695523334544
3.384 6.864695523334544
3.3845 6.864695523334544
3.385 6.864695523334544
3.3855 6.864695523334544
3.386 6.864695523334544
3.3865 6.864695523334544
3.387 6.864695523334544
3.3875 6.864695523334544
3.388 6.864695523334544
3.3885 6.864695523334544
3.389 6.864695523334544
3.3895 6.864695523334544
3.39 6.864695523334544
3.3905 6.864695523334544
3.391 6.864695523334544
3.3915 6.864695523334544
3.392 6.864695523334544
3.3925 6.864695523334544
3.393 6.864695523334544
3.3935 6.864695523334544
3.394 6.864695523334544
3.3945 6.864695523334544
3.395 6.864695523334544
3.3955 6.864695523334544
3.396 6.864695523334544
3.3965 6.864695523334544
3.397 6.864695523334544
3.3975 6.864695523334544
3.398 6.864695523334544
3.3985 6.864695523334544
3.399 6.864695523334544
3.3995 6.864695523334544
3.4 6.932528109958619
3.4005 6.932528109958619
3.401 6.932528109958619
3.4015 6.932528109958619
3.402 6.932528109958619
3.4025 6.932528109958619
3.403 6.932528109958619
3.4035 6.932528109958619
3.404 6.932528109958619
3.4045 6.932528109958619
3.405 6.932528109958619
3.4055 6.932528109958619
3.406 6.932528109958619
3.4065 6.932528109958619
3.407 6.932528109958619
3.4075 6.932528109958619
3.408 6.932528109958619
3.4085 6.932528109958619
3.409 6.932528109958619
3.4095 6.932528109958619
3.41 6.932528109958619
3.4105 6.932528109958619
3.411 6.932528109958619
3.4115 6.932528109958619
3.412 6.932528109958619
3.4125 6.932528109958619
3.413 6.932528109958619
3.4135 6.932528109958619
3.414 6.932528109958619
3.4145 6.932528109958619
3.415 6.932528109958619
3.4155 6.932528109958619
3.416 6.932528109958619
3.4165 6.932528109958619
3.417 6.932528109958619
3.4175 6.932528109958619
3.418 6.932528109958619
3.4185 6.932528109958619
3.419 6.932528109958619
3.4195 6.932528109958619
3.42 6.864695523334544
3.4205 6.864695523334544
3.421 6.864695523334544
3.4215 6.864695523334544
3.422 6.864695523334544
3.4225 6.864695523334544
3.423 6.864695523334544
3.4235 6.864695523334544
3.424 6.864695523334544
3.4245 6.864695523334544
3.425 6.864695523334544
3.4255 6.864695523334544
3.426 6.864695523334544
3.4265 6.864695523334544
3.427 6.864695523334544
3.4275 6.864695523334544
3.428 6.864695523334544
3.4285 6.864695523334544
3.429 6.864695523334544
3.4295 6.864695523334544
3.43 6.864695523334544
3.4305 6.864695523334544
3.431 6.864695523334544
3.4315 6.864695523334544
3.432 6.864695523334544
3.4325 6.864695523334544
3.433 6.864695523334544
3.4335 6.864695523334544
3.434 6.864695523334544
3.4345 6.864695523334544
3.435 6.864695523334544
3.4355 6.864695523334544
3.436 6.864695523334544
3.4365 6.864695523334544
3.437 6.864695523334544
3.4375 6.864695523334544
3.438 6.864695523334544
3.4385 6.864695523334544
3.439 6.864695523334544
3.4395 6.864695523334544
3.44 6.796862936710471
3.4405 6.796862936710471
3.441 6.796862936710471
3.4415 6.796862936710471
3.442 6.796862936710471
3.4425 6.796862936710471
3.443 6.796862936710471
3.4435 6.796862936710471
3.444 6.796862936710471
3.4445 6.796862936710471
3.445 6.796862936710471
3.4455 6.796862936710471
3.446 6.796862936710471
3.4465 6.796862936710471
3.447 6.796862936710471
3.4475 6.796862936710471
3.448 6.796862936710471
3.4485 6.796862936710471
3.449 6.796862936710471
3.4495 6.796862936710471
3.45 6.796862936710471
3.4505 6.796862936710471
3.451 6.796862936710471
3.4515 6.796862936710471
3.452 6.796862936710471
3.4525 6.796862936710471
3.453 6.796862936710471
3.4535 6.796862936710471
3.454 6.796862936710471
3.4545 6.796862936710471
3.455 6.796862936710471
3.4555 6.796862936710471
3.456 6.796862936710471
3.4565 6.796862936710471
3.457 6.796862936710471
3.4575 6.796862936710471
3.458 6.796862936710471
3.4585 6.796862936710471
3.459 6.796862936710471
3.4595 6.796862936710471
3.46 6.729030350086393
3.4605 6.729030350086393
3.461 6.729030350086393
3.4615 6.729030350086393
3.462 6.729030350086393
3.4625 6.729030350086393
3.463 6.729030350086393
3.4635 6.729030350086393
3.464 6.729030350086393
3.4645 6.729030350086393
3.465 6.729030350086393
3.4655 6.729030350086393
3.466 6.729030350086393
3.4665 6.729030350086393
3.467 6.729030350086393
3.4675 6.729030350086393
3.468 6.729030350086393
3.4685 6.729030350086393
3.469 6.729030350086393
3.4695 6.729030350086393
3.47 6.729030350086393
3.4705 6.729030350086393
3.471 6.729030350086393
3.4715 6.729030350086393
3.472 6.729030350086393
3.4725 6.729030350086393
3.473 6.729030350086393
3.4735 6.729030350086393
3.474 6.729030350086393
3.4745 6.729030350086393
3.475 6.729030350086393
3.4755 6.729030350086393
3.476 6.729030350086393
3.4765 6.729030350086393
3.477 6.729030350086393
3.4775 6.729030350086393
3.478 6.729030350086393
3.4785 6.729030350086393
3.479 6.729030350086393
3.4795 6.729030350086393
3.48 6.661197763462318
3.4805 6.661197763462318
3.481 6.661197763462318
3.4815 6.661197763462318
3.482 6.661197763462318
3.4825 6.661197763462318
3.483 6.661197763462318
3.4835 6.661197763462318
3.484 6.661197763462318
3.4845 6.661197763462318
3.485 6.661197763462318
3.4855 6.661197763462318
3.486 6.661197763462318
3.4865 6.661197763462318
3.487 6.661197763462318
3.4875 6.661197763462318
3.488 6.661197763462318
3.4885 6.661197763462318
3.489 6.661197763462318
3.4895 6.661197763462318
3.49 6.661197763462318
3.4905 6.661197763462318
3.491 6.661197763462318
3.4915 6.661197763462318
3.492 6.661197763462318
3.4925 6.661197763462318
3.493 6.661197763462318
3.4935 6.661197763462318
3.494 6.661197763462318
3.4945 6.661197763462318
3.495 6.661197763462318
3.4955 6.661197763462318
3.496 6.661197763462318
3.4965 6.661197763462318
3.497 6.661197763462318
3.4975 6.661197763462318
3.498 6.661197763462318
3.4985 6.661197763462318
3.499 6.661197763462318
3.4995 6.661197763462318
3.5 6.620833225813495
3.5005 6.620833225813495
3.501 6.620833225813495
3.5015 6.620833225813495
3.502 6.620833225813495
3.5025 6.620833225813495
3.503 6.620833225813495
3.5035 6.620833225813495
3.504 6.620833225813495
3.5045 6.620833225813495
3.505 6.620833225813495
3.5055 6.620833225813495
3.506 6.620833225813495
3.5065 6.620833225813495
3.507 6.620833225813495
3.5075 6.620833225813495
3.508 6.620833225813495
3.5085 6.620833225813495
3.509 6.620833225813495
3.5095 6.620833225813495
3.51 6.620833225813495
3.5105 6.620833225813495
3.511 6.620833225813495
3.5115 6.620833225813495
3.512 6.620833225813495
3.5125 6.620833225813495
3.513 6.620833225813495
3.5135 6.620833225813495
3.514 6.620833225813495
3.5145 6.620833225813495
3.515 6.620833225813495
3.5155 6.620833225813495
3.516 6.620833225813495
3.5165 6.620833225813495
3.517 6.620833225813495
3.5175 6.620833225813495
3.518 6.620833225813495
3.5185 6.620833225813495
3.519 6.620833225813495
3.5195 6.620833225813495
3.52 6.553000639189423
3.5205 6.553000639189423
3.521 6.553000639189423
3.5215 6.553000639189423
3.522 6.553000639189423
3.5225 6.553000639189423
3.523 6.553000639189423
3.5235 6.553000639189423
3.524 6.553000639189423
3.5245 6.553000639189423
3.525 6.553000639189423
3.5255 6.553000639189423
3.526 6.553000639189423
3.5265 6.553000639189423
3.527 6.553000639189423
3.5275 6.553000639189423
3.528 6.553000639189423
3.5285 6.553000639189423
3.529 6.553000639189423
3.5295 6.553000639189423
3.53 6.553000639189423
3.5305 6.553000639189423
3.531 6.553000639189423
3.5315 6.553000639189423
3.532 6.553000639189423
3.5325 6.553000639189423
3.533 6.553000639189423
3.5335 6.553000639189423
3.534 6.553000639189423
3.5345 6.553000639189423
3.535 6.553000639189423
3.5355 6.553000639189423
3.536 6.553000639189423
3.5365 6.553000639189423
3.537 6.553000639189423
3.5375 6.553000639189423
3.538 6.553000639189423
3.5385 6.553000639189423
3.539 6.553000639189423
3.5395 6.553000639189423
3.54 6.4851680525653475
3.5405 6.4851680525653475
3.541 6.4851680525653475
3.5415 6.4851680525653475
3.542 6.4851680525653475
3.5425 6.4851680525653475
3.543 6.4851680525653475
3.5435 6.4851680525653475
3.544 6.4851680525653475
3.5445 6.4851680525653475
3.545 6.4851680525653475
3.5455 6.4851680525653475
3.546 6.4851680525653475
3.5465 6.4851680525653475
3.547 6.4851680525653475
3.5475 6.4851680525653475
3.548 6.4851680525653475
3.5485 6.4851680525653475
3.549 6.4851680525653475
3.5495 6.4851680525653475
3.55 6.4851680525653475
3.5505 6.4851680525653475
3.551 6.4851680525653475
3.5515 6.4851680525653475
3.552 6.4851680525653475
3.5525 6.4851680525653475
3.553 6.4851680525653475
3.5535 6.4851680525653475
3.554 6.4851680525653475
3.5545 6.4851680525653475
3.555 6.4851680525653475
3.5555 6.4851680525653475
3.556 6.4851680525653475
3.5565 6.4851680525653475
3.557 6.4851680525653475
3.5575 6.4851680525653475
3.558 6.4851680525653475
3.5585 6.4851680525653475
3.559 6.4851680525653475
3.5595 6.4851680525653475
3.56 6.553000639189423
3.5605 6.553000639189423
3.561 6.553000639189423
3.5615 6.553000639189423
3.562 6.553000639189423
3.5625 6.553000639189423
3.563 6.553000639189423
3.5635 6.553000639189423
3.564 6.553000639189423
3.5645 6.553000639189423
3.565 6.553000639189423
3.5655 6.553000639189423
3.566 6.553000639189423
3.5665 6.553000639189423
3.567 6.553000639189423
3.5675 6.553000639189423
3.568 6.553000639189423
3.5685 6.553000639189423
3.569 6.553000639189423
3.5695 6.553000639189423
3.57 6.553000639189423
3.5705 6.553000639189423
3.571 6.553000639189423
3.5715 6.553000639189423
3.572 6.553000639189423
3.5725 6.553000639189423
3.573 6.553000639189423
3.5735 6.553000639189423
3.574 6.553000639189423
3.5745 6.553000639189423
3.575 6.553000639189423
3.5755 6.553000639189423
3.576 6.553000639189423
3.5765 6.553000639189423
3.577 6.553000639189423
3.5775 6.553000639189423
3.578 6.553000639189423
3.5785 6.553000639189423
3.579 6.553000639189423
3.5795 6.553000639189423
3.58 6.620833225813495
3.5805 6.620833225813495
3.581 6.620833225813495
3.5815 6.620833225813495
3.582 6.620833225813495
3.5825 6.620833225813495
3.583 6.620833225813495
3.5835 6.620833225813495
3.584 6.620833225813495
3.5845 6.620833225813495
3.585 6.620833225813495
3.5855 6.620833225813495
3.586 6.620833225813495
3.5865 6.620833225813495
3.587 6.620833225813495
3.5875 6.620833225813495
3.588 6.620833225813495
3.5885 6.620833225813495
3.589 6.620833225813495
3.5895 6.620833225813495
3.59 6.620833225813495
3.5905 6.620833225813495
3.591 6.620833225813495
3.5915 6.620833225813495
3.592 6.620833225813495
3.5925 6.620833225813495
3.593 6.620833225813495
3.5935 6.620833225813495
3.594 6.620833225813495
3.5945 6.620833225813495
3.595 6.620833225813495
3.5955 6.620833225813495
3.596 6.620833225813495
3.5965 6.620833225813495
3.597 6.620833225813495
3.5975 6.620833225813495
3.598 6.620833225813495
3.5985 6.620833225813495
3.599 6.620833225813495
3.5995 6.620833225813495
3.6 6.688665812437571
3.6005 6.688665812437571
3.601 6.688665812437571
3.6015 6.688665812437571
3.602 6.688665812437571
3.6025 6.688665812437571
3.603 6.688665812437571
3.6035 6.688665812437571
3.604 6.688665812437571
3.6045 6.688665812437571
3.605 6.688665812437571
3.6055 6.688665812437571
3.606 6.688665812437571
3.6065 6.688665812437571
3.607 6.688665812437571
3.6075 6.688665812437571
3.608 6.688665812437571
3.6085 6.688665812437571
3.609 6.688665812437571
3.6095 6.688665812437571
3.61 6.688665812437571
3.6105 6.688665812437571
3.611 6.688665812437571
3.6115 6.688665812437571
3.612 6.688665812437571
3.6125 6.688665812437571
3.613 6.688665812437571
3.6135 6.688665812437571
3.614 6.688665812437571
3.6145 6.688665812437571
3.615 6.688665812437571
3.6155 6.688665812437571
3.616 6.688665812437571
3.6165 6.688665812437571
3.617 6.688665812437571
3.6175 6.688665812437571
3.618 6.688665812437571
3.6185 6.688665812437571
3.619 6.688665812437571
3.6195 6.688665812437571
3.62 6.756498399061649
3.6205 6.756498399061649
3.621 6.756498399061649
3.6215 6.756498399061649
3.622 6.756498399061649
3.6225 6.756498399061649
3.623 6.756498399061649
3.6235 6.756498399061649
3.624 6.756498399061649
3.6245 6.756498399061649
3.625 6.756498399061649
3.6255 6.756498399061649
3.626 6.756498399061649
3.6265 6.756498399061649
3.627 6.756498399061649
3.6275 6.756498399061649
3.628 6.756498399061649
3.6285 6.756498399061649
3.629 6.756498399061649
3.6295 6.756498399061649
3.63 6.756498399061649
3.6305 6.756498399061649
3.631 6.756498399061649
3.6315 6.756498399061649
3.632 6.756498399061649
3.6325 6.756498399061649
3.633 6.756498399061649
3.6335 6.756498399061649
3.634 6.756498399061649
3.6345 6.756498399061649
3.635 6.756498399061649
3.6355 6.756498399061649
3.636 6.756498399061649
3.6365 6.756498399061649
3.637 6.756498399061649
3.6375 6.756498399061649
3.638 6.756498399061649
3.6385 6.756498399061649
3.639 6.756498399061649
3.6395 6.756498399061649
3.64 6.688665812437571
3.6405 6.688665812437571
3.641 6.688665812437571
3.6415 6.688665812437571
3.642 6.688665812437571
3.6425 6.688665812437571
3.643 6.688665812437571
3.6435 6.688665812437571
3.644 6.688665812437571
3.6445 6.688665812437571
3.645 6.688665812437571
3.6455 6.688665812437571
3.646 6.688665812437571
3.6465 6.688665812437571
3.647 6.688665812437571
3.6475 6.688665812437571
3.648 6.688665812437571
3.6485 6.688665812437571
3.649 6.688665812437571
3.6495 6.688665812437571
3.65 6.688665812437571
3.6505 6.688665812437571
3.651 6.688665812437571
3.6515 6.688665812437571
3.652 6.688665812437571
3.6525 6.688665812437571
3.653 6.688665812437571
3.6535 6.688665812437571
3.654 6.688665812437571
3.6545 6.688665812437571
3.655 6.688665812437571
3.6555 6.688665812437571
3.656 6.688665812437571
3.6565 6.688665812437571
3.657 6.688665812437571
3.6575 6.688665812437571
3.658 6.688665812437571
3.6585 6.688665812437571
3.659 6.688665812437571
3.6595 6.688665812437571
3.66 6.756498399061649
3.6605 6.756498399061649
3.661 6.756498399061649
3.6615 6.756498399061649
3.662 6.756498399061649
3.6625 6.756498399061649
3.663 6.756498399061649
3.6635 6.756498399061649
3.664 6.756498399061649
3.6645 6.756498399061649
3.665 6.756498399061649
3.6655 6.756498399061649
3.666 6.756498399061649
3.6665 6.756498399061649
3.667 6.756498399061649
3.6675 6.756498399061649
3.668 6.756498399061649
3.6685 6.756498399061649
3.669 6.756498399061649
3.6695 6.756498399061649
3.67 6.756498399061649
3.6705 6.756498399061649
3.671 6.756498399061649
3.6715 6.756498399061649
3.672 6.756498399061649
3.6725 6.756498399061649
3.673 6.756498399061649
3.6735 6.756498399061649
3.674 6.756498399061649
3.6745 6.756498399061649
3.675 6.756498399061649
3.6755 6.756498399061649
3.676 6.756498399061649
3.6765 6.756498399061649
3.677 6.756498399061649
3.6775 6.756498399061649
3.678 6.756498399061649
3.6785 6.756498399061649
3.679 6.756498399061649
3.6795 6.756498399061649
3.68 6.688665812437571
3.6805 6.688665812437571
3.681 6.688665812437571
3.6815 6.688665812437571
3.682 6.688665812437571
3.6825 6.688665812437571
3.683 6.688665812437571
3.6835 6.688665812437571
3.684 6.688665812437571
3.6845 6.688665812437571
3.685 6.688665812437571
3.6855 6.688665812437571
3.686 6.688665812437571
3.6865 6.688665812437571
3.687 6.688665812437571
3.6875 6.688665812437571
3.688 6.688665812437571
3.6885 6.688665812437571
3.689 6.688665812437571
3.6895 6.688665812437571
3.69 6.688665812437571
3.6905 6.688665812437571
3.691 6.688665812437571
3.6915 6.688665812437571
3.692 6.688665812437571
3.6925 6.688665812437571
3.693 6.688665812437571
3.6935 6.688665812437571
3.694 6.688665812437571
3.6945 6.688665812437571
3.695 6.688665812437571
3.6955 6.688665812437571
3.696 6.688665812437571
3.6965 6.688665812437571
3.697 6.688665812437571
3.6975 6.688665812437571
3.698 6.688665812437571
3.6985 6.688665812437571
3.699 6.688665812437571
3.6995 6.688665812437571
3.7 6.756498399061649
3.7005 6.756498399061649
3.701 6.756498399061649
3.7015 6.756498399061649
3.702 6.756498399061649
3.7025 6.756498399061649
3.703 6.756498399061649
3.7035 6.756498399061649
3.704 6.756498399061649
3.7045 6.756498399061649
3.705 6.756498399061649
3.7055 6.756498399061649
3.706 6.756498399061649
3.7065 6.756498399061649
3.707 6.756498399061649
3.7075 6.756498399061649
3.708 6.756498399061649
3.7085 6.756498399061649
3.709 6.756498399061649
3.7095 6.756498399061649
3.71 6.756498399061649
3.7105 6.756498399061649
3.711 6.756498399061649
3.7115 6.756498399061649
3.712 6.756498399061649
3.7125 6.756498399061649
3.713 6.756498399061649
3.7135 6.756498399061649
3.714 6.756498399061649
3.7145 6.756498399061649
3.715 6.756498399061649
3.7155 6.756498399061649
3.716 6.756498399061649
3.7165 6.756498399061649
3.717 6.756498399061649
3.7175 6.756498399061649
3.718 6.756498399061649
3.7185 6.756498399061649
3.719 6.756498399061649
3.7195 6.756498399061649
3.72 6.824330985685721
3.7205 6.824330985685721
3.721 6.824330985685721
3.7215 6.824330985685721
3.722 6.824330985685721
3.7225 6.824330985685721
3.723 6.824330985685721
3.7235 6.824330985685721
3.724 6.824330985685721
3.7245 6.824330985685721
3.725 6.824330985685721
3.7255 6.824330985685721
3.726 6.824330985685721
3.7265 6.824330985685721
3.727 6.824330985685721
3.7275 6.824330985685721
3.728 6.824330985685721
3.7285 6.824330985685721
3.729 6.824330985685721
3.7295 6.824330985685721
3.73 6.824330985685721
3.7305 6.824330985685721
3.731 6.824330985685721
3.7315 6.824330985685721
3.732 6.824330985685721
3.7325 6.824330985685721
3.733 6.824330985685721
3.7335 6.824330985685721
3.734 6.824330985685721
3.7345 6.824330985685721
3.735 6.824330985685721
3.7355 6.824330985685721
3.736 6.824330985685721
3.7365 6.824330985685721
3.737 6.824330985685721
3.7375 6.824330985685721
3.738 6.824330985685721
3.7385 6.824330985685721
3.739 6.824330985685721
3.7395 6.824330985685721
3.74 6.756498399061649
3.7405 6.756498399061649
3.741 6.756498399061649
3.7415 6.756498399061649
3.742 6.756498399061649
3.7425 6.756498399061649
3.743 6.756498399061649
3.7435 6.756498399061649
3.744 6.756498399061649
3.7445 6.756498399061649
3.745 6.756498399061649
3.7455 6.756498399061649
3.746 6.756498399061649
3.7465 6.756498399061649
3.747 6.756498399061649
3.7475 6.756498399061649
3.748 6.756498399061649
3.7485 6.756498399061649
3.749 6.756498399061649
3.7495 6.756498399061649
3.75 6.756498399061649
3.7505 6.756498399061649
3.751 6.756498399061649
3.7515 6.756498399061649
3.752 6.756498399061649
3.7525 6.756498399061649
3.753 6.756498399061649
3.7535 6.756498399061649
3.754 6.756498399061649
3.7545 6.756498399061649
3.755 6.756498399061649
3.7555 6.756498399061649
3.756 6.756498399061649
3.7565 6.756498399061649
3.757 6.756498399061649
3.7575 6.756498399061649
3.758 6.756498399061649
3.7585 6.756498399061649
3.759 6.756498399061649
3.7595 6.756498399061649
3.76 6.824330985685721
3.7605 6.824330985685721
3.761 6.824330985685721
3.7615 6.824330985685721
3.762 6.824330985685721
3.7625 6.824330985685721
3.763 6.824330985685721
3.7635 6.824330985685721
3.764 6.824330985685721
3.7645 6.824330985685721
3.765 6.824330985685721
3.7655 6.824330985685721
3.766 6.824330985685721
3.7665 6.824330985685721
3.767 6.824330985685721
3.7675 6.824330985685721
3.768 6.824330985685721
3.7685 6.824330985685721
3.769 6.824330985685721
3.7695 6.824330985685721
3.77 6.824330985685721
3.7705 6.824330985685721
3.771 6.824330985685721
3.7715 6.824330985685721
3.772 6.824330985685721
3.7725 6.824330985685721
3.773 6.824330985685721
3.7735 6.824330985685721
3.774 6.824330985685721
3.7745 6.824330985685721
3.775 6.824330985685721
3.7755 6.824330985685721
3.776 6.824330985685721
3.7765 6.824330985685721
3.777 6.824330985685721
3.7775 6.824330985685721
3.778 6.824330985685721
3.7785 6.824330985685721
3.779 6.824330985685721
3.7795 6.824330985685721
3.78 6.892163572309797
3.7805 6.892163572309797
3.781 6.892163572309797
3.7815 6.892163572309797
3.782 6.892163572309797
3.7825 6.892163572309797
3.783 6.892163572309797
3.7835 6.892163572309797
3.784 6.892163572309797
3.7845 6.892163572309797
3.785 6.892163572309797
3.7855 6.892163572309797
3.786 6.892163572309797
3.7865 6.892163572309797
3.787 6.892163572309797
3.7875 6.892163572309797
3.788 6.892163572309797
3.7885 6.892163572309797
3.789 6.892163572309797
3.7895 6.892163572309797
3.79 6.892163572309797
3.7905 6.892163572309797
3.791 6.892163572309797
3.7915 6.892163572309797
3.792 6.892163572309797
3.7925 6.892163572309797
3.793 6.892163572309797
3.7935 6.892163572309797
3.794 6.892163572309797
3.7945 6.892163572309797
3.795 6.892163572309797
3.7955 6.892163572309797
3.796 6.892163572309797
3.7965 6.892163572309797
3.797 6.892163572309797
3.7975 6.892163572309797
3.798 6.892163572309797
3.7985 6.892163572309797
3.799 6.892163572309797
3.7995 6.892163572309797
3.8 6.959996158933874
3.8005 6.959996158933874
3.801 6.959996158933874
3.8015 6.959996158933874
3.802 6.959996158933874
3.8025 6.959996158933874
3.803 6.959996158933874
3.8035 6.959996158933874
3.804 6.959996158933874
3.8045 6.959996158933874
3.805 6.959996158933874
3.8055 6.959996158933874
3.806 6.959996158933874
3.8065 6.959996158933874
3.807 6.959996158933874
3.8075 6.959996158933874
3.808 6.959996158933874
3.8085 6.959996158933874
3.809 6.959996158933874
3.8095 6.959996158933874
3.81 6.959996158933874
3.8105 6.959996158933874
3.811 6.959996158933874
3.8115 6.959996158933874
3.812 6.959996158933874
3.8125 6.959996158933874
3.813 6.959996158933874
3.8135 6.959996158933874
3.814 6.959996158933874
3.8145 6.959996158933874
3.815 6.959996158933874
3.8155 6.959996158933874
3.816 6.959996158933874
3.8165 6.959996158933874
3.817 6.959996158933874
3.8175 6.959996158933874
3.818 6.959996158933874
3.8185 6.959996158933874
3.819 6.959996158933874
3.8195 6.959996158933874
3.82 7.0278287455579465
3.8205 7.0278287455579465
3.821 7.0278287455579465
3.8215 7.0278287455579465
3.822 7.0278287455579465
3.8225 7.0278287455579465
3.823 7.0278287455579465
3.8235 7.0278287455579465
3.824 7.0278287455579465
3.8245 7.0278287455579465
3.825 7.0278287455579465
3.8255 7.0278287455579465
3.826 7.0278287455579465
3.8265 7.0278287455579465
3.827 7.0278287455579465
3.8275 7.0278287455579465
3.828 7.0278287455579465
3.8285 7.0278287455579465
3.829 7.0278287455579465
3.8295 7.0278287455579465
3.83 7.0278287455579465
3.8305 7.0278287455579465
3.831 7.0278287455579465
3.8315 7.0278287455579465
3.832 7.0278287455579465
3.8325 7.0278287455579465
3.833 7.0278287455579465
3.8335 7.0278287455579465
3.834 7.0278287455579465
3.8345 7.0278287455579465
3.835 7.0278287455579465
3.8355 7.0278287455579465
3.836 7.0278287455579465
3.8365 7.0278287455579465
3.837 7.0278287455579465
3.8375 7.0278287455579465
3.838 7.0278287455579465
3.8385 7.0278287455579465
3.839 7.0278287455579465
3.8395 7.0278287455579465
3.84 7.095661332182023
3.8405 7.095661332182023
3.841 7.095661332182023
3.8415 7.095661332182023
3.842 7.095661332182023
3.8425 7.095661332182023
3.843 7.095661332182023
3.8435 7.095661332182023
3.844 7.095661332182023
3.8445 7.095661332182023
3.845 7.095661332182023
3.8455 7.095661332182023
3.846 7.095661332182023
3.8465 7.095661332182023
3.847 7.095661332182023
3.8475 7.095661332182023
3.848 7.095661332182023
3.8485 7.095661332182023
3.849 7.095661332182023
3.8495 7.095661332182023
3.85 7.095661332182023
3.8505 7.095661332182023
3.851 7.095661332182023
3.8515 7.095661332182023
3.852 7.095661332182023
3.8525 7.095661332182023
3.853 7.095661332182023
3.8535 7.095661332182023
3.854 7.095661332182023
3.8545 7.095661332182023
3.855 7.095661332182023
3.8555 7.095661332182023
3.856 7.095661332182023
3.8565 7.095661332182023
3.857 7.095661332182023
3.8575 7.095661332182023
3.858 7.095661332182023
3.8585 7.095661332182023
3.859 7.095661332182023
3.8595 7.095661332182023
3.86 7.163493918806098
3.8605 7.163493918806098
3.861 7.163493918806098
3.8615 7.163493918806098
3.862 7.163493918806098
3.8625 7.163493918806098
3.863 7.163493918806098
3.8635 7.163493918806098
3.864 7.163493918806098
3.8645 7.163493918806098
3.865 7.163493918806098
3.8655 7.163493918806098
3.866 7.163493918806098
3.8665 7.163493918806098
3.867 7.163493918806098
3.8675 7.163493918806098
3.868 7.163493918806098
3.8685 7.163493918806098
3.869 7.163493918806098
3.8695 7.163493918806098
3.87 7.163493918806098
3.8705 7.163493918806098
3.871 7.163493918806098
3.8715 7.163493918806098
3.872 7.163493918806098
3.8725 7.163493918806098
3.873 7.163493918806098
3.8735 7.163493918806098
3.874 7.163493918806098
3.8745 7.163493918806098
3.875 7.163493918806098
3.8755 7.163493918806098
3.876 7.163493918806098
3.8765 7.163493918806098
3.877 7.163493918806098
3.8775 7.163493918806098
3.878 7.163493918806098
3.8785 7.163493918806098
3.879 7.163493918806098
3.8795 7.163493918806098
3.88 7.231326505430172
3.8805 7.231326505430172
3.881 7.231326505430172
3.8815 7.231326505430172
3.882 7.231326505430172
3.8825 7.231326505430172
3.883 7.231326505430172
3.8835 7.231326505430172
3.884 7.231326505430172
3.8845 7.231326505430172
3.885 7.231326505430172
3.8855 7.231326505430172
3.886 7.231326505430172
3.8865 7.231326505430172
3.887 7.231326505430172
3.8875 7.231326505430172
3.888 7.231326505430172
3.8885 7.231326505430172
3.889 7.231326505430172
3.8895 7.231326505430172
3.89 7.231326505430172
3.8905 7.231326505430172
3.891 7.231326505430172
3.8915 7.231326505430172
3.892 7.231326505430172
3.8925 7.231326505430172
3.893 7.231326505430172
3.8935 7.231326505430172
3.894 7.231326505430172
3.8945 7.231326505430172
3.895 7.231326505430172
3.8955 7.231326505430172
3.896 7.231326505430172
3.8965 7.231326505430172
3.897 7.231326505430172
3.8975 7.231326505430172
3.898 7.231326505430172
3.8985 7.231326505430172
3.899 7.231326505430172
3.8995 7.231326505430172
3.9 7.299159092054249
3.9005 7.299159092054249
3.901 7.299159092054249
3.9015 7.299159092054249
3.902 7.299159092054249
3.9025 7.299159092054249
3.903 7.299159092054249
3.9035 7.299159092054249
3.904 7.299159092054249
3.9045 7.299159092054249
3.905 7.299159092054249
3.9055 7.299159092054249
3.906 7.299159092054249
3.9065 7.299159092054249
3.907 7.299159092054249
3.9075 7.299159092054249
3.908 7.299159092054249
3.9085 7.299159092054249
3.909 7.299159092054249
3.9095 7.299159092054249
3.91 7.299159092054249
3.9105 7.299159092054249
3.911 7.299159092054249
3.9115 7.299159092054249
3.912 7.299159092054249
3.9125 7.299159092054249
3.913 7.299159092054249
3.9135 7.299159092054249
3.914 7.299159092054249
3.9145 7.299159092054249
3.915 7.299159092054249
3.9155 7.299159092054249
3.916 7.299159092054249
3.9165 7.299159092054249
3.917 7.299159092054249
3.9175 7.299159092054249
3.918 7.299159092054249
3.9185 7.299159092054249
3.919 7.299159092054249
3.9195 7.299159092054249
3.92 7.366991678678324
3.9205 7.366991678678324
3.921 7.366991678678324
3.9215 7.366991678678324
3.922 7.366991678678324
3.9225 7.366991678678324
3.923 7.366991678678324
3.9235 7.366991678678324
3.924 7.366991678678324
3.9245 7.366991678678324
3.925 7.366991678678324
3.9255 7.366991678678324
3.926 7.366991678678324
3.9265 7.366991678678324
3.927 7.366991678678324
3.9275 7.366991678678324
3.928 7.366991678678324
3.9285 7.366991678678324
3.929 7.366991678678324
3.9295 7.366991678678324
3.93 7.366991678678324
3.9305 7.366991678678324
3.931 7.366991678678324
3.9315 7.366991678678324
3.932 7.366991678678324
3.9325 7.366991678678324
3.933 7.366991678678324
3.9335 7.366991678678324
3.934 7.366991678678324
3.9345 7.366991678678324
3.935 7.366991678678324
3.9355 7.366991678678324
3.936 7.366991678678324
3.9365 7.366991678678324
3.937 7.366991678678324
3.9375 7.366991678678324
3.938 7.366991678678324
3.9385 7.366991678678324
3.939 7.366991678678324
3.9395 7.366991678678324
3.94 7.434824265302399
3.9405 7.434824265302399
3.941 7.434824265302399
3.9415 7.434824265302399
3.942 7.434824265302399
3.9425 7.434824265302399
3.943 7.434824265302399
3.9435 7.434824265302399
3.944 7.434824265302399
3.9445 7.434824265302399
3.945 7.434824265302399
3.9455 7.434824265302399
3.946 7.434824265302399
3.9465 7.434824265302399
3.947 7.434824265302399
3.9475 7.434824265302399
3.948 7.434824265302399
3.9485 7.434824265302399
3.949 7.434824265302399
3.9495 7.434824265302399
3.95 7.434824265302399
3.9505 7.434824265302399
3.951 7.434824265302399
3.9515 7.434824265302399
3.952 7.434824265302399
3.9525 7.434824265302399
3.953 7.434824265302399
3.9535 7.434824265302399
3.954 7.434824265302399
3.9545 7.434824265302399
3.955 7.434824265302399
3.9555 7.434824265302399
3.956 7.434824265302399
3.9565 7.434824265302399
3.957 7.434824265302399
3.9575 7.434824265302399
3.958 7.434824265302399
3.9585 7.434824265302399
3.959 7.434824265302399
3.9595 7.434824265302399
3.96 7.502656851926473
3.9605 7.502656851926473
3.961 7.502656851926473
3.9615 7.502656851926473
3.962 7.502656851926473
3.9625 7.502656851926473
3.963 7.502656851926473
3.9635 7.502656851926473
3.964 7.502656851926473
3.9645 7.502656851926473
3.965 7.502656851926473
3.9655 7.502656851926473
3.966 7.502656851926473
3.9665 7.502656851926473
3.967 7.502656851926473
3.9675 7.502656851926473
3.968 7.502656851926473
3.9685 7.502656851926473
3.969 7.502656851926473
3.9695 7.502656851926473
3.97 7.502656851926473
3.9705 7.502656851926473
3.971 7.502656851926473
3.9715 7.502656851926473
3.972 7.502656851926473
3.9725 7.502656851926473
3.973 7.502656851926473
3.9735 7.502656851926473
3.974 7.502656851926473
3.9745 7.502656851926473
3.975 7.502656851926473
3.9755 7.502656851926473
3.976 7.502656851926473
3.9765 7.502656851926473
3.977 7.502656851926473
3.9775 7.502656851926473
3.978 7.502656851926473
3.9785 7.502656851926473
3.979 7.502656851926473
3.9795 7.502656851926473
3.98 7.57048943855055
3.9805 7.57048943855055
3.981 7.57048943855055
3.9815 7.57048943855055
3.982 7.57048943855055
3.9825 7.57048943855055
3.983 7.57048943855055
3.9835 7.57048943855055
3.984 7.57048943855055
3.9845 7.57048943855055
3.985 7.57048943855055
3.9855 7.57048943855055
3.986 7.57048943855055
3.9865 7.57048943855055
3.987 7.57048943855055
3.9875 7.57048943855055
3.988 7.57048943855055
3.9885 7.57048943855055
3.989 7.57048943855055
3.9895 7.57048943855055
3.99 7.57048943855055
3.9905 7.57048943855055
3.991 7.57048943855055
3.9915 7.57048943855055
3.992 7.57048943855055
3.9925 7.57048943855055
3.993 7.57048943855055
3.9935 7.57048943855055
3.994 7.57048943855055
3.9945 7.57048943855055
3.995 7.57048943855055
3.9955 7.57048943855055
3.996 7.57048943855055
3.9965 7.57048943855055
3.997 7.57048943855055
3.9975 7.57048943855055
3.998 7.57048943855055
3.9985 7.57048943855055
3.999 7.57048943855055
3.9995 7.57048943855055
4.0 7.638322025174622
4.0005 7.638322025174622
4.001 7.638322025174622
4.0015 7.638322025174622
4.002 7.638322025174622
4.0025 7.638322025174622
4.003 7.638322025174622
4.0035 7.638322025174622
4.004 7.638322025174622
4.0045 7.638322025174622
4.005 7.638322025174622
4.0055 7.638322025174622
4.006 7.638322025174622
4.0065 7.638322025174622
4.007 7.638322025174622
4.0075 7.638322025174622
4.008 7.638322025174622
4.0085 7.638322025174622
4.009 7.638322025174622
4.0095 7.638322025174622
4.01 7.638322025174622
4.0105 7.638322025174622
4.011 7.638322025174622
4.0115 7.638322025174622
4.012 7.638322025174622
4.0125 7.638322025174622
4.013 7.638322025174622
4.0135 7.638322025174622
4.014 7.638322025174622
4.0145 7.638322025174622
4.015 7.638322025174622
4.0155 7.638322025174622
4.016 7.638322025174622
4.0165 7.638322025174622
4.017 7.638322025174622
4.0175 7.638322025174622
4.018 7.638322025174622
4.0185 7.638322025174622
4.019 7.638322025174622
4.0195 7.638322025174622
4.02 7.706154611798698
4.0205 7.706154611798698
4.021 7.706154611798698
4.0215 7.706154611798698
4.022 7.706154611798698
4.0225 7.706154611798698
4.023 7.706154611798698
4.0235 7.706154611798698
4.024 7.706154611798698
4.0245 7.706154611798698
4.025 7.706154611798698
4.0255 7.706154611798698
4.026 7.706154611798698
4.0265 7.706154611798698
4.027 7.706154611798698
4.0275 7.706154611798698
4.028 7.706154611798698
4.0285 7.706154611798698
4.029 7.706154611798698
4.0295 7.706154611798698
4.03 7.706154611798698
4.0305 7.706154611798698
4.031 7.706154611798698
4.0315 7.706154611798698
4.032 7.706154611798698
4.0325 7.706154611798698
4.033 7.706154611798698
4.0335 7.706154611798698
4.034 7.706154611798698
4.0345 7.706154611798698
4.035 7.706154611798698
4.0355 7.706154611798698
4.036 7.706154611798698
4.0365 7.706154611798698
4.037 7.706154611798698
4.0375 7.706154611798698
4.038 7.706154611798698
4.0385 7.706154611798698
4.039 7.706154611798698
4.0395 7.706154611798698
4.04 7.773987198422773
4.0405 7.773987198422773
4.041 7.773987198422773
4.0415 7.773987198422773
4.042 7.773987198422773
4.0425 7.773987198422773
4.043 7.773987198422773
4.0435 7.773987198422773
4.044 7.773987198422773
4.0445 7.773987198422773
4.045 7.773987198422773
4.0455 7.773987198422773
4.046 7.773987198422773
4.0465 7.773987198422773
4.047 7.773987198422773
4.0475 7.773987198422773
4.048 7.773987198422773
4.0485 7.773987198422773
4.049 7.773987198422773
4.0495 7.773987198422773
4.05 7.773987198422773
4.0505 7.773987198422773
4.051 7.773987198422773
4.0515 7.773987198422773
4.052 7.773987198422773
4.0525 7.773987198422773
4.053 7.773987198422773
4.0535 7.773987198422773
4.054 7.773987198422773
4.0545 7.773987198422773
4.055 7.773987198422773
4.0555 7.773987198422773
4.056 7.773987198422773
4.0565 7.773987198422773
4.057 7.773987198422773
4.0575 7.773987198422773
4.058 7.773987198422773
4.0585 7.773987198422773
4.059 7.773987198422773
4.0595 7.773987198422773
4.06 7.841819785046848
4.0605 7.841819785046848
4.061 7.841819785046848
4.0615 7.841819785046848
4.062 7.841819785046848
4.0625 7.841819785046848
4.063 7.841819785046848
4.0635 7.841819785046848
4.064 7.841819785046848
4.0645 7.841819785046848
4.065 7.841819785046848
4.0655 7.841819785046848
4.066 7.841819785046848
4.0665 7.841819785046848
4.067 7.841819785046848
4.0675 7.841819785046848
4.068 7.841819785046848
4.0685 7.841819785046848
4.069 7.841819785046848
4.0695 7.841819785046848
4.07 7.841819785046848
4.0705 7.841819785046848
4.071 7.841819785046848
4.0715 7.841819785046848
4.072 7.841819785046848
4.0725 7.841819785046848
4.073 7.841819785046848
4.0735 7.841819785046848
4.074 7.841819785046848
4.0745 7.841819785046848
4.075 7.841819785046848
4.0755 7.841819785046848
4.076 7.841819785046848
4.0765 7.841819785046848
4.077 7.841819785046848
4.0775 7.841819785046848
4.078 7.841819785046848
4.0785 7.841819785046848
4.079 7.841819785046848
4.0795 7.841819785046848
4.08 7.909652378454184
4.0805 7.909652378454184
4.081 7.909652378454184
4.0815 7.909652378454184
4.082 7.909652378454184
4.0825 7.909652378454184
4.083 7.909652378454184
4.0835 7.909652378454184
4.084 7.909652378454184
4.0845 7.909652378454184
4.085 7.909652378454184
4.0855 7.909652378454184
4.086 7.909652378454184
4.0865 7.909652378454184
4.087 7.909652378454184
4.0875 7.909652378454184
4.088 7.909652378454184
4.0885 7.909652378454184
4.089 7.909652378454184
4.0895 7.909652378454184
4.09 7.909652378454184
4.0905 7.909652378454184
4.091 7.909652378454184
4.0915 7.909652378454184
4.092 7.909652378454184
4.0925 7.909652378454184
4.093 7.909652378454184
4.0935 7.909652378454184
4.094 7.909652378454184
4.0945 7.909652378454184
4.095 7.909652378454184
4.0955 7.909652378454184
4.096 7.909652378454184
4.0965 7.909652378454184
4.097 7.909652378454184
4.0975 7.909652378454184
4.098 7.909652378454184
4.0985 7.909652378454184
4.099 7.909652378454184
4.0995 7.909652378454184
4.1 7.9774849650782595
4.1005 7.9774849650782595
4.101 7.9774849650782595
4.1015 7.9774849650782595
4.102 7.9774849650782595
4.1025 7.9774849650782595
4.103 7.9774849650782595
4.1035 7.9774849650782595
4.104 7.9774849650782595
4.1045 7.9774849650782595
4.105 7.9774849650782595
4.1055 7.9774849650782595
4.106 7.9774849650782595
4.1065 7.9774849650782595
4.107 7.9774849650782595
4.1075 7.9774849650782595
4.108 7.9774849650782595
4.1085 7.9774849650782595
4.109 7.9774849650782595
4.1095 7.9774849650782595
4.11 7.9774849650782595
4.1105 7.9774849650782595
4.111 7.9774849650782595
4.1115 7.9774849650782595
4.112 7.9774849650782595
4.1125 7.9774849650782595
4.113 7.9774849650782595
4.1135 7.9774849650782595
4.114 7.9774849650782595
4.1145 7.9774849650782595
4.115 7.9774849650782595
4.1155 7.9774849650782595
4.116 7.9774849650782595
4.1165 7.9774849650782595
4.117 7.9774849650782595
4.1175 7.9774849650782595
4.118 7.9774849650782595
4.1185 7.9774849650782595
4.119 7.9774849650782595
4.1195 7.9774849650782595
4.12 7.9774849650782595
4.1205 7.9774849650782595
4.121 7.9774849650782595
4.1215 7.9774849650782595
4.122 7.9774849650782595
4.1225 7.9774849650782595
4.123 7.9774849650782595
4.1235 7.9774849650782595
4.124 7.9774849650782595
4.1245 7.9774849650782595
4.125 7.9774849650782595
4.1255 7.9774849650782595
4.126 7.9774849650782595
4.1265 7.9774849650782595
4.127 7.9774849650782595
4.1275 7.9774849650782595
4.128 7.9774849650782595
4.1285 7.9774849650782595
4.129 7.9774849650782595
4.1295 7.9774849650782595
4.13 7.9774849650782595
4.1305 7.9774849650782595
4.131 7.9774849650782595
4.1315 7.9774849650782595
4.132 7.9774849650782595
4.1325 7.9774849650782595
4.133 7.9774849650782595
4.1335 7.9774849650782595
4.134 7.9774849650782595
4.1345 7.9774849650782595
4.135 7.9774849650782595
4.1355 7.9774849650782595
4.136 7.9774849650782595
4.1365 7.9774849650782595
4.137 7.9774849650782595
4.1375 7.9774849650782595
4.138 7.9774849650782595
4.1385 7.9774849650782595
4.139 7.9774849650782595
4.1395 7.9774849650782595
4.14 7.977484958294999
4.1405 7.977484958294999
4.141 7.977484958294999
4.1415 7.977484958294999
4.142 7.977484958294999
4.1425 7.977484958294999
4.143 7.977484958294999
4.1435 7.977484958294999
4.144 7.977484958294999
4.1445 7.977484958294999
4.145 7.977484958294999
4.1455 7.977484958294999
4.146 7.977484958294999
4.1465 7.977484958294999
4.147 7.977484958294999
4.1475 7.977484958294999
4.148 7.977484958294999
4.1485 7.977484958294999
4.149 7.977484958294999
4.1495 7.977484958294999
4.15 7.977484958294999
4.1505 7.977484958294999
4.151 7.977484958294999
4.1515 7.977484958294999
4.152 7.977484958294999
4.1525 7.977484958294999
4.153 7.977484958294999
4.1535 7.977484958294999
4.154 7.977484958294999
4.1545 7.977484958294999
4.155 7.977484958294999
4.1555 7.977484958294999
4.156 7.977484958294999
4.1565 7.977484958294999
4.157 7.977484958294999
4.1575 7.977484958294999
4.158 7.977484958294999
4.1585 7.977484958294999
4.159 7.977484958294999
4.1595 7.977484958294999
4.16 8.045317544919074
4.1605 8.045317544919074
4.161 8.045317544919074
4.1615 8.045317544919074
4.162 8.045317544919074
4.1625 8.045317544919074
4.163 8.045317544919074
4.1635 8.045317544919074
4.164 8.045317544919074
4.1645 8.045317544919074
4.165 8.045317544919074
4.1655 8.045317544919074
4.166 8.045317544919074
4.1665 8.045317544919074
4.167 8.045317544919074
4.1675 8.045317544919074
4.168 8.045317544919074
4.1685 8.045317544919074
4.169 8.045317544919074
4.1695 8.045317544919074
4.17 8.045317544919074
4.1705 8.045317544919074
4.171 8.045317544919074
4.1715 8.045317544919074
4.172 8.045317544919074
4.1725 8.045317544919074
4.173 8.045317544919074
4.1735 8.045317544919074
4.174 8.045317544919074
4.1745 8.045317544919074
4.175 8.045317544919074
4.1755 8.045317544919074
4.176 8.045317544919074
4.1765 8.045317544919074
4.177 8.045317544919074
4.1775 8.045317544919074
4.178 8.045317544919074
4.1785 8.045317544919074
4.179 8.045317544919074
4.1795 8.045317544919074
4.18 8.11315013154315
4.1805 8.11315013154315
4.181 8.11315013154315
4.1815 8.11315013154315
4.182 8.11315013154315
4.1825 8.11315013154315
4.183 8.11315013154315
4.1835 8.11315013154315
4.184 8.11315013154315
4.1845 8.11315013154315
4.185 8.11315013154315
4.1855 8.11315013154315
4.186 8.11315013154315
4.1865 8.11315013154315
4.187 8.11315013154315
4.1875 8.11315013154315
4.188 8.11315013154315
4.1885 8.11315013154315
4.189 8.11315013154315
4.1895 8.11315013154315
4.19 8.11315013154315
4.1905 8.11315013154315
4.191 8.11315013154315
4.1915 8.11315013154315
4.192 8.11315013154315
4.1925 8.11315013154315
4.193 8.11315013154315
4.1935 8.11315013154315
4.194 8.11315013154315
4.1945 8.11315013154315
4.195 8.11315013154315
4.1955 8.11315013154315
4.196 8.11315013154315
4.1965 8.11315013154315
4.197 8.11315013154315
4.1975 8.11315013154315
4.198 8.11315013154315
4.1985 8.11315013154315
4.199 8.11315013154315
4.1995 8.11315013154315
4.2 8.180982718167224
4.2005 8.180982718167224
4.201 8.180982718167224
4.2015 8.180982718167224
4.202 8.180982718167224
4.2025 8.180982718167224
4.203 8.180982718167224
4.2035 8.180982718167224
4.204 8.180982718167224
4.2045 8.180982718167224
4.205 8.180982718167224
4.2055 8.180982718167224
4.206 8.180982718167224
4.2065 8.180982718167224
4.207 8.180982718167224
4.2075 8.180982718167224
4.208 8.180982718167224
4.2085 8.180982718167224
4.209 8.180982718167224
4.2095 8.180982718167224
4.21 8.180982718167224
4.2105 8.180982718167224
4.211 8.180982718167224
4.2115 8.180982718167224
4.212 8.180982718167224
4.2125 8.180982718167224
4.213 8.180982718167224
4.2135 8.180982718167224
4.214 8.180982718167224
4.2145 8.180982718167224
4.215 8.180982718167224
4.2155 8.180982718167224
4.216 8.180982718167224
4.2165 8.180982718167224
4.217 8.180982718167224
4.2175 8.180982718167224
4.218 8.180982718167224
4.2185 8.180982718167224
4.219 8.180982718167224
4.2195 8.180982718167224
4.22 8.2488153047913
4.2205 8.2488153047913
4.221 8.2488153047913
4.2215 8.2488153047913
4.222 8.2488153047913
4.2225 8.2488153047913
4.223 8.2488153047913
4.2235 8.2488153047913
4.224 8.2488153047913
4.2245 8.2488153047913
4.225 8.2488153047913
4.2255 8.2488153047913
4.226 8.2488153047913
4.2265 8.2488153047913
4.227 8.2488153047913
4.2275 8.2488153047913
4.228 8.2488153047913
4.2285 8.2488153047913
4.229 8.2488153047913
4.2295 8.2488153047913
4.23 8.2488153047913
4.2305 8.2488153047913
4.231 8.2488153047913
4.2315 8.2488153047913
4.232 8.2488153047913
4.2325 8.2488153047913
4.233 8.2488153047913
4.2335 8.2488153047913
4.234 8.2488153047913
4.2345 8.2488153047913
4.235 8.2488153047913
4.2355 8.2488153047913
4.236 8.2488153047913
4.2365 8.2488153047913
4.237 8.2488153047913
4.2375 8.2488153047913
4.238 8.2488153047913
4.2385 8.2488153047913
4.239 8.2488153047913
4.2395 8.2488153047913
4.24 8.316647891415375
4.2405 8.316647891415375
4.241 8.316647891415375
4.2415 8.316647891415375
4.242 8.316647891415375
4.2425 8.316647891415375
4.243 8.316647891415375
4.2435 8.316647891415375
4.244 8.316647891415375
4.2445 8.316647891415375
4.245 8.316647891415375
4.2455 8.316647891415375
4.246 8.316647891415375
4.2465 8.316647891415375
4.247 8.316647891415375
4.2475 8.316647891415375
4.248 8.316647891415375
4.2485 8.316647891415375
4.249 8.316647891415375
4.2495 8.316647891415375
4.25 8.316647891415375
4.2505 8.316647891415375
4.251 8.316647891415375
4.2515 8.316647891415375
4.252 8.316647891415375
4.2525 8.316647891415375
4.253 8.316647891415375
4.2535 8.316647891415375
4.254 8.316647891415375
4.2545 8.316647891415375
4.255 8.316647891415375
4.2555 8.316647891415375
4.256 8.316647891415375
4.2565 8.316647891415375
4.257 8.316647891415375
4.2575 8.316647891415375
4.258 8.316647891415375
4.2585 8.316647891415375
4.259 8.316647891415375
4.2595 8.316647891415375
4.26 8.2488153047913
4.2605 8.2488153047913
4.261 8.2488153047913
4.2615 8.2488153047913
4.262 8.2488153047913
4.2625 8.2488153047913
4.263 8.2488153047913
4.2635 8.2488153047913
4.264 8.2488153047913
4.2645 8.2488153047913
4.265 8.2488153047913
4.2655 8.2488153047913
4.266 8.2488153047913
4.2665 8.2488153047913
4.267 8.2488153047913
4.2675 8.2488153047913
4.268 8.2488153047913
4.2685 8.2488153047913
4.269 8.2488153047913
4.2695 8.2488153047913
4.27 8.2488153047913
4.2705 8.2488153047913
4.271 8.2488153047913
4.2715 8.2488153047913
4.272 8.2488153047913
4.2725 8.2488153047913
4.273 8.2488153047913
4.2735 8.2488153047913
4.274 8.2488153047913
4.2745 8.2488153047913
4.275 8.2488153047913
4.2755 8.2488153047913
4.276 8.2488153047913
4.2765 8.2488153047913
4.277 8.2488153047913
4.2775 8.2488153047913
4.278 8.2488153047913
4.2785 8.2488153047913
4.279 8.2488153047913
4.2795 8.2488153047913
4.28 8.316647891415375
4.2805 8.316647891415375
4.281 8.316647891415375
4.2815 8.316647891415375
4.282 8.316647891415375
4.2825 8.316647891415375
4.283 8.316647891415375
4.2835 8.316647891415375
4.284 8.316647891415375
4.2845 8.316647891415375
4.285 8.316647891415375
4.2855 8.316647891415375
4.286 8.316647891415375
4.2865 8.316647891415375
4.287 8.316647891415375
4.2875 8.316647891415375
4.288 8.316647891415375
4.2885 8.316647891415375
4.289 8.316647891415375
4.2895 8.316647891415375
4.29 8.316647891415375
4.2905 8.316647891415375
4.291 8.316647891415375
4.2915 8.316647891415375
4.292 8.316647891415375
4.2925 8.316647891415375
4.293 8.316647891415375
4.2935 8.316647891415375
4.294 8.316647891415375
4.2945 8.316647891415375
4.295 8.316647891415375
4.2955 8.316647891415375
4.296 8.316647891415375
4.2965 8.316647891415375
4.297 8.316647891415375
4.2975 8.316647891415375
4.298 8.316647891415375
4.2985 8.316647891415375
4.299 8.316647891415375
4.2995 8.316647891415375
4.3 8.38448047803945
4.3005 8.38448047803945
4.301 8.38448047803945
4.3015 8.38448047803945
4.302 8.38448047803945
4.3025 8.38448047803945
4.303 8.38448047803945
4.3035 8.38448047803945
4.304 8.38448047803945
4.3045 8.38448047803945
4.305 8.38448047803945
4.3055 8.38448047803945
4.306 8.38448047803945
4.3065 8.38448047803945
4.307 8.38448047803945
4.3075 8.38448047803945
4.308 8.38448047803945
4.3085 8.38448047803945
4.309 8.38448047803945
4.3095 8.38448047803945
4.31 8.38448047803945
4.3105 8.38448047803945
4.311 8.38448047803945
4.3115 8.38448047803945
4.312 8.38448047803945
4.3125 8.38448047803945
4.313 8.38448047803945
4.3135 8.38448047803945
4.314 8.38448047803945
4.3145 8.38448047803945
4.315 8.38448047803945
4.3155 8.38448047803945
4.316 8.38448047803945
4.3165 8.38448047803945
4.317 8.38448047803945
4.3175 8.38448047803945
4.318 8.38448047803945
4.3185 8.38448047803945
4.319 8.38448047803945
4.3195 8.38448047803945
4.32 8.452313064663525
4.3205 8.452313064663525
4.321 8.452313064663525
4.3215 8.452313064663525
4.322 8.452313064663525
4.3225 8.452313064663525
4.323 8.452313064663525
4.3235 8.452313064663525
4.324 8.452313064663525
4.3245 8.452313064663525
4.325 8.452313064663525
4.3255 8.452313064663525
4.326 8.452313064663525
4.3265 8.452313064663525
4.327 8.452313064663525
4.3275 8.452313064663525
4.328 8.452313064663525
4.3285 8.452313064663525
4.329 8.452313064663525
4.3295 8.452313064663525
4.33 8.452313064663525
4.3305 8.452313064663525
4.331 8.452313064663525
4.3315 8.452313064663525
4.332 8.452313064663525
4.3325 8.452313064663525
4.333 8.452313064663525
4.3335 8.452313064663525
4.334 8.452313064663525
4.3345 8.452313064663525
4.335 8.452313064663525
4.3355 8.452313064663525
4.336 8.452313064663525
4.3365 8.452313064663525
4.337 8.452313064663525
4.3375 8.452313064663525
4.338 8.452313064663525
4.3385 8.452313064663525
4.339 8.452313064663525
4.3395 8.452313064663525
4.34 8.520145651287601
4.3405 8.520145651287601
4.341 8.520145651287601
4.3415 8.520145651287601
4.342 8.520145651287601
4.3425 8.520145651287601
4.343 8.520145651287601
4.3435 8.520145651287601
4.344 8.520145651287601
4.3445 8.520145651287601
4.345 8.520145651287601
4.3455 8.520145651287601
4.346 8.520145651287601
4.3465 8.520145651287601
4.347 8.520145651287601
4.3475 8.520145651287601
4.348 8.520145651287601
4.3485 8.520145651287601
4.349 8.520145651287601
4.3495 8.520145651287601
4.35 8.520145651287601
4.3505 8.520145651287601
4.351 8.520145651287601
4.3515 8.520145651287601
4.352 8.520145651287601
4.3525 8.520145651287601
4.353 8.520145651287601
4.3535 8.520145651287601
4.354 8.520145651287601
4.3545 8.520145651287601
4.355 8.520145651287601
4.3555 8.520145651287601
4.356 8.520145651287601
4.3565 8.520145651287601
4.357 8.520145651287601
4.3575 8.520145651287601
4.358 8.520145651287601
4.3585 8.520145651287601
4.359 8.520145651287601
4.3595 8.520145651287601
4.36 8.452313064663525
4.3605 8.452313064663525
4.361 8.452313064663525
4.3615 8.452313064663525
4.362 8.452313064663525
4.3625 8.452313064663525
4.363 8.452313064663525
4.3635 8.452313064663525
4.364 8.452313064663525
4.3645 8.452313064663525
4.365 8.452313064663525
4.3655 8.452313064663525
4.366 8.452313064663525
4.3665 8.452313064663525
4.367 8.452313064663525
4.3675 8.452313064663525
4.368 8.452313064663525
4.3685 8.452313064663525
4.369 8.452313064663525
4.3695 8.452313064663525
4.37 8.452313064663525
4.3705 8.452313064663525
4.371 8.452313064663525
4.3715 8.452313064663525
4.372 8.452313064663525
4.3725 8.452313064663525
4.373 8.452313064663525
4.3735 8.452313064663525
4.374 8.452313064663525
4.3745 8.452313064663525
4.375 8.452313064663525
4.3755 8.452313064663525
4.376 8.452313064663525
4.3765 8.452313064663525
4.377 8.452313064663525
4.3775 8.452313064663525
4.378 8.452313064663525
4.3785 8.452313064663525
4.379 8.452313064663525
4.3795 8.452313064663525
4.38 8.520145651287601
4.3805 8.520145651287601
4.381 8.520145651287601
4.3815 8.520145651287601
4.382 8.520145651287601
4.3825 8.520145651287601
4.383 8.520145651287601
4.3835 8.520145651287601
4.384 8.520145651287601
4.3845 8.520145651287601
4.385 8.520145651287601
4.3855 8.520145651287601
4.386 8.520145651287601
4.3865 8.520145651287601
4.387 8.520145651287601
4.3875 8.520145651287601
4.388 8.520145651287601
4.3885 8.520145651287601
4.389 8.520145651287601
4.3895 8.520145651287601
4.39 8.520145651287601
4.3905 8.520145651287601
4.391 8.520145651287601
4.3915 8.520145651287601
4.392 8.520145651287601
4.3925 8.520145651287601
4.393 8.520145651287601
4.3935 8.520145651287601
4.394 8.520145651287601
4.3945 8.520145651287601
4.395 8.520145651287601
4.3955 8.520145651287601
4.396 8.520145651287601
4.3965 8.520145651287601
4.397 8.520145651287601
4.3975 8.520145651287601
4.398 8.520145651287601
4.3985 8.520145651287601
4.399 8.520145651287601
4.3995 8.520145651287601
4.4 8.587978237911674
4.4005 8.587978237911674
4.401 8.587978237911674
4.4015 8.587978237911674
4.402 8.587978237911674
4.4025 8.587978237911674
4.403 8.587978237911674
4.4035 8.587978237911674
4.404 8.587978237911674
4.4045 8.587978237911674
4.405 8.587978237911674
4.4055 8.587978237911674
4.406 8.587978237911674
4.4065 8.587978237911674
4.407 8.587978237911674
4.4075 8.587978237911674
4.408 8.587978237911674
4.4085 8.587978237911674
4.409 8.587978237911674
4.4095 8.587978237911674
4.41 8.587978237911674
4.4105 8.587978237911674
4.411 8.587978237911674
4.4115 8.587978237911674
4.412 8.587978237911674
4.4125 8.587978237911674
4.413 8.587978237911674
4.4135 8.587978237911674
4.414 8.587978237911674
4.4145 8.587978237911674
4.415 8.587978237911674
4.4155 8.587978237911674
4.416 8.587978237911674
4.4165 8.587978237911674
4.417 8.587978237911674
4.4175 8.587978237911674
4.418 8.587978237911674
4.4185 8.587978237911674
4.419 8.587978237911674
4.4195 8.587978237911674
4.42 8.655810824535749
4.4205 8.655810824535749
4.421 8.655810824535749
4.4215 8.655810824535749
4.422 8.655810824535749
4.4225 8.655810824535749
4.423 8.655810824535749
4.4235 8.655810824535749
4.424 8.655810824535749
4.4245 8.655810824535749
4.425 8.655810824535749
4.4255 8.655810824535749
4.426 8.655810824535749
4.4265 8.655810824535749
4.427 8.655810824535749
4.4275 8.655810824535749
4.428 8.655810824535749
4.4285 8.655810824535749
4.429 8.655810824535749
4.4295 8.655810824535749
4.43 8.655810824535749
4.4305 8.655810824535749
4.431 8.655810824535749
4.4315 8.655810824535749
4.432 8.655810824535749
4.4325 8.655810824535749
4.433 8.655810824535749
4.4335 8.655810824535749
4.434 8.655810824535749
4.4345 8.655810824535749
4.435 8.655810824535749
4.4355 8.655810824535749
4.436 8.655810824535749
4.4365 8.655810824535749
4.437 8.655810824535749
4.4375 8.655810824535749
4.438 8.655810824535749
4.4385 8.655810824535749
4.439 8.655810824535749
4.4395 8.655810824535749
4.44 8.587978237911674
4.4405 8.587978237911674
4.441 8.587978237911674
4.4415 8.587978237911674
4.442 8.587978237911674
4.4425 8.587978237911674
4.443 8.587978237911674
4.4435 8.587978237911674
4.444 8.587978237911674
4.4445 8.587978237911674
4.445 8.587978237911674
4.4455 8.587978237911674
4.446 8.587978237911674
4.4465 8.587978237911674
4.447 8.587978237911674
4.4475 8.587978237911674
4.448 8.587978237911674
4.4485 8.587978237911674
4.449 8.587978237911674
4.4495 8.587978237911674
4.45 8.587978237911674
4.4505 8.587978237911674
4.451 8.587978237911674
4.4515 8.587978237911674
4.452 8.587978237911674
4.4525 8.587978237911674
4.453 8.587978237911674
4.4535 8.587978237911674
4.454 8.587978237911674
4.4545 8.587978237911674
4.455 8.587978237911674
4.4555 8.587978237911674
4.456 8.587978237911674
4.4565 8.587978237911674
4.457 8.587978237911674
4.4575 8.587978237911674
4.458 8.587978237911674
4.4585 8.587978237911674
4.459 8.587978237911674
4.4595 8.587978237911674
4.46 8.655810824535749
4.4605 8.655810824535749
4.461 8.655810824535749
4.4615 8.655810824535749
4.462 8.655810824535749
4.4625 8.655810824535749
4.463 8.655810824535749
4.4635 8.655810824535749
4.464 8.655810824535749
4.4645 8.655810824535749
4.465 8.655810824535749
4.4655 8.655810824535749
4.466 8.655810824535749
4.4665 8.655810824535749
4.467 8.655810824535749
4.4675 8.655810824535749
4.468 8.655810824535749
4.4685 8.655810824535749
4.469 8.655810824535749
4.4695 8.655810824535749
4.47 8.655810824535749
4.4705 8.655810824535749
4.471 8.655810824535749
4.4715 8.655810824535749
4.472 8.655810824535749
4.4725 8.655810824535749
4.473 8.655810824535749
4.4735 8.655810824535749
4.474 8.655810824535749
4.4745 8.655810824535749
4.475 8.655810824535749
4.4755 8.655810824535749
4.476 8.655810824535749
4.4765 8.655810824535749
4.477 8.655810824535749
4.4775 8.655810824535749
4.478 8.655810824535749
4.4785 8.655810824535749
4.479 8.655810824535749
4.4795 8.655810824535749
4.48 8.723643411159827
4.4805 8.723643411159827
4.481 8.723643411159827
4.4815 8.723643411159827
4.482 8.723643411159827
4.4825 8.723643411159827
4.483 8.723643411159827
4.4835 8.723643411159827
4.484 8.723643411159827
4.4845 8.723643411159827
4.485 8.723643411159827
4.4855 8.723643411159827
4.486 8.723643411159827
4.4865 8.723643411159827
4.487 8.723643411159827
4.4875 8.723643411159827
4.488 8.723643411159827
4.4885 8.723643411159827
4.489 8.723643411159827
4.4895 8.723643411159827
4.49 8.723643411159827
4.4905 8.723643411159827
4.491 8.723643411159827
4.4915 8.723643411159827
4.492 8.723643411159827
4.4925 8.723643411159827
4.493 8.723643411159827
4.4935 8.723643411159827
4.494 8.723643411159827
4.4945 8.723643411159827
4.495 8.723643411159827
4.4955 8.723643411159827
4.496 8.723643411159827
4.4965 8.723643411159827
4.497 8.723643411159827
4.4975 8.723643411159827
4.498 8.723643411159827
4.4985 8.723643411159827
4.499 8.723643411159827
4.4995 8.723643411159827
4.5 8.791475997783898
4.5005 8.791475997783898
4.501 8.791475997783898
4.5015 8.791475997783898
4.502 8.791475997783898
4.5025 8.791475997783898
4.503 8.791475997783898
4.5035 8.791475997783898
4.504 8.791475997783898
4.5045 8.791475997783898
4.505 8.791475997783898
4.5055 8.791475997783898
4.506 8.791475997783898
4.5065 8.791475997783898
4.507 8.791475997783898
4.5075 8.791475997783898
4.508 8.791475997783898
4.5085 8.791475997783898
4.509 8.791475997783898
4.5095 8.791475997783898
4.51 8.791475997783898
4.5105 8.791475997783898
4.511 8.791475997783898
4.5115 8.791475997783898
4.512 8.791475997783898
4.5125 8.791475997783898
4.513 8.791475997783898
4.5135 8.791475997783898
4.514 8.791475997783898
4.5145 8.791475997783898
4.515 8.791475997783898
4.5155 8.791475997783898
4.516 8.791475997783898
4.5165 8.791475997783898
4.517 8.791475997783898
4.5175 8.791475997783898
4.518 8.791475997783898
4.5185 8.791475997783898
4.519 8.791475997783898
4.5195 8.791475997783898
4.52 8.859308584407977
4.5205 8.859308584407977
4.521 8.859308584407977
4.5215 8.859308584407977
4.522 8.859308584407977
4.5225 8.859308584407977
4.523 8.859308584407977
4.5235 8.859308584407977
4.524 8.859308584407977
4.5245 8.859308584407977
4.525 8.859308584407977
4.5255 8.859308584407977
4.526 8.859308584407977
4.5265 8.859308584407977
4.527 8.859308584407977
4.5275 8.859308584407977
4.528 8.859308584407977
4.5285 8.859308584407977
4.529 8.859308584407977
4.5295 8.859308584407977
4.53 8.859308584407977
4.5305 8.859308584407977
4.531 8.859308584407977
4.5315 8.859308584407977
4.532 8.859308584407977
4.5325 8.859308584407977
4.533 8.859308584407977
4.5335 8.859308584407977
4.534 8.859308584407977
4.5345 8.859308584407977
4.535 8.859308584407977
4.5355 8.859308584407977
4.536 8.859308584407977
4.5365 8.859308584407977
4.537 8.859308584407977
4.5375 8.859308584407977
4.538 8.859308584407977
4.5385 8.859308584407977
4.539 8.859308584407977
4.5395 8.859308584407977
4.54 8.927141171032051
4.5405 8.927141171032051
4.541 8.927141171032051
4.5415 8.927141171032051
4.542 8.927141171032051
4.5425 8.927141171032051
4.543 8.927141171032051
4.5435 8.927141171032051
4.544 8.927141171032051
4.5445 8.927141171032051
4.545 8.927141171032051
4.5455 8.927141171032051
4.546 8.927141171032051
4.5465 8.927141171032051
4.547 8.927141171032051
4.5475 8.927141171032051
4.548 8.927141171032051
4.5485 8.927141171032051
4.549 8.927141171032051
4.5495 8.927141171032051
4.55 8.927141171032051
4.5505 8.927141171032051
4.551 8.927141171032051
4.5515 8.927141171032051
4.552 8.927141171032051
4.5525 8.927141171032051
4.553 8.927141171032051
4.5535 8.927141171032051
4.554 8.927141171032051
4.5545 8.927141171032051
4.555 8.927141171032051
4.5555 8.927141171032051
4.556 8.927141171032051
4.5565 8.927141171032051
4.557 8.927141171032051
4.5575 8.927141171032051
4.558 8.927141171032051
4.5585 8.927141171032051
4.559 8.927141171032051
4.5595 8.927141171032051
4.56 8.994973757656124
4.5605 8.994973757656124
4.561 8.994973757656124
4.5615 8.994973757656124
4.562 8.994973757656124
4.5625 8.994973757656124
4.563 8.994973757656124
4.5635 8.994973757656124
4.564 8.994973757656124
4.5645 8.994973757656124
4.565 8.994973757656124
4.5655 8.994973757656124
4.566 8.994973757656124
4.5665 8.994973757656124
4.567 8.994973757656124
4.5675 8.994973757656124
4.568 8.994973757656124
4.5685 8.994973757656124
4.569 8.994973757656124
4.5695 8.994973757656124
4.57 8.994973757656124
4.5705 8.994973757656124
4.571 8.994973757656124
4.5715 8.994973757656124
4.572 8.994973757656124
4.5725 8.994973757656124
4.573 8.994973757656124
4.5735 8.994973757656124
4.574 8.994973757656124
4.5745 8.994973757656124
4.575 8.994973757656124
4.5755 8.994973757656124
4.576 8.994973757656124
4.5765 8.994973757656124
4.577 8.994973757656124
4.5775 8.994973757656124
4.578 8.994973757656124
4.5785 8.994973757656124
4.579 8.994973757656124
4.5795 8.994973757656124
4.58 9.062806344280201
4.5805 9.062806344280201
4.581 9.062806344280201
4.5815 9.062806344280201
4.582 9.062806344280201
4.5825 9.062806344280201
4.583 9.062806344280201
4.5835 9.062806344280201
4.584 9.062806344280201
4.5845 9.062806344280201
4.585 9.062806344280201
4.5855 9.062806344280201
4.586 9.062806344280201
4.5865 9.062806344280201
4.587 9.062806344280201
4.5875 9.062806344280201
4.588 9.062806344280201
4.5885 9.062806344280201
4.589 9.062806344280201
4.5895 9.062806344280201
4.59 9.062806344280201
4.5905 9.062806344280201
4.591 9.062806344280201
4.5915 9.062806344280201
4.592 9.062806344280201
4.5925 9.062806344280201
4.593 9.062806344280201
4.5935 9.062806344280201
4.594 9.062806344280201
4.5945 9.062806344280201
4.595 9.062806344280201
4.5955 9.062806344280201
4.596 9.062806344280201
4.5965 9.062806344280201
4.597 9.062806344280201
4.5975 9.062806344280201
4.598 9.062806344280201
4.5985 9.062806344280201
4.599 9.062806344280201
4.5995 9.062806344280201
4.6 9.130638930904276
4.6005 9.130638930904276
4.601 9.130638930904276
4.6015 9.130638930904276
4.602 9.130638930904276
4.6025 9.130638930904276
4.603 9.130638930904276
4.6035 9.130638930904276
4.604 9.130638930904276
4.6045 9.130638930904276
4.605 9.130638930904276
4.6055 9.130638930904276
4.606 9.130638930904276
4.6065 9.130638930904276
4.607 9.130638930904276
4.6075 9.130638930904276
4.608 9.130638930904276
4.6085 9.130638930904276
4.609 9.130638930904276
4.6095 9.130638930904276
4.61 9.130638930904276
4.6105 9.130638930904276
4.611 9.130638930904276
4.6115 9.130638930904276
4.612 9.130638930904276
4.6125 9.130638930904276
4.613 9.130638930904276
4.6135 9.130638930904276
4.614 9.130638930904276
4.6145 9.130638930904276
4.615 9.130638930904276
4.6155 9.130638930904276
4.616 9.130638930904276
4.6165 9.130638930904276
4.617 9.130638930904276
4.6175 9.130638930904276
4.618 9.130638930904276
4.6185 9.130638930904276
4.619 9.130638930904276
4.6195 9.130638930904276
4.62 9.19847151752835
4.6205 9.19847151752835
4.621 9.19847151752835
4.6215 9.19847151752835
4.622 9.19847151752835
4.6225 9.19847151752835
4.623 9.19847151752835
4.6235 9.19847151752835
4.624 9.19847151752835
4.6245 9.19847151752835
4.625 9.19847151752835
4.6255 9.19847151752835
4.626 9.19847151752835
4.6265 9.19847151752835
4.627 9.19847151752835
4.6275 9.19847151752835
4.628 9.19847151752835
4.6285 9.19847151752835
4.629 9.19847151752835
4.6295 9.19847151752835
4.63 9.19847151752835
4.6305 9.19847151752835
4.631 9.19847151752835
4.6315 9.19847151752835
4.632 9.19847151752835
4.6325 9.19847151752835
4.633 9.19847151752835
4.6335 9.19847151752835
4.634 9.19847151752835
4.6345 9.19847151752835
4.635 9.19847151752835
4.6355 9.19847151752835
4.636 9.19847151752835
4.6365 9.19847151752835
4.637 9.19847151752835
4.6375 9.19847151752835
4.638 9.19847151752835
4.6385 9.19847151752835
4.639 9.19847151752835
4.6395 9.19847151752835
4.64 9.266304104152425
4.6405 9.266304104152425
4.641 9.266304104152425
4.6415 9.266304104152425
4.642 9.266304104152425
4.6425 9.266304104152425
4.643 9.266304104152425
4.6435 9.266304104152425
4.644 9.266304104152425
4.6445 9.266304104152425
4.645 9.266304104152425
4.6455 9.266304104152425
4.646 9.266304104152425
4.6465 9.266304104152425
4.647 9.266304104152425
4.6475 9.266304104152425
4.648 9.266304104152425
4.6485 9.266304104152425
4.649 9.266304104152425
4.6495 9.266304104152425
4.65 9.266304104152425
4.6505 9.266304104152425
4.651 9.266304104152425
4.6515 9.266304104152425
4.652 9.266304104152425
4.6525 9.266304104152425
4.653 9.266304104152425
4.6535 9.266304104152425
4.654 9.266304104152425
4.6545 9.266304104152425
4.655 9.266304104152425
4.6555 9.266304104152425
4.656 9.266304104152425
4.6565 9.266304104152425
4.657 9.266304104152425
4.6575 9.266304104152425
4.658 9.266304104152425
4.6585 9.266304104152425
4.659 9.266304104152425
4.6595 9.266304104152425
4.66 9.334136690776502
4.6605 9.334136690776502
4.661 9.334136690776502
4.6615 9.334136690776502
4.662 9.334136690776502
4.6625 9.334136690776502
4.663 9.334136690776502
4.6635 9.334136690776502
4.664 9.334136690776502
4.6645 9.334136690776502
4.665 9.334136690776502
4.6655 9.334136690776502
4.666 9.334136690776502
4.6665 9.334136690776502
4.667 9.334136690776502
4.6675 9.334136690776502
4.668 9.334136690776502
4.6685 9.334136690776502
4.669 9.334136690776502
4.6695 9.334136690776502
4.67 9.334136690776502
4.6705 9.334136690776502
4.671 9.334136690776502
4.6715 9.334136690776502
4.672 9.334136690776502
4.6725 9.334136690776502
4.673 9.334136690776502
4.6735 9.334136690776502
4.674 9.334136690776502
4.6745 9.334136690776502
4.675 9.334136690776502
4.6755 9.334136690776502
4.676 9.334136690776502
4.6765 9.334136690776502
4.677 9.334136690776502
4.6775 9.334136690776502
4.678 9.334136690776502
4.6785 9.334136690776502
4.679 9.334136690776502
4.6795 9.334136690776502
4.68 9.266304104152425
4.6805 9.266304104152425
4.681 9.266304104152425
4.6815 9.266304104152425
4.682 9.266304104152425
4.6825 9.266304104152425
4.683 9.266304104152425
4.6835 9.266304104152425
4.684 9.266304104152425
4.6845 9.266304104152425
4.685 9.266304104152425
4.6855 9.266304104152425
4.686 9.266304104152425
4.6865 9.266304104152425
4.687 9.266304104152425
4.6875 9.266304104152425
4.688 9.266304104152425
4.6885 9.266304104152425
4.689 9.266304104152425
4.6895 9.266304104152425
4.69 9.266304104152425
4.6905 9.266304104152425
4.691 9.266304104152425
4.6915 9.266304104152425
4.692 9.266304104152425
4.6925 9.266304104152425
4.693 9.266304104152425
4.6935 9.266304104152425
4.694 9.266304104152425
4.6945 9.266304104152425
4.695 9.266304104152425
4.6955 9.266304104152425
4.696 9.266304104152425
4.6965 9.266304104152425
4.697 9.266304104152425
4.6975 9.266304104152425
4.698 9.266304104152425
4.6985 9.266304104152425
4.699 9.266304104152425
4.6995 9.266304104152425
4.7 9.334136690776502
4.7005 9.334136690776502
4.701 9.334136690776502
4.7015 9.334136690776502
4.702 9.334136690776502
4.7025 9.334136690776502
4.703 9.334136690776502
4.7035 9.334136690776502
4.704 9.334136690776502
4.7045 9.334136690776502
4.705 9.334136690776502
4.7055 9.334136690776502
4.706 9.334136690776502
4.7065 9.334136690776502
4.707 9.334136690776502
4.7075 9.334136690776502
4.708 9.334136690776502
4.7085 9.334136690776502
4.709 9.334136690776502
4.7095 9.334136690776502
4.71 9.334136690776502
4.7105 9.334136690776502
4.711 9.334136690776502
4.7115 9.334136690776502
4.712 9.334136690776502
4.7125 9.334136690776502
4.713 9.334136690776502
4.7135 9.334136690776502
4.714 9.334136690776502
4.7145 9.334136690776502
4.715 9.334136690776502
4.7155 9.334136690776502
4.716 9.334136690776502
4.7165 9.334136690776502
4.717 9.334136690776502
4.7175 9.334136690776502
4.718 9.334136690776502
4.7185 9.334136690776502
4.719 9.334136690776502
4.7195 9.334136690776502
4.72 9.401969277400575
4.7205 9.401969277400575
4.721 9.401969277400575
4.7215 9.401969277400575
4.722 9.401969277400575
4.7225 9.401969277400575
4.723 9.401969277400575
4.7235 9.401969277400575
4.724 9.401969277400575
4.7245 9.401969277400575
4.725 9.401969277400575
4.7255 9.401969277400575
4.726 9.401969277400575
4.7265 9.401969277400575
4.727 9.401969277400575
4.7275 9.401969277400575
4.728 9.401969277400575
4.7285 9.401969277400575
4.729 9.401969277400575
4.7295 9.401969277400575
4.73 9.401969277400575
4.7305 9.401969277400575
4.731 9.401969277400575
4.7315 9.401969277400575
4.732 9.401969277400575
4.7325 9.401969277400575
4.733 9.401969277400575
4.7335 9.401969277400575
4.734 9.401969277400575
4.7345 9.401969277400575
4.735 9.401969277400575
4.7355 9.401969277400575
4.736 9.401969277400575
4.7365 9.401969277400575
4.737 9.401969277400575
4.7375 9.401969277400575
4.738 9.401969277400575
4.7385 9.401969277400575
4.739 9.401969277400575
4.7395 9.401969277400575
4.74 9.469801864024651
4.7405 9.469801864024651
4.741 9.469801864024651
4.7415 9.469801864024651
4.742 9.469801864024651
4.7425 9.469801864024651
4.743 9.469801864024651
4.7435 9.469801864024651
4.744 9.469801864024651
4.7445 9.469801864024651
4.745 9.469801864024651
4.7455 9.469801864024651
4.746 9.469801864024651
4.7465 9.469801864024651
4.747 9.469801864024651
4.7475 9.469801864024651
4.748 9.469801864024651
4.7485 9.469801864024651
4.749 9.469801864024651
4.7495 9.469801864024651
4.75 9.469801864024651
4.7505 9.469801864024651
4.751 9.469801864024651
4.7515 9.469801864024651
4.752 9.469801864024651
4.7525 9.469801864024651
4.753 9.469801864024651
4.7535 9.469801864024651
4.754 9.469801864024651
4.7545 9.469801864024651
4.755 9.469801864024651
4.7555 9.469801864024651
4.756 9.469801864024651
4.7565 9.469801864024651
4.757 9.469801864024651
4.7575 9.469801864024651
4.758 9.469801864024651
4.7585 9.469801864024651
4.759 9.469801864024651
4.7595 9.469801864024651
4.76 9.537634450648728
4.7605 9.537634450648728
4.761 9.537634450648728
4.7615 9.537634450648728
4.762 9.537634450648728
4.7625 9.537634450648728
4.763 9.537634450648728
4.7635 9.537634450648728
4.764 9.537634450648728
4.7645 9.537634450648728
4.765 9.537634450648728
4.7655 9.537634450648728
4.766 9.537634450648728
4.7665 9.537634450648728
4.767 9.537634450648728
4.7675 9.537634450648728
4.768 9.537634450648728
4.7685 9.537634450648728
4.769 9.537634450648728
4.7695 9.537634450648728
4.77 9.537634450648728
4.7705 9.537634450648728
4.771 9.537634450648728
4.7715 9.537634450648728
4.772 9.537634450648728
4.7725 9.537634450648728
4.773 9.537634450648728
4.7735 9.537634450648728
4.774 9.537634450648728
4.7745 9.537634450648728
4.775 9.537634450648728
4.7755 9.537634450648728
4.776 9.537634450648728
4.7765 9.537634450648728
4.777 9.537634450648728
4.7775 9.537634450648728
4.778 9.537634450648728
4.7785 9.537634450648728
4.779 9.537634450648728
4.7795 9.537634450648728
4.78 9.605467037272803
4.7805 9.605467037272803
4.781 9.605467037272803
4.7815 9.605467037272803
4.782 9.605467037272803
4.7825 9.605467037272803
4.783 9.605467037272803
4.7835 9.605467037272803
4.784 9.605467037272803
4.7845 9.605467037272803
4.785 9.605467037272803
4.7855 9.605467037272803
4.786 9.605467037272803
4.7865 9.605467037272803
4.787 9.605467037272803
4.7875 9.605467037272803
4.788 9.605467037272803
4.7885 9.605467037272803
4.789 9.605467037272803
4.7895 9.605467037272803
4.79 9.605467037272803
4.7905 9.605467037272803
4.791 9.605467037272803
4.7915 9.605467037272803
4.792 9.605467037272803
4.7925 9.605467037272803
4.793 9.605467037272803
4.7935 9.605467037272803
4.794 9.605467037272803
4.7945 9.605467037272803
4.795 9.605467037272803
4.7955 9.605467037272803
4.796 9.605467037272803
4.7965 9.605467037272803
4.797 9.605467037272803
4.7975 9.605467037272803
4.798 9.605467037272803
4.7985 9.605467037272803
4.799 9.605467037272803
4.7995 9.605467037272803
4.8 9.673299623896876
4.8005 9.673299623896876
4.801 9.673299623896876
4.8015 9.673299623896876
4.802 9.673299623896876
4.8025 9.673299623896876
4.803 9.673299623896876
4.8035 9.673299623896876
4.804 9.673299623896876
4.8045 9.673299623896876
4.805 9.673299623896876
4.8055 9.673299623896876
4.806 9.673299623896876
4.8065 9.673299623896876
4.807 9.673299623896876
4.8075 9.673299623896876
4.808 9.673299623896876
4.8085 9.673299623896876
4.809 9.673299623896876
4.8095 9.673299623896876
4.81 9.673299623896876
4.8105 9.673299623896876
4.811 9.673299623896876
4.8115 9.673299623896876
4.812 9.673299623896876
4.8125 9.673299623896876
4.813 9.673299623896876
4.8135 9.673299623896876
4.814 9.673299623896876
4.8145 9.673299623896876
4.815 9.673299623896876
4.8155 9.673299623896876
4.816 9.673299623896876
4.8165 9.673299623896876
4.817 9.673299623896876
4.8175 9.673299623896876
4.818 9.673299623896876
4.8185 9.673299623896876
4.819 9.673299623896876
4.8195 9.673299623896876
4.82 9.741132210520952
4.8205 9.741132210520952
4.821 9.741132210520952
4.8215 9.741132210520952
4.822 9.741132210520952
4.8225 9.741132210520952
4.823 9.741132210520952
4.8235 9.741132210520952
4.824 9.741132210520952
4.8245 9.741132210520952
4.825 9.741132210520952
4.8255 9.741132210520952
4.826 9.741132210520952
4.8265 9.741132210520952
4.827 9.741132210520952
4.8275 9.741132210520952
4.828 9.741132210520952
4.8285 9.741132210520952
4.829 9.741132210520952
4.8295 9.741132210520952
4.83 9.741132210520952
4.8305 9.741132210520952
4.831 9.741132210520952
4.8315 9.741132210520952
4.832 9.741132210520952
4.8325 9.741132210520952
4.833 9.741132210520952
4.8335 9.741132210520952
4.834 9.741132210520952
4.8345 9.741132210520952
4.835 9.741132210520952
4.8355 9.741132210520952
4.836 9.741132210520952
4.8365 9.741132210520952
4.837 9.741132210520952
4.8375 9.741132210520952
4.838 9.741132210520952
4.8385 9.741132210520952
4.839 9.741132210520952
4.8395 9.741132210520952
4.84 9.673299623896876
4.8405 9.673299623896876
4.841 9.673299623896876
4.8415 9.673299623896876
4.842 9.673299623896876
4.8425 9.673299623896876
4.843 9.673299623896876
4.8435 9.673299623896876
4.844 9.673299623896876
4.8445 9.673299623896876
4.845 9.673299623896876
4.8455 9.673299623896876
4.846 9.673299623896876
4.8465 9.673299623896876
4.847 9.673299623896876
4.8475 9.673299623896876
4.848 9.673299623896876
4.8485 9.673299623896876
4.849 9.673299623896876
4.8495 9.673299623896876
4.85 9.673299623896876
4.8505 9.673299623896876
4.851 9.673299623896876
4.8515 9.673299623896876
4.852 9.673299623896876
4.8525 9.673299623896876
4.853 9.673299623896876
4.8535 9.673299623896876
4.854 9.673299623896876
4.8545 9.673299623896876
4.855 9.673299623896876
4.8555 9.673299623896876
4.856 9.673299623896876
4.8565 9.673299623896876
4.857 9.673299623896876
4.8575 9.673299623896876
4.858 9.673299623896876
4.8585 9.673299623896876
4.859 9.673299623896876
4.8595 9.673299623896876
4.86 9.741132210520952
4.8605 9.741132210520952
4.861 9.741132210520952
4.8615 9.741132210520952
4.862 9.741132210520952
4.8625 9.741132210520952
4.863 9.741132210520952
4.8635 9.741132210520952
4.864 9.741132210520952
4.8645 9.741132210520952
4.865 9.741132210520952
4.8655 9.741132210520952
4.866 9.741132210520952
4.8665 9.741132210520952
4.867 9.741132210520952
4.8675 9.741132210520952
4.868 9.741132210520952
4.8685 9.741132210520952
4.869 9.741132210520952
4.8695 9.741132210520952
4.87 9.741132210520952
4.8705 9.741132210520952
4.871 9.741132210520952
4.8715 9.741132210520952
4.872 9.741132210520952
4.8725 9.741132210520952
4.873 9.741132210520952
4.8735 9.741132210520952
4.874 9.741132210520952
4.8745 9.741132210520952
4.875 9.741132210520952
4.8755 9.741132210520952
4.876 9.741132210520952
4.8765 9.741132210520952
4.877 9.741132210520952
4.8775 9.741132210520952
4.878 9.741132210520952
4.8785 9.741132210520952
4.879 9.741132210520952
4.8795 9.741132210520952
4.88 9.808964797145029
4.8805 9.808964797145029
4.881 9.808964797145029
4.8815 9.808964797145029
4.882 9.808964797145029
4.8825 9.808964797145029
4.883 9.808964797145029
4.8835 9.808964797145029
4.884 9.808964797145029
4.8845 9.808964797145029
4.885 9.808964797145029
4.8855 9.808964797145029
4.886 9.808964797145029
4.8865 9.808964797145029
4.887 9.808964797145029
4.8875 9.808964797145029
4.888 9.808964797145029
4.8885 9.808964797145029
4.889 9.808964797145029
4.8895 9.808964797145029
4.89 9.808964797145029
4.8905 9.808964797145029
4.891 9.808964797145029
4.8915 9.808964797145029
4.892 9.808964797145029
4.8925 9.808964797145029
4.893 9.808964797145029
4.8935 9.808964797145029
4.894 9.808964797145029
4.8945 9.808964797145029
4.895 9.808964797145029
4.8955 9.808964797145029
4.896 9.808964797145029
4.8965 9.808964797145029
4.897 9.808964797145029
4.8975 9.808964797145029
4.898 9.808964797145029
4.8985 9.808964797145029
4.899 9.808964797145029
4.8995 9.808964797145029
4.9 9.8767973837691
4.9005 9.8767973837691
4.901 9.8767973837691
4.9015 9.8767973837691
4.902 9.8767973837691
4.9025 9.8767973837691
4.903 9.8767973837691
4.9035 9.8767973837691
4.904 9.8767973837691
4.9045 9.8767973837691
4.905 9.8767973837691
4.9055 9.8767973837691
4.906 9.8767973837691
4.9065 9.8767973837691
4.907 9.8767973837691
4.9075 9.8767973837691
4.908 9.8767973837691
4.9085 9.8767973837691
4.909 9.8767973837691
4.9095 9.8767973837691
4.91 9.8767973837691
4.9105 9.8767973837691
4.911 9.8767973837691
4.9115 9.8767973837691
4.912 9.8767973837691
4.9125 9.8767973837691
4.913 9.8767973837691
4.9135 9.8767973837691
4.914 9.8767973837691
4.9145 9.8767973837691
4.915 9.8767973837691
4.9155 9.8767973837691
4.916 9.8767973837691
4.9165 9.8767973837691
4.917 9.8767973837691
4.9175 9.8767973837691
4.918 9.8767973837691
4.9185 9.8767973837691
4.919 9.8767973837691
4.9195 9.8767973837691
4.92 9.944629970393178
4.9205 9.944629970393178
4.921 9.944629970393178
4.9215 9.944629970393178
4.922 9.944629970393178
4.9225 9.944629970393178
4.923 9.944629970393178
4.9235 9.944629970393178
4.924 9.944629970393178
4.9245 9.944629970393178
4.925 9.944629970393178
4.9255 9.944629970393178
4.926 9.944629970393178
4.9265 9.944629970393178
4.927 9.944629970393178
4.9275 9.944629970393178
4.928 9.944629970393178
4.9285 9.944629970393178
4.929 9.944629970393178
4.9295 9.944629970393178
4.93 9.944629970393178
4.9305 9.944629970393178
4.931 9.944629970393178
4.9315 9.944629970393178
4.932 9.944629970393178
4.9325 9.944629970393178
4.933 9.944629970393178
4.9335 9.944629970393178
4.934 9.944629970393178
4.9345 9.944629970393178
4.935 9.944629970393178
4.9355 9.944629970393178
4.936 9.944629970393178
4.9365 9.944629970393178
4.937 9.944629970393178
4.9375 9.944629970393178
4.938 9.944629970393178
4.9385 9.944629970393178
4.939 9.944629970393178
4.9395 9.944629970393178
4.94 10.012462557017253
4.9405 10.012462557017253
4.941 10.012462557017253
4.9415 10.012462557017253
4.942 10.012462557017253
4.9425 10.012462557017253
4.943 10.012462557017253
4.9435 10.012462557017253
4.944 10.012462557017253
4.9445 10.012462557017253
4.945 10.012462557017253
4.9455 10.012462557017253
4.946 10.012462557017253
4.9465 10.012462557017253
4.947 10.012462557017253
4.9475 10.012462557017253
4.948 10.012462557017253
4.9485 10.012462557017253
4.949 10.012462557017253
4.9495 10.012462557017253
4.95 10.012462557017253
4.9505 10.012462557017253
4.951 10.012462557017253
4.9515 10.012462557017253
4.952 10.012462557017253
4.9525 10.012462557017253
4.953 10.012462557017253
4.9535 10.012462557017253
4.954 10.012462557017253
4.9545 10.012462557017253
4.955 10.012462557017253
4.9555 10.012462557017253
4.956 10.012462557017253
4.9565 10.012462557017253
4.957 10.012462557017253
4.9575 10.012462557017253
4.958 10.012462557017253
4.9585 10.012462557017253
4.959 10.012462557017253
4.9595 10.012462557017253
4.96 9.944629970393178
4.9605 9.944629970393178
4.961 9.944629970393178
4.9615 9.944629970393178
4.962 9.944629970393178
4.9625 9.944629970393178
4.963 9.944629970393178
4.9635 9.944629970393178
4.964 9.944629970393178
4.9645 9.944629970393178
4.965 9.944629970393178
4.9655 9.944629970393178
4.966 9.944629970393178
4.9665 9.944629970393178
4.967 9.944629970393178
4.9675 9.944629970393178
4.968 9.944629970393178
4.9685 9.944629970393178
4.969 9.944629970393178
4.9695 9.944629970393178
4.97 9.944629970393178
4.9705 9.944629970393178
4.971 9.944629970393178
4.9715 9.944629970393178
4.972 9.944629970393178
4.9725 9.944629970393178
4.973 9.944629970393178
4.9735 9.944629970393178
4.974 9.944629970393178
4.9745 9.944629970393178
4.975 9.944629970393178
4.9755 9.944629970393178
4.976 9.944629970393178
4.9765 9.944629970393178
4.977 9.944629970393178
4.9775 9.944629970393178
4.978 9.944629970393178
4.9785 9.944629970393178
4.979 9.944629970393178
4.9795 9.944629970393178
4.98 10.012462557017253
4.9805 10.012462557017253
4.981 10.012462557017253
4.9815 10.012462557017253
4.982 10.012462557017253
4.9825 10.012462557017253
4.983 10.012462557017253
4.9835 10.012462557017253
4.984 10.012462557017253
4.9845 10.012462557017253
4.985 10.012462557017253
4.9855 10.012462557017253
4.986 10.012462557017253
4.9865 10.012462557017253
4.987 10.012462557017253
4.9875 10.012462557017253
4.988 10.012462557017253
4.9885 10.012462557017253
4.989 10.012462557017253
4.9895 10.012462557017253
4.99 10.012462557017253
4.9905 10.012462557017253
4.991 10.012462557017253
4.9915 10.012462557017253
4.992 10.012462557017253
4.9925 10.012462557017253
4.993 10.012462557017253
4.9935 10.012462557017253
4.994 10.012462557017253
4.9945 10.012462557017253
4.995 10.012462557017253
4.9955 10.012462557017253
4.996 10.012462557017253
4.9965 10.012462557017253
4.997 10.012462557017253
4.9975 10.012462557017253
4.998 10.012462557017253
4.9985 10.012462557017253
4.999 10.012462557017253
4.9995 10.012462557017253
5.0 10.080295143641324
5.0005 10.080295143641324
5.001 10.080295143641324
5.0015 10.080295143641324
5.002 10.080295143641324
5.0025 10.080295143641324
5.003 10.080295143641324
5.0035 10.080295143641324
5.004 10.080295143641324
5.0045 10.080295143641324
5.005 10.080295143641324
5.0055 10.080295143641324
5.006 10.080295143641324
5.0065 10.080295143641324
5.007 10.080295143641324
5.0075 10.080295143641324
5.008 10.080295143641324
5.0085 10.080295143641324
5.009 10.080295143641324
5.0095 10.080295143641324
5.01 10.080295143641324
5.0105 10.080295143641324
5.011 10.080295143641324
5.0115 10.080295143641324
5.012 10.080295143641324
5.0125 10.080295143641324
5.013 10.080295143641324
5.0135 10.080295143641324
5.014 10.080295143641324
5.0145 10.080295143641324
5.015 10.080295143641324
5.0155 10.080295143641324
5.016 10.080295143641324
5.0165 10.080295143641324
5.017 10.080295143641324
5.0175 10.080295143641324
5.018 10.080295143641324
5.0185 10.080295143641324
5.019 10.080295143641324
5.0195 10.080295143641324
5.02 10.148127730265402
5.0205 10.148127730265402
5.021 10.148127730265402
5.0215 10.148127730265402
5.022 10.148127730265402
5.0225 10.148127730265402
5.023 10.148127730265402
5.0235 10.148127730265402
5.024 10.148127730265402
5.0245 10.148127730265402
5.025 10.148127730265402
5.0255 10.148127730265402
5.026 10.148127730265402
5.0265 10.148127730265402
5.027 10.148127730265402
5.0275 10.148127730265402
5.028 10.148127730265402
5.0285 10.148127730265402
5.029 10.148127730265402
5.0295 10.148127730265402
5.03 10.148127730265402
5.0305 10.148127730265402
5.031 10.148127730265402
5.0315 10.148127730265402
5.032 10.148127730265402
5.0325 10.148127730265402
5.033 10.148127730265402
5.0335 10.148127730265402
5.034 10.148127730265402
5.0345 10.148127730265402
5.035 10.148127730265402
5.0355 10.148127730265402
5.036 10.148127730265402
5.0365 10.148127730265402
5.037 10.148127730265402
5.0375 10.148127730265402
5.038 10.148127730265402
5.0385 10.148127730265402
5.039 10.148127730265402
5.0395 10.148127730265402
5.04 10.21596031688948
5.0405 10.21596031688948
5.041 10.21596031688948
5.0415 10.21596031688948
5.042 10.21596031688948
5.0425 10.21596031688948
5.043 10.21596031688948
5.0435 10.21596031688948
5.044 10.21596031688948
5.0445 10.21596031688948
5.045 10.21596031688948
5.0455 10.21596031688948
5.046 10.21596031688948
5.0465 10.21596031688948
5.047 10.21596031688948
5.0475 10.21596031688948
5.048 10.21596031688948
5.0485 10.21596031688948
5.049 10.21596031688948
5.0495 10.21596031688948
5.05 10.21596031688948
5.0505 10.21596031688948
5.051 10.21596031688948
5.0515 10.21596031688948
5.052 10.21596031688948
5.0525 10.21596031688948
5.053 10.21596031688948
5.0535 10.21596031688948
5.054 10.21596031688948
5.0545 10.21596031688948
5.055 10.21596031688948
5.0555 10.21596031688948
5.056 10.21596031688948
5.0565 10.21596031688948
5.057 10.21596031688948
5.0575 10.21596031688948
5.058 10.21596031688948
5.0585 10.21596031688948
5.059 10.21596031688948
5.0595 10.21596031688948
5.06 10.148127730265402
5.0605 10.148127730265402
5.061 10.148127730265402
5.0615 10.148127730265402
5.062 10.148127730265402
5.0625 10.148127730265402
5.063 10.148127730265402
5.0635 10.148127730265402
5.064 10.148127730265402
5.0645 10.148127730265402
5.065 10.148127730265402
5.0655 10.148127730265402
5.066 10.148127730265402
5.0665 10.148127730265402
5.067 10.148127730265402
5.0675 10.148127730265402
5.068 10.148127730265402
5.0685 10.148127730265402
5.069 10.148127730265402
5.0695 10.148127730265402
5.07 10.148127730265402
5.0705 10.148127730265402
5.071 10.148127730265402
5.0715 10.148127730265402
5.072 10.148127730265402
5.0725 10.148127730265402
5.073 10.148127730265402
5.0735 10.148127730265402
5.074 10.148127730265402
5.0745 10.148127730265402
5.075 10.148127730265402
5.0755 10.148127730265402
5.076 10.148127730265402
5.0765 10.148127730265402
5.077 10.148127730265402
5.0775 10.148127730265402
5.078 10.148127730265402
5.0785 10.148127730265402
5.079 10.148127730265402
5.0795 10.148127730265402
5.08 10.21596031688948
5.0805 10.21596031688948
5.081 10.21596031688948
5.0815 10.21596031688948
5.082 10.21596031688948
5.0825 10.21596031688948
5.083 10.21596031688948
5.0835 10.21596031688948
5.084 10.21596031688948
5.0845 10.21596031688948
5.085 10.21596031688948
5.0855 10.21596031688948
5.086 10.21596031688948
5.0865 10.21596031688948
5.087 10.21596031688948
5.0875 10.21596031688948
5.088 10.21596031688948
5.0885 10.21596031688948
5.089 10.21596031688948
5.0895 10.21596031688948
5.09 10.21596031688948
5.0905 10.21596031688948
5.091 10.21596031688948
5.0915 10.21596031688948
5.092 10.21596031688948
5.0925 10.21596031688948
5.093 10.21596031688948
5.0935 10.21596031688948
5.094 10.21596031688948
5.0945 10.21596031688948
5.095 10.21596031688948
5.0955 10.21596031688948
5.096 10.21596031688948
5.0965 10.21596031688948
5.097 10.21596031688948
5.0975 10.21596031688948
5.098 10.21596031688948
5.0985 10.21596031688948
5.099 10.21596031688948
5.0995 10.21596031688948
5.1 10.283792903513552
5.1005 10.283792903513552
5.101 10.283792903513552
5.1015 10.283792903513552
5.102 10.283792903513552
5.1025 10.283792903513552
5.103 10.283792903513552
5.1035 10.283792903513552
5.104 10.283792903513552
5.1045 10.283792903513552
5.105 10.283792903513552
5.1055 10.283792903513552
5.106 10.283792903513552
5.1065 10.283792903513552
5.107 10.283792903513552
5.1075 10.283792903513552
5.108 10.283792903513552
5.1085 10.283792903513552
5.109 10.283792903513552
5.1095 10.283792903513552
5.11 10.283792903513552
5.1105 10.283792903513552
5.111 10.283792903513552
5.1115 10.283792903513552
5.112 10.283792903513552
5.1125 10.283792903513552
5.113 10.283792903513552
5.1135 10.283792903513552
5.114 10.283792903513552
5.1145 10.283792903513552
5.115 10.283792903513552
5.1155 10.283792903513552
5.116 10.283792903513552
5.1165 10.283792903513552
5.117 10.283792903513552
5.1175 10.283792903513552
5.118 10.283792903513552
5.1185 10.283792903513552
5.119 10.283792903513552
5.1195 10.283792903513552
5.12 10.351625490137629
5.1205 10.351625490137629
5.121 10.351625490137629
5.1215 10.351625490137629
5.122 10.351625490137629
5.1225 10.351625490137629
5.123 10.351625490137629
5.1235 10.351625490137629
5.124 10.351625490137629
5.1245 10.351625490137629
5.125 10.351625490137629
5.1255 10.351625490137629
5.126 10.351625490137629
5.1265 10.351625490137629
5.127 10.351625490137629
5.1275 10.351625490137629
5.128 10.351625490137629
5.1285 10.351625490137629
5.129 10.351625490137629
5.1295 10.351625490137629
5.13 10.351625490137629
5.1305 10.351625490137629
5.131 10.351625490137629
5.1315 10.351625490137629
5.132 10.351625490137629
5.1325 10.351625490137629
5.133 10.351625490137629
5.1335 10.351625490137629
5.134 10.351625490137629
5.1345 10.351625490137629
5.135 10.351625490137629
5.1355 10.351625490137629
5.136 10.351625490137629
5.1365 10.351625490137629
5.137 10.351625490137629
5.1375 10.351625490137629
5.138 10.351625490137629
5.1385 10.351625490137629
5.139 10.351625490137629
5.1395 10.351625490137629
5.14 10.419458076761703
5.1405 10.419458076761703
5.141 10.419458076761703
5.1415 10.419458076761703
5.142 10.419458076761703
5.1425 10.419458076761703
5.143 10.419458076761703
5.1435 10.419458076761703
5.144 10.419458076761703
5.1445 10.419458076761703
5.145 10.419458076761703
5.1455 10.419458076761703
5.146 10.419458076761703
5.1465 10.419458076761703
5.147 10.419458076761703
5.1475 10.419458076761703
5.148 10.419458076761703
5.1485 10.419458076761703
5.149 10.419458076761703
5.1495 10.419458076761703
5.15 10.419458076761703
5.1505 10.419458076761703
5.151 10.419458076761703
5.1515 10.419458076761703
5.152 10.419458076761703
5.1525 10.419458076761703
5.153 10.419458076761703
5.1535 10.419458076761703
5.154 10.419458076761703
5.1545 10.419458076761703
5.155 10.419458076761703
5.1555 10.419458076761703
5.156 10.419458076761703
5.1565 10.419458076761703
5.157 10.419458076761703
5.1575 10.419458076761703
5.158 10.419458076761703
5.1585 10.419458076761703
5.159 10.419458076761703
5.1595 10.419458076761703
5.16 10.487290663385778
5.1605 10.487290663385778
5.161 10.487290663385778
5.1615 10.487290663385778
5.162 10.487290663385778
5.1625 10.487290663385778
5.163 10.487290663385778
5.1635 10.487290663385778
5.164 10.487290663385778
5.1645 10.487290663385778
5.165 10.487290663385778
5.1655 10.487290663385778
5.166 10.487290663385778
5.1665 10.487290663385778
5.167 10.487290663385778
5.1675 10.487290663385778
5.168 10.487290663385778
5.1685 10.487290663385778
5.169 10.487290663385778
5.1695 10.487290663385778
5.17 10.487290663385778
5.1705 10.487290663385778
5.171 10.487290663385778
5.1715 10.487290663385778
5.172 10.487290663385778
5.1725 10.487290663385778
5.173 10.487290663385778
5.1735 10.487290663385778
5.174 10.487290663385778
5.1745 10.487290663385778
5.175 10.487290663385778
5.1755 10.487290663385778
5.176 10.487290663385778
5.1765 10.487290663385778
5.177 10.487290663385778
5.1775 10.487290663385778
5.178 10.487290663385778
5.1785 10.487290663385778
5.179 10.487290663385778
5.1795 10.487290663385778
5.18 10.555123250009855
5.1805 10.555123250009855
5.181 10.555123250009855
5.1815 10.555123250009855
5.182 10.555123250009855
5.1825 10.555123250009855
5.183 10.555123250009855
5.1835 10.555123250009855
5.184 10.555123250009855
5.1845 10.555123250009855
5.185 10.555123250009855
5.1855 10.555123250009855
5.186 10.555123250009855
5.1865 10.555123250009855
5.187 10.555123250009855
5.1875 10.555123250009855
5.188 10.555123250009855
5.1885 10.555123250009855
5.189 10.555123250009855
5.1895 10.555123250009855
5.19 10.555123250009855
5.1905 10.555123250009855
5.191 10.555123250009855
5.1915 10.555123250009855
5.192 10.555123250009855
5.1925 10.555123250009855
5.193 10.555123250009855
5.1935 10.555123250009855
5.194 10.555123250009855
5.1945 10.555123250009855
5.195 10.555123250009855
5.1955 10.555123250009855
5.196 10.555123250009855
5.1965 10.555123250009855
5.197 10.555123250009855
5.1975 10.555123250009855
5.198 10.555123250009855
5.1985 10.555123250009855
5.199 10.555123250009855
5.1995 10.555123250009855
5.2 10.62295583663393
5.2005 10.62295583663393
5.201 10.62295583663393
5.2015 10.62295583663393
5.202 10.62295583663393
5.2025 10.62295583663393
5.203 10.62295583663393
5.2035 10.62295583663393
5.204 10.62295583663393
5.2045 10.62295583663393
5.205 10.62295583663393
5.2055 10.62295583663393
5.206 10.62295583663393
5.2065 10.62295583663393
5.207 10.62295583663393
5.2075 10.62295583663393
5.208 10.62295583663393
5.2085 10.62295583663393
5.209 10.62295583663393
5.2095 10.62295583663393
5.21 10.62295583663393
5.2105 10.62295583663393
5.211 10.62295583663393
5.2115 10.62295583663393
5.212 10.62295583663393
5.2125 10.62295583663393
5.213 10.62295583663393
5.2135 10.62295583663393
5.214 10.62295583663393
5.2145 10.62295583663393
5.215 10.62295583663393
5.2155 10.62295583663393
5.216 10.62295583663393
5.2165 10.62295583663393
5.217 10.62295583663393
5.2175 10.62295583663393
5.218 10.62295583663393
5.2185 10.62295583663393
5.219 10.62295583663393
5.2195 10.62295583663393
5.22 10.690788423258002
5.2205 10.690788423258002
5.221 10.690788423258002
5.2215 10.690788423258002
5.222 10.690788423258002
5.2225 10.690788423258002
5.223 10.690788423258002
5.2235 10.690788423258002
5.224 10.690788423258002
5.2245 10.690788423258002
5.225 10.690788423258002
5.2255 10.690788423258002
5.226 10.690788423258002
5.2265 10.690788423258002
5.227 10.690788423258002
5.2275 10.690788423258002
5.228 10.690788423258002
5.2285 10.690788423258002
5.229 10.690788423258002
5.2295 10.690788423258002
5.23 10.690788423258002
5.2305 10.690788423258002
5.231 10.690788423258002
5.2315 10.690788423258002
5.232 10.690788423258002
5.2325 10.690788423258002
5.233 10.690788423258002
5.2335 10.690788423258002
5.234 10.690788423258002
5.2345 10.690788423258002
5.235 10.690788423258002
5.2355 10.690788423258002
5.236 10.690788423258002
5.2365 10.690788423258002
5.237 10.690788423258002
5.2375 10.690788423258002
5.238 10.690788423258002
5.2385 10.690788423258002
5.239 10.690788423258002
5.2395 10.690788423258002
5.24 10.758621009882079
5.2405 10.758621009882079
5.241 10.758621009882079
5.2415 10.758621009882079
5.242 10.758621009882079
5.2425 10.758621009882079
5.243 10.758621009882079
5.2435 10.758621009882079
5.244 10.758621009882079
5.2445 10.758621009882079
5.245 10.758621009882079
5.2455 10.758621009882079
5.246 10.758621009882079
5.2465 10.758621009882079
5.247 10.758621009882079
5.2475 10.758621009882079
5.248 10.758621009882079
5.2485 10.758621009882079
5.249 10.758621009882079
5.2495 10.758621009882079
5.25 10.758621009882079
5.2505 10.758621009882079
5.251 10.758621009882079
5.2515 10.758621009882079
5.252 10.758621009882079
5.2525 10.758621009882079
5.253 10.758621009882079
5.2535 10.758621009882079
5.254 10.758621009882079
5.2545 10.758621009882079
5.255 10.758621009882079
5.2555 10.758621009882079
5.256 10.758621009882079
5.2565 10.758621009882079
5.257 10.758621009882079
5.2575 10.758621009882079
5.258 10.758621009882079
5.2585 10.758621009882079
5.259 10.758621009882079
5.2595 10.758621009882079
5.26 10.826453596506154
5.2605 10.826453596506154
5.261 10.826453596506154
5.2615 10.826453596506154
5.262 10.826453596506154
5.2625 10.826453596506154
5.263 10.826453596506154
5.2635 10.826453596506154
5.264 10.826453596506154
5.2645 10.826453596506154
5.265 10.826453596506154
5.2655 10.826453596506154
5.266 10.826453596506154
5.2665 10.826453596506154
5.267 10.826453596506154
5.2675 10.826453596506154
5.268 10.826453596506154
5.2685 10.826453596506154
5.269 10.826453596506154
5.2695 10.826453596506154
5.27 10.826453596506154
5.2705 10.826453596506154
5.271 10.826453596506154
5.2715 10.826453596506154
5.272 10.826453596506154
5.2725 10.826453596506154
5.273 10.826453596506154
5.2735 10.826453596506154
5.274 10.826453596506154
5.2745 10.826453596506154
5.275 10.826453596506154
5.2755 10.826453596506154
5.276 10.826453596506154
5.2765 10.826453596506154
5.277 10.826453596506154
5.2775 10.826453596506154
5.278 10.826453596506154
5.2785 10.826453596506154
5.279 10.826453596506154
5.2795 10.826453596506154
5.28 10.758621009882079
5.2805 10.758621009882079
5.281 10.758621009882079
5.2815 10.758621009882079
5.282 10.758621009882079
5.2825 10.758621009882079
5.283 10.758621009882079
5.2835 10.758621009882079
5.284 10.758621009882079
5.2845 10.758621009882079
5.285 10.758621009882079
5.2855 10.758621009882079
5.286 10.758621009882079
5.2865 10.758621009882079
5.287 10.758621009882079
5.2875 10.758621009882079
5.288 10.758621009882079
5.2885 10.758621009882079
5.289 10.758621009882079
5.2895 10.758621009882079
5.29 10.758621009882079
5.2905 10.758621009882079
5.291 10.758621009882079
5.2915 10.758621009882079
5.292 10.758621009882079
5.2925 10.758621009882079
5.293 10.758621009882079
5.2935 10.758621009882079
5.294 10.758621009882079
5.2945 10.758621009882079
5.295 10.758621009882079
5.2955 10.758621009882079
5.296 10.758621009882079
5.2965 10.758621009882079
5.297 10.758621009882079
5.2975 10.758621009882079
5.298 10.758621009882079
5.2985 10.758621009882079
5.299 10.758621009882079
5.2995 10.758621009882079
5.3 10.826453596506154
5.3005 10.826453596506154
5.301 10.826453596506154
5.3015 10.826453596506154
5.302 10.826453596506154
5.3025 10.826453596506154
5.303 10.826453596506154
5.3035 10.826453596506154
5.304 10.826453596506154
5.3045 10.826453596506154
5.305 10.826453596506154
5.3055 10.826453596506154
5.306 10.826453596506154
5.3065 10.826453596506154
5.307 10.826453596506154
5.3075 10.826453596506154
5.308 10.826453596506154
5.3085 10.826453596506154
5.309 10.826453596506154
5.3095 10.826453596506154
5.31 10.826453596506154
5.3105 10.826453596506154
5.311 10.826453596506154
5.3115 10.826453596506154
5.312 10.826453596506154
5.3125 10.826453596506154
5.313 10.826453596506154
5.3135 10.826453596506154
5.314 10.826453596506154
5.3145 10.826453596506154
5.315 10.826453596506154
5.3155 10.826453596506154
5.316 10.826453596506154
5.3165 10.826453596506154
5.317 10.826453596506154
5.3175 10.826453596506154
5.318 10.826453596506154
5.3185 10.826453596506154
5.319 10.826453596506154
5.3195 10.826453596506154
5.32 10.894286183130228
5.3205 10.894286183130228
5.321 10.894286183130228
5.3215 10.894286183130228
5.322 10.894286183130228
5.3225 10.894286183130228
5.323 10.894286183130228
5.3235 10.894286183130228
5.324 10.894286183130228
5.3245 10.894286183130228
5.325 10.894286183130228
5.3255 10.894286183130228
5.326 10.894286183130228
5.3265 10.894286183130228
5.327 10.894286183130228
5.3275 10.894286183130228
5.328 10.894286183130228
5.3285 10.894286183130228
5.329 10.894286183130228
5.3295 10.894286183130228
5.33 10.894286183130228
5.3305 10.894286183130228
5.331 10.894286183130228
5.3315 10.894286183130228
5.332 10.894286183130228
5.3325 10.894286183130228
5.333 10.894286183130228
5.3335 10.894286183130228
5.334 10.894286183130228
5.3345 10.894286183130228
5.335 10.894286183130228
5.3355 10.894286183130228
5.336 10.894286183130228
5.3365 10.894286183130228
5.337 10.894286183130228
5.3375 10.894286183130228
5.338 10.894286183130228
5.3385 10.894286183130228
5.339 10.894286183130228
5.3395 10.894286183130228
5.34 10.826453596506154
5.3405 10.826453596506154
5.341 10.826453596506154
5.3415 10.826453596506154
5.342 10.826453596506154
5.3425 10.826453596506154
5.343 10.826453596506154
5.3435 10.826453596506154
5.344 10.826453596506154
5.3445 10.826453596506154
5.345 10.826453596506154
5.3455 10.826453596506154
5.346 10.826453596506154
5.3465 10.826453596506154
5.347 10.826453596506154
5.3475 10.826453596506154
5.348 10.826453596506154
5.3485 10.826453596506154
5.349 10.826453596506154
5.3495 10.826453596506154
5.35 10.826453596506154
5.3505 10.826453596506154
5.351 10.826453596506154
5.3515 10.826453596506154
5.352 10.826453596506154
5.3525 10.826453596506154
5.353 10.826453596506154
5.3535 10.826453596506154
5.354 10.826453596506154
5.3545 10.826453596506154
5.355 10.826453596506154
5.3555 10.826453596506154
5.356 10.826453596506154
5.3565 10.826453596506154
5.357 10.826453596506154
5.3575 10.826453596506154
5.358 10.826453596506154
5.3585 10.826453596506154
5.359 10.826453596506154
5.3595 10.826453596506154
5.36 10.894286183130228
5.3605 10.894286183130228
5.361 10.894286183130228
5.3615 10.894286183130228
5.362 10.894286183130228
5.3625 10.894286183130228
5.363 10.894286183130228
5.3635 10.894286183130228
5.364 10.894286183130228
5.3645 10.894286183130228
5.365 10.894286183130228
5.3655 10.894286183130228
5.366 10.894286183130228
5.3665 10.894286183130228
5.367 10.894286183130228
5.3675 10.894286183130228
5.368 10.894286183130228
5.3685 10.894286183130228
5.369 10.894286183130228
5.3695 10.894286183130228
5.37 10.894286183130228
5.3705 10.894286183130228
5.371 10.894286183130228
5.3715 10.894286183130228
5.372 10.894286183130228
5.3725 10.894286183130228
5.373 10.894286183130228
5.3735 10.894286183130228
5.374 10.894286183130228
5.3745 10.894286183130228
5.375 10.894286183130228
5.3755 10.894286183130228
5.376 10.894286183130228
5.3765 10.894286183130228
5.377 10.894286183130228
5.3775 10.894286183130228
5.378 10.894286183130228
5.3785 10.894286183130228
5.379 10.894286183130228
5.3795 10.894286183130228
5.38 10.826453596506154
5.3805 10.826453596506154
5.381 10.826453596506154
5.3815 10.826453596506154
5.382 10.826453596506154
5.3825 10.826453596506154
5.383 10.826453596506154
5.3835 10.826453596506154
5.384 10.826453596506154
5.3845 10.826453596506154
5.385 10.826453596506154
5.3855 10.826453596506154
5.386 10.826453596506154
5.3865 10.826453596506154
5.387 10.826453596506154
5.3875 10.826453596506154
5.388 10.826453596506154
5.3885 10.826453596506154
5.389 10.826453596506154
5.3895 10.826453596506154
5.39 10.826453596506154
5.3905 10.826453596506154
5.391 10.826453596506154
5.3915 10.826453596506154
5.392 10.826453596506154
5.3925 10.826453596506154
5.393 10.826453596506154
5.3935 10.826453596506154
5.394 10.826453596506154
5.3945 10.826453596506154
5.395 10.826453596506154
5.3955 10.826453596506154
5.396 10.826453596506154
5.3965 10.826453596506154
5.397 10.826453596506154
5.3975 10.826453596506154
5.398 10.826453596506154
5.3985 10.826453596506154
5.399 10.826453596506154
5.3995 10.826453596506154
5.4 10.894286183130228
5.4005 10.894286183130228
5.401 10.894286183130228
5.4015 10.894286183130228
5.402 10.894286183130228
5.4025 10.894286183130228
5.403 10.894286183130228
5.4035 10.894286183130228
5.404 10.894286183130228
5.4045 10.894286183130228
5.405 10.894286183130228
5.4055 10.894286183130228
5.406 10.894286183130228
5.4065 10.894286183130228
5.407 10.894286183130228
5.4075 10.894286183130228
5.408 10.894286183130228
5.4085 10.894286183130228
5.409 10.894286183130228
5.4095 10.894286183130228
5.41 10.894286183130228
5.4105 10.894286183130228
5.411 10.894286183130228
5.4115 10.894286183130228
5.412 10.894286183130228
5.4125 10.894286183130228
5.413 10.894286183130228
5.4135 10.894286183130228
5.414 10.894286183130228
5.4145 10.894286183130228
5.415 10.894286183130228
5.4155 10.894286183130228
5.416 10.894286183130228
5.4165 10.894286183130228
5.417 10.894286183130228
5.4175 10.894286183130228
5.418 10.894286183130228
5.4185 10.894286183130228
5.419 10.894286183130228
5.4195 10.894286183130228
5.42 10.962118769754303
5.4205 10.962118769754303
5.421 10.962118769754303
5.4215 10.962118769754303
5.422 10.962118769754303
5.4225 10.962118769754303
5.423 10.962118769754303
5.4235 10.962118769754303
5.424 10.962118769754303
5.4245 10.962118769754303
5.425 10.962118769754303
5.4255 10.962118769754303
5.426 10.962118769754303
5.4265 10.962118769754303
5.427 10.962118769754303
5.4275 10.962118769754303
5.428 10.962118769754303
5.4285 10.962118769754303
5.429 10.962118769754303
5.4295 10.962118769754303
5.43 10.962118769754303
5.4305 10.962118769754303
5.431 10.962118769754303
5.4315 10.962118769754303
5.432 10.962118769754303
5.4325 10.962118769754303
5.433 10.962118769754303
5.4335 10.962118769754303
5.434 10.962118769754303
5.4345 10.962118769754303
5.435 10.962118769754303
5.4355 10.962118769754303
5.436 10.962118769754303
5.4365 10.962118769754303
5.437 10.962118769754303
5.4375 10.962118769754303
5.438 10.962118769754303
5.4385 10.962118769754303
5.439 10.962118769754303
5.4395 10.962118769754303
5.44 10.894286183130228
5.4405 10.894286183130228
5.441 10.894286183130228
5.4415 10.894286183130228
5.442 10.894286183130228
5.4425 10.894286183130228
5.443 10.894286183130228
5.4435 10.894286183130228
5.444 10.894286183130228
5.4445 10.894286183130228
5.445 10.894286183130228
5.4455 10.894286183130228
5.446 10.894286183130228
5.4465 10.894286183130228
5.447 10.894286183130228
5.4475 10.894286183130228
5.448 10.894286183130228
5.4485 10.894286183130228
5.449 10.894286183130228
5.4495 10.894286183130228
5.45 10.894286183130228
5.4505 10.894286183130228
5.451 10.894286183130228
5.4515 10.894286183130228
5.452 10.894286183130228
5.4525 10.894286183130228
5.453 10.894286183130228
5.4535 10.894286183130228
5.454 10.894286183130228
5.4545 10.894286183130228
5.455 10.894286183130228
5.4555 10.894286183130228
5.456 10.894286183130228
5.4565 10.894286183130228
5.457 10.894286183130228
5.4575 10.894286183130228
5.458 10.894286183130228
5.4585 10.894286183130228
5.459 10.894286183130228
5.4595 10.894286183130228
5.46 10.962118769754303
5.4605 10.962118769754303
5.461 10.962118769754303
5.4615 10.962118769754303
5.462 10.962118769754303
5.4625 10.962118769754303
5.463 10.962118769754303
5.4635 10.962118769754303
5.464 10.962118769754303
5.4645 10.962118769754303
5.465 10.962118769754303
5.4655 10.962118769754303
5.466 10.962118769754303
5.4665 10.962118769754303
5.467 10.962118769754303
5.4675 10.962118769754303
5.468 10.962118769754303
5.4685 10.962118769754303
5.469 10.962118769754303
5.4695 10.962118769754303
5.47 10.962118769754303
5.4705 10.962118769754303
5.471 10.962118769754303
5.4715 10.962118769754303
5.472 10.962118769754303
5.4725 10.962118769754303
5.473 10.962118769754303
5.4735 10.962118769754303
5.474 10.962118769754303
5.4745 10.962118769754303
5.475 10.962118769754303
5.4755 10.962118769754303
5.476 10.962118769754303
5.4765 10.962118769754303
5.477 10.962118769754303
5.4775 10.962118769754303
5.478 10.962118769754303
5.4785 10.962118769754303
5.479 10.962118769754303
5.4795 10.962118769754303
5.48 11.02995135637838
5.4805 11.02995135637838
5.481 11.02995135637838
5.4815 11.02995135637838
5.482 11.02995135637838
5.4825 11.02995135637838
5.483 11.02995135637838
5.4835 11.02995135637838
5.484 11.02995135637838
5.4845 11.02995135637838
5.485 11.02995135637838
5.4855 11.02995135637838
5.486 11.02995135637838
5.4865 11.02995135637838
5.487 11.02995135637838
5.4875 11.02995135637838
5.488 11.02995135637838
5.4885 11.02995135637838
5.489 11.02995135637838
5.4895 11.02995135637838
5.49 11.02995135637838
5.4905 11.02995135637838
5.491 11.02995135637838
5.4915 11.02995135637838
5.492 11.02995135637838
5.4925 11.02995135637838
5.493 11.02995135637838
5.4935 11.02995135637838
5.494 11.02995135637838
5.4945 11.02995135637838
5.495 11.02995135637838
5.4955 11.02995135637838
5.496 11.02995135637838
5.4965 11.02995135637838
5.497 11.02995135637838
5.4975 11.02995135637838
5.498 11.02995135637838
5.4985 11.02995135637838
5.499 11.02995135637838
5.4995 11.02995135637838
5.5 11.097783949785713
5.5005 11.097783949785713
5.501 11.097783949785713
5.5015 11.097783949785713
5.502 11.097783949785713
5.5025 11.097783949785713
5.503 11.097783949785713
5.5035 11.097783949785713
5.504 11.097783949785713
5.5045 11.097783949785713
5.505 11.097783949785713
5.5055 11.097783949785713
5.506 11.097783949785713
5.5065 11.097783949785713
5.507 11.097783949785713
5.5075 11.097783949785713
5.508 11.097783949785713
5.5085 11.097783949785713
5.509 11.097783949785713
5.5095 11.097783949785713
5.51 11.097783949785713
5.5105 11.097783949785713
5.511 11.097783949785713
5.5115 11.097783949785713
5.512 11.097783949785713
5.5125 11.097783949785713
5.513 11.097783949785713
5.5135 11.097783949785713
5.514 11.097783949785713
5.5145 11.097783949785713
5.515 11.097783949785713
5.5155 11.097783949785713
5.516 11.097783949785713
5.5165 11.097783949785713
5.517 11.097783949785713
5.5175 11.097783949785713
5.518 11.097783949785713
5.5185 11.097783949785713
5.519 11.097783949785713
5.5195 11.097783949785713
5.52 11.097783943002453
5.5205 11.097783943002453
5.521 11.097783943002453
5.5215 11.097783943002453
5.522 11.097783943002453
5.5225 11.097783943002453
5.523 11.097783943002453
5.5235 11.097783943002453
5.524 11.097783943002453
5.5245 11.097783943002453
5.525 11.097783943002453
5.5255 11.097783943002453
5.526 11.097783943002453
5.5265 11.097783943002453
5.527 11.097783943002453
5.5275 11.097783943002453
5.528 11.097783943002453
5.5285 11.097783943002453
5.529 11.097783943002453
5.5295 11.097783943002453
5.53 11.097783943002453
5.5305 11.097783943002453
5.531 11.097783943002453
5.5315 11.097783943002453
5.532 11.097783943002453
5.5325 11.097783943002453
5.533 11.097783943002453
5.5335 11.097783943002453
5.534 11.097783943002453
5.5345 11.097783943002453
5.535 11.097783943002453
5.5355 11.097783943002453
5.536 11.097783943002453
5.5365 11.097783943002453
5.537 11.097783943002453
5.5375 11.097783943002453
5.538 11.097783943002453
5.5385 11.097783943002453
5.539 11.097783943002453
5.5395 11.097783943002453
5.54 11.16561652962653
5.5405 11.16561652962653
5.541 11.16561652962653
5.5415 11.16561652962653
5.542 11.16561652962653
5.5425 11.16561652962653
5.543 11.16561652962653
5.5435 11.16561652962653
5.544 11.16561652962653
5.5445 11.16561652962653
5.545 11.16561652962653
5.5455 11.16561652962653
5.546 11.16561652962653
5.5465 11.16561652962653
5.547 11.16561652962653
5.5475 11.16561652962653
5.548 11.16561652962653
5.5485 11.16561652962653
5.549 11.16561652962653
5.5495 11.16561652962653
5.55 11.16561652962653
5.5505 11.16561652962653
5.551 11.16561652962653
5.5515 11.16561652962653
5.552 11.16561652962653
5.5525 11.16561652962653
5.553 11.16561652962653
5.5535 11.16561652962653
5.554 11.16561652962653
5.5545 11.16561652962653
5.555 11.16561652962653
5.5555 11.16561652962653
5.556 11.16561652962653
5.5565 11.16561652962653
5.557 11.16561652962653
5.5575 11.16561652962653
5.558 11.16561652962653
5.5585 11.16561652962653
5.559 11.16561652962653
5.5595 11.16561652962653
5.56 11.233449123033864
5.5605 11.233449123033864
5.561 11.233449123033864
5.5615 11.233449123033864
5.562 11.233449123033864
5.5625 11.233449123033864
5.563 11.233449123033864
5.5635 11.233449123033864
5.564 11.233449123033864
5.5645 11.233449123033864
5.565 11.233449123033864
5.5655 11.233449123033864
5.566 11.233449123033864
5.5665 11.233449123033864
5.567 11.233449123033864
5.5675 11.233449123033864
5.568 11.233449123033864
5.5685 11.233449123033864
5.569 11.233449123033864
5.5695 11.233449123033864
5.57 11.233449123033864
5.5705 11.233449123033864
5.571 11.233449123033864
5.5715 11.233449123033864
5.572 11.233449123033864
5.5725 11.233449123033864
5.573 11.233449123033864
5.5735 11.233449123033864
5.574 11.233449123033864
5.5745 11.233449123033864
5.575 11.233449123033864
5.5755 11.233449123033864
5.576 11.233449123033864
5.5765 11.233449123033864
5.577 11.233449123033864
5.5775 11.233449123033864
5.578 11.233449123033864
5.5785 11.233449123033864
5.579 11.233449123033864
5.5795 11.233449123033864
5.58 11.233449116250604
5.5805 11.233449116250604
5.581 11.233449116250604
5.5815 11.233449116250604
5.582 11.233449116250604
5.5825 11.233449116250604
5.583 11.233449116250604
5.5835 11.233449116250604
5.584 11.233449116250604
5.5845 11.233449116250604
5.585 11.233449116250604
5.5855 11.233449116250604
5.586 11.233449116250604
5.5865 11.233449116250604
5.587 11.233449116250604
5.5875 11.233449116250604
5.588 11.233449116250604
5.5885 11.233449116250604
5.589 11.233449116250604
5.5895 11.233449116250604
5.59 11.233449116250604
5.5905 11.233449116250604
5.591 11.233449116250604
5.5915 11.233449116250604
5.592 11.233449116250604
5.5925 11.233449116250604
5.593 11.233449116250604
5.5935 11.233449116250604
5.594 11.233449116250604
5.5945 11.233449116250604
5.595 11.233449116250604
5.5955 11.233449116250604
5.596 11.233449116250604
5.5965 11.233449116250604
5.597 11.233449116250604
5.5975 11.233449116250604
5.598 11.233449116250604
5.5985 11.233449116250604
5.599 11.233449116250604
5.5995 11.233449116250604
5.6 11.16561652962653
5.6005 11.16561652962653
5.601 11.16561652962653
5.6015 11.16561652962653
5.602 11.16561652962653
5.6025 11.16561652962653
5.603 11.16561652962653
5.6035 11.16561652962653
5.604 11.16561652962653
5.6045 11.16561652962653
5.605 11.16561652962653
5.6055 11.16561652962653
5.606 11.16561652962653
5.6065 11.16561652962653
5.607 11.16561652962653
5.6075 11.16561652962653
5.608 11.16561652962653
5.6085 11.16561652962653
5.609 11.16561652962653
5.6095 11.16561652962653
5.61 11.16561652962653
5.6105 11.16561652962653
5.611 11.16561652962653
5.6115 11.16561652962653
5.612 11.16561652962653
5.6125 11.16561652962653
5.613 11.16561652962653
5.6135 11.16561652962653
5.614 11.16561652962653
5.6145 11.16561652962653
5.615 11.16561652962653
5.6155 11.16561652962653
5.616 11.16561652962653
5.6165 11.16561652962653
5.617 11.16561652962653
5.6175 11.16561652962653
5.618 11.16561652962653
5.6185 11.16561652962653
5.619 11.16561652962653
5.6195 11.16561652962653
5.62 11.233449116250604
5.6205 11.233449116250604
5.621 11.233449116250604
5.6215 11.233449116250604
5.622 11.233449116250604
5.6225 11.233449116250604
5.623 11.233449116250604
5.6235 11.233449116250604
5.624 11.233449116250604
5.6245 11.233449116250604
5.625 11.233449116250604
5.6255 11.233449116250604
5.626 11.233449116250604
5.6265 11.233449116250604
5.627 11.233449116250604
5.6275 11.233449116250604
5.628 11.233449116250604
5.6285 11.233449116250604
5.629 11.233449116250604
5.6295 11.233449116250604
5.63 11.233449116250604
5.6305 11.233449116250604
5.631 11.233449116250604
5.6315 11.233449116250604
5.632 11.233449116250604
5.6325 11.233449116250604
5.633 11.233449116250604
5.6335 11.233449116250604
5.634 11.233449116250604
5.6345 11.233449116250604
5.635 11.233449116250604
5.6355 11.233449116250604
5.636 11.233449116250604
5.6365 11.233449116250604
5.637 11.233449116250604
5.6375 11.233449116250604
5.638 11.233449116250604
5.6385 11.233449116250604
5.639 11.233449116250604
5.6395 11.233449116250604
5.64 11.301281702874679
5.6405 11.301281702874679
5.641 11.301281702874679
5.6415 11.301281702874679
5.642 11.301281702874679
5.6425 11.301281702874679
5.643 11.301281702874679
5.6435 11.301281702874679
5.644 11.301281702874679
5.6445 11.301281702874679
5.645 11.301281702874679
5.6455 11.301281702874679
5.646 11.301281702874679
5.6465 11.301281702874679
5.647 11.301281702874679
5.6475 11.301281702874679
5.648 11.301281702874679
5.6485 11.301281702874679
5.649 11.301281702874679
5.6495 11.301281702874679
5.65 11.301281702874679
5.6505 11.301281702874679
5.651 11.301281702874679
5.6515 11.301281702874679
5.652 11.301281702874679
5.6525 11.301281702874679
5.653 11.301281702874679
5.6535 11.301281702874679
5.654 11.301281702874679
5.6545 11.301281702874679
5.655 11.301281702874679
5.6555 11.301281702874679
5.656 11.301281702874679
5.6565 11.301281702874679
5.657 11.301281702874679
5.6575 11.301281702874679
5.658 11.301281702874679
5.6585 11.301281702874679
5.659 11.301281702874679
5.6595 11.301281702874679
5.66 11.233449116250604
5.6605 11.233449116250604
5.661 11.233449116250604
5.6615 11.233449116250604
5.662 11.233449116250604
5.6625 11.233449116250604
5.663 11.233449116250604
5.6635 11.233449116250604
5.664 11.233449116250604
5.6645 11.233449116250604
5.665 11.233449116250604
5.6655 11.233449116250604
5.666 11.233449116250604
5.6665 11.233449116250604
5.667 11.233449116250604
5.6675 11.233449116250604
5.668 11.233449116250604
5.6685 11.233449116250604
5.669 11.233449116250604
5.6695 11.233449116250604
5.67 11.233449116250604
5.6705 11.233449116250604
5.671 11.233449116250604
5.6715 11.233449116250604
5.672 11.233449116250604
5.6725 11.233449116250604
5.673 11.233449116250604
5.6735 11.233449116250604
5.674 11.233449116250604
5.6745 11.233449116250604
5.675 11.233449116250604
5.6755 11.233449116250604
5.676 11.233449116250604
5.6765 11.233449116250604
5.677 11.233449116250604
5.6775 11.233449116250604
5.678 11.233449116250604
5.6785 11.233449116250604
5.679 11.233449116250604
5.6795 11.233449116250604
5.68 11.301281702874679
5.6805 11.301281702874679
5.681 11.301281702874679
5.6815 11.301281702874679
5.682 11.301281702874679
5.6825 11.301281702874679
5.683 11.301281702874679
5.6835 11.301281702874679
5.684 11.301281702874679
5.6845 11.301281702874679
5.685 11.301281702874679
5.6855 11.301281702874679
5.686 11.301281702874679
5.6865 11.301281702874679
5.687 11.301281702874679
5.6875 11.301281702874679
5.688 11.301281702874679
5.6885 11.301281702874679
5.689 11.301281702874679
5.6895 11.301281702874679
5.69 11.301281702874679
5.6905 11.301281702874679
5.691 11.301281702874679
5.6915 11.301281702874679
5.692 11.301281702874679
5.6925 11.301281702874679
5.693 11.301281702874679
5.6935 11.301281702874679
5.694 11.301281702874679
5.6945 11.301281702874679
5.695 11.301281702874679
5.6955 11.301281702874679
5.696 11.301281702874679
5.6965 11.301281702874679
5.697 11.301281702874679
5.6975 11.301281702874679
5.698 11.301281702874679
5.6985 11.301281702874679
5.699 11.301281702874679
5.6995 11.301281702874679
5.7 11.369114289498755
5.7005 11.369114289498755
5.701 11.369114289498755
5.7015 11.369114289498755
5.702 11.369114289498755
5.7025 11.369114289498755
5.703 11.369114289498755
5.7035 11.369114289498755
5.704 11.369114289498755
5.7045 11.369114289498755
5.705 11.369114289498755
5.7055 11.369114289498755
5.706 11.369114289498755
5.7065 11.369114289498755
5.707 11.369114289498755
5.7075 11.369114289498755
5.708 11.369114289498755
5.7085 11.369114289498755
5.709 11.369114289498755
5.7095 11.369114289498755
5.71 11.369114289498755
5.7105 11.369114289498755
5.711 11.369114289498755
5.7115 11.369114289498755
5.712 11.369114289498755
5.7125 11.369114289498755
5.713 11.369114289498755
5.7135 11.369114289498755
5.714 11.369114289498755
5.7145 11.369114289498755
5.715 11.369114289498755
5.7155 11.369114289498755
5.716 11.369114289498755
5.7165 11.369114289498755
5.717 11.369114289498755
5.7175 11.369114289498755
5.718 11.369114289498755
5.7185 11.369114289498755
5.719 11.369114289498755
5.7195 11.369114289498755
5.72 11.301281702874679
5.7205 11.301281702874679
5.721 11.301281702874679
5.7215 11.301281702874679
5.722 11.301281702874679
5.7225 11.301281702874679
5.723 11.301281702874679
5.7235 11.301281702874679
5.724 11.301281702874679
5.7245 11.301281702874679
5.725 11.301281702874679
5.7255 11.301281702874679
5.726 11.301281702874679
5.7265 11.301281702874679
5.727 11.301281702874679
5.7275 11.301281702874679
5.728 11.301281702874679
5.7285 11.301281702874679
5.729 11.301281702874679
5.7295 11.301281702874679
5.73 11.301281702874679
5.7305 11.301281702874679
5.731 11.301281702874679
5.7315 11.301281702874679
5.732 11.301281702874679
5.7325 11.301281702874679
5.733 11.301281702874679
5.7335 11.301281702874679
5.734 11.301281702874679
5.7345 11.301281702874679
5.735 11.301281702874679
5.7355 11.301281702874679
5.736 11.301281702874679
5.7365 11.301281702874679
5.737 11.301281702874679
5.7375 11.301281702874679
5.738 11.301281702874679
5.7385 11.301281702874679
5.739 11.301281702874679
5.7395 11.301281702874679
5.74 11.369114289498755
5.7405 11.369114289498755
5.741 11.369114289498755
5.7415 11.369114289498755
5.742 11.369114289498755
5.7425 11.369114289498755
5.743 11.369114289498755
5.7435 11.369114289498755
5.744 11.369114289498755
5.7445 11.369114289498755
5.745 11.369114289498755
5.7455 11.369114289498755
5.746 11.369114289498755
5.7465 11.369114289498755
5.747 11.369114289498755
5.7475 11.369114289498755
5.748 11.369114289498755
5.7485 11.369114289498755
5.749 11.369114289498755
5.7495 11.369114289498755
5.75 11.369114289498755
5.7505 11.369114289498755
5.751 11.369114289498755
5.7515 11.369114289498755
5.752 11.369114289498755
5.7525 11.369114289498755
5.753 11.369114289498755
5.7535 11.369114289498755
5.754 11.369114289498755
5.7545 11.369114289498755
5.755 11.369114289498755
5.7555 11.369114289498755
5.756 11.369114289498755
5.7565 11.369114289498755
5.757 11.369114289498755
5.7575 11.369114289498755
5.758 11.369114289498755
5.7585 11.369114289498755
5.759 11.369114289498755
5.7595 11.369114289498755
5.76 11.301281702874679
5.7605 11.301281702874679
5.761 11.301281702874679
5.7615 11.301281702874679
5.762 11.301281702874679
5.7625 11.301281702874679
5.763 11.301281702874679
5.7635 11.301281702874679
5.764 11.301281702874679
5.7645 11.301281702874679
5.765 11.301281702874679
5.7655 11.301281702874679
5.766 11.301281702874679
5.7665 11.301281702874679
5.767 11.301281702874679
5.7675 11.301281702874679
5.768 11.301281702874679
5.7685 11.301281702874679
5.769 11.301281702874679
5.7695 11.301281702874679
5.77 11.301281702874679
5.7705 11.301281702874679
5.771 11.301281702874679
5.7715 11.301281702874679
5.772 11.301281702874679
5.7725 11.301281702874679
5.773 11.301281702874679
5.7735 11.301281702874679
5.774 11.301281702874679
5.7745 11.301281702874679
5.775 11.301281702874679
5.7755 11.301281702874679
5.776 11.301281702874679
5.7765 11.301281702874679
5.777 11.301281702874679
5.7775 11.301281702874679
5.778 11.301281702874679
5.7785 11.301281702874679
5.779 11.301281702874679
5.7795 11.301281702874679
5.78 11.233449116250604
5.7805 11.233449116250604
5.781 11.233449116250604
5.7815 11.233449116250604
5.782 11.233449116250604
5.7825 11.233449116250604
5.783 11.233449116250604
5.7835 11.233449116250604
5.784 11.233449116250604
5.7845 11.233449116250604
5.785 11.233449116250604
5.7855 11.233449116250604
5.786 11.233449116250604
5.7865 11.233449116250604
5.787 11.233449116250604
5.7875 11.233449116250604
5.788 11.233449116250604
5.7885 11.233449116250604
5.789 11.233449116250604
5.7895 11.233449116250604
5.79 11.233449116250604
5.7905 11.233449116250604
5.791 11.233449116250604
5.7915 11.233449116250604
5.792 11.233449116250604
5.7925 11.233449116250604
5.793 11.233449116250604
5.7935 11.233449116250604
5.794 11.233449116250604
5.7945 11.233449116250604
5.795 11.233449116250604
5.7955 11.233449116250604
5.796 11.233449116250604
5.7965 11.233449116250604
5.797 11.233449116250604
5.7975 11.233449116250604
5.798 11.233449116250604
5.7985 11.233449116250604
5.799 11.233449116250604
5.7995 11.233449116250604
5.8 11.301281702874679
5.8005 11.301281702874679
5.801 11.301281702874679
5.8015 11.301281702874679
5.802 11.301281702874679
5.8025 11.301281702874679
5.803 11.301281702874679
5.8035 11.301281702874679
5.804 11.301281702874679
5.8045 11.301281702874679
5.805 11.301281702874679
5.8055 11.301281702874679
5.806 11.301281702874679
5.8065 11.301281702874679
5.807 11.301281702874679
5.8075 11.301281702874679
5.808 11.301281702874679
5.8085 11.301281702874679
5.809 11.301281702874679
5.8095 11.301281702874679
5.81 11.301281702874679
5.8105 11.301281702874679
5.811 11.301281702874679
5.8115 11.301281702874679
5.812 11.301281702874679
5.8125 11.301281702874679
5.813 11.301281702874679
5.8135 11.301281702874679
5.814 11.301281702874679
5.8145 11.301281702874679
5.815 11.301281702874679
5.8155 11.301281702874679
5.816 11.301281702874679
5.8165 11.301281702874679
5.817 11.301281702874679
5.8175 11.301281702874679
5.818 11.301281702874679
5.8185 11.301281702874679
5.819 11.301281702874679
5.8195 11.301281702874679
5.82 11.233449116250604
5.8205 11.233449116250604
5.821 11.233449116250604
5.8215 11.233449116250604
5.822 11.233449116250604
5.8225 11.233449116250604
5.823 11.233449116250604
5.8235 11.233449116250604
5.824 11.233449116250604
5.8245 11.233449116250604
5.825 11.233449116250604
5.8255 11.233449116250604
5.826 11.233449116250604
5.8265 11.233449116250604
5.827 11.233449116250604
5.8275 11.233449116250604
5.828 11.233449116250604
5.8285 11.233449116250604
5.829 11.233449116250604
5.8295 11.233449116250604
5.83 11.233449116250604
5.8305 11.233449116250604
5.831 11.233449116250604
5.8315 11.233449116250604
5.832 11.233449116250604
5.8325 11.233449116250604
5.833 11.233449116250604
5.8335 11.233449116250604
5.834 11.233449116250604
5.8345 11.233449116250604
5.835 11.233449116250604
5.8355 11.233449116250604
5.836 11.233449116250604
5.8365 11.233449116250604
5.837 11.233449116250604
5.8375 11.233449116250604
5.838 11.233449116250604
5.8385 11.233449116250604
5.839 11.233449116250604
5.8395 11.233449116250604
5.84 11.301281702874679
5.8405 11.301281702874679
5.841 11.301281702874679
5.8415 11.301281702874679
5.842 11.301281702874679
5.8425 11.301281702874679
5.843 11.301281702874679
5.8435 11.301281702874679
5.844 11.301281702874679
5.8445 11.301281702874679
5.845 11.301281702874679
5.8455 11.301281702874679
5.846 11.301281702874679
5.8465 11.301281702874679
5.847 11.301281702874679
5.8475 11.301281702874679
5.848 11.301281702874679
5.8485 11.301281702874679
5.849 11.301281702874679
5.8495 11.301281702874679
5.85 11.301281702874679
5.8505 11.301281702874679
5.851 11.301281702874679
5.8515 11.301281702874679
5.852 11.301281702874679
5.8525 11.301281702874679
5.853 11.301281702874679
5.8535 11.301281702874679
5.854 11.301281702874679
5.8545 11.301281702874679
5.855 11.301281702874679
5.8555 11.301281702874679
5.856 11.301281702874679
5.8565 11.301281702874679
5.857 11.301281702874679
5.8575 11.301281702874679
5.858 11.301281702874679
5.8585 11.301281702874679
5.859 11.301281702874679
5.8595 11.301281702874679
5.86 11.233449116250604
5.8605 11.233449116250604
5.861 11.233449116250604
5.8615 11.233449116250604
5.862 11.233449116250604
5.8625 11.233449116250604
5.863 11.233449116250604
5.8635 11.233449116250604
5.864 11.233449116250604
5.8645 11.233449116250604
5.865 11.233449116250604
5.8655 11.233449116250604
5.866 11.233449116250604
5.8665 11.233449116250604
5.867 11.233449116250604
5.8675 11.233449116250604
5.868 11.233449116250604
5.8685 11.233449116250604
5.869 11.233449116250604
5.8695 11.233449116250604
5.87 11.233449116250604
5.8705 11.233449116250604
5.871 11.233449116250604
5.8715 11.233449116250604
5.872 11.233449116250604
5.8725 11.233449116250604
5.873 11.233449116250604
5.8735 11.233449116250604
5.874 11.233449116250604
5.8745 11.233449116250604
5.875 11.233449116250604
5.8755 11.233449116250604
5.876 11.233449116250604
5.8765 11.233449116250604
5.877 11.233449116250604
5.8775 11.233449116250604
5.878 11.233449116250604
5.8785 11.233449116250604
5.879 11.233449116250604
5.8795 11.233449116250604
5.88 11.301281702874679
5.8805 11.301281702874679
5.881 11.301281702874679
5.8815 11.301281702874679
5.882 11.301281702874679
5.8825 11.301281702874679
5.883 11.301281702874679
5.8835 11.301281702874679
5.884 11.301281702874679
5.8845 11.301281702874679
5.885 11.301281702874679
5.8855 11.301281702874679
5.886 11.301281702874679
5.8865 11.301281702874679
5.887 11.301281702874679
5.8875 11.301281702874679
5.888 11.301281702874679
5.8885 11.301281702874679
5.889 11.301281702874679
5.8895 11.301281702874679
5.89 11.301281702874679
5.8905 11.301281702874679
5.891 11.301281702874679
5.8915 11.301281702874679
5.892 11.301281702874679
5.8925 11.301281702874679
5.893 11.301281702874679
5.8935 11.301281702874679
5.894 11.301281702874679
5.8945 11.301281702874679
5.895 11.301281702874679
5.8955 11.301281702874679
5.896 11.301281702874679
5.8965 11.301281702874679
5.897 11.301281702874679
5.8975 11.301281702874679
5.898 11.301281702874679
5.8985 11.301281702874679
5.899 11.301281702874679
5.8995 11.301281702874679
5.9 11.369114289498755
5.9005 11.369114289498755
5.901 11.369114289498755
5.9015 11.369114289498755
5.902 11.369114289498755
5.9025 11.369114289498755
5.903 11.369114289498755
5.9035 11.369114289498755
5.904 11.369114289498755
5.9045 11.369114289498755
5.905 11.369114289498755
5.9055 11.369114289498755
5.906 11.369114289498755
5.9065 11.369114289498755
5.907 11.369114289498755
5.9075 11.369114289498755
5.908 11.369114289498755
5.9085 11.369114289498755
5.909 11.369114289498755
5.9095 11.369114289498755
5.91 11.369114289498755
5.9105 11.369114289498755
5.911 11.369114289498755
5.9115 11.369114289498755
5.912 11.369114289498755
5.9125 11.369114289498755
5.913 11.369114289498755
5.9135 11.369114289498755
5.914 11.369114289498755
5.9145 11.369114289498755
5.915 11.369114289498755
5.9155 11.369114289498755
5.916 11.369114289498755
5.9165 11.369114289498755
5.917 11.369114289498755
5.9175 11.369114289498755
5.918 11.369114289498755
5.9185 11.369114289498755
5.919 11.369114289498755
5.9195 11.369114289498755
5.92 11.43694687612283
5.9205 11.43694687612283
5.921 11.43694687612283
5.9215 11.43694687612283
5.922 11.43694687612283
5.9225 11.43694687612283
5.923 11.43694687612283
5.9235 11.43694687612283
5.924 11.43694687612283
5.9245 11.43694687612283
5.925 11.43694687612283
5.9255 11.43694687612283
5.926 11.43694687612283
5.9265 11.43694687612283
5.927 11.43694687612283
5.9275 11.43694687612283
5.928 11.43694687612283
5.9285 11.43694687612283
5.929 11.43694687612283
5.9295 11.43694687612283
5.93 11.43694687612283
5.9305 11.43694687612283
5.931 11.43694687612283
5.9315 11.43694687612283
5.932 11.43694687612283
5.9325 11.43694687612283
5.933 11.43694687612283
5.9335 11.43694687612283
5.934 11.43694687612283
5.9345 11.43694687612283
5.935 11.43694687612283
5.9355 11.43694687612283
5.936 11.43694687612283
5.9365 11.43694687612283
5.937 11.43694687612283
5.9375 11.43694687612283
5.938 11.43694687612283
5.9385 11.43694687612283
5.939 11.43694687612283
5.9395 11.43694687612283
5.94 11.369114289498755
5.9405 11.369114289498755
5.941 11.369114289498755
5.9415 11.369114289498755
5.942 11.369114289498755
5.9425 11.369114289498755
5.943 11.369114289498755
5.9435 11.369114289498755
5.944 11.369114289498755
5.9445 11.369114289498755
5.945 11.369114289498755
5.9455 11.369114289498755
5.946 11.369114289498755
5.9465 11.369114289498755
5.947 11.369114289498755
5.9475 11.369114289498755
5.948 11.369114289498755
5.9485 11.369114289498755
5.949 11.369114289498755
5.9495 11.369114289498755
5.95 11.369114289498755
5.9505 11.369114289498755
5.951 11.369114289498755
5.9515 11.369114289498755
5.952 11.369114289498755
5.9525 11.369114289498755
5.953 11.369114289498755
5.9535 11.369114289498755
5.954 11.369114289498755
5.9545 11.369114289498755
5.955 11.369114289498755
5.9555 11.369114289498755
5.956 11.369114289498755
5.9565 11.369114289498755
5.957 11.369114289498755
5.9575 11.369114289498755
5.958 11.369114289498755
5.9585 11.369114289498755
5.959 11.369114289498755
5.9595 11.369114289498755
5.96 11.301281702874679
5.9605 11.301281702874679
5.961 11.301281702874679
5.9615 11.301281702874679
5.962 11.301281702874679
5.9625 11.301281702874679
5.963 11.301281702874679
5.9635 11.301281702874679
5.964 11.301281702874679
5.9645 11.301281702874679
5.965 11.301281702874679
5.9655 11.301281702874679
5.966 11.301281702874679
5.9665 11.301281702874679
5.967 11.301281702874679
5.9675 11.301281702874679
5.968 11.301281702874679
5.9685 11.301281702874679
5.969 11.301281702874679
5.9695 11.301281702874679
5.97 11.301281702874679
5.9705 11.301281702874679
5.971 11.301281702874679
5.9715 11.301281702874679
5.972 11.301281702874679
5.9725 11.301281702874679
5.973 11.301281702874679
5.9735 11.301281702874679
5.974 11.301281702874679
5.9745 11.301281702874679
5.975 11.301281702874679
5.9755 11.301281702874679
5.976 11.301281702874679
5.9765 11.301281702874679
5.977 11.301281702874679
5.9775 11.301281702874679
5.978 11.301281702874679
5.9785 11.301281702874679
5.979 11.301281702874679
5.9795 11.301281702874679
5.98 11.369114289498755
5.9805 11.369114289498755
5.981 11.369114289498755
5.9815 11.369114289498755
5.982 11.369114289498755
5.9825 11.369114289498755
5.983 11.369114289498755
5.9835 11.369114289498755
5.984 11.369114289498755
5.9845 11.369114289498755
5.985 11.369114289498755
5.9855 11.369114289498755
5.986 11.369114289498755
5.9865 11.369114289498755
5.987 11.369114289498755
5.9875 11.369114289498755
5.988 11.369114289498755
5.9885 11.369114289498755
5.989 11.369114289498755
5.9895 11.369114289498755
5.99 11.369114289498755
5.9905 11.369114289498755
5.991 11.369114289498755
5.9915 11.369114289498755
5.992 11.369114289498755
5.9925 11.369114289498755
5.993 11.369114289498755
5.9935 11.369114289498755
5.994 11.369114289498755
5.9945 11.369114289498755
5.995 11.369114289498755
5.9955 11.369114289498755
5.996 11.369114289498755
5.9965 11.369114289498755
5.997 11.369114289498755
5.9975 11.369114289498755
5.998 11.369114289498755
5.9985 11.369114289498755
5.999 11.369114289498755
5.9995 11.369114289498755
6.0 11.301281702874679
6.0005 11.301281702874679
6.001 11.301281702874679
6.0015 11.301281702874679
6.002 11.301281702874679
6.0025 11.301281702874679
6.003 11.301281702874679
6.0035 11.301281702874679
6.004 11.301281702874679
6.0045 11.301281702874679
6.005 11.301281702874679
6.0055 11.301281702874679
6.006 11.301281702874679
6.0065 11.301281702874679
6.007 11.301281702874679
6.0075 11.301281702874679
6.008 11.301281702874679
6.0085 11.301281702874679
6.009 11.301281702874679
6.0095 11.301281702874679
6.01 11.301281702874679
6.0105 11.301281702874679
6.011 11.301281702874679
6.0115 11.301281702874679
6.012 11.301281702874679
6.0125 11.301281702874679
6.013 11.301281702874679
6.0135 11.301281702874679
6.014 11.301281702874679
6.0145 11.301281702874679
6.015 11.301281702874679
6.0155 11.301281702874679
6.016 11.301281702874679
6.0165 11.301281702874679
6.017 11.301281702874679
6.0175 11.301281702874679
6.018 11.301281702874679
6.0185 11.301281702874679
6.019 11.301281702874679
6.0195 11.301281702874679
6.02 11.369114289498755
6.0205 11.369114289498755
6.021 11.369114289498755
6.0215 11.369114289498755
6.022 11.369114289498755
6.0225 11.369114289498755
6.023 11.369114289498755
6.0235 11.369114289498755
6.024 11.369114289498755
6.0245 11.369114289498755
6.025 11.369114289498755
6.0255 11.369114289498755
6.026 11.369114289498755
6.0265 11.369114289498755
6.027 11.369114289498755
6.0275 11.369114289498755
6.028 11.369114289498755
6.0285 11.369114289498755
6.029 11.369114289498755
6.0295 11.369114289498755
6.03 11.369114289498755
6.0305 11.369114289498755
6.031 11.369114289498755
6.0315 11.369114289498755
6.032 11.369114289498755
6.0325 11.369114289498755
6.033 11.369114289498755
6.0335 11.369114289498755
6.034 11.369114289498755
6.0345 11.369114289498755
6.035 11.369114289498755
6.0355 11.369114289498755
6.036 11.369114289498755
6.0365 11.369114289498755
6.037 11.369114289498755
6.0375 11.369114289498755
6.038 11.369114289498755
6.0385 11.369114289498755
6.039 11.369114289498755
6.0395 11.369114289498755
6.04 11.43694687612283
6.0405 11.43694687612283
6.041 11.43694687612283
6.0415 11.43694687612283
6.042 11.43694687612283
6.0425 11.43694687612283
6.043 11.43694687612283
6.0435 11.43694687612283
6.044 11.43694687612283
6.0445 11.43694687612283
6.045 11.43694687612283
6.0455 11.43694687612283
6.046 11.43694687612283
6.0465 11.43694687612283
6.047 11.43694687612283
6.0475 11.43694687612283
6.048 11.43694687612283
6.0485 11.43694687612283
6.049 11.43694687612283
6.0495 11.43694687612283
6.05 11.43694687612283
6.0505 11.43694687612283
6.051 11.43694687612283
6.0515 11.43694687612283
6.052 11.43694687612283
6.0525 11.43694687612283
6.053 11.43694687612283
6.0535 11.43694687612283
6.054 11.43694687612283
6.0545 11.43694687612283
6.055 11.43694687612283
6.0555 11.43694687612283
6.056 11.43694687612283
6.0565 11.43694687612283
6.057 11.43694687612283
6.0575 11.43694687612283
6.058 11.43694687612283
6.0585 11.43694687612283
6.059 11.43694687612283
6.0595 11.43694687612283
6.06 11.504779462746907
6.0605 11.504779462746907
6.061 11.504779462746907
6.0615 11.504779462746907
6.062 11.504779462746907
6.0625 11.504779462746907
6.063 11.504779462746907
6.0635 11.504779462746907
6.064 11.504779462746907
6.0645 11.504779462746907
6.065 11.504779462746907
6.0655 11.504779462746907
6.066 11.504779462746907
6.0665 11.504779462746907
6.067 11.504779462746907
6.0675 11.504779462746907
6.068 11.504779462746907
6.0685 11.504779462746907
6.069 11.504779462746907
6.0695 11.504779462746907
6.07 11.504779462746907
6.0705 11.504779462746907
6.071 11.504779462746907
6.0715 11.504779462746907
6.072 11.504779462746907
6.0725 11.504779462746907
6.073 11.504779462746907
6.0735 11.504779462746907
6.074 11.504779462746907
6.0745 11.504779462746907
6.075 11.504779462746907
6.0755 11.504779462746907
6.076 11.504779462746907
6.0765 11.504779462746907
6.077 11.504779462746907
6.0775 11.504779462746907
6.078 11.504779462746907
6.0785 11.504779462746907
6.079 11.504779462746907
6.0795 11.504779462746907
6.08 11.57261204937098
6.0805 11.57261204937098
6.081 11.57261204937098
6.0815 11.57261204937098
6.082 11.57261204937098
6.0825 11.57261204937098
6.083 11.57261204937098
6.0835 11.57261204937098
6.084 11.57261204937098
6.0845 11.57261204937098
6.085 11.57261204937098
6.0855 11.57261204937098
6.086 11.57261204937098
6.0865 11.57261204937098
6.087 11.57261204937098
6.0875 11.57261204937098
6.088 11.57261204937098
6.0885 11.57261204937098
6.089 11.57261204937098
6.0895 11.57261204937098
6.09 11.57261204937098
6.0905 11.57261204937098
6.091 11.57261204937098
6.0915 11.57261204937098
6.092 11.57261204937098
6.0925 11.57261204937098
6.093 11.57261204937098
6.0935 11.57261204937098
6.094 11.57261204937098
6.0945 11.57261204937098
6.095 11.57261204937098
6.0955 11.57261204937098
6.096 11.57261204937098
6.0965 11.57261204937098
6.097 11.57261204937098
6.0975 11.57261204937098
6.098 11.57261204937098
6.0985 11.57261204937098
6.099 11.57261204937098
6.0995 11.57261204937098
6.1 11.640444642778315
6.1005 11.640444642778315
6.101 11.640444642778315
6.1015 11.640444642778315
6.102 11.640444642778315
6.1025 11.640444642778315
6.103 11.640444642778315
6.1035 11.640444642778315
6.104 11.640444642778315
6.1045 11.640444642778315
6.105 11.640444642778315
6.1055 11.640444642778315
6.106 11.640444642778315
6.1065 11.640444642778315
6.107 11.640444642778315
6.1075 11.640444642778315
6.108 11.640444642778315
6.1085 11.640444642778315
6.109 11.640444642778315
6.1095 11.640444642778315
6.11 11.640444642778315
6.1105 11.640444642778315
6.111 11.640444642778315
6.1115 11.640444642778315
6.112 11.640444642778315
6.1125 11.640444642778315
6.113 11.640444642778315
6.1135 11.640444642778315
6.114 11.640444642778315
6.1145 11.640444642778315
6.115 11.640444642778315
6.1155 11.640444642778315
6.116 11.640444642778315
6.1165 11.640444642778315
6.117 11.640444642778315
6.1175 11.640444642778315
6.118 11.640444642778315
6.1185 11.640444642778315
6.119 11.640444642778315
6.1195 11.640444642778315
6.12 11.640444635995054
6.1205 11.640444635995054
6.121 11.640444635995054
6.1215 11.640444635995054
6.122 11.640444635995054
6.1225 11.640444635995054
6.123 11.640444635995054
6.1235 11.640444635995054
6.124 11.640444635995054
6.1245 11.640444635995054
6.125 11.640444635995054
6.1255 11.640444635995054
6.126 11.640444635995054
6.1265 11.640444635995054
6.127 11.640444635995054
6.1275 11.640444635995054
6.128 11.640444635995054
6.1285 11.640444635995054
6.129 11.640444635995054
6.1295 11.640444635995054
6.13 11.640444635995054
6.1305 11.640444635995054
6.131 11.640444635995054
6.1315 11.640444635995054
6.132 11.640444635995054
6.1325 11.640444635995054
6.133 11.640444635995054
6.1335 11.640444635995054
6.134 11.640444635995054
6.1345 11.640444635995054
6.135 11.640444635995054
6.1355 11.640444635995054
6.136 11.640444635995054
6.1365 11.640444635995054
6.137 11.640444635995054
6.1375 11.640444635995054
6.138 11.640444635995054
6.1385 11.640444635995054
6.139 11.640444635995054
6.1395 11.640444635995054
6.14 11.708277222619131
6.1405 11.708277222619131
6.141 11.708277222619131
6.1415 11.708277222619131
6.142 11.708277222619131
6.1425 11.708277222619131
6.143 11.708277222619131
6.1435 11.708277222619131
6.144 11.708277222619131
6.1445 11.708277222619131
6.145 11.708277222619131
6.1455 11.708277222619131
6.146 11.708277222619131
6.1465 11.708277222619131
6.147 11.708277222619131
6.1475 11.708277222619131
6.148 11.708277222619131
6.1485 11.708277222619131
6.149 11.708277222619131
6.1495 11.708277222619131
6.15 11.708277222619131
6.1505 11.708277222619131
6.151 11.708277222619131
6.1515 11.708277222619131
6.152 11.708277222619131
6.1525 11.708277222619131
6.153 11.708277222619131
6.1535 11.708277222619131
6.154 11.708277222619131
6.1545 11.708277222619131
6.155 11.708277222619131
6.1555 11.708277222619131
6.156 11.708277222619131
6.1565 11.708277222619131
6.157 11.708277222619131
6.1575 11.708277222619131
6.158 11.708277222619131
6.1585 11.708277222619131
6.159 11.708277222619131
6.1595 11.708277222619131
6.16 11.776109809243204
6.1605 11.776109809243204
6.161 11.776109809243204
6.1615 11.776109809243204
6.162 11.776109809243204
6.1625 11.776109809243204
6.163 11.776109809243204
6.1635 11.776109809243204
6.164 11.776109809243204
6.1645 11.776109809243204
6.165 11.776109809243204
6.1655 11.776109809243204
6.166 11.776109809243204
6.1665 11.776109809243204
6.167 11.776109809243204
6.1675 11.776109809243204
6.168 11.776109809243204
6.1685 11.776109809243204
6.169 11.776109809243204
6.1695 11.776109809243204
6.17 11.776109809243204
6.1705 11.776109809243204
6.171 11.776109809243204
6.1715 11.776109809243204
6.172 11.776109809243204
6.1725 11.776109809243204
6.173 11.776109809243204
6.1735 11.776109809243204
6.174 11.776109809243204
6.1745 11.776109809243204
6.175 11.776109809243204
6.1755 11.776109809243204
6.176 11.776109809243204
6.1765 11.776109809243204
6.177 11.776109809243204
6.1775 11.776109809243204
6.178 11.776109809243204
6.1785 11.776109809243204
6.179 11.776109809243204
6.1795 11.776109809243204
6.18 11.84394239586728
6.1805 11.84394239586728
6.181 11.84394239586728
6.1815 11.84394239586728
6.182 11.84394239586728
6.1825 11.84394239586728
6.183 11.84394239586728
6.1835 11.84394239586728
6.184 11.84394239586728
6.1845 11.84394239586728
6.185 11.84394239586728
6.1855 11.84394239586728
6.186 11.84394239586728
6.1865 11.84394239586728
6.187 11.84394239586728
6.1875 11.84394239586728
6.188 11.84394239586728
6.1885 11.84394239586728
6.189 11.84394239586728
6.1895 11.84394239586728
6.19 11.84394239586728
6.1905 11.84394239586728
6.191 11.84394239586728
6.1915 11.84394239586728
6.192 11.84394239586728
6.1925 11.84394239586728
6.193 11.84394239586728
6.1935 11.84394239586728
6.194 11.84394239586728
6.1945 11.84394239586728
6.195 11.84394239586728
6.1955 11.84394239586728
6.196 11.84394239586728
6.1965 11.84394239586728
6.197 11.84394239586728
6.1975 11.84394239586728
6.198 11.84394239586728
6.1985 11.84394239586728
6.199 11.84394239586728
6.1995 11.84394239586728
6.2 11.911774982491355
6.2005 11.911774982491355
6.201 11.911774982491355
6.2015 11.911774982491355
6.202 11.911774982491355
6.2025 11.911774982491355
6.203 11.911774982491355
6.2035 11.911774982491355
6.204 11.911774982491355
6.2045 11.911774982491355
6.205 11.911774982491355
6.2055 11.911774982491355
6.206 11.911774982491355
6.2065 11.911774982491355
6.207 11.911774982491355
6.2075 11.911774982491355
6.208 11.911774982491355
6.2085 11.911774982491355
6.209 11.911774982491355
6.2095 11.911774982491355
6.21 11.911774982491355
6.2105 11.911774982491355
6.211 11.911774982491355
6.2115 11.911774982491355
6.212 11.911774982491355
6.2125 11.911774982491355
6.213 11.911774982491355
6.2135 11.911774982491355
6.214 11.911774982491355
6.2145 11.911774982491355
6.215 11.911774982491355
6.2155 11.911774982491355
6.216 11.911774982491355
6.2165 11.911774982491355
6.217 11.911774982491355
6.2175 11.911774982491355
6.218 11.911774982491355
6.2185 11.911774982491355
6.219 11.911774982491355
6.2195 11.911774982491355
6.22 11.979607569115432
6.2205 11.979607569115432
6.221 11.979607569115432
6.2215 11.979607569115432
6.222 11.979607569115432
6.2225 11.979607569115432
6.223 11.979607569115432
6.2235 11.979607569115432
6.224 11.979607569115432
6.2245 11.979607569115432
6.225 11.979607569115432
6.2255 11.979607569115432
6.226 11.979607569115432
6.2265 11.979607569115432
6.227 11.979607569115432
6.2275 11.979607569115432
6.228 11.979607569115432
6.2285 11.979607569115432
6.229 11.979607569115432
6.2295 11.979607569115432
6.23 11.979607569115432
6.2305 11.979607569115432
6.231 11.979607569115432
6.2315 11.979607569115432
6.232 11.979607569115432
6.2325 11.979607569115432
6.233 11.979607569115432
6.2335 11.979607569115432
6.234 11.979607569115432
6.2345 11.979607569115432
6.235 11.979607569115432
6.2355 11.979607569115432
6.236 11.979607569115432
6.2365 11.979607569115432
6.237 11.979607569115432
6.2375 11.979607569115432
6.238 11.979607569115432
6.2385 11.979607569115432
6.239 11.979607569115432
6.2395 11.979607569115432
6.24 12.047440155739505
6.2405 12.047440155739505
6.241 12.047440155739505
6.2415 12.047440155739505
6.242 12.047440155739505
6.2425 12.047440155739505
6.243 12.047440155739505
6.2435 12.047440155739505
6.244 12.047440155739505
6.2445 12.047440155739505
6.245 12.047440155739505
6.2455 12.047440155739505
6.246 12.047440155739505
6.2465 12.047440155739505
6.247 12.047440155739505
6.2475 12.047440155739505
6.248 12.047440155739505
6.2485 12.047440155739505
6.249 12.047440155739505
6.2495 12.047440155739505
6.25 12.047440155739505
6.2505 12.047440155739505
6.251 12.047440155739505
6.2515 12.047440155739505
6.252 12.047440155739505
6.2525 12.047440155739505
6.253 12.047440155739505
6.2535 12.047440155739505
6.254 12.047440155739505
6.2545 12.047440155739505
6.255 12.047440155739505
6.2555 12.047440155739505
6.256 12.047440155739505
6.2565 12.047440155739505
6.257 12.047440155739505
6.2575 12.047440155739505
6.258 12.047440155739505
6.2585 12.047440155739505
6.259 12.047440155739505
6.2595 12.047440155739505
6.26 12.115272742363583
6.2605 12.115272742363583
6.261 12.115272742363583
6.2615 12.115272742363583
6.262 12.115272742363583
6.2625 12.115272742363583
6.263 12.115272742363583
6.2635 12.115272742363583
6.264 12.115272742363583
6.2645 12.115272742363583
6.265 12.115272742363583
6.2655 12.115272742363583
6.266 12.115272742363583
6.2665 12.115272742363583
6.267 12.115272742363583
6.2675 12.115272742363583
6.268 12.115272742363583
6.2685 12.115272742363583
6.269 12.115272742363583
6.2695 12.115272742363583
6.27 12.115272742363583
6.2705 12.115272742363583
6.271 12.115272742363583
6.2715 12.115272742363583
6.272 12.115272742363583
6.2725 12.115272742363583
6.273 12.115272742363583
6.2735 12.115272742363583
6.274 12.115272742363583
6.2745 12.115272742363583
6.275 12.115272742363583
6.2755 12.115272742363583
6.276 12.115272742363583
6.2765 12.115272742363583
6.277 12.115272742363583
6.2775 12.115272742363583
6.278 12.115272742363583
6.2785 12.115272742363583
6.279 12.115272742363583
6.2795 12.115272742363583
6.28 12.047440148956246
6.2805 12.047440148956246
6.281 12.047440148956246
6.2815 12.047440148956246
6.282 12.047440148956246
6.2825 12.047440148956246
6.283 12.047440148956246
6.2835 12.047440148956246
6.284 12.047440148956246
6.2845 12.047440148956246
6.285 12.047440148956246
6.2855 12.047440148956246
6.286 12.047440148956246
6.2865 12.047440148956246
6.287 12.047440148956246
6.2875 12.047440148956246
6.288 12.047440148956246
6.2885 12.047440148956246
6.289 12.047440148956246
6.2895 12.047440148956246
6.29 12.047440148956246
6.2905 12.047440148956246
6.291 12.047440148956246
6.2915 12.047440148956246
6.292 12.047440148956246
6.2925 12.047440148956246
6.293 12.047440148956246
6.2935 12.047440148956246
6.294 12.047440148956246
6.2945 12.047440148956246
6.295 12.047440148956246
6.2955 12.047440148956246
6.296 12.047440148956246
6.2965 12.047440148956246
6.297 12.047440148956246
6.2975 12.047440148956246
6.298 12.047440148956246
6.2985 12.047440148956246
6.299 12.047440148956246
6.2995 12.047440148956246
6.3 12.047440155739505
6.3005 12.047440155739505
6.301 12.047440155739505
6.3015 12.047440155739505
6.302 12.047440155739505
6.3025 12.047440155739505
6.303 12.047440155739505
6.3035 12.047440155739505
6.304 12.047440155739505
6.3045 12.047440155739505
6.305 12.047440155739505
6.3055 12.047440155739505
6.306 12.047440155739505
6.3065 12.047440155739505
6.307 12.047440155739505
6.3075 12.047440155739505
6.308 12.047440155739505
6.3085 12.047440155739505
6.309 12.047440155739505
6.3095 12.047440155739505
6.31 12.047440155739505
6.3105 12.047440155739505
6.311 12.047440155739505
6.3115 12.047440155739505
6.312 12.047440155739505
6.3125 12.047440155739505
6.313 12.047440155739505
6.3135 12.047440155739505
6.314 12.047440155739505
6.3145 12.047440155739505
6.315 12.047440155739505
6.3155 12.047440155739505
6.316 12.047440155739505
6.3165 12.047440155739505
6.317 12.047440155739505
6.3175 12.047440155739505
6.318 12.047440155739505
6.3185 12.047440155739505
6.319 12.047440155739505
6.3195 12.047440155739505
6.32 12.115272742363583
6.3205 12.115272742363583
6.321 12.115272742363583
6.3215 12.115272742363583
6.322 12.115272742363583
6.3225 12.115272742363583
6.323 12.115272742363583
6.3235 12.115272742363583
6.324 12.115272742363583
6.3245 12.115272742363583
6.325 12.115272742363583
6.3255 12.115272742363583
6.326 12.115272742363583
6.3265 12.115272742363583
6.327 12.115272742363583
6.3275 12.115272742363583
6.328 12.115272742363583
6.3285 12.115272742363583
6.329 12.115272742363583
6.3295 12.115272742363583
6.33 12.115272742363583
6.3305 12.115272742363583
6.331 12.115272742363583
6.3315 12.115272742363583
6.332 12.115272742363583
6.3325 12.115272742363583
6.333 12.115272742363583
6.3335 12.115272742363583
6.334 12.115272742363583
6.3345 12.115272742363583
6.335 12.115272742363583
6.3355 12.115272742363583
6.336 12.115272742363583
6.3365 12.115272742363583
6.337 12.115272742363583
6.3375 12.115272742363583
6.338 12.115272742363583
6.3385 12.115272742363583
6.339 12.115272742363583
6.3395 12.115272742363583
6.34 12.047440155739505
6.3405 12.047440155739505
6.341 12.047440155739505
6.3415 12.047440155739505
6.342 12.047440155739505
6.3425 12.047440155739505
6.343 12.047440155739505
6.3435 12.047440155739505
6.344 12.047440155739505
6.3445 12.047440155739505
6.345 12.047440155739505
6.3455 12.047440155739505
6.346 12.047440155739505
6.3465 12.047440155739505
6.347 12.047440155739505
6.3475 12.047440155739505
6.348 12.047440155739505
6.3485 12.047440155739505
6.349 12.047440155739505
6.3495 12.047440155739505
6.35 12.047440155739505
6.3505 12.047440155739505
6.351 12.047440155739505
6.3515 12.047440155739505
6.352 12.047440155739505
6.3525 12.047440155739505
6.353 12.047440155739505
6.3535 12.047440155739505
6.354 12.047440155739505
6.3545 12.047440155739505
6.355 12.047440155739505
6.3555 12.047440155739505
6.356 12.047440155739505
6.3565 12.047440155739505
6.357 12.047440155739505
6.3575 12.047440155739505
6.358 12.047440155739505
6.3585 12.047440155739505
6.359 12.047440155739505
6.3595 12.047440155739505
6.36 12.115272742363583
6.3605 12.115272742363583
6.361 12.115272742363583
6.3615 12.115272742363583
6.362 12.115272742363583
6.3625 12.115272742363583
6.363 12.115272742363583
6.3635 12.115272742363583
6.364 12.115272742363583
6.3645 12.115272742363583
6.365 12.115272742363583
6.3655 12.115272742363583
6.366 12.115272742363583
6.3665 12.115272742363583
6.367 12.115272742363583
6.3675 12.115272742363583
6.368 12.115272742363583
6.3685 12.115272742363583
6.369 12.115272742363583
6.3695 12.115272742363583
6.37 12.115272742363583
6.3705 12.115272742363583
6.371 12.115272742363583
6.3715 12.115272742363583
6.372 12.115272742363583
6.3725 12.115272742363583
6.373 12.115272742363583
6.3735 12.115272742363583
6.374 12.115272742363583
6.3745 12.115272742363583
6.375 12.115272742363583
6.3755 12.115272742363583
6.376 12.115272742363583
6.3765 12.115272742363583
6.377 12.115272742363583
6.3775 12.115272742363583
6.378 12.115272742363583
6.3785 12.115272742363583
6.379 12.115272742363583
6.3795 12.115272742363583
6.38 12.183105328987656
6.3805 12.183105328987656
6.381 12.183105328987656
6.3815 12.183105328987656
6.382 12.183105328987656
6.3825 12.183105328987656
6.383 12.183105328987656
6.3835 12.183105328987656
6.384 12.183105328987656
6.3845 12.183105328987656
6.385 12.183105328987656
6.3855 12.183105328987656
6.386 12.183105328987656
6.3865 12.183105328987656
6.387 12.183105328987656
6.3875 12.183105328987656
6.388 12.183105328987656
6.3885 12.183105328987656
6.389 12.183105328987656
6.3895 12.183105328987656
6.39 12.183105328987656
6.3905 12.183105328987656
6.391 12.183105328987656
6.3915 12.183105328987656
6.392 12.183105328987656
6.3925 12.183105328987656
6.393 12.183105328987656
6.3935 12.183105328987656
6.394 12.183105328987656
6.3945 12.183105328987656
6.395 12.183105328987656
6.3955 12.183105328987656
6.396 12.183105328987656
6.3965 12.183105328987656
6.397 12.183105328987656
6.3975 12.183105328987656
6.398 12.183105328987656
6.3985 12.183105328987656
6.399 12.183105328987656
6.3995 12.183105328987656
6.4 12.115272742363583
6.4005 12.115272742363583
6.401 12.115272742363583
6.4015 12.115272742363583
6.402 12.115272742363583
6.4025 12.115272742363583
6.403 12.115272742363583
6.4035 12.115272742363583
6.404 12.115272742363583
6.4045 12.115272742363583
6.405 12.115272742363583
6.4055 12.115272742363583
6.406 12.115272742363583
6.4065 12.115272742363583
6.407 12.115272742363583
6.4075 12.115272742363583
6.408 12.115272742363583
6.4085 12.115272742363583
6.409 12.115272742363583
6.4095 12.115272742363583
6.41 12.115272742363583
6.4105 12.115272742363583
6.411 12.115272742363583
6.4115 12.115272742363583
6.412 12.115272742363583
6.4125 12.115272742363583
6.413 12.115272742363583
6.4135 12.115272742363583
6.414 12.115272742363583
6.4145 12.115272742363583
6.415 12.115272742363583
6.4155 12.115272742363583
6.416 12.115272742363583
6.4165 12.115272742363583
6.417 12.115272742363583
6.4175 12.115272742363583
6.418 12.115272742363583
6.4185 12.115272742363583
6.419 12.115272742363583
6.4195 12.115272742363583
6.42 12.183105328987656
6.4205 12.183105328987656
6.421 12.183105328987656
6.4215 12.183105328987656
6.422 12.183105328987656
6.4225 12.183105328987656
6.423 12.183105328987656
6.4235 12.183105328987656
6.424 12.183105328987656
6.4245 12.183105328987656
6.425 12.183105328987656
6.4255 12.183105328987656
6.426 12.183105328987656
6.4265 12.183105328987656
6.427 12.183105328987656
6.4275 12.183105328987656
6.428 12.183105328987656
6.4285 12.183105328987656
6.429 12.183105328987656
6.4295 12.183105328987656
6.43 12.183105328987656
6.4305 12.183105328987656
6.431 12.183105328987656
6.4315 12.183105328987656
6.432 12.183105328987656
6.4325 12.183105328987656
6.433 12.183105328987656
6.4335 12.183105328987656
6.434 12.183105328987656
6.4345 12.183105328987656
6.435 12.183105328987656
6.4355 12.183105328987656
6.436 12.183105328987656
6.4365 12.183105328987656
6.437 12.183105328987656
6.4375 12.183105328987656
6.438 12.183105328987656
6.4385 12.183105328987656
6.439 12.183105328987656
6.4395 12.183105328987656
6.44 12.25093791561173
6.4405 12.25093791561173
6.441 12.25093791561173
6.4415 12.25093791561173
6.442 12.25093791561173
6.4425 12.25093791561173
6.443 12.25093791561173
6.4435 12.25093791561173
6.444 12.25093791561173
6.4445 12.25093791561173
6.445 12.25093791561173
6.4455 12.25093791561173
6.446 12.25093791561173
6.4465 12.25093791561173
6.447 12.25093791561173
6.4475 12.25093791561173
6.448 12.25093791561173
6.4485 12.25093791561173
6.449 12.25093791561173
6.4495 12.25093791561173
6.45 12.25093791561173
6.4505 12.25093791561173
6.451 12.25093791561173
6.4515 12.25093791561173
6.452 12.25093791561173
6.4525 12.25093791561173
6.453 12.25093791561173
6.4535 12.25093791561173
6.454 12.25093791561173
6.4545 12.25093791561173
6.455 12.25093791561173
6.4555 12.25093791561173
6.456 12.25093791561173
6.4565 12.25093791561173
6.457 12.25093791561173
6.4575 12.25093791561173
6.458 12.25093791561173
6.4585 12.25093791561173
6.459 12.25093791561173
6.4595 12.25093791561173
6.46 12.318770502235807
6.4605 12.318770502235807
6.461 12.318770502235807
6.4615 12.318770502235807
6.462 12.318770502235807
6.4625 12.318770502235807
6.463 12.318770502235807
6.4635 12.318770502235807
6.464 12.318770502235807
6.4645 12.318770502235807
6.465 12.318770502235807
6.4655 12.318770502235807
6.466 12.318770502235807
6.4665 12.318770502235807
6.467 12.318770502235807
6.4675 12.318770502235807
6.468 12.318770502235807
6.4685 12.318770502235807
6.469 12.318770502235807
6.4695 12.318770502235807
6.47 12.318770502235807
6.4705 12.318770502235807
6.471 12.318770502235807
6.4715 12.318770502235807
6.472 12.318770502235807
6.4725 12.318770502235807
6.473 12.318770502235807
6.4735 12.318770502235807
6.474 12.318770502235807
6.4745 12.318770502235807
6.475 12.318770502235807
6.4755 12.318770502235807
6.476 12.318770502235807
6.4765 12.318770502235807
6.477 12.318770502235807
6.4775 12.318770502235807
6.478 12.318770502235807
6.4785 12.318770502235807
6.479 12.318770502235807
6.4795 12.318770502235807
6.48 12.38660308885988
6.4805 12.38660308885988
6.481 12.38660308885988
6.4815 12.38660308885988
6.482 12.38660308885988
6.4825 12.38660308885988
6.483 12.38660308885988
6.4835 12.38660308885988
6.484 12.38660308885988
6.4845 12.38660308885988
6.485 12.38660308885988
6.4855 12.38660308885988
6.486 12.38660308885988
6.4865 12.38660308885988
6.487 12.38660308885988
6.4875 12.38660308885988
6.488 12.38660308885988
6.4885 12.38660308885988
6.489 12.38660308885988
6.4895 12.38660308885988
6.49 12.38660308885988
6.4905 12.38660308885988
6.491 12.38660308885988
6.4915 12.38660308885988
6.492 12.38660308885988
6.4925 12.38660308885988
6.493 12.38660308885988
6.4935 12.38660308885988
6.494 12.38660308885988
6.4945 12.38660308885988
6.495 12.38660308885988
6.4955 12.38660308885988
6.496 12.38660308885988
6.4965 12.38660308885988
6.497 12.38660308885988
6.4975 12.38660308885988
6.498 12.38660308885988
6.4985 12.38660308885988
6.499 12.38660308885988
6.4995 12.38660308885988
6.5 12.454435675483957
6.5005 12.454435675483957
6.501 12.454435675483957
6.5015 12.454435675483957
6.502 12.454435675483957
6.5025 12.454435675483957
6.503 12.454435675483957
6.5035 12.454435675483957
6.504 12.454435675483957
6.5045 12.454435675483957
6.505 12.454435675483957
6.5055 12.454435675483957
6.506 12.454435675483957
6.5065 12.454435675483957
6.507 12.454435675483957
6.5075 12.454435675483957
6.508 12.454435675483957
6.5085 12.454435675483957
6.509 12.454435675483957
6.5095 12.454435675483957
6.51 12.454435675483957
6.5105 12.454435675483957
6.511 12.454435675483957
6.5115 12.454435675483957
6.512 12.454435675483957
6.5125 12.454435675483957
6.513 12.454435675483957
6.5135 12.454435675483957
6.514 12.454435675483957
6.5145 12.454435675483957
6.515 12.454435675483957
6.5155 12.454435675483957
6.516 12.454435675483957
6.5165 12.454435675483957
6.517 12.454435675483957
6.5175 12.454435675483957
6.518 12.454435675483957
6.5185 12.454435675483957
6.519 12.454435675483957
6.5195 12.454435675483957
6.52 12.52226826210803
6.5205 12.52226826210803
6.521 12.52226826210803
6.5215 12.52226826210803
6.522 12.52226826210803
6.5225 12.52226826210803
6.523 12.52226826210803
6.5235 12.52226826210803
6.524 12.52226826210803
6.5245 12.52226826210803
6.525 12.52226826210803
6.5255 12.52226826210803
6.526 12.52226826210803
6.5265 12.52226826210803
6.527 12.52226826210803
6.5275 12.52226826210803
6.528 12.52226826210803
6.5285 12.52226826210803
6.529 12.52226826210803
6.5295 12.52226826210803
6.53 12.52226826210803
6.5305 12.52226826210803
6.531 12.52226826210803
6.5315 12.52226826210803
6.532 12.52226826210803
6.5325 12.52226826210803
6.533 12.52226826210803
6.5335 12.52226826210803
6.534 12.52226826210803
6.5345 12.52226826210803
6.535 12.52226826210803
6.5355 12.52226826210803
6.536 12.52226826210803
6.5365 12.52226826210803
6.537 12.52226826210803
6.5375 12.52226826210803
6.538 12.52226826210803
6.5385 12.52226826210803
6.539 12.52226826210803
6.5395 12.52226826210803
6.54 12.590100848732108
6.5405 12.590100848732108
6.541 12.590100848732108
6.5415 12.590100848732108
6.542 12.590100848732108
6.5425 12.590100848732108
6.543 12.590100848732108
6.5435 12.590100848732108
6.544 12.590100848732108
6.5445 12.590100848732108
6.545 12.590100848732108
6.5455 12.590100848732108
6.546 12.590100848732108
6.5465 12.590100848732108
6.547 12.590100848732108
6.5475 12.590100848732108
6.548 12.590100848732108
6.5485 12.590100848732108
6.549 12.590100848732108
6.5495 12.590100848732108
6.55 12.590100848732108
6.5505 12.590100848732108
6.551 12.590100848732108
6.5515 12.590100848732108
6.552 12.590100848732108
6.5525 12.590100848732108
6.553 12.590100848732108
6.5535 12.590100848732108
6.554 12.590100848732108
6.5545 12.590100848732108
6.555 12.590100848732108
6.5555 12.590100848732108
6.556 12.590100848732108
6.5565 12.590100848732108
6.557 12.590100848732108
6.5575 12.590100848732108
6.558 12.590100848732108
6.5585 12.590100848732108
6.559 12.590100848732108
6.5595 12.590100848732108
6.56 12.657933435356181
6.5605 12.657933435356181
6.561 12.657933435356181
6.5615 12.657933435356181
6.562 12.657933435356181
6.5625 12.657933435356181
6.563 12.657933435356181
6.5635 12.657933435356181
6.564 12.657933435356181
6.5645 12.657933435356181
6.565 12.657933435356181
6.5655 12.657933435356181
6.566 12.657933435356181
6.5665 12.657933435356181
6.567 12.657933435356181
6.5675 12.657933435356181
6.568 12.657933435356181
6.5685 12.657933435356181
6.569 12.657933435356181
6.5695 12.657933435356181
6.57 12.657933435356181
6.5705 12.657933435356181
6.571 12.657933435356181
6.5715 12.657933435356181
6.572 12.657933435356181
6.5725 12.657933435356181
6.573 12.657933435356181
6.5735 12.657933435356181
6.574 12.657933435356181
6.5745 12.657933435356181
6.575 12.657933435356181
6.5755 12.657933435356181
6.576 12.657933435356181
6.5765 12.657933435356181
6.577 12.657933435356181
6.5775 12.657933435356181
6.578 12.657933435356181
6.5785 12.657933435356181
6.579 12.657933435356181
6.5795 12.657933435356181
6.58 12.725766021980256
6.5805 12.725766021980256
6.581 12.725766021980256
6.5815 12.725766021980256
6.582 12.725766021980256
6.5825 12.725766021980256
6.583 12.725766021980256
6.5835 12.725766021980256
6.584 12.725766021980256
6.5845 12.725766021980256
6.585 12.725766021980256
6.5855 12.725766021980256
6.586 12.725766021980256
6.5865 12.725766021980256
6.587 12.725766021980256
6.5875 12.725766021980256
6.588 12.725766021980256
6.5885 12.725766021980256
6.589 12.725766021980256
6.5895 12.725766021980256
6.59 12.725766021980256
6.5905 12.725766021980256
6.591 12.725766021980256
6.5915 12.725766021980256
6.592 12.725766021980256
6.5925 12.725766021980256
6.593 12.725766021980256
6.5935 12.725766021980256
6.594 12.725766021980256
6.5945 12.725766021980256
6.595 12.725766021980256
6.5955 12.725766021980256
6.596 12.725766021980256
6.5965 12.725766021980256
6.597 12.725766021980256
6.5975 12.725766021980256
6.598 12.725766021980256
6.5985 12.725766021980256
6.599 12.725766021980256
6.5995 12.725766021980256
6.6 12.79359860860433
6.6005 12.79359860860433
6.601 12.79359860860433
6.6015 12.79359860860433
6.602 12.79359860860433
6.6025 12.79359860860433
6.603 12.79359860860433
6.6035 12.79359860860433
6.604 12.79359860860433
6.6045 12.79359860860433
6.605 12.79359860860433
6.6055 12.79359860860433
6.606 12.79359860860433
6.6065 12.79359860860433
6.607 12.79359860860433
6.6075 12.79359860860433
6.608 12.79359860860433
6.6085 12.79359860860433
6.609 12.79359860860433
6.6095 12.79359860860433
6.61 12.79359860860433
6.6105 12.79359860860433
6.611 12.79359860860433
6.6115 12.79359860860433
6.612 12.79359860860433
6.6125 12.79359860860433
6.613 12.79359860860433
6.6135 12.79359860860433
6.614 12.79359860860433
6.6145 12.79359860860433
6.615 12.79359860860433
6.6155 12.79359860860433
6.616 12.79359860860433
6.6165 12.79359860860433
6.617 12.79359860860433
6.6175 12.79359860860433
6.618 12.79359860860433
6.6185 12.79359860860433
6.619 12.79359860860433
6.6195 12.79359860860433
6.62 12.725766021980256
6.6205 12.725766021980256
6.621 12.725766021980256
6.6215 12.725766021980256
6.622 12.725766021980256
6.6225 12.725766021980256
6.623 12.725766021980256
6.6235 12.725766021980256
6.624 12.725766021980256
6.6245 12.725766021980256
6.625 12.725766021980256
6.6255 12.725766021980256
6.626 12.725766021980256
6.6265 12.725766021980256
6.627 12.725766021980256
6.6275 12.725766021980256
6.628 12.725766021980256
6.6285 12.725766021980256
6.629 12.725766021980256
6.6295 12.725766021980256
6.63 12.725766021980256
6.6305 12.725766021980256
6.631 12.725766021980256
6.6315 12.725766021980256
6.632 12.725766021980256
6.6325 12.725766021980256
6.633 12.725766021980256
6.6335 12.725766021980256
6.634 12.725766021980256
6.6345 12.725766021980256
6.635 12.725766021980256
6.6355 12.725766021980256
6.636 12.725766021980256
6.6365 12.725766021980256
6.637 12.725766021980256
6.6375 12.725766021980256
6.638 12.725766021980256
6.6385 12.725766021980256
6.639 12.725766021980256
6.6395 12.725766021980256
6.64 12.657933435356181
6.6405 12.657933435356181
6.641 12.657933435356181
6.6415 12.657933435356181
6.642 12.657933435356181
6.6425 12.657933435356181
6.643 12.657933435356181
6.6435 12.657933435356181
6.644 12.657933435356181
6.6445 12.657933435356181
6.645 12.657933435356181
6.6455 12.657933435356181
6.646 12.657933435356181
6.6465 12.657933435356181
6.647 12.657933435356181
6.6475 12.657933435356181
6.648 12.657933435356181
6.6485 12.657933435356181
6.649 12.657933435356181
6.6495 12.657933435356181
6.65 12.657933435356181
6.6505 12.657933435356181
6.651 12.657933435356181
6.6515 12.657933435356181
6.652 12.657933435356181
6.6525 12.657933435356181
6.653 12.657933435356181
6.6535 12.657933435356181
6.654 12.657933435356181
6.6545 12.657933435356181
6.655 12.657933435356181
6.6555 12.657933435356181
6.656 12.657933435356181
6.6565 12.657933435356181
6.657 12.657933435356181
6.6575 12.657933435356181
6.658 12.657933435356181
6.6585 12.657933435356181
6.659 12.657933435356181
6.6595 12.657933435356181
6.66 12.725766021980256
6.6605 12.725766021980256
6.661 12.725766021980256
6.6615 12.725766021980256
6.662 12.725766021980256
6.6625 12.725766021980256
6.663 12.725766021980256
6.6635 12.725766021980256
6.664 12.725766021980256
6.6645 12.725766021980256
6.665 12.725766021980256
6.6655 12.725766021980256
6.666 12.725766021980256
6.6665 12.725766021980256
6.667 12.725766021980256
6.6675 12.725766021980256
6.668 12.725766021980256
6.6685 12.725766021980256
6.669 12.725766021980256
6.6695 12.725766021980256
6.67 12.725766021980256
6.6705 12.725766021980256
6.671 12.725766021980256
6.6715 12.725766021980256
6.672 12.725766021980256
6.6725 12.725766021980256
6.673 12.725766021980256
6.6735 12.725766021980256
6.674 12.725766021980256
6.6745 12.725766021980256
6.675 12.725766021980256
6.6755 12.725766021980256
6.676 12.725766021980256
6.6765 12.725766021980256
6.677 12.725766021980256
6.6775 12.725766021980256
6.678 12.725766021980256
6.6785 12.725766021980256
6.679 12.725766021980256
6.6795 12.725766021980256
6.68 12.79359860860433
6.6805 12.79359860860433
6.681 12.79359860860433
6.6815 12.79359860860433
6.682 12.79359860860433
6.6825 12.79359860860433
6.683 12.79359860860433
6.6835 12.79359860860433
6.684 12.79359860860433
6.6845 12.79359860860433
6.685 12.79359860860433
6.6855 12.79359860860433
6.686 12.79359860860433
6.6865 12.79359860860433
6.687 12.79359860860433
6.6875 12.79359860860433
6.688 12.79359860860433
6.6885 12.79359860860433
6.689 12.79359860860433
6.6895 12.79359860860433
6.69 12.79359860860433
6.6905 12.79359860860433
6.691 12.79359860860433
6.6915 12.79359860860433
6.692 12.79359860860433
6.6925 12.79359860860433
6.693 12.79359860860433
6.6935 12.79359860860433
6.694 12.79359860860433
6.6945 12.79359860860433
6.695 12.79359860860433
6.6955 12.79359860860433
6.696 12.79359860860433
6.6965 12.79359860860433
6.697 12.79359860860433
6.6975 12.79359860860433
6.698 12.79359860860433
6.6985 12.79359860860433
6.699 12.79359860860433
6.6995 12.79359860860433
6.7 12.861431195228409
6.7005 12.861431195228409
6.701 12.861431195228409
6.7015 12.861431195228409
6.702 12.861431195228409
6.7025 12.861431195228409
6.703 12.861431195228409
6.7035 12.861431195228409
6.704 12.861431195228409
6.7045 12.861431195228409
6.705 12.861431195228409
6.7055 12.861431195228409
6.706 12.861431195228409
6.7065 12.861431195228409
6.707 12.861431195228409
6.7075 12.861431195228409
6.708 12.861431195228409
6.7085 12.861431195228409
6.709 12.861431195228409
6.7095 12.861431195228409
6.71 12.861431195228409
6.7105 12.861431195228409
6.711 12.861431195228409
6.7115 12.861431195228409
6.712 12.861431195228409
6.7125 12.861431195228409
6.713 12.861431195228409
6.7135 12.861431195228409
6.714 12.861431195228409
6.7145 12.861431195228409
6.715 12.861431195228409
6.7155 12.861431195228409
6.716 12.861431195228409
6.7165 12.861431195228409
6.717 12.861431195228409
6.7175 12.861431195228409
6.718 12.861431195228409
6.7185 12.861431195228409
6.719 12.861431195228409
6.7195 12.861431195228409
6.72 12.929263781852482
6.7205 12.929263781852482
6.721 12.929263781852482
6.7215 12.929263781852482
6.722 12.929263781852482
6.7225 12.929263781852482
6.723 12.929263781852482
6.7235 12.929263781852482
6.724 12.929263781852482
6.7245 12.929263781852482
6.725 12.929263781852482
6.7255 12.929263781852482
6.726 12.929263781852482
6.7265 12.929263781852482
6.727 12.929263781852482
6.7275 12.929263781852482
6.728 12.929263781852482
6.7285 12.929263781852482
6.729 12.929263781852482
6.7295 12.929263781852482
6.73 12.929263781852482
6.7305 12.929263781852482
6.731 12.929263781852482
6.7315 12.929263781852482
6.732 12.929263781852482
6.7325 12.929263781852482
6.733 12.929263781852482
6.7335 12.929263781852482
6.734 12.929263781852482
6.7345 12.929263781852482
6.735 12.929263781852482
6.7355 12.929263781852482
6.736 12.929263781852482
6.7365 12.929263781852482
6.737 12.929263781852482
6.7375 12.929263781852482
6.738 12.929263781852482
6.7385 12.929263781852482
6.739 12.929263781852482
6.7395 12.929263781852482
6.74 12.861431195228409
6.7405 12.861431195228409
6.741 12.861431195228409
6.7415 12.861431195228409
6.742 12.861431195228409
6.7425 12.861431195228409
6.743 12.861431195228409
6.7435 12.861431195228409
6.744 12.861431195228409
6.7445 12.861431195228409
6.745 12.861431195228409
6.7455 12.861431195228409
6.746 12.861431195228409
6.7465 12.861431195228409
6.747 12.861431195228409
6.7475 12.861431195228409
6.748 12.861431195228409
6.7485 12.861431195228409
6.749 12.861431195228409
6.7495 12.861431195228409
6.75 12.861431195228409
6.7505 12.861431195228409
6.751 12.861431195228409
6.7515 12.861431195228409
6.752 12.861431195228409
6.7525 12.861431195228409
6.753 12.861431195228409
6.7535 12.861431195228409
6.754 12.861431195228409
6.7545 12.861431195228409
6.755 12.861431195228409
6.7555 12.861431195228409
6.756 12.861431195228409
6.7565 12.861431195228409
6.757 12.861431195228409
6.7575 12.861431195228409
6.758 12.861431195228409
6.7585 12.861431195228409
6.759 12.861431195228409
6.7595 12.861431195228409
6.76 12.929263781852482
6.7605 12.929263781852482
6.761 12.929263781852482
6.7615 12.929263781852482
6.762 12.929263781852482
6.7625 12.929263781852482
6.763 12.929263781852482
6.7635 12.929263781852482
6.764 12.929263781852482
6.7645 12.929263781852482
6.765 12.929263781852482
6.7655 12.929263781852482
6.766 12.929263781852482
6.7665 12.929263781852482
6.767 12.929263781852482
6.7675 12.929263781852482
6.768 12.929263781852482
6.7685 12.929263781852482
6.769 12.929263781852482
6.7695 12.929263781852482
6.77 12.929263781852482
6.7705 12.929263781852482
6.771 12.929263781852482
6.7715 12.929263781852482
6.772 12.929263781852482
6.7725 12.929263781852482
6.773 12.929263781852482
6.7735 12.929263781852482
6.774 12.929263781852482
6.7745 12.929263781852482
6.775 12.929263781852482
6.7755 12.929263781852482
6.776 12.929263781852482
6.7765 12.929263781852482
6.777 12.929263781852482
6.7775 12.929263781852482
6.778 12.929263781852482
6.7785 12.929263781852482
6.779 12.929263781852482
6.7795 12.929263781852482
6.78 12.861431195228409
6.7805 12.861431195228409
6.781 12.861431195228409
6.7815 12.861431195228409
6.782 12.861431195228409
6.7825 12.861431195228409
6.783 12.861431195228409
6.7835 12.861431195228409
6.784 12.861431195228409
6.7845 12.861431195228409
6.785 12.861431195228409
6.7855 12.861431195228409
6.786 12.861431195228409
6.7865 12.861431195228409
6.787 12.861431195228409
6.7875 12.861431195228409
6.788 12.861431195228409
6.7885 12.861431195228409
6.789 12.861431195228409
6.7895 12.861431195228409
6.79 12.861431195228409
6.7905 12.861431195228409
6.791 12.861431195228409
6.7915 12.861431195228409
6.792 12.861431195228409
6.7925 12.861431195228409
6.793 12.861431195228409
6.7935 12.861431195228409
6.794 12.861431195228409
6.7945 12.861431195228409
6.795 12.861431195228409
6.7955 12.861431195228409
6.796 12.861431195228409
6.7965 12.861431195228409
6.797 12.861431195228409
6.7975 12.861431195228409
6.798 12.861431195228409
6.7985 12.861431195228409
6.799 12.861431195228409
6.7995 12.861431195228409
6.8 12.79359860860433
6.8005 12.79359860860433
6.801 12.79359860860433
6.8015 12.79359860860433
6.802 12.79359860860433
6.8025 12.79359860860433
6.803 12.79359860860433
6.8035 12.79359860860433
6.804 12.79359860860433
6.8045 12.79359860860433
6.805 12.79359860860433
6.8055 12.79359860860433
6.806 12.79359860860433
6.8065 12.79359860860433
6.807 12.79359860860433
6.8075 12.79359860860433
6.808 12.79359860860433
6.8085 12.79359860860433
6.809 12.79359860860433
6.8095 12.79359860860433
6.81 12.79359860860433
6.8105 12.79359860860433
6.811 12.79359860860433
6.8115 12.79359860860433
6.812 12.79359860860433
6.8125 12.79359860860433
6.813 12.79359860860433
6.8135 12.79359860860433
6.814 12.79359860860433
6.8145 12.79359860860433
6.815 12.79359860860433
6.8155 12.79359860860433
6.816 12.79359860860433
6.8165 12.79359860860433
6.817 12.79359860860433
6.8175 12.79359860860433
6.818 12.79359860860433
6.8185 12.79359860860433
6.819 12.79359860860433
6.8195 12.79359860860433
6.82 12.861431195228409
6.8205 12.861431195228409
6.821 12.861431195228409
6.8215 12.861431195228409
6.822 12.861431195228409
6.8225 12.861431195228409
6.823 12.861431195228409
6.8235 12.861431195228409
6.824 12.861431195228409
6.8245 12.861431195228409
6.825 12.861431195228409
6.8255 12.861431195228409
6.826 12.861431195228409
6.8265 12.861431195228409
6.827 12.861431195228409
6.8275 12.861431195228409
6.828 12.861431195228409
6.8285 12.861431195228409
6.829 12.861431195228409
6.8295 12.861431195228409
6.83 12.861431195228409
6.8305 12.861431195228409
6.831 12.861431195228409
6.8315 12.861431195228409
6.832 12.861431195228409
6.8325 12.861431195228409
6.833 12.861431195228409
6.8335 12.861431195228409
6.834 12.861431195228409
6.8345 12.861431195228409
6.835 12.861431195228409
6.8355 12.861431195228409
6.836 12.861431195228409
6.8365 12.861431195228409
6.837 12.861431195228409
6.8375 12.861431195228409
6.838 12.861431195228409
6.8385 12.861431195228409
6.839 12.861431195228409
6.8395 12.861431195228409
6.84 12.929263781852482
6.8405 12.929263781852482
6.841 12.929263781852482
6.8415 12.929263781852482
6.842 12.929263781852482
6.8425 12.929263781852482
6.843 12.929263781852482
6.8435 12.929263781852482
6.844 12.929263781852482
6.8445 12.929263781852482
6.845 12.929263781852482
6.8455 12.929263781852482
6.846 12.929263781852482
6.8465 12.929263781852482
6.847 12.929263781852482
6.8475 12.929263781852482
6.848 12.929263781852482
6.8485 12.929263781852482
6.849 12.929263781852482
6.8495 12.929263781852482
6.85 12.929263781852482
6.8505 12.929263781852482
6.851 12.929263781852482
6.8515 12.929263781852482
6.852 12.929263781852482
6.8525 12.929263781852482
6.853 12.929263781852482
6.8535 12.929263781852482
6.854 12.929263781852482
6.8545 12.929263781852482
6.855 12.929263781852482
6.8555 12.929263781852482
6.856 12.929263781852482
6.8565 12.929263781852482
6.857 12.929263781852482
6.8575 12.929263781852482
6.858 12.929263781852482
6.8585 12.929263781852482
6.859 12.929263781852482
6.8595 12.929263781852482
6.86 12.861431188445145
6.8605 12.861431188445145
6.861 12.861431188445145
6.8615 12.861431188445145
6.862 12.861431188445145
6.8625 12.861431188445145
6.863 12.861431188445145
6.8635 12.861431188445145
6.864 12.861431188445145
6.8645 12.861431188445145
6.865 12.861431188445145
6.8655 12.861431188445145
6.866 12.861431188445145
6.8665 12.861431188445145
6.867 12.861431188445145
6.8675 12.861431188445145
6.868 12.861431188445145
6.8685 12.861431188445145
6.869 12.861431188445145
6.8695 12.861431188445145
6.87 12.861431188445145
6.8705 12.861431188445145
6.871 12.861431188445145
6.8715 12.861431188445145
6.872 12.861431188445145
6.8725 12.861431188445145
6.873 12.861431188445145
6.8735 12.861431188445145
6.874 12.861431188445145
6.8745 12.861431188445145
6.875 12.861431188445145
6.8755 12.861431188445145
6.876 12.861431188445145
6.8765 12.861431188445145
6.877 12.861431188445145
6.8775 12.861431188445145
6.878 12.861431188445145
6.8785 12.861431188445145
6.879 12.861431188445145
6.8795 12.861431188445145
6.88 12.861431195228409
6.8805 12.861431195228409
6.881 12.861431195228409
6.8815 12.861431195228409
6.882 12.861431195228409
6.8825 12.861431195228409
6.883 12.861431195228409
6.8835 12.861431195228409
6.884 12.861431195228409
6.8845 12.861431195228409
6.885 12.861431195228409
6.8855 12.861431195228409
6.886 12.861431195228409
6.8865 12.861431195228409
6.887 12.861431195228409
6.8875 12.861431195228409
6.888 12.861431195228409
6.8885 12.861431195228409
6.889 12.861431195228409
6.8895 12.861431195228409
6.89 12.861431195228409
6.8905 12.861431195228409
6.891 12.861431195228409
6.8915 12.861431195228409
6.892 12.861431195228409
6.8925 12.861431195228409
6.893 12.861431195228409
6.8935 12.861431195228409
6.894 12.861431195228409
6.8945 12.861431195228409
6.895 12.861431195228409
6.8955 12.861431195228409
6.896 12.861431195228409
6.8965 12.861431195228409
6.897 12.861431195228409
6.8975 12.861431195228409
6.898 12.861431195228409
6.8985 12.861431195228409
6.899 12.861431195228409
6.8995 12.861431195228409
6.9 12.929263781852482
6.9005 12.929263781852482
6.901 12.929263781852482
6.9015 12.929263781852482
6.902 12.929263781852482
6.9025 12.929263781852482
6.903 12.929263781852482
6.9035 12.929263781852482
6.904 12.929263781852482
6.9045 12.929263781852482
6.905 12.929263781852482
6.9055 12.929263781852482
6.906 12.929263781852482
6.9065 12.929263781852482
6.907 12.929263781852482
6.9075 12.929263781852482
6.908 12.929263781852482
6.9085 12.929263781852482
6.909 12.929263781852482
6.9095 12.929263781852482
6.91 12.929263781852482
6.9105 12.929263781852482
6.911 12.929263781852482
6.9115 12.929263781852482
6.912 12.929263781852482
6.9125 12.929263781852482
6.913 12.929263781852482
6.9135 12.929263781852482
6.914 12.929263781852482
6.9145 12.929263781852482
6.915 12.929263781852482
6.9155 12.929263781852482
6.916 12.929263781852482
6.9165 12.929263781852482
6.917 12.929263781852482
6.9175 12.929263781852482
6.918 12.929263781852482
6.9185 12.929263781852482
6.919 12.929263781852482
6.9195 12.929263781852482
6.92 12.861431195228409
6.9205 12.861431195228409
6.921 12.861431195228409
6.9215 12.861431195228409
6.922 12.861431195228409
6.9225 12.861431195228409
6.923 12.861431195228409
6.9235 12.861431195228409
6.924 12.861431195228409
6.9245 12.861431195228409
6.925 12.861431195228409
6.9255 12.861431195228409
6.926 12.861431195228409
6.9265 12.861431195228409
6.927 12.861431195228409
6.9275 12.861431195228409
6.928 12.861431195228409
6.9285 12.861431195228409
6.929 12.861431195228409
6.9295 12.861431195228409
6.93 12.861431195228409
6.9305 12.861431195228409
6.931 12.861431195228409
6.9315 12.861431195228409
6.932 12.861431195228409
6.9325 12.861431195228409
6.933 12.861431195228409
6.9335 12.861431195228409
6.934 12.861431195228409
6.9345 12.861431195228409
6.935 12.861431195228409
6.9355 12.861431195228409
6.936 12.861431195228409
6.9365 12.861431195228409
6.937 12.861431195228409
6.9375 12.861431195228409
6.938 12.861431195228409
6.9385 12.861431195228409
6.939 12.861431195228409
6.9395 12.861431195228409
6.94 12.79359860860433
6.9405 12.79359860860433
6.941 12.79359860860433
6.9415 12.79359860860433
6.942 12.79359860860433
6.9425 12.79359860860433
6.943 12.79359860860433
6.9435 12.79359860860433
6.944 12.79359860860433
6.9445 12.79359860860433
6.945 12.79359860860433
6.9455 12.79359860860433
6.946 12.79359860860433
6.9465 12.79359860860433
6.947 12.79359860860433
6.9475 12.79359860860433
6.948 12.79359860860433
6.9485 12.79359860860433
6.949 12.79359860860433
6.9495 12.79359860860433
6.95 12.79359860860433
6.9505 12.79359860860433
6.951 12.79359860860433
6.9515 12.79359860860433
6.952 12.79359860860433
6.9525 12.79359860860433
6.953 12.79359860860433
6.9535 12.79359860860433
6.954 12.79359860860433
6.9545 12.79359860860433
6.955 12.79359860860433
6.9555 12.79359860860433
6.956 12.79359860860433
6.9565 12.79359860860433
6.957 12.79359860860433
6.9575 12.79359860860433
6.958 12.79359860860433
6.9585 12.79359860860433
6.959 12.79359860860433
6.9595 12.79359860860433
6.96 12.725766021980256
6.9605 12.725766021980256
6.961 12.725766021980256
6.9615 12.725766021980256
6.962 12.725766021980256
6.9625 12.725766021980256
6.963 12.725766021980256
6.9635 12.725766021980256
6.964 12.725766021980256
6.9645 12.725766021980256
6.965 12.725766021980256
6.9655 12.725766021980256
6.966 12.725766021980256
6.9665 12.725766021980256
6.967 12.725766021980256
6.9675 12.725766021980256
6.968 12.725766021980256
6.9685 12.725766021980256
6.969 12.725766021980256
6.9695 12.725766021980256
6.97 12.725766021980256
6.9705 12.725766021980256
6.971 12.725766021980256
6.9715 12.725766021980256
6.972 12.725766021980256
6.9725 12.725766021980256
6.973 12.725766021980256
6.9735 12.725766021980256
6.974 12.725766021980256
6.9745 12.725766021980256
6.975 12.725766021980256
6.9755 12.725766021980256
6.976 12.725766021980256
6.9765 12.725766021980256
6.977 12.725766021980256
6.9775 12.725766021980256
6.978 12.725766021980256
6.9785 12.725766021980256
6.979 12.725766021980256
6.9795 12.725766021980256
6.98 12.79359860860433
6.9805 12.79359860860433
6.981 12.79359860860433
6.9815 12.79359860860433
6.982 12.79359860860433
6.9825 12.79359860860433
6.983 12.79359860860433
6.9835 12.79359860860433
6.984 12.79359860860433
6.9845 12.79359860860433
6.985 12.79359860860433
6.9855 12.79359860860433
6.986 12.79359860860433
6.9865 12.79359860860433
6.987 12.79359860860433
6.9875 12.79359860860433
6.988 12.79359860860433
6.9885 12.79359860860433
6.989 12.79359860860433
6.9895 12.79359860860433
6.99 12.79359860860433
6.9905 12.79359860860433
6.991 12.79359860860433
6.9915 12.79359860860433
6.992 12.79359860860433
6.9925 12.79359860860433
6.993 12.79359860860433
6.9935 12.79359860860433
6.994 12.79359860860433
6.9945 12.79359860860433
6.995 12.79359860860433
6.9955 12.79359860860433
6.996 12.79359860860433
6.9965 12.79359860860433
6.997 12.79359860860433
6.9975 12.79359860860433
6.998 12.79359860860433
6.9985 12.79359860860433
6.999 12.79359860860433
6.9995 12.79359860860433
7.0 12.861431195228409
7.0005 12.861431195228409
7.001 12.861431195228409
7.0015 12.861431195228409
7.002 12.861431195228409
7.0025 12.861431195228409
7.003 12.861431195228409
7.0035 12.861431195228409
7.004 12.861431195228409
7.0045 12.861431195228409
7.005 12.861431195228409
7.0055 12.861431195228409
7.006 12.861431195228409
7.0065 12.861431195228409
7.007 12.861431195228409
7.0075 12.861431195228409
7.008 12.861431195228409
7.0085 12.861431195228409
7.009 12.861431195228409
7.0095 12.861431195228409
7.01 12.861431195228409
7.0105 12.861431195228409
7.011 12.861431195228409
7.0115 12.861431195228409
7.012 12.861431195228409
7.0125 12.861431195228409
7.013 12.861431195228409
7.0135 12.861431195228409
7.014 12.861431195228409
7.0145 12.861431195228409
7.015 12.861431195228409
7.0155 12.861431195228409
7.016 12.861431195228409
7.0165 12.861431195228409
7.017 12.861431195228409
7.0175 12.861431195228409
7.018 12.861431195228409
7.0185 12.861431195228409
7.019 12.861431195228409
7.0195 12.861431195228409
7.02 12.79359860860433
7.0205 12.79359860860433
7.021 12.79359860860433
7.0215 12.79359860860433
7.022 12.79359860860433
7.0225 12.79359860860433
7.023 12.79359860860433
7.0235 12.79359860860433
7.024 12.79359860860433
7.0245 12.79359860860433
7.025 12.79359860860433
7.0255 12.79359860860433
7.026 12.79359860860433
7.0265 12.79359860860433
7.027 12.79359860860433
7.0275 12.79359860860433
7.028 12.79359860860433
7.0285 12.79359860860433
7.029 12.79359860860433
7.0295 12.79359860860433
7.03 12.79359860860433
7.0305 12.79359860860433
7.031 12.79359860860433
7.0315 12.79359860860433
7.032 12.79359860860433
7.0325 12.79359860860433
7.033 12.79359860860433
7.0335 12.79359860860433
7.034 12.79359860860433
7.0345 12.79359860860433
7.035 12.79359860860433
7.0355 12.79359860860433
7.036 12.79359860860433
7.0365 12.79359860860433
7.037 12.79359860860433
7.0375 12.79359860860433
7.038 12.79359860860433
7.0385 12.79359860860433
7.039 12.79359860860433
7.0395 12.79359860860433
7.04 12.725766021980256
7.0405 12.725766021980256
7.041 12.725766021980256
7.0415 12.725766021980256
7.042 12.725766021980256
7.0425 12.725766021980256
7.043 12.725766021980256
7.0435 12.725766021980256
7.044 12.725766021980256
7.0445 12.725766021980256
7.045 12.725766021980256
7.0455 12.725766021980256
7.046 12.725766021980256
7.0465 12.725766021980256
7.047 12.725766021980256
7.0475 12.725766021980256
7.048 12.725766021980256
7.0485 12.725766021980256
7.049 12.725766021980256
7.0495 12.725766021980256
7.05 12.725766021980256
7.0505 12.725766021980256
7.051 12.725766021980256
7.0515 12.725766021980256
7.052 12.725766021980256
7.0525 12.725766021980256
7.053 12.725766021980256
7.0535 12.725766021980256
7.054 12.725766021980256
7.0545 12.725766021980256
7.055 12.725766021980256
7.0555 12.725766021980256
7.056 12.725766021980256
7.0565 12.725766021980256
7.057 12.725766021980256
7.0575 12.725766021980256
7.058 12.725766021980256
7.0585 12.725766021980256
7.059 12.725766021980256
7.0595 12.725766021980256
7.06 12.79359860860433
7.0605 12.79359860860433
7.061 12.79359860860433
7.0615 12.79359860860433
7.062 12.79359860860433
7.0625 12.79359860860433
7.063 12.79359860860433
7.0635 12.79359860860433
7.064 12.79359860860433
7.0645 12.79359860860433
7.065 12.79359860860433
7.0655 12.79359860860433
7.066 12.79359860860433
7.0665 12.79359860860433
7.067 12.79359860860433
7.0675 12.79359860860433
7.068 12.79359860860433
7.0685 12.79359860860433
7.069 12.79359860860433
7.0695 12.79359860860433
7.07 12.79359860860433
7.0705 12.79359860860433
7.071 12.79359860860433
7.0715 12.79359860860433
7.072 12.79359860860433
7.0725 12.79359860860433
7.073 12.79359860860433
7.0735 12.79359860860433
7.074 12.79359860860433
7.0745 12.79359860860433
7.075 12.79359860860433
7.0755 12.79359860860433
7.076 12.79359860860433
7.0765 12.79359860860433
7.077 12.79359860860433
7.0775 12.79359860860433
7.078 12.79359860860433
7.0785 12.79359860860433
7.079 12.79359860860433
7.0795 12.79359860860433
7.08 12.725766021980256
7.0805 12.725766021980256
7.081 12.725766021980256
7.0815 12.725766021980256
7.082 12.725766021980256
7.0825 12.725766021980256
7.083 12.725766021980256
7.0835 12.725766021980256
7.084 12.725766021980256
7.0845 12.725766021980256
7.085 12.725766021980256
7.0855 12.725766021980256
7.086 12.725766021980256
7.0865 12.725766021980256
7.087 12.725766021980256
7.0875 12.725766021980256
7.088 12.725766021980256
7.0885 12.725766021980256
7.089 12.725766021980256
7.0895 12.725766021980256
7.09 12.725766021980256
7.0905 12.725766021980256
7.091 12.725766021980256
7.0915 12.725766021980256
7.092 12.725766021980256
7.0925 12.725766021980256
7.093 12.725766021980256
7.0935 12.725766021980256
7.094 12.725766021980256
7.0945 12.725766021980256
7.095 12.725766021980256
7.0955 12.725766021980256
7.096 12.725766021980256
7.0965 12.725766021980256
7.097 12.725766021980256
7.0975 12.725766021980256
7.098 12.725766021980256
7.0985 12.725766021980256
7.099 12.725766021980256
7.0995 12.725766021980256
7.1 12.657933435356181
7.1005 12.657933435356181
7.101 12.657933435356181
7.1015 12.657933435356181
7.102 12.657933435356181
7.1025 12.657933435356181
7.103 12.657933435356181
7.1035 12.657933435356181
7.104 12.657933435356181
7.1045 12.657933435356181
7.105 12.657933435356181
7.1055 12.657933435356181
7.106 12.657933435356181
7.1065 12.657933435356181
7.107 12.657933435356181
7.1075 12.657933435356181
7.108 12.657933435356181
7.1085 12.657933435356181
7.109 12.657933435356181
7.1095 12.657933435356181
7.11 12.657933435356181
7.1105 12.657933435356181
7.111 12.657933435356181
7.1115 12.657933435356181
7.112 12.657933435356181
7.1125 12.657933435356181
7.113 12.657933435356181
7.1135 12.657933435356181
7.114 12.657933435356181
7.1145 12.657933435356181
7.115 12.657933435356181
7.1155 12.657933435356181
7.116 12.657933435356181
7.1165 12.657933435356181
7.117 12.657933435356181
7.1175 12.657933435356181
7.118 12.657933435356181
7.1185 12.657933435356181
7.119 12.657933435356181
7.1195 12.657933435356181
7.12 12.590100848732108
7.1205 12.590100848732108
7.121 12.590100848732108
7.1215 12.590100848732108
7.122 12.590100848732108
7.1225 12.590100848732108
7.123 12.590100848732108
7.1235 12.590100848732108
7.124 12.590100848732108
7.1245 12.590100848732108
7.125 12.590100848732108
7.1255 12.590100848732108
7.126 12.590100848732108
7.1265 12.590100848732108
7.127 12.590100848732108
7.1275 12.590100848732108
7.128 12.590100848732108
7.1285 12.590100848732108
7.129 12.590100848732108
7.1295 12.590100848732108
7.13 12.590100848732108
7.1305 12.590100848732108
7.131 12.590100848732108
7.1315 12.590100848732108
7.132 12.590100848732108
7.1325 12.590100848732108
7.133 12.590100848732108
7.1335 12.590100848732108
7.134 12.590100848732108
7.1345 12.590100848732108
7.135 12.590100848732108
7.1355 12.590100848732108
7.136 12.590100848732108
7.1365 12.590100848732108
7.137 12.590100848732108
7.1375 12.590100848732108
7.138 12.590100848732108
7.1385 12.590100848732108
7.139 12.590100848732108
7.1395 12.590100848732108
7.14 12.657933435356181
7.1405 12.657933435356181
7.141 12.657933435356181
7.1415 12.657933435356181
7.142 12.657933435356181
7.1425 12.657933435356181
7.143 12.657933435356181
7.1435 12.657933435356181
7.144 12.657933435356181
7.1445 12.657933435356181
7.145 12.657933435356181
7.1455 12.657933435356181
7.146 12.657933435356181
7.1465 12.657933435356181
7.147 12.657933435356181
7.1475 12.657933435356181
7.148 12.657933435356181
7.1485 12.657933435356181
7.149 12.657933435356181
7.1495 12.657933435356181
7.15 12.657933435356181
7.1505 12.657933435356181
7.151 12.657933435356181
7.1515 12.657933435356181
7.152 12.657933435356181
7.1525 12.657933435356181
7.153 12.657933435356181
7.1535 12.657933435356181
7.154 12.657933435356181
7.1545 12.657933435356181
7.155 12.657933435356181
7.1555 12.657933435356181
7.156 12.657933435356181
7.1565 12.657933435356181
7.157 12.657933435356181
7.1575 12.657933435356181
7.158 12.657933435356181
7.1585 12.657933435356181
7.159 12.657933435356181
7.1595 12.657933435356181
7.16 12.590100848732108
7.1605 12.590100848732108
7.161 12.590100848732108
7.1615 12.590100848732108
7.162 12.590100848732108
7.1625 12.590100848732108
7.163 12.590100848732108
7.1635 12.590100848732108
7.164 12.590100848732108
7.1645 12.590100848732108
7.165 12.590100848732108
7.1655 12.590100848732108
7.166 12.590100848732108
7.1665 12.590100848732108
7.167 12.590100848732108
7.1675 12.590100848732108
7.168 12.590100848732108
7.1685 12.590100848732108
7.169 12.590100848732108
7.1695 12.590100848732108
7.17 12.590100848732108
7.1705 12.590100848732108
7.171 12.590100848732108
7.1715 12.590100848732108
7.172 12.590100848732108
7.1725 12.590100848732108
7.173 12.590100848732108
7.1735 12.590100848732108
7.174 12.590100848732108
7.1745 12.590100848732108
7.175 12.590100848732108
7.1755 12.590100848732108
7.176 12.590100848732108
7.1765 12.590100848732108
7.177 12.590100848732108
7.1775 12.590100848732108
7.178 12.590100848732108
7.1785 12.590100848732108
7.179 12.590100848732108
7.1795 12.590100848732108
7.18 12.52226826210803
7.1805 12.52226826210803
7.181 12.52226826210803
7.1815 12.52226826210803
7.182 12.52226826210803
7.1825 12.52226826210803
7.183 12.52226826210803
7.1835 12.52226826210803
7.184 12.52226826210803
7.1845 12.52226826210803
7.185 12.52226826210803
7.1855 12.52226826210803
7.186 12.52226826210803
7.1865 12.52226826210803
7.187 12.52226826210803
7.1875 12.52226826210803
7.188 12.52226826210803
7.1885 12.52226826210803
7.189 12.52226826210803
7.1895 12.52226826210803
7.19 12.52226826210803
7.1905 12.52226826210803
7.191 12.52226826210803
7.1915 12.52226826210803
7.192 12.52226826210803
7.1925 12.52226826210803
7.193 12.52226826210803
7.1935 12.52226826210803
7.194 12.52226826210803
7.1945 12.52226826210803
7.195 12.52226826210803
7.1955 12.52226826210803
7.196 12.52226826210803
7.1965 12.52226826210803
7.197 12.52226826210803
7.1975 12.52226826210803
7.198 12.52226826210803
7.1985 12.52226826210803
7.199 12.52226826210803
7.1995 12.52226826210803
7.2 12.590100848732108
7.2005 12.590100848732108
7.201 12.590100848732108
7.2015 12.590100848732108
7.202 12.590100848732108
7.2025 12.590100848732108
7.203 12.590100848732108
7.2035 12.590100848732108
7.204 12.590100848732108
7.2045 12.590100848732108
7.205 12.590100848732108
7.2055 12.590100848732108
7.206 12.590100848732108
7.2065 12.590100848732108
7.207 12.590100848732108
7.2075 12.590100848732108
7.208 12.590100848732108
7.2085 12.590100848732108
7.209 12.590100848732108
7.2095 12.590100848732108
7.21 12.590100848732108
7.2105 12.590100848732108
7.211 12.590100848732108
7.2115 12.590100848732108
7.212 12.590100848732108
7.2125 12.590100848732108
7.213 12.590100848732108
7.2135 12.590100848732108
7.214 12.590100848732108
7.2145 12.590100848732108
7.215 12.590100848732108
7.2155 12.590100848732108
7.216 12.590100848732108
7.2165 12.590100848732108
7.217 12.590100848732108
7.2175 12.590100848732108
7.218 12.590100848732108
7.2185 12.590100848732108
7.219 12.590100848732108
7.2195 12.590100848732108
7.22 12.657933435356181
7.2205 12.657933435356181
7.221 12.657933435356181
7.2215 12.657933435356181
7.222 12.657933435356181
7.2225 12.657933435356181
7.223 12.657933435356181
7.2235 12.657933435356181
7.224 12.657933435356181
7.2245 12.657933435356181
7.225 12.657933435356181
7.2255 12.657933435356181
7.226 12.657933435356181
7.2265 12.657933435356181
7.227 12.657933435356181
7.2275 12.657933435356181
7.228 12.657933435356181
7.2285 12.657933435356181
7.229 12.657933435356181
7.2295 12.657933435356181
7.23 12.657933435356181
7.2305 12.657933435356181
7.231 12.657933435356181
7.2315 12.657933435356181
7.232 12.657933435356181
7.2325 12.657933435356181
7.233 12.657933435356181
7.2335 12.657933435356181
7.234 12.657933435356181
7.2345 12.657933435356181
7.235 12.657933435356181
7.2355 12.657933435356181
7.236 12.657933435356181
7.2365 12.657933435356181
7.237 12.657933435356181
7.2375 12.657933435356181
7.238 12.657933435356181
7.2385 12.657933435356181
7.239 12.657933435356181
7.2395 12.657933435356181
7.24 12.725766021980256
7.2405 12.725766021980256
7.241 12.725766021980256
7.2415 12.725766021980256
7.242 12.725766021980256
7.2425 12.725766021980256
7.243 12.725766021980256
7.2435 12.725766021980256
7.244 12.725766021980256
7.2445 12.725766021980256
7.245 12.725766021980256
7.2455 12.725766021980256
7.246 12.725766021980256
7.2465 12.725766021980256
7.247 12.725766021980256
7.2475 12.725766021980256
7.248 12.725766021980256
7.2485 12.725766021980256
7.249 12.725766021980256
7.2495 12.725766021980256
7.25 12.725766021980256
7.2505 12.725766021980256
7.251 12.725766021980256
7.2515 12.725766021980256
7.252 12.725766021980256
7.2525 12.725766021980256
7.253 12.725766021980256
7.2535 12.725766021980256
7.254 12.725766021980256
7.2545 12.725766021980256
7.255 12.725766021980256
7.2555 12.725766021980256
7.256 12.725766021980256
7.2565 12.725766021980256
7.257 12.725766021980256
7.2575 12.725766021980256
7.258 12.725766021980256
7.2585 12.725766021980256
7.259 12.725766021980256
7.2595 12.725766021980256
7.26 12.79359860860433
7.2605 12.79359860860433
7.261 12.79359860860433
7.2615 12.79359860860433
7.262 12.79359860860433
7.2625 12.79359860860433
7.263 12.79359860860433
7.2635 12.79359860860433
7.264 12.79359860860433
7.2645 12.79359860860433
7.265 12.79359860860433
7.2655 12.79359860860433
7.266 12.79359860860433
7.2665 12.79359860860433
7.267 12.79359860860433
7.2675 12.79359860860433
7.268 12.79359860860433
7.2685 12.79359860860433
7.269 12.79359860860433
7.2695 12.79359860860433
7.27 12.79359860860433
7.2705 12.79359860860433
7.271 12.79359860860433
7.2715 12.79359860860433
7.272 12.79359860860433
7.2725 12.79359860860433
7.273 12.79359860860433
7.2735 12.79359860860433
7.274 12.79359860860433
7.2745 12.79359860860433
7.275 12.79359860860433
7.2755 12.79359860860433
7.276 12.79359860860433
7.2765 12.79359860860433
7.277 12.79359860860433
7.2775 12.79359860860433
7.278 12.79359860860433
7.2785 12.79359860860433
7.279 12.79359860860433
7.2795 12.79359860860433
7.28 12.861431195228409
7.2805 12.861431195228409
7.281 12.861431195228409
7.2815 12.861431195228409
7.282 12.861431195228409
7.2825 12.861431195228409
7.283 12.861431195228409
7.2835 12.861431195228409
7.284 12.861431195228409
7.2845 12.861431195228409
7.285 12.861431195228409
7.2855 12.861431195228409
7.286 12.861431195228409
7.2865 12.861431195228409
7.287 12.861431195228409
7.2875 12.861431195228409
7.288 12.861431195228409
7.2885 12.861431195228409
7.289 12.861431195228409
7.2895 12.861431195228409
7.29 12.861431195228409
7.2905 12.861431195228409
7.291 12.861431195228409
7.2915 12.861431195228409
7.292 12.861431195228409
7.2925 12.861431195228409
7.293 12.861431195228409
7.2935 12.861431195228409
7.294 12.861431195228409
7.2945 12.861431195228409
7.295 12.861431195228409
7.2955 12.861431195228409
7.296 12.861431195228409
7.2965 12.861431195228409
7.297 12.861431195228409
7.2975 12.861431195228409
7.298 12.861431195228409
7.2985 12.861431195228409
7.299 12.861431195228409
7.2995 12.861431195228409
7.3 12.929263781852482
7.3005 12.929263781852482
7.301 12.929263781852482
7.3015 12.929263781852482
7.302 12.929263781852482
7.3025 12.929263781852482
7.303 12.929263781852482
7.3035 12.929263781852482
7.304 12.929263781852482
7.3045 12.929263781852482
7.305 12.929263781852482
7.3055 12.929263781852482
7.306 12.929263781852482
7.3065 12.929263781852482
7.307 12.929263781852482
7.3075 12.929263781852482
7.308 12.929263781852482
7.3085 12.929263781852482
7.309 12.929263781852482
7.3095 12.929263781852482
7.31 12.929263781852482
7.3105 12.929263781852482
7.311 12.929263781852482
7.3115 12.929263781852482
7.312 12.929263781852482
7.3125 12.929263781852482
7.313 12.929263781852482
7.3135 12.929263781852482
7.314 12.929263781852482
7.3145 12.929263781852482
7.315 12.929263781852482
7.3155 12.929263781852482
7.316 12.929263781852482
7.3165 12.929263781852482
7.317 12.929263781852482
7.3175 12.929263781852482
7.318 12.929263781852482
7.3185 12.929263781852482
7.319 12.929263781852482
7.3195 12.929263781852482
7.32 12.997096368476557
7.3205 12.997096368476557
7.321 12.997096368476557
7.3215 12.997096368476557
7.322 12.997096368476557
7.3225 12.997096368476557
7.323 12.997096368476557
7.3235 12.997096368476557
7.324 12.997096368476557
7.3245 12.997096368476557
7.325 12.997096368476557
7.3255 12.997096368476557
7.326 12.997096368476557
7.3265 12.997096368476557
7.327 12.997096368476557
7.3275 12.997096368476557
7.328 12.997096368476557
7.3285 12.997096368476557
7.329 12.997096368476557
7.3295 12.997096368476557
7.33 12.997096368476557
7.3305 12.997096368476557
7.331 12.997096368476557
7.3315 12.997096368476557
7.332 12.997096368476557
7.3325 12.997096368476557
7.333 12.997096368476557
7.3335 12.997096368476557
7.334 12.997096368476557
7.3345 12.997096368476557
7.335 12.997096368476557
7.3355 12.997096368476557
7.336 12.997096368476557
7.3365 12.997096368476557
7.337 12.997096368476557
7.3375 12.997096368476557
7.338 12.997096368476557
7.3385 12.997096368476557
7.339 12.997096368476557
7.3395 12.997096368476557
7.34 13.064928955100632
7.3405 13.064928955100632
7.341 13.064928955100632
7.3415 13.064928955100632
7.342 13.064928955100632
7.3425 13.064928955100632
7.343 13.064928955100632
7.3435 13.064928955100632
7.344 13.064928955100632
7.3445 13.064928955100632
7.345 13.064928955100632
7.3455 13.064928955100632
7.346 13.064928955100632
7.3465 13.064928955100632
7.347 13.064928955100632
7.3475 13.064928955100632
7.348 13.064928955100632
7.3485 13.064928955100632
7.349 13.064928955100632
7.3495 13.064928955100632
7.35 13.064928955100632
7.3505 13.064928955100632
7.351 13.064928955100632
7.3515 13.064928955100632
7.352 13.064928955100632
7.3525 13.064928955100632
7.353 13.064928955100632
7.3535 13.064928955100632
7.354 13.064928955100632
7.3545 13.064928955100632
7.355 13.064928955100632
7.3555 13.064928955100632
7.356 13.064928955100632
7.3565 13.064928955100632
7.357 13.064928955100632
7.3575 13.064928955100632
7.358 13.064928955100632
7.3585 13.064928955100632
7.359 13.064928955100632
7.3595 13.064928955100632
7.36 13.132761541724708
7.3605 13.132761541724708
7.361 13.132761541724708
7.3615 13.132761541724708
7.362 13.132761541724708
7.3625 13.132761541724708
7.363 13.132761541724708
7.3635 13.132761541724708
7.364 13.132761541724708
7.3645 13.132761541724708
7.365 13.132761541724708
7.3655 13.132761541724708
7.366 13.132761541724708
7.3665 13.132761541724708
7.367 13.132761541724708
7.3675 13.132761541724708
7.368 13.132761541724708
7.3685 13.132761541724708
7.369 13.132761541724708
7.3695 13.132761541724708
7.37 13.132761541724708
7.3705 13.132761541724708
7.371 13.132761541724708
7.3715 13.132761541724708
7.372 13.132761541724708
7.3725 13.132761541724708
7.373 13.132761541724708
7.3735 13.132761541724708
7.374 13.132761541724708
7.3745 13.132761541724708
7.375 13.132761541724708
7.3755 13.132761541724708
7.376 13.132761541724708
7.3765 13.132761541724708
7.377 13.132761541724708
7.3775 13.132761541724708
7.378 13.132761541724708
7.3785 13.132761541724708
7.379 13.132761541724708
7.3795 13.132761541724708
7.38 13.200594128348785
7.3805 13.200594128348785
7.381 13.200594128348785
7.3815 13.200594128348785
7.382 13.200594128348785
7.3825 13.200594128348785
7.383 13.200594128348785
7.3835 13.200594128348785
7.384 13.200594128348785
7.3845 13.200594128348785
7.385 13.200594128348785
7.3855 13.200594128348785
7.386 13.200594128348785
7.3865 13.200594128348785
7.387 13.200594128348785
7.3875 13.200594128348785
7.388 13.200594128348785
7.3885 13.200594128348785
7.389 13.200594128348785
7.3895 13.200594128348785
7.39 13.200594128348785
7.3905 13.200594128348785
7.391 13.200594128348785
7.3915 13.200594128348785
7.392 13.200594128348785
7.3925 13.200594128348785
7.393 13.200594128348785
7.3935 13.200594128348785
7.394 13.200594128348785
7.3945 13.200594128348785
7.395 13.200594128348785
7.3955 13.200594128348785
7.396 13.200594128348785
7.3965 13.200594128348785
7.397 13.200594128348785
7.3975 13.200594128348785
7.398 13.200594128348785
7.3985 13.200594128348785
7.399 13.200594128348785
7.3995 13.200594128348785
7.4 13.268426714972858
7.4005 13.268426714972858
7.401 13.268426714972858
7.4015 13.268426714972858
7.402 13.268426714972858
7.4025 13.268426714972858
7.403 13.268426714972858
7.4035 13.268426714972858
7.404 13.268426714972858
7.4045 13.268426714972858
7.405 13.268426714972858
7.4055 13.268426714972858
7.406 13.268426714972858
7.4065 13.268426714972858
7.407 13.268426714972858
7.4075 13.268426714972858
7.408 13.268426714972858
7.4085 13.268426714972858
7.409 13.268426714972858
7.4095 13.268426714972858
7.41 13.268426714972858
7.4105 13.268426714972858
7.411 13.268426714972858
7.4115 13.268426714972858
7.412 13.268426714972858
7.4125 13.268426714972858
7.413 13.268426714972858
7.4135 13.268426714972858
7.414 13.268426714972858
7.4145 13.268426714972858
7.415 13.268426714972858
7.4155 13.268426714972858
7.416 13.268426714972858
7.4165 13.268426714972858
7.417 13.268426714972858
7.4175 13.268426714972858
7.418 13.268426714972858
7.4185 13.268426714972858
7.419 13.268426714972858
7.4195 13.268426714972858
7.42 13.336259301596934
7.4205 13.336259301596934
7.421 13.336259301596934
7.4215 13.336259301596934
7.422 13.336259301596934
7.4225 13.336259301596934
7.423 13.336259301596934
7.4235 13.336259301596934
7.424 13.336259301596934
7.4245 13.336259301596934
7.425 13.336259301596934
7.4255 13.336259301596934
7.426 13.336259301596934
7.4265 13.336259301596934
7.427 13.336259301596934
7.4275 13.336259301596934
7.428 13.336259301596934
7.4285 13.336259301596934
7.429 13.336259301596934
7.4295 13.336259301596934
7.43 13.336259301596934
7.4305 13.336259301596934
7.431 13.336259301596934
7.4315 13.336259301596934
7.432 13.336259301596934
7.4325 13.336259301596934
7.433 13.336259301596934
7.4335 13.336259301596934
7.434 13.336259301596934
7.4345 13.336259301596934
7.435 13.336259301596934
7.4355 13.336259301596934
7.436 13.336259301596934
7.4365 13.336259301596934
7.437 13.336259301596934
7.4375 13.336259301596934
7.438 13.336259301596934
7.4385 13.336259301596934
7.439 13.336259301596934
7.4395 13.336259301596934
7.44 13.40409188822101
7.4405 13.40409188822101
7.441 13.40409188822101
7.4415 13.40409188822101
7.442 13.40409188822101
7.4425 13.40409188822101
7.443 13.40409188822101
7.4435 13.40409188822101
7.444 13.40409188822101
7.4445 13.40409188822101
7.445 13.40409188822101
7.4455 13.40409188822101
7.446 13.40409188822101
7.4465 13.40409188822101
7.447 13.40409188822101
7.4475 13.40409188822101
7.448 13.40409188822101
7.4485 13.40409188822101
7.449 13.40409188822101
7.4495 13.40409188822101
7.45 13.40409188822101
7.4505 13.40409188822101
7.451 13.40409188822101
7.4515 13.40409188822101
7.452 13.40409188822101
7.4525 13.40409188822101
7.453 13.40409188822101
7.4535 13.40409188822101
7.454 13.40409188822101
7.4545 13.40409188822101
7.455 13.40409188822101
7.4555 13.40409188822101
7.456 13.40409188822101
7.4565 13.40409188822101
7.457 13.40409188822101
7.4575 13.40409188822101
7.458 13.40409188822101
7.4585 13.40409188822101
7.459 13.40409188822101
7.4595 13.40409188822101
7.46 13.471924474845082
7.4605 13.471924474845082
7.461 13.471924474845082
7.4615 13.471924474845082
7.462 13.471924474845082
7.4625 13.471924474845082
7.463 13.471924474845082
7.4635 13.471924474845082
7.464 13.471924474845082
7.4645 13.471924474845082
7.465 13.471924474845082
7.4655 13.471924474845082
7.466 13.471924474845082
7.4665 13.471924474845082
7.467 13.471924474845082
7.4675 13.471924474845082
7.468 13.471924474845082
7.4685 13.471924474845082
7.469 13.471924474845082
7.4695 13.471924474845082
7.47 13.471924474845082
7.4705 13.471924474845082
7.471 13.471924474845082
7.4715 13.471924474845082
7.472 13.471924474845082
7.4725 13.471924474845082
7.473 13.471924474845082
7.4735 13.471924474845082
7.474 13.471924474845082
7.4745 13.471924474845082
7.475 13.471924474845082
7.4755 13.471924474845082
7.476 13.471924474845082
7.4765 13.471924474845082
7.477 13.471924474845082
7.4775 13.471924474845082
7.478 13.471924474845082
7.4785 13.471924474845082
7.479 13.471924474845082
7.4795 13.471924474845082
7.48 13.40409188822101
7.4805 13.40409188822101
7.481 13.40409188822101
7.4815 13.40409188822101
7.482 13.40409188822101
7.4825 13.40409188822101
7.483 13.40409188822101
7.4835 13.40409188822101
7.484 13.40409188822101
7.4845 13.40409188822101
7.485 13.40409188822101
7.4855 13.40409188822101
7.486 13.40409188822101
7.4865 13.40409188822101
7.487 13.40409188822101
7.4875 13.40409188822101
7.488 13.40409188822101
7.4885 13.40409188822101
7.489 13.40409188822101
7.4895 13.40409188822101
7.49 13.40409188822101
7.4905 13.40409188822101
7.491 13.40409188822101
7.4915 13.40409188822101
7.492 13.40409188822101
7.4925 13.40409188822101
7.493 13.40409188822101
7.4935 13.40409188822101
7.494 13.40409188822101
7.4945 13.40409188822101
7.495 13.40409188822101
7.4955 13.40409188822101
7.496 13.40409188822101
7.4965 13.40409188822101
7.497 13.40409188822101
7.4975 13.40409188822101
7.498 13.40409188822101
7.4985 13.40409188822101
7.499 13.40409188822101
7.4995 13.40409188822101
7.5 13.336259301596934
7.5005 13.336259301596934
7.501 13.336259301596934
7.5015 13.336259301596934
7.502 13.336259301596934
7.5025 13.336259301596934
7.503 13.336259301596934
7.5035 13.336259301596934
7.504 13.336259301596934
7.5045 13.336259301596934
7.505 13.336259301596934
7.5055 13.336259301596934
7.506 13.336259301596934
7.5065 13.336259301596934
7.507 13.336259301596934
7.5075 13.336259301596934
7.508 13.336259301596934
7.5085 13.336259301596934
7.509 13.336259301596934
7.5095 13.336259301596934
7.51 13.336259301596934
7.5105 13.336259301596934
7.511 13.336259301596934
7.5115 13.336259301596934
7.512 13.336259301596934
7.5125 13.336259301596934
7.513 13.336259301596934
7.5135 13.336259301596934
7.514 13.336259301596934
7.5145 13.336259301596934
7.515 13.336259301596934
7.5155 13.336259301596934
7.516 13.336259301596934
7.5165 13.336259301596934
7.517 13.336259301596934
7.5175 13.336259301596934
7.518 13.336259301596934
7.5185 13.336259301596934
7.519 13.336259301596934
7.5195 13.336259301596934
7.52 13.268426714972858
7.5205 13.268426714972858
7.521 13.268426714972858
7.5215 13.268426714972858
7.522 13.268426714972858
7.5225 13.268426714972858
7.523 13.268426714972858
7.5235 13.268426714972858
7.524 13.268426714972858
7.5245 13.268426714972858
7.525 13.268426714972858
7.5255 13.268426714972858
7.526 13.268426714972858
7.5265 13.268426714972858
7.527 13.268426714972858
7.5275 13.268426714972858
7.528 13.268426714972858
7.5285 13.268426714972858
7.529 13.268426714972858
7.5295 13.268426714972858
7.53 13.268426714972858
7.5305 13.268426714972858
7.531 13.268426714972858
7.5315 13.268426714972858
7.532 13.268426714972858
7.5325 13.268426714972858
7.533 13.268426714972858
7.5335 13.268426714972858
7.534 13.268426714972858
7.5345 13.268426714972858
7.535 13.268426714972858
7.5355 13.268426714972858
7.536 13.268426714972858
7.5365 13.268426714972858
7.537 13.268426714972858
7.5375 13.268426714972858
7.538 13.268426714972858
7.5385 13.268426714972858
7.539 13.268426714972858
7.5395 13.268426714972858
7.54 13.200594128348785
7.5405 13.200594128348785
7.541 13.200594128348785
7.5415 13.200594128348785
7.542 13.200594128348785
7.5425 13.200594128348785
7.543 13.200594128348785
7.5435 13.200594128348785
7.544 13.200594128348785
7.5445 13.200594128348785
7.545 13.200594128348785
7.5455 13.200594128348785
7.546 13.200594128348785
7.5465 13.200594128348785
7.547 13.200594128348785
7.5475 13.200594128348785
7.548 13.200594128348785
7.5485 13.200594128348785
7.549 13.200594128348785
7.5495 13.200594128348785
7.55 13.200594128348785
7.5505 13.200594128348785
7.551 13.200594128348785
7.5515 13.200594128348785
7.552 13.200594128348785
7.5525 13.200594128348785
7.553 13.200594128348785
7.5535 13.200594128348785
7.554 13.200594128348785
7.5545 13.200594128348785
7.555 13.200594128348785
7.5555 13.200594128348785
7.556 13.200594128348785
7.5565 13.200594128348785
7.557 13.200594128348785
7.5575 13.200594128348785
7.558 13.200594128348785
7.5585 13.200594128348785
7.559 13.200594128348785
7.5595 13.200594128348785
7.56 13.132761541724708
7.5605 13.132761541724708
7.561 13.132761541724708
7.5615 13.132761541724708
7.562 13.132761541724708
7.5625 13.132761541724708
7.563 13.132761541724708
7.5635 13.132761541724708
7.564 13.132761541724708
7.5645 13.132761541724708
7.565 13.132761541724708
7.5655 13.132761541724708
7.566 13.132761541724708
7.5665 13.132761541724708
7.567 13.132761541724708
7.5675 13.132761541724708
7.568 13.132761541724708
7.5685 13.132761541724708
7.569 13.132761541724708
7.5695 13.132761541724708
7.57 13.132761541724708
7.5705 13.132761541724708
7.571 13.132761541724708
7.5715 13.132761541724708
7.572 13.132761541724708
7.5725 13.132761541724708
7.573 13.132761541724708
7.5735 13.132761541724708
7.574 13.132761541724708
7.5745 13.132761541724708
7.575 13.132761541724708
7.5755 13.132761541724708
7.576 13.132761541724708
7.5765 13.132761541724708
7.577 13.132761541724708
7.5775 13.132761541724708
7.578 13.132761541724708
7.5785 13.132761541724708
7.579 13.132761541724708
7.5795 13.132761541724708
7.58 13.064928955100632
7.5805 13.064928955100632
7.581 13.064928955100632
7.5815 13.064928955100632
7.582 13.064928955100632
7.5825 13.064928955100632
7.583 13.064928955100632
7.5835 13.064928955100632
7.584 13.064928955100632
7.5845 13.064928955100632
7.585 13.064928955100632
7.5855 13.064928955100632
7.586 13.064928955100632
7.5865 13.064928955100632
7.587 13.064928955100632
7.5875 13.064928955100632
7.588 13.064928955100632
7.5885 13.064928955100632
7.589 13.064928955100632
7.5895 13.064928955100632
7.59 13.064928955100632
7.5905 13.064928955100632
7.591 13.064928955100632
7.5915 13.064928955100632
7.592 13.064928955100632
7.5925 13.064928955100632
7.593 13.064928955100632
7.5935 13.064928955100632
7.594 13.064928955100632
7.5945 13.064928955100632
7.595 13.064928955100632
7.5955 13.064928955100632
7.596 13.064928955100632
7.5965 13.064928955100632
7.597 13.064928955100632
7.5975 13.064928955100632
7.598 13.064928955100632
7.5985 13.064928955100632
7.599 13.064928955100632
7.5995 13.064928955100632
7.6 12.997096368476557
7.6005 12.997096368476557
7.601 12.997096368476557
7.6015 12.997096368476557
7.602 12.997096368476557
7.6025 12.997096368476557
7.603 12.997096368476557
7.6035 12.997096368476557
7.604 12.997096368476557
7.6045 12.997096368476557
7.605 12.997096368476557
7.6055 12.997096368476557
7.606 12.997096368476557
7.6065 12.997096368476557
7.607 12.997096368476557
7.6075 12.997096368476557
7.608 12.997096368476557
7.6085 12.997096368476557
7.609 12.997096368476557
7.6095 12.997096368476557
7.61 12.997096368476557
7.6105 12.997096368476557
7.611 12.997096368476557
7.6115 12.997096368476557
7.612 12.997096368476557
7.6125 12.997096368476557
7.613 12.997096368476557
7.6135 12.997096368476557
7.614 12.997096368476557
7.6145 12.997096368476557
7.615 12.997096368476557
7.6155 12.997096368476557
7.616 12.997096368476557
7.6165 12.997096368476557
7.617 12.997096368476557
7.6175 12.997096368476557
7.618 12.997096368476557
7.6185 12.997096368476557
7.619 12.997096368476557
7.6195 12.997096368476557
7.62 12.929263781852482
7.6205 12.929263781852482
7.621 12.929263781852482
7.6215 12.929263781852482
7.622 12.929263781852482
7.6225 12.929263781852482
7.623 12.929263781852482
7.6235 12.929263781852482
7.624 12.929263781852482
7.6245 12.929263781852482
7.625 12.929263781852482
7.6255 12.929263781852482
7.626 12.929263781852482
7.6265 12.929263781852482
7.627 12.929263781852482
7.6275 12.929263781852482
7.628 12.929263781852482
7.6285 12.929263781852482
7.629 12.929263781852482
7.6295 12.929263781852482
7.63 12.929263781852482
7.6305 12.929263781852482
7.631 12.929263781852482
7.6315 12.929263781852482
7.632 12.929263781852482
7.6325 12.929263781852482
7.633 12.929263781852482
7.6335 12.929263781852482
7.634 12.929263781852482
7.6345 12.929263781852482
7.635 12.929263781852482
7.6355 12.929263781852482
7.636 12.929263781852482
7.6365 12.929263781852482
7.637 12.929263781852482
7.6375 12.929263781852482
7.638 12.929263781852482
7.6385 12.929263781852482
7.639 12.929263781852482
7.6395 12.929263781852482
7.64 12.997096368476557
7.6405 12.997096368476557
7.641 12.997096368476557
7.6415 12.997096368476557
7.642 12.997096368476557
7.6425 12.997096368476557
7.643 12.997096368476557
7.6435 12.997096368476557
7.644 12.997096368476557
7.6445 12.997096368476557
7.645 12.997096368476557
7.6455 12.997096368476557
7.646 12.997096368476557
7.6465 12.997096368476557
7.647 12.997096368476557
7.6475 12.997096368476557
7.648 12.997096368476557
7.6485 12.997096368476557
7.649 12.997096368476557
7.6495 12.997096368476557
7.65 12.997096368476557
7.6505 12.997096368476557
7.651 12.997096368476557
7.6515 12.997096368476557
7.652 12.997096368476557
7.6525 12.997096368476557
7.653 12.997096368476557
7.6535 12.997096368476557
7.654 12.997096368476557
7.6545 12.997096368476557
7.655 12.997096368476557
7.6555 12.997096368476557
7.656 12.997096368476557
7.6565 12.997096368476557
7.657 12.997096368476557
7.6575 12.997096368476557
7.658 12.997096368476557
7.6585 12.997096368476557
7.659 12.997096368476557
7.6595 12.997096368476557
7.66 12.929263781852482
7.6605 12.929263781852482
7.661 12.929263781852482
7.6615 12.929263781852482
7.662 12.929263781852482
7.6625 12.929263781852482
7.663 12.929263781852482
7.6635 12.929263781852482
7.664 12.929263781852482
7.6645 12.929263781852482
7.665 12.929263781852482
7.6655 12.929263781852482
7.666 12.929263781852482
7.6665 12.929263781852482
7.667 12.929263781852482
7.6675 12.929263781852482
7.668 12.929263781852482
7.6685 12.929263781852482
7.669 12.929263781852482
7.6695 12.929263781852482
7.67 12.929263781852482
7.6705 12.929263781852482
7.671 12.929263781852482
7.6715 12.929263781852482
7.672 12.929263781852482
7.6725 12.929263781852482
7.673 12.929263781852482
7.6735 12.929263781852482
7.674 12.929263781852482
7.6745 12.929263781852482
7.675 12.929263781852482
7.6755 12.929263781852482
7.676 12.929263781852482
7.6765 12.929263781852482
7.677 12.929263781852482
7.6775 12.929263781852482
7.678 12.929263781852482
7.6785 12.929263781852482
7.679 12.929263781852482
7.6795 12.929263781852482
7.68 12.861431195228409
7.6805 12.861431195228409
7.681 12.861431195228409
7.6815 12.861431195228409
7.682 12.861431195228409
7.6825 12.861431195228409
7.683 12.861431195228409
7.6835 12.861431195228409
7.684 12.861431195228409
7.6845 12.861431195228409
7.685 12.861431195228409
7.6855 12.861431195228409
7.686 12.861431195228409
7.6865 12.861431195228409
7.687 12.861431195228409
7.6875 12.861431195228409
7.688 12.861431195228409
7.6885 12.861431195228409
7.689 12.861431195228409
7.6895 12.861431195228409
7.69 12.861431195228409
7.6905 12.861431195228409
7.691 12.861431195228409
7.6915 12.861431195228409
7.692 12.861431195228409
7.6925 12.861431195228409
7.693 12.861431195228409
7.6935 12.861431195228409
7.694 12.861431195228409
7.6945 12.861431195228409
7.695 12.861431195228409
7.6955 12.861431195228409
7.696 12.861431195228409
7.6965 12.861431195228409
7.697 12.861431195228409
7.6975 12.861431195228409
7.698 12.861431195228409
7.6985 12.861431195228409
7.699 12.861431195228409
7.6995 12.861431195228409
7.7 12.929263781852482
7.7005 12.929263781852482
7.701 12.929263781852482
7.7015 12.929263781852482
7.702 12.929263781852482
7.7025 12.929263781852482
7.703 12.929263781852482
7.7035 12.929263781852482
7.704 12.929263781852482
7.7045 12.929263781852482
7.705 12.929263781852482
7.7055 12.929263781852482
7.706 12.929263781852482
7.7065 12.929263781852482
7.707 12.929263781852482
7.7075 12.929263781852482
7.708 12.929263781852482
7.7085 12.929263781852482
7.709 12.929263781852482
7.7095 12.929263781852482
7.71 12.929263781852482
7.7105 12.929263781852482
7.711 12.929263781852482
7.7115 12.929263781852482
7.712 12.929263781852482
7.7125 12.929263781852482
7.713 12.929263781852482
7.7135 12.929263781852482
7.714 12.929263781852482
7.7145 12.929263781852482
7.715 12.929263781852482
7.7155 12.929263781852482
7.716 12.929263781852482
7.7165 12.929263781852482
7.717 12.929263781852482
7.7175 12.929263781852482
7.718 12.929263781852482
7.7185 12.929263781852482
7.719 12.929263781852482
7.7195 12.929263781852482
7.72 12.861431195228409
7.7205 12.861431195228409
7.721 12.861431195228409
7.7215 12.861431195228409
7.722 12.861431195228409
7.7225 12.861431195228409
7.723 12.861431195228409
7.7235 12.861431195228409
7.724 12.861431195228409
7.7245 12.861431195228409
7.725 12.861431195228409
7.7255 12.861431195228409
7.726 12.861431195228409
7.7265 12.861431195228409
7.727 12.861431195228409
7.7275 12.861431195228409
7.728 12.861431195228409
7.7285 12.861431195228409
7.729 12.861431195228409
7.7295 12.861431195228409
7.73 12.861431195228409
7.7305 12.861431195228409
7.731 12.861431195228409
7.7315 12.861431195228409
7.732 12.861431195228409
7.7325 12.861431195228409
7.733 12.861431195228409
7.7335 12.861431195228409
7.734 12.861431195228409
7.7345 12.861431195228409
7.735 12.861431195228409
7.7355 12.861431195228409
7.736 12.861431195228409
7.7365 12.861431195228409
7.737 12.861431195228409
7.7375 12.861431195228409
7.738 12.861431195228409
7.7385 12.861431195228409
7.739 12.861431195228409
7.7395 12.861431195228409
7.74 12.881844362809144
7.7405 12.881844362809144
7.741 12.881844362809144
7.7415 12.881844362809144
7.742 12.881844362809144
7.7425 12.881844362809144
7.743 12.881844362809144
7.7435 12.881844362809144
7.744 12.881844362809144
7.7445 12.881844362809144
7.745 12.881844362809144
7.7455 12.881844362809144
7.746 12.881844362809144
7.7465 12.881844362809144
7.747 12.881844362809144
7.7475 12.881844362809144
7.748 12.881844362809144
7.7485 12.881844362809144
7.749 12.881844362809144
7.7495 12.881844362809144
7.75 12.881844362809144
7.7505 12.881844362809144
7.751 12.881844362809144
7.7515 12.881844362809144
7.752 12.881844362809144
7.7525 12.881844362809144
7.753 12.881844362809144
7.7535 12.881844362809144
7.754 12.881844362809144
7.7545 12.881844362809144
7.755 12.881844362809144
7.7555 12.881844362809144
7.756 12.881844362809144
7.7565 12.881844362809144
7.757 12.881844362809144
7.7575 12.881844362809144
7.758 12.881844362809144
7.7585 12.881844362809144
7.759 12.881844362809144
7.7595 12.881844362809144
7.76 12.949676949433222
7.7605 12.949676949433222
7.761 12.949676949433222
7.7615 12.949676949433222
7.762 12.949676949433222
7.7625 12.949676949433222
7.763 12.949676949433222
7.7635 12.949676949433222
7.764 12.949676949433222
7.7645 12.949676949433222
7.765 12.949676949433222
7.7655 12.949676949433222
7.766 12.949676949433222
7.7665 12.949676949433222
7.767 12.949676949433222
7.7675 12.949676949433222
7.768 12.949676949433222
7.7685 12.949676949433222
7.769 12.949676949433222
7.7695 12.949676949433222
7.77 12.949676949433222
7.7705 12.949676949433222
7.771 12.949676949433222
7.7715 12.949676949433222
7.772 12.949676949433222
7.7725 12.949676949433222
7.773 12.949676949433222
7.7735 12.949676949433222
7.774 12.949676949433222
7.7745 12.949676949433222
7.775 12.949676949433222
7.7755 12.949676949433222
7.776 12.949676949433222
7.7765 12.949676949433222
7.777 12.949676949433222
7.7775 12.949676949433222
7.778 12.949676949433222
7.7785 12.949676949433222
7.779 12.949676949433222
7.7795 12.949676949433222
7.78 13.017509536057295
7.7805 13.017509536057295
7.781 13.017509536057295
7.7815 13.017509536057295
7.782 13.017509536057295
7.7825 13.017509536057295
7.783 13.017509536057295
7.7835 13.017509536057295
7.784 13.017509536057295
7.7845 13.017509536057295
7.785 13.017509536057295
7.7855 13.017509536057295
7.786 13.017509536057295
7.7865 13.017509536057295
7.787 13.017509536057295
7.7875 13.017509536057295
7.788 13.017509536057295
7.7885 13.017509536057295
7.789 13.017509536057295
7.7895 13.017509536057295
7.79 13.017509536057295
7.7905 13.017509536057295
7.791 13.017509536057295
7.7915 13.017509536057295
7.792 13.017509536057295
7.7925 13.017509536057295
7.793 13.017509536057295
7.7935 13.017509536057295
7.794 13.017509536057295
7.7945 13.017509536057295
7.795 13.017509536057295
7.7955 13.017509536057295
7.796 13.017509536057295
7.7965 13.017509536057295
7.797 13.017509536057295
7.7975 13.017509536057295
7.798 13.017509536057295
7.7985 13.017509536057295
7.799 13.017509536057295
7.7995 13.017509536057295
7.8 13.085342122681373
7.8005 13.085342122681373
7.801 13.085342122681373
7.8015 13.085342122681373
7.802 13.085342122681373
7.8025 13.085342122681373
7.803 13.085342122681373
7.8035 13.085342122681373
7.804 13.085342122681373
7.8045 13.085342122681373
7.805 13.085342122681373
7.8055 13.085342122681373
7.806 13.085342122681373
7.8065 13.085342122681373
7.807 13.085342122681373
7.8075 13.085342122681373
7.808 13.085342122681373
7.8085 13.085342122681373
7.809 13.085342122681373
7.8095 13.085342122681373
7.81 13.085342122681373
7.8105 13.085342122681373
7.811 13.085342122681373
7.8115 13.085342122681373
7.812 13.085342122681373
7.8125 13.085342122681373
7.813 13.085342122681373
7.8135 13.085342122681373
7.814 13.085342122681373
7.8145 13.085342122681373
7.815 13.085342122681373
7.8155 13.085342122681373
7.816 13.085342122681373
7.8165 13.085342122681373
7.817 13.085342122681373
7.8175 13.085342122681373
7.818 13.085342122681373
7.8185 13.085342122681373
7.819 13.085342122681373
7.8195 13.085342122681373
7.82 13.017509536057295
7.8205 13.017509536057295
7.821 13.017509536057295
7.8215 13.017509536057295
7.822 13.017509536057295
7.8225 13.017509536057295
7.823 13.017509536057295
7.8235 13.017509536057295
7.824 13.017509536057295
7.8245 13.017509536057295
7.825 13.017509536057295
7.8255 13.017509536057295
7.826 13.017509536057295
7.8265 13.017509536057295
7.827 13.017509536057295
7.8275 13.017509536057295
7.828 13.017509536057295
7.8285 13.017509536057295
7.829 13.017509536057295
7.8295 13.017509536057295
7.83 13.017509536057295
7.8305 13.017509536057295
7.831 13.017509536057295
7.8315 13.017509536057295
7.832 13.017509536057295
7.8325 13.017509536057295
7.833 13.017509536057295
7.8335 13.017509536057295
7.834 13.017509536057295
7.8345 13.017509536057295
7.835 13.017509536057295
7.8355 13.017509536057295
7.836 13.017509536057295
7.8365 13.017509536057295
7.837 13.017509536057295
7.8375 13.017509536057295
7.838 13.017509536057295
7.8385 13.017509536057295
7.839 13.017509536057295
7.8395 13.017509536057295
7.84 12.949676949433222
7.8405 12.949676949433222
7.841 12.949676949433222
7.8415 12.949676949433222
7.842 12.949676949433222
7.8425 12.949676949433222
7.843 12.949676949433222
7.8435 12.949676949433222
7.844 12.949676949433222
7.8445 12.949676949433222
7.845 12.949676949433222
7.8455 12.949676949433222
7.846 12.949676949433222
7.8465 12.949676949433222
7.847 12.949676949433222
7.8475 12.949676949433222
7.848 12.949676949433222
7.8485 12.949676949433222
7.849 12.949676949433222
7.8495 12.949676949433222
7.85 12.949676949433222
7.8505 12.949676949433222
7.851 12.949676949433222
7.8515 12.949676949433222
7.852 12.949676949433222
7.8525 12.949676949433222
7.853 12.949676949433222
7.8535 12.949676949433222
7.854 12.949676949433222
7.8545 12.949676949433222
7.855 12.949676949433222
7.8555 12.949676949433222
7.856 12.949676949433222
7.8565 12.949676949433222
7.857 12.949676949433222
7.8575 12.949676949433222
7.858 12.949676949433222
7.8585 12.949676949433222
7.859 12.949676949433222
7.8595 12.949676949433222
7.86 12.881844362809144
7.8605 12.881844362809144
7.861 12.881844362809144
7.8615 12.881844362809144
7.862 12.881844362809144
7.8625 12.881844362809144
7.863 12.881844362809144
7.8635 12.881844362809144
7.864 12.881844362809144
7.8645 12.881844362809144
7.865 12.881844362809144
7.8655 12.881844362809144
7.866 12.881844362809144
7.8665 12.881844362809144
7.867 12.881844362809144
7.8675 12.881844362809144
7.868 12.881844362809144
7.8685 12.881844362809144
7.869 12.881844362809144
7.8695 12.881844362809144
7.87 12.881844362809144
7.8705 12.881844362809144
7.871 12.881844362809144
7.8715 12.881844362809144
7.872 12.881844362809144
7.8725 12.881844362809144
7.873 12.881844362809144
7.8735 12.881844362809144
7.874 12.881844362809144
7.8745 12.881844362809144
7.875 12.881844362809144
7.8755 12.881844362809144
7.876 12.881844362809144
7.8765 12.881844362809144
7.877 12.881844362809144
7.8775 12.881844362809144
7.878 12.881844362809144
7.8785 12.881844362809144
7.879 12.881844362809144
7.8795 12.881844362809144
7.88 12.814011776185072
7.8805 12.814011776185072
7.881 12.814011776185072
7.8815 12.814011776185072
7.882 12.814011776185072
7.8825 12.814011776185072
7.883 12.814011776185072
7.8835 12.814011776185072
7.884 12.814011776185072
7.8845 12.814011776185072
7.885 12.814011776185072
7.8855 12.814011776185072
7.886 12.814011776185072
7.8865 12.814011776185072
7.887 12.814011776185072
7.8875 12.814011776185072
7.888 12.814011776185072
7.8885 12.814011776185072
7.889 12.814011776185072
7.8895 12.814011776185072
7.89 12.814011776185072
7.8905 12.814011776185072
7.891 12.814011776185072
7.8915 12.814011776185072
7.892 12.814011776185072
7.8925 12.814011776185072
7.893 12.814011776185072
7.8935 12.814011776185072
7.894 12.814011776185072
7.8945 12.814011776185072
7.895 12.814011776185072
7.8955 12.814011776185072
7.896 12.814011776185072
7.8965 12.814011776185072
7.897 12.814011776185072
7.8975 12.814011776185072
7.898 12.814011776185072
7.8985 12.814011776185072
7.899 12.814011776185072
7.8995 12.814011776185072
7.9 12.746179189560998
7.9005 12.746179189560998
7.901 12.746179189560998
7.9015 12.746179189560998
7.902 12.746179189560998
7.9025 12.746179189560998
7.903 12.746179189560998
7.9035 12.746179189560998
7.904 12.746179189560998
7.9045 12.746179189560998
7.905 12.746179189560998
7.9055 12.746179189560998
7.906 12.746179189560998
7.9065 12.746179189560998
7.907 12.746179189560998
7.9075 12.746179189560998
7.908 12.746179189560998
7.9085 12.746179189560998
7.909 12.746179189560998
7.9095 12.746179189560998
7.91 12.746179189560998
7.9105 12.746179189560998
7.911 12.746179189560998
7.9115 12.746179189560998
7.912 12.746179189560998
7.9125 12.746179189560998
7.913 12.746179189560998
7.9135 12.746179189560998
7.914 12.746179189560998
7.9145 12.746179189560998
7.915 12.746179189560998
7.9155 12.746179189560998
7.916 12.746179189560998
7.9165 12.746179189560998
7.917 12.746179189560998
7.9175 12.746179189560998
7.918 12.746179189560998
7.9185 12.746179189560998
7.919 12.746179189560998
7.9195 12.746179189560998
7.92 12.678346602936921
7.9205 12.678346602936921
7.921 12.678346602936921
7.9215 12.678346602936921
7.922 12.678346602936921
7.9225 12.678346602936921
7.923 12.678346602936921
7.9235 12.678346602936921
7.924 12.678346602936921
7.9245 12.678346602936921
7.925 12.678346602936921
7.9255 12.678346602936921
7.926 12.678346602936921
7.9265 12.678346602936921
7.927 12.678346602936921
7.9275 12.678346602936921
7.928 12.678346602936921
7.9285 12.678346602936921
7.929 12.678346602936921
7.9295 12.678346602936921
7.93 12.678346602936921
7.9305 12.678346602936921
7.931 12.678346602936921
7.9315 12.678346602936921
7.932 12.678346602936921
7.9325 12.678346602936921
7.933 12.678346602936921
7.9335 12.678346602936921
7.934 12.678346602936921
7.9345 12.678346602936921
7.935 12.678346602936921
7.9355 12.678346602936921
7.936 12.678346602936921
7.9365 12.678346602936921
7.937 12.678346602936921
7.9375 12.678346602936921
7.938 12.678346602936921
7.9385 12.678346602936921
7.939 12.678346602936921
7.9395 12.678346602936921
7.94 12.727090100637051
7.9405 12.727090100637051
7.941 12.727090100637051
7.9415 12.727090100637051
7.942 12.727090100637051
7.9425 12.727090100637051
7.943 12.727090100637051
7.9435 12.727090100637051
7.944 12.727090100637051
7.9445 12.727090100637051
7.945 12.727090100637051
7.9455 12.727090100637051
7.946 12.727090100637051
7.9465 12.727090100637051
7.947 12.727090100637051
7.9475 12.727090100637051
7.948 12.727090100637051
7.9485 12.727090100637051
7.949 12.727090100637051
7.9495 12.727090100637051
7.95 12.727090100637051
7.9505 12.727090100637051
7.951 12.727090100637051
7.9515 12.727090100637051
7.952 12.727090100637051
7.9525 12.727090100637051
7.953 12.727090100637051
7.9535 12.727090100637051
7.954 12.727090100637051
7.9545 12.727090100637051
7.955 12.727090100637051
7.9555 12.727090100637051
7.956 12.727090100637051
7.9565 12.727090100637051
7.957 12.727090100637051
7.9575 12.727090100637051
7.958 12.727090100637051
7.9585 12.727090100637051
7.959 12.727090100637051
7.9595 12.727090100637051
7.96 12.659257514012976
7.9605 12.659257514012976
7.961 12.659257514012976
7.9615 12.659257514012976
7.962 12.659257514012976
7.9625 12.659257514012976
7.963 12.659257514012976
7.9635 12.659257514012976
7.964 12.659257514012976
7.9645 12.659257514012976
7.965 12.659257514012976
7.9655 12.659257514012976
7.966 12.659257514012976
7.9665 12.659257514012976
7.967 12.659257514012976
7.9675 12.659257514012976
7.968 12.659257514012976
7.9685 12.659257514012976
7.969 12.659257514012976
7.9695 12.659257514012976
7.97 12.659257514012976
7.9705 12.659257514012976
7.971 12.659257514012976
7.9715 12.659257514012976
7.972 12.659257514012976
7.9725 12.659257514012976
7.973 12.659257514012976
7.9735 12.659257514012976
7.974 12.659257514012976
7.9745 12.659257514012976
7.975 12.659257514012976
7.9755 12.659257514012976
7.976 12.659257514012976
7.9765 12.659257514012976
7.977 12.659257514012976
7.9775 12.659257514012976
7.978 12.659257514012976
7.9785 12.659257514012976
7.979 12.659257514012976
7.9795 12.659257514012976
7.98 12.5914249273889
7.9805 12.5914249273889
7.981 12.5914249273889
7.9815 12.5914249273889
7.982 12.5914249273889
7.9825 12.5914249273889
7.983 12.5914249273889
7.9835 12.5914249273889
7.984 12.5914249273889
7.9845 12.5914249273889
7.985 12.5914249273889
7.9855 12.5914249273889
7.986 12.5914249273889
7.9865 12.5914249273889
7.987 12.5914249273889
7.9875 12.5914249273889
7.988 12.5914249273889
7.9885 12.5914249273889
7.989 12.5914249273889
7.9895 12.5914249273889
7.99 12.5914249273889
7.9905 12.5914249273889
7.991 12.5914249273889
7.9915 12.5914249273889
7.992 12.5914249273889
7.9925 12.5914249273889
7.993 12.5914249273889
7.9935 12.5914249273889
7.994 12.5914249273889
7.9945 12.5914249273889
7.995 12.5914249273889
7.9955 12.5914249273889
7.996 12.5914249273889
7.9965 12.5914249273889
7.997 12.5914249273889
7.9975 12.5914249273889
7.998 12.5914249273889
7.9985 12.5914249273889
7.999 12.5914249273889
7.9995 12.5914249273889
8.0 12.659257514012976
8.0005 12.659257514012976
8.001 12.659257514012976
8.0015 12.659257514012976
8.002 12.659257514012976
8.0025 12.659257514012976
8.003 12.659257514012976
8.0035 12.659257514012976
8.004 12.659257514012976
8.0045 12.659257514012976
8.005 12.659257514012976
8.0055 12.659257514012976
8.006 12.659257514012976
8.0065 12.659257514012976
8.007 12.659257514012976
8.0075 12.659257514012976
8.008 12.659257514012976
8.0085 12.659257514012976
8.009 12.659257514012976
8.0095 12.659257514012976
8.01 12.659257514012976
8.0105 12.659257514012976
8.011 12.659257514012976
8.0115 12.659257514012976
8.012 12.659257514012976
8.0125 12.659257514012976
8.013 12.659257514012976
8.0135 12.659257514012976
8.014 12.659257514012976
8.0145 12.659257514012976
8.015 12.659257514012976
8.0155 12.659257514012976
8.016 12.659257514012976
8.0165 12.659257514012976
8.017 12.659257514012976
8.0175 12.659257514012976
8.018 12.659257514012976
8.0185 12.659257514012976
8.019 12.659257514012976
8.0195 12.659257514012976
8.02 12.5914249273889
8.0205 12.5914249273889
8.021 12.5914249273889
8.0215 12.5914249273889
8.022 12.5914249273889
8.0225 12.5914249273889
8.023 12.5914249273889
8.0235 12.5914249273889
8.024 12.5914249273889
8.0245 12.5914249273889
8.025 12.5914249273889
8.0255 12.5914249273889
8.026 12.5914249273889
8.0265 12.5914249273889
8.027 12.5914249273889
8.0275 12.5914249273889
8.028 12.5914249273889
8.0285 12.5914249273889
8.029 12.5914249273889
[truncated: 885,733 more chars]
