# Supplementary material for: Distinct solvation patterns of OH− versus H3O+ charge defects at electrified gold/water interfaces govern their properties
Source: Nat Commun. 2025 Sep 19;16:8325. doi: 10.1038/s41467-025-63832-1 (PMC12449469; doi:10.1038/s41467-025-63832-1)
Supplement: Supplementary file 4 — Source Data [file 41467_2025_63832_MOESM4_ESM.zip › data/si/fig2/voltage_hclo4.dat]

0.0 -1.2462842565287247
0.0005 -1.217465812532348
0.001 -1.191625777472108
0.0015 -1.1703083945808865
0.002 -1.1540656056322967
0.0025 -1.1424864427278947
0.003 -1.1343305628097795
0.0035 -1.1277786012947644
0.004 -1.1207259823083882
0.0045 -1.1111988119644785
0.005 -1.0976818078053374
0.0055 -1.079251127959256
0.006 -1.0558602089544227
0.0065 -1.0280164153793097
0.007 -0.9969366229663931
0.0075 -0.9641672177509666
0.008 -0.9315231114701462
0.0085 -0.9006111892779582
0.009 -0.872917033103606
0.0095 -0.8496593080766321
0.01 -0.8317183273781987
0.0105 -0.8195534236502925
0.011 -0.813006884413659
0.0115 -0.8111882394351579
0.012 -0.8125306990941951
0.0125 -0.8147655826368664
0.013 -0.8152643662861251
0.0135 -0.8112011146362093
0.014 -0.7999091455558246
0.0145 -0.7791943914065255
0.015 -0.7474298066114748
0.0155 -0.7038358472375534
0.016 -0.6487682863623135
0.0165 -0.5839345958244297
0.017 -0.512541660081987
0.0175 -0.43873539101593234
0.018 -0.3672059910129499
0.0185 -0.30242349782412825
0.019 -0.24801091480574586
0.0195 -0.20624926087146708
0.02 -0.05446767135034468
0.0205 -0.03940868734604013
0.021 -0.03496164361922092
0.0215 -0.037661879109760994
0.022 -0.04358198427246048
0.0225 -0.04843766662476912
0.023 -0.04839901642956742
0.0235 -0.04019364873106473
0.024 -0.021638906064675563
0.0245 0.008180950170063551
0.025 0.04865617049273134
0.0255 0.09755505660541502
0.026 0.15116399058083846
0.0265 0.20492916787134535
0.027 0.25396703383484437
0.0275 0.29396847602412607
0.028 0.3215452213355483
0.0285 0.33454812398752853
0.029 0.3322289662553553
0.0295 0.31526965735255386
0.03 0.2856725277697943
0.0305 0.2466066897290459
0.031 0.20200422955477412
0.0315 0.15626589740162586
0.032 0.11392543859723553
0.0325 0.07921039437945745
0.033 0.05573869777593025
0.0335 0.04622303842561542
0.034 0.05202677141380476
0.0345 0.07293897542057873
0.035 0.10703957062527997
0.0355 0.15080861626219033
0.036 0.19956644185295697
0.0365 0.24792037393428035
0.037 0.2902986586023044
0.0375 0.3215007564617521
0.038 0.3372647060649942
0.0385 0.33475570255100706
0.039 0.3129085321801146
0.0395 0.27256294083110677
0.04 0.09291336911932473
0.0405 0.02622189064745525
0.041 -0.04541895745130141
0.0415 -0.11526421726341235
0.042 -0.17628523655334336
0.0425 -0.22201243701267295
0.043 -0.24742061028042897
0.0435 -0.24976546892416648
0.044 -0.22888369232859299
0.0445 -0.18753889137662338
0.045 -0.1308117845799294
0.0455 -0.06551508569334007
0.046 0.0005980147834640264
0.0465 0.05980359640354571
0.047 0.10519105580854789
0.0475 0.13129173278913525
0.048 0.1346664061839531
0.0485 0.11412433900247122
0.049 0.0707718061195714
0.0495 0.007889906579724416
0.05 -0.06933523008919802
0.0505 -0.1542343121037497
0.051 -0.23916223698955572
0.0515 -0.3162911963050006
0.052 -0.3784256321996551
0.0525 -0.41993082271659565
0.053 -0.43744043729403626
0.0535 -0.43025526831968564
0.054 -0.40040559855560975
0.0545 -0.3524474399347315
0.055 -0.29298391102387855
0.0555 -0.23000039760257465
0.056 -0.17202281344939185
0.0565 -0.1269934951599316
0.057 -0.10128081511335164
0.0575 -0.09892102924987806
0.058 -0.12125418299428212
0.0585 -0.16695242229537402
0.059 -0.23223605644594
0.0595 -0.31143809650075477
0.06 -0.5211413851680071
0.0605 -0.6053608251106777
0.061 -0.680269438767404
0.0615 -0.7388570895694739
0.062 -0.7756712208852086
0.0625 -0.7874500269359755
0.063 -0.7734748265785732
0.0635 -0.7355943837678616
0.064 -0.6781184911012045
0.0645 -0.6074256126607759
0.065 -0.5313521464078071
0.0655 -0.45834882524321435
0.066 -0.3965027830499952
0.0665 -0.35257524396394163
0.067 -0.3311841492060132
0.0675 -0.3342992566017234
0.068 -0.3610709114391038
0.0685 -0.4080059240440316
0.069 -0.469439212848888
0.0695 -0.538232961211929
0.07 -0.6066241424272772
0.0705 -0.6670505234755217
0.071 -0.7128985879502996
0.0715 -0.7391356279120276
0.072 -0.7427337749901558
0.0725 -0.7228485430163245
0.073 -0.680745635272036
0.0735 -0.619963274450461
0.074 -0.5460371515581827
0.0745 -0.4659724935646072
0.075 -0.38763795814124774
0.0755 -0.31885311072048306
0.076 -0.266393801807463
0.0765 -0.23515400816941903
0.077 -0.227611511915423
0.0775 -0.24362015676015245
0.078 -0.2805645827202715
0.0785 -0.33379864371781337
0.079 -0.39711182434073117
0.0795 -0.46367145258713005
0.08 -0.649884064646335
0.0805 -0.7011276283715763
0.081 -0.7357451429796958
0.0815 -0.7496381789307794
0.082 -0.7407945568105775
0.0825 -0.709445612786089
0.083 -0.6582413918937544
0.0835 -0.5920867437269315
0.084 -0.5176869456661023
0.0845 -0.44276117932423853
0.085 -0.3750492581230085
0.0855 -0.32130794592089085
0.086 -0.2865073764602182
0.0865 -0.27334976799410593
0.087 -0.28209529105701514
0.0875 -0.31072218744058805
0.088 -0.3552372513844603
0.0885 -0.41026310498950885
0.089 -0.4696394157133233
0.0895 -0.5271396985583852
0.09 -0.5770153567501801
0.0905 -0.6145312838188528
0.091 -0.6362841461383363
0.0915 -0.640344047983623
0.092 -0.6266025189652011
0.0925 -0.5967342154005415
0.093 -0.5541993599831291
0.0935 -0.5040683521409415
0.094 -0.4521845098616257
0.0945 -0.4046317524495641
0.095 -0.3669523868616693
0.0955 -0.34353652883908625
0.096 -0.33729235442158245
0.0965 -0.34948674209941977
0.097 -0.37983892300833416
0.0975 -0.42668752015356254
0.098 -0.4871778945364148
0.0985 -0.5575186350023178
0.099 -0.6331446462658991
0.0995 -0.708890398048419
0.1 -0.6559529094085272
0.1005 -0.7165737435319097
0.101 -0.7629564706874419
0.1015 -0.791998472179279
0.102 -0.8027630221244251
0.1025 -0.7965333964695992
0.103 -0.7765923431522403
0.1035 -0.747635225288346
0.104 -0.7149573239413936
0.1045 -0.6836526253009296
0.105 -0.6579944022371993
0.1055 -0.6410280591660358
0.106 -0.6344468131188472
0.1065 -0.6386349226553358
0.107 -0.6527927673849436
0.1075 -0.6750995134070913
0.108 -0.7028686799235915
0.1085 -0.7327411963128722
0.109 -0.760938726039169
0.1095 -0.7835430544549697
0.11 -0.796879176059105
0.1105 -0.7978988002027032
0.111 -0.784593245517927
0.1115 -0.7563320914909595
0.112 -0.7139765130206529
0.1125 -0.6598010789325952
0.113 -0.5971284612428207
0.1135 -0.5299230762381252
0.114 -0.4625171603984143
0.1145 -0.3991255771863693
0.115 -0.3436877268772422
0.1155 -0.2996463312835648
0.116 -0.26979375973447045
0.1165 -0.2560972472637873
0.117 -0.25947899826525705
0.1175 -0.2795198485637507
0.118 -0.3142992651094698
0.1185 -0.36025398881924275
0.119 -0.4124398864869074
0.1195 -0.4649313722939984
0.12 -0.6351341900409231
0.1205 -0.6696655853664663
0.121 -0.6885613637320868
0.1215 -0.6899597856218034
0.122 -0.6742066952845865
0.1225 -0.6434393322736136
0.123 -0.6010747368723697
0.1235 -0.5512913436767555
0.124 -0.49868376195348463
0.1245 -0.4477123702948708
0.125 -0.40236840165809923
0.1255 -0.36589451626147196
0.126 -0.3405579466860652
0.1265 -0.32743377206644353
0.127 -0.3264191892160143
0.1275 -0.33618092165198465
0.128 -0.35435864984046256
0.1285 -0.3776399643103814
0.129 -0.40216117864506745
0.1295 -0.4239173490929372
0.13 -0.43931643766953293
0.1305 -0.4456303018898664
0.131 -0.44120120913210076
0.1315 -0.42553393040872656
0.132 -0.39932585842359214
0.1325 -0.36419744969357437
0.133 -0.32299770420719676
0.1335 -0.27929172054812174
0.134 -0.23716905428096788
0.1345 -0.2008261881131088
0.135 -0.17410717420097407
0.1355 -0.1600677377295272
0.136 -0.16060717724317433
0.1365 -0.17621337759400665
0.137 -0.20587516104917872
0.1375 -0.24706639730399632
0.138 -0.2958882654900769
0.1385 -0.3475242340248921
0.139 -0.3968612208789351
0.1395 -0.43917120485007655
0.14 -0.5939606800558571
0.1405 -0.6113269154107082
0.141 -0.6134456123300828
0.1415 -0.6007758737769674
0.142 -0.5752108226273642
0.1425 -0.5399182866475671
0.143 -0.4990264319896435
0.1435 -0.4571924850961831
0.144 -0.4190769482084288
0.1445 -0.38894010147469843
0.145 -0.3702016575909385
0.1455 -0.3651974272425991
0.146 -0.3749723934944971
0.1465 -0.3993231637940159
0.147 -0.43674414027699887
0.1475 -0.48459956902776313
0.148 -0.5392942748520266
0.1485 -0.5965876425826229
0.149 -0.6518728496685848
0.1495 -0.700507214369632
0.15 -0.7382364978306116
0.1505 -0.7616373364707377
0.151 -0.7687405610648164
0.1515 -0.7592824659523757
0.152 -0.7348381412979131
0.1525 -0.6985600879697532
0.153 -0.6547383969641741
0.1535 -0.6083659858279064
0.154 -0.5646431391489038
0.1545 -0.5284872305379412
0.155 -0.5041386323827483
0.1555 -0.4947262436211541
0.156 -0.5019153320009896
0.1565 -0.5258761755419473
0.157 -0.5651986381124212
0.1575 -0.6170657255461751
0.158 -0.6778220788600021
0.1585 -0.743092012865063
0.159 -0.8082304378688914
0.1595 -0.8687200675953458
0.16 -0.7971314781342397
0.1605 -0.8387660155440937
0.161 -0.8682182814179449
0.1615 -0.8859384856674092
0.162 -0.8937690280399109
0.1625 -0.8948453569254856
0.163 -0.893190493988767
0.1635 -0.8932437918511127
0.164 -0.8991929320248038
0.1645 -0.9143723702537054
0.165 -0.9408935592987906
0.1655 -0.9794649644142343
0.166 -1.029325048561811
0.1665 -1.0885154398808736
0.167 -1.1541196456994964
0.1675 -1.2224635119682796
0.168 -1.2892744895586443
0.1685 -1.349921351798064
0.169 -1.3997254055314021
0.1695 -1.4346127106846696
0.17 -1.451604239536778
0.1705 -1.4495457201242474
0.171 -1.429399190135687
0.1715 -1.3942295020830746
0.172 -1.3488918980367928
0.1725 -1.299365817028911
0.173 -1.251879611290526
0.1735 -1.2120750407008496
0.174 -1.1843163582109677
0.1745 -1.1712553473848555
0.175 -1.1737240138883562
0.1755 -1.1907174185544462
0.176 -1.2199281875320052
0.1765 -1.25782999945318
0.177 -1.3001797676883151
0.1775 -1.3424276521423544
0.178 -1.3798238723242036
0.1785 -1.4079352287573519
0.179 -1.4229922453212291
0.1795 -1.4224455092474337
0.18 -1.2822022145545737
0.1805 -1.2505232158313455
0.181 -1.2065778350231544
0.1815 -1.1545861674167621
0.182 -1.0993576614720717
0.1825 -1.045845204168289
0.183 -0.9985702230517453
0.1835 -0.9610961200080325
0.184 -0.9359355584760445
0.1845 -0.9243200015627491
0.185 -0.9262358151610992
0.1855 -0.9406027869870837
0.186 -0.9653279633220206
0.1865 -0.9974898122693052
0.187 -1.0333701947188099
0.1875 -1.068545981982307
0.188 -1.098286443901883
0.1885 -1.1181173885856548
0.189 -1.1244818821630203
0.1895 -1.1152816450132272
0.19 -1.0901979402954551
0.1905 -1.0505877706856133
0.191 -0.9993097682874088
0.1915 -0.9402257804766894
0.192 -0.8776252013218273
0.1925 -0.8158150304990297
0.193 -0.758692449253611
0.1935 -0.7094323340762674
0.194 -0.6702198025556839
0.1945 -0.6421686382620312
0.195 -0.6252751109417427
0.1955 -0.6185712717746925
0.196 -0.620237852324173
0.1965 -0.6275475864554569
0.197 -0.637516776639768
0.1975 -0.6472031382800564
0.198 -0.6542138776220751
0.1985 -0.6571232791272479
0.199 -0.6555020918205171
0.1995 -0.6498725581727737
0.2 -0.5179938066929823
0.2005 -0.5087290302804449
0.201 -0.5001766402130038
0.2015 -0.493964519269668
0.202 -0.4917029697499341
0.2025 -0.4950464435738978
0.203 -0.5056096850084015
0.2035 -0.5244266265552177
0.204 -0.5519862987800619
0.2045 -0.587842072480719
0.205 -0.6305526163981515
0.2055 -0.6776104399272762
0.206 -0.7257601840066642
0.2065 -0.7714977713501932
0.207 -0.8117018713184792
0.2075 -0.8441426949064847
0.208 -0.8677557472897229
0.2085 -0.8826756096367315
0.209 -0.8899529792542409
0.2095 -0.8911176230862153
0.21 -0.8879522901486865
0.2105 -0.8820728245322877
0.211 -0.874819417605251
0.2115 -0.8672133309125316
0.212 -0.8599868766399485
0.2125 -0.853653195672587
0.213 -0.8484526592651288
0.2135 -0.8442525802197631
0.214 -0.8404550810394732
0.2145 -0.8359268653218679
0.215 -0.8291412961313974
0.2155 -0.8185097253475943
0.216 -0.8028250339988402
0.2165 -0.7816944799584707
0.217 -0.7557626056279351
0.2175 -0.7266074249440312
0.218 -0.696334627701387
0.2185 -0.6670997634201636
0.219 -0.6407633156598626
0.2195 -0.6186899217397397
0.22 -0.4782430926877822
0.2205 -0.46757303098250674
0.221 -0.46274504211051254
0.2215 -0.46345511128715117
0.222 -0.4690255721549287
0.2225 -0.4784410248864792
0.223 -0.4903207426046555
0.2235 -0.5029065262052248
0.224 -0.5141830180773671
0.2245 -0.5221371972378485
0.225 -0.5251196783412866
0.2255 -0.5220845769975027
0.226 -0.51276653482252
0.2265 -0.49767487066818994
0.227 -0.4779260431985208
0.2275 -0.4549509692084837
0.228 -0.43030862816012033
0.2285 -0.4055139678754135
0.229 -0.38186555388962107
0.2295 -0.36029895150963087
0.23 -0.34123042971407713
0.2305 -0.32454325924578814
0.231 -0.3095891237816267
0.2315 -0.2952798956924816
0.232 -0.2803125803463537
0.2325 -0.26331396063393514
0.233 -0.24307515109315309
0.2335 -0.2188060877572215
0.234 -0.19036256247533856
0.2345 -0.15839521563406583
0.235 -0.12439220389637362
0.2355 -0.09039869372916334
0.236 -0.05865102787988088
0.2365 -0.031205833322544545
0.237 -0.009647282118496798
0.2375 0.004974871427136868
0.238 0.011979908938181832
0.2385 0.010987650151096387
0.239 0.001770939546991701
0.2395 -0.015717795079563824
0.24 -0.16453227797048722
0.2405 -0.1965300332234968
0.241 -0.2341363956706453
0.2415 -0.27560523316543867
0.242 -0.31866015530871145
0.2425 -0.36092574082756873
0.243 -0.4000118660819028
0.2435 -0.43397305938721925
0.244 -0.4616368524267823
0.2445 -0.48264740616119195
0.245 -0.49709334397168925
0.2455 -0.5058037180268492
0.246 -0.5097123668274682
0.2465 -0.5098477190064986
0.247 -0.5073346065520545
0.2475 -0.5033708670445403
0.248 -0.49944770349641204
0.2485 -0.49717969446548077
0.249 -0.49822820399929435
0.2495 -0.5041851750164381
0.25 -0.5162946550105602
0.2505 -0.5350949203910449
0.251 -0.5604623070964891
0.2515 -0.5912862129709437
0.252 -0.6258526813829923
0.2525 -0.6620912485395501
0.253 -0.697918022240324
0.2535 -0.7315213610308787
0.254 -0.7615572557233394
0.2545 -0.7869999601332225
0.255 -0.8072092841918588
0.2555 -0.8218900494740219
0.256 -0.8310269041832516
0.2565 -0.8349841665590981
0.257 -0.8345434817374611
0.2575 -0.8309355964382736
0.258 -0.8258041439959092
0.2585 -0.8210915718092693
0.259 -0.8188891152181259
0.2595 -0.821130633557369
0.26 -0.7062987302430311
0.2605 -0.7219005813255135
0.261 -0.7447948653059167
0.2615 -0.7744288284899988
0.262 -0.8097830348901405
0.2625 -0.8495180931074622
0.263 -0.8921648021979091
0.2635 -0.9362489616005003
0.264 -0.9804084035432004
0.2645 -1.023452805882639
0.265 -1.0644343154854248
0.2655 -1.1027101183650256
0.266 -1.137910847174427
0.2665 -1.1699659128539277
0.267 -1.1990625034821418
0.2675 -1.225745679043084
0.268 -1.2510055243408562
0.2685 -1.2758869253744665
0.269 -1.3013708716442924
0.2695 -1.32813222409912
0.27 -1.356348673920338
0.2705 -1.3856431137012066
0.271 -1.415203531187278
0.2715 -1.4438782174273963
0.272 -1.470319588882977
0.2725 -1.493099638511584
0.273 -1.5107780450901833
0.2735 -1.5220112715828935
0.274 -1.5254627535271608
0.2745 -1.5198750747018948
0.275 -1.5043030690188173
0.2755 -1.4781131363885471
0.276 -1.441306236896885
0.2765 -1.3947680342957216
0.277 -1.3404641277497429
0.2775 -1.2813810631750575
0.278 -1.221136222385026
0.2785 -1.1634971522119397
0.279 -1.1119093015042503
0.2795 -1.0689824281615035
0.28 -0.9130198255567866
0.2805 -0.8916109908923947
0.281 -0.8804912028424972
0.2815 -0.877903777127033
0.282 -0.8814189162379785
0.2825 -0.8881362690033809
0.283 -0.8949437577524851
0.2835 -0.8988454666925637
0.284 -0.8971884624856478
0.2845 -0.8878926892142757
0.285 -0.8696420319676375
0.2855 -0.842022326647195
0.286 -0.805621664034307
0.2865 -0.7620265084602832
0.287 -0.7137714163387241
0.2875 -0.6638074950660006
0.288 -0.6152699559219065
0.2885 -0.5711118362039771
0.289 -0.5337195002632827
0.2895 -0.5048852603579833
0.29 -0.4857483086998385
0.2905 -0.47678007614575557
0.291 -0.4777495184922679
0.2915 -0.48781100477672057
0.292 -0.5055809529162779
0.2925 -0.5291924959147064
0.293 -0.5563319036809663
0.2935 -0.5844113226286076
0.294 -0.6107225438510497
0.2945 -0.6327292875760838
0.295 -0.6484817880105986
0.2955 -0.6569088951550784
0.296 -0.6579386890680374
0.2965 -0.6524237963452899
0.297 -0.6418952049527825
0.2975 -0.6283185155874161
0.298 -0.6138418107503056
0.2985 -0.6006447855985327
0.299 -0.5908537723077045
0.2995 -0.586316159593278
0.3 -0.46536726909757464
0.3005 -0.4757226935559753
0.301 -0.49382889159841475
0.3015 -0.5189265889614995
0.302 -0.5494464599792916
0.3025 -0.5833482657111095
0.303 -0.6181788128779357
0.3035 -0.651516262984968
0.304 -0.6811864712466641
0.3045 -0.7055004440285191
0.305 -0.7233315367322981
0.3055 -0.734192134635381
0.306 -0.7382518839486834
0.3065 -0.7362391161639468
0.307 -0.7295662852707315
0.3075 -0.7202312774174291
0.308 -0.7106408662096049
0.3085 -0.703427713783287
0.309 -0.7012249567248194
0.3095 -0.7062194310784076
0.31 -0.7199740977662779
0.3105 -0.7431257531545157
0.311 -0.7753968019787832
0.3115 -0.8155817254359996
0.312 -0.8616378705810492
0.3125 -0.9110413912584664
0.313 -0.9611344833726216
0.3135 -1.0094096123438663
0.314 -1.0536413491610166
0.3145 -1.0919579422802448
0.315 -1.1228642291395816
0.3155 -1.1453394181243544
0.316 -1.1589660999050562
0.3165 -1.164127338526723
0.317 -1.1619752533442484
0.3175 -1.1543413482190967
0.318 -1.1434958944207563
0.3185 -1.1318512716223408
0.319 -1.1216954559886934
0.3195 -1.1150109306191598
0.32 -0.9901960432800698
0.3205 -0.9951442874185682
0.321 -1.0063944373004694
0.3215 -1.0231926056998215
0.322 -1.0440483014711683
0.3225 -1.0667811296949246
0.323 -1.088670484008036
0.3235 -1.106671342282264
0.324 -1.117777252909403
0.3245 -1.1193977126439312
0.325 -1.109954253247359
0.3255 -1.0891886122523289
0.326 -1.0582950013295074
0.3265 -1.019780601499975
0.327 -0.9771351643776528
0.3275 -0.9343555709699599
0.328 -0.8954531953509846
0.3285 -0.8640553548278038
0.329 -0.8430523717667721
0.3295 -0.8344104376102103
0.33 -0.8390255017148098
0.3305 -0.8567564415039536
0.331 -0.8864005721590742
0.3315 -0.9258634505720836
0.332 -0.9720861306126549
0.3325 -1.0213754714851233
0.333 -1.0696211131355644
0.3335 -1.11289179349447
0.334 -1.1478715367075811
0.3345 -1.1722848534712622
0.335 -1.1851341559553177
0.3355 -1.1865651874365675
0.336 -1.177787185863102
0.3365 -1.1608353523299173
0.337 -1.1382319768751177
0.3375 -1.1127148025352505
0.338 -1.087040803174947
0.3385 -1.0637777717816417
0.339 -1.045059423891059
0.3395 -1.032490702958007
0.34 -0.9037125055912144
0.3405 -0.9054224202399611
0.341 -0.913096540181468
0.3415 -0.924254270466714
0.342 -0.9355814421057557
0.3425 -0.9433381548608424
0.343 -0.9439370338134594
0.3435 -0.9345811540533995
0.344 -0.9137295958749264
0.3445 -0.8813296369921879
0.345 -0.8387807704662745
0.3455 -0.7886896756707352
0.346 -0.7344713247821152
0.3465 -0.6799410574770697
0.347 -0.6289943029898881
0.3475 -0.5849441126364209
0.348 -0.5506340833561058
0.3485 -0.5282403209396099
0.349 -0.5192196376081394
0.3495 -0.5242375319417144
0.35 -0.54282524764099
0.3505 -0.5733116848889024
0.351 -0.6125781871439655
0.3515 -0.6562719336162363
0.352 -0.6993010231540817
0.3525 -0.7365050543380076
0.353 -0.7633285512804424
0.3535 -0.7763544939231365
0.354 -0.7736253198745272
0.3545 -0.7547764927842863
0.355 -0.7210088695387126
0.3555 -0.6748925631282958
0.356 -0.6200548542401787
0.3565 -0.560814510573198
0.357 -0.5017812072792438
0.3575 -0.4475384133508079
0.358 -0.4022866773804846
0.3585 -0.3694366154581128
0.359 -0.35114138715519216
0.3595 -0.34791616813807613
0.36 -0.23529770394758834
0.3605 -0.2572760922755099
0.361 -0.2858444739883616
0.3615 -0.3156447236193338
0.362 -0.34112798468269634
0.3625 -0.3573005696937769
0.363 -0.36033193335275243
0.3635 -0.34793821050372703
0.364 -0.3195971344668156
0.3645 -0.27644560326854234
0.365 -0.2209794983820373
0.3655 -0.15669815963845043
0.366 -0.0877356208064656
0.3665 -0.018604673410078324
0.367 0.04591297085619104
0.3675 0.10119318376458951
0.368 0.14297139741687406
0.3685 0.16798195642131183
0.369 0.17456316500584834
0.3695 0.16304096379584648
0.37 0.13583224353465403
0.3705 0.09714561663157979
0.371 0.052399765743107424
0.3715 0.007453312082134321
0.372 -0.03219985722109151
0.3725 -0.06196177819214
0.373 -0.07859987319904696
0.3735 -0.08034489885661573
0.374 -0.06682915456110267
0.3745 -0.03915057005603568
0.375 0.00017025189543001825
0.3755 0.047194330844900545
0.376 0.09669263938679451
0.3765 0.1425550400294453
0.377 0.17831920344931
0.3775 0.19819279740893853
0.378 0.1978426288667193
0.3785 0.17520815220925645
0.379 0.13084939830842265
0.3795 0.06788272208922667
0.38 -0.13106131265676077
0.3805 -0.2135179994463391
0.381 -0.2953809366788209
0.3815 -0.37038238408986573
0.382 -0.4332541795157566
0.3825 -0.4801115295913106
0.383 -0.5085038541532588
0.3835 -0.5173786209910247
0.384 -0.5070763892850337
0.3845 -0.4794711132145139
0.385 -0.4380735589493423
0.3855 -0.38797252322072434
0.386 -0.3354950900451557
0.3865 -0.28749824008910807
0.387 -0.2504402030821778
0.3875 -0.22940414770073994
0.388 -0.22732636681582852
0.3885 -0.24464130844530585
0.389 -0.2793063878276152
0.3895 -0.32731573529376345
0.39 -0.38343791533276245
0.3905 -0.44207150270095386
0.391 -0.4979762279028605
0.3915 -0.5467169741249684
0.392 -0.5848683114415986
0.3925 -0.6100357088733522
0.393 -0.6211730464520231
0.3935 -0.6185729710775278
0.394 -0.6039453524281087
0.3945 -0.5806663001201358
0.395 -0.5534408429402947
0.3955 -0.527736496380236
0.396 -0.5091002632522124
0.3965 -0.5024204600155027
0.397 -0.5112528458682252
0.3975 -0.537301118957198
0.398 -0.5801238832832799
0.3985 -0.6371808498043787
0.399 -0.7041771122327313
0.3995 -0.7757427637486298
0.4 -0.9117431216624428
0.4005 -0.9756645914884569
0.401 -1.0287108040228006
0.4015 -1.067942696226674
0.402 -1.0915193652499116
0.4025 -1.0989633512001598
0.403 -1.0912080972667941
0.4035 -1.0706694515209836
0.404 -1.0412416948020176
0.4045 -1.0080719596257428
0.405 -0.9770844833849818
0.4055 -0.9542477614973522
0.406 -0.9447947019322752
0.4065 -0.9524608014187467
0.407 -0.9789005920116965
0.4075 -1.023375230459677
0.408 -1.0828817282663963
0.4085 -1.1525844993025547
0.409 -1.2265681705742841
0.4095 -1.2987481344296983
0.41 -1.3634462064896176
0.4105 -1.4160443326088508
0.411 -1.4532879127085756
0.4115 -1.47345185264114
0.412 -1.4764259454047668
0.4125 -1.4636862761080427
0.413 -1.4381378918548713
0.4135 -1.4038503092916954
0.414 -1.3655754290352429
0.4145 -1.328276325377939
0.415 -1.2965880616581957
0.4155 -1.274287194820886
0.416 -1.2638065892551984
0.4165 -1.2660488291143956
0.417 -1.2802904493741953
0.4175 -1.3042936178977451
0.418 -1.3345459682700203
0.4185 -1.366777212222005
0.419 -1.3963802452752074
0.4195 -1.4189943781037475
0.42 -1.308331823964371
0.4205 -1.3074852797250784
0.421 -1.292439529689923
0.4215 -1.2630245468159984
0.422 -1.2205985751030426
0.4225 -1.1678433524549086
0.423 -1.108507788762264
0.4235 -1.047026990342951
0.424 -0.9880405525203471
0.4245 -0.9359379376225913
0.425 -0.8942468809453635
0.4255 -0.8652023460129482
0.426 -0.8494427955516481
0.4265 -0.8458884192540072
0.427 -0.8519145339160115
0.4275 -0.8636322772228276
0.428 -0.8763194894600832
0.4285 -0.8849515684875956
0.429 -0.8847841093601004
0.4295 -0.8719243780091599
0.43 -0.8439265229162425
0.4305 -0.80008075844106
0.431 -0.7416721112389739
0.4315 -0.6717355475124218
0.432 -0.5947181139760421
0.4325 -0.5158538555026445
0.433 -0.4404962735645734
0.4335 -0.37346051990830975
0.434 -0.31845109494028984
0.4345 -0.2779457832977402
0.435 -0.25289619985463335
0.4355 -0.24286804989119867
0.436 -0.24622237156618737
0.4365 -0.26027568699260784
0.437 -0.28151003334084057
0.4375 -0.30581213574811683
0.438 -0.32873023593925677
0.4385 -0.3459099901027959
0.439 -0.35352515501504506
0.4395 -0.34870759010684854
0.44 -0.4531063312782755
0.4405 -0.4203716428328005
0.441 -0.37588173494490595
0.4415 -0.32311280977633394
0.442 -0.266550473376586
0.4425 -0.21110295226385115
0.443 -0.16151258526833276
0.4435 -0.12183896212316067
0.444 -0.09507046885781995
0.4445 -0.08283770180374869
0.445 -0.08525195039587748
0.4455 -0.10083638011935554
0.446 -0.12660926640180725
0.4465 -0.15835304402617625
0.447 -0.1909882947948895
0.4475 -0.21907560564474382
0.448 -0.237453733893703
0.4485 -0.2419730051541315
0.449 -0.23018961050306125
0.4495 -0.20187484834024896
0.45 -0.15895320138222033
0.4505 -0.10541762900919806
0.451 -0.04670626802605911
0.4515 0.011025703012354272
0.452 0.06167157479179212
0.4525 0.09987746868523466
0.453 0.12155154574494208
0.4535 0.12417854527469542
0.454 0.10691459245984454
0.4545 0.0705544865004361
0.455 0.01746986463505872
0.4555 -0.04864065421301142
0.456 -0.12298371458924572
0.4565 -0.1999817382582403
0.457 -0.2736921233899536
0.4575 -0.33830476658328984
0.458 -0.3887120053291375
0.4585 -0.4211970204438172
0.459 -0.4338309086178539
0.4595 -0.42673392243637565
0.46 -0.5248948599096481
0.4605 -0.48574472124869217
0.461 -0.4376371989572289
0.4615 -0.3864733603523284
0.462 -0.3383348077231367
0.4625 -0.29878717561400037
0.463 -0.2725303600452118
0.4635 -0.26283869257486747
0.464 -0.27125848385329243
0.4645 -0.29740299589077823
0.465 -0.33890989919404463
0.4655 -0.3916110865248446
0.466 -0.4499639549789749
0.4665 -0.507735916900549
0.467 -0.5586458325768777
0.4675 -0.597127990852874
0.468 -0.618988194319554
0.4685 -0.6219535795830243
0.469 -0.6058088552935047
0.4695 -0.5724735643069725
0.47 -0.5256641960744798
0.4705 -0.4704256050919076
0.471 -0.4124751098070751
0.4715 -0.357544847789782
0.472 -0.3107915770059256
0.4725 -0.2763184744097884
0.473 -0.25695459890363403
0.4735 -0.25397373168205556
0.474 -0.2670997588259936
0.4745 -0.29448914605956794
0.475 -0.3328401352561876
0.4755 -0.3777265382777029
0.476 -0.42406153755477877
0.4765 -0.466630347312053
0.477 -0.5006606506301148
0.4775 -0.5223706942107836
0.478 -0.5294524472658388
0.4785 -0.5214202799037257
0.479 -0.49962338571435144
0.4795 -0.46707536730566374
0.48 -0.5509617268850089
0.4805 -0.5097926902010818
0.481 -0.4719911321674981
0.4815 -0.4423896451956502
0.482 -0.42492666518478805
0.4825 -0.4221609049109373
0.483 -0.4348709158150741
0.4835 -0.46198693577785804
0.484 -0.5006870044184099
0.4845 -0.5468068137017152
0.485 -0.5954587914418396
0.4855 -0.6414845103248499
0.486 -0.6799727691141135
0.4865 -0.7067128976358314
0.487 -0.7186486927306301
0.4875 -0.714190740017415
0.488 -0.6936132324775376
0.4885 -0.6588925619669759
0.489 -0.6136265922573397
0.4895 -0.5625344540275429
0.49 -0.510924207089192
0.4905 -0.4639067658475014
0.491 -0.4258361930291285
0.4915 -0.39966907086379394
0.492 -0.3867779753821286
0.4925 -0.38694789049674333
0.493 -0.3986263143369287
0.4935 -0.41924425426766443
0.494 -0.44560356144716395
0.4945 -0.474150600173815
0.495 -0.5012284443917133
0.4955 -0.5234117910425662
0.496 -0.537968651016104
0.4965 -0.5432642130111669
0.497 -0.5391137907494824
0.4975 -0.5269015109396402
0.498 -0.5094589147485076
0.4985 -0.49049549040139284
0.499 -0.4742228711457142
0.4995 -0.4643408894188776
0.5 -0.5866646004866879
0.5005 -0.5957986251185523
0.501 -0.6150659888653467
0.5015 -0.6428186362675335
0.502 -0.6765325719319246
0.5025 -0.7132701137283172
0.503 -0.7501281888882019
0.5035 -0.7845223390599272
0.504 -0.8142924671863858
0.5045 -0.8376692446912376
0.505 -0.8531803345697648
0.5055 -0.8597607121575991
0.506 -0.8569595646932067
0.5065 -0.8451839363027348
0.507 -0.8258647743488403
0.5075 -0.8015301885279204
0.508 -0.7751445588939186
0.5085 -0.750107594388936
0.509 -0.7293088642957477
0.5095 -0.7146855354647438
0.51 -0.7068819100460906
0.5105 -0.7052123331739376
0.511 -0.7079058428543462
0.5115 -0.712629493183897
0.512 -0.7170372520721402
0.5125 -0.7191034094222788
0.513 -0.7172705851747013
0.5135 -0.7103715685013507
0.514 -0.6975740281407368
0.5145 -0.6782253842287905
0.515 -0.6521981771781914
0.5155 -0.6201701681139193
0.516 -0.5839455272577728
0.5165 -0.546513508868759
0.517 -0.5117543142642745
0.5175 -0.48382314935725257
0.518 -0.46637011426322766
0.5185 -0.4617718825342595
0.519 -0.4705090908036681
0.5195 -0.4909063419281221
0.52 -0.6424269110718389
0.5205 -0.6732610264000178
0.521 -0.701657737692968
0.5215 -0.7228337726187742
0.522 -0.7333667361096322
0.5225 -0.7313550394196587
0.523 -0.7164369182049499
0.5235 -0.6895552740169055
0.524 -0.6526656669487743
0.5245 -0.6084091467102882
0.525 -0.5599928249869883
0.5255 -0.511043497213587
0.526 -0.46546342109289707
0.5265 -0.42713693308364525
0.527 -0.3996301578937522
0.5275 -0.38566728305533793
0.528 -0.3866737080876739
0.5285 -0.4023242676660913
0.529 -0.4304897018589236
0.5295 -0.4673902583639218
0.53 -0.5082426883686677
0.5305 -0.5478218988887701
0.531 -0.5815498517139106
0.5315 -0.6058519730440397
0.532 -0.6185160853043715
0.5325 -0.6187678777648604
0.533 -0.6068910128008287
0.5335 -0.5841390000984858
0.534 -0.5527039153404134
0.5345 -0.5156998986351118
0.535 -0.4772477618866128
0.5355 -0.4422224368917194
0.536 -0.4158111352284027
0.5365 -0.4029074284696872
0.537 -0.4072943575104695
0.5375 -0.43091870109108804
0.538 -0.4734219629286079
0.5385 -0.5320635407204245
0.539 -0.6020758599051866
0.5395 -0.6774381201547381
0.54 -0.8749373658159151
0.5405 -0.9412922302540528
0.541 -0.9955917296905725
0.5415 -1.0347799277246992
0.542 -1.0575515756832259
0.5425 -1.0640444880143833
0.543 -1.0555338288132416
0.5435 -1.0342051949452784
0.544 -1.0028924912485377
0.5445 -0.9648406777957524
0.545 -0.9234143044086559
0.5455 -0.881763082098846
0.546 -0.842565340128498
0.5465 -0.8077689840287215
0.547 -0.7783281299375564
0.5475 -0.754092174392804
0.548 -0.7338473414091594
0.5485 -0.7156023663811455
0.549 -0.6969654413049136
0.5495 -0.6756615607502651
0.55 -0.6499052826804179
0.5505 -0.6186623469294623
0.551 -0.5815639695411731
0.5515 -0.538865548200877
0.552 -0.49124041509003386
0.5525 -0.4400236839702157
0.553 -0.3869066153877393
0.5535 -0.3341138462753424
0.554 -0.2842413490427011
0.5545 -0.24001928808546744
0.555 -0.20401969288841587
0.5555 -0.17814010178757836
0.556 -0.1633723240948258
0.5565 -0.15948713518838942
0.557 -0.165015230316661
0.5575 -0.17731244745857497
0.558 -0.1930709030757824
0.5585 -0.208596271127852
0.559 -0.22043089576415986
0.5595 -0.2256860066753437
0.56 -0.3457077560577973
0.5605 -0.33248272163623765
0.561 -0.3100212920170726
0.5615 -0.280115475313822
0.562 -0.24533965150539014
0.5625 -0.20884514364657675
0.563 -0.17360105223871347
0.5635 -0.14244658572818908
0.564 -0.11750066144347869
0.5645 -0.10032558222054745
0.565 -0.0916708788155885
0.5655 -0.09146161336021451
0.566 -0.0988262638323482
0.5665 -0.11206464614322816
0.567 -0.12887079968006412
0.5675 -0.14669076789143412
0.568 -0.16300928425870298
0.5685 -0.17581268541757739
0.569 -0.18357610620910375
0.5695 -0.18557386403450454
0.57 -0.18182408330954983
0.5705 -0.17305654875511817
0.571 -0.16061493116944356
0.5715 -0.1463065678623375
0.572 -0.13227926477014154
0.5725 -0.12067088252930627
0.573 -0.1135030353966081
0.5735 -0.11244489550965779
0.574 -0.11871182055910855
0.5745 -0.13290816042377918
0.575 -0.15496980034103822
0.5755 -0.18410455744423848
0.576 -0.21881176943957048
0.5765 -0.2570129897713985
0.577 -0.29625585845573016
0.5775 -0.33393737144268165
0.578 -0.36765577696072815
0.5785 -0.39566946672760317
0.579 -0.417180167399399
0.5795 -0.4324571797487994
0.58 -0.56631276290683
0.5805 -0.5729311024189729
0.581 -0.5785445287351334
0.5815 -0.5853107046061384
0.582 -0.5949039835072016
0.5825 -0.6082511340701525
0.583 -0.6254566076084443
0.5835 -0.6458511838688932
0.584 -0.6681622278301946
0.5845 -0.6907112354004357
0.585 -0.7116575552425124
0.5855 -0.7291821263816026
0.586 -0.7416849056923047
0.5865 -0.7478894226365904
0.587 -0.7469420926779458
0.5875 -0.7385469333614226
0.588 -0.7232484291711527
0.5885 -0.7023746001738006
0.589 -0.678045483593646
0.5895 -0.6528690496952162
0.59 -0.6294810950663766
0.5905 -0.6101524401990139
0.591 -0.5964329696344984
0.5915 -0.5888953720244726
0.592 -0.5870650548633786
0.5925 -0.5896720332486481
0.593 -0.5947466934595705
0.5935 -0.6002726835545249
0.594 -0.6042921322474426
0.5945 -0.6051601604366986
0.595 -0.6016386174339533
0.5955 -0.5928533753794014
0.596 -0.57825762603193
0.5965 -0.5577376048168038
0.597 -0.5318426183279948
0.5975 -0.5021087870680108
0.598 -0.47119274398409056
0.5985 -0.4427846088805681
0.599 -0.42103186645689344
0.5995 -0.40993961514173516
0.6 -0.5360707527628131
0.6005 -0.5534703802113011
0.601 -0.5856994982152366
0.6015 -0.6308759793019283
0.602 -0.6855168166670508
0.6025 -0.7450522603864701
0.603 -0.8044381149698953
0.6035 -0.8587487649464758
0.604 -0.9036096067178067
0.6045 -0.9355396246693195
0.605 -0.95213068596769
0.6055 -0.9521904755177442
0.606 -0.9358562806858176
0.6065 -0.9046508442069089
0.607 -0.8614410779671174
0.6075 -0.810151763533411
0.608 -0.755577127424438
0.6085 -0.7028683845891868
0.609 -0.6570283087759872
0.6095 -0.6224705477108736
0.61 -0.6022367688143676
0.6105 -0.5976080999446349
0.611 -0.6078389116708325
0.6115 -0.6303365079948239
0.612 -0.6611683738784396
0.6125 -0.6957386466266408
0.613 -0.7294569752275039
0.6135 -0.7580600632146354
0.614 -0.7779614049715934
0.6145 -0.7864552799086488
0.615 -0.781960464405419
0.6155 -0.7642083132473267
0.616 -0.7343049650187463
0.6165 -0.6945931013926129
0.617 -0.6484050035169219
0.6175 -0.5996732104090043
0.618 -0.5525186002411828
0.6185 -0.5108727465822361
0.619 -0.47791804496060003
0.6195 -0.45569814173286227
0.62 -0.5683075695332845
0.6205 -0.5676343684328017
0.621 -0.5757992321860144
0.6215 -0.5904617864056598
0.622 -0.6088397929201523
0.6225 -0.6277844069555372
0.623 -0.6439840898750353
0.6235 -0.6542321089098282
0.624 -0.6558599173764188
0.6245 -0.6471131790373328
0.625 -0.6274353058307656
0.6255 -0.5975432864920499
0.626 -0.559337272549577
0.6265 -0.5157829085941738
0.627 -0.47065727336646657
0.6275 -0.4281306329187598
0.628 -0.3922081991402283
0.6285 -0.36614756705337376
0.629 -0.35200611564324336
0.6295 -0.350429185595202
0.63 -0.3607292956433451
0.6305 -0.38118365754670025
0.631 -0.40937369121848044
0.6315 -0.4424761657652856
0.632 -0.4774305782499305
0.6325 -0.5110831024382799
0.633 -0.5402606220480114
0.6335 -0.5621450897450389
0.634 -0.5745987283220079
0.6345 -0.5763403334632341
0.635 -0.5672200233030833
0.6355 -0.548251911834253
0.636 -0.5214767024883448
0.6365 -0.4894572916007025
0.637 -0.45488663618185254
0.6375 -0.4202392721139589
0.638 -0.3873828914143199
0.6385 -0.3575591644219162
0.639 -0.33168997085417096
0.6395 -0.3104872225292538
0.64 -0.41796930912609065
0.6405 -0.40744635812274316
0.641 -0.40304736426932264
0.6415 -0.4052550955865613
0.642 -0.4139372053347792
0.6425 -0.4284524604666858
0.643 -0.44764040385066517
0.6435 -0.4699511567677635
0.644 -0.4936257835780884
0.6445 -0.5169516805192902
0.645 -0.5383252712552252
0.6455 -0.5562680400483422
0.646 -0.5694326652155677
0.6465 -0.5766481229356785
0.647 -0.5767657732071727
0.6475 -0.5689752419430673
0.648 -0.5528537366835622
0.6485 -0.5284962837057589
0.649 -0.4965123481110097
0.6495 -0.4581478866858379
0.65 -0.41516732660462663
0.6505 -0.3697229329318695
0.651 -0.32409405423725524
0.6515 -0.2804979635525326
0.652 -0.24091785339250432
0.6525 -0.20691350763198751
0.653 -0.17960041986949174
0.6535 -0.1595515490393519
0.654 -0.1467748178412986
0.6545 -0.14066829737252398
0.655 -0.1399005269013963
0.6555 -0.14249529238546624
0.656 -0.14580827191705295
0.6565 -0.14678337472473918
0.657 -0.14252767597531513
0.6575 -0.13072966659971932
0.658 -0.11013625099279503
0.6585 -0.08080922376089716
0.659 -0.04412381028728546
0.6595 -0.0025242523456119608
0.66 -0.0822198675152699
0.6605 -0.03957890208526099
0.661 -0.001270603457687177
0.6615 0.02993602929793467
0.662 0.05173774138355863
0.6625 0.0623478666759904
0.663 0.060575504237715065
0.6635 0.046023923050641825
0.664 0.01926034834806378
0.6645 -0.018027262012726048
0.665 -0.06308028335885939
0.6655 -0.1123971045039513
0.666 -0.16200159760069216
0.6665 -0.20809989343889929
0.667 -0.2472959240019149
0.6675 -0.2771073714417749
0.668 -0.2961283568091128
0.6685 -0.3040776086732071
0.669 -0.3016471877835873
0.6695 -0.29037277413100304
0.67 -0.27236502839798077
0.6705 -0.25026161272052844
0.671 -0.2271594781319072
0.6715 -0.20646190593304822
0.672 -0.19155925740654803
0.6725 -0.185307894756483
0.673 -0.18963120554884313
0.6735 -0.20490515515405913
0.674 -0.22984413873551085
0.6745 -0.26167615553825724
0.675 -0.2964135311740102
0.6755 -0.32943935261455853
0.676 -0.3564612683871141
0.6765 -0.37399459667012064
0.677 -0.37988459879149494
0.6775 -0.3735225392905773
0.678 -0.3555504647441118
0.6785 -0.3276705785467583
0.679 -0.2923599409811918
0.6795 -0.25212260520517926
0.68 -0.3333216464777215
0.6805 -0.2918406989699531
0.681 -0.2545740021921634
0.6815 -0.22497717031874148
0.682 -0.20604537211108406
0.6825 -0.19992640553801583
0.683 -0.20745343929303176
0.6835 -0.22800634758379346
0.684 -0.25955709280259665
0.6845 -0.2989298445018038
0.685 -0.3425253815207048
0.6855 -0.38649487594252746
0.686 -0.4276667325145916
0.6865 -0.4635672900195576
0.687 -0.492659839584431
0.6875 -0.5143312324336229
0.688 -0.5287898747564417
0.6885 -0.5371316238992736
0.689 -0.5413496926021166
0.6895 -0.5444119359054941
0.69 -0.5500205196567464
0.6905 -0.5622706603413306
0.691 -0.5851573954824167
0.6915 -0.6219320223931931
0.692 -0.674679010076218
0.6925 -0.7438640623524916
0.693 -0.8282592118631358
0.6935 -0.9249859794195623
0.694 -1.0298170000652305
0.6945 -1.1375738444944088
0.695 -1.2426624433203002
0.6955 -1.3395984785538122
0.696 -1.423690150704153
0.6965 -1.4911980680756678
0.697 -1.5397278025005718
0.6975 -1.5684345257435488
0.698 -1.578120559413257
0.6985 -1.5711184880402524
0.699 -1.5513337674427115
0.6995 -1.523740996007091
0.7 -1.3704989246869028
0.7005 -1.3440895058091449
0.701 -1.3252129876135226
0.7015 -1.317042271795674
0.702 -1.3210261034658286
0.7025 -1.336944485689302
0.703 -1.3630507049206906
0.7035 -1.3963212640450766
0.704 -1.4328277916694125
0.7045 -1.4682919770011575
0.705 -1.4985309300701848
0.7055 -1.519586004680842
0.706 -1.5282948754034409
0.7065 -1.522349547916473
0.707 -1.5005845283917985
0.7075 -1.4631734861767598
0.708 -1.4117000579002341
0.7085 -1.3488738053378693
0.709 -1.278234707867116
0.7095 -1.2035258799293427
0.71 -1.1281521608581104
0.7105 -1.054899861145528
0.711 -0.985600446807354
0.7115 -0.9212027574168751
0.712 -0.8618422054457743
0.7125 -0.8071827751135928
0.713 -0.7565203512772232
0.7135 -0.7091214869925582
0.714 -0.6640846977002934
0.7145 -0.6204094793057846
0.715 -0.5769327145992835
0.7155 -0.5324294786642504
0.716 -0.4857526181306032
0.7165 -0.4361842601750636
0.717 -0.38364141115665734
0.7175 -0.32873588475559806
0.718 -0.2727005795342986
0.7185 -0.21699784736000083
0.719 -0.16305991514794974
0.7195 -0.11212832169648425
0.72 -0.18822322432414634
0.7205 -0.14456609709634616
0.721 -0.10447736593170168
0.7215 -0.06803705251073017
0.722 -0.03517105149396153
0.7225 -0.005962463317742222
0.723 0.019430354552848958
0.7235 0.0408400015975333
0.724 0.05816378985227185
0.7245 0.07127440835458043
0.725 0.07998709666698986
0.7255 0.08391051647804507
0.726 0.08256559125554581
0.7265 0.07548452516900078
0.727 0.06230670341866751
0.7275 0.04286117764087392
0.728 0.017333110632698392
0.7285 -0.01372237296241993
0.729 -0.04932084236625092
0.7295 -0.08821727199582241
0.73 -0.12899138904600754
0.7305 -0.1703761290156666
0.731 -0.21147142724895995
0.7315 -0.2519199765382563
0.732 -0.29191849273352544
0.7325 -0.3320615250547734
0.733 -0.37298074185155855
0.7335 -0.4151175025030883
0.734 -0.4584827425796855
0.7345 -0.5026335720961581
0.735 -0.5469030610774097
0.7355 -0.5905059582433736
0.736 -0.6328124024918602
0.7365 -0.6735202447395849
0.737 -0.7126120741998256
0.7375 -0.7501740918222084
0.738 -0.7863538724931376
0.7385 -0.8212467724521744
0.739 -0.8548879444609938
0.7395 -0.8872840695124447
0.74 -1.0417293864418211
0.7405 -1.0709801371092518
0.741 -1.0986059533620223
0.7415 -1.1244363616698305
0.742 -1.1479197003479296
0.7425 -1.1681305701048665
0.743 -1.183774444706677
0.7435 -1.193475238584707
0.744 -1.196060446725676
0.7445 -1.190684131340913
0.745 -1.1771081113235866
0.7455 -1.155793630677048
0.746 -1.1278455328044925
0.7465 -1.0949942936814818
0.747 -1.0594659379677078
0.7475 -1.0238018161470723
0.748 -0.9907455443121014
0.7485 -0.9630325367626622
0.749 -0.9430880112933216
0.7495 -0.9327301600364936
0.75 -0.9328969887342051
0.7505 -0.9434870169609091
0.751 -0.9634737749436779
0.7515 -0.9910971593417123
0.752 -1.0240178601207672
0.7525 -1.0597002670865063
0.753 -1.0956187170299203
0.7535 -1.1294566536897515
0.754 -1.1591844713896586
0.7545 -1.1831492815283173
0.755 -1.2001559521868463
0.7555 -1.2096034793072967
0.756 -1.2115211184629828
0.7565 -1.2068306128509878
0.757 -1.197363210529514
0.7575 -1.1858603043473974
0.758 -1.175820121364782
0.7585 -1.1710213933522424
0.759 -1.1749943443053643
0.7595 -1.1904902429635436
0.76 -1.0958144454440557
0.7605 -1.1386131411270106
0.761 -1.1940099893678129
0.7615 -1.2598461401023786
0.762 -1.3328339595432923
0.7625 -1.4093058586453417
0.763 -1.4853340444265706
0.7635 -1.5569054081925036
0.764 -1.6201364962699774
0.7645 -1.6714481887775994
0.765 -1.7078716952577055
0.7655 -1.7273916512811198
0.766 -1.7291372417896784
0.7665 -1.7137191548985955
0.767 -1.6831714643758207
0.7675 -1.6408189999788945
0.768 -1.5910427274451686
0.7685 -1.5387721462568154
0.769 -1.4891112478894828
0.7695 -1.4467751988759272
0.77 -1.4157097920448114
0.7705 -1.3987590562669274
0.771 -1.3974952529317899
0.7715 -1.4122311284565872
0.772 -1.4417597863472913
0.7725 -1.4836393111153863
0.773 -1.5340945612760408
0.7735 -1.5884386874648517
0.774 -1.6414325746335898
0.7745 -1.6878848661035586
0.775 -1.7232047363359078
0.7755 -1.7440793405573436
0.776 -1.7488118919057813
0.7765 -1.7376122554688616
0.777 -1.7124518164374474
0.7775 -1.6767755068439354
0.778 -1.6349760589927018
0.7785 -1.5917732236499944
0.779 -1.551623913614836
0.7795 -1.518178624927069
0.78 -1.3706704646387131
0.7805 -1.3576942622854073
0.781 -1.3555376563031347
0.7815 -1.3629167085985459
0.782 -1.3773669351549083
0.7825 -1.3956017507560114
0.783 -1.4137364320588894
0.7835 -1.4276252969382055
0.784 -1.4332207976434674
0.7845 -1.426955856812196
0.785 -1.4060585110754917
0.7855 -1.3687820929310055
0.786 -1.3149452629938863
0.7865 -1.2458043943533805
0.787 -1.1641579924758831
0.7875 -1.074065984335004
0.788 -0.9804076806442528
0.7885 -0.8882780765566288
0.789 -0.8025046115685059
0.7895 -0.7272348793964182
0.79 -0.6657036844401136
0.7905 -0.6200333242471604
0.791 -0.5912686996024401
0.7915 -0.5793261251466023
0.792 -0.5830173565727812
0.7925 -0.6001676376651143
0.793 -0.6275886511147567
0.7935 -0.6614553032421808
0.794 -0.6974985964395161
0.7945 -0.7312897568795095
0.795 -0.7587125139129954
0.7955 -0.7764299045564036
0.796 -0.7823610448833886
0.7965 -0.7759134917032015
0.797 -0.7579550239903592
0.7975 -0.7305738769314242
0.798 -0.6965812500094413
0.7985 -0.6590480004096195
0.799 -0.6209029179768989
0.7995 -0.5847020098257819
0.8 -0.6762603676121753
0.8005 -0.6491229380884571
0.801 -0.6290015513618807
0.8015 -0.6171873502296659
0.802 -0.6146535155658515
0.8025 -0.6216791707126058
0.803 -0.6376301041502285
0.8035 -0.660834980023964
0.804 -0.6886286216801802
0.8045 -0.7177135436498955
0.805 -0.7446313004555835
0.8055 -0.7662334817827986
0.806 -0.7800948492286853
0.8065 -0.7847082007767913
0.807 -0.7795259824570552
0.8075 -0.7648650562156457
0.808 -0.7417081611890317
0.8085 -0.7115204774065519
0.809 -0.676146830418118
0.8095 -0.6378152720802265
0.81 -0.5991750271581191
0.8105 -0.5632689935174209
0.811 -0.5332427781323601
0.8115 -0.5119511584372348
0.812 -0.5015070731349409
0.8125 -0.5029034538846978
0.813 -0.5158879593100609
0.8135 -0.5390620620283241
0.814 -0.5701845286921988
0.8145 -0.6065829011036097
0.815 -0.6455707894779289
0.8155 -0.6847760923154801
0.816 -0.7223440529394476
0.8165 -0.7569396736535314
0.817 -0.7876081956321898
0.8175 -0.813575577049076
0.818 -0.8341285234153757
0.8185 -0.8485917218555439
0.819 -0.8565659385552075
0.8195 -0.858256308118612
0.82 -0.9782464342728163
0.8205 -0.9703393219167112
0.821 -0.9602622815834437
0.8215 -0.9502460417555622
0.822 -0.9421082769833174
0.8225 -0.9372831030197621
0.823 -0.9368530853244131
0.8235 -0.9413642520112131
0.824 -0.9507739826865543
0.8245 -0.9644976566525697
0.825 -0.9814191890290542
0.8255 -0.9999039457921017
0.826 -1.017937397263165
0.8265 -1.033326765392393
0.827 -1.043774450863216
0.8275 -1.0470592730364545
0.828 -1.0413386428595446
0.8285 -1.0254696880471952
0.829 -0.9992643722866722
0.8295 -0.9636059708368098
0.83 -0.920348750985013
0.8305 -0.8720131120163103
0.831 -0.8214188964842704
0.8315 -0.7714000092269372
0.832 -0.7246010946065987
0.8325 -0.6833234329326855
0.833 -0.6493975619286134
0.8335 -0.6241287160179917
0.834 -0.6082930159362214
0.8345 -0.6020984263649134
0.835 -0.605176009590086
0.8355 -0.6165187505234799
0.836 -0.6343799095720394
0.8365 -0.6563350527456839
0.837 -0.679321654507068
0.8375 -0.700004786347447
0.838 -0.7152269121575756
0.8385 -0.7223613567009652
0.839 -0.7197632483838436
0.8395 -0.7069371694498365
0.84 -0.8080727298330601
0.8405 -0.7770093401627418
0.841 -0.7402439168066668
0.8415 -0.7012668131561225
0.842 -0.6638559564922974
0.8425 -0.6317904022661448
0.843 -0.608318699380537
0.8435 -0.5956921312095352
0.844 -0.5947869490328398
0.8445 -0.6048426670648066
0.845 -0.6235876641546996
0.8455 -0.6475432949476511
0.846 -0.6725855534846357
0.8465 -0.6945886719128176
0.847 -0.7099967270104836
0.8475 -0.7162382886952927
0.848 -0.7119741710383717
0.8485 -0.6971798918518164
0.849 -0.6730079665680486
0.8495 -0.6416203871342312
0.85 -0.605792570454836
0.8505 -0.5687860302683525
0.851 -0.5341866948526824
0.8515 -0.505728007768976
0.852 -0.4870296083958951
0.8525 -0.48129389800760036
0.853 -0.4907258715389004
0.8535 -0.5163257629549686
0.854 -0.5574499302603897
0.8545 -0.611916313554354
0.855 -0.6763069572848598
0.8555 -0.7463863188350915
0.856 -0.8176882414774642
0.8565 -0.8860440653804598
0.857 -0.9480628706159615
0.8575 -1.0013447397800157
0.858 -1.0447050039890162
0.8585 -1.0781805876280135
0.859 -1.1029333542485973
0.8595 -1.1210053956222095
0.86 -1.134991509026377
0.8605 -1.1475912998282993
0.861 -1.1615925937273113
0.8615 -1.1792488997160968
0.862 -1.202163623978345
0.8625 -1.2310703038588373
0.863 -1.2657028684170992
0.8635 -1.3045788766110678
0.864 -1.3452469115349661
0.8645 -1.3845389467708502
0.865 -1.41900656028404
0.8655 -1.4454362542708865
0.866 -1.4614232256306807
0.8665 -1.4657713448960887
0.867 -1.4586547815293682
0.8675 -1.441645799218355
0.868 -1.4173569124702607
0.8685 -1.3890045597153988
0.869 -1.3600597785556607
0.8695 -1.3338332489746458
0.87 -1.3132706111964492
0.8705 -1.3006308030806604
0.871 -1.297393546217887
0.8715 -1.3040807092952167
0.872 -1.3202499305585131
0.8725 -1.3445677980005837
0.873 -1.3748569316409252
0.8735 -1.4082305048612724
0.874 -1.441184726899673
0.8745 -1.4698820795765342
0.875 -1.490418203526599
0.8755 -1.4993711177631155
0.876 -1.4942974798459145
0.8765 -1.4741038049866328
0.877 -1.4393020174917968
0.8775 -1.3919755048501408
0.878 -1.3355248142018774
0.8785 -1.2742183228377115
0.879 -1.2127017500371744
0.8795 -1.1554786626249958
0.88 -0.9827327159524385
0.8805 -0.9458911261215306
0.881 -0.922821801767972
0.8815 -0.9137297051984531
0.882 -0.9173045355678727
0.8825 -0.93043065058433
0.883 -0.9484091441149114
0.8835 -0.965346413869713
0.884 -0.9747722927867727
0.8845 -0.9707299079106946
0.885 -0.9484611900045355
0.8855 -0.9054162005969922
0.886 -0.84138615626747
0.8865 -0.7586798048041101
0.887 -0.6618371900099675
0.8875 -0.5572279958400779
0.888 -0.45238260416864967
0.8885 -0.3552807538741341
0.889 -0.27373256336527524
0.8895 -0.21457776646880722
0.89 -0.18305309265110944
0.8905 -0.18211579333672073
0.891 -0.21188823012784486
0.8915 -0.26964322859281065
0.892 -0.3498066684752091
0.8925 -0.4444958849787845
0.893 -0.5444709571264315
0.8935 -0.6400224812952685
0.894 -0.7221239325082497
0.8945 -0.7831460887781808
0.895 -0.8175902515138661
0.8955 -0.8226598804676265
0.896 -0.7986624969743147
0.8965 -0.7491016919950719
0.897 -0.6803901125583836
0.8975 -0.6011797467547322
0.898 -0.5214340617162804
0.8985 -0.4513907383946631
0.899 -0.40060174840542867
0.8995 -0.37693340857891366
0.9 -0.5092359588005817
0.9005 -0.5510617747663189
0.901 -0.6243735224216634
0.9015 -0.7231088933561935
0.902 -0.8379171541363434
0.9025 -0.9570634334388177
0.903 -1.0680240161528
0.9035 -1.1588526017058656
0.904 -1.2194803219856596
0.9045 -1.2426935546355813
0.905 -1.224955214478736
0.9055 -1.166347519319128
0.906 -1.0708449086565675
0.9065 -0.9456867122711319
0.907 -0.8007904161414112
0.9075 -0.6478133100388793
0.908 -0.49916394980108686
0.9085 -0.36667288728415426
0.909 -0.26063934308552733
0.9095 -0.1885921514658457
0.91 -0.1544915563377552
0.9105 -0.15830035498938552
0.911 -0.19601603966086956
0.9115 -0.2602134987602681
0.912 -0.3410224820400508
0.9125 -0.4270701056879134
0.913 -0.5070553671446143
0.9135 -0.5704661182107152
0.914 -0.6088193165546484
0.9145 -0.6163532602154053
0.915 -0.5905642818469079
0.9155 -0.5324294193675372
0.916 -0.4463263403456545
0.9165 -0.3396380169418202
0.917 -0.22214149983296053
0.9175 -0.10509274101540989
0.918 -9.609331149523803e-05
0.9185 0.08222271337444789
0.919 0.1335023098123304
0.9195 0.14869019560114596
0.92 0.002907072691882628
0.9205 -0.052090672432470196
0.921 -0.13394158262140898
0.9215 -0.23332356720536832
0.922 -0.33954534200156683
0.9225 -0.44197475773849976
0.923 -0.5309513601533885
0.9235 -0.5988965679544603
0.924 -0.6406411564632353
0.9245 -0.6538197741991625
0.925 -0.6388746811773149
0.9255 -0.5989787816214853
0.926 -0.5398173841734466
0.9265 -0.4691768307921805
0.927 -0.3962226690543412
0.9275 -0.330676006175807
0.928 -0.2814777960775061
0.9285 -0.256387088448554
0.929 -0.26050517400616285
0.9295 -0.2964248306453505
0.93 -0.3636161697602689
0.9305 -0.45886239047519134
0.931 -0.5766504905906141
0.9315 -0.7097420849368905
0.932 -0.8498733693643625
0.9325 -0.9884313409965174
0.933 -1.1169662374373002
0.9335 -1.2278740138234479
0.934 -1.315028941994545
0.9345 -1.3744529013813098
0.935 -1.4047912703696488
0.9355 -1.407591352638305
0.936 -1.3870205291557056
0.9365 -1.3494498601888392
0.937 -1.3025746614195701
0.9375 -1.2544394704696724
0.938 -1.2124436487588146
0.9385 -1.182577913569231
0.939 -1.16873134609264
0.9395 -1.172485865421728
0.94 -1.0694813759109683
0.9405 -1.1054627262601657
0.941 -1.152346514242608
0.9415 -1.205241716741553
0.942 -1.258981276856035
0.9425 -1.3085018620392244
0.943 -1.349187120819638
0.9435 -1.3773170408779316
0.944 -1.3903674948206113
0.9445 -1.3872026414663179
0.945 -1.3681270970706239
0.9455 -1.3346402286695487
0.946 -1.2892507172458616
0.9465 -1.23515716272539
0.947 -1.1760424969097378
0.9475 -1.1158047581651844
0.948 -1.0582908034439806
0.9485 -1.0070173748602063
0.949 -0.9649982175177869
0.9495 -0.9345699809131703
0.95 -0.9172986196098791
0.9505 -0.9138724760551523
0.951 -0.9240611770023882
0.9515 -0.946434305082033
0.952 -0.9784561824524663
0.9525 -1.0166933935908604
0.953 -1.0571248987524389
0.9535 -1.0957368098050517
0.954 -1.1289044345086463
0.9545 -1.1537798403687576
0.955 -1.1684478734821218
0.9555 -1.1720218589116842
0.956 -1.1645966662655816
0.9565 -1.1471377391161144
0.957 -1.1211415198842827
0.9575 -1.088515557861414
0.958 -1.051208679056666
0.9585 -1.0115016696402732
0.959 -0.9717347118597611
0.9595 -0.9344976183148256
0.96 -0.7791732399471761
0.9605 -0.7561858982026493
0.961 -0.7439964002053254
0.9615 -0.7443151995605111
0.962 -0.7578671356125626
0.9625 -0.7843923769827673
0.963 -0.8224506359269846
0.9635 -0.8692366839266746
0.964 -0.9206621353398374
0.9645 -0.9715868327521058
0.965 -1.016273786682262
0.9655 -1.0490093092654798
0.966 -1.0648531225778923
0.9665 -1.0600409424854254
0.967 -1.03278420399107
0.9675 -0.9835182485471444
0.968 -0.9149666403807837
0.9685 -0.8319547688849458
0.969 -0.740897178506326
0.9695 -0.648984875804481
0.97 -0.563437831485024
0.9705 -0.4906700637554739
0.971 -0.43573197035845307
0.9715 -0.40192778984649785
0.972 -0.3905512904669058
0.9725 -0.40083224093495295
0.973 -0.4300583772609522
0.9735 -0.47391580395933147
0.974 -0.5270381909360253
0.9745 -0.5836622061832992
0.975 -0.6382598280425819
0.9755 -0.6860279719549633
0.976 -0.723270050714006
0.9765 -0.7476447432535265
0.977 -0.7582831369898801
0.9775 -0.7559164625950622
0.978 -0.7428427616594478
0.9785 -0.7228083973028572
0.979 -0.7006283168743155
0.9795 -0.6816416760253406
0.98 -0.7947252028049302
0.9805 -0.7962347573840023
0.981 -0.813329020473037
0.9815 -0.8472184531872076
0.982 -0.8969304948930303
0.9825 -0.9594423397342989
0.983 -1.0298888574157417
0.9835 -1.1021944181449317
0.984 -1.1697336108553231
0.9845 -1.2260950691435688
0.985 -1.2658090519760066
0.9855 -1.2850338563879535
0.986 -1.2821051562541907
0.9865 -1.2577790857170792
0.987 -1.2150794006060075
0.9875 -1.158931425271012
0.988 -1.0954626603386006
0.9885 -1.031453417280733
0.989 -0.9733293043608073
0.9895 -0.9266500908814866
0.99 -0.8955103248229065
0.9905 -0.8821847926617685
0.991 -0.8869236502233121
0.9915 -0.9080246575695538
0.992 -0.942279888029895
0.9925 -0.9853146718908619
0.993 -1.0321844031048015
0.9935 -1.0779183040927183
0.994 -1.1179696580262255
0.9945 -1.1487749326282506
0.995 -1.1680762733150751
0.9955 -1.17519444481785
0.996 -1.1711452444204633
0.9965 -1.1584364507077718
0.997 -1.1407655037935873
0.9975 -1.1225887631941656
0.998 -1.1086347254812807
0.9985 -1.1034130006114855
0.999 -1.1107547037152905
0.9995 -1.1333245661080937
1.0 -1.0485759550957705
1.0005 -1.1041523136399944
1.001 -1.1736096722049127
1.0015 -1.2529196813085535
1.002 -1.3368409864941317
1.0025 -1.4194554436040736
1.003 -1.4947731807556661
1.0035 -1.5573074803582019
1.004 -1.6026542691895536
1.0045 -1.6281007682060251
1.005 -1.6326376014061668
1.0055 -1.6174936604574408
1.006 -1.5859805406885743
1.0065 -1.5430145761025924
1.007 -1.4946742792008665
1.0075 -1.4474193887913587
1.008 -1.4072027953733415
1.0085 -1.379061048915034
1.009 -1.366200832081831
1.0095 -1.3699528271636294
1.01 -1.3895363820529487
1.0105 -1.4222357102748628
1.011 -1.4637080150185504
1.0115 -1.50848507198979
1.012 -1.550588185970192
1.0125 -1.5841306153148875
1.013 -1.6041799126370198
1.0135 -1.6071316247219658
1.014 -1.5912331809033762
1.0145 -1.556632621477905
1.015 -1.5053237146134189
1.0155 -1.440811014038235
1.016 -1.367653612356374
1.0165 -1.291003881185785
1.017 -1.2160936502763262
1.0175 -1.147744161009021
1.018 -1.089864465999702
1.0185 -1.0451799523514638
1.019 -1.0150301565639284
1.0195 -0.9992511616837988
1.02 -1.1199356120518615
1.0205 -1.1256284252519433
1.021 -1.1362074933928874
1.0215 -1.1468508027807958
1.022 -1.1525070865241949
1.0225 -1.1485422673415147
1.023 -1.1312190502198465
1.0235 -1.0982149997897062
1.024 -1.048877567367596
1.0245 -0.984410932371021
1.025 -0.9075700065333095
1.0255 -0.8226899687230788
1.026 -0.7352208483368986
1.0265 -0.6512320112432187
1.027 -0.576910525677286
1.0275 -0.5178972198550967
1.028 -0.47868076011879324
1.0285 -0.46213825248605117
1.029 -0.469259571617711
1.0295 -0.4990482944732757
1.03 -0.5487288531485044
1.0305 -0.6141530109329179
1.031 -0.6903374884472182
1.0315 -0.7720277204019156
1.032 -0.8542566224685934
1.0325 -0.9325812915777353
1.033 -1.0037005747509902
1.0335 -1.0652917482560456
1.034 -1.116358909239333
1.0345 -1.157121296878702
1.035 -1.1889466154511836
1.0355 -1.2142037810584738
1.036 -1.2359306505028609
1.0365 -1.2574385801641723
1.037 -1.2816884742670545
1.0375 -1.3109050179324013
1.038 -1.346331967762879
1.0385 -1.388018343830304
1.039 -1.4347807077727845
1.0395 -1.4842954454879826
1.04 -1.4095026653556497
1.0405 -1.4557017330466648
1.041 -1.4947448841956024
1.0415 -1.523691968427422
1.042 -1.540215445492555
1.0425 -1.54278833163863
1.043 -1.5308087382600883
1.0435 -1.504458391626021
1.044 -1.4647238965742528
1.0445 -1.41330844722954
1.045 -1.352764966894247
1.0455 -1.2864245300205959
1.046 -1.2178609449907272
1.0465 -1.1510405641214607
1.047 -1.0892780479372517
1.0475 -1.0352016222759768
1.048 -0.9902132681325247
1.0485 -0.9543552805346883
1.049 -0.9263498399825199
1.0495 -0.9039127929572964
1.05 -0.8842330980239304
1.0505 -0.864483962349252
1.051 -0.8423222582325953
1.0515 -0.8162292771839467
1.052 -0.7856812423725039
1.0525 -0.7511190688351795
1.053 -0.7137176968108627
1.0535 -0.6750086773544427
1.054 -0.6367716058774284
1.0545 -0.6008038674947739
1.055 -0.568718581636126
1.0555 -0.5419875151690716
1.056 -0.5216919715443995
1.0565 -0.5084095139253388
1.057 -0.5021060277023588
1.0575 -0.502053038428076
1.058 -0.5069233809350793
1.0585 -0.5147660894762288
1.059 -0.5234117436971286
1.0595 -0.5308486040057905
1.06 -0.6593275765212643
1.0605 -0.659700244029148
1.061 -0.6561473075537642
1.0615 -0.6496613062008981
1.062 -0.641569237053996
1.0625 -0.6333293450317222
1.063 -0.6261139325885591
1.0635 -0.6206639555171245
1.064 -0.6173392840373737
1.0645 -0.6162409687885995
1.065 -0.617220250099295
1.0655 -0.6199234146482773
1.066 -0.6237096944154507
1.0665 -0.6276017316325926
1.067 -0.6301319047626748
1.0675 -0.6293834439520837
1.068 -0.6232211171554867
1.0685 -0.6096340946100501
1.069 -0.5872123478222582
1.0695 -0.5553449974564886
1.07 -0.51441004366444
1.0705 -0.4658015866473458
1.071 -0.41189586810252105
1.0715 -0.35583219154907514
1.072 -0.3014750913313579
1.0725 -0.2528860123881916
1.073 -0.21395029286373507
1.0735 -0.187848876206448
1.074 -0.17683299377169914
1.0745 -0.18193637366380522
1.075 -0.20284855238903482
1.0755 -0.23795553386103735
1.076 -0.2843352854554078
1.0765 -0.3380096791716233
1.077 -0.39411661405631304
1.0775 -0.44753727583453273
1.078 -0.4935399872097831
1.0785 -0.5282855955889334
1.079 -0.549272562331942
1.0795 -0.5554261914345573
1.08 -0.6712677976483749
1.0805 -0.6493201814799862
1.081 -0.6166828856641655
1.0815 -0.576737429378282
1.082 -0.5331261746700243
1.0825 -0.4894078274164231
1.083 -0.4487902882404253
1.0835 -0.41390298124850006
1.084 -0.3866187617154138
1.0845 -0.36785622329409673
1.085 -0.3574124047504013
1.0855 -0.35389450420531393
1.086 -0.35477463160543055
1.0865 -0.3568134730895948
1.087 -0.3565941334750643
1.0875 -0.35118727308161424
1.088 -0.33853482388719724
1.0885 -0.3177475428861255
1.089 -0.2891130411245093
1.0895 -0.25397956620283185
1.09 -0.21456475168298667
1.0905 -0.17371611161157413
1.091 -0.1346841224176977
1.0915 -0.10076439728045143
1.092 -0.07506020057100118
1.0925 -0.060095782796301137
1.093 -0.05779696429640638
1.0935 -0.06923801948666308
1.094 -0.09439539255624145
1.0945 -0.13235277453771488
1.095 -0.18118147142215144
1.0955 -0.23820020611930248
1.096 -0.30019381369919446
1.0965 -0.3638440919228381
1.097 -0.4261118311188785
1.0975 -0.48455959553524053
1.098 -0.537527751837615
1.0985 -0.5841649415677753
1.099 -0.6243501647262086
1.0995 -0.6585014170210299
1.1 -0.8117067297418106
1.1005 -0.8359094360719571
1.101 -0.8570539403918994
1.1015 -0.8767346934728135
1.102 -0.8965149204673696
1.1025 -0.9178874499147163
1.103 -0.9419824734137636
1.1035 -0.9694341141520286
1.104 -1.000292299119274
1.1045 -1.033776911640484
1.105 -1.068226060509605
1.1055 -1.101304053481392
1.106 -1.1301197642363794
1.1065 -1.1520192118613322
1.107 -1.1650875636052116
1.1075 -1.1686524223972559
1.108 -1.1635080548396444
1.1085 -1.1516036880753708
1.109 -1.1359106235557321
1.1095 -1.1198321510854508
1.11 -1.106593779959739
1.1105 -1.0989056184186563
1.111 -1.0987427427585448
1.1115 -1.106867736596956
1.112 -1.1233214462525793
1.1125 -1.1472370680056245
1.113 -1.1770127281170453
1.1135 -1.2104966656976313
1.114 -1.2450851152633489
1.1145 -1.2777294833230697
1.115 -1.3052017145002313
1.1155 -1.3244057881990159
1.116 -1.3327679533380883
1.1165 -1.328551421676532
1.117 -1.311222020076225
1.1175 -1.2814918560191682
1.118 -1.24106840800917
1.1185 -1.192452829334248
1.119 -1.1388384533148719
1.1195 -1.0835633501896444
1.12 -0.9055019052622411
1.1205 -0.8570686827499188
1.121 -0.815962176288677
1.1215 -0.783520939998612
1.122 -0.7603909398619533
1.1225 -0.746496800792817
1.123 -0.7410989064607727
1.1235 -0.7426128378114504
1.124 -0.7485979794406005
1.1245 -0.7559189154411414
1.125 -0.7610238310721519
1.1255 -0.760482874512621
1.126 -0.7515960818570839
1.1265 -0.7328858658135535
1.127 -0.7043206678132454
1.1275 -0.6672991090104125
1.128 -0.6243846354224614
1.1285 -0.5788911640666107
1.129 -0.5343404825637001
1.1295 -0.4941625325991392
1.13 -0.46132879696184687
1.1305 -0.43801926629653104
1.131 -0.42538485770573403
1.1315 -0.4234512382390728
1.132 -0.431133042391075
1.1325 -0.44647372087061044
1.133 -0.4668805605187368
1.1335 -0.48955550457816643
1.134 -0.5118195313022406
1.1345 -0.531439451011761
1.135 -0.5469419735111761
1.1355 -0.5578112493426698
1.136 -0.5646349625611792
1.1365 -0.568880439752382
1.137 -0.5726642937936783
1.1375 -0.5783216946748956
1.138 -0.5880533663586697
1.1385 -0.6036861260444137
1.139 -0.6265610625185744
1.1395 -0.6573598190021857
1.14 -0.8208248305248155
1.1405 -0.8659110274626332
1.141 -0.9159877156850288
1.1415 -0.9685124428158195
1.142 -1.0202328181533284
1.1425 -1.0674620707019111
1.143 -1.1065068043989157
1.1435 -1.1341732945195986
1.144 -1.1482757907471692
1.1445 -1.147934677134815
1.145 -1.1337972320833596
1.1455 -1.108041821017263
1.146 -1.074441599134686
1.1465 -1.037748849569784
1.147 -1.003340624472811
1.1475 -0.976553892258643
1.148 -0.9620403757308816
1.1485 -0.9632857266030581
1.149 -0.9820909575853003
1.1495 -1.0182842055050836
1.15 -1.0697472927872433
1.1505 -1.1326551999880596
1.151 -1.201897684042237
1.1515 -1.2717136669832487
1.152 -1.3362657031899297
1.1525 -1.3902420564544575
1.153 -1.4296021531318814
1.1535 -1.4518491119022976
1.154 -1.456384729673041
1.1545 -1.444551801581582
1.155 -1.419635389133112
1.1555 -1.3862619990124345
1.156 -1.3499030742374234
1.1565 -1.3161900634178918
1.157 -1.2902673423854116
1.1575 -1.2761918339000138
1.158 -1.27650480877043
1.1585 -1.291942865936465
1.159 -1.3214155555442415
1.1595 -1.3621479309260127
1.16 -1.2855116747419624
1.1605 -1.3363443855614812
1.161 -1.3843510272894957
1.1615 -1.4241200432941625
1.162 -1.4507388607767613
1.1625 -1.4601345128495393
1.163 -1.449529124935469
1.1635 -1.4178565733124986
1.164 -1.366049916277643
1.1645 -1.2970744575805453
1.165 -1.2156734151596555
1.1655 -1.127917511659638
1.166 -1.0403252698459298
1.1665 -0.9595259772885473
1.167 -0.890916510009572
1.1675 -0.8383283994422789
1.168 -0.8035000565962894
1.1685 -0.7859806586740634
1.169 -0.7833569606075619
1.1695 -0.791778414645499
1.17 -0.8063539288746885
1.1705 -0.8217487882319646
1.171 -0.8326585735247215
1.1715 -0.834289005909175
1.172 -0.8229060454095598
1.1725 -0.7962994936129609
1.173 -0.7541559651686138
1.1735 -0.6981827911046523
1.174 -0.6320292367093718
1.1745 -0.5609182395239791
1.175 -0.49075672988551633
1.1755 -0.42748651808185395
1.176 -0.37609710796173546
1.1765 -0.34015272727453577
1.177 -0.3212487498742435
1.1775 -0.3191112264016619
1.178 -0.331872076193206
1.1785 -0.35636926930681356
1.179 -0.388495124229881
1.1795 -0.4237909606003796
1.18 -0.581737924110303
1.1805 -0.6081706172544192
1.181 -0.6239920616095941
1.1815 -0.6260515750464828
1.182 -0.6127011501404823
1.1825 -0.5837752701528124
1.183 -0.5407839371458804
1.1835 -0.4869624767789128
1.184 -0.42706717609319605
1.1845 -0.3668492164031866
1.185 -0.31236367337590476
1.1855 -0.2691708286866465
1.186 -0.24146071288621887
1.1865 -0.23169368549891772
1.187 -0.2402221084324632
1.1875 -0.26536465916240926
1.188 -0.30369871409111276
1.1885 -0.35052809090392795
1.189 -0.40055549758204956
1.1895 -0.44829050734915726
1.19 -0.48880271089392385
1.1905 -0.5181480617295171
1.191 -0.5338525210242576
1.1915 -0.5352875958671707
1.192 -0.523778904348373
1.1925 -0.5026396105547256
1.193 -0.4767932223956068
1.1935 -0.452338117001128
1.194 -0.4355960803720243
1.1945 -0.43231265619157877
1.195 -0.44688349816153616
1.1955 -0.48180958091366677
1.196 -0.5374793168420238
1.1965 -0.6121193558426651
1.197 -0.7019991374464384
1.1975 -0.8017413585263036
1.198 -0.9048625068123537
1.1985 -1.00441952265279
1.199 -1.093793318431589
1.1995 -1.167362288793321
1.2 -1.345702162509919
1.2005 -1.3765101282174266
1.201 -1.3847394419052605
1.2015 -1.3727190211308824
1.202 -1.3445957885773498
1.2025 -1.3059986064758766
1.203 -1.2634176805001573
1.2035 -1.2234084357367863
1.204 -1.1918613488340641
1.2045 -1.1734061880258506
1.205 -1.1709221517989763
1.2055 -1.1853966468758874
1.206 -1.2157828191276512
1.2065 -1.2590466864934025
1.207 -1.3104404294105618
1.2075 -1.3639311481102798
1.208 -1.4129298149626213
1.2085 -1.451028605508606
1.209 -1.4727461877393628
1.2095 -1.4740838566223526
1.21 -1.45295449610071
1.2105 -1.4093609994556613
1.211 -1.3455131454264855
1.2115 -1.2656956118477576
1.212 -1.176062516138953
1.2125 -1.083979114763163
1.213 -0.9972739029006813
1.2135 -0.9236232556067724
1.214 -0.8693128788240925
1.2145 -0.8389493232120906
1.215 -0.8347187474228043
1.2155 -0.8563273832049082
1.216 -0.9009471309758315
1.2165 -0.9635299968081569
1.217 -1.0373108774578579
1.2175 -1.1144255853369087
1.218 -1.1867223963534244
1.2185 -1.246385944109714
1.219 -1.2867177189415016
1.2195 -1.3025861225395732
1.22 -1.415628143841662
1.2205 -1.3758633535322207
1.221 -1.3105696583229347
1.2215 -1.2245047581869781
1.222 -1.1243153168530347
1.2225 -1.0178410348947489
1.223 -0.9133572930341677
1.2235 -0.8186116769291952
1.224 -0.7402308755901408
1.2245 -0.6829015156739852
1.225 -0.6488482754066555
1.2255 -0.63757918650698
1.226 -0.6459240270464132
1.2265 -0.6684707641041375
1.227 -0.6982202751311619
1.2275 -0.7274669803684396
1.228 -0.7486234929622935
1.2285 -0.7551795055766565
1.229 -0.742389535123313
1.2295 -0.7079288502854955
1.23 -0.6522158823033787
1.2305 -0.5784221752536681
1.231 -0.49206166276925073
1.2315 -0.40040925457336873
1.232 -0.31140543956378375
1.2325 -0.23292945412950244
1.233 -0.17190981214746445
1.2335 -0.13362251168114828
1.234 -0.12132946691338435
1.2345 -0.13597828681913432
1.235 -0.17623113496771894
1.2355 -0.23859943380481602
1.236 -0.317837229624445
1.2365 -0.4073373109309661
1.237 -0.4997143845648237
1.2375 -0.5871368840211372
1.238 -0.6622595175191833
1.2385 -0.7188550794608184
1.239 -0.7526424602333178
1.2395 -0.7618204541440979
1.24 -0.8716820778492533
1.2405 -0.8356449971700883
1.241 -0.7835535642994076
1.2415 -0.7216293817556262
1.242 -0.6564813784173538
1.2425 -0.5943068161151386
1.243 -0.5404053169834585
1.2435 -0.49881141820057634
1.244 -0.47202273310202186
1.2445 -0.4608531112976327
1.245 -0.4644578465163916
1.2455 -0.48039995807402214
1.246 -0.5048117780936657
1.2465 -0.5326901382816789
1.247 -0.558476518856576
1.2475 -0.5766544830827454
1.248 -0.5825395461862893
1.2485 -0.5729106100418243
1.249 -0.5464454745474212
1.2495 -0.5038994214743425
1.25 -0.447930939435184
1.2505 -0.38276411927326875
1.251 -0.3136166193602853
1.2515 -0.24591922493445056
1.252 -0.18480373471867628
1.2525 -0.13442655005989057
1.253 -0.09764398903438337
1.2535 -0.07582281222808396
1.254 -0.06893043471811738
1.2545 -0.07550340021680646
1.255 -0.09287876113662494
1.2555 -0.11737754422954116
1.256 -0.14451698861573498
1.2565 -0.16941665556515326
1.257 -0.18720735249800793
1.2575 -0.193573409777198
1.258 -0.1853137400793737
1.2585 -0.16075121654390415
1.259 -0.11997021226475728
1.2595 -0.06489102946357014
1.26 -0.12369744001347553
1.2605 -0.05081589698368667
1.261 0.02373482707055888
1.2615 0.09481010296597057
1.262 0.15780835016489075
1.2625 0.2089512449255487
1.263 0.24561429342568122
1.2635 0.2664269177193805
1.264 0.27137305261097083
1.2645 0.26178953905116914
1.265 0.24023183263375705
1.2655 0.21019766888436753
1.266 0.1757392996061822
1.2665 0.14097691722878483
1.267 0.1095245069517444
1.2675 0.08411438194876296
1.268 0.06625753516556572
1.2685 0.05611820547378095
1.269 0.05250430148159692
1.2695 0.05338328148265281
1.27 0.05605066023541058
1.2705 0.057573966902069854
1.271 0.05522173439794683
1.2715 0.04679747066110121
1.272 0.030578810035405142
1.2725 0.005580541615457822
1.273 -0.028551593771449925
1.2735 -0.07139562531571016
1.274 -0.12182211021179058
1.2745 -0.17799476485412566
1.275 -0.23744994817396034
1.2755 -0.2972930338135379
1.276 -0.3545296237155112
1.2765 -0.4063859946090493
1.277 -0.450694595441825
1.2775 -0.4861191720247829
1.278 -0.5122535168976732
1.2785 -0.5295817593008654
1.279 -0.5393031443072885
1.2795 -0.5431363913614865
1.28 -0.6676292223929791
1.2805 -0.6651772328219171
1.281 -0.6628426207115022
1.2815 -0.6629653984632486
1.282 -0.6676394557492544
1.2825 -0.6784534275129405
1.283 -0.6962536490761099
1.2835 -0.7209638656317461
1.284 -0.7518270682960523
1.2845 -0.7874735947746917
1.285 -0.826192397346065
1.2855 -0.8661874886581794
1.286 -0.9058085229734092
1.2865 -0.9437490123632094
1.287 -0.9791849616573757
1.2875 -1.0117455921858316
1.288 -1.041308898356485
1.2885 -1.0677882140392936
1.289 -1.0909859234379182
1.2895 -1.1105885737841434
1.29 -1.1263163583679954
1.2905 -1.1381054769905434
1.291 -1.1462103736100056
1.2915 -1.1510581044569452
1.292 -1.15334542904744
1.2925 -1.1535038937675557
1.293 -1.1519084897289351
1.2935 -1.1487250649352008
1.294 -1.1439687035048856
1.2945 -1.1375817940078985
1.295 -1.1294074653041377
1.2955 -1.119186887700323
1.296 -1.1069739784566368
1.2965 -1.0928963662403044
1.297 -1.077370015272434
1.2975 -1.0610353748724406
1.298 -1.0446444851047125
1.2985 -1.0289331598021854
1.299 -1.0145839307938724
1.2995 -1.0021691753087563
1.3 -1.1164253744194836
1.3005 -1.108446508750253
1.301 -1.1021922315211758
1.3015 -1.0971031094241552
1.302 -1.0917470581165345
1.3025 -1.0843361574339074
1.303 -1.0729758206988531
1.3035 -1.0559885104937818
1.304 -1.0321508762528717
1.3045 -1.0009268022960638
1.305 -0.9626256974170246
1.3055 -0.918492407163486
1.306 -0.8706397672735088
1.3065 -0.8217132719523252
1.307 -0.7746716939605595
1.3075 -0.7318400157449862
1.308 -0.6950175098793734
1.3085 -0.6651884534608056
1.309 -0.6426263056163509
1.3095 -0.6270033356340838
1.31 -0.6174401878904875
1.3105 -0.6126574902157367
1.311 -0.6110557398965933
1.3115 -0.6108550802023124
1.312 -0.6103145843031643
1.3125 -0.6078145039485681
1.313 -0.6020017846737375
1.3135 -0.5918718182700481
1.314 -0.576868875558707
1.3145 -0.5570328760982759
1.315 -0.5330817237393829
1.3155 -0.5063759014306578
1.316 -0.4788364204261414
1.3165 -0.45279821896817063
1.317 -0.4307405082625712
1.3175 -0.4149749765709267
1.318 -0.40756610668580934
1.3185 -0.4100377083766116
1.319 -0.4230923265727028
1.3195 -0.4467203555896047
1.32 -0.6037171494105648
1.3205 -0.6433123821477172
1.321 -0.6871109136498272
1.3215 -0.7322881744806359
1.322 -0.7760410865084792
1.3225 -0.8157993883478633
1.323 -0.849511538139282
1.3235 -0.8757775465372682
1.324 -0.8939404310117173
1.3245 -0.9042046522988005
1.325 -0.9075767776969995
1.3255 -0.9057261471214465
1.326 -0.9007477496083666
1.3265 -0.8949626420701904
1.327 -0.8904478292484171
1.3275 -0.8889587724858564
1.328 -0.8916348440295085
1.3285 -0.8989275901121364
1.329 -0.9106450458988434
1.3295 -0.9261663705126393
1.33 -0.9447771009976951
1.3305 -0.965942280794456
1.331 -0.9894484387477256
1.3315 -1.015359563135803
1.332 -1.043876891987449
1.3325 -1.0750736067932143
1.333 -1.1088151964833883
1.3335 -1.144635431151016
1.334 -1.1817856728614744
1.3345 -1.2191345055463876
1.335 -1.255442066880251
1.3355 -1.2894771697079848
1.336 -1.320359476486211
1.3365 -1.3475669737335418
1.337 -1.371106800038779
1.3375 -1.39143503867596
1.338 -1.4091032752553663
1.3385 -1.424718794306843
1.339 -1.4387678995134077
1.3395 -1.4516232951560992
1.34 -1.5336185360730248
1.3405 -1.5446332662056255
1.341 -1.5552089011894548
1.3415 -1.565846082484229
1.342 -1.5769085726717973
1.3425 -1.5885042316306794
1.343 -1.6004984053355245
1.3435 -1.612501447269859
1.344 -1.623858168284404
1.3445 -1.6338131215117508
1.345 -1.6414966217489375
1.3455 -1.6461502640346426
1.346 -1.6473401253644084
1.3465 -1.6444989202122897
1.347 -1.6372156380842702
1.3475 -1.6251390647015225
1.348 -1.6076210277691019
1.3485 -1.5843002354015405
1.349 -1.5550618955974627
1.3495 -1.5202872544290325
1.35 -1.481010941862203
1.3505 -1.4388330197153976
1.351 -1.3957277665373164
1.3515 -1.3537824865408032
1.352 -1.3150100887041896
1.3525 -1.2808744663794274
1.353 -1.2523245617215841
1.3535 -1.2297259786516577
1.354 -1.2129155335343595
1.3545 -1.2013983374572572
1.355 -1.194626210387318
1.3555 -1.1920910529624578
1.356 -1.193319292749129
1.3565 -1.197910226922009
1.357 -1.20546314890185
1.3575 -1.2155143055303264
1.358 -1.227570744154862
1.3585 -1.2409918319733182
1.359 -1.255048503946113
1.3595 -1.2690163098348406
1.36 -1.4055598968125804
1.3605 -1.4164768514916561
1.361 -1.4253004485602265
1.3615 -1.4321679800578822
1.362 -1.4374569329975821
1.3625 -1.4417341300231779
1.363 -1.4458646724105841
1.3635 -1.4508041780981868
1.364 -1.4574963382642883
1.3645 -1.4668274392762672
1.365 -1.4793463383294922
1.3655 -1.49510978674527
1.366 -1.513671516157973
1.3665 -1.5340741465055723
1.367 -1.5551076656884453
1.3675 -1.5756079488357737
1.368 -1.5945831812729352
1.3685 -1.611350146577339
1.369 -1.625545883438871
1.3695 -1.6369240072726048
1.37 -1.6456179302437892
1.3705 -1.6519228793488594
1.371 -1.6562868544327893
1.3715 -1.6592448643802702
1.372 -1.6613911956364673
1.3725 -1.6631992366159307
1.373 -1.6650116608789123
1.3735 -1.6669862693134616
1.374 -1.6691891724686114
1.3745 -1.6717074396001204
1.375 -1.6747125897450672
1.3755 -1.6785671804749622
1.376 -1.6838077545747436
1.3765 -1.6909992987118665
1.377 -1.7004520404189811
1.3775 -1.712044437445754
1.378 -1.725061502665669
1.3785 -1.7382190092394965
1.379 -1.74982410556906
1.3795 -1.7580132036744314
1.38 -1.637878967354562
1.3805 -1.6353499334261916
1.381 -1.6260412842642713
1.3815 -1.609629238900214
1.382 -1.5862379649578198
1.3825 -1.5563433423861415
1.383 -1.520858584925467
1.3835 -1.480821777532926
1.384 -1.437414414113206
1.3845 -1.3922967871594265
1.385 -1.3473584763774522
1.3855 -1.3047132980462115
1.386 -1.2664840877505033
1.3865 -1.2345386155739706
1.387 -1.210271486659237
1.3875 -1.1942886000309056
1.388 -1.1862769215218474
1.3885 -1.1849844997849253
1.389 -1.1884204176443705
1.3895 -1.1940380692727026
1.39 -1.1990987318586144
1.3905 -1.200976095981903
1.391 -1.1974986046912304
1.3915 -1.1871850308417164
1.392 -1.1693654242330416
1.3925 -1.14423348646559
1.393 -1.1129630290722112
1.3935 -1.077540521668744
1.394 -1.0405747272876582
1.3945 -1.0049683777030576
1.395 -0.9735069091252799
1.3955 -0.9485057651977981
1.396 -0.9315242872917917
1.3965 -0.9232131311159706
1.397 -0.9233878501070694
1.3975 -0.9311914333132045
1.398 -0.9452377901094531
1.3985 -0.963832465511451
1.399 -0.9852285019685857
1.3995 -1.007524180573326
1.4 -1.152047946864664
1.4005 -1.1700150040205115
1.401 -1.1836226278069593
1.4015 -1.1921723103742197
1.402 -1.1954337951538494
1.4025 -1.193534752412706
1.403 -1.1867605980693512
1.4035 -1.1755215781192214
1.404 -1.1602421480114609
1.4045 -1.1415846310407283
1.405 -1.1203851459503036
1.4055 -1.0978147429921152
1.406 -1.075412985172296
1.4065 -1.0549804303630077
1.407 -1.0383521237571953
1.4075 -1.027140914731645
1.408 -1.0224098728446278
1.4085 -1.0244164543886782
1.409 -1.0326009860342502
1.4095 -1.0454931219663826
1.41 -1.06123325352023
1.4105 -1.077922903112082
1.411 -1.0940794759421193
1.4115 -1.1089511725802894
1.412 -1.1225389964740717
1.4125 -1.135415761380448
1.413 -1.1484959848012888
1.4135 -1.1626751066318606
1.414 -1.1787022131328397
1.4145 -1.1968623197018373
1.415 -1.2170355030266884
1.4155 -1.2389617011303509
1.416 -1.262238019430827
1.4165 -1.2866755821148883
1.417 -1.312292676625961
1.4175 -1.3392315118043518
1.418 -1.3675883840566292
1.4185 -1.397276283117304
1.419 -1.4279703500280587
1.4195 -1.4592556872957363
1.42 -1.6139122070895036
1.4205 -1.6444589412037938
1.421 -1.6738285612494328
1.4215 -1.7012829931468068
1.422 -1.7256020125079718
1.4225 -1.74497602706258
1.423 -1.7572747469241692
1.4235 -1.760377750588985
1.424 -1.7528290382927252
1.4245 -1.7340031200356103
1.425 -1.7046615391379472
1.4255 -1.6667403289942195
1.426 -1.6231838000192893
1.4265 -1.5774023337209075
1.427 -1.5327603776454697
1.4275 -1.4921724858301122
1.428 -1.4577321871103464
1.4285 -1.4305608078434109
1.429 -1.4109410661772515
1.4295 -1.3985326983424582
1.43 -1.3925263692469105
1.4305 -1.391841612795214
1.431 -1.3950993738331903
1.4315 -1.40074727360359
1.432 -1.406981779898862
1.4325 -1.4118619510275985
1.433 -1.4133867494585972
1.4335 -1.4096678226368353
1.434 -1.3991817044687032
1.4345 -1.3809416867684865
1.435 -1.3546643075745606
1.4355 -1.320850916153273
1.436 -1.2807501221678697
1.4365 -1.23630470903196
1.437 -1.1900478274286674
1.4375 -1.1449381588752239
1.438 -1.1042242752577234
1.4385 -1.0710678502782849
1.439 -1.0484292297458675
1.4395 -1.0387104395452256
1.44 -1.1665075164072751
1.4405 -1.1853204250880998
1.441 -1.2176125900541652
1.4415 -1.261124520239725
1.442 -1.3123236305061705
1.4425 -1.3666884658039147
1.443 -1.4191145811217265
1.4435 -1.4643849669042783
1.444 -1.497728617271762
1.4445 -1.5153658219046144
1.445 -1.5149541458930957
1.4455 -1.49591906491561
1.446 -1.4595941202216693
1.4465 -1.4091162826865558
1.447 -1.3490250613703558
1.4475 -1.2848205918519247
1.448 -1.2223591418622113
1.4485 -1.1673058655192052
1.449 -1.1245702167983802
1.4495 -1.097989814239399
1.45 -1.0899530450233246
1.4505 -1.1011015365129286
1.451 -1.1305808686549617
1.4515 -1.1757122407247507
1.452 -1.2323495276336582
1.4525 -1.29509700765363
1.453 -1.3578062619019025
1.4535 -1.4142625960037551
1.454 -1.4587975327737175
1.4545 -1.4871280060373628
1.455 -1.4967416976404047
1.4555 -1.4873240975097977
1.456 -1.4607713324286795
1.4565 -1.4209806606361584
1.457 -1.3733706161638817
1.4575 -1.3241526862311395
1.458 -1.279608720885407
1.4585 -1.2452572598271234
1.459 -1.2254070617917092
1.4595 -1.2226508559497513
1.46 -1.3606492634226648
1.4605 -1.3917221922027279
1.461 -1.4365114498174485
1.4615 -1.4907823647907417
1.462 -1.5490819168427268
1.4625 -1.6052088863553906
1.463 -1.6528573445255133
1.4635 -1.6863913873690553
1.464 -1.701526234852714
1.4645 -1.6958775915750774
1.465 -1.6692857889548538
1.4655 -1.6238945861192378
1.466 -1.5637795433061599
1.4665 -1.494456664400548
1.467 -1.4220836706677222
1.4675 -1.352726937705708
1.468 -1.2916392374231704
1.4685 -1.2429467893698711
1.469 -1.2093917371032927
1.4695 -1.1924283767180899
1.47 -1.1922488032874181
1.4705 -1.2077342176125359
1.471 -1.2365456696530686
1.4715 -1.2751411572781832
1.472 -1.3190358921814225
1.4725 -1.3631543462287847
1.473 -1.4024169881452437
1.4735 -1.4320503461810865
1.474 -1.4483540922274158
1.4745 -1.4490803707045332
1.475 -1.4336115568543348
1.4755 -1.4030775518444139
1.476 -1.360102544586286
1.4765 -1.308632841277186
1.477 -1.2533828143795445
1.4775 -1.199319437519259
1.478 -1.1512240101484548
1.4785 -1.1131986186675236
1.479 -1.0882001496806575
1.4795 -1.0779565946004932
1.48 -1.2053077631673956
1.4805 -1.222993873262397
1.481 -1.2514624268135424
1.4815 -1.2872320117456812
1.482 -1.3263027732522799
1.4825 -1.3647367422999404
1.483 -1.399146595834814
1.4835 -1.4271626879612902
1.484 -1.4475403371552322
1.4845 -1.4602665693877341
1.485 -1.4664024362135497
1.4855 -1.4678775373337856
1.486 -1.4671925142001012
1.4865 -1.4672058928869391
1.487 -1.4708077457798077
1.4875 -1.4804700159469686
1.488 -1.49825929106109
1.4885 -1.525379158032209
1.489 -1.5619942273706564
1.4895 -1.6071414387876581
1.49 -1.6587086743111819
1.4905 -1.7135889138817293
1.491 -1.7680066902656006
1.4915 -1.8180129315412181
1.492 -1.8600539450851892
1.4925 -1.89127322520152
1.493 -1.9098814886675095
1.4935 -1.9151116994792001
1.494 -1.907157977148564
1.4945 -1.8869608644589126
1.495 -1.8561086853906703
1.4955 -1.8167595005342394
1.496 -1.7714896461237837
1.4965 -1.7233191537873738
1.497 -1.6753580468787577
1.4975 -1.6304334861924912
1.498 -1.5908607508121775
1.4985 -1.557865921174155
1.499 -1.531540309773268
1.4995 -1.5107825455115242
1.5 -1.3708262240037488
1.5005 -1.3550886027540356
1.501 -1.3378739445838956
1.5015 -1.3169623575234148
1.502 -1.2910297994420201
1.5025 -1.2597024910567611
1.503 -1.223488069920178
1.5035 -1.183541799798398
1.504 -1.1414930580693665
1.5045 -1.0991476954114756
1.505 -1.0583793612464278
1.5055 -1.021292809415434
1.506 -0.9900153758480236
1.5065 -0.9666276754902317
1.507 -0.952807454140862
1.5075 -0.9494672456198806
1.508 -0.9564060044213176
1.5085 -0.9721595201013656
1.509 -0.9940982092798264
1.5095 -1.0187059248016304
1.51 -1.0421397648206168
1.5105 -1.0608346240879891
1.511 -1.0721268200893872
1.5115 -1.074489802229566
1.512 -1.0677050815030467
1.5125 -1.0526054731979788
1.513 -1.0307897017390872
1.5135 -1.0041847398451862
1.514 -0.9746421549645742
1.5145 -0.9441353214093816
1.515 -0.9146244005139328
1.5155 -0.8882887212359699
1.516 -0.8673797789314736
1.5165 -0.8539897617479951
1.517 -0.8495946147496882
1.5175 -0.8548081211256838
1.518 -0.8690287076002315
1.5185 -0.8906246610105178
1.519 -0.9171135649105557
1.5195 -0.945681421533392
1.52 -1.09620829972884
1.5205 -1.120636205092784
1.521 -1.1402206754038415
1.5215 -1.1544057395465015
1.522 -1.1633287410427722
1.5225 -1.1676162071252483
1.523 -1.16820358948709
1.5235 -1.1661698193275047
1.524 -1.1627763863372673
1.5245 -1.1594432685233744
1.525 -1.1577565364379296
1.5255 -1.1592677607480912
1.526 -1.1652576268849983
1.5265 -1.1764872932765968
1.527 -1.1930254602980028
1.5275 -1.2141784439713161
1.528 -1.2386864003576912
1.5285 -1.2648347590204585
1.529 -1.2905948347613239
1.5295 -1.3138190052798908
1.53 -1.3324849593914767
1.5305 -1.3449485711546465
1.531 -1.3501381536818147
1.5315 -1.3477582654664721
1.532 -1.3382451696647566
1.5325 -1.3225225743860243
1.533 -1.3019552674130253
1.5335 -1.2780500178349172
1.534 -1.2525311629618459
1.5345 -1.2271891757813127
1.535 -1.2037580113924389
1.5355 -1.183580239926949
1.536 -1.1676155208462349
1.5365 -1.1564261563774034
1.537 -1.1501181823738547
1.5375 -1.1484530467029403
1.538 -1.1508751400050659
1.5385 -1.156392709507087
1.539 -1.1636729056778679
1.5395 -1.1711164040007527
1.54 -1.2994723757506144
1.5405 -1.301629721026533
1.541 -1.2992051105253064
1.5415 -1.2916509063881123
1.542 -1.279037279226788
1.5425 -1.2618844124453517
1.543 -1.2411169655053353
1.5435 -1.2181259197081153
1.544 -1.194566638335156
1.5445 -1.172139014124573
1.545 -1.152533765371862
1.5455 -1.1371276837668718
1.546 -1.127031155882928
1.5465 -1.123007243465214
1.547 -1.1254048575672544
1.5475 -1.134061386529549
1.548 -1.1482463781984484
1.5485 -1.1665454764163157
1.549 -1.1871160290799474
1.5495 -1.2079845807464389
1.55 -1.2273783899075712
1.5505 -1.2439478280542628
1.551 -1.2568679868928936
1.5515 -1.2657909768209428
1.552 -1.2708371697064607
1.5525 -1.2724959495205097
1.553 -1.2714957632838277
1.5535 -1.2687171353933888
1.554 -1.2649249516961083
1.5545 -1.2606559250527671
1.555 -1.2564149839835104
1.5555 -1.2526948573609415
1.556 -1.2501475602747496
1.5565 -1.2495677413848767
1.557 -1.2515842161335147
1.5575 -1.2567554768956453
1.558 -1.2651893768846547
1.5585 -1.2767014432597934
1.559 -1.2908834519362893
1.5595 -1.3071787145688782
1.56 -1.4473035663755227
1.5605 -1.4651428229496435
1.561 -1.4823486029308974
1.5615 -1.498266712879799
1.562 -1.5121301078289335
1.5625 -1.5231430058156747
1.563 -1.530483720104652
1.5635 -1.533420302257842
1.564 -1.5315056269418745
1.5645 -1.5248390290218974
1.565 -1.514189484362429
1.5655 -1.500969786262
1.566 -1.4869242396243325
1.5665 -1.4737178532529545
1.567 -1.4626102633949942
1.5675 -1.4543296299341346
1.568 -1.4491761397993745
1.5685 -1.4471954795759887
1.569 -1.4483751768055888
1.5695 -1.45270144446609
1.57 -1.4600919378861008
1.5705 -1.4702259157047746
1.571 -1.482375565008472
1.5715 -1.4953568663428345
1.572 -1.5076509805965361
1.5725 -1.5176000528003872
1.573 -1.5238545957155125
1.5735 -1.5257291276929459
1.574 -1.5234531693017461
1.5745 -1.5182771541536697
1.575 -1.5122049546071503
1.5755 -1.5075605047675893
1.576 -1.5064584539024966
1.5765 -1.5104115450533542
1.577 -1.5201467583750516
1.5775 -1.5356536066999298
1.578 -1.5563915575089073
1.5785 -1.5815394708374682
1.579 -1.6102034158687124
1.5795 -1.6414453402046714
1.58 -1.7967250192696587
1.5805 -1.828961864462715
1.581 -1.8588927183220738
1.5815 -1.8846598134454284
1.582 -1.9041303939998009
1.5825 -1.9156484359360892
1.583 -1.9184785968838551
1.5835 -1.913256650225966
1.584 -1.901883733930708
1.5845 -1.8871257241073716
1.585 -1.872057405927053
1.5855 -1.8594551528559302
1.586 -1.8513281446147078
1.5865 -1.8488338182629998
1.587 -1.8523550639394613
1.5875 -1.8618408591973505
1.588 -1.8771220030107654
1.5885 -1.8980366981689891
1.589 -1.9245923032868686
1.5895 -1.9564801996573056
1.59 -1.9929629947298337
1.5905 -2.0324823540282355
1.591 -2.07271319918909
1.5915 -2.110789307516519
1.592 -2.1439588281827198
1.5925 -2.170136963601668
1.593 -2.188416635174398
1.5935 -2.199189408669653
1.594 -2.2038884667216654
1.5945 -2.2045818145316356
1.595 -2.203516134462382
1.5955 -2.2027301069622927
1.596 -2.203926672268129
1.5965 -2.2084468954170084
1.597 -2.2171643233294906
1.5975 -2.2305551450023553
1.598 -2.2486609878774018
1.5985 -2.27096360090332
1.599 -2.2963137158705362
1.5995 -2.3228065982429396
1.6 -2.2255642410923286
1.6005 -2.2473525152710123
1.601 -2.262815910749977
1.6015 -2.2696942145604675
1.602 -2.2667245422365685
1.6025 -2.253948595302666
1.603 -2.232664074971643
1.6035 -2.2050656207045125
1.604 -2.1738600842485876
1.6045 -2.1417579269428306
1.605 -2.1112382480647756
1.6055 -2.0843475959858613
1.606 -2.0626892291842687
1.6065 -2.0473934937061613
1.607 -2.0390400894649314
1.6075 -2.037616358604199
1.608 -2.042369178090148
1.6085 -2.051861797679581
1.609 -2.0639907018672967
1.6095 -2.0763188514384128
1.61 -2.0862577296639095
1.6105 -2.091367820043999
1.611 -2.089702204713238
1.6115 -2.0800482957656863
1.612 -2.0621285088157313
1.6125 -2.0366948408725243
1.613 -2.0054844951773636
1.6135 -1.970890555839202
1.614 -1.935804482740669
1.6145 -1.9031473048288587
1.615 -1.8757666499939316
1.6155 -1.8561846608749273
1.616 -1.8459840246638153
1.6165 -1.846129902469096
1.617 -1.8563459912964024
1.6175 -1.875394170488805
1.618 -1.9010035478467644
1.6185 -1.9301999773621883
1.619 -1.9597345407918252
1.6195 -1.9864080950396978
1.62 -1.884582741967918
1.6205 -1.8983385151447134
1.621 -1.9033363642014214
1.6215 -1.898979358090113
1.622 -1.885668003052951
1.6225 -1.8647271241056655
1.623 -1.8381270865969435
1.6235 -1.8082434889237116
1.624 -1.7775435672669448
1.6245 -1.7485636946341236
1.625 -1.723572573919656
1.6255 -1.7045860900460883
1.626 -1.6930810818950839
1.6265 -1.6897878381329727
1.627 -1.694590189450485
1.6275 -1.7065526658444943
1.628 -1.72413645662634
1.6285 -1.745366842735563
1.629 -1.7680396276744927
1.6295 -1.7896022646825538
1.63 -1.8073079717283689
1.6305 -1.818316385458635
1.631 -1.8201079503790214
1.6315 -1.8107896547757087
1.632 -1.7895702075310702
1.6325 -1.757050496101507
1.633 -1.7151362777765151
1.6335 -1.666948902577996
1.634 -1.616162959091469
1.6345 -1.5664462442070854
1.635 -1.5211577451173208
1.6355 -1.4828295823972812
1.636 -1.4532776324665269
1.6365 -1.4333989035954044
1.637 -1.4234191385241368
1.6375 -1.422834084898975
1.638 -1.4306169380814444
1.6385 -1.4450479672120047
1.639 -1.4637178496159213
1.6395 -1.4836689874348867
1.64 -1.6245815580003287
1.6405 -1.636532429169532
1.641 -1.64014583182103
1.6415 -1.6334908220416635
1.642 -1.6158280601423851
1.6425 -1.5877150008823075
1.643 -1.5508722986634471
1.6435 -1.5078544506026115
1.644 -1.461723427651995
1.6445 -1.4154902891727927
1.645 -1.3719966185443493
1.6455 -1.3334736622144303
1.646 -1.3016413472426818
1.6465 -1.2776534742066978
1.647 -1.2619205749365872
1.6475 -1.2541788756649306
1.648 -1.253262078916919
1.6485 -1.2570194087876336
1.649 -1.2625023680852434
1.6495 -1.2661960431642125
1.65 -1.2645588837438557
1.6505 -1.2546319566406583
1.651 -1.234574393096235
1.6515 -1.2039917290043067
1.652 -1.1640215272960146
1.6525 -1.1170039231798896
1.653 -1.0659485107601034
1.6535 -1.0139905916405132
1.654 -0.9639482600409776
1.6545 -0.9180146624323989
1.655 -0.8778764005853522
1.6555 -0.8447689889359852
1.656 -0.819654988347654
1.6565 -0.8031281599456769
1.657 -0.7953179493742119
1.6575 -0.7956837831274306
1.658 -0.8029299301142531
1.6585 -0.815034476606518
1.659 -0.8294335006042877
1.6595 -0.8433256175329279
1.66 -0.9771347128339483
1.6605 -0.9817081951567495
1.661 -0.9794326140734468
1.6615 -0.970118776755568
1.662 -0.9547441866849642
1.6625 -0.9349542958583777
1.663 -0.912679357926196
1.6635 -0.8898395162959912
1.664 -0.8680301845061155
1.6645 -0.8484508609046058
1.665 -0.8320675312379734
1.6655 -0.8196392026279598
1.666 -0.8117468805881974
1.6665 -0.8086662895487414
1.667 -0.8101506557421031
1.6675 -0.8152478533006711
1.668 -0.8223090121629033
1.6685 -0.8291811953115017
1.669 -0.8336417843535197
1.6695 -0.8339090928638963
1.67 -0.8291397539571908
1.6705 -0.819655400206995
1.671 -0.8070077057049668
1.6715 -0.7936168772137463
1.672 -0.7822578721265836
1.6725 -0.7756533354183383
1.673 -0.775765858592634
1.6735 -0.783790151519783
1.674 -0.8002042518137333
1.6745 -0.82497584560041
1.675 -0.8577606142571291
1.6755 -0.8980180919161524
1.676 -0.9450046558117635
1.6765 -0.9975896685471533
1.677 -1.0542019920760952
1.6775 -1.1127346594263066
1.678 -1.170634318122054
1.6785 -1.2250839577556247
1.679 -1.2734183421468408
1.6795 -1.3134468115328264
1.68 -1.4671274174409976
1.6805 -1.4860104077119791
1.681 -1.4944393932752058
1.6815 -1.493299012371196
1.682 -1.4840319027785562
1.6825 -1.4681727028884075
1.683 -1.447144041439369
1.6835 -1.4223762655489463
1.684 -1.3953233978114497
1.6845 -1.3677049279158089
1.685 -1.3411153521399795
1.6855 -1.3170698948707178
1.686 -1.2966323311746037
1.6865 -1.2800932029182366
1.687 -1.2669822084104136
1.6875 -1.2560836421477195
1.688 -1.2456442262700602
1.6885 -1.2338763858210264
1.689 -1.219211005814217
1.6895 -1.2004836840479332
1.69 -1.1771481174522846
1.6905 -1.1492467848442307
1.691 -1.117201103290947
1.6915 -1.0814985683853517
1.692 -1.0425498439578602
1.6925 -1.000703127356338
1.693 -0.9565399159353725
1.6935 -0.9110638718375531
1.694 -0.8659041968490087
1.6945 -0.8232162074400274
1.695 -0.7854968342678303
1.6955 -0.7551158126327623
1.696 -0.734086432574978
1.6965 -0.7236355226346973
1.697 -0.7239581204270085
1.6975 -0.734214303638586
1.698 -0.7523403009608047
1.6985 -0.7753469141371088
1.699 -0.7996383949248766
1.6995 -0.8213806350885768
1.7 -0.9604097307516233
1.7005 -0.9658963923398795
1.701 -0.9595229570633239
1.7015 -0.9401729618145257
1.702 -0.9081139434038681
1.7025 -0.8650591460594916
1.703 -0.8139817863479836
1.7035 -0.7588405997165092
1.704 -0.7041311833276838
1.7045 -0.6544255598398694
1.705 -0.6139044502199069
1.7055 -0.5859728014394477
1.706 -0.5729889502698087
1.7065 -0.5760674843108818
1.707 -0.5949705439145028
1.7075 -0.6279386848986834
1.708 -0.671808273781952
1.7085 -0.7222998873072038
1.709 -0.7743287762418765
1.7095 -0.8225559338657316
1.71 -0.861833000435469
1.7105 -0.8877586182732696
1.711 -0.8971352267546127
1.7115 -0.8883397375538522
1.712 -0.8615645124261314
1.7125 -0.8188980967549013
1.713 -0.7642383127109307
1.7135 -0.7029711843282962
1.714 -0.6415409840854437
1.7145 -0.5868029384161084
1.715 -0.5453165942179458
1.7155 -0.522590751897785
1.716 -0.5224913503812927
1.7165 -0.5466039296911941
1.717 -0.594106340516467
1.7175 -0.6618846204855292
1.718 -0.7448864925176826
1.7185 -0.8367421273273173
1.719 -0.9304612362733206
1.7195 -1.0191076824802388
1.72 -1.2201223727759944
1.7205 -1.2808072674982147
1.721 -1.3220930963367317
1.7215 -1.343085036725625
1.722 -1.344727408970599
1.7225 -1.3295867327119693
1.723 -1.3015445337902258
1.7235 -1.2654166454043858
1.724 -1.2265300218729898
1.7245 -1.1902823728961973
1.725 -1.1614940288767162
1.7255 -1.1438750990465174
1.726 -1.1394477671100118
1.7265 -1.1482079651134887
1.727 -1.1679289538488795
1.7275 -1.1943185068721245
1.728 -1.2215662838251078
1.7285 -1.2431193332288253
1.729 -1.252574823346256
1.7295 -1.2445425544749118
1.73 -1.21526864307824
1.7305 -1.1630533429744723
1.731 -1.0883924304582482
1.7315 -0.9939179450501073
1.732 -0.8842727781739276
1.7325 -0.7655015960123615
1.733 -0.6446438428027385
1.7335 -0.5291901300984285
1.734 -0.42629877335362687
1.7345 -0.3421691839430391
1.735 -0.2813316143574177
1.7355 -0.24618538581593413
1.736 -0.23665046177558738
1.7365 -0.2501534872325705
1.737 -0.2818580947812526
1.7375 -0.3253415153522792
1.738 -0.37340709923894705
1.7385 -0.419256099590531
1.739 -0.457207579174112
1.7395 -0.48339156788346815
1.74 -0.6196328519435564
1.7405 -0.6176361558664084
1.741 -0.6030418658003224
1.7415 -0.5791318772350275
1.742 -0.5500860793745547
1.7425 -0.5206692606008444
1.743 -0.49570664344866117
1.7435 -0.4795509209978437
1.744 -0.475572950279171
1.7445 -0.48573770975710934
1.745 -0.5103185012768767
1.7455 -0.5477510881941958
1.746 -0.5946851214074168
1.7465 -0.6463665879884748
1.747 -0.6973071136393987
1.7475 -0.7420823593795108
1.748 -0.7760949673785603
1.7485 -0.796039553600218
1.749 -0.8000666201587298
1.7495 -0.7878563807227398
1.75 -0.7605110494148288
1.7505 -0.7203219901267855
1.751 -0.6705882619888124
1.7515 -0.6154368105140483
1.752 -0.5595439128613164
1.7525 -0.5077805313185108
1.753 -0.46474345434485875
1.7535 -0.43431420716796404
1.754 -0.41915805607602513
1.7545 -0.42027848195062006
1.755 -0.43674967678199467
1.7555 -0.4657061119675802
1.756 -0.502686406310302
1.7565 -0.5423233704500292
1.757 -0.5791838362480718
1.7575 -0.6085667398300089
1.758 -0.6270867841130244
1.7585 -0.6329517385826189
1.759 -0.6258697799809468
1.7595 -0.6069217441268369
1.76 -0.7020314517035671
1.7605 -0.6654558289289692
1.761 -0.6245300956225956
1.7615 -0.5828967939439861
1.762 -0.5441846129921372
1.7625 -0.5118332248592221
1.763 -0.4887057452925371
1.7635 -0.47666089649404836
1.764 -0.4763762237762799
1.7645 -0.48712665099107616
1.765 -0.5068863397186499
1.7655 -0.5327011996468377
1.766 -0.5611375334018975
1.7665 -0.5887546224655513
1.767 -0.6124925786251959
1.7675 -0.6299179370932693
1.768 -0.6393364121185332
1.7685 -0.639760954827311
1.769 -0.6308112593910574
1.7695 -0.6129110148450686
1.77 -0.587148264853084
1.7705 -0.5555330283298596
1.771 -0.5208286043525966
1.7715 -0.4865172772097263
1.772 -0.4561267759148481
1.7725 -0.43280954809182187
1.773 -0.41892952118075333
1.7735 -0.4157811853319478
1.774 -0.42350010233142177
1.7745 -0.4412671758827735
1.775 -0.46719459537535885
1.7755 -0.4987746723185517
1.776 -0.5330132577931329
1.7765 -0.5668044334786639
1.777 -0.5971435990654825
1.7775 -0.621340919890403
1.778 -0.6372658929358832
1.7785 -0.6436163294383033
1.779 -0.6401628620500849
1.7795 -0.6279055355078723
1.78 -0.7327849141553375
1.7805 -0.7096061834588506
1.781 -0.6861168231765468
1.7815 -0.666128883013441
1.782 -0.6528646220540787
1.7825 -0.6485971402663202
1.783 -0.6544464140495455
1.7835 -0.6703498364171075
1.784 -0.6952270351983791
1.7845 -0.7272340209730707
1.785 -0.7639774280877573
1.7855 -0.8027625582463912
1.786 -0.840821538327509
1.7865 -0.8754761554406504
1.787 -0.9042307923431295
1.7875 -0.9251102821847093
1.788 -0.9368515012441315
1.7885 -0.9392675312658095
1.789 -0.9334099537210301
1.7895 -0.921475175327369
1.79 -0.9065212149187496
1.7905 -0.8919392166629257
1.791 -0.8810161655309517
1.7915 -0.8764554557508095
1.792 -0.8800672167873599
1.7925 -0.8926898417269364
1.793 -0.9142554860130057
1.7935 -0.9438931345567605
1.794 -0.9801045586811745
1.7945 -1.0209139624086094
1.795 -1.0639118056430492
1.7955 -1.1063253852622834
1.796 -1.1452101046337237
1.7965 -1.1777770023804188
1.797 -1.2017941521342805
1.7975 -1.2160753930941428
1.798 -1.22078393953959
1.7985 -1.2175703635163748
1.799 -1.2093624946304158
1.7995 -1.1999804342223344
1.8 -1.3171800922195425
1.8005 -1.3168851777949278
1.801 -1.3260559290029104
1.8015 -1.3468686574872168
1.802 -1.3800947179524699
1.8025 -1.4251840746236695
1.803 -1.4804103005561111
1.8035 -1.5429891552032846
1.804 -1.6093824731002426
1.8045 -1.6755579809161045
1.805 -1.737320133122685
1.8055 -1.790720600156483
1.806 -1.832445594702263
1.8065 -1.860164275813313
1.807 -1.8728220533613436
1.8075 -1.8707235583111896
1.808 -1.8555034869712894
1.8085 -1.829945120798293
1.809 -1.7977383881462936
1.8095 -1.763107728207652
1.81 -1.7303100688745117
1.8105 -1.7033462069590732
1.811 -1.685588604716961
1.8115 -1.6794085374776253
1.812 -1.6860488079634026
1.8125 -1.7055134808337413
1.813 -1.736611399194643
1.8135 -1.7771153311543668
1.814 -1.8240364947591203
1.8145 -1.873961035123399
1.815 -1.923379233039706
1.8155 -1.969009966863402
1.816 -2.0080018750032758
1.8165 -2.0380784113105275
1.817 -2.0577339894126108
1.8175 -2.0663602123917286
1.818 -2.064465442767859
1.8185 -2.053741305831054
1.819 -2.0369497103267955
1.8195 -2.017604467625285
1.82 -1.8763781478846728
1.8205 -1.8640402338150137
1.821 -1.859996132245462
1.8215 -1.866033822330694
1.822 -1.8825436475916992
1.8225 -1.908397004416997
1.823 -1.941189545922838
1.8235 -1.9773319633057846
1.824 -2.0126075361354165
1.8245 -2.042565273316509
1.825 -2.062966881906662
1.8255 -2.0701710484293927
1.826 -2.0614141292123884
1.8265 -2.035045334558783
1.827 -1.9907116645466096
1.8275 -1.929527391905616
1.828 -1.854064400177117
1.8285 -1.7680513342553084
1.829 -1.6761498142087483
1.8295 -1.5833472239137683
1.83 -1.4946145959865202
1.8305 -1.4143258981562619
1.831 -1.3458210363315501
1.8315 -1.291058757305996
1.832 -1.2505015125448324
1.8325 -1.2232322611416175
1.833 -1.2071808805275055
1.8335 -1.1994459852089354
1.834 -1.196667790628845
1.8345 -1.1953043533402286
1.835 -1.1919809994886041
1.8355 -1.183797639680919
1.836 -1.1686352422088628
1.8365 -1.1454633860239545
1.837 -1.1144726465487012
1.8375 -1.077117548177764
1.838 -1.0359092402919725
1.8385 -0.9940837801065143
1.839 -0.9551045764023509
1.8395 -0.9222300043291548
1.84 -1.0213084993717028
1.8405 -1.0064140962293722
1.841 -1.0017166870703276
1.8415 -1.006459320315607
1.842 -1.0190818720153156
1.8425 -1.0373239976600572
1.843 -1.0585274988387217
1.8435 -1.0798000412336863
1.844 -1.0983912501528972
1.8445 -1.1117699211324834
1.845 -1.1181786285302484
1.8455 -1.1165835800420747
1.846 -1.1070562343361798
1.8465 -1.0909695488114615
1.847 -1.070506964430548
1.8475 -1.048547232120325
1.848 -1.0281124842519787
1.8485 -1.011747235409605
1.849 -1.0011472634152248
1.8495 -0.9967894334320132
1.85 -0.9979784373343713
1.8505 -1.0031044514100986
1.851 -1.0102204215798556
1.8515 -1.0175113697616252
1.852 -1.0235391996614989
1.8525 -1.0273157805089228
1.853 -1.0282015314438364
1.8535 -1.0257501028166163
1.854 -1.0196034033853132
1.8545 -1.009523530293304
1.855 -0.9955039503298597
1.8555 -0.9779646240387566
1.856 -0.9578982641257177
1.8565 -0.9369537331444322
1.857 -0.917352462404422
1.8575 -0.9016865239859534
1.858 -0.8922610829758864
1.8585 -0.8906106122095325
1.859 -0.8970832778541861
1.8595 -0.9107006665988414
1.86 -1.0525416095653548
1.8605 -1.0725797678390374
1.861 -1.0914045862723614
1.8615 -1.1061892844430967
1.862 -1.1145224213895333
1.8625 -1.1147558437436071
1.863 -1.1061109718715896
1.8635 -1.0887534843907554
1.864 -1.063867565774998
1.8645 -1.0335768543364559
1.865 -1.000838825432862
1.8655 -0.9691692922730678
1.866 -0.942369576683483
1.8665 -0.9240015829629439
1.867 -0.9167894391936356
1.8675 -0.9220596179818752
1.868 -0.9394041929522275
1.8685 -0.9664874392998826
1.869 -0.9994274962421937
1.8695 -1.0333937252480951
1.87 -1.0633847579166809
1.8705 -1.0849057024404234
1.871 -1.0944479411210533
1.8715 -1.0897867497661993
1.872 -1.0701243723076734
1.8725 -1.0361302063525242
1.873 -0.9897038887581882
1.8735 -0.9339940619696541
1.874 -0.8727745923625879
1.8745 -0.8104699211970341
1.875 -0.7514425579934566
1.8755 -0.6997916385661865
1.876 -0.6589530394814799
1.8765 -0.631242739202389
1.877 -0.6175142986693202
1.8775 -0.6171655932390233
1.878 -0.6282253046784221
1.8785 -0.6478149569399683
1.879 -0.6726501312059721
1.8795 -0.6991119272381959
1.88 -0.8468977251566294
1.8805 -0.8655193733617056
1.881 -0.8756381251787553
1.8815 -0.8751201719900044
1.882 -0.8629561898893067
1.8825 -0.8395571755041336
1.883 -0.806926308631825
1.8835 -0.7685913588896723
1.884 -0.7293507290776214
1.8845 -0.6944588489607626
1.885 -0.6691001271599031
1.8855 -0.6574793911307165
1.886 -0.6622814852659729
1.8865 -0.6839420545497445
1.887 -0.7210353935560729
1.8875 -0.7701652745349066
1.888 -0.8268611957805119
1.8885 -0.8861369662457868
1.889 -0.943064361557724
1.8895 -0.9932300618076474
1.89 -1.0329573996542043
1.8905 -1.0595300377912449
1.891 -1.0712736730002015
1.8915 -1.067780459576749
1.892 -1.0497604264002767
1.8925 -1.0192445170004873
1.893 -0.9793351737919117
1.8935 -0.9340440685579763
1.894 -0.8877311108038332
1.8945 -0.844504941591611
1.895 -0.807769578221625
1.8955 -0.7798783389254128
1.896 -0.7619333899438423
1.8965 -0.7541153033285876
1.897 -0.7558209195785162
1.8975 -0.7657692952375146
1.898 -0.7821826587659734
1.8985 -0.802590401195066
1.899 -0.8239248606203489
1.8995 -0.8425930574347528
1.9 -0.9777597246294846
1.9005 -0.979106139011558
1.901 -0.9670013154948554
1.9015 -0.9398241823782535
1.902 -0.89754100565438
1.9025 -0.841975208360401
1.903 -0.7766979138252237
1.9035 -0.7067035495166628
1.904 -0.6377574285195923
1.9045 -0.5756999760767076
1.905 -0.5256632080257593
1.9055 -0.4914394892484291
1.906 -0.47510636911197063
1.9065 -0.476944265373624
1.907 -0.495627925836169
1.9075 -0.528595396246538
1.908 -0.5724752465256128
1.9085 -0.623478671739602
1.909 -0.677620368755858
1.9095 -0.7309727011847782
1.91 -0.7798528733620433
1.9105 -0.8210652383994311
1.911 -0.8522212187381883
1.9115 -0.871968817524801
1.912 -0.8802321898197145
1.9125 -0.8781042879666452
1.913 -0.8677991125695607
1.9135 -0.852404101829461
1.914 -0.8355536021654768
1.9145 -0.8210471189633594
1.915 -0.8125198252721291
1.9155 -0.8130509752738199
1.916 -0.8248757304548701
1.9165 -0.8491973614761792
1.917 -0.8860776011958459
1.9175 -0.9343852049237208
1.918 -0.9918309252163326
1.9185 -1.0550837125965609
1.919 -1.1200015274733381
1.9195 -1.182001427936067
1.92 -1.3594446325380667
1.9205 -1.40197809448272
1.921 -1.4301727460201064
1.9215 -1.4431278979636295
1.922 -1.4416795705351575
1.9225 -1.4282335969434161
1.923 -1.4062685516017275
1.9235 -1.3798572413580077
1.924 -1.3530739365551492
1.9245 -1.3294633824481592
1.925 -1.3118274272598738
1.9255 -1.3018189489427248
1.926 -1.300019689009729
1.9265 -1.3061609206558709
1.927 -1.3190621413960566
1.9275 -1.3370136594421838
1.928 -1.3577976678622525
1.9285 -1.378739049222774
1.929 -1.3972090473097145
1.9295 -1.410419413455841
1.93 -1.4157508334910567
1.9305 -1.411027577017323
1.931 -1.394588067622119
1.9315 -1.3656730326508766
1.932 -1.324492880437997
1.9325 -1.272406748187842
1.933 -1.211870265784031
1.9335 -1.1464821640785345
1.934 -1.0804575698451493
1.9345 -1.01830518803775
1.935 -0.9641019887617249
1.9355 -0.9210719809675437
1.936 -0.8911116299045954
1.9365 -0.8746377886318004
1.937 -0.8706656505952464
1.9375 -0.8770555640759797
1.938 -0.8908005780403769
1.9385 -0.9083754768434029
1.939 -0.9261453608597706
1.9395 -0.9404819228950247
1.94 -1.0711783147687615
1.9405 -1.06963636618078
1.941 -1.0576653994780636
1.9415 -1.0352214257693468
1.942 -1.003273418083746
1.9425 -0.9636697400083908
1.943 -0.9188223968963174
1.9435 -0.8714017473516468
1.944 -0.8240561536559037
1.9445 -0.7791313746290272
1.945 -0.7384717364721217
1.9455 -0.7034138513762334
1.946 -0.6747326844803533
1.9465 -0.6528423006721109
1.947 -0.6379001408456856
1.9475 -0.6297850169221967
1.948 -0.6279943485006962
1.9485 -0.6314546253579747
1.949 -0.6384242685536793
1.9495 -0.6465609342682405
1.95 -0.6531431661424382
1.9505 -0.6554561593913756
1.951 -0.6511685721873186
1.9515 -0.6386949072563353
1.952 -0.6175385753106075
1.9525 -0.5884646446072236
1.953 -0.5532983265078649
1.9535 -0.514926261083643
1.954 -0.4766713596825453
1.9545 -0.44195533561339595
1.955 -0.41386903234800104
1.9555 -0.39493118610543343
1.956 -0.38695376546799065
1.9565 -0.3910172533088195
1.957 -0.40732753907779157
1.9575 -0.4351475170550539
1.958 -0.47288552839464687
1.9585 -0.5182327454034271
1.959 -0.5683937090410967
1.9595 -0.6205445883989352
1.96 -0.79511941248694
1.9605 -0.8430613763633804
1.961 -0.8858652274128969
1.9615 -0.92202299827774
1.962 -0.9503603917895763
1.9625 -0.9699848368189284
1.963 -0.980180134487198
1.9635 -0.980804557682415
1.964 -0.9723468743486765
1.9645 -0.9560363689367114
1.965 -0.9340690945289167
1.9655 -0.9095315172126066
1.966 -0.8860957110555754
1.9665 -0.8676474867370295
1.967 -0.8575827048117415
1.9675 -0.8583207832581667
1.968 -0.8708407683452496
1.9685 -0.8946623785304515
1.969 -0.9279682329891011
1.9695 -0.9680162298399589
1.97 -1.0116355795455025
1.9705 -1.0556849212817971
1.971 -1.0972912785033022
1.9715 -1.1339725402876637
1.972 -1.1635702924859117
1.9725 -1.1842129285783496
1.973 -1.19436584671718
1.9735 -1.193190084138602
1.974 -1.1807630285692636
1.9745 -1.1582399074618004
1.975 -1.127891792361496
1.9755 -1.0928109712356686
1.976 -1.0565933857690593
1.9765 -1.0228867951594154
1.977 -0.995059865063894
1.9775 -0.9759747378903332
1.978 -0.967838815299955
1.9785 -0.9721538429390505
1.979 -0.9896480811279831
1.9795 -1.020149119846763
1.98 -1.185653327178232
1.9805 -1.237331696003997
1.981 -1.295455070472995
1.9815 -1.3559658645294033
1.982 -1.414300111900333
1.9825 -1.465711523092913
1.983 -1.5061300114767915
1.9835 -1.5327758628978396
1.984 -1.5446152229206294
1.9845 -1.5424406985288681
1.985 -1.528623048619004
1.9855 -1.5066235633785803
1.986 -1.48044187406399
1.9865 -1.4540839108667112
1.987 -1.4311588670611044
1.9875 -1.4147472511002477
1.988 -1.4073194038153753
1.9885 -1.4107065469872055
1.989 -1.4262585536663035
1.9895 -1.4544932029818174
1.99 -1.49489663796807
1.9905 -1.545679444474605
1.991 -1.6036418749467027
1.9915 -1.6643354343436756
1.992 -1.7225554115089825
1.9925 -1.7731064022652832
1.993 -1.811619121638222
1.9935 -1.835217436949582
1.994 -1.8428412872980944
1.9945 -1.835242743239222
1.995 -1.8146484309035802
1.9955 -1.784337848860659
1.996 -1.74820187965052
1.9965 -1.7104401320818032
1.997 -1.6753551900642438
1.9975 -1.6472394831369737
1.998 -1.6301310836042666
1.9985 -1.6274698949993425
1.999 -1.6414979294176675
1.9995 -1.6728271497771776
2.0 -1.8430721726108854
2.0005 -1.901722280012719
2.001 -1.9667142717067871
2.0015 -2.031772627684661
2.002 -2.090732688659137
2.0025 -2.1385859505517164
2.003 -2.172222207368646
2.0035 -2.1907527720683815
2.004 -2.195273805375842
2.0045 -2.188218146398671
2.005 -2.172994099267781
2.0055 -2.153228398588956
2.006 -2.1324493108767504
2.0065 -2.1141218381090856
2.007 -2.101412985176292
2.0075 -2.0970526018337092
2.008 -2.103028505586546
2.0085 -2.120171560753834
2.009 -2.147808331116727
2.0095 -2.183701736855844
2.01 -2.2240788787295083
2.0105 -2.264280445563659
2.011 -2.299415579950587
2.0115 -2.3251425461382262
2.012 -2.3381020141776485
2.0125 -2.3363724435878184
2.013 -2.319439807097382
2.0135 -2.2882808190975625
2.014 -2.2452097728449547
2.0145 -2.1937379856471018
2.015 -2.138303706854087
2.0155 -2.0840719215826202
2.016 -2.0364515214833263
2.0165 -2.000672330023991
2.017 -1.9811929687295942
2.0175 -1.9811015681323987
2.018 -2.001592074600076
2.0185 -2.0415223347625244
2.019 -2.097387034299994
2.0195 -2.16366373571079
2.02 -2.110278562708954
2.0205 -2.1770412795165512
2.021 -2.2340136226563927
2.0215 -2.2758622017416275
2.022 -2.299381996559931
2.0225 -2.303811903689868
2.023 -2.290891671304926
2.0235 -2.2641777005246184
2.024 -2.2286392220804783
2.0245 -2.189812735528845
2.025 -2.1531751050934225
2.0255 -2.123717400086827
2.026 -2.1054580652182215
2.0265 -2.1011741743291728
2.027 -2.1121542770199455
2.0275 -2.137851593548622
2.028 -2.176111368235535
2.0285 -2.2229011957494977
2.029 -2.272940634297639
2.0295 -2.320137559105603
2.03 -2.358339156055831
2.0305 -2.3819136487211523
2.031 -2.386460719108106
2.0315 -2.369156189261319
2.032 -2.329033770668633
2.0325 -2.267273914256113
2.033 -2.1870680938483353
2.0335 -2.093340975632465
2.034 -1.9923354794485184
2.0345 -1.8910912254320853
2.035 -1.7967405612139766
2.0355 -1.7158264904451515
2.036 -1.6537103144140564
2.0365 -1.613769960097048
2.037 -1.5971743706442487
2.0375 -1.602536485768592
2.038 -1.6260632191450535
2.0385 -1.6617253487799921
2.039 -1.702035623343729
2.0395 -1.7387797086933012
2.04 -1.8872404765776054
2.0405 -1.8934928068213235
2.041 -1.876398429582285
2.0415 -1.8341564221679831
2.042 -1.767797411403347
2.0425 -1.681181391680244
2.043 -1.5804637200565415
2.0435 -1.473445755805188
2.044 -1.3684815022634045
2.0445 -1.273983210144259
2.045 -1.1973614437326163
2.0455 -1.1440914833251217
2.046 -1.1176696496768632
2.0465 -1.1189267744706959
2.047 -1.146059923292677
2.0475 -1.1949963891186852
2.048 -1.2595710094821737
2.0485 -1.332204739289947
2.049 -1.4045863826052094
2.0495 -1.4684679343282663
2.05 -1.5165154393825546
2.0505 -1.5430296682652531
2.051 -1.5444070746030738
2.0515 -1.5196880700293929
2.052 -1.470294720730162
2.0525 -1.4002034055294768
2.053 -1.3154732557903497
2.0535 -1.223739494112837
2.054 -1.133451981874071
2.0545 -1.0529667110728738
2.055 -0.9895403401493319
2.0555 -0.9485198081763672
2.056 -0.9329234810347189
2.0565 -0.9430752639555962
2.057 -0.9767360322257327
2.0575 -1.029359443949706
2.058 -1.0944220052443479
2.0585 -1.1641269173208717
2.059 -1.2302198263475157
2.0595 -1.284944205733293
2.06 -1.4454229467554263
2.0605 -1.4597969721322903
2.061 -1.4507437063294883
2.0615 -1.4197128943806354
2.062 -1.3708951987985372
2.0625 -1.3104147566151394
2.063 -1.2453818870387565
2.0635 -1.1829401516739542
2.064 -1.1296569307899942
2.0645 -1.090593736892344
2.065 -1.0690335927977794
2.0655 -1.0662445581809596
2.066 -1.0817533573983453
2.0665 -1.1132710148213727
2.067 -1.157123409956147
2.0675 -1.2085720473800947
2.068 -1.2621480344468945
2.0685 -1.312179107178782
2.069 -1.3533198617054647
2.0695 -1.3811223257779481
2.07 -1.3925436649643004
2.0705 -1.3862626310510437
2.071 -1.3629600007151264
2.0715 -1.3249341360862616
2.072 -1.2760588056311863
2.0725 -1.2211980077214815
2.073 -1.1656538721143834
2.0735 -1.1145767417754326
2.074 -1.0724111738000321
2.0745 -1.0424340214654133
2.075 -1.0263136944024867
2.0755 -1.0241850662029865
2.076 -1.034540462085581
2.0765 -1.0544852414429156
2.077 -1.080063817146207
2.0775 -1.106661457887912
2.078 -1.1295862853447873
2.0785 -1.1446468182650436
2.079 -1.148655915161481
2.0795 -1.139831336939157
2.08 -1.2415715665913767
2.0805 -1.2077110602541676
2.081 -1.1650704387297728
2.0815 -1.1175875864733325
2.082 -1.0697629389987793
2.0825 -1.0261496302033468
2.083 -0.99067888867765
2.0835 -0.9661524443575411
2.084 -0.9541776641253831
2.0845 -0.9547873317855334
2.085 -0.966556081987111
2.0855 -0.9868307414473074
2.086 -1.0122693589806269
2.0865 -1.0392749610322642
2.087 -1.0644948686147295
2.0875 -1.085192319615397
2.088 -1.0995347211511257
2.0885 -1.106678462101434
2.089 -1.1068265512757398
2.0895 -1.1009672967984614
2.09 -1.0906600500001746
2.0905 -1.0778167497378066
2.091 -1.0645681647149474
2.0915 -1.0529632983708268
2.092 -1.0448867555396517
2.0925 -1.0418195792706926
2.093 -1.0446017523997593
2.0935 -1.053098691306771
2.094 -1.066245799581399
2.0945 -1.0820250006976417
2.095 -1.0978010321211062
2.0955 -1.1107068319618636
2.096 -1.11808442604844
2.0965 -1.1178493237740479
2.097 -1.108789400497895
2.0975 -1.090690134961365
2.098 -1.0644279744910428
2.0985 -1.0318071011833918
2.099 -0.9953438850581533
2.0995 -0.9579932274287903
2.1 -1.0460094578257904
2.1005 -1.0151099808185673
2.101 -0.9912326458959816
2.1015 -0.9762927558159654
2.102 -0.971347830301525
2.1025 -0.9764550548270331
2.103 -0.9905937426579209
2.1035 -1.0117278020227225
2.104 -1.0369433683809655
2.1045 -1.0630865945071717
2.105 -1.0870430696270943
2.1055 -1.1063488266932775
2.106 -1.1195396322786921
2.1065 -1.1262931379589876
2.107 -1.1273399933903028
2.1075 -1.1243105541165181
2.108 -1.1194688866266367
2.1085 -1.1153584780781136
2.109 -1.1145082387495844
2.1095 -1.1191773849040694
2.11 -1.1311682120985467
2.1105 -1.151648731666701
2.111 -1.180994404727069
2.1115 -1.218645747178633
2.112 -1.2630338960077172
2.1125 -1.3116453624479205
2.113 -1.3611977018637254
2.1135 -1.4079112825381883
2.114 -1.4480479037662268
2.1145 -1.4783238474885947
2.115 -1.4963367222340838
2.1155 -1.5009154481790197
2.116 -1.4922914744146325
2.1165 -1.4721613382818246
2.117 -1.443486097686388
2.1175 -1.4101362217769082
2.118 -1.3764650588848877
2.1185 -1.3468504683353708
2.119 -1.3252281342464196
2.1195 -1.3146888951101414
2.12 -1.4405784977593892
2.1205 -1.4557007469132128
2.121 -1.4825332135943687
2.1215 -1.518671362226854
2.122 -1.5604884735270321
2.1225 -1.6035382473519313
2.123 -1.643126621818982
2.1235 -1.6748239272915426
2.124 -1.6950441485385208
2.1245 -1.701526023253849
2.125 -1.6935986948555362
2.1255 -1.672200560489883
2.126 -1.6396013465707908
2.1265 -1.598933504016462
2.127 -1.5536635161500967
2.1275 -1.5070980179081943
2.128 -1.4620151720007775
2.1285 -1.4204018180735625
2.129 -1.3833141310246158
2.1295 -1.35091448486692
2.13 -1.322539337505546
2.1305 -1.2969098787104505
2.131 -1.2724018809542754
2.1315 -1.2473194468256348
2.132 -1.2201198403313558
2.1325 -1.1895621804529175
2.133 -1.1548265080271476
2.1335 -1.1156304458238961
2.134 -1.0723856937572327
2.1345 -1.0262817011443608
2.135 -0.9792765186170925
2.1355 -0.933862428322747
2.136 -0.8928422160464023
2.1365 -0.8588923267324599
2.137 -0.8343593004005795
2.1375 -0.8209909425290496
2.138 -0.8196520243547141
2.1385 -0.8302295616598413
2.139 -0.85158515768199
2.1395 -0.881563799482626
2.14 -1.0406768060430887
2.1405 -1.0772109930559597
2.141 -1.1109822763796615
2.1415 -1.1380314640436264
2.142 -1.1550101903982763
2.1425 -1.159553438368943
2.143 -1.1507536073310745
2.1435 -1.1293970904478248
2.144 -1.0978925169901166
2.1445 -1.060028785586677
2.145 -1.0204145954451727
2.1455 -0.9838173898161455
2.146 -0.9544775034714517
2.1465 -0.9355286039844638
2.147 -0.9285720911035765
2.1475 -0.9333996276657589
2.148 -0.9484386616969576
2.1485 -0.9708582214013292
2.149 -0.9971968854337427
2.1495 -1.0237944788300102
2.15 -1.0472589962410435
2.1505 -1.0647736492004447
2.151 -1.07429141289458
2.1515 -1.074601783536094
2.152 -1.0653722692087588
2.1525 -1.0470911785752826
2.153 -1.0210680605463478
2.1535 -0.9892605598700636
2.154 -0.954114208828006
2.1545 -0.9184154722829256
2.155 -0.8850855897082309
2.1555 -0.8569568227948036
2.156 -0.836336111930194
2.1565 -0.824762239840143
2.157 -0.8227377998728133
2.1575 -0.8296514324198504
2.158 -0.8438406441147804
2.1585 -0.8628058653668139
2.159 -0.883489516168349
2.1595 -0.9026315317964421
2.16 -1.040538002550198
2.1605 -1.0468946062172297
2.161 -1.0435150449805561
2.1615 -1.0295840937611047
2.162 -1.0055151130873563
2.1625 -0.972979076751707
2.163 -0.9347519260591469
2.1635 -0.8943786442176437
2.164 -0.8557084477136452
2.1645 -0.8223708196398628
2.165 -0.7973026545680864
2.1655 -0.782431134824116
2.166 -0.7784114386018958
2.1665 -0.7846378016351151
2.167 -0.7992411534494218
2.1675 -0.8194068951133819
2.168 -0.8417923118622486
2.1685 -0.8630059179975871
2.169 -0.8800075120453955
2.1695 -0.8905216027867701
2.17 -0.8931507910853799
2.1705 -0.8873482476321586
2.171 -0.8733000278159221
2.1715 -0.851738944703511
2.172 -0.8238410598086128
2.1725 -0.7911255846473627
2.173 -0.7554781057439973
2.1735 -0.7191481410546735
2.174 -0.6846239641463234
2.1745 -0.6545069349257286
2.175 -0.6313113730793822
2.1755 -0.6172031092888225
2.176 -0.6136878314358258
2.1765 -0.6213245264177041
2.177 -0.639583700633587
2.1775 -0.6666600124068428
2.178 -0.6997459802502746
2.1785 -0.7353001485740726
2.179 -0.7695301750967233
2.1795 -0.7990349450690374
2.18 -0.944734912152389
2.1805 -0.9573958230030959
2.181 -0.9608866405022495
2.1815 -0.9565258684367698
2.182 -0.9467670429953483
2.1825 -0.9347426635907862
2.183 -0.9237157166498381
2.1835 -0.9165834773466143
2.184 -0.9154427480169568
2.1845 -0.921394710070664
2.185 -0.9345878678356448
2.1855 -0.9544472674338811
2.186 -0.9799356365183676
2.1865 -1.009681800651971
2.187 -1.0421413037005616
2.1875 -1.0756471210021965
2.188 -1.1084747418000132
2.1885 -1.1390074055856998
2.189 -1.1657203639550717
2.1895 -1.1873013411147482
2.19 -1.2027466405239164
2.1905 -1.2113891085807291
2.191 -1.2131093430026663
2.1915 -1.2083919492424613
2.192 -1.1984540619768935
2.1925 -1.1851625490449142
2.193 -1.170841252389205
2.1935 -1.1579386210920648
2.194 -1.1488300152144073
2.1945 -1.1455017241069996
2.195 -1.1492859773668647
2.1955 -1.1608751386624008
2.196 -1.1801862229330367
2.1965 -1.2064610393444708
2.197 -1.2383534751311154
2.1975 -1.2740709969362136
2.198 -1.3115744873237134
2.1985 -1.3487817151673982
2.199 -1.3838709521362929
2.1995 -1.4153356757512137
2.2 -1.5654884431690377
2.2005 -1.5867930164380017
2.201 -1.6031308384820488
2.2015 -1.6156168798015518
2.202 -1.625515651002005
2.2025 -1.6340771958997165
2.203 -1.642007008631123
2.2035 -1.6492375570582896
2.204 -1.6548627807389933
2.2045 -1.6572362617682739
2.205 -1.6544283668129105
2.2055 -1.6447737302931562
2.206 -1.6271102916145963
2.2065 -1.6011466183107723
2.207 -1.5673643452529542
2.2075 -1.5269020895360719
2.208 -1.4812693330356048
2.2085 -1.432116656990595
2.209 -1.3809316054079204
2.2095 -1.3288391059625104
2.21 -1.2766712773976612
2.2105 -1.2250157768013297
2.211 -1.1744372555923703
2.2115 -1.1256680617338184
2.212 -1.0796251661098983
2.2125 -1.0372798383098942
2.213 -0.9994864583962504
2.2135 -0.9666444235174376
2.214 -0.9386025687311403
2.2145 -0.9144150166949647
2.215 -0.8923882283825603
2.2155 -0.8702443826891827
2.216 -0.8452600881449164
2.2165 -0.8146766340430318
2.217 -0.7761734373085283
2.2175 -0.7281806179201501
2.218 -0.6703102563973481
2.2185 -0.6034753399424513
2.219 -0.5298384516310962
2.2195 -0.45259608221881253
2.22 -0.4992216432812803
2.2205 -0.4260176382900233
2.221 -0.3609346505034694
2.2215 -0.3072291309925429
2.222 -0.26712998406144994
2.2225 -0.24122258379807984
2.223 -0.2284415810149675
2.2235 -0.22618634590568856
2.224 -0.23066696781363352
2.2245 -0.2375289840274687
2.225 -0.24249061964679858
2.2255 -0.24196236499482404
2.226 -0.23343751235161886
2.2265 -0.21564198740989682
2.227 -0.18853050410533403
2.2275 -0.15311235163941148
2.228 -0.11123842857205243
2.2285 -0.06536807458537484
2.229 -0.018246576575544425
2.2295 0.027028083856496066
2.23 0.06713666317857228
2.2305 0.09861000894928462
2.231 0.1181044310725489
2.2315 0.1227280066304198
2.232 0.11055454165226075
2.2325 0.08107103445470194
2.233 0.035234022917901536
2.2335 -0.024440579155358622
2.234 -0.09415079882398535
2.2345 -0.16919395358183217
2.235 -0.24455005118680578
2.2355 -0.315364713814287
2.236 -0.37749060830087044
2.2365 -0.42793605657694034
2.237 -0.4651184833022081
2.2375 -0.4890868635779857
2.238 -0.5015901246936348
2.2385 -0.5057163754239681
2.239 -0.5055908389960665
2.2395 -0.5058750312112704
2.24 -0.634766495489428
2.2405 -0.6484525701297693
2.241 -0.6736372681820002
2.2415 -0.7117694816191396
2.242 -0.7627969930201153
2.2425 -0.8253028682758722
2.243 -0.8967003749981478
2.2435 -0.9735927728344262
2.244 -1.0522931056209026
2.2445 -1.1291088208557891
2.245 -1.2009578581822369
2.2455 -1.2651513034917183
2.246 -1.3194975891074718
2.2465 -1.3621201980677777
2.247 -1.3913264217301016
2.2475 -1.4056663048409572
2.248 -1.404228891148747
2.2485 -1.3870185890653126
2.249 -1.3552726481834636
2.2495 -1.3117288306158215
2.25 -1.2600690343020475
2.2505 -1.2048678540295064
2.251 -1.1507484211669952
2.2515 -1.1018865539004046
2.252 -1.0615970234567098
2.2525 -1.0318488776330816
2.253 -1.013049475502421
2.2535 -1.0041028212827339
2.254 -1.0025269024964671
2.2545 -1.0049796584813773
2.255 -1.0078249694329127
2.2555 -1.0076209445352438
2.256 -1.0015152883888436
2.2565 -0.9876043939378705
2.257 -0.9650981845747656
2.2575 -0.9343949714141434
2.258 -0.8970519796853088
2.2585 -0.8555343390037052
2.259 -0.8129218114039657
2.2595 -0.7724299710706393
2.26 -0.8606702124220729
2.2605 -0.8321949825513343
2.261 -0.8125767555561256
2.2615 -0.8029267211967758
2.262 -0.8034820574390802
2.2625 -0.8136649244784258
2.263 -0.8321476591775878
2.2635 -0.8569975400243951
2.264 -0.8859500843803021
2.2645 -0.9165612174830711
2.265 -0.9462111634296722
2.2655 -0.9720861604908437
2.266 -0.9913083720888888
2.2665 -1.0010954889574544
2.267 -0.9991395302585226
2.2675 -0.984024315273061
2.268 -0.9553356753824972
2.2685 -0.9139354866271807
2.269 -0.8617555737139544
2.2695 -0.8017886817468284
2.27 -0.7375865087885658
2.2705 -0.6730753909912812
2.271 -0.6121775776305253
2.2715 -0.558233154803316
2.272 -0.5135744047342278
2.2725 -0.47929568319913235
2.273 -0.4551775655455776
2.2735 -0.4399398480707603
2.274 -0.4316845640313876
2.2745 -0.4282793749697963
2.275 -0.42779230770752785
2.2755 -0.4288199877003237
2.276 -0.43067925322566175
2.2765 -0.43334586625406807
2.277 -0.4373343320313058
2.2775 -0.44335752215490154
2.278 -0.4521384801368437
2.2785 -0.46419883242105864
2.279 -0.47984484745034856
2.2795 -0.4991935986173315
2.28 -0.6459689842208279
2.2805 -0.672023010086917
2.281 -0.7014843267536528
2.2815 -0.7345558897093774
2.282 -0.7713793342863938
2.2825 -0.8121344726344413
2.283 -0.856926862479288
2.2835 -0.9057283749617809
2.284 -0.958293373524264
2.2845 -1.014109076892468
2.285 -1.0723768412329444
2.2855 -1.132000089901064
2.286 -1.1915426296137133
2.2865 -1.2491552999554494
2.287 -1.3026126209689461
2.2875 -1.3494275853095907
2.288 -1.3871242417117882
2.2885 -1.4135269847296172
2.289 -1.4272392735734845
2.2895 -1.4276803064377157
2.29 -1.4154405576170288
2.2905 -1.3919479141814401
2.291 -1.359532673371237
2.2915 -1.3210873951992828
2.292 -1.2797861738840026
2.2925 -1.238816784636642
2.293 -1.2009850987398534
2.2935 -1.1685563709152251
2.294 -1.143231309192373
2.2945 -1.1262088206376388
2.295 -1.118180732261183
2.2955 -1.119164235666399
2.296 -1.1286989099557319
2.2965 -1.1455138061570542
2.297 -1.1674643333037504
2.2975 -1.1915825916912355
2.298 -1.2143624818928915
2.2985 -1.232242933364571
2.299 -1.242073075437897
2.2995 -1.2418838649123434
2.3 -1.3546743572182802
2.3005 -1.3336783202998694
2.301 -1.3054556576540386
2.3015 -1.2736690631295127
2.302 -1.2424886260376173
2.3025 -1.216056566234493
2.303 -1.1980174331576916
2.3035 -1.1912296782627942
2.304 -1.1974692210247586
2.3045 -1.2172352502870498
2.305 -1.2494256764961513
2.3055 -1.2914047233660442
2.306 -1.3390840703738573
2.3065 -1.3871487028317386
2.307 -1.4297326281179492
2.3075 -1.4610957610644675
2.308 -1.4761812510826082
2.3085 -1.4713787466968364
2.309 -1.4448948480829196
2.3095 -1.3969972256603724
2.31 -1.329984419525659
2.3105 -1.247869076410489
2.311 -1.156089695794985
2.3115 -1.061054278649274
2.312 -0.96973139738074
2.3125 -0.8890932115414706
2.313 -0.825619542372505
2.3135 -0.7845536923885376
2.314 -0.769290723324149
2.3145 -0.7809425480684484
2.315 -0.8180511407328782
2.3155 -0.876523902620985
2.316 -0.9500933939357527
2.3165 -1.0309383168461268
2.317 -1.1106096531527858
2.3175 -1.1809685410942918
2.318 -1.2354687389135164
2.3185 -1.2696443285253314
2.319 -1.2820286866306576
2.3195 -1.2736386682012661
2.32 -1.3716664374378882
2.3205 -1.3335833727019988
2.321 -1.2900574122552528
2.3215 -1.2483885434274724
2.322 -1.2159316249188237
2.3225 -1.1993074914532686
2.323 -1.2036979096536171
2.3235 -1.2322174488783488
2.324 -1.2854659532221895
2.3245 -1.3611669451029516
2.325 -1.454288435955905
2.3255 -1.5574876039306011
2.326 -1.6619386797375333
2.3265 -1.7583343048759263
2.327 -1.8380307721102407
2.3275 -1.8939749489323052
2.328 -1.921455321762694
2.3285 -1.9182729194159025
2.329 -1.884878315781176
2.3295 -1.824200753319709
2.33 -1.7414546420311818
2.3305 -1.643687086001203
2.331 -1.5391125569656257
2.3315 -1.4364554442250899
2.332 -1.3440759512240468
2.3325 -1.269144027523746
2.333 -1.2169980964536375
2.3335 -1.1906059243390064
2.334 -1.1901711963088875
2.3345 -1.213190434245732
2.335 -1.2545928917515183
2.3355 -1.3073602672380311
2.336 -1.3634882856283435
2.3365 -1.4149961045428978
2.337 -1.4550122104109684
2.3375 -1.4786597441393523
2.338 -1.4832907133997906
2.3385 -1.4687934870734498
2.339 -1.437371298124718
2.3395 -1.3932275962417109
2.34 -1.4651540056662153
2.3405 -1.4116592789989963
2.341 -1.3625493873711894
2.3415 -1.3232973483812178
2.342 -1.2981296329382803
2.3425 -1.289673970825709
2.343 -1.2987437216510447
2.3435 -1.3242234943209483
2.344 -1.3634709657019595
2.3445 -1.412485108000496
2.345 -1.466457190599294
2.3455 -1.5202611766692355
2.346 -1.5690413599554611
2.3465 -1.6086614706516034
2.347 -1.6359929774747772
2.3475 -1.6488195516972217
2.348 -1.6461563393429761
2.3485 -1.6280565517042496
2.349 -1.595741889074902
2.3495 -1.5515720768725336
2.35 -1.4988756706648279
2.3505 -1.4418120406947403
2.351 -1.3849350151060356
2.3515 -1.3327628303778698
2.352 -1.2893380881181062
2.3525 -1.2577462597002038
2.353 -1.2397516975264637
2.3535 -1.2355103511863894
2.354 -1.2434425362459864
2.3545 -1.2604232404601245
2.355 -1.2822197453903261
2.3555 -1.3041005624323463
2.356 -1.3215603880725784
2.3565 -1.3308141445663677
2.357 -1.3292718216583082
2.3575 -1.3157863749187904
2.358 -1.290730807870406
2.3585 -1.2557753338673403
2.359 -1.21386176022173
2.3595 -1.1687171816860475
2.36 -1.2483267558693056
2.3605 -1.2090147799302151
2.361 -1.1787891968910122
2.3615 -1.1608036931712309
2.362 -1.1569503086774449
2.3625 -1.1676001970126952
2.363 -1.1914465169963113
2.3635 -1.2257634209414268
2.364 -1.266787170642104
2.3645 -1.3104083046117945
2.365 -1.352644552200792
2.3655 -1.3900119704215224
2.366 -1.4197772731438787
2.3665 -1.4400404147921244
2.367 -1.4496495406248635
2.3675 -1.448358299382842
2.368 -1.4366350394132121
2.3685 -1.4155784924207329
2.369 -1.3869341150749994
2.3695 -1.3531691307629936
2.37 -1.317137476805633
2.3705 -1.2820866844087124
2.371 -1.2511641129405389
2.3715 -1.2269768117279278
2.372 -1.211012353200342
2.3725 -1.2032988673660956
2.373 -1.2023426783712499
2.3735 -1.2054571916506671
2.374 -1.2093334116611005
2.3745 -1.2107106071661633
2.375 -1.2068403405763757
2.3755 -1.1959324562259235
2.376 -1.1773050692634965
2.3765 -1.1515113178160328
2.377 -1.120207193066626
2.3775 -1.0860658914344474
2.378 -1.0524919591403652
2.3785 -1.0233285693857825
2.379 -1.0025015707720615
2.3795 -0.9936114231789756
2.38 -1.1232111238750264
2.3805 -1.1440712630693233
2.381 -1.180028189608001
2.3815 -1.2290148491057598
2.382 -1.2874641063590113
2.3825 -1.3508687422025827
2.383 -1.4143910136083861
2.3835 -1.47350482092408
2.384 -1.5243686204587112
2.3845 -1.5641623779020282
2.385 -1.591182572307855
2.3855 -1.6049238877355323
2.386 -1.605974126526981
2.3865 -1.5958987377680571
2.387 -1.5769860458194205
2.3875 -1.5519882791998236
2.388 -1.5238593344728673
2.3885 -1.4955484120403697
2.389 -1.4697955803046847
2.3895 -1.448785546527371
2.39 -1.4340700821723378
2.3905 -1.4262004913053943
2.391 -1.424707272357912
2.3915 -1.4280743150165316
2.392 -1.434029732827522
2.3925 -1.4398163594034612
2.393 -1.4424755827896694
2.3935 -1.4392340499750247
2.394 -1.4278893250532836
2.3945 -1.4069367473394787
2.395 -1.3758487614844745
2.3955 -1.3350371063972077
2.396 -1.2857396832448362
2.3965 -1.2298711643555087
2.397 -1.169910983489252
2.3975 -1.1085824098452395
2.398 -1.0487957818779998
2.3985 -0.9931995982361773
2.399 -0.9441384550951117
2.3995 -0.9034212664902654
2.4 -0.9960124433179285
2.4005 -0.9740976661902411
2.401 -0.962084605256483
2.4015 -0.9592930050991847
2.402 -0.9646621301828961
2.4025 -0.9767246644942227
2.403 -0.9937983963644632
2.4035 -1.0141313692389653
2.404 -1.0361472368435305
2.4045 -1.0583445883208038
2.405 -1.0795768845656202
2.4055 -1.0988500529550023
2.406 -1.1153679260210771
2.4065 -1.1286421755653988
2.407 -1.1383862758096068
2.4075 -1.1444289987608265
2.408 -1.146824357442666
2.4085 -1.1457640081785698
2.409 -1.1416209276773706
2.4095 -1.1349999719850496
2.41 -1.1268093244274515
2.4105 -1.1181586960243912
2.411 -1.110278011922221
2.4115 -1.104339561934651
2.412 -1.1013481670183323
2.4125 -1.102044367965501
2.413 -1.1067515966296004
2.4135 -1.1151534911793761
2.414 -1.1262852082876795
2.4145 -1.1385857596056317
2.415 -1.1501665827413914
2.4155 -1.1589424618909017
2.416 -1.1631861610234278
2.4165 -1.1614015695956972
2.417 -1.1526113260855615
2.4175 -1.1364941019108474
2.418 -1.113500432348986
2.4185 -1.0849315992456512
2.419 -1.0529102965323827
2.4195 -1.0202854700339101
2.42 -1.1136889751353252
2.4205 -1.0883610221997368
2.421 -1.0710557646275252
2.4215 -1.0636790673462775
2.422 -1.067154628965618
2.4225 -1.0811843723397316
2.423 -1.1041714276366998
2.4235 -1.1334667324294394
2.424 -1.1657071629285412
2.4245 -1.1972319720408067
2.425 -1.2244693324612341
2.4255 -1.2443314074597505
2.426 -1.254534174292167
2.4265 -1.2540389019429783
2.427 -1.2430733046532043
2.4275 -1.2233750120795241
2.428 -1.1977703580035501
2.4285 -1.1698314329647888
2.429 -1.1433142179486466
2.4295 -1.1217247418998602
2.43 -1.1078486078869603
2.4305 -1.1036504879314513
2.431 -1.1101637623248877
2.4315 -1.1273893765204186
2.432 -1.1542909640930452
2.4325 -1.1887311826779765
2.433 -1.227651720405206
2.4335 -1.2673122484765016
2.434 -1.3035966629476683
2.4345 -1.3325063688758003
2.435 -1.3505581307735115
2.4355 -1.35520449840974
2.436 -1.3450761206063657
2.4365 -1.3201931845233477
2.437 -1.2819684499803217
2.4375 -1.2331074140168767
2.438 -1.1774127672635222
2.4385 -1.1194756856000254
2.439 -1.0642757599049708
2.4395 -1.0167267935754036
2.44 -1.1045226224563989
2.4405 -1.0831768476247416
2.441 -1.0784020418522036
2.4415 -1.090001815957013
2.442 -1.116285381391625
2.4425 -1.1539870742605145
2.443 -1.1986819462937568
2.4435 -1.2453895417541168
2.444 -1.2890583446119932
2.4445 -1.325191214151571
2.445 -1.3502405248604417
2.4455 -1.3620273748857414
2.446 -1.3599181314253037
2.4465 -1.344791772718137
2.447 -1.3189461200221273
2.4475 -1.285668567562904
2.448 -1.2490311736248378
2.4485 -1.2134104183098118
2.449 -1.1830835805403035
2.4495 -1.1617449985378518
2.45 -1.1519916719089418
2.4505 -1.1549357259842654
2.451 -1.1699967856799736
2.4515 -1.1950544097267408
2.452 -1.226848247643561
2.4525 -1.2615095616079741
2.453 -1.2950898617868083
2.4535 -1.3240847793900736
2.454 -1.345726200125696
2.4545 -1.3582784862162494
2.455 -1.3611120489873372
2.4555 -1.3546894481551688
2.456 -1.3404767517441762
2.4565 -1.3208060837011437
2.457 -1.2987256814304782
2.4575 -1.2777985241563163
2.458 -1.2618151508199507
2.4585 -1.2544409715805223
2.459 -1.2588404317635202
2.4595 -1.2771241132190192
2.46 -1.4333732938506214
2.4605 -1.4790053760233504
2.461 -1.535364376485819
2.4615 -1.5986961911391526
2.462 -1.664668011987322
2.4625 -1.7287123845172
2.463 -1.7865037837328044
2.4635 -1.8344032444300702
2.464 -1.8697627382736903
2.4645 -1.891299918528617
2.465 -1.8990712537459138
2.4655 -1.8945959025803059
2.466 -1.880497999166629
2.4665 -1.8603778290952226
2.467 -1.838398573457108
2.4675 -1.8188208504838
2.468 -1.805706022757575
2.4685 -1.8023810569393595
2.469 -1.811035426244879
2.4695 -1.8324438534167418
2.47 -1.865891067945304
2.4705 -1.9092166400530117
2.471 -1.9593051983435432
2.4715 -2.0124727324126774
2.472 -2.0649440225560176
2.4725 -2.113134917405178
2.473 -2.153971830210875
2.4735 -2.185168614732414
2.474 -2.2052047120239555
2.4745 -2.213667405853345
2.475 -2.2111396777550465
2.4755 -2.1992465355368096
2.476 -2.1804553292997797
2.4765 -2.1577403272461813
2.477 -2.1342566550049176
2.4775 -2.1129687207460757
2.478 -2.0962876530127654
2.4785 -2.085860906942762
2.479 -2.0823218873446687
2.4795 -2.0855317537226066
2.48 -1.9712339002797095
2.4805 -1.9852129449640712
2.481 -2.0019139412194797
2.4815 -2.0186243606725824
2.482 -2.03257991527813
2.4825 -2.041030038970437
2.483 -2.041626309020897
2.4835 -2.0328438527627024
2.484 -2.014233672342763
2.4845 -1.9865734670607893
2.485 -1.9518021540161483
2.4855 -1.9127931796080522
2.486 -1.872996856624257
2.4865 -1.8361457020956167
2.487 -1.8058233507276837
2.4875 -1.7849248845588994
2.488 -1.77552337567162
2.4885 -1.778552310540289
2.489 -1.7937579915485224
2.4895 -1.819712350518514
2.49 -1.85391113809239
2.4905 -1.8929758465077695
2.491 -1.9329687397045168
2.4915 -1.9699164914134926
2.492 -2.000140181324687
2.4925 -2.0209235051511785
2.493 -2.0306612709129177
2.4935 -2.028982040934238
2.494 -2.016795918559363
2.4945 -1.9960510550100472
2.495 -1.9694557662946868
2.4955 -1.9399139351105399
2.496 -1.9102447281512225
2.4965 -1.8829459824556265
2.497 -1.860024893066613
2.4975 -1.8430748336849574
2.498 -1.8333758848233914
2.4985 -1.8318869497952974
2.499 -1.839163714341178
2.4995 -1.854881476324902
2.5 -2.0011817946660817
2.5005 -2.0284601183131885
2.501 -2.05740017810621
2.5015 -2.0848767453746744
2.502 -2.107869265239153
2.5025 -2.1239361497220446
2.503 -2.1314397461064356
2.5035 -2.129696321000458
2.504 -2.1189632614405367
2.5045 -2.1002872890956352
2.505 -2.075320418285306
2.5055 -2.0460142500129503
2.506 -2.0144953360971676
2.5065 -1.982788964892628
2.507 -1.95281360448323
2.5075 -1.926285258156323
2.508 -1.9046186599137156
2.5085 -1.8887034487620136
2.509 -1.8786073796231841
2.5095 -1.8733558177811653
2.51 -1.8710307311437835
2.5105 -1.8691223529242433
2.511 -1.8650284267168784
2.5115 -1.8566040508219084
2.512 -1.8424741461825889
2.5125 -1.8222753400891292
2.513 -1.7966007070047798
2.5135 -1.7667384367657681
2.514 -1.734196928278145
2.5145 -1.7003485153293807
2.515 -1.6663675766016355
2.5155 -1.6327969820842958
2.516 -1.6000802337291493
2.5165 -1.5686223915973845
2.517 -1.538887996558961
2.5175 -1.5113888312671453
2.518 -1.4864822604642345
2.5185 -1.4641205620175781
2.519 -1.4437912248589886
2.5195 -1.4245343678922024
2.52 -1.5287896435007353
2.5205 -1.5079210916810222
2.521 -1.4853646750860658
2.5215 -1.4614668382865994
2.522 -1.437078187729821
2.5225 -1.4134197692240351
2.523 -1.3917832063754692
2.5235 -1.3732829804483073
2.524 -1.3587335076654237
2.5245 -1.3486494928435608
2.525 -1.343349819609719
2.5255 -1.343094612991579
2.526 -1.3481799721988577
2.5265 -1.3588480132958518
2.527 -1.3754203540702803
2.5275 -1.397920296674811
2.528 -1.425851749178553
2.5285 -1.4581611226023747
2.529 -1.4934245326342315
2.5295 -1.5299507220220674
2.53 -1.566204746238243
2.5305 -1.6010555862112388
2.531 -1.6338972023357436
2.5315 -1.664700396419889
2.532 -1.693789029643707
2.5325 -1.72169541802436
2.533 -1.7488336791576662
2.5335 -1.775521256005651
2.534 -1.8019000284421014
2.5345 -1.8281361269344392
2.535 -1.8545057530444111
2.5355 -1.8815970020734103
2.536 -1.910166851724661
2.5365 -1.9412260579888825
2.537 -1.9755107769191884
2.5375 -2.013275697245113
2.538 -2.0539664671723674
2.5385 -2.0962794500709463
2.539 -2.138297982576166
2.5395 -2.1777506815668617
2.54 -2.3360193649866203
2.5405 -2.3627516880230406
2.541 -2.3805356891005633
2.5415 -2.388721949850549
2.542 -2.387624692979155
2.5425 -2.3784665705154717
2.543 -2.3632578410126515
2.5435 -2.3444328816921756
2.544 -2.3245833428921836
2.5445 -2.3062148604717305
2.545 -2.291573745154933
2.5455 -2.2825231740583183
2.546 -2.2803931133145814
2.5465 -2.2858947165253922
2.547 -2.2989599895134427
2.5475 -2.3188133548667023
2.548 -2.343850939765461
2.5485 -2.371884256208117
2.549 -2.4002666602920546
2.5495 -2.426186653445897
2.55 -2.447049310452181
2.5505 -2.4607514888234006
2.551 -2.466199312060476
2.5515 -2.4631976236484507
2.552 -2.4526763664319655
2.5525 -2.4363680765260054
2.553 -2.4165971833244093
2.5535 -2.395995620395063
2.554 -2.3773041438749387
2.5545 -2.3631230160687373
2.555 -2.3556808776631075
2.5555 -2.3565094770622057
2.556 -2.3661445995239676
2.5565 -2.383913579456986
2.557 -2.4078767089858304
2.5575 -2.434948140654915
2.558 -2.461140392139079
2.5585 -2.4820164628433097
2.559 -2.493526627739869
2.5595 -2.4919135550427733
2.56 -2.351368410661403
2.5605 -2.318781886928424
2.561 -2.2711130300760884
2.5615 -2.210707465315203
2.562 -2.141227907256005
2.5625 -2.0670911907845553
2.563 -1.993087880732548
2.5635 -1.9238449806820497
2.564 -1.8633531885408334
2.5645 -1.8145988807620497
2.565 -1.7793179037341709
2.5655 -1.7578018802247348
2.566 -1.7489653354047419
2.5665 -1.7503790864141393
2.567 -1.758385355745253
2.5675 -1.7685284822653373
2.568 -1.7760180248690451
2.5685 -1.7763440384278328
2.569 -1.7658248003640247
2.5695 -1.7420662162262206
2.57 -1.7042183299157991
2.5705 -1.6530189181860897
2.571 -1.590647073880532
2.5715 -1.5203638932090808
2.572 -1.4463207062706946
2.5725 -1.3729803812769221
2.573 -1.3048931838954831
2.5735 -1.2463171375521118
2.574 -1.2009261430977098
2.5745 -1.1713953786414737
2.575 -1.159377364899952
2.5755 -1.165128478030849
2.576 -1.1873491000205545
2.5765 -1.2235610418803529
2.577 -1.2700177009286386
2.5775 -1.3224157015602847
2.578 -1.3762924946474766
2.5785 -1.4276598496079507
2.579 -1.4732241959347867
2.5795 -1.5109274680574816
2.58 -1.6627790098498303
2.5805 -1.6823515140994945
2.581 -1.6941247412795262
2.5815 -1.7000345984532987
2.582 -1.7023601796130108
2.5825 -1.703428666623186
2.583 -1.705320470185626
2.5835 -1.7096421812691132
2.584 -1.7173785951657816
2.5845 -1.7288301080285622
2.585 -1.7435049163659855
2.5855 -1.7602474727989637
2.586 -1.7773014908870113
2.5865 -1.7926077405763692
2.587 -1.8041381856383258
2.5875 -1.8102544275504073
2.588 -1.8099141072422709
2.5885 -1.802783764974204
2.589 -1.7892415393335126
2.5895 -1.7703140756083324
2.59 -1.7474740576968137
2.5905 -1.7224957390201399
2.591 -1.6972133488668701
2.5915 -1.6733546423821162
2.592 -1.6524062809404154
2.5925 -1.6355640094997947
2.593 -1.6236742774554502
2.5935 -1.6172781223444654
2.594 -1.6165366136521333
2.5945 -1.6211692460551377
2.595 -1.6303549557400383
2.5955 -1.642794370766923
2.596 -1.6568544787314299
2.5965 -1.6709857470419307
2.597 -1.6838945224438497
2.5975 -1.6948255427782737
2.598 -1.7035696396556375
2.5985 -1.7102971090991572
2.599 -1.7154709497279748
2.5995 -1.7197420535949342
2.6 -1.8469206750852318
2.6005 -1.8498878355727812
2.601 -1.85244080790602
2.6015 -1.8543135921626297
2.602 -1.8549535520926344
2.6025 -1.8536567075410513
2.603 -1.8497567117703522
2.6035 -1.8428253030033608
2.604 -1.8327201825353714
2.6045 -1.8195798070424525
2.605 -1.803747290903058
2.6055 -1.7857502236347138
2.606 -1.76632928408221
2.6065 -1.746480894673158
2.607 -1.7273941795887784
2.6075 -1.7104390795268394
2.608 -1.6969308493659778
2.6085 -1.6880182614910548
2.609 -1.6845104688904606
2.6095 -1.686760043155512
2.61 -1.6945630614340466
2.6105 -1.7072204466584748
2.611 -1.7236734534871647
2.6115 -1.7427376130671532
2.612 -1.7632678435827824
2.6125 -1.7843961396747963
2.613 -1.805376274118744
2.6135 -1.8256856655178184
2.614 -1.8447593050640603
2.6145 -1.8619465915189959
2.615 -1.8764370479074188
2.6155 -1.8875955261433248
2.616 -1.8950670513564667
2.6165 -1.8989670973072008
2.617 -1.8999309803953273
2.6175 -1.8990435156781487
2.618 -1.8976197599955364
2.6185 -1.8969097691916852
2.619 -1.897688957574358
2.6195 -1.9000103753233766
2.62 -2.026551212781922
2.6205 -2.028279049134419
2.621 -2.027527035041072
2.6215 -2.022785058120007
2.622 -2.013127914973434
2.6225 -1.9981885774866888
2.623 -1.9781290576103956
2.6235 -1.9534501962986386
2.624 -1.9250549787619067
2.6245 -1.8938166371272278
2.625 -1.860883565935291
2.6255 -1.8277530090320524
2.626 -1.7959970610254448
2.6265 -1.7671700162476733
2.627 -1.7424227427704062
2.6275 -1.7223697947932666
2.628 -1.706896274285614
2.6285 -1.6951150412831981
2.629 -1.685531400549567
2.6295 -1.6762833109522541
2.63 -1.6654523873767921
2.6305 -1.6514306478331833
2.631 -1.6331718329982845
2.6315 -1.610343321713548
2.632 -1.5832898812341558
2.6325 -1.552813362472375
2.633 -1.5200273668180362
2.6335 -1.486258364655744
2.634 -1.4529109031337517
2.6345 -1.4215721259674157
2.635 -1.3938546769102949
2.6355 -1.3713522947133434
2.636 -1.3555105403911931
2.6365 -1.34743782771399
2.637 -1.3478656746440063
2.6375 -1.356889892948266
2.638 -1.374087552191025
2.6385 -1.3984686034220084
2.639 -1.4284815197187906
2.6395 -1.4620346262257815
2.64 -1.6202366740064924
2.6405 -1.6522449887476995
2.641 -1.6792275058381185
2.6415 -1.698761799178567
2.642 -1.7089681490187068
2.6425 -1.7087620925574207
2.643 -1.6979269462745523
2.6435 -1.6772254879958806
2.644 -1.6483530986231796
2.6445 -1.6138831145438457
2.645 -1.5769830278925194
2.6455 -1.5410859220078563
2.646 -1.5093434950308426
2.6465 -1.4843242989315193
2.647 -1.4676993153931872
2.6475 -1.46010463803161
2.648 -1.4611780160246814
2.6485 -1.4697610314654765
2.649 -1.483761953495954
2.6495 -1.5003756112854616
2.65 -1.5165223980893372
2.6505 -1.5290081273732943
2.651 -1.5351133893574342
2.6515 -1.5326485023682064
2.652 -1.5204429306714144
2.6525 -1.498248359014861
2.653 -1.4669869931712807
2.6535 -1.4287263482629664
2.654 -1.3865592161260767
2.6545 -1.3442992623393657
2.655 -1.306156446741846
2.6555 -1.2760616486557668
2.656 -1.257347260084865
2.6565 -1.252335604470333
2.657 -1.2621161987770617
2.6575 -1.2867451655820101
2.658 -1.325236108964843
2.6585 -1.3756213964352102
2.659 -1.4349990568870512
2.6595 -1.4996410782308858
2.66 -1.6886684281167972
2.6605 -1.7498944992713736
2.661 -1.8029697835132537
2.6615 -1.8444081041155018
2.662 -1.8720216578233129
2.6625 -1.8851628566518601
2.663 -1.8849441905223494
2.6635 -1.874152966479402
2.664 -1.8569193344336012
2.6645 -1.8380273424772198
2.665 -1.8222314702509546
2.6655 -1.813575972469227
2.666 -1.8149358944740146
2.6665 -1.8278434122340173
2.667 -1.8524694797821013
2.6675 -1.8877352079017444
2.668 -1.931589111961664
2.6685 -1.981056122870956
2.669 -2.0325425560505166
2.6695 -2.082189023712323
2.67 -2.1261242149855817
2.6705 -2.161047650989849
2.671 -2.184483198202577
2.6715 -2.1951441664427858
2.672 -2.193134177252997
2.6725 -2.1799395278002875
2.673 -2.158285274612407
2.6735 -2.1317514614196673
2.674 -2.1042774746307757
2.6745 -2.0796279274229383
2.675 -2.06100537275958
2.6755 -2.0508578697743323
2.676 -2.050966210308639
2.6765 -2.062454450207202
2.677 -2.085843819453365
2.6775 -2.120697511797452
2.678 -2.1655563179447967
2.6785 -2.2176432512368547
2.679 -2.27296420366857
2.6795 -2.326644189509179
2.68 -2.496924458722887
2.6805 -2.5313452614647955
2.681 -2.550133744879496
2.6815 -2.5514843995894463
2.682 -2.5354986534652255
2.6825 -2.5040664246023376
2.683 -2.4605310663160527
2.6835 -2.409122715569335
2.684 -2.3545194934649203
2.6845 -2.3013588957322324
2.685 -2.2539423944293286
2.6855 -2.215960709758916
2.686 -2.190222169680264
2.6865 -2.17834052795995
2.687 -2.180431745449419
2.6875 -2.1948947737371327
2.688 -2.21840942514015
2.6885 -2.2462226316472793
2.689 -2.2727252443498362
2.6895 -2.2921733871505254
2.69 -2.2995193911046927
2.6905 -2.290996363176105
2.691 -2.264591350948142
2.6915 -2.2203858294070677
2.692 -2.1602602683223706
2.6925 -2.0875643213233976
2.693 -2.006647531409559
2.6935 -1.9222775266165026
2.694 -1.839190289304681
2.6945 -1.7619770322036261
2.695 -1.6948910542313156
2.6955 -1.6415839851133291
2.696 -1.6048663730648072
2.6965 -1.5862798506544256
2.697 -1.585831975378516
2.6975 -1.6016355416980623
2.698 -1.630110410119327
2.6985 -1.6664591787616894
2.699 -1.7052532883119977
2.6995 -1.741219360104603
2.7 -1.7700091938965443
2.7005 -1.7885053842763388
2.701 -1.7954030070172655
2.7015 -1.790786381738996
2.702 -1.7759601426965979
2.7025 -1.7530436735481234
2.703 -1.7247205254204327
2.7035 -1.6941228696025246
2.704 -1.6647574852881182
2.7045 -1.6403137954302516
2.705 -1.6243594781728312
2.7055 -1.6198413213688447
2.706 -1.6287112498552934
2.7065 -1.6512986235481104
2.707 -1.6863202781990363
2.7075 -1.7307641623377863
2.708 -1.7802174246069744
2.7085 -1.8293330704675015
2.709 -1.8725695858070093
2.7095 -1.904990342207476
2.71 -1.922880953412509
2.7105 -1.9241781419463169
2.711 -1.9085212092736177
2.7115 -1.8770443472231368
2.712 -1.8320933537629023
2.7125 -1.7769740326794896
2.713 -1.7157509855806736
2.7135 -1.653062022529745
2.714 -1.5938314514820462
2.7145 -1.543046997078483
2.715 -1.5050678767993875
2.7155 -1.4833616148780924
2.716 -1.4798861190673778
2.7165 -1.494703103455711
2.717 -1.5258113201387957
2.7175 -1.5693964111300056
2.718 -1.620262171056876
2.7185 -1.6729063868104903
2.719 -1.722255756641577
2.7195 -1.7642225655585582
2.72 -1.9198800231403719
2.7205 -1.9398827172297186
2.721 -1.94800436739236
2.7215 -1.94494120514315
2.722 -1.932135721244684
2.7225 -1.911721256223111
2.723 -1.8863876015331595
2.7235 -1.8592737426827546
2.724 -1.833902323647594
2.7245 -1.8136216541514147
2.725 -1.8012827865078682
2.7255 -1.7988753365826853
2.726 -1.806922817512499
2.7265 -1.8244432814731792
2.727 -1.8490001466925756
2.7275 -1.8771412399677094
2.728 -1.9051923923100866
2.7285 -1.9297079007534295
2.729 -1.9479785040660258
2.7295 -1.9582492615516578
2.73 -1.9597916374743498
2.7305 -1.9526987702693357
2.731 -1.9378239726582218
2.7315 -1.9165248317802566
2.732 -1.8905149016008054
2.7325 -1.861668143040841
2.733 -1.8320302536329183
2.7335 -1.8038402541295282
2.734 -1.779447390977961
2.7345 -1.7611148839653157
2.735 -1.7506364959741225
2.7355 -1.7490105556604396
2.736 -1.7561801608564112
2.7365 -1.771063333170625
2.737 -1.791857442257167
2.7375 -1.8164347397142804
2.738 -1.842731133310949
2.7385 -1.8690224031046814
2.739 -1.8940418547008246
2.7395 -1.9169339411787465
2.74 -2.0607542302646134
2.7405 -2.077038469530971
2.741 -2.089551834377523
2.7415 -2.098121452132016
2.742 -2.102585139542213
2.7425 -2.1030659886171166
2.743 -2.1003326094815704
2.7435 -2.0953672573986073
2.744 -2.0898357027591263
2.7445 -2.085326284942311
2.745 -2.0832377247729874
2.7455 -2.0843766578872227
2.746 -2.0889254420564423
2.7465 -2.096521061653517
2.747 -2.106554243103946
2.7475 -2.118341303425728
2.748 -2.131216937940628
2.7485 -2.144548711885239
2.749 -2.1577125602961664
2.7495 -2.1702637460266536
2.75 -2.1817182988802286
2.7505 -2.191694218858429
2.751 -2.1996198214465905
2.7515 -2.2048918650168647
2.752 -2.206777017617867
2.7525 -2.204717058076636
2.753 -2.1985609188997186
2.7535 -2.1886526381612663
2.754 -2.1757893695392148
2.7545 -2.161080420008333
2.755 -2.1458452623281894
2.7555 -2.131632898867475
2.756 -2.12001214337916
2.7565 -2.1126344800364745
2.757 -2.11081181651819
2.7575 -2.1157082631390853
2.758 -2.127967431556721
2.7585 -2.1477172453896745
2.759 -2.174385810669514
2.7595 -2.2066909891956286
2.76 -2.36638165613835
2.7605 -2.4037274534291133
2.761 -2.440203426928084
2.7615 -2.4740299998401634
2.762 -2.503920189867617
2.7625 -2.5291946290517933
2.763 -2.5496252076104193
2.7635 -2.5654657310278015
2.764 -2.577081347620864
2.7645 -2.585067526321552
2.765 -2.5900291390342702
2.7655 -2.592551758805002
2.766 -2.5930360891485655
2.7665 -2.5917209864188595
2.767 -2.588705197187156
2.7675 -2.5840190404604573
2.768 -2.577673035506322
2.7685 -2.569631465554804
2.769 -2.5596813365823983
2.7695 -2.547263692182868
2.77 -2.5312553920864707
2.7705 -2.510115785261337
2.771 -2.4820196408100474
2.7715 -2.4453961861962186
2.772 -2.398916750698166
2.7725 -2.3418923372298748
2.773 -2.2743215364601603
2.7735 -2.1969366912957504
2.774 -2.1111832246221103
2.7745 -2.0192343700932467
2.775 -1.9238496916297054
2.7755 -1.8282874694604518
2.776 -1.7361264257805238
2.7765 -1.6511348376757906
2.777 -1.5768711355310607
2.7775 -1.5163173917314716
2.778 -1.471518454502908
2.7785 -1.443257727274376
2.779 -1.4309668377199642
2.7795 -1.4325734543533453
2.78 -1.568277143686418
2.7805 -1.5865935252107353
2.781 -1.6067752905473496
2.7815 -1.6245409007569467
2.782 -1.6360582414751272
2.7825 -1.6383887211255879
2.783 -1.6297572321539988
2.7835 -1.6096242821853024
2.784 -1.5787012903539959
2.7845 -1.5387113246834756
2.785 -1.4922106028911706
2.7855 -1.4423862812501533
2.786 -1.3927911404095612
2.7865 -1.3470782185068277
2.787 -1.3087825760501979
2.7875 -1.2809713898449067
2.788 -1.2659017310532399
2.7885 -1.2647007486019375
2.789 -1.2771714411127995
2.7895 -1.3017664167281198
2.79 -1.3357165215480753
2.7905 -1.3752488193280004
2.791 -1.41597453509132
2.7915 -1.4534282566902363
2.792 -1.4836036815284617
2.7925 -1.5033679984640915
2.793 -1.510768447603054
2.7935 -1.5051759852031503
2.794 -1.4873684254035897
2.7945 -1.4594928788216328
2.795 -1.4248568836344107
2.7955 -1.3876356589318226
2.796 -1.3523401820189185
2.7965 -1.323370447745054
2.797 -1.304421200292083
2.7975 -1.2982272712585796
2.798 -1.3064350256114816
2.7985 -1.3295616449927723
2.799 -1.3670710147183318
2.7995 -1.41746690442569
2.8 -1.6012349113465005
2.8005 -1.6682850599310755
2.801 -1.7377051678257998
2.8015 -1.8052331175269665
2.802 -1.8666715017121747
2.8025 -1.918463181347259
2.803 -1.957911742055584
2.8035 -1.9834927766572028
2.804 -1.9949620652036621
2.8045 -1.9932993164169794
2.805 -1.9806201876853988
2.8055 -1.9599212477549894
2.806 -1.934690284170117
2.8065 -1.9084791937218064
2.807 -1.8844955574896052
2.8075 -1.865302911968205
2.808 -1.852530369539
2.8085 -1.8467217602771768
2.809 -1.8472505338903076
2.8095 -1.8523841422355212
2.81 -1.8594689932757014
2.8105 -1.865304319920394
2.811 -1.8665084397347422
2.8115 -1.860041621328248
2.812 -1.84358047997113
2.8125 -1.8158447791711887
2.813 -1.7767549669483564
2.8135 -1.7274856879772857
2.814 -1.6701774537026601
2.8145 -1.607773752123041
2.815 -1.543593600309254
2.8155 -1.4806398184437946
2.816 -1.4214428354600073
2.8165 -1.367731894283585
2.817 -1.3204733092445051
2.8175 -1.280074944663503
2.818 -1.2466248549338492
2.8185 -1.2200514756645047
2.819 -1.2002770857188794
2.8195 -1.1871047696760242
2.82 -1.3031373850823613
2.8205 -1.3007583310813724
2.821 -1.302318998431249
2.8215 -1.3064540967827831
2.822 -1.3118082001091047
2.8225 -1.3172380909169261
2.823 -1.3219913643981234
2.8235 -1.3258981173893578
2.824 -1.3292169302159487
2.8245 -1.3325516393881436
2.825 -1.3366426255817307
2.8255 -1.3422284681241572
2.826 -1.3498249637650497
2.8265 -1.359913332988182
2.827 -1.3728923860271427
2.8275 -1.3891392663723297
2.828 -1.4090185420143073
2.8285 -1.432842148675407
2.829 -1.4607395135365988
2.8295 -1.4925840612517287
2.83 -1.5279663272549138
2.8305 -1.5662423574385818
2.831 -1.6065715851930795
2.8315 -1.6480882204353244
2.832 -1.689986963314121
2.8325 -1.7316213376963192
2.833 -1.77243897707836
2.8335 -1.8119306345458772
2.834 -1.8495644769592061
2.8345 -1.8845516874211954
2.835 -1.915830185265013
2.8355 -1.9420445338915073
2.836 -1.9618006262810892
2.8365 -1.9739686915044241
2.837 -1.9781834180637123
2.8375 -1.9749631936838243
2.838 -1.9660706409731508
2.8385 -1.9539752606495457
2.839 -1.9418470230518832
2.8395 -1.932974817924059
2.84 -2.0534149534229607
2.8405 -2.0585006139402817
2.841 -2.073030598636214
2.8415 -2.097058474889688
2.842 -2.1296911387435262
2.8425 -2.169233649960934
2.843 -2.2132559726212633
2.8435 -2.258987018020438
2.844 -2.303529799117343
2.8445 -2.3440674711366873
2.845 -2.3780659728766964
2.8455 -2.4034612384604466
2.846 -2.418823410389677
2.8465 -2.423432144991506
2.847 -2.4171853533212735
2.8475 -2.4005552438349045
2.848 -2.3744816407069624
2.8485 -2.3403640213699464
2.849 -2.3000757713981685
2.8495 -2.2559759910655863
2.85 -2.2108795216234047
2.8505 -2.167676275034242
2.851 -2.1291470821303804
2.8515 -2.0974797780366923
2.852 -2.07397800635476
2.8525 -2.0588342670455035
2.853 -2.0510386223209114
2.8535 -2.048453012739662
2.854 -2.048044604942334
2.8545 -2.0463771721749757
2.855 -2.0401420005920334
2.8555 -2.0267350070047314
2.856 -2.0045888395462517
2.8565 -1.973328270990648
2.857 -1.9338071807491743
2.8575 -1.8879916524728406
2.858 -1.8386296705219853
2.8585 -1.78900611935438
2.859 -1.7424116966507845
2.8595 -1.701709146596404
2.86 -1.7921283479482533
2.8605 -1.7678582967168228
2.861 -1.7528851548940465
2.8615 -1.746561191616066
2.862 -1.7478155484638436
2.8625 -1.7552486248914208
2.863 -1.7673554356141215
2.8635 -1.7827914157863707
2.864 -1.8005328047442455
2.8645 -1.819891158990942
2.865 -1.8403411301795363
2.8655 -1.8612973829871748
2.866 -1.8819763590013234
2.8665 -1.9012483472022477
2.867 -1.917747349434108
2.8675 -1.929964005096227
2.868 -1.9363763786243686
2.8685 -1.935841445584311
2.869 -1.9279095538672393
2.8695 -1.9129204421525483
2.87 -1.8919796383603995
2.8705 -1.866778506078556
2.871 -1.8393158699369798
2.8715 -1.8115686536234097
2.872 -1.7851581767513252
2.8725 -1.7614106421040152
2.873 -1.7412922542282658
2.8735 -1.7254734864225323
2.874 -1.7142117979671694
2.8745 -1.707283073717136
2.875 -1.7040054754004534
2.8755 -1.703214956595701
2.876 -1.703443930470516
2.8765 -1.7029441043023004
2.877 -1.6998528829097117
2.8775 -1.6923243184721002
2.878 -1.678767201925164
2.8785 -1.658081969724723
2.879 -1.629825732575082
2.8795 -1.59429598147328
2.88 -1.675284677691893
2.8805 -1.6277360609371347
2.881 -1.5773134647256322
2.8815 -1.5266385832167473
2.882 -1.479061217438892
2.8825 -1.4381697754064167
2.883 -1.4074152429324336
2.8835 -1.3895653794480667
2.884 -1.3863869330500835
2.8845 -1.3982276027334826
2.885 -1.4239446101377407
2.8855 -1.4609209830830983
2.886 -1.505266103566382
2.8865 -1.552290862282953
2.887 -1.5970495934287856
2.8875 -1.635059468323554
2.888 -1.6628118367860347
2.8885 -1.67816235185482
2.889 -1.6805644546567582
2.8895 -1.6709807596061121
2.89 -1.6516570236845658
2.8905 -1.6258624812312061
2.891 -1.5975130532445851
2.8915 -1.5708444613042076
2.892 -1.5498875550069529
2.8925 -1.5381909129794509
2.893 -1.5384246490545073
2.8935 -1.5522154180941816
2.894 -1.5801127820360445
2.8945 -1.6213600441084561
2.895 -1.6740392793976684
2.8955 -1.7350271499862848
2.896 -1.800376291376302
2.8965 -1.865617955405226
2.897 -1.926203156953865
2.8975 -1.9779998716766483
2.898 -2.0176843125648243
2.8985 -2.0431065084326923
2.899 -2.0534859678254938
2.8995 -2.049532073334411
2.9 -2.1558022349380455
2.9005 -2.1303069046952325
2.901 -2.099935333148229
2.9015 -2.069920121287218
2.902 -2.0451792684795027
2.9025 -2.0300227020041284
2.903 -2.027346077484151
2.9035 -2.03843500894948
2.904 -2.062594734432485
2.9045 -2.0971835413106965
2.905 -2.137953374824547
2.9055 -2.1796318134829793
2.906 -2.216611795024048
2.9065 -2.243696258869591
2.907 -2.256671098087991
2.9075 -2.252726828663904
2.908 -2.230657932943411
2.9085 -2.1908882772390608
2.909 -2.135474401954735
2.9095 -2.067738980025798
2.91 -1.9920872862372299
2.9105 -1.9134857194045423
2.911 -1.8369582523106844
2.9115 -1.767151815067941
2.912 -1.7077849076996394
2.9125 -1.6613693641801854
2.913 -1.6288208638899397
2.9135 -1.6092763457736188
2.914 -1.600210076523386
2.9145 -1.5979017474895527
2.915 -1.5979699510440162
2.9155 -1.5960236984662437
2.916 -1.5882158377760227
2.9165 -1.571664758857021
2.917 -1.544753644738811
2.9175 -1.5072446668005783
2.918 -1.460241518518303
2.9185 -1.4059919075363436
2.919 -1.3477763543348589
2.9195 -1.2894744634335762
2.92 -1.3577877830848466
2.9205 -1.3111573986867666
2.921 -1.2759125905854258
2.9215 -1.254661703825094
2.922 -1.2485200007930657
2.9225 -1.2567738375789392
2.923 -1.2768134597306515
2.9235 -1.3045017717312741
2.924 -1.3346073985923042
2.9245 -1.3615927728802908
2.925 -1.3803137757160862
2.9255 -1.3865316030870398
2.926 -1.3773995692618786
2.9265 -1.3518817651817243
2.927 -1.310439350807946
2.9275 -1.2552663142570413
2.928 -1.189965703319598
2.9285 -1.1191491262663222
2.929 -1.0480814325358994
2.9295 -0.9819921570034567
2.93 -0.9255892873923101
2.9305 -0.8825040341375375
2.931 -0.8548659983184331
2.9315 -0.8430794520547195
2.932 -0.8459045987529077
2.9325 -0.8606245972380079
2.933 -0.8835784250778201
2.9335 -0.9106215503806664
2.934 -0.9375519048266927
2.9345 -0.9605391151837995
2.935 -0.9763420542912132
2.9355 -0.9827121885641813
2.936 -0.9785130257066617
2.9365 -0.9637254033039606
2.937 -0.9393836652575274
2.9375 -0.907760485502894
2.938 -0.8721542698338678
2.9385 -0.8366342678318506
2.939 -0.8058846494005962
2.9395 -0.7843636847282288
2.94 -0.898463070003688
2.9405 -0.9052688003064653
2.941 -0.9286310472819953
2.9415 -0.9679824998929561
2.942 -1.02089985936722
2.9425 -1.0834848235677284
2.943 -1.1507292840338463
2.9435 -1.216972390332543
2.944 -1.2764349393920247
2.9445 -1.3238405390631636
2.945 -1.354915117578913
2.9455 -1.3669203822206621
2.946 -1.3590239857918873
2.9465 -1.3324603609850794
2.947 -1.2905355748213188
2.9475 -1.238340341292204
2.948 -1.1822290084913443
2.9485 -1.1290098843664917
2.949 -1.0850344630313398
2.9495 -1.0552321157982922
2.95 -1.0426189434749342
2.9505 -1.047785007041039
2.951 -1.069013183926338
2.9515 -1.1025745558129016
2.952 -1.1432944722197749
2.9525 -1.1851889558478417
2.953 -1.222149552266794
2.9535 -1.2485179454035082
2.954 -1.2594400251879032
2.9545 -1.2514856731169808
2.955 -1.2228925960851447
2.9555 -1.1738758268043155
2.956 -1.10677740671147
2.9565 -1.0260359758714672
2.957 -0.9379060065643301
2.9575 -0.8500116676860301
2.958 -0.7704715901699248
2.9585 -0.70713338081808
2.959 -0.6665937832643838
2.9595 -0.6533512820536506
2.96 -0.7922153958741072
2.9605 -0.8358082917377289
2.961 -0.9035710996314683
2.9615 -0.9892155485318552
2.962 -1.084785400058314
2.9625 -1.1813287589737878
2.963 -1.269864891996442
2.9635 -1.3421232917666555
2.964 -1.391328478881706
2.9645 -1.4128422753935261
2.965 -1.4047369725073071
2.9655 -1.3679829630790188
2.966 -1.3064802654029182
2.9665 -1.2267010950355581
2.967 -1.1371061830391564
2.9675 -1.047221624372658
2.968 -0.9667213524223602
2.9685 -0.9041549943659583
2.969 -0.866142062779254
2.9695 -0.8567008087760692
2.97 -0.8769394565149674
2.9705 -0.9250572319282769
2.971 -0.9967197941922722
2.9715 -1.0855659370198523
2.972 -1.1839136274227333
2.9725 -1.2833656650976537
2.973 -1.3754985106623199
2.9735 -1.4526699255816693
2.974 -1.5087839821241869
2.9745 -1.5400009603175973
2.975 -1.5451732827513702
2.9755 -1.5260130056508923
2.976 -1.4867583798992672
2.9765 -1.433906844296645
2.977 -1.3752771263071248
2.9775 -1.319379523912207
2.978 -1.274292055465929
2.9785 -1.2469301849716907
2.979 -1.2421859267359945
2.9795 -1.2624491439224301
2.98 -1.4304221110692819
2.9805 -1.496796796314817
2.981 -1.5800851810248937
2.9815 -1.6740510236709683
2.982 -1.771729032624007
2.9825 -1.865941955250699
2.983 -1.9499299076435477
2.9835 -2.017855775982505
2.984 -2.0653689916035667
2.9845 -2.0900062100747654
2.985 -2.0915906636039683
2.9855 -2.0722894677114434
2.986 -2.0363333360091986
2.9865 -1.9895491858107726
2.987 -1.93848932721005
2.9875 -1.8895890400401438
2.988 -1.848388549667536
2.9885 -1.8190139283195348
2.989 -1.8040149076950547
2.9895 -1.8041632534387306
2.99 -1.818771327998747
2.9905 -1.845830364126627
2.991 -1.882387989965727
2.9915 -1.9247984640153726
2.992 -1.9690261611481752
2.9925 -2.01100264975561
2.993 -2.0469401167065318
2.9935 -2.0737054142314424
2.994 -2.089215226012986
2.9945 -2.092624237107811
2.995 -2.084340266866148
2.9955 -2.0659527911109064
2.996 -2.039984464011039
2.9965 -2.0095833931153453
2.997 -1.9781926007036816
2.9975 -1.9492303446340313
2.998 -1.92570678730904
2.9985 -1.9099155217632129
2.999 -1.90319087220783
2.9995 -1.90584890605907
3.0 -2.0402181230156904
3.0005 -2.057820435056942
3.001 -2.080049869350297
3.0015 -2.1043639363633626
3.002 -2.1283577931578455
3.0025 -2.1497745745011296
3.003 -2.1667837828138277
3.0035 -2.1780804432295184
3.004 -2.1828978323160655
3.0045 -2.1809372772791455
3.005 -2.1722555549514424
3.0055 -2.1571754724258105
3.006 -2.1362356270340257
3.0065 -2.110057714016057
3.007 -2.0794109556165643
3.0075 -2.0450268106543295
3.008 -2.0077415859519996
3.0085 -1.968534858537728
3.009 -1.9285261034702101
3.0095 -1.889079859700511
3.01 -1.8516951246178264
3.0105 -1.8179371313423358
3.011 -1.7892755866788135
3.0115 -1.767109086576579
3.012 -1.7526487538377704
3.0125 -1.7467888273310763
3.013 -1.7498897464942533
3.0135 -1.7616205375295084
3.014 -1.7808989010464265
3.0145 -1.8060124302488714
3.015 -1.8348671235364524
3.0155 -1.8652927447269987
3.016 -1.8951929312303177
3.0165 -1.9229106432155
3.017 -1.9471662049809657
3.0175 -1.9672834178777883
3.018 -1.9832352185489932
3.0185 -1.9955830488064623
3.019 -2.005401942048147
3.0195 -2.0139659086113664
3.02 -2.1454855536036748
3.0205 -2.1536923844907108
3.021 -2.1626672756673053
3.0215 -2.1726397676213116
3.022 -2.18372448840712
3.0225 -2.195837482306077
3.023 -2.208660483403584
3.0235 -2.2216285893806105
3.024 -2.233819211410719
3.0245 -2.244098898107991
3.025 -2.251029391989519
3.0255 -2.252918516091309
3.026 -2.248214792981474
3.0265 -2.2355438632845654
3.027 -2.214200301813812
3.0275 -2.1845037504127145
3.028 -2.148053375320137
3.0285 -2.107568506410976
3.029 -2.066646761153311
3.0295 -2.029127614211825
3.03 -1.9985088169705747
3.0305 -1.9774642489867045
3.031 -1.9675288271313771
3.0315 -1.9688142541544682
3.032 -1.9802351851587952
3.0325 -1.9995911620209914
3.033 -2.0238335517187864
3.0335 -2.049574085591961
3.034 -2.0732247542318465
3.0345 -2.0915267346989936
3.035 -2.1018919595097643
3.0355 -2.1027412310914193
3.036 -2.0937883465032594
3.0365 -2.076204729627795
3.037 -2.0526160470445043
3.0375 -2.0268113882194703
3.038 -2.0033740800322604
3.0385 -1.9868713824047206
3.039 -1.9813374463203706
3.0395 -1.9896691536337785
3.04 -2.136239681121192
3.0405 -2.1744787100026266
3.041 -2.225750008807814
3.0415 -2.28706279228871
3.042 -2.354632719006485
3.0425 -2.4240029209794005
3.043 -2.4907162816238624
3.0435 -2.5504810463413623
3.044 -2.599738959802634
3.0445 -2.635980578288376
3.045 -2.6580283722698907
3.0455 -2.6661801639324487
3.046 -2.662188586303542
3.0465 -2.6490443150012464
3.047 -2.6307061246208154
3.0475 -2.611569154039818
3.048 -2.5959931314257827
3.0485 -2.587828429934118
3.049 -2.5896630641870515
3.0495 -2.602719585317326
3.05 -2.6265167731476122
3.0505 -2.658917766198737
3.051 -2.6963890323467288
3.0515 -2.734425484809765
3.052 -2.7679916223440535
3.0525 -2.7920710662829094
3.053 -2.8022184130588568
3.0535 -2.795278061520125
3.054 -2.769717649993578
3.0545 -2.7262153749064244
3.055 -2.667705155575735
3.0555 -2.5991572438009936
3.056 -2.527183075470683
3.0565 -2.459214124162467
3.057 -2.402517294083647
3.0575 -2.363355956158199
3.058 -2.346183002500264
3.0585 -2.3531786185756616
3.059 -2.384086814651263
3.0595 -2.436255750700977
3.06 -2.394360743974774
3.0605 -2.4740355701304955
3.061 -2.5568118067540735
3.0615 -2.6347672461090914
3.062 -2.6999936492785044
3.0625 -2.745621817714943
3.063 -2.7663690611769134
3.0635 -2.7593882226238646
3.064 -2.724605268653813
3.0645 -2.664910397906766
3.065 -2.585902264003013
3.0655 -2.4953225924916933
3.066 -2.4021196184551257
3.0665 -2.315405462518521
3.067 -2.243382730180132
3.0675 -2.1926133647215775
3.068 -2.167001623922274
3.0685 -2.167956609055943
3.069 -2.19405594312686
3.0695 -2.24141703525202
3.07 -2.303919694695333
3.0705 -2.374010837904906
3.071 -2.4432523545952627
3.0715 -2.5032274170212543
3.072 -2.546497853451562
3.0725 -2.567374053015058
3.073 -2.562870729352819
3.0735 -2.5329240201346024
3.074 -2.480513090214722
3.0745 -2.4112940772398956
3.075 -2.332849213003681
3.0755 -2.2539133431002494
3.076 -2.1830599073173276
3.0765 -2.1280525761974567
3.077 -2.0948332958593503
3.0775 -2.0872749616371347
3.078 -2.1064864238289562
3.0785 -2.1508415070027693
3.079 -2.2160196383574684
3.0795 -2.2954308158511094
3.08 -2.5040801455093535
3.0805 -2.5862379530386637
3.081 -2.656506441532131
3.0815 -2.7077189506340393
3.082 -2.7344745763594025
3.0825 -2.733859438615769
3.083 -2.705786577087851
3.0835 -2.653119883206694
3.084 -2.5814356764166235
3.0845 -2.4984374232460196
3.085 -2.4130970061378654
3.0855 -2.334663261874026
3.086 -2.271563592397111
3.0865 -2.230365147607886
3.087 -2.2151191269077897
3.0875 -2.226832934874087
3.088 -2.2634082581773005
3.0885 -2.319856524172237
3.089 -2.388826722086394
3.0895 -2.4613800236404506
3.09 -2.5279233274404276
3.0905 -2.5793773696755085
3.091 -2.6080673445082256
3.0915 -2.608620411617007
3.092 -2.578523514779691
3.0925 -2.518419941590408
3.093 -2.4319261197523563
3.0935 -2.3251169560057927
3.094 -2.205811124570352
3.0945 -2.082676189802446
3.095 -1.9646145081359916
3.0955 -1.8595156908929191
3.096 -1.7740513803508047
3.0965 -1.7127476283568872
3.097 -1.6776661079282205
3.0975 -1.6681683712009854
3.098 -1.6810395302696457
3.0985 -1.7109201031976207
3.099 -1.7509128834701366
3.0995 -1.7934092651268827
3.1 -1.9543255428821038
3.1005 -1.9791341813326935
3.101 -1.986503701260105
3.1015 -1.9731708271852602
3.102 -1.938219829624374
3.1025 -1.8831899907286036
3.103 -1.8119045563264158
3.1035 -1.7301440848868253
3.104 -1.6450462340076795
3.1045 -1.5643554654673268
3.105 -1.4955475284886994
3.1055 -1.4448561385910046
3.106 -1.4164879605086957
3.1065 -1.412136645656079
3.107 -1.4308688298294527
3.1075 -1.4692834836239925
3.108 -1.522025155900619
3.1085 -1.5823535126636536
3.109 -1.6428539468028431
3.1095 -1.696186450686681
3.11 -1.7357729324087765
3.1105 -1.756702169511322
3.111 -1.75614080101592
3.1115 -1.733728060969837
3.112 -1.6915709676745525
3.1125 -1.6339456228519054
3.113 -1.5669013842496864
3.1135 -1.4975538648017694
3.114 -1.4334089546947282
3.1145 -1.3815733903589855
3.115 -1.3479818499289133
3.1155 -1.336815746319561
3.116 -1.350143062898067
3.1165 -1.3877772969455016
3.117 -1.447498914493942
3.1175 -1.5252777908373365
3.118 -1.6157896590087009
3.1185 -1.7128625860672955
3.119 -1.8101164007372041
3.1195 -1.9016159059995108
3.12 -2.105775637116122
3.1205 -2.1715918014108695
3.121 -2.2207950769347224
3.1215 -2.2533260012654894
3.122 -2.2706165514141796
3.1225 -2.27552301726433
3.123 -2.2720605131029923
3.1235 -2.264877411392864
3.124 -2.2588033843737403
3.1245 -2.2581887345639124
3.125 -2.2664338872159053
3.1255 -2.2855845840666706
3.126 -2.3162068267227545
3.1265 -2.3572561422702605
3.127 -2.4062895681050716
3.1275 -2.459618062948858
3.128 -2.5127343154737263
3.1285 -2.560922285018371
3.129 -2.5999493045501203
3.1295 -2.626742687495894
3.13 -2.639616214602544
3.1305 -2.638402627692547
3.131 -2.6243604049650786
3.1315 -2.5998860233889567
3.132 -2.568344633873785
3.1325 -2.5335398153516113
3.133 -2.499403809513482
3.1335 -2.4693907288100503
3.134 -2.44613560395161
3.1345 -2.431274131399815
3.135 -2.425172095877012
3.1355 -2.4272736819407137
3.136 -2.436058570360087
3.1365 -2.4493306506712913
3.137 -2.4644711845871647
3.1375 -2.4788258277531208
3.138 -2.4900323094363164
3.1385 -2.4963570373660984
3.139 -2.4967864945772695
3.1395 -2.4910684749879537
3.14 -2.602922534983252
3.1405 -2.5854336963193107
3.141 -2.5636496240099125
3.1415 -2.538872082165342
3.142 -2.5124792492064634
3.1425 -2.4856940274496555
3.143 -2.4593532817502006
3.1435 -2.433856365358616
3.144 -2.409116386602839
3.1445 -2.3848078377081916
3.145 -2.3601569960852817
3.1455 -2.33419117316069
3.146 -2.3057476903977676
3.1465 -2.273628419784794
3.147 -2.2368506932034564
3.1475 -2.1949013706879987
3.148 -2.1478306606194333
3.1485 -2.0962822577779754
3.149 -2.0413904393367166
3.1495 -1.9846809251240323
3.15 -1.92803503329675
3.1505 -1.873558323641071
3.151 -1.8233265276279882
3.1515 -1.779119882896847
3.152 -1.742078442381078
3.1525 -1.71261877767174
3.153 -1.6902342162817912
3.1535 -1.6736291119282412
3.154 -1.6608436848748638
3.1545 -1.6494624589956355
3.155 -1.6369476079773289
3.1555 -1.620970432066817
3.156 -1.5997050677151852
3.1565 -1.57211470216326
3.157 -1.5379889679101655
3.1575 -1.497945060693858
3.158 -1.4533349008337213
3.1585 -1.4059872094592922
3.159 -1.3582388419966893
3.1595 -1.3127243363193115
3.16 -1.3958696168393574
3.1605 -1.361845526269298
3.161 -1.3367421019469163
3.1615 -1.3217435812075182
3.162 -1.3170896776025773
3.1625 -1.3219508776902502
3.163 -1.3344760193696663
3.1635 -1.3519655676788969
3.164 -1.3712050081131553
3.1645 -1.3887988981058697
3.165 -1.4016065814220853
3.1655 -1.4071106928685413
3.166 -1.403742403906395
3.1665 -1.3909851320662654
3.167 -1.3696358514505111
3.1675 -1.3417275471118488
3.168 -1.310425580640224
3.1685 -1.2795878558736162
3.169 -1.2533524370717684
3.1695 -1.2355788378175394
3.17 -1.2293652399723478
3.1705 -1.2366578106929906
3.171 -1.258075092764075
3.1715 -1.2930333429105447
3.172 -1.339742307941113
3.1725 -1.3954647405673348
3.173 -1.4567618465795122
3.1735 -1.5197729151987438
3.174 -1.5806026150226562
3.1745 -1.6355204000615273
3.175 -1.6813141392473183
3.1755 -1.7155995329650267
3.176 -1.7372082963806246
3.1765 -1.7463676657607206
3.177 -1.7447695846363835
3.1775 -1.7354961904348665
3.178 -1.7227343899040326
3.1785 -1.7113209697400955
3.179 -1.706056808572302
3.1795 -1.7113598463200352
3.18 -1.8540177812391299
3.1805 -1.888314399273042
3.181 -1.9386204927653325
3.1815 -2.003817688396366
3.182 -2.0814184139705403
3.1825 -2.167609616105529
3.183 -2.2575611206079635
3.1835 -2.3458499329390525
3.184 -2.4269983061661393
3.1845 -2.495930932104657
3.185 -2.548532901784742
3.1855 -2.5821044944634193
3.186 -2.595573867656691
3.1865 -2.58979462972701
3.187 -2.5674393399220197
3.1875 -2.5325646203812044
3.188 -2.490075164028958
3.1885 -2.445326780772458
3.189 -2.4033397250157513
3.1895 -2.368390693516299
3.19 -2.343606364726226
3.1905 -2.3307613532097466
3.191 -2.3301078429082347
3.1915 -2.340555121422804
3.192 -2.359810742198681
3.1925 -2.3846734243171754
3.193 -2.4113339514448984
3.1935 -2.435737468239263
3.194 -2.4539771493884968
3.1945 -2.462703946258269
3.195 -2.459488461708286
3.1955 -2.4431866829491624
3.196 -2.414071784652287
3.1965 -2.3737925170600027
3.197 -2.325399231956544
3.1975 -2.273001328543928
3.198 -2.2213789860720317
3.1985 -2.1754243056473275
3.199 -2.139599413046676
3.1995 -2.117391859700142
3.2 -2.2345132492536295
3.2005 -2.2439004356863586
3.201 -2.269029829287728
3.2015 -2.308185158632797
3.202 -2.3586785275399462
3.2025 -2.4170485659166308
3.203 -2.479234217623536
3.2035 -2.540930705691869
3.204 -2.5979642490919406
3.2045 -2.6466445866726
3.205 -2.6841721702186643
3.2055 -2.7088549937613102
3.206 -2.7202777218237775
3.2065 -2.7192072430109593
3.207 -2.70739949702313
3.2075 -2.687419976533628
3.208 -2.6620662594060036
3.2085 -2.6342057137433157
3.209 -2.6065174310846064
3.2095 -2.5813414409155855
3.21 -2.5604650032459078
3.2105 -2.5452253442250936
3.211 -2.53621357531939
3.2115 -2.5333749908674825
3.212 -2.5358348970860267
3.2125 -2.54207068324033
3.213 -2.5500005988599606
3.2135 -2.557316856242578
3.214 -2.5617645414311276
3.2145 -2.5614157365600896
3.215 -2.554977390305476
3.2155 -2.5419684867341914
3.216 -2.5229532555229626
3.2165 -2.4993905336382576
3.217 -2.4737153739316784
3.2175 -2.4489543349599443
3.218 -2.428358227558041
3.2185 -2.414943018005094
3.219 -2.4112300792320323
3.2195 -2.418974264522219
3.22 -2.5622383100647816
3.2205 -2.5937554794773923
3.221 -2.6359863098443173
3.2215 -2.6868351063145792
3.222 -2.7433541036353626
3.2225 -2.8020154804771265
3.223 -2.8591206505527693
3.2235 -2.9109849487426827
3.224 -2.954662862915929
3.2245 -2.9881562114364906
3.225 -3.010528369700771
3.2255 -3.022069582938583
3.226 -3.0240645546611833
3.2265 -3.018635986307965
3.227 -3.00847233523422
3.2275 -2.99636123116901
3.228 -2.9848585479241483
3.2285 -2.976222723091089
3.229 -2.9721099414482675
3.2295 -2.973419693683856
3.23 -2.980224454401101
3.2305 -2.9916207367423846
3.231 -3.0058120325558995
3.2315 -3.0202517298086957
3.232 -3.0319262605208803
3.2325 -3.0376676232496105
3.233 -3.0344493386536726
3.2335 -3.0198164309519493
3.234 -2.9920671399429155
3.2345 -2.950687795897543
3.235 -2.8965321633109764
3.2355 -2.8319259621615887
3.236 -2.760507930885653
3.2365 -2.686826930416351
3.237 -2.6157844151122425
3.2375 -2.552064624516244
3.238 -2.499587734817269
3.2385 -2.461060754201761
3.239 -2.437739602759659
3.2395 -2.429215697867925
3.24 -2.556763508891708
3.2405 -2.569717397830563
3.241 -2.5872083511807746
3.2415 -2.604409761668443
3.242 -2.616655112189866
3.2425 -2.6199237195466525
3.243 -2.611237962897354
3.2435 -2.58893777950446
3.244 -2.5528228194109146
3.2445 -2.504238308000098
3.245 -2.4460047772456326
3.2455 -2.3821507547494623
3.246 -2.3174742352061193
3.2465 -2.2569932426511614
3.247 -2.205483119591975
3.2475 -2.1668553871190626
3.248 -2.1438084816729446
3.2485 -2.13762056428425
3.249 -2.1477265182770964
3.2495 -2.1718162631429
3.25 -2.2060047494833848
3.2505 -2.245227590741152
3.251 -2.2837358339017437
3.2515 -2.315612889929008
3.252 -2.335352245399941
3.2525 -2.338437629513767
3.253 -2.3219074576658523
3.2535 -2.284801290037803
3.254 -2.2283912427663775
3.2545 -2.156103677210638
3.255 -2.0731503359375014
3.2555 -1.9859946657147718
3.256 -1.901658213208411
3.2565 -1.8269975341251132
3.257 -1.7681627625855114
3.2575 -1.729786831996209
3.258 -1.714439346575768
3.2585 -1.7225011932452003
3.259 -1.751805324591187
3.2595 -1.7980512592857674
3.26 -1.9785101841698045
3.2605 -2.039135728321514
3.261 -2.0960495696612385
3.2615 -2.1426432626475305
3.262 -2.1735502852764195
3.2625 -2.185274024599453
3.263 -2.176449684253478
3.2635 -2.1479942289172493
3.264 -2.1029998665764724
3.2645 -2.0464498003827583
3.265 -1.9847375174014417
3.2655 -1.9251002232265986
3.266 -1.874853203663435
3.2665 -1.8405687367058545
3.267 -1.827279907754559
3.2675 -1.837820123294725
3.268 -1.87246841550174
3.2685 -1.9288974909658414
3.269 -2.0023973923015745
3.2695 -2.086271016034805
3.27 -2.172335267124568
3.2705 -2.2516181274502594
3.271 -2.315270004540058
3.2715 -2.35561554570903
3.272 -2.3671340828571457
3.2725 -2.3471523858565058
3.273 -2.2961171822009074
3.2735 -2.217685212088597
3.274 -2.117977520158979
3.2745 -2.0052688713369697
3.275 -1.8890149465007418
3.2755 -1.7790110807062185
3.276 -1.6844206723689499
3.2765 -1.612753431487031
3.277 -1.5691090197268884
3.2775 -1.5556050036164195
3.278 -1.5710638883315935
3.2785 -1.6113507213877252
3.279 -1.6698487222246308
3.2795 -1.7381374695171556
3.28 -1.930321620049203
3.2805 -1.990245545188953
3.281 -2.0343334818074945
3.2815 -2.0574397221955323
3.282 -2.05723551075071
3.2825 -2.034125137979329
3.283 -1.9909918360769296
3.2835 -1.932733048983027
3.284 -1.8656845319773931
3.2845 -1.797081626791397
3.285 -1.7344607790393594
3.2855 -1.6849837249982607
3.286 -1.6547107843403104
3.2865 -1.6479426252470653
3.287 -1.6666501313388717
3.2875 -1.7100660383117636
3.288 -1.7744214340534432
3.2885 -1.8532853336821322
3.289 -1.938062123810254
3.2895 -2.018975645203459
3.29 -2.0863673136671452
3.2905 -2.1319142649124614
3.291 -2.1496003235250445
3.2915 -2.136289006946474
3.292 -2.0918434346900567
3.2925 -2.0189386255912587
3.293 -1.9226872101358823
3.2935 -1.810066533503819
3.294 -1.689384053410781
3.2945 -1.5695754656761318
3.295 -1.459494981250185
3.2955 -1.3671823613048746
3.296 -1.2991197622532225
3.2965 -1.259583200625923
3.297 -1.2501373369544813
3.2975 -1.2693002348317814
3.298 -1.3126749180248656
3.2985 -1.3734400153821724
3.299 -1.4433699780974893
3.2995 -1.513822266636183
3.3 -1.700266945422408
3.3005 -1.7488313640576987
3.301 -1.7789549713063064
3.3015 -1.7886860317895925
3.302 -1.7783223346735986
3.3025 -1.750257611274814
3.303 -1.7084950626036968
3.3035 -1.6585399698760996
3.304 -1.606640073433055
3.3045 -1.5595353396152967
3.305 -1.5239112698898036
3.3055 -1.5057200880125727
3.306 -1.509470213409249
3.3065 -1.5375327773810907
3.307 -1.5894563296885924
3.3075 -1.6618260610296438
3.308 -1.7485800180079947
3.3085 -1.8419660853557074
3.309 -1.9335712435709322
3.3095 -2.0154633369359867
3.31 -2.080955303959382
3.3105 -2.1251258867125786
3.311 -2.144905943401459
3.3115 -2.13930698862435
3.312 -2.1094100513357574
3.3125 -2.058274246745913
3.313 -1.990843949614643
3.3135 -1.9136297284440296
3.314 -1.8341396330774205
3.3145 -1.7602568509495424
3.315 -1.699334117110836
3.3155 -1.6572601647789797
3.316 -1.6376968690637153
3.3165 -1.6414851822331635
3.317 -1.6666352657907817
3.3175 -1.708824784811822
3.318 -1.7620322294760613
3.3185 -1.8195978900118122
3.319 -1.874971050977754
3.3195 -1.9224821934355665
3.32 -2.081135707467427
3.3205 -2.1000011021665803
3.321 -2.101500122385777
3.3215 -2.0861117588531894
3.322 -2.0559859639848863
3.3225 -2.0149613988394868
3.323 -1.9683242730026844
3.3235 -1.9222498865338744
3.324 -1.88320811062434
3.3245 -1.857144680023745
3.325 -1.8484603066579772
3.3255 -1.859643319177091
3.326 -1.8904849084192823
3.3265 -1.938271289441833
3.327 -1.998185437901932
3.3275 -2.0641347560305103
3.328 -2.1295368290069225
3.3285 -2.188149452382247
3.329 -2.2347445052857937
3.3295 -2.265496243153184
3.33 -2.2783584108788943
3.3305 -2.2728616158347688
3.331 -2.250144770909807
3.3315 -2.212681052528582
3.332 -2.1640409521346133
3.3325 -2.1086370064449773
3.333 -2.0513901980492126
3.3335 -1.9972805447009498
3.334 -1.9508903478449955
3.3345 -1.915873195224236
3.335 -1.894486886645711
3.3355 -1.887385971022741
3.336 -1.8936035828110709
3.3365 -1.9106298788429978
3.337 -1.9347846096121644
3.3375 -1.9617487631080812
3.338 -1.987050883591464
3.3385 -2.006598594307174
3.339 -2.0172501572766013
3.3395 -2.0171693023776704
3.34 -2.1291878754344373
3.3405 -2.1064449997120622
3.341 -2.0748032462962764
3.3415 -2.0372545002589164
3.342 -1.9974671765855883
3.3425 -1.9594246092830758
3.343 -1.927046494727224
3.3435 -1.9037938797132532
3.344 -1.8923287895885956
3.3445 -1.8940117264545657
3.345 -1.9089961134316678
3.3455 -1.9359938521568985
3.346 -1.9726268989717157
3.3465 -2.0153259814627025
3.347 -2.0600184558095984
3.3475 -2.102556506660998
3.348 -2.1392952306377273
3.3485 -2.167564631887523
3.349 -2.185984901712961
3.3495 -2.194425974535773
3.35 -2.1938057984101778
3.3505 -2.185652511229354
3.351 -2.1716415831466684
3.3515 -2.1532802102029356
3.352 -2.1317909103584496
3.3525 -2.1079843966261094
3.353 -2.0823975513296547
3.3535 -2.055330444719926
3.354 -2.0269883042533854
3.3545 -1.9974362305962854
3.355 -1.9666302907065893
3.3555 -1.9344417220015022
3.356 -1.9005330444394817
3.3565 -1.864714211288741
3.357 -1.8269234959732628
3.3575 -1.7874201527630516
3.358 -1.7467939155100183
3.3585 -1.7059281536275968
3.359 -1.6658838552368485
3.3595 -1.6277272529236868
3.36 -1.715976000672083
3.3605 -1.6832693080895154
3.361 -1.6540736354115966
3.3615 -1.6285009814887152
3.362 -1.6066342784434207
3.3625 -1.5886286291633125
3.363 -1.574707972282286
3.3635 -1.5650577912899786
3.364 -1.5597716406179454
3.3645 -1.5585696194016123
3.365 -1.5607560587554032
3.3655 -1.565195852884458
3.366 -1.5706110394864092
3.3665 -1.5759265246408187
3.367 -1.5807012806163752
3.3675 -1.5853377579592243
3.368 -1.5909595156168055
3.3685 -1.5992035957950417
3.369 -1.6117151569183186
3.3695 -1.6296962172151503
3.37 -1.6535262219456335
3.3705 -1.6826065951526306
3.371 -1.7154504477744834
3.3715 -1.7500566170980398
3.372 -1.7843675877711345
3.3725 -1.8166480122178266
3.373 -1.8456430959131775
3.3735 -1.870649916313478
3.374 -1.8911606426539003
3.3745 -1.906827552113505
3.375 -1.9173781576789106
3.3755 -1.9228402027806346
3.376 -1.9236975810044086
3.3765 -1.9210031471686368
3.377 -1.9165694229851642
3.3775 -1.912705635365702
3.378 -1.9119343012693684
3.3785 -1.9166893367209867
3.379 -1.928972463309062
3.3795 -1.9499807435431362
3.38 -2.103841158153563
3.3805 -2.141495263265041
3.381 -2.186014882253712
3.3815 -2.2360381393876843
3.382 -2.2902977793284633
3.3825 -2.3478178931701508
3.383 -2.407698646548794
3.3835 -2.4690384249732715
3.384 -2.530703935105623
3.3845 -2.591323835190857
3.385 -2.6494113679377898
3.3855 -2.7036324892240087
3.386 -2.752933394487758
3.3865 -2.796950753538209
3.387 -2.8360409055296754
3.3875 -2.8714300893295075
3.388 -2.905015766433165
3.3885 -2.938993210332149
3.389 -2.975259026090451
3.3895 -3.0151232362263514
3.39 -3.058861520276011
3.3905 -3.1056852264384243
3.391 -3.154167650053743
3.3915 -3.202521637677853
3.392 -3.248881443436098
3.3925 -3.2913659281343386
3.393 -3.3280616452162746
3.3935 -3.3571844246898594
3.394 -3.377089259207088
3.3945 -3.386680416833357
3.395 -3.3855085299155316
3.3955 -3.3739920899098275
3.396 -3.3534700428002786
3.3965 -3.326137889688898
3.397 -3.2947765340349493
3.3975 -3.2623674757115055
3.398 -3.2316639461485246
3.3985 -3.2048360954177064
3.399 -3.1833055388507945
3.3995 -3.1676472126287245
3.4 -3.0342143550493175
3.4005 -3.030960865366568
3.401 -3.0333172196817526
3.4015 -3.040605302468605
3.402 -3.052000553399489
3.4025 -3.0663942506524706
3.403 -3.082340326662701
3.4035 -3.098169495678843
3.404 -3.1119820310556703
3.4045 -3.1219711024932524
3.405 -3.126696319512447
3.4055 -3.12536679695594
3.406 -3.1180337032905427
3.4065 -3.1056144974108992
3.407 -3.0897100717490797
3.4075 -3.0723803657743005
3.408 -3.0558848349283148
3.4085 -3.0424249644546864
3.409 -3.034080190183544
3.4095 -3.0328001803059146
3.41 -3.040402648366916
3.4105 -3.058136140979155
3.411 -3.086594190201837
3.4115 -3.125524516713214
3.412 -3.1737162627077016
3.4125 -3.2291018782817296
3.413 -3.289002381756056
3.4135 -3.35036980217843
3.414 -3.4101017408024443
3.4145 -3.4651436602160546
3.415 -3.512688229395559
3.4155 -3.550369820295633
3.416 -3.5766524697722315
3.4165 -3.5905641985907795
3.417 -3.592171338705351
3.4175 -3.5824749176917785
3.418 -3.563496262286731
3.4185 -3.537960043512711
3.419 -3.50915483210649
3.4195 -3.4806337212890277
3.42 -3.3322395937936373
3.4205 -3.3152486095672833
3.421 -3.3079438010469504
3.4215 -3.311822225531442
3.422 -3.327070428641703
3.4225 -3.3526641875212144
3.423 -3.386404311341479
3.4235 -3.425184714234369
3.424 -3.4652989641302376
3.4245 -3.502899777431618
3.425 -3.5343911182991707
3.4255 -3.5570063376212326
3.426 -3.568848369826652
3.4265 -3.5691699175155427
3.427 -3.5583492300543433
3.4275 -3.5378051603447145
3.428 -3.5096948754659945
3.4285 -3.4767951156199732
3.429 -3.4422245493760255
3.4295 -3.4090967392742773
3.43 -3.380189229852687
3.4305 -3.3576376555928067
3.431 -3.342591953209532
3.4315 -3.3352014168108957
3.432 -3.334433419801808
3.4325 -3.3381031510365466
3.433 -3.343041572988614
3.4335 -3.345465831080434
3.434 -3.341454028905527
3.4345 -3.3274059769434237
3.435 -3.300558034892683
3.4355 -3.2594541733406466
3.436 -3.2041092635046
3.4365 -3.1360195664679194
3.437 -3.058046157527438
3.4375 -2.973823785002231
3.438 -2.8877263986946438
3.4385 -2.8039052093441024
3.439 -2.7262540143761225
3.4395 -2.6579699725918906
3.44 -2.478111103171613
3.4405 -2.4356025384152455
3.441 -2.407449220747301
3.4415 -2.3932279548887063
3.442 -2.3913082274774555
3.4425 -2.399038624060121
3.443 -2.412878186173988
3.4435 -2.4288496614792976
3.444 -2.4429543025011595
3.4445 -2.451669087036651
3.445 -2.4523496799244326
3.4455 -2.443519584119966
3.446 -2.425018990001585
3.4465 -2.398195394844181
3.447 -2.365717961741269
3.4475 -2.3311224927164513
3.448 -2.2984273284415058
3.4485 -2.2715572893250453
3.449 -2.253919662337181
3.4495 -2.248114031394506
3.45 -2.2556632315479614
3.4505 -2.277070273291193
3.451 -2.3116745397571767
3.4515 -2.3576972316732183
3.452 -2.4123443958597357
3.4525 -2.4721468897581147
3.453 -2.533246263678849
3.4535 -2.5918816041306156
3.454 -2.644702521637904
3.4545 -2.6891963712250093
3.455 -2.7240435857479315
3.4555 -2.749211567336582
3.456 -2.765864297523082
3.4565 -2.7761412028674193
3.457 -2.782751682960303
3.4575 -2.788636039176544
3.458 -2.796612175588144
3.4585 -2.809059685229261
3.459 -2.8278517051489653
3.4595 -2.8541621192772557
3.46 -2.7652749685589346
3.4605 -2.8081581352443843
3.461 -2.858343027710579
3.4615 -2.913824381964984
3.462 -2.9720594225639236
3.4625 -3.030185494037431
3.463 -3.085484450759436
3.4635 -3.135718650281282
3.464 -3.1792853645775527
3.4645 -3.2154355856837507
3.465 -3.2440498621332594
3.4655 -3.2655232952804982
3.466 -3.2804023083209986
3.4665 -3.2893256121998617
3.467 -3.292855040439686
3.4675 -3.2915097968995597
3.468 -3.285943153928036
3.4685 -3.276718637608801
3.469 -3.2643296116876663
3.4695 -3.249234502424946
3.47 -3.2317313927122613
3.4705 -3.2119840953889125
3.471 -3.189899356490669
3.4715 -3.165381476255411
3.472 -3.1381914401280584
3.4725 -3.1081314240842817
3.473 -3.0750986676096694
3.4735 -3.039162369202373
3.474 -3.000461695873246
3.4745 -2.959147251084488
3.475 -2.9152834815530695
3.4755 -2.8686562267037394
3.476 -2.8189424331401134
3.4765 -2.7656198010098554
3.477 -2.708295156101725
3.4775 -2.6468075481367412
3.478 -2.581359562496758
3.4785 -2.51268150684757
3.479 -2.4421769860253204
3.4795 -2.3717218862555036
3.48 -2.229989583830957
3.4805 -2.166935355784948
3.481 -2.111333105185362
3.4815 -2.0650120336643014
3.482 -2.02943717078761
3.4825 -2.0054765661955525
3.483 -1.9933171004512293
3.4835 -1.992401958571824
3.484 -2.0014092688090406
3.4845 -2.018358914339476
3.485 -2.0408453949046828
3.4855 -2.0663738575307224
3.486 -2.092679060596443
3.4865 -2.1180872559280925
3.487 -2.1416892029716066
3.4875 -2.1632808752971022
3.488 -2.183518670741512
3.4885 -2.203654390648143
3.489 -2.225226986516196
3.4895 -2.24980371498534
3.49 -2.2786987459729042
3.4905 -2.312830472641511
3.491 -2.3527434235264684
3.4915 -2.3984675646124862
3.492 -2.4496115051097522
3.4925 -2.5053948384482085
3.493 -2.564699651432328
3.4935 -2.6261709089798493
3.494 -2.688390770293603
3.4945 -2.749935820532163
3.495 -2.8096004805231827
3.4955 -2.866449154392091
3.496 -2.9198967058507352
3.4965 -2.9696304847816295
3.497 -3.015680677042309
3.4975 -3.0581833940242418
3.498 -3.097718864714597
3.4985 -3.134977593822151
3.499 -3.17075169043741
3.4995 -3.2060142346912874
3.5 -3.1181250710217308
3.5005 -3.156082834601303
3.501 -3.196853810074852
3.5015 -3.2406972946910066
3.502 -3.2872378287868362
3.5025 -3.3355854554977724
3.503 -3.3844487795942046
3.5035 -3.432318588717239
3.504 -3.47781020310535
3.5045 -3.5197070903187906
3.505 -3.5572105633156528
3.5055 -3.58992296462416
3.506 -3.617991718207561
3.5065 -3.6419354562555974
3.507 -3.662609610313127
3.5075 -3.680743622114744
3.508 -3.696940188892371
3.5085 -3.711317557332119
3.509 -3.7236488704671538
3.5095 -3.7334454343593544
3.51 -3.7401534462069974
3.5105 -3.7430798702356594
3.511 -3.7415441543144725
3.5115 -3.734846285499042
3.512 -3.7223386797116866
3.5125 -3.703495909389981
3.513 -3.6780048673567576
3.5135 -3.6458540420821475
3.514 -3.6074336408732437
3.5145 -3.563599348626621
3.515 -3.515672226319109
3.5155 -3.4652541969504598
3.516 -3.4140016310801538
3.5165 -3.3633550156402574
3.517 -3.314371476191517
3.5175 -3.267531669132823
3.518 -3.222991046773364
3.5185 -3.1807275138094666
3.519 -3.1406986589948453
3.5195 -3.1027483558457956
3.52 -2.942748153318632
3.5205 -2.9082158686190023
3.521 -2.8735662636103374
3.5215 -2.837062210895974
3.522 -2.796797855201278
3.5225 -2.751112705764532
3.523 -2.6990031036607984
3.5235 -2.640342124735221
3.524 -2.5759711653683834
3.5245 -2.507738321622711
3.525 -2.4382352025431526
3.5255 -2.3706651809812804
3.526 -2.3083846443440903
3.5265 -2.254643690603628
3.527 -2.2122368567133175
3.5275 -2.1831962743588376
3.528 -2.168563139276437
3.5285 -2.1681317880179276
3.529 -2.180014544730959
3.5295 -2.2011265335373573
3.53 -2.2272442864391198
3.5305 -2.2535502275727146
3.531 -2.2752439275542766
3.5315 -2.2880915093611
3.532 -2.2889009604418815
3.5325 -2.275832785515591
3.533 -2.2485414802551142
3.5335 -2.2081038200334215
3.534 -2.156823504756961
3.5345 -2.0979395805323504
3.535 -2.0353209917246073
3.5355 -1.9731389770359977
3.536 -1.9157348366865266
3.5365 -1.8673974620248868
3.537 -1.8320957738961952
3.5375 -1.8131646942972837
3.538 -1.812842950484897
3.5385 -1.831977183534304
3.539 -1.8697076553044798
3.5395 -1.923400261462206
3.54 -2.1124860747662533
3.5405 -2.183654978716141
3.541 -2.254721570784115
3.5415 -2.319841250059068
3.542 -2.373793993885248
3.5425 -2.412527603703938
3.543 -2.433429694556688
3.5435 -2.4355711539060634
3.544 -2.4197922555554676
3.5445 -2.3885927252283774
3.545 -2.3460275678115465
3.5455 -2.2973165778139415
3.546 -2.248315168450311
3.5465 -2.204928015250382
3.547 -2.1724815175644907
3.5475 -2.1550728074530503
3.548 -2.155257626727568
3.5485 -2.173653436582217
3.549 -2.208912185233567
3.5495 -2.2578449076289613
3.55 -2.3159528152321665
3.5505 -2.3778020179248753
3.551 -2.4376555102142228
3.5515 -2.4901811298601406
3.552 -2.530807183400618
3.5525 -2.5562059293337
3.553 -2.5645680686549523
3.5535 -2.5556757725902597
3.554 -2.530885491835145
3.5545 -2.4930533102668653
3.555 -2.4462371210737013
3.5555 -2.3953749068451233
3.556 -2.345750759033071
3.5565 -2.3024577527721637
3.557 -2.269674249648267
3.5575 -2.250191494191623
3.558 -2.2452474905342226
3.5585 -2.2542371923290068
3.559 -2.2749541973784733
3.5595 -2.303947818115123
3.56 -2.460578415124565
3.5605 -2.4920776423783573
3.561 -2.5175984587928286
3.5615 -2.5333585633796147
3.562 -2.5365874772561354
3.5625 -2.5259361123254727
3.563 -2.5017681465912176
3.5635 -2.466128833473462
3.564 -2.4225863455618324
3.5645 -2.3759526623818767
3.565 -2.331775667233088
3.5655 -2.2957943328189243
3.566 -2.2728951532589807
3.5665 -2.266561799802535
3.567 -2.278334210541905
3.5675 -2.3076017759644967
3.568 -2.351572552467062
3.5685 -2.4058186901478784
3.569 -2.4649347895037073
3.5695 -2.5232118462673436
3.57 -2.575178288944702
3.5705 -2.61616468079676
3.571 -2.6427355675356616
3.5715 -2.6529103678470842
3.572 -2.6462867679350546
3.5725 -2.624041711256104
3.573 -2.588637332022333
3.5735 -2.5435754712523484
3.574 -2.493080630193209
3.5745 -2.4417617689887647
3.575 -2.3941058886168793
3.5755 -2.3540681966001173
3.576 -2.3243895904222676
3.5765 -2.306442495880298
3.577 -2.3000975656216314
3.5775 -2.3036684429534504
3.578 -2.3146026663829358
3.5785 -2.3294693482352535
3.579 -2.344581449453777
3.5795 -2.3563068126180666
3.58 -2.48531729604843
3.5805 -2.4808290424083475
3.581 -2.4655750164221426
3.5815 -2.439507329482026
3.582 -2.4038582593735796
3.5825 -2.3610862036966465
3.583 -2.3146939660071753
3.5835 -2.268729027634148
3.584 -2.227605231431154
3.5845 -2.1953712306416717
3.585 -2.1752867194991037
3.5855 -2.169351557031631
3.586 -2.178060862750014
3.5865 -2.2004659353633538
3.587 -2.234377483606432
3.5875 -2.2766122243387747
3.588 -2.323326404492282
3.5885 -2.3703286516790274
3.589 -2.413364089872329
3.5895 -2.448674298800803
3.59 -2.4732903880297665
3.5905 -2.485504342090732
3.591 -2.485033365229073
3.5915 -2.4731530735432288
3.592 -2.452520710644651
3.5925 -2.4268613787170623
3.593 -2.400654058972789
3.5935 -2.3784932668303873
3.594 -2.3645601497486908
3.5945 -2.3620571704436735
3.595 -2.3728410008606637
3.5955 -2.397260334402073
3.596 -2.434247517122918
3.5965 -2.4817221585466327
3.597 -2.5367601716551946
3.5975 -2.5960398491916252
3.598 -2.6560387130424807
3.5985 -2.7131467794637794
3.599 -2.7640967753513923
3.5995 -2.805980037651074
3.6 -2.9610263170387667
3.6005 -2.979155684697293
3.601 -2.9853877486421574
3.6015 -2.9815136634666195
3.602 -2.970678890354668
3.6025 -2.9568877135926326
3.603 -2.944403332887541
3.6035 -2.937061940133846
3.604 -2.9375614017115472
3.6045 -2.947240578413536
3.605 -2.9658425025705806
3.6055 -2.9916767210369573
3.606 -3.022137133539705
3.6065 -3.054131780082086
3.607 -3.0845846894821287
3.6075 -3.110663095490616
3.608 -3.130037437019865
3.6085 -3.141022246521313
3.609 -3.14248390674679
3.6095 -3.1341063252284034
3.61 -3.116447001236106
3.6105 -3.0910196637149983
3.611 -3.0602244575263247
3.6115 -3.0272265878208966
3.612 -2.995451477246374
3.6125 -2.9681421640184533
3.613 -2.9479815414075636
3.6135 -2.9367532552350664
3.614 -2.935162839321761
3.6145 -2.9427165071071606
3.615 -2.95777288764867
3.6155 -2.977608383929758
3.616 -2.998908977960249
3.6165 -3.017916709899309
3.617 -3.0310592095782303
3.6175 -3.035130728599598
3.618 -3.0280400549899174
3.6185 -3.0086976325595978
3.619 -2.977192407680763
3.6195 -2.9349052334084496
3.62 -2.760051472678651
3.6205 -2.7050593866364787
3.621 -2.64917059754115
3.6215 -2.595867541293752
3.622 -2.5480554395940658
3.6225 -2.5077194805900738
3.623 -2.4758388624698187
3.6235 -2.4522603520308217
3.624 -2.435920052012373
3.6245 -2.4253505642743627
3.625 -2.418693403265402
3.6255 -2.4141960429832046
3.626 -2.4103973861380146
3.6265 -2.4063217204837053
3.627 -2.401621906590127
3.6275 -2.396618364282848
3.628 -2.392221516832545
3.6285 -2.3897494345625674
3.629 -2.390717568857296
3.6295 -2.396618075536967
3.63 -2.4087656362786563
3.6305 -2.4279422854774366
3.631 -2.4541789557157307
3.6315 -2.486621128112434
3.632 -2.5233726373492056
3.6325 -2.561753339025595
3.633 -2.5985920545747403
3.6335 -2.630623984576712
3.634 -2.654995929548635
3.6345 -2.6695255804515705
3.635 -2.672852329537993
3.6355 -2.6645669394694766
3.636 -2.6451657503957104
3.6365 -2.616199865581725
3.637 -2.5803584567779687
3.6375 -2.5413195291791557
3.638 -2.503520506194976
3.6385 -2.4717198496924175
3.639 -2.450427432556094
3.6395 -2.443245884971448
3.64 -2.576497751285208
3.6405 -2.6016187871910628
3.641 -2.6412684098000563
3.6415 -2.691859926488929
3.642 -2.748489606104525
3.6425 -2.8054592748400258
3.643 -2.85718184193421
3.6435 -2.8988905037596084
3.644 -2.92735784954243
3.6445 -2.9410176854638084
3.645 -2.940039339263812
3.6455 -2.9263104560738844
3.646 -2.9031470129740566
3.6465 -2.875073388862828
3.647 -2.8474993143550416
3.6475 -2.826223515390719
3.648 -2.8167785225535646
3.6485 -2.82382883027051
3.649 -2.8504729365755
3.6495 -2.897595404017641
3.65 -2.96363046419751
3.6505 -3.0445017209007754
3.651 -3.134047053643566
3.6515 -3.224820567948864
3.652 -3.3089455476145844
3.6525 -3.3790955948306616
3.653 -3.429616524834766
3.6535 -3.456621836301865
3.654 -3.458324922099034
3.6545 -3.4349314172518763
3.655 -3.388697180251265
3.6555 -3.323611763980848
3.656 -3.245330539826714
3.6565 -3.1606184912903026
3.657 -3.076917559351366
3.6575 -3.0016049885982814
3.658 -2.9412678451961956
3.6585 -2.9010373755045804
3.659 -2.883905117855061
3.6595 -2.890388333641402
3.66 -2.794436827247868
3.6605 -2.840229052145762
3.661 -2.897336941136586
3.6615 -2.9580775677976
3.662 -3.014601189112849
3.6625 -3.0594850651290884
3.663 -3.086470788685441
3.6635 -3.0912060678359055
3.664 -3.07165228886005
3.6645 -3.028276237935415
3.665 -2.9643070078246017
3.6655 -2.8854134441341306
3.666 -2.7991050500897083
3.6665 -2.7136996083131577
3.667 -2.6373969486189917
3.6675 -2.5772022714693006
3.668 -2.5377813110060186
3.6685 -2.521220239824742
3.669 -2.5265451447293623
3.6695 -2.5500824784275458
3.67 -2.5860337595207548
3.6705 -2.627357774063553
3.671 -2.666715369936575
3.6715 -2.6973263223912176
3.672 -2.7135752286308272
3.6725 -2.7114870540433604
3.673 -2.6890242013030794
3.6735 -2.646168995775872
3.674 -2.584866805798343
3.6745 -2.5090356046175617
3.675 -2.424144744314461
3.6755 -2.336689421599259
3.676 -2.2534498798369667
3.6765 -2.1806534214617033
3.677 -2.1232560441551835
3.6775 -2.08442007380676
3.678 -2.0653325310965505
3.6785 -2.0650366493081154
3.679 -2.080652411598693
3.6795 -2.1078022092369713
3.68 -2.265245189143623
3.6805 -2.298466789254953
3.681 -2.326737130518534
3.6815 -2.34588852161583
3.682 -2.3531461688707433
3.6825 -2.347334678432191
3.683 -2.3288909154635085
3.6835 -2.299851391256577
3.684 -2.263474699148457
3.6845 -2.224007077151616
3.685 -2.1860703635221626
3.6855 -2.1541118924182325
3.686 -2.1319670477207984
3.6865 -2.122224414035996
3.687 -2.126019090033887
3.6875 -2.1427795736099786
3.688 -2.1702114126935315
3.6885 -2.204509176900732
3.689 -2.2407710141866684
3.6895 -2.273631827583754
3.69 -2.2979991536941307
3.6905 -2.30967662411365
3.691 -2.3058761057040766
3.6915 -2.2856064602636255
3.692 -2.249897509438344
3.6925 -2.20186517139541
3.693 -2.1464369158154253
3.6935 -2.089829677477606
3.694 -2.0388426668042694
3.6945 -1.9998385379489
3.695 -1.9781620946132505
3.6955 -1.9771935732044499
3.696 -1.9980352951001157
3.6965 -2.0393908810056924
3.697 -2.0977720728336458
3.6975 -2.1678769633043293
3.698 -2.243153049494625
3.6985 -2.316433987681006
3.699 -2.3806899812166966
3.6995 -2.4295819732820627
3.7 -2.5821867498066875
3.7005 -2.587053582086171
3.701 -2.568235497047442
3.7015 -2.5285582665323307
3.702 -2.4735490354660956
3.7025 -2.410978194072548
3.703 -2.34988142690887
3.7035 -2.2993648002066713
3.704 -2.267429077742809
3.7045 -2.259913993194824
3.705 -2.2798767132553723
3.7055 -2.327388107379468
3.706 -2.3996611158219583
3.7065 -2.4915373088173682
3.707 -2.596078212709436
3.7075 -2.705243958688137
3.708 -2.8107710926382863
3.7085 -2.904928896058888
3.709 -2.9812022164442014
3.7095 -3.0347869840978037
3.71 -3.0631791008914235
3.7105 -3.066130667339352
3.711 -3.045903660372643
3.7115 -3.0069583835050855
3.712 -2.9556269084188256
3.7125 -2.899602772890272
3.713 -2.8471998781346897
3.7135 -2.8065135477232377
3.714 -2.784497793962233
3.7145 -2.786088535854239
3.715 -2.8135666715743937
3.7155 -2.866133614670693
3.716 -2.940041177385309
3.7165 -3.028946480788764
3.717 -3.1247299348578386
3.7175 -3.218396663968
3.718 -3.3011492547631276
3.7185 -3.36531055336317
3.719 -3.4051497277219553
3.7195 -3.4174239017321146
3.72 -3.2779425686542045
3.7205 -3.2379113482531374
3.721 -3.178204331792511
3.7215 -3.106021415359157
3.722 -3.0297280961996957
3.7225 -2.957925222590215
3.723 -2.898447376510953
3.7235 -2.8577227152178657
3.724 -2.839804888353707
3.7245 -2.846173450114615
3.725 -2.875638633248814
3.7255 -2.9245392734410127
3.726 -2.9872948057094773
3.7265 -3.057069986153143
3.727 -3.126542788217578
3.7275 -3.1886739068671677
3.728 -3.2374786104934463
3.7285 -3.2684709204122697
3.729 -3.2791728122714043
3.7295 -3.2692343643684376
3.73 -3.2403333094783457
3.7305 -3.195879016544725
3.731 -3.1406014865444596
3.7315 -3.0799356659047485
3.732 -3.019366673733199
3.7325 -2.9639186734968925
3.733 -2.917583268412724
3.7335 -2.882935252693872
3.734 -2.860877565201327
3.7345 -2.850614012496176
3.735 -2.849810570608659
3.7355 -2.8546048427106983
3.736 -2.8603368957788513
3.7365 -2.861939002184717
3.737 -2.8546063669579915
3.7375 -2.8345316485067196
3.738 -2.7995028471462535
3.7385 -2.7493491149496028
3.739 -2.6858775523461698
3.7395 -2.6129183554440205
3.74 -2.6591981541543994
3.7405 -2.5828191114834476
3.741 -2.5138334683843375
3.7415 -2.4578945813040733
3.742 -2.419547686951534
3.7425 -2.4016122545561505
3.743 -2.4049437676048617
3.7435 -2.428262285935812
3.744 -2.468363572221834
3.7445 -2.520408020031798
3.745 -2.578356505893518
3.7455 -2.635612038643802
3.746 -2.685629133056586
3.7465 -2.7226464231089573
3.747 -2.74235481428062
3.7475 -2.742397568589802
3.748 -2.7227330443451057
3.7485 -2.6855424057911725
3.749 -2.6351953015735434
3.7495 -2.5776972350772045
3.75 -2.5200118178576494
3.7505 -2.469231807030257
3.751 -2.431769302239773
3.7515 -2.4125549746530344
3.752 -2.414527373097552
3.7525 -2.438403463785101
3.753 -2.4826555135570456
3.7535 -2.543684385601101
3.754 -2.6161326410359145
3.7545 -2.6932959161406944
3.755 -2.7676874334998027
3.7555 -2.8317586908070185
3.756 -2.878685580681572
3.7565 -2.9032090086836053
3.757 -2.9022892758289633
3.7575 -2.875628856032888
3.758 -2.825779654057948
3.7585 -2.7578781974250135
3.759 -2.678950097765939
3.7595 -2.5971212791267466
3.76 -2.644212787632369
3.7605 -2.5794879169055847
3.761 -2.5327259711811365
3.7615 -2.5077159085376866
3.762 -2.5059001380707806
3.7625 -2.52632259880212
3.763 -2.565675321082883
3.7635 -2.6185051402985553
3.764 -2.677671397548919
3.7645 -2.735085363225861
3.765 -2.7824097762735627
3.7655 -2.8120410711821635
3.766 -2.817980244604956
3.7665 -2.796529438439929
3.767 -2.746855720414332
3.7675 -2.6710148488129963
3.768 -2.5739262019965556
3.7685 -2.462651148970502
3.769 -2.345538459256097
3.7695 -2.2311911613178808
3.77 -2.127516440445384
3.7705 -2.0408696101807666
3.771 -1.9755215791868228
3.7715 -1.933217753876501
3.772 -1.9132746194283758
3.7725 -1.9126416036491134
3.773 -1.9263147385821597
3.7735 -1.9479227133667945
3.774 -1.9703544505015929
3.7745 -1.9864486401249557
3.775 -1.9898460820786337
3.7755 -1.9757689504414764
3.776 -1.9416637700073445
3.7765 -1.8877067621039583
3.777 -1.8168641655150481
3.7775 -1.7345659933191775
3.778 -1.6478642681647182
3.7785 -1.5645409083532726
3.779 -1.4920236349918243
3.7795 -1.4366215510197935
3.78 -1.5266649672662846
3.7805 -1.5162594714068753
3.781 -1.5297394690542523
3.7815 -1.5647552755476901
3.782 -1.6167520889443014
3.7825 -1.679302162315256
3.783 -1.7447256682188785
3.7835 -1.8048759954108842
3.784 -1.852197855941933
3.7845 -1.8806176885862036
3.785 -1.8861855834538384
3.7855 -1.8677105743349713
3.786 -1.826918438668449
3.7865 -1.7683002158141004
3.787 -1.6986421531206715
3.7875 -1.6262315947668373
3.788 -1.5598875439347235
3.7885 -1.5080439009197828
3.789 -1.477843162284065
3.7895 -1.474454347082823
3.79 -1.5005385849307102
3.7905 -1.5559172124560414
3.791 -1.6375667747564175
3.7915 -1.7398615628220928
3.792 -1.8550111839777923
3.7925 -1.973905875140623
3.793 -2.0870023633849577
3.7935 -2.1852763148775405
3.794 -2.261290227847979
3.7945 -2.310050310314551
3.795 -2.32955280253661
3.7955 -2.32093841568707
3.796 -2.2883101298306094
3.7965 -2.2381247258345
3.797 -2.17841586129298
3.7975 -2.117909380191431
3.798 -2.065118075033674
3.7985 -2.0273478038305783
3.799 -2.0101537470546704
3.7995 -2.016723348575743
3.8 -2.171377736982099
3.8005 -2.2237415974928374
3.801 -2.2935038275803152
3.8015 -2.3743176883595036
3.802 -2.458703153889493
3.8025 -2.538921932927418
3.803 -2.6077480637311465
3.8035 -2.659572381993235
3.804 -2.6909938431399323
3.8045 -2.7010398003506713
3.805 -2.690873152264757
3.8055 -2.663279839114591
3.806 -2.622018396317499
3.8065 -2.5713936075074084
3.807 -2.516017009477204
3.8075 -2.4606424903560544
3.808 -2.409974079466924
3.8085 -2.36824809963041
3.809 -2.3387378819449487
3.8095 -2.323268847609039
3.81 -2.321822627205764
3.8105 -2.33259318381602
3.811 -2.3521666738926927
3.8115 -2.37617071217798
3.812 -2.3998812583170497
3.8125 -2.4190043211374355
3.813 -2.4301054534760773
3.8135 -2.4310786475271637
3.814 -2.42127404578929
3.8145 -2.4013757956587654
3.815 -2.373309279492042
3.8155 -2.339869145251508
3.816 -2.304397455667897
3.8165 -2.2703771847561383
3.817 -2.241050752789694
3.8175 -2.2191056773399036
3.818 -2.2063193121880094
3.8185 -2.2033684272692287
3.819 -2.2096389272056642
3.8195 -2.2232333364820906
3.82 -2.365123083631354
3.8205 -2.38296990651204
3.821 -2.3970791863142407
3.8215 -2.403990001348074
3.822 -2.401230557783
3.8225 -2.3878180518996968
3.823 -2.364414062106592
3.8235 -2.3332086849243963
3.824 -2.2974948313947756
3.8245 -2.2610016425430817
3.825 -2.2272468109162413
3.8255 -2.1990596683039763
3.826 -2.178299550407062
3.8265 -2.165837590984344
3.827 -2.161558388059729
3.8275 -2.1644069215654533
3.828 -2.1724937983428063
3.8285 -2.1832294029881383
3.829 -2.193587779258371
3.8295 -2.200478833241184
3.83 -2.201255546330831
3.8305 -2.1941585635202254
3.831 -2.1786792731512614
3.8315 -2.155555056436015
3.832 -2.126709359777525
3.8325 -2.095023406331273
3.833 -2.063850061861735
3.8335 -2.0367515587149376
3.834 -2.0172100206032013
3.8345 -2.0083398776066796
3.835 -2.012389061532757
3.8355 -2.030629939801422
3.836 -2.0629003830177854
3.8365 -2.107619618798727
3.837 -2.1618098833471553
3.8375 -2.221383779452845
3.838 -2.2817151242645917
3.8385 -2.3382307468822554
3.839 -2.3869486851675825
3.8395 -2.424915836474076
3.84 -2.574429668783771
3.8405 -2.5861568402679795
3.841 -2.585384390336211
3.8415 -2.574370117186677
3.842 -2.5566231319674286
3.8425 -2.5366013377479204
3.843 -2.519292277448382
3.8435 -2.5095152127516904
3.844 -2.511171932196484
3.8445 -2.5266545479312508
3.845 -2.5564587198023054
3.8455 -2.599064337802747
3.846 -2.651083817023215
3.8465 -2.7077372727821305
3.847 -2.76342387433518
3.8475 -2.8125365955040773
3.848 -2.850270885783393
3.8485 -2.8733389599262766
3.849 -2.8802514033213997
3.8495 -2.871442407953529
3.85 -2.848931986072246
3.8505 -2.815987105717712
3.851 -2.7767499581702606
3.8515 -2.735800936347931
3.852 -2.6977770202366407
3.8525 -2.667009437506064
3.853 -2.647127241386047
3.8535 -2.6407692682254176
3.854 -2.6492143146941185
3.8545 -2.6722257226302286
3.855 -2.707886915622254
3.8555 -2.752622882959092
3.856 -2.801514291327226
3.8565 -2.8488528802731317
3.857 -2.8890624549981565
3.8575 -2.9174850515281125
3.858 -2.9310733007647265
3.8585 -2.9287004854061705
3.859 -2.9111851024996334
3.8595 -2.881069074658028
3.86 -2.966322072629171
3.8605 -2.9227509473162927
3.861 -2.8802411594694526
3.8615 -2.8442683960351065
3.862 -2.819857755207981
3.8625 -2.811123201270899
3.863 -2.820471876020645
3.8635 -2.8483415784288724
3.864 -2.892912234113883
3.8645 -2.9498498796364583
3.865 -3.0128562006881
3.8655 -3.0742584850496586
3.866 -3.1260578029287935
3.8665 -3.1610011671487164
3.867 -3.173607360540056
3.8675 -3.1609361626289445
3.868 -3.1230356921618365
3.8685 -3.062928700141647
3.869 -2.9861735466164685
3.8695 -2.900181916609689
3.87 -2.8132265191203896
3.8705 -2.733305823127307
3.871 -2.667402729544624
3.8715 -2.6207376893587417
3.872 -2.596593832947917
3.8725 -2.5960796363668273
3.873 -2.6181586463138946
3.8735 -2.659728952053127
3.874 -2.7157595560563346
3.8745 -2.7796404923653126
3.875 -2.8438493957303512
3.8755 -2.9007980008790217
3.876 -2.9433765984245044
3.8765 -2.965911201490092
3.877 -2.9646527633583344
3.8775 -2.9382286116989
3.878 -2.887961398846919
3.8785 -2.8177142771655923
3.879 -2.7336314437496063
3.8795 -2.6434030585312107
3.88 -2.679422349123877
3.8805 -2.6010336923493225
3.881 -2.5398128906347
3.8815 -2.501100444226635
3.882 -2.487891000627046
3.8825 -2.5006931905701126
3.883 -2.537091779330255
3.8835 -2.592043117881593
3.884 -2.6584908413555937
3.8845 -2.727954352835526
3.885 -2.7916541055092883
3.8855 -2.841440929870138
3.886 -2.870718310354362
3.8865 -2.8752795641473723
3.887 -2.8538054625714224
3.8875 -2.8082617767056997
3.888 -2.7437363251920854
3.8885 -2.6678265059161643
3.889 -2.589646733764992
3.8895 -2.5186141148831216
3.89 -2.4632068589199987
3.8905 -2.4299924643552577
3.891 -2.4229525625219757
3.8915 -2.4430533929780456
3.892 -2.488422054635479
3.8925 -2.554460848286565
3.893 -2.634544800771751
3.8935 -2.720710122342988
3.894 -2.8043199471804763
3.8945 -2.876943721882184
3.895 -2.9310167272569485
3.8955 -2.960418588319848
3.896 -2.9610601004600667
3.8965 -2.931291509221673
3.897 -2.872248012332418
3.8975 -2.7879028654263376
3.898 -2.6847249547104233
3.8985 -2.571080316464466
3.899 -2.456410583378541
3.8995 -2.3502428779914557
3.9 -2.385197399876238
3.9005 -2.319210575427425
3.901 -2.2811506808438975
3.9015 -2.2727721570134025
3.902 -2.293024575149855
3.9025 -2.338182225393138
3.903 -2.4022747907520565
3.9035 -2.4773471659954978
3.904 -2.554279312778218
3.9045 -2.623534723515865
3.905 -2.6761294483480516
3.9055 -2.704571847068995
3.906 -2.703628524005301
3.9065 -2.6709717077727966
3.907 -2.6073800798208846
3.9075 -2.5165208207063094
3.908 -2.4044329175341392
3.9085 -2.2787515481637586
3.909 -2.14771938129712
3.9095 -2.019321701204517
3.91 -1.9005249341966581
3.9105 -1.7968296091719418
3.911 -1.7120317269577947
3.9115 -1.6482066732043257
3.912 -1.6056728301978491
3.9125 -1.5827872031545138
3.913 -1.5763239624696015
3.9135 -1.581416770079516
3.914 -1.5921559067098177
3.9145 -1.602253641136314
3.915 -1.6056756069541391
3.9155 -1.5973246119674773
3.916 -1.5735772774274215
3.9165 -1.5325974602325045
3.917 -1.4745466051840372
3.9175 -1.4014565514678898
3.918 -1.3169847077876318
3.9185 -1.2260730237134885
3.919 -1.1344493011070105
3.9195 -1.0480874593496345
3.92 -1.0968596536678388
3.9205 -1.0368108524847706
3.921 -0.9964698659775431
3.9215 -0.9781429027479135
3.922 -0.9821243781781327
3.9225 -1.0065462845380406
3.923 -1.0475873506410076
3.9235 -1.0997962282365656
3.924 -1.1570435815645281
3.9245 -1.2131321283392789
3.925 -1.2626580211145713
3.9255 -1.3016597241674526
3.926 -1.3281434697131098
3.9265 -1.3422516220350422
3.927 -1.3459930009366952
3.9275 -1.3427378310271847
3.928 -1.3365709011508544
3.9285 -1.331573632956781
3.929 -1.3313016020837483
3.9295 -1.3385671767116476
3.93 -1.3552836218293247
3.9305 -1.3824887003223558
3.931 -1.4203579566625693
3.9315 -1.468206497801318
3.932 -1.5245018028683488
3.9325 -1.5867856523071802
3.933 -1.6518109725845815
3.9335 -1.7158631962597586
3.934 -1.7752322743933933
3.9345 -1.8267073422163767
3.935 -1.8680312226903795
3.9355 -1.8980467174748552
3.936 -1.9167241668748343
3.9365 -1.9250077896867888
3.937 -1.9245767863176522
3.9375 -1.9177222644728975
3.938 -1.907187533189202
3.9385 -1.8958250974730788
3.939 -1.8864353485643008
3.9395 -1.8814234153124454
3.94 -2.006731275989012
3.9405 -2.014262154607262
3.941 -2.028867211163767
3.9415 -2.0498417678861403
3.942 -2.0756892474418684
3.9425 -2.1040952355293876
3.943 -2.132134325893724
3.9435 -2.1566330375854306
3.944 -2.174556862151243
3.9445 -2.1834017043740985
3.945 -2.1818032408089447
3.9455 -2.169648578941106
3.946 -2.148202211449163
3.9465 -2.1198935409127717
3.947 -2.087913862730095
3.9475 -2.0556548131396717
3.948 -2.02609753240376
3.9485 -2.0014449327941874
3.949 -1.9828902172480005
3.9495 -1.9706381950802399
3.95 -1.964031610949954
3.9505 -1.961792212736344
3.951 -1.962325518027998
3.9515 -1.963807875640965
3.952 -1.9644584912822571
3.9525 -1.9627025996169178
3.953 -1.9572947260464246
3.9535 -1.9474324787100699
3.954 -1.9329072219693781
3.9545 -1.9139142217394438
3.955 -1.891035245734157
3.9555 -1.8652120374569645
3.956 -1.8377192170666783
3.9565 -1.8101813955274122
3.957 -1.7844044472668874
3.9575 -1.7621862960501746
3.958 -1.7449634961501965
3.9585 -1.7335376497241475
3.959 -1.7279739310611997
3.9595 -1.7275443144996883
3.96 -1.8549779166830518
3.9605 -1.859566166185752
3.961 -1.8640690966050604
3.9615 -1.8672806913213043
3.962 -1.868686639833223
3.9625 -1.8683653386776953
3.963 -1.867016876337306
3.9635 -1.8657406544777417
3.964 -1.8659024054921824
3.9645 -1.8690311383379257
3.965 -1.8769436558116066
3.9655 -1.891408126679564
3.966 -1.9139423771059128
3.9665 -1.9452976894748175
3.967 -1.9850552859591137
3.9675 -2.031404843805042
3.968 -2.081198478554281
3.9685 -2.1303128349794345
3.969 -2.1740809313326594
3.9695 -2.207894092002396
3.97 -2.227772953027046
3.9705 -2.2308387657780457
3.971 -2.215880344862281
3.9715 -2.1835166590966875
3.972 -2.1361283467923675
3.9725 -2.077605568356542
3.973 -2.0129412756575533
3.9735 -1.947707570028965
3.974 -1.887575991477043
3.9745 -1.8377976090069124
3.975 -1.8026506708967505
3.9755 -1.7850863436098081
3.976 -1.786334454383912
3.9765 -1.8058337393739303
3.977 -1.8413285567441635
3.9775 -1.8892579675677164
3.978 -1.9452522892604904
3.9785 -2.004659818094958
3.979 -2.0630227278422373
3.9795 -2.116511023191011
3.98 -2.286274642517886
3.9805 -2.320963791386041
3.981 -2.3437929475033794
3.9815 -2.354694854913689
3.982 -2.354652261333841
3.9825 -2.3460522175471406
3.983 -2.3325210927261395
3.9835 -2.3186383694234474
3.984 -2.309454390758229
3.9845 -2.309714081173179
3.985 -2.323217635550715
3.9855 -2.3521043656879335
3.986 -2.396472435454814
3.9865 -2.4542682878229325
3.987 -2.521563786900658
3.9875 -2.5931240210412625
3.988 -2.663059612347685
3.9885 -2.7255586772916636
3.989 -2.7754431696211697
3.9895 -2.8086674987602973
3.99 -2.822575489204541
3.9905 -2.8160941444823155
3.991 -2.790065671209397
3.9915 -2.7469959095656864
3.992 -2.691094940971441
3.9925 -2.627843907670727
3.993 -2.5632010844422717
3.9935 -2.5029966966513877
3.994 -2.452371625990383
3.9945 -2.4151665619404534
3.995 -2.393721513991905
3.9955 -2.3887822933728677
3.996 -2.3995599743223277
3.9965 -2.4240570486126765
3.997 -2.459310192575472
3.9975 -2.5017550183448902
3.998 -2.547502924235838
3.9985 -2.592565505376616
3.999 -2.633001169199022
3.9995 -2.6651930092593394
4.0 -2.8103901646539176
4.0005 -2.8173466707930594
4.001 -2.8104732171319404
4.0015 -2.7911786328995434
4.002 -2.762732671089669
4.0025 -2.7297337659900838
4.003 -2.69741581285282
4.0035 -2.670832301506599
4.004 -2.654140542361396
4.0045 -2.649972353992375
4.005 -2.659091848401361
4.0055 -2.6803399227814086
4.006 -2.710837348690887
4.0065 -2.7463666318542854
4.007 -2.7818436552308725
4.0075 -2.8117385046469536
4.008 -2.83057068836026
4.0085 -2.8334304746047736
4.009 -2.8166090979009106
4.0095 -2.778206676007034
4.01 -2.718466931284837
4.0105 -2.6398213900403142
4.011 -2.5466055667737364
4.0115 -2.4443960764170556
4.012 -2.339236462269302
4.0125 -2.2368572294786158
4.013 -2.142086479764613
4.0135 -2.0584899525597993
4.014 -1.9883143668469274
4.0145 -1.932659509567097
4.015 -1.8914467937291284
4.0155 -1.864011473300305
4.016 -1.849052176570555
4.0165 -1.8447259624609615
4.017 -1.8486666694090037
4.0175 -1.857930812327328
4.018 -1.869186979523232
4.0185 -1.8789425931359685
4.019 -1.8840393986007662
4.0195 -1.8820946181749834
4.02 -1.9960543157929957
4.0205 -1.9769814745306702
4.021 -1.9510774490470306
4.0215 -1.9210658140648835
4.022 -1.8905061482108154
4.0225 -1.863220214282578
4.023 -1.8428451225083757
4.0235 -1.83255404494315
4.024 -1.8346807255444049
4.0245 -1.8505520875428323
4.025 -1.8804065337567468
4.0255 -1.9230617021285514
4.026 -1.9760889743427386
4.0265 -2.036059101121772
4.027 -2.0987900925951157
4.0275 -2.1597901850483887
4.028 -2.21499303405608
4.0285 -2.2611824048958353
4.029 -2.2964032526050255
4.0295 -2.320218769708202
4.03 -2.333562454784306
4.0305 -2.338422738301079
4.031 -2.3373270454379527
4.0315 -2.333074008375487
4.032 -2.328021696436902
4.0325 -2.324263457349919
4.033 -2.3235972182504803
4.0335 -2.327559059803509
4.034 -2.3374782296861754
4.0345 -2.3544434689497895
4.035 -2.379166865923667
4.0355 -2.4118107602225685
4.036 -2.4518901670939846
4.0365 -2.4982662134865006
4.037 -2.5492456231486065
4.0375 -2.602779162349186
4.038 -2.656740467885283
4.0385 -2.7092097972533304
4.039 -2.7586502728068725
4.0395 -2.803918096266597
4.04 -2.968104545080429
4.0405 -3.0021720978429136
4.041 -3.030173728236513
4.0415 -3.052397746456956
4.042 -3.0695866971270083
4.0425 -3.082938720209667
4.043 -3.0942097642154396
4.0435 -3.1051348111338153
4.044 -3.117359102818274
4.0445 -3.13195938093306
4.045 -3.149330862131757
4.0455 -3.16913375180913
4.046 -3.1903399837776405
4.0465 -3.2113932769587485
4.047 -3.230494785347289
4.0475 -3.245728906407504
4.048 -3.255480213500683
4.0485 -3.2585454139786445
4.049 -3.254081310648737
4.0495 -3.2415891079870387
4.05 -3.221102425238032
4.0505 -3.1928284612057527
4.051 -3.157449679305825
4.0515 -3.1160366141236855
4.052 -3.070127731906105
4.0525 -3.0215796477532435
4.053 -2.9724643881640698
4.0535 -2.9249163690496984
4.054 -2.881028919827882
4.0545 -2.842720028079955
4.055 -2.8115014750761627
4.0555 -2.7882940446938953
4.056 -2.7731219763416206
4.0565 -2.7651351712715178
4.057 -2.762706641288196
4.0575 -2.763835072908564
4.058 -2.7662613498466184
4.0585 -2.7679963648553345
4.059 -2.767372716271315
4.0595 -2.763174460408352
4.06 -2.8787417542812843
4.0605 -2.8651013378036336
4.061 -2.847244451565905
4.0615 -2.8265674203154045
4.062 -2.805199751359879
4.0625 -2.7857125740079023
4.063 -2.7708455782813814
4.0635 -2.763154978526871
4.064 -2.764597761865884
4.0645 -2.7762060031429567
4.065 -2.7978564476278724
4.0655 -2.8282493070013435
4.066 -2.8651078033670796
4.0665 -2.905498753484004
4.067 -2.946173199807555
4.0675 -2.984026023986645
4.068 -3.016156289773098
4.0685 -3.0403364038256986
4.069 -3.055017889861708
4.0695 -3.0594615869249386
4.07 -3.0538656250996294
4.0705 -3.039354988216383
4.071 -3.017914861665194
4.0715 -2.992098161853462
4.072 -2.9649500552440595
4.0725 -2.939457605028815
4.073 -2.9184678089745484
4.0735 -2.9042220760969766
4.074 -2.8981063169857815
4.0745 -2.900536125602363
4.075 -2.910904393544968
4.0755 -2.927686865782581
4.076 -2.9485401990319127
4.0765 -2.9705428166556835
4.077 -2.9906183321651003
4.0775 -3.0059663492640807
4.078 -3.0144650654636616
4.0785 -3.0150270368089807
4.079 -3.0077358137478742
4.0795 -2.9937233466320223
4.08 -2.9749314796273563
4.0805 -2.9536991738828076
4.081 -2.9324439678089256
4.0815 -2.9133412046896763
4.082 -2.898062268721192
4.0825 -2.8875135855490983
4.083 -2.8818364858247825
4.0835 -2.880280448061955
4.084 -2.8814115058218976
4.0845 -2.8831916693020476
4.085 -2.883191974442627
4.0855 -2.8789600532155157
4.086 -2.868216936504023
4.0865 -2.849056668903277
4.087 -2.820339164154176
4.0875 -2.7816642917136303
4.088 -2.7334800465235256
4.0885 -2.6771554072805612
4.089 -2.6148352364598186
4.0895 -2.549321939857102
4.09 -2.483851275522657
4.0905 -2.4218015251405705
4.091 -2.3663096047328334
4.0915 -2.3199536339550377
4.092 -2.2842795761810213
4.0925 -2.2596383465246705
4.093 -2.2451263955373917
4.0935 -2.238569235523968
4.094 -2.2370645415899393
4.0945 -2.236920114332419
4.095 -2.234252187199981
4.0955 -2.225330044816554
4.096 -2.207061883164869
4.0965 -2.17738502754244
4.097 -2.13561525432527
4.0975 -2.0826882108703515
4.098 -2.0211006774480205
4.0985 -1.9546545885407798
4.099 -1.8881080346833576
4.0995 -1.8266682779401222
4.1 -1.8990861590549781
4.1005 -1.8611343262958835
4.101 -1.8402906318268706
4.1015 -1.8381455160766822
4.102 -1.8548161288954557
4.1025 -1.8888957817115184
4.103 -1.9376509090720038
4.1035 -1.9972273431383047
4.104 -2.0629774718859344
4.1045 -2.129776036314624
4.105 -2.192414394907011
4.1055 -2.2460478872214145
4.106 -2.286602213496418
4.1065 -2.3112040095361346
4.107 -2.3187092944212466
4.1075 -2.3097269741479223
4.108 -2.2868339887961815
4.1085 -2.2544782972081396
4.109 -2.2185160180302437
4.1095 -2.185502966067925
4.11 -2.161927447967842
4.1105 -2.153230535875395
4.111 -2.1633227056041426
4.1115 -2.194160014144597
4.112 -2.245450650496631
4.1125 -2.314844590843771
4.113 -2.3980421557426763
4.1135 -2.4891255575821587
4.114 -2.5810134967661367
4.1145 -2.666072471218564
4.115 -2.7369008655551754
4.1155 -2.787007514552751
4.116 -2.811642659554258
4.1165 -2.8084286633211306
4.117 -2.777575724121121
4.1175 -2.722072539176541
4.118 -2.6472097019694885
4.1185 -2.560026970534886
4.119 -2.4685730235348644
4.1195 -2.3809833752245546
4.12 -2.3048377228843875
4.1205 -2.2457981813310544
4.121 -2.2085025812361363
4.1215 -2.194493519237868
4.122 -2.203303889232256
4.1225 -2.2322705563951235
4.123 -2.277009342011273
4.1235 -2.331987850944789
4.124 -2.3910707116582945
4.1245 -2.448113008295134
4.125 -2.4974562195420122
4.1255 -2.534391109226984
4.126 -2.5557273171391977
4.1265 -2.5601776502247717
4.127 -2.5485585774913724
4.1275 -2.523614409048224
4.128 -2.4897567357761994
4.1285 -2.4525129995437855
4.129 -2.4177310006032253
4.1295 -2.391014381542839
4.13 -2.3771236231524604
4.1305 -2.3792036320309276
4.131 -2.3986127854040564
4.1315 -2.434681250132739
4.132 -2.4847132126983773
4.1325 -2.544284238046398
4.133 -2.6077031393461287
4.1335 -2.668833353150291
4.134 -2.721662041591433
4.1345 -2.761171366798096
4.135 -2.783939249645169
4.1355 -2.7885596404945567
4.136 -2.7755578262513674
4.1365 -2.7472266314677674
4.137 -2.7071710687700086
4.1375 -2.6598551600507796
4.138 -2.6101932512643904
4.1385 -2.5631406404066612
4.139 -2.523294608237438
4.1395 -2.494576365267242
4.14 -2.6030779739621708
4.1405 -2.602401055095672
4.141 -2.6159996170572883
4.1415 -2.641955795302535
4.142 -2.6770736361171736
4.1425 -2.7172975648603743
4.143 -2.758121342601388
4.1435 -2.7952590465044964
4.144 -2.824934098863315
4.1445 -2.8442310177314187
4.145 -2.8515314819630997
4.1455 -2.8463757708829722
4.146 -2.829554968606442
4.1465 -2.8029729513994934
4.147 -2.769478259586207
4.1475 -2.7326058697094573
4.148 -2.6962603096015183
4.1485 -2.664168627895198
4.149 -2.63934580787721
4.1495 -2.6236599246951657
4.15 -2.617460136319006
4.1505 -2.6195289699121433
4.151 -2.6272884455569763
4.1515 -2.637157591843736
4.152 -2.645080596025411
4.1525 -2.6469909967685004
4.153 -2.6395320120440844
4.1535 -2.6202629652359315
4.154 -2.588096871210904
4.1545 -2.5435479455495558
4.155 -2.4885336768674664
4.1555 -2.4262343637804937
4.156 -2.360733431155357
4.1565 -2.29669524333395
4.157 -2.238940830711317
4.1575 -2.191763725944643
4.158 -2.1586166650960177
4.1585 -2.1415217918024347
4.159 -2.1408743863810025
4.1595 -2.155370328787943
4.16 -2.3052987925216937
4.1605 -2.3392118520648504
4.161 -2.3762347920061138
4.1615 -2.4117016475286084
4.162 -2.4416297606387256
4.1625 -2.462963332528579
4.163 -2.473954847997978
4.1635 -2.474232488922317
4.164 -2.4647214108176745
4.1645 -2.4474474020770236
4.165 -2.4253084184076816
4.1655 -2.4017419832003837
4.166 -2.380526033772325
4.1665 -2.365406534101368
4.167 -2.3596858155156633
4.1675 -2.36571875328344
4.168 -2.3846592658862202
4.1685 -2.4163209275222584
4.169 -2.459197957840614
4.1695 -2.510670553971276
4.17 -2.5673587489470893
4.1705 -2.62549873346735
4.171 -2.6812796417694256
4.1715 -2.731210061624985
4.172 -2.7723976978644953
4.1725 -2.802821071985411
4.173 -2.8215942746218086
4.1735 -2.829035421454624
4.174 -2.8267426960367543
4.1745 -2.817449564227105
4.175 -2.8048131025450727
4.1755 -2.7928732332910933
4.176 -2.78546798479568
4.1765 -2.7856918620643714
4.177 -2.7953901413480655
4.1775 -2.814972870296991
4.178 -2.843429967707832
4.1785 -2.878530531574712
4.179 -2.917139075585279
4.1795 -2.9554718486630724
4.18 -3.112918024999651
4.1805 -3.1378299270673837
4.181 -3.150698205265758
4.1815 -3.1491370671428807
4.182 -3.132385303631107
4.1825 -3.101477050327283
4.183 -3.0592664043623294
4.1835 -3.0101093928389027
4.184 -2.9593637862862514
4.1845 -2.9125957134646088
4.185 -2.8750065996192453
4.1855 -2.850785387811505
4.186 -2.8427515861124646
4.1865 -2.852203590977477
4.187 -2.878836971472351
4.1875 -2.920880539754686
4.188 -2.9752027981737235
4.1885 -3.037469968151962
4.189 -3.1024648602520557
4.1895 -3.164458743630613
4.19 -3.2177461308364745
4.1905 -3.257278112137431
4.191 -3.2793347763403142
4.1915 -3.2820586538287673
4.192 -3.2657118304823745
4.1925 -3.232582173602115
4.193 -3.186598329843429
4.1935 -3.1326492850136334
4.194 -3.075874015878974
4.1945 -3.020969022612058
4.195 -2.97168261991471
4.1955 -2.9304627988902228
4.196 -2.8985216612727775
4.1965 -2.875832226521611
4.197 -2.861369491116759
4.1975 -2.853318671644095
4.198 -2.8491176472988022
4.1985 -2.8456901514112833
4.199 -2.839704082179287
4.1995 -2.8278534882639508
4.2 -2.9306751009655185
4.2005 -2.8989760184302207
4.201 -2.8560530481748714
4.2015 -2.8033753471689598
4.202 -2.7439384880657065
4.2025 -2.681797706963079
4.203 -2.6214243150358962
4.2035 -2.5668842559588834
4.204 -2.521091163520964
4.2045 -2.485409075026073
4.205 -2.459674062872022
4.2055 -2.4424581309717097
4.206 -2.4317536487502167
4.2065 -2.425496313526821
4.207 -2.4217522727849885
4.2075 -2.4188943474919733
4.208 -2.415596364742675
4.2085 -2.410848466960529
4.209 -2.4039441394774244
4.2095 -2.394532163188057
4.21 -2.3828318204021235
4.2105 -2.369667368988058
4.211 -2.3564758815670523
4.2115 -2.3451893364504857
4.212 -2.337973850920676
4.2125 -2.3368322884492154
4.213 -2.343003842320011
4.2135 -2.3566130377758006
4.214 -2.3764174939895955
4.2145 -2.399915748549041
4.215 -2.4237225672687397
4.2155 -2.4441125749242882
4.216 -2.4576065882002
4.2165 -2.4614260437888897
4.217 -2.4540354619600846
4.2175 -2.435211014705798
4.218 -2.4061554667496017
4.2185 -2.3692887990822817
4.219 -2.3278472646594692
4.2195 -2.285541592110972
4.22 -2.369680878679262
4.2205 -2.3357157824397703
4.221 -2.310834620738113
4.2215 -2.2973775805716823
4.222 -2.2969070771644
4.2225 -2.309733554397647
4.223 -2.3347452522207424
4.2235 -2.3694862049651912
4.224 -2.410460941412408
4.2245 -2.4536332636164966
4.225 -2.4948523947612653
4.2255 -2.5303301181301885
4.226 -2.55718818758455
4.2265 -2.573708583212478
4.227 -2.579666121608766
4.2275 -2.57632076047921
4.228 -2.5663033982273693
4.2285 -2.5532413063470973
4.229 -2.541330604027805
4.2295 -2.5348651119830614
4.23 -2.537778178699282
4.2305 -2.5531839430591954
4.231 -2.582936123434252
4.2315 -2.627280361131972
4.232 -2.684703099428201
4.2325 -2.7520809951193996
4.233 -2.825036053815789
4.2335 -2.89843650506382
4.234 -2.9669911474751696
4.2345 -3.0258112484410162
4.235 -3.070826982113968
4.2355 -3.0992449567945597
4.236 -3.109744075269082
4.2365 -3.1026898609406457
4.237 -3.080142287906521
4.2375 -3.0454832470593898
4.238 -3.003328031263523
4.2385 -2.9586189315432168
4.239 -2.9163815308859635
4.2395 -2.881115619130375
4.24 -2.7327646679927367
4.2405 -2.720906137051461
4.241 -2.72202035806896
4.2415 -2.734422886939554
4.242 -2.755005026518025
4.2425 -2.7795047119322427
4.243 -2.8030376484037527
4.2435 -2.8207156058135805
4.244 -2.8279596584925892
4.2445 -2.8209380526831356
4.245 -2.797125998232209
4.2455 -2.7556843385508354
4.246 -2.6977917452040217
4.2465 -2.626635912042406
4.247 -2.547079111704028
4.2475 -2.465124347688801
4.248 -2.38715613326297
4.2485 -2.3192804225121044
4.249 -2.266729007646801
4.2495 -2.2331804704342066
4.25 -2.22059505226687
4.2505 -2.228793707791953
4.251 -2.2557595519336915
4.2515 -2.2977551327803813
4.252 -2.3496577613922653
4.2525 -2.4054514586316986
4.253 -2.458843019820133
4.2535 -2.503913547026918
4.254 -2.535819542071916
4.2545 -2.5514211319117726
4.255 -2.549675718297414
4.2555 -2.5317283462713425
4.256 -2.5006198127262347
4.2565 -2.460895671232994
4.257 -2.4179283671082143
4.2575 -2.3773770759975283
4.258 -2.3444815245327058
4.2585 -2.3238459213062472
4.259 -2.318831207390954
4.2595 -2.3313949217355026
4.26 -2.4852086615587123
4.2605 -2.5312745370339154
4.261 -2.5897510369132735
4.2615 -2.656037243648478
4.262 -2.724276064947179
4.2625 -2.788224835700073
4.263 -2.8419258243751946
4.2635 -2.8804793958892394
4.264 -2.9006292772912543
4.2645 -2.9012928177007473
4.265 -2.8835146229512487
4.2655 -2.8504273576283152
4.266 -2.806682389674599
4.2665 -2.757699999616799
4.267 -2.709077138707937
4.2675 -2.665913732691662
4.268 -2.6324769200630045
4.2685 -2.611835093975926
4.269 -2.6058507407479063
4.2695 -2.614983837010817
4.27 -2.638315849557602
4.2705 -2.6734662907704854
4.271 -2.716657350812543
4.2715 -2.7629788463740526
4.272 -2.8068450823882625
4.2725 -2.842591265420549
4.273 -2.8651171383092007
4.2735 -2.8705726066852946
4.274 -2.856865570810072
4.2745 -2.8240532593663654
4.275 -2.774266419836589
4.2755 -2.711362546344483
4.276 -2.6402450315769515
4.2765 -2.566336301697703
4.277 -2.4947126805198914
4.2775 -2.4299111976735963
4.278 -2.3756379788621147
4.2785 -2.334630291139462
4.279 -2.3085313436463415
4.2795 -2.2977866120570494
4.28 -2.4248177725045026
4.2805 -2.4403158306662354
4.281 -2.464634226032919
4.2815 -2.4939844311548636
4.282 -2.524102813397747
4.2825 -2.550764749013934
4.283 -2.570230714920352
4.2835 -2.5796059162922234
4.284 -2.577216351144414
4.2845 -2.562773769037573
4.285 -2.5373354465322153
4.2855 -2.5030829713005462
4.286 -2.462974466980385
4.2865 -2.420257129528926
4.287 -2.378117763652554
4.2875 -2.3393335770318004
4.288 -2.3060695128893847
4.2885 -2.2798061027446637
4.289 -2.261380789787398
4.2895 -2.2511041871320967
4.29 -2.248722206907263
4.2905 -2.253490886118882
4.291 -2.2641768848500643
4.2915 -2.2791093155721085
4.292 -2.2962582801854765
4.2925 -2.313406656275136
4.293 -2.3284298455197594
4.2935 -2.3394244136207245
4.294 -2.3448586768333395
4.2945 -2.343621447848819
4.295 -2.3350273667526635
4.2955 -2.3188639417813834
4.296 -2.2952623279945903
4.2965 -2.2649525709727345
4.297 -2.2290084652414826
4.2975 -2.1890039397763377
4.298 -2.147013059688075
4.2985 -2.1056399414145313
4.299 -2.067854767660358
4.2995 -2.0367658970279114
4.3 -2.1386181436106537
4.3005 -2.128054011346459
4.301 -2.130465751856165
4.3015 -2.146215642469193
4.302 -2.1745259771440892
4.3025 -2.2133129306383474
4.303 -2.259334777001646
4.3035 -2.3085459887087203
4.304 -2.3565502235571003
4.3045 -2.399104169298499
4.305 -2.432795588989641
4.3055 -2.4553662742584086
4.306 -2.46587534293591
4.3065 -2.464828834014974
4.307 -2.454085277174777
4.3075 -2.436678655625344
4.308 -2.416594267596236
4.3085 -2.398323763954213
4.309 -2.3864113329901717
4.3095 -2.3850399051247084
4.31 -2.397650289583219
4.3105 -2.4264918384596066
4.311 -2.4722607008355695
4.3115 -2.533877994772604
4.312 -2.6083616798322526
4.3125 -2.690962163985842
4.313 -2.775486057462872
4.3135 -2.8550812384798663
4.314 -2.922933983016161
4.3145 -2.9730677843923905
4.315 -3.0012302116136573
4.3155 -3.0054437255781448
4.316 -2.9863415140562273
4.3165 -2.9472203600730063
4.317 -2.8937262513480206
4.3175 -2.8333163800675787
4.318 -2.7744820949295685
4.3185 -2.725909850277302
4.319 -2.69572701419265
4.3195 -2.690755500001384
4.32 -2.8390829543184632
4.3205 -2.8955907913696217
4.321 -2.9834928804968754
4.3215 -3.099286245693497
4.322 -3.2366489363222692
4.3225 -3.3870343538579024
4.323 -3.540464582765627
4.3235 -3.6866887806750284
4.324 -3.8162891507957304
4.3245 -3.921467278465205
4.325 -3.9969361490720994
4.3255 -4.040078021801094
4.326 -4.0511536724115
4.3265 -4.033277537955049
4.327 -3.9920780726341496
4.3275 -3.935244745045728
4.328 -3.871762790655008
4.3285 -3.8111207063210317
4.329 -3.7622446668335523
4.3295 -3.7325718807736594
4.33 -3.72720577062903
4.3305 -3.7483790937644548
4.331 -3.794997657431716
4.3315 -3.8627288792534156
4.332 -3.9443921143492617
4.3325 -4.030965177357607
4.333 -4.112576102793049
4.3335 -4.179589757085271
4.334 -4.22354132635586
4.3345 -4.238300069803648
4.335 -4.220507481964495
4.3355 -4.169898995536934
4.336 -4.089372872977685
4.3365 -3.984653359877725
4.337 -3.863735036377992
4.3375 -3.736306446528937
4.338 -3.612913437679484
4.3385 -3.5035989308801154
4.339 -3.417416153628262
4.3395 -3.3609201985965145
4.34 -3.214375488698823
4.3405 -3.2248285328611126
4.341 -3.265184462906164
4.3415 -3.328673992107242
4.342 -3.4065727615015597
4.3425 -3.488968477403465
4.343 -3.566037679958253
4.3435 -3.6290422425635676
4.344 -3.671076029339775
4.3445 -3.687672350731589
4.345 -3.676927034372514
4.3455 -3.639586075509679
4.346 -3.578769211662119
4.3465 -3.4997345187298965
4.347 -3.4093738438468226
4.3475 -3.3154728901915234
4.348 -3.226102417097152
4.3485 -3.1485643601812714
4.349 -3.0887248292800535
4.3495 -3.050239527971817
4.35 -3.0342437416269976
4.3505 -3.0392033347273744
4.351 -3.0611684791267506
4.3515 -3.0942326005748058
4.352 -3.1312243445459194
4.3525 -3.1645937366584915
4.353 -3.187250150035395
4.3535 -3.1934457811297197
4.354 -3.1793863388359376
4.3545 -3.1437053200568164
4.355 -3.0875331184904007
4.3555 -3.0143722389873635
4.356 -2.929859939549971
4.3565 -2.840787837863269
4.357 -2.7547252623270118
4.3575 -2.6790375769657704
4.358 -2.6199999624023937
4.3585 -2.5821803502817
4.359 -2.567863746570122
4.3595 -2.577016751972614
4.36 -2.7304693357411995
4.3605 -2.77599051145609
4.361 -2.8310119535848677
4.3615 -2.88877170858088
4.362 -2.9426540857483374
4.3625 -2.987004857193063
4.363 -3.0178439298490396
4.3635 -3.0331695063597395
4.364 -3.0331684384060167
4.3645 -3.019983761220179
4.365 -2.9973812982759096
4.3655 -2.9701714439459255
4.366 -2.943645428424188
4.3665 -2.923003292446664
4.367 -2.912693035459161
4.3675 -2.916090720268886
4.368 -2.934929721725213
4.3685 -2.969059837499779
4.369 -3.016352511177349
4.3695 -3.0727960210242924
4.37 -3.1328215981976477
4.3705 -3.1900035248040477
4.371 -3.2378998099861187
4.3715 -3.2709518883789865
4.372 -3.2852096890570155
4.3725 -3.2788325899484048
4.373 -3.2521972826934067
4.3735 -3.2076813599431335
4.374 -3.149655026460491
4.3745 -3.0834850313236846
4.375 -3.015079783686881
4.3755 -2.950383611649937
4.376 -2.894668544227087
4.3765 -2.852260038307365
4.377 -2.8258810855292316
4.3775 -2.816797037147836
4.378 -2.8243276631038645
4.3785 -2.845887961262628
4.379 -2.8770860476304807
4.3795 -2.912201782645695
4.38 -3.068025606809233
4.3805 -3.090309672681315
4.381 -3.0967736927272904
4.3815 -3.08334887794953
4.382 -3.0480199346305703
4.3825 -2.991504457113649
4.383 -2.917131674145027
4.3835 -2.830492018093206
4.384 -2.738640606833696
4.3845 -2.6492017902170373
4.385 -2.5692975404048433
4.3855 -2.504815991059136
4.386 -2.4598834155870293
4.3865 -2.436605144555388
4.387 -2.434961016545463
4.3875 -2.4529467821973667
4.388 -2.486836361697716
4.3885 -2.5315181079361744
4.389 -2.580977222576441
4.3895 -2.628812786315411
4.39 -2.6688068595473946
4.3905 -2.6955727056052075
4.391 -2.7052475687394515
4.3915 -2.6960793089893618
4.392 -2.6685430535268533
4.3925 -2.625482163406894
4.393 -2.571673270112579
4.3935 -2.5130048886741996
4.394 -2.455627868680093
4.3945 -2.405214574621315
4.395 -2.3661716140798994
4.3955 -2.3412880124793785
4.396 -2.3315435225929444
4.3965 -2.33632402751508
4.397 -2.3537002719865687
4.3975 -2.3807313055864068
4.398 -2.413789936112857
4.3985 -2.4487448252695296
4.399 -2.4813382226713694
4.3995 -2.5074887486519857
4.4 -2.6473480797364943
4.4005 -2.6508195711804126
4.401 -2.6411914597505692
4.4015 -2.620033627153656
4.402 -2.5905932273641823
4.4025 -2.5574570181205085
4.403 -2.525833049734912
4.4035 -2.5007353761977678
4.404 -2.4862312696140427
4.4045 -2.4850292054190843
4.405 -2.498181074131906
4.4055 -2.525152346068
4.406 -2.5640614635087515
4.4065 -2.612057962281164
4.407 -2.665651170369882
4.4075 -2.721025371173405
4.408 -2.7744022627074125
4.4085 -2.8223380991036047
4.409 -2.8621507787869436
4.4095 -2.8921607476387057
4.41 -2.912005976778101
4.4105 -2.922720684464963
4.411 -2.9265726004840746
4.4115 -2.926774071639319
4.412 -2.9269205520646846
4.4125 -2.930533495358183
4.413 -2.9404296641683914
4.4135 -2.958468968393587
4.414 -2.985354678466852
4.4145 -3.020624056628616
4.415 -3.0628228875319454
4.4155 -3.1096592720058065
4.416 -3.1580726976132825
4.4165 -3.204775940740863
4.417 -3.2463560649126
4.4175 -3.2798138585417096
4.418 -3.3027862875459304
4.4185 -3.3138850045777564
4.419 -3.312980499333564
4.4195 -3.3013670325144915
4.42 -3.158510176811704
4.4205 -3.1354954295666366
4.421 -3.11297849684496
4.4215 -3.095002689899827
4.422 -3.084721240466027
4.4225 -3.0839827650993548
4.423 -3.093164377258799
4.4235 -3.1112941378538133
4.424 -3.136317089794691
4.4245 -3.1654671514255246
4.425 -3.195520208073022
4.4255 -3.2230504191013254
4.426 -3.244777687074785
4.4265 -3.257720456883982
4.427 -3.25945505513027
4.4275 -3.2484515958165927
4.428 -3.224400178231719
4.4285 -3.188484938737997
4.429 -3.1433544743522615
4.4295 -3.0928641401497656
4.43 -3.0414292254714916
4.4305 -2.9933435998320506
4.431 -2.952044277160753
4.4315 -2.919704960275778
4.432 -2.89689390490149
4.4325 -2.8829118369274758
4.433 -2.8762083874792626
4.4335 -2.8747896607554897
4.434 -2.876552833888662
4.4345 -2.8794675986819462
4.435 -2.881755017043987
4.4355 -2.881864288705234
4.436 -2.8784729274226417
4.4365 -2.870598096457658
4.437 -2.8576178896609448
4.4375 -2.839378338596749
4.438 -2.8164265048579016
4.4385 -2.789857724990975
4.439 -2.7613204433316256
4.4395 -2.7327222840964853
4.44 -2.829449971824516
4.4405 -2.8045150971069104
4.441 -2.7823077228762876
4.4415 -2.7625817153712853
4.442 -2.7445011674474893
4.4425 -2.7269723443356897
4.443 -2.709041501230106
4.4435 -2.690007671306013
4.444 -2.669584196018637
4.4445 -2.647877036219463
4.445 -2.625341694779558
4.4455 -2.6027626020949053
4.446 -2.581266064450709
4.4465 -2.562340953364759
4.447 -2.5478272094563197
4.4475 -2.5398968266643935
4.448 -2.5407261672724064
4.4485 -2.552096748625515
4.449 -2.574886002728152
4.4495 -2.608723407403001
4.45 -2.651934171957352
4.4505 -2.7017161170567494
4.451 -2.754587300403106
4.4515 -2.8068663720533875
4.452 -2.854952090238603
4.4525 -2.89592495830308
4.453 -2.9276567464231684
4.4535 -2.9489581432576095
4.454 -2.9596505641905586
4.4545 -2.9604792898441574
4.455 -2.9530845032348587
4.4555 -2.939984548717798
4.456 -2.9245081785204303
4.4565 -2.910575859875871
4.457 -2.9023612163021277
4.4575 -2.903710998415744
4.458 -2.9175741833748385
4.4585 -2.9454691679403227
4.459 -2.98712769814867
4.4595 -3.040496216588404
4.46 -3.2250989846335623
4.4605 -3.288780221104227
4.461 -3.349841138348491
4.4615 -3.403341936110453
4.462 -3.44505917741946
4.4625 -3.4719790683705463
4.463 -3.4822384002069486
4.4635 -3.475340770954109
4.464 -3.451985353596264
4.4645 -3.4141007302906634
4.465 -3.3647893345649935
4.4655 -3.30834052264192
4.466 -3.2498385467035207
4.4665 -3.194785554969416
4.467 -3.14841833949696
4.4675 -3.114930240267727
4.468 -3.0968493722642574
4.4685 -3.0946396561925633
4.469 -3.1066165787674698
4.4695 -3.129468822450792
4.47 -3.158526285828723
4.4705 -3.188617836768566
4.471 -3.214444499194216
4.4715 -3.2310864307137868
4.472 -3.234273417294069
4.4725 -3.2206498151885254
4.473 -3.188064333131785
4.4735 -3.1357283131173728
4.474 -3.0644656127226004
4.4745 -2.9769780815497024
4.475 -2.877733178325798
4.4755 -2.772754955198535
4.476 -2.669067990397488
4.4765 -2.574049512192948
4.477 -2.494655464784276
4.4775 -2.436578905913036
4.478 -2.403579958983986
4.4785 -2.397055647281163
4.479 -2.4157983969183725
4.4795 -2.456136314246113
4.48 -2.6355346283169863
4.4805 -2.699879156595291
4.481 -2.7646023648690066
4.4815 -2.8218466019018766
4.482 -2.864368948240967
4.4825 -2.886296633205881
4.483 -2.8837449770451644
4.4835 -2.855541260771739
4.484 -2.8031122415238077
4.4845 -2.730636903579336
4.485 -2.6444476121928266
4.4855 -2.5525868798577394
4.486 -2.4638975835016033
4.4865 -2.3871947908894136
4.487 -2.3304143614851047
4.4875 -2.2998927455044753
4.488 -2.2997329890506646
4.4885 -2.3314278050572117
4.489 -2.3936930613757625
4.4895 -2.4825507323577436
4.49 -2.591602615470129
4.4905 -2.7126037790063027
4.491 -2.8361535044719934
4.4915 -2.9524599980661494
4.492 -3.052268114572088
4.4925 -3.1276868825207913
4.493 -3.173240912138866
4.4935 -3.1866280921201806
4.494 -3.1689639690012648
4.4945 -3.1246208423891133
4.495 -3.0606252649253074
4.4955 -2.9857103056775545
4.496 -2.9093317491017516
4.4965 -2.8404617858458896
4.497 -2.7869183191191107
4.4975 -2.7544235516869953
4.498 -2.746342440863806
4.4985 -2.7634895554810126
4.499 -2.8040602391450564
4.4995 -2.8638327628451337
4.5 -3.0596856082218222
4.5005 -3.136527069951663
4.501 -3.2090808959828485
4.5015 -3.2686585515307964
4.502 -3.307691726888769
4.5025 -3.320740801761508
4.503 -3.3051538493229553
4.5035 -3.2615165442815464
4.504 -3.193407636488795
4.5045 -3.1071775932446393
4.505 -3.0111342247508093
4.5055 -2.914832507525927
4.506 -2.827772646312235
4.5065 -2.758450654022723
4.507 -2.713425577286911
4.5075 -2.696547040313609
4.508 -2.7087379598232233
4.5085 -2.7479722872527055
4.509 -2.8095359408773843
4.5095 -2.8865339060923842
4.51 -2.9704228956418404
4.5105 -3.0518587430116435
4.511 -3.1214122464470857
4.5115 -3.1706318664893747
4.512 -3.193096736467064
4.5125 -3.1851384426969314
4.513 -3.1462853528358203
4.5135 -3.0792801339224045
4.514 -2.98985693946151
4.5145 -2.8860473585573794
4.515 -2.777242064427376
4.5155 -2.673064073657266
4.516 -2.582192922563883
4.5165 -2.5116299370211155
4.517 -2.4659277656737664
4.5175 -2.447068408360631
4.518 -2.4541969480545847
4.5185 -2.4838893064732432
4.519 -2.5303843642802804
4.5195 -2.5861898633276796
4.52 -2.766228670998976
4.5205 -2.8142653855836834
4.521 -2.84659642306932
4.5215 -2.8572001446231736
4.522 -2.8424781430736514
4.5225 -2.801444816340913
4.523 -2.7358434676432473
4.5235 -2.6501192575388606
4.524 -2.5510916645109702
4.5245 -2.447305331978768
4.525 -2.3482347266933323
4.5255 -2.263195213667318
4.526 -2.200397975201213
4.5265 -2.1660435040303234
4.527 -2.1636944907861277
4.5275 -2.1938279474945905
4.528 -2.253858516087523
4.5285 -2.3383081824140053
4.529 -2.439391510666894
4.5295 -2.5477379826122757
4.53 -2.653386386001912
4.5305 -2.746785543443803
4.531 -2.81980380814622
4.5315 -2.866572401537844
4.532 -2.8841460821534852
4.5325 -2.8728391772729616
4.533 -2.8361509379355754
4.5335 -2.7803303962926647
4.534 -2.713651369594283
4.5345 -2.6454036026126335
4.535 -2.5849256947891424
4.5355 -2.5407028577651074
4.536 -2.5193974441529305
4.5365 -2.525188593750379
4.537 -2.5592953828568406
4.5375 -2.619821821745791
4.538 -2.7018668691437844
4.5385 -2.798094859333033
4.539 -2.8994947718181567
4.5395 -2.996354386612231
4.54 -3.202837661349299
4.5405 -3.2632523103053512
4.541 -3.2953863566786272
4.5415 -3.2964696994307174
4.542 -3.2668007799148984
4.5425 -3.209880037479668
4.543 -3.1319269211155243
4.5435 -3.0411065505321644
4.544 -2.9466000586888503
4.5445 -2.8576627219598527
4.545 -2.7827146828838414
4.5455 -2.7285949910004166
4.546 -2.699955838047522
4.5465 -2.698962815451354
4.547 -2.7250979219116154
4.5475 -2.775129203867435
4.548 -2.843363104917938
4.5485 -2.9220782518466977
4.549 -3.002373452090168
4.5495 -3.0751348870226853
4.55 -3.132184968613144
4.5505 -3.1672080855332747
4.551 -3.176478389257519
4.5515 -3.15916814746714
4.552 -3.1171897825094486
4.5525 -3.0548296799490364
4.553 -2.9780998578418205
4.5535 -2.894133483093871
4.554 -2.8104061264250935
4.5545 -2.73422621927774
4.555 -2.6718869893901926
4.5555 -2.6282807767412115
4.556 -2.606380524703483
4.5565 -2.6070138138298677
4.557 -2.628850191739301
4.5575 -2.668499419036873
4.558 -2.7208885676038954
4.5585 -2.7798569088970386
4.559 -2.838772940070114
4.5595 -2.891209269591516
4.56 -3.0547993828527056
4.5605 -3.078079832693807
4.561 -3.081875699912102
4.5615 -3.0653884984922684
4.562 -3.029444701502301
4.5625 -2.9763711511147
4.563 -2.909719588217633
4.5635 -2.8339783011558493
4.564 -2.754216682922028
4.5645 -2.675716786969188
4.565 -2.6036421892360795
4.5655 -2.542706485658668
4.566 -2.4968617230301957
4.5665 -2.4689676951796398
4.567 -2.460451905357205
4.5675 -2.471162073244806
4.568 -2.499200255235592
4.5685 -2.5411160564150936
4.569 -2.59208065231797
4.5695 -2.6463309745540444
4.57 -2.697715888619634
4.5705 -2.7401752466804212
4.571 -2.768366380252603
4.5715 -2.778213719981571
4.572 -2.7673734058445905
4.5725 -2.7355827091979634
4.573 -2.684790330945508
4.5735 -2.619045931072444
4.574 -2.5440052983401746
4.5745 -2.466685264330027
4.575 -2.3944111926836795
4.5755 -2.334099622636275
4.576 -2.2915511676632594
4.5765 -2.2709348485093503
4.577 -2.2744641678087008
4.5775 -2.3022964577448506
4.578 -2.3526139850071095
4.5785 -2.4217333765160074
4.579 -2.504463405371443
4.5795 -2.594398860306793
4.58 -2.807787740087675
4.5805 -2.8899257114108288
4.581 -2.957789280508483
4.5815 -3.0061225806278884
4.582 -3.031529232942613
4.5825 -3.0327821504277983
4.583 -3.0108889704807487
4.5835 -2.9690411359753006
4.584 -2.912130606900942
4.5845 -2.8462720979346425
4.585 -2.77813338756789
4.5855 -2.7142822181323076
4.586 -2.660654930981443
4.5865 -2.6220855825579394
4.587 -2.6019569632411828
4.5875 -2.6017907134142266
4.588 -2.621020472855649
4.5885 -2.656924648532668
4.589 -2.70486257364409
4.5895 -2.7586759456022953
4.59 -2.8114761975155504
4.5905 -2.8565061856893257
4.591 -2.8878910671226943
4.5915 -2.9015513487653615
4.592 -2.8956868673670897
4.5925 -2.870855387117772
4.593 -2.8298205371336795
4.5935 -2.7770465752685833
4.594 -2.7180106069167986
4.5945 -2.658437207784983
4.595 -2.603702829395186
4.5955 -2.5585948435966577
4.596 -2.526906518052047
4.5965 -2.5111771342189866
4.597 -2.512553498727347
4.5975 -2.5305348353591195
4.598 -2.5629409263953615
4.5985 -2.605892594421223
4.599 -2.654156700639122
4.5995 -2.7017130499457527
4.6 -2.8660784354783924
4.6005 -2.8938905133560926
4.601 -2.905066374798854
4.6015 -2.8977848681247456
4.602 -2.8724005777956814
4.6025 -2.831370337479846
4.603 -2.7789041623292072
4.6035 -2.7203867940672666
4.604 -2.6618519848339717
4.6045 -2.6094612438360976
4.605 -2.56903284140951
4.6055 -2.5456734728527226
4.606 -2.543305922031033
4.6065 -2.564119674494497
4.607 -2.608077088321869
4.6075 -2.6727330804769553
4.608 -2.7532691153934765
4.6085 -2.8430461085965306
4.609 -2.9343704312195364
4.6095 -3.0194671449654606
4.61 -3.091362781540936
4.6105 -3.1447711473719133
4.611 -3.176543229447252
4.6115 -3.185809874089308
4.612 -3.173860739915424
4.6125 -3.1438433670186448
4.613 -3.10016251903709
4.6135 -3.0481509283479618
4.614 -2.9935783882322387
4.6145 -2.9422993571050107
4.615 -2.8997964354957895
4.6155 -2.8706333409990004
4.616 -2.858007751147155
4.6165 -2.863120525507928
4.617 -2.8849716623233
4.6175 -2.9203089584346875
4.618 -2.964112099068779
4.6185 -3.010315543684621
4.619 -3.0527074342669396
4.6195 -3.0857993258826606
4.62 -3.229060412105538
4.6205 -3.232518237725563
4.621 -3.2196797019617582
4.6215 -3.1921382770363125
4.622 -3.1527097172472356
4.6225 -3.1049773930696367
4.623 -3.0527595463482435
4.6235 -2.9999007710306427
4.624 -2.9498778855353724
4.6245 -2.9055767737089253
4.625 -2.8690755683859543
4.6255 -2.8413469016011534
4.626 -2.8221874408647265
4.6265 -2.810242318182438
4.627 -2.8032320583470436
4.6275 -2.7983499056815035
4.628 -2.792850471167535
4.6285 -2.7843144465332617
4.629 -2.77111803189248
4.6295 -2.7524838646496854
4.63 -2.7285501139608366
4.6305 -2.7001261204340268
4.631 -2.6684687968811707
4.6315 -2.634917708530917
4.632 -2.6008505846353582
4.6325 -2.5675919379448477
4.633 -2.536357494877532
4.6335 -2.5082787344758164
4.634 -2.4843599119260324
4.6345 -2.4653420237011012
4.635 -2.451632477674966
4.6355 -2.4431608861975618
4.636 -2.439346165459079
4.6365 -2.439196078659714
4.637 -2.441481859467177
4.6375 -2.4450668320260904
4.638 -2.449251756777485
4.6385 -2.4539633790675532
4.639 -2.459872633238187
4.6395 -2.468087752028354
4.64 -2.6031674232838053
4.6405 -2.6191086837727195
4.641 -2.640568859431312
4.6415 -2.6678829221420917
4.642 -2.7010332630029614
4.6425 -2.739543203627731
4.643 -2.7824153556805733
4.6435 -2.82812217094118
4.644 -2.8745557561368047
4.6445 -2.9191931282851944
4.645 -2.95920478712961
4.6455 -2.9919188898860547
4.646 -3.0151105114121837
4.6465 -3.0273495082218416
4.647 -3.0282342330324967
4.6475 -3.018487529325494
4.648 -3.0000280904969188
4.6485 -2.9756221583957374
4.649 -2.948645977473224
4.6495 -2.9225166060163863
4.65 -2.9002836116985304
4.6505 -2.884324930233666
4.651 -2.8762399059806296
4.6515 -2.8768365461375764
4.652 -2.8861187630618033
4.6525 -2.903273805664881
4.653 -2.9267917282699076
4.6535 -2.9545767417946944
4.654 -2.9842789197184083
4.6545 -3.0133361369460303
4.655 -3.0393974478806562
4.6555 -3.060369361609093
4.656 -3.0745207511943153
4.6565 -3.0807587323995556
4.657 -3.0787720548621667
4.6575 -3.069136350541831
4.658 -3.053191374048948
4.6585 -3.032794659352899
4.659 -3.010043713608339
4.6595 -2.9869468924342373
4.66 -2.8422049177625635
4.6605 -2.8244048542473514
4.661 -2.811076417236766
4.6615 -2.8022633123921628
4.662 -2.7973237624235523
4.6625 -2.7948970158616584
4.663 -2.792985280176415
4.6635 -2.789273909012326
4.664 -2.7814876740019385
4.6645 -2.767697510723389
4.665 -2.7462729955258496
4.6655 -2.716269319020649
4.666 -2.6775437858126674
4.6665 -2.6308808332694644
4.667 -2.57814104822182
4.6675 -2.522068735262985
4.668 -2.466028984703467
4.6685 -2.413596339852241
4.669 -2.368152635522927
4.6695 -2.332530458312557
4.67 -2.3087264977097552
4.6705 -2.297628717244232
4.671 -2.2990175789562506
4.6715 -2.311696556228397
4.672 -2.3336548239710937
4.6725 -2.3625301909734464
4.673 -2.395804943003661
4.6735 -2.430844862574455
4.674 -2.4651385219015687
4.6745 -2.496241877173503
4.675 -2.5218546598022673
4.6755 -2.5402067378712965
4.676 -2.5499677209776137
4.6765 -2.5504780232049304
4.677 -2.5419145942958883
4.6775 -2.5252374885636346
4.678 -2.5020804834473864
4.6785 -2.474711248286052
4.679 -2.445819030061825
4.6795 -2.417935333782514
4.68 -2.51651484721365
4.6805 -2.4963529591465483
4.681 -2.4822193948121543
4.6815 -2.474961306585818
4.682 -2.4750696176249893
4.6825 -2.4825983981815
4.683 -2.497102038359037
4.6835 -2.517584933856087
4.684 -2.5425235110175604
4.6845 -2.570007944063975
4.685 -2.5977925194519367
4.6855 -2.6236175702940496
4.686 -2.6454197212826056
4.6865 -2.661754900485937
4.687 -2.6717976539121184
4.6875 -2.6754298946084347
4.688 -2.673186790043809
4.6885 -2.6659943301018942
4.689 -2.6550013613267485
4.6895 -2.6414140365519403
4.69 -2.6264445138971566
4.6905 -2.611422308717495
4.691 -2.597859278204445
4.6915 -2.587335054773308
4.692 -2.5814091581450684
4.6925 -2.581302298726208
4.693 -2.587623317853431
4.6935 -2.6002308697064214
4.694 -2.618062041089431
4.6945 -2.6393078884718624
4.695 -2.661374348430472
4.6955 -2.6812708485418506
4.696 -2.6959499643181597
4.6965 -2.702751042510329
4.697 -2.6997352628549685
4.6975 -2.6858522413832744
4.698 -2.6609939415523596
4.6985 -2.6259940556901302
4.699 -2.5825320531838303
4.6995 -2.532970283445532
4.7 -2.60290203816268
4.7005 -2.5499151710659276
4.701 -2.500522732132126
4.7015 -2.4587152008518287
4.702 -2.4279120997731227
4.7025 -2.410645820902968
4.703 -2.408261332672322
4.7035 -2.4206693124737146
4.704 -2.446121915987212
4.7045 -2.4814927096086157
4.705 -2.522648276592145
4.7055 -2.565015568768066
4.706 -2.604155624383019
4.7065 -2.6363117445323496
4.707 -2.658701385214395
4.7075 -2.6697026320864965
4.708 -2.668860983579966
4.7085 -2.6568886604840887
4.709 -2.635494426754289
4.7095 -2.6073160648054374
4.71 -2.575655971008204
4.7105 -2.5442725413483678
4.711 -2.517063283356388
4.7115 -2.4976434279224735
4.712 -2.488967074322244
4.7125 -2.4929231771179223
4.713 -2.5100498878433846
4.7135 -2.5393636666267034
4.714 -2.578458147278231
4.7145 -2.6238257664167075
4.715 -2.671382770975002
4.7155 -2.7171550472021724
4.716 -2.757721270971957
4.7165 -2.7906204137950734
4.717 -2.8145337938412403
4.7175 -2.8291854615980476
4.718 -2.8352919456767203
4.7185 -2.834278878110128
4.719 -2.8282906647733363
4.7195 -2.8198361247016708
4.72 -2.9344493803496867
4.7205 -2.928204594425252
4.721 -2.926649957872869
4.7215 -2.931790140798612
4.722 -2.9448302028007833
4.7225 -2.966053148091834
4.723 -2.99468969513039
4.7235 -3.029029551346921
4.724 -3.066657086321373
4.7245 -3.104857692694726
4.725 -3.1410655038566175
4.7255 -3.1731127909411905
4.726 -3.199537663048029
4.7265 -3.2193099152475506
4.727 -3.232059279710098
4.7275 -3.2378113387538083
4.728 -3.2368590045815933
4.7285 -3.229671859203359
4.729 -3.217064755753032
4.7295 -3.200102762409883
4.73 -3.180181271721726
4.7305 -3.1587917170695143
4.731 -3.1372118899902746
4.7315 -3.1162962916680312
4.732 -3.096209439837508
4.7325 -3.0765033757936995
4.733 -3.0562663727341786
4.7335 -3.034610406836583
4.734 -3.0106561619319274
4.7345 -2.9839394949898286
4.735 -2.95447452605926
4.7355 -2.922547819913449
4.736 -2.8888517023750877
4.7365 -2.8542494895366146
4.737 -2.8199905232301226
4.7375 -2.7873328616747073
4.738 -2.757652803646714
4.7385 -2.73236627904161
4.739 -2.712695922497849
4.7395 -2.6995984015209604
4.74 -2.8161405282253296
4.7405 -2.8152022993928263
4.741 -2.8177751747367865
4.7415 -2.821312805535376
4.742 -2.822477640894202
4.7425 -2.8179965528865116
4.743 -2.8051822828852693
4.7435 -2.7824181983987106
4.744 -2.7494248592226453
4.7445 -2.7072003669388938
4.745 -2.6578265939821875
4.7455 -2.6041840802168124
4.746 -2.549560139120679
4.7465 -2.4975326986652773
4.747 -2.451587660468374
4.7475 -2.414967084426509
4.748 -2.390486464820841
4.7485 -2.38027783780305
4.749 -2.385679938371192
4.7495 -2.4069389535310926
4.75 -2.4428135473496546
4.7505 -2.4904570841990274
4.751 -2.5455491441931453
4.7515 -2.6027804098784846
4.752 -2.6565621044446472
4.7525 -2.701827946137736
4.753 -2.7347096256191623
4.7535 -2.752798684919619
4.754 -2.7553333040774164
4.7545 -2.7431333952167316
4.755 -2.7183115684569943
4.7555 -2.6840205282978777
4.756 -2.644141835131314
4.7565 -2.6029503663628994
4.757 -2.564894869695542
4.7575 -2.534361586052354
4.758 -2.5154521030978048
4.7585 -2.511652041288245
4.759 -2.5252444917812578
4.7595 -2.5569446709993056
4.76 -2.7285483185115216
4.7605 -2.7902281572272822
4.761 -2.8605904369561035
4.7615 -2.933829775663605
4.762 -3.0036852600983672
4.7625 -3.0640952069169987
4.763 -3.1099961204684043
4.7635 -3.1379473067497425
4.764 -3.146596307404399
4.7645 -3.136859986368004
4.765 -3.1117186151370193
4.7655 -3.0758287050693807
4.766 -3.034785529949338
4.7665 -2.994592868577497
4.767 -2.9610202622621116
4.7675 -2.939381101849777
4.768 -2.9337492472030395
4.7685 -2.946739554896057
4.769 -2.979087477695346
4.7695 -3.029441241684648
4.77 -3.094397735715487
4.7705 -3.1688238219858174
4.771 -3.2462692051106057
4.7715 -3.319771420703588
4.772 -3.3825465462455506
4.7725 -3.4287283320091086
4.773 -3.4541177575561104
4.7735 -3.456372999100691
4.774 -3.435253007842782
4.7745 -3.392589869885474
4.775 -3.3318768655333963
4.7755 -3.2580507767324947
4.776 -3.1769764530722595
4.7765 -3.0951228369153547
4.777 -3.0189759982578708
4.7775 -2.954535961897517
4.778 -2.9067176204062375
4.7785 -2.878848953162336
4.779 -2.872218876501692
4.7795 -2.886090109419078
4.78 -3.0405480497300017
4.7805 -3.0840130392890743
4.781 -3.1335711388366265
4.7815 -3.1823681536557653
4.782 -3.223534012296344
4.7825 -3.2510155267799874
4.783 -3.2601470680746982
4.7835 -3.2481849828551295
4.784 -3.214520425800821
4.7845 -3.160791074910231
4.785 -3.09076967244963
4.7855 -3.0099378446131326
4.786 -2.925022177828863
4.7865 -2.8431370145947854
4.787 -2.771062184807744
4.7875 -2.714488439536518
4.788 -2.6773522221116077
4.7885 -2.6616006621505437
4.789 -2.6671422691917313
4.7895 -2.6920275923122023
4.79 -2.7327563577192695
4.7905 -2.7846471077592256
4.791 -2.8423340854629546
4.7915 -2.9002469745271466
4.792 -2.9530421763369983
4.7925 -2.9960629470975846
4.793 -3.0256930265001762
4.7935 -3.0396641445010486
4.794 -3.0372586797899848
4.7945 -3.019414832240628
4.795 -2.988709801030522
4.7955 -2.949156925988748
4.796 -2.905777422601092
4.7965 -2.863959116326583
4.797 -2.828752060849008
4.7975 -2.804156749985087
4.798 -2.792638163576266
4.7985 -2.7948607180758547
4.799 -2.8097028166140907
4.7995 -2.834515239252208
4.8 -2.9888300664862544
4.8005 -3.020844733330401
4.801 -3.0496829696349796
4.8015 -3.0712421927152223
4.802 -3.082360194049429
4.8025 -3.0811050571510914
4.803 -3.0670755721850056
4.8035 -3.041366969285425
4.804 -3.006462185315098
4.8045 -2.965894925078605
4.805 -2.923908724144541
4.8055 -2.885023090040859
4.806 -2.853602002677965
4.8065 -2.8333456244557245
4.807 -2.826876119540392
4.8075 -2.835460519873544
4.808 -2.8588103641830704
4.8085 -2.895157181703093
4.809 -2.9415062015117908
4.8095 -2.994015633997734
4.81 -3.0483724489170534
4.8105 -3.1002428896795307
4.811 -3.1456666841797665
4.8115 -3.1813982103516207
4.812 -3.205174124298594
4.8125 -3.2160076515666836
4.813 -3.214039426492255
4.8135 -3.2007794005746284
4.814 -3.1789129544051473
4.8145 -3.151901617043642
4.815 -3.1237645163372503
4.8155 -3.0985832551194497
4.816 -3.0799663606108223
4.8165 -3.0706767111423825
4.817 -3.072255730901593
4.8175 -3.084801382118964
4.818 -3.107078426003792
4.8185 -3.136755911366508
4.819 -3.170712524651924
4.8195 -3.20540905626731
4.82 -3.11408437326738
4.8205 -3.140321761731367
4.821 -3.157557862634892
4.8215 -3.163695205366624
4.822 -3.157591935414959
4.8225 -3.139302231742369
4.823 -3.109929367691534
4.8235 -3.071709720101678
4.824 -3.0275105187934757
4.8245 -2.980732876754067
4.825 -2.9349250510748064
4.8255 -2.893427016613916
4.826 -2.85905777228749
4.8265 -2.83387770497147
4.827 -2.819073707406037
4.8275 -2.815018665592907
4.828 -2.8213898702711417
4.8285 -2.837176398361997
4.829 -2.860979574700648
4.8295 -2.890926113613188
4.83 -2.924751122746832
4.8305 -2.9597636925130937
4.831 -2.9930865780756357
4.8315 -3.021729235893298
4.832 -3.043104328812633
4.8325 -3.0550476234094317
4.833 -3.0561782853982886
4.8335 -3.0459934400397906
4.834 -3.024902643679488
4.8345 -2.993982244891916
4.835 -2.9548180648612163
4.8355 -2.909329730102296
4.836 -2.859677517018005
4.8365 -2.8082294328768254
4.837 -2.7575569816138508
4.8375 -2.7102108220711782
4.838 -2.668715281749556
4.8385 -2.6351806080931763
4.839 -2.6113234378836023
4.8395 -2.598188116248014
4.84 -2.718928430325344
4.8405 -2.7267968666684275
4.841 -2.7436188027073065
4.8415 -2.767596602886517
4.842 -2.796275339536486
4.8425 -2.826834616437824
4.843 -2.8563110766730277
4.8435 -2.881758519380601
4.844 -2.9004389317009696
4.8445 -2.9100084366804246
4.845 -2.9087969885890814
4.8455 -2.896007743179786
4.846 -2.8718306386269057
4.8465 -2.8374746241326485
4.847 -2.7950473277433785
4.8475 -2.7473868737102847
4.848 -2.6977022916687963
4.8485 -2.6495931849139973
4.849 -2.606308238639268
4.8495 -2.5707526405292196
4.85 -2.545144528550862
4.8505 -2.5309023065136955
4.851 -2.5285214612003717
4.8515 -2.537459142616908
4.852 -2.556001756194248
4.8525 -2.58139231259239
4.853 -2.609698302135916
4.8535 -2.636373567944343
4.854 -2.6567683285302333
4.8545 -2.666979280913831
4.855 -2.664551054079209
4.8555 -2.648800893719763
4.856 -2.6208381465712383
4.8565 -2.5830409812442943
4.857 -2.5382999406676086
4.8575 -2.4894830816747966
4.858 -2.439072278384414
4.8585 -2.3889500915795003
4.859 -2.3405910032888975
4.8595 -2.2952798141662814
4.86 -2.3772306193214923
4.8605 -2.3406649102831603
4.861 -2.310068698347879
4.8615 -2.2861456704047156
4.862 -2.269121455426944
4.8625 -2.2586086990914476
4.863 -2.2535492970586604
4.8635 -2.252522081863227
4.864 -2.2541937634622546
4.8645 -2.257622479222594
4.865 -2.2623684104070314
4.8655 -2.268550263212896
4.866 -2.2763246709805522
4.8665 -2.2856937522268073
4.867 -2.2962657688087513
4.8675 -2.3073005924063748
4.868 -2.317891113699805
4.8685 -2.3273137674579103
4.869 -2.335275267464145
4.8695 -2.3420362048459347
4.87 -2.3483741436084222
4.8705 -2.355319120597224
4.871 -2.3638330611896032
4.8715 -2.374507110330701
4.872 -2.3874054007100622
4.8725 -2.4021773469464276
4.873 -2.418376537948361
4.8735 -2.4358283753866794
4.874 -2.4549029754017746
4.8745 -2.4766042987649044
4.875 -2.502288164209593
4.8755 -2.533358178410644
4.876 -2.5708826265855413
4.8765 -2.6153604416978773
4.877 -2.666550731539935
4.8775 -2.7233835046198163
4.878 -2.7839132978334296
4.8785 -2.845575098320504
4.879 -2.905260097697024
4.8795 -2.959740264105925
4.88 -3.1296441837463393
4.8805 -3.1637489867193533
4.881 -3.1841502969106714
4.8815 -3.1896067035385047
4.882 -3.1802610624208607
4.8825 -3.15767452524072
4.883 -3.124848910418533
4.8835 -3.0859905597744817
4.884 -3.046002421193512
4.8845 -3.009904864532058
4.885 -2.9823147873429603
4.8855 -2.9668476095917367
4.886 -2.9657224430445184
4.8865 -2.9794668385304073
4.887 -3.006908824323488
4.8875 -3.0452402488990264
4.888 -3.0901743146798686
4.8885 -3.1366592559620092
4.889 -3.1789687650997815
4.8895 -3.211367469711476
4.89 -3.2286344159377913
4.8905 -3.226583437933336
4.891 -3.2028412186158137
4.8915 -3.156955953114602
4.892 -3.090587780854561
4.8925 -3.0072443188444686
4.893 -2.911970047260127
4.8935 -2.8108884900177267
4.894 -2.7106718232184823
4.8945 -2.618079267091047
4.895 -2.5395640191119147
4.8955 -2.4805638623741744
4.896 -2.4450744498916848
4.8965 -2.4350590822770837
4.897 -2.4501167986800754
4.8975 -2.48743676941766
4.898 -2.5417312718420186
4.8985 -2.6057375394153355
4.899 -2.670934593622942
4.8995 -2.7285130981791728
4.9 -2.8940537851703434
4.9005 -2.913575197563935
4.901 -2.9071016950235515
4.9015 -2.8741972076819553
4.902 -2.8174755472194155
4.9025 -2.742170329871649
4.903 -2.655497342172065
4.9035 -2.565842037775692
4.904 -2.481815421014655
4.9045 -2.4114141310967625
4.905 -2.3612747789659396
4.9055 -2.3361485545210727
4.906 -2.338398053018102
4.9065 -2.3677557869073493
4.907 -2.4212961958696417
4.9075 -2.493510809613831
4.908 -2.576910470045516
4.9085 -2.6626287744577484
4.909 -2.7418168806276886
4.9095 -2.806446295750782
4.91 -2.8503781182965593
4.9105 -2.869966023373557
4.911 -2.8643562887757605
4.9115 -2.835367412618882
4.912 -2.787276153102194
4.9125 -2.726242043488252
4.913 -2.6596762106145895
4.9135 -2.5955501866639112
4.914 -2.541679391125151
4.9145 -2.504901706679721
4.915 -2.490417417685742
4.9155 -2.5010597724272126
4.916 -2.536950313997185
4.9165 -2.5950572314831803
4.917 -2.669653528968637
4.9175 -2.752774826879418
4.918 -2.8352041166722475
4.9185 -2.907578050572081
4.919 -2.9614810514274965
4.9195 -2.9901860373687112
4.92 -3.1132430082972005
4.9205 -3.081072164482872
4.921 -3.0193162152181183
4.9215 -2.9330471662283144
4.922 -2.8300043244615227
4.9225 -2.720109085802086
4.923 -2.6144674011743927
4.9235 -2.5241721426704316
4.924 -2.4589949141733096
4.9245 -2.426120318274173
4.925 -2.4292953066931613
4.9255 -2.468109574061515
4.926 -2.53822427231581
4.9265 -2.631893176328284
4.927 -2.739127094765544
4.9275 -2.849021048662862
4.928 -2.951106374843225
4.9285 -3.036320068440054
4.929 -3.097771349813596
4.9295 -3.1310139376671224
4.93 -3.134378202037237
4.9305 -3.1090036862427226
4.931 -3.058813862113329
4.9315 -2.9902452793051917
4.932 -2.9116794496209084
4.9325 -2.8326254910027147
4.933 -2.762649192272875
4.9335 -2.7101162943767765
4.934 -2.6812469409345003
4.9345 -2.679293043141099
4.935 -2.7042957708424202
4.9355 -2.753256322165918
4.936 -2.8206969286513175
4.9365 -2.8994996185200446
4.937 -2.9817681013725887
4.9375 -3.0597512621708414
4.938 -3.1264667587993595
4.9385 -3.1759436259102514
4.939 -3.203820298210429
4.9395 -3.207599039557347
4.94 -3.0629937508576957
4.9405 -3.02068350365205
4.941 -2.9603676509876395
4.9415 -2.8879874415189963
4.942 -2.8104540103596283
4.9425 -2.7349680229214233
4.943 -2.6680561463044214
4.9435 -2.6150671606142506
4.944 -2.579296007000589
4.9445 -2.5621111903993166
4.945 -2.5628168291002202
4.9455 -2.578984196460207
4.946 -2.6067441699176777
4.9465 -2.6413327233675594
4.947 -2.6774802029584075
4.9475 -2.709799513484771
4.948 -2.7331975896182046
4.9485 -2.7433961013368715
4.949 -2.737505049112077
4.9495 -2.714488516070648
4.95 -2.675409241885006
4.9505 -2.6232619253862657
4.951 -2.562510978492397
4.9515 -2.498366583209532
4.952 -2.4360801365133753
4.9525 -2.3802895662945374
4.953 -2.334469928924525
4.9535 -2.300884001380357
4.954 -2.2804644991259844
4.9545 -2.2729377060819154
4.955 -2.2770753149674157
4.9555 -2.2907840823219843
4.956 -2.3112946486991803
4.9565 -2.3353617052175695
4.957 -2.359380394311041
4.9575 -2.3795855237018015
4.958 -2.392618057013281
4.9585 -2.395928735617887
4.959 -2.3882274652129944
4.9595 -2.3696892785872956
4.96 -2.465860239588081
4.9605 -2.429896493467726
4.961 -2.38907567749794
4.9615 -2.346489360117968
4.962 -2.3052314483099066
4.9625 -2.2681877895301454
4.963 -2.2379820455316963
4.9635 -2.21703925767459
4.964 -2.2072066979195144
4.9645 -2.209786415904986
4.965 -2.2252855751162812
4.9655 -2.2531981438385933
4.966 -2.2918779252655592
4.9665 -2.3385825312982136
4.967 -2.3897749449432197
4.9675 -2.4415888716478538
4.968 -2.4904357314832626
4.9685 -2.533431297616662
4.969 -2.56857427916513
4.9695 -2.594847659584844
4.97 -2.6120885784612295
4.9705 -2.62089157022842
4.971 -2.6224001448795096
4.9715 -2.6181828497153137
4.972 -2.610144652398425
4.9725 -2.6004987944735944
4.973 -2.5917358826878565
4.9735 -2.58661986769276
4.974 -2.5881336496524936
4.9745 -2.5990778494092197
4.975 -2.621771535979874
4.9755 -2.657724512698602
4.976 -2.7073670775028433
4.9765 -2.769748016116186
4.977 -2.8425835891775706
4.9775 -2.922437974361145
4.978 -3.0048746819123147
4.9785 -3.0849304758899905
4.979 -3.1575912463013482
4.9795 -3.2182773343124627
4.98 -3.3875992901921013
4.9805 -3.414583633376131
4.981 -3.423609839805718
4.9815 -3.4161734443710294
4.982 -3.3955148854256714
4.9825 -3.365794206621009
4.983 -3.331792731158496
4.9835 -3.2982103514577212
4.984 -3.2692278133840156
4.9845 -3.2481655152232456
4.985 -3.2371493864083556
4.9855 -3.236992130835558
4.986 -3.2471953401716114
4.9865 -3.266002279266924
4.987 -3.2905384277929235
4.9875 -3.3170529359217706
4.988 -3.3412345523876033
4.9885 -3.3586376046426354
4.989 -3.3652596253774716
4.9895 -3.357935209257432
4.99 -3.334858553792281
4.9905 -3.2961519035230116
4.991 -3.2434308848125317
4.9915 -3.1800411299158093
4.992 -3.110401975519248
4.9925 -3.0397546420874457
4.993 -2.973443394059153
4.9935 -2.9164932203821805
4.994 -2.8733262916508355
4.9945 -2.84693969327402
4.995 -2.838875411838643
4.9955 -2.8488398597415054
4.996 -2.874520669413587
4.9965 -2.9116855250824636
4.997 -2.954453034295001
4.9975 -2.9958834844460434
4.998 -3.0287594826281747
4.9985 -3.046614665272866
4.999 -3.0447719862026825
4.9995 -3.021146523032702
5.0 -3.1005309906513263
5.0005 -3.038063431797775
5.001 -2.9642095171331992
5.0015 -2.886555404138724
5.002 -2.8131491251116616
5.0025 -2.751502331902547
5.003 -2.7076867870702372
5.0035 -2.685924057210764
5.004 -2.688267322274488
5.0045 -2.714558798304334
5.005 -2.7624152055274758
5.0055 -2.827380635971364
5.006 -2.9031997045390017
5.0065 -2.9823139100733704
5.007 -3.056546914677429
5.0075 -3.1179859209418503
5.008 -3.159916563230616
5.0085 -3.1776549001698102
5.009 -3.169117483901435
5.0095 -3.1350220791510144
5.01 -3.078722832231552
5.0105 -3.005686413158566
5.011 -2.9227782427271993
5.0115 -2.8374319799897116
5.012 -2.756964593582835
5.0125 -2.6879313604279904
5.013 -2.6356359232679303
5.0135 -2.603815506327238
5.014 -2.5942371603151058
5.0145 -2.6064698303033684
5.015 -2.637718131717368
5.0155 -2.6828987824968342
5.016 -2.7350829115289432
5.0165 -2.786027028538161
5.017 -2.8273396166656224
5.0175 -2.851467750637225
5.018 -2.852831255343293
5.0185 -2.8286324196175894
5.019 -2.779312689869123
5.0195 -2.708461649014561
5.02 -2.7461555811388254
5.0205 -2.6513642922385112
5.021 -2.5568031781629803
5.0215 -2.470477118524513
5.022 -2.399607234875267
5.0225 -2.3499340502136454
5.023 -2.325427024494546
5.0235 -2.32801774631051
5.024 -2.3572416977748003
5.0245 -2.4103324560838826
5.025 -2.482343761394048
5.0255 -2.566633154986939
5.026 -2.6555432350700645
5.0265 -2.7413092555626988
5.027 -2.816977328650979
5.0275 -2.876765907587336
5.028 -2.917506539921499
5.0285 -2.937939915308429
5.029 -2.939332518535793
5.0295 -2.925036559733348
5.03 -2.8998034867483464
5.0305 -2.8692418793482815
5.031 -2.83917553755566
5.0315 -2.8149477722353438
5.032 -2.8009442139526746
5.0325 -2.8001416469598146
5.033 -2.813774993568498
5.0335 -2.8411975727884555
5.034 -2.8800168260604124
5.0345 -2.9264128762067743
5.035 -2.9755892222126175
5.0355 -3.022280409031352
5.036 -3.061307486097768
5.0365 -3.0879924371126215
5.037 -3.0988835358966056
5.0375 -3.091944490187945
5.038 -3.0671640140754017
5.0385 -3.0264813396050987
5.039 -2.9735755174785243
5.0395 -2.9133487262555695
5.04 -2.727633226888762
5.0405 -2.6704259818882257
5.041 -2.623171704058199
5.0415 -2.589911723038421
5.042 -2.5732815305826198
5.0425 -2.573857644960135
5.043 -2.5902676150158426
5.0435 -2.6193298203687796
5.044 -2.6564947530314504
5.0445 -2.6965274032953785
5.045 -2.73411371740123
5.0455 -2.7644719517078062
5.046 -2.7838012294204897
5.0465 -2.7896631409880817
5.047 -2.78117517067063
5.0475 -2.7589838797158177
5.048 -2.7250812969978693
5.0485 -2.6825340111047544
5.049 -2.6352080020254953
5.0495 -2.587407971726971
5.05 -2.5435006347399707
5.0505 -2.507323687440669
5.051 -2.4817496941322106
5.0515 -2.46821777684971
5.052 -2.466540177913696
5.0525 -2.4748108191122804
5.053 -2.48966792431559
5.0535 -2.506886609452695
5.054 -2.521789244265873
5.0545 -2.5298823274325364
5.055 -2.5273813179428792
5.0555 -2.5115405469961942
5.056 -2.480884104309604
5.0565 -2.4353168495326147
5.057 -2.3761114874789153
5.0575 -2.3056875693530396
5.058 -2.227345706035739
5.0585 -2.145121211384963
5.059 -2.0634676156823204
5.0595 -1.9869049466426918
5.06 -2.0433722982883595
5.0605 -1.9887593902880216
5.061 -1.9497213234108783
5.0615 -1.9277085537148275
5.062 -1.922449285368588
5.0625 -1.9319829788872207
5.063 -1.952748667610742
5.0635 -1.9800187519259278
5.064 -2.008451260889767
5.0645 -2.032745082748544
5.065 -2.048282577821173
5.0655 -2.0516370560885155
5.066 -2.040989851350895
5.0665 -2.016252226306899
5.067 -1.979028773151091
5.0675 -1.9323698747716653
5.068 -1.8803637605247123
5.0685 -1.8276643927756102
5.069 -1.778886149426556
5.0695 -1.7381159498665872
5.07 -1.7084151931487208
5.0705 -1.6915354778256186
5.071 -1.6877785486290768
5.0715 -1.6961402783127004
5.072 -1.7145654413427462
5.0725 -1.7403567277630234
5.073 -1.7704916265154544
5.0735 -1.8019176961046368
5.074 -1.8317984882159402
5.0745 -1.8577000570229634
5.075 -1.8777214177022912
5.0755 -1.8905531878949897
5.076 -1.8955503184195623
5.0765 -1.892846713971708
5.077 -1.8832316574717132
5.0775 -1.8681393855643789
5.078 -1.849640701658202
5.0785 -1.8302889150204582
5.079 -1.8129910738275932
5.0795 -1.8007408471091473
5.08 -1.9200302357345727
5.0805 -1.9248364075531037
5.081 -1.940719718681951
5.0815 -1.9681553357475616
5.082 -2.0066211364046853
5.0825 -2.0547169272934536
5.083 -2.1102697697878217
5.0835 -2.170612453678662
5.084 -2.232804675752506
5.0845 -2.293920007537269
5.085 -2.3513373345870625
5.0855 -2.403035430831732
5.086 -2.4477975343057516
5.0865 -2.4852341786044994
5.087 -2.515711004728571
5.0875 -2.5400351958509964
5.088 -2.559220824747894
5.0885 -2.5742549990533785
5.089 -2.585863732171405
5.0895 -2.594576608180129
5.09 -2.6008091599821888
5.0905 -2.604873510459956
5.091 -2.606992748710823
5.0915 -2.60736691150714
5.092 -2.6061231706862866
5.0925 -2.6033648638713807
5.093 -2.5991652243418333
5.0935 -2.59354872095528
5.094 -2.586528853137086
5.0945 -2.578011845357099
5.095 -2.5678147537717293
5.0955 -2.5556962681850592
5.096 -2.541397761156164
5.0965 -2.524690239734153
5.097 -2.505390809412754
5.0975 -2.4832763115320216
5.098 -2.4581678395577797
5.0985 -2.4300379982553273
5.099 -2.399107821638943
5.0995 -2.365949863295533
5.1 -2.454998563235604
5.1005 -2.4198193824993552
5.101 -2.3856191580144306
5.1015 -2.3538504152480493
5.102 -2.32573694719306
5.1025 -2.3021110479547446
5.103 -2.283353663214553
5.1035 -2.2694376127841323
5.104 -2.260108389807846
5.1045 -2.25500701803647
5.105 -2.2536964411628713
5.1055 -2.2555717148854937
5.106 -2.2597055240314865
5.1065 -2.2645832093715255
5.107 -2.2682021552697647
5.1075 -2.2681633472564373
5.108 -2.262084994488461
5.1085 -2.2480740102501025
5.109 -2.225174001608725
5.1095 -2.193600642661368
5.11 -2.1547534070866052
5.1105 -2.1109117017548984
5.111 -2.0649193626311955
5.1115 -2.0195872849772916
5.112 -1.977484863634595
5.1125 -1.940722651341098
5.113 -1.9108486329982495
5.1135 -1.888805072449645
5.114 -1.8749216801053563
5.1145 -1.8688888852166112
5.115 -1.8698310532967812
5.1155 -1.8764776545111013
5.116 -1.8872996357744867
5.1165 -1.9007048582746893
5.117 -1.915165190017558
5.1175 -1.9293532327091982
5.118 -1.9423519036903152
5.1185 -1.9536833240844151
5.119 -1.963649738738208
5.1195 -1.9732115579749532
5.12 -2.1076184884072506
5.1205 -2.1199818328759497
5.121 -2.136153413520222
5.1215 -2.1570883310027336
5.122 -2.18339179653686
5.1225 -2.215144330155984
5.123 -2.252068375973689
5.1235 -2.293696398865834
5.124 -2.3395488702968494
5.1245 -2.389155764910473
5.125 -2.4419886193670735
5.1255 -2.497266873032394
5.126 -2.5537406665687894
5.1265 -2.6096086328648456
5.127 -2.662723549681453
5.1275 -2.710870645097709
5.128 -2.752103426514391
5.1285 -2.7852314945645023
5.129 -2.8098536297598864
5.1295 -2.826319154706966
5.13 -2.835628699448443
5.1305 -2.839209954088119
5.131 -2.8387930510789965
5.1315 -2.836164793064609
5.132 -2.8330779706607405
5.1325 -2.8309650273612
5.133 -2.831083987446525
5.1335 -2.8340177322443294
5.134 -2.840072630863929
5.1345 -2.849037260414885
5.135 -2.8603940165937596
5.1355 -2.8732428757314596
5.136 -2.8864457567784054
5.1365 -2.8989113757429767
5.137 -2.9094529504342903
5.1375 -2.917245732828395
5.138 -2.921720355962136
5.1385 -2.92254272376699
5.139 -2.9196403548213534
5.1395 -2.9131575851393547
5.14 -3.027249110689112
5.1405 -3.0138796566711066
5.141 -2.998037362473068
5.1415 -2.980066046526155
5.142 -2.9603804285099966
5.1425 -2.9391518848890827
5.143 -2.916307492734113
5.1435 -2.8915730410602105
5.144 -2.8645946405713225
5.1445 -2.834996594264442
5.145 -2.8024958408521163
5.1455 -2.7669590096921186
5.146 -2.728613370376731
5.1465 -2.6879672550880773
5.147 -2.6457393295706004
5.1475 -2.6027853413884627
5.148 -2.5598390580251094
5.1485 -2.517447928723719
5.149 -2.4759355899650237
5.1495 -2.4355826115019723
5.15 -2.3966321924449008
5.1505 -2.3594763245182695
5.151 -2.3245825167219576
5.1515 -2.2924358225283084
5.152 -2.263398870680211
5.1525 -2.2376125434263896
5.153 -2.2148511415415206
5.1535 -2.1945197299939103
5.154 -2.1758358103572304
5.1545 -2.1580782574524346
5.155 -2.1408630368828483
5.1555 -2.1243582386654145
5.156 -2.1092139216345633
5.1565 -2.0962996117961388
5.157 -2.086326620493326
5.1575 -2.0794948102856514
5.158 -2.0754597252639835
5.1585 -2.0733239199404796
5.159 -2.0719341988091746
5.1595 -2.0702083309696544
5.16 -2.1908538742667023
5.1605 -2.186092745273394
5.161 -2.180035143443815
5.1615 -2.17364444041279
5.162 -2.168021053014926
5.1625 -2.164106437310171
5.163 -2.162435895908795
5.1635 -2.1630163243137197
5.164 -2.165628468561222
5.1645 -2.1699524913738046
5.165 -2.1759621698143174
5.1655 -2.183778215979109
5.166 -2.193865282666431
5.1665 -2.2065668240999825
5.167 -2.222081851770572
5.1675 -2.2404074631270743
5.168 -2.261279260177756
5.1685 -2.284270412463905
5.169 -2.3088475209223223
5.1695 -2.334506002240859
5.17 -2.3610567847892336
5.1705 -2.388625653290759
5.171 -2.417551270197146
5.1715 -2.448247028902884
5.172 -2.480886973458447
5.1725 -2.515238765245297
5.173 -2.550471827387902
5.1735 -2.5856117534702063
5.174 -2.6196763279901525
5.1745 -2.652037032142336
5.175 -2.682489514667333
5.1755 -2.71126666432541
5.176 -2.738664503792153
5.1765 -2.7649197047129745
5.177 -2.7898504687280763
5.1775 -2.8127583833680427
5.178 -2.8324011477874995
5.1785 -2.847170018868741
5.179 -2.8554234168282924
5.1795 -2.855830844314585
5.18 -2.9708400454907693
5.1805 -2.9538528792372793
5.181 -2.9291879657535516
5.1815 -2.8987396098660922
5.182 -2.86480148137337
5.1825 -2.8299272322225018
5.183 -2.7969338971834157
5.1835 -2.7684060456167274
5.184 -2.7466305773829855
5.1845 -2.7332942457122
5.185 -2.7293976485471716
5.1855 -2.7351884349330993
5.186 -2.7501818147087556
5.1865 -2.7731871219017656
5.187 -2.802360365023351
5.1875 -2.8352380487949946
5.188 -2.868929111097032
5.1885 -2.900387965563122
5.189 -2.926759396239087
5.1895 -2.945756295649271
5.19 -2.9557595507227425
5.1905 -2.9558422936933737
5.191 -2.9457953342609273
5.1915 -2.926081663689913
5.192 -2.897888025942456
5.1925 -2.8630935279595806
5.193 -2.8241738175517375
5.1935 -2.784021884134992
5.194 -2.7456603627235983
5.1945 -2.7118046227236103
5.195 -2.684628681287077
5.1955 -2.6654456429057594
5.196 -2.654552762309173
5.1965 -2.651243275308025
5.197 -2.6539364849807736
5.1975 -2.6603711985839036
5.198 -2.667915163006131
5.1985 -2.673873706765167
5.199 -2.675700067977453
5.1995 -2.6711930297668482
5.2 -2.781978184227496
5.2005 -2.7597383380748406
5.201 -2.7277835887972954
5.2015 -2.686914108995637
5.202 -2.638719521202341
5.2025 -2.5852546292856338
5.203 -2.5287332889019623
5.2035 -2.471251096610723
5.204 -2.414663748642854
5.2045 -2.360609563845659
5.205 -2.3106016143037493
5.2055 -2.2660932286713495
5.206 -2.2284162397784577
5.2065 -2.198648074802225
5.207 -2.177501846817232
5.2075 -2.165169534831362
5.208 -2.16126097673786
5.2085 -2.1649165066396288
5.209 -2.174948407388308
5.2095 -2.19005368550106
5.21 -2.209074771075247
5.2105 -2.2311111384115923
5.211 -2.2555227674406595
5.2115 -2.281843554126941
5.212 -2.3095796693909887
5.2125 -2.338143569681963
5.213 -2.366788753892015
5.2135 -2.394686102052066
5.214 -2.4211128861331552
5.2145 -2.4454555102594133
5.215 -2.4673830417730143
5.2155 -2.486839533382373
5.216 -2.5040688856457662
5.2165 -2.51946779089286
5.217 -2.533498549742339
5.2175 -2.5464879021760334
5.218 -2.558587534932012
5.2185 -2.5698436415288213
5.219 -2.580389305241799
5.2195 -2.5903751223317353
5.22 -2.7236731995546792
5.2205 -2.732437067059405
5.221 -2.7403767988898293
5.2215 -2.746767879611805
5.222 -2.750429020867263
5.2225 -2.7498214841348605
5.223 -2.743419345112155
5.2235 -2.7300924080632574
5.224 -2.709316992457066
5.2245 -2.6814742382598697
5.225 -2.647727426705011
5.2255 -2.6100197475494684
5.226 -2.570808253491533
5.2265 -2.5330243714710554
5.227 -2.499598368004999
5.2275 -2.4734320623569364
5.228 -2.457064302903986
5.2285 -2.4524241921435457
5.229 -2.460596837173062
5.2295 -2.4816302001466353
5.23 -2.5144903202931297
5.2305 -2.557176381103329
5.231 -2.6069640996647423
5.2315 -2.6607122453916925
5.232 -2.715139661475211
5.2325 -2.7670409015174227
5.233 -2.8134155019588225
5.2335 -2.851600967674917
5.234 -2.87930190236759
5.2345 -2.8947632722585754
5.235 -2.8967906520864615
5.2355 -2.8849564416844276
5.236 -2.8596797633981383
5.2365 -2.822351709767765
5.237 -2.775419759830411
5.2375 -2.7222453645799667
5.238 -2.6667784418738063
5.2385 -2.6130024050108314
5.239 -2.564597724672607
5.2395 -2.5242964813660156
5.24 -2.6173700486000713
5.2405 -2.596010989082954
5.241 -2.5833704343188884
5.2415 -2.577651568104279
5.242 -2.576446109593851
5.2425 -2.5771501438360165
5.243 -2.5773890846149508
5.2435 -2.5753440378140264
5.244 -2.570022802487266
5.2445 -2.5612368206794036
5.245 -2.5495483239058334
5.2455 -2.5360522794493585
5.246 -2.522272824437065
5.2465 -2.5100349787037834
5.247 -2.501328163753796
5.2475 -2.4981480577373407
5.248 -2.5023287202501865
5.2485 -2.515566822242367
5.249 -2.5390792367649824
5.2495 -2.5736294533575914
5.25 -2.619310413259381
5.2505 -2.675503667993566
5.251 -2.740822682975982
5.2515 -2.8132069894338065
5.252 -2.8901269195614008
5.2525 -2.968797738979422
5.253 -3.0464243473390584
5.2535 -3.120418897718995
5.254 -3.1883873367311892
5.2545 -3.2483309070099082
5.255 -3.298870675824938
5.2555 -3.339256190333212
5.256 -3.3699983076536406
5.2565 -3.3926521577883872
5.257 -3.4096814846944303
5.2575 -3.42415995027619
5.258 -3.4391638620367884
5.2585 -3.457295898736903
5.259 -3.4800185943475084
5.2595 -3.507369074433457
5.26 -3.4142881780796888
5.2605 -3.446289062651616
5.261 -3.476062826953652
5.2615 -3.5006302244644334
5.262 -3.5177539882045403
5.2625 -3.526098322959865
5.263 -3.5252734357341984
5.2635 -3.5155149111431547
5.264 -3.497484983842766
5.2645 -3.4718990718183522
5.265 -3.4396480812947776
5.2655 -3.4017410646697246
5.266 -3.3593977560223975
5.2665 -3.3140976058946046
5.267 -3.2675147290424906
5.2675 -3.221512462699032
5.268 -3.1777511689199014
5.2685 -3.137543671801548
5.269 -3.1016407505487944
5.2695 -3.0701417366559145
5.27 -3.0427044675562955
5.2705 -3.0186610758658197
5.271 -2.9973694986130446
5.2715 -2.9783854223852195
5.272 -2.961371158529755
5.2725 -2.945879475300962
5.273 -2.931176095677359
5.2735 -2.9161754977909533
5.274 -2.8996407276131713
5.2745 -2.8805230455481454
5.275 -2.8584226977477973
5.2755 -2.83381080533181
5.276 -2.8080482148433865
5.2765 -2.7832889992838874
5.277 -2.761802078356116
5.2775 -2.7454156333903312
5.278 -2.734980150631479
5.2785 -2.7299801020038004
5.279 -2.7285923735178557
5.2795 -2.7280809768295
5.28 -2.8487869983305485
5.2805 -2.8401473120097243
5.281 -2.8236637087665404
5.2815 -2.798223546224417
5.282 -2.763436437883739
5.2825 -2.719658381291529
5.283 -2.667748411685267
5.2835 -2.609002516495572
5.284 -2.545052665684458
5.2845 -2.4779307165945417
5.285 -2.410045047979624
5.2855 -2.3440976415954644
5.286 -2.2829000763781053
5.2865 -2.2290460765950426
5.287 -2.184430245624839
5.2875 -2.1502209986163927
5.288 -2.1266768193654904
5.2885 -2.113199527992522
5.289 -2.108675219729126
5.2895 -2.1117509824532714
5.29 -2.1210205298762856
5.2905 -2.1352699331744356
5.291 -2.1532971416362545
5.2915 -2.1737282454381175
5.292 -2.194903413283562
5.2925 -2.214873603350976
5.293 -2.231809509051543
5.2935 -2.24430679851319
5.294 -2.2519340296936816
5.2945 -2.255358140382409
5.295 -2.2563135225895463
5.2955 -2.2572792021229273
5.296 -2.26093143316621
5.2965 -2.269581483771065
5.297 -2.284615571812856
5.2975 -2.306231553952089
5.298 -2.3332677750183892
5.2985 -2.3635507950450267
5.299 -2.3942859254659203
5.2995 -2.4225936725364448
5.3 -2.5692589871988387
5.3005 -2.584862809705507
5.301 -2.591877597082444
5.3015 -2.589789020288589
5.302 -2.578816065609739
5.3025 -2.5598437693558185
5.303 -2.5344729370057086
5.3035 -2.5049963427783206
5.304 -2.474447730704948
5.3045 -2.44620641426313
5.305 -2.4237646794266943
5.3055 -2.4103281374598287
5.306 -2.4084643186517387
5.3065 -2.419810844921822
5.307 -2.4449828592998526
5.3075 -2.4834335621251213
5.308 -2.5335835045416597
5.3085 -2.5929731896621107
5.309 -2.658626684149806
5.3095 -2.727295043024346
5.31 -2.7957371292421707
5.3105 -2.860740306180965
5.311 -2.919430204128873
5.3115 -2.969284161868752
5.312 -3.0083236092714394
5.3125 -3.0354964836735867
5.313 -3.0507715771537693
5.3135 -3.0553692992680914
5.314 -3.0518373951223556
5.3145 -3.04373696743722
5.315 -3.0352793769556996
5.3155 -3.030691317983911
5.316 -3.0336030984824087
5.3165 -3.046465943523676
5.317 -3.070065490582522
5.3175 -3.103489319146266
5.318 -3.1442507172813103
5.3185 -3.1886808626627423
5.319 -3.2324490926250986
5.3195 -3.2710914388265966
5.32 -3.177019134677849
5.3205 -3.194465505633388
5.321 -3.196782099510519
5.3215 -3.1826231719647047
5.322 -3.1516672814129305
5.3225 -3.104816692388449
5.323 -3.044129851753419
5.3235 -2.9726967249439507
5.324 -2.8944394346746503
5.3245 -2.813783320696328
5.325 -2.735234559885032
5.3255 -2.6629876499638487
5.326 -2.600477712346965
5.3265 -2.5499637313200796
5.327 -2.512299785712204
5.3275 -2.486894283784359
5.328 -2.4719497264248096
5.3285 -2.4646514534135284
5.329 -2.46154230832531
5.3295 -2.4590385055314425
5.33 -2.453798036618208
5.3305 -2.4431681711894884
5.331 -2.425384764917755
5.3315 -2.3997777218124487
5.332 -2.3668374290622785
5.3325 -2.3283721515799014
5.333 -2.2873913813473723
5.3335 -2.247882636773512
5.334 -2.2142285982972654
5.3345 -2.1906949886471785
5.335 -2.180669743456581
5.3355 -2.186194961391882
5.336 -2.2077321455539565
5.3365 -2.2441351828699685
5.337 -2.292790936063996
5.3375 -2.3499048732429517
5.338 -2.41092343417083
5.3385 -2.470970660620127
5.339 -2.525366843194233
5.3395 -2.570154658458542
5.34 -2.725614363264013
5.3405 -2.7432940257224816
5.341 -2.746606643038487
5.3415 -2.7371149399433428
5.342 -2.7176382297636215
5.3425 -2.691971269168324
5.343 -2.6644458965679494
5.3435 -2.639427003617326
5.344 -2.620913007752274
5.3445 -2.6122294223279727
5.345 -2.615623155938756
5.3455 -2.6321858295868923
5.346 -2.6615410918604288
5.3465 -2.7020095615510855
5.347 -2.7505813604054525
5.3475 -2.803304278679244
5.348 -2.8556225597831326
5.3485 -2.9030439720643364
5.349 -2.941386061008176
5.3495 -2.9675940940750545
5.35 -2.9799766263932126
5.3505 -2.978353096559869
5.351 -2.9641081565268506
5.3515 -2.9400619998781385
5.352 -2.9102178951948647
5.3525 -2.8793882524783276
5.353 -2.8525443561641834
5.3535 -2.834240073544284
5.354 -2.828123003316876
5.3545 -2.8365718573393806
5.355 -2.860456906427261
5.3555 -2.899084325409023
5.356 -2.950207601154974
5.3565 -3.0101929015338853
5.357 -3.0744456818618975
5.3575 -3.13778220983782
5.358 -3.194800199878573
5.3585 -3.240730672688268
5.359 -3.2715010245140603
5.3595 -3.2843906566539713
5.36 -3.1553215132223116
5.3605 -3.131761036415358
5.361 -3.092820922192382
5.3615 -3.042344604154696
5.362 -2.985245283998588
5.3625 -2.926857479054903
5.363 -2.8722091294703973
5.3635 -2.8255095084220176
5.364 -2.789692328071393
5.3645 -2.7661109080330823
5.365 -2.754418258038047
5.3655 -2.7525975293240146
5.366 -2.7571525123746925
5.3665 -2.763568331853943
5.367 -2.7667783024224875
5.3675 -2.7617618777127477
5.368 -2.744113881384543
5.3685 -2.710454458552231
5.369 -2.659006713720021
5.3695 -2.5898628129030166
5.37 -2.5049704714078587
5.3705 -2.4083540489057644
5.371 -2.3056895064556135
5.3715 -2.203813729266975
5.372 -2.109849792083239
5.3725 -2.030333965390602
5.373 -1.9704397331948829
5.3735 -1.933425005771782
5.374 -1.920352483875464
5.3745 -1.930122219529053
5.375 -1.959716073313159
5.3755 -2.0046163734463933
5.376 -2.0593197355948387
5.3765 -2.117763842537838
5.377 -2.173854520240336
5.3775 -2.2218139204914857
5.378 -2.256667071887134
5.3785 -2.2747199547532007
5.379 -2.2740686619495727
5.3795 -2.2550362828030726
5.38 -2.343049351398201
5.3805 -2.2961551664189415
5.381 -2.243195765728269
5.3815 -2.1907035413936393
5.382 -2.1446714608313466
5.3825 -2.109959550452521
5.383 -2.0898025618721077
5.3835 -2.085686748972116
5.384 -2.0973924823195844
5.3845 -2.1231861306489916
5.385 -2.1600368686450357
5.3855 -2.203929096844845
5.386 -2.2501777605672237
5.3865 -2.2938097099815957
5.387 -2.3300836796508433
5.3875 -2.3550209480710365
5.388 -2.366017564819814
5.3885 -2.36221345857604
5.389 -2.34476354314798
5.3895 -2.3167533347263753
5.39 -2.2828085823158064
5.3905 -2.2484814487683416
5.391 -2.219471169102777
5.3915 -2.2008108025955506
5.392 -2.1963363861575878
5.3925 -2.2082529811452085
5.393 -2.237103927095028
5.3935 -2.2819031250299417
5.394 -2.340406716995301
5.3945 -2.4094072457145153
5.395 -2.48486770545804
5.3955 -2.5619753603990976
5.396 -2.635472135020678
5.3965 -2.699948446490055
5.397 -2.7504428951489817
5.3975 -2.78313584989356
5.398 -2.7960364978918495
5.3985 -2.7893626164355494
5.399 -2.7655800669258968
5.3995 -2.729116811422738
5.4 -2.8087440125116174
5.4005 -2.7635207414151544
5.401 -2.7227848876759313
5.4015 -2.6916417316686942
5.402 -2.6738269901484855
5.4025 -2.6716395522503023
5.403 -2.6857900773599286
5.4035 -2.7155263947150536
5.404 -2.7586946672753982
5.4045 -2.8119817633604454
5.405 -2.871047244391189
5.4055 -2.930955855426963
5.406 -2.9866516516478683
5.4065 -3.033610192407149
5.407 -3.068431383027624
5.4075 -3.0892324413212178
5.408 -3.0960193271438743
5.4085 -3.0904623149851513
5.409 -3.075619190935543
5.4095 -3.055462455170574
5.41 -3.034135592619542
5.4105 -3.0153856544433286
5.411 -3.0021829884427316
5.4115 -2.9965972608930267
5.412 -3.0000176599445973
5.4125 -3.0132219946803445
5.413 -3.0365179349067355
5.4135 -3.069610551566504
5.414 -3.1114827531905243
5.4145 -3.1602765980104413
5.415 -3.213252417378747
5.4155 -3.2670231191463635
5.416 -3.317921894318639
5.4165 -3.3624959235576073
5.417 -3.3979007734111577
5.4175 -3.422186393630497
5.418 -3.4345005577577106
5.4185 -3.434942658499054
5.419 -3.424481071090035
5.4195 -3.4046927795126565
5.42 -3.254961275710695
5.4205 -3.224866140384136
5.421 -3.1946146095169525
5.4215 -3.1680155654197026
5.422 -3.1488499302406434
5.4225 -3.1403160516264332
5.423 -3.144533145610825
5.4235 -3.1621602991443534
5.424 -3.1922678618055746
5.4245 -3.2324091897676785
5.425 -3.2790287971796688
5.4255 -3.3278627364604683
5.426 -3.3744541898849825
5.4265 -3.414720219754191
5.427 -3.4454103514776486
5.4275 -3.4643705859833607
5.428 -3.470620885352958
5.4285 -3.4641380697045148
5.429 -3.4458741581868813
5.4295 -3.417237991827095
5.43 -3.3802056210270637
5.4305 -3.337177142459874
5.431 -3.2908245243213043
5.4315 -3.2438614727216226
5.432 -3.198794901157203
5.4325 -3.1576546318829513
5.433 -3.121644930273621
5.4335 -3.0908494572497376
5.434 -3.064493168150361
5.4345 -3.0408578084049203
5.435 -3.017602957123434
5.4355 -2.992044892107258
5.436 -2.9616511929268494
5.4365 -2.924349752335517
5.437 -2.878843740107887
5.4375 -2.8247127024802343
5.438 -2.762401112598704
5.4385 -2.693149909859202
5.439 -2.6189263790925374
5.4395 -2.542435049438203
5.44 -2.5900090343074686
5.4405 -2.518168536243991
5.441 -2.4539510885596734
5.4415 -2.400662786161906
5.442 -2.360907002670784
5.4425 -2.33621736567532
5.443 -2.3266601982427386
5.4435 -2.330845353056187
5.444 -2.3460122686466653
5.4445 -2.3684067289103963
5.445 -2.393848460363875
5.4455 -2.418361522702884
5.446 -2.4387708013305454
5.4465 -2.453074104881294
5.447 -2.46052573704311
5.4475 -2.46148024221049
5.448 -2.457107257856697
5.4485 -2.448962507104246
5.449 -2.438754253563815
5.4495 -2.4281274921724694
5.45 -2.418570105479949
5.4505 -2.411426223029603
5.451 -2.4079455093379627
5.4515 -2.4092311972972364
5.452 -2.4160957288715146
5.4525 -2.428778528483338
5.453 -2.446786475242943
5.4535 -2.468899361999803
5.454 -2.493017118203884
5.4545 -2.51658054575012
5.455 -2.5366428862806574
5.4555 -2.55019210985283
5.456 -2.5544723309341864
5.4565 -2.5470898129220956
5.457 -2.5266001406687715
5.4575 -2.492553703128757
5.458 -2.445814665930992
5.4585 -2.388334332216318
5.459 -2.323112658381138
5.4595 -2.253955262735413
5.46 -2.3087112995178303
5.4605 -2.2444713117278803
5.461 -2.1893427424257044
5.4615 -2.1471855556653168
5.462 -2.1205522674863846
5.4625 -2.1103669775557594
5.463 -2.1157996889412143
5.4635 -2.134458750384476
5.464 -2.162830886713915
5.4645 -2.1967468518726276
5.465 -2.2318377996359686
5.4655 -2.2639633813651354
5.466 -2.289425437035187
5.4665 -2.3052686383043937
5.467 -2.3094422591410253
5.4675 -2.300855026432186
5.468 -2.279375685371081
5.4685 -2.2458444052640636
5.469 -2.202159204260233
5.4695 -2.1512413966816917
5.47 -2.096902611334045
5.4705 -2.0434236015900757
5.471 -1.9952119610886587
5.4715 -1.9562136069976883
5.472 -1.929542130203266
5.4725 -1.9172163521942336
5.473 -1.9200474716955849
5.4735 -1.9375710452096122
5.474 -1.9681599199810527
5.4745 -2.0091369047236713
5.475 -2.057108410084709
5.4755 -2.108264620558176
5.476 -2.1589065520173967
5.4765 -2.20585394369222
5.477 -2.2467239442170825
5.4775 -2.2800694350043855
5.478 -2.305447911574184
5.4785 -2.323485390625098
5.479 -2.3359169057822524
5.4795 -2.345412275390827
5.48 -2.478551078654404
5.4805 -2.4912083183184253
5.481 -2.5095864581356064
5.4815 -2.535529401722207
5.482 -2.5695305244688704
5.4825 -2.610852359895766
5.483 -2.657741967689722
5.4835 -2.7077742651975183
5.484 -2.758303528841365
5.4845 -2.8067850358857847
5.485 -2.8511371335390394
5.4855 -2.8898018666246883
5.486 -2.921608662635381
5.4865 -2.9457889940326525
5.487 -2.9617628900075306
5.4875 -2.969104285212769
5.488 -2.967677272654356
5.4885 -2.9577801612255965
5.489 -2.9402092922241323
5.4895 -2.9163469238225925
5.49 -2.888066055477157
5.4905 -2.857599834118231
5.491 -2.827428649684493
5.4915 -2.8001876342422465
5.492 -2.778368971187565
5.4925 -2.7641613212792717
5.493 -2.7593785814686136
5.4935 -2.7649922875671984
5.494 -2.781189568127095
5.4945 -2.807199310993286
5.495 -2.8412593517662192
5.4955 -2.8806965229855837
5.496 -2.922090828878747
5.4965 -2.961667104977655
5.497 -2.9956526789616444
5.4975 -3.020765486644135
5.498 -3.034599747371369
5.4985 -3.0359452987334503
5.499 -3.0249348452422176
5.4995 -3.003016185941865
5.5 -2.972674814655216
5.5005 -2.93737567107566
5.501 -2.900411301041462
5.5015 -2.865323515386436
5.502 -2.8350842614670304
5.5025 -2.8121729489875005
5.503 -2.798357846001705
5.5035 -2.794785232210841
5.504 -2.801892488445139
5.5045 -2.8192577641738543
5.505 -2.8453918965285503
5.5055 -2.8776626092614994
5.506 -2.9123900407465224
5.5065 -2.945147907082044
5.507 -2.9711944859244905
5.5075 -2.986095738450077
5.508 -2.9862359450686804
5.5085 -2.969362883081949
5.509 -2.9349446687105196
5.5095 -2.8842799738253584
5.51 -2.8203866355398732
5.5105 -2.747634851185728
5.511 -2.6712645255146645
5.5115 -2.5967381652081185
5.512 -2.529232609286069
5.5125 -2.4731817149282356
5.513 -2.4318933759388055
5.5135 -2.407387376267354
5.514 -2.40020690383784
5.5145 -2.409306131564919
5.515 -2.4322391983537153
5.5155 -2.4654386490741893
5.516 -2.504558374726764
5.5165 -2.545122199124766
5.517 -2.5828625047262053
5.5175 -2.614283555622387
5.518 -2.637004030287624
5.5185 -2.6498909370770516
5.519 -2.6529825233665973
5.5195 -2.6472889147171967
5.52 -2.7576974945221946
5.5205 -2.7389166968502043
5.521 -2.716775298027268
5.5215 -2.6935388731610903
5.522 -2.671593042252788
5.5225 -2.653472199454413
5.523 -2.6416946292881116
5.5235 -2.6385062915241986
5.524 -2.6455906579248345
5.5245 -2.663656024740901
5.525 -2.6921493993292556
5.5255 -2.72911208783431
5.526 -2.77127161911319
5.5265 -2.8144425527476065
5.527 -2.854150197650092
5.5275 -2.8863508540744287
5.528 -2.9081406747175205
5.5285 -2.918193585731954
5.529 -2.9168215215376807
5.5295 -2.905717396783514
5.53 -2.8874888170668567
5.5305 -2.8650948828890805
5.531 -2.8414665114987794
5.5315 -2.819177991631465
5.532 -2.800216806846128
5.5325 -2.785941913852225
5.533 -2.7770573979912854
5.5335 -2.773592873757942
5.534 -2.775029037622531
5.5345 -2.7803756409871885
5.535 -2.7882902437286154
5.5355 -2.7971579716481534
5.536 -2.8052502193746913
5.5365 -2.8109858038149285
5.537 -2.813038888078473
5.5375 -2.8104551006070766
5.538 -2.802658548734706
5.5385 -2.789405366148087
5.539 -2.7706913877510897
5.5395 -2.746738819855544
5.54 -2.8412856897727017
5.5405 -2.8080278575309734
5.541 -2.7715132858554936
5.5415 -2.733530215143564
5.542 -2.6960124828960126
5.5425 -2.661096905161843
5.543 -2.6309294951094584
5.5435 -2.60761401339843
5.544 -2.592994992236144
5.5445 -2.5884362600090465
5.545 -2.5945413214262683
5.5455 -2.6110395713406565
5.546 -2.6367950643036346
5.5465 -2.670044083782049
5.547 -2.7089113276306915
5.5475 -2.7513517723383027
5.548 -2.795604680840038
5.5485 -2.84042368111916
5.549 -2.884865001479479
5.5495 -2.9283777147800283
5.55 -2.970768507913489
5.5505 -3.012018920679215
5.551 -3.052090385468383
5.5515 -3.090704820998118
5.552 -3.127225492420757
5.5525 -3.1606556895587494
5.553 -3.1898131027562435
5.5535 -3.2135120450495007
5.554 -3.230916633426491
5.5545 -3.241706758028701
5.555 -3.2462857389341813
5.5555 -3.2456869231854255
5.556 -3.241612901137943
5.5565 -3.2360649730211666
5.557 -3.2310428211222977
5.5575 -3.2282927523369307
5.558 -3.228932556210857
5.5585 -3.2334755110688302
5.559 -3.2418672470344134
5.5595 -3.2536909423824794
5.56 -3.268286427346285
5.5605 -3.2850732383565764
5.561 -3.303015067059297
5.5615 -3.321331209481493
5.562 -3.339064619200911
5.5625 -3.355345835101004
5.563 -3.3694383194539506
5.5635 -3.3808393423912464
5.564 -3.3893790585140517
5.5645 -3.3951619429617597
5.565 -3.3985303210988076
5.5655 -3.400075465197387
5.566 -3.400652090951595
5.5665 -3.401394507711035
5.567 -3.403662414313406
5.5675 -3.4088858774809037
5.568 -3.4182748248115034
5.5685 -3.432550169808775
5.569 -3.451640790202264
5.5695 -3.47447785001987
5.57 -3.4989390113401653
5.5705 -3.5220649976869063
5.571 -3.54046326712938
5.5715 -3.5508602020449795
5.572 -3.55078850933095
5.5725 -3.538961168230964
5.573 -3.515420782590711
5.5735 -3.4815861694580246
5.574 -3.4397839797083876
5.5745 -3.3928754921167603
5.575 -3.343793991280228
5.5755 -3.2951922131108815
5.576 -3.2493060088982655
5.5765 -3.2078017822976626
5.577 -3.1717608123976437
5.5775 -3.1416875772472013
5.578 -3.1175346502779204
5.5785 -3.0987150681121003
5.579 -3.0841991152095694
5.5795 -3.0724909124681012
5.58 -2.9384744295175684
5.5805 -2.9280173245263663
5.581 -2.9159597803322344
5.5815 -2.901429906415433
5.582 -2.8840580960969944
5.5825 -2.864201846196133
5.583 -2.8427574334272343
5.5835 -2.8209218456809793
5.584 -2.8001175079114176
5.5845 -2.7817558762532135
5.585 -2.7671901811460256
5.5855 -2.7576937596719837
5.586 -2.7544636911949927
5.5865 -2.758593862173529
5.587 -2.771020316731608
5.5875 -2.7923045635622876
5.588 -2.8223481274495383
5.5885 -2.860061838858179
5.589 -2.9032198057417093
5.5895 -2.948578108477864
5.59 -2.9922778233098746
5.5905 -3.0304435289708893
5.591 -3.059836779139776
5.5915 -3.0782717792187366
5.592 -3.084850114287618
5.5925 -3.0799352604040986
5.593 -3.0649651104605717
5.5935 -3.042156688427268
5.594 -3.014192570023098
5.5945 -2.98395703915585
5.595 -2.9543140430291857
5.5955 -2.927883042675992
5.596 -2.9066881851807373
5.5965 -2.892136261467043
5.597 -2.884878839677539
5.5975 -2.8847251560039067
5.598 -2.890599863327212
5.5985 -2.9005721276707077
5.599 -2.911979599929973
5.5995 -2.9217510493658274
5.6 -3.0499398790034387
5.6005 -3.046697328721549
5.601 -3.033641994291645
5.6015 -3.009747391614589
5.602 -2.975229524060385
5.6025 -2.9314822906504614
5.603 -2.880920500997399
5.6035 -2.826744022398505
5.604 -2.772589692194527
5.6045 -2.7221910875557467
5.605 -2.6789907972218385
5.6055 -2.645944343972594
5.606 -2.6253651299284715
5.6065 -2.61865711823405
5.607 -2.6261298071643404
5.6075 -2.6468235909620805
5.608 -2.6784778680122296
5.6085 -2.7177168345284928
5.609 -2.7603890753739893
5.6095 -2.802105769529088
5.61 -2.83860756260966
5.6105 -2.8664447497341756
5.611 -2.8829103336715254
5.6115 -2.886733535448816
5.612 -2.8781203147679677
5.6125 -2.858819426774009
5.613 -2.831927084891991
5.6135 -2.801481781636099
5.614 -2.771935466348699
5.6145 -2.7474973516842516
5.615 -2.7316684608417092
5.6155 -2.7267641929537043
5.616 -2.7336952683107527
5.6165 -2.7519781049030057
5.617 -2.77983492881592
5.6175 -2.8145626825257173
5.618 -2.8530160729323746
5.6185 -2.891964664440231
5.619 -2.928438804797403
5.6195 -2.9599916755812017
5.62 -3.1079219280305783
5.6205 -3.1246098911902
5.621 -3.1331772889952654
5.6215 -3.1345409783332174
5.622 -3.1301886294654366
5.6225 -3.1221622106668487
5.623 -3.1128845105586618
5.6235 -3.1050033791263774
5.624 -3.1011858204196225
5.6245 -3.1039894527533836
5.625 -3.1155118957468826
5.6255 -3.1370630844289344
5.626 -3.1688082500867
5.6265 -3.209610646459532
5.627 -3.2571317098550203
5.6275 -3.307978449633343
5.628 -3.358187793719756
5.6285 -3.403593890142993
5.629 -3.4405094539259515
5.6295 -3.466038608423588
5.63 -3.4784963724123235
5.6305 -3.47742295067452
5.631 -3.4637987723029857
5.6315 -3.439844570989841
5.632 -3.4088181002652105
5.6325 -3.3747685950779243
5.633 -3.342072984545415
5.6335 -3.3148517899871766
5.634 -3.296415011849539
5.6345 -3.288693474303075
5.635 -3.2918590196055764
5.6355 -3.304308480828698
5.636 -3.322966390123032
5.6365 -3.343879252828953
5.637 -3.3628745452522444
5.6375 -3.3761582754523154
5.638 -3.3807635826428353
5.6385 -3.3748176766681657
5.639 -3.357542657048793
5.6395 -3.3292407026695803
5.64 -3.1678454761688744
5.6405 -3.123085355840484
5.641 -3.0738843294547507
5.6415 -3.023574432469026
5.642 -2.975661506744618
5.6425 -2.933870809295555
5.643 -2.9017610420917213
5.6435 -2.8824626234917616
5.644 -2.8783230748989217
5.6445 -2.8905943842802717
5.645 -2.9190559790480237
5.6455 -2.9619957839007163
5.646 -3.016252807201653
5.6465 -3.0775870925594244
5.647 -3.141146618772402
5.6475 -3.201939483079723
5.648 -3.25547233186431
5.6485 -3.298120452507651
5.649 -3.327475304913726
5.6495 -3.342623916512858
5.65 -3.343978725516824
5.6505 -3.3331417059481283
5.651 -3.312788006191001
5.6515 -3.28629346465979
5.652 -3.2572777342166477
5.6525 -3.229082355336891
5.653 -3.204177666706653
5.6535 -3.1837614380292227
5.654 -3.167588867344351
5.6545 -3.1541044670309377
5.655 -3.1409381907490324
5.6555 -3.1255645436800337
5.656 -3.105884902450797
5.6565 -3.0805971380540798
5.657 -3.0493042406853066
5.6575 -3.0124162547004443
5.658 -2.970922734144385
5.6585 -2.9261205434875044
5.659 -2.8793617296867393
5.6595 -2.8319258815670896
5.66 -2.9081472518262044
5.6605 -2.8622288527926045
5.661 -2.818872929348162
5.6615 -2.7797209671983603
5.662 -2.746361169355265
5.6625 -2.7201680636613443
5.663 -2.702040178344036
5.6635 -2.6922198562354303
5.664 -2.6902590313754824
5.6645 -2.6950834439814986
5.665 -2.705139945894562
5.6655 -2.718556919946085
5.666 -2.7333405428084667
5.6665 -2.747554311616605
5.667 -2.759503904458992
5.6675 -2.767970873091092
5.668 -2.772316485729681
5.6685 -2.77248365450247
5.669 -2.769083763073585
5.6695 -2.76318280285833
5.67 -2.7562596583983607
5.6705 -2.750013169034111
5.671 -2.7461623530686223
5.6715 -2.746157733824023
5.672 -2.750876010446402
5.6725 -2.7603907903054155
5.673 -2.773869714406486
5.6735 -2.78969576145834
5.674 -2.8057207755667743
5.6745 -2.8197973152327394
5.675 -2.8301919743496815
5.6755 -2.836005583534874
5.676 -2.8373162623007575
5.6765 -2.835075522709692
5.677 -2.830788125117218
5.6775 -2.8260640841495013
5.678 -2.8222122550069693
5.6785 -2.819880641057885
5.679 -2.8191397601139605
5.6795 -2.819582742644927
5.68 -2.9435890557897713
5.6805 -2.94345530186401
5.681 -2.9420454330272774
5.6815 -2.939163845740946
5.682 -2.934872771752256
5.6825 -2.92948216984338
5.683 -2.9238248268032714
5.6835 -2.918847777869057
5.684 -2.915935317373626
5.6845 -2.9166292734728763
5.685 -2.9225241969916107
5.6855 -2.9351621364182168
5.686 -2.955778232098596
5.6865 -2.9851806036954702
5.687 -3.023507041218244
5.6875 -3.070049376815637
5.688 -3.1235682465150116
5.6885 -3.182265422330047
5.689 -3.2440494971596916
5.6895 -3.3065960265177896
5.69 -3.36762237477422
5.6905 -3.4247673094248965
5.691 -3.47614728899269
5.6915 -3.5201293645069307
5.692 -3.555640766570271
5.6925 -3.582367231643029
5.693 -3.6007608292093236
5.6935 -3.612008075237717
5.694 -3.6179442535636093
5.6945 -3.621030815950624
5.695 -3.624336096868896
5.6955 -3.63096230422748
5.696 -3.6440288795981184
5.6965 -3.665908688519404
5.697 -3.6979570895241443
5.6975 -3.7399548295679446
5.698 -3.7901672446725025
5.6985 -3.8452730180657833
5.699 -3.900872428705218
5.6995 -3.951938941255198
5.7 -3.870525072664131
5.7005 -3.898884512525376
5.701 -3.910493731738552
5.7015 -3.9033925274463113
5.702 -3.877222161658834
5.7025 -3.8332008914768583
5.703 -3.773904139934521
5.7035 -3.7030918688645262
5.704 -3.6252292040437246
5.7045 -3.545337138327091
5.705 -3.4683539313285343
5.7055 -3.399112842126109
5.706 -3.3416210800042183
5.7065 -3.298927187354627
5.707 -3.272601846159821
5.7075 -3.262656024396469
5.708 -3.267401148410144
5.7085 -3.2836034566264978
5.709 -3.3067072134475497
5.7095 -3.331375242153819
5.71 -3.3520189693364233
5.7105 -3.3634058345322617
5.711 -3.361258443979355
5.7115 -3.3425995486281788
5.712 -3.305948691961292
5.7125 -3.251501888687168
5.713 -3.1811183831099683
5.7135 -3.098260180425279
5.714 -3.007836255791444
5.7145 -2.9159144316003247
5.715 -2.8291598996583662
5.7155 -2.7541472771152136
5.716 -2.6964409031808105
5.7165 -2.6597924159309065
5.717 -2.6454913484178415
5.7175 -2.6523440191172734
5.718 -2.6767283685172467
5.7185 -2.7133623561885685
5.719 -2.7560772527452233
5.7195 -2.7986496779931747
5.72 -2.958420679418067
5.7205 -2.9843609325120717
5.721 -2.9960769537626626
5.7215 -2.9922044065477404
5.722 -2.9728637727483798
5.7225 -2.9398738614432878
5.723 -2.8965817142952246
5.7235 -2.847713596664758
5.724 -2.798916391927594
5.7245 -2.7562400956925486
5.725 -2.7254832038375896
5.7255 -2.7114535300260285
5.726 -2.7172859666837565
5.7265 -2.743908813278421
5.727 -2.7897935113238774
5.7275 -2.8511041922229996
5.728 -2.922057751118978
5.7285 -2.9956936554419817
5.729 -3.0647530205204165
5.7295 -3.122455079201638
5.73 -3.163376286728515
5.7305 -3.1838348485092762
5.731 -3.182478695140036
5.7315 -3.1603016709437655
5.732 -3.120657600161916
5.7325 -3.068637557469451
5.733 -3.010691353611859
5.7335 -2.953774439798386
5.734 -2.9044992811062023
5.7345 -2.868477564864269
5.735 -2.8496451814267623
5.7355 -2.84976215752374
5.736 -2.8685081962898717
5.7365 -2.9032901219905645
5.737 -2.949824844089175
5.7375 -3.0026466459908523
5.738 -3.055747936514708
5.7385 -3.103088681746516
5.739 -3.139150824710113
5.7395 -3.159710636624535
5.74 -3.0384445202050343
5.7405 -3.023232112007676
5.741 -2.9912703446500246
5.7415 -2.9466376601596256
5.742 -2.894852937392666
5.7425 -2.8427666426511307
5.743 -2.797639282149547
5.7435 -2.7664159364544383
5.744 -2.75499600567994
5.7445 -2.7674647176499376
5.745 -2.8056776813357365
5.7455 -2.8689391945260883
5.746 -2.95411068579412
5.7465 -3.0558365918426285
5.747 -3.1672100941136696
5.7475 -3.280226523291445
5.748 -3.386676708873516
5.7485 -3.4790326433057435
5.749 -3.551293669828417
5.7495 -3.5997959458913686
5.75 -3.6232734956320827
5.7505 -3.6234395111833946
5.751 -3.604429685626016
5.7515 -3.572464458374102
5.752 -3.534728796915753
5.7525 -3.498837363213707
5.753 -3.4716880889033974
5.7535 -3.4586646858301404
5.754 -3.4630415679851905
5.7545 -3.485716593098783
5.755 -3.5252009331680303
5.7555 -3.577992291033976
5.756 -3.6389505796109143
5.7565 -3.7017627684331993
5.757 -3.7594940063834366
5.7575 -3.805239179492659
5.758 -3.8329516784233917
5.7585 -3.8379708197499904
5.759 -3.8178271715510452
5.7595 -3.7724865655895075
5.76 -3.5806093715413225
5.7605 -3.495456208167188
5.761 -3.3986450001759523
5.7615 -3.2974760670049985
5.762 -3.199020831823572
5.7625 -3.1099246584293145
5.763 -3.0358440688250248
5.7635 -2.9810921282656824
5.764 -2.948285158812301
5.7645 -2.938076787904216
5.765 -2.9490758373504473
5.7655 -2.9778548897894863
5.766 -3.0191334649698693
5.7665 -3.0661735689709877
5.767 -3.111438094568165
5.7675 -3.1474839706966167
5.768 -3.1679016758928498
5.7685 -3.1682716753550837
5.769 -3.1468025590698514
5.7695 -3.104519063185633
5.77 -3.045162678992038
5.7705 -2.9745576656397406
5.771 -2.899845054050715
5.7715 -2.8284336107621884
5.772 -2.767022097947438
5.7725 -2.720861124257649
5.773 -2.6933435707026723
5.7735 -2.685695740656103
5.774 -2.6972834576093483
5.7745 -2.725696206364886
5.775 -2.767001013675708
5.7755 -2.816072660685574
5.776 -2.866973734486507
5.7765 -2.9134562747880404
5.777 -2.949599755451455
5.7775 -2.970540003126238
5.778 -2.97317069276553
5.7785 -2.9563904502835197
5.779 -2.9213412730708415
5.7795 -2.8709453753193555
5.78 -2.932945708709379
5.7805 -2.864438629923058
5.781 -2.794542256650646
5.7815 -2.728674516473167
5.782 -2.6718733760446565
5.7825 -2.628588397210362
5.783 -2.6022974210655985
5.7835 -2.595163489354506
5.784 -2.607725536419508
5.7845 -2.6387339876850833
5.785 -2.685222188677623
5.7855 -2.7426662972334754
5.786 -2.805483109513951
5.7865 -2.867645842887998
5.787 -2.923448408050479
5.7875 -2.9682588929691818
5.788 -2.998952211622834
5.7885 -3.0141038830549425
5.789 -3.0141499410490877
5.7895 -3.001236014800641
5.79 -2.9789648727008196
5.7905 -2.95209136886362
5.791 -2.926040705442932
5.7915 -2.9063232809456334
5.792 -2.897868825452225
5.7925 -2.9044810493587847
5.793 -2.9283597535451356
5.7935 -2.969814281685815
5.794 -3.027269075677923
5.7945 -3.0974601370668227
5.795 -3.175854637632053
5.7955 -3.2572176306391682
5.796 -3.3362719715449574
5.7965 -3.408132674542085
5.797 -3.4688742006131923
5.7975 -3.5153121326256236
5.798 -3.545274470434905
5.7985 -3.5575431346772173
5.799 -3.5519091138617918
5.7995 -3.5291693875303487
5.8 -3.367688336928249
5.8005 -3.3182492851087084
5.801 -3.260593138708004
5.8015 -3.198921604826347
5.802 -3.137487194363639
5.8025 -3.0802842644630624
5.803 -3.0306063490882136
5.8035 -2.9908340772802964
5.804 -2.9620538881677003
5.8045 -2.9441399910514763
5.805 -2.935841334377635
5.8055 -2.9349869023731094
5.806 -2.9387976902992277
5.8065 -2.944082552531827
5.807 -2.9477076112776626
5.8075 -2.9468851842527064
5.808 -2.939516751278481
5.8085 -2.92450916342811
5.809 -2.9019027798525845
5.8095 -2.8727584379030273
5.81 -2.839054422027151
5.8105 -2.8032223218880317
5.811 -2.7680206073282316
5.8115 -2.7360637366992817
5.812 -2.709691867503438
5.8125 -2.6907333147567023
5.813 -2.680400862105456
5.8135 -2.6791854186107735
5.814 -2.6868373522350484
5.8145 -2.7024021777296925
5.815 -2.7243209678811895
5.8155 -2.7505750635388577
5.816 -2.7788406953869975
5.8165 -2.8067091992968
5.817 -2.8317973914120875
5.8175 -2.8519172563429143
5.818 -2.8652035738409145
5.8185 -2.8701675937397106
5.819 -2.865819670904241
5.8195 -2.8518812823141
5.82 -2.9524344689924757
5.8205 -2.9210951961546487
5.821 -2.884243245870247
5.8215 -2.8449132328516304
5.822 -2.8067586684607777
5.8225 -2.773486486644297
5.823 -2.7484861434522747
5.8235 -2.7343410858979778
5.824 -2.7326766563482585
5.8245 -2.7439160343003786
5.825 -2.7673556353704414
5.8255 -2.8011374427115685
5.826 -2.842644889797871
5.8265 -2.888791609140058
5.827 -2.936313641814635
5.8275 -2.9820513190991735
5.828 -3.0231384618893067
5.8285 -3.0572785033514145
5.829 -3.082833360139609
5.8295 -3.099092853983558
5.83 -3.1061281963286187
5.8305 -3.1050574640874706
5.831 -3.097799296032743
5.8315 -3.0869003729172197
5.832 -3.075217385068779
5.8325 -3.0653444755858343
5.833 -3.0594681001402653
5.8335 -3.0587476268420106
5.834 -3.0634943345529133
5.8345 -3.073186213928566
5.835 -3.0867492523325226
5.8355 -3.10279386852469
5.836 -3.119788090167717
5.8365 -3.1361359483719933
5.837 -3.150157941267321
5.8375 -3.1602158628540176
5.838 -3.164655140933124
5.8385 -3.16204449358288
5.839 -3.1514330911894044
5.8395 -3.1325351261234173
5.84 -2.9825995369779124
5.8405 -2.9508045026311573
5.841 -2.915902151281674
5.8415 -2.880953131350443
5.842 -2.8490080587755324
5.8425 -2.822639649167509
5.843 -2.8035170737446546
5.8435 -2.79216407402022
5.844 -2.788057450961607
5.8445 -2.7896421301094407
5.845 -2.7947026950166585
5.8455 -2.8006326965249855
5.846 -2.804744005939207
5.8465 -2.8045834813095003
5.847 -2.7982651211878595
5.8475 -2.784544212486523
5.848 -2.7631613479438375
5.8485 -2.7347062372027198
5.849 -2.7007333038376946
5.8495 -2.6633897228190437
5.85 -2.6252046973848753
5.8505 -2.5887830346188503
5.851 -2.556417134419802
5.8515 -2.5297753242153163
5.852 -2.5096274062699697
5.8525 -2.4956471052460745
5.853 -2.486673102600848
5.8535 -2.480708798480233
5.854 -2.475431553806785
5.8545 -2.4684747376239757
5.855 -2.457745970104181
5.8555 -2.4416686613510485
5.856 -2.4194465465244535
5.8565 -2.3911129935856503
5.857 -2.357569907763519
5.8575 -2.3204493055994058
5.858 -2.281863511761121
5.8585 -2.2443554341523106
5.859 -2.210715524688495
5.8595 -2.183830070571714
5.86 -2.289685424393368
5.8605 -2.2834706002400527
5.861 -2.290072015443676
5.8615 -2.3099464826891354
5.862 -2.3423996591461638
5.8625 -2.385547492650435
5.863 -2.436590962758157
5.8635 -2.492235124795558
5.864 -2.5489629000209626
5.8645 -2.603479474764966
5.865 -2.653053729832257
5.8655 -2.6958006445455287
5.866 -2.73075449899754
5.8665 -2.7578082671410695
5.867 -2.7776430670305254
5.8675 -2.7915953980859443
5.868 -2.8015068574806308
5.8685 -2.8094769015763124
5.869 -2.817599559936299
5.8695 -2.827572561121897
5.87 -2.8402764287639735
5.8705 -2.8556430674824296
5.871 -2.8726780118710216
5.8715 -2.8897594143150456
5.872 -2.905055939037002
5.8725 -2.916994599679939
5.873 -2.924446389276827
5.8735 -2.926846516517599
5.874 -2.9241508931468596
5.8745 -2.9167643962027388
5.875 -2.905455214604228
5.8755 -2.8910915021821992
5.876 -2.874570961070475
5.8765 -2.856736497264281
5.877 -2.838251919846977
5.8775 -2.8197523172248
5.878 -2.801683594551857
5.8785 -2.784380124997718
5.879 -2.767936680261995
5.8795 -2.7521485074151517
5.88 -2.8600809242024674
5.8805 -2.843092707615725
5.881 -2.824264172795379
5.8815 -2.802962818786342
5.882 -2.7787963367722983
5.8825 -2.751740232997123
5.883 -2.72223900037253
5.8835 -2.691252959740436
5.884 -2.6602423220043265
5.8845 -2.6310320619519167
5.885 -2.60559166528737
5.8855 -2.585742538576551
5.886 -2.572854585131187
5.8865 -2.567643097524815
5.887 -2.5700759432975935
5.8875 -2.579381465132475
5.888 -2.5941076077223535
5.8885 -2.6122158621502902
5.889 -2.6312237194245225
5.8895 -2.648327131904465
5.89 -2.660732585390078
5.8905 -2.665903533733609
5.891 -2.661855889376973
5.8915 -2.6474336422122087
5.892 -2.6224594471086435
5.8925 -2.5878054015116265
5.893 -2.545322983694554
5.8935 -2.4976494563450338
5.894 -2.4480280729549415
5.8945 -2.4001143038995014
5.895 -2.3576527813554624
5.8955 -2.3241737664746194
5.896 -2.3026330407512323
5.8965 -2.2950603129796994
5.897 -2.3022549588558734
5.8975 -2.323617553652222
5.898 -2.3571732747305654
5.8985 -2.399697144627452
5.899 -2.4471321507950634
5.8995 -2.49499630834377
5.9 -2.6621895483046107
5.9005 -2.6976686996211265
5.901 -2.7220914665494824
5.9015 -2.7340259364316917
5.902 -2.7334594576934546
5.9025 -2.721717838802577
5.903 -2.7012809734899736
5.9035 -2.675488063764716
5.904 -2.6482065328089575
5.9045 -2.623437031644658
5.905 -2.6049059207869534
5.9055 -2.595691446450364
5.906 -2.597922485512855
5.9065 -2.61259393998528
5.907 -2.639572839133478
5.9075 -2.677689882648055
5.908 -2.724922952096952
5.9085 -2.7785305636943836
5.909 -2.835239675547459
5.9095 -2.891411898488271
5.91 -2.943387832929937
5.9105 -2.9875478031803038
5.911 -3.0209380003184574
5.9115 -3.0415526471365117
5.912 -3.048596168137787
5.9125 -3.042772219490444
5.913 -3.0262574647879505
5.9135 -3.0026075201961735
5.914 -2.9762214613888034
5.9145 -2.9519030054996347
5.915 -2.934174117959008
5.9155 -2.9267478919872376
5.916 -2.932081674850912
5.9165 -2.9511604593446545
5.917 -2.9834825300027776
5.9175 -3.0271436149414335
5.918 -3.079017002612655
5.9185 -3.1349254818174574
5.919 -3.1902339320658175
5.9195 -3.240115612321482
5.92 -3.1566882748807914
5.9205 -3.1843152691769188
5.921 -3.1969594337624674
5.9215 -3.1941323864284175
5.922 -3.176826770930826
5.9225 -3.1475028473532483
5.923 -3.109910378646946
5.9235 -3.068548710001794
5.924 -3.0281197130758604
5.9245 -2.992943257919927
5.925 -2.9665463575436126
5.9255 -2.951358082112571
5.926 -2.9486178430980976
5.9265 -2.9584108957668387
5.927 -2.979699242344686
5.9275 -3.01040520552445
5.928 -3.047493356987706
5.9285 -3.0872368524991023
5.929 -3.1256719739255217
5.9295 -3.158916935179789
5.93 -3.1836530670038417
5.9305 -3.1974506023041185
5.931 -3.1989911417907497
5.9315 -3.188199083533449
5.932 -3.166287525052803
5.9325 -3.1356585287768888
5.933 -3.0996552784047964
5.9335 -3.0621659721894603
5.934 -3.0271409178603133
5.9345 -2.998117697338292
5.935 -2.9778711229925157
5.9355 -2.9682585168870563
5.936 -2.970010225146299
5.9365 -2.9826731810441136
5.937 -3.004749639776911
5.9375 -3.033649704626402
5.938 -3.0662478952558336
5.9385 -3.09893665464304
5.939 -3.1283156203563034
5.9395 -3.1512990080672902
5.94 -3.0421156157238403
5.9405 -3.046875152822572
5.941 -3.0413069600157674
5.9415 -3.0259780641915124
5.942 -3.002080133850332
5.9425 -2.9712144092370587
5.943 -2.935057873260742
5.9435 -2.895173258696823
5.944 -2.8530062165775534
5.9445 -2.810078508790621
5.945 -2.768231995437393
5.9455 -2.729574660574345
5.946 -2.696526608305724
5.9465 -2.6713029436559332
5.947 -2.6556556335220747
5.9475 -2.6504043146127145
5.948 -2.6554597126617594
5.9485 -2.6697201518903024
5.949 -2.6913284801568937
5.9495 -2.7180239250811518
5.95 -2.747469438867387
5.9505 -2.7774418882984775
5.951 -2.8059528198468477
5.9515 -2.831385284311932
5.952 -2.8523567857979732
5.9525 -2.8677564703295197
5.953 -2.8769671783288833
5.9535 -2.8801193731372994
5.954 -2.8781526449601307
5.9545 -2.8727734182140066
5.955 -2.8662788228981015
5.9555 -2.861085230947828
5.956 -2.8592162633617
5.9565 -2.86201949004159
5.957 -2.869884030958351
5.9575 -2.8822601445222253
5.958 -2.897691270637955
5.9585 -2.9143366872567227
5.959 -2.930271082274125
5.9595 -2.9439171457294595
5.96 -3.078180895360986
5.9605 -3.0836972318131384
5.961 -3.0852382675075356
5.9615 -3.082541516656528
5.962 -3.0756846622445573
5.9625 -3.064655563001465
5.963 -3.0498073232696585
5.9635 -3.031837746692998
5.964 -3.012083425620348
5.9645 -2.9924072133346353
5.965 -2.9749549201390213
5.9655 -2.9617756488368667
5.966 -2.954408819478662
5.9665 -2.953579023343186
5.967 -2.959021577906415
5.9675 -2.969532827078813
5.968 -2.98336236950376
5.9685 -2.998555746520623
5.969 -3.0133033969630167
5.9695 -3.0260977774370272
5.97 -3.035819917212466
5.9705 -3.0416709423938304
5.971 -3.043231871675829
5.9715 -3.0406889337407725
5.972 -3.0348466287003366
5.9725 -3.0271430080311466
5.973 -3.0195434860361714
5.9735 -3.0142088454386458
5.974 -3.013192845366128
5.9745 -3.017927937509775
5.975 -3.0290151105287766
5.9755 -3.046032855346458
5.976 -3.0674456218272743
5.9765 -3.0908779110916513
5.977 -3.113157943714689
5.9775 -3.130988016346458
5.978 -3.1412119682703383
5.9785 -3.1412197226562717
5.979 -3.1291931138025504
5.9795 -3.104184468381189
5.98 -2.9426828664116704
5.9805 -2.893152443183627
5.981 -2.8333808815612285
5.9815 -2.7659789140092514
5.982 -2.6940778656510664
5.9825 -2.6214349666102037
5.983 -2.5518698764897554
5.9835 -2.4889100906405615
5.984 -2.435275406339646
5.9845 -2.3926933045422816
5.985 -2.361764717981816
5.9855 -2.3420256326403543
5.986 -2.3320764430688485
5.9865 -2.3297658592277
5.987 -2.3324006886049666
5.9875 -2.3369491435778342
5.988 -2.340282985516446
5.9885 -2.3394195729710847
5.989 -2.331833315283112
5.9895 -2.315773711272113
5.99 -2.290596108753447
5.9905 -2.257017781914067
5.991 -2.217179248633958
5.9915 -2.174416763860227
5.992 -2.1327167995755887
5.9925 -2.0962880773596573
5.993 -2.0688815134617835
5.9935 -2.0534325558131448
5.994 -2.0518020638255354
5.9945 -2.0646214475170965
5.995 -2.091232953653674
5.9955 -2.1298198316871586
5.996 -2.177591991611169
5.9965 -2.2309426448858782
5.997 -2.2857487375939343
5.9975 -2.337879987441395
5.998 -2.383516192497735
5.9985 -2.419541911957303
5.999 -2.443830611238915
5.9995 -2.4554364979614887
6.0 -2.578194642720953
6.0005 -2.5658052486852094
6.001 -2.5448397873431716
6.0015 -2.5186551550269844
6.002 -2.4910416583941752
6.0025 -2.4658087787746825
6.003 -2.4463306861541487
6.0035 -2.4352526148741744
6.004 -2.4342664540722017
6.0045 -2.4439049857119164
6.005 -2.463484751663842
6.0055 -2.4911559579417113
6.006 -2.524098468189766
6.0065 -2.558886119700594
6.007 -2.5919021194909866
6.0075 -2.6198808721554205
6.008 -2.6402907219927636
6.0085 -2.6517032654233863
6.009 -2.653898886421207
6.0095 -2.647877741114886
6.01 -2.6356352736088504
6.0105 -2.6197627122692806
6.011 -2.603109826026702
6.0115 -2.5882929377848485
6.012 -2.577483101009271
6.0125 -2.5720965248415877
6.013 -2.5729626412864244
6.0135 -2.580192780459016
6.014 -2.593320201152324
6.0145 -2.6113567847002916
6.015 -2.6328922943048
6.0155 -2.6562632431879027
6.016 -2.679747974725875
6.0165 -2.701741769933379
6.017 -2.7209433216831966
6.0175 -2.736487545630387
6.018 -2.7479611485106985
6.0185 -2.755318949063301
6.019 -2.758761415838678
6.0195 -2.7586595742701
6.02 -2.8788143261801724
6.0205 -2.872597070555175
6.021 -2.864136216226276
6.0215 -2.8543677259568843
6.022 -2.8440163414126634
6.0225 -2.8335062801664077
6.023 -2.8227512974471485
6.0235 -2.811009409652572
6.024 -2.796922270047938
6.0245 -2.778773283681148
6.025 -2.7549718938283547
6.0255 -2.724408561154414
6.026 -2.686937348863773
6.0265 -2.643383895273799
6.027 -2.5954488781528657
6.0275 -2.5453603142697507
6.028 -2.495389676686627
6.0285 -2.447489237670205
6.029 -2.4031588371746047
6.0295 -2.3633849919352983
6.03 -2.3286511439177033
6.0305 -2.298952398384997
6.031 -2.2737922450350347
6.0315 -2.252123329087694
6.032 -2.2324101135078687
6.0325 -2.2125787581139167
6.033 -2.1903262081384365
6.0335 -2.163286888244293
6.034 -2.1295383452100882
6.0345 -2.0879704894057265
6.035 -2.0385474029580672
6.0355 -1.9823850419646605
6.036 -1.921589000303487
6.0365 -1.8589004980661628
6.037 -1.7972558639009382
6.0375 -1.7393493740552908
6.038 -1.6872802349101008
6.0385 -1.6424000101617544
6.039 -1.605330688086303
6.0395 -1.5760385791872147
6.04 -1.6775633405188437
6.0405 -1.661029349089239
6.041 -1.6488492997243753
6.0415 -1.6392162530306278
6.042 -1.63005800699382
6.0425 -1.6191424461705568
6.043 -1.6043123457170043
6.0435 -1.5837664090802404
6.044 -1.5563684399115132
6.0445 -1.5219520300294664
6.045 -1.4815593803032636
6.0455 -1.4373360179593808
6.046 -1.3923573565302085
6.0465 -1.3502754632652652
6.047 -1.31478414769537
6.0475 -1.289164434782408
6.048 -1.2759196360921774
6.0485 -1.2765533687181392
6.049 -1.2914535620236274
6.0495 -1.3199847969504492
6.05 -1.3605533148288584
6.0505 -1.410639124938906
6.051 -1.4671845174943952
6.0515 -1.5268685491240412
6.052 -1.5864810719820455
6.0525 -1.6432568695009828
6.053 -1.6951245936466008
6.0535 -1.7409232661044167
6.054 -1.7805052824928906
6.0545 -1.8147075992171393
6.055 -1.845263393240992
6.0555 -1.8745933020326733
6.056 -1.9055026476524362
6.0565 -1.9408291697655522
6.057 -1.9831459550850152
6.0575 -2.0344039942564556
6.058 -2.0957268767949984
6.0585 -2.1672509332754406
6.059 -2.248040454515924
6.0595 -2.336127753096197
6.06 -2.552051975699931
6.0605 -2.644519379985382
6.061 -2.733228108349408
6.0615 -2.8144956005524953
6.062 -2.88510378145247
6.0625 -2.942685858827195
6.063 -2.985876845476164
6.0635 -3.014548082700744
6.064 -3.029602316379472
6.0645 -3.0330702608993256
6.065 -3.0278141964142544
6.0655 -3.017241603259878
6.066 -3.0049354225847122
6.0665 -2.9942829189886133
6.067 -2.988013850294032
6.0675 -2.9879334901472627
6.068 -2.9947245220665857
6.0685 -3.007954046413815
6.069 -3.0260430851825935
6.0695 -3.046588583529311
6.07 -3.0666123523906554
6.0705 -3.0830138569595364
6.071 -3.093026084299883
6.0715 -3.094590816539041
6.072 -3.08677065492188
6.0725 -3.0694857700608402
6.073 -3.0437796239910972
6.0735 -3.011224656911634
6.074 -2.97381079189725
6.0745 -2.9335204615608137
6.075 -2.892182960539865
6.0755 -2.85129414625579
6.076 -2.8120485637125863
6.0765 -2.7752659269956674
6.077 -2.7413637058804143
6.0775 -2.7103595703276846
6.078 -2.681969224391332
6.0785 -2.655386587020439
6.079 -2.629555646957481
6.0795 -2.6032325024224385
6.08 -2.6988800261312247
6.0805 -2.6671940400487966
6.081 -2.631758037203723
6.0815 -2.5924986347724266
6.082 -2.550057025351727
6.0825 -2.50565871272892
6.083 -2.460936479705977
6.0835 -2.41771053963648
6.084 -2.3777719869742566
6.0845 -2.342725061504464
6.085 -2.31385273081559
6.0855 -2.292084846202441
6.086 -2.277931621789983
6.0865 -2.2714820762708783
6.087 -2.2723691375558976
6.0875 -2.2797932555831433
6.088 -2.292570197613954
6.0885 -2.3092806736823945
6.089 -2.328446698120626
6.0895 -2.3487711215429297
6.09 -2.369264081546183
6.0905 -2.389323779159394
6.091 -2.4087520299813083
6.0915 -2.4276839732897084
6.092 -2.4465501413742867
6.0925 -2.4659556691441207
6.093 -2.486627067819757
6.0935 -2.5092477867970486
6.094 -2.534545690778495
6.0945 -2.563072751798952
6.095 -2.5951329423539393
6.0955 -2.6307588724946553
6.096 -2.669666838092923
6.0965 -2.7112409386685763
6.097 -2.7545366978598333
6.0975 -2.7983319989934583
6.098 -2.8412616566003477
6.0985 -2.882051969237689
6.099 -2.919756973452616
6.0995 -2.9539471120569414
6.1 -2.9846349042416045
6.1005 -3.0125505322606174
6.101 -3.038305489637909
6.1015 -3.062876699758803
6.102 -3.0869628961683278
6.1025 -3.1109576083983397
6.103 -3.134781469330487
6.1035 -3.157948351026792
6.104 -3.179671974244271
6.1045 -3.1990655682824443
6.105 -3.2153221828649317
6.1055 -3.227859523502393
6.106 -3.236305816121399
6.1065 -3.240382482082147
6.107 -3.2398730146820696
6.1075 -3.234459234346872
6.108 -3.223873461004085
6.1085 -3.207967957199314
6.109 -3.186917956134948
6.1095 -3.1611851533580415
6.11 -3.1318272480139573
6.1105 -3.100118596490726
6.111 -3.067574660745011
6.1115 -3.0357623050162683
6.112 -3.006029847846526
6.1125 -2.9793152649464014
6.113 -2.956006022031027
6.1135 -2.9359675212307237
6.114 -2.9185730378104076
6.1145 -2.9028303300671885
6.115 -2.8875235391229492
6.1155 -2.8713407782136486
6.116 -2.8529917864083014
6.1165 -2.8313267039858063
6.117 -2.8055324507379917
6.1175 -2.7752583884988002
6.118 -2.740699667501108
6.1185 -2.7026652397833324
6.119 -2.6626042106027947
6.1195 -2.6224603681995764
6.1 -2.9846349042416045
6.1005 -3.0125505322606174
6.101 -3.038305489637909
6.1015 -3.062876699758803
6.102 -3.0869628961683278
6.1025 -3.1109576083983397
6.103 -3.134781469330487
6.1035 -3.157948351026792
6.104 -3.179671974244271
6.1045 -3.1990655682824443
6.105 -3.2153221828649317
6.1055 -3.227859523502393
6.106 -3.236305816121399
6.1065 -3.240382482082147
6.107 -3.2398730146820696
6.1075 -3.234459234346872
6.108 -3.223873461004085
6.1085 -3.207967957199314
6.109 -3.186917956134948
6.1095 -3.1611851533580415
6.11 -3.1318272480139573
6.1105 -3.100118596490726
6.111 -3.067574660745011
6.1115 -3.0357623050162683
6.112 -3.006029847846526
6.1125 -2.9793152649464014
6.113 -2.956006022031027
6.1135 -2.9359675212307237
6.114 -2.9185730378104076
6.1145 -2.9028303300671885
6.115 -2.8875235391229492
6.1155 -2.8713407782136486
6.116 -2.8529917864083014
6.1165 -2.8313267039858063
6.117 -2.8055324507379917
6.1175 -2.7752583884988002
6.118 -2.740699667501108
6.1185 -2.7026652397833324
6.119 -2.6626042106027947
6.1195 -2.6224603681995764
6.12 -2.7077629628915805
6.1205 -2.67303802807398
6.121 -2.643525591511641
6.1215 -2.619791063529413
6.122 -2.6014839627834236
6.1225 -2.587284827469442
6.123 -2.5754212907823812
6.1235 -2.564120544332845
6.124 -2.5520446399150836
6.1245 -2.5385733742833
6.125 -2.5238776797129105
6.1255 -2.5087923638309833
6.126 -2.4945825935672246
6.1265 -2.48265977640848
6.127 -2.4743322980845597
6.1275 -2.470579658476601
6.128 -2.4721249160356873
6.1285 -2.4792692020714147
6.129 -2.4920143829746433
6.1295 -2.5100115234828557
6.13 -2.5324610711592204
6.1305 -2.558037114954148
6.131 -2.5848144503247164
6.1315 -2.6104383909247835
6.132 -2.632155162613906
6.1325 -2.6472644962694285
6.133 -2.6534026536031643
6.1335 -2.6489082898734715
6.134 -2.6331542390674008
6.1345 -2.6067949452181702
6.135 -2.5718606287267023
6.1355 -2.5316963084257655
6.136 -2.490562379073345
6.1365 -2.4532779819202335
6.137 -2.424629878381303
6.1375 -2.4088913363471
6.138 -2.409171248626674
6.1385 -2.427068424989116
6.139 -2.462429477554862
6.1395 -2.5133910124756014
6.14 -2.6994338283966717
6.1405 -2.7695259007413053
6.141 -2.841668497171757
6.1415 -2.9104229619986044
6.142 -2.970524648035516
6.1425 -3.017243893921019
6.143 -3.047048903530521
6.1435 -3.0580102349810416
6.144 -3.050174856555545
6.1445 -3.025552857497446
6.145 -2.9879848775675724
6.1455 -2.94275677302288
6.146 -2.8959346765287357
6.1465 -2.853695657929254
6.147 -2.821655510429422
6.1475 -2.8041076478631677
6.148 -2.803765618982296
6.1485 -2.8212117974150446
6.149 -2.8550047472521043
6.1495 -2.9017324304316814
6.15 -2.9562695351687074
6.1505 -3.012141814572844
6.151 -3.0622654652557872
6.1515 -3.0994157453482267
6.152 -3.1170945075538836
6.1525 -3.11050191185532
6.153 -3.077046365372451
6.1535 -3.0169759542147516
6.154 -2.933465654160437
6.1545 -2.8322953278231666
6.155 -2.7214412414697455
6.1555 -2.610068545833191
6.156 -2.507551090718692
6.1565 -2.422321894785299
6.157 -2.36078535385491
6.1575 -2.3267799752283898
6.158 -2.320997756221574
6.1585 -2.34128294850943
6.159 -2.382941435892374
6.1595 -2.4393541515158916
6.16 -2.6258754327686744
6.1605 -2.6865791112953086
6.161 -2.736819267685283
6.1615 -2.769225675123883
6.162 -2.778448632337937
6.1625 -2.7616780872434616
6.163 -2.719073571288522
6.1635 -2.653845004018911
6.164 -2.571944961140367
6.1645 -2.481391947025707
6.165 -2.391409052574728
6.1655 -2.3113756044944567
6.166 -2.2498327221866323
6.1665 -2.213506060569386
6.167 -2.206698055157448
6.1675 -2.2309349058987036
6.168 -2.284845130763896
6.1685 -2.3643278312021665
6.169 -2.462809432123162
6.1695 -2.5718540444932194
6.17 -2.681895806096983
6.1705 -2.783286366709011
6.171 -2.867240199742463
6.1715 -2.926782598644571
6.172 -2.9574985272728505
6.1725 -2.958022912239711
6.173 -2.930150081431895
6.1735 -2.8786200683858123
6.174 -2.810583141669918
6.1745 -2.734779605010591
6.175 -2.6605557640470385
6.1755 -2.596768295293035
6.176 -2.5508543381501703
6.1765 -2.5280891972015
6.177 -2.5312116223019228
6.1775 -2.5602257694308905
6.178 -2.6124285940884513
6.1785 -2.6827316145667637
6.179 -2.7643588432274533
6.1795 -2.8494295450988174
6.18 -3.053111533859275
6.1805 -3.120540346121172
6.181 -3.16914420595756
6.1815 -3.194963984295289
6.182 -3.196571941846461
6.1825 -3.1753289921886787
6.183 -3.1352641578292704
6.1835 -3.0825971219577672
6.184 -3.024972754534948
6.1845 -2.970415992477845
6.185 -2.9262778935979563
6.1855 -2.898465227656212
6.186 -2.890774890829763
6.1865 -2.9044839303056817
6.187 -2.9383453954263086
6.1875 -2.9887967902280574
6.188 -3.0503970319932465
6.1885 -3.1164386692051886
6.189 -3.179644266207916
6.1895 -3.232865609745921
6.19 -3.269888205551738
6.1905 -3.2857453194846435
6.191 -3.2774724992467665
6.1915 -3.244306388984291
6.192 -3.1878355733073795
6.1925 -3.1120276314538624
6.193 -3.0228211548347357
6.1935 -2.927634411174657
6.194 -2.8343546450599493
6.1945 -2.750737381779221
6.195 -2.6830820083445603
6.1955 -2.6358313233284316
6.196 -2.610963379277836
6.1965 -2.607960342133724
6.197 -2.624141806023187
6.1975 -2.6551270080741163
6.198 -2.695499235215555
6.1985 -2.7396045343560522
6.199 -2.7821182577732433
6.1995 -2.818560710242701
6.2 -2.969210024429382
6.2005 -2.9841425521406233
6.201 -2.986442942846135
6.2015 -2.9770391387010693
6.202 -2.9581860630089913
6.2025 -2.9332621142853665
6.203 -2.906413444892255
6.2035 -2.8820378746234807
6.204 -2.864172014510051
6.2045 -2.8558924693813714
6.205 -2.8588637666190766
6.2055 -2.873159581852993
6.206 -2.8973862151730074
6.2065 -2.929109172985923
6.207 -2.9652514627353757
6.2075 -3.0025582909004247
6.208 -3.037910799146892
6.2085 -3.068547892488582
6.209 -3.092141560745644
6.2095 -3.1068676030520628
6.21 -3.111552222507643
6.2105 -3.1057554674555314
6.211 -3.089951962731021
6.2115 -3.065566770000016
6.212 -3.034864973908261
6.2125 -3.0007400278264647
6.213 -2.9662793802214673
6.2135 -2.9343801238572054
6.214 -2.9073095002016007
6.2145 -2.8864159842358146
6.215 -2.8720725118351553
6.2155 -2.8637079689285296
6.216 -2.8600325123433197
6.2165 -2.859246127607347
6.217 -2.8593519241287932
6.2175 -2.858361514648373
6.218 -2.8545021021150805
6.2185 -2.846344712735545
6.219 -2.832955971427339
6.2195 -2.8138123953150727
6.22 -2.9125558148973902
6.2205 -2.881864059868952
6.221 -2.8466661751566815
6.2215 -2.8091057673557893
6.222 -2.771633173696886
6.2225 -2.7368883904920223
6.223 -2.707126604892152
6.2235 -2.6839061930497365
6.224 -2.667628205832691
6.2245 -2.6577070239987575
6.225 -2.6527161628375238
6.2255 -2.65087371758332
6.226 -2.6504828885034573
6.2265 -2.6502666340034478
6.227 -2.649506626958321
6.2275 -2.6479751524375614
6.228 -2.6457240603605188
6.2285 -2.642849095229987
6.229 -2.6393469685299293
6.2295 -2.6350978409135513
6.23 -2.629957233794138
6.2305 -2.623830654181952
6.231 -2.6169756882247346
6.2315 -2.6098963561456907
6.232 -2.6032106820747134
6.2325 -2.5973954596971582
6.233 -2.592627855640672
6.2335 -2.5885336478122247
6.234 -2.584276605233801
6.2345 -2.5788178458135165
6.235 -2.5712752390868325
6.2355 -2.56127191766846
6.236 -2.5490772294466875
6.2365 -2.535611946654074
6.237 -2.522170424299578
6.2375 -2.5101934123199383
6.238 -2.5009006279399966
6.2385 -2.495154521550824
6.239 -2.49333847712391
6.2395 -2.4953714022670272
6.24 -2.624721749865178
6.2405 -2.632985512645036
6.241 -2.6442076285118814
6.2415 -2.658776857519308
6.242 -2.677123937886679
6.2425 -2.6994606580142757
6.243 -2.725503176640696
6.2435 -2.754383999093881
6.244 -2.7847631221615776
6.2445 -2.815090517427445
6.245 -2.8439807883598687
6.2455 -2.8704380730154155
6.246 -2.894073918013287
6.2465 -2.9150945189398723
6.247 -2.9342007671583183
6.2475 -2.9524651479167376
6.248 -2.9710618505155404
6.2485 -2.9910580248776477
6.249 -3.0133414918069605
6.2495 -3.03854199465496
6.25 -3.067209885599005
6.2505 -3.099804403739368
6.251 -3.136664865706873
6.2515 -3.1778134458674785
6.252 -3.2227816590472487
6.2525 -3.2703116995360886
6.253 -3.3185148324147713
6.2535 -3.365096075696065
6.254 -3.4077626416775675
6.2545 -3.4446287739890327
6.255 -3.474509085674383
6.2555 -3.497159074321364
6.256 -3.5130186910505516
6.2565 -3.523242274783214
6.257 -3.529117987545878
6.2575 -3.5318473541938884
6.258 -3.53229576559176
6.2585 -3.5309963336656383
6.259 -3.5282663908282474
6.2595 -3.5245117468534852
6.26 -3.397015917366304
6.2605 -3.394608982801572
6.261 -3.394643811269983
6.2615 -3.3978162326162784
6.262 -3.4040916045361462
6.2625 -3.412506010156124
6.263 -3.4212100308825724
6.2635 -3.427916870662497
6.264 -3.4303543981942393
6.2645 -3.4267576877207175
6.265 -3.4161623634701317
6.2655 -3.398518657036953
6.266 -3.3746286277912745
6.2665 -3.3459436363340065
6.267 -3.31435332626437
6.2675 -3.282006330148598
6.268 -3.251084310814032
6.2685 -3.2237077537343932
6.269 -3.2018984833863318
6.2695 -3.187367804750312
6.27 -3.1813172334117796
6.2705 -3.1841164001820865
6.271 -3.1950755303762
6.2715 -3.2123347564615825
6.272 -3.2331135587221693
6.2725 -3.2540704201255304
6.273 -3.271777391478396
6.2735 -3.2831941026099134
6.274 -3.2860433247695844
6.2745 -3.2789682288814372
6.275 -3.2615541465184283
6.2755 -3.2339880811272876
6.276 -3.1969586147936515
6.2765 -3.151465042541455
6.277 -3.0986795863072945
6.2775 -3.0400066734968343
6.278 -2.9770359363721157
6.2785 -2.911648327809956
6.279 -2.845999444522732
6.2795 -2.7823182028425366
6.28 -2.7227191124521104
6.2805 -2.668764639521517
6.281 -2.6211813661362386
6.2815 -2.579714176844917
6.282 -2.543221870472343
6.2825 -2.509915751093753
6.283 -2.4778708903479427
6.2835 -2.44533805772024
6.284 -2.4110042096244233
6.2845 -2.374024595048802
6.285 -2.333908120913305
6.2855 -2.2903847633164682
6.286 -2.243378918259516
6.2865 -2.1930583536878383
6.287 -2.1399964401652793
6.2875 -2.085247974745737
6.288 -2.0304667885724768
6.2885 -1.977901666130426
6.289 -1.930198110051999
6.2895 -1.890074860539221
6.29 -1.8599263125108163
6.2905 -1.8414654582988101
6.291 -1.8355051312715673
6.2915 -1.84188775003081
6.292 -1.8595586409425433
6.2925 -1.8867050346123986
6.293 -1.9210220898637265
6.2935 -1.9599092001031573
6.294 -2.0007128842259267
6.2945 -2.0409697271649647
6.295 -2.0785083942933023
6.2955 -2.1116427632703783
6.296 -2.139426141615519
6.2965 -2.161657145816169
6.297 -2.1791137764820787
6.2975 -2.193417743788283
6.298 -2.207083741894575
6.2985 -2.2230451060377407
6.299 -2.244193392859774
6.2995 -2.2729877258472846
6.3 -2.4343697877881727
6.3005 -2.481268378880951
6.301 -2.536730052449003
6.3015 -2.5989338461921485
6.302 -2.6652816858850454
6.3025 -2.73267314627396
6.303 -2.797788790154767
6.3035 -2.8573159696437744
6.304 -2.908137777835589
6.3045 -2.947555704436936
6.305 -2.973575796801284
6.3055 -2.985203265842012
6.306 -2.98264803678619
6.3065 -2.96741285267534
6.307 -2.942357952217009
6.3075 -2.9113605873683053
6.308 -2.8788812588390615
6.3085 -2.849350969292806
6.309 -2.826707151487752
6.3095 -2.8139654197532824
6.31 -2.813025492690494
6.3105 -2.8246284646042232
6.311 -2.8484345422682282
6.3115 -2.883126545805796
6.312 -2.9265220152548292
6.3125 -2.975719986787284
6.313 -3.0271837192851003
6.3135 -3.0769916925005343
6.314 -3.1210013094227698
6.3145 -3.1553122612496223
6.315 -3.176660167392081
6.3155 -3.182802300133753
6.316 -3.173108554290629
6.3165 -3.148593629927572
6.317 -3.1118609367483354
6.3175 -3.0666801348158788
6.318 -3.017383983095357
6.3185 -2.96838411766798
6.319 -2.923672068280942
6.3195 -2.8867455928302124
6.32 -2.7371485624054763
6.3205 -2.724003781488535
6.321 -2.725202312089698
6.3215 -2.740647479651782
6.322 -2.7691280076148916
6.3225 -2.808115667152929
6.323 -2.8537876596909304
6.3235 -2.901359749057254
6.324 -2.945457560876859
6.3245 -2.9808799607188465
6.325 -3.003271236120873
6.3255 -3.0097492454412884
6.326 -2.999353155695378
6.3265 -2.973048368396146
6.327 -2.9334973081862037
6.3275 -2.88461844589938
6.328 -2.831063031497785
6.3285 -2.777717961996898
6.329 -2.7292899494745955
6.3295 -2.689897774041459
6.33 -2.6627878155970754
6.3305 -2.649965152812599
6.331 -2.652098691683955
6.3315 -2.6684095040751576
6.332 -2.6965987589987606
6.3325 -2.733050243261639
6.333 -2.77313366262059
6.3335 -2.8116753649858275
6.334 -2.843608453802263
6.3345 -2.8647261935471198
6.335 -2.8721406573952883
6.3355 -2.8647704304273525
6.336 -2.8432725333255653
6.3365 -2.80991484388666
6.337 -2.768267649769587
6.3375 -2.722788763489905
6.338 -2.6783193099036215
6.3385 -2.639673214755536
6.339 -2.6111982449782616
6.3395 -2.5963735433602038
6.34 -2.720933700829792
6.3405 -2.737729518275349
6.341 -2.769796552467787
6.3415 -2.814285289130681
6.342 -2.8668924477328317
6.3425 -2.92206686680116
6.343 -2.9735899469582794
6.3435 -3.0153825606717946
6.344 -3.0423557304857627
6.3445 -3.0510019212116783
6.345 -3.0398107630555797
6.3455 -3.009469775205687
6.346 -2.9626452671586527
6.3465 -2.903657440766377
6.347 -2.8379329406097726
6.3475 -2.771453564182556
6.348 -2.709949013905528
6.3485 -2.6583965364452253
6.349 -2.6205104043677014
6.3495 -2.5984674663579743
6.35 -2.5925815629112177
6.3505 -2.6013807068273547
6.351 -2.621689204868584
6.3515 -2.648964243217305
6.352 -2.6778749397223116
6.3525 -2.702860916485218
6.353 -2.719046644528499
6.3535 -2.7227216410662116
6.354 -2.7116888666526755
6.3545 -2.685516147000196
6.355 -2.6454028310658653
6.3555 -2.5940775142573713
6.356 -2.5355096747629666
6.3565 -2.474541192590728
6.357 -2.416466092081545
6.3575 -2.3665412917770237
6.358 -2.3293990994804608
6.3585 -2.308580607723367
6.359 -2.3060113428903852
6.3595 -2.3217636858898283
6.36 -2.477766951100679
6.3605 -2.522364033813852
6.361 -2.575045430062222
6.3615 -2.6304048157275224
6.362 -2.683137358761866
6.3625 -2.7283551834475634
6.363 -2.7620988921908203
6.3635 -2.7817551822365156
6.364 -2.786274866735278
6.3645 -2.776275022295364
6.365 -2.753984150325094
6.3655 -2.7229923915439382
6.366 -2.687977528205327
6.3665 -2.654142589170551
6.367 -2.626702349336247
6.3675 -2.6103441028687775
6.368 -2.6085757947475012
6.3685 -2.623581700072789
6.369 -2.655671751655772
6.3695 -2.703372916406545
6.37 -2.7635614854585056
6.3705 -2.8318742965676806
6.371 -2.9032906913615877
6.3715 -2.972717139407976
6.372 -3.0355881625976027
6.3725 -3.0883471469097064
6.373 -3.1286755839647515
6.3735 -3.1556565371235137
6.374 -3.169722283485301
6.3745 -3.1726931449611144
6.375 -3.167387410668536
6.3755 -3.157384112233386
6.376 -3.1467211596217766
6.3765 -3.139438949814292
6.377 -3.1391092559521407
6.3775 -3.1484136905273927
6.378 -3.1688350793978612
6.3785 -3.200589391075662
6.379 -3.2426392006818054
6.3795 -3.2928869377045538
6.38 -3.225206855927083
6.3805 -3.283435023623269
6.381 -3.340484935597549
6.3815 -3.3927557766495338
6.382 -3.436981218898411
6.3825 -3.470532302958463
6.383 -3.4915150114466815
6.3835 -3.4991030027591017
6.384 -3.493607308611317
6.3845 -3.4765996864473907
6.385 -3.4507026870879858
6.3855 -3.4193451409031086
6.386 -3.3862704235767542
6.3865 -3.355068152040758
6.387 -3.328531057150337
6.3875 -3.3085408702240438
6.388 -3.29578834242741
6.3885 -3.290014938482231
6.389 -3.2900320426727694
6.3895 -3.293983310564613
6.39 -3.2995022526246616
6.3905 -3.303988651595327
6.391 -3.3049013891232524
6.3915 -3.2999587595560946
6.392 -3.287434569918351
6.3925 -3.266236463208369
6.393 -3.2360741911319084
6.3935 -3.1974982169519004
6.394 -3.151827498756957
6.3945 -3.101001726725428
6.395 -3.0472915369471485
6.3955 -2.992973996140902
6.396 -2.9400747993877783
6.3965 -2.890097401366469
6.397 -2.8440098483459617
6.3975 -2.8022263302426142
6.398 -2.7646776831097206
6.3985 -2.730803567257512
6.399 -2.699622305221163
6.3995 -2.669795336598496
6.4 -2.7629410013577336
6.4005 -2.730463047608229
6.401 -2.6945059343691766
6.4015 -2.6541281609165677
6.402 -2.6088935275279574
6.4025 -2.5589176584271964
6.403 -2.5048867032322977
6.4035 -2.4479714218404838
6.404 -2.3896546436336608
6.4045 -2.331445793335696
6.405 -2.2747047727261416
6.4055 -2.220495364915705
6.406 -2.1694871912914078
6.4065 -2.122110256141719
6.407 -2.078607186831018
6.4075 -2.0391356489527865
6.408 -2.0037720551321665
6.4085 -1.9724917799957793
6.409 -1.9451031946468258
6.4095 -1.9211994459497355
6.41 -1.900144280248908
6.4105 -1.881101228306925
6.411 -1.863227632577193
6.4115 -1.845864216727425
6.412 -1.828593244913139
6.4125 -1.811570684803973
6.413 -1.795357004029632
6.4135 -1.7808337636070197
6.414 -1.768823473683746
6.4145 -1.7600288975297913
6.415 -1.7548641200281874
6.4155 -1.7535321578026482
6.416 -1.7561151264584505
6.4165 -1.7627013826948472
6.417 -1.7733939059031352
6.4175 -1.788270363745607
6.418 -1.8072791648641622
6.4185 -1.8301058319751524
6.419 -1.8561023253968245
6.4195 -1.8842858097696198
6.42 -2.036350872437535
6.4205 -2.064254262043972
6.421 -2.0902347494134603
6.4215 -2.1133434670864033
6.422 -2.133008141871205
6.4225 -2.1490420881024868
6.423 -2.1614930055425634
6.4235 -2.1707005582519683
6.424 -2.177206402935789
6.4245 -2.181720990445375
6.425 -2.1854289781727196
6.4255 -2.189554160489666
6.426 -2.1955229713903135
6.4265 -2.2046219142786585
6.427 -2.2177099903004023
6.4275 -2.2351116464779097
6.428 -2.2565246784149426
6.4285 -2.2811248079412207
6.429 -2.3076385901833016
6.4295 -2.3345458026697186
6.43 -2.3602654082506307
6.4305 -2.3832891928817035
6.431 -2.4024037528292204
6.4315 -2.4168396338711995
6.432 -2.4263730080762658
6.4325 -2.4313606974762303
6.433 -2.432729085274288
6.4335 -2.431842448949047
6.434 -2.430537460675747
6.4345 -2.4308773454518238
6.435 -2.434971896343167
6.4355 -2.4447766461696023
6.436 -2.4617670040265422
6.4365 -2.4867062075574298
6.437 -2.5194977340475697
6.4375 -2.55916748053605
6.438 -2.6038918084030818
6.4385 -2.6513067504475836
6.439 -2.6987037934651146
6.4395 -2.7432832037658867
6.44 -2.9054093582495524
6.4405 -2.935304581372826
6.441 -2.954414905435889
6.4415 -2.9610592953577943
6.442 -2.954660861077279
6.4425 -2.9358005669680085
6.443 -2.906362038932147
6.4435 -2.869294980321024
6.444 -2.828309478762382
6.4445 -2.7873967092190757
6.445 -2.7502911342517153
6.4455 -2.7199945253183677
6.446 -2.6985549349657525
6.4465 -2.68690860650581
6.447 -2.6848907644086752
6.4475 -2.6913922746866303
6.448 -2.7043342544858717
6.4485 -2.7209278461603907
6.449 -2.7378495340566786
6.4495 -2.7514947155691685
6.45 -2.758305471000248
6.4505 -2.7551291067289707
6.451 -2.739824393544625
6.4515 -2.711514523743702
6.452 -2.6708318308868204
6.4525 -2.619994592142705
6.453 -2.5624362598073382
6.4535 -2.502314287093116
6.454 -2.4440709533815155
6.4545 -2.3918623229322065
6.455 -2.349242285717849
6.4555 -2.3188568834040275
6.456 -2.3024741157537876
6.4565 -2.3007377242032856
6.457 -2.3132081962284365
6.4575 -2.338310995637008
6.458 -2.3734003675174162
6.4585 -2.414853177968683
6.459 -2.458277726862937
6.4595 -2.4988087969517174
6.46 -2.6549561724814543
6.4605 -2.675132256825216
6.461 -2.680309698695113
6.4615 -2.669104734440855
6.462 -2.6421983718739934
6.4625 -2.6017789204931066
6.463 -2.5512745580213037
6.4635 -2.494895917399564
6.464 -2.4371325542675053
6.4645 -2.382433044413536
6.465 -2.3347046867570276
6.4655 -2.297252558508293
6.466 -2.2724668055245534
6.4665 -2.261565039767503
6.467 -2.2643892832250607
6.4675 -2.2793123955529033
6.468 -2.303326158116095
6.4685 -2.332365777933231
6.469 -2.3617817443358424
6.4695 -2.386872740787286
6.47 -2.4034595450566383
6.4705 -2.4084795258837315
6.471 -2.40038926620591
6.4715 -2.3793057876269303
6.472 -2.3469967923537234
6.4725 -2.306638597005686
6.473 -2.2623678900668813
6.4735 -2.218882899895003
6.474 -2.1809688708590382
6.4745 -2.1530084153675944
6.475 -2.1385262364632416
6.4755 -2.1397940892889014
6.476 -2.1575904964033
6.4765 -2.1911318258475942
6.477 -2.23821864807422
6.4775 -2.295550750808107
6.478 -2.3591049925654253
6.4785 -2.424453894929932
6.479 -2.4870837013887446
6.4795 -2.5427715658698515
6.48 -2.711389279355943
6.4805 -2.7428014628653528
6.481 -2.7595512136597513
6.4815 -2.761719861088386
6.482 -2.75070341303654
6.4825 -2.7289966267913366
6.483 -2.6999431170638912
6.4835 -2.6673864557379012
6.484 -2.635211170415891
6.4845 -2.6068281680786813
6.485 -2.584800439905712
6.4855 -2.570481290495838
6.486 -2.563857253672755
6.4865 -2.563889278111452
6.487 -2.568875236568346
6.4875 -2.576756056807802
6.488 -2.585346027278064
6.4885 -2.592691763554304
6.489 -2.5970251583119954
6.4895 -2.5971655347766105
6.49 -2.5925809657304955
6.4905 -2.58346612787554
6.491 -2.5708323904714403
6.4915 -2.556093477790446
6.492 -2.540823747445154
6.4925 -2.526587630211456
6.493 -2.514777882921252
6.4935 -2.5065713466025135
6.494 -2.502874738634565
6.4945 -2.5042121385372447
6.495 -2.510609323909468
6.4955 -2.521613383544908
6.496 -2.5365078533385828
6.4965 -2.5543521426254694
6.497 -2.5743300843208305
6.4975 -2.5957645703296377
6.498 -2.6180357754800982
6.4985 -2.6405242913628486
6.499 -2.6624802961008807
6.4995 -2.6829825879818254
6.5 -2.8240193266307325
6.5005 -2.8376345197881756
6.501 -2.8464103841518127
6.5015 -2.849732784276329
6.502 -2.8476116411760097
6.5025 -2.8405699930775077
6.503 -2.8296442032647815
6.5035 -2.816301226761417
6.504 -2.8020532457416647
6.5045 -2.7881544179419873
6.505 -2.7753901304732946
6.5055 -2.764068837099762
6.506 -2.7542463076058894
6.5065 -2.7458942209927857
6.507 -2.7390200825848674
6.5075 -2.733675455930537
6.508 -2.7298181203910308
6.5085 -2.727409438871583
6.509 -2.726119484843224
6.5095 -2.725415320592632
6.51 -2.724559081264127
6.5105 -2.722547072308775
6.511 -2.7183932440101777
6.5115 -2.711301734577318
6.512 -2.7008435076218213
6.5125 -2.687063504919344
6.513 -2.6704577027951686
6.5135 -2.6518297972546394
6.514 -2.63206642286095
6.5145 -2.6121144613233027
6.515 -2.5929200974996034
6.5155 -2.575514240525361
6.516 -2.5610564454407214
6.5165 -2.5507767788920748
6.517 -2.545763018933722
6.5175 -2.54686281705999
6.518 -2.5543739068941322
6.5185 -2.5678744054224505
6.519 -2.586183308512721
6.5195 -2.6073985677546188
6.52 -2.752218007836231
6.5205 -2.7717246807064004
6.521 -2.7873430596368207
6.5215 -2.7979733674925664
6.522 -2.803408052983583
6.5225 -2.8042292258907175
6.523 -2.8014457332182556
6.5235 -2.7960699308190113
6.524 -2.7887728457338725
6.5245 -2.7798424241043294
6.525 -2.769248449351938
6.5255 -2.7568067946100543
6.526 -2.7424537444878365
6.5265 -2.726258741412034
6.527 -2.708461230030421
6.5275 -2.6894097863011432
6.528 -2.669546337059163
6.5285 -2.64925234717692
6.529 -2.62863537621883
6.5295 -2.6075023701750997
6.53 -2.585453267222473
6.5305 -2.5619938438894083
6.531 -2.5368013851691633
6.5315 -2.5099061524574626
6.532 -2.4818609125489846
6.5325 -2.4536451749012107
6.533 -2.4263676960407397
6.5335 -2.4008720089450972
6.534 -2.3776911601148565
6.5345 -2.357016125876529
6.535 -2.338894587299408
6.5355 -2.323281024656412
6.536 -2.310232004636963
6.5365 -2.300022690190997
6.537 -2.293100743310124
6.5375 -2.2899797142872256
6.538 -2.2910411233843058
6.5385 -2.29638095834326
6.539 -2.3057131321354385
6.5395 -2.3184682125253357
6.54 -2.4568990759836367
6.5405 -2.473746410091823
6.541 -2.4916669389401895
6.5415 -2.510546898183833
6.542 -2.5302145826981866
6.5425 -2.5503050927681796
6.543 -2.569924445098556
6.5435 -2.5876499007844505
6.544 -2.6015800493531738
6.5445 -2.609796310026428
6.545 -2.6106516189941
6.5455 -2.6032751812700408
6.546 -2.587804556801601
6.5465 -2.5653244781363154
6.547 -2.537713010998633
6.5475 -2.5072666342730443
6.548 -2.4763325741816122
6.5485 -2.447001513164394
6.549 -2.4210342568528467
6.5495 -2.399793469226773
6.55 -2.3844657173540957
6.5505 -2.3761013579301933
6.551 -2.375697754622235
6.5515 -2.3840516907718365
6.552 -2.4014896713190743
6.5525 -2.4275264739415343
6.553 -2.460785809745656
6.5535 -2.499058635225437
6.554 -2.539559343788253
6.5545 -2.5793893100723038
6.555 -2.6160134235385017
6.5555 -2.6476093532357865
6.556 -2.673149144062194
6.5565 -2.692450819767787
6.557 -2.705986139716328
6.5575 -2.714587868556266
6.558 -2.719263241784962
6.5585 -2.7210751470867875
6.559 -2.7210566468187243
6.5595 -2.7202520615925163
6.56 -2.8426104918818216
6.5605 -2.842931755344865
6.561 -2.845730834778928
6.5615 -2.8518784003712634
6.562 -2.8615998947778243
6.5625 -2.874344768471984
6.563 -2.8888178947447942
6.5635 -2.9032649408062636
6.564 -2.9158135038446598
6.5645 -2.9248329828552895
6.565 -2.929162628053508
6.5655 -2.92828555657922
6.566 -2.922305975817281
6.5665 -2.91181679858228
6.567 -2.8976128572467132
6.5675 -2.8803883974218207
6.568 -2.8605611011713443
6.5685 -2.838270446162692
6.569 -2.8136381795033176
6.5695 -2.7870830054740745
6.57 -2.7595750517045494
6.5705 -2.7326795569841162
6.571 -2.7083542428248455
6.5715 -2.688554655300221
6.572 -2.674823081694308
6.5725 -2.66813882798646
6.573 -2.6687362381579605
6.5735 -2.676213313972474
6.574 -2.6896133449458453
6.5745 -2.70758466518296
6.575 -2.7285947418622882
6.5755 -2.750955196610183
6.576 -2.7727991550757793
6.5765 -2.7920631226684467
6.577 -2.8065862033576647
6.5775 -2.814454298859564
6.578 -2.8144614258801437
6.5785 -2.8065133766514543
6.579 -2.7918101723898365
6.5795 -2.7727070014716153
6.58 -2.8749018180368893
6.5805 -2.8560267985005727
6.581 -2.8424736220440217
6.5815 -2.8369325397864067
6.582 -2.8413795000841295
6.5825 -2.8568453459576295
6.583 -2.8833714467471214
6.5835 -2.9199998269719014
6.584 -2.9649018049569635
6.5845 -3.015508094877984
6.585 -3.0687017651609105
6.5855 -3.1209652746416388
6.586 -3.168576898061278
6.5865 -3.2078974704915617
6.587 -3.2357614162921355
6.5875 -3.249790494991464
6.588 -3.248808086813395
6.5885 -3.2330207897805376
6.589 -3.204103092586062
6.5895 -3.165074561064737
6.59 -3.120036217110715
6.5905 -3.0737852521549125
6.591 -3.031326126071448
6.5915 -2.9975068090392134
6.592 -2.9765138231435437
6.5925 -2.9714395027778666
6.593 -2.9839992561939086
6.5935 -3.0142220433241365
6.594 -3.060411731715411
6.5945 -3.1190517068871473
6.595 -3.1849551920273256
6.5955 -3.251612049492669
6.596 -3.311842848529903
6.5965 -3.3587575350029892
6.597 -3.386729300384834
6.5975 -3.392309007326274
6.598 -3.374517951931765
6.5985 -3.3352434581805257
6.599 -3.278469671387085
6.5995 -3.2099193029357274
6.6 -3.0142726634112686
6.6005 -2.943587559122345
6.601 -2.8828215471860177
6.6015 -2.8379647792674243
6.602 -2.813858647440834
6.6025 -2.81332382234531
6.603 -2.8367557151491045
6.6035 -2.8819159045787717
6.604 -2.944043564023595
6.6045 -3.0163265220561786
6.605 -3.090655880141807
6.6055 -3.158574423498031
6.606 -3.2122514329347593
6.6065 -3.245242097936317
6.607 -3.2532325340490766
6.6075 -3.234350966133104
6.608 -3.189288959343048
6.6085 -3.1212046131835387
6.609 -3.0353976496128494
6.6095 -2.9388202632708675
6.61 -2.8394161977094443
6.6105 -2.745434723407875
6.611 -2.6646777000604653
6.6115 -2.603859368887392
6.612 -2.5680378672313378
6.6125 -2.5600864934029524
6.613 -2.580527875071931
6.6135 -2.6271063927729092
6.614 -2.694941963096448
6.6145 -2.7768563869601484
6.615 -2.864093461457429
6.6155 -2.947351246228918
6.616 -3.0179186921256096
6.6165 -3.0688787002709
6.617 -3.095739111255935
6.6175 -3.096971098150536
6.618 -3.0739362620370896
6.6185 -3.030585975074659
6.619 -2.972946632014115
6.6195 -2.90852861603213
6.62 -2.722732746482546
6.6205 -2.669510652235895
6.621 -2.632378360038886
6.6215 -2.6159698194629857
6.622 -2.622731873676151
6.6225 -2.6527067145881174
6.623 -2.7035579442154987
6.6235 -2.770770194308652
6.624 -2.8480477051442215
6.6245 -2.9278641919137907
6.625 -3.002218544023681
6.6255 -3.0634004371350736
6.626 -3.1049392876534108
6.6265 -3.1222611020324202
6.627 -3.1131247262169293
6.6275 -3.078139702914971
6.628 -3.020364299179268
6.6285 -2.9450871289469944
6.629 -2.859201800709495
6.6295 -2.7703324187798857
6.63 -2.6860366841926133
6.6305 -2.6131646723050523
6.631 -2.5570189176089815
6.6315 -2.5212850575675283
6.632 -2.507438218352641
6.6325 -2.5147481310635613
6.633 -2.5402854295127475
6.6335 -2.579186750201826
6.634 -2.625080641689366
6.6345 -2.67079896916934
6.635 -2.709314864976802
6.6355 -2.7344840945544155
6.636 -2.741838790763201
6.6365 -2.7290892585231323
6.637 -2.6963451880965414
6.6375 -2.646040563461979
6.638 -2.5825399140586933
6.6385 -2.5115410097250668
6.639 -2.439223013463865
6.6395 -2.3716083798589644
6.64 -2.4371432594693316
6.6405 -2.392666099915102
6.641 -2.364733901146137
6.6415 -2.3548898416592454
6.642 -2.3634368911153545
6.6425 -2.389365816621877
6.643 -2.4303432002000105
6.6435 -2.482934269857156
6.644 -2.54286721468583
6.6445 -2.605463293955627
6.645 -2.6661098678322186
6.6455 -2.720681499957445
6.646 -2.765863301353623
6.6465 -2.799317842626965
6.647 -2.819801996838482
6.6475 -2.8272311038337605
6.648 -2.8225956202854374
6.6485 -2.807880938892172
6.649 -2.7858053934360125
6.6495 -2.7596139456751274
6.65 -2.7328387303535813
6.6505 -2.709031533100214
6.651 -2.6914109641066113
6.6515 -2.6824695048612384
6.652 -2.6836404029642367
6.6525 -2.6951328621227226
6.653 -2.7158053571746668
6.6535 -2.7435211863742897
6.654 -2.775283978554623
6.6545 -2.8077164262137573
6.655 -2.8374207044209223
6.6555 -2.86131723163639
6.656 -2.8769541052422896
6.6565 -2.882694511256092
6.657 -2.8778104488380123
6.6575 -2.862435070902553
6.658 -2.837448342588282
6.6585 -2.8043486044239065
6.659 -2.765151618754789
6.6595 -2.7223550923049515
6.66 -2.8016599448928696
6.6605 -2.7598631690710436
6.661 -2.7230964389655674
6.6615 -2.6941904906410366
6.662 -2.675162872009342
6.6625 -2.6670430716130302
6.663 -2.669746601825077
6.6635 -2.6822050634312156
6.664 -2.7023269656714644
6.6645 -2.727508684408608
6.665 -2.75475049499373
6.6655 -2.781047543459009
6.666 -2.803614955993552
6.6665 -2.820226316839837
6.667 -2.829238846949859
6.6675 -2.829811518364085
6.668 -2.8218472630525673
6.6685 -2.8060850623193097
6.669 -2.7840999713177004
6.6695 -2.7581489895023723
6.67 -2.7309132099445756
6.6705 -2.7051881273086025
6.671 -2.6835195670649306
6.6715 -2.6679476110256126
6.672 -2.659836023377295
6.6725 -2.6597281602811234
6.673 -2.667227587432405
6.6735 -2.6809630247477942
6.674 -2.6988237136362394
6.6745 -2.7182062378054614
6.675 -2.736376786418391
6.6755 -2.7508690974762313
6.676 -2.759662014777822
6.6765 -2.7613468771015337
6.677 -2.7551728193619054
6.6775 -2.741100048867763
6.678 -2.7197531404269784
6.6785 -2.6923060404839148
6.679 -2.6605224887081698
6.6795 -2.6267727512359094
6.68 -2.7167984084998626
6.6805 -2.6863276881752
6.681 -2.661432723669645
6.6815 -2.6444816453651403
6.682 -2.636925734187426
6.6825 -2.6391758232766542
6.683 -2.6503452823598304
6.6835 -2.668559608111939
6.684 -2.69122686037641
6.6845 -2.7154153852923795
6.685 -2.738150136981998
6.6855 -2.7567762255455945
6.686 -2.7692655838803297
6.6865 -2.774485683759708
6.687 -2.772415445968308
6.6875 -2.7641346173798924
6.688 -2.751607773409822
6.6885 -2.7374008116192003
6.689 -2.7242574912860267
6.6895 -2.714768505650459
6.69 -2.7109423777259347
6.6905 -2.7140168156205444
6.691 -2.7243865249176222
6.6915 -2.7414805469126566
6.692 -2.7642820543669644
6.6925 -2.79124450901971
6.693 -2.82069300893939
6.6935 -2.8509263197039885
6.694 -2.880271013908925
6.6945 -2.9069985483910092
6.695 -2.9294161939760293
6.6955 -2.946079699999458
6.696 -2.9560848627569793
6.6965 -2.959281976051386
6.697 -2.956454634991757
6.6975 -2.949335376382574
6.698 -2.9405137657538947
6.6985 -2.933205474662519
6.699 -2.9309213539331926
6.6995 -2.937007113274341
6.7 -3.07694088494692
6.7005 -3.105581727013422
6.701 -3.1460568376295086
6.7015 -3.1969185915041467
6.702 -3.2554852310445224
6.7025 -3.3181958041466935
6.703 -3.3810864835072354
6.7035 -3.43992185429605
6.704 -3.490717396572088
6.7045 -3.5300521106555753
6.705 -3.555545048728015
6.7055 -3.5662247744951534
6.706 -3.562701407543898
6.7065 -3.547234077184079
6.707 -3.523448450680644
6.7075 -3.4960772327567335
6.708 -3.4703643578124304
6.7085 -3.4515081154920035
6.709 -3.4439457233520843
6.7095 -3.4507650014982145
6.71 -3.473083886875251
6.7105 -3.5102723451641196
6.711 -3.5599298738846414
6.7115 -3.6183853574459963
6.712 -3.6808035552333256
6.7125 -3.7417115179083744
6.713 -3.7953503870709904
6.7135 -3.8362695049633095
6.714 -3.859879527161928
6.7145 -3.8631097294778827
6.715 -3.844903796355787
6.7155 -3.806448434218501
6.716 -3.75112207460072
6.7165 -3.6840904642065246
6.717 -3.611664131471386
6.7175 -3.5406294665464686
6.718 -3.4774430690380327
6.7185 -3.4276010822626346
6.719 -3.395048832183084
6.7195 -3.3818747508755456
6.72 -3.2653350808477932
6.7205 -3.290278612808909
6.721 -3.3296533167796167
6.7215 -3.37818611134394
6.722 -3.42939237192063
6.7225 -3.476228766124055
6.723 -3.5118113988620494
6.7235 -3.5301498628194343
6.724 -3.5268126306257224
6.7245 -3.499572545161255
6.725 -3.4484463775896814
6.7255 -3.3757793743583084
6.726 -3.285825355644591
6.7265 -3.184296634533617
6.727 -3.077662639483199
6.7275 -2.972641184608619
6.728 -2.875542237478115
6.7285 -2.7919546871368217
6.729 -2.7264264672981278
6.7295 -2.6821844577467813
6.73 -2.6608617732390942
6.7305 -2.6622760461208563
6.731 -2.6842902824529236
6.7315 -2.722973005502493
6.732 -2.7729333628435677
6.7325 -2.827993109193443
6.733 -2.8818896215021903
6.7335 -2.9291395067021875
6.734 -2.965620657555003
6.7345 -2.988970149301901
6.735 -2.99866928363807
6.7355 -2.995961939053864
6.736 -2.983550104123397
6.7365 -2.9652325743573016
6.737 -2.945426761826956
6.7375 -2.928699716464168
6.738 -2.919300080862715
6.7385 -2.920706209409874
6.739 -2.935227690773273
6.7395 -2.963691379312564
6.74 -3.128325893090499
6.7405 -3.180187882385914
6.741 -3.239006282057047
6.7415 -3.3005110640049535
6.742 -3.3600000888170296
6.7425 -3.4132186019712263
6.743 -3.4567781779085283
6.7435 -3.488603013143848
6.744 -3.508086069450871
6.7445 -3.5160099204110606
6.745 -3.51436331197519
6.7455 -3.5058234178090233
6.746 -3.493695283329418
6.7465 -3.4815580936901154
6.747 -3.472988937591944
6.7475 -3.471280410670151
6.748 -3.479015353870434
6.7485 -3.4978107824318156
6.749 -3.5275512508633047
6.7495 -3.5668349343027006
6.75 -3.6126347499459865
6.7505 -3.6607670905166727
6.751 -3.7064223842115633
6.7515 -3.744790280938951
6.752 -3.771580759188498
6.7525 -3.7833694035139516
6.753 -3.778020821370477
6.7535 -3.754864054513632
6.754 -3.7147729443556625
6.7545 -3.660059932854617
6.755 -3.5943277431247656
6.7555 -3.522175339063923
6.756 -3.4489182232171385
6.7565 -3.379950213535562
6.757 -3.3201654109724372
6.7575 -3.2735436259001482
6.758 -3.2421520296885946
6.7585 -3.22609476016008
6.759 -3.2234399182187325
6.7595 -3.230585271442075
6.76 -3.119824191063917
6.7605 -3.133407345226622
6.761 -3.143738307875576
6.7615 -3.1475118333334464
6.762 -3.142891674461381
6.7625 -3.129404605719265
6.763 -3.107871926192122
6.7635 -3.0800383002412692
6.764 -3.0482261899733385
6.7645 -3.0149633999441487
6.765 -2.9828241494798804
6.7655 -2.9543037407998547
6.766 -2.9317001633991433
6.7665 -2.916945443241004
6.767 -2.9113806853533615
6.7675 -2.9154404840039807
6.768 -2.9283752207939817
6.7685 -2.9484513033760997
6.769 -2.9728788066102667
6.7695 -2.998409355116938
6.77 -3.0217786918036174
6.7705 -3.0402644567640102
6.771 -3.0521004384829755
6.7715 -3.056742875528551
6.772 -3.054863179833985
6.7725 -3.0480816703998768
6.773 -3.038629391268413
6.7735 -3.029010115431884
6.774 -3.0217306041611236
6.7745 -3.019178299337267
6.775 -3.023498830845183
6.7755 -3.0364131120311906
6.776 -3.059075245395812
6.7765 -3.091746794639825
6.777 -3.1336338392883776
6.7775 -3.1827978503521117
6.778 -3.236181940001466
6.7785 -3.2900364509313893
6.779 -3.3402528701729106
6.7795 -3.382925434698786
6.78 -3.292033317237603
6.7805 -3.3125971362001967
6.781 -3.3214006069377366
6.7815 -3.319951023782617
6.782 -3.310915778971085
6.7825 -3.297457263511624
6.783 -3.2827047285216375
6.7835 -3.269278563402964
6.784 -3.2591455921728096
6.7845 -3.253621542781134
6.785 -3.253444244995899
6.7855 -3.2587788962423176
6.786 -3.269175473385759
6.7865 -3.2834846021873845
6.787 -3.2998478901012436
6.7875 -3.3158319323259846
6.788 -3.3286023444403283
6.7885 -3.335265836790717
6.789 -3.333196901535127
6.7895 -3.3205641776911246
6.79 -3.296639424167642
6.7905 -3.2618834700442605
6.791 -3.217847296774932
6.7915 -3.166994956828088
6.792 -3.1120631321049106
6.7925 -3.055777916902238
6.793 -3.000501522886033
6.7935 -2.9482025119115383
6.794 -2.900468925418768
6.7945 -2.8585457149847184
6.795 -2.8232418730982785
6.7955 -2.7948147422084233
6.796 -2.7728217409946345
6.7965 -2.7560794311716297
6.797 -2.7427335949425435
6.7975 -2.730467650075076
6.798 -2.716836175066783
6.7985 -2.6996749264574484
6.799 -2.6773697355567223
6.7995 -2.649322105010087
6.8 -2.738979630428438
6.8005 -2.700534359611115
6.801 -2.6591818896175767
6.8015 -2.616731446901885
6.802 -2.5747181223181945
6.8025 -2.5342403864052514
6.803 -2.495938748698512
6.8035 -2.4601678468277433
6.804 -2.4272700826915132
6.8045 -2.3976267900046726
6.805 -2.371746155235717
6.8055 -2.350152061474546
6.806 -2.3331974901033274
6.8065 -2.3210106699578277
6.807 -2.313425912997651
6.8075 -2.309955736960147
6.808 -2.310039400638658
6.8085 -2.313180312676875
6.809 -2.319045946990181
6.8095 -2.3274759349283363
6.81 -2.3384433925567225
6.8105 -2.351905120687587
6.811 -2.3676379808862196
6.8115 -2.385171920369714
6.812 -2.4037278089795597
6.8125 -2.422346766308986
6.813 -2.440031728698484
6.8135 -2.4558300221305926
6.814 -2.469069596121541
6.8145 -2.479248637373727
6.815 -2.486172346454853
6.8155 -2.489818289288554
6.816 -2.490442629744171
6.8165 -2.488471057086825
6.817 -2.4845337544136488
6.8175 -2.4794547348983698
6.818 -2.474330072695769
6.8185 -2.470472015176644
6.819 -2.469280947610769
6.8195 -2.471996342374978
6.82 -2.6025970190878347
6.8205 -2.614101838469974
6.821 -2.6293368357272278
6.8215 -2.6471600276419482
6.822 -2.6659048177296203
6.8225 -2.683758038066804
6.823 -2.699018779290858
6.8235 -2.7104516953560425
6.824 -2.7172939636959055
6.8245 -2.7195050904777744
6.825 -2.7176150330273328
6.8255 -2.7126702573635004
6.826 -2.706095467609858
6.8265 -2.699525793385192
6.827 -2.6947068425887
6.8275 -2.693319829034186
6.828 -2.6968700688115037
6.8285 -2.7064158005588475
6.829 -2.722434777970761
6.8295 -2.7446820372085012
6.83 -2.7723507040701545
6.8305 -2.8042346375202056
6.831 -2.838953331703494
6.8315 -2.8751428470713893
6.832 -2.9115450568381815
6.8325 -2.9469512359646903
6.833 -2.980262262491043
6.8335 -3.010388924822761
6.834 -3.036464685155935
6.8345 -3.05804022663035
6.835 -3.075201475086464
6.8355 -3.088723574702567
6.836 -3.099966421359186
6.8365 -3.110655934378257
6.837 -3.122613644358434
6.8375 -3.1373609255370583
6.838 -3.1559647500235206
6.8385 -3.178848188834275
6.839 -3.2055801927869605
6.8395 -3.2351201448628637
6.84 -3.1428999105756508
6.8405 -3.1745935067093773
6.841 -3.2056535838078863
6.8415 -3.2350029352563494
6.842 -3.2617617145096247
6.8425 -3.285155026144495
6.843 -3.3043386705167705
6.8435 -3.318617219528432
6.844 -3.3276415079315194
6.8445 -3.331529984741107
6.845 -3.330960231966263
6.8455 -3.3271299043175535
6.846 -3.321601974745092
6.8465 -3.316138615769168
6.847 -3.312435168760414
6.8475 -3.311985480261498
6.848 -3.31563641298256
6.8485 -3.3235049702173924
6.849 -3.3349677529797677
6.8495 -3.348801153138553
6.85 -3.363289097230962
6.8505 -3.376573643488641
6.851 -3.3867751266314894
6.8515 -3.39212703452382
6.852 -3.391073713912113
6.8525 -3.382419594357607
6.853 -3.3654950576143228
6.8535 -3.3403044714137975
6.854 -3.3075688421118175
6.8545 -3.268611869159116
6.855 -3.225224238980717
6.8555 -3.179435453522019
6.856 -3.1332942839384845
6.8565 -3.0886439468012563
6.857 -3.0468552645977223
6.8575 -3.0086163491767945
6.858 -2.9739012359327397
6.8585 -2.9420035602012757
6.859 -2.911688597096548
6.8595 -2.881350610702247
6.86 -2.8492781195267622
6.8605 -2.8133787942289468
6.861 -2.7723915679327034
6.8615 -2.7252773173755367
6.862 -2.6717038016946155
6.8625 -2.6123353423459323
6.863 -2.548540908143401
6.8635 -2.4822525919314566
6.864 -2.4156653963060224
6.8645 -2.3509201168610177
6.865 -2.290054519082757
6.8655 -2.2347920891360578
6.866 -2.186805916112473
6.8665 -2.147643109788962
6.867 -2.1187769045118463
6.8675 -2.1015929457210354
6.868 -2.0970567732885304
6.8685 -2.1054585241931676
6.869 -2.126157809791238
6.8695 -2.15750306906894
6.87 -2.197026659655152
6.8705 -2.241796548542455
6.871 -2.288876328939644
6.8715 -2.3356780422269443
6.872 -2.3802676974522137
6.8725 -2.421105985880368
6.873 -2.4572985206307676
6.8735 -2.4883944854943967
6.874 -2.51435753909394
6.8745 -2.535499747160157
6.875 -2.552499525226972
6.8755 -2.566359062978543
6.876 -2.578434786824789
6.8765 -2.5903083307132193
6.877 -2.6036510249826157
6.8775 -2.6199918784370544
6.878 -2.640408597193392
6.8785 -2.6653420496325997
6.879 -2.6945638199891073
6.8795 -2.7273061600089026
6.88 -2.88591215959983
6.8805 -2.9217614407700605
6.881 -2.957790540755165
6.8815 -2.993219758416783
6.882 -3.0274911436307557
6.8825 -3.060118868466763
6.883 -3.0907193304594855
6.8835 -3.118848572512726
6.884 -3.144078534182334
6.8845 -3.1661401404674776
6.885 -3.1851409952901943
6.8855 -3.2016852894854053
6.886 -3.216848823707629
6.8865 -3.2319108579685674
6.887 -3.248066227780146
6.8875 -3.2661458716972045
6.888 -3.2863007869611467
6.8885 -3.308000680078362
6.889 -3.3303580157731774
6.8895 -3.3525036178443925
6.89 -3.3739864933420107
6.8905 -3.3949211907984758
6.891 -3.416008867416203
6.8915 -3.438267791481905
6.892 -3.4627249137307388
6.8925 -3.4901238475053002
6.893 -3.5207361457808215
6.8935 -3.554313200192412
6.894 -3.5900900542580545
6.8945 -3.626997421687717
6.895 -3.663754251310585
6.8955 -3.6989076848623816
6.896 -3.730866767320021
6.8965 -3.757804784525536
6.897 -3.7779203845364377
6.8975 -3.789477739121001
6.898 -3.7912767679193933
6.8985 -3.7829574081122557
6.899 -3.7651836041541284
6.8995 -3.739562280500347
6.9 -3.5849984583236116
6.9005 -3.552020604936191
6.901 -3.5195695443145945
6.9015 -3.4903389189822547
6.902 -3.466555999979
6.9025 -3.4497792041375956
6.903 -3.440690590445562
6.9035 -3.4391568470211116
6.904 -3.4443868950349774
6.9045 -3.45493239679285
6.905 -3.468873175791317
6.9055 -3.4838430401300027
6.906 -3.4972616842190583
6.9065 -3.5063755266706624
6.907 -3.508616651690364
6.9075 -3.501860139727999
6.908 -3.484639004196359
6.9085 -3.4564226151274586
6.909 -3.417731643169625
6.9095 -3.370269981673844
6.91 -3.316880880992563
6.9105 -3.2613490741987152
6.911 -3.2079410704300972
6.9115 -3.160843021588946
6.912 -3.123483797959464
6.9125 -3.098100670964495
6.913 -3.0854607334531656
6.9135 -3.084827067784991
6.914 -3.094071660561664
6.9145 -3.109827276908217
6.915 -3.127875907648353
6.9155 -3.1435014761903273
6.916 -3.152038744140308
6.9165 -3.149467722546436
6.917 -3.1327496136733073
6.9175 -3.1005344231955556
6.918 -3.0532071625266286
6.9185 -2.992856319821756
6.919 -2.9229813635415196
6.9195 -2.8482230467508085
6.92 -2.650004926580921
6.9205 -2.582507489558709
6.921 -2.5263531755276536
6.9215 -2.485937454170501
6.922 -2.464132655591363
6.9225 -2.462022485447408
6.923 -2.4787613812659828
6.9235 -2.511684227145772
6.924 -2.556555386928247
6.9245 -2.6081464391987828
6.925 -2.660729820585064
6.9255 -2.7087563375907124
6.926 -2.7473223955063
6.9265 -2.7727308218193323
6.927 -2.7828635532578683
6.9275 -2.7774346303501427
6.928 -2.757963557112098
6.9285 -2.727525290476111
6.929 -2.6903621837538303
6.9295 -2.6514593267129616
6.93 -2.6160408098097463
6.9305 -2.5892627134646924
6.931 -2.5756141187904915
6.9315 -2.578492517384581
6.932 -2.599860874457778
6.9325 -2.6398031875581993
6.933 -2.6965403470630425
6.9335 -2.766311832877136
6.934 -2.844007488198878
6.9345 -2.923419538135633
6.935 -2.998172139535269
6.9355 -3.0622813363964574
6.936 -3.1110406513000197
6.9365 -3.1413840045831365
6.937 -3.152487357101039
6.9375 -3.1455799644222058
6.938 -3.1237981107598527
6.9385 -3.091551598900169
6.939 -3.053975714044256
6.9395 -3.0164927705041413
6.94 -2.8603661701984073
6.9405 -2.8386602266713497
6.941 -2.8300651802032526
6.9415 -2.8362465583289693
6.942 -2.856844343046425
6.9425 -2.8896981456414244
6.943 -2.931279487923936
6.9435 -2.976933435185062
6.944 -3.021590173532715
6.9445 -3.0602038627206154
6.945 -3.088223291474674
6.9455 -3.1021716660450087
6.946 -3.100203450546923
6.9465 -3.082327858647736
6.947 -3.050436412595248
6.9475 -3.0080799825965605
6.948 -2.9598646739728878
6.9485 -2.910899140116659
6.949 -2.866146618577788
6.9495 -2.8298335567459767
6.95 -2.8051659617331093
6.9505 -2.794041896965233
6.951 -2.7969639651370217
6.9515 -2.8128947117211287
6.952 -2.8394426608212657
6.9525 -2.8730236784596848
6.953 -2.909212018848652
6.9535 -2.9431052416493775
6.954 -2.9697959103536284
6.9545 -2.9849823162527693
6.955 -2.98546487405363
6.9555 -2.9696351181226053
6.956 -2.93767164648242
6.9565 -2.891604208607775
6.957 -2.835162910742742
6.9575 -2.773378575819634
6.958 -2.7120008663449755
6.9585 -2.6567736895200222
6.959 -2.612524545746687
6.9595 -2.5827320858191998
6.96 -2.692864082694185
6.9605 -2.694320090885669
6.961 -2.70901350858485
6.9615 -2.7330559404193577
6.962 -2.7615686865697278
6.9625 -2.7892098417483537
6.963 -2.810806892913941
6.9635 -2.8218733543724657
6.964 -2.8191309966113525
6.9645 -2.8007841515921763
6.965 -2.7666829239658117
6.9655 -2.7181995392687535
6.966 -2.658112536216537
6.9665 -2.5903765201713065
6.967 -2.5198549029728143
6.9675 -2.451807661923092
6.968 -2.391349029285305
6.9685 -2.3429266773007864
6.969 -2.3098902216765684
6.9695 -2.294282849487849
6.97 -2.2967497704922377
6.9705 -2.3165645540636866
6.971 -2.351759262418045
6.9715 -2.399268831214637
6.972 -2.4551555544247368
6.9725 -2.5148919889500574
6.973 -2.573789460405135
6.9735 -2.62745560659208
6.974 -2.6722311737908595
6.9745 -2.7055230175240617
6.975 -2.726016069230371
6.9755 -2.733619666074024
6.976 -2.7294023521401964
6.9765 -2.7154401494844196
6.977 -2.6946470742598208
6.9775 -2.6704544977082287
6.978 -2.6465059298126667
6.9785 -2.6261787457223287
6.979 -2.6123796920737856
6.9795 -2.6073070406730903
6.98 -2.735595840125667
6.9805 -2.749934360178227
6.981 -2.773404988981253
6.9815 -2.804379370761023
6.982 -2.8403377485369585
6.9825 -2.878115761791659
6.983 -2.914236272793019
6.9835 -2.945282999091
6.984 -2.9683136000094885
6.9845 -2.981194997490733
6.985 -2.9828340115038965
6.9855 -2.973272243672958
6.986 -2.9536220629507657
6.9865 -2.925864129407483
6.987 -2.8926104097069167
6.9875 -2.856696656078507
6.988 -2.821104716437923
6.9885 -2.7885860846835255
6.989 -2.7615635597789723
6.9895 -2.742024988571384
6.99 -2.7312251078978123
6.9905 -2.729714529416193
6.991 -2.737360447258679
6.9915 -2.7534542372804194
6.992 -2.7768369238482986
6.9925 -2.805956882514417
6.993 -2.839023524609057
6.9935 -2.8739827662517303
6.994 -2.908621466717422
6.9945 -2.9407661407624546
6.995 -2.9685488443968038
6.9955 -2.9905469689538653
6.996 -3.0061703245946
6.9965 -3.015262378262104
6.997 -3.018560402917478
6.9975 -3.0174267487429285
6.998 -3.013679543441238
6.9985 -3.009335884912807
6.999 -3.006243027727687
6.9995 -3.0058067199074876
7.0 -2.8854448969034823
7.0005 -2.8929371676156594
7.001 -2.904356825043036
7.0015 -2.918999921053919
7.002 -2.935978033756537
7.0025 -2.95412705659004
7.003 -2.9720268835308823
7.0035 -2.98803318079269
7.004 -3.000561293513234
7.0045 -3.008232962294098
7.005 -3.0101104024918524
7.0055 -3.0058356323412943
7.006 -2.9957655550050113
7.0065 -2.981065510476775
7.007 -2.963744899575889
7.0075 -2.9464487933864647
7.008 -2.9321521244024553
7.0085 -2.92351103510914
7.009 -2.9225824920959496
7.0095 -2.9304598758840292
7.01 -2.9472445363542237
7.0105 -2.972187380887165
7.011 -3.0039756534167408
7.0115 -3.0407598416543764
7.012 -3.080475894815466
7.0125 -3.1207249547161533
7.013 -3.158927770849706
7.0135 -3.192333153079349
7.014 -3.218536195109704
7.0145 -3.235722590275284
7.015 -3.2430205811292083
7.0155 -3.2406956410481724
7.016 -3.2301859624725666
7.0165 -3.213977228760184
7.017 -3.1952033955407813
7.0175 -3.1770957910783677
7.018 -3.1624348905015562
7.0185 -3.1530159131396664
7.019 -3.149505782762325
7.0195 -3.1512584675020667
7.02 -3.033411323871981
7.0205 -3.0416607915473226
7.021 -3.050287167671311
7.0215 -3.057453144506001
7.022 -3.0616695871458766
7.0225 -3.061713226692165
7.023 -3.0565722611877075
7.0235 -3.045396602533576
7.024 -3.027597494660742
7.0245 -3.003059992116514
7.025 -2.972359024569918
7.0255 -2.9368937769536454
7.026 -2.8989019381424628
7.0265 -2.8612535232171266
7.027 -2.826952655202384
7.0275 -2.798638523009691
7.028 -2.7780870665690727
7.0285 -2.765890068227031
7.029 -2.761289261840906
7.0295 -2.762507509365302
7.03 -2.767097409982682
7.0305 -2.772421479293956
7.031 -2.776041321767691
7.0315 -2.775878271588313
7.032 -2.770161263720436
7.0325 -2.7573568811779756
7.033 -2.736149732332123
7.0335 -2.7055480516157404
7.034 -2.66535761770118
7.0345 -2.6163991944708322
7.035 -2.5608195601279546
7.0355 -2.50215800110585
7.036 -2.4448909740631124
7.0365 -2.393999200806078
7.037 -2.3542582506865353
7.0375 -2.329450218533346
7.038 -2.3219019666676366
7.0385 -2.3322746928956755
7.039 -2.359664346964459
7.0395 -2.401929637915019
7.04 -2.579558287394844
7.0405 -2.64152365817105
7.041 -2.708105814878248
7.0415 -2.775870055163003
7.042 -2.8415063225765325
7.0425 -2.9019163385746625
7.043 -2.9544608367158696
7.0435 -2.997165325933257
7.044 -3.028974401802977
7.0445 -3.050005457950543
7.045 -3.061543135985733
7.0455 -3.06601249389311
7.046 -3.0665279591480634
7.0465 -3.0665771781779734
7.047 -3.0696478317318334
7.0475 -3.078831318249655
7.048 -3.0966075175958068
7.0485 -3.124663178786706
7.049 -3.1638652228331874
7.0495 -3.214231271048289
7.05 -3.274943423565543
7.0505 -3.34427238727922
7.051 -3.419626497065309
7.0515 -3.497670584929891
7.052 -3.574692134684748
7.0525 -3.6468398643412576
7.053 -3.7105959529528914
7.0535 -3.763217822502658
7.054 -3.8028269250014954
7.0545 -3.8290002554714095
7.055 -3.8422952031693285
7.0555 -3.844265150683036
7.056 -3.8370046054736404
7.0565 -3.8229658338302
7.057 -3.804747365811962
7.0575 -3.7849312667574875
7.058 -3.7660396914103136
7.0585 -3.7505728264607434
7.059 -3.7408734290432912
7.0595 -3.7390831884927764
7.06 -3.623466606563657
7.0605 -3.6421682896262983
7.061 -3.6715236842065844
7.0615 -3.7100633308758213
7.062 -3.755403983340079
7.0625 -3.804174973720496
7.063 -3.852346985324501
7.0635 -3.8956648272552696
7.064 -3.9302497315057483
7.0645 -3.95261352234495
7.065 -3.960143559164383
7.0655 -3.951390800600086
7.066 -3.9260891207050714
7.0665 -3.8853413106340193
7.067 -3.831382922971196
7.0675 -3.7678055207144694
7.068 -3.6990568677316196
7.0685 -3.6301830464354756
7.069 -3.566414510263944
7.0695 -3.5125832161423234
7.07 -3.4727053771089067
7.0705 -3.449633703027325
7.071 -3.444745587518019
7.0715 -3.4578815164469474
7.072 -3.487407405165825
7.0725 -3.5300397351863846
7.073 -3.581439832734637
7.0735 -3.636329572266841
7.074 -3.6891398113094516
7.0745 -3.734456708698343
7.075 -3.767326729174224
7.0755 -3.7837413319580215
7.076 -3.7810119418671237
7.0765 -3.758055192936386
7.077 -3.7155562481140945
7.0775 -3.65596674103781
7.078 -3.5834854485235317
7.0785 -3.5037312147989885
7.079 -3.4233042150463575
7.0795 -3.349244474135771
7.08 -3.1648633353703457
7.0805 -3.1240281841520163
7.081 -3.106671093131764
7.0815 -3.114753144351793
7.082 -3.1474156297024845
7.0825 -3.201215872418423
7.083 -3.2703818840910808
7.0835 -3.3473325171987094
7.084 -3.423541468856786
7.0845 -3.4904156506145205
7.085 -3.540231001291045
7.0855 -3.5670121871940426
7.086 -3.5671963385761245
7.0865 -3.5400025436960103
7.087 -3.487515930561848
7.0875 -3.414466826435669
7.088 -3.327780922241844
7.0885 -3.2359799587719116
7.089 -3.1484220899757616
7.0895 -3.0744587626095656
7.09 -3.0224756307420497
7.0905 -2.9989464118833338
7.091 -3.007612743036656
7.0915 -3.048905245973055
7.092 -3.119813514361286
7.0925 -3.214139381061683
7.093 -3.3231340656758697
7.0935 -3.436410987919324
7.094 -3.5431236432774003
7.0945 -3.6330172187982255
7.095 -3.6974614894342075
7.0955 -3.7301728551953364
7.096 -3.7280208989487376
7.0965 -3.6909404994198725
7.097 -3.6220831898834107
7.0975 -3.5274567885178647
7.098 -3.4154960028660595
7.0985 -3.2962826510900936
7.099 -3.1806809246730574
7.0995 -3.0791314029799257
7.1 -2.8771761774853233
7.1005 -2.828607933292705
7.101 -2.8123928702307732
7.1015 -2.8277490711954982
7.102 -2.870213927455911
7.1025 -2.9323757876207375
7.103 -3.0047437136296886
7.1035 -3.076840454394961
7.104 -3.1383787137808703
7.1045 -3.1803210708478007
7.105 -3.195891083502464
7.1055 -3.1811041962564284
7.106 -3.135205844338354
7.1065 -3.0606059163465145
7.107 -2.962688845569571
7.1075 -2.849299803430758
7.108 -2.729932201444735
7.1085 -2.6147579941403563
7.109 -2.5136087953598847
7.1095 -2.434915276945555
7.11 -2.3849970483103555
7.1105 -2.3672722650369304
7.111 -2.382171222764396
7.1115 -2.42681460923897
7.112 -2.4953876429779096
7.1125 -2.579777256596444
7.113 -2.67035240983612
7.1135 -2.757096988663892
7.114 -2.8305048061112346
7.1145 -2.8828693954199474
7.115 -2.908971115685599
7.1155 -2.9066419594856807
7.116 -2.877000162470327
7.1165 -2.824251314065637
7.117 -2.7552503786200013
7.1175 -2.6787225852409993
7.118 -2.6043598233402907
7.1185 -2.541687585180125
7.119 -2.499207635148226
7.1195 -2.483350243501386
7.12 -2.621018555748478
7.1205 -2.665645155890476
7.121 -2.7379399150415287
7.1215 -2.8325322293007997
7.122 -2.941636910007395
7.1225 -3.056134376335415
7.123 -3.1665752294107947
7.1235 -3.2642166621746
7.124 -3.3418752061044743
7.1245 -3.3946147256192925
7.125 -3.420179675106443
7.1255 -3.419115586625323
7.126 -3.3946317214822437
7.1265 -3.352210964279341
7.127 -3.299167844597203
7.1275 -3.2438587998494968
7.128 -3.1949522717388352
7.1285 -3.160337595022377
7.129 -3.1463297617071655
7.1295 -3.156975500957931
7.13 -3.193605074165162
7.1305 -3.2546527798872233
7.131 -3.3358320649352224
7.1315 -3.430623821084443
7.132 -3.530919946475262
7.1325 -3.627902116007216
7.133 -3.7129901254706352
7.1335 -3.7787920456070094
7.134 -3.819917936271038
7.1345 -3.8336282087202145
7.135 -3.8199972584188835
7.1355 -3.781847632509586
7.136 -3.7242582187371274
7.1365 -3.6539720130139757
7.137 -3.5786463026761743
7.1375 -3.506109500317639
7.138 -3.4434531880748227
7.1385 -3.3965087977789805
7.139 -3.3692009159461347
7.1395 -3.36316466047363
7.14 -3.2542835600158844
7.1405 -3.2865748398980648
7.141 -3.331133153975832
7.1415 -3.380782905097365
7.142 -3.42748924299242
7.1425 -3.463373338304853
7.143 -3.481642019607191
7.1435 -3.477465593744906
7.144 -3.4486881900456137
7.1445 -3.395834211096644
7.145 -3.3220230086819544
7.1455 -3.2324272575681117
7.146 -3.133619381079595
7.1465 -3.0328827165041568
7.147 -2.937506931321818
7.1475 -2.8542158945011256
7.148 -2.788578296895309
7.1485 -2.744670866366594
7.149 -2.724526351700174
7.1495 -2.7282036074886244
7.15 -2.753497723758449
7.1505 -2.796315531293008
7.151 -2.8509061676317495
7.1515 -2.9106163887962624
7.152 -2.9686284773544243
7.1525 -3.01890887920505
7.153 -3.056939298342438
7.1535 -3.0803522588702044
7.154 -3.0890571256856716
7.1545 -3.0848923994326247
7.155 -3.0710928909461153
7.1555 -3.0516024789354526
7.156 -3.0304844184980357
7.1565 -3.0115065248335813
7.157 -2.997717029064414
7.1575 -2.9912901765659794
7.158 -2.993379500084721
7.1585 -3.004032063973473
7.159 -3.0223410490372364
7.1595 -3.0464870595888636
7.16 -2.950004605829047
7.1605 -2.9783194800733725
7.161 -3.003344011268055
7.1615 -3.021656801663911
7.162 -3.0303164342805253
7.1625 -3.027676348946795
7.163 -3.0137003545956778
7.1635 -2.990011844846621
7.164 -2.9596122911500324
7.1645 -2.9263153168721487
7.165 -2.8940053242037105
7.1655 -2.8661526166624958
7.166 -2.8455037086785637
7.1665 -2.8340137867911928
7.167 -2.8327739541140446
7.1675 -2.8419883323807653
7.168 -2.8609610102327845
7.1685 -2.888037915126393
7.169 -2.9205664923339025
7.1695 -2.9549894796310765
7.17 -2.9871167177610642
7.1705 -3.0126486677846227
7.171 -3.0278400149999163
7.1715 -3.030224841466982
7.172 -3.0191125126218346
7.1725 -2.9957208173969785
7.173 -2.9629894091169695
7.1735 -2.9250376573354275
7.174 -2.886320738468942
7.1745 -2.8509897406797537
7.175 -2.8223237981000615
7.1755 -2.802411490741371
7.176 -2.7920879142871318
7.1765 -2.7909970093654555
7.177 -2.7977338609433127
7.1775 -2.809947262411007
7.178 -2.824578835323798
7.1785 -2.837987563608097
7.179 -2.8461807825285903
7.1795 -2.845227645935479
7.18 -2.955355477178059
7.1805 -2.925831618260751
7.181 -2.8797205062883737
7.1815 -2.8180374488489606
7.182 -2.7436800711510956
7.1825 -2.6611433911801954
7.183 -2.575827155179735
7.1835 -2.493220692477177
7.184 -2.418207263146315
7.1845 -2.354582432252685
7.185 -2.3048273553827054
7.1855 -2.2701758307387156
7.186 -2.250798706247707
7.1865 -2.245972347652271
7.187 -2.254292611389536
7.1875 -2.2736013469280887
7.188 -2.3010051912212846
7.1885 -2.333011013202217
7.189 -2.3657107561180695
7.1895 -2.3953137507126803
7.19 -2.4186699452098774
7.1905 -2.43379265670952
7.191 -2.4402218118969827
7.1915 -2.439014705259694
7.192 -2.4323775607985727
7.1925 -2.423196878233854
7.193 -2.414460524557256
7.1935 -2.4086071199995125
7.194 -2.4072075707827496
7.1945 -2.410870957652233
7.195 -2.419313719971706
7.1955 -2.4316462126823124
7.196 -2.446678937129533
7.1965 -2.463121407836301
7.197 -2.4796314178058014
7.1975 -2.494815936016296
7.198 -2.5072177610640174
7.1985 -2.515490403028701
7.199 -2.5186730536709026
7.1995 -2.5164996135509514
7.2 -2.633304334064115
7.2005 -2.6221659912759177
7.201 -2.6090066330971027
7.2015 -2.595740963189612
7.202 -2.5837685456326915
7.2025 -2.57360643121718
7.203 -2.564694004607866
7.2035 -2.5554682077401036
7.204 -2.5437015346855336
7.2045 -2.527057500507579
7.205 -2.5036718827361573
7.2055 -2.4726493354773806
7.206 -2.4341601865479228
7.2065 -2.3893739601903725
7.207 -2.340216896035367
7.2075 -2.2891064596366406
7.208 -2.238737625931625
7.2085 -2.19187808662755
7.209 -2.1511707193664167
7.2095 -2.118852889112781
7.21 -2.0964291797876493
7.2105 -2.0845105954489296
7.211 -2.0825770705965327
7.2115 -2.0893413364085553
7.212 -2.1027244843665955
7.2125 -2.1201414349591188
7.213 -2.138787117026046
7.2135 -2.155967176406775
7.214 -2.1693042020176483
7.2145 -2.1769848942413628
7.215 -2.177878713742857
7.2155 -2.1716169751639285
7.216 -2.1585942325518657
7.2165 -2.1400175591416746
7.217 -2.11791237413917
7.2175 -2.095004245525405
7.218 -2.074428391245308
7.2185 -2.0592248456848554
7.219 -2.05188508650198
7.2195 -2.0540684925301114
7.22 -2.1898428872179903
7.2205 -2.210524478416377
7.221 -2.238245364078096
7.2215 -2.270137218159388
7.222 -2.3026984897665206
7.2225 -2.3321266450911695
7.223 -2.3546862538258515
7.2235 -2.3672393090882395
7.224 -2.3676248360919723
7.2245 -2.354835584477207
7.225 -2.3292923046444547
7.2255 -2.292741739557644
7.226 -2.248243866987333
7.2265 -2.200011947622901
7.227 -2.1531018838418983
7.2275 -2.1129619730252722
7.228 -2.0848303418660894
7.2285 -2.0730586334939884
7.229 -2.080456016364672
7.2295 -2.107877835759305
7.23 -2.1539947694584654
7.2305 -2.215580485903863
7.231 -2.2880212481953675
7.2315 -2.365999400413237
7.232 -2.444146718722511
7.2325 -2.517545765619058
7.233 -2.5820781737709644
7.2335 -2.634623897530798
7.234 -2.6732511247558763
7.2345 -2.69739766874809
7.235 -2.7078172787574464
7.2355 -2.7065178816126
7.236 -2.6966724232901975
7.2365 -2.6823272064629764
7.237 -2.668077000131044
7.2375 -2.65857815860032
7.238 -2.65794714910313
7.2385 -2.6691290209649274
7.239 -2.693356836695111
7.2395 -2.729889103153328
7.24 -2.8995132122532317
7.2405 -2.950590404723493
7.241 -3.0020087510267475
7.2415 -3.048380720348875
7.242 -3.0847651384203436
7.2425 -3.106967526594141
7.243 -3.1119871362421967
7.2435 -3.0983729204845813
7.244 -3.0664274774967404
7.2445 -3.018371274825081
7.245 -2.9581737816944007
7.2455 -2.8912107182240083
7.246 -2.823812987475814
7.2465 -2.762663803703139
7.247 -2.7141342140725344
7.2475 -2.683613117359505
7.248 -2.6748805942199327
7.2485 -2.6895735726331274
7.249 -2.726969016135289
7.2495 -2.7840728637563292
7.25 -2.8558782379403804
7.2505 -2.935949844604732
7.251 -3.017081386528737
7.2515 -3.0920136135309595
7.252 -3.154154496679093
7.2525 -3.1982559297351805
7.253 -3.2209086022096236
7.2535 -3.2207027826287478
7.254 -3.198326937702412
7.2545 -3.1561199105223974
7.255 -3.0978040541726153
7.2555 -3.028126620683279
7.256 -2.952494391691997
7.2565 -2.8767058127434812
7.257 -2.8065195631219724
7.2575 -2.747074960817953
7.258 -2.7023463373100904
7.2585 -2.6746840810053714
7.259 -2.664533751543463
7.2595 -2.6703551349567713
7.26 -2.811862205558123
7.2605 -2.8370999571610485
7.261 -2.863442458089179
7.2615 -2.8846968246625666
7.262 -2.8950276394527914
7.2625 -2.889621912438636
7.263 -2.8652478669534305
7.2635 -2.820508565976829
7.264 -2.755988299248301
7.2645 -2.674192091426414
7.265 -2.579342230167491
7.2655 -2.476904823394047
7.266 -2.373231628607501
7.2665 -2.274536925488635
7.267 -2.186404647516832
7.2675 -2.113236163401859
7.268 -2.057787035455452
7.2685 -2.020921462172561
7.269 -2.0015679125684565
7.2695 -1.996936971500771
7.27 -2.002867571875257
7.2705 -2.014458531761148
7.271 -2.0266123854622853
7.2715 -2.034663165097364
7.272 -2.03486152654604
7.2725 -2.024648450512715
7.273 -2.0028382273568734
7.2735 -1.9696219359101974
7.274 -1.9264367074777078
7.2745 -1.875864972677976
7.275 -1.8213116694425857
7.2755 -1.766700577729684
7.276 -1.7160503251948818
7.2765 -1.6731496999942186
7.277 -1.6412864879874305
7.2775 -1.622872034449412
7.278 -1.6190230093365938
7.2785 -1.6295327046133419
7.279 -1.6528771861710323
7.2795 -1.68640984228356
7.28 -1.849992619070406
7.2805 -1.8927015959151412
7.281 -1.9340382712255284
7.2815 -1.9710388737731788
7.282 -2.001410995232078
7.2825 -2.023852477559513
7.283 -2.038193856035413
7.2835 -2.0454091066000815
7.284 -2.0472740928792463
7.2845 -2.04620812597938
7.285 -2.0449363824006523
7.2855 -2.046231428668323
7.286 -2.052657858505303
7.2865 -2.0663293364246424
7.287 -2.088654325072933
7.2875 -2.1201664626154955
7.288 -2.160323458546585
7.2885 -2.2075872106736703
7.289 -2.259645323847863
7.2895 -2.313793217294034
7.29 -2.3673793991052956
7.2905 -2.418246430310794
7.291 -2.465125741621225
7.2915 -2.5076558429591347
7.292 -2.546251961397086
7.2925 -2.5817641573775307
7.293 -2.615128735117948
7.2935 -2.647206173968277
7.294 -2.678661357324292
7.2945 -2.7099464389419285
7.295 -2.741266271651128
7.2955 -2.7726680324225117
7.296 -2.8042350208037408
7.2965 -2.835958207452938
7.297 -2.8676996908154604
7.2975 -2.8990051743329612
7.298 -2.9289560399902936
7.2985 -2.9562638271322634
7.299 -2.979349005235854
7.2995 -2.996676370829121
7.3 -3.1305234323446514
7.3005 -3.1323184927066845
7.301 -3.125502727852504
7.3015 -3.110793482604164
7.302 -3.0892548030770453
7.3025 -3.062429917488328
7.303 -3.032200847358049
7.3035 -3.0006215367520936
7.304 -2.969737913648124
7.3045 -2.941218108507512
7.305 -2.9162169592938887
7.3055 -2.8952731355063492
7.306 -2.87832057524368
7.3065 -2.864809964557278
7.307 -2.853628759132312
7.3075 -2.8434251914112143
7.308 -2.8326374776723977
7.3085 -2.8196711541974704
7.309 -2.8030842453544578
7.3095 -2.7817453979724007
7.31 -2.7549472280811167
7.3105 -2.722456691936811
7.311 -2.684594716757987
7.3115 -2.641920707353546
7.312 -2.59558498387514
7.3125 -2.5469334992017414
7.313 -2.497464496259975
7.3135 -2.4486166394123883
7.314 -2.4016161718931452
7.3145 -2.357389528158025
7.315 -2.31664624716073
7.3155 -2.2796221490182917
7.316 -2.2462275350411156
7.3165 -2.2160599420422824
7.317 -2.1884253533234475
7.3175 -2.1625698084187897
7.318 -2.137722638672868
7.3185 -2.1131950826543036
7.319 -2.088345879199664
7.3195 -2.062610412284257
7.32 -2.1590379487072835
7.3205 -2.1298169731872085
7.321 -2.0990758570925476
7.3215 -2.0680595285574106
7.322 -2.0383385103671676
7.3225 -2.0117645833310283
7.323 -1.9900151499550691
7.3235 -1.9743555453295725
7.324 -1.9652820987255037
7.3245 -1.962527974014312
7.325 -1.9651672005416407
7.3255 -1.9715955684005233
7.326 -1.9799180143947315
7.3265 -1.9885195805900677
7.327 -1.9961397704007873
7.3275 -2.0020126110267893
7.328 -2.0057209987388105
7.3285 -2.0071944393212453
7.329 -2.0065608206920658
7.3295 -2.004199496791365
7.33 -2.0008566215271175
7.3305 -1.9977246579298356
7.331 -1.9964047163125371
7.3315 -1.9987274787332732
7.332 -2.0064115603693695
7.3325 -2.0208535491260253
7.333 -2.0428495920160454
7.3335 -2.0725443769266887
7.334 -2.1094041973558535
7.3345 -2.1523003887865193
7.335 -2.1995938425912596
7.3355 -2.249473568813376
7.336 -2.299996465415189
7.3365 -2.349236985020713
7.337 -2.3953109649163227
7.3375 -2.436294591580312
7.338 -2.470331734781898
7.3385 -2.4958860022036657
7.339 -2.512068382970472
7.3395 -2.518948961813513
7.34 -2.6410680196223604
7.3405 -2.6329761783924113
7.341 -2.6211954036754452
7.3415 -2.6089206214526164
7.342 -2.59903524226927
7.3425 -2.5938201487485637
7.343 -2.594709445534991
7.3435 -2.602185710884481
7.344 -2.615763193477455
7.3445 -2.634187247950085
7.345 -2.655621588704929
7.3455 -2.677929683305942
7.346 -2.698868882179687
7.3465 -2.716297828865014
7.347 -2.728298602891597
7.3475 -2.7333816911266946
7.348 -2.7306032591299196
7.3485 -2.7196411137668917
7.349 -2.700876386117054
7.3495 -2.6752833938812226
7.35 -2.6443793064396353
7.3505 -2.6100689940060233
7.351 -2.5744332630532734
7.3515 -2.539528237529281
7.352 -2.507244840279414
7.3525 -2.4790274701333703
7.353 -2.4559624288564823
7.3535 -2.4385853045106383
7.354 -2.426847587404776
7.3545 -2.4201639242891266
7.355 -2.4174648148998616
7.3555 -2.417257718984048
7.356 -2.417780245604176
7.3565 -2.4171557649509032
7.357 -2.4136287423649425
7.3575 -2.40587585064715
7.358 -2.393157633123878
7.3585 -2.3755908940542136
7.359 -2.3541812813311416
7.3595 -2.3307228103461926
7.36 -2.430962983848782
7.3605 -2.410468789033613
7.361 -2.3957128889934594
7.3615 -2.3894899718347378
7.362 -2.393928197512102
7.3625 -2.4102644272785176
7.363 -2.4387031733525752
7.3635 -2.4783526164626037
7.364 -2.527340009508203
7.3645 -2.5828218905380598
7.365 -2.6414746123580244
7.3655 -2.6995921962808107
7.366 -2.753643524646546
7.3665 -2.8004988210179786
7.367 -2.837575263985151
7.3675 -2.863027501758973
7.368 -2.875806473284911
7.3685 -2.8757924610272494
7.369 -2.8638339199737586
7.3695 -2.841725125379604
7.37 -2.8121216290612536
7.3705 -2.7785069639089883
7.371 -2.744775821242445
7.3715 -2.7148603533479365
7.372 -2.69239136408734
7.3725 -2.6802071311631583
7.373 -2.6800281548365983
7.3735 -2.692117949700944
7.374 -2.7152923189479736
7.3745 -2.7472169248103335
7.375 -2.784687402633805
7.3755 -2.8239442783662683
7.376 -2.860926369613909
7.3765 -2.8915644068765327
7.377 -2.912015416523715
7.3775 -2.9190678252136086
7.378 -2.910592016314939
7.3785 -2.885869162128158
7.379 -2.845962746599031
7.3795 -2.7936840740140965
7.38 -2.8568777714535534
7.3805 -2.7931623494318116
7.381 -2.7322863726602575
7.3815 -2.679863241713843
7.382 -2.6405697016131824
7.3825 -2.6174414439112064
7.383 -2.6117486962133074
7.3835 -2.6229317588358456
7.384 -2.648949293474011
7.3845 -2.686767758502087
7.385 -2.7327115258034156
7.3855 -2.782711191042899
7.386 -2.8324176389388924
7.3865 -2.8773167765041396
7.387 -2.913088173663345
7.3875 -2.935991554862742
7.388 -2.943451455085507
7.3885 -2.9346083953647515
7.389 -2.9104507276462366
7.3895 -2.8737703147854905
7.39 -2.828923273443124
7.3905 -2.781130479182263
7.391 -2.7356327841230663
7.3915 -2.697319739077064
7.392 -2.6699433142275635
7.3925 -2.656082113026984
7.393 -2.6568655349957884
7.3935 -2.6722409005203076
7.394 -2.7011260229045257
7.3945 -2.741420012399762
7.395 -2.790157423679724
7.3955 -2.843548386691496
7.396 -2.897208479404169
7.3965 -2.9464598813355503
7.397 -2.9868319751743004
7.3975 -3.014508671607667
7.398 -3.026869578552435
7.3985 -3.0229890841223455
7.399 -3.003796596265849
7.3995 -2.9720502342547594
7.4 -3.0553994108132088
7.4005 -3.0112406509359317
7.401 -2.9682500882499956
7.4015 -2.931216641605335
7.402 -2.9039579208846793
7.4025 -2.889131155449883
7.403 -2.8881785788812846
7.4035 -2.9012398914004933
7.404 -2.927251187013173
7.4045 -2.9638940383939505
7.405 -3.0076393387616696
7.4055 -3.0539369477071716
7.406 -3.0975481135469707
7.4065 -3.133039313128204
7.407 -3.1553987205306657
7.4075 -3.160699523849541
7.408 -3.146697726464742
7.4085 -3.1133494147167515
7.409 -3.0628244634914887
7.4095 -2.9992053823871556
7.41 -2.927892925538129
7.4105 -2.854766430467651
7.411 -2.7853996230400373
7.4115 -2.7244936956059207
7.412 -2.6754881678787124
7.4125 -2.6404227566202865
7.413 -2.6199515751352935
7.4135 -2.613481995064825
7.414 -2.6192756913565103
7.4145 -2.6347227836102283
7.415 -2.6563166784899166
7.4155 -2.6798430448243202
7.416 -2.70064388868445
7.4165 -2.7139926374240586
7.417 -2.7157924777600244
7.4175 -2.7031882766309923
7.418 -2.6752618644244794
7.4185 -2.633277177625091
7.419 -2.5805732250296125
7.4195 -2.5219863820878015
7.42 -2.586618862636455
7.4205 -2.5319471235630377
7.421 -2.486375554222364
7.4215 -2.453309064200044
7.422 -2.434689042134546
7.4225 -2.4311534063562505
7.423 -2.4421983843244757
7.4235 -2.4663485717702867
7.424 -2.5012696259466307
7.4245 -2.5437176984792322
7.425 -2.5896584477004385
7.4255 -2.634459058107575
7.426 -2.6733619487039477
7.4265 -2.702124378834006
7.427 -2.7177354392936057
7.4275 -2.718941017010346
7.428 -2.706578070381223
7.4285 -2.6834469907226195
7.429 -2.6538296395050684
7.4295 -2.6228694147006486
7.43 -2.5956436075629448
7.4305 -2.5766251747122597
7.431 -2.5691700130936277
7.4315 -2.5751150642456544
7.432 -2.5948526975071404
7.4325 -2.6274175208648143
7.433 -2.6706622986726867
7.4335 -2.721577048027078
7.434 -2.7764969605462126
7.4345 -2.831416485261779
7.435 -2.882301768746374
7.4355 -2.925430705675222
7.436 -2.9578241969260244
7.4365 -2.9775644097477545
7.437 -2.984062293503085
7.4375 -2.9781814960855737
7.438 -2.9620205101704395
7.4385 -2.938717481918336
7.439 -2.9119838967965763
7.4395 -2.8857193081488335
7.44 -2.987186111616603
7.4405 -2.9718007794177965
7.441 -2.965812944308231
7.4415 -2.970994440265295
7.442 -2.988038444103785
7.4425 -3.016480935370503
7.443 -3.0546286916712893
7.4435 -3.0997296410031336
7.444 -3.1482165928494923
7.4445 -3.196040013709479
7.445 -3.2391828568667234
7.4455 -3.273908906753652
7.446 -3.2973461333504237
7.4465 -3.3078076151898417
7.447 -3.304963410190956
7.4475 -3.290112918639654
7.448 -3.266005895983373
7.4485 -3.23657953312022
7.449 -3.2065133227150184
7.4495 -3.1806579340196603
7.45 -3.1634527512957393
7.4505 -3.1585035622403677
7.451 -3.168157491796209
7.4515 -3.1931134409027586
7.452 -3.2324558139151964
7.4525 -3.2836452541441417
7.453 -3.342876417239643
7.4535 -3.4054332311299915
7.454 -3.466223043571853
7.4545 -3.520188417291493
7.455 -3.5628733113967255
7.4555 -3.5908008643371643
7.456 -3.6018159500202116
7.4565 -3.595374348651845
7.457 -3.572459209465826
7.4575 -3.535792947987847
7.458 -3.489273022870713
7.4585 -3.437737968071797
7.459 -3.3864447729210294
7.4595 -3.3405426379645884
7.46 -3.180700755822905
7.4605 -3.158539640076735
7.461 -3.1517991527063542
7.4615 -3.160562669870164
7.462 -3.1832424572606093
7.4625 -3.2168925390219405
7.463 -3.2577210231905767
7.4635 -3.301525136321408
7.464 -3.3441225228042244
7.4645 -3.381769839514595
7.465 -3.4114261145809137
7.4655 -3.430948705630748
7.466 -3.439373107879813
7.4665 -3.4370683538861857
7.467 -3.4258451404172607
7.4675 -3.408864777044307
7.468 -3.390297546520771
7.4685 -3.3747540198845405
7.469 -3.366582574272778
7.4695 -3.369121596556276
7.47 -3.384178877197376
7.4705 -3.4116591154226934
7.471 -3.4496542829705508
7.4715 -3.4948213171102185
7.472 -3.5430185518045993
7.4725 -3.589989953898387
7.473 -3.6319575004235776
7.4735 -3.665856818604651
7.474 -3.689571248908265
7.4745 -3.7018783516703033
7.475 -3.7023118027525994
7.4755 -3.691279831143013
7.476 -3.6700429202502414
7.4765 -3.6406913641744985
7.477 -3.6060935704733708
7.4775 -3.5696492820275165
7.478 -3.535036089337712
7.4785 -3.5058109439716416
7.479 -3.484982119111088
7.4795 -3.4745439339083646
7.48 -3.3513714881469685
7.4805 -3.3625861113301703
7.481 -3.3816468286363657
7.4815 -3.404963324060713
7.482 -3.428230614321694
7.4825 -3.447351220925128
7.483 -3.4590319760301473
7.4835 -3.461085226155945
7.484 -3.452487485364715
7.4845 -3.433307673138291
7.485 -3.4044754767478844
7.4855 -3.3676767926089815
7.486 -3.3253203963956306
7.4865 -3.280427725772823
7.487 -3.2364889983776135
7.4875 -3.1971444539869576
7.488 -3.165818000807395
7.4885 -3.1453121307452028
7.489 -3.137245842874532
7.4895 -3.1418398865241484
7.49 -3.157802675473866
7.4905 -3.1825454163532814
7.491 -3.2126565191202117
7.4915 -3.2443645986676537
7.492 -3.274069046261166
7.4925 -3.298521641504732
7.493 -3.3151944225606838
7.4935 -3.322446444825196
7.494 -3.319725371289846
7.4945 -3.3076513812978794
7.495 -3.287970418150315
7.4955 -3.2633260295266893
7.496 -3.236822183161378
7.4965 -3.211684106805121
7.497 -3.19082696630843
7.4975 -3.176629007352369
7.498 -3.170805707214944
7.4985 -3.174213233363786
7.499 -3.1868157177227343
7.4995 -3.207876224111505
7.5 -3.112507918972038
7.5005 -3.1465957109897835
7.501 -3.184364877925666
7.5015 -3.223702948095862
7.502 -3.262491373895332
7.5025 -3.298843233857685
7.503 -3.331273876261329
7.5035 -3.3588189559021515
7.504 -3.3811002584248233
7.5045 -3.398281015116513
7.505 -3.4111883734495647
7.5055 -3.421187422363549
7.506 -3.4301393786593666
7.5065 -3.440204147177775
7.507 -3.453355028837816
7.5075 -3.471191941736163
7.508 -3.4944813676746773
7.5085 -3.5230068966335453
7.509 -3.5556634899287944
7.5095 -3.5905613718076763
7.51 -3.625497297584359
7.5105 -3.6582074765685064
7.511 -3.686638853761876
7.5115 -3.709082205544602
7.512 -3.7242118034304883
7.5125 -3.731135038291131
7.513 -3.729396737524364
7.5135 -3.7188901966182466
7.514 -3.7001382998884518
7.5145 -3.6742696895582743
7.515 -3.642957447441245
7.5155 -3.608376045910434
7.516 -3.5728770486581976
7.5165 -3.5387578512165376
7.517 -3.508034249639542
7.5175 -3.48229487266516
7.518 -3.462592831298114
7.5185 -3.449460282358446
7.519 -3.4427698441719596
7.5195 -3.441766956180903
7.52 -3.3217584036113887
7.5205 -3.328118623535205
7.521 -3.335326627183485
7.5215 -3.3407975981259757
7.522 -3.34219057383476
7.5225 -3.337515058722973
7.523 -3.325410116536233
7.5235 -3.30537969770939
7.524 -3.2779746245033055
7.5245 -3.2447346332176075
7.525 -3.207917341938659
7.5255 -3.1702319764273987
7.526 -3.134375811475689
7.5265 -3.1026766921672366
7.527 -3.0768256552683835
7.5275 -3.0577327586931835
7.528 -3.045506677535048
7.5285 -3.039510984155385
7.529 -3.0384602557446936
7.5295 -3.040505158364205
7.53 -3.0435205692920717
7.5305 -3.045367333017108
7.531 -3.044334534507517
7.5315 -3.0393643210134034
7.532 -3.030207811129197
7.5325 -3.017488760464122
7.533 -3.0024461434252
7.5335 -2.9866817107146284
7.534 -2.9718365980034176
7.5345 -2.959448696191678
7.535 -2.9507512376348193
7.5355 -2.946805694863614
7.536 -2.9484778319901044
7.5365 -2.9565294399405095
7.537 -2.971736331858108
7.5375 -2.9946617551167125
7.538 -3.025411017844298
7.5385 -3.063349055767013
7.539 -3.1067536803527593
7.5395 -3.1527223982400594
7.54 -3.073955203659629
7.5405 -3.114580310674407
7.541 -3.146723048995859
7.5415 -3.1673066234168887
7.542 -3.1744382748859006
7.5425 -3.1676589122379624
7.543 -3.148120876922505
7.5435 -3.118411304223673
7.544 -3.0821244694659917
7.5445 -3.0433935902073155
7.545 -3.0062782161899677
7.5455 -2.9743832373097914
7.546 -2.9505909133421993
7.5465 -2.936918959823382
7.547 -2.934427598000889
7.5475 -2.943102032808511
7.548 -2.9617753690544424
7.5485 -2.988179724958192
7.549 -3.0192818929934804
7.5495 -3.0515366580516297
7.55 -3.08140058132059
7.5505 -3.105809112900807
7.551 -3.1224011974122274
7.5515 -3.1298219015116544
7.552 -3.127817777869992
7.5525 -3.1172082766486526
7.553 -3.099732642611947
7.5535 -3.07773173241175
7.554 -3.053783021483935
7.5545 -3.0305345171724687
7.555 -3.0105148661384264
7.5555 -2.9961388277377448
7.556 -2.989504123941595
7.5565 -2.992262866518393
7.557 -3.0050647309424234
7.5575 -3.027459285590587
7.558 -3.05751571648154
7.5585 -3.0922424252974476
7.559 -3.127810801849182
7.5595 -3.1599706583809377
7.56 -3.0610531706923725
7.5605 -3.0756893044723785
7.561 -3.0779265801088114
7.5615 -3.067188871655935
7.562 -3.0446127560646583
7.5625 -3.012798135645815
7.563 -2.9752962062021533
7.5635 -2.9359919303319812
7.564 -2.8985213631803863
7.5645 -2.86585795145262
7.565 -2.8400437509896865
7.5655 -2.822052382641108
7.566 -2.81181123260192
7.5665 -2.8084043509792385
7.567 -2.810384989215342
7.5675 -2.8161378233299144
7.568 -2.824144622271077
7.5685 -2.8331511512319616
7.569 -2.8422306589713773
7.5695 -2.8507741361452665
7.57 -2.8585125975405865
7.5705 -2.865565851170337
7.571 -2.8725351169049227
7.5715 -2.880339980889418
7.572 -2.889893929521736
7.5725 -2.9020975120972605
7.573 -2.9172877587226558
7.5735 -2.935249805536074
7.574 -2.9552581866705214
7.5745 -2.9762446761286165
7.575 -2.9968776229542584
7.5755 -3.0156560463827895
7.576 -3.0310346785892848
7.5765 -3.041642934579648
7.577 -3.046461906444094
7.5775 -3.0448479066038168
7.578 -3.0365992307770893
7.5785 -3.0219413530302663
7.579 -3.001587370043231
7.5795 -2.9770696825605953
7.58 -2.8273567071428385
7.5805 -2.8040781515789073
7.581 -2.78746568769118
7.5815 -2.7819312874223527
7.582 -2.791259361697196
7.5825 -2.8179589886485568
7.583 -2.8628083515261933
7.5835 -2.9246845502350345
7.584 -3.000536392034747
7.5845 -3.085645957538836
7.585 -3.1741185332952173
7.5855 -3.259530820088212
7.586 -3.335709065931657
7.5865 -3.397454622872849
7.587 -3.4410542769529453
7.5875 -3.464574317921558
7.588 -3.4679913768980635
7.5885 -3.4532752290220032
7.589 -3.4242493237531915
7.5895 -3.3862725833101397
7.59 -3.345802517664537
7.5905 -3.3096491421877094
7.591 -3.284244259810923
7.5915 -3.2747906607530113
7.592 -3.2845111632803143
7.5925 -3.3144792929381905
7.593 -3.363370761828809
7.5935 -3.4276267010474855
7.594 -3.5022017579753015
7.5945 -3.58085813986944
7.595 -3.6570914647749477
7.5955 -3.724617325990718
7.596 -3.7777016206516225
7.5965 -3.811367551796173
7.597 -3.8215312448526033
7.5975 -3.805356048104768
7.598 -3.7617133989279323
7.5985 -3.6916420694775685
7.599 -3.5987146312554126
7.5995 -3.4887851222368087
7.6 -3.2462327066812735
7.6005 -3.1278527401773664
7.601 -3.018643980255684
7.6015 -2.92651142971898
7.602 -2.857180402035342
7.6025 -2.8135678718348656
7.603 -2.7955539047734383
7.6035 -2.80024332687973
7.604 -2.822584645796858
7.6045 -2.8560421608693147
7.605 -2.893483210362253
7.6055 -2.927712296488064
7.606 -2.952023233875769
7.6065 -2.9608923802431675
7.607 -2.950309913113499
7.6075 -2.918422119248233
7.608 -2.865575131489
7.6085 -2.7943860106541862
7.609 -2.709511728072615
7.6095 -2.6172614439119313
7.61 -2.5249653140454633
7.6105 -2.4401352156359355
7.611 -2.3695258579183758
7.6115 -2.3184273452153037
7.612 -2.2898577010340593
7.6125 -2.284603939774291
7.613 -2.3014384274104533
7.6135 -2.3376365365881653
7.614 -2.389419503283731
7.6145 -2.452321505635111
7.615 -2.521384269778881
7.6155 -2.5913556950696837
7.616 -2.656944477997079
7.6165 -2.7132153073881184
7.617 -2.756157045512848
7.6175 -2.7830256394442987
7.618 -2.792786328518594
7.6185 -2.7864305291111164
7.619 -2.7670071340311573
7.6195 -2.739183444493349
7.62 -2.832053074778866
7.6205 -2.8039924122856035
7.621 -2.7836518401619172
7.6215 -2.774984672878973
7.622 -2.7802296838131806
7.6225 -2.799991378592995
7.623 -2.8333785462360255
7.6235 -2.8781370713755767
7.624 -2.931075731087248
7.6245 -2.9883028359666595
7.625 -3.045491026726868
7.6255 -3.098385321158706
7.626 -3.1430902501136875
7.6265 -3.176513479887884
7.627 -3.1966518764205665
7.6275 -3.2029575105788783
7.628 -3.196456075302838
7.6285 -3.179921673469497
7.629 -3.1571017373015575
7.6295 -3.132389177529812
7.63 -3.109922954683056
7.6305 -3.0930309143772408
7.631 -3.083891806392911
7.6315 -3.083576911274284
7.632 -3.0922431619097175
7.6325 -3.109250576152094
7.633 -3.1333315637207604
7.6335 -3.162760248655459
7.634 -3.1955934261835064
7.6345 -3.229856616576398
7.635 -3.2637536031861947
7.6355 -3.2957867152918925
7.636 -3.3249375534491916
7.6365 -3.3508239210764708
7.637 -3.3737768919485394
7.6375 -3.3948877803182613
7.638 -3.415874816623822
7.6385 -3.4387030160262335
7.639 -3.4652259980690894
7.6395 -3.49678811063635
7.64 -3.4103429484931906
7.6405 -3.45387015386447
[truncated: 1,210,986 more chars]
