# Supplementary material for: Distinct solvation patterns of OH− versus H3O+ charge defects at electrified gold/water interfaces govern their properties
Source: Nat Commun. 2025 Sep 19;16:8325. doi: 10.1038/s41467-025-63832-1 (PMC12449469; doi:10.1038/s41467-025-63832-1)
Supplement: Supplementary file 4 — Source Data [file 41467_2025_63832_MOESM4_ESM.zip › data/si/fig3/lower/h3o_pos_1.dat]

0.0 15.078030443764575
0.0005 15.079019260169694
0.001 15.079910892655228
0.0015 15.080687037473673
0.002 15.081295737189205
0.0025 15.08161397672422
0.003 15.081420183350165
0.0035 15.080288063818774
0.004 15.077386767696392
0.0045 15.071441171698162
0.005 15.061944999148821
0.0055 15.052105056656895
0.006 15.04828269739231
0.0065 15.052564572249032
0.007 15.059763103795085
0.0075 15.06500514456738
0.008 15.068521150674368
0.0085 15.07188537720084
0.009 15.07509771322449
0.0095 15.077555329486248
0.01 15.079109443709292
0.0105 15.080029691209162
0.011 15.080624252367667
0.0115 15.081144735128639
0.012 15.081725326639514
0.0125 15.082425845951793
0.013 15.083254951152629
0.0135 15.08416741872917
0.014 15.08506597704227
0.0145 15.085769247926805
0.015 15.086086898942224
0.0155 15.086001143647447
0.016 15.085885909844908
0.0165 15.086253175367656
0.017 15.08729703700972
0.0175 15.088906251520068
0.018 15.091035755989285
0.0185 15.093601667749205
0.019 15.09620948307624
0.0195 15.098412900440117
0.02 15.100037055618618
0.0205 15.101190231382333
0.021 15.10202314442433
0.0215 15.102662129493446
0.022 15.103165591464094
0.0225 15.103529686697883
0.023 15.103675914064258
0.0235 15.103402316363397
0.024 15.10230574571614
0.0245 15.099758025036117
0.025 15.095720038428603
0.0255 15.096136594064781
0.026 15.130551374909924
0.0265 15.259716615846045
0.027 15.475000895516686
0.0275 15.657934847783075
0.028 15.762110913150675
0.0285 15.815072559983339
0.029 15.84415379525434
0.0295 15.862845879603753
0.03 15.8763458145989
0.0305 15.886547506851269
0.031 15.894285970758194
0.0315 15.900170269808267
0.032 15.90459289623226
0.0325 15.907870071242744
0.033 15.910241959342187
0.0335 15.911779626272718
0.034 15.912505946257724
0.0345 15.912530651512114
0.035 15.912087267044491
0.0355 15.911420095670593
0.036 15.910716010342803
0.0365 15.910103449955816
0.037 15.909617401507063
0.0375 15.909257190864299
0.038 15.908953260964292
0.0385 15.90857432039148
0.039 15.907806101218476
0.0395 15.90565661514717
0.04 15.898062653793868
0.0405 15.86701186048062
0.041 15.749440786193638
0.0415 15.480271396153025
0.042 15.230323859984786
0.0425 15.123717669980287
0.043 15.089639672684786
0.0435 15.078108478193062
0.044 15.073216064734375
0.0445 15.070448824448526
0.045 15.068530872316728
0.0455 15.067156188529935
0.046 15.066259605753409
0.0465 15.065744081215183
0.047 15.065415930275815
0.0475 15.065067580622966
0.048 15.064532009092883
0.0485 15.063725169820028
0.049 15.062559615243472
0.0495 15.060993584833323
0.05 15.059049777400777
0.0505 15.056803976091782
0.051 15.054380526935894
0.0515 15.051901707502417
0.052 15.049520199138112
0.0525 15.047478937270277
0.053 15.046218865273719
0.0535 15.046841672299056
0.054 15.052383806322982
0.0545 15.071568689410618
0.055 15.126606619881603
0.0555 15.253990176105738
0.056 15.453400047671465
0.0565 15.640736055510224
0.057 15.756843167397314
0.0575 15.816369680508515
0.058 15.84636440567903
0.0585 15.862235456490698
0.059 15.87091839852495
0.0595 15.875394167615653
0.06 15.876881532257794
0.0605 15.875757616879074
0.061 15.872017665235568
0.0615 15.865632664755893
0.062 15.856868766482393
0.0625 15.846480049966733
0.063 15.835655003467753
0.0635 15.825613234193511
0.064 15.816973107066303
0.0645 15.80935819195519
0.065 15.801605352736537
0.0655 15.79297192041529
0.066 15.783995980375764
0.0665 15.776059326847918
0.067 15.770200059899473
0.0675 15.766331770889124
0.068 15.763602388640841
0.0685 15.761020839940336
0.069 15.757370227862104
0.0695 15.75083414610517
0.07 15.738803260200271
0.0705 15.718362805017247
0.071 15.687370716339604
0.0715 15.646363117477463
0.072 15.599542065942082
0.0725 15.553956483522686
0.073 15.516271791063861
0.0735 15.489528486760296
0.074 15.472414389931654
0.0745 15.460350686117845
0.075 15.448135435403042
0.0755 15.432184169532285
0.076 15.410554461843354
0.0765 15.381944512185974
0.077 15.345076461521561
0.0775 15.299820981072479
0.078 15.248079787435934
0.0785 15.193893682884564
0.079 15.141192091692062
0.0795 15.092747185622748
0.08 15.050835420807946
0.0805 15.017506190925005
0.081 14.993674036343599
0.0815 14.978410463019134
0.082 14.969820546660515
0.0825 14.965867302707785
0.083 14.964551820443052
0.0835 14.963907970061062
0.084 14.96249631492066
0.0845 14.960008819246234
0.085 14.9572703820929
0.0855 14.955286398576796
0.086 14.954117697538305
0.0865 14.952512074047497
0.087 14.948622343997414
0.0875 14.941478109448333
0.088 14.931711522563567
0.0885 14.921218669113038
0.089 14.911843891332364
0.0895 14.904546853387604
0.09 14.899360479860647
0.0905 14.895905323976294
0.091 14.89373872005244
0.0915 14.892490511578366
0.092 14.89179175971131
0.0925 14.891316196581766
0.093 14.890858601322268
0.0935 14.890365155260962
0.094 14.889890531388101
0.0945 14.889532735272216
0.095 14.889325837911201
0.0955 14.889254596394967
0.096 14.88927277785086
0.0965 14.889343524891668
0.097 14.8894138031309
0.0975 14.889450073572185
0.098 14.889392847173383
0.0985 14.88918584790429
0.099 14.888772008655273
0.0995 14.88809016343652
0.1 14.887080894951474
0.1005 14.885681453369553
0.101 14.883876389061545
0.1015 14.881716269988956
0.102 14.879290444279697
0.1025 14.876618040878558
0.103 14.87370090990504
0.1035 14.8708145551796
0.104 14.868607336112944
0.1045 14.86767746483184
0.105 14.867934012803474
0.1055 14.868638319046106
0.106 14.868989301770767
0.1065 14.868573933621711
0.107 14.867390928947877
0.1075 14.865630398663406
0.108 14.863547653505023
0.1085 14.861352956315258
0.109 14.859185198296554
0.1095 14.857106395701788
0.11 14.855127512457614
0.1105 14.853216356585804
0.111 14.851322551227302
0.1115 14.849360162215575
0.112 14.847206080618143
0.1125 14.844653846856268
0.113 14.841430774160042
0.1135 14.83722795803265
0.114 14.83184913480649
0.1145 14.825443732297078
0.115 14.818916951884255
0.1155 14.814311731118263
0.116 14.814477280269845
0.1165 14.821087345996368
0.117 14.83220673722937
0.1175 14.84269185892715
0.118 14.84821233879524
0.1185 14.848496109446003
0.119 14.846265643340573
0.1195 14.84405536224017
0.12 14.842763318646718
0.1205 14.842180288002446
0.121 14.841905928099056
0.1215 14.841699375663488
0.122 14.841479414373154
0.1225 14.841232237505544
0.123 14.840958979526501
0.1235 14.840656985408767
0.124 14.840316932575483
0.1245 14.839910123338004
0.125 14.839434801197399
0.1255 14.838906897154246
0.126 14.838413137922988
0.1265 14.83810191546213
0.127 14.838118880273
0.1275 14.838489510946008
0.128 14.839106380172218
0.1285 14.839713171870255
0.129 14.840108620543216
0.1295 14.840216466670121
0.13 14.84010197376043
0.1305 14.839886297178314
0.131 14.839669022103724
0.1315 14.839477474901209
0.132 14.83930523601332
0.1325 14.839162033243447
0.133 14.83905196117389
0.1335 14.83899632770039
0.134 14.839008820316192
0.1345 14.839102578645011
0.135 14.839287701532722
0.1355 14.839580298687654
0.136 14.84000943239047
0.1365 14.840596346180906
0.137 14.841358601786862
0.1375 14.842268061124663
0.138 14.843274520542863
0.1385 14.844315973486765
0.139 14.845312334508801
0.1395 14.846176768194098
0.14 14.846897409682253
0.1405 14.847499696332594
0.141 14.848013095413183
0.1415 14.84844097498414
0.142 14.848781608998951
0.1425 14.849060539725354
0.143 14.849313912814388
0.1435 14.849576183958561
0.144 14.84986571658959
0.1445 14.85020264474067
0.145 14.850601215588096
0.1455 14.85107979822293
0.146 14.85165609363398
0.1465 14.852348664059015
0.147 14.85317455879754
0.1475 14.85420474373781
0.148 14.855627682534454
0.1485 14.857786738778092
0.149 14.861044713811985
0.1495 14.865365348416827
0.15 14.869962898067229
0.1505 14.873454059173842
0.151 14.87468235670703
0.1515 14.873552218782379
0.152 14.870975158609387
0.1525 14.868058755076344
0.153 14.865449514130585
0.1535 14.863285769487025
0.154 14.861556292284519
0.1545 14.860549905672247
0.155 14.862023336541505
0.1555 14.87356829927716
0.156 14.92431745667307
0.1565 15.077771583662695
0.157 15.288043854839895
0.1575 15.394931029540437
0.158 15.423723575110351
0.1585 15.429460686323605
0.159 15.429739459635332
0.1595 15.428664475745506
0.16 15.42710922133633
0.1605 15.425225087778387
0.161 15.422998414002269
0.1615 15.420404429860472
0.162 15.417461706758658
0.1625 15.414166395152481
0.163 15.410437572754883
0.1635 15.40588381429447
0.164 15.399432803096033
0.1645 15.388859503712386
0.165 15.371041638577957
0.1655 15.344455112473003
0.166 15.313069299141564
0.1665 15.285545199915166
0.167 15.268428832310267
0.1675 15.261354836664779
0.168 15.258602136131074
0.1685 15.252251189479253
0.169 15.233678787226523
0.1695 15.192590564961371
0.17 15.119466745543633
0.1705 15.020619962810887
0.171 14.931700569899693
0.1715 14.881638242476285
0.172 14.862531040097817
0.1725 14.856736889365845
0.173 14.854935735182497
0.1735 14.854000170842621
0.174 14.853085739862966
0.1745 14.85200857770841
0.175 14.850743064936609
0.1755 14.849298570774316
0.176 14.847673897399801
0.1765 14.845884254594406
0.177 14.84392067223343
0.1775 14.841767124252627
0.178 14.839445217325093
0.1785 14.837238129544854
0.179 14.836776168722782
0.1795 14.844196792270708
0.18 14.873956297753253
0.1805 14.939088177046834
0.181 15.024121557265808
0.1815 15.094499967698269
0.182 15.133356988666868
0.1825 15.141796434491013
0.183 15.125401864172545
0.1835 15.090828206792775
0.184 15.047366869467133
0.1845 15.006170313594115
0.185 14.976970809122019
0.1855 14.968320154115236
0.186 14.99148462390204
0.1865 15.059800837024746
0.187 15.168827653825659
0.1875 15.277479670939009
0.188 15.34816360645624
0.1885 15.382911297789839
0.189 15.39862408252716
0.1895 15.406513495167939
0.19 15.41142494967297
0.1905 15.415112318997906
0.191 15.418145939678496
0.1915 15.420659266590462
0.192 15.42263476709537
0.1925 15.423992207354445
0.193 15.424542405909428
0.1935 15.423774531442838
0.194 15.420099667277842
0.1945 15.408698132074097
0.195 15.37715886742632
0.1955 15.304883948520231
0.196 15.187474474269443
0.1965 15.066719042316961
0.197 14.989157267306595
0.1975 14.963567481482603
0.198 14.982162170707998
0.1985 15.04097429639316
0.199 15.133273461136955
0.1995 15.235912354802373
0.2 15.320142074936307
0.2005 15.3749759335107
0.201 15.4063887107778
0.2015 15.423456174315625
0.202 15.432028361565752
0.2025 15.434425631264965
0.203 15.429858879554981
0.2035 15.41348842272878
0.204 15.37355444526137
0.2045 15.29063427074357
0.205 15.156577828192596
0.2055 15.010295694107107
0.206 14.905684163869935
0.2065 14.849883633596612
0.207 14.823381316718859
0.2075 14.810814276866882
0.208 14.805655749780968
0.2085 14.810035623105033
0.209 14.842042033224807
0.2095 14.949102890600827
0.21 15.161438495754343
0.2105 15.368066265913402
0.211 15.47320659857683
0.2115 15.512241542694717
0.212 15.526946972387154
0.2125 15.533938524139526
0.213 15.53836970515491
0.2135 15.54182073393001
0.214 15.544825773660783
0.2145 15.54763176169326
0.215 15.550396591569733
0.2155 15.553238775826031
0.216 15.556247743981146
0.2165 15.559471802752991
0.217 15.562870853079048
0.2175 15.566260398011746
0.218 15.569192367958752
0.2185 15.570811877214055
0.219 15.569977519989372
0.2195 15.565839115623945
0.22 15.558890407148198
0.2205 15.551553865420328
0.221 15.547467155651809
0.2215 15.549694760902945
0.222 15.55895377680023
0.2225 15.573490646260996
0.223 15.590418386823316
0.2235 15.607291799413499
0.224 15.62258666526144
0.2245 15.635626992906516
0.225 15.646344434367936
0.2255 15.655042775962777
0.226 15.662179031742838
0.2265 15.668220100640287
0.227 15.673531923095851
0.2275 15.678392398334186
0.228 15.682991171176827
0.2285 15.687477756984695
0.229 15.691961642322845
0.2295 15.696547914819444
0.23 15.70134624556777
0.2305 15.706471287625185
0.231 15.712038379911327
0.2315 15.718160837267472
0.232 15.72482449096427
0.2325 15.731788436197
0.233 15.738535231479997
0.2335 15.74453558626021
0.234 15.749560030853292
0.2345 15.753748020048189
0.235 15.757417870031272
0.2355 15.760912572928099
0.236 15.764475008920286
0.2365 15.768056251064927
0.237 15.77121131131922
0.2375 15.773337131492077
0.238 15.77408908893291
0.2385 15.773675009754811
0.239 15.773060344352587
0.2395 15.773903585509519
0.24 15.777744188534705
0.2405 15.784907394966211
0.241 15.794133700047439
0.2415 15.803600344515612
0.242 15.812034308980945
0.2425 15.81907570978763
0.243 15.824965339386928
0.2435 15.830130853226105
0.244 15.83495783082235
0.2445 15.839692371780913
0.245 15.844492768135016
0.2455 15.84949150597679
0.246 15.854909035644255
0.2465 15.86121212463448
0.247 15.86938099210883
0.2475 15.881179660638086
0.248 15.899115841937466
0.2485 15.925339893347548
0.249 15.959198910778529
0.2495 15.99470185363418
0.25 16.021106535905925
0.2505 16.027817965036327
0.251 16.011603557021193
0.2515 15.980219355949423
0.252 15.948006168561385
0.2525 15.925585906932213
0.253 15.914581624010669
0.2535 15.911048391983087
0.254 15.910813736236339
0.2545 15.911483206885851
0.255 15.912094109246528
0.2555 15.912381049144798
0.256 15.912321086931495
0.2565 15.911956479932243
0.257 15.91132328693427
0.2575 15.910456488709347
0.258 15.909377214047964
0.2585 15.908132163033692
0.259 15.906788173626694
0.2595 15.905512139432417
0.26 15.904586133599771
0.2605 15.904353547615212
0.261 15.904785442087586
0.2615 15.905026075141432
0.262 15.903580947340078
0.2625 15.899611313013764
0.263 15.894071161326913
0.2635 15.888985109782652
0.264 15.885639044363202
0.2645 15.883964091042522
0.265 15.883239215187324
0.2655 15.882883772560696
0.266 15.882605407718096
0.2665 15.882298288350654
0.267 15.881910521633511
0.2675 15.881414825215899
0.268 15.880773688368865
0.2685 15.879928850590822
0.269 15.878840002888403
0.2695 15.877434586985345
0.27 15.875691660438118
0.2705 15.87361131583106
0.271 15.871302607330808
0.2715 15.868953683756526
0.272 15.866731466659456
0.2725 15.86472373122038
0.273 15.862932447320023
0.2735 15.861416017403066
0.274 15.860332618402204
0.2745 15.85980354918286
0.275 15.859732023062215
0.2755 15.859796130977273
0.276 15.859636368637503
0.2765 15.859040918748533
0.277 15.857985755770152
0.2775 15.856547786844622
0.278 15.85482432751472
0.2785 15.852899187203526
0.279 15.850825387420354
0.2795 15.848649564812625
0.28 15.846406665437716
0.2805 15.844133545918421
0.281 15.841871371269992
0.2815 15.839630956157492
0.282 15.837436936732818
0.2825 15.835285624135395
0.283 15.833148575618495
0.2835 15.831003155174134
0.284 15.828835252897271
0.2845 15.826636074990816
0.285 15.824422016680884
0.2855 15.822207812564386
0.286 15.819995348729911
0.2865 15.817737595985953
0.287 15.815380912082635
0.2875 15.812920299908082
0.288 15.81040720757062
0.2885 15.80791065036485
0.289 15.80535276051572
0.2895 15.802276277691114
0.29 15.797391797679325
0.2905 15.787947403984337
0.291 15.76911693346619
0.2915 15.734377287347193
0.292 15.678875330931398
0.2925 15.605934664111022
0.293 15.530485905757761
0.2935 15.471992339880025
0.294 15.444276498592174
0.2945 15.45277700335333
0.295 15.496117544286435
0.2955 15.564547264253296
0.296 15.639215697973825
0.2965 15.701092498356015
0.297 15.742012386733133
0.2975 15.764880686008524
0.298 15.77606927770049
0.2985 15.780831821945355
0.299 15.782370238229873
0.2995 15.782387334411538
0.3 15.781684285090268
0.3005 15.780640161970862
0.301 15.779417300565353
0.3015 15.778066490017153
0.302 15.77658251810767
0.3025 15.774901603092971
0.303 15.77290404209202
0.3035 15.770449926458106
0.304 15.767436138410044
0.3045 15.763951746096797
0.305 15.76037313913524
0.3055 15.757274418424085
0.306 15.755170317479188
0.3065 15.754235778924969
0.307 15.754194619960437
0.3075 15.75445628408485
0.308 15.754254229329472
0.3085 15.752716490736752
0.309 15.748624567601908
0.3095 15.739925391533287
0.31 15.722782161683924
0.3105 15.69049874289201
0.311 15.63355360110512
0.3115 15.545399292500992
0.312 15.43552694283563
0.3125 15.331575239905721
0.313 15.25605738814355
0.3135 15.211111688537567
0.314 15.187987000465412
0.3145 15.178553137727224
0.315 15.178561303734572
0.3155 15.187538700932453
0.316 15.208829115875844
0.3165 15.249925021623262
0.317 15.32013840041093
0.3175 15.420399993172797
0.318 15.531606587526905
0.3185 15.625713208991623
0.319 15.689842231616225
0.3195 15.72816756296994
0.32 15.749549385190392
0.3205 15.760991086783537
0.321 15.76670594441493
0.3215 15.768884791531622
0.322 15.768361958954078
0.3225 15.765220786231183
0.323 15.759303311220563
0.3235 15.750998827567717
0.324 15.74220150258541
0.3245 15.736718035303277
0.325 15.738776459618677
0.3255 15.750340111061465
0.326 15.769307866532671
0.3265 15.790675542663415
0.327 15.809665100946042
0.3275 15.824072802942858
0.328 15.834105400796318
0.3285 15.840930491787372
0.329 15.845652309770628
0.3295 15.849004479823687
0.33 15.851466700244845
0.3305 15.853367893618582
0.331 15.854931889323957
0.3315 15.856283153152749
0.332 15.857504748738506
0.3325 15.8586261440689
0.333 15.859654176929755
0.3335 15.860609870799003
0.334 15.861561747407443
0.3345 15.862594158499842
0.335 15.863802181844392
0.3355 15.865216221502834
0.336 15.866825117048307
0.3365 15.868591547070853
0.337 15.8704427284515
0.3375 15.872317771640812
0.338 15.874141551069052
0.3385 15.875883052321111
0.339 15.877504650936192
0.3395 15.878980145045418
0.34 15.880276995618765
0.3405 15.881375511968127
0.341 15.882270736815002
0.3415 15.882955572087763
0.342 15.883421084774639
0.3425 15.883658535421976
0.343 15.88379447735916
0.3435 15.884190597259195
0.344 15.885377730934117
0.3445 15.887738514253371
0.345 15.891236076660391
0.3455 15.895464508171642
0.346 15.899912536984601
0.3465 15.904218492803196
0.347 15.908260228181522
0.3475 15.912054273973858
0.348 15.91566887232846
0.3485 15.919133760276818
0.349 15.922453403190183
0.3495 15.92559876292393
0.35 15.92853066457588
0.3505 15.931219113217935
0.351 15.933630804361925
0.3515 15.935747753348494
0.352 15.937535400260572
0.3525 15.938981368591282
0.353 15.940119798057808
0.3535 15.941042078938633
0.354 15.941968425045427
0.3545 15.943188436004949
0.355 15.945056616063354
0.3555 15.947824802381554
0.356 15.95148993619318
0.3565 15.955744965472032
0.357 15.960189729711686
0.3575 15.964575668159078
0.358 15.968813732257253
0.3585 15.972924854823763
0.359 15.976933967121905
0.3595 15.98085249796759
0.36 15.984645527215594
0.3605 15.988274518695327
0.361 15.99168846347484
0.3615 15.994805470642401
0.362 15.997545016888548
0.3625 15.99979774708007
0.363 16.001440938358595
0.3635 16.00232872414208
0.364 16.00238055764972
0.3645 16.001713079006866
0.365 16.00087073356063
0.3655 16.000920012329626
0.366 16.002973709412245
0.3665 16.0074850978355
0.367 16.014018865092197
0.3675 16.02154362001254
0.368 16.029022644722094
0.3685 16.035789421496943
0.369 16.041692639971693
0.3695 16.046853399589818
0.37 16.051430284417027
0.3705 16.05554518765395
0.371 16.059277239638078
0.3715 16.06266840785944
0.372 16.065729851135266
0.3725 16.0684810274538
0.373 16.070906426370296
0.3735 16.072971760911454
0.374 16.07454319943692
0.3745 16.07529605843197
0.375 16.074505005497187
0.3755 16.070932276194863
0.376 16.063062488582123
0.3765 16.05046468585923
0.377 16.03579162171393
0.3775 16.024972821735485
0.378 16.02395463575164
0.3785 16.03449906035973
0.379 16.052954469013752
0.3795 16.072963577553576
0.38 16.08960433842859
0.3805 16.10144775080821
0.381 16.109423185603703
0.3815 16.114978096347386
0.382 16.119144816185162
0.3825 16.122490069757813
0.383 16.125268000896696
0.3835 16.127604299861574
0.384 16.129586023330052
0.3845 16.131272755236417
0.385 16.132744731456842
0.3855 16.13406448854932
0.386 16.135291737676457
0.3865 16.136453004237456
0.387 16.137516872289225
0.3875 16.138390298793762
0.388 16.138948291536042
0.3885 16.139123723949464
0.389 16.139094820194003
0.3895 16.139299657892046
0.39 16.140134399729263
0.3905 16.141548005106195
0.391 16.143116540551528
0.3915 16.144646968406605
0.392 16.146387375699906
0.3925 16.14856524002493
0.393 16.151080702327338
0.3935 16.153609438127706
0.394 16.15585362961773
0.3945 16.157640774199113
0.395 16.158917411529938
0.3955 16.15970835326183
0.396 16.160082478761396
0.3965 16.160088074179107
0.397 16.159758119709533
0.3975 16.1591183693583
0.398 16.15818206642984
0.3985 16.157021247224304
0.399 16.155784674992628
0.3995 16.154671612801295
0.4 16.153841658218752
0.4005 16.153321256885743
0.401 16.15293886749177
0.4015 16.152459648225282
0.402 16.151879661237373
0.4025 16.151580513808153
0.403 16.152044567918413
0.4035 16.153390863815765
0.404 16.15530822493168
0.4045 16.15734538700626
0.405 16.15920029076613
0.4055 16.160752735052313
0.406 16.161990447875084
0.4065 16.162909609272248
0.407 16.163493345014572
0.4075 16.16375021757306
0.408 16.163683102788433
0.4085 16.16329524491144
0.409 16.16257857243001
0.4095 16.161519073314075
0.41 16.160115117159233
0.4105 16.158389817230653
0.411 16.156363995060147
0.4115 16.15402774609783
0.412 16.151364569098394
0.4125 16.14842802692474
0.413 16.14543397575364
0.4135 16.142731815493907
0.414 16.140608258384283
0.4145 16.139179603881335
0.415 16.1383816346584
0.4155 16.138093969295554
0.416 16.13819443773324
0.4165 16.138611426824347
0.417 16.13936566583151
0.4175 16.140488948550185
0.418 16.141996090411862
0.4185 16.143787249049044
0.419 16.145714977805724
0.4195 16.14766249008535
0.42 16.149552347322285
0.4205 16.151331911344982
0.421 16.152941176242123
0.4215 16.15432073872132
0.422 16.155407469148635
0.4225 16.15617643579468
0.423 16.156637329009808
0.4235 16.1568002512862
0.424 16.156684634077067
0.4245 16.15630136988537
0.425 16.155687444894166
0.4255 16.15490966781505
0.426 16.15404596492543
0.4265 16.1531769675268
0.427 16.15239105057388
0.4275 16.15175462115548
0.428 16.15132803581314
0.4285 16.151166130878863
0.429 16.151287505808156
0.4295 16.15168508751232
0.43 16.152345162965954
0.4305 16.15326348998321
0.431 16.15442760649043
0.4315 16.1558378929519
0.432 16.15746554927587
0.4325 16.159245808658085
0.433 16.161105309399353
0.4335 16.162939427276243
0.434 16.16464586713822
0.4345 16.166146828245655
0.435 16.16737830878954
0.4355 16.168283239206925
0.436 16.16885131727849
0.4365 16.169082421618413
0.437 16.16901908351771
0.4375 16.16871176493968
0.438 16.168229198440663
0.4385 16.167662382171027
0.439 16.16711500978489
0.4395 16.16671960739242
0.44 16.166640421897974
0.4405 16.16705925172942
0.441 16.168109877323758
0.4415 16.16975396841642
0.442 16.171834438519515
0.4425 16.174159017444943
0.443 16.176597391444414
0.4435 16.17908833285311
0.444 16.181599521707028
0.4445 16.18410198445853
0.445 16.186541227221394
0.4455 16.188860562475806
0.446 16.190974806862283
0.4465 16.19280310492111
0.447 16.19428149693879
0.4475 16.195349599707278
0.448 16.195973248924574
0.4485 16.196144927486817
0.449 16.19588884185944
0.4495 16.19529713093559
0.45 16.19450633027515
0.4505 16.193691660067604
0.451 16.192991670566272
0.4515 16.192439732590678
0.452 16.191992052548372
0.4525 16.191632150284082
0.453 16.191368625400024
0.4535 16.19127376903443
0.454 16.191394332748313
0.4545 16.191765947132932
0.455 16.192379012688324
0.4555 16.193196500469984
0.456 16.194181329637885
0.4565 16.19528672777744
0.457 16.196486993077517
0.4575 16.19776049431436
0.458 16.199069507916285
0.4585 16.200385597431904
0.459 16.201672942789678
0.4595 16.2029164663383
0.46 16.204091784978186
0.4605 16.205205449196427
0.461 16.206242108844013
0.4615 16.207186313823087
0.462 16.20801552865565
0.4625 16.208713621324502
0.463 16.209288683431588
0.4635 16.209827382908237
0.464 16.210442733357024
0.4645 16.21127571076652
0.465 16.212385197792024
0.4655 16.21371310346917
0.466 16.215162454640588
0.4665 16.21664182261279
0.467 16.21811510656776
0.4675 16.21957893291485
0.468 16.22104389509301
0.4685 16.222507259263004
0.469 16.223945634923016
0.4695 16.225324459275146
0.47 16.226614062648
0.4705 16.22778122975508
0.471 16.22880161529774
0.4715 16.22966986860298
0.472 16.230368278318032
0.4725 16.230887271007006
0.473 16.2312167830148
0.4735 16.231359640591428
0.474 16.23131056906016
0.4745 16.231064332800287
0.475 16.23061390534887
0.4755 16.2299245251959
0.476 16.228925845562365
0.4765 16.227492418540372
0.477 16.225503666076392
0.4775 16.222952592682578
0.478 16.220155594474335
0.4785 16.217813628915312
0.479 16.216685411415728
0.4795 16.21702732182956
0.48 16.218511839523448
0.4805 16.22064271204193
0.481 16.22307070005226
0.4815 16.225525529918492
0.482 16.227679462242126
0.4825 16.229292907102142
0.483 16.230289108937896
0.4835 16.23067954544838
0.484 16.230537055277363
0.4845 16.229921316056572
0.485 16.228893856130018
0.4855 16.22751420111133
0.486 16.22584647502852
0.4865 16.22396209174381
0.487 16.22192977042327
0.4875 16.219822343188337
0.488 16.217711624498534
0.4885 16.215673122240332
0.489 16.21376609123621
0.4895 16.21200426394117
0.49 16.210388074020774
0.4905 16.208947538711215
0.491 16.20781040896032
0.4915 16.207139220989102
0.492 16.207001568755565
0.4925 16.20729665082024
0.493 16.20784614780249
0.4935 16.2084724745287
0.494 16.209067087483263
0.4945 16.20956356987536
0.495 16.209927148105283
0.4955 16.21011356518572
0.496 16.21009015549715
0.4965 16.209829750251533
0.497 16.209331959799577
0.4975 16.208604155325858
0.498 16.20768763169739
0.4985 16.206625379334106
0.499 16.20548025784927
0.4995 16.204312131727143
0.5 16.203170735529376
0.5005 16.202127630540595
0.501 16.201272970260064
0.5015 16.2006932109523
0.502 16.200460346012534
0.5025 16.200609697345648
0.503 16.20115297943386
0.5035 16.202110587878803
0.504 16.203477608211415
0.5045 16.205216712686987
0.505 16.207263412970843
0.5055 16.20955238222287
0.506 16.212032483178458
0.5065 16.21466062477345
0.507 16.217368069013883
0.5075 16.220073420301464
0.508 16.222687300124868
0.5085 16.22514543022647
0.509 16.227399992834155
0.5095 16.229458828471756
0.51 16.231335938992412
0.5105 16.233065093112476
0.511 16.23467367393611
0.5115 16.23618452004569
0.512 16.23762151963957
0.5125 16.23901843570508
0.513 16.24040675492505
0.5135 16.241842151692467
0.514 16.24337360617813
0.5145 16.24502418388602
0.515 16.246798621228503
0.5155 16.248699579966914
0.516 16.25073384904354
0.5165 16.252903835579623
0.517 16.25522593151616
0.5175 16.257706601902623
0.518 16.260338358623944
0.5185 16.263093093490696
0.519 16.265958157800565
0.5195 16.26894364957062
0.52 16.27208153074012
0.5205 16.27534997975116
0.521 16.27868876012631
0.5215 16.282017794479756
0.522 16.28528266266194
0.5225 16.28846796151323
0.523 16.29157094737449
0.5235 16.294584921425812
0.524 16.29749273127509
0.5245 16.30029142577863
0.525 16.30297977602439
0.5255 16.305556132618463
0.526 16.308020202363547
0.5265 16.31039104728399
0.527 16.31268510074475
0.5275 16.31491268982286
0.528 16.31706623074648
0.5285 16.319125268367838
0.529 16.321060679719928
0.5295 16.32283098317173
0.53 16.32445545705226
0.5305 16.326008637677152
0.531 16.327627598205225
0.5315 16.32941952447926
0.532 16.33142683721775
0.5325 16.333668785311925
0.533 16.336232258259525
0.5335 16.339288990339227
0.534 16.342948958937125
0.5345 16.3471472140509
0.535 16.351629023078843
0.5355 16.356118163823666
0.536 16.36041649977302
0.5365 16.36446211489243
0.537 16.36827819491138
0.5375 16.37189459720095
0.538 16.375320850950292
0.5385 16.378575692465272
0.539 16.381670956284104
0.5395 16.384631288686066
0.54 16.387485449300208
0.5405 16.39025945961698
0.541 16.392995219331745
0.5415 16.39571865778265
0.542 16.39845115699387
0.5425 16.40122561016805
0.543 16.404063404462065
0.5435 16.407004832613296
0.544 16.410104062454913
0.5445 16.413373731167543
0.545 16.416758178022988
0.5455 16.42020252496659
0.546 16.423667219778647
0.5465 16.42714644594017
0.547 16.430655719544088
0.5475 16.434181469873668
0.548 16.437709563338192
0.5485 16.44123330084996
0.549 16.444763750470837
0.5495 16.448289314257803
0.55 16.451787895233803
0.5505 16.455217528803313
0.551 16.458531656682595
0.5515 16.461684988695826
0.552 16.464649342550373
0.5525 16.46744016685691
0.553 16.47014216301039
0.5535 16.472845513979177
0.554 16.475583854971735
0.5545 16.47832405563807
0.555 16.480993235963663
0.5555 16.483527224940644
0.556 16.485916715029564
0.5565 16.488155652356532
0.557 16.490244646057402
0.5575 16.492167850313482
0.558 16.49393299651699
0.5585 16.495601425525848
0.559 16.49728815098877
0.5595 16.49907201253529
0.56 16.500971845065113
0.5605 16.50290633861176
0.561 16.504764957474237
0.5615 16.506456773747775
0.562 16.507955295740537
0.5625 16.509361590624156
0.563 16.511143075164266
0.5635 16.51430031012521
0.564 16.52011680995815
0.5645 16.529447857963916
0.565 16.542010931889457
0.5655 16.556002804082418
0.566 16.568312679850575
0.5665 16.575433962700348
0.567 16.575158739084408
0.5675 16.567971030710936
0.568 16.55713982740328
0.5685 16.546949119241024
0.569 16.540325035802887
0.5695 16.537752655550104
0.57 16.53799977873685
0.5705 16.539597411989288
0.571 16.54163919550284
0.5715 16.54369783349659
0.572 16.54563365627153
0.5725 16.547394455100584
0.573 16.54897051064028
0.5735 16.550337248421403
0.574 16.551493194669796
0.5745 16.552426311731075
0.575 16.55314969016404
0.5755 16.553676153844165
0.576 16.554021745609234
0.5765 16.554202653973956
0.577 16.554230365023393
0.5775 16.55409544605401
0.578 16.553752482488324
0.5785 16.55311631548934
0.579 16.55217138634177
0.5795 16.551163145754607
0.58 16.55084310950305
0.5805 16.552855856160388
0.581 16.56037819787887
0.5815 16.57891802486111
0.582 16.616386263157732
0.5825 16.68084817956282
0.583 16.7757234053877
0.5835 16.895090696161574
0.584 17.024427113452198
0.5845 17.146503437993594
0.585 17.249180260436084
0.5855 17.330896567884423
0.586 17.408346367070926
0.5865 17.53381814283441
0.587 17.802079458709546
0.5875 18.24406455153162
0.588 18.698598096578976
0.5885 19.00944454170587
0.589 19.178071080728465
0.5895 19.258247629397083
0.59 19.287548525239504
0.5905 19.284431678867954
0.591 19.258068641901268
0.5915 19.216263118779985
0.592 19.171096281303964
0.5925 19.13900934789282
0.593 19.134747684249785
0.5935 19.163925020581583
0.594 19.221124839175218
0.5945 19.29348647714639
0.595 19.365923819199026
0.5955 19.426127097347223
0.596 19.468495607683934
0.5965 19.494183181556444
0.597 19.50782076757098
0.5975 19.5141039071109
0.598 19.51634009947161
0.5985 19.516492132254466
0.599 19.515636083439954
0.5995 19.514337864537268
0.6 19.512893923300133
0.6005 19.51139781481369
0.601 19.509764967544182
0.6015 19.50757861384648
0.602 19.503832985392805
0.6025 19.496148101665458
0.603 19.478577325403574
0.6035 19.435702607611788
0.604 19.330590054604354
0.6045 19.119380924532166
0.605 18.891066715039663
0.6055 18.803952801946583
0.606 18.80586436822814
0.6065 18.821700599800952
0.607 18.8324423573913
0.6075 18.83773419612048
0.608 18.839645876379162
0.6085 18.839671827376634
0.609 18.838625694352224
0.6095 18.836944043268367
0.61 18.834842470428928
0.6105 18.832432082476434
0.611 18.829756567066678
0.6115 18.826805971295638
0.612 18.82352021781388
0.6125 18.81977003799938
0.613 18.815377974293604
0.6135 18.810233839211133
0.614 18.804501390386996
0.6145 18.798721208226606
0.615 18.793198456213847
0.6155 18.785846415627567
0.616 18.76979672938856
0.6165 18.73439457089011
0.617 18.67249244119579
0.6175 18.59019674100909
0.618 18.5106907752049
0.6185 18.471105929815437
0.619 18.5138655816618
0.6195 18.663607251631408
0.62 18.896501143448464
0.6205 19.14136712041497
0.621 19.332128123216798
0.6215 19.450104602209407
0.622 19.512425521353418
0.6225 19.542725166304145
0.623 19.55721954629922
0.6235 19.564454529481342
0.624 19.56836386939933
0.6245 19.570682045876474
0.625 19.572112779229453
0.6255 19.572865745419985
0.626 19.572863405731464
0.6265 19.571657987558265
0.627 19.56823353996716
0.6275 19.560564897334785
0.628 19.545380192906006
0.6285 19.51934655721806
0.629 19.48307005781131
0.6295 19.44560951597959
0.63 19.42211847646836
0.6305 19.42297576883828
0.631 19.445594524106056
0.6315 19.478451463410558
0.632 19.51035542594189
0.6325 19.535538138719065
0.633 19.552905648822772
0.6335 19.563627150492305
0.634 19.569502928992083
0.6345 19.57212752609154
0.635 19.572653913180254
0.6355 19.571805227259013
0.636 19.57000294814298
0.6365 19.567428132072713
0.637 19.564057740928522
0.6375 19.559713751641244
0.638 19.554104389295116
0.6385 19.54703235011043
0.639 19.538560202714297
0.6395 19.528988863455865
0.64 19.518508141997586
0.6405 19.506848269439043
0.641 19.49337979929285
0.6415 19.477749904075743
0.642 19.46029071125972
0.6425 19.441314881828195
0.643 19.419676018517915
0.6435 19.39171791410105
0.644 19.351715809837156
0.6445 19.293959641595706
0.645 19.216168671811424
0.6455 19.124043431472128
0.646 19.032976046495907
0.6465 18.96166244705114
0.647 18.919768385273937
0.6475 18.90432702893567
0.648 18.906764456827833
0.6485 18.920332832099678
0.649 18.942665409853237
0.6495 18.975125253175737
0.65 19.02093421074149
0.6505 19.08138514486636
0.651 19.151444027742382
0.6515 19.219357402642792
0.652 19.2730361972098
0.6525 19.306231870880026
0.653 19.3175738626341
0.6535 19.30672922090855
0.654 19.272000318456673
0.6545 19.211230137668164
0.655 19.125780944203218
0.6555 19.02537830752985
0.656 18.92812785622369
0.6565 18.85450695580077
0.657 18.818641975757487
0.6575 18.822253535085874
0.658 18.85711200917958
0.6585 18.916670225568065
0.659 19.006495076269147
0.6595 19.13757379726167
0.66 19.290364675778005
0.6605 19.41021749781485
0.661 19.47546184402804
0.6615 19.504766696143363
0.662 19.517611716662802
0.6625 19.52366954006113
0.663 19.526796987932816
0.6635 19.528397978852084
0.664 19.52884328938226
0.6645 19.527774690097466
0.665 19.523611582565703
0.6655 19.511825150683855
0.666 19.48110910284218
0.6665 19.40994521272549
0.667 19.280359014518133
0.6675 19.120404646943335
0.668 18.994617697114933
0.6685 18.92537877227484
0.669 18.893034914329107
0.6695 18.87767246676123
0.67 18.869947009797144
0.6705 18.867087195411127
0.671 18.86936360614083
0.6715 18.878790909245144
0.672 18.89941669913116
0.6725 18.93760633417072
0.673 19.000184072687656
0.6735 19.08800988263983
0.674 19.190202465307056
0.6745 19.28861698777785
0.675 19.369796492892362
0.6755 19.430576735631615
0.676 19.474923647197905
0.6765 19.50811587257055
0.677 19.533374892412237
0.6775 19.551999422784874
0.678 19.564984086173
0.6785 19.57386192140432
0.679 19.58025608578244
0.6795 19.585379081954247
0.68 19.589877840933642
0.6805 19.593954798455652
0.681 19.597522426509858
0.6815 19.60020411082962
0.682 19.601211375666818
0.6825 19.599142733799724
0.683 19.591903057532896
0.6835 19.577148713961765
0.684 19.55324405399135
0.6845 19.520261420405305
0.685 19.481296892757012
0.6855 19.444758272695847
0.686 19.424227149624503
0.6865 19.431904925851093
0.687 19.468916581838023
0.6875 19.521863326257236
0.688 19.57234882084847
0.6885 19.609808782080915
0.689 19.633859760946695
0.6895 19.648626390750614
0.69 19.657988842274015
0.6905 19.664350685353682
0.691 19.668953250003312
0.6915 19.672399738648302
0.692 19.67495735671219
0.6925 19.67680221081178
0.693 19.678077511603334
0.6935 19.678914655280668
0.694 19.67936650596439
0.6945 19.679373324323766
0.695 19.678814238516793
0.6955 19.677709834450063
0.696 19.676579212711548
0.6965 19.676500398766947
0.697 19.67857317981233
0.6975 19.683062055319528
0.698 19.689183078744932
0.6985 19.695776971391417
0.699 19.70197067177504
0.6995 19.707382942045026
0.7 19.711953518283128
0.7005 19.71575349964352
0.701 19.718911420136095
0.7015 19.721521106987236
0.702 19.72365765865471
0.7025 19.725351098624422
0.703 19.726610977482434
0.7035 19.7273732229402
0.704 19.727527920774875
0.7045 19.726899125625703
0.705 19.72537061726367
0.7055 19.72301360260156
0.706 19.720254833129125
0.7065 19.717859003035336
0.707 19.716601550967948
0.7075 19.71697287332431
0.708 19.719060829121357
0.7085 19.722644171140328
0.709 19.72726419176524
0.7095 19.732358072585296
0.71 19.737338626377966
0.7105 19.741764643868258
0.711 19.74540376725595
0.7115 19.74829026035259
0.712 19.750638514335776
0.7125 19.752656869253343
0.713 19.75445092400594
0.7135 19.75603467346853
0.714 19.75741281315133
0.7145 19.75868171203812
0.715 19.76004828077596
0.7155 19.76167053343782
0.716 19.76350578199085
0.7165 19.765341403642534
0.717 19.767053423571323
0.7175 19.76864828885684
0.718 19.770164110899128
0.7185 19.771617690729116
0.719 19.773066591689485
0.7195 19.774564844938883
0.72 19.776131296996276
0.7205 19.777714048876096
0.721 19.779173399365664
0.7215 19.780327945638966
0.722 19.781006840702624
0.7225 19.78103765376321
0.723 19.780264549456813
0.7235 19.778499709680382
0.724 19.77557438107983
0.7245 19.771305816480982
0.725 19.76534662371153
0.7255 19.756493975934482
0.726 19.74199217426479
0.7265 19.717971355474727
0.727 19.682691188509306
0.7275 19.640656124416243
0.728 19.60257250305849
0.7285 19.58008281128144
0.729 19.580275924318745
0.7295 19.60345821208806
0.73 19.64257953261771
0.7305 19.685860977254936
0.731 19.722903679855865
0.7315 19.74955606304026
0.732 19.76703534779368
0.7325 19.77833430378212
0.733 19.785937261244012
0.7335 19.79138308960301
0.734 19.795562588103692
0.7345 19.79893958595822
0.735 19.801754698862613
0.7355 19.80408197434063
0.736 19.805948289678867
0.7365 19.807375377770143
0.737 19.808428101677034
0.7375 19.809206545818302
0.738 19.809840499417234
0.7385 19.810444580826847
0.739 19.811130752353197
0.7395 19.81200181005663
0.74 19.813122564331923
0.7405 19.81452728008539
0.741 19.81622626083181
0.7415 19.818223865702766
0.742 19.820484520725298
0.7425 19.822928141052092
0.743 19.825370589113522
0.7435 19.827532129004773
0.744 19.8288967342427
0.7445 19.82853247413316
0.745 19.824633397926753
0.7455 19.813589425301636
0.746 19.788631783549935
0.7465 19.73949320466884
0.747 19.657492091866466
0.7475 19.548419453771785
0.748 19.43736132384888
0.7485 19.35080668389117
0.749 19.299837890945792
0.7495 19.284712026403042
0.75 19.306407249805748
0.7505 19.371254151620064
0.751 19.482874713728894
0.7515 19.620165236554666
0.752 19.737806537798456
0.7525 19.810871775815578
0.753 19.848452258261048
0.7535 19.86718731850336
0.754 19.87747277552345
0.7545 19.884121313209114
0.755 19.88916807343424
0.7555 19.893436427028945
0.756 19.89725907372656
0.7565 19.900738082095998
0.757 19.90388901911555
0.7575 19.906685674568347
0.758 19.909089370767084
0.7585 19.911021970651234
0.759 19.91237099840973
0.7595 19.91294539684585
0.76 19.91252032670135
0.7605 19.910956341545926
0.761 19.908425928107988
0.7615 19.905565342865195
0.762 19.903333880752808
0.7625 19.90284695236871
0.763 19.90497365101435
0.7635 19.909770060044785
0.764 19.916291299070526
0.7645 19.923147651678992
0.765 19.92933364484434
0.7655 19.934516761956722
0.766 19.938772177975316
0.7665 19.942318083716906
0.767 19.94533071254027
0.7675 19.94789044802003
0.768 19.949992175157732
0.7685 19.951581716943434
0.769 19.9525533084781
0.7695 19.952785706971525
0.77 19.952145183536
0.7705 19.950575942892364
0.771 19.94817102904315
0.7715 19.945357832256022
0.772 19.942938171566873
0.7725 19.94193192588082
0.773 19.942975981600938
0.7735 19.94581908555813
0.774 19.949498998678656
0.7745 19.95303246084646
0.775 19.955858884830928
0.7755 19.95789241583887
0.776 19.95930254464994
0.7765 19.960339562865183
0.777 19.961206480526794
0.7775 19.96204763831376
0.778 19.962938571613677
0.7785 19.963885265093612
0.779 19.96487688253904
0.7795 19.96584859846761
0.78 19.96669866990888
0.7805 19.967323992488353
0.781 19.96759625082515
0.7815 19.967422798038267
0.782 19.966723701851688
0.7825 19.96552997632902
0.783 19.96404888395318
0.7835 19.962718268945927
0.784 19.962104577084087
0.7845 19.962630249297774
0.785 19.964280236793964
0.7855 19.96658965265067
0.786 19.968975524455097
0.7865 19.97104224117698
0.787 19.972611752007612
0.7875 19.973693063584854
0.788 19.974396817002102
0.7885 19.97485864328362
0.789 19.975196376263437
0.7895 19.975504572173826
0.79 19.975827840144795
0.7905 19.976172402145714
0.791 19.976499183227364
0.7915 19.976725954361882
0.792 19.97672891580346
0.7925 19.976323634233008
0.793 19.975285741262045
0.7935 19.973319803012405
0.794 19.970149919874704
0.7945 19.965567476549644
0.795 19.959543001009834
0.7955 19.95235811525195
0.796 19.944785995685937
0.7965 19.938152450972712
0.797 19.933926913097327
0.7975 19.9329363308194
0.798 19.934971253059533
0.7985 19.938909079288926
0.799 19.9432063288992
0.7995 19.94658951451866
0.8 19.94849534584803
0.8005 19.949027878297596
0.801 19.948600518103476
0.8015 19.94762437224835
0.802 19.946383214267108
0.8025 19.945049414644988
0.803 19.94368159148401
0.8035 19.94228679395284
0.804 19.94083064529223
0.8045 19.939254641743617
0.805 19.937484605881973
0.8055 19.935431469178244
0.806 19.93295270243495
0.8065 19.92985073160753
0.807 19.925867095465165
0.8075 19.920733914271654
0.808 19.914374621654428
0.8085 19.907099409158885
0.809 19.899738658351104
0.8095 19.893493090331276
0.81 19.889401792249892
0.8105 19.887657636255266
0.811 19.887471795669523
0.8115 19.887595512760967
0.812 19.886932652908254
0.8125 19.88471950127084
0.813 19.88018789335749
0.8135 19.87209176502721
0.814 19.857860949288806
0.8145 19.83172971386532
0.815 19.779355788970687
0.8155 19.664820776613098
0.816 19.43358901149395
0.8165 19.159307969137437
0.817 19.038643245081225
0.8175 19.025637527931796
0.818 19.031966209773078
0.8185 19.0361580409211
0.819 19.037353072435064
0.8195 19.036937416473155
0.82 19.035791208825508
0.8205 19.034372557266693
0.821 19.032915404287344
0.8215 19.03156652938796
0.822 19.03046584377852
0.8225 19.029930689410616
0.823 19.03099252031671
0.8235 19.037172567367
0.824 19.059502949968525
0.8245 19.12461204574726
0.825 19.264206742164045
0.8255 19.452910925051704
0.826 19.60846006345774
0.8265 19.699589935918453
0.827 19.746465906597862
0.8275 19.771301881748926
0.828 19.786247256386496
0.8285 19.79664307744542
0.829 19.804516745517773
0.8295 19.810540057627545
0.83 19.814939589041227
0.8305 19.81784753574721
0.831 19.819406192062832
0.8315 19.819807879864722
0.832 19.819240299663882
0.8325 19.817875425265406
0.833 19.815790419983564
0.8335 19.812942088642856
0.834 19.809107092434445
0.8345 19.803697078880354
0.835 19.795528520424995
0.8355 19.782387740106095
0.836 19.760568241640815
0.8365 19.724906788339684
0.837 19.670161859455817
0.8375 19.594042692310733
0.838 19.500035428409472
0.8385 19.396633219358787
0.839 19.293513957004155
0.8395 19.19826553280791
0.84 19.115545833206117
0.8405 19.047215012365555
0.841 18.99276722001679
0.8415 18.9498856869697
0.842 18.915739631096965
0.8425 18.888345753493397
0.843 18.86750241706515
0.8435 18.854941405065993
0.844 18.853000053913767
0.8445 18.862255815250162
0.845 18.88019531712381
0.8455 18.901727848769575
0.846 18.92173129993753
0.8465 18.937127733252886
0.847 18.947305923649054
0.8475 18.9530623873444
0.848 18.955553853776383
0.8485 18.95580248677696
0.849 18.95460285480379
0.8495 18.952536843450986
0.85 18.950003167582185
0.8505 18.947237457805738
0.851 18.94434924633537
0.8515 18.941326314475315
0.852 18.937965562603644
0.8525 18.93372024859507
0.853 18.92730604141464
0.8535 18.91566317561413
0.854 18.891752304659697
0.8545 18.84067139716105
0.855 18.737139843490663
0.8555 18.557415742381966
0.856 18.319117643535215
0.8565 18.107179847942696
0.857 18.018838410887653
0.8575 18.083249045231756
0.858 18.251684391960623
0.8585 18.447709544684788
0.859 18.61737402760101
0.8595 18.74220280785237
0.86 18.823947267987236
0.8605 18.871852308914495
0.861 18.897158002843685
0.8615 18.909579286924107
0.862 18.915539681606024
0.8625 18.918599232747315
0.863 18.92048092846097
0.8635 18.9219801182937
0.864 18.923427684795595
0.8645 18.92495039229317
0.865 18.926553887912885
0.8655 18.928180877140758
0.866 18.92973311056776
0.8665 18.931048188144576
0.867 18.93190304041375
0.8675 18.931981794475618
0.868 18.930858367746676
0.8685 18.928062089689003
0.869 18.92328896329136
0.8695 18.916590358816503
0.87 18.908533965458247
0.8705 18.900224461551204
0.871 18.893349036040448
0.8715 18.889916303606054
0.872 18.891183423196544
0.8725 18.89661836974617
0.873 18.904137826728967
0.8735 18.91137420166913
0.874 18.916815512863554
0.8745 18.920160764677377
0.875 18.921917832019172
0.8755 18.92282122135905
0.876 18.92345718587534
0.8765 18.92418429657203
0.877 18.925123530553538
0.8775 18.926173266785877
0.878 18.927193012226713
0.8785 18.928114732913663
0.879 18.92891430478311
0.8795 18.92950652135862
0.88 18.929637214987526
0.8805 18.928879217080485
0.881 18.926689885969186
0.8815 18.922526271907177
0.882 18.91613866640844
0.8825 18.907956324019484
0.883 18.899335703025038
0.8835 18.89247209509176
0.884 18.88965958946881
0.8845 18.892161851492588
0.885 18.899367240137714
0.8855 18.909026030072766
0.886 18.918444737195834
0.8865 18.925742310254403
0.887 18.93032182315638
0.8875 18.93254661612994
0.888 18.93316009187797
0.8885 18.932781423846013
0.889 18.93180713559244
0.8895 18.930433595652115
0.89 18.928698248147892
0.8905 18.926487365524153
0.891 18.923622368292495
0.8915 18.91995657403767
0.892 18.915613472416926
0.8925 18.911166569107046
0.893 18.907619120239083
0.8935 18.906115996419345
0.894 18.90734479509119
0.8945 18.91106006019872
0.895 18.916109311565876
0.8955 18.92111183396334
0.896 18.925136476525974
0.8965 18.92786499151018
0.897 18.92936585308176
0.8975 18.929844309074298
0.898 18.929536138300964
0.8985 18.92867215288886
0.899 18.927491009154593
0.8995 18.926290737627514
0.9 18.925500819170406
0.9005 18.92581259670024
0.901 18.928294493052007
0.9015 18.9342796725285
0.902 18.944422631439256
0.9025 18.957263432173413
0.903 18.96952404716723
0.9035 18.978696150866554
0.904 18.984405066197397
0.9045 18.987466274289957
0.905 18.988824060455553
0.9055 18.98907121986839
0.906 18.988414074028597
0.9065 18.986708333095667
0.907 18.98343451305558
0.9075 18.977588052513177
0.908 18.967910572526545
0.9085 18.954203220424578
0.909 18.93893780064294
0.9095 18.925700615321933
0.91 18.916018725354984
0.9105 18.909264233490177
0.911 18.904289362753072
0.9115 18.900244315120748
0.912 18.896620847304483
0.9125 18.89308126507897
0.913 18.889318956427193
0.9135 18.884897911827505
0.914 18.879216816153424
0.9145 18.871565006582863
0.915 18.861441924087828
0.9155 18.849202468531605
0.916 18.83666271640637
0.9165 18.82710914859472
0.917 18.823860251012725
0.9175 18.827807672970334
0.918 18.83637296626722
0.9185 18.845455940892407
0.919 18.852192406790227
0.9195 18.855883734113213
0.92 18.857156247251172
0.9205 18.856908517419487
0.921 18.855851250136936
0.9215 18.854405637443588
0.922 18.852803297546338
0.9225 18.85115600238358
0.923 18.849515587459926
0.9235 18.847903912292733
0.924 18.846318578945677
0.9245 18.844742202712265
0.925 18.843126740326685
0.9255 18.841365735416918
0.926 18.839250718098263
0.9265 18.836320528930617
0.927 18.83174690726048
0.9275 18.824270697652114
0.928 18.812717525317673
0.9285 18.797331703916704
0.929 18.781421352345355
0.9295 18.770829560100964
0.93 18.770048948892672
0.9305 18.778451976089187
0.931 18.79105461021343
0.9315 18.80260893926629
0.932 18.810467702065925
0.9325 18.81454274267232
0.933 18.81590567633022
0.9335 18.815643735507805
0.934 18.81448000042919
0.9345 18.812815392370585
0.935 18.810858226312092
0.9355 18.808704544274406
0.936 18.806404352660167
0.9365 18.803966481593154
0.937 18.801353167096693
0.9375 18.79839333999495
0.938 18.794630465735622
0.9385 18.788956492950845
0.939 18.77900294826208
0.9395 18.76048556268193
0.94 18.727400566300428
0.9405 18.674786246140137
0.941 18.60371505430425
0.9415 18.524015700933855
0.942 18.450266374844745
0.9425 18.39433593892827
0.943 18.36039830398835
0.9435 18.345364563934396
0.944 18.342282430475333
0.9445 18.3443307909603
0.945 18.34608085217609
0.9455 18.344057370441686
0.946 18.33610515346546
0.9465 18.321465189052564
0.947 18.300622202342744
0.9475 18.275620896333365
0.948 18.25060410616381
0.9485 18.231873820836725
0.949 18.226684447540464
0.9495 18.241833242142274
0.95 18.28174446251252
0.9505 18.345712047800596
0.951 18.42700972021765
0.9515 18.513455353490336
0.952 18.592602026672672
0.9525 18.656210626469832
0.953 18.702231806547022
0.9535 18.73304868628432
0.954 18.75268903766224
0.9545 18.764854970459165
0.955 18.772239475690434
0.9555 18.776555001233774
0.956 18.778712155325604
0.9565 18.77899555839055
0.957 18.777066951225393
0.9575 18.771767101311763
0.958 18.760528418213546
0.9585 18.738209009437988
0.959 18.69545612662523
0.9595 18.617171190460105
0.96 18.484426518394393
0.9605 18.283747551204073
0.961 18.0224891796003
0.9615 17.734409897161992
0.962 17.462977892882808
0.9625 17.237148570503035
0.963 17.065337671320897
0.9635 16.941763779871877
0.964 16.85619426724355
0.9645 16.798360833356917
0.965 16.75984767218514
0.9655 16.734251614760762
0.966 16.71691197619641
0.9665 16.70455168032803
0.967 16.694983527345027
0.9675 16.68692550690486
0.968 16.679806378178217
0.9685 16.67353547430131
0.969 16.668274853053923
0.9695 16.664341548964252
0.97 16.662426300465153
0.9705 16.663892779126854
0.971 16.670487425375562
0.9715 16.683196901135766
0.972 16.70081081516527
0.9725 16.719286944680547
0.973 16.732580029352903
0.9735 16.73519929075707
0.974 16.72518846970264
0.9745 16.705601769580657
0.975 16.68230891011148
0.9755 16.660898214254534
0.976 16.644308897309024
0.9765 16.632902954664182
0.977 16.625631200021672
0.9775 16.621198657067943
0.978 16.618659542976843
0.9785 16.617411668913714
0.979 16.617171474763303
0.9795 16.617929847606653
0.98 16.620108150363166
0.9805 16.624761563022272
0.981 16.633683215275237
0.9815 16.64918414769114
0.982 16.673229022139324
0.9825 16.705380557722055
0.983 16.740493753325772
0.9835 16.768577453616956
0.984 16.77912426641302
0.9845 16.767564149768667
0.985 16.73841523501956
0.9855 16.702507064775254
0.986 16.670417672367357
0.9865 16.647600038003404
0.987 16.634082061659456
0.9875 16.627175021297532
0.988 16.624007597743667
0.9885 16.62263324612944
0.989 16.622117402824852
0.9895 16.622166661049036
0.99 16.622883377303637
0.9905 16.624571395233268
0.991 16.627677377707766
0.9915 16.632633047845395
0.992 16.639497412119717
0.9925 16.647437173829744
0.993 16.654497180210647
0.9935 16.658185430046835
0.994 16.65691915032347
0.9945 16.651170898292342
0.995 16.643253688135548
0.9955 16.635820788511595
0.996 16.63046897822106
0.9965 16.62741576105522
0.997 16.62611430679981
0.9975 16.625867903725133
0.998 16.62616576817139
0.9985 16.62670968482845
0.999 16.627335720747734
0.9995 16.62800547699356
1.0 16.6287408723943
1.0005 16.629686137795574
1.001 16.631149430473755
1.0015 16.633770004177084
1.002 16.638669617821467
1.0025 16.647502557062165
1.003 16.66195858621841
1.0035 16.682346330445068
1.004 16.70579783808093
1.0045 16.725923440664733
1.005 16.73552903931361
1.0055 16.731015185303814
1.006 16.714726647693738
1.0065 16.692801869829683
1.007 16.671446180810342
1.0075 16.654193054001134
1.008 16.641795715222667
1.0085 16.633443840138966
1.009 16.627889390310205
1.0095 16.624074790270907
1.01 16.62124760011481
1.0105 16.618949524541158
1.011 16.6168768155312
1.0115 16.61486737420585
1.012 16.61293234040989
1.0125 16.611222839639446
1.013 16.609923504170226
1.0135 16.60910762253302
1.014 16.60872055085707
1.0145 16.6086122232624
1.015 16.60861400731648
1.0155 16.60858786135535
1.016 16.60842661361085
1.0165 16.608052702837185
1.017 16.607430391004176
1.0175 16.60653710989595
1.018 16.60537813897111
1.0185 16.60395020343299
1.019 16.602259848809112
1.0195 16.60029179710355
1.02 16.598041659223036
1.0205 16.595509207874073
1.021 16.592732224200624
1.0215 16.589825490186428
1.022 16.5870040228465
1.0225 16.58457529753468
1.023 16.58282901346575
1.0235 16.581820494830072
1.024 16.581303927011504
1.0245 16.58092835505224
1.025 16.580455757934093
1.0255 16.57983472128267
1.026 16.57912286217128
1.0265 16.5783582162418
1.027 16.577590939565557
1.0275 16.576813738235842
1.028 16.576011929988837
1.0285 16.575168410684395
1.029 16.574260361695075
1.0295 16.57325834640804
1.03 16.572132323745297
1.0305 16.57085028038665
1.031 16.569375110054104
1.0315 16.567666390383664
1.032 16.56568488195954
1.0325 16.56338832434237
1.033 16.5607729944372
1.0335 16.55782938597257
1.034 16.55441451921267
1.0345 16.549964713145087
1.035 16.542945457247637
1.0355 16.530801452210287
1.036 16.511493299205327
1.0365 16.48707486410445
1.037 16.4654631472057
1.0375 16.456229579255087
1.038 16.463195681713955
1.0385 16.481483013116247
1.039 16.50208634331377
1.0395 16.51828788522375
1.04 16.528188926562002
1.0405 16.533017503996742
1.041 16.53465227469358
1.0415 16.53445843669168
1.042 16.53319329446196
1.0425 16.531299473341676
1.043 16.52902147636591
1.0435 16.52652580270413
1.044 16.52393138970746
1.0445 16.52127780203517
1.045 16.518558755499765
1.0455 16.51572063187141
1.046 16.512764088067946
1.0465 16.509815199516485
1.047 16.507053124023095
1.0475 16.504687785603526
1.048 16.502855471514174
1.0485 16.50160257160839
1.049 16.500885339377746
1.0495 16.50061539693025
1.05 16.500672516119366
1.0505 16.500979897015547
1.051 16.50148457599575
1.0515 16.502127882383576
1.052 16.502872784420855
1.0525 16.503662083875987
1.053 16.504447237173885
1.0535 16.50518950469281
1.054 16.505866955116357
1.0545 16.50642488153552
1.055 16.506797660057604
1.0555 16.506888093470153
1.056 16.506657985978055
1.0565 16.50616574553757
1.057 16.505553176456143
1.0575 16.50499063124859
1.058 16.504629091339194
1.0585 16.504573510651163
1.059 16.504841236744472
1.0595 16.505375282894747
1.06 16.506100350551453
1.0605 16.5069525641524
1.061 16.50790763491117
1.0615 16.50893598301377
1.062 16.51001565950086
1.0625 16.5111217047723
1.063 16.51221647412387
1.0635 16.513274371632473
1.064 16.514282380508337
1.0645 16.51520631084612
1.065 16.51600247656431
1.0655 16.51653160004548
1.066 16.51658246034506
1.0665 16.51582137229902
1.067 16.513831290096444
1.0675 16.510252482416565
1.068 16.505102530120254
1.0685 16.499339969753763
1.069 16.494968830101435
1.0695 16.494130875565254
1.07 16.497573480055273
1.0705 16.50407711438808
1.071 16.511473569958717
1.0715 16.518099646027494
1.072 16.523397060397244
1.0725 16.527507979092942
1.073 16.530783353644733
1.0735 16.53351622995912
1.074 16.53586905553655
1.0745 16.53793056203401
1.075 16.539726986894568
1.0755 16.541257619612125
1.076 16.542527875530272
1.0765 16.54354536065181
1.077 16.544336404274507
1.0775 16.5449404812746
1.078 16.54539698646415
1.0785 16.545759751450817
1.079 16.546075398238646
1.0795 16.546413529726824
1.08 16.546860076979744
1.0805 16.547505765102922
1.081 16.54842499753478
1.0815 16.549660159064842
1.082 16.551205009688665
1.0825 16.553007265829343
1.083 16.555014381120113
1.0835 16.557145665860702
1.084 16.559334236791525
1.0845 16.561519579131495
1.085 16.563652290696616
1.0855 16.565684631158195
1.086 16.567575458490662
1.0865 16.56927318660095
1.087 16.57073908325015
1.0875 16.57194634936716
1.088 16.57288808668751
1.0885 16.573575471186626
1.089 16.574052504823147
1.0895 16.574394207721834
1.09 16.574684944675113
1.0905 16.575033696033195
1.091 16.5755382655124
1.0915 16.57627627202964
1.092 16.577300960686202
1.0925 16.578643735857575
1.093 16.580298606504456
1.0935 16.58225379544331
1.094 16.58447103191956
1.0945 16.586918727442345
1.095 16.589583075768328
1.0955 16.592466008984342
1.096 16.59556744106654
1.0965 16.598866670418573
1.097 16.602322904760545
1.0975 16.605868242216722
1.098 16.60942483547573
1.0985 16.6129058218036
1.099 16.61622398714053
1.0995 16.619305317937023
1.1 16.62208635123651
1.1005 16.624531507451252
1.101 16.62662276464063
1.1015 16.62839344924566
1.102 16.629886869522338
1.1025 16.63119083586857
1.103 16.632454701183313
1.1035 16.63383573292377
1.104 16.635482053645877
1.1045 16.637492320012377
1.105 16.639827486206713
1.1055 16.642274970342548
1.106 16.644578177525936
1.1065 16.646606101769084
1.107 16.648447745082542
1.1075 16.65030160769975
1.108 16.652342781407246
1.1085 16.654654401310733
1.109 16.657252529334254
1.1095 16.66011936160397
1.11 16.66322809550196
1.1105 16.666537240154952
1.111 16.67003162918077
1.1115 16.67372563935711
1.112 16.677688188772336
1.1125 16.682099079591598
1.113 16.687196057321053
1.1135 16.693204290529323
1.114 16.700069089470965
1.1145 16.707254101350603
1.115 16.713652873240175
1.1155 16.71802306136428
1.116 16.719578647208124
1.1165 16.718449708056873
1.117 16.715481284422225
1.1175 16.71175174248511
1.118 16.70807925332111
1.1185 16.704910960211155
1.119 16.702443144707836
1.1195 16.700764912117393
1.12 16.700062568797428
1.1205 16.700723241706086
1.121 16.70340260719494
1.1215 16.709067546016236
1.122 16.718905047184023
1.1225 16.733991671042574
1.123 16.754520321967494
1.1235 16.778902613141298
1.124 16.803309996369382
1.1245 16.82239713383851
1.125 16.831325359123248
1.1255 16.82797981852954
1.126 16.813494475975247
1.1265 16.791669848572848
1.127 16.76685654540216
1.1275 16.742740010045868
1.128 16.7213968141333
1.1285 16.703679549090833
1.129 16.68949773199016
1.1295 16.678244044059895
1.13 16.669064206334735
1.1305 16.66077710508038
1.131 16.652226347795914
1.1315 16.64255795683371
1.132 16.631727833720962
1.1325 16.62067289915888
1.133 16.610776297879248
1.1335 16.602970992418943
1.134 16.597251082735443
1.1345 16.59289055973278
1.135 16.58905379826159
1.1355 16.585196852217884
1.136 16.581097382937607
1.1365 16.576751971846488
1.137 16.572225510999537
1.1375 16.56760321258145
1.138 16.562955249629017
1.1385 16.558319591680654
1.139 16.553726102325424
1.1395 16.549174120144873
1.14 16.544655202468903
1.1405 16.54013112220809
1.141 16.535530580334342
1.1415 16.530704778200963
1.142 16.5253092980606
1.1425 16.518638540896546
1.143 16.50922171818519
1.1435 16.494481968595828
1.144 16.470893781337317
1.1445 16.43641227534676
1.145 16.39565612778212
1.1455 16.36227101771828
1.146 16.351038180421604
1.1465 16.36581831174835
1.147 16.39649479556458
1.1475 16.427637451195892
1.148 16.449465294997808
1.1485 16.460751019391516
1.149 16.46463643433085
1.1495 16.464403664760923
1.15 16.46212451703544
1.1505 16.458855125795072
1.151 16.455090026114
1.1515 16.451077275709476
1.152 16.44693060331807
1.1525 16.44273699797034
1.153 16.4385537461337
1.1535 16.434444469163335
1.154 16.430479353072013
1.1545 16.42672972663955
1.155 16.423256755181242
1.1555 16.42007052932369
1.156 16.417164710964006
1.1565 16.4145173154657
1.157 16.41210742030865
1.1575 16.409924730620563
1.158 16.4079550857265
1.1585 16.40615633295995
1.159 16.404472750775394
1.1595 16.402803051349895
1.16 16.401057076578926
1.1605 16.39914506200422
1.161 16.396978155466115
1.1615 16.394441562281237
1.162 16.39138228548676
1.1625 16.387531768288113
1.163 16.38242828590306
1.1635 16.375218948522726
1.164 16.364250952924348
1.1645 16.345983955064277
1.165 16.312822793110847
1.1655 16.25067076425936
1.166 16.143021695404528
1.1665 15.991876892221583
1.167 15.83847082544153
1.1675 15.741781513414395
1.168 15.738990205049834
1.1685 15.834643711208898
1.169 15.99656684815919
1.1695 16.15968043846198
1.17 16.27083297613282
1.1705 16.326330935388107
1.171 16.348919377008723
1.1715 16.3572615751829
1.172 16.3602616139695
1.1725 16.361280895550998
1.173 16.361481680397443
1.1735 16.361265231878072
1.174 16.360761131799144
1.1745 16.35999784717984
1.175 16.35894063945984
1.1755 16.35748491160011
1.176 16.355325141614195
1.1765 16.35170598914006
1.177 16.344851773882993
1.1775 16.331446285893215
1.178 16.30747013665807
1.1785 16.272609141219156
1.179 16.235636167901504
1.1795 16.211839540096815
1.18 16.21202759844696
1.1805 16.233965472091914
1.181 16.265584340202206
1.1815 16.2946419997175
1.182 16.315388325956505
1.1825 16.32806131827683
1.183 16.33510387540971
1.1835 16.338721253369663
1.184 16.340257937526165
1.1845 16.34034782347598
1.185 16.339119803356425
1.1855 16.336142673878054
1.186 16.330174003300804
1.1865 16.31849000789699
1.187 16.29601524210451
1.1875 16.255391119432037
1.188 16.19118560106493
1.1885 16.109604292253668
1.189 16.034427714934814
1.1895 15.996125050865775
1.19 16.012182990897067
1.1905 16.07601328009935
1.191 16.160489469745162
1.1915 16.235284468427164
1.192 16.285239295574595
1.1925 16.312390704651243
1.193 16.32532247715276
1.1935 16.331165610881058
1.194 16.333924564933422
1.1945 16.335426555837998
1.195 16.33640177069962
1.1955 16.3371301791516
1.196 16.337708078259503
1.1965 16.338189965187617
1.197 16.33863279282519
1.1975 16.339047249265935
1.198 16.339460630671947
1.1985 16.339876676962668
1.199 16.34029097115976
1.1995 16.34070012180052
1.2 16.341066761991573
1.2005 16.341362883811538
1.201 16.341524469095326
1.2015 16.341477782050582
1.202 16.34111062021253
1.2025 16.3402947488866
1.203 16.338870386260528
1.2035 16.336681773572362
1.204 16.333643415542422
1.2045 16.329746148109876
1.205 16.32504831490099
1.2055 16.319697478442112
1.206 16.31398703405156
1.2065 16.308594218918717
1.207 16.304790771998924
1.2075 16.304203063988663
1.208 16.307967225835622
1.2085 16.31568475629217
1.209 16.325243052814162
1.2095 16.33396375042617
1.21 16.340173078065607
1.2105 16.343654624478894
1.211 16.345071750877153
1.2115 16.3451918085838
1.212 16.344568934317962
1.2125 16.343510608021198
1.213 16.342187366949993
1.2135 16.340704538840352
1.214 16.339152578647372
1.2145 16.337616537621354
1.215 16.33621945695325
1.2155 16.335171528447137
1.216 16.33484961769442
1.2165 16.335931567956795
1.217 16.33938936812687
1.2175 16.34606036952213
1.218 16.355544735214337
1.2185 16.365003625650896
1.219 16.369604918029317
1.2195 16.36545486642722
1.22 16.352731526272503
1.2205 16.335796750906614
1.221 16.32013994184622
1.2215 16.30910148732986
1.222 16.302994017856697
1.2225 16.300282716593127
1.223 16.299125583658263
1.2235 16.298240541701517
1.224 16.297043143147242
1.2245 16.29536889498928
1.225 16.293208578474513
1.2255 16.290547150592303
1.226 16.287364191720094
1.2265 16.283608526806237
1.227 16.27922769571582
1.2275 16.27421035129321
1.228 16.268645092781664
1.2285 16.26274568509361
1.229 16.256799587421103
1.2295 16.25104484864163
1.23 16.24554947200598
1.2305 16.240271135358842
1.231 16.235233008627432
1.2315 16.230566918536343
1.232 16.226439084243303
1.2325 16.22290763400244
1.233 16.21993535782515
1.2335 16.217443719251765
1.234 16.21533032581652
1.2345 16.213481231223593
1.235 16.211752366494352
1.2355 16.209994697700687
1.236 16.208093455276245
1.2365 16.205949416957687
1.237 16.203509002903512
1.2375 16.200726917302802
1.238 16.197566914189427
1.2385 16.194006196089195
1.239 16.190010163663416
1.2395 16.18549516333408
1.24 16.180278049541347
1.2405 16.1740140504227
1.241 16.16607761716588
1.2415 16.15523591212518
1.242 16.139128617288875
1.2425 16.113663916187324
1.243 16.073127990055074
1.2435 16.01233350614765
1.244 15.931381779564965
1.2445 15.839494210301442
1.245 15.753227657352529
1.2455 15.68853033548859
1.246 15.654399093764464
1.2465 15.65113518091027
1.247 15.672104084842072
1.2475 15.707252789250376
1.248 15.746368784364964
1.2485 15.780702655846714
1.249 15.804234428310124
1.2495 15.813019468485066
1.25 15.803401701659862
1.2505 15.77057325797961
1.251 15.707459452099592
1.2515 15.604327297230373
1.252 15.452281243518847
1.2525 15.253189353140154
1.253 15.03007943757095
1.2535 14.82212708204132
1.254 14.660653939800003
1.2545 14.55395823719196
1.255 14.49522263803571
1.2555 14.47586648276489
1.256 14.49336359463182
1.2565 14.553706101258612
1.257 14.672638107500571
1.2575 14.870461864312414
1.258 15.150950213798414
1.2585 15.469221367417738
1.259 15.742103594649464
1.2595 15.919774775291575
1.26 16.013730500602996
1.2605 16.057810292607595
1.261 16.077581539092435
1.2615 16.086580943686787
1.262 16.090949817015133
1.2625 16.093361453898453
1.263 16.094939694572403
1.2635 16.096163201377063
1.264 16.097221501166363
1.2645 16.09818322489141
1.265 16.09905481669482
1.2655 16.09984221994367
1.266 16.100495570462193
1.2665 16.10090434053743
1.267 16.100799945465692
1.2675 16.09968288854709
1.268 16.096641269729755
1.2685 16.08997227920216
1.269 16.076513738765808
1.2695 16.050443652781095
1.27 16.00132900694091
1.2705 15.91155623633075
1.271 15.755153526219768
1.2715 15.505110040832975
1.272 15.160245569110778
1.2725 14.778370842187101
1.273 14.455933710820585
1.2735 14.249291854457681
1.274 14.14446010060066
1.2745 14.09936742253657
1.275 14.08128019761105
1.2755 14.073541182951327
1.276 14.069306156256765
1.2765 14.066016024013429
1.277 14.062781866438026
1.2775 14.059337885947272
1.278 14.055626262259828
1.2785 14.051656160821402
1.279 14.047435894931468
1.2795 14.042997159871835
1.28 14.03836206010418
1.2805 14.033574307986928
1.281 14.028675328082084
1.2815 14.023715056972293
1.282 14.018727361716888
1.2825 14.013730117673834
1.283 14.008695643983295
1.2835 14.003489797110134
1.284 13.997819559768303
1.2845 13.991036581394592
1.285 13.981901340505349
1.2855 13.96803634055895
1.286 13.944432878750593
1.2865 13.900127733443373
1.287 13.817554867143663
1.2875 13.68861508230193
1.288 13.540278276879842
1.2885 13.420725076260048
1.289 13.360293568940008
1.2895 13.367499502636335
1.29 13.44341250198919
1.2905 13.57801732567195
1.291 13.73236390398285
1.2915 13.853205364030295
1.292 13.920814034436486
1.2925 13.950635181202678
1.293 13.961943755796067
1.2935 13.965537781783588
1.294 13.96594588220642
1.2945 13.964858306092243
1.295 13.962926961501847
1.2955 13.960437476271263
1.296 13.957553606013793
1.2965 13.954325291262435
1.297 13.95064491230395
1.2975 13.946109267434846
1.298 13.939832881811036
1.2985 13.930476957839705
1.299 13.917129007816502
1.2995 13.900967983137033
1.3 13.886031977580007
1.3005 13.87719966361033
1.301 13.876913410751119
1.3015 13.883953759905808
1.302 13.894687093426882
1.3025 13.905531550834272
1.303 13.91444319516495
1.3035 13.920958714400058
1.304 13.925480352781676
1.3045 13.928560344585215
1.305 13.930619176591918
1.3055 13.931830744631647
1.306 13.932102074343309
1.3065 13.930995250821553
1.307 13.927502357265375
1.3075 13.919675782065994
1.308 13.904073427200931
1.3085 13.875493326828071
1.309 13.827984047177413
1.3095 13.75832863675199
1.31 13.670601473464874
1.3105 13.576747055846422
1.311 13.49099133724441
1.3115 13.422889452173411
1.312 13.376001684565871
1.3125 13.349734317081666
1.313 13.342002515774055
1.3135 13.351292276547447
1.314 13.376739801093269
1.3145 13.417509819580157
1.315 13.472121836562962
1.3155 13.538499162945804
1.316 13.613833926761469
1.3165 13.693691286925432
1.317 13.771073687121287
1.3175 13.838165664956652
1.318 13.88971052026114
1.3185 13.925057878816816
1.319 13.947126219974091
1.3195 13.960094730810681
1.32 13.96761488222953
1.3205 13.972183088638548
1.321 13.975214685006996
1.3215 13.977413077175996
1.322 13.979093402446065
1.3225 13.980400589221357
1.323 13.981415628298581
1.3235 13.982203731273312
1.324 13.982828330488324
1.3245 13.983361006025454
1.325 13.983879761882967
1.3255 13.984511964668535
1.326 13.985630988086648
1.3265 13.988656061583846
1.327 13.999090823244288
1.3275 14.035487977275618
1.328 14.144094767801036
1.3285 14.383232814830592
1.329 14.729543765388115
1.3295 15.054900939476362
1.33 15.269973922092728
1.3305 15.370302543180753
1.331 15.377843984061236
1.3315 15.307905815537477
1.332 15.16904011364798
1.3325 14.97561203718805
1.333 14.755273022699448
1.3335 14.544902541784015
1.334 14.372592575371652
1.3345 14.247611217374367
1.335 14.163943020579062
1.3355 14.110327239440032
1.336 14.076419826233202
1.3365 14.054850269183845
1.337 14.04096506964181
1.3375 14.032026433314154
1.338 14.026456564554273
1.3385 14.023224895502096
1.339 14.021553239153608
1.3395 14.020807665938573
1.34 14.020501730543536
1.3405 14.02027401353985
1.341 14.019868536385498
1.3415 14.01913065210502
1.342 14.017982418753949
1.3425 14.016420471370445
1.343 14.014502003997421
1.3435 14.012288968189779
1.344 14.009872036485444
1.3445 14.007351847328536
1.345 14.004862513288394
1.3455 14.002585277967366
1.346 14.000810792899323
1.3465 13.99997351413035
1.347 14.000714300600258
1.3475 14.003785722842448
1.348 14.009812484514214
1.3485 14.01897373048303
1.349 14.030841909979237
1.3495 14.044527211761213
1.35 14.059225742994865
1.3505 14.074784808234615
1.351 14.092055089976157
1.3515 14.113065494042353
1.352 14.140906413477623
1.3525 14.179095550923233
1.353 14.229841524848236
1.3535 14.291512424367966
1.354 14.356354146141019
1.3545 14.410961056370276
1.355 14.439789321659227
1.3555 14.430381113185298
1.356 14.3784419744645
1.3565 14.290393003058508
1.357 14.18521751987415
1.3575 14.08921832693709
1.358 14.021880393492136
1.3585 13.985549240681511
1.359 13.97011687089904
1.3595 13.96463454057838
1.36 13.962640680153577
1.3605 13.961471414254635
1.361 13.960305939500575
1.3615 13.958978306397448
1.362 13.957506445575927
1.3625 13.955930026259864
1.363 13.954284322537863
1.3635 13.952600346795215
1.364 13.950891587215878
1.3645 13.949183341323714
1.365 13.947479924350446
1.3655 13.945801190315326
1.366 13.944161169520271
1.3665 13.942633460989644
1.367 13.941451186321377
1.3675 13.941260843618906
1.368 13.943079658491946
1.3685 13.947545483764706
1.369 13.953667372712715
1.3695 13.959534752606565
1.37 13.964669513649234
1.3705 13.969517405297037
1.371 13.972722241077602
1.3715 13.972081896028527
1.372 13.967527671471757
1.3725 13.960874842229131
1.373 13.953610048817339
1.3735 13.94669548699014
1.374 13.94109384014656
1.3745 13.93743022411861
1.375 13.935644866995933
1.3755 13.935281322121376
1.376 13.935862448062363
1.3765 13.937036288919934
1.377 13.938586567758012
1.3775 13.940365890332444
1.378 13.942247799645514
1.3785 13.944127195910816
1.379 13.945875093006752
1.3795 13.947299959049513
1.38 13.948082263382819
1.3805 13.94755986059976
1.381 13.944325289013385
1.3815 13.93555342361983
1.382 13.916243974463193
1.3825 13.87924356440471
1.383 13.81820224302231
1.3835 13.734816310524906
1.384 13.6451912436535
1.3845 13.575681617946827
1.385 13.550290566937328
1.3855 13.582675500065704
1.386 13.669946705069979
1.3865 13.783351925895989
1.387 13.877242808405128
1.3875 13.928915722921985
1.388 13.949691957641289
1.3885 13.957115687551298
1.389 13.960342424469946
1.3895 13.962535433049815
1.39 13.96461491549898
1.3905 13.966854930194945
1.391 13.96935564956948
1.3915 13.97213577012091
1.392 13.975178033379244
1.3925 13.978418580531155
1.393 13.981733429243395
1.3935 13.984943423039752
1.394 13.98769896904485
1.3945 13.98924167199285
1.395 13.987633774334366
1.3955 13.977651540095376
1.396 13.948050994668002
1.3965 13.887767222874665
1.397 13.809710519241854
1.3975 13.755316404798478
1.398 13.756976786240745
1.3985 13.81168550070204
1.399 13.88663426972225
1.3995 13.946838187299168
1.4 13.98162743932889
1.4005 13.998894993169703
1.401 14.007492284615719
1.4015 14.011999458786203
1.402 14.014488791543467
1.4025 14.016034091044329
1.403 14.017229018984292
1.4035 14.018365894486688
1.404 14.019592299936939
1.4045 14.020974896611023
1.405 14.022575093248385
1.4055 14.024427941509838
1.406 14.026561643010588
1.4065 14.028963227268513
1.407 14.031574600701784
1.4075 14.034242323590053
1.408 14.036641181680732
1.4085 14.0381784784756
1.409 14.038138147486347
1.4095 14.03644228893334
1.41 14.034471199690461
1.4105 14.034303694772362
1.411 14.036672653306976
1.4115 14.040375705804877
1.412 14.0439039236024
1.4125 14.046560281287913
1.413 14.048327139698422
1.4135 14.049368933954355
1.414 14.049838349591113
1.4145 14.049842696130248
1.415 14.049462432252358
1.4155 14.048767172723256
1.416 14.047840016465887
1.4165 14.046790582273907
1.417 14.045854871701728
1.4175 14.045630022032107
1.418 14.047674800516269
1.4185 14.055925268670396
1.419 14.078881640473945
1.4195 14.130293067243137
1.42 14.222284056111555
1.4205 14.348790424895235
1.421 14.476140533184811
1.4215 14.560255077697882
1.422 14.573302873121413
1.4225 14.514228570821523
1.423 14.404217883748164
1.4235 14.276978693764814
1.424 14.165573148257714
1.4245 14.089235651797317
1.425 14.048570960451709
1.4255 14.03169179619131
1.426 14.025914281377037
1.4265 14.023817342775743
1.427 14.02251871617904
1.4275 14.021279863293067
1.428 14.020054269956738
1.4285 14.018910059805656
1.429 14.017904088696913
1.4295 14.017040194072344
1.43 14.016284672482197
1.4305 14.01553810975367
1.431 14.01466163423797
1.4315 14.013397250680697
1.432 14.01128504119421
1.4325 14.007436150110795
1.433 14.000327729637505
1.4335 13.987690364940011
1.434 13.966843569857591
1.4345 13.935644941463302
1.435 13.894899255509532
1.4355 13.851691582310941
1.436 13.81992771065375
1.4365 13.814606348814646
1.437 13.840390754542035
1.4375 13.88394918372392
1.438 13.924313132653609
1.4385 13.949892187601748
1.439 13.961410811689912
1.4395 13.964259719630743
1.44 13.962923353350483
1.4405 13.959883735619986
1.441 13.956278166678263
1.4415 13.952595890260639
1.442 13.949047588180495
1.4425 13.945713612019563
1.443 13.942623766248094
1.4435 13.939747188428925
1.444 13.937017323303028
1.4445 13.934316021522587
1.445 13.93140449644335
1.4455 13.927765716549192
1.446 13.922270927170324
1.4465 13.912897480071063
1.447 13.897469041585964
1.4475 13.875980534126644
1.448 13.85231907818082
1.4485 13.832384322132349
1.449 13.821335947476484
1.4495 13.822455930858844
1.45 13.834669880094609
1.4505 13.850964839848054
1.451 13.863276307998206
1.4515 13.868360717851893
1.452 13.867561672658642
1.4525 13.863392797360266
1.453 13.857659856896113
1.4535 13.85130310341923
1.454 13.84478204807153
1.4545 13.838328734999418
1.455 13.83206085611122
1.4555 13.826037779693657
1.456 13.820270524460252
1.4565 13.814730003461115
1.457 13.809394788496572
1.4575 13.804384936671216
1.458 13.80046598069855
1.4585 13.800096900165851
1.459 13.808075802649835
1.4595 13.827511951144977
1.46 13.8498108486083
1.4605 13.85465952579392
1.461 13.832122280609845
1.4615 13.796520529588705
1.462 13.768290373275661
1.4625 13.754301264468808
1.463 13.750154909386794
1.4635 13.749965833590455
1.464 13.750357900316029
1.4645 13.75005965851988
1.465 13.748747690021897
1.4655 13.746417275161953
1.466 13.743144455586304
1.4665 13.738958423767336
1.467 13.733748424745588
1.4675 13.727013258121353
1.468 13.717301492032231
1.4685 13.700971730620978
1.469 13.669919566610435
1.4695 13.610314278884935
1.47 13.511257743893733
1.4705 13.387726343871417
1.471 13.286670854319638
1.4715 13.25329612045988
1.472 13.300746079319651
1.4725 13.402140541386089
1.473 13.503976099326046
1.4735 13.572781199889103
1.474 13.61286657046832
1.4745 13.63703853084326
1.475 13.651723322608866
1.4755 13.659863742015418
1.476 13.663625758263663
1.4765 13.664677366691663
1.477 13.664098858306353
1.4775 13.662441102285964
1.478 13.659921299889739
1.4785 13.656506277768056
1.479 13.6519219891874
1.4795 13.645521465099172
1.48 13.635756049170716
1.4805 13.6189403330035
1.481 13.587576895508448
1.4815 13.532109055853244
1.482 13.453405317178145
1.4825 13.376172543291567
1.483 13.336783925380917
1.4835 13.354747508538772
1.484 13.420181678588449
1.4845 13.501221357997462
1.485 13.566797854233823
1.4855 13.605958055184562
1.486 13.624631232104122
1.4865 13.632246683952673
1.487 13.63501233390356
1.4875 13.635786643365321
1.488 13.635615026032415
1.4885 13.634811741423917
1.489 13.633456434979614
1.4895 13.631582648765775
1.49 13.629235919877132
1.4905 13.626499231084036
1.491 13.623451450268963
1.4915 13.620134618738255
1.492 13.616532459525374
1.4925 13.612523774543252
1.493 13.607986308339786
1.4935 13.603132182442444
1.494 13.599046036546525
1.4945 13.597310536564464
1.495 13.598409297716518
1.4955 13.600756377912973
1.496 13.602075979598244
1.4965 13.601590039655964
1.497 13.600142179978473
1.4975 13.598739255839831
1.498 13.597736369271445
1.4985 13.59704819123371
1.499 13.596516599704035
1.4995 13.596020992165755
1.5 13.595471685077484
1.5005 13.594804541073938
1.501 13.59396388722229
1.5015 13.592894432604577
1.502 13.591555226275236
1.5025 13.589874814116747
1.503 13.587756065262209
1.5035 13.585029846259602
1.504 13.581513840539234
1.5045 13.577008052331664
1.505 13.571323163517977
1.5055 13.564118076963982
1.506 13.554994350886748
1.5065 13.544246236971578
1.507 13.533891586445385
1.5075 13.527237959294997
1.508 13.526694581206407
1.5085 13.531870069093952
1.509 13.539971682557372
1.5095 13.54792063566007
1.51 13.553917390174696
1.5105 13.557549212161135
1.511 13.559124065228822
1.5115 13.559110105839892
1.512 13.55791390000189
1.5125 13.555842302083512
1.513 13.553117855882718
1.5135 13.54989780497256
1.514 13.54630782649803
1.5145 13.542435697005871
1.515 13.53835031080812
1.5155 13.534112771206871
1.516 13.52975817251573
1.5165 13.525351503450352
1.517 13.5210381024484
1.5175 13.517091742871404
1.518 13.513850243682125
1.5185 13.511521724350835
1.519 13.509994012752696
1.5195 13.508956332398473
1.52 13.508167071302683
1.5205 13.507637660441471
1.521 13.5074393650697
1.5215 13.507497023658285
1.522 13.507563266082318
1.5225 13.507236716940294
1.523 13.505785065450365
1.5235 13.501562164571482
1.524 13.490067542512286
1.5245 13.457965499348315
1.525 13.369315231242876
1.5255 13.166652319592778
1.526 12.876770427776282
1.5265 12.653514939187684
1.527 12.544956734757175
1.5275 12.500178642650017
1.528 12.48106331071369
1.5285 12.472679873053579
1.529 12.472045616812537
1.5295 12.48462951349444
1.53 12.529560567695178
1.5305 12.649524612092645
1.531 12.884296676937407
1.5315 13.162627456769389
1.532 13.350899290746622
1.5325 13.435962900242693
1.533 13.467258062129442
1.5335 13.477637381658425
1.534 13.480684425038646
1.5345 13.48123128569079
1.535 13.48088982068597
1.5355 13.480186574370133
1.536 13.479296030448982
1.5365 13.47826603578638
1.537 13.477134014704628
1.5375 13.47593605820494
1.538 13.474708314201148
1.5385 13.473484962606346
1.539 13.47228720286003
1.5395 13.471115131136045
1.54 13.469973823720466
1.5405 13.468909756976604
1.541 13.468068372278474
1.5415 13.467657775704584
1.542 13.467838069370721
1.5425 13.468576188903693
1.543 13.46966725932278
1.5435 13.470852558957493
1.544 13.472018781587032
1.5445 13.473175459593424
1.545 13.474373662202872
1.5455 13.475660212988288
1.546 13.477051485254442
1.5465 13.4785192374626
1.547 13.480011636768694
1.5475 13.481454694428031
1.548 13.482783365230247
1.5485 13.483919327177574
1.549 13.484806803832559
1.5495 13.485379973643905
1.55 13.485553856736178
1.5505 13.485183680330774
1.551 13.484119973572888
1.5515 13.48231186589232
1.552 13.47995335071096
1.5525 13.477484591853415
1.553 13.47546004956773
1.5535 13.474391646059672
1.554 13.474593053291436
1.5545 13.476022077804444
1.555 13.4782734552984
1.5555 13.48081514150725
1.556 13.48325612595286
1.5565 13.485426500502207
1.557 13.487357700962228
1.5575 13.489171986695276
1.558 13.490987461241424
1.5585 13.492862076130478
1.559 13.494802007452154
1.5595 13.496741091844282
1.56 13.498602047554105
1.5605 13.50029340640063
1.561 13.50174865664161
1.5615 13.502986012607618
1.562 13.504075775235098
1.5625 13.505160128149967
1.563 13.506361180991796
1.5635 13.507802717815991
1.564 13.509648019169934
1.5645 13.512246421478466
1.565 13.516172088517191
1.5655 13.522026341588361
1.566 13.529915783387377
1.5665 13.539071263274113
1.567 13.548037148303596
1.5675 13.55515144067844
1.568 13.559077959050708
1.5685 13.55919965859825
1.569 13.555896231952872
1.5695 13.550424091732179
1.57 13.544262913608968
1.5705 13.53855152903267
1.571 13.53380279128562
1.5715 13.53009265752312
1.572 13.527341311835315
1.5725 13.525411891472707
1.573 13.524195418795426
1.5735 13.523485018167449
1.574 13.523007794841416
1.5745 13.522522696245073
1.575 13.521939277026753
1.5755 13.521285494091615
1.576 13.5206082290054
1.5765 13.519946299206737
1.577 13.51928807880368
1.5775 13.518611677860942
1.578 13.517859602135019
1.5785 13.516982609916955
1.579 13.515955917536356
1.5795 13.514767020264582
1.58 13.513413475394486
1.5805 13.511902388378935
1.581 13.510216725534551
1.5815 13.50834857687623
1.582 13.50628222476329
1.5825 13.50403767671223
1.583 13.501714455154751
1.5835 13.499454031133336
1.584 13.497449460307983
1.5845 13.495895202353577
1.585 13.494933834793223
1.5855 13.494454779786043
1.586 13.494025706789465
1.5865 13.4931851801852
1.587 13.491810787836098
1.5875 13.490128326154142
1.588 13.488438706590493
1.5885 13.486898971504747
1.589 13.485542062249287
1.5895 13.484326314988866
1.59 13.483184094634534
1.5905 13.48206377994347
1.591 13.480919913029894
1.5915 13.47971815264885
1.592 13.478426444959126
1.5925 13.477023329493559
1.593 13.475501467668394
1.5935 13.473852179348842
1.594 13.472077629961213
1.5945 13.470208294312805
1.595 13.468307216527652
1.5955 13.466512976274391
1.596 13.465027865255628
1.5965 13.46397000966488
1.597 13.463017890057717
1.5975 13.461200059223735
1.598 13.457660728419437
1.5985 13.452900295711533
1.599 13.44866917736578
1.5995 13.44636007281537
1.6 13.44593546766713
1.6005 13.446473368157847
1.601 13.44709006770049
1.6015 13.447415259258538
1.602 13.447522744599496
1.6025 13.447613104482237
1.603 13.447809728472198
1.6035 13.44814182318041
1.604 13.448581311403633
1.6045 13.449087211198467
1.605 13.449622959884724
1.6055 13.450148638997021
1.606 13.450624544564459
1.6065 13.450994700137965
1.607 13.451214932817972
1.6075 13.451240568518578
1.608 13.45103632743428
1.6085 13.450596398665137
1.609 13.449921848597633
1.6095 13.449032314369536
1.61 13.447965577457232
1.6105 13.446754485392137
1.611 13.445433007697911
1.6115 13.444007103777235
1.612 13.442467811951921
1.6125 13.44082894044966
1.613 13.43923461723557
1.6135 13.437977206869025
1.614 13.437330974327079
1.6145 13.437256014548936
1.615 13.437400763949618
1.6155 13.437340354446818
1.616 13.436872752743326
1.6165 13.436055820679307
1.617 13.43507692600901
1.6175 13.434097655874435
1.618 13.433211374978164
1.6185 13.432434799141355
1.619 13.431786069783819
1.6195 13.431257858744353
1.62 13.430841994069912
1.6205 13.43052153130257
1.621 13.430265445787526
1.6215 13.430046657051342
1.622 13.429810892395928
1.6225 13.42953324729152
1.623 13.42917515770176
1.6235 13.428710725314392
1.624 13.428119110803223
1.6245 13.427372296406894
1.625 13.426440556110418
1.6255 13.425285910619088
1.626 13.423906993456523
1.6265 13.422338424261067
1.627 13.42063722191834
1.6275 13.418859627484146
1.628 13.417060590883
1.6285 13.41529564592042
1.629 13.413598135944163
1.6295 13.411945594311344
1.63 13.410274819894937
1.6305 13.408510990892761
1.631 13.406646877483038
1.6315 13.404737004984202
1.632 13.402862381943446
1.6325 13.401113277821587
1.633 13.399549888820648
1.6335 13.398225427914152
1.634 13.397168030623362
1.6345 13.396378869551555
1.635 13.39583633299517
1.6355 13.395488965807328
1.636 13.395272057800199
1.6365 13.395105831021997
1.637 13.39489420380669
1.6375 13.39454299213369
1.638 13.39394835459985
1.6385 13.393018068990948
1.639 13.391644863931905
1.6395 13.38961809932377
1.64 13.386377929583315
1.6405 13.380680374816091
1.641 13.370420569831381
1.6415 13.353120108862175
1.642 13.327372467472475
1.6425 13.294808867374396
1.643 13.260969704676747
1.6435 13.233618549287279
1.644 13.219428305896887
1.6445 13.221209757759581
1.645 13.236981026261859
1.6455 13.26112977052588
1.646 13.286874416499128
1.6465 13.309058324264189
1.647 13.325408848095524
1.6475 13.33598321743488
1.648 13.341934648211698
1.6485 13.34462704236838
1.649 13.34524267662665
1.6495 13.344677414601296
1.65 13.343527538789782
1.6505 13.34215002692218
1.651 13.340734648174532
1.6515 13.339370672859971
1.652 13.338088456576163
1.6525 13.336891439147085
1.653 13.335763397677532
1.6535 13.334675269057001
1.654 13.333600649792892
1.6545 13.33247243313076
1.655 13.33121839570407
1.6555 13.329713136102814
1.656 13.327775682450355
1.6565 13.325152924245323
1.657 13.321457499696638
1.6575 13.316077961868128
1.658 13.30804474027035
1.6585 13.295884405688483
1.659 13.277635544456182
1.6595 13.25115101319222
1.66 13.21501759152169
1.6605 13.16984517067258
1.661 13.11944194798279
1.6615 13.070252429062219
1.662 13.029413566290138
1.6625 13.00256060980782
1.663 12.993057336034784
1.6635 13.002924255192887
1.664 13.03300744135882
1.6645 13.081828957119995
1.665 13.142719519151882
1.6655 13.20302878207291
1.666 13.250159586062239
1.6665 13.279562854441838
1.667 13.294770622637547
1.6675 13.301596513050445
1.668 13.304347644103615
1.6685 13.305370859612346
1.669 13.305791953361073
1.6695 13.306117036005407
1.67 13.30656959155981
1.6705 13.307249849290493
1.671 13.308183967923249
1.6715 13.30936281609186
1.672 13.310766240303654
1.6725 13.312361058576812
1.673 13.314098839502034
1.6735 13.31592500504896
1.674 13.317771255310351
1.6745 13.319584068222525
1.675 13.321322799143076
1.6755 13.322992460175847
1.676 13.324639757255031
1.6765 13.326339994182511
1.677 13.328120345810618
1.6775 13.329871203992692
1.678 13.331347885694903
1.6785 13.332315359552382
1.679 13.332762575825104
1.6795 13.333006352382881
1.68 13.333437497200574
1.6805 13.334248862034812
1.681 13.335304285697635
1.6815 13.336342393645289
1.682 13.337158132524998
1.6825 13.33770171052782
1.683 13.338034237117306
1.6835 13.338235921345074
1.684 13.33839089795499
1.6845 13.338559659097857
1.685 13.33877778939327
1.6855 13.339088399538163
1.686 13.339517782941662
1.6865 13.340102197315932
1.687 13.340864180479759
1.6875 13.34181840864363
1.688 13.342955052315101
1.6885 13.34423533670952
1.689 13.34561496580298
1.6895 13.347082335336491
1.69 13.348683183020935
1.6905 13.350512343743844
1.691 13.352611375237199
1.6915 13.354967034764147
1.692 13.357484565426908
1.6925 13.360095345962772
1.693 13.36272429963525
1.6935 13.365320343338475
1.694 13.367840529903091
1.6945 13.370258550312816
1.695 13.37255060648652
1.6955 13.37472255306043
1.696 13.376857483346992
1.6965 13.37910522380782
1.697 13.381537321621135
1.6975 13.384070978891426
1.698 13.386541409319527
1.6985 13.388871270646138
1.699 13.39111694361847
1.6995 13.393383489420014
1.7 13.395711434742939
1.7005 13.398073201068367
1.701 13.4004427175208
1.7015 13.402798607126865
1.702 13.405150179974438
1.7025 13.407510848394171
1.703 13.409896472803343
1.7035 13.412329634454693
1.704 13.414833109593232
1.7045 13.417448510429313
1.705 13.420191142043404
1.7055 13.42305397471408
1.706 13.426012122972924
1.7065 13.429052755547215
1.707 13.432172381080726
1.7075 13.435373330475084
1.708 13.438668758930696
1.7085 13.442035377835968
1.709 13.445467890769674
1.7095 13.448963379441334
1.71 13.452525007812088
1.7105 13.456142842694469
1.711 13.45978736220011
1.7115 13.463430585894496
1.712 13.467073861124295
1.7125 13.470791561977165
1.713 13.474788725377156
1.7135 13.47940070287617
1.714 13.484907750452358
1.7145 13.491205564552928
1.715 13.497813424851984
1.7155 13.504224615743016
1.716 13.510156603347166
1.7165 13.51552243247416
1.717 13.52035276093013
1.7175 13.524770399914448
1.718 13.528910623740362
1.7185 13.532881572674448
1.719 13.536763586115423
1.7195 13.540623806226233
1.72 13.54451444214719
1.7205 13.548496750952818
1.721 13.552615579592207
1.7215 13.556910793587765
1.722 13.561412420286644
1.7225 13.566137205366548
1.723 13.571088361126755
1.7235 13.576257945451928
1.724 13.58161652602378
1.7245 13.587119722968545
1.725 13.592729917429494
1.7255 13.598393345078271
1.726 13.604000778550748
1.7265 13.609336541751045
1.727 13.614201089458394
1.7275 13.618581038981173
1.728 13.62273101357215
1.7285 13.626958026123209
1.729 13.631435121288384
1.7295 13.636148902432797
1.73 13.640981984834788
1.7305 13.645789462237314
1.731 13.650476544923269
1.7315 13.654980241786056
1.732 13.6593046940242
1.7325 13.663491764517708
1.733 13.66762643004337
1.7335 13.67180200624533
1.734 13.676112912842765
1.7345 13.680629259007528
1.735 13.68539984783915
1.7355 13.690434250188435
1.736 13.695724408238021
1.7365 13.701254055023096
1.737 13.707002308136595
1.7375 13.712959608253069
1.738 13.719089193276414
1.7385 13.725350186794351
1.739 13.731680030892843
1.7395 13.73801159528647
1.74 13.744263265050716
1.7405 13.750359712285274
1.741 13.756226660532445
1.7415 13.761827589346666
1.742 13.76711945836157
1.7425 13.772088222762846
1.743 13.776738660780314
1.7435 13.781135656220016
1.744 13.785395069323439
1.7445 13.789626816864764
1.745 13.793886445236051
1.7455 13.798126035748052
1.746 13.80227128397452
1.7465 13.806293820734165
1.747 13.81023405702041
1.7475 13.814159007925348
1.748 13.818147167208839
1.7485 13.822262817792783
1.749 13.82653509365407
1.7495 13.83096369040494
1.75 13.835530064889557
1.7505 13.840255256776665
1.751 13.845186841825509
1.7515 13.850377670299267
1.752 13.855877484012801
1.7525 13.861704397921262
1.753 13.86782834185236
1.7535 13.874178728756569
1.754 13.880646742430528
1.7545 13.887128331234504
1.755 13.89353950455082
1.7555 13.899807740387313
1.756 13.90590482987669
1.7565 13.911817553345472
1.757 13.91753444729369
1.7575 13.923057935637512
1.758 13.928391628135806
1.7585 13.933557680259664
1.759 13.938568810193871
1.7595 13.9434496828043
1.76 13.948209121437493
1.7605 13.952855352707093
1.761 13.957398016819564
1.7615 13.961856799275832
1.762 13.96629415020453
1.7625 13.97087690432939
1.763 13.975952086794482
1.7635 13.982218309578194
1.764 13.991257687581744
1.7645 14.006908120097208
1.765 14.03746804885979
1.7655 14.09694722687907
1.766 14.199555039240547
1.7665 14.343435839100689
1.767 14.499808584244754
1.7675 14.627832257850166
1.768 14.699422193076163
1.7685 14.705385344183494
1.769 14.648379337042059
1.7695 14.541398525877867
1.77 14.408604465414697
1.7705 14.281513682298097
1.771 14.185082424611924
1.7715 14.126561898067497
1.772 14.098328651845225
1.7725 14.0885323488207
1.773 14.087942349904065
1.7735 14.091371495888115
1.774 14.0964702028243
1.7745 14.102290494469997
1.775 14.108434188441702
1.7755 14.114690723193092
1.776 14.12094832790007
1.7765 14.127130220518179
1.777 14.133206400692668
1.7775 14.139151127881334
1.778 14.144945577307638
1.7785 14.15057192989683
1.779 14.156006950109468
1.7795 14.161232226570633
1.78 14.166226865698157
1.7805 14.170954119876537
1.781 14.175382675200211
1.7815 14.179484762376951
1.782 14.183255518017877
1.7825 14.186727350045405
1.783 14.189965962307454
1.7835 14.19307389185288
1.784 14.196195345874155
1.7845 14.199488358260293
1.785 14.203206469299289
1.7855 14.207762084674417
1.786 14.214012320543702
1.7865 14.22385630712423
1.787 14.241619282832566
1.7875 14.276813100667663
1.788 14.347760985031154
1.7885 14.479634036386184
1.789 14.682015943485531
1.7895 14.917023515278185
1.79 15.117601109516443
1.7905 15.242552562700794
1.791 15.283142520106296
1.7915 15.234578226476053
1.792 15.082164095616196
1.7925 14.82827879155457
1.793 14.551581518059084
1.7935 14.367876539813118
1.794 14.294578431780572
1.7945 14.277525372397427
1.795 14.277701140230022
1.7955 14.281291740114096
1.796 14.285100704578127
1.7965 14.288693822939514
1.797 14.2921303917803
1.7975 14.29548798915772
1.798 14.298823369017587
1.7985 14.302157307249217
1.799 14.305490196382415
1.7995 14.308811587520697
1.8 14.312097037330656
1.8005 14.315321001104753
1.801 14.318455646741747
1.8015 14.321454954506422
1.802 14.324259934489728
1.8025 14.326755452092922
1.803 14.328827953107236
1.8035 14.330480325375785
1.804 14.331903959954339
1.8045 14.333386182970983
1.805 14.335066785316048
1.8055 14.3368991197968
1.806 14.338736390787766
1.8065 14.340478053294273
1.807 14.342132452132276
1.8075 14.343776871908364
1.808 14.345511831796241
1.8085 14.347429325827047
1.809 14.349606146618953
1.8095 14.352068132409677
1.81 14.354824891707661
1.8105 14.35784021529524
1.811 14.361061293965907
1.8115 14.364402515101137
1.812 14.367766147255413
1.8125 14.371031109664038
1.813 14.374069975375772
1.8135 14.376822969822971
1.814 14.379334806387892
1.8145 14.381716588776577
1.815 14.384044467852227
1.8155 14.386308220628166
1.816 14.388406837675593
1.8165 14.390236027136659
1.817 14.39170153444736
1.8175 14.39276883249844
1.818 14.393424412836339
1.8185 14.393719153049073
1.819 14.393718800869134
1.8195 14.393507318603099
1.82 14.393164749915687
1.8205 14.39276445256493
1.821 14.392376298138167
1.8215 14.392047149094253
1.822 14.391809603128184
1.8225 14.391684049802624
1.823 14.391682882483973
1.8235 14.391822033837123
1.824 14.392120416868885
1.8245 14.392599293680316
1.825 14.393255021002567
1.8255 14.394046679819105
1.826 14.394937563640756
1.8265 14.395906520710827
1.827 14.396924218271554
1.8275 14.397921326264548
1.828 14.398820961515636
1.8285 14.399613202537761
1.829 14.400376831564465
1.8295 14.401150840669963
1.83 14.401853211438528
1.8305 14.402375312298066
1.831 14.40265562015134
1.8315 14.402723548382376
1.832 14.40264374287338
1.8325 14.402499385475068
1.833 14.402372284514644
1.8335 14.402343906860356
1.834 14.402471503308224
1.8345 14.402759139130428
1.835 14.403182629394902
1.8355 14.403693065108207
1.836 14.404256700785076
1.8365 14.404846290773328
1.837 14.405395430159423
1.8375 14.405841977545926
1.838 14.406324973653508
1.8385 14.407292122025257
1.839 14.409151242152955
1.8395 14.411783382309782
1.84 14.414592695157658
1.8405 14.417053679242759
1.841 14.419003674032066
1.8415 14.420543130051684
1.842 14.42182658208219
1.8425 14.422967878471212
1.843 14.424048667249053
1.8435 14.42511682654278
1.844 14.426216605432273
1.8445 14.42738526636153
1.845 14.428662075921999
1.8455 14.43006517273091
1.846 14.431615401315469
1.8465 14.433277733834647
1.847 14.435003348052103
1.8475 14.436721148213898
1.848 14.438417554710668
1.8485 14.440214477154957
1.849 14.442261086504754
1.8495 14.444539637135687
1.85 14.446808944867911
1.8505 14.448797239279976
1.851 14.45041406186331
1.8515 14.451698900015884
1.852 14.452752066625749
1.8525 14.453631246703264
1.853 14.45437025367917
1.8535 14.454990982783837
1.854 14.455509087369109
1.8545 14.4559753932336
1.855 14.45643389870866
1.8555 14.45692921629227
1.856 14.457503140607223
1.8565 14.458188916246126
1.857 14.459010720889555
1.8575 14.45998631976003
1.858 14.461148931568218
1.8585 14.462543960948775
1.859 14.464184233740141
1.8595 14.465987907407428
1.86 14.46774467566106
1.8605 14.469247125901074
1.861 14.470521597678975
1.8615 14.471937555323741
1.862 14.473878235334286
1.8625 14.47629879882912
1.863 14.478837255610635
1.8635 14.481297092825102
1.864 14.483828799166218
1.8645 14.486639643410623
1.865 14.48978992522979
1.8655 14.493228392284095
1.866 14.496919787353061
1.8665 14.500867163180697
1.867 14.505093466529772
1.8675 14.509593938007576
1.868 14.514360736169841
1.8685 14.519324579401289
1.869 14.524408227024914
1.8695 14.529475806957748
1.87 14.534381593662392
1.8705 14.53898737800954
1.871 14.543263015176148
1.8715 14.547388227575826
1.872 14.551852940503156
1.8725 14.557261375550784
1.873 14.56407312973258
1.8735 14.572320122206854
1.874 14.581942032253359
1.8745 14.593441155558882
1.875 14.608532410558134
1.8755 14.630353935985717
1.876 14.66350794219003
1.8765 14.713952852344683
1.877 14.78837431391521
1.8775 14.891714432927806
1.878 15.02289554168804
1.8785 15.171493345653516
1.879 15.31968451631252
1.8795 15.450110632706245
1.88 15.552250692532596
1.8805 15.623354451765064
1.881 15.66539364804293
1.8815 15.681487652579936
1.882 15.67409355437863
1.8825 15.645090484826852
1.883 15.595861372487562
1.8835 15.528603969910034
1.884 15.447383295529132
1.8845 15.358049387714708
1.885 15.267880573119712
1.8855 15.183729288074336
1.886 15.110589735531626
1.8865 15.051143680326891
1.887 15.005708694933148
1.8875 14.972927028092485
1.888 14.950293145532047
1.8885 14.93435507081535
1.889 14.920995369231626
1.8895 14.905674428767949
1.89 14.884996461707246
1.8905 14.85690098495597
1.891 14.821956979636333
1.8915 14.782721658918096
1.892 14.742822587678063
1.8925 14.705413555527187
1.893 14.672432129735842
1.8935 14.644488989167435
1.894 14.621316648849739
1.8945 14.602388082345826
1.895 14.587090031933911
1.8955 14.574721440513063
1.896 14.564630478911141
1.8965 14.55631407875175
1.897 14.549498172764181
1.8975 14.544110967421819
1.898 14.540163368673731
1.8985 14.537642940687508
1.899 14.536480595529493
1.8995 14.536495668178137
1.9 14.537390775870637
1.9005 14.53882518819919
1.901 14.540588729643162
1.9015 14.542783334041623
1.902 14.545721424491294
1.9025 14.549330994252067
1.903 14.552520418582098
1.9035 14.553444341533638
1.904 14.550959451271872
1.9045 14.545302792070487
1.905 14.537007748730456
1.9055 14.526230701391235
1.906 14.513343969678928
1.9065 14.499537788386977
1.907 14.486451756388817
1.9075 14.475312448015572
1.908 14.466509473453367
1.9085 14.459808749805276
1.909 14.454738446635158
1.9095 14.45087475642314
1.91 14.447906977918635
1.9105 14.445667286983099
1.911 14.4440537677655
1.9115 14.442927842047112
1.912 14.441966349437848
1.9125 14.440775164963007
1.913 14.439208604432526
1.9135 14.437590627119597
1.914 14.436420894698411
1.9145 14.435840432801431
1.915 14.435527292312095
1.9155 14.435085870791013
1.916 14.434341773128775
1.9165 14.43330563130542
1.917 14.432066695760795
1.9175 14.430708173417223
1.918 14.429303183254696
1.9185 14.427889825716907
1.919 14.426505012023611
1.9195 14.425170734176675
1.92 14.423892122593287
1.9205 14.422670133462752
1.921 14.421485367193501
1.9215 14.420326037680326
1.922 14.41916552517457
1.9225 14.417976824268038
1.923 14.416733772552611
1.9235 14.41542118126591
1.924 14.414019890815226
1.9245 14.412528164524279
1.925 14.410956462308143
1.9255 14.409331170443135
1.926 14.407716064802194
1.9265 14.40615673939611
1.927 14.404647921916485
1.9275 14.403152021533145
1.928 14.401615020893953
1.9285 14.400025118163324
1.929 14.398397383160773
1.9295 14.396750407485548
1.93 14.395101953324868
1.9305 14.393444683079167
1.931 14.391771737090526
1.9315 14.390051597478198
1.932 14.388261973714673
1.9325 14.386367874140799
1.933 14.384333215607775
1.9335 14.382125760905723
1.934 14.379748075023187
1.9345 14.377241393278837
1.935 14.374685651618954
1.9355 14.372196536279873
1.936 14.36989573553436
1.9365 14.367816562612475
1.937 14.365842043590224
1.9375 14.363670166890191
1.938 14.361005091444575
1.9385 14.357743479257984
1.939 14.354070676015397
1.9395 14.350303900672085
1.94 14.346702632960344
1.9405 14.343378120743896
1.941 14.340311780613163
1.9415 14.3374410220535
1.942 14.334682966616647
1.9425 14.331976346395287
1.943 14.329289691982478
1.9435 14.326638989061443
1.944 14.32405530697061
1.9445 14.321524167344641
1.945 14.318977135750998
1.9455 14.316311597208482
1.946 14.313450731181995
1.9465 14.31035481112168
1.947 14.307005918311464
1.9475 14.303401333158721
1.948 14.299550801335556
1.9485 14.295476789041746
1.949 14.291217770246263
1.9495 14.28680849574221
1.95 14.282291484097694
1.9505 14.277684088321472
1.951 14.27297858661763
1.9515 14.268126806463524
1.952 14.26302798207319
1.9525 14.257561298465049
1.953 14.25171651705391
1.9535 14.245808485161401
1.954 14.240585075534831
1.9545 14.23704525247642
1.955 14.235888487256634
1.9555 14.236842772368757
1.956 14.238446354256613
1.9565 14.238661611888116
1.957 14.236057626189407
1.9575 14.230742517389654
1.958 14.224107162130167
1.9585 14.217679464992546
1.959 14.212252112364261
1.9595 14.207841893341907
1.96 14.204135785697066
1.9605 14.200836871334026
1.961 14.197749841971792
1.9615 14.194778312631762
1.962 14.191873246127972
1.9625 14.188997715854054
1.963 14.186131286728187
1.9635 14.183246944370826
1.964 14.180336513612929
1.9645 14.177387423266499
1.965 14.174413805587506
1.9655 14.171438461813818
1.966 14.168480506852958
1.9665 14.165557508629892
1.967 14.162654976281676
1.9675 14.159732856825478
1.968 14.156755523779935
1.9685 14.15372789965937
1.969 14.150704201408661
1.9695 14.147803633792432
1.97 14.145165935482378
1.9705 14.142900616513135
1.971 14.141052246674121
1.9715 14.139594996037388
1.972 14.138448447500185
1.9725 14.137506040944782
1.973 14.13668105480366
1.9735 14.135924581733025
1.974 14.135200733519643
1.9745 14.13450845202927
1.975 14.133844231413544
1.9755 14.133209838892427
1.976 14.13260857729901
1.9765 14.132055681122004
1.977 14.131559444756011
1.9775 14.13113572136665
1.978 14.130788896069955
1.9785 14.130542031775839
1.979 14.13040695230729
1.9795 14.130386225610717
1.98 14.13045842778957
1.9805 14.13055145567079
1.981 14.130628107122828
1.9815 14.130734770240483
1.982 14.131019135620797
1.9825 14.131602322354315
1.983 14.132471725369573
1.9835 14.133469561903123
1.984 14.134423568173503
1.9845 14.135213733980997
1.985 14.135814426558092
1.9855 14.136231956206885
1.986 14.136499918590076
1.9865 14.13664164351285
1.987 14.13668482992879
1.9875 14.136677652400028
1.988 14.136667812087087
1.9885 14.136712897685726
1.989 14.13686962104287
1.9895 14.137198982181165
1.99 14.13772661740246
1.9905 14.138452757780723
1.991 14.139295995815633
1.9915 14.140111334676948
1.992 14.140813908819062
1.9925 14.141541805965815
1.993 14.142693715441531
1.9935 14.144577274122955
1.994 14.14703090215977
1.9945 14.149543748536367
1.995 14.151776750938645
1.9955 14.15377249945971
1.996 14.155754950903617
1.9965 14.157838004086003
1.997 14.16002216996323
1.9975 14.162275526638844
1.998 14.164575047960106
1.9985 14.166912175845372
1.999 14.169289217527556
1.9995 14.171695859192312
2.0 14.174123197817199
2.0005 14.176559117282558
2.001 14.178987933612309
2.0015 14.181385597069998
2.002 14.183732542109777
2.0025 14.1859886941191
2.003 14.188110619958657
2.0035 14.190019495579143
2.004 14.191542996582612
2.0045 14.19243913419487
2.005 14.19263743575949
2.0055 14.192539290401104
2.006 14.192904880272895
2.0065 14.194365692639245
2.007 14.19729337988861
2.0075 14.20193328458501
2.008 14.208327346268888
2.0085 14.216084974500156
2.009 14.224347865190602
2.0095 14.232046069535642
2.01 14.238236270501435
2.0105 14.242384768688165
2.011 14.244464723396518
2.0115 14.244942470524851
2.012 14.244595744657648
2.0125 14.244152500279284
2.013 14.244035294093703
2.0135 14.244348398186595
2.014 14.245058825634445
2.0145 14.246353411549599
2.015 14.248783325501218
2.0155 14.253221847343774
2.016 14.260618977978599
2.0165 14.271897589811626
2.017 14.287934696816194
2.0175 14.309263397842077
2.018 14.335175728954415
2.0185 14.362793712647285
2.019 14.38707046427832
2.0195 14.40261582895084
2.02 14.406162884592323
2.0205 14.398079164681665
2.021 14.382104236571703
2.0215 14.363154106717719
2.022 14.345494070272974
2.0225 14.331523576461606
2.023 14.321898719655149
2.0235 14.316302455943763
2.024 14.314200910170225
2.0245 14.315497348535821
2.025 14.321113794602013
2.0255 14.334157811846918
2.026 14.362668905977696
2.0265 14.425810656021383
2.027 14.562503585957227
2.0275 14.821674988299758
2.028 15.187799273210132
2.0285 15.531971248273102
2.029 15.75473662865118
2.0295 15.869857190946245
2.03 15.92374078656119
2.0305 15.947013198275485
2.031 15.953903651816894
2.0315 15.949214251015203
2.032 15.931541603821213
2.0325 15.893075474095298
2.033 15.816636803531217
2.0335 15.674422890058434
2.034 15.44265524393613
2.0345 15.141620122683328
2.035 14.848266826267228
2.0355 14.628748598662604
2.036 14.490846007684947
2.0365 14.410723498882021
2.037 14.364533424522847
2.0375 14.336868519105195
2.038 14.319076896998482
2.0385 14.306468591654244
2.039 14.296509558258464
2.0395 14.28786940376914
2.04 14.279863528357712
2.0405 14.272242556900888
2.041 14.264957378352836
2.0415 14.258102877098331
2.042 14.251795874993583
2.0425 14.246105413457808
2.043 14.241012964079843
2.0435 14.236440177070481
2.044 14.232278233976658
2.0445 14.228441198251975
2.045 14.224912700822617
2.0455 14.221813783144675
2.046 14.219441125051613
2.0465 14.218312443639519
2.047 14.219296645810278
2.0475 14.223767534011305
2.048 14.233667397637586
2.0485 14.251018046671991
2.049 14.276388980784176
2.0495 14.306568684453325
2.05 14.333684357949789
2.0505 14.347451219344698
2.051 14.340541695440567
2.0515 14.313458655684613
2.052 14.274565513704271
2.0525 14.235020339871749
2.053 14.203228044084163
2.0535 14.1821812081071
2.054 14.170563050033163
2.0545 14.16516055545451
2.055 14.16288512659565
2.0555 14.161709353206422
2.056 14.16062553881818
2.0565 14.159274355716121
2.057 14.157624083184015
2.0575 14.15577191950208
2.058 14.153851130533276
2.0585 14.151946838432583
2.059 14.150093665846075
2.0595 14.148280285107784
2.06 14.146495025576716
2.0605 14.144733666376823
2.061 14.142995532403166
2.0615 14.141273308515267
2.062 14.139536706004893
2.0625 14.137755247167043
2.063 14.13589796184332
2.0635 14.133948666922372
2.064 14.13191432305723
2.0645 14.12979402623639
2.065 14.127598618568197
2.0655 14.12534403169418
2.066 14.123051110692089
2.0665 14.120737333775374
2.067 14.118430388227186
2.0675 14.116144130593781
2.068 14.113912556442116
2.0685 14.111774544480859
2.069 14.109767665297042
2.0695 14.107928005549056
2.07 14.106287901958257
2.0705 14.104841944037737
2.071 14.103466778327288
2.0715 14.10194988393497
2.072 14.100013542050576
2.0725 14.097545940592934
2.073 14.094786303865025
2.0735 14.09225539600845
2.074 14.090403929650115
2.0745 14.089264455505845
2.075 14.088518327632627
2.0755 14.087767615217572
2.076 14.086774318449706
2.0765 14.085510680910822
2.077 14.084063639247873
2.0775 14.08253324521024
2.078 14.080962311271097
2.0785 14.079384162919489
2.079 14.077815649038111
2.0795 14.076259945197776
2.08 14.074726100564991
2.0805 14.073204361047917
2.081 14.071681482084458
2.0815 14.07011715339642
2.082 14.068425511074857
2.0825 14.066435988849573
2.083 14.063862139390476
2.0835 14.060391715674925
2.084 14.056055156009744
2.0845 14.051592606514802
2.085 14.048121392436702
2.0855 14.046195346804087
2.086 14.04534537346887
2.0865 14.044666007615046
2.087 14.04350479232782
2.0875 14.04159820300534
2.088 14.038976488193338
2.0885 14.035790101245517
2.089 14.032196047018981
2.0895 14.028273290988807
2.09 14.024040648305192
2.0905 14.019523883342032
2.091 14.014817368136722
2.0915 14.01013801316445
2.092 14.005879154214306
2.0925 14.002582734235599
2.093 14.000694072211964
2.0935 14.000233022433527
2.094 14.000684731447826
2.0945 14.001320496398975
2.095 14.001673663923366
2.0955 14.00168227002914
2.096 14.001514924547408
2.0965 14.001376857464873
2.097 14.001363513574308
2.0975 14.00148678133392
2.098 14.001703755467478
2.0985 14.001988198323353
2.099 14.002345143497092
2.0995 14.002759092142192
2.1 14.00320130103157
2.1005 14.003616203571728
2.101 14.003960998625573
2.1015 14.004246355069544
2.102 14.004585590337566
2.1025 14.005158481323516
2.103 14.006130721479543
2.1035 14.007494888556
2.104 14.009081621886835
2.1045 14.010696308680792
2.105 14.012257745274628
2.1055 14.013791511928527
2.106 14.015395837165638
2.1065 14.017142221340752
2.107 14.019008758030065
2.1075 14.020857781946564
2.108 14.022490508910671
2.1085 14.023812573363433
2.109 14.024915272622028
2.1095 14.026035567959799
2.11 14.027417105542984
2.1105 14.029182311591121
2.111 14.03132169200385
2.1115 14.033763791699773
2.112 14.036423138139764
2.1125 14.039254814473825
2.113 14.042211087036023
2.1135 14.045253640386775
2.114 14.048330941109814
2.1145 14.051367668988917
2.115 14.054304338563476
2.1155 14.057101551773368
2.116 14.059737861080123
2.1165 14.062200734633901
2.117 14.064468062135557
2.1175 14.066509234075447
2.118 14.068296491302572
2.1185 14.069802382889925
2.119 14.07100001392061
2.1195 14.071897110483189
2.12 14.072501852637533
2.1205 14.072825798039219
2.121 14.0728394507857
2.1215 14.072401914642626
2.122 14.071149597483988
2.1225 14.068262095214898
2.123 14.062019976827703
2.1235 14.049247599027527
2.124 14.025046444292748
2.1245 13.984304337359777
2.125 13.926196810863004
2.1255 13.858564167472718
2.126 13.795721570967807
2.1265 13.750560235028804
2.127 13.729933108310505
2.1275 13.735897401307835
2.128 13.767622514160003
2.1285 13.82045456847542
2.129 13.884356551852918
2.1295 13.946071193844311
2.13 13.995531470926611
2.1305 14.029930840267284
2.131 14.05171105526615
2.1315 14.064629144891516
2.132 14.071607802512602
2.1325 14.07423160333478
2.133 14.072745737409349
2.1335 14.065949078773688
2.134 14.050769438763659
2.1345 14.021956871368289
2.135 13.97339743326797
2.1355 13.903599806806454
2.136 13.82274725953717
2.1365 13.751167330873127
2.137 13.70745701272596
2.1375 13.702329990114325
2.138 13.741358857293651
2.1385 13.824148718864148
2.139 13.932580945141357
2.1395 14.029270253242128
2.14 14.088943410319953
2.1405 14.116712325693424
2.141 14.127876501598735
2.1415 14.132392954859174
2.142 14.134538229889241
2.1425 14.135855229189794
2.143 14.136892970975222
2.1435 14.137848993582292
2.144 14.138813906927446
2.1445 14.139798252554971
2.145 14.140804893692358
2.1455 14.14179665271013
2.146 14.142722907892477
2.1465 14.14359931222144
2.147 14.144576865606965
2.1475 14.145920521775622
2.148 14.147712960072614
2.1485 14.149650752336768
2.149 14.151330715260904
2.1495 14.152771420200171
2.15 14.154249839004876
2.1505 14.155754118648861
2.151 14.156915353436364
2.1515 14.157442307066685
2.152 14.15738420864831
2.1525 14.157054159481984
2.153 14.156764033056145
2.1535 14.156676750135471
2.154 14.156814363808436
2.1545 14.157098779459027
2.155 14.157403652759395
2.1555 14.157582615294285
2.156 14.157523993624398
2.1565 14.157154322603514
2.157 14.156479814021349
2.1575 14.155521840448102
2.158 14.154335616172403
2.1585 14.153024298100913
2.159 14.151793393013065
2.1595 14.15094524603074
2.16 14.15068633629771
2.1605 14.150871794135483
2.161 14.150892496818372
2.1615 14.149946013803987
2.162 14.147531405689882
2.1625 14.14373603337328
2.163 14.139091088344113
2.1635 14.134219943131061
2.164 14.129553329502649
2.1645 14.12525348527534
2.165 14.12141436807207
2.1655 14.118335569186556
2.166 14.116437312412682
2.1665 14.11567045412016
2.167 14.115284914324508
2.1675 14.114383400632413
2.168 14.112744679997103
2.1685 14.110922672468373
2.169 14.1095381892979
2.1695 14.108670003762441
2.17 14.107874366649384
2.1705 14.10663358549511
2.171 14.104748058705901
2.1715 14.102306060252015
2.172 14.09950130136344
2.1725 14.096487248787533
2.173 14.093343656162748
2.1735 14.090107859177
2.174 14.086789302099785
2.1745 14.083380785086177
2.175 14.079877073159572
2.1755 14.07626560004898
2.176 14.072535906801285
2.1765 14.068678591914303
2.177 14.064695058783439
2.1775 14.060586119780897
2.178 14.056379526138759
2.1785 14.052152499127807
2.179 14.04801957903966
2.1795 14.04412698963322
2.18 14.040537998687736
2.1805 14.037136377281957
2.181 14.033629317110975
2.1815 14.029804868340776
2.182 14.025727246539478
2.1825 14.021625297744837
2.183 14.017672288947168
2.1835 14.01388275282778
2.184 14.01018756325547
2.1845 14.006516179402091
2.185 14.002850685845573
2.1855 13.999182099602564
2.186 13.995513122565509
2.1865 13.991828110659284
2.187 13.988112484386178
2.1875 13.984341605134091
2.188 13.98048655606933
2.1885 13.976528986801032
2.189 13.972456503611166
2.1895 13.96826707810175
2.19 13.963955632341012
2.1905 13.959521428130394
2.191 13.954910820500796
2.1915 13.950028760663098
2.192 13.944720072804458
2.1925 13.939069756412664
2.193 13.933773763149823
2.1935 13.929954169770152
2.194 13.92812418441612
2.1945 13.927342094558195
2.195 13.925926392183289
2.1955 13.92302305383139
2.196 13.919096793504906
2.1965 13.915086128640962
2.197 13.911537037240901
2.1975 13.908516271314785
2.198 13.905891747877849
2.1985 13.903532571583277
2.199 13.901327735503891
2.1995 13.899227504649048
2.2 13.897191975559071
2.2005 13.89519362387383
2.201 13.893230199126592
2.2015 13.8913054713089
2.202 13.889448372931327
2.2025 13.887703945142551
2.203 13.886167465523712
2.2035 13.885003739224043
2.204 13.884473187052585
2.2045 13.88485227614203
2.205 13.886148832507075
2.2055 13.887610845412084
2.206 13.887746189924417
2.2065 13.885429369537153
2.207 13.881081609973513
2.2075 13.876291131140182
2.208 13.872428869358131
2.2085 13.869922893488571
2.209 13.868537471481133
2.2095 13.86784675430652
2.21 13.867500059015438
2.2105 13.86729590802204
2.211 13.86716384688674
2.2115 13.867074404521372
2.212 13.867018116458734
2.2125 13.866982156282354
2.213 13.866952975634767
2.2135 13.866918070959645
2.214 13.866873122931967
2.2145 13.866822715333317
2.215 13.866758445267308
2.2155 13.866570016874125
2.216 13.865972137891166
2.2165 13.864630186977248
2.217 13.86262025452061
2.2175 13.860834485889619
2.218 13.860392421742404
2.2185 13.861534582459484
2.219 13.86342448116703
2.2195 13.86511878047408
2.22 13.866334303379851
2.2205 13.867289716933033
2.221 13.868260510220974
2.2215 13.869425051955613
2.222 13.87086454271008
2.2225 13.872600217238126
2.223 13.8746300450855
2.2235 13.876935829901843
2.224 13.879495629000239
2.2245 13.882290560237006
2.225 13.8853058500404
2.2255 13.888529428061908
2.226 13.891882861025216
2.2265 13.89514852069318
2.227 13.897956637454499
2.2275 13.899944791904044
2.228 13.901011464871647
2.2285 13.901399635910462
2.229 13.901428992713964
2.2295 13.90113679613729
2.23 13.900323333512596
2.2305 13.898997205342656
2.231 13.897575522471346
2.2315 13.896497575912093
2.232 13.895783773407747
2.2325 13.89515961688209
2.233 13.894404377132645
2.2335 13.893526405925549
2.234 13.89264857789425
2.2345 13.89186683600417
2.235 13.891224674185235
2.2355 13.89069585668852
2.236 13.890243249740639
2.2365 13.889858266949279
2.237 13.889559856888788
2.2375 13.889386541301121
2.238 13.889344571539066
2.2385 13.889330375858638
2.239 13.889011060810194
2.2395 13.887650343716963
2.24 13.884297696658209
2.2405 13.878794872974193
2.241 13.873313456713213
2.2415 13.871708480070776
2.242 13.875688771771678
2.2425 13.882641430891894
2.243 13.888546988149066
2.2435 13.89148446292073
2.244 13.891570759317464
2.2445 13.889525457191702
2.245 13.88622368358411
2.2455 13.882521001648502
2.246 13.879012881361259
2.2465 13.875853200398833
2.247 13.872959342268434
2.2475 13.87019853407995
2.248 13.867477173524318
2.2485 13.864773844738345
2.249 13.86206227525718
2.2495 13.859315060564267
2.25 13.856451081337422
2.2505 13.853319077328496
2.251 13.84979657054075
2.2515 13.846033427212571
2.252 13.842799751550501
2.2525 13.841468348065128
2.253 13.843214495879494
2.2535 13.847986619042981
2.254 13.854083581602385
2.2545 13.858693568115733
2.255 13.859169022035907
2.2555 13.854860350558816
2.256 13.84762987022533
2.2565 13.840231291718762
2.257 13.834315765788446
2.2575 13.830035434791451
2.258 13.826859697130107
2.2585 13.824304656481011
2.259 13.82213127039828
2.2595 13.820224568252367
2.26 13.818509551320687
2.2605 13.816924039902698
2.261 13.815410995554053
2.2615 13.8139175455327
2.262 13.812398757514348
2.2625 13.810823442075076
2.263 13.809138551052072
2.2635 13.807299196821916
2.264 13.805248300018857
2.2645 13.802936320265939
2.265 13.800324072242553
2.2655 13.79733323354425
2.266 13.793847289405676
2.2665 13.78964640671822
2.267 13.78442615455872
2.2675 13.777843681029992
2.268 13.769451190315692
2.2685 13.758435471909351
2.269 13.743879550581752
2.2695 13.726246707343854
2.27 13.70870203454389
2.2705 13.695513781695045
2.271 13.688893355694823
2.2715 13.688125750260454
2.272 13.691317606309372
2.2725 13.696906146540353
2.273 13.703796210272195
2.2735 13.711034041848102
2.274 13.717718288612083
2.2745 13.723148399198749
2.275 13.726937853204348
2.2755 13.729021840376614
2.276 13.729567470395715
2.2765 13.728877795045822
2.277 13.727277413485343
2.2775 13.725058652412066
2.278 13.722371648946538
2.2785 13.719148029423582
2.279 13.7151103671554
2.2795 13.709865292846601
2.28 13.703160321978654
2.2805 13.695127989048352
2.281 13.686455755403514
2.2815 13.678288559834812
2.282 13.671894087452944
2.2825 13.66811264607875
2.283 13.66715832271009
2.2835 13.66869868534765
2.284 13.672249242230475
2.2845 13.677203774377553
2.285 13.68262772227537
2.2855 13.687169725408928
2.286 13.689757547921953
2.2865 13.690349568220398
2.287 13.689808444950302
2.2875 13.689030424739329
2.288 13.688363510082233
2.2885 13.687649316002485
2.289 13.68660703003902
2.2895 13.685076056495141
2.29 13.683058439003883
2.2905 13.680618394964288
2.291 13.677768806325236
2.2915 13.674388687673645
2.292 13.670246087309582
2.2925 13.664955728213354
2.293 13.658151001728147
2.2935 13.649797850537443
2.294 13.640665532841918
2.2945 13.632227693775619
2.295 13.62574575473661
2.2955 13.621349900427298
2.296 13.618384064933437
2.2965 13.616655259257822
2.297 13.617573972441772
2.2975 13.623455787590693
2.298 13.634570624193898
2.2985 13.647069657809713
2.299 13.655551998738272
2.2995 13.657477105849608
2.3 13.654161622214918
2.3005 13.648620378831044
2.301 13.643391204404079
2.3015 13.639636769069714
2.302 13.637353244602316
2.3025 13.63604734711853
2.303 13.635253865173066
2.3035 13.63468496212974
2.304 13.634185898346207
2.3045 13.633661662336806
2.305 13.633019666417589
2.3055 13.632127398426302
2.306 13.630826690074354
2.3065 13.628999558946404
2.307 13.626727875279492
2.3075 13.624512431616786
2.308 13.623226317031978
2.3085 13.6236093386524
2.309 13.625550840763257
2.3095 13.627835201592017
2.31 13.628783041712527
2.3105 13.627257063067923
2.311 13.623332178204276
2.3115 13.618243194132308
2.312 13.613662425159596
2.3125 13.610895766806383
2.313 13.610398434489095
2.3135 13.611701487928183
2.314 13.613555449271463
2.3145 13.614058872206442
2.315 13.610823944516916
2.3155 13.601225129805933
2.316 13.583107318239385
2.3165 13.55677744332337
2.317 13.52811143278014
2.3175 13.509056404062214
2.318 13.510780140559909
2.3185 13.533442577415912
2.319 13.564959974373796
2.3195 13.591476866555986
2.32 13.606780755426303
2.3205 13.612529320324583
2.321 13.613726375533997
2.3215 13.614753459099859
2.322 13.617384031653739
2.3225 13.620937460570865
2.323 13.623989171507635
2.3235 13.62578524876248
2.324 13.626391394336864
2.3245 13.62621860054848
2.325 13.625658284880412
2.3255 13.624977785830104
2.326 13.624327516374787
2.3265 13.623794614409984
2.327 13.623511740722336
2.3275 13.623599227584066
2.328 13.624077214824283
2.3285 13.62476296888666
2.329 13.625334859040336
2.3295 13.625440871158908
2.33 13.624828712039623
2.3305 13.623465784383637
2.331 13.621787028706013
2.3315 13.620679541945929
2.332 13.620907195929064
2.3325 13.62229418188085
2.333 13.623710979129207
2.3335 13.624009001293697
2.334 13.622855725304117
2.3345 13.620742930938619
2.335 13.618510502344805
2.3355 13.616966990532617
2.336 13.61650486994245
2.3365 13.616861834834445
2.337 13.617251208129506
2.3375 13.616960186447763
2.338 13.615688313645581
2.3385 13.613584071033962
2.339 13.611054226297178
2.3395 13.60858933029817
2.34 13.606543040171776
2.3405 13.605023426148449
2.341 13.60396399230099
2.3415 13.60322015368929
2.342 13.602645061013444
2.3425 13.602149646337384
2.343 13.601682421580339
2.3435 13.601231657309825
2.344 13.600752349274725
2.3445 13.600145284505246
2.345 13.599227642791895
2.3455 13.59767037987724
2.346 13.595031648888867
2.3465 13.59092107420905
2.347 13.585565591358495
2.3475 13.580415958531482
2.348 13.577691525380377
2.3485 13.578358326579714
2.349 13.58112571084974
2.3495 13.584134393190151
2.35 13.586795316586638
2.3505 13.589504715946216
2.351 13.592374416804798
2.3515 13.594687789863364
2.352 13.595385093009273
2.3525 13.59403193669607
2.353 13.591164384688469
2.3535 13.587705492851828
2.354 13.584175119697903
2.3545 13.58046180050285
2.355 13.575972433400622
2.3555 13.570339460946727
2.356 13.565300519383559
2.3565 13.565571297312896
2.357 13.572873115557687
2.3575 13.582073198232465
2.358 13.588328769063146
2.3585 13.59091769836936
2.359 13.591080397883609
2.3595 13.589990660246102
2.36 13.588304778501229
2.3605 13.586336576858344
2.361 13.58422808479088
2.3615 13.582055854260268
2.362 13.579857460891976
2.3625 13.577653121717248
2.363 13.57545932315578
2.3635 13.573297388185694
2.364 13.571208657632745
2.3645 13.569270457204638
2.365 13.567514065218457
2.3655 13.565734034412849
2.366 13.5633247547805
2.3665 13.559680547288398
2.367 13.554964023574502
2.3675 13.550217386790713
2.368 13.546472040143154
2.3685 13.54407691353952
2.369 13.542642526416163
2.3695 13.54138646404995
2.37 13.539653626147096
2.3705 13.53723560261221
2.371 13.53433059847028
2.3715 13.531383428581151
2.372 13.529182460788537
2.3725 13.529473563938005
2.373 13.53598723276005
2.3735 13.55318358535638
2.374 13.576993604810696
2.3745 13.593709241679381
2.375 13.598500346567999
2.3755 13.59596268387833
2.376 13.591013520028042
2.3765 13.586591051079477
2.377 13.583877705020477
2.3775 13.58291732172713
2.378 13.583255959312822
2.3785 13.584397098779089
2.379 13.585963325806187
2.3795 13.587706013560954
2.38 13.589450048293997
2.3805 13.591081693508183
2.381 13.5925534178491
2.3815 13.593835652263884
2.382 13.594843770738265
2.3825 13.595351549126644
2.383 13.594861544654556
2.3835 13.592614009983688
2.384 13.587679381333292
2.3845 13.579319735718208
2.385 13.56748427406568
2.3855 13.553049655790467
2.386 13.537293533774637
2.3865 13.521065733084928
2.387 13.504411751180104
2.3875 13.487097563448856
2.388 13.469878252188874
2.3885 13.455074375153448
2.389 13.44519064611838
2.3895 13.440229633078271
2.39 13.43703038833019
2.3905 13.432276094734533
2.391 13.425371913162472
2.3915 13.417741781485091
2.392 13.410687784030838
2.3925 13.404611574129653
2.393 13.399359414855923
2.3935 13.394629123873337
2.394 13.390191745606288
2.3945 13.38591942856955
2.395 13.381756128926408
2.3955 13.377692445059537
2.396 13.373753944165415
2.3965 13.370007580916266
2.397 13.366629908764011
2.3975 13.364112728522507
2.398 13.363864012588422
2.3985 13.369640131995432
2.399 13.389588187657395
2.3995 13.433751101208365
2.4 13.498725834227987
2.4005 13.562004033345286
2.401 13.607834445705947
2.4015 13.636586311708271
2.402 13.652582994274052
2.4025 13.657710125753656
2.403 13.651292096110144
2.4035 13.63022925919487
2.404 13.589336559968132
2.4045 13.526221788317226
2.405 13.45147768375558
2.4055 13.386377469840834
2.406 13.342566124049782
2.4065 13.316803565958377
2.407 13.301770295657775
2.4075 13.292333595267351
2.408 13.285836821475407
2.4085 13.28118735651919
2.409 13.278241454853116
2.4095 13.277707387957452
2.41 13.281407977433158
2.4105 13.2924776512954
2.411 13.31463750091919
2.4115 13.349259809003534
2.412 13.39147623875509
2.4125 13.430767468365904
2.413 13.456919036278695
2.4135 13.46447491603439
2.414 13.452018322060574
2.4145 13.420684314180455
2.415 13.374983197006745
2.4155 13.323689215826533
2.416 13.2771063420303
2.4165 13.241422147369292
2.417 13.216939277908278
2.4175 13.200934577965558
2.418 13.190645336899241
2.4185 13.184336820861692
2.419 13.181349700296554
2.4195 13.181996714606672
2.42 13.187593539903375
2.4205 13.200493041935307
2.421 13.223524787197611
2.4215 13.257969499800556
2.422 13.300147505161444
2.4225 13.34011540458712
2.423 13.364959115429066
2.4235 13.364697795224455
2.424 13.33549185038968
2.4245 13.281672135494613
2.425 13.2170444341699
2.4255 13.159969807337358
2.426 13.12117714143725
2.4265 13.099249851326924
2.427 13.087637639405251
2.4275 13.081090284063066
2.428 13.07684027119701
2.4285 13.073665184053933
2.429 13.071074352822382
2.4295 13.068864319256832
2.43 13.06694217289542
2.4305 13.06528862757299
2.431 13.063918736185702
2.4315 13.062913933170162
2.432 13.062472435437837
2.4325 13.062889226648633
2.433 13.06443640737751
2.4335 13.066951174255763
2.434 13.06939215397393
2.4345 13.06998429474967
2.435 13.0673773899881
2.4355 13.061669630693768
2.436 13.054236915698866
2.4365 13.046666655933656
2.437 13.039940911161601
2.4375 13.034352579308937
2.438 13.029842577852222
2.4385 13.026229138043941
2.439 13.023361718167433
2.4395 13.0211456739254
2.44 13.01955550741189
2.4405 13.018622142129757
2.441 13.01846753011382
2.4415 13.019330373860367
2.442 13.021640391416692
2.4425 13.025837348360657
2.443 13.03191238369379
2.4435 13.038740686377942
2.444 13.043879006563703
2.4445 13.044699626269086
2.445 13.040120256184721
2.4455 13.031527754283655
2.446 13.02191294967858
2.4465 13.013839603465652
2.447 13.008323802121097
2.4475 13.00510508728566
2.448 13.00347452860252
2.4485 13.002787021618662
2.449 13.002587279857629
2.4495 13.002593647757742
2.45 13.002638371128686
2.4505 13.002622601077672
2.451 13.002495842575136
2.4515 13.002226663999263
2.452 13.001792077732173
2.4525 13.001188835985435
2.453 13.000413381637852
2.4535 12.999476863178902
2.454 12.998398829657546
2.4545 12.997251460858678
2.455 12.996141172213509
2.4555 12.995262556722054
2.456 12.994889587033331
2.4565 12.995315803379615
2.457 12.996770543624532
2.4575 12.999224682451501
2.458 13.002306164505011
2.4585 13.005321393332903
2.459 13.007478090858246
2.4595 13.00816445308439
2.46 13.007235923892747
2.4605 13.00517169015097
2.461 13.002694397247371
2.4615 13.00008592185608
2.462 12.997086510539315
2.4625 12.99342107496501
2.463 12.989307732298084
2.4635 12.985368565678286
2.464 12.982153957993834
2.4645 12.979840509837143
2.465 12.978296233214706
2.4655 12.977302410826898
2.466 12.976682832439472
2.4665 12.97633551271678
2.467 12.97621155221032
2.4675 12.976280569547228
2.468 12.976510633595584
2.4685 12.976845524667205
2.469 12.97719313405737
2.4695 12.977449304805571
2.47 12.977498984938862
2.4705 12.97727420258779
2.471 12.97669001564465
2.4715 12.97514442903395
2.472 12.970367594968483
2.4725 12.957725075922202
2.473 12.9346409061556
2.4735 12.909337430698624
2.474 12.898013271594731
2.4745 12.908381083174106
2.475 12.931834363399233
2.4755 12.953175556518083
2.476 12.96485505164442
2.4765 12.968770470494423
2.477 12.969142329247948
2.4775 12.968499041020326
2.478 12.967801012917384
2.4785 12.967308654631065
2.479 12.967090582709357
2.4795 12.967151831722884
2.48 12.967480877472795
2.4805 12.968059915929942
2.481 12.968851275866623
2.4815 12.969826087280293
2.482 12.970915930690357
2.4825 12.972006303893878
2.483 12.972800538814074
2.4835 12.972673782494788
2.484 12.97051639963641
2.4845 12.964850394166948
2.485 12.954493961552547
2.4855 12.93956142489266
2.486 12.921949799138115
2.4865 12.904912321916292
2.487 12.89199104218406
2.4875 12.885993988484536
2.488 12.888062860027649
2.4885 12.897295526367134
2.489 12.911177260552847
2.4895 12.926600680151665
2.49 12.94104320602732
2.4905 12.953115945679226
2.491 12.962690544105858
2.4915 12.970380874397094
2.492 12.977004973244863
2.4925 12.983143618706634
2.493 12.9889197636133
2.4935 12.99403848877705
2.494 12.998123009945829
2.4945 13.001062091720293
2.495 13.003082642093478
2.4955 13.004565618956846
2.496 13.005823283468132
2.4965 13.007047687840736
2.497 13.008334488765893
2.4975 13.009736110446784
2.498 13.011281731729898
2.4985 13.012979139149436
2.499 13.014819647822105
2.4995 13.016777313324528
2.5 13.01882657060964
2.5005 13.020916409337687
2.501 13.023017708315084
2.5015 13.02508986447329
2.502 13.02712120561701
2.5025 13.029089681262569
2.503 13.03097241999328
2.5035 13.03268864663383
2.504 13.03394640916795
2.5045 13.033830589973647
2.505 13.029889847173713
2.5055 13.016983117799157
2.506 12.98772731766051
2.5065 12.938451590205531
2.507 12.878866568071757
2.5075 12.83099322204433
2.508 12.815198158599088
2.5085 12.840002195072369
2.509 12.89829517965584
2.5095 12.965721055120923
2.51 13.014774165773844
2.5105 13.03806960427438
2.511 13.045790053959546
2.5115 13.047858559274449
2.512 13.048500739322751
2.5125 13.04884719228319
2.513 13.049097663631159
2.5135 13.049251161892954
2.514 13.049287993163635
2.5145 13.049211273658798
2.515 13.049047547208293
2.5155 13.0488448167299
2.516 13.04863852246417
2.5165 13.048476460617248
2.517 13.048375507804895
2.5175 13.04834982064271
2.518 13.048417832784143
2.5185 13.048590271063816
2.519 13.048877831832215
2.5195 13.049293572666848
2.52 13.04990301845524
2.5205 13.050939589669213
2.521 13.052665935299562
2.5215 13.054797488504747
2.522 13.056228464938343
2.5225 13.055911923471772
2.523 13.053954594880558
2.5235 13.05135462908208
2.524 13.049022026170533
2.5245 13.047268346718205
2.525 13.045919185356443
2.5255 13.044650037485166
2.526 13.043318849242954
2.5265 13.041940195714183
2.527 13.040569760877808
2.5275 13.03923959223454
2.528 13.037957333324105
2.5285 13.036739499136957
2.529 13.035610941777549
2.5295 13.034613519134822
2.53 13.033788911580217
2.5305 13.033179943846676
2.531 13.032804078179346
2.5315 13.032679308838642
2.532 13.03283099869249
2.5325 13.033324629172935
2.533 13.034318260333993
2.5335 13.036262302962612
2.534 13.040441092650024
2.5345 13.050128095283597
2.535 13.070989250972296
2.5355 13.107087768792141
2.536 13.152776527714522
2.5365 13.19098332443323
2.537 13.204606452267033
2.5375 13.188563181380744
2.538 13.1512709956312
2.5385 13.107975194754545
2.539 13.071951085633184
2.5395 13.048418861950623
2.54 13.035360225664167
2.5405 13.028500413478763
2.541 13.024601253826752
2.5415 13.021948819020391
2.542 13.019786366486375
2.5425 13.017836076538998
2.543 13.015992333719005
2.5435 13.01422237495946
2.544 13.012509160596476
2.5445 13.010838488122356
2.545 13.009249597586766
2.5455 13.007825681401062
2.546 13.006778093813221
2.5465 13.006514422691403
2.547 13.007857711011571
2.5475 13.012195717696041
2.548 13.020721807088396
2.5485 13.031930388867675
2.549 13.040108299172328
2.5495 13.038906500952116
2.55 13.027277042249466
2.5505 13.010393234776686
2.551 12.994672033510273
2.5515 12.983137821654527
2.552 12.975478976640954
2.5525 12.97027667467967
2.553 12.966414547668943
2.5535 12.963291539934875
2.554 12.960635211716461
2.5545 12.958329571373547
2.555 12.956326870064078
2.5555 12.954588411534981
2.556 12.953115371374661
2.5565 12.952000681822568
2.557 12.951554162485742
2.5575 12.952554371100838
2.558 12.956283310901547
2.5585 12.963797941456551
2.559 12.974020788820269
2.5595 12.982306627790155
2.56 12.982297222609514
2.5605 12.970704903382085
2.561 12.950637647003749
2.5615 12.929787563831724
2.562 12.91464647623382
2.5625 12.906622670659463
2.563 12.903144816988135
2.5635 12.901045656802168
2.564 12.898514626022148
2.5645 12.895099490227611
2.565 12.891009092097828
2.5655 12.886547366817155
2.566 12.88192899106533
2.5665 12.877274124042962
2.567 12.872635415537765
2.5675 12.868071710223578
2.568 12.863645654404749
2.5685 12.859460458593873
2.569 12.8556544133343
2.5695 12.852387972897148
2.57 12.84974490252845
2.5705 12.847534311062155
2.571 12.845095340062532
2.5715 12.841337913293081
2.572 12.835207501676265
2.5725 12.826313607774857
2.573 12.815619151062645
2.5735 12.805664060644396
2.574 12.799398906785079
2.5745 12.797702534094327
2.575 12.798554323892184
2.5755 12.799259150683213
2.576 12.798662962215744
2.5765 12.79705718913307
2.577 12.795039167181372
2.5775 12.792949050888819
2.578 12.79088998771817
2.5785 12.788855470091146
2.579 12.786817358967593
2.5795 12.784733190631268
2.58 12.782567676996948
2.5805 12.780294562660426
2.581 12.777893149506873
2.5815 12.77534646501583
2.582 12.772617881159082
2.5825 12.769613803413439
2.583 12.766222746239254
2.5835 12.76238173903361
2.584 12.75820366979097
2.5845 12.753975869345389
2.585 12.75004420559467
2.5855 12.74667552280658
2.586 12.74395527662423
2.5865 12.741782101495655
2.587 12.739931484139682
2.5875 12.738149076611798
2.588 12.73632102448789
2.5885 12.73451318173478
2.589 12.732959885251098
2.5895 12.731909876493724
2.59 12.731581129265926
2.5905 12.73208382447465
2.591 12.733332889911722
2.5915 12.734798729784924
2.592 12.73539496770681
2.5925 12.733890671940063
2.593 12.73009636847852
2.5935 12.725593642755918
2.594 12.722487669890164
2.5945 12.721335883429564
2.595 12.721094631573948
2.5955 12.720604858768581
2.596 12.719456020099933
2.5965 12.71775222828986
2.597 12.715725080031554
2.5975 12.713565380580633
2.598 12.711432744458186
2.5985 12.709464236334611
2.599 12.707831968370865
2.5995 12.706818562113025
2.6 12.707083038374048
2.6005 12.710454966100226
2.601 12.722441090878153
2.6015 12.759078086061635
2.602 12.857231513833689
2.6025 13.051957831053947
2.603 13.27480323602937
2.6035 13.395856911794912
2.604 13.408522082841625
2.6045 13.376156064274625
2.605 13.345086088963523
2.6055 13.335953888190993
2.606 13.345843318187448
2.6065 13.336718428214038
2.607 13.227944233847062
2.6075 13.000893991953394
2.608 12.811434127526375
2.6085 12.731520268292595
2.609 12.707109773012018
2.6095 12.699514332609034
2.61 12.69625244110793
2.6105 12.694148723486336
2.611 12.692476169986335
2.6115 12.691062921965749
2.612 12.689857552510848
2.6125 12.688823828683578
2.613 12.687912614508495
2.6135 12.687116574998601
2.614 12.686591635480454
2.6145 12.6871097826773
2.615 12.691591080746072
2.6155 12.709990706207293
2.616 12.770679113945292
2.6165 12.923554299086117
2.617 13.174756078201359
2.6175 13.423152246840623
2.618 13.587624552798601
2.6185 13.675501121136325
2.619 13.717251604510796
2.6195 13.732989245782772
2.62 13.732847171814814
2.6205 13.722327867414567
2.621 13.70564886606341
2.6215 13.687592773062395
2.622 13.673456341712019
2.6225 13.66833570264248
2.623 13.675830633945207
2.6235 13.696737624249018
2.624 13.728406476325844
2.6245 13.765057809074772
2.625 13.7999162994019
2.6255 13.828039888140545
2.626 13.84778677469323
2.6265 13.860086751955361
2.627 13.866615786661786
2.6275 13.868370624091028
2.628 13.864830203801997
2.6285 13.852926749462696
2.629 13.824274952877172
2.6295 13.757917839176226
2.63 13.610212196617432
2.6305 13.335551558248277
2.631 12.995369967827546
2.6315 12.750110820649205
2.632 12.636396293189652
2.6325 12.593606463109413
2.633 12.57732280322875
2.6335 12.569753801062603
2.634 12.56503338209587
2.6345 12.561315333753576
2.635 12.557988782054572
2.6355 12.554821464006721
2.636 12.551675403041664
2.6365 12.548465513538861
2.637 12.54513064715784
2.6375 12.541640707212846
2.638 12.537958280781542
2.6385 12.5340589973746
2.639 12.529879517098973
2.6395 12.525325310317843
2.64 12.52031844559502
2.6405 12.514891824001467
2.641 12.50922242944193
2.6415 12.50354218276205
2.642 12.498031190226992
2.6425 12.492798777142578
2.643 12.487899052052402
2.6435 12.483367517160797
2.644 12.479178173096209
2.6445 12.475234782419847
2.645 12.47138223335303
2.6455 12.467495136674863
2.646 12.463570748684926
2.6465 12.459730339184567
2.647 12.456186401003592
2.6475 12.453065638148203
2.648 12.450234915654743
2.6485 12.447148425056472
2.649 12.443018223579365
2.6495 12.43743828444881
2.65 12.430878462032197
2.6505 12.424339739570257
2.651 12.41854528539556
2.6515 12.413539979824773
2.652 12.408944779816142
2.6525 12.40432467267198
2.653 12.399365188108415
2.6535 12.39393138249454
2.654 12.388020191417095
2.6545 12.381739938978729
2.655 12.375228480078771
2.6555 12.368635546093383
2.656 12.362090364080284
2.6565 12.355706711669413
2.657 12.349589570424264
2.6575 12.343782103766145
2.658 12.338306997826752
2.6585 12.333118073852969
2.659 12.328158088710381
2.6595 12.323397922994438
2.66 12.318878416902795
2.6605 12.31466140441972
2.661 12.310811051883501
2.6615 12.30732436938382
2.662 12.304151243166324
2.6625 12.301198191790231
2.663 12.298326097181686
2.6635 12.295399307926562
2.664 12.292316881075102
2.6645 12.289022204041967
2.665 12.285499071346205
2.6655 12.281768732837389
2.666 12.277875294870142
2.6665 12.273863916168672
2.667 12.269782291735773
2.6675 12.26568697433213
2.668 12.261637732025733
2.6685 12.257689412869333
2.669 12.253875999300632
2.6695 12.250243832439082
2.67 12.246840553008042
2.6705 12.243724446854479
2.671 12.24095881254814
2.6715 12.238595771862613
2.672 12.236689784991256
2.6725 12.235237642554743
2.673 12.23420104832584
2.6735 12.233518762003069
2.674 12.233129778940416
2.6745 12.232972616307862
2.675 12.232958622045363
2.6755 12.232977646645853
2.676 12.232877311802792
2.6765 12.23248928903805
2.677 12.231600797608753
2.6775 12.229957932789855
2.678 12.227271481911398
2.6785 12.223251974056115
2.679 12.217728620888323
2.6795 12.210851188890455
2.68 12.203335849646177
2.6805 12.196558875057846
2.681 12.19243466415761
2.6815 12.192993526097528
2.682 12.198983994651297
2.6825 12.208237774049543
2.683 12.216676168027835
2.6835 12.221716828084517
2.684 12.223620618939517
2.6845 12.223846157653604
2.685 12.223528031737555
2.6855 12.22318810050739
2.686 12.223022470240863
2.6865 12.223102228048223
2.687 12.223439719359536
2.6875 12.224021463152944
2.688 12.224812796395746
2.6885 12.225776497575357
2.689 12.226871514630208
2.6895 12.22808698290947
2.69 12.22944582346485
2.6905 12.231036666583613
2.691 12.2330825120426
2.6915 12.236036551040101
2.692 12.240594175805533
2.6925 12.246857802706913
2.693 12.25164516899564
2.6935 12.245910240068284
2.694 12.22208155067938
2.6945 12.190585634021847
2.695 12.177396751975454
2.6955 12.195729928401565
2.696 12.229544285106137
2.6965 12.253140728559615
2.697 12.259593653957523
2.6975 12.257813689988726
2.698 12.255292541475232
2.6985 12.253956614560018
2.699 12.253416839117541
2.6995 12.25313577152938
2.7 12.252825456672419
2.7005 12.252397400672898
2.701 12.25185905934637
2.7015 12.251265207858097
2.702 12.250694493318203
2.7025 12.250204048301462
2.703 12.249856011342445
2.7035 12.249696688051056
2.704 12.249810236892085
2.7045 12.250388612283398
2.705 12.251888075140151
2.7055 12.255120755036863
2.706 12.2609017859339
2.7065 12.26872085941784
2.707 12.275497278346922
2.7075 12.277111053250195
2.708 12.272551023756709
2.7085 12.265083298390195
2.709 12.258610527305763
2.7095 12.254699297055424
2.71 12.252992984765516
2.7105 12.252680001221453
2.711 12.253192524622595
2.7115 12.254247393504535
2.712 12.255735168640303
2.7125 12.257604801126256
2.713 12.259806864525043
2.7135 12.262282071539609
2.714 12.264949751276774
2.7145 12.267718973746007
2.715 12.270535142907118
2.7155 12.27342274405456
2.716 12.276585151590748
2.7165 12.280732580596574
2.717 12.287578513830177
2.7175 12.300426879178051
2.718 12.323606044384654
2.7185 12.359115160577733
2.719 12.40125480913689
2.7195 12.434988986987179
2.72 12.443698410937781
2.7205 12.421645794390276
2.721 12.380051107794646
2.7215 12.338527027473656
2.722 12.309838501532141
2.7225 12.294541037849033
2.723 12.287449070131569
2.7235 12.284110232082629
2.724 12.282286225179817
2.7245 12.281160814203872
2.725 12.28050526053794
2.7255 12.28025610400893
2.726 12.280378830469228
2.7265 12.280801456126085
2.727 12.28140852387655
2.7275 12.282084519395944
2.728 12.28273894807063
2.7285 12.283363438883203
2.729 12.28414807561363
2.7295 12.285805312331494
2.73 12.290137724219356
2.7305 12.300435374137376
2.731 12.318297791559324
2.7315 12.333529030965192
2.732 12.322973861798463
2.7325 12.281078685545257
2.733 12.231992321386919
2.7335 12.198742801876481
2.734 12.188440675889204
2.7345 12.197179466162083
2.735 12.215243615965939
2.7355 12.2327046140419
2.736 12.244716725918046
2.7365 12.25148310398491
2.737 12.2549623706308
2.7375 12.256722182612215
2.738 12.257496707038186
2.7385 12.257325291563404
2.739 12.2556229354703
2.7395 12.25098657599688
2.74 12.240823671079706
2.7405 12.221796839807869
2.741 12.193055499523933
2.7415 12.160228612927881
2.742 12.132440733837345
2.7425 12.115942472962804
2.743 12.113999772435623
2.7435 12.129323883731267
2.744 12.161116905181814
2.7445 12.19766461923729
2.745 12.222444164117967
2.7455 12.232010485815117
2.746 12.232974013102485
2.7465 12.230943295840213
2.747 12.228413247207744
2.7475 12.226253322181382
2.748 12.224724839881823
2.7485 12.223873848793009
2.749 12.223612477614331
2.7495 12.223750535610257
2.75 12.223913661525597
2.7505 12.223058719351371
2.751 12.217484782380726
2.7515 12.194449999439922
2.752 12.128430200768463
2.7525 12.028863715771205
2.753 11.95753933276395
2.7535 11.924882702706434
2.754 11.910810740388968
2.7545 11.90375224385992
2.755 11.899391027383686
2.7555 11.896194432402392
2.756 11.89357283748232
2.7565 11.891279321534004
2.757 11.889184006491643
2.7575 11.887182244864775
2.758 11.885201444094687
2.7585 11.883202994237806
2.759 11.881158174944101
2.7595 11.879045930095156
2.76 11.876877215967212
2.7605 11.87470919544863
2.761 11.87259997310456
2.7615 11.870531533037788
2.762 11.868372997834253
2.7625 11.866040839047212
2.763 11.863606635586713
2.7635 11.861429674613518
2.764 11.860237286484658
2.7645 11.861455021287501
2.765 11.868030231669039
2.7655 11.885531696236349
2.766 11.921720779934486
2.7665 11.979920490240534
2.767 12.049204700735483
2.7675 12.110624562260842
2.768 12.15440916963776
2.7685 12.182193715271524
2.769 12.19886657131287
2.7695 12.208098923923206
2.77 12.211624567853942
2.7705 12.209544780625588
2.771 12.200425167238496
2.7715 12.180884447315385
2.772 12.145822462648574
2.7725 12.092537513457142
2.773 12.027348372982278
2.7735 11.964500737311926
2.774 11.914723125818263
2.7745 11.87944507364804
2.775 11.855297120561865
2.7755 11.8389077100611
2.776 11.82800504628404
2.7765 11.82090145524164
2.777 11.816216912325348
2.7775 11.812943638930825
2.778 11.810508049349384
2.7785 11.80864329056158
2.779 11.807235345107728
2.7795 11.80621726526719
2.78 11.80551109824533
2.7805 11.805027984661521
2.781 11.804663424751695
2.7815 11.804331775057427
2.782 11.803974712681654
2.7825 11.803546142528319
2.783 11.80301484854278
2.7835 11.802347330025796
2.784 11.801525865401818
2.7845 11.800520596912882
2.785 11.799343191314847
2.7855 11.798010770236175
2.786 11.796564497440787
2.7865 11.795067186733075
2.787 11.793583638386941
2.7875 11.792211534316621
2.788 11.791073658621123
2.7885 11.790354499960781
2.789 11.790365280161488
2.7895 11.791547144092295
2.79 11.794406032449235
2.7905 11.799205630483687
2.791 11.805646954605308
2.7915 11.812701698491331
2.792 11.818992095324667
2.7925 11.823556298112749
2.793 11.826306313908223
2.7935 11.827651728227671
2.794 11.827423829643084
2.7945 11.824399662948757
2.795 11.817505094605696
2.7955 11.80734125564608
2.796 11.796237716602842
2.7965 11.786633137595235
2.797 11.779661042821235
2.7975 11.77512012914659
2.798 11.772239327057694
2.7985 11.770286876331756
2.799 11.768804862679715
2.7995 11.767553695257472
2.8 11.7664286721999
2.8005 11.765388465810307
2.801 11.764400058260698
2.8015 11.763427665355255
2.802 11.762448004227075
2.8025 11.761423188541855
2.803 11.76031935918989
2.8035 11.759100966938096
2.804 11.757739722549012
2.8045 11.756219014793139
2.805 11.754550714011124
2.8055 11.752782935165424
2.806 11.75096244253709
2.8065 11.749134235137635
2.807 11.74738012350798
2.8075 11.74597829247439
2.808 11.746153174088846
2.8085 11.752987283492423
2.809 11.784654937082689
2.8095 11.8846562003278
2.81 12.078062089837893
2.8105 12.277979625529632
2.811 12.40146033605114
2.8115 12.461917135660652
2.812 12.491188623129371
2.8125 12.506626448065255
2.813 12.515527169975993
2.8135 12.520720629408583
2.814 12.523111037150404
2.8145 12.522938413546921
2.815 12.52083141713414
2.8155 12.518129608268424
2.816 12.515925981436794
2.8165 12.514507538659167
2.817 12.514390348513839
2.8175 12.516589520862645
2.818 12.52109169268195
2.8185 12.526604766145443
2.819 12.531949693693178
2.8195 12.53686116488678
2.82 12.541582056896509
2.8205 12.546317175352048
2.821 12.551027319102243
2.8215 12.555440345850648
2.822 12.559141028360745
2.8225 12.561616497671665
2.823 12.562213960364595
2.8235 12.560052629606613
2.824 12.553909711881069
2.8245 12.542098212004127
2.825 12.522186748787885
2.8255 12.490417469974052
2.826 12.44109684691185
2.8265 12.366576121574251
2.827 12.258997807883688
2.8275 12.117388068599244
2.828 11.960240133392546
2.8285 11.825814686939307
2.829 11.741176551487666
2.8295 11.700778007321045
2.83 11.684789004527612
2.8305 11.678738359822173
2.831 11.676040179527718
2.8315 11.67432696121827
2.832 11.672855648505024
2.8325 11.671389409827313
2.833 11.66984148204072
2.8335 11.668181296489347
2.834 11.666392423444975
2.8345 11.664479698372638
2.835 11.66245757307722
2.8355 11.66034603299953
2.836 11.658184635346796
2.8365 11.65601732706774
2.837 11.653916174882092
2.8375 11.652054872931028
2.838 11.650868978169616
2.8385 11.651267098583531
2.839 11.654428385705671
2.8395 11.660570190388786
2.84 11.667395793404328
2.8405 11.670857233181419
2.841 11.668470181945708
2.8415 11.661514047960157
2.842 11.653514670913129
2.8425 11.647050717434123
2.843 11.642440056035657
2.8435 11.638770458255188
2.844 11.63520861945748
2.8445 11.631489420330269
2.845 11.627730413165175
2.8455 11.624182182912882
2.846 11.621081298295984
2.8465 11.61872885911794
2.847 11.617730301122936
2.8475 11.619371823258906
2.848 11.626064177469623
2.8485 11.64078195253565
2.849 11.663997942739858
2.8495 11.689125339551246
2.85 11.70281594570423
2.8505 11.694230482177687
2.851 11.665662482126706
2.8515 11.632327388411085
2.852 11.608404938233754
2.8525 11.596162140257487
2.853 11.590788508586474
2.8535 11.588251893316937
2.854 11.586829455852246
2.8545 11.58594128872906
2.855 11.585363686730794
2.8555 11.584970929030781
2.856 11.584690178618771
2.8565 11.584447850213834
2.857 11.58419749716407
2.8575 11.583887607841756
2.858 11.583495532527593
2.8585 11.583012901875257
2.859 11.582442841873466
2.8595 11.581810545974047
2.86 11.581188481463567
2.8605 11.580698029092463
2.861 11.580602729970717
2.8615 11.581395904808918
2.862 11.583687041826337
2.8625 11.587566465596307
2.863 11.59194916430987
2.8635 11.595012863794505
2.864 11.595683939887486
2.8645 11.594471746133525
2.865 11.592715281540162
2.8655 11.59135482141988
2.866 11.590536314847736
2.8665 11.590100830497786
2.867 11.5899794630567
2.8675 11.590221556170242
2.868 11.59086165704236
2.8685 11.591882200568385
2.869 11.59325694630158
2.8695 11.594952207433792
2.87 11.59695671182611
2.8705 11.599252754623645
2.871 11.601751805893414
2.8715 11.604278034725752
2.872 11.606579552518536
2.8725 11.608509256871695
2.873 11.610146990091028
2.8735 11.611764855265086
2.874 11.613615058965255
2.8745 11.615787831880006
2.875 11.618243427989288
2.8755 11.620882598602108
2.876 11.623629526889765
2.8765 11.626432945087306
2.877 11.629255396680783
2.8775 11.632085844060818
2.878 11.634909677183096
2.8785 11.637719205057856
2.879 11.640525985286267
2.8795 11.643367988014056
2.88 11.646386835766734
2.8805 11.650084846030833
2.881 11.656351873391756
2.8815 11.672072518877386
2.882 11.717693958190281
2.8825 11.828134912145988
2.883 11.999849849913279
2.8835 12.15548570223471
2.884 12.248187918600724
2.8845 12.289875754293988
2.885 12.299345607949824
2.8855 12.28450877582609
2.886 12.24470607357146
2.8865 12.176875130324607
2.887 12.08559548755807
2.8875 11.989761836991445
2.888 11.912258246530175
2.8885 11.863482222712605
2.889 11.841779811853268
2.8895 11.843337652523683
2.89 11.868802823926593
2.8905 11.925090888351772
2.891 12.02047705116155
2.8915 12.146331905531792
2.892 12.263708164105257
2.8925 12.338733964784648
2.893 12.374388845826388
2.8935 12.3887343225887
2.894 12.394184099239762
2.8945 12.396343813569075
2.895 12.397370130538253
2.8955 12.398050763541853
2.896 12.398609379910432
2.8965 12.39892499076965
2.897 12.398301326035238
2.8975 12.394575585297158
2.898 12.38173718168333
2.8985 12.345736541939967
2.899 12.266757112250183
2.8995 12.14767452291407
2.9 12.033279038825007
2.9005 11.958611155054182
2.901 11.921384023230516
2.9015 11.908512445414893
2.902 11.912436501189838
2.9025 11.932243958295501
2.903 11.970689981372729
2.9035 12.029675359031629
2.904 12.103795003758854
2.9045 12.178221547431832
2.905 12.237441328242163
2.9055 12.274871669608185
2.906 12.290404872180815
2.9065 12.283252770772489
2.907 12.247395505207123
2.9075 12.173829294236253
2.908 12.067593755184909
2.9085 11.965120993059632
2.909 11.900850855023887
2.9095 11.872521594735964
2.91 11.863489851397738
2.9105 11.86263722933872
2.911 11.864868699035668
2.9115 11.868077770259845
2.912 11.87147608886901
2.9125 11.874827387640554
2.913 11.878064199064475
2.9135 11.881126989139023
2.914 11.883954832774734
2.9145 11.886586418702901
2.915 11.889280548448653
2.9155 11.892652778986111
2.916 11.897424996556335
2.9165 11.903857536585981
2.917 11.91128493935878
2.9175 11.918290765212223
2.918 11.923575854534363
2.9185 11.926688991348673
2.919 11.928164841936638
2.9195 11.92902505039481
2.92 11.930158350325744
2.9205 11.931965487937486
2.921 11.93441390695304
2.9215 11.937267622389754
2.922 11.940316246056963
2.9225 11.943455873189688
2.923 11.946661238150167
2.9235 11.949916672149772
2.924 11.953207293290347
2.9245 11.956488791688141
2.925 11.959730329605314
2.9255 11.962902035313466
2.926 11.965977331650894
2.9265 11.968957410034427
2.927 11.9718423345541
2.9275 11.97464448173871
2.928 11.977378533858971
2.9285 11.980058361274324
2.929 11.982712659403795
2.9295 11.98539006765575
2.93 11.988174182466576
2.9305 11.991196624604047
2.931 11.994535895738387
2.9315 11.998044674017038
2.932 12.001244274892603
2.9325 12.003641643146384
2.933 12.005162770487068
2.9335 12.006175795811181
2.934 12.007103849310123
2.9345 12.008159657675037
2.935 12.00936158244415
2.9355 12.010664827790585
2.936 12.01202583949457
2.9365 12.013423135891326
2.937 12.01486231011582
2.9375 12.016365232097378
2.938 12.017943751228266
2.9385 12.019608902322464
2.939 12.02136133691116
2.9395 12.023201258558963
2.94 12.025119797376238
2.9405 12.027103135034245
2.941 12.029144232537057
2.9415 12.031229363058788
2.942 12.033310259663946
2.9425 12.035311133766527
2.943 12.037102320066069
2.9435 12.038521307622645
2.944 12.03943594234011
2.9445 12.039929343921862
2.945 12.040408305925887
2.9455 12.04137082729742
2.946 12.04292593580574
2.9465 12.044758061506329
2.947 12.046448830740609
2.9475 12.047786935100834
2.948 12.048788336927881
2.9485 12.049563186931916
2.949 12.050214542911817
2.9495 12.050835481348276
2.95 12.051489340534758
2.9505 12.052180270636462
2.951 12.052863388762226
2.9515 12.05345771400496
2.952 12.053901722246618
2.9525 12.054166641306779
2.953 12.054262792985416
2.9535 12.054195782924673
2.954 12.053991622454689
2.9545 12.053686220455042
2.955 12.053349232050884
2.9555 12.053071760872914
2.956 12.052978116948836
2.9565 12.053212059939785
2.957 12.05399429836892
2.9575 12.055547820555894
2.958 12.057765389128637
2.9585 12.059705719457945
2.959 12.059868602542885
2.9595 12.057655620719448
2.96 12.054427068775265
2.9605 12.05224661825266
2.961 12.051740471616899
2.9615 12.051892387194673
2.962 12.051647044955281
2.9625 12.050715247889087
2.963 12.049307832787399
2.9635 12.047737083589116
2.964 12.046197619608765
2.9645 12.044749063701406
2.965 12.043374502586186
2.9655 12.042028601579336
2.966 12.040689745641561
2.9665 12.03933239184505
2.967 12.037941673081285
2.9675 12.036505447188471
2.968 12.035005418177501
2.9685 12.033435359710374
2.969 12.031775942439122
2.9695 12.03002087191571
2.97 12.0281971221548
2.9705 12.026360767784471
2.971 12.024645067528347
2.9715 12.02322600486739
2.972 12.022306555921467
2.9725 12.02205781791707
2.973 12.022540400082669
2.9735 12.023619825586842
2.974 12.02496302665078
2.9745 12.026015210672515
2.975 12.026032437858621
2.9755 12.024395000554797
2.976 12.021038531188399
2.9765 12.01654161235615
2.977 12.011612274920267
2.9775 12.00665558164129
2.978 12.001888873109372
2.9785 11.997566720230132
2.979 11.993895698446991
2.9795 11.990871146273008
2.98 11.988260618079444
2.9805 11.98578322092294
2.981 11.983238987920874
2.9815 11.980551118280015
2.982 11.977697421395892
2.9825 11.974684253446917
2.983 11.971534338285863
2.9835 11.968291057663528
2.984 11.965008044991706
2.9845 11.96176014292448
2.985 11.958640898540505
2.9855 11.955780443784189
2.986 11.953389411377437
2.9865 11.951872924065093
2.987 11.952019293506716
2.9875 11.955118185068699
2.988 11.962240071933987
2.9885 11.97216971583455
2.989 11.98031432729281
2.9895 11.982170093947758
2.99 11.97761323858597
2.9905 11.969121469222028
2.991 11.958075047416099
2.9915 11.945362966205746
2.992 11.932849489797476
2.9925 11.922261686690955
2.993 11.914097873205677
2.9935 11.907911838185697
2.994 11.903013539694808
2.9945 11.89885323259389
2.995 11.895085386497072
2.9955 11.891494975923425
2.996 11.887948305828957
2.9965 11.884343297805056
2.997 11.880615521682614
2.9975 11.876738493716388
2.998 11.87273864559905
2.9985 11.868737493368876
2.999 11.864993780223216
2.9995 11.861981117118578
3.0 11.860400349852803
3.0005 11.860971204988246
3.001 11.863993089256965
3.0015 11.868980639408615
3.002 11.87473042259862
3.0025 11.879725612780419
3.003 11.882267291321387
3.0035 11.880322962950647
3.004 11.872087769845926
3.0045 11.857679141439743
3.005 11.840098939414169
3.0055 11.8235971814421
3.006 11.810816185574623
3.0065 11.801926563434723
3.007 11.795762874963426
3.0075 11.791077851683454
3.008 11.787052279424515
3.0085 11.783244391499586
3.009 11.779439143904654
3.0095 11.775509904010683
3.01 11.771406834950035
3.0105 11.767102231494938
3.011 11.762609621939383
3.0115 11.75795965335002
3.012 11.753222733844122
3.0125 11.748493397386227
3.013 11.743943531116184
3.0135 11.739849643065007
3.014 11.73666071807736
3.0145 11.734904276322517
3.015 11.734804392323952
3.0155 11.735818740880472
3.016 11.73660081798149
3.0165 11.735308079920973
3.017 11.73013906030717
3.0175 11.720737265868543
3.018 11.709296845027684
3.0185 11.698818065796402
3.019 11.690555408224032
3.0195 11.684055452585742
3.02 11.678527516746371
3.0205 11.673521118783277
3.021 11.668843242398147
3.0215 11.664383164933525
3.022 11.660057623927287
3.0225 11.655801516336336
3.023 11.651562329440083
3.0235 11.647315681217389
3.024 11.643046601875266
3.0245 11.638749010083892
3.025 11.634433641866046
3.0255 11.63011256339541
3.026 11.62581757373665
3.0265 11.62155466533472
3.027 11.617291877300474
3.0275 11.612944881921383
3.028 11.608501016117753
3.0285 11.604137035552569
3.029 11.600075595308706
3.0295 11.596229773389588
3.03 11.592178946083468
3.0305 11.587613043356455
3.031 11.582630257675739
3.0315 11.57756351301931
3.032 11.572686806018936
3.0325 11.56816816468372
3.033 11.564174777744729
3.0335 11.560864809220458
3.034 11.558266775304315
3.0345 11.55620922111093
3.035 11.554396507524721
3.0355 11.552569231094513
3.036 11.550606730393888
3.0365 11.548484456856066
3.037 11.546237774635859
3.0375 11.543902053927994
3.038 11.541482004420061
3.0385 11.538992949505932
3.039 11.536456574330309
3.0395 11.533914891649935
3.04 11.531418413596526
3.0405 11.529015854632735
3.041 11.526754793774188
3.0415 11.524676932815982
3.042 11.522789640345856
3.0425 11.521090763045596
3.043 11.519563327516611
3.0435 11.518194892516693
3.044 11.516981228096483
3.0445 11.515907595483153
3.045 11.514968340442763
3.0455 11.514172659815358
3.046 11.513513980505731
3.0465 11.512975163029932
3.047 11.512548521308986
3.0475 11.512379677171605
3.048 11.512936192422973
3.0485 11.51472139642544
3.049 11.517302540419529
3.0495 11.519004614185995
3.05 11.518526094502537
3.0505 11.516372785801035
3.051 11.51402483144852
3.0515 11.512460921386843
3.052 11.511797298863879
3.0525 11.511776435179122
3.053 11.512110264858237
3.0535 11.512625490196076
3.054 11.513213540108058
3.0545 11.513799327995436
3.055 11.514330657930376
3.0555 11.514764276912526
3.056 11.515077430607523
3.0565 11.515264045228836
3.057 11.51534863590263
3.0575 11.51539992978407
3.058 11.515573579984348
3.0585 11.516136570999816
3.059 11.517503854975192
3.0595 11.52012468294927
3.06 11.524115438835707
3.0605 11.52856824240924
3.061 11.531316581898665
3.0615 11.530390447681494
3.062 11.526093656752465
3.0625 11.52080117626613
3.063 11.516677747950517
3.0635 11.514418553998155
3.064 11.513697516954903
3.0645 11.51397555462906
3.065 11.5148560278985
3.0655 11.516126823517688
3.066 11.517658842478685
3.0665 11.51937178174746
3.067 11.521187671780119
3.0675 11.523045563852627
3.068 11.524892589233811
3.0685 11.526692366730813
3.069 11.528440244256487
3.0695 11.530188308279119
3.07 11.532085717680228
3.0705 11.534449931168101
3.071 11.537683021257685
3.0715 11.541854147756393
3.072 11.546151539580244
3.0725 11.549292138339325
3.073 11.550570206363911
3.0735 11.549866556441195
3.074 11.547458226157417
3.0745 11.544337012182499
3.075 11.541667811232838
3.0755 11.539992430409711
3.076 11.53926745374476
3.0765 11.539278818246459
3.077 11.539842985272841
3.0775 11.540836624590138
3.078 11.542160541315976
3.0785 11.543732887954398
3.079 11.54546341539767
3.0795 11.547267955433497
3.08 11.549065962291031
3.0805 11.550792388444194
3.081 11.552403762523834
3.0815 11.553868688483679
3.082 11.555183808287364
3.0825 11.556394582494239
3.083 11.55758336109626
3.0835 11.558747955982597
3.084 11.55959700469715
3.0845 11.559664742208497
3.085 11.558794742182638
3.0855 11.557378441888641
3.086 11.556083917837828
3.0865 11.555295786556606
3.087 11.55495699865238
3.0875 11.55485595765095
3.088 11.554921318396545
3.0885 11.555198076428326
3.089 11.55577431701833
3.0895 11.556694741310245
3.09 11.557939188772984
3.0905 11.559460012417809
3.091 11.561162509286259
3.0915 11.56295416452705
3.092 11.564743374336654
3.0925 11.56644241123993
3.093 11.567963669095096
3.0935 11.569202493755899
3.094 11.570034493838566
3.0945 11.570360589724057
3.095 11.570194133910693
3.0955 11.569702534536354
3.096 11.56916713609678
3.0965 11.568770706667237
3.097 11.5684949706637
3.0975 11.568164680373645
3.098 11.567668069578023
3.0985 11.56703305553761
3.099 11.566368070755182
3.0995 11.56582834911989
3.1 11.56552263818115
3.1005 11.565500012804694
3.101 11.5657798025435
3.1015 11.566344095042453
3.102 11.567194856746198
3.1025 11.56831195884256
3.103 11.569580421160527
3.1035 11.570674594352123
3.104 11.571084053880284
3.1045 11.570424336622168
3.105 11.568744346628524
3.1055 11.566543017771977
3.106 11.564340718156753
3.1065 11.562309937880247
3.107 11.560295975095176
3.1075 11.558129424825044
3.108 11.555795517563904
3.1085 11.553425028306954
3.109 11.551211333938568
3.1095 11.549377378190314
3.11 11.548205184878576
3.1105 11.548134616032826
3.111 11.550055578584768
3.1115 11.55582863189715
3.112 11.568715422516242
3.1125 11.592059600318496
3.113 11.624181900376456
3.1135 11.653379939047365
3.114 11.663125085646456
3.1145 11.645918945014227
3.115 11.61122137481778
3.1155 11.577442170101559
3.116 11.555519837532945
3.1165 11.54433017452639
3.117 11.538722882755518
3.1175 11.535209792336527
3.118 11.532329081793655
3.1185 11.529597285061278
3.119 11.526912673206606
3.1195 11.524299617203223
3.12 11.521847464056972
3.1205 11.519652077927951
3.121 11.517859016570654
3.1215 11.516769443212048
3.122 11.517377077018029
3.1225 11.52317321987751
3.123 11.544674924064516
3.1235 11.603671408920626
3.124 11.715981746520406
3.1245 11.849904145445453
3.125 11.94314373172664
3.1255 11.961159340991877
3.126 11.900116552682778
3.1265 11.781184192892539
3.127 11.657365990832325
3.1275 11.57362385062953
3.128 11.530170219222626
3.1285 11.508993920054483
3.129 11.497787158839628
3.1295 11.490973519828355
3.13 11.486236772446144
3.1305 11.482608814178441
3.131 11.479667605078944
3.1315 11.477231863834163
3.132 11.475230865774648
3.1325 11.473646738593423
3.133 11.472475310106525
3.1335 11.471759687722276
3.134 11.471607549918648
3.1345 11.472259043442339
3.135 11.47402736696386
3.1355 11.477003183049117
3.136 11.480533967029078
3.1365 11.48303177017726
3.137 11.482845623533933
3.1375 11.479578278194577
3.138 11.47436534735754
3.1385 11.468859824021031
3.139 11.464081862484523
3.1395 11.460190466992586
3.14 11.456928973607436
3.1405 11.454022765676385
3.141 11.451335349839166
3.1415 11.448798389112987
3.142 11.446400497570814
3.1425 11.444141005468285
3.143 11.442054318601478
3.1435 11.440195886834957
3.144 11.438631849143388
3.1445 11.437438026185351
3.145 11.436670631994165
3.1455 11.436351085341624
3.146 11.436454481749017
3.1465 11.436895054760484
3.147 11.43755919638999
3.1475 11.438350577096621
3.148 11.439216178047275
3.1485 11.440157025170315
3.149 11.441194730451748
3.1495 11.442309015294473
3.15 11.44343063602214
3.1505 11.444487329349084
3.151 11.445498123753438
3.1515 11.446599192004985
3.152 11.447995984254351
3.1525 11.449918046311193
3.153 11.452508478452422
3.1535 11.455730927206403
3.154 11.459328121657535
3.1545 11.462897985745201
3.155 11.466056349313849
3.1555 11.468601417648038
3.156 11.470583786247218
3.1565 11.472179490445313
3.157 11.473589194338892
3.1575 11.474975393851594
3.158 11.476459013882312
3.1585 11.478149216451065
3.159 11.48011607770265
3.1595 11.482387244400513
3.16 11.48498331965865
3.1605 11.487916072139704
3.161 11.491174080753147
3.1615 11.494745849141587
3.162 11.498583311134546
3.1625 11.502622825050121
3.163 11.506805858799808
3.1635 11.5110498280132
3.164 11.515268936530905
3.1645 11.519367636874442
3.165 11.523266158605615
3.1655 11.52697315023972
3.166 11.530589608013386
3.1665 11.534246007650331
3.167 11.537995667566179
3.1675 11.54179687926479
3.168 11.545555961961686
3.1685 11.549191850678813
3.169 11.55266510432731
3.1695 11.555989566208083
3.17 11.5592516533898
3.1705 11.562575151402584
3.171 11.566085096144818
3.1715 11.569846649347063
3.172 11.573901838002865
3.1725 11.578251125590345
3.173 11.582896370489568
3.1735 11.58780040615175
3.174 11.592915170259865
3.1745 11.598174997542813
3.175 11.603496849206081
3.1755 11.608805067916286
3.176 11.614030358097054
3.1765 11.619136095857751
3.177 11.624130751066325
3.1775 11.629104240173525
3.178 11.634154598392406
3.1785 11.639251902310264
3.179 11.64404337752826
3.1795 11.647977528672072
3.18 11.650828008578888
3.1805 11.652989629846047
3.181 11.655040136800714
3.1815 11.657289459620149
3.182 11.659751364559028
3.1825 11.662355822270584
3.183 11.665085683779576
3.1835 11.667960744362873
3.184 11.671019891702453
3.1845 11.674288359471031
3.185 11.677776604989845
3.1855 11.681465585727675
3.186 11.68531978839692
3.1865 11.689296248421861
3.187 11.693343420392093
3.1875 11.6974301913815
3.188 11.701525757185653
3.1885 11.70561019150367
3.189 11.709629305166526
3.1895 11.713450575300797
3.19 11.716937098166724
3.1905 11.72004055538956
3.191 11.722871338260727
3.1915 11.725560352639214
3.192 11.72819783949798
3.1925 11.730808441830963
3.193 11.733425057297566
3.1935 11.736109435531475
3.194 11.73892428110446
3.1945 11.741923128699806
3.195 11.745148248881161
3.1955 11.748632088006705
3.196 11.75235910725064
3.1965 11.756288487986957
3.197 11.760351149755607
3.1975 11.764456097054389
3.198 11.76852165688236
3.1985 11.772455622476294
3.199 11.776190918380621
3.1995 11.779639115903532
3.2 11.782753618032253
3.2005 11.7855370718197
3.201 11.788076767018897
3.2015 11.79052198923069
3.202 11.793008382103952
3.2025 11.795627706505591
3.203 11.79839339890735
3.2035 11.801186528545664
3.204 11.803780965224338
3.2045 11.805956474523043
3.205 11.807635905853783
3.2055 11.80895443782719
3.206 11.810212796935687
3.2065 11.811733397336276
3.207 11.813722659766729
3.2075 11.816207841289756
3.208 11.819059317769838
3.2085 11.822088466109296
3.209 11.825147150536669
3.2095 11.828174960525388
3.21 11.83111662648528
3.2105 11.833868669026614
3.211 11.836301845279745
3.2115 11.838344974937282
3.212 11.840010544104285
3.2125 11.841356560695324
3.213 11.84244232863728
3.2135 11.843335223110046
3.214 11.844122599237316
3.2145 11.844907182794412
3.215 11.845803729843091
3.2155 11.846902301915211
3.216 11.848283774360542
3.2165 11.849958703186925
3.217 11.851898135336537
3.2175 11.854018515583927
3.218 11.856242275521176
3.2185 11.858599806934762
3.219 11.861416703833516
3.2195 11.865271863049589
3.22 11.870459872425368
3.2205 11.876382681332156
3.221 11.882049214221883
3.2215 11.887342613613278
3.222 11.893132022839051
3.2225 11.900374634057396
3.223 11.90975384392086
3.2235 11.922221237205736
3.224 11.939324971486506
3.2245 11.962943693697575
3.225 11.994612542000365
3.2255 12.034430919165867
3.226 12.080324305383343
3.2265 12.128270314739165
3.227 12.173512333270473
3.2275 12.21195144965964
3.228 12.240564269760451
3.2285 12.257158718824883
3.229 12.259596259961018
3.2295 12.245111449241449
3.23 12.2117302503904
3.2305 12.163128680158096
3.231 12.112000786174757
3.2315 12.072669479228729
3.232 12.045909087584167
3.2325 12.016898697375659
3.233 11.975876348384123
3.2335 11.931404905960978
3.234 11.89582229046055
3.2345 11.872244380382217
3.235 11.857644760618953
3.2355 11.848420863737001
3.236 11.84220425016888
3.2365 11.837664340662862
3.237 11.834033605043842
3.2375 11.83074620929667
3.238 11.827168395004719
3.2385 11.822350698744355
3.239 11.814906744270179
3.2395 11.803491303100135
3.24 11.788683202828391
3.2405 11.77526169457052
3.241 11.770787029183488
3.2415 11.778366550218102
3.242 11.791796521159068
3.2425 11.80151612140925
3.243 11.803722825939193
3.2435 11.800835949194468
3.244 11.796305048484893
3.2445 11.791823465510781
3.245 11.787755026534612
3.2455 11.78407507399072
3.246 11.780738831143967
3.2465 11.777741218773777
3.247 11.77507302920548
3.2475 11.772691864729286
3.248 11.770527190230158
3.2485 11.768474782977961
3.249 11.766412761404563
3.2495 11.764247230435593
3.25 11.761935267802162
3.2505 11.759600966732116
3.251 11.757623817574412
3.2515 11.756507254143848
3.252 11.756349922611513
3.2525 11.75617966527578
3.253 11.754304502543572
3.2535 11.749828097576316
3.254 11.743498808917199
3.2545 11.736711988911122
3.255 11.730355632865983
3.2555 11.724611858269334
3.256 11.719347927497761
3.2565 11.714423484004406
3.257 11.709788067999682
3.2575 11.705442838851617
3.258 11.701410853039071
3.2585 11.697683480766049
3.259 11.69421915480089
3.2595 11.69095395560343
3.26 11.687817240029332
3.2605 11.684753943268177
3.261 11.681708342731618
3.2615 11.678656871641763
3.262 11.675554243735348
3.2625 11.672309868511064
3.263 11.668744813108098
3.2635 11.664665359618926
3.264 11.660072613189236
3.2645 11.655242351630406
3.265 11.65057217069294
3.2655 11.64627717943106
3.266 11.642356080889222
3.2665 11.638681810435916
3.267 11.63512866043315
3.2675 11.631615145826089
3.268 11.628126859701194
3.2685 11.624723228009316
3.269 11.62149970516175
3.2695 11.618558798971527
3.27 11.615973107513089
3.2705 11.613792170651667
3.271 11.612016169633815
3.2715 11.610616841951327
3.272 11.609535316023486
3.2725 11.608697276638921
3.273 11.607999434093866
3.2735 11.60730899221064
3.274 11.606374823890214
3.2745 11.604618155660635
3.275 11.600483140987112
3.2755 11.590296882016482
3.276 11.567212715272756
3.2765 11.523722835485689
3.277 11.46189559313623
3.2775 11.403917294730935
3.278 11.382532908426562
3.2785 11.412458039079528
3.279 11.474454712778119
3.2795 11.532665041131622
3.28 11.566970231527126
3.2805 11.580447947203442
3.281 11.583373783842735
3.2815 11.582484560107204
3.282 11.580547356526232
3.2825 11.578466737056242
3.283 11.576542730292658
3.2835 11.57490777319207
3.284 11.57364694190817
3.2845 11.57282714735118
3.285 11.572462007684845
3.2855 11.572551432191453
3.286 11.57304860684394
3.2865 11.573881928879317
3.287 11.574983838553237
3.2875 11.576297772224144
3.288 11.577854694406753
3.2885 11.579821928167732
3.289 11.582370408616331
3.2895 11.585389468659123
3.29 11.588294663261486
3.2905 11.590348921406843
3.291 11.59130515709014
3.2915 11.591520246292529
3.292 11.59150894620499
3.2925 11.59157582523278
3.293 11.591764044270771
3.2935 11.592001052952202
3.294 11.592217575360323
3.2945 11.592381988862556
3.295 11.59250971399155
3.2955 11.592633934639672
3.296 11.59281423579852
3.2965 11.593100369435913
3.297 11.593540081899018
3.2975 11.594169769195645
3.298 11.59502377014261
3.2985 11.596190392481173
3.299 11.597905276870886
3.2995 11.600734018677503
3.3 11.60542534489824
3.3005 11.61199081153709
3.301 11.61842761149223
3.3015 11.621500831816864
3.302 11.619716813752447
3.3025 11.614815609270341
3.303 11.609878097512755
3.3035 11.606650929685415
3.304 11.605111536534984
3.3045 11.604534687903822
3.305 11.604293715523145
3.3055 11.604050635916053
3.306 11.603678060637733
3.3065 11.6031459003257
3.307 11.60249057494769
3.3075 11.601772936448466
3.308 11.601070118576754
3.3085 11.60046756760914
3.309 11.60004339654876
3.3095 11.599881153529985
3.31 11.600076189914411
3.3105 11.60073185918634
3.311 11.601918079643504
3.3115 11.603561365839525
3.312 11.60530328461904
3.3125 11.60662843726766
3.313 11.60715747921698
3.3135 11.606943767364385
3.314 11.606242373561894
3.3145 11.605105533334836
3.315 11.603470218119245
3.3155 11.601566584727522
3.316 11.599822061546345
3.3165 11.598399913478108
3.317 11.597099656036654
3.3175 11.59562714480565
3.318 11.593843302515566
3.3185 11.591779934321615
3.319 11.589532983717223
3.3195 11.587224271260293
3.32 11.584954215785583
3.3205 11.582815926269284
3.321 11.580875268570615
3.3215 11.579182592719771
3.322 11.577750256171676
3.3225 11.576569979819926
3.323 11.575612310417867
3.3235 11.574812789668151
3.324 11.574068742982224
3.3245 11.57324079906547
3.325 11.57226187856309
3.3255 11.571226932389628
3.326 11.570337888180767
3.3265 11.569636262549917
3.327 11.568918370239015
3.3275 11.5679031501315
3.328 11.566470187817494
3.3285 11.564711576394203
3.329 11.562806288961305
3.3295 11.560885908355008
3.33 11.559026340465621
3.3305 11.557249947778654
3.331 11.55556791816922
3.3315 11.55397575928469
3.332 11.552471434130315
3.3325 11.55105234275278
3.333 11.549721769175967
3.3335 11.548458969111444
3.334 11.547238426195953
3.3345 11.546000386805993
3.335 11.544693438555274
3.3355 11.543394484832614
3.336 11.542504330556824
3.3365 11.542622023301703
3.337 11.543898927429183
3.3375 11.545388314701466
3.338 11.54534958429602
3.3385 11.542655339322017
3.339 11.537834826207014
3.3395 11.53251224536438
3.34 11.52801083956345
3.3405 11.524676391147416
3.341 11.52223494539901
3.3415 11.52032163215857
3.342 11.51872436559173
3.3425 11.517357163912461
3.343 11.51619166362774
3.3435 11.515220803987376
3.344 11.514445895555639
3.3445 11.513858798317148
3.345 11.513450801562815
3.3455 11.513218413221143
3.346 11.51316499232561
3.3465 11.513321986963906
3.347 11.513758494394821
3.3475 11.514608160641092
3.348 11.515967520970658
3.3485 11.517612788614588
3.349 11.51866297938502
3.3495 11.518049281729173
3.35 11.516042639926905
3.3505 11.514663649329261
3.351 11.515570011526055
3.3515 11.518361370495626
3.352 11.52162705685624
3.3525 11.524478053467018
3.353 11.526785268855058
3.3535 11.528691059311718
3.354 11.530359214085461
3.3545 11.531883222068608
3.355 11.533317436902127
3.3555 11.534710126723766
3.356 11.536106985773454
3.3565 11.5375447257796
3.357 11.539075898993598
3.3575 11.54071744527452
3.358 11.542457717525238
3.3585 11.544202291950356
3.359 11.545726095604735
3.3595 11.546605937855169
3.36 11.54623509612998
3.3605 11.544206180321272
3.361 11.541007381891514
3.3615 11.53852101413591
3.362 11.539142390478997
3.3625 11.544001338451476
3.363 11.551976028515224
3.3635 11.560545425814077
3.364 11.56772140515345
3.3645 11.573032561557852
3.365 11.577006597024358
3.3655 11.580301271315815
3.366 11.583388879759482
3.3665 11.586504701897155
3.367 11.589782014860337
3.3675 11.593282481945572
3.368 11.597022242414603
3.3685 11.600988061502665
3.369 11.605123690504804
3.3695 11.609351465849883
3.37 11.613563023438367
3.3705 11.617624618878626
3.371 11.621369972094431
3.3715 11.624675161387007
3.372 11.627602391954284
3.3725 11.630646484575351
3.373 11.634564243866645
3.3735 11.639623957385801
3.374 11.645027764834495
3.3745 11.64962184490729
3.375 11.652937186052903
3.3755 11.655201638722374
3.376 11.656810030576057
3.3765 11.65813808768393
3.377 11.659511703893607
3.3775 11.661131769951897
3.378 11.66307348605709
3.3785 11.665354536753817
3.379 11.667984306439351
3.3795 11.670950485230314
3.38 11.674249661062646
3.3805 11.677826552673139
3.381 11.681631643525463
3.3815 11.685605968439738
3.382 11.68971358840971
3.3825 11.693985844011799
3.383 11.698540071728832
3.3835 11.703582138756346
3.384 11.709278198448356
3.3845 11.715489575169443
3.385 11.72153325545207
3.3855 11.726196763296844
3.386 11.728339398667092
3.3865 11.727786479739397
3.387 11.725636212639841
3.3875 11.723401509144516
3.388 11.721943143693093
3.3885 11.72130228268028
3.389 11.72117874975772
3.3895 11.721322618234815
3.39 11.721619979822027
3.3905 11.722074344135638
3.391 11.722727021398999
3.3915 11.723623185617598
3.392 11.724780310100485
3.3925 11.72619064276904
3.393 11.727822959220138
3.3935 11.729663265890803
3.394 11.731722770965792
3.3945 11.734033685263249
3.395 11.736527280937011
3.3955 11.738803171579768
3.396 11.739931873030386
3.3965 11.73869816623887
3.397 11.734650248922012
3.3975 11.729331205225897
3.398 11.725793066030434
3.3985 11.72576386396267
3.399 11.727861415511871
3.3995 11.729675967405935
3.4 11.73025356550858
3.4005 11.729904315437441
3.401 11.729155935602396
3.4015 11.72835216073533
3.402 11.727686543326612
3.4025 11.727283161083893
3.403 11.727212970130026
3.4035 11.727511320440694
3.404 11.728171644355843
3.4045 11.729143546114127
3.405 11.73033663987777
3.4055 11.731608928684135
3.406 11.732632494916075
3.4065 11.732489302165881
3.407 11.728890362682076
3.4075 11.718093218882
3.408 11.698896473883249
3.4085 11.680144961713541
3.409 11.677328920228472
3.4095 11.693473679271374
3.41 11.714591198923557
3.4105 11.728581351244188
3.411 11.73452829179358
3.4115 11.736052287253639
3.412 11.735805924705879
3.4125 11.734993588320826
3.413 11.734101560835882
3.4135 11.7333467230406
3.414 11.732814900730258
3.4145 11.732523015987013
3.415 11.732427068316458
3.4155 11.732466621656439
3.416 11.732557212894015
3.4165 11.732628794070656
3.417 11.732603718097273
3.4175 11.732408571686445
3.418 11.732006454100958
3.4185 11.7314310058022
3.419 11.730768167710423
3.4195 11.730064586473297
3.42 11.729257736239987
3.4205 11.728264574488218
3.421 11.727033041342558
3.4215 11.725573309179651
3.422 11.723900868850667
3.4225 11.722075105799842
3.423 11.720185380804395
3.4235 11.718325624238116
3.424 11.716591449064339
3.4245 11.715053025629217
3.425 11.713757741712417
3.4255 11.712737298474178
3.426 11.712004315367047
3.4265 11.711538306817818
3.427 11.711291432933397
3.4275 11.71118799619881
3.428 11.711129607581146
3.4285 11.711030167072774
3.429 11.710817603889215
3.4295 11.710438814793193
3.43 11.709857969315703
3.4305 11.709038154172774
3.431 11.707917284826763
3.4315 11.706425885787539
3.432 11.704543945463502
3.4325 11.702333389233708
3.433 11.699922009612656
3.4335 11.697419545739976
3.434 11.694888404487916
3.4345 11.692346087978823
3.435 11.689796239163492
3.4355 11.687259131740763
3.436 11.684764081270192
3.4365 11.682356570003556
3.437 11.680073459373563
3.4375 11.677938418172356
3.438 11.675962261066516
3.4385 11.674144746137657
3.439 11.672487461772473
3.4395 11.670979113168862
3.44 11.669588148593881
3.4405 11.668226180557326
3.441 11.666742760782014
3.4415 11.66494935314146
3.442 11.662769329387785
3.4425 11.660376725406394
3.443 11.658200339095036
3.4435 11.65657369583013
3.444 11.655445440435116
3.4445 11.65446650827456
3.445 11.653350808442998
3.4455 11.65203024853474
3.446 11.650565180648982
3.4465 11.649031770419544
3.447 11.647485157131566
3.4475 11.64597297146507
3.448 11.644527287574977
3.4485 11.643171205769779
3.449 11.641920772716311
3.4495 11.64078446533334
3.45 11.6397591119458
3.4505 11.638829992145752
3.451 11.63796936614095
3.4515 11.637124893153917
3.452 11.63622654689092
3.4525 11.6352046659886
3.453 11.63410986370695
3.4535 11.633201641666698
3.454 11.632798736127064
3.4545 11.632884483185137
3.455 11.633046968663077
3.4555 11.632763325899734
3.456 11.631647353835412
3.4565 11.629615049936824
3.457 11.626940808277432
3.4575 11.6240978714625
3.458 11.621433135376176
3.4585 11.619070101306257
3.459 11.616990876896029
3.4595 11.615135892710263
3.46 11.613475729444637
3.4605 11.611992261613498
3.461 11.610685254835243
3.4615 11.609577084962968
3.462 11.608692880714383
3.4625 11.608064090839573
3.463 11.607734866456251
3.4635 11.60773293356419
3.464 11.60807696411926
3.4645 11.608810148444725
3.465 11.610035743847117
3.4655 11.611876797794103
3.466 11.61421008176
3.4665 11.616493803885014
3.467 11.617951488298726
3.4675 11.61808952829773
3.468 11.616988468318421
3.4685 11.615112808509906
3.469 11.612972320218901
3.4695 11.610948721169446
3.47 11.609210907371601
3.4705 11.607790607683587
3.471 11.606646073369802
3.4715 11.605733636193143
3.472 11.605027546685807
3.4725 11.604521836419309
3.473 11.604224081085366
3.4735 11.604157342294183
3.474 11.604373251853655
3.4745 11.60512414729703
3.475 11.6074918413617
3.4755 11.616172046729037
3.476 11.64946561782416
3.4765 11.757384923070958
3.477 11.98357372386289
3.4775 12.237141973284409
3.478 12.399568169801608
3.4785 12.468915458442797
3.479 12.472993572271918
3.4795 12.414769673104033
3.48 12.272821688883433
3.4805 12.043933527018034
3.481 11.815272753261397
3.4815 11.682194870092783
3.482 11.630562551076803
3.4825 11.61437028404022
3.483 11.610046932777408
3.4835 11.609579947436714
3.484 11.610537995094631
3.4845 11.612137906963966
3.485 11.614074928265637
3.4855 11.616201619573328
3.486 11.618429876303136
3.4865 11.620744564779688
3.487 11.623237192785627
3.4875 11.626180089950878
3.488 11.63006121342601
3.4885 11.63552355447483
3.489 11.642935917917697
3.4895 11.651685848581717
3.49 11.65966022727953
3.4905 11.663962459547498
3.491 11.6628330626741
3.4915 11.656982927580891
3.492 11.648925881638153
3.4925 11.64110387360757
3.493 11.63483612555359
3.4935 11.630438570653126
3.494 11.62778684752302
3.4945 11.626762928959366
3.495 11.62754488605821
3.4955 11.630872676612277
3.496 11.638559607129494
3.4965 11.654413279291187
3.497 11.685512797589016
3.4975 11.742074554668822
3.498 11.831666435553792
3.4985 11.946994799676602
3.499 12.062607892718649
3.4995 12.15118912500214
3.5 12.198662124116453
3.5005 12.20160665671171
3.501 12.15972804320251
3.5015 12.075139561315105
3.502 11.95870364852357
3.5025 11.83535695390751
3.503 11.733707955923744
3.5035 11.666611280982103
3.504 11.628605849344645
3.5045 11.608531764346893
3.505 11.597943310536383
3.5055 11.59222351635049
3.506 11.589141815752413
3.5065 11.58759180713336
3.507 11.586953271658682
3.5075 11.586918518314295
3.508 11.587455460906298
3.5085 11.588821536158502
3.509 11.591676294525385
3.5095 11.59724649934914
3.51 11.60750527804906
3.5105 11.624898265943433
3.511 11.651177324579862
3.5115 11.685293189684387
3.512 11.721880667900901
3.5125 11.752399392186241
3.513 11.768781538416885
3.5135 11.76702842653972
3.514 11.748752216452111
3.5145 11.720184043808239
3.515 11.689016421128379
3.5155 11.660750726245645
3.516 11.637197480413825
3.5165 11.617848990455748
3.517 11.602052150461802
3.5175 11.58976445631571
3.518 11.581068803942419
3.5185 11.575715460421439
3.519 11.573106269198394
3.5195 11.572542701134168
3.52 11.573397865646918
3.5205 11.575186754339612
3.521 11.577528726634561
3.5215 11.580136576911183
3.522 11.582847375797034
3.5225 11.585639356771559
3.523 11.588521541529879
3.5235 11.591279837306796
3.524 11.5934791744384
3.5245 11.594807038042362
3.525 11.595370742108251
3.5255 11.595632081912072
3.526 11.59604862154071
3.5265 11.596893977827154
3.527 11.598254842278987
3.5275 11.600099879381553
3.528 11.602375360223466
3.5285 11.60501200327521
3.529 11.607949661421731
3.5295 11.61115250515605
3.53 11.614580300781999
3.5305 11.618215262202618
3.531 11.622068155350949
3.5315 11.626245604741698
3.532 11.631127219524629
3.5325 11.637818234567284
3.533 11.649222239081187
3.5335 11.67144605018753
3.534 11.713298403722238
3.5345 11.77898574670953
3.535 11.856350440457554
3.5355 11.918352452996153
3.536 11.94134441955756
3.5365 11.91831301360514
3.537 11.860591787887063
3.5375 11.792638290131542
3.538 11.737478939714713
3.5385 11.703209385437948
3.539 11.68573517050675
3.5395 11.678238340597389
3.54 11.675932057621175
3.5405 11.676292975429522
3.541 11.678117330460278
3.5415 11.680820797416075
3.542 11.684064232905275
3.5425 11.687642242004742
3.543 11.691391304554756
3.5435 11.695191763454226
3.544 11.698944579222882
3.5445 11.70256751361665
3.545 11.706012096277707
3.5455 11.709230777070207
3.546 11.712162754143396
3.5465 11.714729544764388
3.547 11.71686690723546
3.5475 11.71857294968721
3.548 11.719942275772254
3.5485 11.721091580011564
3.549 11.7221378866627
3.5495 11.723156778102268
3.55 11.724230020594167
3.5505 11.725460242220674
3.551 11.726964689951938
3.5515 11.7288518508227
3.552 11.731192539733911
3.5525 11.73398906918418
3.553 11.737161107223592
3.5535 11.740509955852879
3.554 11.743785575788866
3.5545 11.746734616225378
3.555 11.74922562700446
3.5555 11.751274595751454
3.556 11.752983136053292
3.5565 11.75436024932845
3.557 11.755366430398297
3.5575 11.75599913843947
3.558 11.756330704273736
3.5585 11.756441639936657
3.559 11.756365737837374
3.5595 11.756132309458604
3.56 11.755766076780361
3.5605 11.755315218737284
3.561 11.754838294647612
3.5615 11.754425701950378
3.562 11.754168586105141
3.5625 11.75417959568555
3.563 11.754544954509608
3.5635 11.755355781171762
3.564 11.756686248625684
3.5645 11.758636837998338
3.565 11.761328671455065
3.5655 11.764828549443173
3.566 11.768966114450468
3.5665 11.77311216033118
3.567 11.776273477097693
3.5675 11.777639728938397
3.568 11.776982503980303
3.5685 11.774870350007337
3.569 11.77245980433284
3.5695 11.770729683585799
3.57 11.769866704832165
3.5705 11.769548822563415
3.571 11.769427079070201
3.5715 11.769305896361775
3.572 11.769103588424464
3.5725 11.768805082724946
3.573 11.768426445994812
3.5735 11.76801057126611
3.574 11.767615464261972
3.5745 11.767308152998254
3.575 11.767168676595979
3.5755 11.76727707702128
3.576 11.767744749172287
3.5765 11.768764815614116
3.577 11.770735876955168
3.5775 11.774550638999163
3.578 11.78197130573404
3.5785 11.795523325649615
3.579 11.81671828623342
3.5795 11.843820009120364
3.58 11.870729339566779
3.5805 11.88696188928133
3.581 11.882990188913844
3.5815 11.859585246143563
3.582 11.829178806306999
3.5825 11.805379031402222
3.583 11.79256629158564
3.5835 11.78767114412313
3.584 11.786714096823516
3.5845 11.787400779650763
3.585 11.788788462151324
3.5855 11.79054520345839
3.586 11.792563020295304
3.5865 11.794795140671688
3.587 11.797213605258186
3.5875 11.799788765292082
3.588 11.80248968279323
3.5885 11.805296908460129
3.589 11.80819665049659
3.5895 11.811195125570439
3.59 11.814338826634287
3.5905 11.817729425221629
3.591 11.821515054964511
3.5915 11.825741845377234
3.592 11.830189825859456
3.5925 11.834384907856215
3.593 11.837810590434277
3.5935 11.840135225209796
3.594 11.841257634063698
3.5945 11.841206688472127
3.595 11.840095821550744
3.5955 11.838250109652265
3.596 11.83635416668253
3.5965 11.835346523185812
3.597 11.835920597192871
3.5975 11.838016856778093
3.598 11.840823344078292
3.5985 11.843364139820107
3.599 11.845068404550453
3.5995 11.845930014878615
3.6 11.846241886515934
3.6005 11.846340033551833
3.601 11.84645404261461
3.6015 11.846719308992903
3.602 11.84722397228483
3.6025 11.848018750061325
3.603 11.849138306253785
3.6035 11.850590944320377
3.604 11.852361512798506
3.6045 11.854420199534228
3.605 11.856718020844323
3.6055 11.859213299646918
3.606 11.861854585378094
3.6065 11.864599670900343
3.607 11.867407913404964
3.6075 11.870262270669496
3.608 11.873208541020059
3.6085 11.876425386513723
3.609 11.880256683173094
3.6095 11.885069935716512
3.61 11.890903890660606
3.6105 11.897112748391685
3.611 11.902385061857657
3.6115 11.905338278978345
3.612 11.90545160911758
3.6125 11.903454823593105
3.613 11.900691329741225
3.6135 11.898110275531508
3.614 11.896079990487937
3.6145 11.894684417980276
3.615 11.893898801921246
3.6155 11.893591360216945
3.616 11.89358703389464
3.6165 11.893712160835552
3.617 11.893853809418157
3.6175 11.893940559595436
3.618 11.893950170024432
3.6185 11.893887752661943
3.619 11.893786991826929
3.6195 11.893706195475975
3.62 11.893727260785393
3.6205 11.893955437977812
3.621 11.894527636190482
3.6215 11.895535402464535
3.622 11.896926957060078
3.6225 11.898536730427761
3.623 11.900190610333695
3.6235 11.901620784969698
3.624 11.902402371633016
3.6245 11.902365872363163
3.625 11.901846166087449
3.6255 11.90132841818751
3.626 11.901064836663956
3.6265 11.901024551931215
3.627 11.901074513434885
3.6275 11.90107111975895
3.628 11.900913902533812
3.6285 11.900546949976466
3.629 11.899944771543684
3.6295 11.899104972623775
3.63 11.898061925939736
3.6305 11.89686281594959
3.631 11.8955703588115
3.6315 11.89425605382786
3.632 11.892963963667658
3.6325 11.891756433438406
3.633 11.890720026859839
3.6335 11.889921208552355
3.634 11.88933089726875
3.6345 11.888813477353668
3.635 11.888278360280154
3.6355 11.887758958723836
3.636 11.887393266096147
3.6365 11.887293708234058
3.637 11.88748564386037
3.6375 11.887914567524266
3.638 11.888523655622794
3.6385 11.889250400225919
3.639 11.890038343241063
3.6395 11.890829287687783
3.64 11.891563732175804
3.6405 11.892202918321917
3.641 11.892725891305215
3.6415 11.893134588540342
3.642 11.89343232330559
3.6425 11.893653986082228
3.643 11.893842338555057
3.6435 11.894051126018795
3.644 11.89433589271637
3.6445 11.894771407564043
3.645 11.895490195619658
3.6455 11.896681243752397
3.646 11.89841987454587
3.6465 11.900433332316751
3.647 11.9021015954091
3.6475 11.902867233306658
3.648 11.902636077726356
3.6485 11.901773150403951
3.649 11.900805096867437
3.6495 11.900124589661509
3.65 11.899911565939739
3.6505 11.900181030522521
3.651 11.900828155654196
3.6515 11.901697819995238
3.652 11.90262604396132
3.6525 11.90345590209257
3.653 11.904070319564784
3.6535 11.904386717557301
3.654 11.90433907554213
3.6545 11.903892049575251
3.655 11.903140004294524
3.6555 11.902494228594083
3.656 11.902713137465675
3.6565 11.90429517833321
3.657 11.906635064316973
3.6575 11.908170350365538
3.658 11.907707349474645
3.6585 11.90535885410398
3.659 11.902145182631827
3.6595 11.89902844023094
3.66 11.89643404646294
3.6605 11.894398650116308
3.661 11.892812843361547
3.6615 11.89160024677916
3.662 11.890737352774181
3.6625 11.890225168000086
3.663 11.890079260450626
3.6635 11.890298402728838
3.664 11.890856090985721
3.6645 11.89172280030579
3.665 11.89286281479648
3.6655 11.894245335885753
3.666 11.895820250705377
3.6665 11.89741166189512
3.667 11.898610727932393
3.6675 11.898912772088241
3.668 11.898376596921793
3.6685 11.898249017430455
3.669 11.900073440060957
3.6695 11.903613425529642
3.67 11.90654885613225
3.6705 11.90686174200938
3.671 11.904427301638634
3.6715 11.900366494417835
3.672 11.895832322420787
3.6725 11.891576555134161
3.673 11.88791837942545
3.6735 11.884787535133619
3.674 11.881956743460822
3.6745 11.879214889880018
3.675 11.876445321803477
3.6755 11.873607965825805
3.676 11.870731265257891
3.6765 11.867866461232321
3.677 11.865100383265922
3.6775 11.862527633604895
3.678 11.860267324390197
3.6785 11.858439188648742
3.679 11.85719440820272
3.6795 11.85671025993097
3.68 11.857164333228052
3.6805 11.858656245132863
3.681 11.861057477583156
3.6815 11.863683369955993
3.682 11.864942210116315
3.6825 11.862536686428498
3.683 11.854637860847483
3.6835 11.841590301836618
3.684 11.826521316674572
3.6845 11.814233688312264
3.685 11.808650538788022
3.6855 11.810822902892738
3.686 11.81891933013108
3.6865 11.82974704074632
3.687 11.840465386326002
3.6875 11.849440552370531
3.688 11.856179673827132
3.6885 11.860917024898026
3.689 11.864134950820354
3.6895 11.866307282317983
3.69 11.867815314193727
3.6905 11.868960817489945
3.691 11.869970629529398
3.6915 11.87091735817403
3.692 11.871649360859276
3.6925 11.871902179658878
3.693 11.871526937050831
3.6935 11.870550044300312
3.694 11.86910528878418
3.6945 11.867300816171348
3.695 11.865259586869215
3.6955 11.863172763844645
3.696 11.861327275180443
3.6965 11.859974961318102
3.697 11.859231497906844
3.6975 11.859060641677921
3.698 11.85935517773651
3.6985 11.859990165554716
3.699 11.860899759515206
3.6995 11.862037335751083
3.7 11.86338103918948
3.7005 11.864894361965106
3.701 11.866534729488063
3.7015 11.868259454400462
3.702 11.870024581586708
3.7025 11.87181644555967
3.703 11.873628865232114
3.7035 11.87535737934629
3.704 11.876323208704783
3.7045 11.874017668219047
3.705 11.861950184596822
3.7055 11.829321079596763
3.706 11.769063158569441
3.7065 11.694158172523615
3.707 11.639827669678223
3.7075 11.637319187816818
3.708 11.687783568167319
3.7085 11.762495064722273
3.709 11.826713412009092
3.7095 11.864261683852074
3.71 11.879368762651414
3.7105 11.882695467516054
3.711 11.88182504428621
3.7115 11.880135418035188
3.712 11.87861277125947
3.7125 11.877341881110318
3.713 11.876188534558636
3.7135 11.87504748366155
3.714 11.87386324276467
3.7145 11.872640662171278
3.715 11.87139817172611
3.7155 11.870192542695047
3.716 11.869087427735938
3.7165 11.868173322439471
3.717 11.867533544015181
3.7175 11.86725002955827
3.718 11.867381573580854
3.7185 11.867898943952458
3.719 11.868687176346043
3.7195 11.869505354126108
3.72 11.870120155740587
3.7205 11.870397815991836
3.721 11.870415864713713
3.7215 11.87038046575481
3.722 11.8704909553195
3.7225 11.870801415808817
3.723 11.871216004798725
3.7235 11.871603107001913
3.724 11.871890684434334
3.7245 11.87205816834025
3.725 11.872103407647685
3.7255 11.872031273450744
3.726 11.871829550222476
3.7265 11.871492025700206
3.727 11.871029113061347
3.7275 11.870439847543416
3.728 11.869708562466169
3.7285 11.868785213869089
3.729 11.867577529797735
3.7295 11.866017139222166
3.73 11.864095492762885
3.7305 11.86185539402625
3.731 11.859411918653873
3.7315 11.856964867278531
3.732 11.854706029335652
3.7325 11.852770375935762
3.733 11.851201444915567
3.7335 11.849987227242533
3.734 11.84908877308429
3.7345 11.848473326724704
3.735 11.848093126246852
3.7355 11.847872307821596
3.736 11.847720241517116
3.7365 11.847530241781019
3.737 11.847213244092519
3.7375 11.846711158957685
3.738 11.846003262252353
3.7385 11.845101475913637
3.739 11.844039948162408
3.7395 11.842867200566111
3.74 11.841616483383039
3.7405 11.840292959869416
3.741 11.838881312354044
3.7415 11.837331883106295
3.742 11.83560542319357
3.7425 11.833680388659303
3.743 11.831611207155177
3.7435 11.829497077858864
3.744 11.827413847072798
3.7445 11.825374394721965
3.745 11.823296302561278
3.7455 11.821084123633536
3.746 11.818701749369964
3.7465 11.816243497805605
3.747 11.813866750295038
3.7475 11.81174723084552
3.748 11.809976567309015
3.7485 11.808579745175361
3.749 11.807497457469537
3.7495 11.80666038492648
3.75 11.805981507649761
3.7505 11.805391539927143
3.751 11.804825432806538
3.7515 11.804244154161143
3.752 11.803612595257366
3.7525 11.802923562591396
3.753 11.80220882955534
3.7535 11.801583145751284
3.754 11.801364351528765
3.7545 11.8023288280433
3.755 11.806337626495917
3.7555 11.817508648493568
3.756 11.843701456687509
3.7565 11.894830411601014
3.757 11.972269340500038
3.7575 12.057606421638095
3.758 12.123303759057784
3.7585 12.152203458168572
3.759 12.137744712925635
3.7595 12.077393729447863
3.76 11.980099379141443
3.7605 11.87985371405956
3.761 11.812655923497072
3.7615 11.780873197420767
3.762 11.768264921470305
3.7625 11.76305571741037
3.763 11.760329727015037
3.7635 11.758433878423148
3.764 11.75683403103557
3.7645 11.755355779080222
3.765 11.753929554139539
3.7655 11.752550541309198
3.766 11.751225255563785
3.7665 11.74998295293074
3.767 11.748867722012477
3.7675 11.747945555484456
3.768 11.747329820515787
3.7685 11.747128670150229
3.769 11.747165979198922
3.7695 11.746737816921396
3.77 11.744935342226512
3.7705 11.741406097814522
3.771 11.736623403529482
3.7715 11.73132648821096
3.772 11.72605591481441
3.7725 11.72109748078007
3.773 11.716548996662926
3.7735 11.712403748451653
3.774 11.708588663171273
3.7745 11.705018546503084
3.775 11.701618551722756
3.7755 11.698326787800966
3.776 11.69510672408525
3.7765 11.691927267205262
3.777 11.688747612455291
3.7775 11.685542089409381
3.778 11.682271147396573
3.7785 11.678918926453544
3.779 11.675546685972144
3.7795 11.672326835409788
3.78 11.669510924259342
3.7805 11.667289169505949
3.781 11.665643017666945
3.7815 11.664276961381642
3.782 11.662716579830349
3.7825 11.660402818947794
3.783 11.656875044180726
3.7835 11.651856114357685
3.784 11.645163657238115
3.7845 11.636482244085325
3.785 11.625361192098229
3.7855 11.61155808822193
3.786 11.59564106785571
3.7865 11.579398722478306
3.787 11.56562924283918
3.7875 11.557043614806673
3.788 11.554854131265564
3.7885 11.558273461428175
3.789 11.56510694657539
3.7895 11.572946485955985
3.79 11.580057846873455
3.7905 11.585445480303228
3.791 11.588698285141124
3.7915 11.589830208511934
3.792 11.589166269889073
3.7925 11.587256208504304
3.793 11.58463132839455
3.7935 11.58161825413855
3.794 11.578269474342505
3.7945 11.574373352498313
3.795 11.569499733610286
3.7955 11.562926276406863
3.796 11.553463081338855
3.7965 11.53925347430809
3.797 11.517599042987477
3.7975 11.48507986961036
3.798 11.438252976392402
3.7985 11.375165020093792
3.799 11.297150982987226
3.7995 11.209368873094597
3.8 11.1198664755348
3.8005 11.035154246418433
3.801 10.95642968920745
3.8015 10.878194153977642
3.802 10.790132065600147
3.8025 10.681179227946753
3.803 10.54154830265282
3.8035 10.366001828947304
3.804 10.15950075745129
3.8045 9.942738469365683
3.805 9.746765099703957
3.8055 9.59525665219073
3.806 9.493240981366593
3.8065 9.431087686089988
3.807 9.39561688317536
3.8075 9.376343637906707
3.808 9.366764671488255
3.8085 9.363490691285243
3.809 9.36537564810034
3.8095 9.37318158141267
3.81 9.390004747776615
3.8105 9.42256081929428
3.811 9.482927271311777
3.8115 9.588526488261195
3.812 9.754879874971348
3.8125 9.976789733646196
3.813 10.215072996675556
3.8135 10.41489809635165
3.814 10.53809280515534
3.8145 10.570957917632938
3.815 10.511833855745866
3.8155 10.36428839386172
3.816 10.145856871287233
3.8165 9.89977449335391
3.817 9.682097837398043
3.8175 9.527488336928592
3.818 9.434964419378996
3.8185 9.385517893698534
3.819 9.360762189027785
3.8195 9.34882077698905
3.82 9.343290165908524
3.8205 9.340943064192388
3.821 9.340140209885913
3.8215 9.340033902313447
3.822 9.340189117875845
3.8225 9.340401541422196
3.823 9.340581945119617
3.8235 9.340652167052284
3.824 9.340562763246094
3.8245 9.340299140751213
3.825 9.339882640758105
3.8255 9.33935346546938
3.826 9.338715336365173
3.8265 9.337963256065109
3.827 9.337092553407057
3.8275 9.336114832904155
3.828 9.335058727780318
3.8285 9.333972644654626
3.829 9.332926170864315
3.8295 9.332024405837934
3.83 9.331455598088212
3.8305 9.331575206432206
3.831 9.333109430295885
3.8315 9.337511336938384
3.832 9.34776319888411
3.8325 9.370120869208652
3.833 9.41769386579358
3.8335 9.515293312685184
3.834 9.697108088449749
3.8345 9.975464922824951
3.835 10.290344490261866
3.8355 10.5382107217265
3.836 10.660845044031383
3.8365 10.652125919695774
3.837 10.517385361344061
3.8375 10.26951283430358
3.838 9.959817018800592
3.8385 9.681548688913761
3.839 9.498246699389128
3.8395 9.40279380960811
3.84 9.358984106434729
3.8405 9.339579246639715
3.841 9.330929772821019
3.8415 9.32719110132923
3.842 9.325922706176247
3.8425 9.32609102274954
3.843 9.32720259179094
3.8435 9.328988357007354
3.844 9.331224887520769
3.8445 9.333709869859977
3.845 9.336194485762377
3.8455 9.338443567756372
3.846 9.340240010345159
3.8465 9.341477040501175
3.847 9.342168855506447
3.8475 9.34245092736381
3.848 9.342510683677244
3.8485 9.342496865546728
3.849 9.342529355975461
3.8495 9.342673710790837
3.85 9.343034961678221
3.8505 9.34372435144292
3.851 9.344865212758894
3.8515 9.34659169954869
3.852 9.349089266224201
3.8525 9.352791112776185
3.853 9.358654179428388
3.8535 9.36857182970719
3.854 9.38575538210107
3.8545 9.414729546803937
3.855 9.46006146088649
3.8555 9.523331632817097
3.856 9.600042775206159
3.8565 9.679068477390459
3.857 9.746964218083086
3.8575 9.793836312530146
3.858 9.817107549207275
3.8585 9.820812648568214
3.859 9.812142130016202
3.8595 9.797839316139328
3.86 9.783319559858164
3.8605 9.77201124180894
3.861 9.765985013975115
3.8615 9.766992332359013
3.862 9.77724054367128
3.8625 9.800381583177344
3.863 9.840025299136066
3.8635 9.897942247520753
3.864 9.971055643454907
3.8645 10.050249261123916
3.865 10.12250519576072
3.8655 10.173935815530626
3.866 10.193633691078631
3.8665 10.175918347039538
3.867 10.121255291305783
3.8675 10.037188687089703
3.868 9.937782093743674
3.8685 9.840089939494995
3.869 9.758153141984767
3.8695 9.699106847610558
3.87 9.663392790762831
3.8705 9.648438203609572
3.871 9.65145310681741
3.8715 9.671544459296157
3.872 9.711011595801672
3.8725 9.777186800828574
3.873 9.88224804528804
3.8735 10.037730267628739
3.874 10.241228451903424
3.8745 10.46622731097857
3.875 10.672939198268704
3.8755 10.831775682875335
3.876 10.933404146936546
3.8765 10.980726967928735
3.877 10.978169610889132
3.8775 10.926315712727789
3.878 10.822473791218886
3.8785 10.66670005131758
3.879 10.47008416667256
3.8795 10.259796602309006
3.88 10.07026080187757
3.8805 9.924031608164494
3.881 9.825271821252478
3.8815 9.76685781297634
3.882 9.739546997553092
3.8825 9.7366777053963
3.883 9.7544475333214
3.8835 9.790459897259904
3.884 9.841448521070685
3.8845 9.9011132447887
3.885 9.959559244991986
3.8855 10.005181837205903
3.886 10.027199168957441
3.8865 10.019020128448524
3.887 9.979713895990667
3.8875 9.914598838901188
3.888 9.834358553934969
3.8885 9.75256589698715
3.889 9.680384723902272
3.8895 9.62363478378137
3.89 9.582475348126199
3.8905 9.554181946626521
3.891 9.535485826056295
3.8915 9.523807282634696
3.892 9.517501819250786
3.8925 9.51581003515291
3.893 9.518797431047204
3.8935 9.527253845352536
3.894 9.542633810473362
3.8945 9.566552577145035
3.895 9.599854223928933
3.8955 9.640705142860426
3.896 9.683431593425343
3.8965 9.718911164077433
3.897 9.737887473751854
3.8975 9.734885453744372
3.898 9.71006277584948
3.8985 9.668567099083319
3.899 9.618629228227654
3.8995 9.56930243292792
3.9 9.52795474517735
3.9005 9.497994941814994
3.901 9.478779380092124
3.9015 9.467400581912283
3.902 9.46082808834769
3.9025 9.456989633994251
3.903 9.45473010693015
3.9035 9.453473038727598
3.904 9.452878916001858
3.9045 9.452742570439327
3.905 9.452889944123342
3.9055 9.453213079236122
3.906 9.453638159444466
3.9065 9.45412017989602
3.907 9.454648269637076
3.9075 9.455221996682916
3.908 9.455831804063095
3.9085 9.456452857468047
3.909 9.4570437978999
3.9095 9.457568219224637
3.91 9.458043042174946
3.9105 9.458522126171758
3.911 9.459013750066063
3.9115 9.459292917864914
3.912 9.45882892128109
3.9125 9.456984195403226
3.913 9.4534767472461
3.9135 9.44857971626816
3.914 9.442973574391281
3.9145 9.437296207389615
3.915 9.431945320753254
3.9155 9.427053039350358
3.916 9.422615203883911
3.9165 9.418566901386473
3.917 9.414841159021716
3.9175 9.41139231712739
3.918 9.408193099496376
3.9185 9.405246490298524
3.919 9.402563130290652
3.9195 9.400165375510689
3.92 9.398087497595426
3.9205 9.396391592563784
3.921 9.395140867370909
3.9215 9.394395875574027
3.922 9.394140465135344
3.9225 9.39423054527565
3.923 9.39437098103414
3.9235 9.394205257390219
3.924 9.393458521479285
3.9245 9.392019694049253
3.925 9.38989269734753
3.9255 9.387210797047512
3.926 9.384176770948585
3.9265 9.381034000057102
3.927 9.377954270881805
3.9275 9.375016889181182
3.928 9.372177605762687
3.9285 9.369377357533676
3.929 9.36655846367674
3.9295 9.363702948291454
3.93 9.360823152759405
3.9305 9.35795269982546
3.931 9.355138702244439
3.9315 9.352434735302865
3.932 9.349896296203507
3.9325 9.347599847281462
3.933 9.34563604776676
3.9335 9.344116103711663
3.934 9.343116231040302
3.9345 9.34263239834339
3.935 9.342456743569297
3.9355 9.342132351520167
3.936 9.34113014230202
3.9365 9.339149230415646
3.937 9.336395577525963
3.9375 9.333435948503336
3.938 9.330823830306542
3.9385 9.328835719551485
3.939 9.327476623678496
3.9395 9.326632012011157
3.94 9.326163434262337
3.9405 9.325958614116885
3.941 9.325932552687942
3.9415 9.32602409868036
3.942 9.326206153527966
3.9425 9.326467073957524
3.943 9.326855675595965
3.9435 9.327490117404622
3.944 9.32855539447515
3.9445 9.330305022746412
3.945 9.332956571787726
3.9455 9.33647252799204
3.946 9.340268988459904
3.9465 9.343201099997444
3.947 9.344194131945514
3.9475 9.342950551974567
3.948 9.340010238110015
3.9485 9.336184877171917
3.949 9.332238561432504
3.9495 9.328858377031917
3.95 9.326464006036769
3.9505 9.325098675306695
3.951 9.324557988693563
3.9515 9.32456673675972
3.952 9.32490535346718
3.9525 9.325426440220397
3.953 9.326009620765966
3.9535 9.326563881913177
3.954 9.32704963638404
3.9545 9.327521432035539
3.955 9.32824333542424
3.9555 9.329881264454844
3.956 9.333822414321745
3.9565 9.342491076645942
3.957 9.359001249833653
3.9575 9.385281769752087
3.958 9.419559632549472
3.9585 9.455483226763693
3.959 9.480305628634508
3.9595 9.47705733544667
3.96 9.442715051210982
3.9605 9.396264361507008
3.961 9.357986137852944
3.9615 9.333966463906108
3.962 9.320999016217357
3.9625 9.314501861103714
3.963 9.311355016572442
3.9635 9.309900090219028
3.964 9.30935674864449
3.9645 9.309379786461093
3.965 9.309814767307106
3.9655 9.310565907954143
3.966 9.311562802599166
3.9665 9.312762745989279
3.967 9.314241984427845
3.9675 9.316354451396236
3.968 9.32012801294259
3.9685 9.327881293718274
3.969 9.343939624030053
3.9695 9.374399136300813
3.97 9.424340240718685
3.9705 9.492733172725437
3.971 9.56924932761255
3.9715 9.634291194591842
3.972 9.662398016320886
3.9725 9.634222862538873
3.973 9.5548598338369
3.9735 9.457017042004242
3.974 9.376269968066804
3.9745 9.32616854489823
3.975 9.300450591772908
3.9755 9.28834327398561
3.976 9.282597283868256
3.9765 9.279716348567998
3.977 9.278236991933781
3.9775 9.277541440713364
3.978 9.277329666106393
3.9785 9.277404453924536
3.979 9.277627373962634
3.9795 9.277877797777819
3.98 9.278074801929023
3.9805 9.278198576293878
3.981 9.278343493130414
3.9815 9.27889452044192
3.982 9.28080852135804
3.9825 9.286141658378565
3.983 9.298346979232178
3.9835 9.32104494622238
3.984 9.353817423525218
3.9845 9.388548014568215
3.985 9.413839325188697
3.9855 9.423386308617431
3.986 9.41565074053447
3.9865 9.390426444342168
3.987 9.352376678545145
3.9875 9.312464007076596
3.988 9.280503992643606
3.9885 9.259140918218765
3.989 9.246052976497182
3.9895 9.23813488014001
3.99 9.233222266536014
3.9905 9.23006397350074
3.991 9.227954665013907
3.9915 9.226465992953887
3.992 9.225322093489932
3.9925 9.2243332434252
3.993 9.22336737517518
3.9935 9.222346024534168
3.994 9.22124973347314
3.9945 9.220154579467739
3.995 9.219277476848717
3.9955 9.219011907141322
3.996 9.219844334239276
3.9965 9.222104015056775
3.997 9.225673314023513
3.9975 9.22987000672174
3.998 9.233502513945556
3.9985 9.234846453081147
3.999 9.232003594904594
3.9995 9.22407924456365
4.0 9.212399204146575
4.0005 9.199744778939213
4.001 9.188487201202804
4.0015 9.17955435349014
4.002 9.172816921414366
4.0025 9.167761189510664
4.003 9.163922377864221
4.0035 9.160983072240626
4.004 9.158740484426772
4.0045 9.15704696185788
4.005 9.155775208008553
4.0055 9.15479465426511
4.006 9.153991916674315
4.0065 9.153269423467083
4.007 9.152603206223095
4.0075 9.15203085186748
4.008 9.151708388327787
4.0085 9.151887659092516
4.009 9.15282589436168
4.0095 9.154511467298349
4.01 9.156324822085992
4.0105 9.15701673288454
4.011 9.155227575713774
4.0115 9.150361322710413
4.012 9.143012188121961
4.0125 9.134592417486619
4.013 9.126414222277038
4.0135 9.119131811627568
4.014 9.112784188825849
4.0145 9.10716824707848
4.015 9.102077981009021
4.0155 9.097388469194765
4.016 9.093053995157955
4.0165 9.089069802140255
4.017 9.085438158369005
4.0175 9.0821770389183
4.018 9.079301561487977
4.0185 9.076851742067728
4.019 9.074883485804754
4.0195 9.07353740492281
4.02 9.073027184385957
4.0205 9.07364675890069
4.021 9.075665397071585
4.0215 9.079126272886008
4.022 9.083633730480322
4.0225 9.088344644502978
4.023 9.092267540645182
4.0235 9.094543589378016
4.024 9.094502671859669
4.0245 9.091723847760509
4.025 9.08625876038877
4.0255 9.078814049914516
4.026 9.070438159938032
4.0265 9.061975867290098
4.027 9.053869151803372
4.0275 9.046249962107634
4.028 9.039127203596738
4.0285 9.032446867485106
4.029 9.026149365050266
4.0295 9.020161907403889
4.03 9.014402493741834
4.0305 9.008818396736245
4.031 9.003379958437403
4.0315 8.998069754509775
4.032 8.992893738346126
4.0325 8.98786495121648
4.033 8.983010262553005
4.0335 8.978364856052288
4.034 8.973976727315907
4.0345 8.969888328371919
4.035 8.966140833390348
4.0355 8.962771619135488
4.036 8.95982055897894
4.0365 8.957308129075674
4.037 8.95525228695725
4.0375 8.953603163612915
4.038 8.9521083388087
4.0385 8.949877726995283
4.039 8.944194535112825
4.0395 8.927762738483935
4.04 8.884477350893519
4.0405 8.789121427910406
4.041 8.625030623453625
4.0415 8.415983550559883
4.042 8.222929785984277
4.0425 8.096928443607087
4.043 8.055746613663395
4.0435 8.095112710771541
4.044 8.200589754649961
4.0445 8.34888964672708
4.045 8.508959303897608
4.0455 8.650803115089229
4.046 8.756914484792066
4.0465 8.825980427294276
4.047 8.866304492838136
4.0475 8.887899345267304
4.048 8.898500620424741
4.0485 8.903052165764418
4.049 8.904406940880452
4.0495 8.904126019830919
4.05 8.903052772346598
4.0505 8.901650220516704
4.051 8.900162822862104
4.0515 8.898717411121257
4.052 8.897350968623524
4.0525 8.89604629814285
4.053 8.894778389676059
4.0535 8.893575987384864
4.054 8.892531105016904
4.0545 8.891752815279531
4.055 8.891317210075652
4.0555 8.891243603453525
4.056 8.891491051693588
4.0565 8.891988616263102
4.057 8.892655476655605
4.0575 8.893406247274505
4.058 8.894172585862318
4.0585 8.894873152936093
4.059 8.895361969601758
4.0595 8.895245416487342
4.06 8.893259466566285
4.0605 8.88548397018884
4.061 8.861161091223813
4.0615 8.796922557667294
4.062 8.660658926528825
4.0625 8.445740838041623
4.063 8.204866275793115
4.0635 8.012749556577344
4.064 7.910401653881325
4.0645 7.908385038402362
4.065 8.01046904780318
4.0655 8.215045851438404
4.066 8.491551406993711
4.0665 8.757745814002273
4.067 8.921571192990232
4.0675 8.967860688702117
4.068 8.951062323034407
4.0685 8.921259700675183
4.069 8.897945527556857
4.0695 8.8830615738759
4.07 8.873879797770584
4.0705 8.867837864533158
4.071 8.863360618816838
4.0715 8.859604426562072
4.072 8.856161435908025
4.0725 8.852866235979498
4.073 8.849665653138548
4.0735 8.846564610248262
4.074 8.843618617899544
4.0745 8.840878598353342
4.075 8.83842231205837
4.0755 8.83630788026867
4.076 8.834582624260747
4.0765 8.833243357727504
4.077 8.832247988164763
4.0775 8.831497597858188
4.078 8.83085477823046
4.0785 8.83017365646202
4.079 8.829293371026637
4.0795 8.828073609102702
4.08 8.826418327090611
4.0805 8.824277562562866
4.081 8.821687934664656
4.0815 8.81872894365829
4.082 8.815537718232246
4.0825 8.812271587617548
4.083 8.809067528214502
4.0835 8.806001206170397
4.084 8.803091699737337
4.0845 8.80029206081094
4.085 8.797523429239131
4.0855 8.79470561844023
4.086 8.791792924755185
4.0865 8.788781261676363
4.087 8.785649910869576
4.0875 8.782295610499698
4.088 8.77847210809368
4.0885 8.773916500037263
4.089 8.768490501481871
4.0895 8.762307756101173
4.09 8.755744352164534
4.0905 8.749290159143886
4.091 8.743389591115992
4.0915 8.738298256708799
4.092 8.734058232980228
4.0925 8.730570990557084
4.093 8.727676393407062
4.0935 8.725221476395191
4.094 8.723072360904677
4.0945 8.721139520260383
4.095 8.719362677748634
4.0955 8.717706376208366
4.096 8.716160181271572
4.0965 8.714753047087438
4.097 8.713568762927519
4.0975 8.712734768559873
4.098 8.71243871356165
4.0985 8.712876244865651
4.099 8.714132411920147
4.0995 8.715976843800437
4.1 8.717726888390803
4.1005 8.718423798963482
4.101 8.71733579725085
4.1015 8.714455785520592
4.102 8.710467197461409
4.1025 8.706254650459115
4.103 8.702398042358293
4.1035 8.699074286089768
4.104 8.696231285719659
4.1045 8.693759296807766
4.105 8.69153956979094
4.1055 8.689476505531996
4.106 8.687492335827194
4.1065 8.685536358302144
4.107 8.683584929750488
4.1075 8.681664970242064
4.108 8.67983496579826
4.1085 8.678171343643154
4.109 8.67675816899525
4.1095 8.675661448079815
4.11 8.674923192902018
4.1105 8.67455193581123
4.111 8.67449965241548
4.1115 8.674659705626489
4.112 8.67488812631116
4.1125 8.67509805173076
4.113 8.675293843747223
4.1135 8.675527665166609
4.114 8.675868260337548
4.1145 8.676368479550618
4.115 8.677046398142778
4.1155 8.677874602903557
4.116 8.678800432114649
4.1165 8.679786950510284
4.117 8.680848293482516
4.1175 8.682054531289197
4.118 8.683493097022499
4.1185 8.685189927828091
4.119 8.687113174133518
4.1195 8.689165781560042
4.12 8.691296521740746
4.1205 8.693490743309795
4.121 8.695789189928892
4.1215 8.698184437743144
4.122 8.700592040243734
4.1225 8.702792080231088
4.123 8.704536120757204
4.1235 8.705674229720199
4.124 8.70627590434652
4.1245 8.70654966957283
4.125 8.706637075560138
4.1255 8.70664461888948
4.126 8.706789652802307
4.1265 8.707342817862926
4.127 8.708435044498358
4.1275 8.709982662187546
4.128 8.711817015090134
4.1285 8.713797987608789
4.129 8.715850616717606
4.1295 8.717933111310398
4.13 8.720042530785179
4.1305 8.722175345081233
4.131 8.72434178648109
4.1315 8.726572055224715
4.132 8.728898643894947
4.1325 8.731363233657621
4.133 8.734011503160932
4.1335 8.736902035277772
4.134 8.740113027871168
4.1345 8.743732178166482
4.135 8.747721996443843
4.1355 8.751806755340557
4.136 8.755522578786678
4.1365 8.758531673734293
4.137 8.76086126108849
4.1375 8.762831909490359
4.138 8.764777779253368
4.1385 8.766906829608963
4.139 8.769299562657615
4.1395 8.771963950465615
4.14 8.774866723972039
4.1405 8.777933401851154
4.141 8.78109276998186
4.1415 8.784266524845016
4.142 8.787408259490693
4.1425 8.790480762588135
4.143 8.793495227395276
4.1435 8.796485087050709
4.144 8.799517012955487
4.1445 8.80270529507139
4.145 8.806185851046852
4.1455 8.81009806931456
4.146 8.814517172269152
4.1465 8.81940105350457
4.147 8.824531902282434
4.1475 8.829493761295868
4.148 8.83361123966375
4.1485 8.836193063016033
4.149 8.83704432659528
4.1495 8.836768161290404
4.15 8.836347572658791
4.1505 8.836535911593543
4.151 8.837598922497122
4.1515 8.839466473575431
4.152 8.841977877142455
4.1525 8.844976617142223
4.153 8.848351667584357
4.1535 8.85200470327317
4.154 8.855850909565149
4.1545 8.859813825575827
4.155 8.863821467055796
4.1555 8.867831364502994
4.156 8.871804137037408
4.1565 8.875734339038686
4.157 8.879641605079943
4.1575 8.8835464744995
4.158 8.887413750206427
4.1585 8.891090173648443
4.159 8.894315302257848
4.1595 8.896819873934458
4.16 8.898468161168406
4.1605 8.899352308883337
4.161 8.899733989610091
4.1615 8.899932797830377
4.162 8.900201414531427
4.1625 8.90069778331264
4.163 8.90150858752305
4.1635 8.902673883560933
4.164 8.904251541846204
4.1645 8.906340380529315
4.165 8.90914915268095
4.1655 8.913136288022866
4.166 8.919304926008422
4.1665 8.929801110592244
4.167 8.948709726082882
4.1675 8.982058298025198
4.168 9.034683715415163
4.1685 9.102868348479596
4.169 9.168826523275232
4.1695 9.20735467219956
4.17 9.201810235683308
4.1705 9.155734438827913
4.171 9.091363190107536
4.1715 9.033807647562377
4.172 8.995011269851446
4.1725 8.973077217326384
4.173 8.961428828762958
4.1735 8.955108210664608
4.174 8.95164223736591
4.1745 8.949947629357322
4.175 8.94945248072472
4.1755 8.94975185477406
4.176 8.950551239115804
4.1765 8.951650196568334
4.177 8.952934257954805
4.1775 8.954351402200928
4.178 8.95587437151865
4.1785 8.957514577219143
4.179 8.959300779594301
4.1795 8.961268186849363
4.18 8.963473844348222
4.1805 8.965966347930806
4.181 8.968785403087228
4.1815 8.971949546420614
4.182 8.97540193384118
4.1825 8.978918424873218
4.183 8.982018794772067
4.1835 8.98414156704034
4.184 8.984975436901117
4.1845 8.984695704097952
4.185 8.983754141164379
4.1855 8.982565776519458
4.186 8.981366785460846
4.1865 8.980286014896627
4.187 8.979431288712792
4.1875 8.978911626424782
4.188 8.97878671533099
4.1885 8.979064963049538
4.189 8.979708610362938
4.1895 8.980674660630946
4.19 8.981937257579382
4.1905 8.983459872216045
4.191 8.98523780647563
4.1915 8.987253834214641
4.192 8.989503322932386
4.1925 8.991976128083412
4.193 8.994646799498675
4.1935 8.997479423915916
4.194 9.000436591507228
4.1945 9.00348327280972
4.195 9.006525300994255
4.1955 9.009271297172138
4.196 9.011163057416741
4.1965 9.011608928840456
4.197 9.010462507136836
4.1975 9.008218638720152
4.198 9.005670956212956
4.1985 9.00342460296515
4.199 9.001689973739957
4.1995 9.000441343074122
4.2 8.999568514330019
4.2005 8.998982208097868
4.201 8.998636645577669
4.2015 8.998511916503514
4.202 8.998610414184633
4.2025 8.998949711020202
4.203 8.999549462598086
4.2035 9.000434749190116
4.204 9.001646478470704
4.2045 9.003259614827613
4.205 9.005416054129824
4.2055 9.008320180117412
4.206 9.012161751594807
4.2065 9.016954785150343
4.207 9.022411648516997
4.2075 9.028022515039222
4.208 9.033253981002108
4.2085 9.037584229317204
4.209 9.040392772033478
4.2095 9.041034744933249
4.21 9.039261092631897
4.2105 9.03551918243507
4.211 9.030870225212457
4.2115 9.02644974817375
4.212 9.022936328645834
4.2125 9.020492306822469
4.213 9.018949607466663
4.2135 9.018068447455605
4.214 9.017646282300731
4.2145 9.017548720720935
4.215 9.017709960933015
4.2155 9.018101207439194
4.216 9.018727345696195
4.2165 9.019612150190571
4.217 9.020794835472032
4.2175 9.02232959146118
4.218 9.024300749468214
4.2185 9.026841658269298
4.219 9.030178053392678
4.2195 9.034673528591572
4.22 9.04087947810729
4.2205 9.049438386969008
4.221 9.06080743214303
4.2215 9.074410677760717
4.222 9.087104006486236
4.2225 9.091367134830548
4.223 9.076909606892453
4.2235 9.040885649346318
4.224 8.996562006159703
4.2245 8.962347512837951
4.225 8.948025574033103
4.2255 8.955630905031171
4.226 8.983087911333861
4.2265 9.021923407519225
4.227 9.056914435926092
4.2275 9.077505236466433
4.228 9.08557586885727
4.2285 9.087734088773324
4.229 9.088298952565808
4.2295 9.088954844967205
4.23 9.090132199551938
4.2305 9.091872028839546
4.231 9.094097401077
4.2315 9.09672156964653
4.232 9.09965996165267
4.2325 9.102850355406773
4.233 9.106243943524795
4.2335 9.109816277106507
4.234 9.11355535005389
4.2345 9.117450146752137
4.235 9.121501440154248
4.2355 9.12572419337928
4.236 9.130153066278382
4.2365 9.134830916002517
4.237 9.139690063286366
4.2375 9.144498289531931
4.238 9.148840734345868
4.2385 9.152233050110045
4.239 9.154321804673053
4.2395 9.155150185446733
4.24 9.155221999969179
4.2405 9.15519902531097
4.241 9.155607419807783
4.2415 9.15666802226928
4.242 9.158401073856602
4.2425 9.160747344347783
4.243 9.163631539670547
4.2435 9.166998921092919
4.244 9.170844596805068
4.2445 9.175208066959573
4.245 9.18020585739163
4.2455 9.18598595277006
4.246 9.192683092074958
4.2465 9.200289579011521
4.247 9.208610866697057
4.2475 9.217258415894197
4.248 9.225464822174736
4.2485 9.231919073886356
4.249 9.235204665067325
4.2495 9.234877618232485
4.25 9.232028330130447
4.2505 9.228496183665566
4.251 9.225707370077142
4.2515 9.224168410518718
4.252 9.223741493613261
4.2525 9.224103245170198
4.253 9.22500357239586
4.2535 9.226315149604808
4.254 9.227999351402904
4.2545 9.230065197064931
4.255 9.232548298633926
4.2555 9.23548353861149
4.256 9.238915497001948
4.2565 9.242876041929847
4.257 9.247427001740277
4.2575 9.252658826921174
4.258 9.258707869548633
4.2585 9.26571223627791
4.259 9.273689208592511
4.2595 9.282417101700112
4.26 9.291381252332826
4.2605 9.299841982751698
4.261 9.30697104338229
4.2615 9.312065103582942
4.262 9.31478421243785
4.2625 9.315355213826738
4.263 9.314561041538745
4.2635 9.313429422814743
4.264 9.31277501140572
4.2645 9.312954010461173
4.265 9.313902277604196
4.2655 9.315386876848788
4.266 9.317168179416843
4.2665 9.31910896920963
4.267 9.321128655633522
4.2675 9.323212697545518
4.268 9.325379617515072
4.2685 9.327686065584093
4.269 9.33020468065978
4.2695 9.333039177042377
4.27 9.33633757156468
4.2705 9.340349246618175
4.271 9.345511481615624
4.2715 9.352552094048008
4.272 9.362503664434474
4.2725 9.376260284334574
4.273 9.393425996312462
4.2735 9.410998874308767
4.274 9.423693804492341
4.2745 9.426787273034872
4.275 9.419679625771614
4.2755 9.40666270698701
4.276 9.393676676819965
4.2765 9.384388710127674
4.277 9.37930268575219
4.2775 9.377285100086787
4.278 9.37706595663606
4.2785 9.377777414522708
4.279 9.378949616822318
4.2795 9.380363944830837
4.28 9.381924337471037
4.2805 9.383587964549367
4.281 9.385338851381995
4.2815 9.387170865339272
4.282 9.389084103895613
4.2825 9.391146210958528
4.283 9.39353074531359
4.2835 9.396615563910292
4.284 9.401089051107505
4.2845 9.407830416134125
4.285 9.417201337257907
4.2855 9.427779907602797
4.286 9.435983568222017
4.2865 9.438024404726335
4.287 9.432900711260732
4.2875 9.423133218162008
4.288 9.412547242772778
4.2885 9.403772060579996
4.289 9.397530444434416
4.2895 9.393367316320699
4.29 9.39058724355506
4.2905 9.388666044906284
4.291 9.38729036288776
4.2915 9.38630877654315
4.292 9.385635169398075
4.2925 9.385204603612124
4.293 9.384981942379945
4.2935 9.38494567530427
4.294 9.385114454455898
4.2945 9.38558213476264
4.295 9.386540595665693
4.2955 9.388304989371946
4.296 9.391262164389858
4.2965 9.39562197886183
4.297 9.400986608922171
4.2975 9.406066758263623
4.298 9.409069956715083
4.2985 9.408744456242882
4.299 9.405161993564676
4.2995 9.399433904794286
4.3 9.392805317870142
4.3005 9.386160958152601
4.301 9.380005577585845
4.3015 9.374591876896979
4.302 9.369955693291224
4.3025 9.366005180388935
4.303 9.362633269793545
4.3035 9.359739151168906
4.304 9.357240045061719
4.3045 9.355073966342054
4.305 9.353183839096292
4.3055 9.35153975121711
4.306 9.350111153256616
4.3065 9.348877586619285
4.307 9.347821080765808
4.3075 9.346935375999177
4.308 9.346201154861085
4.3085 9.345609585329452
4.309 9.345121057339945
4.3095 9.34468285601369
4.31 9.34416401636025
4.3105 9.343370993369636
4.311 9.342125374027564
4.3115 9.340339019332902
4.312 9.338080582844178
4.3125 9.335515895889866
4.313 9.332849385425519
4.3135 9.330251330051052
4.314 9.32783570223367
4.3145 9.325656204859534
4.315 9.323727336557894
4.3155 9.322038681794101
4.316 9.320592649087747
4.3165 9.319394404029886
4.317 9.318454491404758
4.3175 9.317798572985001
4.318 9.317451812461591
4.3185 9.317471932111463
4.319 9.317942621344109
4.3195 9.31902563503213
4.32 9.320933716135816
4.3205 9.323887190559837
4.321 9.327987711735421
4.3215 9.333065216252699
4.322 9.338575848665549
4.3225 9.343607203879284
4.323 9.346951590267
4.3235 9.347383866173644
4.324 9.344264543766037
4.3245 9.33813668917876
4.325 9.330581611499586
4.3255 9.323391571709788
4.326 9.317842749873268
4.3265 9.314511152807292
4.327 9.313205916414084
4.3275 9.313058688176039
4.328 9.312912763988564
4.3285 9.311969784996766
4.329 9.310140883040773
4.3295 9.30779202172539
4.33 9.305325863673907
4.3305 9.3029928817941
4.331 9.300922557248967
4.3315 9.299176074170934
4.332 9.297781748561132
4.3325 9.29674497137341
4.333 9.296069264092878
4.3335 9.29573847150181
4.334 9.295731987822364
4.3345 9.296039943301757
4.335 9.296628319895987
4.3355 9.297467353006205
4.336 9.298539371926669
4.3365 9.299841951047032
4.337 9.301424564286346
4.3375 9.303430424678005
4.338 9.306172725566359
4.3385 9.310268943180493
4.339 9.31658878620729
4.3395 9.325695890780999
4.34 9.33668255108891
4.3405 9.346183652423498
4.341 9.349593723066086
4.3415 9.344816853525753
4.342 9.334159257200135
4.3425 9.322020081642314
4.343 9.311524837788447
4.3435 9.30359354409508
4.344 9.297916238843875
4.3445 9.293882198784715
4.345 9.290984269632421
4.3455 9.288890631379008
4.346 9.287352368573547
4.3465 9.28622028786792
4.347 9.285394402961195
4.3475 9.284845147831252
4.348 9.284594571489368
4.3485 9.284736648548392
4.349 9.285399877417557
4.3495 9.286680996200786
4.35 9.288508984973149
4.3505 9.290551603699598
4.351 9.292236809530117
4.3515 9.293145158190313
4.352 9.29323037412733
4.3525 9.292672080544214
4.353 9.291537450145203
4.3535 9.28967237171242
4.354 9.286965500053501
4.3545 9.283617759262864
4.355 9.280094344281647
4.3555 9.276903978912507
4.356 9.27433101201812
4.3565 9.27238429566389
4.357 9.270947160835753
4.3575 9.26986274078195
4.358 9.269012515841382
4.3585 9.268300578387208
4.359 9.26767671957018
4.3595 9.267097140952735
4.36 9.266552296923532
4.3605 9.26606803651671
4.361 9.265739271545268
4.3615 9.265770535866917
4.362 9.266539359267114
4.3625 9.2686454225063
4.363 9.272923103962821
4.3635 9.28021296361321
4.364 9.290797907610969
4.3645 9.303609336633361
4.365 9.31573928070322
4.3655 9.322983616183286
4.366 9.321775238146614
4.3665 9.311545547316282
4.367 9.29569692087404
4.3675 9.279699026567858
4.368 9.26741842997054
4.3685 9.259287468051152
4.369 9.253698014422568
4.3695 9.24929302078656
4.37 9.2456164993695
4.3705 9.242574701025784
4.371 9.240065493874056
4.3715 9.237952658350249
4.372 9.236120115038652
4.3725 9.234503479094538
4.373 9.233079959292308
4.3735 9.231854746248207
4.374 9.230856022751084
4.3745 9.23014119395883
4.375 9.229790611624058
4.3755 9.229942178194502
4.376 9.230773779970821
4.3765 9.232412934404742
4.377 9.234720479330623
4.3775 9.237005887920816
4.378 9.238136073274802
4.3785 9.23736912380987
4.379 9.235296625059249
4.3795 9.233329465539448
4.38 9.231998542632848
4.3805 9.230476270910415
4.381 9.227983511559916
4.3815 9.224678568335147
4.382 9.221194996267204
4.3825 9.217976096387815
4.383 9.215159874667819
4.3835 9.212706663048337
4.384 9.21055779300469
4.3845 9.208665057149236
4.385 9.20700424463599
4.3855 9.205585521810761
4.386 9.204425651732752
4.3865 9.203546393833179
4.387 9.202969806815751
4.3875 9.20270539808671
4.388 9.202720378575691
4.3885 9.202959048982503
4.389 9.203342686694306
4.3895 9.203860843372816
4.39 9.204642864207116
4.3905 9.205804636033488
4.391 9.207122077706117
4.3915 9.207985087043646
4.392 9.207842297416004
4.3925 9.206616034876657
4.393 9.204615218407032
4.3935 9.202229276502646
4.394 9.199721299824358
4.3945 9.197215429333529
4.395 9.194724570160162
4.3955 9.192223184950326
4.396 9.189687276300017
4.3965 9.187094185778506
4.397 9.184442162974335
4.3975 9.181748281349876
4.398 9.179036460440557
4.3985 9.176351036544613
4.399 9.17373885676777
4.3995 9.17125987161451
4.4 9.16897925252027
4.4005 9.166942567106844
4.401 9.165154308139542
4.4015 9.163581684730886
4.402 9.162184379346822
4.4025 9.160948512210116
4.403 9.159877587459494
4.4035 9.15899266770737
4.404 9.158290834990005
4.4045 9.157765398320372
4.405 9.157363915033297
4.4055 9.157029540350482
4.406 9.15666725514387
4.4065 9.15616509146681
4.407 9.155407606828366
4.4075 9.154302671838938
4.408 9.152776362653551
4.4085 9.150809350976296
4.409 9.148453136485426
4.4095 9.145860415575289
4.41 9.143235009659637
4.4105 9.140714781828741
4.411 9.138305267695394
4.4115 9.135948036341134
4.412 9.133596693012628
4.4125 9.13127682053192
4.413 9.129050409518001
4.4135 9.126977601169298
4.414 9.125120289263172
4.4145 9.123523305246472
4.415 9.122218867565604
4.4155 9.121221559458235
4.416 9.120547732989849
4.4165 9.120183531566312
4.417 9.120124851547562
4.4175 9.12035197685439
4.418 9.120837376019288
4.4185 9.121537349207106
4.419 9.122369304858328
4.4195 9.12319505707839
4.42 9.123903448853234
4.4205 9.12447871431884
4.421 9.124988882441347
4.4215 9.12541651148425
4.422 9.125601091979348
4.4225 9.125399504855704
4.423 9.124812925725198
4.4235 9.123963543031788
4.424 9.123004483736459
4.4245 9.122064773584249
4.425 9.121225350286245
4.4255 9.12051508028329
4.426 9.119947002009383
4.4265 9.119521283911588
4.427 9.11923082842047
4.4275 9.119077196175905
4.428 9.119068018061142
4.4285 9.1191938144154
4.429 9.119444454034088
4.4295 9.119808888426316
4.43 9.120263762127351
4.4305 9.120793416865833
4.431 9.121366309150172
4.4315 9.121918796853322
4.432 9.122359368054259
4.4325 9.122571454269128
4.433 9.122456592860857
4.4335 9.12198154554801
4.434 9.121184417936654
4.4345 9.120163026354348
4.435 9.119023298678318
4.4355 9.117849486015643
4.436 9.116701027959227
4.4365 9.11562369061765
4.437 9.114661321358188
4.4375 9.113867715552075
4.438 9.113296068942077
4.4385 9.112989538534919
4.439 9.112950553217171
4.4395 9.11312387928293
4.44 9.113420611036702
4.4405 9.113709689610051
4.441 9.113848858561965
4.4415 9.113694845201788
4.442 9.113155530914781
4.4425 9.112264103366055
4.443 9.1111806154642
4.4435 9.110130030463349
4.444 9.109277044753288
4.4445 9.108692344021875
4.445 9.108363884674556
4.4455 9.10825459953245
4.446 9.108322635865285
4.4465 9.10853520510841
4.447 9.108889931131912
4.4475 9.109410347703719
4.448 9.110159515751679
4.4485 9.111257222796876
4.449 9.112898268781446
4.4495 9.11544129747913
4.45 9.119477596781149
4.4505 9.125906886935734
4.451 9.135811285589227
4.4515 9.149917477384413
4.452 9.16760538875127
4.4525 9.186232430593147
4.453 9.201640694058149
4.4535 9.210103302986251
4.454 9.2102694494194
4.4545 9.203450060029311
4.455 9.192563529307137
4.4555 9.180685647853327
4.456 9.170156185299152
4.4565 9.162192304637763
4.457 9.156991236418367
4.4575 9.154185063084633
4.458 9.153285437309204
4.4585 9.153897928176082
4.459 9.155734286571995
4.4595 9.15852347154745
4.46 9.161995300077635
4.4605 9.165880125133711
4.461 9.169970046445691
4.4615 9.174132723854797
4.462 9.178298489457912
4.4625 9.182432952765176
4.463 9.186508708838907
4.4635 9.190497429887607
4.464 9.194378403899886
4.4645 9.198171742036443
4.465 9.201926435950778
4.4655 9.205727971769043
4.466 9.209670219661795
4.4665 9.213883141125024
4.467 9.218530158491202
4.4675 9.223857752964058
4.468 9.230268634158648
4.4685 9.238628364856673
4.469 9.25088412919575
4.4695 9.271247283937775
4.47 9.307637737953062
4.4705 9.37141719011586
4.471 9.471596934449725
4.4715 9.603255184685835
4.472 9.741459483370917
4.4725 9.85244621895006
4.473 9.911457721612276
4.4735 9.910670450499136
4.474 9.857215137382997
4.4745 9.769770873625262
4.475 9.671942729130002
4.4755 9.584033733573172
4.476 9.517429701854105
4.4765 9.4747190771675
4.477 9.454515663158794
4.4775 9.455740359779846
4.478 9.48082900707163
4.4785 9.538402198822695
4.479 9.64601222469662
4.4795 9.82950734374364
4.48 10.108244744349669
4.4805 10.459295677668774
4.481 10.80220341617105
4.4815 11.059845224125244
4.482 11.217446033501773
4.4825 11.302828570580289
4.483 11.346717725000836
4.4835 11.368956916975094
4.484 11.380025807829544
4.4845 11.385015577479944
4.485 11.386252476104286
4.4855 11.384709828222835
4.486 11.380756690372998
4.4865 11.374539471638041
4.487 11.366203817764287
4.4875 11.355976259319895
4.488 11.3439978580153
4.4885 11.33034630091852
4.489 11.315206696823001
4.4895 11.299052856879868
4.49 11.28298283554943
4.4905 11.268068053745296
4.491 11.255154058100583
4.4915 11.244569473679299
4.492 11.236133951601062
4.4925 11.229519117840479
4.493 11.224282898459826
4.4935 11.220289260229745
4.494 11.217634260723951
4.4945 11.216734315390102
4.495 11.218280033962376
4.4955 11.22347592277248
4.496 11.234359030265718
4.4965 11.253011539601342
4.497 11.280649574598705
4.4975 11.3162955467118
4.498 11.356611143809918
4.4985 11.396212065652712
4.499 11.428937479796687
4.4995 11.450510609871117
4.5 11.460548194898578
4.5005 11.462109602859137
4.501 11.459286330596967
4.5015 11.455317329960284
4.502 11.452004624999812
4.5025 11.449995047449892
4.503 11.44927935924224
4.5035 11.449597752255851
4.504 11.450612616505815
4.5045 11.452017357260967
4.505 11.453565804839986
4.5055 11.455140542540224
4.506 11.456785871195628
4.5065 11.458562182666551
4.507 11.460293654920175
4.5075 11.461463036411725
4.508 11.461658317963987
4.5085 11.46117099326175
4.509 11.460783191435347
4.5095 11.460990904531013
4.51 11.461616161509056
4.5105 11.462122335257536
4.511 11.461986946562835
4.5115 11.46070775829942
4.512 11.45746327412385
4.5125 11.450468671601271
4.513 11.435618098070119
4.5135 11.40315110075294
4.514 11.330227463223807
4.5145 11.168826729325108
4.515 10.850125320454605
4.5155 10.372236280920362
4.516 9.898895117033153
4.5165 9.586306967168444
4.517 9.42437385456579
4.5175 9.345286792841652
4.518 9.30532518285061
4.5185 9.284804089694077
4.519 9.27466441409894
4.5195 9.269824689925663
4.52 9.267436920240236
4.5205 9.266232778832428
4.521 9.265750833671362
4.5215 9.265769961723926
4.522 9.266123112580818
4.5225 9.26666027051266
4.523 9.267272695633583
4.5235 9.267893241403254
4.524 9.268479184578336
4.5245 9.269006549956913
4.525 9.269471092461185
4.5255 9.2698773592939
4.526 9.270253570448993
4.5265 9.270639708079262
4.527 9.27110013069673
4.5275 9.271727838819121
4.528 9.272671295671394
4.5285 9.274190765443652
4.529 9.276767814527652
4.5295 9.281406381117872
4.53 9.290601750806836
4.5305 9.311407294848372
4.531 9.365258250881489
4.5315 9.513305064026397
4.532 9.874364860669445
4.5325 10.464366488134704
4.533 10.987447362042026
4.5335 11.259398752693834
4.534 11.367137983660882
4.5345 11.406614036232714
4.535 11.42077553955668
4.5355 11.425373302931245
4.536 11.426101739319442
4.5365 11.425129986011619
4.537 11.423358079556998
4.5375 11.421212682904777
4.538 11.418923894943113
4.5385 11.416626797105756
4.539 11.414426935309038
4.5395 11.412377737146159
4.54 11.41051493270255
4.5405 11.408810807708804
4.541 11.407226445928611
4.5415 11.405713224294551
4.542 11.404240363510418
4.5425 11.402759027482155
4.543 11.401170130634206
4.5435 11.3992007681003
4.544 11.396258439112863
4.5445 11.390931120120563
4.545 11.379757319906975
4.5455 11.353953144468967
4.546 11.291370070473075
4.5465 11.141167353975145
4.547 10.82093630429912
4.5475 10.313470794254151
4.548 9.8100887175001
4.5485 9.49959426408525
4.549 9.359490691914022
4.5495 9.303889025459316
4.55 9.281935064470733
4.5505 9.272605034432214
4.551 9.268092602210352
4.5515 9.265540260679302
4.552 9.26384435054749
4.5525 9.262529453004056
4.553 9.26135654480765
4.5535 9.260174093694445
4.554 9.258895587787038
4.5545 9.257473186492017
4.555 9.255878869304855
4.5555 9.254102541944121
4.556 9.2521604286956
4.5565 9.250076816616644
4.557 9.247902470233775
4.5575 9.24570585721646
4.558 9.243582384681574
4.5585 9.241667415562851
4.559 9.240153272985545
4.5595 9.239356584558458
4.56 9.239744899369025
4.5605 9.242087862970383
4.561 9.247602125841322
4.5615 9.258230435096838
4.562 9.276809009504483
4.5625 9.306868395534096
4.563 9.351499794857869
4.5635 9.411377697876343
4.564 9.482082061621934
4.5645 9.550882819501535
4.565 9.596731228345526
4.5655 9.59771815395063
4.566 9.5456144466186
4.5665 9.456448495959698
4.567 9.363721726646158
4.5675 9.295268288441264
4.568 9.256697475029089
4.5685 9.239047545193714
4.569 9.232238091485321
4.5695 9.230276473729841
4.57 9.230420195172961
4.5705 9.231536561467202
4.571 9.233141770050299
4.5715 9.23499346550685
4.572 9.236940311823187
4.5725 9.23885758026369
4.573 9.240650751147164
4.5735 9.242232122635887
4.574 9.2435829563974
4.5745 9.244770676633042
4.575 9.24600029116121
4.5755 9.247628192386035
4.576 9.250109798288289
4.5765 9.253876760449057
4.577 9.259141392479421
4.5775 9.26560093689059
4.578 9.27224812308512
4.5785 9.277591541669764
4.579 9.280289903168345
4.5795 9.279835791326594
4.58 9.276761143443224
4.5805 9.272302247351774
4.581 9.26773428123532
4.5815 9.263970824775829
4.582 9.261387795405941
4.5825 9.260001274531707
4.583 9.259679360610281
4.5835 9.260273491271438
4.584 9.26166250110575
4.5845 9.263732730413427
4.585 9.266374195074011
4.5855 9.269435659174171
4.586 9.272727780956476
4.5865 9.276041363445454
4.587 9.279176047359726
4.5875 9.28199479136316
4.588 9.284454031950197
4.5885 9.286573649762275
4.589 9.288377715167684
4.5895 9.289836240323694
4.59 9.290892133343906
4.5905 9.291508999096507
4.591 9.29171188228274
4.5915 9.291606078340298
4.592 9.291311613067172
4.5925 9.290936108172513
4.593 9.290571898336733
4.5935 9.290318648093514
4.594 9.290285927886156
4.5945 9.29060879568955
4.595 9.291497241911749
4.5955 9.29325171627531
4.596 9.29634301935786
4.5965 9.301410623440642
4.597 9.309087913322696
4.5975 9.319472685754562
4.598 9.331486244010154
4.5985 9.342658158018654
4.599 9.349993101940303
4.5995 9.3514895253175
4.6 9.34739355929445
4.6005 9.340065069371459
4.601 9.332502854972716
4.6015 9.326798028282202
4.602 9.323598716832883
4.6025 9.322586887904286
4.603 9.323107250268311
4.6035 9.324536529346936
4.604 9.326416606918595
4.6045 9.3284266210268
4.605 9.330389032590805
4.6055 9.332197942984536
4.606 9.333806982353636
4.6065 9.335214505909114
4.607 9.336450516156496
4.6075 9.337584027201444
4.608 9.338708072362856
4.6085 9.33995174132879
4.609 9.34150009204918
4.6095 9.343599410850924
4.61 9.346553159257503
4.6105 9.35070225118649
4.611 9.356305893395483
4.6115 9.363453657097779
4.612 9.371882362418674
4.6125 9.380799670451886
4.613 9.388749677518142
4.6135 9.393835578006097
4.614 9.394499526138887
4.6145 9.390874760963218
4.615 9.385234457193555
4.6155 9.380487817486056
4.616 9.378252723911267
4.6165 9.37847478635836
4.617 9.380351877196322
4.6175 9.38308749691209
4.618 9.386179173825173
4.6185 9.389327088484421
4.619 9.392376483771514
4.6195 9.395235291389788
4.62 9.397878695926305
4.6205 9.400340982414104
4.621 9.402752080799335
4.6215 9.405398134836005
4.622 9.408889258180857
4.6225 9.414465163514716
4.623 9.424379880464475
4.6235 9.441592576934546
4.624 9.467242347440113
4.6245 9.495958159800185
4.625 9.515220276356843
4.6255 9.514837035420435
4.626 9.497235945262112
4.6265 9.474103059663914
4.627 9.455055505513386
4.6275 9.44277766066008
4.628 9.43595061148541
4.6285 9.43273221194218
4.629 9.431832185159642
4.6295 9.432405044931897
4.63 9.433864164088913
4.6305 9.435803182821463
4.631 9.437970912867218
4.6315 9.440200958499702
4.632 9.442380533391582
4.6325 9.444458970823046
4.633 9.446432350830637
4.6335 9.448392916248928
4.634 9.450543137498585
4.6345 9.45324927272399
4.635 9.457049485335663
4.6355 9.462677447636903
4.636 9.47106640895296
4.6365 9.483375349509839
4.637 9.50046276417028
4.6375 9.521087329757371
4.638 9.539965864941799
4.6385 9.549671833888976
4.639 9.546554651144827
4.6395 9.533495781973421
4.64 9.51649005737416
4.6405 9.5002408671789
4.641 9.487030357785102
4.6415 9.47752529827785
4.642 9.47146674999188
4.6425 9.468136124972766
4.643 9.466703861261937
4.6435 9.46645884629418
4.644 9.466889082176756
4.6445 9.46764875610285
4.645 9.46852502758993
4.6455 9.469391902003615
4.646 9.470177201223986
4.6465 9.470855087613746
4.647 9.47144936585034
4.6475 9.472004066799013
4.648 9.472612484554482
4.6485 9.473407765717027
4.649 9.474583755930961
4.6495 9.47642672786111
4.65 9.479335412154253
4.6505 9.483777433101544
4.651 9.490190054537255
4.6515 9.498678993407928
4.652 9.508721328256211
4.6525 9.518934666664443
4.653 9.527257726869184
4.6535 9.53170350696794
4.654 9.531301169736604
4.6545 9.52663851751236
4.655 9.519357374687363
4.6555 9.511105224710732
4.656 9.502758078863046
4.6565 9.49441727748128
4.657 9.485798968379914
4.6575 9.476610647577665
4.658 9.466739605228788
4.6585 9.456407440776495
4.659 9.446259115694382
4.6595 9.4371855344089
4.66 9.430203459362861
4.6605 9.425923553124854
4.661 9.424380530073485
4.6615 9.425276857587736
4.662 9.428128816746995
4.6625 9.432536757749933
4.663 9.43814725559011
4.6635 9.444498649847873
4.664 9.450931821240104
4.6645 9.456764195446766
4.665 9.461400870847424
4.6655 9.464475706064594
4.666 9.46584423707526
4.6665 9.465912084221877
4.667 9.465937605286971
4.6675 9.467701720613185
4.668 9.47238487011833
4.6685 9.479677967668376
4.669 9.48807426788656
4.6695 9.496038718753457
4.67 9.502755664264207
4.6705 9.508132393245138
4.671 9.512421878657072
4.6715 9.515926904859796
4.672 9.518868790650565
4.6725 9.521381299475305
4.673 9.523554308596967
4.6735 9.525453214791224
4.674 9.527099836481735
4.6745 9.52845817581376
4.675 9.529210429964497
4.6755 9.52821166617176
4.676 9.521546522523305
4.6765 9.49711503891372
4.677 9.423908043042385
4.6775 9.249699089577295
4.678 8.95390171357932
4.6785 8.621295160043918
4.679 8.368860786374672
4.6795 8.239875890485948
4.68 8.231955493032022
4.6805 8.348440117931819
4.681 8.600933419262294
4.6815 8.954211351199977
4.682 9.27964049098922
4.6825 9.47148407435251
4.683 9.550571953201409
4.6835 9.577731424004117
4.684 9.587675453213159
4.6845 9.592883897969081
4.685 9.596952103727968
4.6855 9.60074259601478
4.686 9.604408523881215
4.6865 9.607936818362091
4.687 9.611305472254585
4.6875 9.61451406086422
4.688 9.617592664490584
4.6885 9.62066087405585
4.689 9.62397334732728
4.6895 9.628091652058547
4.69 9.634153168583186
4.6905 9.644193147571936
4.691 9.661099644267132
4.6915 9.687768183640223
4.692 9.725622437518627
4.6925 9.774007537832585
4.693 9.830842339777497
4.6935 9.893532322470712
4.694 9.960152612583432
4.6945 10.03094971865264
4.695 10.108568550694187
4.6955 10.195196816424211
4.696 10.290500528187945
4.6965 10.391390726758537
4.697 10.492054299295347
4.6975 10.585521532769818
4.698 10.663746222493508
4.6985 10.718563470504169
4.699 10.742013316859857
4.6995 10.726147187066246
4.7 10.664393715271416
4.7005 10.552949411389452
4.701 10.396683939033906
4.7015 10.214603814712639
4.702 10.037922881955673
4.7025 9.895835398492704
4.703 9.79987931446906
4.7035 9.74371515397598
4.704 9.714196053553135
4.7045 9.699861580356945
4.705 9.69340118411414
4.7055 9.690825287326714
4.706 9.69010555127937
4.7065 9.690250002036407
4.707 9.690764537536271
4.7075 9.691415579430377
4.708 9.692110025788875
4.7085 9.692841793089848
4.709 9.693660821021421
4.7095 9.694665122357957
4.71 9.695903102837455
4.7105 9.697330676125265
4.711 9.698661350617346
4.7115 9.699398346347095
4.712 9.698950366571026
4.7125 9.696886963514956
4.713 9.693174317371597
4.7135 9.688186378516825
4.714 9.682524788674009
4.7145 9.676794637562985
4.715 9.671475547367812
4.7155 9.666912049048776
4.716 9.663301245127805
4.7165 9.660765259033226
4.717 9.659431947342004
4.7175 9.659469993042556
4.718 9.661121397081647
4.7185 9.664612948615694
4.719 9.669830144166419
4.7195 9.67583397322539
4.72 9.680536265801035
4.7205 9.681258299266833
4.721 9.676332563318674
4.7215 9.666444714727437
4.722 9.654274211830497
4.7225 9.642708046382424
4.723 9.633292034119172
4.7235 9.626132515001245
4.724 9.620640281676593
4.7245 9.616185475019623
4.725 9.612283374360839
4.7255 9.60861633353278
4.726 9.604982296720525
4.7265 9.601266739770292
4.727 9.597431636148606
4.7275 9.593471701018256
4.728 9.589429489144337
4.7285 9.585360998414934
4.729 9.581348478970213
4.7295 9.577479341622631
4.73 9.573854549599044
4.7305 9.570581694974955
4.731 9.567772002423101
4.7315 9.565516933928425
4.732 9.563841371996716
4.7325 9.562675275027416
4.733 9.561765842443027
4.7335 9.560736050672539
4.734 9.559237126724405
4.7345 9.557151617802209
4.735 9.554597861246581
4.7355 9.551715330867573
4.736 9.548560046990133
4.7365 9.545237312262312
4.737 9.54193282858968
4.7375 9.538822098228373
4.738 9.535960462011356
4.7385 9.533331565969213
4.739 9.530882802668017
4.7395 9.528561364125146
4.74 9.526319870970308
4.7405 9.52410781285542
4.741 9.521896327073783
4.7415 9.519677296204687
4.742 9.517447008399795
4.7425 9.515224965738277
4.743 9.513070103727827
4.7435 9.51108844917923
4.744 9.509427101351267
4.7445 9.508244080352892
4.745 9.507579494429127
4.7455 9.507220074709295
4.746 9.506741493456257
4.7465 9.50575325141837
4.747 9.504088791994231
4.7475 9.501750369732708
4.748 9.49886633395629
4.7485 9.495675828709455
4.749 9.492518028488107
4.7495 9.489693920182987
4.75 9.487367558076745
4.7505 9.485563010359897
4.751 9.48418511661415
4.7515 9.483082760757938
4.752 9.482102895133632
4.7525 9.481130611635578
4.753 9.48007880826141
4.7535 9.478906914371219
4.754 9.477613523928333
4.7545 9.476226003884207
4.755 9.474779419526705
4.7555 9.473286651926617
4.756 9.471745890278427
4.7565 9.470158121770478
4.757 9.46851023261705
4.7575 9.466788498598579
4.758 9.464962110571982
4.7585 9.463033477843904
4.759 9.461020582156909
4.7595 9.458961452206925
4.76 9.456938848857451
4.7605 9.455055829130195
4.761 9.453394228515393
4.7615 9.45198706686923
4.762 9.450835731350722
4.7625 9.449925727794302
4.763 9.449210618980167
4.7635 9.448654526158304
4.764 9.448200342405016
4.7645 9.447790274694114
4.765 9.447360594439605
4.7655 9.44684951206688
4.766 9.446210745334849
4.7665 9.445410102167653
4.767 9.444423494120098
4.7675 9.443261181360743
4.768 9.441929929397556
4.7685 9.440449417359552
4.769 9.438801853262575
4.7695 9.436905882381112
4.77 9.434594176211796
4.7705 9.431606123300664
4.771 9.42760601021471
4.7715 9.42232650641207
4.772 9.415830756208013
4.7725 9.408954580774015
4.773 9.403497313168863
4.7735 9.401732843795124
4.774 9.405061691692616
4.7745 9.412815401625966
4.775 9.422514325576063
4.7755 9.431339835413166
4.776 9.437707614169984
4.7765 9.441570043875231
4.777 9.44369213420853
4.7775 9.444880010012003
4.778 9.445639574879277
4.7785 9.446198078640776
4.779 9.446630053019621
4.7795 9.446968112988149
4.78 9.447230252808492
4.7805 9.447456547913188
4.781 9.44768970305671
4.7815 9.447999511506946
4.782 9.448450640841394
4.7825 9.449120681689838
4.783 9.450115013578642
4.7835 9.451555264678358
4.784 9.45360156582404
4.7845 9.456450082538804
4.785 9.460218055883043
4.7855 9.464685616702624
4.786 9.469066900079177
4.7865 9.472200832156798
4.787 9.473210639733495
4.7875 9.472146154428764
4.788 9.469967025808288
4.7885 9.467851625204663
4.789 9.46657594326599
4.7895 9.46630597371865
4.79 9.466838044540193
4.7905 9.467879236791898
4.791 9.46918551337522
4.7915 9.47060878108148
4.792 9.472064550344776
4.7925 9.473506389755247
4.793 9.474902280736497
4.7935 9.47623639187146
4.794 9.477532888036592
4.7945 9.478823270435562
4.795 9.480206650675964
4.7955 9.481867227095535
4.796 9.484154047611366
4.7965 9.4876611094607
4.797 9.49332191930069
4.7975 9.502316322747973
4.798 9.51587948021935
4.7985 9.535279059944884
4.799 9.563470078102405
4.7995 9.60906148027053
4.8 9.689354778660551
4.8005 9.82472525981516
4.801 10.022100350343067
4.8015 10.26174163195514
4.802 10.508994365979625
4.8025 10.735457608889167
4.803 10.92997446929963
4.8035 11.0943542179192
4.804 11.235103797441926
4.8045 11.358225257043543
4.805 11.465516879916404
4.8055 11.55469261686315
4.806 11.622106413308291
4.8065 11.666819141405622
4.807 11.692082515677743
4.8075 11.703837759465785
4.808 11.70796115526721
4.8085 11.708579703374532
4.809 11.707960521463932
4.8095 11.70708056881622
4.81 11.706271888682252
4.8105 11.705603989441023
4.811 11.705045365177234
4.8115 11.704547624540684
4.812 11.70401447271471
4.8125 11.703240967979188
4.813 11.701645752991585
4.8135 11.697432175626535
4.814 11.685101091847859
4.8145 11.648769102398827
4.815 11.54927638865924
4.8155 11.321348459117981
4.816 10.939267813284832
4.8165 10.510773962353618
4.817 10.175927744611116
4.8175 9.966491202807138
4.818 9.847726779683303
4.8185 9.783156761627328
4.819 9.749923800977914
4.8195 9.734829582923936
4.82 9.72921050718723
4.8205 9.72618556113331
4.821 9.719972535248846
4.8215 9.706860457959156
4.822 9.686243191636716
4.8225 9.660639434102535
4.823 9.634273620797916
4.8235 9.610850712648876
4.824 9.592476500040245
4.8245 9.57956468499384
4.825 9.571584260078055
4.8255 9.567896684855079
4.826 9.56843325011539
4.8265 9.574398041092756
4.827 9.589689106881522
4.8275 9.625407517122635
4.828 9.7154952453599
4.8285 9.965303305300491
4.829 10.571805545975185
4.8295 11.31838996420046
4.83 11.647946956670364
4.8305 11.717032032736402
4.831 11.727503840293835
4.8315 11.728980264141196
4.832 11.729378412231796
4.8325 11.729755089576393
4.833 11.730219724293704
4.8335 11.730813015317526
4.834 11.731573034747935
4.8345 11.732557352099573
4.835 11.733827492808647
4.8355 11.735453972466992
4.836 11.737565717172846
4.8365 11.740498072634864
4.837 11.745047136886338
4.8375 11.752595475128313
4.838 11.763853386149027
4.8385 11.775040180974614
4.839 11.77616035919392
4.8395 11.759551070524626
4.84 11.731531931053556
4.8405 11.708872433410892
4.841 11.702636841586308
4.8415 11.710709265244827
4.842 11.724707218458615
4.8425 11.738183621162086
4.843 11.748575764521156
4.8435 11.75568059082071
4.844 11.760103944287696
4.8445 11.762549929933176
4.845 11.763622655421798
4.8455 11.763881131157934
4.846 11.763870274832751
4.8465 11.764148800404396
4.847 11.765124346892954
4.8475 11.76688288560526
4.848 11.769112271331164
4.8485 11.771122936501541
4.849 11.771549467655909
4.8495 11.768908050664251
4.85 11.763254685188926
4.8505 11.756797585887753
4.851 11.752039152300128
4.8515 11.749792356341153
4.852 11.749239487619715
4.8525 11.749281630019624
4.853 11.749334387792558
4.8535 11.749309000625956
4.854 11.749292007928346
4.8545 11.749372499369265
4.855 11.749564873060951
4.8555 11.749865712625702
4.856 11.75023840894891
4.8565 11.750658181830328
4.857 11.751109919787918
4.8575 11.751610367819197
4.858 11.75224309945629
4.8585 11.753157761002825
4.859 11.754441546575961
4.8595 11.755816199581684
4.86 11.756292230268883
4.8605 11.754493498524162
4.861 11.750348935658984
4.8615 11.746416851366444
4.862 11.745811358957269
4.8625 11.748274598704999
4.863 11.750177175285344
4.8635 11.748772500262245
4.864 11.74469824289432
4.8645 11.740253535814855
4.865 11.736869420455488
4.8655 11.73445601677614
4.866 11.73221861450855
4.8665 11.729527446867355
4.867 11.726254866995902
4.8675 11.72256957313044
4.868 11.718664522828131
4.8685 11.714672892635217
4.869 11.710671921384193
4.8695 11.706716608595976
4.87 11.702859550906087
4.8705 11.699153798830071
4.871 11.695646484865314
4.8715 11.692368398402063
4.872 11.689321062755294
4.8725 11.68650015591075
4.873 11.683909894343202
4.8735 11.681577295083375
4.874 11.679531126608428
4.8745 11.677775422264585
4.875 11.67628740877699
4.8755 11.675026901638525
4.876 11.673955635109326
4.8765 11.673023967446841
4.877 11.67218282036183
4.8775 11.67138880875591
4.878 11.670604633865818
4.8785 11.669806214517351
4.879 11.668946806351748
4.8795 11.66789370253765
4.88 11.666290035622048
4.8805 11.663296918939064
4.881 11.657273857115264
4.8815 11.645409832776139
4.882 11.623537517623799
4.8825 11.586660008960322
4.883 11.530373883401083
4.8835 11.452968320785693
4.884 11.357065955848586
4.8845 11.249677376580465
4.885 11.140108845962175
4.8855 11.036264917079208
4.886 10.941449409457746
4.8865 10.852298479125423
4.887 10.760411805558007
4.8875 10.65398552700222
4.888 10.521772649009197
4.8885 10.357747731953737
4.889 10.166690742308184
4.8895 9.966840498912344
4.89 9.783242800957261
4.8905 9.635077185016186
4.891 9.528112585343415
4.8915 9.457199161436364
4.892 9.413059360895925
4.8925 9.387097878303361
4.893 9.373058067629131
4.8935 9.367168843910118
4.894 9.36783283404041
4.8945 9.376055235635885
4.895 9.397326497460266
4.8955 9.447446497366016
4.896 9.56779721201147
4.8965 9.850587125688786
4.897 10.390437901641988
4.8975 11.012831375983954
4.898 11.387588188686077
4.8985 11.526293042612892
4.899 11.56698459259453
4.8995 11.577497083189453
4.9 11.579331710616284
4.9005 11.57858533738412
4.901 11.577013117557609
4.9015 11.575191647619494
4.902 11.573361884767134
4.9025 11.5716883993611
4.903 11.57037424931412
4.9035 11.569764837073368
4.904 11.570601955304944
4.9045 11.574538564348536
4.905 11.585170845246338
4.9055 11.610013395110286
4.906 11.661454218097859
4.9065 11.74829324322155
4.907 11.854697408556497
4.9075 11.941793928819347
4.908 11.981115265122614
4.9085 11.964570773773477
4.909 11.895440275997938
4.9095 11.792969591182349
4.91 11.696184095550002
4.9105 11.634984086905657
4.911 11.60755521880132
4.9115 11.598404619639126
4.912 11.596517902364944
4.9125 11.597057205624754
4.913 11.598324211302952
4.9135 11.59979832772397
4.914 11.60133688690253
4.9145 11.602935314003595
4.915 11.604621793575909
4.9155 11.606467028136027
4.916 11.60857773985294
4.9165 11.611180644499111
4.917 11.614845097528093
4.9175 11.621044198176094
4.918 11.633088966841274
4.9185 11.656585587176991
4.919 11.69668430312624
4.9195 11.75099317862751
4.92 11.806235884432262
4.9205 11.84603439420028
4.921 11.860547872632186
4.9215 11.848498850906381
4.922 11.815660739185372
4.9225 11.772735441808951
4.923 11.731539985461488
4.9235 11.699670045593383
4.924 11.678545028495758
4.9245 11.665765060263801
4.925 11.658188674235646
4.9255 11.653466344494628
4.926 11.65019799848471
4.9265 11.647699370966613
4.927 11.645731345435365
4.9275 11.644278612705996
4.928 11.643380002993272
4.9285 11.643043228386087
4.929 11.643224207790116
4.9295 11.64382484898778
4.93 11.644731826726101
4.9305 11.645842441857237
4.931 11.647055307383898
4.9315 11.648293875770875
4.932 11.649492583019839
4.9325 11.650589177006875
4.933 11.651572199178052
4.9335 11.652471532874031
4.934 11.653414550968673
4.9345 11.654654926834844
4.935 11.656588185196775
4.9355 11.659610145711245
4.936 11.663646640512539
4.9365 11.66751768343953
4.937 11.668973420027118
4.9375 11.666306043580168
4.938 11.660280822641095
4.9385 11.653499915686407
4.939 11.64782504373295
4.9395 11.643358522929713
4.94 11.639540394598512
4.9405 11.636093606946005
4.941 11.633024847500899
4.9415 11.63036121545969
4.942 11.628071585284754
4.9425 11.626083922942794
4.943 11.624356190448918
4.9435 11.622869193997094
4.944 11.621630889686642
4.9445 11.620652110458227
4.945 11.619952551380319
4.9455 11.619534615241541
4.946 11.619387702347272
4.9465 11.61949153166
4.947 11.619806901957674
4.9475 11.620254327020007
4.948 11.620716716669175
4.9485 11.62089848348828
4.949 11.619941717964636
4.9495 11.615788108039016
4.95 11.604900562166794
4.9505 11.584051619218627
4.951 11.554574108025331
4.9515 11.52500197129331
4.952 11.507280845111353
4.9525 11.50882363656913
4.953 11.527887568205056
4.9535 11.55581856403883
4.954 11.582808738499558
4.9545 11.602903301545403
4.955 11.614960072639068
4.9555 11.62063908205377
4.956 11.622245695249529
4.9565 11.621616924278257
4.957 11.619880356645755
4.9575 11.617652397682388
4.958 11.615283290516661
4.9585 11.613010289054245
4.959 11.61104687495336
4.9595 11.609558087065714
4.96 11.608624037464917
4.9605 11.608243045997323
4.961 11.608387778845767
4.9615 11.609005927187997
4.962 11.610057246738336
4.9625 11.611492960872596
4.963 11.613247094320325
4.9635 11.615240711328426
4.964 11.617327749340678
4.9645 11.61925449106965
4.965 11.620498091291275
4.9655 11.61984084189968
4.966 11.614357735447872
4.9665 11.597375401890904
4.967 11.555919164927307
4.9675 11.472106865937096
4.968 11.337350013614689
4.9685 11.174212480166858
4.969 11.035507405714558
4.9695 10.974292172896604
4.97 11.018053179099635
4.9705 11.157793662837715
4.971 11.339813066397742
4.9715 11.490819323662716
4.972 11.576308093948057
4.9725 11.611556802269913
4.973 11.622641288085187
4.9735 11.624824456101884
4.974 11.62416321875984
4.9745 11.62269686968379
4.975 11.621109541216828
4.9755 11.619701146767564
4.976 11.618694316182264
4.9765 11.618330496795135
4.977 11.618960196902577
4.9775 11.621126898965816
4.978 11.625790511822483
4.9785 11.634667661710303
4.979 11.650782431741863
4.9795 11.678791221416777
4.98 11.723623565825175
4.9805 11.785785383710259
4.981 11.85686109325924
4.9815 11.923899931750668
4.982 11.980109442176456
4.9825 12.02666266416741
4.983 12.06567085469515
4.9835 12.094768315899472
4.984 12.107831042159514
4.9845 12.098407162788703
4.985 12.06297619130163
4.9855 12.00367711575365
4.986 11.929609768176093
4.9865 11.854155420368429
4.987 11.788484444800272
4.9875 11.737712063440505
4.988 11.701741921474056
4.9885 11.678167454421548
4.989 11.663967025535904
4.9895 11.656229800556385
4.99 11.652569231803678
4.9905 11.651320290990242
4.991 11.6514814149483
4.9915 11.652552864401557
4.992 11.654295797739149
4.9925 11.656610705997558
4.993 11.65950147650036
4.9935 11.663172269519816
4.994 11.668337242053695
4.9945 11.676976460310318
4.995 11.694162975318353
4.9955 11.731365561748763
4.996 11.80786026944006
4.9965 11.935615671871819
4.997 12.087523811321837
4.9975 12.21256448395454
4.998 12.290189771716747
4.9985 12.330899858246198
4.999 12.350391714895753
4.9995 12.359221447146954
5.0 12.36210516140751
5.0005 12.360410815016877
5.001 12.355743471344706
5.0015 12.351546742621473
5.002 12.351746150328808
5.0025 12.358298513923359
5.003 12.370157491189552
5.0035 12.384163895472014
5.004 12.396918718873675
5.0045 12.406365295861438
5.005 12.41218749586021
5.0055 12.415161214729256
5.006 12.416327551598272
5.0065 12.416513768222892
5.007 12.416220409101289
5.0075 12.415737156181809
5.008 12.415199679423779
5.0085 12.414702450082657
5.009 12.414317363335826
5.0095 12.414032910569428
5.01 12.413121740382838
5.0105 12.406836723554626
5.011 12.371686434035208
5.0115 12.230972990355752
5.012 11.960758278087471
5.0125 11.780457463492514
5.013 11.723505443613433
5.0135 11.708945229913134
5.014 11.70510248593163
5.0145 11.704153694584143
5.015 11.704222395039103
5.0155 11.704810452949836
5.016 11.705758065072398
5.0165 11.706969048281884
5.017 11.70840692467447
5.0175 11.710083975225995
5.018 11.712093162321334
5.0185 11.714592836745116
5.019 11.71769994949075
5.0195 11.721241458695307
5.02 11.724588672539571
5.0205 11.72686983519208
5.021 11.727496151922654
5.0215 11.726465058110811
5.022 11.72414224609583
5.0225 11.72104211438672
5.023 11.717652134877373
5.0235 11.714355404068659
5.024 11.711397792735717
5.0245 11.708957381487675
5.025 11.707315277657592
5.0255 11.707159881976157
5.026 11.710325689833223
5.0265 11.721927432458855
5.027 11.75576698335557
5.0275 11.841848097893038
5.028 12.004111029844342
5.0285 12.180304848313053
5.029 12.282871263669659
5.0295 12.321568176687904
5.03 12.333265859898432
5.0305 12.336199449579183
5.031 12.336602629299005
5.0315 12.336354340404714
5.032 12.335924052730789
5.0325 12.335180804740538
5.033 12.333451302183732
5.0335 12.328946272570349
5.034 12.317153140448124
5.0345 12.287744669627141
5.035 12.223605079148317
5.0355 12.115640998278565
5.036 11.988300623357606
5.0365 11.881887176650256
5.037 11.811880412935864
5.0375 11.771615926343785
5.038 11.751036038568422
5.0385 11.743465779788021
5.039 11.74539011762094
5.0395 11.75473405739438
5.04 11.769185967963889
5.0405 11.784763534329269
5.041 11.795412077207462
5.0415 11.79399710233201
5.042 11.774881101025127
5.0425 11.738693668441453
5.043 11.695723110154834
5.0435 11.659674844593358
5.044 11.636631508388195
5.0445 11.623871654082436
5.045 11.616478566590231
5.0455 11.61122280066185
5.046 11.606689620345335
5.0465 11.60241453555713
5.047 11.59830265187044
5.0475 11.59437796490899
5.048 11.590670019668782
5.0485 11.587204450342693
5.049 11.583969626515135
5.0495 11.580930485290626
5.05 11.578042356666657
5.0505 11.575290273791214
5.051 11.572785934352922
5.0515 11.571074739962409
5.052 11.571872167173996
5.0525 11.57878941218642
5.053 11.595600834123086
5.0535 11.61977511394846
5.054 11.638546909878297
5.0545 11.638092304671165
5.055 11.61680235757013
5.0555 11.586344445104867
5.056 11.560093631915834
5.0565 11.542943482327459
5.057 11.532603650088546
5.0575 11.52563582183944
5.058 11.520036482872431
5.0585 11.514987295758147
5.059 11.510202664462469
5.0595 11.505580621205038
5.06 11.50109523227895
5.0605 11.496726951829363
5.061 11.492453322446377
5.0615 11.488256682837214
5.062 11.484125982220291
5.0625 11.48009647116766
5.063 11.476292706169914
5.0635 11.472950911479007
5.064 11.470365883417934
5.0645 11.468474266995006
5.065 11.466197722279432
5.0655 11.46126416655742
5.066 11.451944770318612
5.0665 11.439659575993268
5.067 11.42860317884659
5.0675 11.422014159754394
5.068 11.419484878614444
5.0685 11.41818490524447
5.069 11.415660864077882
5.0695 11.411274515991
5.07 11.405641686052011
5.0705 11.399540010250341
5.071 11.393403266757158
5.0715 11.387358646022914
5.072 11.381433554386259
5.0725 11.375655968345129
5.073 11.37007473467278
5.0735 11.364746035437044
5.074 11.359727344934946
5.0745 11.355068421136139
5.075 11.350808616676833
5.0755 11.346967835788345
5.076 11.343563479890246
5.0765 11.340557146530053
5.077 11.33789006055331
5.0775 11.335462215907018
5.078 11.333143255462954
5.0785 11.33081002274836
5.079 11.328304427906783
5.0795 11.325462204253558
5.08 11.322149883766258
5.0805 11.318353874347078
5.081 11.314166945699743
5.0815 11.309776957897416
5.082 11.305338999308653
5.0825 11.300931800953553
5.083 11.296550110124205
5.0835 11.292158098558858
5.084 11.287809026211491
5.0845 11.283714754654781
5.085 11.2802469177964
5.0855 11.277865025072334
5.086 11.27689039167619
5.0865 11.277240098285873
5.087 11.278354359994239
5.0875 11.279446655211423
5.088 11.279949338598854
5.0885 11.279731813068608
5.089 11.278997236656735
5.0895 11.278022301646896
5.09 11.277061695474966
5.0905 11.276307103562626
5.091 11.275883745934443
5.0915 11.27585967615791
5.092 11.276238834922964
5.0925 11.277007557518477
5.093 11.278113642019338
5.0935 11.279499307076275
5.094 11.28109059745664
5.0945 11.28280005718614
5.095 11.28455257087306
5.0955 11.286252244243663
5.096 11.287777833390358
5.0965 11.288914715818677
5.097 11.28922337980774
5.0975 11.287804747462857
5.098 11.283055074357222
5.0985 11.272813090380492
5.099 11.255562975930818
5.0995 11.232748621903788
5.1 11.210294770492489
5.1005 11.196290456479442
5.101 11.195890314629064
5.1015 11.208050901502666
5.102 11.227145110726031
5.1025 11.246766639103168
5.103 11.262677874711976
5.1035 11.273369080263898
5.104 11.279202478995245
5.1045 11.281329825384017
5.105 11.281001878372102
5.1055 11.279222370972505
5.106 11.276672575575347
5.1065 11.273739607177333
5.107 11.270631529978854
5.1075 11.267476940136326
5.108 11.264369451592962
5.1085 11.261368360987984
5.109 11.258504124872367
5.1095 11.255783174897257
5.11 11.253189162862867
5.1105 11.250704021001166
5.111 11.248344827879528
5.1115 11.246246177966725
5.112 11.244553994249621
5.1125 11.243275281432265
5.113 11.242290068874478
5.1135 11.241488622151198
5.114 11.240840327792782
5.1145 11.240348803894342
5.115 11.240008021084005
5.1155 11.239783250569662
5.116 11.239601523481074
5.1165 11.239388773425265
5.117 11.239059930270738
5.1175 11.238525382075515
5.118 11.237668132540158
5.1185 11.23624450181601
5.119 11.23373572721393
5.1195 11.22908389475542
5.12 11.22043172753391
5.1205 11.205380004096543
5.121 11.182578906109335
5.1215 11.15458086311709
5.122 11.12901046825839
5.1225 11.115109188976831
5.123 11.117458796600172
5.1235 11.13301153894609
5.124 11.153756860546924
5.1245 11.17239621024784
5.125 11.185640692083357
5.1255 11.193683423871743
5.126 11.198030280822092
5.1265 11.200057112247698
5.127 11.200706622122599
5.1275 11.200577402536304
5.128 11.200034466396236
5.1285 11.199283388601021
5.129 11.198447228231103
5.1295 11.197583893389183
5.13 11.196717269856766
5.1305 11.19585734430861
5.131 11.194970459359002
5.1315 11.193969461880581
5.132 11.192658482135624
5.1325 11.190614943422528
5.133 11.186981025773328
5.1335 11.180030733741674
5.134 11.166467572680311
5.1345 11.140529202828166
5.135 11.09424094061242
5.1355 11.020633731577735
5.136 10.920157967214863
5.1365 10.806049706009187
5.137 10.701366910274682
5.1375 10.629525165139128
5.138 10.605233319166
5.1385 10.631782200313186
5.139 10.701751641345599
5.1395 10.799048902112862
5.14 10.903226846752407
5.1405 10.996991111446462
5.141 11.070787161013278
5.1415 11.123202219346116
5.142 11.157694381849119
5.1425 11.179176754556774
5.143 11.192116782211539
5.1435 11.199765210528234
5.144 11.204259775128627
5.1445 11.206898963413533
5.145 11.208439948100441
5.1455 11.209321875378308
5.146 11.209799896393637
5.1465 11.21008812003356
5.147 11.210406825254829
5.1475 11.211034314334562
5.148 11.212293851015446
5.1485 11.214455353352118
5.149 11.217646620659938
5.1495 11.221777478640231
5.15 11.226493126001504
5.1505 11.231321048115081
5.151 11.23593937785795
5.1515 11.24030757709545
5.152 11.244579982361259
5.1525 11.248919422333508
5.153 11.253428926437387
5.1535 11.25813379642506
5.154 11.263026958952612
5.1545 11.268080836039491
5.155 11.273240685030583
5.1555 11.278466604949266
5.156 11.28370632023286
5.1565 11.288903250492346
5.157 11.293998777761079
5.1575 11.298912248279631
5.158 11.30352094749609
5.1585 11.30761503997903
5.159 11.310789375173087
5.1595 11.312415115460645
5.16 11.311840388531898
5.1605 11.3092638905582
5.161 11.306954764869207
5.1615 11.30924069512816
5.162 11.319674663610385
5.1625 11.337218457773044
5.163 11.356020942671819
5.1635 11.369701803611715
5.164 11.375805886641647
5.1645 11.376352282233718
5.165 11.374962608689025
5.1655 11.374096650853833
5.166 11.374539104620911
5.1665 11.37620781546008
5.167 11.378811544887778
5.1675 11.382102972563807
5.168 11.38586697970646
5.1685 11.389893114923211
5.169 11.394032571497572
5.1695 11.398209209006062
5.17 11.402412424040051
5.1705 11.406659183422981
5.171 11.410971462397544
5.1715 11.415362694975894
5.172 11.4198450985382
5.1725 11.424419272843085
5.173 11.429063472173695
5.1735 11.433713026763932
5.174 11.438314534711445
5.1745 11.442866438558227
5.175 11.447463448439596
5.1755 11.452154585001168
5.176 11.456775204751867
5.1765 11.460842980816622
5.177 11.46388281124047
5.1775 11.466215219577492
5.178 11.469198635915411
5.1785 11.474076539033174
5.179 11.480669166872907
5.1795 11.48753237244394
5.18 11.493053614038757
5.1805 11.496227137585759
5.181 11.4971349247269
5.1815 11.496828373336061
5.182 11.496563415657079
5.1825 11.497071051679146
5.183 11.498466232267337
5.1835 11.500628111750768
5.184 11.503436492779226
5.1845 11.506754927818296
5.185 11.510392962399958
5.1855 11.514164576792428
5.186 11.517925433727278
5.1865 11.52159150065194
5.187 11.525105524664486
5.1875 11.52844966642845
5.188 11.531606316844766
5.1885 11.534574234209458
5.189 11.537355173623656
5.1895 11.53995087138387
5.19 11.542368316819879
5.1905 11.54460039195634
5.191 11.546634211168875
5.1915 11.548460768630612
5.192 11.550060259570628
5.1925 11.55144221867901
5.193 11.552671978295471
5.1935 11.553879542260866
5.194 11.555178949993952
5.1945 11.556641956373014
5.195 11.558287536432939
5.1955 11.560115092374811
5.196 11.562135245833183
5.1965 11.564345215018957
5.197 11.566733049636056
5.1975 11.569270901639936
5.198 11.571891268292315
5.1985 11.574513208326394
5.199 11.577041684244211
5.1995 11.579396937433376
5.2 11.581523008253008
5.2005 11.583385422884081
5.201 11.585001154641429
5.2015 11.586390536983405
5.202 11.587618965011238
5.2025 11.58873342049052
5.203 11.589785093620929
5.2035 11.590834994228352
5.204 11.591970064254546
5.2045 11.59335115605143
5.205 11.595216048407302
5.2055 11.597870081793424
5.206 11.601611363958689
5.2065 11.606644759485174
5.207 11.612917401155304
5.2075 11.620053958995271
5.208 11.6273123168557
5.2085 11.633604115533078
5.209 11.637714102613959
5.2095 11.638675962418652
5.21 11.636292751338388
5.2105 11.631356505058964
5.211 11.625298731676526
5.2115 11.619529942040579
5.212 11.61486964207192
5.2125 11.611457858523075
5.213 11.609040309050652
5.2135 11.607273225353488
5.214 11.605903809935796
5.2145 11.604742188761772
5.215 11.603670838182609
5.2155 11.602590457088034
5.216 11.601443429683776
5.2165 11.600187417659253
5.217 11.59882947137076
5.2175 11.597389086960245
5.218 11.595896869894151
5.2185 11.594360855652557
5.219 11.592756956045097
5.2195 11.591044902333405
5.22 11.58919887533516
5.2205 11.587254678343484
5.221 11.585338332631522
5.2215 11.583643356674433
5.222 11.582381541968779
5.2225 11.581764035818868
5.223 11.581992225067243
5.2235 11.583265104120859
5.224 11.585712489176696
5.2245 11.58925661228523
5.225 11.593465020726914
5.2255 11.597468550107443
5.226 11.600238014156862
5.2265 11.600840192289297
5.227 11.598739549820323
5.2275 11.593762226453581
5.228 11.586101917774695
5.2285 11.576385355957619
5.229 11.565709676513816
5.2295 11.555474103725434
5.23 11.546913846283815
5.2305 11.5406436122875
5.231 11.536519802541811
5.2315 11.5339137927273
5.232 11.532139882183568
5.2325 11.530746275128404
5.233 11.529517237376286
5.2335 11.528352165640388
5.234 11.527170461347424
5.2345 11.52591001110861
5.235 11.524494238992382
5.2355 11.522884202694105
5.236 11.521048284871561
5.2365 11.51901401705943
5.237 11.516886335128532
5.2375 11.514911838071043
5.238 11.513568698704713
5.2385 11.51360535854646
5.239 11.515649206095972
5.2395 11.51928249944499
5.24 11.522296741291282
5.2405 11.521805891808796
5.241 11.51673464927542
5.2415 11.508380174771712
5.242 11.498540574773322
5.2425 11.488468051718506
5.243 11.479246871161884
5.2435 11.4716544418839
5.244 11.465731819424086
5.2445 11.461030492977105
5.245 11.457076509309278
5.2455 11.45357000532264
5.246 11.450362829430354
5.2465 11.447392456278084
5.247 11.444644853133639
5.2475 11.442132287838543
5.248 11.439874533960669
5.2485 11.4379042108773
5.249 11.436244019361016
5.2495 11.434924904846692
5.25 11.433959144330132
5.2505 11.433319707119537
5.251 11.432813255142324
5.2515 11.431724782953502
5.252 11.428184627328157
5.2525 11.418755054193383
5.253 11.399977054535107
5.2535 11.372601875459015
5.254 11.344806008989835
5.2545 11.328529482920079
5.255 11.330661450611721
5.2555 11.348048727668711
5.256 11.37115288768824
5.2565 11.391287966470166
5.257 11.404806936404402
5.2575 11.412153736366133
5.258 11.415300572033026
5.2585 11.41603568239184
5.259 11.415512845113991
5.2595 11.41436816120121
5.26 11.41294228016892
5.2605 11.411416909596447
5.261 11.409913121259262
5.2615 11.408520891970603
5.262 11.40728446269323
5.2625 11.406197584184252
5.263 11.405148608100571
5.2635 11.404030487933067
5.264 11.402892272050671
5.2645 11.40207729351813
5.265 11.402045106274791
5.2655 11.40301290725947
5.266 11.404766767609917
5.2665 11.406832657857482
5.267 11.408845205846639
5.2675 11.410716231824203
5.268 11.41252931460977
5.2685 11.414390816193844
5.269 11.41634448983412
5.2695 11.418375638509279
5.27 11.420421410343774
5.2705 11.422429140644748
5.271 11.424340898994323
5.2715 11.426113525616234
5.272 11.427711868579358
5.2725 11.4290877958204
5.273 11.430177883528867
5.2735 11.430951329800777
5.274 11.431523172299308
5.2745 11.432250552940836
5.275 11.433532278066295
5.2755 11.435351095356829
5.276 11.437146740767638
5.2765 11.43823477777578
5.277 11.4383050408378
5.2775 11.437583827712164
5.278 11.43662291910304
5.2785 11.43595671300659
5.279 11.43582797186032
5.2795 11.436226147378786
5.28 11.437066775940277
5.2805 11.438247403804183
5.281 11.439695173877706
5.2815 11.441347157476155
5.282 11.443149433433614
5.2825 11.445058402383445
5.283 11.447053052731935
5.2835 11.449138400109508
5.284 11.4513710998867
5.2845 11.453880499698883
5.285 11.45686365841436
5.2855 11.460589860860026
5.286 11.465288303941808
5.2865 11.470822658430155
5.287 11.47605477960066
5.2875 11.47908664759408
5.288 11.47906442595312
5.2885 11.477091331456997
5.289 11.474905713849829
5.2895 11.473452389371033
5.29 11.472887250630265
5.2905 11.473045554560766
5.291 11.473686272763903
5.2915 11.474613465107904
5.292 11.475694179722456
5.2925 11.476829570394216
5.293 11.477977587670832
5.2935 11.479106586807013
5.294 11.480201410861362
5.2945 11.48125849213747
5.295 11.482291472380126
5.2955 11.48333605862421
5.296 11.48445950575288
5.2965 11.485791641993508
5.297 11.487499417976526
5.2975 11.489757798272699
5.298 11.492584504044974
5.2985 11.49561243109029
5.299 11.498036208197338
5.2995 11.498989173920819
5.3 11.498253636556306
5.3005 11.49645819917487
5.301 11.494504133441858
5.3015 11.492935259813347
5.302 11.491860420482084
5.3025 11.4911670894178
5.303 11.490731162283485
5.3035 11.49045697217975
5.304 11.490296462543903
5.3045 11.490238130390694
5.305 11.490301432420644
5.3055 11.49052258928005
5.306 11.490976371024576
5.3065 11.491767799675983
5.307 11.493067375633352
5.3075 11.495192457645
5.308 11.498615801370587
5.3085 11.503818392025565
5.309 11.51065390969039
5.3095 11.51764708276863
5.31 11.522310090693445
5.3105 11.523027284871773
5.311 11.520365313563442
5.3115 11.516193918788602
5.312 11.511931537603417
5.3125 11.508041478924817
5.313 11.504557272203211
5.3135 11.50143953958273
5.314 11.498621893353388
5.3145 11.495989240119513
5.315 11.493424825801984
5.3155 11.49086057761479
5.316 11.48829280975535
5.3165 11.485794569440404
5.317 11.483580429395857
5.3175 11.482050579672972
5.318 11.481827779178023
5.3185 11.483602341646602
5.319 11.487432377533896
5.3195 11.491776202417356
5.32 11.493623455673415
5.3205 11.490534257407614
5.321 11.482885679763744
5.3215 11.473486030595229
5.322 11.465105111254584
5.3225 11.458863063321846
5.323 11.454532700712125
5.3235 11.45148503714001
5.324 11.449213936939035
5.3245 11.44741278601997
5.325 11.445904866680074
5.3255 11.444625078277035
5.326 11.4435909835059
5.3265 11.442927452726394
5.327 11.442895566432693
5.3275 11.44387142581332
5.328 11.446218698939873
5.3285 11.449909881224055
5.329 11.453795674237952
5.3295 11.455003002618579
5.33 11.449926469071954
5.3305 11.437380525878144
5.331 11.421087772087574
5.3315 11.4075499256781
5.332 11.400832848827172
5.3325 11.400150555402092
5.333 11.402037300134118
5.3335 11.403577224372448
5.334 11.403632609260129
5.3345 11.402273181573086
5.335 11.399979131392787
5.3355 11.397182062019997
5.336 11.394165150981678
5.3365 11.39109023470985
5.337 11.388054923424342
5.3375 11.38511928551102
5.338 11.382319692424332
5.3385 11.379652339490736
5.339 11.377026772902987
5.3395 11.374159408721582
5.34 11.370401196372654
5.3405 11.364673086577547
5.341 11.355830529018043
5.3415 11.343562520329808
5.342 11.329451482399254
5.3425 11.317017087225597
5.343 11.3099679722628
5.3435 11.309898415503799
5.344 11.315460697812284
5.3445 11.323599489018605
5.345 11.33149553195176
5.3455 11.33758314960096
5.346 11.341402054020932
5.3465 11.343010758264224
5.347 11.342442495785939
5.3475 11.339338446766913
5.348 11.332569151788995
5.3485 11.31960092231786
5.349 11.295435956847392
5.3495 11.2516562637568
5.35 11.177800826103077
5.3505 11.068464421687324
5.351 10.93549360529503
5.3515 10.810744298793246
5.352 10.732004682157559
5.3525 10.72485766789022
5.353 10.793612338030933
5.3535 10.918965063806795
5.354 11.06252346686944
5.3545 11.184434396660958
5.355 11.265653470275236
5.3555 11.310259198658677
5.356 11.33138487062062
5.3565 11.340180858790067
5.357 11.343249910244705
5.3575 11.343872798938186
5.358 11.343517769087029
5.3585 11.342730664104483
5.359 11.341578369480825
5.3595 11.339770359798507
5.36 11.336635851928413
5.3605 11.331049230731743
5.361 11.321603634969197
5.3615 11.307544673862605
5.362 11.290606910393514
5.3625 11.276222756941472
5.363 11.271554392543308
5.3635 11.280134539598507
5.364 11.298207942681625
5.3645 11.317432421570398
5.365 11.331313020204593
5.3655 11.338450447072017
5.366 11.340822962050883
5.3665 11.340873739227643
5.367 11.340196347533077
5.3675 11.33949485246211
5.368 11.338978309184004
5.3685 11.3386227582242
5.369 11.33836063058818
5.3695 11.338117268058085
5.37 11.337857116618384
5.3705 11.337546466867515
5.371 11.337182322995556
5.3715 11.336746531871974
5.372 11.336240724999417
5.3725 11.335665772825301
5.373 11.335082470214811
5.3735 11.334660869428934
5.374 11.334714628118636
5.3745 11.335639620396336
5.375 11.338012167127562
5.3755 11.342985447799368
5.376 11.35205464712159
5.3765 11.364597851303124
5.377 11.375351540363631
5.3775 11.377734213461615
5.378 11.370319100892551
5.3785 11.357945130869592
5.379 11.346760060853011
5.3795 11.33948398018289
5.38 11.335511861924935
5.3805 11.333375958093555
5.381 11.332048420504098
5.3815 11.33102074032503
5.382 11.330086316229384
5.3825 11.329176239164905
5.383 11.328278229306722
5.3835 11.327420285686514
5.384 11.326618596929311
5.3845 11.325870965714092
5.385 11.325169063242704
5.3855 11.32450781185548
5.386 11.323905508497187
5.3865 11.323337660364732
5.387 11.322674756066604
5.3875 11.321763202884028
5.388 11.320521386005051
5.3885 11.31904915612823
5.389 11.317500907490913
5.3895 11.315978754666212
5.39 11.314489354800596
5.3905 11.312952683724994
5.391 11.311257682736187
5.3915 11.30926333268458
5.392 11.306834403582453
5.3925 11.303874412704047
5.393 11.300394223868981
5.3935 11.296571904128943
5.394 11.292747173279974
5.3945 11.289287946319206
5.395 11.286407593662691
5.3955 11.284087565246214
5.396 11.282119715652101
5.3965 11.280259250338037
5.397 11.278281847732458
5.3975 11.276073726165762
5.398 11.273587949131631
5.3985 11.270808819665167
5.399 11.267668498756287
5.3995 11.264000772284081
5.4 11.25944661552121
5.4005 11.253379997446014
5.401 11.244729576839152
5.4015 11.23172930628074
5.402 11.211693241099173
5.4025 11.180759540819452
5.403 11.134067111672334
5.4035 11.06639380127011
5.404 10.973602087938186
5.4045 10.85441376020896
5.405 10.711343857005755
5.4055 10.550494999605029
5.406 10.38016572685941
5.4065 10.209781416550872
5.407 10.047993641820646
5.4075 9.90261550820486
5.408 9.778991287381775
5.4085 9.679455919837416
5.409 9.603125242141722
5.4095 9.546483638659996
5.41 9.504398362170889
5.4105 9.471131093374161
5.411 9.441623214054633
5.4115 9.412103694691105
5.412 9.38081014871068
5.4125 9.347521915397756
5.413 9.313123633890747
5.4135 9.278537748716673
5.414 9.244539883861439
5.4145 9.21189422081667
5.415 9.181530222967158
5.4155 9.154525735515069
5.416 9.131822711811797
5.4165 9.113860111917099
5.417 9.100615790500232
5.4175 9.09199486989639
5.418 9.088213140315716
5.4185 9.090401626765633
5.419 9.10163226019435
5.4195 9.129107025181405
5.42 9.189090832741101
5.4205 9.315632965715153
5.421 9.565634872376677
5.4215 9.980578215880623
5.422 10.479368914578789
5.4225 10.88045164278713
5.423 11.110485982979423
5.4235 11.21989768130818
5.424 11.26935484706858
5.4245 11.29249007559541
5.425 11.30419284707768
5.4255 11.310477458186
5.426 11.31331756541854
5.4265 11.3122434767382
5.427 11.30422252990677
5.4275 11.282363514208303
5.428 11.233982401772941
5.4285 11.140844556347652
5.429 10.987103685510913
5.4295 10.776811415999845
5.43 10.54316121895381
5.4305 10.331905567239172
5.431 10.173965279687401
5.4315 10.078245201735267
5.432 10.038012171222679
5.4325 10.039404562627876
5.433 10.063549315180584
5.4335 10.087458932905871
5.434 10.085443430370429
5.4345 10.032807732151898
5.435 9.912108757739514
5.4355 9.72596505464648
5.436 9.506650029080223
5.4365 9.305501908245425
5.437 9.158988327655301
5.4375 9.071201244612787
5.438 9.025970705427863
5.4385 9.005115609108632
5.439 8.99641700875502
5.4395 8.99336181083078
5.44 8.992883598152307
5.4405 8.993605591995596
5.441 8.994915283327497
5.4415 8.996533437520856
5.442 8.998317235599558
5.4425 9.000201347407568
5.443 9.002158646075962
5.4435 9.004204035447103
5.444 9.006397142533551
5.4445 9.008836636793927
5.445 9.011636348022837
5.4455 9.014848581296022
5.446 9.018396757560595
5.4465 9.022083964299771
5.447 9.025660817700835
5.4475 9.028907711488191
5.448 9.03166040878958
5.4485 9.033778142581333
5.449 9.035120590976735
5.4495 9.035568549830213
5.45 9.035067831956052
5.4505 9.03363207519999
5.451 9.031380335534461
5.4515 9.028575475450868
5.452 9.025637983321356
5.4525 9.023022498338772
5.453 9.021034140313208
5.4535 9.019790319827486
5.454 9.01926412844145
5.4545 9.019398327888045
5.455 9.020148381937876
5.4555 9.021482242163351
5.456 9.023354948627905
5.4565 9.025702996465814
5.457 9.02844065370105
5.4575 9.031460783128477
5.458 9.034650485688797
5.4585 9.037903754503414
5.459 9.041131802338068
5.4595 9.044268349729627
5.46 9.047270434980273
5.4605 9.050117017050962
5.461 9.052791342462474
5.4615 9.055280473280877
5.462 9.057585682501806
5.4625 9.059716688486656
5.463 9.061648285226479
5.4635 9.06329008321072
5.464 9.064459290298853
5.4645 9.065014320627874
5.465 9.064998629104743
5.4655 9.064648721990693
5.466 9.06424478593037
5.4665 9.0640164680784
5.467 9.064118353957983
5.4675 9.064650904616823
5.468 9.065692527038166
5.4685 9.067309041256486
5.469 9.069603579475235
5.4695 9.072718610117033
5.47 9.076900080971026
5.4705 9.082572516652217
5.471 9.090439929546427
5.4715 9.101520155700591
5.472 9.11686440239965
5.4725 9.13657560327751
5.473 9.158251604245187
5.4735 9.176193721473734
5.474 9.183268600067027
5.4745 9.175883544111251
5.475 9.157511622565849
5.4755 9.136608272097114
5.476 9.120265152744015
5.4765 9.110682530437042
5.477 9.10642139045406
5.4775 9.10515878136238
5.478 9.105236499562174
5.4785 9.105807028943367
5.479 9.106537914827737
5.4795 9.107330769437798
5.48 9.10818629813518
5.4805 9.109131765319948
5.481 9.11020747047149
5.4815 9.111443135830505
5.482 9.112935456319622
5.4825 9.114987328845373
5.483 9.118778937185372
5.4835 9.129268797665496
5.484 9.168377022391471
5.4845 9.322049959101399
5.485 9.773110620205475
5.4855 10.440554720141758
5.486 10.893770753078147
5.4865 11.087940989160465
5.487 11.157555606167762
5.4875 11.171239158821013
5.488 11.147188045048342
5.4885 11.07937887769899
5.489 10.949713445726143
5.4895 10.747226628778044
5.49 10.497283714347969
5.4905 10.262429513121646
5.491 10.099526010341506
5.4915 10.035599375595272
5.492 10.080756853120523
5.4925 10.23998881160664
5.493 10.49918131876116
5.4935 10.794839555807766
5.494 11.03645242043606
5.4945 11.183144283682157
5.495 11.25561855156096
5.4955 11.287921784107471
5.496 11.301760710865217
5.4965 11.306963002427366
5.497 11.306603897362656
5.4975 11.299118149402865
5.498 11.275216478001315
5.4985 11.202858192480921
5.499 10.985695580627514
5.4995 10.463199252140406
5.5 9.777585639809192
5.5005 9.369308838100501
5.501 9.22714486924998
5.5015 9.186018828839217
5.502 9.174702655786497
5.5025 9.172326544705982
5.503 9.173062790558674
5.5035 9.17522641861206
5.504 9.178400376787813
5.5045 9.182763063830294
5.505 9.189222148420303
5.5055 9.200115610202648
5.506 9.220874932688702
5.5065 9.262615122478746
5.507 9.343605020327857
5.5075 9.48295908629024
5.508 9.682387291884456
5.5085 9.912154307647455
5.509 10.126763318052046
5.5095 10.295165318760592
5.51 10.410079941833498
5.5105 10.478171973405292
5.511 10.51071253297427
5.5115 10.517776804892417
5.512 10.508151284566381
5.5125 10.488743023019268
5.513 10.464251726207834
5.5135 10.437286644084889
5.514 10.408934836900915
5.5145 10.379177886408986
5.515 10.349172640332114
5.5155 10.32200042296822
5.516 10.302837082074106
5.5165 10.299286303152897
5.517 10.31912389655924
5.5175 10.366218593717583
5.518 10.433460673132661
5.5185 10.506174829072194
5.519 10.57898196524555
5.5195 10.662793926134771
5.52 10.769097434047488
5.5205 10.893240513008848
5.521 11.016854536425289
5.5215 11.122593737754212
5.522 11.203128377275
5.5225 11.25975074683905
5.523 11.297653949691561
5.5235 11.322166495016166
5.524 11.337064294000609
5.5245 11.344309379790978
5.525 11.343937582666957
5.5255 11.333644318335349
5.526 11.307072653672108
5.5265 11.250680893111035
5.527 11.140145534420121
5.5275 10.94513567274064
5.528 10.660531029708782
5.5285 10.34471415923624
5.529 10.083296104992776
5.5295 9.91133384319187
5.53 9.814123248093342
5.5305 9.766772311635528
5.531 9.751826765041312
5.5315 9.759424250946392
5.532 9.78511220523048
5.5325 9.82935375036433
5.533 9.893974691504955
5.5335 9.974621459507528
5.534 10.05540148018526
5.5345 10.11049630547561
5.535 10.113809874823971
5.5355 10.04707205693365
5.536 9.908022608271185
5.5365 9.719832834459073
5.537 9.530442071194031
5.5375 9.38545727277052
5.538 9.298293935978762
5.5385 9.254725785458774
5.539 9.235509374196127
5.5395 9.227818637323761
5.54 9.22523872587125
5.5405 9.224959930327259
5.541 9.225790741891558
5.5415 9.22717841409364
5.542 9.228840277279602
5.5425 9.230563026723022
5.543 9.23219172123575
5.5435 9.233590954508166
5.544 9.23462673749722
5.5445 9.235178937169543
5.545 9.235145040716436
5.5455 9.234516430551547
5.546 9.2334145899198
5.5465 9.23206113484622
5.547 9.230679160336514
5.5475 9.229436428531105
5.548 9.228459278462175
5.5485 9.227872990340959
5.549 9.22784015705211
5.5495 9.228626482525176
5.55 9.230728098842992
5.5505 9.235076000355765
5.551 9.243480466733246
5.5515 9.259392549728737
5.552 9.288960792785883
5.5525 9.341667567929633
5.553 9.428754430062618
5.5535 9.556290055543997
5.554 9.71454385219318
5.5545 9.873249340831894
5.555 9.99376298313965
5.5555 10.046319097696845
5.556 10.019108963920804
5.5565 9.917970633475637
5.557 9.766124273635647
5.5575 9.60077948383977
5.558 9.458572401659602
5.5585 9.357708880798828
5.559 9.29574746384434
5.5595 9.26109365336557
5.56 9.24269967922195
5.5605 9.23326639920234
5.561 9.228691029501427
5.5615 9.226828327229207
5.562 9.22658857206293
5.5625 9.227432405690045
5.563 9.22908789801388
5.5635 9.231452694659787
5.564 9.234511512268316
5.5645 9.238267507197513
5.565 9.242654749410878
5.5655 9.247398448592474
5.566 9.251932337385277
5.5665 9.255512753552171
5.567 9.257487890566981
5.5675 9.257611384493885
5.568 9.256181383238644
5.5685 9.253912106940327
5.569 9.251594312813786
5.5695 9.249947418242979
5.57 9.249588563015369
5.5705 9.251335964382115
5.571 9.25665142559793
5.5715 9.26860390253001
5.572 9.293653910318184
5.5725 9.345060897764764
5.573 9.44718643432601
5.5735 9.634829325800368
5.574 9.930665756243457
5.5745 10.301205286460213
5.575 10.656967858053545
5.5755 10.927644730379267
5.576 11.103383218281682
5.5765 11.206791332480567
5.577 11.262234187728758
5.5775 11.285015221090074
5.578 11.283049060286267
5.5785 11.260161229575665
5.579 11.220060080299298
5.5795 11.169200216854946
5.58 11.11859157451116
5.5805 11.082171967829698
5.581 11.072643748093643
5.5815 11.095390748695976
5.582 11.145555336707876
5.5825 11.21019113199706
5.583 11.274620814107852
5.5835 11.328569709560686
5.584 11.368385229980028
5.5845 11.394758102932759
5.585 11.409803256199925
5.5855 11.414906063577387
5.586 11.409485612994132
5.5865 11.389305301098652
5.587 11.342960650128898
5.5875 11.244799961855318
5.588 11.046706105418451
5.5885 10.696697104158694
5.589 10.229479823247885
5.5895 9.80885364614944
5.59 9.543097410744291
5.5905 9.40335620736169
5.591 9.33078058565533
5.5915 9.290641136508558
5.592 9.267383170392485
5.5925 9.253915812851421
5.593 9.246608038927594
5.5935 9.24365943486226
5.594 9.2444660251568
5.5945 9.24925814237869
5.595 9.25875238395852
5.5955 9.273611323603618
5.596 9.293667516017948
5.5965 9.31688997669906
5.597 9.338949612298837
5.5975 9.353940995964305
5.598 9.356868947508119
5.5985 9.346808315503758
5.599 9.32798164883097
5.5995 9.30757287756795
5.6 9.291555812761288
5.6005 9.281842970677516
5.601 9.276903112908794
5.6015 9.273910873348655
5.602 9.270592128144884
5.6025 9.2661423040154
5.603 9.261172660084451
5.6035 9.256739467752173
5.604 9.253500636301524
5.6045 9.251483602979835
5.605 9.250355855514673
5.6055 9.249671388405911
5.606 9.248996061732367
5.6065 9.248019812350378
5.607 9.246622462699364
5.6075 9.244920369808725
5.608 9.243186819388754
5.6085 9.241718887113485
5.609 9.240730517532207
5.6095 9.240339613891187
5.61 9.240582606903086
5.6105 9.241451941351556
5.611 9.24289555832977
5.6115 9.244772027101686
5.612 9.246927913168268
5.6125 9.249257866196327
5.613 9.251750876774317
5.6135 9.254484038331956
5.614 9.257595963885095
5.6145 9.261333311420124
5.615 9.266098779358614
5.6155 9.272332423994822
5.616 9.280390661189273
5.6165 9.290291522169682
5.617 9.301529712755361
5.6175 9.312928847725946
5.618 9.322849288384742
5.6185 9.329749877129359
5.619 9.3328842067165
5.6195 9.33268445085784
5.62 9.330482650281983
5.6205 9.327916660133113
5.621 9.326424651597922
5.6215 9.326900282644331
5.622 9.329837597909894
5.6225 9.335370131398214
5.623 9.343386299984097
5.6235 9.353617153571175
5.624 9.366004172406061
5.6245 9.380912740344819
5.625 9.399164427599956
5.6255 9.42124179217025
5.626 9.446094798540432
5.6265 9.470342767969363
5.627 9.488724912111365
5.6275 9.496064139139914
5.628 9.489594678608068
5.6285 9.470883838523665
5.629 9.445170701016426
5.6295 9.418344495525687
5.63 9.394455020079246
5.6305 9.375344214225219
5.631 9.361287042494599
5.6315 9.351769044436917
5.632 9.345885544572905
5.6325 9.342611693257162
5.633 9.340994973490943
5.6335 9.340304083402593
5.634 9.340131366707581
5.6345 9.34038578087241
5.635 9.341176715367421
5.6355 9.342673781269525
5.636 9.344921572343932
5.6365 9.347764334729884
5.637 9.350785038201199
5.6375 9.353363129483771
5.638 9.354884949149028
5.6385 9.355140285079305
5.639 9.354435055311793
5.6395 9.35330803611425
5.64 9.35220189260091
5.6405 9.351362293158942
5.641 9.35090396840166
5.6415 9.350880126099941
5.642 9.351294448507183
5.6425 9.352117212618257
5.643 9.353317268993731
5.6435 9.354929337126102
5.644 9.357042355209714
5.6445 9.359803468702022
5.645 9.363438892078129
5.6455 9.368291952575412
5.646 9.37489629312126
5.6465 9.384005455627655
5.647 9.396473532553117
5.6475 9.413085369451824
5.648 9.434694474771153
5.6485 9.46299163486649
5.649 9.501945775452466
5.6495 9.559426221671032
5.65 9.648611004967503
5.6505 9.788785161231424
5.651 10.001077757089742
5.6515 10.294735795358811
5.652 10.644034428277024
5.6525 10.983617211972238
5.653 11.248117419569777
5.6535 11.417135548252375
5.654 11.510307270904015
5.6545 11.556820663900833
5.655 11.578620148658263
5.6555 11.588457928875766
5.656 11.592824396538454
5.6565 11.594762236952622
5.657 11.595640035209755
5.6575 11.596042464722327
5.658 11.596216812464085
5.6585 11.596247783118859
5.659 11.59617335756296
5.6595 11.59600758144498
5.66 11.595775861115186
5.6605 11.595482440310601
5.661 11.595047762339373
5.6615 11.59428072223616
5.662 11.5929514027926
5.6625 11.591238076065572
5.663 11.590072037444124
5.6635 11.590843043705078
5.664 11.594146634203867
5.6645 11.598833393975212
5.665 11.602617099207105
5.6655 11.603785170111351
5.666 11.60230611020664
5.6665 11.599529240773396
5.667 11.596935440004227
5.6675 11.595294352715229
5.668 11.594651338643239
5.6685 11.594702426777836
5.669 11.595149414567597
5.6695 11.595793356601554
5.67 11.596521245683636
5.6705 11.597274793515584
5.671 11.598027965362302
5.6715 11.598778962199678
5.672 11.599548308591451
5.6725 11.600378928629286
5.673 11.601360903435818
5.6735 11.602674401574397
5.674 11.604776343829691
5.6745 11.608970081685342
5.675 11.618962829990835
5.6755 11.643568513016508
5.676 11.694053147480272
5.6765 11.765251947303533
5.677 11.82988191747907
5.6775 11.87035589428842
5.678 11.888025000475118
5.6785 11.889022359278933
5.679 11.877960286772854
5.6795 11.85853708492144
5.68 11.835039536638437
5.6805 11.812452568968226
5.681 11.795292272779598
5.6815 11.78667037594839
5.682 11.788304566276704
5.6825 11.800724521014793
5.683 11.822755249251529
5.6835 11.850362197489325
5.684 11.877052549605015
5.6845 11.897131828005403
5.685 11.908358445556331
5.6855 11.91117460679503
5.686 11.906147956594822
5.6865 11.89187507735872
5.687 11.86351922054753
5.6875 11.813523518365965
5.688 11.742533004449875
5.6885 11.67469149977618
5.689 11.6341682894856
5.6895 11.617286765240777
5.69 11.611538935243594
5.6905 11.6099039431768
5.691 11.609734778283158
5.6915 11.610121638856885
5.692 11.610713309821357
5.6925 11.611391355984406
5.693 11.61211960517393
5.6935 11.613006356608029
5.694 11.614411370691833
5.6945 11.617396149143545
5.695 11.62499509983748
5.6955 11.644283607909951
5.696 11.683785690561006
5.6965 11.736853132251866
5.697 11.780249044494287
5.6975 11.80341495184038
5.698 11.809965473751308
5.6985 11.803350187468222
5.699 11.78239130293123
5.6995 11.74423745873397
5.7 11.694520156625533
5.7005 11.651300971239348
5.701 11.625560197372977
5.7015 11.61331085465952
5.702 11.607766912229259
5.7025 11.605137542015672
5.703 11.603831951744635
5.7035 11.603246409483962
5.704 11.603185320302401
5.7045 11.603695546303769
5.705 11.60509125927706
5.7055 11.608021505062755
5.706 11.613398515649635
5.7065 11.621807486539929
5.707 11.632308487666421
5.7075 11.641521261277834
5.708 11.644623757220398
5.7085 11.638851106689
5.709 11.626531921380042
5.7095 11.613409696598158
5.71 11.603572584836378
5.7105 11.597418816572343
5.711 11.593699139046269
5.7115 11.591331547459607
5.712 11.589694153464386
5.7125 11.588438800460423
5.713 11.587381329228275
5.7135 11.58645396513846
5.714 11.585653697893406
5.7145 11.585011073125877
5.715 11.584556464049253
5.7155 11.584323511420724
5.716 11.584328657412776
5.7165 11.584596723645408
5.717 11.585177284821594
5.7175 11.586225195970329
5.718 11.588098097291166
5.7185 11.591512605225311
5.719 11.597571489333092
5.7195 11.607281132449543
5.72 11.619870256120404
5.7205 11.631038908267538
5.721 11.634551854119753
5.7215 11.627869683656325
5.722 11.61474143601097
5.7225 11.60113842014422
5.723 11.590441768570432
5.7235 11.582944685921664
5.724 11.577682895348769
5.7245 11.57369479480143
5.725 11.57037805707212
5.7255 11.567405140400787
5.726 11.564653212524242
5.7265 11.562069358117075
5.727 11.559649953123564
5.7275 11.557400120602214
5.728 11.555331188604061
5.7285 11.553474093722773
5.729 11.551920805224679
5.7295 11.55087118282474
5.73 11.5507133104126
5.7305 11.552108690933487
5.731 11.556084234415586
5.7315 11.56402119884713
5.732 11.57736627846613
5.7325 11.596464507874682
5.733 11.618492351552572
5.7335 11.637138433476089
5.734 11.646080698138306
5.7345 11.642822231312692
5.735 11.628737006773996
5.7355 11.607434382465794
5.736 11.58351353710405
5.7365 11.561403909123953
5.737 11.543861061510572
5.7375 11.531305728244863
5.738 11.522597386419402
5.7385 11.516264859879872
5.739 11.511245751657768
5.7395 11.506973650304456
5.74 11.503273475206008
5.7405 11.500227276327479
5.741 11.498130320565917
5.7415 11.497541695866243
5.742 11.499260863659813
5.7425 11.504126348422748
5.743 11.512443730497303
5.7435 11.523302596340429
5.744 11.534406281105149
5.7445 11.542885661568711
5.745 11.54662310030415
5.7455 11.545102447035553
5.746 11.539227256625871
5.7465 11.53039918591914
5.747 11.519570120367003
5.7475 11.506231275990253
5.748 11.487949068891176
5.7485 11.461657929658678
5.749 11.428211505139299
5.7495 11.395943628522787
5.75 11.376865488617938
5.7505 11.377649154950277
5.751 11.394244446719956
5.7515 11.415733458862373
5.752 11.43241019603606
5.7525 11.440337875245003
5.753 11.440149747127315
5.7535 11.434292588848972
5.754 11.425401028554273
5.7545 11.415643769819127
5.755 11.40635903295906
5.7555 11.398098880215532
5.756 11.39099125071824
5.7565 11.385009494170912
5.757 11.37997486599351
5.7575 11.375629039504929
5.758 11.371685940366156
5.7585 11.367905670142726
5.759 11.36408003048107
5.7595 11.360035751432783
5.76 11.355562007463767
5.7605 11.350418748485652
5.761 11.344286338236376
5.7615 11.336758766716667
5.762 11.327251325135343
5.7625 11.314735533240956
5.763 11.296898297359213
5.7635 11.267958518047525
5.764 11.213563858767095
5.7645 11.102365622998267
5.765 10.883325323709862
5.7655 10.519328353470708
5.766 10.066102112251663
5.7665 9.665636813266403
5.767 9.402139391802038
5.7675 9.257087597245526
5.768 9.182451244478667
5.7685 9.144252266384637
5.769 9.124613956791904
5.7695 9.115335926126221
5.77 9.113083558606451
5.7705 9.117091091792204
5.771 9.128209003097233
5.7715 9.148484061829166
5.772 9.180513803127646
5.7725 9.22630869094597
5.773 9.285233354330163
5.7735 9.352260463050783
5.774 9.418291715875856
5.7745 9.472092021523434
5.775 9.502833591219368
5.7755 9.503895700150906
5.776 9.477017338643645
5.7765 9.4328436446063
5.777 9.385854348344083
5.7775 9.347450727528383
5.778 9.324996325116935
5.7785 9.32323565647621
5.779 9.34706149024585
5.7795 9.403436819055386
5.78 9.502733635475533
5.7805 9.656637377450167
5.781 9.871542053646298
5.7815 10.136483644517003
5.782 10.41722221000364
5.7825 10.669118662010572
5.783 10.862542061869508
5.7835 10.994819295689027
5.784 11.079117439529622
5.7845 11.130192976474227
5.785 11.157389111772105
5.7855 11.163165825474323
5.786 11.144304093910556
5.7865 11.091569506675832
5.787 10.987482256008477
5.7875 10.80789479980741
5.788 10.53760861142197
5.7885 10.198884923591137
5.789 9.856042071183431
5.7895 9.571635072606302
5.79 9.368124752844366
5.7905 9.23504372799847
5.791 9.152228818171135
5.7915 9.102730388808197
5.792 9.07548759863176
5.7925 9.063719135787078
5.793 9.062843562637504
5.7935 9.068496458170205
5.794 9.07493334810222
5.7945 9.074069501664223
5.795 9.056691891436113
5.7955 9.018942927432004
5.796 8.96990372505855
5.7965 8.926013577568881
5.797 8.896423456517837
5.7975 8.879759300273975
5.798 8.87095374179098
5.7985 8.86596140015125
5.799 8.862526352243062
5.7995 8.859572151753671
5.8 8.856619368236156
5.8005 8.853480701138185
5.801 8.850086370752226
5.8015 8.846438420249022
5.802 8.842596758948112
5.8025 8.838653317100032
5.803 8.834719850004266
5.8035 8.830976554757541
5.804 8.827747870494328
5.8045 8.825822720643696
5.805 8.827132011319353
5.8055 8.835871094783322
5.806 8.859252324062759
5.8065 8.905111906288703
5.807 8.973922714418404
5.8075 9.049623539799516
5.808 9.102801566475723
5.8085 9.109091412212269
5.809 9.066777333622532
5.8095 8.996974959677804
5.81 8.926526394522309
5.8105 8.8713564092057
5.811 8.83423756186503
5.8115 8.811514870989011
5.812 8.798611341568893
5.8125 8.79195889157026
5.813 8.78910408967625
5.8135 8.788488296669051
5.814 8.789168865072213
5.8145 8.790597203551403
5.815 8.792445696086524
5.8155 8.794474175229656
5.816 8.796488528784007
5.8165 8.798335685367192
5.817 8.799881274460134
5.8175 8.801024259398709
5.818 8.801682443412691
5.8185 8.801845322975861
5.819 8.80157593030371
5.8195 8.801027100621674
5.82 8.80034090795559
5.8205 8.799457971850511
5.821 8.79808359771694
5.8215 8.795881832896463
5.822 8.79283744142235
5.8225 8.789343566530107
5.823 8.785998340289723
5.8235 8.783276849681023
5.824 8.781487417162868
5.8245 8.780899748159804
5.825 8.781913117944782
5.8255 8.7852788621178
5.826 8.792480811368588
5.8265 8.80651281140971
5.827 8.833862032471423
5.8275 8.88927701543873
5.828 9.003820893080572
5.8285 9.222012950883826
5.829 9.547457956048163
5.8295 9.874824283445587
5.83 10.069316220065744
5.8305 10.069544828165856
5.831 9.860673084952243
5.8315 9.481974737720993
5.832 9.103770941093504
5.8325 8.889314805829404
5.833 8.812462243553899
5.8335 8.791004198022002
5.834 8.78533859105082
5.8345 8.78373625958783
5.835 8.783129726181993
5.8355 8.782654989012812
5.836 8.782022967106052
5.8365 8.781144851155585
5.837 8.780020420475228
5.8375 8.778699600893347
5.838 8.77728263817314
5.8385 8.775931371143226
5.839 8.775062899129328
5.8395 8.77641625302033
5.84 8.788884628341219
5.8405 8.855187636554877
5.841 9.1123124573432
5.8415 9.67428891207469
5.842 10.24603528209694
5.8425 10.560816669866234
5.843 10.674695408752328
5.8435 10.662023575370604
5.844 10.523063168178481
5.8445 10.207593978707262
5.845 9.724580901661156
5.8455 9.262342057383556
5.846 8.982291753022775
5.8465 8.854292537711856
5.847 8.801106377520597
5.8475 8.778800532859854
5.848 8.769161267281309
5.8485 8.765216659683112
5.849 8.76440526208377
5.8495 8.765965086145957
5.85 8.76997272236526
5.8505 8.77689631934139
5.851 8.78710932747935
5.8515 8.800106649567613
5.852 8.813731750951845
5.8525 8.824358160776534
5.853 8.828455576504048
5.8535 8.825071996918783
5.854 8.81666814299771
5.8545 8.807084699496656
5.855 8.798749027900907
5.8555 8.791890231851209
5.856 8.785761655349674
5.8565 8.77979731411818
5.857 8.773864303224382
5.8575 8.76805759369314
5.858 8.762457096947351
5.8585 8.757128438011065
5.859 8.752130141605416
5.8595 8.747516306251342
5.86 8.743334150152908
5.8605 8.739604598211514
5.861 8.736325515913236
5.8615 8.733478733298906
5.862 8.73099330159922
5.8625 8.72872879309391
5.863 8.726516260912987
5.8635 8.724250280264773
5.864 8.721997948255552
5.8645 8.719947111262478
5.865 8.718282221452998
5.8655 8.717059074108757
5.866 8.716229703437868
5.8665 8.715664218487078
5.867 8.715211539960027
5.8675 8.714655228338703
5.868 8.71367618343913
5.8685 8.711772060619378
5.869 8.708146837103133
5.8695 8.701522729677258
5.87 8.689748883033786
5.8705 8.66912188145368
5.871 8.633379299957795
5.8715 8.572566287206335
5.872 8.473629246556051
5.8725 8.325940107675567
5.873 8.132537538413139
5.8735 7.916648781045894
5.874 7.712811841492516
5.8745 7.550089034391406
5.875 7.444220978109626
5.8755 7.402788125989427
5.876 7.433631546167546
5.8765 7.549143368835163
5.877 7.75731266552402
5.8775 8.036312859113494
5.878 8.314674454574785
5.8785 8.514368620093116
5.879 8.618538041754611
5.8795 8.659359166764965
5.88 8.670780287880582
5.8805 8.671345488068646
5.881 8.668546228091557
5.8815 8.664910264060481
5.882 8.66121071220211
5.8825 8.657698087741274
5.883 8.654487894089161
5.8835 8.651646217449219
5.884 8.64920327278752
5.8845 8.64716350067107
5.885 8.64550155067252
5.8855 8.64417615947638
5.886 8.643145002461711
5.8865 8.642382836787064
5.887 8.641865309804349
5.8875 8.641569603871979
5.888 8.641464565725585
5.8885 8.641531195951096
5.889 8.641777356896757
5.8895 8.642255429081825
5.89 8.643082581991422
5.8905 8.644465251830596
5.891 8.64671058804743
5.8915 8.650184516643474
5.892 8.655055164666344
5.8925 8.660955239736897
5.893 8.667042910420395
5.8935 8.67286274282797
5.894 8.679332840641386
5.8945 8.688456092137688
5.895 8.701715733601677
5.8955 8.71787333674623
5.896 8.729673724160403
5.8965 8.717964981113127
5.897 8.645933219686295
5.8975 8.471940964000211
5.898 8.200881906157562
5.8985 7.914382392292777
5.899 7.706257744742378
5.8995 7.621710548453112
5.9 7.671041744022234
5.9005 7.85014701979548
5.901 8.123071267556227
5.9015 8.398217535742365
5.902 8.580849118563698
5.9025 8.654770411764027
5.903 8.66249940000715
5.9035 8.646462730809674
5.904 8.629079821753656
5.9045 8.616922518178441
5.905 8.609328883022307
5.9055 8.60436486499352
5.906 8.600788408816438
5.9065 8.59799323619444
5.907 8.59570281661589
5.9075 8.593764389940166
5.908 8.592096740783557
5.9085 8.590661012860956
5.909 8.589430451877067
5.9095 8.588400905050424
5.91 8.587579599302803
5.9105 8.58698163230898
5.911 8.586638505863345
5.9115 8.586594049327033
5.912 8.58688453111266
5.9125 8.587536266591183
5.913 8.588547202252215
5.9135 8.58987893334552
5.914 8.591398103586211
5.9145 8.59285823688981
5.915 8.594003554761738
5.9155 8.594733561232314
5.916 8.595137405333833
5.9165 8.595392707107202
5.917 8.595624606197028
5.9175 8.59583361713955
5.918 8.59575751614948
5.9185 8.594466730514057
5.919 8.589696797842397
5.9195 8.576874391682487
5.92 8.548535294996583
5.9205 8.496352927767223
5.921 8.418267438035095
5.9215 8.328315031884063
5.922 8.256585750539124
5.9225 8.233822090343104
5.923 8.273748300731281
5.9235 8.364091846154274
5.924 8.469016263238881
5.9245 8.548549904987077
5.925 8.586096206565998
5.9255 8.592802990956613
5.926 8.587191146873785
5.9265 8.58032290591887
5.927 8.575550909085454
5.9275 8.572806992463676
5.928 8.57130299746521
5.9285 8.570456291758756
5.929 8.56995740367882
5.9295 8.569677537563894
5.93 8.569594327197642
5.9305 8.569721718803322
5.931 8.570107097553475
5.9315 8.570786659385018
5.932 8.571807675886227
5.9325 8.573222248346106
5.933 8.575135122497553
5.9335 8.577698474556403
5.934 8.581123938196804
5.9345 8.585650270121768
5.935 8.591444443841482
5.9355 8.598400083917031
5.936 8.605869658458253
5.9365 8.612590983733277
5.937 8.61707969749278
5.9375 8.61848546981496
5.938 8.61716653822128
5.9385 8.61441077125762
5.939 8.611559328299617
5.9395 8.609424001128161
5.94 8.608235287514134
5.9405 8.607897723265701
5.941 8.608208886185594
5.9415 8.60898077390538
5.942 8.610095997325935
5.9425 8.611501542008298
5.943 8.613180885521288
5.9435 8.615156147339185
5.944 8.617463530029251
5.9445 8.620133099240896
5.945 8.623188423361103
5.9455 8.626600803859265
5.946 8.630312145529349
5.9465 8.634231844286234
5.947 8.638278509239424
5.9475 8.642404492315382
5.948 8.646590279935463
5.9485 8.650833855335712
5.949 8.655121821021122
5.9495 8.659419013421573
5.95 8.663670228779413
5.9505 8.6678272651138
5.951 8.671863853702856
5.9515 8.675767580172774
5.952 8.679545456498637
5.9525 8.683225148323125
5.953 8.686845465871404
5.9535 8.690455318280161
5.954 8.694119720083894
5.9545 8.697946961333969
5.955 8.702030638675783
5.9555 8.706347351138088
5.956 8.710610806542007
5.9565 8.714214492843514
5.957 8.716464700305274
5.9575 8.717029249230976
5.958 8.716269901730605
5.9585 8.715000298178545
5.959 8.713957725306475
5.9595 8.713460858860348
5.96 8.713492932984206
5.9605 8.713904012738439
5.961 8.714567735922621
5.9615 8.715413650797657
5.962 8.71641127671408
5.9625 8.717564240454063
5.963 8.718882438151201
5.9635 8.72038475906125
5.964 8.722092532437845
5.9645 8.724033400823323
5.965 8.726265896401863
5.9655 8.728887472124665
5.966 8.732057095233777
5.9665 8.735965378213791
5.967 8.740723869194973
5.9675 8.746137117342847
5.968 8.751619831904335
5.9685 8.756369234380767
5.969 8.759726537848213
5.9695 8.761296390280126
5.97 8.761105528575847
5.9705 8.759636117691574
5.971 8.757670730294489
5.9715 8.75593460425263
5.972 8.754788453663824
5.9725 8.754256219924205
5.973 8.75417424473207
5.9735 8.754376327594063
5.974 8.754726771583524
5.9745 8.755151154598742
5.975 8.755629144839151
5.9755 8.756159965568962
5.976 8.756770194378475
5.9765 8.757493482342461
5.977 8.758378481956385
5.9775 8.759483558394397
5.978 8.760895312276862
5.9785 8.762739050417391
5.979 8.76517109291079
5.9795 8.76831835245163
5.98 8.772128991049193
5.9805 8.776245771221948
5.981 8.780038982873695
5.9815 8.78285198735119
5.982 8.784373880584308
5.9825 8.784804991824956
5.983 8.7847269854548
5.9835 8.784732716222091
5.984 8.78514255466316
5.9845 8.78602739692716
5.985 8.787310414587896
5.9855 8.78889593379349
5.986 8.790693034142134
5.9865 8.792639409249517
5.987 8.794697268545136
5.9875 8.796853576047504
5.988 8.799117528500044
5.9885 8.801525506081298
5.989 8.804142841861854
5.9895 8.80708124918375
5.99 8.810473598994882
5.9905 8.814542519448995
5.991 8.81956769321393
5.9915 8.825950899759654
5.992 8.834195908327708
5.9925 8.844945804975264
5.993 8.858998879182653
5.9935 8.877374525929909
5.994 8.901390618505282
5.9945 8.932902844815331
5.995 8.974507449968371
5.9955 9.029581339750592
5.996 9.101914184592971
5.9965 9.194330450998777
5.997 9.306709346085619
5.9975 9.432883554197542
5.998 9.558894329467226
5.9985 9.664770007001021
5.999 9.729531104598518
5.9995 9.737174324682304
6.0 9.67984962671552
6.0005 9.561466871603887
6.001 9.401918528869881
6.0015 9.235436199817446
6.002 9.096160373618456
6.0025 9.000226389538184
6.003 8.94355255704033
6.0035 8.913619482645966
6.004 8.89914458382864
6.0045 8.892914120888754
6.005 8.891035104384695
6.0055 8.891586335178108
6.006 8.893754905203291
6.0065 8.897386860132773
6.007 8.902968065099348
6.0075 8.911975978454855
6.008 8.927815718101126
6.0085 8.95767673520443
6.009 9.01503622973624
6.0095 9.11966775196236
6.01 9.287299681443319
6.0105 9.505982889218775
6.011 9.72728712117992
6.0115 9.895288672566263
6.012 9.978213521185872
6.0125 9.967529903752911
6.013 9.866378391160168
6.0135 9.689216482716681
6.014 9.471847263504191
6.0145 9.266722836366963
6.015 9.114093295943555
6.0155 9.020691806198759
6.016 8.970719250568838
6.0165 8.945861303335665
6.017 8.933801864393647
6.0175 8.927971139238373
6.018 8.92523741863274
6.0185 8.924188371654505
6.019 8.92422644395905
6.0195 8.9251495249902
6.02 8.927010943247222
6.0205 8.93011565948106
6.021 8.93517083385737
6.0215 8.943620635273387
6.022 8.95827927566651
6.0225 8.984296594090686
6.023 9.03024438408714
6.0235 9.10827320259888
6.024 9.231230055160598
6.0245 9.4052514376983
6.025 9.621945172124164
6.0255 9.858228134633439
6.026 10.087740363149148
6.0265 10.292698479069244
6.027 10.467038401310756
6.0275 10.612782252161878
6.028 10.734772010866347
6.0285 10.837130681720652
6.029 10.922079595374466
6.0295 10.990261895236031
6.03 11.042127545631118
6.0305 11.079059226244901
6.031 11.103637053371848
6.0315 11.119042943198092
6.032 11.128299005634865
6.0325 11.133728673509463
6.033 11.136918755316422
6.0335 11.138864074707303
6.034 11.14015204120355
6.0345 11.141120659260842
6.035 11.141967825929164
6.0355 11.142806301910156
6.036 11.143705853319762
6.0365 11.144706228824134
6.037 11.145847842806564
6.0375 11.1471542735495
6.038 11.148636705550452
6.0385 11.15027204815986
6.039 11.151947663289175
6.0395 11.153443156708363
6.04 11.154417118193532
6.0405 11.154533890139852
6.041 11.153665716491513
6.0415 11.152136082161075
6.042 11.150688151522566
6.0425 11.150130801335965
6.043 11.15082690783996
6.0435 11.152448614665133
6.044 11.154251415302774
6.0445 11.155577469812172
6.045 11.156157022239643
6.0455 11.156062443706272
6.046 11.155487919659674
6.0465 11.154622882652788
6.047 11.153614635414979
6.0475 11.15257031763312
6.048 11.151574414570469
6.0485 11.150683878900946
6.049 11.149946482325664
6.0495 11.149388374970933
6.05 11.149031963112215
6.0505 11.148886862624458
6.051 11.148937166501216
6.0515 11.14917047996125
6.052 11.149550685032217
6.0525 11.150024495030564
6.053 11.150517154373436
6.0535 11.150930811699897
6.054 11.151103904559143
6.0545 11.150808711018723
6.055 11.149657526853058
6.0555 11.14702993483813
6.056 11.141845282012518
6.0565 11.132243850171903
6.057 11.114983478867948
6.0575 11.084427599758886
6.058 11.030834956208391
6.0585 10.938732190989445
6.059 10.787246586531246
6.0595 10.558778205051894
6.06 10.259819329990055
6.0605 9.936284650713912
6.061 9.65138377927337
6.0615 9.442219678208641
6.062 9.307586588775024
6.0625 9.2279820844149
6.063 9.184071395801148
6.0635 9.16296710916668
6.064 9.157956330241042
6.0645 9.167424436228302
6.065 9.194712608564164
6.0655 9.250215095917866
6.066 9.355625023007558
6.0665 9.54725228958949
6.067 9.860088273223184
6.0675 10.268842913581643
6.068 10.653447428921872
6.0685 10.910357492191018
6.069 11.043124305708847
6.0695 11.102746552332054
6.07 11.128275116605742
6.0705 11.139420350463869
6.071 11.144673205108248
6.0715 11.147438000087899
6.072 11.14897244136688
6.0725 11.149610935316673
6.073 11.149245346989751
6.0735 11.147406338770566
6.074 11.143210507726135
6.0745 11.135098803547503
6.075 11.120583857249063
6.0755 11.096016161921455
6.076 11.056857980533163
6.0765 10.998816782834616
6.077 10.919619548445983
6.0775 10.820759654245009
6.078 10.707148851295518
6.0785 10.584896636309086
6.079 10.45821029383914
6.0795 10.32833617433053
6.08 10.195819200632133
6.0805 10.064823166961432
6.081 9.943136476349835
6.0815 9.839086871313956
6.082 9.758141939226217
6.0825 9.70282127939899
6.083 9.67393409353203
6.0835 9.672313505400346
6.084 9.699040486200396
6.0845 9.756303810509827
6.085 9.847247380598308
6.0855 9.9744404771739
6.086 10.137039518519597
6.0865 10.327220166890953
6.087 10.52787025623201
6.0875 10.716337368597078
6.088 10.873501657481714
6.0885 10.991096861735073
6.089 11.07168988325121
6.0895 11.12361915686856
6.09 11.156040423491241
6.0905 11.176443459096962
6.091 11.189605961401963
6.0915 11.198104355660256
6.092 11.20328781947186
6.0925 11.206142242376533
6.093 11.207592063590592
6.0935 11.208483174648812
6.094 11.209480405349964
6.0945 11.21107405119291
6.095 11.21355811454341
6.0955 11.217137810466408
6.096 11.221884118479238
6.0965 11.227710894440325
6.097 11.23429244386407
6.0975 11.241055646202202
6.098 11.247327910229163
6.0985 11.252600214332503
6.099 11.256766592247825
6.0995 11.260080204432292
6.1 11.262857471175437
6.1005 11.265180817043472
6.101 11.266863620550069
6.1015 11.267642652315402
6.102 11.267472969449699
6.1025 11.266593971698963
6.103 11.265412678965244
6.1035 11.264275582364977
6.104 11.26337692375666
6.1045 11.26276186272359
6.105 11.262426982540234
6.1055 11.262353664500083
6.106 11.26256376468585
6.1065 11.263101246411267
6.107 11.263987227740294
6.1075 11.265183666848351
6.108 11.266544097004505
6.1085 11.267948475269769
6.109 11.269333974360059
6.1095 11.270729623438363
6.11 11.272165897395585
6.1105 11.273624916271537
6.111 11.275003316077594
6.1115 11.275999317410392
6.112 11.275871818295911
6.1125 11.272519300910119
6.113 11.259383118082077
6.1135 11.214960174268825
6.114 11.071430158201085
6.1145 10.67507692069901
6.115 9.983686888689338
6.1155 9.407672739684912
6.116 9.154358079566531
6.1165 9.069456482824823
6.117 9.040670114409153
6.1175 9.02945174601443
6.118 9.024350838593552
6.1185 9.021784192750737
6.119 9.020459112262554
6.1195 9.019819494693383
6.12 9.019587741152801
6.1205 9.019606528529678
6.121 9.019774158624394
6.1215 9.020032831968916
6.122 9.020342548880265
6.1225 9.020705160904004
6.123 9.021147629883174
6.1235 9.02172863392682
6.124 9.022565427642917
6.1245 9.02383141470671
6.125 9.025817166046082
6.1255 9.028951511787124
6.126 9.03369784363311
6.1265 9.039821626070825
6.127 9.045072122058201
6.1275 9.044480717542946
6.128 9.032923591488164
6.1285 9.011584919291412
6.129 8.991294381326174
6.1295 8.984180296029606
6.13 8.991384983241588
6.1305 9.00324239959642
6.131 9.010660545192561
6.1315 9.01199526025782
6.132 9.00995831572546
6.1325 9.007104425991479
6.133 9.004591502636224
6.1335 9.002729466994179
6.134 9.001525414407826
6.1345 9.000938362430215
6.135 9.00093720127748
6.1355 9.001504598047323
6.136 9.002595275372784
6.1365 9.004166875578285
6.137 9.0061461535022
6.1375 9.008436522801219
6.138 9.010910923084179
6.1385 9.013350673872004
6.139 9.015382123105066
6.1395 9.016465499728646
6.14 9.016079954825294
6.1405 9.01422941747833
6.141 9.011863379072253
6.1415 9.010678123579947
6.142 9.012157113997507
6.1425 9.016675923420493
6.143 9.023423834717757
6.1435 9.031147471436473
6.144 9.038854331799566
6.1445 9.04604144744161
6.145 9.052537339330772
6.1455 9.058108210259821
6.146 9.062243414364591
6.1465 9.064316634402882
6.147 9.064127138001783
6.1475 9.062260173602365
6.148 9.059881051689775
6.1485 9.058050624469661
6.149 9.057287852021922
6.1495 9.05759843274101
6.15 9.058759609758258
6.1505 9.060550851868964
6.151 9.062832405456838
6.1515 9.06554149320101
6.152 9.068645123892441
6.1525 9.072127143791356
6.153 9.075972521136627
6.1535 9.08018174982347
6.154 9.084755511211263
6.1545 9.089711598299726
6.155 9.095094491576344
6.1555 9.10096597433316
6.156 9.10739515202292
6.1565 9.114380923271643
6.157 9.121735892761048
6.1575 9.128973788453145
6.158 9.135366245771532
6.1585 9.140212100345263
6.159 9.143154700733803
6.1595 9.144424283674685
6.16 9.14471292618845
6.1605 9.1448353749064
6.161 9.145387427347213
6.1615 9.146581895162171
6.162 9.148331780575948
6.1625 9.15044393323582
6.163 9.152745169044515
6.1635 9.155199710468352
6.164 9.157864867348835
6.1645 9.160867003343302
6.165 9.164283868328141
6.1655 9.168063164898943
6.166 9.171839263475619
6.1665 9.174922711894546
6.167 9.176509665593048
6.1675 9.176098991952784
6.168 9.173809314793456
6.1685 9.170382099666682
6.169 9.166864336309605
6.1695 9.164180077569313
6.17 9.162817721845705
6.1705 9.162794111262542
6.171 9.163859808552406
6.1715 9.165712301816392
6.172 9.168110402983064
6.1725 9.170889445435389
6.173 9.173942849883591
6.1735 9.177198836279967
6.174 9.180613005231436
6.1745 9.184174517888298
6.175 9.187909509833034
6.1755 9.191881945940423
6.176 9.196165020012987
6.1765 9.20075308374594
6.177 9.20544811046252
6.1775 9.209733552517331
6.178 9.212882231659904
6.1785 9.21434124106506
6.179 9.2141419703619
6.1795 9.212890588953176
6.18 9.211331323804426
6.1805 9.209930224714235
6.181 9.208819866093442
6.1815 9.207937553965337
6.182 9.207197330145064
6.1825 9.206551681983647
6.183 9.206002204092638
6.1835 9.205583049860305
6.184 9.205338660169325
6.1845 9.205335892839642
6.185 9.205646933159269
6.1855 9.206365033294091
6.186 9.207602787974796
6.1865 9.20948302245126
6.187 9.212120910953676
6.1875 9.21552364464895
6.188 9.219527914697778
6.1885 9.223755838066346
6.189 9.227726296009827
6.1895 9.23103462861658
6.19 9.233556732473716
6.1905 9.235516564614745
6.191 9.237232507832616
6.1915 9.238767822998753
6.192 9.239944880400252
6.1925 9.240683389746277
6.193 9.241203210485065
6.1935 9.24179502279145
6.194 9.242586559155441
6.1945 9.243518869626769
6.195 9.244481979632415
6.1955 9.245374205420063
6.196 9.246138288500557
6.1965 9.246742259802584
6.197 9.247178077576251
6.1975 9.24745499825569
6.198 9.247608739339864
6.1985 9.247693092368216
6.199 9.247782730124761
6.1995 9.247944685487013
6.2 9.24825987525061
6.2005 9.24878897253694
6.201 9.249578918516942
6.2015 9.250653483833062
6.202 9.252025649931923
6.2025 9.253735550902913
6.203 9.255832461116324
6.2035 9.25837174501591
6.204 9.261382075973874
6.2045 9.264831462367717
6.205 9.268659808427149
6.2055 9.272808640386142
6.206 9.277221352582885
6.2065 9.281887182647264
6.207 9.286743737610028
6.2075 9.291680423323847
6.208 9.296475119575188
6.2085 9.300813124280829
6.209 9.304296597419786
6.2095 9.306488765883081
6.21 9.307024223619582
6.2105 9.305990228103358
6.211 9.30425091162305
6.2115 9.303357835251798
6.212 9.304847603166476
6.2125 9.309180532463333
6.213 9.315377361748197
6.2135 9.321704133556644
6.214 9.32672162017208
6.2145 9.329863095975295
6.215 9.331332906131529
6.2155 9.331708266420282
6.216 9.331574326767353
6.2165 9.331315499539222
6.217 9.331126502025647
6.2175 9.331086340716311
6.218 9.33125642145436
6.2185 9.331674485811632
6.219 9.33235331403386
6.2195 9.333282005494322
6.22 9.334423931246452
6.2205 9.33573177896018
6.221 9.337169640351895
6.2215 9.338707960146053
6.222 9.34033625778434
6.2225 9.342037973046441
6.223 9.343813417859678
6.2235 9.345659914347685
6.224 9.347584393632907
6.2245 9.349598169102897
6.225 9.351754497051623
6.2255 9.354131035102913
6.226 9.356853594767149
6.2265 9.360054804750348
6.227 9.363794808100348
6.2275 9.367985330359108
6.228 9.372343769404463
6.2285 9.376347077355195
6.229 9.379208623740812
6.2295 9.379775026585314
6.23 9.376604557297565
6.2305 9.368541677637939
6.231 9.355878239170341
6.2315 9.341338509595516
6.232 9.329481193326956
6.2325 9.324524950475855
6.233 9.32827678495719
6.2335 9.33957762353765
6.234 9.355515645767401
6.2345 9.372784665884023
6.235 9.388871164362083
6.2355 9.402242665902051
6.236 9.412335691328867
6.2365 9.419282643502761
6.237 9.423687261174589
6.2375 9.426334484711724
6.238 9.427970742221792
6.2385 9.429167970792918
6.239 9.430303894102295
6.2395 9.431588545528829
6.24 9.43308739979128
6.2405 9.434755260556216
6.241 9.436505619581368
6.2415 9.438249794706948
6.242 9.43994598498669
6.2425 9.441570899186331
6.243 9.443132285961084
6.2435 9.444632922445596
6.244 9.446082616494856
6.2445 9.447555849803603
6.245 9.449207689195266
6.2455 9.451240159799518
6.246 9.453779000297672
6.2465 9.45684771366492
6.247 9.46041898790141
6.2475 9.46442459186797
6.248 9.468790005242596
6.2485 9.473449699752532
6.249 9.478336186416488
6.2495 9.483383619931942
6.25 9.488553941459823
6.2505 9.493819149862308
6.251 9.499171378365592
6.2515 9.504606472321406
6.252 9.510108575182436
6.2525 9.515692309499865
6.253 9.521431403118338
6.2535 9.527538320202279
6.254 9.534394603453777
6.2545 9.542522169802151
6.255 9.55241865142898
6.2555 9.564323209958289
6.256 9.578191836182185
6.2565 9.594007657346811
6.257 9.611874133362665
6.2575 9.631168759248908
6.258 9.64977720419601
6.2585 9.66460068263789
6.259 9.67327868687343
6.2595 9.675465394569649
6.26 9.672601224116228
6.2605 9.66708491279661
6.261 9.661464698941671
6.2615 9.657859878420972
6.262 9.657964842747404
6.2625 9.66323302028508
6.263 9.675032690816106
6.2635 9.694744677642007
6.264 9.723204879705026
6.2645 9.759590338280042
6.265 9.79944923335766
6.2655 9.833561343389043
6.266 9.849647225466182
6.2665 9.837976866929822
6.267 9.798297070265754
6.2675 9.742334275121596
6.268 9.688036845876656
6.2685 9.648554459626997
6.269 9.626202802635348
6.2695 9.616331964265335
6.27 9.613347823433337
6.2705 9.61350365457032
6.271 9.614857650656369
6.2715 9.616544483562794
6.272 9.618185983539053
6.2725 9.619651454736932
6.273 9.62090408281691
6.2735 9.621985050164348
6.274 9.623051783599404
6.2745 9.624491164248404
6.275 9.627318548167768
6.2755 9.634479435416026
6.276 9.654794319176752
6.2765 9.713031724212744
6.277 9.862446005912364
6.2775 10.154861653519418
6.278 10.53396218739389
6.2785 10.852516445243204
6.279 11.04068329569364
6.2795 11.112699690479381
6.28 11.089549260747699
6.2805 10.971804883511712
6.281 10.750557474796409
6.2815 10.444721356668527
6.282 10.132298840916551
6.2825 9.898614048803363
6.283 9.76251850591158
6.2835 9.693629179495396
6.284 9.659973788175613
6.2845 9.642796866096596
6.285 9.633171929638149
6.2855 9.627208921871159
6.286 9.623260435933613
6.2865 9.62057456102885
6.287 9.618744620727622
6.2875 9.617467128452262
6.288 9.61651838415045
6.2885 9.615731550371528
6.289 9.614975244216588
6.2895 9.61413638906772
6.29 9.613112981195286
6.2905 9.611812104954193
6.291 9.610174703175556
6.2915 9.608157591228164
6.292 9.6057411947688
6.2925 9.602914087175872
6.293 9.59970991695971
6.2935 9.596167314179194
6.294 9.592359659722902
6.2945 9.58835027034003
6.295 9.584221871608797
6.2955 9.58007947976541
6.296 9.576026560304513
6.2965 9.572168783615357
6.297 9.568587607042797
6.2975 9.565324520371753
6.298 9.562397348131082
6.2985 9.55975215000781
6.299 9.557264875905222
6.2995 9.55471742188816
6.3 9.551893417006063
6.3005 9.548731605979562
6.301 9.545371413759145
6.3015 9.542041307935548
6.302 9.538936635285467
6.3025 9.536147089530438
6.303 9.5336625193083
6.3035 9.531392992913798
6.304 9.529239149731314
6.3045 9.527101719389798
6.305 9.524896001458451
6.3055 9.522576875748847
6.306 9.520111362256863
6.3065 9.517528969657949
6.307 9.514890034625545
6.3075 9.512292899076602
6.308 9.509874111083075
6.3085 9.507763135085725
6.309 9.506040726212213
6.3095 9.504621313816564
6.31 9.50322576038067
6.3105 9.50144070319288
6.311 9.498921413531736
6.3115 9.495583158633046
6.312 9.49161203641198
6.3125 9.487319581716154
6.313 9.48301999166421
6.3135 9.47898595203564
6.314 9.475417847352539
6.3145 9.472397686141328
6.315 9.469869459131342
6.3155 9.467703895454196
6.316 9.46577333679378
6.3165 9.463960128439371
6.317 9.46220331139688
6.3175 9.460493761603423
6.318 9.458911404609047
6.3185 9.457603743536694
6.319 9.456845507411014
6.3195 9.457038013520343
6.32 9.458703964829201
6.3205 9.462344218481036
6.321 9.468040735566266
6.3215 9.474827286280199
6.322 9.480176167946397
6.3225 9.480265095029392
6.323 9.472006375938182
6.3235 9.456270590467962
6.324 9.438861721192989
6.3245 9.426744735992727
6.325 9.422862444409898
6.3255 9.425146747198553
6.326 9.429605072564762
6.3265 9.433388683501924
6.327 9.43555166838594
6.3275 9.436268957381476
6.328 9.436017331492259
6.3285 9.4351939383662
6.329 9.434041899085017
6.3295 9.43270665145381
6.33 9.431272806734981
6.3305 9.429773605254063
6.331 9.428086495659887
6.3315 9.42560893286677
6.332 9.420419600655357
6.3325 9.40762503754383
6.333 9.37731424161231
6.3335 9.31554192119745
6.334 9.214338184015904
6.3345 9.087278414768708
6.335 8.969076016734501
6.3355 8.893249088270238
6.336 8.874248641909379
6.3365 8.906529344108623
6.337 8.972314151082792
6.3375 9.049860759523074
6.338 9.12128041535447
6.3385 9.176741946232266
6.339 9.213264313790788
6.3395 9.231053766525104
6.34 9.230103134143171
6.3405 9.207683419894174
6.341 9.157027678692188
6.3415 9.067806199636184
6.342 8.93140448058696
6.3425 8.753627511265389
6.343 8.5644236661321
6.3435 8.406551900011042
6.344 8.313291447960907
6.3445 8.30244104379629
6.345 8.384944798463263
6.3455 8.565362588012665
6.346 8.821631512599279
6.3465 9.081831003137204
6.347 9.267993414200333
6.3475 9.364421412611286
6.348 9.403764094733472
6.3485 9.417751251984768
6.349 9.422622250707821
6.3495 9.424610575568611
6.35 9.42577222481549
6.3505 9.426697461270312
6.351 9.42749021745794
6.3515 9.428118981094006
6.352 9.428532459706286
6.3525 9.428719033661206
6.353 9.428718691004867
6.3535 9.428607691260776
6.354 9.428494046858866
6.3545 9.428480699755323
6.355 9.428653779094784
6.3555 9.429079447610118
6.356 9.429783984829122
6.3565 9.430763854968578
6.357 9.432013814993287
6.3575 9.433523453950766
6.358 9.43528789523215
6.3585 9.437310625827067
6.359 9.439592473260696
6.3595 9.442125486397345
6.36 9.444910703017676
6.3605 9.447932783191632
6.361 9.451157383844254
6.3615 9.454535359889306
6.362 9.458000347240496
6.3625 9.461480569446461
6.363 9.464916595139304
6.3635 9.468253177483408
6.364 9.47141558068667
6.3645 9.47434197884536
6.365 9.477025291211277
6.3655 9.479531161100375
6.366 9.481896852211829
6.3665 9.484043500165388
6.367 9.485838330341892
6.3675 9.487197724178277
6.368 9.48815041272469
6.3685 9.488817004678623
6.369 9.48936840825452
6.3695 9.489987727711515
6.37 9.490802684069621
6.3705 9.491841761392546
6.371 9.493067436177057
6.3715 9.494420030314334
6.372 9.495853316855992
6.3725 9.497311881376671
6.373 9.498742913312416
6.3735 9.50009482648991
6.374 9.5012998613567
6.3745 9.502318297927914
6.375 9.50312033298577
6.3755 9.503692312552616
6.376 9.504040317389595
6.3765 9.504183651904977
6.377 9.504151060369292
6.3775 9.50397800205726
6.378 9.503702489587031
6.3785 9.503365937123469
6.379 9.502999020322694
6.3795 9.502656940572948
6.38 9.502406477433148
6.3805 9.502286616410345
6.381 9.50226228670184
6.3815 9.502232711070157
6.382 9.502036108572604
6.3825 9.50155017395993
6.383 9.500710193628851
6.3835 9.499563980842975
6.384 9.498257132826396
6.3845 9.496972430725013
6.385 9.495851848114864
6.3855 9.494962249006406
6.386 9.494277691314835
6.3865 9.493732165388145
6.387 9.493223589522387
6.3875 9.492669923637319
6.388 9.49200141963276
6.3885 9.491196243788622
6.389 9.490245364366846
6.3895 9.489159963517544
6.39 9.487968978774042
6.3905 9.486704776588521
6.391 9.485406851129852
6.3915 9.48412440363348
6.392 9.48290322365262
6.3925 9.481758252648994
6.393 9.480637860812848
6.3935 9.479449072910803
6.394 9.478096289895312
6.3945 9.476537665093925
6.395 9.474859528818257
6.3955 9.473165606582363
6.396 9.471476831883194
6.3965 9.469614657506241
6.397 9.467263004741586
6.3975 9.464191551595949
6.398 9.460421243698537
6.3985 9.456244764022589
6.399 9.452028104981704
6.3995 9.448034256454875
6.4 9.444364077008732
6.4005 9.44100600401637
6.401 9.437877726596422
6.4015 9.434888708799548
6.402 9.431914324920392
6.4025 9.428787767755146
6.403 9.425212056904236
6.4035 9.420611653552008
6.404 9.413714155510394
6.4045 9.401760847177641
6.405 9.379165450939148
6.4055 9.336116174533593
6.406 9.258965206188645
6.4065 9.135975086478478
6.407 8.96878848404377
6.4075 8.779064129349962
6.408 8.60048304473569
6.4085 8.461680317247225
6.409 8.377881331527789
6.4095 8.354632472482422
6.41 8.393571489022332
6.4105 8.49347664561044
6.411 8.646420348463963
6.4115 8.829536018539699
6.412 9.007530637634328
6.4125 9.149373134449544
6.413 9.244148049917964
6.4135 9.299284204886181
6.414 9.328213803114714
6.4145 9.342007902800436
6.415 9.347657587679546
6.4155 9.3490599167602
6.416 9.348271140330084
6.4165 9.346381860072121
6.417 9.34397670993014
6.4175 9.341372879427617
6.418 9.338724232620606
6.4185 9.336118600775471
6.419 9.33362191903333
6.4195 9.331324054018456
6.42 9.329341322594033
6.4205 9.327762472918685
6.421 9.326612613626263
6.4215 9.325842210896134
6.422 9.325340085698798
6.4225 9.324939117392237
6.423 9.324459064230954
6.4235 9.323654969543103
6.424 9.322158394151582
6.4245 9.319270292887804
6.425 9.313494935433035
6.4255 9.301350043335066
6.426 9.274329764465651
6.4265 9.211642127738461
6.427 9.067315393866693
6.4275 8.77195420148162
6.428 8.321137440327139
6.4285 7.880477563707104
6.429 7.600671895900423
6.4295 7.463658586961016
6.43 7.401562431599273
6.4305 7.372420768333652
6.431 7.357790947156043
6.4315 7.350383236489283
6.432 7.347719796761768
6.4325 7.3497543795283855
6.433 7.358566720279604
6.4335 7.379436062204113
6.434 7.423354900746156
6.4345 7.510405253353418
6.435 7.668285257782233
6.4355 7.913190968368062
6.436 8.215374373616477
6.4365 8.499381121179802
6.437 8.695342225738148
6.4375 8.770236434896098
6.438 8.71627029743183
6.4385 8.540887041327082
6.439 8.272209517688584
6.4395 7.966866795378771
6.44 7.695260222585845
6.4405 7.502373325212765
6.441 7.387780905082757
6.4415 7.3268333821135405
6.442 7.295748882316581
6.4425 7.279693898898073
6.443 7.271007612698157
6.4435 7.2660309551833935
6.444 7.263051627646889
6.4445 7.261253708093263
6.445 7.260235664280244
6.4455 7.259805363020143
6.446 7.259866136963997
6.4465 7.260415286157394
6.447 7.26152688020663
6.4475 7.263356270470415
6.448 7.266093490155774
6.4485 7.269814004823604
6.449 7.274271681021818
6.4495 7.278788703813977
6.45 7.282478577629701
6.4505 7.2847603310262405
6.451 7.285780246507559
6.4515 7.286350051331522
6.452 7.287578337396858
6.4525 7.290438459218385
6.453 7.295527678593801
6.4535 7.302922839417714
6.454 7.312212503467429
6.4545 7.3226041847777
6.455 7.333128681856198
6.4555 7.342768284377278
6.456 7.350670280994994
6.4565 7.35665050617322
6.457 7.361386372094052
6.4575 7.365678044619853
6.458 7.368260211382101
6.4585 7.364578882859596
6.459 7.349896584760233
6.4595 7.324343043913628
6.46 7.2937894534388255
6.4605 7.26533178191151
6.461 7.243141779671729
6.4615 7.227696433542616
6.462 7.2174232187185074
6.4625 7.210471176006648
6.463 7.205478567468313
6.4635 7.201647306402797
6.464 7.198554047373894
6.4645 7.19599303790677
6.465 7.193865424457768
6.4655 7.192152664638372
6.466 7.19088614637407
6.4665 7.190131772180776
6.467 7.18988704691838
6.4675 7.18981804148818
6.468 7.1889311616237395
6.4685 7.1862971344605375
6.469 7.184704991594075
6.4695 7.195356943120561
6.47 7.234508951173875
6.4705 7.308082300722998
6.471 7.398307513928212
6.4715 7.4713329137266635
6.472 7.5005052333376065
6.4725 7.481556582385282
6.473 7.4293296298826155
6.4735 7.365557320213935
6.474 7.306882099050644
6.4745 7.260495974217199
6.475 7.2265618987541975
6.4755 7.202545819393252
6.476 7.185705427447604
6.4765 7.173836853329434
6.477 7.165333756335531
6.4775 7.1590742602057835
6.478 7.154296371619714
6.4785 7.150494924771732
6.479 7.147331862364664
6.4795 7.144580489620155
6.48 7.142083332038804
6.4805 7.139735502100943
6.481 7.137469279316668
6.4815 7.135251773903037
6.482 7.133118462767347
6.4825 7.131142813146368
6.483 7.129418617978605
6.4835 7.128004666782197
6.484 7.126936118336071
6.4845 7.126232875045987
6.485 7.1259162742745845
6.4855 7.126024054912505
6.486 7.126590403914556
6.4865 7.127712637076731
6.487 7.12967561762171
6.4875 7.132990847611025
6.488 7.13797135070343
6.4885 7.143823479902138
6.489 7.148197188480657
6.4895 7.1483994609126915
6.49 7.143329192396769
6.4905 7.134170457545699
6.491 7.123289732581653
6.4915 7.112913248080612
6.492 7.104314436292685
6.4925 7.097669371151118
6.493 7.092544641183005
6.4935 7.08837741342069
6.494 7.0847761371876095
6.4945 7.08152572467561
6.495 7.078530006600629
6.4955 7.0757673943911295
6.496 7.073248601018439
6.4965 7.071024377016498
6.497 7.069208387868277
6.4975 7.06805401443697
6.498 7.0680833822024125
6.4985 7.070227977288906
6.499 7.075904739413622
6.4995 7.08672095818067
6.5 7.10346053856895
6.5005 7.124350917637517
6.501 7.143763651864501
6.5015 7.153686290530687
6.502 7.14850254947723
6.5025 7.129386186241292
6.503 7.103345859045075
6.5035 7.078196244275111
6.504 7.058510056435732
6.5045 7.044950395920959
6.505 7.036014233160487
6.5055 7.029844567502553
6.506 7.025100277638924
6.5065 7.021023261923989
6.507 7.0172519075596815
6.5075 7.013639286208394
6.508 7.010148892826339
6.5085 7.006806890318859
6.509 7.003660945241863
6.5095 7.000806310889884
6.51 6.9983886117584175
6.5105 6.996741503478568
6.511 6.996569032213562
6.5115 6.999357908986281
6.512 7.007955401860021
6.5125 7.026801612935645
6.513 7.060137003838361
6.5135 7.10641665940054
6.514 7.1524866577193125
6.5145 7.177278692882942
6.515 7.166471247652649
6.5155 7.123955001472438
6.516 7.06856252909441
6.5165 7.019540629683893
6.517 6.985576437219916
6.5175 6.9653276379905735
6.518 6.95375660510146
6.5185 6.946574702519102
6.519 6.941304507193139
6.5195 6.936752335324784
6.52 6.932403802729897
6.5205 6.928056753648588
6.521 6.923646680709036
6.5215 6.919183051533062
6.522 6.914724782382236
6.5225 6.910364900472495
6.523 6.906263371382406
6.5235 6.9026746746167715
6.524 6.900152086751295
6.5245 6.899940236782
6.525 6.90462989115522
6.5255 6.918253593431623
6.526 6.94318660149906
6.5265 6.9734453430634415
6.527 6.992991660861331
6.5275 6.987764122291391
6.528 6.959680119155952
6.5285 6.924181695400656
6.529 6.895479814852366
6.5295 6.877766258169426
6.53 6.868271420912554
6.5305 6.863114641721563
6.531 6.859803484775086
6.5315 6.857161238387406
6.532 6.854690257244131
6.5325 6.852174670541491
6.533 6.849515887993371
6.5335 6.846690709250939
6.534 6.843712772601584
6.5345 6.840652632688399
6.535 6.837683047352233
6.5355 6.835181585674609
6.536 6.834074510306938
6.5365 6.836474841695595
6.537 6.846431084062417
6.5375 6.868928836724289
6.538 6.9041694802218005
6.5385 6.939503849605507
6.539 6.952999953647814
6.5395 6.9336111259932105
6.54 6.893272381838988
6.5405 6.85326622066611
6.541 6.825349286080045
6.5415 6.809436664314187
6.542 6.801079714845584
6.5425 6.796544337917653
6.543 6.79373613506895
6.5435 6.791665019316546
6.544 6.789877071182713
6.5445 6.788146601844891
6.545 6.786371527419969
6.5455 6.784512453569456
6.546 6.782595595703692
6.5465 6.780722887331726
6.547 6.77910493702739
6.5475 6.7782016772640405
6.548 6.779011673158091
6.5485 6.783541129676835
6.549 6.7950626013265
6.5495 6.817167751244564
6.55 6.850431609538124
6.5505 6.88765227722626
6.551 6.913449960184468
6.5515 6.913516735476732
6.552 6.887093785460096
6.5525 6.847986517653712
6.553 6.812411762099182
6.5535 6.788117775767279
6.554 6.774426422206312
6.5545 6.767559952251426
6.555 6.764266095897052
6.5555 6.762597213754222
6.556 6.7615534567872375
6.5565 6.760640871853922
6.557 6.7596191950467235
6.5575 6.758396435587241
6.558 6.75697458863925
6.5585 6.755466770093611
6.559 6.754094576979621
6.5595 6.75326543595902
6.56 6.753742669841357
6.5605 6.756840824477313
6.561 6.764211142043526
6.5615 6.7765649403682735
6.562 6.791644736827348
6.5625 6.803879221515149
6.563 6.807493458665385
6.5635 6.8008279976859916
6.564 6.787416824224182
6.5645 6.772987300018328
6.565 6.761614561639639
6.5655 6.7544633494442765
6.566 6.750802009895156
6.5665 6.749400939577323
6.567 6.749222897535742
6.5675 6.749552778039017
6.568 6.749950984232798
6.5685 6.750176011304197
6.569 6.750133273845722
6.5695 6.74982586269553
6.57 6.749367679880071
6.5705 6.748951848684762
6.571 6.748860326026576
6.5715 6.749503373978743
6.572 6.7515027065492434
6.5725 6.755886392422005
6.573 6.764211438251906
6.5735 6.7784509218832065
6.574 6.80015103809743
6.5745 6.828667732646534
6.575 6.859008079037916
6.5755 6.881535569300216
6.576 6.886251073644433
6.5765 6.869905658782742
6.577 6.839584798462856
6.5775 6.807945657686122
6.578 6.784468536779689
6.5785 6.7712209968068295
6.579 6.765422147002565
6.5795 6.763697791438031
6.58 6.763892393678643
6.5805 6.764910774053477
6.581 6.766194651709845
6.5815 6.767423284261615
6.582 6.768396407198636
6.5825 6.7690040574558585
6.583 6.769226463709312
6.5835 6.76914213822939
6.584 6.768914528756079
6.5845 6.768813573247358
6.585 6.76921295989387
6.5855 6.770649731225368
6.586 6.773817492932458
6.5865 6.779459683350001
6.587 6.788058302264994
6.5875 6.799285592928471
6.588 6.8115688826068235
6.5885 6.822457893856993
6.589 6.829925143361716
6.5895 6.833247466138121
6.59 6.832447055812671
6.5905 6.827787881128761
6.591 6.82007831383553
6.5915 6.811054505078711
6.592 6.802707951479017
6.5925 6.796377668465207
6.593 6.792453535862548
6.5935 6.7906299923219615
6.594 6.790321974056826
6.5945 6.790930753690161
6.595 6.791958223996686
6.5955 6.793002879297913
6.596 6.79377455069907
6.5965 6.794072122112039
6.597 6.79382733147241
6.5975 6.793069948354174
6.598 6.791937914005662
6.5985 6.790653056295212
6.599 6.789556594034624
6.5995 6.789121397580852
6.6 6.7900216531831665
6.6005 6.793153018423463
6.601 6.799571311244606
6.6015 6.8104117137001685
6.602 6.826645255242441
6.6025 6.848518892486507
6.603 6.8744087625337285
6.6035 6.899609573383093
6.604 6.916516982739288
6.6045 6.917301485164786
6.605 6.899091598085531
6.6055 6.867387319038689
6.606 6.8333527267587515
6.6065 6.806302015076427
6.607 6.789122644613333
6.6075 6.779841143170752
6.608 6.775246867982005
6.6085 6.772893157797159
6.609 6.771373820057671
6.6095 6.769978054635298
6.61 6.768385658082006
6.6105 6.766478006489769
6.611 6.764269460326715
6.6115 6.761884427469933
6.612 6.759537530142361
6.6125 6.757621653826923
6.613 6.756928526640148
6.6135 6.75923261003937
6.614 6.76851613792103
6.6145 6.792706170360614
6.615 6.8436502594572
6.6155 6.929043955205297
6.616 7.034215095818461
6.6165 7.114308731236808
6.617 7.123977509802992
6.6175 7.059591582182363
6.618 6.959035233797922
6.6185 6.865261666645547
6.619 6.799943734644651
6.6195 6.763180843170152
6.62 6.745686580877805
6.6205 6.738421167927215
6.621 6.7357647826032165
6.6215 6.734980565020998
6.622 6.734887775829308
6.6225 6.734985345543822
6.623 6.735024154169152
6.6235 6.734866028622485
6.624 6.734447623155629
6.6245 6.733795811448988
6.625 6.733077152201829
6.6255 6.732655290025977
6.626 6.733309747790414
6.6265 6.736523975214191
6.627 6.744890517447369
6.6275 6.762007657313631
6.628 6.7911953371634874
6.6285 6.834267836005901
6.629 6.890430854248648
6.6295 6.947976740282866
6.63 6.978421883617222
6.6305 6.959094336130204
6.631 6.900742167792175
6.6315 6.834391578784788
6.632 6.78254072932961
6.6325 6.750502820374439
6.633 6.7337847709196685
6.6335 6.726196385298288
6.634 6.723289142290265
6.6345 6.722614537654548
6.635 6.722974812759829
6.6355 6.72379758332601
6.636 6.72477273090298
6.6365 6.725692771634409
6.637 6.726410210062833
6.6375 6.726835374628577
6.638 6.72694979651144
6.6385 6.726858210287454
6.639 6.726846182192877
6.6395 6.727445923094115
6.64 6.729473533653315
6.6405 6.733904394644198
6.641 6.741424475646441
6.6415 6.751693641236334
6.642 6.762855438241513
6.6425 6.77207269812092
6.643 6.77682179616965
6.6435 6.775774553775684
6.644 6.768968138403687
6.6445 6.757853075219196
6.645 6.744778471969718
6.6455 6.732120955033502
6.646 6.721662840092278
6.6465 6.714243473639381
6.647 6.709731565396578
6.6475 6.707392561607873
6.648 6.706405306582563
6.6485 6.706164192760059
6.649 6.7062710380247355
6.6495 6.706481430966957
6.65 6.706630709856353
6.6505 6.706608517347312
6.651 6.70635712902956
6.6515 6.705880983750803
6.652 6.705248625055739
6.6525 6.7045716099074495
6.653 6.704003269563661
6.6535 6.70371490901809
6.654 6.703916136053935
6.6545 6.704822042644621
6.655 6.706657426162265
6.6555 6.709606642706599
6.656 6.7138183268891565
6.6565 6.71968300893747
6.657 6.728311054745544
6.6575 6.741703369767758
6.658 6.762046183543954
6.6585 6.79064917603517
6.659 6.827206435463647
6.6595 6.8694624681680265
6.66 6.913266619424529
6.6605 6.952351353512868
6.661 6.978347339890658
6.6615 6.9819927660523495
6.662 6.957109789008352
6.6625 6.906826307853204
6.663 6.844554277728004
6.6635 6.786791851666284
6.664 6.743423955612562
6.6645 6.7155368304986025
6.665 6.699408364038642
6.6655 6.6907498622887625
6.666 6.6864322555858715
6.6665 6.684558444264058
6.667 6.684059858610303
6.6675 6.684328466927016
6.668 6.684992148040114
6.6685 6.685806554139099
6.669 6.686603654762828
6.6695 6.687254676949615
6.67 6.68769070843488
6.6705 6.687860912231687
6.671 6.687735040120853
6.6715 6.687297802396544
6.672 6.68654535154464
6.6725 6.685483230873488
6.673 6.684133149493376
6.6735 6.682554794250719
6.674 6.680873353267349
6.6745 6.679303428948093
6.675 6.678139358406045
6.6755 6.6777582734412375
6.676 6.678630738470425
6.6765 6.681304919893271
6.677 6.68636951174521
6.6775 6.694344623427635
6.678 6.7054771691546184
6.6785 6.719632589837226
6.679 6.736179561592722
6.6795 6.7539995555293855
6.68 6.771005468622561
6.6805 6.783743442795138
6.681 6.787914286438649
6.6815 6.780333398273529
6.682 6.760810860550728
6.6825 6.732814045245644
6.683 6.702069866727835
6.6835 6.674029497401357
6.684 6.651746723253113
6.6845 6.6356744238781245
6.685 6.624650605008344
6.6855 6.617145253997145
6.686 6.611867369977349
6.6865 6.60792610750637
6.687 6.604758886864128
6.6875 6.602040553981646
6.688 6.599582278871828
6.6885 6.5972938180186675
6.689 6.595138444853995
6.6895 6.593114372973285
6.69 6.591233670851639
6.6905 6.5894966166637134
6.691 6.587896632761265
6.6915 6.586393200189717
6.692 6.584957741993237
6.6925 6.583576714956853
6.693 6.582317666294723
6.6935 6.581367541999014
6.694 6.581096243310506
6.6945 6.58205366493729
6.695 6.584973537902282
6.6955 6.590658197458475
6.696 6.599959883047055
6.6965 6.613849896096013
6.697 6.633889256859319
6.6975 6.662874091691358
6.698 6.704853488968637
6.6985 6.763361762858444
6.699 6.83718230649828
6.6995 6.916699460310142
6.7 6.984066881576044
6.7005 7.018241416151052
6.701 7.003204851631362
6.7015 6.936743298510298
6.702 6.835841771648551
6.7025 6.72949712000793
6.703 6.642056852168383
6.7035 6.5824531467748
6.704 6.546980680546706
6.7045 6.527492342111931
6.705 6.516983010342554
6.7055 6.511104163024787
6.706 6.507570959323641
6.7065 6.505293555769511
6.707 6.503767645612817
6.7075 6.502765805857629
6.708 6.502198909366199
6.7085 6.502056088119123
6.709 6.502416138307855
6.7095 6.503440765395001
6.71 6.505394192928331
6.7105 6.50855785583117
6.711 6.513004224848797
6.7115 6.518175891757299
6.712 6.522641522451726
6.7125 6.524521414434667
6.713 6.522562278859872
6.7135 6.5170306826874365
6.714 6.509502306432068
6.7145 6.501802863608934
6.715 6.495088106001661
6.7155 6.489722856919559
6.716 6.485592954922757
6.7165 6.482435855762733
6.717 6.4800037304214575
6.7175 6.478126961709315
6.718 6.476708139023601
6.7185 6.475696542223338
6.719 6.475101923728057
6.7195 6.474970945097495
6.72 6.475395142553922
6.7205 6.476503793130159
6.721 6.478415505066523
6.7215 6.481171991978642
6.722 6.484622097512699
6.7225 6.488237112112253
6.723 6.491064236197695
6.7235 6.491968112599937
6.724 6.490238665966715
6.7245 6.486048807617279
6.725 6.480348530137763
6.7255 6.4742361100967125
6.726 6.468503586706064
6.7265 6.46350374529603
6.727 6.459258707619273
6.7275 6.455640436591447
6.728 6.45247636750164
6.7285 6.449629438380936
6.729 6.447016949977377
6.7295 6.444601064712061
6.73 6.442393506452263
6.7305 6.44042057483466
6.731 6.438753089648984
6.7315 6.437480838120599
6.732 6.4367457658974
6.7325 6.436711773771171
6.733 6.437546200522735
6.7335 6.439331050196642
6.734 6.441961800026291
6.7345 6.445102303899428
6.735 6.448172803785956
6.7355 6.4503636994274585
6.736 6.450777624273951
6.7365 6.448734639619318
6.737 6.444207666476069
6.7375 6.437900268263115
6.738 6.4308344250704925
6.7385 6.423884751081805
6.739 6.417566847091714
6.7395 6.412077447685916
6.74 6.407399817149424
6.7405 6.403422183020278
6.741 6.400008916689834
6.7415 6.3970508858393655
6.742 6.394481738752542
6.7425 6.392271901715762
6.743 6.390424850406268
6.7435 6.388992610460012
6.744 6.388090695692042
6.7445 6.387942836320041
6.745 6.388904610610578
6.7455 6.391472748317288
6.746 6.396137271060652
6.7465 6.4030994772192775
6.747 6.4118903087612695
6.7475 6.421037654730127
6.748 6.428190556317474
6.7485 6.430815050222571
6.749 6.427570754618947
6.7495 6.419089828278461
6.75 6.407599156500511
6.7505 6.395745603895787
6.751 6.385467146422365
6.7515 6.377513612388227
6.752 6.371722315555906
6.7525 6.367527669625551
6.753 6.364361064053559
6.7535 6.361803741484482
6.754 6.35959276078709
6.7545 6.357583415236923
6.755 6.355719490822442
6.7555 6.354020639372007
6.756 6.352577797307673
6.7565 6.351574263187678
6.757 6.351241091063023
6.7575 6.351801201862659
6.758 6.353326449769699
6.7585 6.355568282135594
6.759 6.357927184579096
6.7595 6.359620745509246
6.76 6.3599667444272425
6.7605 6.3585359498129295
6.761 6.355179428101436
6.7615 6.350136380325536
6.762 6.344106499414118
6.7625 6.338013585076799
6.763 6.332554365188902
6.7635 6.327950320506287
6.764 6.32396747361618
6.7645 6.320090111327876
6.765 6.315672239246211
6.7655 6.310207295824102
6.766 6.303637880824064
6.7665 6.296750118120689
6.767 6.291257042986124
6.7675 6.289292000683623
6.768 6.29228667527335
6.7685 6.300084763359332
6.769 6.311023608008546
6.7695 6.323082004426255
6.77 6.334733982964242
6.7705 6.345057546697887
6.771 6.353487891511187
6.7715 6.359680383478049
6.772 6.363426875763641
6.7725 6.364803107343762
6.773 6.364202783409309
6.7735 6.361865294600093
6.774 6.3569170553208965
6.7745 6.346623812343354
6.775 6.326191557647877
6.7755 6.289723331991287
6.776 6.234303360832469
6.7765 6.166487043947629
6.777 6.102595388296053
6.7775 6.0591419677426535
6.778 6.045342573612438
6.7785 6.064320222250825
6.779 6.114547493220985
6.7795 6.1866596436925425
6.78 6.260632529981414
6.7805 6.315307041473427
6.781 6.34352316732896
6.7815 6.351802246737969
6.782 6.349630308930393
6.7825 6.343539751004106
6.783 6.336890504496659
6.7835 6.3311051240163545
6.784 6.326589713264755
6.7845 6.323258104413346
6.785 6.320781503483661
6.7855 6.318848053843415
6.786 6.317263189931928
6.7865 6.3159835730527805
6.787 6.315035469622987
6.7875 6.314463505761458
6.788 6.31432260832833
6.7885 6.314676927530329
6.789 6.3156354448437755
6.7895 6.317331019878233
6.79 6.319911942330175
6.7905 6.32347838563832
6.791 6.328023365060408
6.7915 6.333370463982869
6.792 6.339172012288514
6.7925 6.344899928914107
6.793 6.349893209693843
6.7935 6.353494575234488
6.794 6.355213187946412
6.7945 6.35497414530836
6.795 6.353155216847978
6.7955 6.350444899468379
6.796 6.3475378564119085
6.7965 6.344958278895128
6.797 6.3429771462631335
6.7975 6.341642548753529
6.798 6.340877422347888
6.7985 6.340557426450199
6.799 6.340562293580409
6.7995 6.3408125541042635
6.8 6.341276439281644
6.8005 6.341977573397096
6.801 6.343002540256632
6.8015 6.344470844202079
6.802 6.346532535091252
6.8025 6.349309713717434
6.803 6.35283701795841
6.8035 6.357028091533844
6.804 6.361702008508074
6.8045 6.366627797579752
6.805 6.371494180343729
6.8055 6.375812283020836
6.806 6.3789424185582435
6.8065 6.3803278031230635
6.807 6.37975884959419
6.8075 6.377508038141314
6.808 6.374181376030822
6.8085 6.370486096218452
6.809 6.367026695707259
6.8095 6.364235700983019
6.81 6.362352254228058
6.8105 6.361416852038972
6.811 6.361343222284948
6.8115 6.361963632120697
6.812 6.363123147526099
6.8125 6.364682403785978
6.813 6.3665340106398665
6.8135 6.368605485845044
6.814 6.370860721753295
6.8145 6.3733240080783125
6.815 6.376114195163509
6.8155 6.3794178097184515
6.816 6.383491539925317
6.8165 6.388555452717127
6.817 6.394709487956882
6.8175 6.401770362118383
6.818 6.409031716359235
6.8185 6.41526840879414
6.819 6.419244802895098
6.8195 6.420622053137957
6.82 6.42054865431447
6.8205 6.421643338983851
6.821 6.427772238725496
6.8215 6.4438399798016635
6.822 6.4744914111106935
6.8225 6.521274305948375
6.823 6.579521236759862
6.8235 6.638306764217545
6.824 6.684616778458847
6.8245 6.709056619371821
6.825 6.708914078633362
6.8255 6.6889133740333735
6.826 6.658622154936263
6.8265 6.628471403436847
6.827 6.605272515985118
6.8275 6.589022314754966
6.828 6.573766777145971
6.8285 6.552217859527885
6.829 6.521621097118124
6.8295 6.485804680456705
6.83 6.451156769438106
6.8305 6.422246736684577
6.831 6.400527087458774
6.8315 6.3853850206883225
6.832 6.375339032661496
6.8325 6.36884051726794
6.833 6.364669410174433
6.8335 6.36196521122988
6.834 6.36018419699121
6.8345 6.358986612616401
6.835 6.358150734404474
6.8355 6.357542040735422
6.836 6.357087829549951
6.8365 6.3567606598905
6.837 6.3565919514613745
6.8375 6.35665960629792
6.838 6.357066251961963
6.8385 6.357896038143386
6.839 6.359206266890424
6.8395 6.361065361157016
6.84 6.3635883577516585
6.8405 6.366877215540607
6.841 6.370875860609192
6.8415 6.375256783944665
6.842 6.379422570376197
6.8425 6.382615890523431
6.843 6.384140543310225
6.8435 6.383608645993637
6.844 6.381001035085231
6.8445 6.3767397533442916
6.845 6.371545099589606
6.8455 6.366175559251491
6.846 6.361114009965974
6.8465 6.356475727309083
6.847 6.352139449671703
6.8475 6.347966718393194
6.848 6.343947259166311
6.8485 6.340223254690655
6.849 6.336974795814299
6.8495 6.334277523560565
6.85 6.332074212737813
6.8505 6.330221770793334
6.851 6.328576540693793
6.8515 6.327034823385467
6.852 6.325527937200712
6.8525 6.324025326626786
6.853 6.322537048968422
6.8535 6.321086771860945
6.854 6.319736387343117
6.8545 6.318590653782418
6.855 6.317835268450403
6.8555 6.317743329238458
6.856 6.318716319386438
6.8565 6.321239138889557
6.857 6.3258015404495085
6.8575 6.332710336109895
6.858 6.3419858250035
6.8585 6.35343352931407
6.859 6.366639051897429
6.8595 6.380488260498288
6.86 6.392661878349201
6.8605 6.399903997217581
6.861 6.39967637782101
6.8615 6.391846630782978
6.862 6.378871407329423
6.8625 6.364259441428966
6.863 6.350838518465397
6.8635 6.340057116819959
6.864 6.33221669009101
6.8645 6.327012666875764
6.865 6.323874359504335
6.8655 6.322212503511802
6.866 6.321522023687117
6.8665 6.321440724184602
6.867 6.321754941678825
6.8675 6.3223888584233565
6.868 6.3233784251377445
6.8685 6.324886882595789
6.869 6.327251149179188
6.8695 6.331093519634272
6.87 6.337555165401603
6.8705 6.3485685941806755
6.871 6.366876424439442
6.8715 6.3950524101669926
6.872 6.432988586408112
6.8725 6.474902406296306
6.873 6.5092586381071476
6.8735 6.523295367556405
6.874 6.510570775452501
6.8745 6.476506428184336
6.875 6.435617547851437
6.8755 6.401244958474607
6.876 6.378518143248532
6.8765 6.365728139651481
6.877 6.359190689050785
6.8775 6.356109744625138
6.878 6.354888664652676
6.8785 6.354652461259476
6.879 6.354902523996647
6.8795 6.355356846748555
6.88 6.355872377503169
6.8805 6.356393715500089
6.881 6.356949902488197
6.8815 6.357646802627284
6.882 6.358735163323273
6.8825 6.360752180962709
6.883 6.36470783726982
6.8835 6.372241505921994
6.884 6.3852437828608695
6.8845 6.404404020963152
6.885 6.427097820780335
6.8855 6.446882949515447
6.886 6.456540036032096
6.8865 6.452527054135477
6.887 6.4370558574992325
6.8875 6.4160178267441745
6.888 6.395398899083422
6.8885 6.378768026301361
6.889 6.3669853796268745
6.8895 6.359277000971297
6.89 6.354418848527168
6.8905 6.351346301455467
6.891 6.349333302620292
6.8915 6.347927549748301
6.892 6.3468786716017
6.8925 6.346040773920172
6.893 6.345350354933864
6.8935 6.34482590805385
6.894 6.344593599874011
6.8945 6.344976296867819
6.895 6.346592392797297
6.8955 6.350419060077047
6.896 6.357639845598158
6.8965 6.369014562718305
6.897 6.383784606650845
6.8975 6.398619298802335
6.898 6.407733130976008
6.8985 6.405537308421983
6.899 6.391036990650037
6.8995 6.369278213392946
6.9 6.347363211504347
6.9005 6.329734991675795
6.901 6.3172106533030545
6.9015 6.308729416735923
6.902 6.302920006395408
6.9025 6.298775690665797
6.903 6.295684335070788
6.9035 6.293296951245565
6.904 6.291428407641594
6.9045 6.289967259794865
6.905 6.2888523045738305
6.9055 6.288042882264572
6.906 6.287543388178874
6.9065 6.287445407802561
6.907 6.287990257316104
6.9075 6.289726786447932
6.908 6.293654346886565
6.9085 6.301206058225728
6.909 6.3136807419057375
6.9095 6.331144590711333
6.91 6.3517413243298
6.9105 6.37215178310793
6.911 6.387875785357543
6.9115 6.3931300889739395
6.912 6.383860012518938
6.9125 6.362147706345072
6.913 6.335668872924441
6.9135 6.311929204753876
6.914 6.2943769469358015
6.9145 6.28281913807021
6.915 6.2756355590327475
6.9155 6.27123467964526
6.916 6.268501970169463
6.9165 6.266757382365831
6.917 6.265617447491786
6.9175 6.264882577539356
6.918 6.264458187981659
6.9185 6.26433580183554
6.919 6.2645731252749295
6.9195 6.265287361996438
6.92 6.266669239619374
6.9205 6.268935793581401
6.921 6.272264314314746
6.9215 6.276721053908028
6.922 6.282240834428046
6.9225 6.288680877146537
6.923 6.2957712670748025
6.9235 6.302759579638242
6.924 6.308038834097924
6.9245 6.309808617645692
6.925 6.307737032985414
6.9255 6.303491152431346
6.926 6.299261083016611
6.9265 6.29617157693411
6.927 6.294206652810403
6.9275 6.292968328525103
6.928 6.29217299640182
6.9285 6.29172247919234
6.929 6.2915627184818925
6.9295 6.291568173474217
6.93 6.291565784581473
6.9305 6.291392087215121
6.931 6.291037772120805
6.9315 6.290689988929473
6.932 6.2906604068006535
6.9325 6.291226937913767
6.933 6.292541925278877
6.9335 6.29464120355417
6.934 6.297475872852812
6.9345 6.30093290523022
6.935 6.304917300723154
6.9355 6.309365970948563
6.936 6.314328871862473
6.9365 6.319966369763979
6.937 6.326575111145355
6.9375 6.3346253018209575
6.938 6.344672837021572
6.9385 6.357000168011724
6.939 6.370919042212432
6.9395 6.384505153912076
6.94 6.395718669398094
6.9405 6.404297240473741
6.941 6.412299798323445
6.9415 6.422497700136815
6.942 6.436489858551789
6.9425 6.453714919595272
6.943 6.471491204237036
6.9435 6.485586102965386
6.944 6.491900169595305
6.9445 6.488285468245798
6.945 6.475532971956597
6.9455 6.456420776645053
6.946 6.434119864861384
6.9465 6.4107986276397595
6.947 6.387410308950925
6.9475 6.364462547710233
6.948 6.342798700110856
6.9485 6.32396772633805
6.949 6.3099935454970355
6.9495 6.302883527542938
6.95 6.304051261500418
6.9505 6.313685261135238
6.951 6.330207228479348
6.9515 6.350553202621152
6.952 6.371402347897951
6.9525 6.390479282997084
6.953 6.406659482023257
6.9535 6.419333959936581
6.954 6.427992211620793
6.9545 6.432102957806589
6.955 6.431092137332327
6.9555 6.424052977402211
6.956 6.409284422665649
6.9565 6.383886961711457
6.957 6.344735894541956
6.9575 6.292496909056973
6.958 6.2354600823225
6.9585 6.185315393835192
6.959 6.148919403718341
6.9595 6.1267758801440495
6.96 6.117148647163295
6.9605 6.119138228651479
6.961 6.1338186763478
6.9615 6.164219283253563
6.962 6.213015287782553
6.9625 6.277052105005464
6.963 6.343665340011577
6.9635 6.398901340753658
6.964 6.438149817369248
6.9645 6.464410242470357
6.965 6.481567060038109
6.9655 6.4918113418884
6.966 6.49590657494491
6.9665 6.494264151834309
6.967 6.487824310362774
6.9675 6.47840389086739
6.968 6.468178524319076
6.9685 6.458815835737346
6.969 6.451090623641021
6.9695 6.445193953391592
6.97 6.4412440941094244
6.9705 6.439442929394478
6.971 6.439829841194736
6.9715 6.442105683216531
6.972 6.445699633858269
6.9725 6.450024460849087
6.973 6.454696639812847
6.9735 6.459599984452079
6.974 6.464798406230458
6.9745 6.470387648042684
6.975 6.476336680809541
6.9755 6.4823255001207185
6.976 6.487670844821285
6.9765 6.491367580563147
6.977 6.492438828925379
6.9775 6.4904251406375755
6.978 6.485688561597143
6.9785 6.479263836085459
6.979 6.472306443424004
6.9795 6.4658303284831655
6.98 6.460620053217027
6.9805 6.457216159251996
6.981 6.45585400706974
6.9815 6.45643074750189
6.982 6.458622253713632
6.9825 6.462093389974439
6.983 6.466649082838566
6.9835 6.472249205727203
6.984 6.478949342060255
6.9845 6.486882769794332
6.985 6.496332829935187
6.9855 6.5077113133685325
6.986 6.521107994421254
6.9865 6.535028939663419
6.987 6.544350767456687
6.9875 6.538221646317564
6.988 6.500185496991716
6.9885 6.414552361182044
6.989 6.2805589265452175
6.9895 6.123036112103816
6.99 5.982921952321255
6.9905 5.89404181412445
6.991 5.871266120041423
6.9915 5.912659239956674
6.992 6.00381854409565
6.9925 6.121292669196364
6.993 6.239054851572809
6.9935 6.3380018826376245
6.994 6.411577525215674
6.9945 6.463665330102516
6.995 6.502443365001166
6.9955 6.53180399939892
6.996 6.529573379287156
6.9965 6.4190859105610505
6.997 6.215655656045482
6.9975 6.083699138942676
6.998 6.03317057027244
6.9985 6.017158134027693
6.999 6.013593345228837
6.9995 6.014814085663226
7.0 6.018114471157555
7.0005 6.022451310488493
7.001 6.027413864002743
7.0015 6.032927662193283
7.002 6.039257910135304
7.0025 6.047158302990504
7.003 6.058140588826466
7.0035 6.074712158073518
7.004 6.100220599042422
7.0045 6.137674540203025
7.005 6.186777038875566
7.0055 6.239565705870194
7.006 6.279783313204125
7.0065 6.291844057792672
7.007 6.272920214345954
7.0075 6.234357365311552
7.008 6.192128125852531
7.0085 6.157566813594454
7.009 6.134571146208322
7.0095 6.122275297114068
7.01 6.118724445071883
7.0105 6.123496882420365
7.011 6.139611506146275
7.0115 6.1756903838838
7.012 6.243219473700534
7.0125 6.331667099358994
7.013 6.395711926821824
7.0135 6.419912842719953
7.014 6.4244324662898
7.0145 6.423744223248938
7.015 6.422526427580519
7.0155 6.42180164669045
7.016 6.421687075075259
7.0165 6.422151110154959
7.017 6.423159399733213
7.0175 6.424726484698017
7.018 6.42691314480236
7.0185 6.4298268207729725
7.019 6.433433002304274
7.0195 6.436138482210633
7.02 6.42821810991757
7.0205 6.380042413823445
7.021 6.2824291158566945
7.0215 6.201462237422329
7.022 6.162640542554581
7.0225 6.147478312244027
7.023 6.143073909942983
7.0235 6.144941651830604
7.024 6.153003494701987
7.0245 6.170869133861694
7.025 6.20748066293521
7.0255 6.2791780098399
7.026 6.428218175759858
7.0265 6.380075090398489
7.027 6.282518800148119
7.0275 6.201561710905913
7.028 6.1627204083484335
7.0285 6.147538877893946
7.029 6.143139008009286
7.0295 6.145014891466217
7.03 6.15309216430551
7.0305 6.170974514666782
7.031 6.207672104148201
7.0315 6.279656266824607
7.032 6.406449392264979
7.0325 6.589917771938521
7.033 6.791932996552611
7.0335 6.957602519995258
7.034 7.065078337528571
7.0345 7.127894752935515
7.035 7.166266562760124
7.0355 7.189754171857513
7.036 7.197263475802603
7.0365 7.186543715507198
7.037 7.162546265059317
7.0375 7.136489941130258
7.038 7.117499229231103
7.0385 7.100829037827208
7.039 7.061978773383088
7.0395 6.972845528421037
7.04 6.8394787492467115
7.0405 6.704195081965085
7.041 6.601538244553617
7.0415 6.537632892763894
7.042 6.502966447306274
7.0425 6.485949678717129
7.043 6.478205024416556
7.0435 6.4749318609167625
7.044 6.4737366501264715
7.0445 6.473527445095139
7.045 6.473840496152071
7.0455 6.474495810121813
7.046 6.4754617886748305
7.0465 6.476811095140087
7.047 6.478775177654897
7.0475 6.481852205634229
7.048 6.487096532458808
7.0485 6.4965400775881035
7.049 6.513650970101584
7.0495 6.543070679789309
7.05 6.587550314706779
7.0505 6.640963998229664
7.051 6.684407399854693
7.0515 6.696491833537514
7.052 6.6712004280476895
7.0525 6.62264588318707
7.053 6.5721966602921205
7.0535 6.533540975963878
7.054 6.509091238942795
7.0545 6.495265193709376
7.055 6.487823453073777
7.0555 6.4838380117368315
7.056 6.481680917304579
7.0565 6.480513853448941
7.057 6.479925717252017
7.0575 6.479723148617981
7.058 6.479830719476806
7.0585 6.480263778519009
7.059 6.481157361693557
7.0595 6.4828503878245725
7.06 6.486082267704426
7.0605 6.492339122349734
7.061 6.504330325333673
7.0615 6.526178762405013
7.062 6.562175493686234
7.0625 6.613000089511565
7.063 6.671407144628614
7.0635 6.723526177126916
7.064 6.756598927013024
7.0645 6.765902437159663
7.065 6.754005832369859
7.0655 6.727202876562463
7.066 6.692859511823294
7.0665 6.657724640825648
7.067 6.626304891754557
7.0675 6.600291737661183
7.068 6.579830344500503
7.0685 6.564312281572033
7.069 6.552945855163364
7.0695 6.5449220019261345
7.07 6.539434357854538
7.0705 6.535649474275
7.071 6.532810378110454
7.0715 6.530251934323098
7.072 6.5275179287390985
7.0725 6.524580733288075
7.073 6.52179507820544
7.0735 6.519699729010074
7.074 6.518570695762713
7.0745 6.517925686849444
7.075 6.5163950175797
7.0755 6.512364689079621
7.076 6.505085267127893
7.0765 6.495179104127286
7.077 6.484123527370149
7.0775 6.473436798775112
7.078 6.464120017601272
7.0785 6.456580796364972
7.079 6.450776556223199
7.0795 6.446403047528023
7.08 6.443081208087983
7.0805 6.4404598408990905
7.081 6.438279474413982
7.0815 6.436392340365791
7.082 6.43473723840722
7.0825 6.43333061629133
7.083 6.432292947057253
7.0835 6.431910113168523
7.084 6.432750822337135
7.0845 6.435882413320887
7.085 6.443229144991633
7.0855 6.458013080447343
7.086 6.485042846233193
7.0865 6.530003128406151
7.087 6.596498105429448
7.0875 6.680474413038403
7.088 6.76591758442559
7.0885 6.828462714892317
7.089 6.848293069470164
7.0895 6.820201733121146
7.09 6.753727984329315
7.0905 6.666993601553286
7.091 6.580202126355062
7.0915 6.508686155362882
7.092 6.458366438423618
7.0925 6.4269219750746975
7.093 6.408691051736279
7.0935 6.398463066094677
7.094 6.392757384555442
7.0945 6.3895782967993275
7.095 6.387846389741084
7.0955 6.386987716468679
7.096 6.386696536190056
7.0965 6.386818200845126
7.097 6.387293299237398
7.0975 6.388143817723646
7.098 6.389482134273009
7.0985 6.391532842376223
7.099 6.394636425388076
7.0995 6.399151356821979
7.1 6.405243795525577
7.1005 6.412510297610093
7.101 6.419679902872464
7.1015 6.424980376701728
7.102 6.427172818565411
7.1025 6.425947105397197
7.103 6.421203438271244
7.1035 6.4131830533807355
7.104 6.403457726638515
7.1045 6.394231680430569
7.105 6.386858069811768
7.1055 6.381526360604046
7.106 6.377823867882914
7.1065 6.3752373447116915
7.107 6.37338539879216
7.1075 6.372025636296484
7.108 6.371028732550697
7.1085 6.370318274877962
7.109 6.369878877641017
7.1095 6.369728900511348
7.11 6.369932839904112
7.1105 6.37058826219683
7.111 6.371816310684795
7.1115 6.373724399789302
7.112 6.3762586327499085
7.1125 6.378997466459299
7.113 6.381060284295033
7.1135 6.381540174716094
7.114 6.380138191838241
7.1145 6.377348716859074
7.115 6.374002789883224
7.1155 6.370746345132626
7.116 6.367966428125118
7.1165 6.365872473317366
7.117 6.364585592796538
7.1175 6.364171399297681
7.118 6.364629989964672
7.1185 6.365939053045751
7.119 6.368044627840001
7.1195 6.370918878024942
7.12 6.374543751968569
7.1205 6.37892786241168
7.121 6.384116761258663
7.1215 6.390268166994139
7.122 6.39752439677959
7.1225 6.40551350820945
7.123 6.412647430916755
7.1235 6.4165634316498705
7.124 6.415811392310888
7.1245 6.41098119500045
7.125 6.4038896165548715
7.1255 6.396250772422072
7.126 6.389214365507633
7.1265 6.383380450071603
7.127 6.378855597775966
7.1275 6.375450489842511
7.128 6.372914909435621
7.1285 6.371094128501997
7.129 6.369964459176308
7.1295 6.369660139728443
7.13 6.37051484656467
7.1305 6.373219420563845
7.131 6.379214519445067
7.1315 6.3914349132544706
7.132 6.41560967752313
7.1325 6.461480316117018
7.133 6.541292013370453
7.1335 6.660685727065613
7.134 6.8028292707164875
7.1345 6.923104211075519
7.135 6.969103168762042
7.1355 6.91317524185743
7.136 6.775776169414647
7.1365 6.619768426604849
7.137 6.502793124337972
7.1375 6.438071613058617
7.138 6.408993559420835
7.1385 6.397480210655373
7.139 6.393225932764705
7.1395 6.391677419885762
7.14 6.391020888102717
7.1405 6.390561276594586
7.141 6.390051102993476
7.1415 6.389435072260812
7.142 6.388748508296415
7.1425 6.3880940059494185
7.143 6.387664441048993
7.1435 6.387905243633422
7.144 6.3899984503995
7.1445 6.397375216776665
7.145 6.419875711539906
7.1455 6.483587512265296
7.146 6.641723464117393
7.1465 6.9450331784755095
7.147 7.330942152789942
7.1475 7.650728913548854
7.148 7.817327794529899
7.1485 7.828148864515048
7.149 7.6950965187329325
7.1495 7.434076210112134
7.15 7.101973159675889
7.1505 6.799007760827901
7.151 6.59381891731829
7.1515 6.482555929743534
7.152 6.429766478965322
7.1525 6.4064762320161615
7.153 6.396879600494505
7.1535 6.393615123314501
7.154 6.393429310537466
7.1545 6.394839069828579
7.155 6.397159678729786
7.1555 6.400037040237774
7.156 6.403274163595698
7.1565 6.406749420759561
7.157 6.410343576405626
7.1575 6.4139117813247575
7.158 6.417255293291805
7.1585 6.420134522465664
7.159 6.4223409549775985
7.1595 6.423779857305845
7.16 6.424574620967797
7.1605 6.424966181734804
7.161 6.425193828288184
7.1615 6.425417152683184
7.162 6.4257418638552375
7.1625 6.426240417399188
7.163 6.426956881384874
7.1635 6.427931259342249
7.164 6.429168429225311
7.1645 6.430621980724163
7.165 6.432183805620203
7.1655 6.433662280113642
7.166 6.434781942194129
7.1665 6.435251330911069
7.167 6.43488084326219
7.1675 6.433661719821344
7.168 6.431812516308319
7.1685 6.429725151989058
7.169 6.427827788093036
7.1695 6.42644152059557
7.17 6.42569240489408
7.1705 6.425564279429291
7.171 6.42597878319948
7.1715 6.4268840683448785
7.172 6.428248249602787
7.1725 6.430090324405968
7.173 6.432450770701707
7.1735 6.435407214846282
7.174 6.4390423369954854
7.1745 6.443415530780707
7.175 6.448543505514135
7.1755 6.4543013537839125
7.176 6.460337391204818
7.1765 6.465914166542858
7.177 6.470004873520545
7.1775 6.471600434890523
7.178 6.470284753582406
7.1785 6.4665167726808415
7.179 6.461398763938173
7.1795 6.456040075502007
7.18 6.451179068407105
7.1805 6.447127008135614
7.181 6.443916882214952
7.1815 6.441473711604222
7.182 6.4397037722122645
7.1825 6.438565597880893
7.183 6.4380914933684545
7.1835 6.438421445628207
7.184 6.439856954994185
7.1845 6.443026782879641
7.185 6.449170970681249
7.1855 6.460633566306021
7.186 6.481410079138393
7.1865 6.517110703615352
7.187 6.573088124095123
7.1875 6.649964907953733
7.188 6.738662447935277
7.1885 6.8195342199712625
7.189 6.868490701694324
7.1895 6.867711923508069
7.19 6.816192708809507
7.1905 6.732439821851867
7.191 6.6434808564654935
7.1915 6.569988412061794
7.192 6.519093827198826
7.1925 6.488104180885512
7.193 6.470780277169131
7.1935 6.461469437309064
7.194 6.456397892780598
7.1945 6.453467512691302
7.195 6.451616072356024
7.1955 6.450324917748831
7.196 6.449323155723387
7.1965 6.448482779617549
7.197 6.447758684907007
7.1975 6.447185129256481
7.198 6.4468328633739675
7.1985 6.446823410392034
7.199 6.447321314231961
7.1995 6.448553638583436
7.2 6.450830074275578
7.2005 6.454568825754435
7.201 6.460400032692436
7.2015 6.469267696025571
7.202 6.482493137342218
7.2025 6.501550069066901
7.203 6.527596655682939
7.2035 6.56098170229714
7.204 6.601175516613389
7.2045 6.646666715612496
7.205 6.693718974395975
7.2055 6.734906107392843
7.206 6.760185389902843
7.2065 6.7621210401945495
7.207 6.739708719913996
7.2075 6.697369565692354
7.208 6.643104607000342
7.2085 6.586543837043815
7.209 6.536129371789438
7.2095 6.496621124840266
7.21 6.468584908288576
7.2105 6.449920574858971
7.211 6.437825237631185
7.2115 6.429909528663624
7.212 6.42446737497525
7.2125 6.420418342757762
7.213 6.417094175673118
7.2135 6.414110611517024
7.214 6.4112677615102625
7.2145 6.408495344842177
7.215 6.405837183380945
7.2155 6.403427886290916
7.216 6.401524176728278
7.2165 6.4005808518187495
7.217 6.40139761293588
7.2175 6.405407128018472
7.218 6.415017239780869
7.2185 6.4337158842461735
7.219 6.465165440808819
7.2195 6.510782821567372
7.22 6.5665845339532956
7.2205 6.621977778792643
7.221 6.6626484261727414
7.2215 6.676584522013264
7.222 6.660007108216321
7.2225 6.619027726860089
7.223 6.566378438835286
7.2235 6.5149101778590355
7.224 6.4724388393612164
7.2245 6.440865314338969
7.225 6.418420538184114
7.2255 6.402469065851846
7.226 6.391019778169361
7.2265 6.382890131374963
7.227 6.377314526861341
7.2275 6.373612944206685
7.228 6.37114598468266
7.2285 6.369345917862112
7.229 6.367773608902957
7.2295 6.366128088716262
7.23 6.36423304935187
7.2305 6.362033755036324
7.231 6.359546599150613
7.2315 6.356831119245178
7.232 6.353965039228483
7.2325 6.351046390621446
7.233 6.348183345875188
7.2335 6.345485459115602
7.234 6.343056989357765
7.2345 6.340955213112609
7.235 6.339190907350903
7.2355 6.337748905429446
7.236 6.336606491167482
7.2365 6.335775519852441
7.237 6.335291859102045
7.2375 6.3351499312538
7.238 6.335147927657617
7.2385 6.334843458374613
7.239 6.333774724101034
7.2395 6.331764449591783
7.24 6.329030368339118
7.2405 6.3260281123625814
7.241 6.323145087073528
7.2415 6.320593076232243
7.242 6.318449170174968
7.2425 6.316696546693454
7.243 6.31524108722006
7.2435 6.3139161731945235
7.244 6.3125048362570615
7.2445 6.310807865604219
7.245 6.308687288818986
7.2455 6.30608099946564
7.246 6.303028733499123
7.2465 6.299715908292652
7.247 6.296418704995044
7.2475 6.293415502872638
7.248 6.290832545052452
7.2485 6.288567505141715
7.249 6.28633814508695
7.2495 6.283845071718688
7.25 6.2808331922994585
7.2505 6.27706853496555
7.251 6.272399173505138
7.2515 6.266970135522347
7.252 6.261256278126191
7.2525 6.25585399643835
7.253 6.251214563372641
7.2535 6.247529735166771
7.254 6.2448030724738866
7.2545 6.242896471931428
7.255 6.241598995198607
7.2555 6.2406699951532625
7.256 6.239900354094865
7.2565 6.239132010095408
7.257 6.2383129767952274
7.2575 6.237513528271509
7.258 6.236952605070393
7.2585 6.237004765981765
7.259 6.238292111971309
7.2595 6.241819670107131
7.26 6.2491496130043425
7.2605 6.262423992661099
7.261 6.283663683864
7.2615 6.312524727191666
7.262 6.342929333498737
7.2625 6.362531762677308
7.263 6.358935144255811
7.2635 6.32857376259227
7.264 6.279533878661883
7.2645 6.2265410338971074
7.265 6.184021397544044
7.2655 6.160235678185091
7.266 6.154917026496974
7.2665 6.161901264624087
7.267 6.1740607240979
7.2675 6.186623662228906
7.268 6.1974836169705165
7.2685 6.206133611261484
7.269 6.212878476738207
7.2695 6.218531316436537
7.27 6.224525481867203
7.2705 6.2331485290192505
7.271 6.247421029054968
7.2715 6.269377323887476
7.272 6.295684690266849
7.2725 6.314587061713904
7.273 6.312615828960086
7.2735 6.288284735604081
7.274 6.254495254825794
7.2745 6.22572271242266
7.275 6.207892778496158
7.2755 6.19945549536843
7.276 6.1964520055208245
7.2765 6.195799558372115
7.277 6.196025191329153
7.2775 6.196664861374496
7.278 6.197607815619
7.2785 6.198811296464631
7.279 6.200211927733206
7.2795 6.2017499729702275
7.28 6.203389847527521
7.2805 6.205197679151101
7.281 6.207482713035428
7.2815 6.211177085641592
7.282 6.218299666446804
7.2825 6.229065769658768
7.283 6.2080691345093415
7.2835 5.982252015488014
7.284 5.584810947528072
7.2845 5.375848802751345
7.285 5.304505217353076
7.2855 5.279098867584524
7.286 5.269161066072621
7.2865 5.265993768145457
7.287 5.267854835062962
7.2875 5.277354543288944
7.288 5.306794177245924
7.2885 5.403645983147656
7.289 5.688841048907091
7.2895 6.07248617821005
7.29 6.214691713117621
7.2905 6.2283068179902985
7.291 6.223101953034848
7.2915 6.218693680998798
7.292 6.216261852487432
7.2925 6.215110982799373
7.293 6.214789064104056
7.2935 6.215149901092
7.294 6.216313012785807
7.2945 6.218617959391971
7.295 6.222538296832764
7.2955 6.228422246992634
7.296 6.235991248452268
7.2965 6.243798038395178
7.297 6.249268951919638
7.2975 6.249928074824079
7.298 6.245042182484794
7.2985 6.236178944177765
7.299 6.226098506788813
7.2995 6.217104159579795
7.3 6.210253012587848
7.3005 6.205571623601004
7.301 6.202633180223953
7.3015 6.200961439289599
7.302 6.200192535842686
7.3025 6.200099419891404
7.303 6.200581402393531
7.3035 6.20163610673647
7.304 6.203422111182962
7.3045 6.206331186447939
7.305 6.21122799406307
7.3055 6.219844858440221
7.306 6.2354055163161535
7.3065 6.2631829433062824
7.307 6.309793432365974
7.3075 6.379507469525019
7.308 6.467356121225865
7.3085 6.555047504758668
7.309 6.615949616056381
7.3095 6.626715810021962
7.31 6.578486200814329
7.3105 6.484398500002116
7.311 6.3770022900560415
7.3115 6.28816592582828
7.312 6.230324005901903
7.3125 6.198245296484498
7.313 6.181606186723747
7.3135 6.172683083673419
7.314 6.167341667244513
7.3145 6.16371474105999
7.315 6.161029257044407
7.3155 6.158978447813394
7.316 6.157427868515096
7.3165 6.156312913480794
7.317 6.155587843153602
7.3175 6.155236997664875
7.318 6.155285817117854
7.3185 6.155896024601465
7.319 6.157495862985177
7.3195 6.161014356211136
7.32 6.168061415492544
7.3205 6.180609683509743
7.321 6.1995841600125
7.3215 6.222711217921572
7.322 6.243720269575445
7.3225 6.254607252763868
7.323 6.250105776589865
7.3235 6.231012679287276
7.324 6.204012678820356
7.3245 6.177462859056544
7.325 6.1565881601849535
7.3255 6.142221478595801
7.326 6.1326490920163215
7.3265 6.1258838039680485
7.327 6.1206000249295505
7.3275 6.116119915030803
7.328 6.112141061802981
7.3285 6.108549087740269
7.329 6.1053180748669655
7.3295 6.102453698368495
7.33 6.099983168912309
7.3305 6.097945042636247
7.331 6.0964263203003535
7.3315 6.095598379029556
7.332 6.095848922031837
7.3325 6.0979364767499815
7.333 6.103125882591887
7.3335 6.112941116083046
7.334 6.128044165594818
7.3345 6.146164360742044
7.335 6.160883621469325
7.3355 6.164966638423588
7.336 6.1574797962423675
7.3365 6.1449166603484295
7.337 6.133146696781449
7.3375 6.122134886748152
7.338 6.109809382665062
7.3385 6.096840252799361
7.339 6.0855221181860015
7.3395 6.076914763538478
7.34 6.070589667406941
7.3405 6.065686508590923
7.341 6.06156175277174
7.3415 6.057887613288764
7.342 6.054558822408533
7.3425 6.051573261999574
7.343 6.048975297985575
7.3435 6.0468228412547935
7.344 6.045175072950745
7.3445 6.044128713573726
7.345 6.043864175243203
7.3455 6.044769742152721
7.346 6.0475587717981805
7.3465 6.053280798988738
7.347 6.062919462785717
7.3475 6.076394387691207
7.348 6.091399844722653
7.3485 6.103489807158872
7.349 6.10836536833311
7.3495 6.104756510488124
7.35 6.094861890607651
7.3505 6.082107978936551
7.351 6.0689912882255905
7.3515 6.0568285686345815
7.352 6.0464332684345665
7.3525 6.038248041039702
7.353 6.032142560673813
7.3535 6.027572993936086
7.354 6.023965103970588
7.3545 6.020942647178482
7.355 6.018339356746583
7.3555 6.0161353498131005
7.356 6.014377488736009
7.3565 6.013160648293355
7.357 6.012584678773336
7.3575 6.012749530525627
7.358 6.013700915654014
7.3585 6.01540607110429
7.359 6.017656810882335
7.3595 6.020065380002248
7.36 6.022101856015671
7.3605 6.023216476585408
7.361 6.023000995204808
7.3615 6.021434473606798
7.362 6.018971058784023
7.3625 6.01635294907043
7.363 6.014197598091688
7.3635 6.0127894938199935
7.364 6.0121011599474565
7.3645 6.011947720899774
7.365 6.012125672787659
7.3655 6.012460656121211
7.366 6.012821389374317
7.3665 6.013137848257505
7.367 6.013391275049872
7.3675 6.013626576570409
7.368 6.013967244044815
7.3685 6.014621710664044
7.369 6.01587231556766
7.3695 6.018043312072652
7.37 6.021380412082153
7.3705 6.025833413167601
7.371 6.030863204846248
7.3715 6.035459847428398
7.372 6.0384556538273015
7.3725 6.0389012222181
7.373 6.036449491343217
7.3735 6.03157804434231
7.374 6.025485434305396
7.3745 6.019523323828538
7.375 6.014631191523821
7.3755 6.0111592545642205
7.376 6.009066718005607
7.3765 6.008148367559708
7.377 6.008200624620771
7.3775 6.009033984753358
7.378 6.010487119762241
7.3785 6.012410851982682
7.379 6.0146840468679885
7.3795 6.017184374214945
7.38 6.0197986545730044
7.3805 6.022412262727559
7.381 6.024898909399103
7.3815 6.027128519890634
7.382 6.028972612849924
7.3825 6.030312895411801
7.383 6.031074120746495
7.3835 6.031264879421058
7.384 6.030985050514777
7.3845 6.030378854802465
7.385 6.029576996251257
7.3855 6.028676030672373
7.386 6.02775987025671
7.3865 6.026953700294345
7.387 6.026441672857151
7.3875 6.02653227217922
7.388 6.027791206625698
7.3885 6.031355340267859
7.389 6.039532498341194
7.3895 6.0567765648052925
7.39 6.090479870994296
7.3905 6.149383912324722
7.391 6.236165389742742
7.3915 6.33655120409436
7.392 6.418164537441442
7.3925 6.446767528022284
7.393 6.408172723561743
7.3935 6.318187357965054
7.394 6.214384294229448
7.3945 6.130550028005913
7.395 6.077564242966113
7.3955 6.049054782169432
7.396 6.03507654446467
7.3965 6.028586901757884
7.397 6.0257176329477184
7.3975 6.024569967566477
7.398 6.024256528867061
7.3985 6.024367944223623
7.399 6.024707217896618
7.3995 6.025177446078522
7.4 6.025732154208749
7.4005 6.026380731912918
7.401 6.027195688157742
7.4015 6.0283625280001685
7.402 6.030192249588544
7.4025 6.033086488691501
7.403 6.037417386818736
7.4035 6.043388474879481
7.404 6.050921204546008
7.4045 6.059633390847963
7.405 6.069008741695931
7.4055 6.078893472649738
7.406 6.09017309438901
7.4065 6.105289156002557
7.407 6.128622527336275
7.4075 6.167020499158613
7.408 6.2308226936581805
7.4085 6.334101670089541
7.409 6.491875554422841
7.4095 6.711434136247449
7.41 6.979058610664963
7.4105 7.256165936020564
7.411 7.498078722510708
7.4115 7.676226115339211
7.412 7.783551237967914
7.4125 7.821205044687628
7.413 7.783276553689215
7.4135 7.648354759676059
7.414 7.384819028804043
7.4145 6.997107636905169
7.415 6.586844540937592
7.4155 6.2858905720410485
7.416 6.123157930517299
7.4165 6.049910535222858
7.417 6.019502978426815
7.4175 6.0071699793202304
7.418 6.002241996809912
7.4185 6.000445490854507
7.419 6.000068022716454
7.4195 6.000390250096955
7.42 6.001078095213972
7.4205 6.001944656437886
7.421 6.002890236217238
7.4215 6.003862927686989
7.422 6.004852812910477
7.4225 6.00590511011499
7.423 6.007094863313957
7.4235 6.008511852768469
7.424 6.0101895965844205
7.4245 6.012072331848819
7.425 6.013984710830251
7.4255 6.015707925267447
7.426 6.017122556587647
7.4265 6.018342053028177
7.427 6.019713409428356
7.4275 6.0217409924813525
7.428 6.024962358462267
7.4285 6.029855654777278
7.429 6.036804840960582
7.4295 6.0459967152357015
7.43 6.057450094057219
7.4305 6.070905007089123
7.431 6.085746772133377
7.4315 6.100739615686595
7.432 6.11392871552568
7.4325 6.122763103060817
7.433 6.124892714342484
7.4335 6.119327624728402
7.434 6.106771813266648
7.4345 6.08926455436147
7.435 6.06945752040301
7.4355 6.050132285874812
7.436 6.033595481046832
7.4365 6.021058144007106
7.437 6.012531268354077
7.4375 6.007210372568079
7.438 6.004059000083816
7.4385 6.002208638196422
7.439 6.001063079248863
7.4395 6.0002802252175504
7.44 5.999664921203407
7.4405 5.999133956916288
7.441 5.998645019676517
7.4415 5.998201422659016
7.442 5.997823205095409
7.4425 5.997575454977176
7.443 5.997568203800808
7.4435 5.998013914841013
7.444 5.999238390235305
7.4445 6.00170072691406
7.445 6.005916458169092
7.4455 6.012275658238084
7.446 6.020739073349582
7.4465 6.0304385642446325
7.447 6.0394287381191765
7.4475 6.0450819441482535
7.448 6.045323623968206
7.4485 6.039999927010103
7.449 6.0309169271717336
7.4495 6.020682388499522
7.45 6.011412217894159
7.4505 6.004172889182386
7.451 5.999148558261452
7.4515 5.996021967997888
7.452 5.994317835665687
7.4525 5.99359874633224
7.453 5.993547723170711
7.4535 5.9939490487489335
7.454 5.9946684101111485
7.4545 5.995613888773868
7.455 5.996748434836371
7.4555 5.998068646205554
7.456 5.999618923502502
7.4565 6.001488570959398
7.457 6.003758121284913
7.4575 6.006423507178341
7.458 6.009292145902202
7.4585 6.011991167798949
7.459 6.014062016409384
7.4595 6.015040202986049
7.46 6.014595011659547
7.4605 6.012675067263273
7.461 6.009609840668566
7.4615 6.006030718021504
7.462 6.002564806909786
7.4625 5.999634409525766
7.463 5.997392179541326
7.4635 5.995824695370749
7.464 5.9948356375748775
7.4645 5.994329875462504
7.465 5.994226335294603
7.4655 5.994494517670394
7.466 5.995103872022404
7.4665 5.996061754001233
7.467 5.997384417962247
7.4675 5.999107924388997
7.468 6.001272510063397
7.4685 6.003921867141455
7.469 6.007053569911572
7.4695 6.010507942865904
7.47 6.013836320321322
7.4705 6.016309906566128
7.471 6.0173099854540935
7.4715 6.016901420062145
7.472 6.01588633289377
7.4725 6.015117644835219
7.473 6.014829295949185
7.4735 6.014623625652001
7.474 6.014025781256307
7.4745 6.0129154127755315
7.475 6.011486883987131
7.4755 6.009982007632046
7.476 6.008567818914067
7.4765 6.007300851570423
7.477 6.006192138153518
7.4775 6.005241059379023
7.478 6.0044595451390075
7.4785 6.00386478360148
7.479 6.003454388173378
7.4795 6.003212322112167
7.48 6.003111964698957
7.4805 6.003138461600712
7.481 6.003322730086793
7.4815 6.003701397634374
7.482 6.004342605665193
7.4825 6.005306220779908
7.483 6.006693766062967
7.4835 6.008548361385242
7.484 6.010905513048821
7.4845 6.013766088381582
7.485 6.017074085920673
7.4855 6.0207676855674075
7.486 6.024749613933092
7.4865 6.028876322453981
7.487 6.0329103776144555
7.4875 6.036509353295185
7.488 6.0392688548266795
7.4885 6.040888226208948
7.489 6.041168147716827
7.4895 6.0401335583267555
7.49 6.038151684785933
7.4905 6.0358155224848735
7.491 6.033634005874641
7.4915 6.031925792118565
7.492 6.0307673906207215
7.4925 6.0301073001985435
7.493 6.029842451983366
7.4935 6.029887299827437
7.494 6.030195721421353
7.4945 6.030768626958431
7.495 6.031656926344856
7.4955 6.032976653326988
7.496 6.034940050468442
7.4965 6.03796676581045
7.497 6.042913920788377
7.4975 6.05154190036036
7.498 6.067238682942304
7.4985 6.096413850276236
7.499 6.149154703011331
7.4995 6.235582715472522
7.5 6.353948384596804
7.5005 6.477675169287161
7.501 6.561077815546574
7.5015 6.5678428921971
7.502 6.495210332467118
7.5025 6.376131821801274
7.503 6.257737765366271
7.5035 6.171706109248279
7.504 6.12233782436333
7.5045 6.098872503299956
7.505 6.089778595555418
7.5055 6.0877554920069885
7.506 6.089101992918429
7.5065 6.09209958527205
7.507 6.095958909490588
7.5075 6.100306469838251
7.508 6.104948890989223
7.5085 6.109797717385638
7.509 6.114845243644184
7.5095 6.120175309774848
7.51 6.12600427776862
7.5105 6.132693787474442
7.511 6.140729522432369
7.5115 6.15062144315059
7.512 6.1626647259644125
7.5125 6.176585811298302
7.513 6.191203320118617
7.5135 6.204589386780435
7.514 6.214874496424561
7.5145 6.221175293821099
7.515 6.224035882078122
7.5155 6.225232044675388
7.516 6.227188080241922
7.5165 6.232719013461359
7.517 6.245237158498544
7.5175 6.270049534837834
7.518 6.316609119517682
7.5185 6.402107674099978
7.519 6.5540946719024324
7.5195 6.802589327876794
7.52 7.146080469678345
7.5205 7.516586166284919
7.521 7.820916823873065
7.5215 8.019222631073344
7.522 8.125897308195299
7.5225 8.165849698545195
7.523 8.149421899540169
7.5235 8.063880465213558
7.524 7.8677671072086985
7.5245 7.508643076733878
7.525 7.024522555456794
7.5255 6.60664642849872
7.526 6.375229215461396
7.5265 6.279750855671687
7.527 6.245454422652313
7.5275 6.234106164999607
7.528 6.231103568733695
7.5285 6.23131009779432
7.529 6.232912609260535
7.5295 6.235275323266161
7.53 6.238244477789286
7.5305 6.241968439277708
7.531 6.246943578554057
7.5315 6.254174033292512
7.532 6.2654540964489
7.5325 6.283232199771406
7.533 6.309877499525604
7.5335 6.345819217498874
7.534 6.387489472934829
7.5345 6.426716191594296
7.535 6.453493320374622
7.5355 6.461303853044776
7.536 6.450912088677712
7.5365 6.42927124549353
7.537 6.4052470660730725
7.5375 6.385476148254541
7.538 6.373703500165234
7.5385 6.37202562829422
7.539 6.382920201963347
7.5395 6.411432499310094
7.54 6.4674701470414755
7.5405 6.568965575801482
7.541 6.742201478418939
7.5415 7.0120614811215285
7.542 7.370778180648849
7.5425 7.7510442701687365
7.543 8.063752276087662
7.5435 8.270051756740624
7.544 8.382791222134312
7.5445 8.437991812668727
7.545 8.457491568085363
7.5455 8.444683642659385
7.546 8.382018613415358
7.5465 8.224054701852165
7.547 7.901979523168268
7.5475 7.402468833982252
7.548 6.886538468537849
7.5485 6.545200615640835
7.549 6.384072497887263
7.5495 6.3209365153721455
7.55 6.298407156827662
7.5505 6.2911306473182735
7.551 6.289555212552204
7.5515 6.290211763742142
7.552 6.2918138404775705
7.5525 6.293855228935445
7.553 6.296106742643876
7.5535 6.298463101506724
7.554 6.300901110698827
7.5545 6.3034710641367075
7.555 6.306312977917568
7.5555 6.309670292406614
7.556 6.313796867440733
7.5565 6.318851930456781
7.557 6.324691958572999
7.5575 6.330666734400144
7.558 6.3355991229588815
7.5585 6.338176371952687
7.559 6.337744749212077
7.5595 6.334760086848175
7.56 6.330380049232306
7.5605 6.325732486101047
7.561 6.321504364196291
7.5615 6.318000815855407
7.562 6.315312827487959
7.5625 6.3134077748573345
7.563 6.312185674142293
7.5635 6.311512551358832
7.564 6.311256353863185
7.5645 6.311307087417053
7.565 6.311572569849532
7.5655 6.312004716429628
7.566 6.312591435996654
7.5665 6.313357210796936
7.567 6.3143543712884425
7.5675 6.315623592768744
7.568 6.317125110687953
7.5685 6.318699666546942
7.569 6.320133028747018
7.5695 6.3212726600629106
7.57 6.322116153150685
7.5705 6.322738982719021
7.571 6.323193925609563
7.5715 6.323453272416244
7.572 6.323458431998081
7.5725 6.323205857623797
7.573 6.322757530236234
7.5735 6.322245128967606
7.574 6.321805853021803
7.5745 6.3215638920825254
7.575 6.321585549443426
7.5755 6.321850653264559
7.576 6.322265440207167
7.5765 6.322691746486028
7.577 6.322976363140902
7.5775 6.322973978051546
7.578 6.322621810545173
7.5785 6.321989361613787
7.579 6.321265895201919
7.5795 6.32069559318716
7.58 6.320479465196967
7.5805 6.320755804586555
7.581 6.321563610321037
7.5815 6.322832382424523
7.582 6.3244029979361125
7.5825 6.326093194958907
7.583 6.3278012593368596
7.5835 6.329503676744349
7.584 6.331238152292761
7.5845 6.333035712437765
7.585 6.3349235765293175
7.5855 6.3369390776487
7.586 6.339125919027784
7.5865 6.3415208771970635
7.587 6.34410508592729
7.5875 6.346824838650275
7.588 6.349623534935351
7.5885 6.352449871019011
7.589 6.355247782139929
7.5895 6.357928194733536
7.59 6.36035330002938
7.5905 6.36238104248002
7.591 6.3639114183847285
7.5915 6.3649315022545006
7.592 6.365523835277565
7.5925 6.365856584958604
7.593 6.36608886763067
7.5935 6.366356344986161
7.594 6.366748683691719
7.5945 6.367323616991988
7.595 6.368122536862875
7.5955 6.369189270704298
7.596 6.370574914168704
7.5965 6.372338533454012
7.597 6.37455471048881
7.5975 6.377290634413918
7.598 6.380599734736612
7.5985 6.3844958978833075
7.599 6.388969680215305
7.5995 6.393910277566065
7.6 6.399056617585475
7.6005 6.403961007044761
7.601 6.408089224971014
7.6015 6.410992990734864
7.602 6.412535985742742
7.6025 6.41292648067649
7.603 6.412593396625323
7.6035 6.411978054358575
7.604 6.4113772928743
7.6045 6.410954104141585
7.605 6.410764438893421
7.6055 6.4108328762368645
7.606 6.411171430227205
7.6065 6.41179741626303
7.607 6.412759877268859
7.6075 6.414105343246432
7.608 6.415921405219662
7.6085 6.418326943176507
7.609 6.421494154696007
7.6095 6.425656096086295
7.61 6.43107526222757
7.6105 6.43795024387189
7.611 6.446197809800998
7.6115 6.455146041512179
7.612 6.463365475042008
7.6125 6.469018484896561
7.613 6.47080249348928
7.6135 6.468953750460829
7.614 6.465229626577158
7.6145 6.461718261153735
7.615 6.4597010807950435
7.6155 6.459404105906025
7.616 6.460446517269122
7.6165 6.462305737132032
7.617 6.464544186333614
7.6175 6.4668796835543345
7.618 6.469155659328146
7.6185 6.471293750974316
7.619 6.473290608269214
7.6195 6.475194490278377
7.62 6.477102849560391
7.6205 6.4792158754311595
7.621 6.48195332294912
7.6215 6.486269008088153
7.622 6.494419453238311
7.6225 6.5115773239918555
7.623 6.548476844266401
7.6235 6.62342901941279
7.624 6.757014786600728
7.6245 6.951747000946521
7.625 7.169765335724725
7.6255 7.343104773067805
7.626 7.414098190643368
7.6265 7.365671779998514
7.627 7.2205113437433885
7.6275 7.027399459343408
7.628 6.842219933961132
7.6285 6.702566082863682
7.629 6.61558902067834
7.6295 6.568840232432014
7.63 6.546619585193404
7.6305 6.537534439032744
7.631 6.535038011302686
7.6315 6.535784585020877
7.632 6.538122436235137
7.6325 6.541236273269447
7.633 6.544687795023724
7.6335 6.548212278939501
7.634 6.551638360472437
7.6345 6.554850127964115
7.635 6.557795664280904
7.6355 6.56049681574943
7.636 6.5630791192733495
7.6365 6.565804170456331
7.637 6.569094631439174
7.6375 6.573387609854213
7.638 6.578349151829641
7.6385 6.580019314846372
7.639 6.5634085795395825
7.6395 6.4952309385753155
7.64 6.351075068735491
7.6405 6.17484679435008
7.641 6.035669576585005
7.6415 5.949572845739039
7.642 5.900826108191274
7.6425 5.873674248133562
7.643 5.858891927682111
7.6435 5.8518193195166495
7.644 5.8504613035645106
7.6445 5.854557927981566
7.645 5.865605142405301
7.6455 5.887685458181738
7.646 5.92893603058065
7.6465 6.002034651147862
7.647 6.117064117025481
7.6475 6.261561877059857
7.648 6.394351668659417
7.6485 6.483732647740058
7.649 6.531776531313997
7.6495 6.55478302473034
7.65 6.5655361070885006
7.6505 6.5709245234211755
7.651 6.57428008197271
7.6515 6.577301753530565
7.652 6.581100256661494
7.6525 6.5867770379459705
7.653 6.5958192932350785
7.6535 6.6102849642045785
7.654 6.6324678197500715
7.6545 6.66343722474419
7.655 6.700881741336947
7.6555 6.738126076933363
7.656 6.766345471281386
7.6565 6.778988111232731
7.657 6.77477265706436
7.6575 6.757306314891637
7.658 6.732758115026853
7.6585 6.70705912542637
7.659 6.684366853321426
7.6595 6.666563057908211
7.66 6.653787662024283
7.6605 6.645366518555684
7.661 6.640443388138158
7.6615 6.6382341953428705
7.662 6.6380634891646215
7.6625 6.639412159901599
7.663 6.641896493009418
7.6635 6.645263845739598
7.664 6.649352323120817
7.6645 6.654013278465167
7.665 6.659155880400733
7.6655 6.664785649189743
7.666 6.671026772690403
7.6665 6.677937770148016
7.667 6.6852521736691175
7.6675 6.692348330458262
7.668 6.698578028751437
7.6685 6.703764970246531
7.669 6.7082996213345085
7.6695 6.712827175292769
7.67 6.717987429006034
7.6705 6.7245146181174045
7.671 6.733506871917064
7.6715 6.7470239636917055
7.672 6.769495533256165
7.6725 6.811442754102065
7.673 6.898788667094583
7.6735 7.088184415629997
7.674 7.455280276915372
7.6745 7.965271377591059
7.675 8.398920822908089
7.6755 8.635257388859607
7.676 8.734116627323019
7.6765 8.770796452935361
7.677 8.783417807092285
7.6775 8.787160573635735
7.678 8.7876983892832
7.6785 8.787094719442102
7.679 8.786086709801396
7.6795 8.784916539068256
7.68 8.783632732042317
7.6805 8.782250427183161
7.681 8.780782074540316
7.6815 8.779237546697122
7.682 8.777631108492741
7.6825 8.775982199091903
7.683 8.774326292249455
7.6835 8.772726821649677
7.684 8.771238047247582
7.6845 8.769925401457822
7.685 8.768852563833935
7.6855 8.768061784762775
7.686 8.767430857959404
7.6865 8.766161297585015
7.687 8.761332424823312
7.6875 8.743687596674167
7.688 8.687056625165411
7.6885 8.532598910795429
7.689 8.21037012961721
7.6895 7.764140264537143
7.69 7.373146728688083
7.6905 7.131279712652998
7.691 7.007728573565617
7.6915 6.953063992951463
7.692 6.938471610367215
7.6925 6.952390858644782
7.693 6.994134058134702
7.6935 7.069458147738135
7.694 7.1863202844951415
7.6945 7.3466311089644245
7.695 7.537530518971033
7.6955 7.732357377523749
7.696 7.905145269625357
7.6965 8.045046079772014
7.697 8.154863436286476
7.6975 8.244928900273774
7.698 8.325369038640353
7.6985 8.403213076366985
7.699 8.482987577800365
7.6995 8.560791994079796
7.7 8.629842973367104
7.7005 8.68395946185139
7.701 8.720866540318426
7.7015 8.742647540499984
7.702 8.753913141128919
7.7025 8.759222195830514
7.703 8.761854770408672
7.7035 8.763704547802565
7.704 8.765634328380237
7.7045 8.767968452501506
7.705 8.770750679671355
7.7055 8.773937969004631
7.706 8.777444323712047
7.7065 8.781169721733896
7.707 8.78501600208006
7.7075 8.788894093642448
7.708 8.792716483497
7.7085 8.796411897223415
7.709 8.799929283516747
7.7095 8.803235457765659
7.71 8.806414263311034
7.7105 8.809662200986725
7.711 8.813315348094296
7.7115 8.817714575797499
7.712 8.822956807298901
7.7125 8.828651599446456
7.713 8.834076094429392
7.7135 8.8384051153059
7.714 8.84106231222221
7.7145 8.842084178917268
7.715 8.841914756361302
7.7155 8.84139340261303
7.716 8.841252984234917
7.7165 8.842053243858743
7.717 8.844165091402228
7.7175 8.84801941904778
7.718 8.853894562865943
7.7185 8.862207654932298
7.719 8.873302699807798
7.7195 8.887577119962025
7.72 8.90557227345165
7.7205 8.92819213045761
7.721 8.956240081698443
7.7215 8.990369669340343
7.722 9.02734124438513
7.7225 9.06327279163429
7.723 9.09168900651359
7.7235 9.10466593186771
7.724 9.095385947045528
7.7245 9.06175307670592
7.725 9.009080759881886
7.7255 8.949341446991571
7.726 8.895392191660978
7.7265 8.854669754513573
7.727 8.827593450280819
7.7275 8.810693533243189
7.728 8.800008883323063
7.7285 8.792650189478888
7.729 8.786937484617155
7.7295 8.782002199713975
7.73 8.777454487628109
7.7305 8.773144068937192
7.731 8.769050004128758
7.7315 8.765251603044689
7.732 8.76193393789693
7.7325 8.759531055858325
7.733 8.759020015251465
7.7335 8.76264603825992
7.734 8.775264272915692
7.7345 8.806369395461264
7.735 8.871071122178414
7.7355 8.98471443676318
7.736 9.146499012027085
7.7365 9.323494654207558
7.737 9.462289874699508
7.7375 9.519600010659289
7.738 9.478822235998102
7.7385 9.351785224240935
7.739 9.176133667280801
7.7395 9.003262043810057
7.74 8.87020873650578
7.7405 8.784668958834054
7.741 8.73553507058968
7.7415 8.70862105474274
7.742 8.69376446685786
7.7425 8.685165947713447
7.743 8.67986536347583
7.7435 8.67641110755341
7.744 8.674078628440352
7.7445 8.67248721213641
7.745 8.671398573249732
7.7455 8.670651762514595
7.746 8.670099624796716
7.7465 8.669578633845411
7.747 8.668920722902929
7.7475 8.667922121325951
7.748 8.666393161388932
7.7485 8.664160438262115
7.749 8.66109576921988
7.7495 8.657161971002893
7.75 8.652464643758567
7.7505 8.647240128839133
7.751 8.641708136595238
7.7515 8.635996710782244
7.752 8.630177647719854
7.7525 8.624290842423935
7.753 8.618414374214442
7.7535 8.612634791663424
7.754 8.607073214358508
7.7545 8.601883264651136
7.755 8.597234313915028
7.7555 8.593348716898607
7.756 8.59047974742414
7.7565 8.588968968599382
7.757 8.58926449562783
7.7575 8.591977437921571
7.758 8.597564132091787
7.7585 8.605697915539597
7.759 8.614226728412334
7.7595 8.619303512562066
7.76 8.61762938621472
7.7605 8.609311321268894
7.761 8.597819005561515
7.7615 8.586872699430572
7.762 8.57853304030792
7.7625 8.57294818509499
7.763 8.56932258810022
7.7635 8.566765831207974
7.764 8.564641398743618
7.7645 8.562572001323922
7.765 8.560354690037961
7.7655 8.55788987558481
7.766 8.555160549170854
7.7665 8.552216668453532
7.767 8.549135247999597
7.7675 8.54604734364905
7.768 8.543100602902797
7.7685 8.540493887847358
7.769 8.538507526793744
7.7695 8.537503767394384
7.77 8.537851243866367
7.7705 8.539791321738456
7.771 8.543275736016398
7.7715 8.547584393571121
7.772 8.551217850485969
7.7725 8.55251496472161
7.773 8.55071471116435
7.7735 8.546103597996424
7.774 8.539731473277477
7.7745 8.533019226592359
7.775 8.527164484276266
7.7755 8.522645498367808
7.776 8.51937887108318
7.7765 8.51703762396614
7.777 8.515279373076915
7.7775 8.513850156156437
7.778 8.512574291285755
7.7785 8.511343764326806
7.779 8.510103263040559
7.7795 8.508836522630059
7.78 8.507563038563351
7.7805 8.50632389638442
7.781 8.50519089729885
7.7815 8.504241887515615
7.782 8.50356713424113
7.7825 8.503239116441584
7.783 8.50326337596126
7.7835 8.503518004198558
7.784 8.503788616428555
7.7845 8.503875464425054
7.785 8.503720161010818
7.7855 8.503408225500674
7.786 8.50304052000849
7.7865 8.50273344805645
7.787 8.50259042725003
7.7875 8.50270169197848
7.788 8.503112772321977
7.7885 8.503809575208749
7.789 8.504721970427525
7.7895 8.505734441513255
7.79 8.50672523460825
7.7905 8.50758915734055
7.791 8.508269901455112
7.7915 8.508747458877938
7.792 8.509026033809558
7.7925 8.509104393066412
7.793 8.508971302759374
7.7935 8.508626203246827
7.794 8.508088428722026
7.7945 8.50738247725726
7.795 8.50655072627919
7.7955 8.505631102440873
7.796 8.504679012976165
7.7965 8.50375361902909
7.797 8.502928142661606
7.7975 8.502294849424718
7.798 8.501942628084564
7.7985 8.501994595312905
7.799 8.502616400601969
7.7995 8.504127992624944
7.8 8.507279464503341
7.8005 8.513918540164916
7.801 8.527896898888137
7.8015 8.554231424723096
7.802 8.592903202885804
7.8025 8.63079915741471
7.803 8.646616571803477
7.8035 8.62988677533745
7.804 8.591852548727598
7.8045 8.555519620291534
7.805 8.533392871109495
7.8055 8.52392280393244
7.806 8.521133825897795
7.8065 8.520923578238065
7.807 8.521481656297574
7.8075 8.522162322552312
7.808 8.522732955192925
7.8085 8.523093813633551
7.809 8.523213412046314
7.8095 8.523091703187855
7.81 8.522759633299362
7.8105 8.522286759689838
7.811 8.521806268634432
7.8115 8.521572441797204
7.812 8.522074745647053
7.8125 8.524167813247416
7.813 8.52881351121096
7.8135 8.53608356475251
7.814 8.543802666718602
7.8145 8.548009730393808
7.815 8.546147555589435
7.8155 8.539405162038122
7.816 8.531106340721706
7.8165 8.523692256416947
7.817 8.517865274682858
7.8175 8.513451763371922
7.818 8.51014414318077
7.8185 8.507681744471725
7.819 8.505820627463542
7.8195 8.504336773870492
7.82 8.503057493565265
7.8205 8.501863303678931
7.821 8.500684476950127
7.8215 8.49949200578974
7.822 8.498277038019804
7.8225 8.497082264409968
7.823 8.49596726808425
7.8235 8.495032646427017
7.824 8.494426602885241
7.8245 8.49437207900828
7.825 8.495187837839545
7.8255 8.497300861414217
7.826 8.501192422577951
7.8265 8.507191811558261
7.827 8.515031318433945
7.8275 8.523073757701724
7.828 8.528263097661792
7.8285 8.5279560878588
7.829 8.522193385201394
7.8295 8.513456143502669
7.83 8.504597187747404
7.8305 8.497393286652148
7.831 8.492389602268098
7.8315 8.489292165645324
7.832 8.487513287588406
7.8325 8.486511966853655
7.833 8.48589547934531
7.8335 8.48540629497463
7.834 8.484882058170747
7.8345 8.484217943618805
7.835 8.483374286235374
7.8355 8.48237657657927
7.836 8.48135105997568
7.8365 8.480556824563813
7.837 8.480411969345983
7.8375 8.481574823123175
7.838 8.485016634895153
7.8385 8.49218697445372
7.839 8.50475539405534
7.8395 8.5225170310352
7.84 8.540440819031506
7.8405 8.550077978628977
7.841 8.546580626234903
7.8415 8.533026008698293
7.842 8.516600486828906
7.8425 8.502813177689866
7.843 8.493578568005134
7.8435 8.488444470855388
7.844 8.486202244658902
7.8445 8.485716333918916
7.845 8.486166974917104
7.8455 8.486981478644946
7.846 8.487591306020658
7.8465 8.48670312327226
7.847 8.479996175136094
7.8475 8.45298165149341
7.848 8.366151187301522
7.8485 8.15504678875212
7.849 7.82135285020509
7.8495 7.513903274347679
7.85 7.361106362963922
7.8505 7.379479272084693
7.851 7.557050226481706
7.8515 7.879978136349252
7.852 8.26777439929796
7.8525 8.53317960343005
7.853 8.582844308577595
7.8535 8.535928129293186
7.854 8.495473967334394
7.8545 8.476499319200997
7.855 8.468981161487125
7.8555 8.465728911720696
7.856 8.463764945109045
7.8565 8.462046376728193
7.857 8.460205555121714
7.8575 8.458152556276747
7.858 8.455916606371062
7.8585 8.453608840521998
7.859 8.451414041722131
7.8595 8.449645975439193
7.86 8.448864388289554
7.8605 8.450209307417449
7.861 8.455732065571766
7.8615 8.46818519649565
7.862 8.48897236680088
7.8625 8.514254788942903
7.863 8.533221518284869
7.8635 8.534284419571033
7.864 8.515813956285577
7.8645 8.488051840900063
7.865 8.463153077090507
7.8655 8.446420766166554
7.866 8.43676755791358
7.8665 8.431095923256422
7.867 8.426869874160879
7.8675 8.422543636856592
7.868 8.41715270156093
7.8685 8.409823875672174
7.869 8.39951505580322
7.8695 8.384890216633305
7.87 8.364840418274355
7.8705 8.33939423558877
7.871 8.311582494267107
7.8715 8.288446090809614
7.872 8.279397469873576
7.8725 8.291843829948672
7.873 8.325264856081969
7.8735 8.369473691961577
7.874 8.409361940507527
7.8745 8.434550477581343
7.875 8.445439273021574
7.8755 8.449052895701993
7.876 8.451097062221617
7.8765 8.453389969817309
7.877 8.45584459100061
7.8775 8.458161070647542
7.878 8.460200534154847
7.8785 8.461883204898157
7.879 8.463160908865007
7.8795 8.46400882206228
7.88 8.46447666607298
7.8805 8.464659388436885
7.881 8.464712434527467
7.8815 8.464836275931916
7.882 8.465325670000084
7.8825 8.466662037537805
7.883 8.469633367997982
7.8835 8.475289339176449
7.884 8.484433345160014
7.8845 8.496613842105209
7.885 8.509397871800278
7.8855 8.51917477946101
7.886 8.523015502808597
7.8865 8.520321659801056
7.887 8.513137616014614
7.8875 8.504782632181946
7.888 8.498149646424132
7.8885 8.494467984620144
7.889 8.4934718123197
7.8895 8.494276458500039
7.89 8.496043465957406
7.8905 8.498200799343415
7.891 8.500399366042604
7.8915 8.502452439291357
7.892 8.504276007407409
7.8925 8.505878235535942
7.893 8.507339318424204
7.8935 8.50879398606078
7.894 8.510483272012024
7.8945 8.512782958764053
7.895 8.516262714094186
7.8955 8.521535430496538
7.896 8.52878231977057
7.8965 8.53714396138701
7.897 8.54449216185246
7.8975 8.548429838956796
7.898 8.548087891081618
7.8985 8.544778701271184
7.899 8.540678875182497
7.8995 8.537463782906062
7.9 8.535739365671304
7.9005 8.535397049388045
7.901 8.535999235672431
7.9015 8.537061932941043
7.902 8.538205594409114
7.9025 8.539191651140353
7.903 8.539902963874031
7.9035 8.54030873229868
7.904 8.540451676551712
7.9045 8.540440725768196
7.905 8.540415763799587
7.9055 8.540549059343828
7.906 8.541035950858284
7.9065 8.542089878872723
7.907 8.543889278058518
7.9075 8.546460219941732
7.908 8.549560767659731
7.9085 8.552597969043976
7.909 8.554789578083575
7.9095 8.555581478217878
7.91 8.555033297337914
7.9105 8.553777923000116
7.911 8.552598527988017
7.9115 8.551988978792185
7.912 8.55208847809335
7.9125 8.552765273744978
7.913 8.553812132820447
7.9135 8.55501253582812
7.914 8.556188147253362
7.9145 8.557191582580671
7.915 8.557907965501489
7.9155 8.55826855882285
7.916 8.558256514891962
7.9165 8.557913999237012
7.917 8.557338484703322
7.9175 8.556669368869052
7.918 8.556067423029223
7.9185 8.555656406955539
7.919 8.55545635058192
7.9195 8.555337951946374
7.92 8.555052502236158
7.9205 8.554341213175004
7.921 8.553118460178023
7.9215 8.55153649076308
7.922 8.549826683598457
7.9225 8.54814850661348
7.923 8.546523776580774
7.9235 8.545001757872171
7.924 8.54372860049012
7.9245 8.542900128967098
7.925 8.542621263126442
7.9255 8.542873326985614
7.926 8.54357215105686
7.9265 8.544599807339896
7.927 8.54583409480545
7.9275 8.547162763371936
7.928 8.548490292987555
7.9285 8.549764551438777
7.929 8.550988703341282
7.9295 8.552255119265503
7.93 8.553772944871245
7.9305 8.55594615109053
7.931 8.559629754686277
7.9315 8.566600699004933
7.932 8.579655516295631
7.9325 8.600386402718943
7.933 8.623899831287964
7.9335 8.637357042335399
7.934 8.63068331287272
7.9345 8.607936768397753
7.935 8.581875942818794
7.9355 8.56104195143774
7.936 8.546644935764988
7.9365 8.536996717589055
7.937 8.530492919162477
7.9375 8.526085696994581
7.938 8.523055756250617
7.9385 8.520887223483754
7.939 8.519247723642387
7.9395 8.517938213451984
7.94 8.516829146863337
7.9405 8.515848437459919
7.941 8.514941641993982
7.9415 8.51411046059464
7.942 8.513417000107637
7.9425 8.513032346939685
7.943 8.513248580288828
7.9435 8.5144708358356
7.944 8.517088475360506
7.9445 8.521332502597634
7.945 8.527182217800497
7.9455 8.534434026399161
7.946 8.54238307505927
7.9465 8.549749708614133
7.947 8.554714375686022
7.9475 8.555793272263681
7.948 8.552175454802288
7.9485 8.54476338722905
7.949 8.535349807049833
7.9495 8.526050634613604
7.95 8.518347651376274
7.9505 8.512704599151068
7.951 8.508912764574788
7.9515 8.506484012151677
7.952 8.504888730827865
7.9525 8.503689887457174
7.953 8.50260660924826
7.9535 8.501464182903629
7.954 8.500177705054387
7.9545 8.498734067149602
7.955 8.497163099815488
7.9555 8.495534874222344
7.956 8.493938134463928
7.9565 8.492473060786672
7.957 8.49121276908977
7.9575 8.490189317862601
7.958 8.48938072390974
7.9585 8.488728792119215
7.959 8.488156094836249
7.9595 8.487570335999617
7.96 8.486932703793112
7.9605 8.48625608789676
7.961 8.485646979900952
7.9615 8.485230332402672
7.962 8.485067295813778
7.9625 8.485155114527192
7.963 8.485464230392612
7.9635 8.485941853503302
7.964 8.486556926116009
7.9645 8.4872838313421
7.965 8.488088899602392
7.9655 8.488935542323794
7.966 8.489750991909581
7.9665 8.490387660684629
7.967 8.490636665814847
7.9675 8.49019392901559
7.968 8.488829997819956
7.9685 8.48661270315431
7.969 8.483750528122826
7.9695 8.480928366603539
7.97 8.47904949654411
7.9705 8.478641467567815
7.971 8.479262947842486
7.9715 8.47983659162674
7.972 8.479616520459626
7.9725 8.478647855820512
7.973 8.477425815852573
7.9735 8.476378545632624
7.974 8.47568481293552
7.9745 8.475347114045274
7.975 8.475301857916634
7.9755 8.47545935976299
7.976 8.475747486156997
7.9765 8.476095265830587
7.977 8.47644891662576
7.9775 8.476753131798787
7.978 8.476975489423452
7.9785 8.477055425360447
7.979 8.476836007388187
7.9795 8.47584663991125
7.98 8.473001233647832
7.9805 8.466301827625756
7.981 8.453196089685079
7.9815 8.432256271067764
7.982 8.405693042901941
7.9825 8.380202165096254
7.983 8.364174796751009
7.9835 8.362883127538804
7.984 8.375795698806659
7.9845 8.397330259128545
7.985 8.42037043642976
7.9855 8.439798573272292
7.986 8.453743110922847
7.9865 8.462705096401283
7.987 8.468080612440676
7.9875 8.471183982717385
7.988 8.472925137126484
7.9885 8.473844701686996
7.989 8.474244449645134
7.9895 8.474297656195965
7.99 8.474126694033504
7.9905 8.473839395122027
7.991 8.473534207091355
7.9915 8.473300462091824
7.992 8.47317708518554
7.9925 8.473115191317344
7.993 8.472981136878381
7.9935 8.472625991605252
7.994 8.471958704265944
7.9945 8.471021740429595
7.995 8.470022411973655
7.9955 8.469200061324067
7.996 8.468711998140023
7.9965 8.468605120542556
7.997 8.46884544913307
7.9975 8.469350285931782
7.998 8.470027315891247
7.9985 8.470789594006128
7.999 8.471559575172968
7.9995 8.4722876865202
8.0 8.472936365890789
8.0005 8.47348499905764
8.001 8.473928122224738
8.0015 8.474257940396797
8.002 8.474457037465829
8.0025 8.47448217154058
8.003 8.474251186352454
8.0035 8.473667802530578
8.004 8.472673008432285
8.0045 8.471338702412176
8.005 8.469844615252796
8.0055 8.46835373605176
8.006 8.466929744313312
8.0065 8.465577480932282
8.007 8.464308356971568
8.0075 8.46313145790334
8.008 8.46206288828921
8.0085 8.461095917058781
8.009 8.460224500313927
8.0095 8.459436633697507
8.01 8.458726022397403
8.0105 8.45807831382563
8.011 8.45749509677955
8.0115 8.456977253713212
8.012 8.456528312502243
8.0125 8.456164511075265
8.013 8.455881455168985
8.0135 8.455667390293534
8.014 8.455503470084768
8.0145 8.455458077079882
8.015 8.455750512236214
8.0155 8.456624372568445
8.016 8.45801595807854
8.0165 8.459436147052038
8.017 8.460222719412176
8.0175 8.459872343069637
8.018 8.4582095268911
8.0185 8.455402376583883
8.019 8.451894078706601
8.0195 8.448208076126786
8.02 8.44476216649166
8.0205 8.44174564880852
8.021 8.439145715987006
8.0215 8.43683448051577
8.022 8.4346809281272
8.0225 8.432598841890371
8.023 8.430529118060193
8.0235 8.428450414144592
8.024 8.426370654631047
8.0245 8.424321048286174
8.025 8.42235695165347
8.0255 8.420563892272618
8.026 8.419056636666053
8.0265 8.417983730806949
8.027 8.417516511427024
8.0275 8.417813698426794
8.028 8.418923408083167
8.0285 8.420539127603323
8.029 8.421611331431759
8.0295 8.420405149426895
8.03 8.415721701929705
8.0305 8.408265147281309
8.031 8.400137382104798
8.0315 8.393002268413749
8.032 8.387272485923582
8.0325 8.382614189166649
8.033 8.378607547621026
8.0335 8.374948109703602
8.034 8.371463310386538
8.0345 8.368059054167876
8.035 8.364685059243467
8.0355 8.361328617351699
8.036 8.35799708842497
8.0365 8.354721641668494
8.037 8.351550297776487
8.0375 8.34858539590272
8.038 8.345983862351265
8.0385 8.344049998655887
8.039 8.343230060271985
8.0395 8.343936678119338
8.04 8.346012316595019
8.0405 8.348189032624802
8.041 8.348582942484807
8.0415 8.34613765636377
8.042 8.341266966765051
8.0425 8.334991073603657
8.043 8.32802849606924
8.0435 8.320727479454693
8.044 8.31334512443306
8.0445 8.306203091723646
8.045 8.299556587715912
8.0455 8.2934916108616
8.046 8.287945082412175
8.0465 8.28280535852846
8.047 8.277984310701338
8.0475 8.273433748648195
8.048 8.269155032051398
8.0485 8.265150356125705
8.049 8.261444687575878
[truncated: 457,647 more chars]
