# Supplementary material for: Distinct solvation patterns of OH− versus H3O+ charge defects at electrified gold/water interfaces govern their properties
Source: Nat Commun. 2025 Sep 19;16:8325. doi: 10.1038/s41467-025-63832-1 (PMC12449469; doi:10.1038/s41467-025-63832-1)
Supplement: Supplementary file 4 — Source Data [file 41467_2025_63832_MOESM4_ESM.zip › data/si/fig3/lower/h3o_pos_2.dat]

0.0 9.30103475225781
0.0005 9.717661021074633
0.001 10.356300904100259
0.0015 10.870781747146399
0.002 11.11988119979803
0.0025 11.21752557235919
0.003 11.255359534726345
0.0035 11.270726580982014
0.004 11.276624750088363
0.0045 11.277081142601382
0.005 11.272226392189403
0.0055 11.259421210160419
0.006 11.233306466534106
0.0065 11.186547067261905
0.007 11.1130703869785
0.0075 11.014282810569103
0.008 10.903978870252626
0.0085 10.80507309919123
0.009 10.738578472123617
0.0095 10.713965465214706
0.01 10.727366320771548
0.0105 10.765737501476941
0.011 10.813292663110005
0.0115 10.85660829470471
0.012 10.887023182629985
0.0125 10.899969157119653
0.013 10.893950843528945
0.0135 10.86873857218664
0.014 10.824968314047073
0.0145 10.764916018506597
0.015 10.693389202730398
0.0155 10.619588983486874
0.016 10.556538226588444
0.0165 10.519011880261864
0.017 10.520648839258833
0.0175 10.571667238723922
0.018 10.674712416196428
0.0185 10.82010126708067
0.019 10.982018382843894
0.0195 11.127377670451203
0.02 11.233807044590069
0.0205 11.299426715771066
0.021 11.33530203455231
0.0215 11.353671966272703
0.022 11.363006441217681
0.0225 11.368023607212056
0.023 11.371111060529444
0.0235 11.373425296204616
0.024 11.375500384006834
0.0245 11.377564063278847
0.025 11.379695787341745
0.0255 11.381913119214662
0.026 11.384210756898117
0.0265 11.386605189622369
0.027 11.389135019443529
0.0275 11.391899523776367
0.028 11.39499785366531
0.0285 11.398478667299926
0.029 11.402159490753263
0.0295 11.405577174298958
0.03 11.408175855677253
0.0305 11.409654553680248
0.031 11.410133288783463
0.0315 11.41001092435604
0.032 11.409719802184963
0.0325 11.409547573114
0.033 11.409610015378341
0.0335 11.409899394203496
0.034 11.410376422758194
0.0345 11.411015706997006
0.035 11.411773173624923
0.0355 11.412630385759282
0.036 11.413567194543685
0.0365 11.41457360741557
0.037 11.415659933313883
0.0375 11.416858151340154
0.038 11.418237799559805
0.0385 11.41992966044134
0.039 11.422188826866261
0.0395 11.425401104933641
0.04 11.430064391100789
0.0405 11.436637929999954
0.041 11.445172627806151
0.0415 11.45477222819462
0.042 11.46368971258405
0.0425 11.470246325304558
0.043 11.473651701576081
0.0435 11.473924410562201
0.044 11.471398623183529
0.0445 11.466586997671552
0.045 11.460265364705641
0.0455 11.453504150586944
0.046 11.447546892460114
0.0465 11.443455482262642
0.047 11.441820347096051
0.0475 11.442703958988123
0.048 11.445650452693616
0.0485 11.449747126668143
0.049 11.453754604782088
0.0495 11.456500184395729
0.05 11.457298458697121
0.0505 11.456232125069466
0.051 11.454143431982065
0.0515 11.452209806130945
0.052 11.451300077750044
0.0525 11.45157904328298
0.053 11.452625837370348
0.0535 11.45383340016376
0.054 11.454606029479208
0.0545 11.454491513626799
0.055 11.45329616392149
0.0555 11.451194707849723
0.056 11.448778179920396
0.0565 11.44688984237953
0.057 11.446059217596837
0.0575 11.44591181255144
0.058 11.445432481485394
0.0585 11.444454952457058
0.059 11.444549609034183
0.0595 11.446801520880985
0.06 11.449070175268453
0.0605 11.447697038694393
0.061 11.441347512349687
0.0615 11.432683522067443
0.062 11.426199319270719
0.0625 11.423595831108454
0.063 11.423042805828647
0.0635 11.422551607500122
0.064 11.421519096693597
0.0645 11.42013250657531
0.065 11.418718463938923
0.0655 11.417488487257447
0.066 11.416556063870644
0.0665 11.415963627857543
0.067 11.415723121624492
0.0675 11.41582218692374
0.068 11.416235223357312
0.0685 11.41691833685893
0.069 11.417816229618943
0.0695 11.41884832588756
0.07 11.419888913614304
0.0705 11.420651103870128
0.071 11.420247294623199
0.0715 11.41586264696473
0.072 11.398840784667382
0.0725 11.345918055228605
0.073 11.210173726204925
0.0735 10.943585584364254
0.074 10.57445844411647
0.0745 10.21860133832153
0.075 9.962061682719273
0.0755 9.812109737621153
0.076 9.742673846552389
0.0765 9.72879078253774
0.077 9.755024728225592
0.0775 9.814829312722804
0.078 9.909698840539289
0.0785 10.045780814643791
0.079 10.226910377976395
0.0795 10.4481420532254
0.08 10.691791068722079
0.0805 10.927598093538268
0.081 11.122398069150972
0.0815 11.25694275706665
0.082 11.334200542077369
0.0825 11.37119450509551
0.083 11.385773834518599
0.0835 11.389973997758275
0.084 11.390064467382135
0.0845 11.388775050591395
0.085 11.387188816616302
0.0855 11.385705947414472
0.086 11.384504836216923
0.0865 11.38368882762052
0.087 11.38331945822144
0.0875 11.383433810354784
0.088 11.38402915891377
0.0885 11.38508425060828
0.089 11.386566288158896
0.0895 11.388439619363183
0.09 11.390671941722719
0.0905 11.39304844998723
0.091 11.394572221888296
0.0915 11.392301286852543
0.092 11.379608395435287
0.0925 11.344995936388223
0.093 11.273321769930579
0.0935 11.151312588973969
0.094 10.974828613602984
0.0945 10.750617328425452
0.095 10.490711704731222
0.0955 10.208509258817891
0.096 9.921280460557814
0.0965 9.654452396671878
0.097 9.4355129732967
0.0975 9.278847567967983
0.098 9.179750151954725
0.0985 9.122186573122768
0.099 9.089856696652863
0.0995 9.071328640733267
0.1 9.060033184890113
0.1005 9.052547995780952
0.101 9.047216480667906
0.1015 9.043288894328132
0.102 9.040514034897672
0.1025 9.03890765971698
0.103 9.03869762728517
0.1035 9.040320903683412
0.104 9.04451530148459
0.1045 9.052407207838119
0.105 9.065364449561653
0.1055 9.08443969423152
0.106 9.109396554319101
0.1065 9.138101774467984
0.107 9.16699664186278
0.1075 9.192794295829163
0.108 9.213693473821294
0.1085 9.23001199179037
0.109 9.243799168122528
0.1095 9.258500987724336
0.11 9.279169798168493
0.1105 9.31287478769967
0.111 9.370622165794337
0.1115 9.471904499218446
0.112 9.651310363826873
0.1125 9.955575730735738
0.113 10.392722499728364
0.1135 10.843860960472497
0.114 11.145793949591543
0.1145 11.280913825562155
0.115 11.324933615791828
0.1155 11.334623799207613
0.116 11.333794963473881
0.1165 11.330137857523649
0.117 11.32579143291835
0.1175 11.32129162125095
0.118 11.316784856834968
0.1185 11.312319421446091
0.119 11.307938140563916
0.1195 11.303665245989269
0.12 11.299534606623247
0.1205 11.295546294096454
0.121 11.291662341125221
0.1215 11.287751228035987
0.122 11.283515284753928
0.1225 11.278382156411535
0.123 11.271331133122132
0.1235 11.260660747603797
0.124 11.243586057081561
0.1245 11.215640637767383
0.125 11.169480326846298
0.1255 11.092811447456562
0.126 10.965698763715093
0.1265 10.76096034290855
0.127 10.457532679601858
0.1275 10.073707003968224
0.128 9.68684299780243
0.1285 9.382908013554808
0.129 9.18967998024105
0.1295 9.083080365802626
0.13 9.028222313034352
0.1305 9.00018254526129
0.131 8.985137850604513
0.1315 8.976288236675064
0.132 8.970436860298765
0.1325 8.966127782930016
0.133 8.962700736326997
0.1335 8.95991018440062
0.134 8.9577109369304
0.1345 8.956224875557766
0.135 8.955734107811587
0.1355 8.95675330401787
0.136 8.960173077267484
0.1365 8.967473415872789
0.137 8.980969242864663
0.1375 9.004006616253164
0.138 9.041253555325927
0.1385 9.099828532183022
0.139 9.192076320389756
0.1395 9.33815073993767
0.14 9.564075954524668
0.1405 9.885113194316531
0.141 10.27317905635665
0.1415 10.642575825673465
0.142 10.909277556697536
0.1425 11.05858545796304
0.143 11.127263216978086
0.1435 11.154585071885734
0.144 11.164070367024912
0.1445 11.16665945404339
0.145 11.166796247469222
0.1455 11.166136564169456
0.146 11.165261871375456
0.1465 11.164378201978408
0.147 11.163579782249808
0.1475 11.162964796996015
0.148 11.16269650686204
0.1485 11.162962592664222
0.149 11.163959827925638
0.1495 11.165720740180745
0.15 11.167987118834375
0.1505 11.170116333436631
0.151 11.171338274025356
0.1515 11.171479082942298
0.152 11.171294634206784
0.1525 11.17131231000334
0.153 11.170354528673258
0.1535 11.166601042829665
0.154 11.159952702979513
0.1545 11.152184131179396
0.155 11.14510641704652
0.1555 11.139465537341472
0.156 11.135182434422696
0.1565 11.131861840757033
0.157 11.129136676780405
0.1575 11.126722393957007
0.158 11.124464351476924
0.1585 11.122260716808452
0.159 11.120079170315542
0.1595 11.11791684497842
0.16 11.115797520274416
0.1605 11.113768621817613
0.161 11.111898982491294
0.1615 11.110275363105025
0.162 11.109028929789467
0.1625 11.108312538173148
0.163 11.108240443167357
0.1635 11.10875969345566
0.164 11.109572775518409
0.1645 11.110176271433343
0.165 11.110105438793799
0.1655 11.10917508605339
0.166 11.107509977265693
0.1665 11.10540443677342
0.167 11.103150472078006
0.1675 11.10098583402403
0.168 11.099064729890653
0.1685 11.097423379904537
0.169 11.095992581590423
0.1695 11.094676699515073
0.17 11.09339355070518
0.1705 11.09210451463277
0.171 11.0907995722213
0.1715 11.089482854527471
0.172 11.088172970578562
0.1725 11.086879210358834
0.173 11.08559506855708
0.1735 11.084274236885648
0.174 11.082814733068517
0.1745 11.081055831339985
0.175 11.078901127859329
0.1755 11.076432245941412
0.176 11.073876900541336
0.1765 11.071386727587829
0.177 11.06895041420633
0.1775 11.066690760818453
0.178 11.064970743971557
0.1785 11.064104059470953
0.179 11.064122772038761
0.1795 11.064731505541484
0.18 11.065481287491483
0.1805 11.065909485869792
0.181 11.06554586447336
0.1815 11.063839331386824
0.182 11.059889346416881
0.1825 11.05195519599691
0.183 11.036428463494552
0.1835 11.006017700457534
0.184 10.947193046029902
0.1845 10.839277759066935
0.185 10.663028744023052
0.1855 10.425452438510494
0.186 10.175293841833643
0.1865 9.97204533189771
0.187 9.842315977242095
0.1875 9.780215499157684
0.188 9.775062395313558
0.1885 9.833548494140125
0.189 9.979921721653401
0.1895 10.223823520493955
0.19 10.512682365859519
0.1905 10.754338334458062
0.191 10.905063405067448
0.1915 10.982358380382458
0.192 11.018045711050824
0.1925 11.033399970971704
0.193 11.039040452763057
0.1935 11.039661540338983
0.194 11.037084631906776
0.1945 11.031656286801752
0.195 11.022619429370454
0.1955 11.008237745361914
0.196 10.986970473165364
0.1965 10.96357001112542
0.197 10.96484775599287
0.1975 11.042852963264277
0.198 11.205508119461498
0.1985 11.366898780688533
0.199 11.445452231841987
0.1995 11.417476365391241
0.2 11.300071850402261
0.2005 11.158426482946986
0.201 11.065049399035352
0.2015 11.026418854198774
0.202 11.014082519281867
0.2025 11.010086720481027
0.203 11.008276311951072
0.2035 11.00698043724585
0.204 11.005749523671899
0.2045 11.004432053540732
0.205 11.002940799878008
0.2055 11.001204042637497
0.206 10.99910812446813
0.2065 10.996464661284808
0.207 10.99294181566837
0.2075 10.987947937057001
0.208 10.980519152959967
0.2085 10.969406702349158
0.209 10.953920279367043
0.2095 10.935821283025717
0.21 10.920672668829415
0.2105 10.915336824442843
0.211 10.92232057127574
0.2115 10.9369585691873
0.212 10.951446832316922
0.2125 10.960759057553563
0.213 10.964452226700988
0.2135 10.964450576641152
0.214 10.962744606481959
0.2145 10.960525623935094
0.215 10.958306403824018
0.2155 10.956244691472303
0.216 10.95437377234456
0.2165 10.952686921499403
0.217 10.95118923138638
0.2175 10.949867994706917
0.218 10.94871896826432
0.2185 10.947727328980168
0.219 10.946864027146852
0.2195 10.94610912349993
0.22 10.945433059936054
0.2205 10.944833839632082
0.221 10.944285443492724
0.2215 10.943716883330033
0.222 10.942922344935713
0.2225 10.941571612856759
0.223 10.939312829715597
0.2235 10.935979135242938
0.224 10.931797642943412
0.2245 10.927479241891714
0.225 10.924105265554221
0.2255 10.922650574131247
0.226 10.92325415007187
0.2265 10.924915904160791
0.227 10.926155575037363
0.2275 10.9260578730408
0.228 10.924619118328131
0.2285 10.922418111843381
0.229 10.920166806928268
0.2295 10.918427652935932
0.23 10.91748373061452
0.2305 10.917218259403299
0.231 10.91704700808073
0.2315 10.91622993639125
0.232 10.914332245050694
0.2325 10.911489328172053
0.233 10.908200470144063
0.2335 10.904971799391461
0.234 10.902089917816479
0.2345 10.899641481280476
0.235 10.89761300147417
0.2355 10.895955710009705
0.236 10.894624498356741
0.2365 10.893583671335186
0.237 10.892811276152514
0.2375 10.892297304264495
0.238 10.892020866435399
0.2385 10.891971369417998
0.239 10.892132415446632
0.2395 10.892499548262823
0.24 10.893070865718098
0.2405 10.893860886808344
0.241 10.89484992323677
0.2415 10.895918720385616
0.242 10.896809067103778
0.2425 10.897162641907823
0.243 10.896735271761258
0.2435 10.895567449562158
0.244 10.893950504827782
0.2445 10.892174256110586
0.245 10.89030729277367
0.2455 10.888161524234413
0.246 10.885501276328792
0.2465 10.88225067540074
0.247 10.878547992474253
0.2475 10.874595855806042
0.248 10.870585469014177
0.2485 10.86661352420618
0.249 10.862689601367709
0.2495 10.85877314538482
0.25 10.854813710177012
0.2505 10.850768063643699
0.251 10.84656000507567
0.2515 10.84205555662523
0.252 10.837048368893356
0.2525 10.83125812916149
0.253 10.824386063326958
0.2535 10.816240291077044
0.254 10.806965332937427
0.2545 10.797323459952935
0.255 10.78901328788977
0.2555 10.78484915437977
0.256 10.788434738047762
0.2565 10.802167586942947
0.257 10.822671916814567
0.2575 10.83849024681486
0.258 10.837593523055855
0.2585 10.819694384726212
0.259 10.796959907778753
0.2595 10.780385034210383
0.26 10.771355999847735
0.2605 10.766432631737871
0.261 10.76252773782771
0.2615 10.7576490254725
0.262 10.750043934479958
0.2625 10.737223458967843
0.263 10.714699074869532
0.2635 10.673789310994103
0.264 10.598009094780032
0.2645 10.45931597791407
0.265 10.22299198630672
0.2655 9.880242964790494
0.266 9.49358429459264
0.2665 9.167013745740146
0.267 8.952246842406051
0.2675 8.83260945460378
0.268 8.770693172310697
0.2685 8.736372376757693
0.269 8.712504380371168
0.2695 8.692878924518784
0.27 8.677005398403423
0.2705 8.66535749976158
0.271 8.65760795587616
0.2715 8.65315586480019
0.272 8.651738759611295
0.2725 8.65364254284296
0.273 8.659674587278062
0.2735 8.671132281819226
0.274 8.68990798771005
0.2745 8.718594884061549
0.275 8.761017306555438
0.2755 8.822721501890591
0.276 8.910639710885338
0.2765 9.031246440037254
0.277 9.185484341214998
0.2775 9.362788609033597
0.278 9.53910518716513
0.2785 9.685144815142817
0.279 9.77573247537643
0.2795 9.793749773448312
0.28 9.72978341297561
0.2805 9.582480990049394
0.281 9.368741359518811
0.2815 9.13023567047346
0.282 8.919390396418343
0.2825 8.766947477152723
0.283 8.671701295812717
0.2835 8.616821931102457
0.284 8.586017280785534
0.2845 8.568659950215121
0.285 8.558939556701958
0.2855 8.553996677366008
0.286 8.55264633165346
0.2865 8.55468517199024
0.287 8.560571274247991
0.2875 8.571043938676073
0.288 8.586539205420898
0.2885 8.60601874624557
0.289 8.625638206391017
0.2895 8.638463395450238
0.29 8.63729250762104
0.2905 8.619694937546274
0.291 8.590972970316827
0.2915 8.561020675693115
0.292 8.53747904176532
0.2925 8.522206337169727
0.293 8.513200053826722
0.2935 8.507835004255533
0.294 8.50432762465757
0.2945 8.501744079060575
0.295 8.49966173159267
0.2955 8.497907724462209
0.296 8.496419491883625
0.2965 8.49518235522391
0.297 8.494203959175316
0.2975 8.493481893222555
0.298 8.493025580314217
0.2985 8.49286194696355
0.299 8.493031762128332
0.2995 8.493634765479612
0.3 8.4948258487617
0.3005 8.496783430562648
0.301 8.499613007505719
0.3015 8.5030591670767
0.302 8.506323535362505
0.3025 8.508333608264934
0.303 8.508476758231538
0.3035 8.506986656330955
0.304 8.504629198344979
0.3045 8.502146101854578
0.305 8.500006975886684
0.3055 8.498394749638855
0.306 8.497348022840185
0.3065 8.49682473926887
0.307 8.496781164406304
0.3075 8.497178146874862
0.308 8.497981193731786
0.3085 8.499168450838983
0.309 8.5007074164773
0.3095 8.502580424677852
0.31 8.50478846868068
0.3105 8.507357642530383
0.311 8.51033891701055
0.3115 8.513759622632158
0.312 8.517548709862918
0.3125 8.521477452545483
0.313 8.525221648203736
0.3135 8.528460806185233
0.314 8.530947157309246
0.3145 8.532454792557232
0.315 8.532862397417048
0.3155 8.532306262726813
0.316 8.53121813220233
0.3165 8.530138036034998
0.317 8.529450989186202
0.3175 8.52930777753092
0.318 8.529704695143163
0.3185 8.530584036362043
0.319 8.53190487106486
0.3195 8.533638525779288
0.32 8.535778706296703
0.3205 8.538310682545074
0.321 8.541199164021037
0.3215 8.544420304319857
0.322 8.547930650084364
0.3225 8.551718754555562
0.323 8.555785898775369
0.3235 8.560107640122489
0.324 8.564532567999414
0.3245 8.568696199693075
0.325 8.572099926395385
0.3255 8.57434886260965
0.326 8.57536370228836
0.3265 8.57540037912388
0.327 8.574870796766355
0.3275 8.574133478328122
0.328 8.573411421505721
0.3285 8.572792793477404
0.329 8.572313569634787
0.3295 8.572020119757788
0.33 8.572014288064846
0.3305 8.572513498442277
0.331 8.574019972562297
0.3315 8.577830336048908
0.332 8.587407081354492
0.3325 8.611725505985913
0.333 8.671179687243388
0.3335 8.800593497402332
0.334 9.028247356724044
0.3345 9.324949426504102
0.335 9.599411594966405
0.3355 9.773579958870314
0.336 9.820619094334742
0.3365 9.737776618010034
0.337 9.532783847866156
0.3375 9.247866477527268
0.338 8.971483454656784
0.3385 8.775947015557279
0.339 8.667600685283055
0.3395 8.616461347481714
0.34 8.594373116523851
0.3405 8.585176888981653
0.341 8.58142106929541
0.3415 8.580038049970849
0.342 8.579813226903667
0.3425 8.58025780998969
0.343 8.581163800645289
0.3435 8.582424575685444
0.344 8.583994688488271
0.3445 8.585888626495816
0.345 8.588189709687239
0.3455 8.591034070497088
0.346 8.594540164375502
0.3465 8.5986115441898
0.347 8.602787799607711
0.3475 8.606287855604812
0.348 8.608275201598502
0.3485 8.608153025898972
0.349 8.605936223335743
0.3495 8.602400093347597
0.35 8.598619872610204
0.3505 8.595373772204177
0.351 8.593018104458132
0.3515 8.591807280019218
0.352 8.592282119930719
0.3525 8.595854438848
0.353 8.606238681458493
0.3535 8.633699317474274
0.354 8.706823053006286
0.3545 8.896865874064183
0.355 9.31490036011095
0.3555 9.930323032973398
0.356 10.447138699006484
0.3565 10.71873919586119
0.357 10.833068602945946
0.3575 10.880294696968292
0.358 10.901756612140446
0.3585 10.912759582063057
0.359 10.918107943551398
0.3595 10.917626592984735
0.36 10.906760139613144
0.3605 10.87446353492859
0.361 10.800400519893216
0.3615 10.65908626977226
0.362 10.442274041380355
0.3625 10.18610396246659
0.363 9.957492352679417
0.3635 9.80770144845205
0.364 9.755814327688388
0.3645 9.804693758365218
0.365 9.950666118654222
0.3655 10.173956607178209
0.366 10.426282813058616
0.3665 10.64551648989115
0.367 10.79704058551603
0.3675 10.885392454251786
0.368 10.93199421758018
0.3685 10.955262634939313
0.369 10.966321480557617
0.3695 10.971111196444404
0.37 10.972842867248652
0.3705 10.973308219453994
0.371 10.973531598491316
0.3715 10.974081098482067
0.372 10.975171091010985
0.3725 10.97672788968725
0.373 10.978483589353601
0.3735 10.98013625080899
0.374 10.981493047770382
0.3745 10.982518819932938
0.375 10.983289676311472
0.3755 10.983908285652728
0.376 10.984455101572031
0.3765 10.984970085297586
0.377 10.985480836155773
0.3775 10.986012481017951
0.378 10.986579944764973
0.3785 10.987186766313268
0.379 10.987827749610414
0.3795 10.988507709888225
0.38 10.989229722772095
0.3805 10.989997536289032
0.381 10.990807203011471
0.3815 10.991642435237168
0.382 10.992393587755174
0.3825 10.992819181322368
0.383 10.992406889961082
0.3835 10.990289835741997
0.384 10.98522160776001
0.3845 10.975757272638383
0.385 10.96065208733922
0.3855 10.939353799791682
0.386 10.912155886262454
0.3865 10.879933681789058
0.387 10.843582606057222
0.3875 10.803795605156779
0.388 10.761096269939742
0.3885 10.716304111615624
0.389 10.671500864778665
0.3895 10.631188966404732
0.39 10.602420602128781
0.3905 10.593208295744905
0.391 10.60971694660945
0.3915 10.65289533445624
0.392 10.717577618653895
0.3925 10.793274787710384
0.393 10.867777826431649
0.3935 10.931387857091448
0.394 10.979193411492936
0.3945 11.011063650895867
0.395 11.030069517608357
0.3955 11.040325738740545
0.396 11.045508926368317
0.3965 11.048155136099211
0.397 11.049661492787472
0.3975 11.050639902604185
0.398 11.051359947283366
0.3985 11.051972818057504
0.399 11.052569023624354
0.3995 11.053209999997271
0.4 11.05394898733076
0.4005 11.054830198340724
0.401 11.0558816203086
0.4015 11.057111195768673
0.402 11.058518206177425
0.4025 11.060085586258165
0.403 11.061806786597206
0.4035 11.063697618658718
0.404 11.06578000255297
0.4045 11.068108298095694
0.405 11.070761046082275
0.4055 11.073850370425003
0.406 11.07748530291256
0.4065 11.081686572869163
0.407 11.086198967990502
0.4075 11.090381726593659
0.408 11.093367563689998
0.4085 11.094462943060488
0.409 11.093565401885424
0.4095 11.091259222041327
0.41 11.088566761053642
0.4105 11.086347679081872
0.411 11.084850498353884
0.4115 11.083921086496403
0.412 11.083344823335128
0.4125 11.083004849582306
0.413 11.082834196362388
0.4135 11.082776446582717
0.414 11.082780341969066
0.4145 11.082804110424718
0.415 11.082825291238244
0.4155 11.082832103843337
0.416 11.082843621476702
0.4165 11.082908156365985
0.417 11.08314816816221
0.4175 11.083844206692564
0.418 11.085662441153072
0.4185 11.08995500716632
0.419 11.099092312672106
0.4195 11.115874384838037
0.42 11.140461070947609
0.4205 11.16591756962837
0.421 11.181434959032504
0.4215 11.18756414527192
0.422 11.199531771947363
0.4225 11.224862914236269
0.423 11.246345015619713
0.4235 11.238329238188033
0.424 11.197743761103919
0.4245 11.14674990690196
0.425 11.106240210056221
0.4255 11.08148284845409
0.426 11.068352193869671
0.4265 11.061672201377412
0.427 11.058086406046211
0.4275 11.055915164857375
0.428 11.05442442989916
0.4285 11.053313919294276
0.429 11.052459279128733
0.4295 11.051812086306914
0.43 11.05135292942532
0.4305 11.051074984490274
0.431 11.051022164058605
0.4315 11.051303770438693
0.432 11.052231867976602
0.4325 11.054676014765896
0.433 11.061068199312558
0.4335 11.077744378590133
0.434 11.117264991647314
0.4345 11.191782703018976
0.435 11.2918991002995
0.4355 11.38187464007413
0.436 11.425768505681287
0.4365 11.404725327903023
0.437 11.326425240652046
0.4375 11.227670679653688
0.438 11.14698704679062
0.4385 11.097595534238113
0.439 11.072560247287377
0.4395 11.060954128117206
0.44 11.055379131008252
0.4405 11.0521730099377
0.441 11.049781553779273
0.4415 11.047584679475033
0.442 11.045358501617823
0.4425 11.043023847064688
0.443 11.04060914698898
0.4435 11.038182824562863
0.444 11.035891410474399
0.4445 11.03397426604645
0.445 11.03282739620618
0.4455 11.033149909177599
0.446 11.036034100335979
0.4465 11.042946587788062
0.447 11.055183194878317
0.4475 11.072360540410845
0.448 11.090984599112904
0.4485 11.105479673185304
0.449 11.111769500756239
0.4495 11.109403216005521
0.45 11.10077166564555
0.4505 11.089048173001522
0.451 11.076809846135625
0.4515 11.06566491059992
0.452 11.056596529621036
0.4525 11.050091470431418
0.453 11.046044325813984
0.4535 11.04377322463963
0.454 11.042320791606535
0.4545 11.040708891466082
0.455 11.038112195292094
0.4555 11.034033528381087
0.456 11.02857260347725
0.4565 11.022444103232726
0.457 11.016597382043088
0.4575 11.011661378693358
0.458 11.007767520541542
0.4585 11.004729499940147
0.459 11.002302072350702
0.4595 11.000312907541371
0.46 10.998665777162248
0.4605 10.99731291600548
0.461 10.996219066202041
0.4615 10.995341782445301
0.462 10.994630387839798
0.4625 10.99406475414867
0.463 10.993658022218384
0.4635 10.993518768636008
0.464 10.993957139397622
0.4645 10.995699906763555
0.465 11.000329107137109
0.4655 11.011686475766695
0.466 11.040791140887865
0.4665 11.116226751379525
0.467 11.263389104528674
0.4675 11.420675201041352
0.468 11.517203338126624
0.4685 11.565292135746173
0.469 11.590704671015203
0.4695 11.604293352920141
0.47 11.60231384615539
0.4705 11.555479433070762
0.471 11.402641167725818
0.4715 11.179452953050262
0.472 11.044306306032755
0.4725 10.999002279289641
0.473 10.987382049761596
0.4735 10.985503953285466
0.474 10.986515110203808
0.4745 10.988514752852847
0.475 10.990915837703259
0.4755 10.993466074846491
0.476 10.996028315548653
0.4765 10.99850716565053
0.477 11.000857408138053
0.4775 11.003071299455765
0.478 11.005240854236508
0.4785 11.007595794155822
0.479 11.010591424553201
0.4795 11.014936483844657
0.48 11.0213315783114
0.4805 11.02970910933806
0.481 11.03838488341006
0.4815 11.04434674780256
0.482 11.045088138963234
0.4825 11.040487189132971
0.483 11.03266234108225
0.4835 11.024278926134407
0.484 11.017039494674709
0.4845 11.011439171286042
0.485 11.007347105335064
0.4855 11.004459022115377
0.486 11.002471224538361
0.4865 11.001147890142708
0.487 11.000360751928316
0.4875 11.000057887356807
0.488 11.000268095394237
0.4885 11.001080670794334
0.489 11.0026845434389
0.4895 11.005341172458806
0.49 11.009280049984671
0.4905 11.014509283637231
0.491 11.020523005460213
0.4915 11.026292541054868
0.492 11.03068315884953
0.4925 11.032885154767964
0.493 11.032423328402153
0.4935 11.029362604708858
0.494 11.024783989316163
0.4945 11.020469834787352
0.495 11.01767594335276
0.4955 11.016559207169987
0.496 11.016601780485985
0.4965 11.017249171206391
0.497 11.018152684412822
0.4975 11.019144332462378
0.498 11.020138522063892
0.4985 11.021089745106252
0.499 11.02195140721695
0.4995 11.022685923751148
0.5 11.02324293994915
0.5005 11.023620472325867
0.501 11.023863455507179
0.5015 11.024131336845688
0.502 11.024814791509986
0.5025 11.026637212775093
0.503 11.030835620443362
0.5035 11.039133051189957
0.504 11.053338994162633
0.5045 11.07449890010394
0.505 11.101453150608595
0.5055 11.129441733112767
0.506 11.15108549970084
0.5065 11.16045356159142
0.507 11.157538045218988
0.5075 11.14841205915058
0.508 11.140681219321454
0.5085 11.138257682746836
0.509 11.140931541845784
0.5095 11.146933793277256
0.51 11.15546858252922
0.5105 11.167117384017875
0.511 11.183257146793519
0.5115 11.20507529853824
0.512 11.232950046619784
0.5125 11.266354249060896
0.513 11.30429220856395
0.5135 11.346420625638945
0.514 11.393484780591006
0.5145 11.446593981262772
0.515 11.505218535616496
0.5155 11.565539601702358
0.516 11.621506994493348
0.5165 11.668240241972995
0.517 11.704493446795563
0.5175 11.731934253549277
0.518 11.752795094578445
0.5185 11.768536065618335
0.519 11.77992602851344
0.5195 11.7876722833524
0.52 11.792489738168928
0.5205 11.794941365411734
0.521 11.79554934589509
0.5215 11.79515922515144
0.522 11.795200582283439
0.5225 11.79732097540106
0.523 11.802546888043587
0.5235 11.810759958234009
0.524 11.821021713294499
0.5245 11.832236236354532
0.525 11.843553332879548
0.5255 11.854334133836566
0.526 11.86404210993933
0.5265 11.872315872411178
0.527 11.879148351133693
0.5275 11.88490861501656
0.528 11.890058418622573
0.5285 11.89483496617838
0.529 11.899301504654442
0.5295 11.903588222649415
0.53 11.907939274815487
0.5305 11.912583020637815
0.531 11.917601002518964
0.5315 11.922950622544601
0.532 11.92851940887806
0.5325 11.934186210275712
0.533 11.939851792034379
0.5335 11.945443974793292
0.534 11.950899368054849
0.5345 11.956171217021701
0.535 11.961234077892424
0.5355 11.966067640416234
0.536 11.970698693218274
0.5365 11.97514781962845
0.537 11.979463843836964
0.5375 11.983687317800516
0.538 11.987761193833446
0.5385 11.991337914057546
0.539 11.993434617333769
0.5395 11.992228862195425
0.54 11.985605943452349
0.5405 11.973224539588653
0.541 11.959072254844429
0.5415 11.950946181077999
0.542 11.954107860856297
0.5425 11.963876628214226
0.543 11.96537766253342
0.5435 11.94241851774025
0.544 11.888609280774187
0.5445 11.81113004181871
0.545 11.723061239445972
0.5455 11.632206695979942
0.546 11.537516125532246
0.5465 11.43420910666557
0.547 11.321860392919149
0.5475 11.209358186683218
0.548 11.111440855254656
0.5485 11.0389509829749
0.549 10.993221205606854
0.5495 10.968458113232685
0.55 10.956949716615604
0.5505 10.952312678704992
0.551 10.950495065345557
0.5515 10.949561641583593
0.552 10.948981471290068
0.5525 10.94878931669274
0.553 10.94906962428033
0.5535 10.949800108200876
0.554 10.950885822524342
0.5545 10.95220385059065
0.555 10.95364409868224
0.5555 10.95511862297548
0.556 10.956584649722462
0.5565 10.95801681027001
0.557 10.959422850811887
0.5575 10.960848391811354
0.558 10.962399911353494
0.5585 10.964291041363026
0.559 10.96697383667253
0.5595 10.971251556722283
0.56 10.97841280403
0.5605 10.990036409007768
0.561 11.007063794662137
0.5615 11.028099169431943
0.562 11.048308044401985
0.5625 11.061137694725641
0.563 11.061984895240442
0.5635 11.050885837926831
0.564 11.032277632526359
0.5645 11.01270636999217
0.565 10.997253501061557
0.5655 10.986895033018332
0.566 10.979719065113603
0.5665 10.974093726829185
0.567 10.969837960761879
0.5675 10.967215600982456
0.568 10.966139599458955
0.5685 10.966224984452403
0.569 10.967067291079502
0.5695 10.968345977577918
0.57 10.969832450601281
0.5705 10.971363636459081
0.571 10.972833233314002
0.5715 10.974165782536918
0.572 10.975323045431537
0.5725 10.97631364570259
0.573 10.977157539606178
0.5735 10.977847582887765
0.574 10.978309895179443
0.5745 10.978479419410693
0.575 10.978773397612436
0.5755 10.980577822793787
0.576 10.985475572064146
0.5765 10.993057718358045
0.577 11.000545428789223
0.5775 11.00534691881807
0.578 11.006193861223924
0.5785 11.002388153195621
0.579 10.994651645663424
0.5795 10.985537412828695
0.58 10.97767719265368
0.5805 10.972236674649903
0.581 10.96910042358276
0.5815 10.967698487894808
0.582 10.967482187759327
0.5825 10.968060659103024
0.583 10.969161090927575
0.5835 10.970577627662006
0.584 10.972137427891926
0.5845 10.97370980411792
0.585 10.9751524618393
0.5855 10.976284435175671
0.586 10.976692843155693
0.5865 10.975183202119414
0.587 10.968038610153481
0.5875 10.943901139348757
0.588 10.87033683068907
0.5885 10.674454115151413
0.589 10.277687094063964
0.5895 9.750419590053138
0.59 9.292834116339261
0.5905 8.994196883247152
0.591 8.825218194056877
0.5915 8.737293027665398
0.592 8.696284595873223
0.5925 8.683599461853632
0.593 8.693024692531328
0.5935 8.730962874810885
0.594 8.82468434612072
0.5945 9.04233003964329
0.595 9.489163168815587
0.5955 10.127943247105414
0.596 10.635146130259816
0.5965 10.864320780758241
0.597 10.938017059044427
0.5975 10.958328822345855
0.598 10.963412399543113
0.5985 10.964458829165622
0.599 10.964564222005698
0.5995 10.96462178765968
0.6 10.964899153069894
0.6005 10.965475674448989
0.601 10.96635831316441
0.6015 10.96749010570699
0.602 10.968781891588712
0.6025 10.9700525625579
0.603 10.970982790943367
0.6035 10.970956618064836
0.604 10.968704432486398
0.6045 10.961777952414987
0.605 10.945822409680133
0.6055 10.914388429413055
0.606 10.860591048655365
0.6065 10.78119084765813
0.607 10.6808004851612
0.6075 10.571550203697832
0.608 10.466959672306398
0.6085 10.374078105301383
0.609 10.291007482558996
0.6095 10.210054348318828
0.61 10.123917107847316
0.6105 10.031238579121343
0.611 9.939214794029958
0.6115 9.86146388968604
0.612 9.815200798453667
0.6125 9.818247855470098
0.613 9.887933895514383
0.6135 10.037900941110529
0.614 10.26550739130263
0.6145 10.531074659957735
0.615 10.762752616325052
0.6155 10.911276801953168
0.616 10.983633415566914
0.6165 11.012418014404933
0.617 11.022758333270914
0.6175 11.02670787882024
0.618 11.0287756165282
0.6185 11.030436604031369
0.619 11.032152875895132
0.6195 11.0340975655606
0.62 11.036366375718085
0.6205 11.039041724589445
0.621 11.042223671424171
0.6215 11.046064606023794
0.622 11.05080837521674
0.6225 11.05685374806761
0.623 11.064794858421592
0.6235 11.075295290980943
0.624 11.088658814505692
0.6245 11.104130579759396
0.625 11.119724798204071
0.6255 11.132975308835846
0.626 11.142079721346658
0.6265 11.146522006824803
0.627 11.147161361788093
0.6275 11.145673115293082
0.628 11.143488983324918
0.6285 11.141238387389759
0.629 11.138895941806176
0.6295 11.136431904318641
0.63 11.134175941992115
0.6305 11.132746552025012
0.631 11.132801172534847
0.6315 11.134885147816544
0.632 11.139530366912808
0.6325 11.14759594151051
0.633 11.160825124327399
0.6335 11.182591119828679
0.634 11.21891360441749
0.6345 11.279163586639232
0.635 11.374343466438791
0.6355 11.509090437738955
0.636 11.667250613404608
0.6365 11.809745143594448
0.637 11.904918437799246
0.6375 11.953445963112934
0.638 11.97356668822092
0.6385 11.98051234551328
0.639 11.982284052255082
0.6395 11.982448095858754
0.64 11.982463058408921
0.6405 11.982763704231338
0.641 11.983324765458345
0.6415 11.983999331908763
0.642 11.984647693535937
0.6425 11.985188029377973
0.643 11.985600399919608
0.6435 11.985883316555888
0.644 11.986064189472152
0.6445 11.98617092456027
0.645 11.986246926722199
0.6455 11.986338185883525
0.646 11.986495280338303
0.6465 11.986777402328272
0.647 11.987264994535558
0.6475 11.988072199271993
0.648 11.989377319397562
0.6485 11.991435063818649
0.649 11.99453553181463
0.6495 11.998895532524084
0.65 12.004431983273424
0.6505 12.010423925802492
0.651 12.01523110880311
0.6515 12.016749464269218
0.652 12.013999809045327
0.6525 12.00862600785463
0.653 12.003790952390489
0.6535 12.001589530279063
0.654 12.001687742869926
0.6545 12.002444217274935
0.655 12.002543802717707
0.6555 12.001560005377154
0.656 11.999637054451139
0.6565 11.997101232690515
0.657 11.994261443099756
0.6575 11.991411748020816
0.658 11.98875888190932
0.6585 11.986495863319305
0.659 11.984793392832842
0.6595 11.983880159892792
0.66 11.984033510306837
0.6605 11.985584110932262
0.661 11.988824158743263
0.6615 11.993857960914752
0.662 12.000311650271712
0.6625 12.006924639419442
0.663 12.011323861697718
0.6635 12.01080499618277
0.664 12.004255242690608
0.6645 11.99349944751394
0.665 11.982173961471236
0.6655 11.973030355418555
0.666 11.966709913683182
0.6665 11.962533597623466
0.667 11.959643751981424
0.6675 11.957464790556134
0.668 11.955667281361283
0.6685 11.95410013616506
0.669 11.952682097524036
0.6695 11.95138630737043
0.67 11.9502036751791
0.6705 11.949158809171834
0.671 11.948307045542592
0.6715 11.947831108639331
0.672 11.948152737288737
0.6725 11.950218182661303
0.673 11.955895734963779
0.6735 11.968374052099335
0.674 11.991781966086233
0.6745 12.028472002344248
0.675 12.073351858252426
0.6755 12.11068917275795
0.676 12.121347565966012
0.6765 12.097268637049414
0.677 12.049718881578709
0.6775 12.000327343383443
0.678 11.96392023972722
0.6785 11.942185556451442
0.679 11.930344182774867
0.6795 11.923807238516591
0.68 11.919874635640088
0.6805 11.917232571429984
0.681 11.915278977905732
0.6815 11.913722039186926
0.682 11.912417222607033
0.6825 11.911272394055459
0.683 11.910246383661626
0.6835 11.90932000220905
0.684 11.90848907722415
0.6845 11.907774229208961
0.685 11.90718994799239
0.6855 11.906707068431405
0.686 11.906204060767354
0.6865 11.905403154814216
0.687 11.904016084904853
0.6875 11.902137764378608
0.688 11.900630664362307
0.6885 11.900762889541937
0.689 11.903047048089753
0.6895 11.90655190662729
0.69 11.909650317273538
0.6905 11.911318085216799
0.691 11.911619623023796
0.6915 11.911225182490238
0.692 11.9107702695351
0.6925 11.910600509158751
0.693 11.91078698470816
0.6935 11.911260545812588
0.694 11.911847914698182
0.6945 11.912171971555239
0.695 11.911361607651404
0.6955 11.907182791222894
0.696 11.893908009175934
0.6965 11.858809277515352
0.697 11.784623933323967
0.6975 11.674509846025352
0.698 11.567530216704931
0.6985 11.492483185970393
0.699 11.445866502901396
0.6995 11.415915731254227
0.7 11.395402394029642
0.7005 11.381196062204229
0.701 11.371759606172485
0.7015 11.365949681394394
0.702 11.362718881335422
0.7025 11.36120474552013
0.703 11.360783605624075
0.7035 11.361029751012964
0.704 11.361690193998445
0.7045 11.362594069606477
0.705 11.363640295552514
0.7055 11.364776829467079
0.706 11.366002727224284
0.7065 11.367372574259235
0.707 11.369002405137106
0.7075 11.371106432418209
0.708 11.373984805779777
0.7085 11.377968897767378
0.709 11.383241269676333
0.7095 11.389553029264615
0.71 11.396090196057102
0.7105 11.40178196267587
0.711 11.406086589156846
0.7115 11.409534779032295
0.712 11.413562318718014
0.7125 11.419793123529182
0.713 11.429229151688443
0.7135 11.441561947870078
0.714 11.454999530978306
0.7145 11.466962960194262
0.715 11.47532086597749
0.7155 11.47916125201143
0.716 11.47892490912919
0.7165 11.475972515338672
0.717 11.472021555252287
0.7175 11.468737466902464
0.718 11.467389859285682
0.7185 11.468522162834127
0.719 11.47139776132574
0.7195 11.473876698810884
0.72 11.47304223974556
0.7205 11.4666761275408
0.721 11.454173487213211
0.7215 11.436616839199658
0.722 11.416468054201552
0.7225 11.397053890906449
0.723 11.38127552134496
0.7235 11.37025890887108
0.724 11.363406703698303
0.7245 11.359405525793552
0.725 11.357076006278266
0.7255 11.355698193944225
0.726 11.354883198069913
0.7265 11.354455668242824
0.727 11.354310608689023
0.7275 11.354371689375874
0.728 11.354555740459087
0.7285 11.354700473186188
0.729 11.354239858631296
0.7295 11.350802324746592
0.73 11.334080873900177
0.7305 11.263655762391814
0.731 11.026822189607177
0.7315 10.524201582764316
0.732 9.978007334295082
0.7325 9.652488526429973
0.733 9.522410976160554
0.7335 9.505314320238941
0.734 9.568442315451367
0.7345 9.720482577663631
0.735 9.996841398535427
0.7355 10.422307351661455
0.736 10.899012648715235
0.7365 11.213186834269685
0.737 11.331882577991749
0.7375 11.363090629526152
0.738 11.37034705175683
0.7385 11.372249199924664
0.739 11.37292341251986
0.7395 11.373214071389029
0.74 11.373331647116963
0.7405 11.37339902626682
0.741 11.373541828261246
0.7415 11.373906101121115
0.742 11.374629175517352
0.7425 11.375864547034201
0.743 11.377790496926309
0.7435 11.380717302392412
0.744 11.385280479058526
0.7445 11.39295073004699
0.745 11.40724171278482
0.7455 11.43501854884314
0.746 11.483196896561932
0.7465 11.542757189091471
0.747 11.571765679232477
0.7475 11.515944631765858
0.748 11.36345428838693
0.7485 11.166327001113807
0.749 10.998466484428452
0.7495 10.903467637324944
0.75 10.885305561496036
0.7505 10.926279533873537
0.751 11.004570845125809
0.7515 11.100486132168424
0.752 11.197777545938418
0.7525 11.284094202232968
0.753 11.353218973517311
0.7535 11.405548137370175
0.754 11.445764320461368
0.7545 11.47988298860524
0.755 11.512853931411254
0.7555 11.5468399185938
0.756 11.579419928123219
0.7565 11.603469882073078
0.757 11.610898887852326
0.7575 11.598580917635765
0.758 11.571377086384587
0.7585 11.539365260799624
0.759 11.51162776427331
0.7595 11.492069188446095
0.76 11.480046305218199
0.7605 11.473328139910148
0.761 11.469969528671609
0.7615 11.468741953605846
0.762 11.468981373924027
0.7625 11.470294490488612
0.763 11.472437710022202
0.7635 11.475233019396384
0.764 11.478522141975123
0.7645 11.482174782209277
0.765 11.486103881977755
0.7655 11.490260290082784
0.766 11.494679547316583
0.7665 11.49946970539779
0.767 11.50484751434201
0.7675 11.511112098202759
0.768 11.51859673590564
0.7685 11.527503775864766
0.769 11.537583480861322
0.7695 11.547868263624775
0.77 11.556548807269142
0.7705 11.5615089743897
0.771 11.561467655540572
0.7715 11.556785171983297
0.772 11.549443814664272
0.7725 11.541822120688103
0.773 11.535596527467714
0.7735 11.531305688072589
0.774 11.528739003834449
0.7745 11.527443711324818
0.775 11.526998303283651
0.7755 11.527132607174238
0.776 11.527684268470317
0.7765 11.528585638862154
0.777 11.529796486081697
0.7775 11.531286565148484
0.778 11.53304683951124
0.7785 11.535101910036516
0.779 11.537562235750297
0.7795 11.540667887724684
0.78 11.544839297927812
0.7805 11.550618166457916
0.781 11.558382720702816
0.7815 11.567839020461324
0.782 11.5774771727103
0.7825 11.584583353242841
0.783 11.586287335255093
0.7835 11.58155320850565
0.784 11.572216676715968
0.7845 11.561724098487556
0.785 11.55285509841951
0.7855 11.54661918569646
0.786 11.542765857880944
0.7865 11.540617664710986
0.787 11.539573657433067
0.7875 11.53921362842333
0.788 11.539270917183888
0.7885 11.539573461438351
0.789 11.539991780950263
0.7895 11.540439115387901
0.79 11.540871777690572
0.7905 11.541293373234065
0.791 11.541792609988786
0.7915 11.542604122701313
0.792 11.544200709903812
0.7925 11.547462798661844
0.793 11.554223316099073
0.7935 11.569321055969212
0.794 11.607837494760954
0.7945 11.70461599587178
0.795 11.880590339429297
0.7955 12.067586967771447
0.796 12.189898149509265
0.7965 12.249962467577081
0.797 12.272983861827313
0.7975 12.273087759377958
0.798 12.25301870744103
0.7985 12.207845300487705
0.799 12.12937432029597
0.7995 12.016290084155624
0.8 11.88627717567385
0.8005 11.768971695761117
0.801 11.681638200176653
0.8015 11.622938252298276
0.802 11.584608274604825
0.8025 11.559854186951537
0.803 11.54435045311211
0.8035 11.535163897299565
0.804 11.529956671856205
0.8045 11.526992576917475
0.805 11.525154604509876
0.8055 11.523815924631787
0.806 11.522629524873786
0.8065 11.521395028193101
0.807 11.520001181867759
0.8075 11.518385153983651
0.808 11.51655855293966
0.8085 11.514574237551397
0.809 11.512527017799126
0.8095 11.510553959241935
0.81 11.508827871901065
0.8105 11.507601682780347
0.811 11.507267446806477
0.8115 11.50844617437486
0.812 11.512019885538574
0.8125 11.519016934158849
0.813 11.530202051277154
0.8135 11.545544648793445
0.814 11.563900799170842
0.8145 11.582628458528433
0.815 11.596913553294058
0.8155 11.600683060616586
0.816 11.590578907685455
0.8165 11.56963412875115
0.817 11.545627617057061
0.8175 11.525344110738924
0.818 11.511292424619906
0.8185 11.502710651673102
0.819 11.497885505829395
0.8195 11.495308377710383
0.82 11.493955287530348
0.8205 11.49324838659274
0.821 11.492896301175243
0.8215 11.49274376738455
0.822 11.492718906171994
0.8225 11.49277990076148
0.823 11.492896595110988
0.8235 11.493056836291657
0.824 11.49323924380893
0.8245 11.49342505900356
0.825 11.493589010930187
0.8255 11.493682371421652
0.826 11.493651692894929
0.8265 11.493440916848275
0.827 11.493016816896695
0.8275 11.492383001264507
0.828 11.491578758585351
0.8285 11.490635248592994
0.829 11.489561540648534
0.8295 11.48830550399719
0.83 11.486794450181215
0.8305 11.485012600232714
0.831 11.48302482470271
0.8315 11.480957544747909
0.832 11.478932398765316
0.8325 11.47704316420647
0.833 11.475353474609104
0.8335 11.473906156658817
0.834 11.47273615593911
0.8345 11.47186931371072
0.835 11.471347501795925
0.8355 11.471217283094113
0.836 11.471509903955493
0.8365 11.472239216223052
0.837 11.473370938190719
0.8375 11.474834166013252
0.838 11.476560233192803
0.8385 11.478482120585614
0.839 11.480546997468892
0.8395 11.482695767379585
0.84 11.484878393832943
0.8405 11.487048427347492
0.841 11.489187524363217
0.8415 11.49127795654642
0.842 11.493313638993627
0.8425 11.495269080918778
0.843 11.497117393059675
0.8435 11.498838792895885
0.844 11.50041159907892
0.8445 11.501832531392427
0.845 11.503118055055872
0.8455 11.504315271328267
0.846 11.505460378234666
0.8465 11.5065692262557
0.847 11.507630852525473
0.8475 11.508611475984932
0.848 11.509490413101933
0.8485 11.510306380218669
0.849 11.511175324157037
0.8495 11.51223413771092
0.85 11.513600339668937
0.8505 11.515281912307668
0.851 11.51714307038857
0.8515 11.518938552398907
0.852 11.520443420388322
0.8525 11.521579382902264
0.853 11.522456510357841
0.8535 11.523217640121441
0.854 11.523955313007185
0.8545 11.524701755107742
0.855 11.525490887293127
0.8555 11.526380741211916
0.856 11.527436359259728
0.8565 11.52872471782415
0.857 11.53027667304453
0.8575 11.532102696684419
0.858 11.534196559448088
0.8585 11.536553844856964
0.859 11.539180742854356
0.8595 11.542089883870535
0.86 11.545291339235035
0.8605 11.548795359701337
0.861 11.552603249714181
0.8615 11.556699368453177
0.862 11.561058011628955
0.8625 11.565630672216642
0.863 11.570355176407823
0.8635 11.575092211095807
0.864 11.579595716245525
0.8645 11.583536757603657
0.865 11.586650720754772
0.8655 11.588871402347419
0.866 11.590328272342564
0.8665 11.591236193648829
0.867 11.591793107925074
0.8675 11.592155991438666
0.868 11.592410511149662
0.8685 11.592607928501234
0.869 11.592767458372588
0.8695 11.592929558621854
0.87 11.59313307516858
0.8705 11.59343256822876
0.871 11.593877923811242
0.8715 11.594494176129938
0.872 11.595302938274742
0.8725 11.596305937690243
0.873 11.597510675251744
0.8735 11.5989391608375
0.874 11.600632740035834
0.8745 11.602666903597761
0.875 11.605090815113865
0.8755 11.607901349594528
0.876 11.611056589493202
0.8765 11.61445567739112
0.877 11.61798038764153
0.8775 11.621440937795633
0.878 11.624611358589682
0.8785 11.627277322730635
0.879 11.62937846623328
0.8795 11.63104865823755
0.88 11.632529317679811
0.8805 11.633996803904513
0.881 11.635504305215957
0.8815 11.637021518621449
0.882 11.63850701474847
0.8825 11.639950572711268
0.883 11.64137217284766
0.8835 11.642842406053845
0.884 11.644483392979627
0.8845 11.646515916338856
0.885 11.649329577635502
0.8855 11.653573423238399
0.886 11.66016820520553
0.8865 11.670121163155546
0.887 11.684047878521099
0.8875 11.70125987025332
0.888 11.718997579706546
0.8885 11.73255563581046
0.889 11.737343084631696
0.8895 11.731790339100154
0.89 11.718259591003537
0.8905 11.700938755558656
0.891 11.683623585935486
0.8915 11.669023568026475
0.892 11.658482481423668
0.8925 11.651839043487929
0.893 11.648058746896574
0.8935 11.646089461380093
0.894 11.645236046449917
0.8945 11.645139761645414
0.895 11.645641273354443
0.8955 11.64667157207763
0.896 11.648229104152222
0.8965 11.650371995974442
0.897 11.653308541049793
0.8975 11.657586049392172
0.898 11.664444889326042
0.8985 11.676338408887297
0.899 11.696931160152122
0.8995 11.728808969584144
0.9 11.767851302319638
0.9005 11.799622052494492
0.901 11.807064472373774
0.9015 11.785863198488755
0.902 11.74880610617604
0.9025 11.713408133910367
0.903 11.688760499821875
0.9035 11.67437721851385
0.904 11.666301747968614
0.9045 11.661432800285901
0.905 11.65816563442593
0.9055 11.655744498137533
0.906 11.653832748194539
0.9065 11.652293588282095
0.907 11.651103080327292
0.9075 11.650270694490601
0.908 11.64979487357304
0.9085 11.649678807316661
0.909 11.649969022731888
0.9095 11.650835625880944
0.91 11.652728059763387
0.9105 11.65648118727723
0.911 11.663159567264245
0.9115 11.673324273743265
0.912 11.686205710087972
0.9125 11.699992901517401
0.913 11.71288649987229
0.9135 11.722488710244427
0.914 11.724408047334116
0.9145 11.715274878943323
0.915 11.697708797691146
0.9155 11.678740242843073
0.916 11.663747142993547
0.9165 11.653935460312834
0.917 11.648061888574198
0.9175 11.644535599975349
0.918 11.642261646866181
0.9185 11.640675137345763
0.919 11.639539894017673
0.9195 11.638766068432997
0.92 11.638351592560035
0.9205 11.63831376211456
0.921 11.638668279253874
0.9215 11.639420295314242
0.922 11.640549122575596
0.9225 11.64200215227801
0.923 11.643674283648686
0.9235 11.64541406433349
0.924 11.64701913689613
0.9245 11.648276969899666
0.925 11.64908328383363
0.9255 11.649496043502957
0.926 11.649680643055916
0.9265 11.649803757536784
0.927 11.649960205955345
0.9275 11.650180145275655
0.928 11.650442477558308
0.9285 11.650723175236482
0.929 11.65101983186186
0.9295 11.651307195324929
0.93 11.651475327840046
0.9305 11.65105915703855
0.931 11.648786546990326
0.9315 11.642187809447321
0.932 11.628979176106974
0.9325 11.611716423469392
0.933 11.6011115010552
0.9335 11.608020903019746
0.934 11.629233347004746
0.9345 11.649025839000668
0.935 11.656853344196783
0.9355 11.655158887380246
0.936 11.650884964290658
0.9365 11.647993055765756
0.937 11.647209510417575
0.9375 11.648045867149833
0.938 11.649941162884424
0.9385 11.652542942479926
0.939 11.655618999137442
0.9395 11.659026790942121
0.94 11.662635313379003
0.9405 11.666340800774506
0.941 11.670023530094312
0.9415 11.673432345638542
0.942 11.675743174037162
0.9425 11.674031884948612
0.943 11.660117487303129
0.9435 11.619479392204415
0.944 11.544989978650928
0.9445 11.463184166859733
0.945 11.426810077665209
0.9455 11.46472708654412
0.946 11.553729719989544
0.9465 11.642209298331235
0.947 11.695999138700166
0.9475 11.715267076836216
0.948 11.715578527327992
0.9485 11.709461392052152
0.949 11.702792797178152
0.9495 11.697435564961044
0.95 11.693545879319707
0.9505 11.690742909892986
0.951 11.688650082544076
0.9515 11.687060575883546
0.952 11.685942288941124
0.9525 11.685351268225435
0.953 11.685407129252592
0.9535 11.686205482086084
0.954 11.687802383372517
0.9545 11.69018491050155
0.955 11.693281410701253
0.9555 11.696986863237143
0.956 11.701197609251182
0.9565 11.705818956174618
0.957 11.710766596366383
0.9575 11.715929797003877
0.958 11.72117711679444
0.9585 11.726326240415073
0.959 11.731131554412006
0.9595 11.735259476687126
0.96 11.738357573522428
0.9605 11.74037920496826
0.961 11.741839223682792
0.9615 11.743563983290237
0.962 11.745970673177332
0.9625 11.748709004303052
0.963 11.75108045428636
0.9635 11.752659906621627
0.964 11.75349084355707
0.9645 11.753870389936239
0.965 11.754142395138565
0.9655 11.754609542439916
0.966 11.755443057536144
0.9665 11.75655215316165
0.967 11.757572285215986
0.9675 11.758115908571078
0.968 11.75808252425217
0.9685 11.75764148473393
0.969 11.757005844744299
0.9695 11.756267301603142
0.97 11.755429651446146
0.9705 11.754492941539183
0.971 11.7535644173565
0.9715 11.75286143852507
0.972 11.752604496097192
0.9725 11.752856332615544
0.973 11.753522954797948
0.9735 11.754482540047952
0.974 11.755663914633885
0.9745 11.757025727625454
0.975 11.758511402080671
0.9755 11.760014421248709
0.976 11.761385254653707
0.9765 11.762472968195077
0.977 11.763226799099058
0.9775 11.763718687028032
0.978 11.764066911553495
0.9785 11.76433750935374
0.979 11.76442335355921
0.9795 11.764083981597835
0.98 11.763019421521903
0.9805 11.761191922079004
0.981 11.75905973743619
0.9815 11.75749154369479
0.982 11.757125916763549
0.9825 11.757863290265142
0.983 11.759081598925896
0.9835 11.760284300295524
0.984 11.761359088153899
0.9845 11.762352154928813
0.985 11.763274445302415
0.9855 11.764094978597534
0.986 11.764821327153722
0.9865 11.765488435319089
0.987 11.766175209307093
0.9875 11.766904126424066
0.988 11.767632222593999
0.9885 11.768201483769747
0.989 11.768330859864928
0.9895 11.76760454939096
0.99 11.765624173296473
0.9905 11.76249755941248
0.991 11.759280905201543
0.9915 11.757629315452064
0.992 11.758657250118247
0.9925 11.762210264860421
0.993 11.767506989257306
0.9935 11.774214713778779
0.994 11.782348661212069
0.9945 11.790886679333639
0.995 11.796974512311866
0.9955 11.797301794040138
0.996 11.790766870315696
0.9965 11.779360070372697
0.997 11.766440049513736
0.9975 11.754496293831469
0.998 11.744573544102732
0.9985 11.736761888527997
0.999 11.730737697705813
0.9995 11.726114761446397
1.0 11.722674799222531
1.0005 11.720327837074972
1.001 11.718989047995294
1.0015 11.718496550753994
1.002 11.718624085987148
1.0025 11.719166313641534
1.003 11.71996910265603
1.0035 11.720924214395861
1.004 11.721929312885777
1.0045 11.72287159579022
1.005 11.723531339809448
1.0055 11.723078049283448
1.006 11.717429438212012
1.0065 11.684952694688995
1.007 11.517474372254497
1.0075 10.889052461122759
1.008 9.927340607570272
1.0085 9.462210850595035
1.009 9.34544562852858
1.0095 9.319185014780874
1.01 9.313017033820888
1.0105 9.311960848465972
1.011 9.312560946034424
1.0115 9.313836018129283
1.012 9.315404499890494
1.0125 9.31708439410998
1.013 9.318792896603718
1.0135 9.32054454778001
1.014 9.322578322853406
1.0145 9.325724632528608
1.015 9.332690665703996
1.0155 9.352080109394777
1.016 9.409712137590137
1.0165 9.571730022340969
1.017 9.947132122916145
1.0175 10.5418227421539
1.018 11.104008715193693
1.0185 11.439100605376783
1.019 11.592181464290736
1.0195 11.655531613478793
1.02 11.681446809710017
1.0205 11.692410292517451
1.021 11.697504293205071
1.0215 11.700446130021511
1.022 11.702780702015048
1.0225 11.705021041522492
1.023 11.70704273266723
1.0235 11.708301155880292
1.024 11.70813874444503
1.0245 11.706281084205575
1.025 11.703181017132202
1.0255 11.699844417668494
1.026 11.697299722726346
1.0265 11.696048122684903
1.027 11.696013652870818
1.0275 11.696824524427097
1.028 11.698079842369388
1.0285 11.69946242217232
1.029 11.700688477602977
1.0295 11.701442972113675
1.03 11.701123405953712
1.0305 11.698173227178849
1.031 11.687530137336115
1.0315 11.65130459412742
1.032 11.530414504485265
1.0325 11.197414376859467
1.033 10.634163357515632
1.0335 10.12061291093113
1.034 9.795445427434597
1.0345 9.599884123045296
1.035 9.479510463293188
1.0355 9.406267168169204
1.036 9.363311049724867
1.0365 9.339739447632809
1.037 9.32943738805709
1.0375 9.331115659389432
1.038 9.350310440004922
1.0385 9.407080637481528
1.039 9.5537481795525
1.0395 9.883596029069299
1.04 10.432169143910048
1.0405 11.004528200349302
1.041 11.379809621406118
1.0415 11.56227236429385
1.042 11.64066395669272
1.0425 11.673613453217936
1.043 11.68774558604549
1.0435 11.693990618017896
1.044 11.69660817141298
1.0445 11.697113983721785
1.045 11.695914062396824
1.0455 11.6931297598945
1.046 11.688990647003575
1.0465 11.684016080655585
1.047 11.678897087806707
1.0475 11.674233463445486
1.048 11.670284245969977
1.0485 11.667115640333677
1.049 11.664715017827955
1.0495 11.663030242777037
1.05 11.661972400251756
1.0505 11.6614718215641
1.051 11.661459513258666
1.0515 11.661804925905756
1.052 11.66232361936995
1.0525 11.6628202517735
1.053 11.66307929335467
1.0535 11.66285194738268
1.054 11.66177456431868
1.0545 11.65920559881662
1.055 11.653765546438954
1.0555 11.642007369383574
1.056 11.614080642737193
1.0565 11.541433228087445
1.057 11.359615732618188
1.0575 11.015536265296781
1.058 10.610194055987986
1.0585 10.296565886052942
1.059 10.094478979048176
1.0595 9.965963846978624
1.06 9.88201900035494
1.0605 9.826099819729155
1.061 9.790169554569491
1.0615 9.79377843383385
1.062 9.931255811807382
1.0625 10.317959408814975
1.063 10.84523208414111
1.0635 11.25867324947141
1.064 11.48166476582351
1.0645 11.57746192266055
1.065 11.61277273202289
1.0655 11.623474876173947
1.066 11.624800308421342
1.0665 11.622562735096437
1.067 11.618905386167029
1.0675 11.614641485922068
1.068 11.610149571515294
1.0685 11.605654640238946
1.069 11.601387419777037
1.0695 11.597580342519656
1.07 11.594436410196007
1.0705 11.592008079062609
1.071 11.590024212859955
1.0715 11.587944706215996
1.072 11.585286642861874
1.0725 11.582016872457558
1.073 11.578476279584333
1.0735 11.575046853264581
1.074 11.572050274202866
1.0745 11.569756801623981
1.075 11.5682410570566
1.0755 11.567271860221151
1.076 11.566332031906036
1.0765 11.564781636636276
1.077 11.56199924327004
1.0775 11.557356247359447
1.078 11.54998834653765
1.0785 11.538429179504561
1.079 11.520242083128093
1.0795 11.491938142382523
1.08 11.44993823541192
1.0805 11.393164375526588
1.081 11.326296737521357
1.0815 11.260374252413403
1.082 11.208615843306205
1.0825 11.179712571445908
1.083 11.175158689974424
1.0835 11.190677091839568
1.084 11.219813599412209
1.0845 11.256834862097449
1.085 11.297646719474404
1.0855 11.33953441359802
1.086 11.38016142787692
1.0865 11.417472633304097
1.087 11.449457082536341
1.0875 11.47493047602492
1.088 11.493753507104348
1.0885 11.506758094312701
1.089 11.515270793140733
1.0895 11.520632252922738
1.09 11.523921329101615
1.0905 11.525871968204804
1.091 11.526994600174667
1.0915 11.527684439366443
1.092 11.528203922797989
1.0925 11.528707591298485
1.093 11.529240668900531
1.0935 11.529819545623347
1.094 11.530415870246177
1.0945 11.53097167964102
1.095 11.531377974098536
1.0955 11.531435000741858
1.096 11.530771288591662
1.0965 11.528613307587438
1.097 11.523172489938922
1.0975 11.510321182858284
1.098 11.480762350646707
1.0985 11.415990373086625
1.099 11.288326072687692
1.0995 11.078803230366233
1.1 10.813227161446658
1.1005 10.565796491831897
1.101 10.406122594008185
1.1015 10.366467002017298
1.102 10.455752077775056
1.1025 10.668884940498362
1.103 10.963538490478886
1.1035 11.242507194005423
1.104 11.420511981220471
1.1045 11.498385907395008
1.105 11.523127428116862
1.1055 11.52932301177787
1.106 11.530968066693966
1.1065 11.531981890063744
1.107 11.5331100871676
1.1075 11.534368033032973
1.108 11.535695861911794
1.1085 11.537028024021819
1.109 11.538342174592206
1.1095 11.53965158994437
1.11 11.541003740102752
1.1105 11.542509622963244
1.111 11.544423746499241
1.1115 11.5473941574644
1.112 11.552988384610046
1.1125 11.564370344847209
1.113 11.585288178968685
1.1135 11.614457734913564
1.114 11.63897740265331
1.1145 11.641701369134637
1.115 11.62079344871842
1.1155 11.592458838925001
1.116 11.57177926592372
1.1165 11.561287608523234
1.117 11.556909968893638
1.1175 11.555105530922937
1.118 11.554190597260117
1.1185 11.55352552320388
1.119 11.552879362444234
1.1195 11.552170829253441
1.12 11.551386824637962
1.1205 11.550524548925651
1.121 11.549589943876594
1.1215 11.54859100601842
1.122 11.547555956452143
1.1225 11.546572584905721
1.123 11.545864668974062
1.1235 11.546016554511429
1.124 11.548294302195256
1.1245 11.55475861570794
1.125 11.5672262249245
1.1255 11.584351284437783
1.126 11.599404222562011
1.1265 11.60373026182467
1.127 11.594583109516847
1.1275 11.577950562823517
1.128 11.561550403222299
1.1285 11.5485809218798
1.129 11.539007536496303
1.1295 11.53235827028383
1.13 11.528031613611546
1.1305 11.52521636631296
1.131 11.52318368347229
1.1315 11.521472171237676
1.132 11.519829745440674
1.1325 11.51814156824695
1.133 11.51637869242428
1.1335 11.51456352089355
1.134 11.51274461975137
1.1345 11.51099132092801
1.135 11.509377630507522
1.1355 11.507989965876646
1.136 11.506901033839501
1.1365 11.506131948132726
1.137 11.505642691001785
1.1375 11.505343277036655
1.138 11.50511485749277
1.1385 11.504863744945364
1.139 11.50454958010781
1.1395 11.504151644420222
1.14 11.503640839535255
1.1405 11.503042637036177
1.141 11.502418444346915
1.1415 11.501810150555858
1.142 11.501194309909515
1.1425 11.500514947490629
1.143 11.499725075321308
1.1435 11.498804097007213
1.144 11.497763525676806
1.1445 11.496643081383123
1.145 11.495516209283224
1.1455 11.494479592304
1.146 11.493690050448063
1.1465 11.493365298211213
1.147 11.493854075656962
1.1475 11.495680573412454
1.148 11.49968440040696
1.1485 11.507146464171406
1.149 11.519532584422038
1.1495 11.537107553632602
1.15 11.556899761298297
1.1505 11.572680821252817
1.151 11.578441871797235
1.1515 11.572447843465351
1.152 11.558027274955787
1.1525 11.540776580586588
1.153 11.525186625598565
1.1535 11.51325895012555
1.154 11.505098894861995
1.1545 11.500010511368494
1.155 11.497176243930443
1.1555 11.495854960265977
1.156 11.495422350472797
1.1565 11.4954287594791
1.157 11.49560025228141
1.1575 11.495778599918467
1.158 11.495889912635967
1.1585 11.495893579859558
1.159 11.49578613570742
1.1595 11.495583340165059
1.16 11.49530550988252
1.1605 11.494999000882071
1.161 11.494708000838248
1.1615 11.494509363410124
1.162 11.494548721955486
1.1625 11.495099324695708
1.163 11.496554146138639
1.1635 11.499457359779267
1.164 11.504630361970424
1.1645 11.513532220672456
1.165 11.52872389499894
1.1655 11.553650193846035
1.166 11.590449119239786
1.1665 11.636317902279924
1.167 11.682398944165488
1.1675 11.717938440986785
1.168 11.735151224152933
1.1685 11.730966414582952
1.169 11.706806828899495
1.1695 11.668277431040408
1.17 11.623631303782851
1.1705 11.580658012114824
1.171 11.544972740874602
1.1715 11.519366033659189
1.172 11.503434496926811
1.1725 11.494585777570265
1.173 11.48998454868929
1.1735 11.487611812970293
1.174 11.486310840154452
1.1745 11.485469724667524
1.175 11.48477055869673
1.1755 11.484062644559543
1.176 11.48327789271319
1.1765 11.482401286679153
1.177 11.481442021801183
1.1775 11.480432266113073
1.178 11.479396425766001
1.1785 11.478376940971472
1.179 11.477416395730948
1.1795 11.47655942691128
1.18 11.475850772671432
1.1805 11.475357997440419
1.181 11.475123059479689
1.1815 11.475160978549233
1.182 11.475383294964338
1.1825 11.475625208305903
1.183 11.47567079108222
1.1835 11.475292565662297
1.184 11.474348998405901
1.1845 11.472924893646372
1.185 11.47132319604836
1.1855 11.469866333489964
1.186 11.468750926120507
1.1865 11.468000984877072
1.187 11.467536663444907
1.1875 11.467231797522103
1.188 11.466942893347731
1.1885 11.466574825803967
1.189 11.466064366927124
1.1895 11.465382287339821
1.19 11.464532283232618
1.1905 11.463539666352542
1.191 11.462454013803722
1.1915 11.461351698745563
1.192 11.460347412923635
1.1925 11.45962295936036
1.193 11.459463178201332
1.1935 11.460224831688993
1.194 11.4622078257134
1.1945 11.465383080864065
1.195 11.469066475918773
1.1955 11.471888131891848
1.196 11.472457342757245
1.1965 11.470357773774975
1.197 11.466503879637276
1.1975 11.462438756534354
1.198 11.45929612485865
1.1985 11.457361786231207
1.199 11.456337549968204
1.1995 11.45578888140314
1.2 11.455352930220098
1.2005 11.454819497680656
1.201 11.454059581528504
1.2015 11.453021726272475
1.202 11.451677681329826
1.2025 11.450030760546365
1.203 11.448097581271298
1.2035 11.445903247624749
1.204 11.443486007479851
1.2045 11.440891509428333
1.205 11.438182793978093
1.2055 11.435450727433498
1.206 11.432760021242284
1.2065 11.430158182241414
1.207 11.42771037507056
1.2075 11.425630062152663
1.208 11.424273276130283
1.2085 11.423813318323287
1.209 11.423882259122799
1.2095 11.423671214093368
1.21 11.422472604160006
1.2105 11.420127438124535
1.211 11.41706260926864
1.2115 11.413946588761704
1.212 11.411289570074114
1.2125 11.409250588831448
1.213 11.407734734508779
1.2135 11.406555952073397
1.214 11.4055314322692
1.2145 11.404507180892274
1.215 11.403365054702892
1.2155 11.40202897204647
1.216 11.400447324683984
1.2165 11.398614361291038
1.217 11.396578338060408
1.2175 11.394476388421285
1.218 11.392583584158292
1.2185 11.391302128455134
1.219 11.391015075873757
1.2195 11.391673565288691
1.22 11.392395291643581
1.2205 11.391600769929504
1.221 11.388168790644439
1.2215 11.382473827164276
1.222 11.375968758484706
1.2225 11.369966720548593
1.223 11.365009327152023
1.2235 11.361090909900916
1.224 11.357987272997565
1.2245 11.355486540465115
1.225 11.353451919964186
1.2255 11.351804137003612
1.226 11.350494575919122
1.2265 11.349456790987126
1.227 11.348619312647457
1.2275 11.347910157961469
1.228 11.34726394715015
1.2285 11.34663154663673
1.229 11.345980248975149
1.2295 11.345268744999974
1.23 11.344426903533499
1.2305 11.343246937312347
1.231 11.341399951451177
1.2315 11.338526934918555
1.232 11.33449401488641
1.2325 11.329482682601643
1.233 11.324085471345192
1.2335 11.319594530609422
1.234 11.317538671190835
1.2345 11.318167886062156
1.235 11.319917676537209
1.2355 11.320942614377675
1.236 11.320504285371676
1.2365 11.318858909396035
1.237 11.316520203692821
1.2375 11.31390423958814
1.238 11.311248042419592
1.2385 11.30866119901523
1.239 11.306176898943267
1.2395 11.303816647419012
1.24 11.301596208208291
1.2405 11.299540593017113
1.241 11.297691691574315
1.2415 11.296089576781139
1.242 11.294771360202038
1.2425 11.293764555720827
1.243 11.293084600520938
1.2435 11.292759510191974
1.244 11.292865667309194
1.2445 11.293563486879485
1.245 11.295138537311885
1.2455 11.297857822993144
1.246 11.301723372459186
1.2465 11.306189382836997
1.247 11.310072638167227
1.2475 11.312021498637272
1.248 11.31144286119956
1.2485 11.308959891996164
1.249 11.305754764983593
1.2495 11.302772633321108
1.25 11.300467153940502
1.2505 11.298875252562691
1.251 11.297775293437876
1.2515 11.296911985272004
1.252 11.296109364140857
1.2525 11.295256163070551
1.253 11.294312917578754
1.2535 11.293260820559567
1.254 11.292125415159838
1.2545 11.290935348698014
1.255 11.289750760277919
1.2555 11.288638646361004
1.256 11.287682675317487
1.2565 11.28698765315293
1.257 11.28666168571521
1.2575 11.28679482403222
1.258 11.287416635260325
1.2585 11.288440508428945
1.259 11.28953934550988
1.2595 11.290200401690484
1.26 11.289957788547223
1.2605 11.288745551015996
1.261 11.286894762945472
1.2615 11.28485504702451
1.262 11.283023195263493
1.2625 11.281706378057052
1.263 11.281049909571891
1.2635 11.280958994847126
1.264 11.281171584363523
1.2645 11.281422011525756
1.265 11.281563540151367
1.2655 11.28154582046967
1.266 11.281360293016466
1.2665 11.281010609647762
1.267 11.280497202079506
1.2675 11.279818301542925
1.268 11.278981406273495
1.2685 11.277987773992734
1.269 11.276847247713562
1.2695 11.275589500386442
1.27 11.274268715072363
1.2705 11.272941524393019
1.271 11.271667887231136
1.2715 11.270504522754312
1.272 11.269477502242225
1.2725 11.268614103010457
1.273 11.267921492350212
1.2735 11.26741802607495
1.274 11.267088451641083
1.2745 11.266910675680325
1.275 11.266832143073675
1.2755 11.266804077120298
1.276 11.266802859677085
1.2765 11.266823505579104
1.277 11.26688475029583
1.2775 11.266980980684654
1.278 11.267066295968018
1.2785 11.267074813079049
1.279 11.266948152387968
1.2795 11.266702377191613
1.28 11.26639579474843
1.2805 11.266100656983657
1.281 11.265858502613494
1.2815 11.265664815481799
1.282 11.265495025317165
1.2825 11.265342380900098
1.283 11.26518827809246
1.2835 11.26504761203314
1.284 11.264913863855487
1.2845 11.264800664634564
1.285 11.264720207931767
1.2855 11.264697196925923
1.286 11.264747097848478
1.2865 11.264924140130262
1.287 11.265274676912295
1.2875 11.26587768502647
1.288 11.266851895494082
1.2885 11.268402681048848
1.289 11.270998340321192
1.2895 11.27568467508597
1.29 11.28438337782434
1.2905 11.299544596947964
1.291 11.322367403172972
1.2915 11.350136321458717
1.292 11.37583562653198
1.2925 11.3915553007371
1.293 11.39284921886653
1.2935 11.380606460624946
1.294 11.359841715603242
1.2945 11.337047180740978
1.295 11.317283708901307
1.2955 11.302713269233276
1.296 11.293042216725802
1.2965 11.286996224450764
1.297 11.283329690762137
1.2975 11.281079715683777
1.298 11.279506580193317
1.2985 11.278063769166796
1.299 11.276544827192293
1.2995 11.275011752566588
1.3 11.273607860096448
1.3005 11.272392001529578
1.301 11.271340802171604
1.3015 11.270428874378538
1.302 11.26963225663025
1.3025 11.268948182070375
1.303 11.268342657450521
1.3035 11.267773100019255
1.304 11.267205772225857
1.3045 11.266611815674462
1.305 11.265967734753488
1.3055 11.265272223697057
1.306 11.26453613494419
1.3065 11.263814766606565
1.307 11.263213289767656
1.3075 11.262891409726166
1.308 11.263028762190043
1.3085 11.263774201996995
1.309 11.265280097872004
1.3095 11.267885639302992
1.31 11.272223925749714
1.3105 11.27881993896608
1.311 11.287194892161153
1.3115 11.295303694867282
1.312 11.300104441015272
1.3125 11.29949009961777
1.313 11.293719876986131
1.3135 11.285134875391655
1.314 11.276489034492922
1.3145 11.269553401629217
1.315 11.264751332636049
1.3155 11.261699459287541
1.316 11.259880716420916
1.3165 11.258979242643854
1.317 11.258829959508528
1.3175 11.259306828841936
1.318 11.26024116620832
1.3185 11.261480199126115
1.319 11.262879827947312
1.3195 11.264328169184935
1.32 11.265747777835958
1.3205 11.267071391419172
1.321 11.268254797883351
1.3215 11.269308235209508
1.322 11.27031689924367
1.3225 11.27147927590207
1.323 11.273119912551962
1.3235 11.275677583093447
1.324 11.279628377151194
1.3245 11.285159744725632
1.325 11.291495605767413
1.3255 11.296533669816576
1.326 11.297641807057445
1.3265 11.293662043027325
1.327 11.286009330275487
1.3275 11.27754800014587
1.328 11.270488341572435
1.3285 11.26550308424276
1.329 11.262219234475253
1.3295 11.260034041653377
1.33 11.258504326306547
1.3305 11.257416179261572
1.331 11.25668760364568
1.3315 11.256317746027246
1.332 11.25631558742258
1.3325 11.256673879359731
1.333 11.257388417586021
1.3335 11.258427376083056
1.334 11.259760058477823
1.3345 11.261349090452306
1.335 11.263154254786809
1.3355 11.265088227937802
1.336 11.266995385124655
1.3365 11.268671355436148
1.337 11.269910766723793
1.3375 11.270657690325798
1.338 11.271045811822834
1.3385 11.271339892878583
1.339 11.271826596999798
1.3395 11.272716385217386
1.34 11.274064354830614
1.3405 11.275724206462403
1.341 11.277401972028631
1.3415 11.278705204164162
1.342 11.279224273617743
1.3425 11.278492654063566
1.343 11.276187806755903
1.3435 11.272394941273653
1.344 11.267687072731679
1.3445 11.26286719538556
1.345 11.258579710816871
1.3455 11.25514559902875
1.346 11.252623480750064
1.3465 11.25091510570439
1.347 11.24988803526777
1.3475 11.249425521457358
1.348 11.24944534924122
1.3485 11.24989456281488
1.349 11.250739631205967
1.3495 11.251959492069368
1.35 11.253556031197267
1.3505 11.25557856068854
1.351 11.25814647419499
1.3515 11.261473121544402
1.352 11.26580648953102
1.3525 11.271233984901695
1.353 11.277317146713074
1.3535 11.28288092947442
1.354 11.286334042719293
1.3545 11.286469953235574
1.355 11.283326148363777
1.3555 11.278414384479895
1.356 11.273776258040098
1.3565 11.270582714173457
1.357 11.268788554271431
1.3575 11.267813828381474
1.358 11.267164666357985
1.3585 11.26656758603146
1.359 11.265911367280257
1.3595 11.265156136616923
1.36 11.264321154571842
1.3605 11.263451430972921
1.361 11.262612649377171
1.3615 11.261904708370242
1.362 11.26149517302726
1.3625 11.261773039367721
1.363 11.26414366136829
1.3635 11.27494506498784
1.364 11.32169199942943
1.3645 11.472539970250285
1.365 11.69597984601555
1.3655 11.82423716897845
1.366 11.866338929225403
1.3665 11.87810500637963
1.367 11.881026341176522
1.3675 11.881262276016024
1.368 11.88060274758723
1.3685 11.879580515767888
1.369 11.878294830821211
1.3695 11.876571924080316
1.37 11.873675343074698
1.3705 11.86708325541112
1.371 11.850042382271468
1.3715 11.810478063742774
1.372 11.736774443441348
1.3725 11.62621230859633
1.373 11.483263962332941
1.3735 11.321129666756544
1.374 11.176380114329486
1.3745 11.09612756276762
1.375 11.103159733046613
1.3755 11.18126912999103
1.376 11.281558415947288
1.3765 11.352567954430484
1.377 11.377101467504868
1.3775 11.369392446827483
1.378 11.348934669404247
1.3785 11.328506713464332
1.379 11.313855108157686
1.3795 11.305455298278051
1.38 11.301285152092152
1.3805 11.299233953300366
1.381 11.298016755269408
1.3815 11.29707274730356
1.382 11.296241908580267
1.3825 11.295519561832496
1.383 11.294944083478569
1.3835 11.294543403355245
1.384 11.294340506523586
1.3845 11.29432799219828
1.385 11.294534268190983
1.3855 11.294986869554343
1.386 11.295728743285888
1.3865 11.296777162867674
1.387 11.298103143822107
1.3875 11.299568965057194
1.388 11.300841203521713
1.3885 11.301510553277232
1.389 11.301582632378917
1.3895 11.301980282876755
1.39 11.303966040243996
1.3905 11.307882044400529
1.391 11.312597790447757
1.3915 11.316223466826798
1.392 11.317337205232853
1.3925 11.315705114021487
1.393 11.312182338344016
1.3935 11.3079999793318
1.394 11.304106147056707
1.3945 11.300939566210722
1.395 11.298535696345628
1.3955 11.296736561946407
1.396 11.29535145032769
1.3965 11.294225148805666
1.397 11.293291379053045
1.3975 11.292512874332374
1.398 11.291892311582203
1.3985 11.291441508441888
1.399 11.29118837249041
1.3995 11.291146003587759
1.4 11.291251640662054
1.4005 11.29137184255487
1.401 11.291351622304017
1.4015 11.291104105891005
1.402 11.290615385121555
1.4025 11.289928760344807
1.403 11.289088205090401
1.4035 11.28813095397684
1.404 11.287087268221907
1.4045 11.285982874849875
1.405 11.284840506145805
1.4055 11.283681000615495
1.406 11.2825310181968
1.4065 11.281425865075843
1.407 11.280393972006852
1.4075 11.279467273325302
1.408 11.278679453585355
1.4085 11.278087602556383
1.409 11.277790418466886
1.4095 11.277883129411563
1.41 11.278449111730218
1.4105 11.279462330096347
1.411 11.280744549205473
1.4115 11.28195697856426
1.412 11.28270219115392
1.4125 11.282651036372538
1.413 11.281741730704532
1.4135 11.28022496364942
1.414 11.278488849895044
1.4145 11.276795968132252
1.415 11.275204331341865
1.4155 11.27372656965489
1.416 11.272387723169206
1.4165 11.271231770354802
1.417 11.270256865514572
1.4175 11.269426498901563
1.418 11.268714587059694
1.4185 11.2681105648286
1.419 11.267612471227668
1.4195 11.267239446068722
1.42 11.267008590776662
1.4205 11.266948046037875
1.421 11.267102575178633
1.4215 11.267508010060375
1.422 11.268223510486148
1.4225 11.26928430243862
1.423 11.270741095340803
1.4235 11.272671644055674
1.424 11.275071498233618
1.4245 11.277652777140425
1.425 11.279826728252779
1.4255 11.28114966411556
1.426 11.281741464663181
1.4265 11.282112905614248
1.427 11.282628476518362
1.4275 11.283371808586967
1.428 11.284230887827942
1.4285 11.285071747028592
1.429 11.285828962107011
1.4295 11.28649730486812
1.43 11.28712690629343
1.4305 11.287783508458254
1.431 11.28850218081909
1.4315 11.289298426599249
1.432 11.290154340496628
1.4325 11.291067644526247
1.433 11.292039928373413
1.4335 11.293082556329168
1.434 11.294179214985359
1.4345 11.295312602535368
1.435 11.296472457517812
1.4355 11.297657927301373
1.436 11.298885867383472
1.4365 11.300179842358215
1.437 11.301576833705845
1.4375 11.303140995361655
1.438 11.304928708112822
1.4385 11.306961441727033
1.439 11.309166122223647
1.4395 11.31140188586528
1.44 11.313527622344804
1.4405 11.315476189217225
1.441 11.317247699985852
1.4415 11.318738612628447
1.442 11.319735838384716
1.4425 11.320026215765868
1.443 11.319604310867664
1.4435 11.318753082784621
1.444 11.317908682916464
1.4445 11.31746764227843
1.445 11.317632080190439
1.4455 11.318404889001872
1.446 11.319672415346162
1.4465 11.321335958001093
1.447 11.32332248182674
1.4475 11.325570511949053
1.448 11.328036734192505
1.4485 11.330661731859127
1.449 11.333390090388633
1.4495 11.336177098711957
1.45 11.338983383791145
1.4505 11.341787679978001
1.451 11.344563620967083
1.4515 11.347277178220953
1.452 11.349886777333623
1.4525 11.352347619163954
1.453 11.35461938574019
1.4535 11.356673217332663
1.454 11.358502026889521
1.4545 11.360115468678082
1.455 11.361560779362502
1.4555 11.362885460918037
1.456 11.364186385974048
1.4565 11.365584777802034
1.457 11.36723598211864
1.4575 11.369262251739098
1.458 11.371661703471666
1.4585 11.37416413553203
1.459 11.376251969755234
1.4595 11.377495596297571
1.46 11.378010654153588
1.4605 11.378367198234915
1.461 11.379087225322639
1.4615 11.380280684076432
1.462 11.381836066056987
1.4625 11.383683592709051
1.463 11.385841622185474
1.4635 11.38828823698341
1.464 11.390927277093365
1.4645 11.393636879256636
1.465 11.396356673614672
1.4655 11.399055761894193
1.466 11.401730109177507
1.4665 11.404352114689512
1.467 11.406897792884653
1.4675 11.409327134646155
1.468 11.411618554784052
1.4685 11.413741218887665
1.469 11.41568204081263
1.4695 11.417456557487998
1.47 11.419120039490718
1.4705 11.420756824746462
1.471 11.422428366096124
1.4715 11.424142224528492
1.472 11.42584989001153
1.4725 11.427509397171423
1.473 11.429239467330866
1.4735 11.43132600735893
1.474 11.433940294806185
1.4745 11.436960361741559
1.475 11.44015634386048
1.4755 11.443394795029263
1.476 11.446605154969529
1.4765 11.449653204195005
1.477 11.452226192190807
1.4775 11.453892465452032
1.478 11.454251030778316
1.4785 11.453209743391483
1.479 11.451131208259579
1.4795 11.448781887257201
1.48 11.446990625537122
1.4805 11.44628611646612
1.481 11.446699779957363
1.4815 11.447855117851024
1.482 11.449278044741167
1.4825 11.450649869193665
1.483 11.451884600580527
1.4835 11.453058088069703
1.484 11.454265855840926
1.4845 11.455559587411983
1.485 11.456957398149989
1.4855 11.458468540160212
1.486 11.460079054440271
1.4865 11.461761750332801
1.487 11.463458462909887
1.4875 11.46507486797136
1.488 11.4665029446817
1.4885 11.467638288628436
1.489 11.468428267333568
1.4895 11.468906705945358
1.49 11.46921817206093
1.4905 11.46960070889461
1.491 11.470252060083258
1.4915 11.471147329229073
1.492 11.472022446551794
1.4925 11.472623862500832
1.493 11.47288227439897
1.4935 11.472874024755804
1.494 11.472693209737741
1.4945 11.472400697128528
1.495 11.472011510836204
1.4955 11.471550215145541
1.496 11.471028039271019
1.4965 11.470464731824116
1.497 11.469880926574326
1.4975 11.469297268165288
1.498 11.46874947891121
1.4985 11.468275315071864
1.499 11.467927598612768
1.4995 11.4677929469173
1.5 11.4679757766215
1.5005 11.468610754185796
1.501 11.469866558161428
1.5015 11.47188845503181
1.502 11.474758421656187
1.5025 11.47844095701883
1.503 11.482901588775267
1.5035 11.488080794342153
1.504 11.493673510778304
1.5045 11.498917962184194
1.505 11.50279774005815
1.5055 11.504478046515885
1.506 11.503664249735674
1.5065 11.500717959716521
1.507 11.496607305853896
1.5075 11.492659134885265
1.508 11.489978739202908
1.5085 11.488906731406125
1.509 11.48901077356851
1.5095 11.489594239961374
1.51 11.490101121920862
1.5105 11.490243880775669
1.511 11.489996427444321
1.5115 11.489571856427972
1.512 11.48924478729817
1.5125 11.489150911250409
1.513 11.489275697835652
1.5135 11.48953226704269
1.514 11.489834944891115
1.5145 11.49014538658188
1.515 11.49044376201796
1.5155 11.490716552320901
1.516 11.49095688330576
1.5165 11.49115143701643
1.517 11.491290322211093
1.5175 11.49138942104501
1.518 11.491465594588828
1.5185 11.49157098333264
1.519 11.491769042081895
1.5195 11.492171804172301
1.52 11.493014209843096
1.5205 11.4947322154975
1.521 11.498076657892938
1.5215 11.50433750859986
1.522 11.515480450125324
1.5225 11.534018322406464
1.523 11.562101753369706
1.5235 11.60002614216939
1.524 11.645345123870154
1.5245 11.693580051138483
1.525 11.740024281030944
1.5255 11.78128478330905
1.526 11.815574930122331
1.5265 11.84242018922448
1.527 11.861997820207364
1.5275 11.874776612677245
1.528 11.881212212983925
1.5285 11.881526752158234
1.529 11.875647335495447
1.5295 11.86327577206146
1.53 11.843864551012018
1.5305 11.816687714098432
1.531 11.781044101737344
1.5315 11.737097691972298
1.532 11.686997862741965
1.5325 11.635691067637307
1.533 11.589692203738107
1.5335 11.55433652411336
1.534 11.531240261626845
1.5345 11.518411033566924
1.535 11.512312296164875
1.5355 11.509837480259979
1.536 11.509020884303737
1.5365 11.508851716818125
1.537 11.508906385931724
1.5375 11.509003472572836
1.538 11.509084493517246
1.5385 11.509128920769928
1.539 11.509142017324539
1.5395 11.50914044872643
1.54 11.509146196289144
1.5405 11.509210255081513
1.541 11.509383469797921
1.5415 11.509720726710587
1.542 11.51028228868978
1.5425 11.511115233142323
1.543 11.512247820954208
1.5435 11.51372246142964
1.544 11.515647214172354
1.5445 11.518290431675233
1.545 11.522115268768413
1.5455 11.527558024700486
1.546 11.534739637577502
1.5465 11.543245423232449
1.547 11.552312094336134
1.5475 11.561051038551039
1.548 11.56857679674507
1.5485 11.574021290075969
1.549 11.57678190701752
1.5495 11.577015157110647
1.55 11.57578348519705
1.5505 11.574359029558938
1.551 11.573318969288739
1.5515 11.572255185680717
1.552 11.570388225341489
1.5525 11.567411090225772
1.553 11.56385337525419
1.5535 11.560781491244974
1.554 11.559012880405437
1.5545 11.558577134555794
1.555 11.558793264143073
1.5555 11.558928930418425
1.556 11.558763203237806
1.5565 11.558547508616765
1.557 11.55859808225
1.5575 11.559024663863461
1.558 11.559748892904764
1.5585 11.56065478377705
1.559 11.561662779966362
1.5595 11.562734382549603
1.56 11.563835125914501
1.5605 11.564927194515786
1.561 11.565988769307268
1.5615 11.56702163922536
1.562 11.568038973285478
1.5625 11.569097565452473
1.563 11.570286780659885
1.5635 11.571733414627591
1.564 11.57353796069643
1.5645 11.575665088916782
1.565 11.577866580115654
1.5655 11.5798097760559
1.566 11.581314841763518
1.5665 11.58250191781065
1.567 11.583616235352991
1.5675 11.584842608040844
1.568 11.58623864077639
1.5685 11.587854207293944
1.569 11.589770703763556
1.5695 11.592051616015436
1.57 11.59466312278255
1.5705 11.597456787164042
1.571 11.600233871219764
1.5715 11.602853927087285
1.572 11.605280037924231
1.5725 11.60756706904025
1.573 11.609794087249853
1.5735 11.612000902859283
1.574 11.614099254803694
1.5745 11.615904441643888
1.575 11.61724928499978
1.5755 11.618110541520231
1.576 11.618632196733316
1.5765 11.619007860308361
1.577 11.619363379211762
1.5775 11.619748655501194
1.578 11.620186784355404
1.5785 11.620694599514646
1.579 11.6212855529227
1.5795 11.621998456894087
1.58 11.622862713384489
1.5805 11.623897236276804
1.581 11.625100697144088
1.5815 11.626447160488617
1.582 11.627930500936312
1.5825 11.629557415701797
1.583 11.631395346877028
1.5835 11.633550016520257
1.584 11.636086025765337
1.5845 11.638859320953166
1.585 11.641389564150089
1.5855 11.643023753024242
1.586 11.643350297628775
1.5865 11.642511038798759
1.587 11.641148261658486
1.5875 11.639995171589039
1.588 11.639432013887081
1.5885 11.639428433018388
1.589 11.639801578702013
1.5895 11.640420990110847
1.59 11.641235090354336
1.5905 11.642222613501055
1.591 11.643357174935872
1.5915 11.644610619937179
1.592 11.645966874555171
1.5925 11.647396093929778
1.593 11.648867122079974
1.5935 11.650344972501824
1.594 11.651812958314064
1.5945 11.65324577785831
1.595 11.654644022069544
1.5955 11.655997163548776
1.596 11.657291450339109
1.5965 11.658525093869638
1.597 11.65971219185651
1.5975 11.660942516634428
1.598 11.662391642058928
1.5985 11.664208310869238
1.599 11.666379117274548
1.5995 11.668640944650047
1.6 11.670644725233945
1.6005 11.672206498743268
1.601 11.673364225728474
1.6015 11.674256833134574
1.602 11.675031772015423
1.6025 11.675837060259727
1.603 11.676841029505024
1.6035 11.67817023349512
1.604 11.679858209084454
1.6045 11.681837312398756
1.605 11.684015097470166
1.6055 11.686304261064613
1.606 11.688661998364875
1.6065 11.691079889718068
1.607 11.69357244834168
1.6075 11.6961372296775
1.608 11.69875012406635
1.6085 11.701367349758467
1.609 11.703953544975501
1.6095 11.70646673314474
1.61 11.708887019718357
1.6105 11.711197444227427
1.611 11.71340536110377
1.6115 11.715530657606408
1.612 11.717596804582769
1.6125 11.719635394462834
1.613 11.721672552198967
1.6135 11.72372257422169
1.614 11.725796866473381
1.6145 11.727890885857153
1.615 11.729996031248895
1.6155 11.732098395361263
1.616 11.734216853311416
1.6165 11.736393981099528
1.617 11.738685167611123
1.6175 11.741116957451823
1.618 11.74365800373641
1.6185 11.746234924732946
1.619 11.748789765713209
1.6195 11.751281576093824
1.62 11.753608889741376
1.6205 11.755614502054762
1.621 11.757218091016185
1.6215 11.758539582902465
1.622 11.759816509313424
1.6225 11.761256098913435
1.623 11.762909664724422
1.6235 11.764720947694183
1.624 11.766625810705502
1.6245 11.768603105250119
1.625 11.770650546407815
1.6255 11.77277969183644
1.626 11.774989968386937
1.6265 11.777261712775928
1.627 11.779579790325407
1.6275 11.781919655086607
1.628 11.784260264407738
1.6285 11.786600612709819
1.629 11.788927764673506
1.6295 11.791252285086706
1.63 11.793586132940206
1.6305 11.795920222671064
1.631 11.79821620168002
1.6315 11.80043003407706
1.632 11.80258801678125
1.6325 11.804869550193033
1.633 11.807480788477527
1.6335 11.810235817512751
1.634 11.81241266730295
1.6345 11.813372020816818
1.635 11.813264468495468
1.6355 11.812876263138019
1.636 11.81290095333971
1.6365 11.81356832769037
1.637 11.814788616622184
1.6375 11.816406924327758
1.638 11.818299279745236
1.6385 11.820385505981466
1.639 11.82261343234686
1.6395 11.824932070413315
1.64 11.827296245346329
1.6405 11.829665097071324
1.641 11.832017079194038
1.6415 11.834326159754212
1.642 11.836588418788427
1.6425 11.838817815446067
1.643 11.841032835025104
1.6435 11.84328896183461
1.644 11.845621073684406
1.6445 11.848038370908512
1.645 11.850499117137606
1.6455 11.852938029504944
1.646 11.855269130558831
1.6465 11.857395446580124
1.647 11.859242593355674
1.6475 11.860835877133436
1.648 11.862296153128433
1.6485 11.863758505618186
1.649 11.865301768111067
1.6495 11.866975435860361
1.65 11.868825925900111
1.6505 11.870876883395805
1.651 11.873123716308513
1.6515 11.87552056864141
1.652 11.87802643006631
1.6525 11.880598955734055
1.653 11.88318444164231
1.6535 11.885762117464356
1.654 11.888305984722269
1.6545 11.890802541922302
1.655 11.893259022828673
1.6555 11.89569728382174
1.656 11.898142997950256
1.6565 11.900607746058135
1.657 11.903095192274606
1.6575 11.905625535069074
1.658 11.908222391569044
1.6585 11.910786488881818
1.659 11.912953707278817
1.6595 11.91433888026787
1.66 11.914939278882095
1.6605 11.915166050630734
1.661 11.915459247384003
1.6615 11.91605842223517
1.662 11.916994533064209
1.6625 11.918213717176577
1.663 11.919660446563007
1.6635 11.921301745716818
1.664 11.923111674892258
1.6645 11.925061008071182
1.665 11.927125123450981
1.6655 11.929255487415919
1.666 11.931437303904897
1.6665 11.93363341503499
1.667 11.935829893501278
1.6675 11.938015549418193
1.668 11.940159140341269
1.6685 11.942214421392912
1.669 11.944100669819775
1.6695 11.945729490212702
1.67 11.946997281097406
1.6705 11.94781541928366
1.671 11.948090717682831
1.6715 11.947852927913978
1.672 11.947236769780801
1.6725 11.946456072735963
1.673 11.945685496296825
1.6735 11.945003990224901
1.674 11.944426893226638
1.6745 11.943948442882945
1.675 11.943560943438523
1.6755 11.943284069114565
1.676 11.943128679880246
1.6765 11.9431030262108
1.677 11.943195772517623
1.6775 11.94338917207456
1.678 11.943652939798
1.6785 11.943952522743945
1.679 11.944257740274345
1.6795 11.944542192787711
1.68 11.94478607938873
1.6805 11.94498561145328
1.681 11.945142908911535
1.6815 11.945266503236656
1.682 11.945345909264493
1.6825 11.945345866167319
1.683 11.945241935313891
1.6835 11.945006273279546
1.684 11.94464986109649
1.6845 11.94419912683735
1.685 11.943682388656423
1.6855 11.94314538177687
1.686 11.942626875665077
1.6865 11.942183547495716
1.687 11.941846811119184
1.6875 11.941624961342377
1.688 11.9415249146839
1.6885 11.94153026049776
1.689 11.94161998229729
1.6895 11.941756050364635
1.69 11.941897624613116
1.6905 11.942005663426716
1.691 11.942058169547654
1.6915 11.942038072964497
1.692 11.941938937277953
1.6925 11.94173444635409
1.693 11.941366164866807
1.6935 11.940784017164887
1.694 11.939962161080917
1.6945 11.938920456556051
1.695 11.937749010984415
1.6955 11.936576868730008
1.696 11.935529718921956
1.6965 11.934675467814163
1.697 11.934060081300515
1.6975 11.933708113647732
1.698 11.933628937656831
1.6985 11.933828997934743
1.699 11.934305420134127
1.6995 11.93503055256248
1.7 11.935979359859175
1.7005 11.937097275573052
1.701 11.93834154548269
1.7015 11.939671029788737
1.702 11.94105001242232
1.7025 11.94245628258075
1.703 11.943877800539997
1.7035 11.945304437688172
1.704 11.946699863605438
1.7045 11.948002900239182
1.705 11.949129409422813
1.7055 11.949990835753926
1.706 11.950539610141789
1.7065 11.95078601178443
1.707 11.950810205868745
1.7075 11.950711974959905
1.708 11.95057216602082
1.7085 11.95048078567891
1.709 11.950510561803878
1.7095 11.950714960969641
1.71 11.951130567387516
1.7105 11.951775412084924
1.711 11.952665145837354
1.7115 11.953826798886091
1.712 11.955258055129363
1.7125 11.956913469299867
1.713 11.958708430366695
1.7135 11.96054684483883
1.714 11.962372070381605
1.7145 11.964141725722431
1.715 11.965764882896789
1.7155 11.966998490141076
1.716 11.967521488203833
1.7165 11.96718259859599
1.717 11.966186288964298
1.7175 11.964966657597234
1.718 11.963891896913172
1.7185 11.963106849582424
1.719 11.962581240743965
1.7195 11.962247384085448
1.72 11.962066175162441
1.7205 11.962053554226753
1.721 11.962256955553723
1.7215 11.962729624730773
1.722 11.963539174122989
1.7225 11.964731204219355
1.723 11.966354866527624
1.7235 11.968458886615327
1.724 11.971136702006476
1.7245 11.974573673368102
1.725 11.979034596791244
1.7255 11.984713521287013
1.726 11.99126443388787
1.7265 11.997242891456064
1.727 12.000622064055651
1.7275 12.000578949322051
1.728 11.998462390220148
1.7285 11.996298963022113
1.729 11.994998144800249
1.7295 11.994348974396946
1.73 11.993903064498127
1.7305 11.993420306803824
1.731 11.992862942139094
1.7315 11.992258317305517
1.732 11.991636406730944
1.7325 11.991028887011083
1.733 11.990471837289604
1.7335 11.990016947643692
1.734 11.989709929251841
1.7345 11.989600924042055
1.735 11.9897400528697
1.7355 11.99015989599938
1.736 11.990902191049916
1.7365 11.991966199188035
1.737 11.99327215020428
1.7375 11.994667833361731
1.738 11.996097887357958
1.7385 11.997839634623883
1.739 12.000386167195177
1.7395 12.003924506868906
1.74 12.007829997885533
1.7405 12.010824104452592
1.741 12.011731807612268
1.7415 12.01022060120501
1.742 12.006952612624534
1.7425 12.00313412661626
1.743 11.999766891714788
1.7435 11.997281730920996
1.744 11.995616483730164
1.7445 11.99456169840439
1.745 11.99397263126368
1.7455 11.993784294448353
1.746 11.993986561238302
1.7465 11.99457564688402
1.747 11.995486049284793
1.7475 11.99665253037453
1.748 11.998030389760793
1.7485 11.999623382430393
1.749 12.001404515065296
1.7495 12.00320878359289
1.75 12.004724860694488
1.7505 12.005612552655666
1.751 12.005702968923384
1.7515 12.005098071713157
1.752 12.004075342673111
1.7525 12.002923118746
1.753 12.00181785972983
1.7535 12.000781186513457
1.754 11.999788643814512
1.7545 11.998806427964059
1.755 11.997848112421558
1.7555 11.996951413002211
1.756 11.996171499706762
1.7565 11.995578266016071
1.757 11.995246564170799
1.7575 11.99525873464777
1.758 11.995755948414558
1.7585 11.996982097862642
1.759 11.9993172795864
1.7595 12.00301855935681
1.76 12.007879741457355
1.7605 12.013386280407623
1.761 12.019336620328371
1.7615 12.025322433114045
1.762 12.029329398098874
1.7625 12.027898918159703
1.763 12.020486074171952
1.7635 12.011392494091794
1.764 12.004282399783232
1.7645 11.999786839546438
1.765 11.99720526096949
1.7655 11.995766658658738
1.766 11.994932336601074
1.7665 11.994415193195639
1.767 11.994069352183384
1.7675 11.993830424165715
1.768 11.993648526672281
1.7685 11.993487427034207
1.769 11.993313267745489
1.7695 11.993098709884457
1.77 11.992842033823909
1.7705 11.992569279589596
1.771 11.992352469893333
1.7715 11.992317752745898
1.772 11.992629548151843
1.7725 11.993410659642596
1.773 11.994580190786877
1.7735 11.995706227797072
1.774 11.996018590273337
1.7745 11.994749063961734
1.775 11.991521152884694
1.7755 11.986568951515206
1.776 11.980649178742773
1.7765 11.974747033325176
1.777 11.969663868734397
1.7775 11.965697577193847
1.778 11.962688998682708
1.7785 11.960307503076354
1.779 11.95830339443527
1.7795 11.956550196503347
1.78 11.954988052401358
1.7805 11.953553552309955
1.781 11.952193454635655
1.7815 11.950844368777133
1.782 11.949430700319006
1.7825 11.947900070012277
1.783 11.946206127547661
1.7835 11.944311934806496
1.784 11.94220603675248
1.7845 11.939909141573562
1.785 11.937503196901428
1.7855 11.9351505163552
1.786 11.933080388460052
1.7865 11.931498032076576
1.787 11.930485822190757
1.7875 11.93004048230788
1.788 11.929943100752794
1.7885 11.929522854151049
1.789 11.927659214396154
1.7895 11.92343626195952
1.79 11.916961474774602
1.7905 11.909325157911084
1.791 11.901831462413998
1.7915 11.895319568865443
1.792 11.890021171956331
1.7925 11.885773986492477
1.793 11.882313397790558
1.7935 11.879391709169425
1.794 11.876842869717933
1.7945 11.874545588485798
1.795 11.872411882590065
1.7955 11.870380134690077
1.796 11.868403536282337
1.7965 11.866423034023324
1.797 11.864326450503693
1.7975 11.86182674044068
1.798 11.858356700304032
1.7985 11.853026819151896
1.799 11.844996282836057
1.7995 11.834266180656009
1.8 11.82241610245326
1.8005 11.812175817907978
1.801 11.80589371398925
1.8015 11.804268468792174
1.802 11.806276887441882
1.8025 11.81007246064555
1.803 11.81385185564898
1.8035 11.816447501722894
1.804 11.817465115217903
1.8045 11.817046401724141
1.805 11.815582791781939
1.8055 11.813472426927351
1.806 11.811025879607875
1.8065 11.808458809516896
1.807 11.805923334892203
1.8075 11.803517241769825
1.808 11.801307221697055
1.8085 11.79932958596255
1.809 11.797615424468347
1.8095 11.796163185503438
1.81 11.794956389645034
1.8105 11.793955925658427
1.811 11.793080213843304
1.8115 11.792178843066573
1.812 11.790915011763826
1.8125 11.788504092091468
1.813 11.782991354286363
1.8135 11.769488920810879
1.814 11.736316828266435
1.8145 11.65884258604109
1.815 11.497431470940242
1.8155 11.220979480145605
1.816 10.860163413540768
1.8165 10.509840432433705
1.817 10.244013897909909
1.8175 10.07269263169163
1.818 9.973848141926837
1.8185 9.925204133981538
1.819 9.913937263959593
1.8195 9.936890160390895
1.82 9.99986938558149
1.8205 10.117570932346233
1.821 10.31088791419906
1.8215 10.59300388544451
1.822 10.939196739406157
1.8225 11.273774804924486
1.823 11.520641208301615
1.8235 11.663198617750488
1.824 11.731360120588736
1.8245 11.75966684492806
1.825 11.770012864584476
1.8255 11.773088920709267
1.826 11.773451439146715
1.8265 11.772903349369457
1.827 11.772122337369872
1.8275 11.77135229764275
1.828 11.77069281228448
1.8285 11.770196639237774
1.829 11.76990757932067
1.8295 11.76986927408862
1.83 11.770112622296928
1.8305 11.770641336466689
1.831 11.77144640943008
1.8315 11.772484543543786
1.832 11.773691837864625
1.8325 11.77499770676813
1.833 11.776319462993996
1.8335 11.77760627470095
1.834 11.778864485823767
1.8345 11.780179855844569
1.835 11.781640411474228
1.8355 11.783231318350719
1.836 11.784774831968782
1.8365 11.786132746720103
1.837 11.78737225835242
1.8375 11.78863261853893
1.838 11.789727572604253
1.8385 11.790081557824923
1.839 11.789209312072959
1.8395 11.787156598680845
1.84 11.784289775837706
1.8405 11.780913132856156
1.841 11.777258606021118
1.8415 11.773596700873224
1.842 11.770180580594843
1.8425 11.767143257809781
1.843 11.764449137396202
1.8435 11.7619683154565
1.844 11.759589350041843
1.8445 11.757257522975891
1.845 11.754994269623612
1.8455 11.752864476000948
1.846 11.75093203121877
1.8465 11.749244380161137
1.847 11.747850659321944
1.8475 11.746779466322511
1.848 11.746032357747893
1.8485 11.745587586946495
1.849 11.745380836787298
1.8495 11.745315492445428
1.85 11.745281711817409
1.8505 11.745217978956074
1.851 11.745152788969282
1.8515 11.74530065389689
1.852 11.745985981212673
1.8525 11.747426352915284
1.853 11.749449189587079
1.8535 11.751272912535
1.854 11.751567006969033
1.8545 11.749373626403866
1.855 11.745232842746475
1.8555 11.740710851967027
1.856 11.736811400272238
1.8565 11.733535818271552
1.857 11.730532252648874
1.8575 11.7275662386565
1.858 11.72455618388912
1.8585 11.721515026575489
1.859 11.718464386593826
1.8595 11.71543933939742
1.86 11.712468178123576
1.8605 11.709594736454996
1.861 11.70687120631505
1.8615 11.704364974347659
1.862 11.702168453286003
1.8625 11.700393768265052
1.863 11.69926156969678
1.8635 11.699103972730772
1.864 11.700329100592526
1.8645 11.702939356866306
1.865 11.705953561811274
1.8655 11.707501847888079
1.866 11.706196151072312
1.8665 11.7022147902343
1.867 11.696909781923576
1.8675 11.692126387498977
1.868 11.689613301151137
1.8685 11.689866114601962
1.869 11.691655646042246
1.8695 11.693316797439294
1.87 11.694066557266215
1.8705 11.69397568086271
1.871 11.693351105902721
1.8715 11.692423372653373
1.872 11.691292655550235
1.8725 11.690007564616447
1.873 11.688598198354327
1.8735 11.687104002383325
1.874 11.685554131323926
1.8745 11.68397125749598
1.875 11.682372757261412
1.8755 11.680698314675507
1.876 11.678683433202146
1.8765 11.675607061036413
1.877 11.670251539827618
1.8775 11.662136589651233
1.878 11.653798546308053
1.8785 11.65044130336495
1.879 11.654724929368598
1.8795 11.663455788847617
1.88 11.671492696157255
1.8805 11.676566691376298
1.881 11.679244018687232
1.8815 11.680705518397026
1.882 11.681693354891127
1.8825 11.682552218551212
1.883 11.68349498073023
1.8835 11.684666135645156
1.884 11.686151996667643
1.8845 11.687953053296969
1.885 11.68999850014816
1.8855 11.692180367698239
1.886 11.694379904098511
1.8865 11.696426092649151
1.887 11.698143329520523
1.8875 11.699443218389717
1.888 11.700386243651678
1.8885 11.701142235430765
1.889 11.7018118852925
1.8895 11.702406313879685
1.89 11.702877488269365
1.8905 11.703187208463927
1.891 11.70329699412597
1.8915 11.703219266685718
1.892 11.703007660269275
1.8925 11.702749719763549
1.893 11.702557203860717
1.8935 11.702524429333831
1.894 11.70273588889454
1.8945 11.703262615327862
1.895 11.704198239110944
1.8955 11.705645421030578
1.896 11.707678716360952
1.8965 11.710252785360993
1.897 11.713147940455858
1.8975 11.716058177741811
1.898 11.71875408467168
1.8985 11.721171077247508
1.899 11.723343180321034
1.8995 11.72529748919655
1.9 11.727030296316816
1.9005 11.728566375100332
1.901 11.72997581073717
1.9015 11.731335946803576
1.902 11.732706361609537
1.9025 11.73409014472021
1.903 11.735489533555842
1.9035 11.736898558508852
1.904 11.738339875800754
1.9045 11.739857096400382
1.905 11.741523260815317
1.9055 11.743436476216683
1.906 11.74573710943329
1.9065 11.748656206356102
1.907 11.752739042408972
1.9075 11.759578256437884
1.908 11.773583012443758
1.9085 11.803412862459126
1.909 11.855012727934994
1.9095 11.916089304591111
1.91 11.964462567644421
1.9105 11.99176047096828
1.911 12.000834136065915
1.9115 11.994180843148122
1.912 11.970170192808922
1.9125 11.92619406771755
1.913 11.870178803128457
1.9135 11.824147196962702
1.914 11.80016073555824
1.9145 11.791438497591127
1.915 11.789013327142627
1.9155 11.78861318529449
1.916 11.788845059832344
1.9165 11.78932861452099
1.917 11.789972789578876
1.9175 11.790762008365274
1.918 11.791673197485881
1.9185 11.792674132098888
1.919 11.793733059485437
1.9195 11.794830541740467
1.92 11.79596886478582
1.9205 11.797192162857062
1.921 11.798569376645705
1.9215 11.800163894064852
1.922 11.801929678195393
1.9225 11.803660477794228
1.923 11.805048644631572
1.9235 11.805805912997346
1.924 11.805752044455538
1.9245 11.804848988579067
1.925 11.803271540466177
1.9255 11.801404764235723
1.926 11.799686462787381
1.9265 11.798429228048668
1.927 11.797805353494667
1.9275 11.797902988014233
1.928 11.798832022202813
1.9285 11.800783643953064
1.929 11.804069508139253
1.9295 11.809179736970563
1.93 11.81667470164243
1.9305 11.826858306613708
1.931 11.839044465831858
1.9315 11.850704422785245
1.932 11.857607084983034
1.9325 11.855820160276888
1.933 11.844900218547732
1.9335 11.829398900919308
1.934 11.815870752844884
1.9345 11.807593213517706
1.935 11.80362810265699
1.9355 11.801834562098826
1.936 11.800783959353492
1.9365 11.799882214159496
1.937 11.798952781363479
1.9375 11.798000518118656
1.938 11.79706954160853
1.9385 11.79622102140251
1.939 11.795520366271543
1.9395 11.795012669337751
1.94 11.794744748497425
1.9405 11.794762355226435
1.941 11.795174291877178
1.9415 11.796225353400576
1.942 11.798377074188586
1.9425 11.802294275786739
1.943 11.808428480131429
1.9435 11.816123888242323
1.944 11.822588215069583
1.9445 11.823686600507742
1.945 11.817812278352061
1.9455 11.808814806369568
1.946 11.80247468426797
1.9465 11.80028932381001
1.947 11.79943411994849
1.9475 11.797619694504053
1.948 11.795004650330444
1.9485 11.79249387265109
1.949 11.790538137923015
1.9495 11.789192946844633
1.95 11.788409648561725
1.9505 11.788142602826952
1.951 11.788345394257071
1.9515 11.788955635841731
1.952 11.789897220421025
1.9525 11.79107646741387
1.953 11.792394098508002
1.9535 11.793735152447468
1.954 11.794998056244754
1.9545 11.796121370695193
1.955 11.797140276114103
1.9555 11.798171815576271
1.956 11.799169737370079
1.9565 11.799807025059046
1.957 11.79970408510017
1.9575 11.798834374238726
1.958 11.797474621728785
1.9585 11.79594529210383
1.959 11.794423240273435
1.9595 11.79299595444066
1.96 11.791703864626417
1.9605 11.79060548787173
1.961 11.789765676034115
1.9615 11.789264925629986
1.962 11.789177702852012
1.9625 11.789620604040199
1.963 11.790835239125304
1.9635 11.79359003386585
1.964 11.800109701482096
1.9645 11.81521309001597
1.965 11.844583516061512
1.9655 11.887107872002957
1.966 11.930934103957384
1.9665 11.961467687830897
1.967 11.967922030217483
1.9675 11.946747700729428
1.968 11.907883180568177
1.9685 11.868459679294986
1.969 11.83864250801335
1.9695 11.82013321276489
1.97 11.810594473845903
1.9705 11.806534166348158
1.971 11.805154322092548
1.9715 11.804897185073063
1.972 11.805080926067067
1.9725 11.805463301726046
1.973 11.805982850936815
1.9735 11.80664720138687
1.974 11.807486576991774
1.9745 11.80853136383758
1.975 11.809791127356323
1.9755 11.811262148024472
1.976 11.812928215450775
1.9765 11.81476547104252
1.977 11.81677687824369
1.9775 11.818991138761948
1.978 11.821445115947842
1.9785 11.82408523283966
1.979 11.82668245776663
1.9795 11.828932006265063
1.98 11.830764895853655
1.9805 11.832469392033332
1.981 11.834354631782375
1.9815 11.836667446912617
1.982 11.840533090776141
1.9825 11.848567676345159
1.983 11.862612568014196
1.9835 11.880167160290242
1.984 11.89483438137254
1.9845 11.901009075228085
1.985 11.896970297832297
1.9855 11.885102014922918
1.986 11.870446738304427
1.9865 11.858143006510502
1.987 11.85064946188944
1.9875 11.847397113980666
1.988 11.846661296138844
1.9885 11.847162748334085
1.989 11.848379866121444
1.9895 11.850169291012612
1.99 11.85241027325199
1.9905 11.854842061477918
1.991 11.857186569661703
1.9915 11.859283471947311
1.992 11.861188733759292
1.9925 11.863040991393362
1.993 11.86490359207448
1.9935 11.866718019348063
1.994 11.868380209124822
1.9945 11.869841172423492
1.995 11.871090770979166
1.9955 11.872168570940367
1.996 11.873116172040053
1.9965 11.87398300147121
1.997 11.874810404021819
1.9975 11.875636107548985
1.998 11.876510351802633
1.9985 11.877485313203273
1.999 11.878626653594406
1.9995 11.880007205976781
2.0 11.881688356944071
2.0005 11.883686317104388
2.001 11.885907147029169
2.0015 11.88815675570319
2.002 11.890313838326488
2.0025 11.892421356448487
2.003 11.894575783032778
2.0035 11.896719803570612
2.004 11.898711018493628
2.0045 11.90052647111133
2.005 11.90229324351564
2.0055 11.904096140962697
2.006 11.90590125678121
2.0065 11.907627487864058
2.007 11.909242677953749
2.0075 11.910740569918339
2.008 11.912148319282327
2.0085 11.913480744259235
2.009 11.914727430504353
2.0095 11.915895289055488
2.01 11.916986799094005
2.0105 11.918012209938883
2.011 11.918995196631851
2.0115 11.919946371745368
2.012 11.920880198022726
2.0125 11.92178235347301
2.013 11.922612899515908
2.0135 11.923328934196256
2.014 11.92394692303198
2.0145 11.924536807815823
2.015 11.925181469444073
2.0155 11.925913633883717
2.016 11.926746324787128
2.0165 11.927673944499944
2.017 11.928673205190446
2.0175 11.929738679426777
2.018 11.930860849538995
2.0185 11.932012455046586
2.019 11.933157639980717
2.0195 11.93423752874222
2.02 11.935190871404192
2.0205 11.935983888627764
2.021 11.936590779735262
2.0215 11.93701074812731
2.022 11.937241242496523
2.0225 11.937287406346172
2.023 11.937179495660917
2.0235 11.936968863091312
2.024 11.93672736827541
2.0245 11.93650398627926
2.025 11.936333672331354
2.0255 11.936240885829179
2.026 11.93627373478466
2.0265 11.936464013069248
2.027 11.936857622291729
2.0275 11.93748534345686
2.028 11.938381116096949
2.0285 11.939548057716245
2.029 11.940977841858725
2.0295 11.942638262875999
2.03 11.94450898081816
2.0305 11.946531855163492
2.031 11.948651094911238
2.0315 11.950768721624904
2.032 11.95280814623305
2.0325 11.954685887267157
2.033 11.956311469255546
2.0335 11.957495750394195
2.034 11.95804272754004
2.0345 11.957917542649156
2.035 11.957361209855751
2.0355 11.956720715600895
2.036 11.956271669160998
2.0365 11.956127195416492
2.037 11.956271065467611
2.0375 11.956644412370736
2.038 11.957175043556045
2.0385 11.9577939965736
2.039 11.958465505973368
2.0395 11.959157610906146
2.04 11.959857717529228
2.0405 11.96053982649747
2.041 11.961149621954998
2.0415 11.961615647404823
2.042 11.961881343970944
2.0425 11.961873808497025
2.043 11.961457788556544
2.0435 11.960499957090079
2.044 11.95899900062551
2.0445 11.95718031858095
2.045 11.955337742912146
2.0455 11.953667610973167
2.046 11.952204265111774
2.0465 11.950926338677107
2.047 11.94978135781021
2.0475 11.948747377592017
2.048 11.94779644668872
2.0485 11.946920265369652
2.049 11.946095169754152
2.0495 11.945320513301557
2.05 11.944566325530776
2.0505 11.943785212005178
2.051 11.942913590575845
2.0515 11.941928157626524
2.052 11.940854593921067
2.0525 11.939746914516636
2.053 11.938643219639786
2.0535 11.937536435098004
2.054 11.936401097684335
2.0545 11.935252520475235
2.055 11.934128335255103
2.0555 11.933058142435936
2.056 11.932074158295649
2.0565 11.931203187624998
2.057 11.930465947939151
2.0575 11.92986322501374
2.058 11.929364148588629
2.0585 11.92893623997902
2.059 11.928516648903084
2.0595 11.928048971211123
2.06 11.927500954069394
2.0605 11.927001564729679
2.061 11.92682708406537
2.0615 11.927193450100077
2.062 11.928020570534159
2.0625 11.92893052446539
2.063 11.929586525293484
2.0635 11.92994511626043
2.064 11.930186048024648
2.0645 11.930395758236639
2.065 11.93052975166399
2.0655 11.930610410287105
2.066 11.93067622454041
2.0665 11.930682986720548
2.067 11.930556287069816
2.0675 11.93030348463888
2.068 11.929984802822982
2.0685 11.929631044478725
2.069 11.929231537631452
2.0695 11.928783354321748
2.07 11.928279003617035
2.0705 11.927727381773384
2.071 11.927147783802774
2.0715 11.92655720298945
2.072 11.925998850507664
2.0725 11.925506039407232
2.073 11.925131257223239
2.0735 11.924914668215255
2.074 11.924879520987723
2.0745 11.925056539451742
2.075 11.925520900234577
2.0755 11.926429987945312
2.076 11.927934561311979
2.0765 11.929914789722574
2.077 11.931796040331307
2.0775 11.932811410893375
2.078 11.932656811495438
2.0785 11.93177537928494
2.079 11.930878497294959
2.0795 11.930356737555876
2.08 11.930209509135633
2.0805 11.930291074753036
2.081 11.930473040056118
2.0815 11.93068918349282
2.082 11.930911755498894
2.0825 11.931141910662237
2.083 11.931378504897726
2.0835 11.931634572820666
2.084 11.931925334564614
2.0845 11.932269596799227
2.085 11.93271620217459
2.0855 11.93339886826092
2.086 11.934553806531461
2.0865 11.936509997002222
2.087 11.939349378066005
2.0875 11.942396471966454
2.088 11.944236160940648
2.0885 11.943857595015213
2.089 11.941684166296987
2.0895 11.939005874589203
2.09 11.936718980961768
2.0905 11.935000313156387
2.091 11.933657859134279
2.0915 11.932456873237431
2.092 11.931225351364436
2.0925 11.929873403887672
2.093 11.928368458315873
2.0935 11.92674531576234
2.094 11.925070939126648
2.0945 11.923450154132492
2.095 11.921996416133759
2.0955 11.920822208967131
2.096 11.920034193240689
2.0965 11.919704698023224
2.097 11.919785835188957
2.0975 11.919994220329787
2.098 11.919921083955106
2.0985 11.919331786864849
2.099 11.91835895359172
2.0995 11.917385101136631
2.1 11.91672091808725
2.1005 11.916485308468268
2.101 11.916615952024546
2.1015 11.916910178153145
2.102 11.917112437843546
2.1025 11.917016006030131
2.103 11.916581689130489
2.1035 11.915960745313225
2.104 11.91539669325201
2.1045 11.915048465017072
2.105 11.914920191797929
2.1055 11.914883747622216
2.106 11.914732279892458
2.1065 11.914306342925393
2.107 11.913533177542021
2.1075 11.912477418582615
2.108 11.911287988214625
2.1085 11.91011582250134
2.109 11.90904126075483
2.1095 11.908061625852255
2.11 11.907140747986034
2.1105 11.906226144571356
2.111 11.90528170808058
2.1115 11.904288887704329
2.112 11.903271451134383
2.1125 11.902351902957143
2.113 11.901951197523093
2.1135 11.903445216490557
2.114 11.911122778722572
2.1145 11.93689841700986
2.115 12.004535723480604
2.1155 12.131640265893125
2.116 12.286021413181928
2.1165 12.409378772215618
2.117 12.482958565559276
2.1175 12.517997416351697
2.118 12.526076790118683
2.1185 12.510709509861655
2.119 12.468035267669507
2.1195 12.390813214082058
2.12 12.279272241226728
2.1205 12.15389292824489
2.121 12.04635294173648
2.1215 11.972859129622094
2.122 11.929227442077824
2.1225 11.904859446766835
2.123 11.891438305245284
2.1235 11.88408594655494
2.124 11.880168972554422
2.1245 11.878233639897307
2.125 11.877341578328789
2.1255 11.876724020844382
2.126 11.875645212652913
2.1265 11.873359731111645
2.127 11.869284120419543
2.1275 11.863157712133756
2.128 11.855264438086802
2.1285 11.846402692322261
2.129 11.83757140890009
2.1295 11.829561977232292
2.13 11.822685068537663
2.1305 11.816845157942574
2.131 11.81178040756166
2.1315 11.80724932362725
2.132 11.803106511965321
2.1325 11.79932250870704
2.133 11.795913058197542
2.1335 11.792953761700531
2.134 11.790557386372527
2.1345 11.788885248068123
2.135 11.788112294617775
2.1355 11.788332409334839
2.136 11.7893526773471
2.1365 11.790513815559667
2.137 11.790618907633036
2.1375 11.78807227870088
2.138 11.780676497253822
2.1385 11.764472143032485
2.139 11.732445129529768
2.1395 11.67712611441278
2.14 11.599970571698531
2.1405 11.519269346331015
2.141 11.463433805520985
2.1415 11.453017450711268
2.142 11.488816163126565
2.1425 11.553331528084712
2.143 11.621824091961617
2.1435 11.676539068147715
2.144 11.7123357119602
2.1445 11.732643724530622
2.145 11.742959011239304
2.1455 11.747506175860003
2.146 11.748814780869271
2.1465 11.74831695779308
2.147 11.746836888195961
2.1475 11.744820252086772
2.148 11.742470757763076
2.1485 11.739889219986612
2.149 11.737246626410254
2.1495 11.73484428744526
2.15 11.733065053314284
2.1505 11.732251123023914
2.151 11.732557189249075
2.1515 11.733792633263999
2.152 11.73548840422454
2.1525 11.737200452464684
2.153 11.738752860710822
2.1535 11.740196873512343
2.154 11.741626794145901
2.1545 11.743117337744742
2.155 11.74469185903082
2.1555 11.746348748003832
2.156 11.74806573503339
2.1565 11.749813637501628
2.157 11.751549575684031
2.1575 11.753233294313347
2.158 11.754814588597512
2.1585 11.756228081072607
2.159 11.757391942800052
2.1595 11.758214153434075
2.16 11.758652686013466
2.1605 11.758837847227447
2.161 11.759111701370237
2.1615 11.759780898611012
2.162 11.760789250396286
2.1625 11.761753752946973
2.163 11.762373761466002
2.1635 11.762644868131392
2.164 11.762775086670228
2.1645 11.762954762916774
2.165 11.763272055646144
2.1655 11.763739719592976
2.166 11.7643423619805
2.1665 11.765067615154017
2.167 11.765899136363164
2.1675 11.76684233553398
2.168 11.767902128839612
2.1685 11.769098422841125
2.169 11.770450959606247
2.1695 11.772001513584765
2.17 11.77378271000115
2.1705 11.77582317487386
2.171 11.778116603035244
2.1715 11.780575705130236
2.172 11.783047899944723
2.1725 11.785358239423879
2.173 11.787423658040836
2.1735 11.789259827259297
2.174 11.790962062459442
2.1745 11.792634233675148
2.175 11.794349895448427
2.1755 11.796136892304666
2.176 11.797982635268681
2.1765 11.799832561119707
2.177 11.801634261851273
2.1775 11.80332773250382
2.178 11.804871676550377
2.1785 11.806236070369398
2.179 11.807410387991755
2.1795 11.808403473232438
2.18 11.809227686365894
2.1805 11.809909508128168
2.181 11.810479305830032
2.1815 11.810971057213596
2.182 11.81142298738876
2.1825 11.81190002684831
2.183 11.812446045531189
2.1835 11.81307896933587
2.184 11.813752622707263
2.1845 11.814441224676088
2.185 11.815130879077362
2.1855 11.815887945612147
2.186 11.81678532045725
2.1865 11.817850444692127
2.187 11.819060197004248
2.1875 11.820350228890796
2.188 11.821646271296643
2.1885 11.822893627472133
2.189 11.824048934997677
2.1895 11.825082674981434
2.19 11.825974993626893
2.1905 11.826735908319016
2.191 11.82742122651526
2.1915 11.828123681556377
2.192 11.8289679381677
2.1925 11.830021022115115
2.193 11.831285056104427
2.1935 11.832688783152374
2.194 11.834132425327951
2.1945 11.835558802573907
2.195 11.836990267383495
2.1955 11.838486515795683
2.196 11.840100645703675
2.1965 11.841856356381193
2.197 11.843742639746125
2.1975 11.845746127456415
2.198 11.847833821249495
2.1985 11.849983477005967
2.199 11.852156253737249
2.1995 11.854300403564075
2.2 11.856371516859017
2.2005 11.858323402372658
2.201 11.860126091231642
2.2015 11.861757200873043
2.202 11.863221095968441
2.2025 11.864523505463811
2.203 11.865664460177367
2.2035 11.866626685246292
2.204 11.867381063543078
2.2045 11.867905013617793
2.205 11.868210479046919
2.2055 11.86832657346531
2.206 11.868298452664796
2.2065 11.868178803541927
2.207 11.868018536969977
2.2075 11.867842895870872
2.208 11.867664289884878
2.2085 11.867505641073926
2.209 11.867426981009011
2.2095 11.867473536778668
2.21 11.867677866993514
2.2105 11.868058875896605
2.211 11.868611301016639
2.2115 11.869320394781216
2.212 11.870156588907314
2.2125 11.871084693729806
2.213 11.872071406222233
2.2135 11.87309489539592
2.214 11.874142694464535
2.2145 11.875223347117768
2.215 11.87633936086019
2.2155 11.877437806060794
2.216 11.878419044568034
2.2165 11.87920183858413
2.217 11.879782073773612
2.2175 11.880182679764772
2.218 11.880349321392906
2.2185 11.880223077839485
2.219 11.87986709709497
2.2195 11.879476674310467
2.22 11.87921652455924
2.2205 11.879155575542228
2.221 11.879292167112933
2.2215 11.879600370138345
2.222 11.880069788834152
2.2225 11.880701809375125
2.223 11.881497839595717
2.2235 11.882459380721116
2.224 11.883569125181104
2.2245 11.884803790566632
2.225 11.886139887413819
2.2255 11.887547417098414
2.226 11.889013158466774
2.2265 11.890539475182273
2.227 11.892187002283652
2.2275 11.894099971759513
2.228 11.896596583242207
2.2285 11.90057278150157
2.229 11.908799223096135
2.2295 11.929442367244807
2.23 11.980491898302912
2.2305 12.079978057052045
2.231 12.2079873453281
2.2315 12.312980134774001
2.232 12.37447029052445
2.2325 12.403222973823116
2.233 12.412587346187696
2.2335 12.41015924254387
2.234 12.399355666740576
2.2345 12.38190897366977
2.235 12.359837664234323
2.2355 12.336679832603807
2.236 12.31744298206133
2.2365 12.307167062886037
2.237 12.309097075759581
2.2375 12.323449686717929
2.238 12.347046891672754
2.2385 12.37403466789138
2.239 12.398549745928548
2.2395 12.417396345517417
2.24 12.430111808679005
2.2405 12.437441470622446
2.241 12.440519447231551
2.2415 12.44065007339998
2.242 12.43897780713801
2.2425 12.436274976482906
2.243 12.432912109660531
2.2435 12.428960566882246
2.244 12.424106075328783
2.2445 12.417370777524464
2.245 12.406386831222882
2.2455 12.386330820382707
2.246 12.430111808679005
2.2465 12.437441470622446
2.247 12.440519447231551
2.2475 12.44065007339998
2.248 12.43897780713801
2.2485 12.436274976482906
2.249 12.432912109660531
2.2495 12.428960566882246
2.25 12.424106075328783
2.2505 12.417370777524464
2.251 12.406386831222882
2.2515 12.386330820382707
2.252 12.350194113083031
2.2525 12.294331998888438
2.253 12.22743802809373
2.2535 12.167316111160137
2.254 12.1257565863366
2.2545 12.104101403557884
2.255 12.09963182186129
2.2555 12.110490284846005
2.256 12.136356916970403
2.2565 12.176309949462624
2.257 12.225453106769443
2.2575 12.27438925487952
2.258 12.314160792982598
2.2585 12.341387318988652
2.259 12.357780444139504
2.2595 12.36673666307647
2.26 12.371154994914416
2.2605 12.37292572636936
2.261 12.373200352864576
2.2615 12.372689702813897
2.262 12.371849238574658
2.2625 12.371013638193912
2.263 12.37041020673087
2.2635 12.370165466828354
2.264 12.37035651417479
2.2645 12.371007196748351
2.265 12.372163025710734
2.2655 12.373882040592111
2.266 12.376129571349267
2.2665 12.378606223113572
2.267 12.38068827506859
2.2675 12.381755183176665
2.268 12.381628331027247
2.2685 12.380677612578012
2.269 12.379474796677329
2.2695 12.378396924559063
2.27 12.377516087945612
2.2705 12.376734284048197
2.271 12.375940860952731
2.2715 12.375059914899126
2.272 12.374062461779044
2.2725 12.37296894993682
2.273 12.371808988562574
2.2735 12.370627538667783
2.274 12.369493217317256
2.2745 12.368541207574438
2.275 12.368088249197427
2.2755 12.369054117561696
2.276 12.374195688795368
2.2765 12.391306403009391
2.277 12.43900100476215
2.2775 12.546286454947683
2.278 12.72060347379145
2.2785 12.909814794757963
2.279 13.05296621829423
2.2795 13.139480366956576
2.28 13.186731711430507
2.2805 13.211471926187716
2.281 13.223599732479528
2.2815 13.228383325090437
2.282 13.22891686749767
2.2825 13.227493628203916
2.283 13.225783829500248
2.2835 13.224449724118717
2.284 13.2230656925902
2.2845 13.22049402744922
2.285 13.215210169708932
2.2855 13.205218185728253
2.286 13.187371168720105
2.2865 13.155903034929587
2.287 13.099907108647209
2.2875 13.001905717519222
2.288 12.84644044576877
2.2885 12.65274712258416
2.289 12.487276689981059
2.2895 12.392319763893049
2.29 12.35163628930668
2.2905 12.336549587790625
2.291 12.330888166043326
2.2915 12.328231775492196
2.292 12.326376974790957
2.2925 12.324622391120553
2.293 12.3227543753538
2.2935 12.32070205963345
2.294 12.318434195725018
2.2945 12.315951420580824
2.295 12.313280821401094
2.2955 12.31046971266968
2.296 12.307648341020737
2.2965 12.305084836806412
2.297 12.30341075878352
2.2975 12.304192385884104
2.298 12.311469910778104
2.2985 12.3353690301577
2.299 12.398179803636761
2.2995 12.532446676083968
2.3 12.740207200557474
2.3005 12.948138545794244
2.301 13.085650285638764
2.3015 13.154573832834568
2.302 13.18427102365099
2.3025 13.195716315632396
2.303 13.199269742228143
2.3035 13.199406205443687
2.304 13.19797168468531
2.3045 13.19580572978635
2.305 13.19334085056822
2.3055 13.190823017403549
2.306 13.188367248762901
2.3065 13.186001700686777
2.307 13.183746192917052
2.3075 13.181617413431173
2.308 13.1796231443554
2.3085 13.177779513535722
2.309 13.176081982088075
2.3095 13.174534110751605
2.31 13.173135772077675
2.3105 13.171831644949016
2.311 13.170482556256793
2.3115 13.16871163081711
2.312 13.165658237595533
2.3125 13.159192543145224
2.313 13.142784087469423
2.3135 13.094145961474176
2.314 12.959002673696226
2.3145 12.706158680130482
2.315 12.440645446090986
2.3155 12.272689565739707
2.316 12.195367058064644
2.3165 12.164283825725484
2.317 12.150967422771476
2.3175 12.1437261174148
2.318 12.138648627792897
2.3185 12.134453242718404
2.319 12.130647176728448
2.3195 12.127018891420473
2.32 12.123469034878461
2.3205 12.11995453295161
2.321 12.116442349475676
2.3215 12.112918635199076
2.322 12.109394866610714
2.3225 12.105909239432723
2.323 12.102570134926982
2.3235 12.099586506188835
2.324 12.097292230362068
2.3245 12.096155944198717
2.325 12.09667264112435
2.3255 12.099457445631074
2.326 12.105755583915116
2.3265 12.117602234032216
2.327 12.135246566414175
2.3275 12.15307046767061
2.328 12.161558784593954
2.3285 12.156112897819074
2.329 12.140904164483846
2.3295 12.122870145767202
2.33 12.105730938901548
2.3305 12.090286474712173
2.331 12.07689801544064
2.3315 12.06615736758783
2.332 12.058274687294755
2.3325 12.052809620908523
2.333 12.049034739589018
2.3335 12.046297267402931
2.334 12.044185730243214
2.3345 12.042464980014444
2.335 12.041015464560381
2.3355 12.03976557547745
2.336 12.038659124952101
2.3365 12.03764705466142
2.337 12.036650983561476
2.3375 12.035580279646286
2.338 12.034334900447544
2.3385 12.03284886878808
2.339 12.03112628535709
2.3395 12.02913600839981
2.34 12.02675291199201
2.3405 12.023746439823839
2.341 12.019989916902158
2.3415 12.015595971790198
2.342 12.010835738793666
2.3425 12.005967743828034
2.343 12.001192546082155
2.3435 11.996690980884097
2.344 11.992625348955983
2.3445 11.989121543090643
2.345 11.986172824010612
2.3455 11.983707803756339
2.346 11.981620148731512
2.3465 11.979813894042543
2.347 11.978214563152306
2.3475 11.976759893886094
2.348 11.975380911777318
2.3485 11.97403281366789
2.349 11.972663227937822
2.3495 11.97123971217886
2.35 11.969746030196621
2.3505 11.968187735113045
2.351 11.966588224726696
2.3515 11.96495654059024
2.352 11.96327231126979
2.3525 11.961444792859211
2.353 11.95935899844092
2.3535 11.956978434029814
2.354 11.954373567664938
2.3545 11.951693112507673
2.355 11.949070764046322
2.3555 11.946597955079024
2.356 11.944276298895723
2.3565 11.9421045400968
2.357 11.940044877102956
2.3575 11.938058695329733
2.358 11.936089790456442
2.3585 11.9340602504138
2.359 11.93193673646526
2.3595 11.92969327558335
2.36 11.92734487725495
2.3605 11.924897699703585
2.361 11.922354024131621
2.3615 11.919719242385948
2.362 11.917016721959222
2.3625 11.914279727738233
2.363 11.911543697603626
2.3635 11.9088573214298
2.364 11.906266560031845
2.3645 11.903820778446395
2.365 11.901567256761858
2.3655 11.899548201672829
2.366 11.897802453751673
2.3665 11.896375572847198
2.367 11.89531396921912
2.3675 11.8946988646784
2.368 11.894632130931857
2.3685 11.89528172150224
2.369 11.89688215203978
2.3695 11.899774432510853
2.37 11.904332657744959
2.3705 11.910472520892075
2.371 11.916858269304328
2.3715 11.920970263096233
2.372 11.920632904640044
2.3725 11.915777173508388
2.373 11.908521329680848
2.3735 11.901502767313357
2.374 11.896251506604017
2.3745 11.89292547701259
2.375 11.890992226124286
2.3755 11.889873783656757
2.376 11.889168395353888
2.3765 11.888640176966764
2.377 11.88817062026909
2.3775 11.887691257689077
2.378 11.8871664747581
2.3785 11.886581924605778
2.379 11.885953364268289
2.3795 11.88533671094774
2.38 11.8848609680397
2.3805 11.884806483704878
2.381 11.885722252392288
2.3815 11.888559980426063
2.382 11.894543196079656
2.3825 11.904235150864935
2.383 11.915823449950132
2.3835 11.924585325318311
2.384 11.925504147691804
2.3845 11.917358669732398
2.385 11.903881849128652
2.3855 11.890621135569855
2.386 11.881055094384234
2.3865 11.87554353634389
2.387 11.872837863020774
2.3875 11.871635052890458
2.388 11.871126645655508
2.3885 11.870923856313645
2.389 11.870856059190405
2.3895 11.870858935121518
2.39 11.870891115638102
2.3905 11.870932971527871
2.391 11.87097291828237
2.3915 11.871025273270547
2.392 11.871119362688574
2.3925 11.871346670222877
2.393 11.87182863322328
2.3935 11.872728554015548
2.394 11.874233296252267
2.3945 11.876374862562418
2.395 11.87872307778549
2.3955 11.88009759044952
2.396 11.879104628112472
2.3965 11.875573943117104
2.397 11.87134243467376
2.3975 11.868709688707913
2.398 11.868314362481513
2.3985 11.869135508412192
2.399 11.870045459222819
2.3995 11.870699096532125
2.4 11.871273872124544
2.4005 11.872011844332505
2.401 11.873038259831972
2.4015 11.874362262714786
2.402 11.875925398092242
2.4025 11.877681286649757
2.403 11.87955657658927
2.4035 11.88150446045099
2.404 11.883481272951371
2.4045 11.885457347127694
2.405 11.88739171885409
2.4055 11.889194478143303
2.406 11.89062891725925
2.4065 11.891204819367836
2.407 11.89036258947862
2.4075 11.888363464160854
2.408 11.887570299631797
2.4085 11.891686075443928
2.409 11.901711251901514
2.4095 11.913349303492932
2.41 11.920666847581849
2.4105 11.921628252635514
2.411 11.918687835484782
2.4115 11.915361126964953
2.412 11.913528321898994
2.4125 11.913391076892136
2.413 11.914470319935269
2.4135 11.916304226887824
2.414 11.918570353695909
2.4145 11.921086797202022
2.415 11.923721727162963
2.4155 11.926405074593404
2.416 11.929071075541522
2.4165 11.931674640143854
2.417 11.934203474391975
2.4175 11.936665269387856
2.418 11.939170370723872
2.4185 11.94196092137435
2.419 11.945473188829176
2.4195 11.950257980064638
2.42 11.956604863208188
2.4205 11.963805689210961
2.421 11.969780481209565
2.4215 11.97228948089148
2.422 11.970968511882138
2.4225 11.967587593485302
2.423 11.96429986604533
2.4235 11.962352116570791
2.424 11.961992728539915
2.4245 11.962916577612088
2.425 11.964678071988143
2.4255 11.966958684684268
2.426 11.96961645792943
2.4265 11.97263535447448
2.427 11.975989838188926
2.4275 11.97960088850381
2.428 11.983339919086674
2.4285 11.987086506734695
2.429 11.990741986248032
2.4295 11.99424708366475
2.43 11.997590450538699
2.4305 12.000789312938206
2.431 12.003859844398235
2.4315 12.006823124878338
2.432 12.009704829374883
2.4325 12.012615684044057
2.433 12.015676190510682
2.4335 12.018811881289256
2.434 12.021554643140796
2.4345 12.02320474590702
2.435 12.023405420768405
2.4355 12.02249590964976
2.436 12.021332254208208
2.4365 12.02073252469323
2.437 12.021059697647775
2.4375 12.022295218821288
2.438 12.024279377932093
2.4385 12.026870782721435
2.439 12.029958063663976
2.4395 12.033449885343291
2.44 12.037255186914717
2.4405 12.041280320136927
2.441 12.045466554811313
2.4415 12.049773037080481
2.442 12.054217864280446
2.4425 12.058868395242555
2.443 12.0638170589107
2.4435 12.069030716983534
2.444 12.07416242898595
2.4445 12.078497422610852
2.445 12.08125671360041
2.4455 12.082278550409306
2.446 12.082254033836627
2.4465 12.082111930377163
2.447 12.082263542704599
2.4475 12.08265028356805
2.448 12.083112344630912
2.4485 12.083599677924699
2.449 12.084123027842178
2.4495 12.084736132220279
2.45 12.085504022230694
2.4505 12.086478232316932
2.451 12.08768770470494
2.4515 12.089136256317428
2.452 12.090852300721394
2.4525 12.092917464516766
2.453 12.09561372848102
2.4535 12.09954844642829
2.454 12.105709635522306
2.4545 12.114811099544106
2.455 12.1256749068429
2.4555 12.134339573460185
2.456 12.13683069281744
2.4565 12.133059168251648
2.457 12.126024317102022
2.4575 12.118578889737048
2.458 12.112469984215103
2.4585 12.10838436548865
2.459 12.106026089395659
2.4595 12.104680272503089
2.46 12.103769671498057
2.4605 12.102983841327863
2.461 12.102196040698935
2.4615 12.101378291744368
2.462 12.100551230874487
2.4625 12.09975202270595
2.463 12.09903661888282
2.4635 12.0984528175969
2.464 12.098053933717935
2.4645 12.097897465678155
2.465 12.098118002369478
2.4655 12.099019515595767
2.466 12.101310996293133
2.4665 12.106405482963215
2.467 12.11612105145636
2.4675 12.130725621265121
2.468 12.146135632031985
2.4685 12.154833066125939
2.469 12.151979634083684
2.4695 12.139966247966633
2.47 12.125732198398978
2.4705 12.114785524838108
2.471 12.108584079686352
2.4715 12.105998929053975
2.472 12.105439061047239
2.4725 12.105811324529238
2.473 12.10658313118006
2.4735 12.10752813985383
2.474 12.108535923196392
2.4745 12.10957084732836
2.475 12.110598442588035
2.4755 12.111598506324345
2.476 12.112569210201293
2.4765 12.113537765665669
2.477 12.114552896977372
2.4775 12.115767976388533
2.478 12.117523496912732
2.4785 12.12068326153474
2.479 12.12703198457941
2.4795 12.13884303198856
2.48 12.15530628544473
2.4805 12.166607516371556
2.481 12.158323681110929
2.4815 12.132378421252845
2.482 12.11107892074935
2.4825 12.108365483523066
2.483 12.116555003122325
2.4835 12.124439297386228
2.484 12.129028204269229
2.4845 12.131579125553067
2.485 12.133334445947753
2.4855 12.13486229874431
2.486 12.136386808862547
2.4865 12.138014595646073
2.487 12.13980923596203
2.4875 12.141795188920533
2.488 12.143977844293982
2.4885 12.146332511463456
2.489 12.148818771580164
2.4895 12.151409353716318
2.49 12.154114269622287
2.4905 12.157016934051292
2.491 12.1602290977467
2.4915 12.163468779323232
2.492 12.165306970445872
2.4925 12.163130690259663
2.493 12.155810520653816
2.4935 12.146607273609039
2.494 12.140941815385354
2.4945 12.141671418033887
2.495 12.147669467721634
2.4955 12.155517036580719
2.496 12.162080423331613
2.4965 12.166131490173711
2.497 12.168043302604463
2.4975 12.168706926078997
2.498 12.16885205288321
2.4985 12.168884274432337
2.499 12.168994799157161
2.4995 12.169267228921669
2.5 12.169743660141318
2.5005 12.170445844169084
2.501 12.171386564242933
2.5015 12.172546878965154
2.502 12.173878222461774
2.5025 12.175192022733668
2.503 12.175882449619248
2.5035 12.174276150927689
2.504 12.166927119029666
2.5045 12.14975429976467
2.505 12.123735615833272
2.5055 12.10151718131598
2.506 12.101678756729488
2.5065 12.12899841537201
2.507 12.16565322969754
2.5075 12.189632658918594
2.508 12.1955187662712
2.5085 12.191686003881454
2.509 12.186490884895942
2.5095 12.18293925234298
2.51 12.180955287735447
2.5105 12.179900351039372
2.511 12.179416319668075
2.5115 12.179369354600535
2.512 12.179696815031008
2.5125 12.180344485808345
2.513 12.181229359623497
2.5135 12.182267917813231
2.514 12.183369037461297
2.5145 12.184466121485695
2.515 12.185498197921397
2.5155 12.186462220977095
2.516 12.187370671776488
2.5165 12.1882870208551
2.517 12.1892558375797
2.5175 12.190239336775974
2.518 12.191086980863211
2.5185 12.19159847481529
2.519 12.191681481382439
2.5195 12.19132559331005
2.52 12.190522937546827
2.5205 12.189153485612195
2.521 12.18716044187196
2.5215 12.18473319702549
2.522 12.18222929531268
2.5225 12.179990901380343
2.523 12.178212718356821
2.5235 12.176994384124153
2.524 12.176372068976413
2.5245 12.176329978225109
2.525 12.17678317117947
2.5255 12.177593492849109
2.526 12.178588507023314
2.5265 12.179597517982863
2.527 12.180438971598836
2.5275 12.180965666165566
2.528 12.1810733815745
2.5285 12.180743686299635
2.529 12.18001290006751
2.5295 12.178957180624856
2.53 12.177637858233574
2.5305 12.17607908570394
2.531 12.174279341788974
2.5315 12.172234174196426
2.532 12.17000450087043
2.5325 12.167695557762453
2.533 12.165443567838803
2.5335 12.163418298167944
2.534 12.161833094262487
2.5345 12.161006568720985
2.535 12.161444062743076
2.5355 12.164044471481716
2.536 12.170268380478113
2.5365 12.181811489382856
2.537 12.199086734848862
2.5375 12.219053714760395
2.538 12.2359800545264
2.5385 12.24524339963397
2.539 12.244707837460155
2.5395 12.233830972413692
2.54 12.214720336985906
2.5405 12.192949677457282
2.541 12.174136978510578
2.5415 12.160350496326402
2.542 12.15096884082217
2.5425 12.144736201629033
2.543 12.140485484879822
2.5435 12.137365685604472
2.544 12.134874553516472
2.5445 12.132767519568056
2.545 12.130950620738162
2.5455 12.129394594872778
2.546 12.128085760287014
2.5465 12.126995173933732
2.547 12.126102309204132
2.5475 12.125368374350419
2.548 12.124776686112398
2.5485 12.124353645594539
2.549 12.124165079170727
2.5495 12.124352968494016
2.55 12.1251339714623
2.5505 12.126695665946457
2.551 12.128968422877552
2.5515 12.131341204000066
2.552 12.132729470259196
2.5525 12.13214386306684
2.553 12.129268804703653
2.5535 12.124684195337863
2.554 12.11946210040609
2.5545 12.11459556945573
2.555 12.110635870608643
2.5555 12.107690952936853
2.556 12.105629561757247
2.5565 12.104264495670229
2.557 12.103442597917837
2.5575 12.103060335657155
2.558 12.103027644625602
2.5585 12.103257419895534
2.559 12.103659228526247
2.5595 12.104137047435017
2.56 12.104615751831787
2.5605 12.105017546595867
2.561 12.105253392369807
2.5615 12.105215965003147
2.562 12.104771322677813
2.5625 12.103823776379542
2.563 12.102501479744543
2.5635 12.1013266434799
2.564 12.101041908144332
2.5645 12.101973667582818
2.565 12.103543777039608
2.5655 12.104696349071133
2.566 12.104662362044898
2.5665 12.103366675404011
2.567 12.101270332911806
2.5675 12.099015185878798
2.568 12.097117480633404
2.5685 12.09585246638445
2.569 12.095312095137462
2.5695 12.09547670604858
2.57 12.096266811835296
2.5705 12.097561614657408
2.571 12.09922374126888
2.5715 12.101105801125907
2.572 12.103077831638377
2.5725 12.105030550343436
2.573 12.106880151960908
2.5735 12.108598974005147
2.574 12.110198942402544
2.5745 12.111784126488924
2.575 12.113582779045093
2.5755 12.11588552651654
2.576 12.118830650676756
2.5765 12.122040407884594
2.577 12.124574499294678
2.5775 12.125417898177268
2.578 12.124194754244655
2.5785 12.121403339366363
2.579 12.118032751244186
2.5795 12.114927134004251
2.58 12.112475196010116
2.5805 12.110709381913068
2.581 12.109528881435406
2.5815 12.1088445815036
2.582 12.108618245312044
2.5825 12.10883448637998
2.583 12.109472248243627
2.5835 12.110486177664505
2.584 12.111814120474044
2.5845 12.113366365926495
2.585 12.115070612050445
2.5855 12.116876045014664
2.586 12.118777286486132
2.5865 12.120831977685505
2.587 12.123089687410399
2.5875 12.125547849766779
2.588 12.12795767560738
2.5885 12.129812174527355
2.589 12.130567546656266
2.5895 12.130060096087007
2.59 12.12861589362636
2.5905 12.126679107112523
2.591 12.124408878845205
2.5915 12.121697764285475
2.592 12.118476968170995
2.5925 12.114927273638944
2.593 12.111325288911083
2.5935 12.107856531792411
2.594 12.104563025616411
2.5945 12.101424552895423
2.595 12.098419321422885
2.5955 12.095562736747095
2.596 12.092912333745893
2.5965 12.090537845904539
2.597 12.088521396550718
2.5975 12.08692480696416
2.598 12.085772945814991
2.5985 12.08507001203743
2.599 12.084795655978382
2.5995 12.084971427656583
2.6 12.085713220168348
2.6005 12.087334615947015
2.601 12.090374546447716
2.6015 12.09539663007714
2.602 12.102348678976778
2.6025 12.109822050017367
2.603 12.115231417442562
2.6035 12.116299602187723
2.604 12.112585452580078
2.6045 12.10552994673402
2.605 12.097332818421737
2.6055 12.089631657759195
2.606 12.083124136579137
2.6065 12.077821586000361
2.607 12.073424132449162
2.6075 12.069563758473592
2.608 12.06597011065978
2.6085 12.062488940243618
2.609 12.059099449394942
2.6095 12.05586618331327
2.61 12.052937636631096
2.6105 12.050576719056842
2.611 12.049382630707008
2.6115 12.051083452195982
2.612 12.061325720845876
2.6125 12.092422159436094
2.613 12.136507615506577
2.6135 12.155938518657095
2.614 12.15615455549683
2.6145 12.151674131730179
2.615 12.146581342158296
2.6155 12.14153036956219
2.616 12.136554677521936
2.6165 12.131593781797672
2.617 12.126628741398875
2.6175 12.121635752353754
2.618 12.116604515335656
2.6185 12.111422156864567
2.619 12.105702546926768
2.6195 12.098513913795944
2.62 12.088587096327991
2.6205 12.07599063685156
2.621 12.063252718159571
2.6215 12.053006197023645
2.622 12.045886366630164
2.6225 12.041279756230548
2.623 12.03839688289779
2.6235 12.036606072633877
2.624 12.035357276286604
2.6245 12.034100085283132
2.625 12.032392820079398
2.6255 12.030035733192268
2.626 12.02710996893499
2.6265 12.023906655795297
2.627 12.020817368975809
2.6275 12.018290365858764
2.628 12.016636035535058
2.6285 12.015638651893699
2.629 12.014587663076878
2.6295 12.012926998387368
2.63 12.010585868162376
2.6305 12.007776528450375
2.631 12.004630771974337
2.6315 12.001108206671159
2.632 11.996889162926283
2.6325 11.991198124188191
2.633 11.982264654448581
2.6335 11.966378453366382
2.634 11.936591854166096
2.6345 11.882454244963881
2.635 11.797236875693255
2.6355 11.709019654797928
2.636 11.703393505055402
2.6365 11.779925259411414
2.637 11.842867252571029
2.6375 11.87184832757385
2.638 11.882736217527434
2.6385 11.886589140998861
2.639 11.887971170964153
2.6395 11.888217366926238
2.64 11.887226137545959
2.6405 11.883942449418559
2.641 11.875543883144289
2.6415 11.854566041897279
2.642 11.802099580689138
2.6425 11.676445661440418
2.643 11.414590061322162
2.6435 10.996953242232458
2.644 10.535127560955775
2.6445 10.176007312361492
2.645 9.955600469111477
2.6455 9.835731958203436
2.646 9.775543256650344
2.6465 9.751870890088192
2.647 9.75606337218576
2.6475 9.790621655602337
2.648 9.869139241158667
2.6485 10.017825988337592
2.649 10.269753634121827
2.6495 10.636005325675935
2.65 11.061790841772513
2.6505 11.439007940395278
2.651 11.694268204999222
2.6515 11.832325622140683
2.652 11.895830446705883
2.6525 11.922198148366963
2.653 11.93270696438898
2.6535 11.937061193277113
2.654 11.939244954398774
2.6545 11.940861567122877
2.655 11.942556431281027
2.6555 11.944589978189903
2.656 11.94704207530403
2.6565 11.949905407240585
2.657 11.953119973978279
2.6575 11.956588545748343
2.658 11.960196645971681
2.6585 11.963872170367104
2.659 11.967725780727275
2.6595 11.97226624863682
2.66 11.978474426809633
2.6605 11.98731901283011
2.661 11.998531073839292
2.6615 12.009735273125315
2.662 12.017416496914162
2.6625 12.019595540747602
2.663 12.017451665297862
2.6635 12.01415058482922
2.664 12.012098255997579
2.6645 12.011633744525035
2.665 12.012003475805493
2.6655 12.012854733316718
2.666 12.014298872768162
2.6665 12.016294037248297
2.667 12.018482683729662
2.6675 12.020518870166917
2.668 12.02222890343839
2.6685 12.023624737425497
2.669 12.024796129512573
2.6695 12.025862643824151
2.67 12.02693087056846
2.6705 12.02808587793384
2.671 12.029371203146056
2.6715 12.030827523301188
2.672 12.032455355334676
2.6725 12.034235458757983
2.673 12.036156059963393
2.6735 12.038238253213258
2.674 12.040603549736844
2.6745 12.043679566592097
2.675 12.048613001836653
2.6755 12.057921626601004
2.676 12.07532762857426
2.6765 12.102229307038826
2.677 12.132937602668676
2.6775 12.159104685174896
2.678 12.17760081082832
2.6785 12.189332163189277
2.679 12.195041593310723
2.6795 12.193890333266534
2.68 12.183970123306018
2.6805 12.164145383516022
2.681 12.136665245800799
2.6815 12.107688412179865
2.682 12.083372091832675
2.6825 12.066046591872915
2.683 12.054779927186647
2.6835 12.04771955187907
2.684 12.043362924375405
2.6845 12.040793411718731
2.685 12.039585375138358
2.6855 12.039671743809343
2.686 12.041279313468547
2.6865 12.044873951712955
2.687 12.051048751661583
2.6875 12.060207447907498
2.688 12.071958132155256
2.6885 12.084526138832981
2.689 12.0947781150528
2.6895 12.09925982053647
2.69 12.095649172300863
2.6905 12.084167596724033
2.691 12.067763751890006
2.6915 12.050652715543492
2.692 12.03606556899021
2.6925 12.025168007040286
2.693 12.017604934855214
2.6935 12.012491559182408
2.694 12.008949374491362
2.6945 12.006319367999232
2.695 12.004149811657225
2.6955 12.00217122561289
2.696 12.00022090012719
2.6965 11.998225130146228
2.697 11.99617516049041
2.6975 11.994096238331707
2.698 11.992021112756259
2.6985 11.98995310101915
2.699 11.98787709664834
2.6995 11.98568372696036
2.7 11.983139836169272
2.7005 11.979667557674816
2.701 11.973629958267761
2.7015 11.960151502792208
2.702 11.925381964266059
2.7025 11.836254930807584
2.703 11.638170142371212
2.7035 11.301567735709558
2.704 10.898948527290997
2.7045 10.556334541730312
2.705 10.329945163969548
2.7055 10.206114443264884
2.706 10.15614152084332
2.7065 10.160132871256831
2.707 10.206814716576986
2.7075 10.28788374922054
2.708 10.391429286646357
2.7085 10.49873561536414
2.709 10.587122918902697
2.7095 10.636821578164799
2.71 10.636926728970174
2.7105 10.586023668177909
2.711 10.491882239054402
2.7115 10.369819704536901
2.712 10.24017577541078
2.7125 10.121019781281728
2.713 10.023691848093993
2.7135 9.951223036632424
2.714 9.901614584277954
2.7145 9.8714678613884
2.715 9.858454153096218
2.7155 9.86238381302751
2.716 9.88616411935568
2.7165 9.936865372771035
2.717 10.027437343335595
2.7175 10.175868735417975
2.718 10.39915240460509
2.7185 10.695503965107942
2.719 11.027764650257836
2.7195 11.335214388223218
2.72 11.572994315709309
2.7205 11.733386457867535
2.721 11.832347728913899
2.7215 11.890666912281894
2.722 11.924574137377899
2.7225 11.94450872584105
2.723 11.956623496285058
2.7235 11.96434483878393
2.724 11.969525466349086
2.7245 11.973182343001533
2.725 11.975810997337923
2.7255 11.977495441226303
2.726 11.977806485577915
2.7265 11.975438018111468
2.727 11.967332632404993
2.7275 11.946733678267421
2.728 11.899408199134388
2.7285 11.798603954309446
2.729 11.605712205492555
2.7295 11.295162361063518
2.73 10.902586184578407
2.7305 10.5227491417551
2.731 10.23055058039585
2.7315 10.037346188941317
2.732 9.919783481979202
2.7325 9.852016172616068
2.733 9.816329554990507
2.7335 9.8025141627108
2.734 9.80563027980683
2.7345 9.823750954572855
2.735 9.856049371860603
2.7355 9.900515605237782
2.736 9.951589196479066
2.7365 9.999465127406307
2.737 10.032745169713632
2.7375 10.041855987236623
2.738 10.021708461949036
2.7385 9.97255401945916
2.739 9.900975733667728
2.7395 9.819904436021908
2.74 9.743522663906202
2.7405 9.681220869376919
2.741 9.635298383037341
2.7415 9.603530406292577
2.742 9.582248541563018
2.7425 9.568166427720396
2.743 9.558896037178567
2.7435 9.552852792171606
2.744 9.549046160384577
2.7445 9.546868320339431
2.745 9.54590664145567
2.7455 9.54586336024067
2.746 9.546471083479087
2.7465 9.547535459113003
2.747 9.548936441060448
2.7475 9.550446868156047
2.748 9.551506669665237
2.7485 9.55117086185684
2.749 9.548609118650408
2.7495 9.543710176051984
2.75 9.537094771227636
2.7505 9.52963895361982
2.751 9.522116703920133
2.7515 9.5151419797531
2.752 9.509117103289643
2.7525 9.504216315449167
2.753 9.50042558500203
2.7535 9.497661957121842
2.754 9.49585067606532
2.7545 9.495009765066506
2.755 9.495276774285237
2.7555 9.497059348142237
2.756 9.501304568189362
2.7565 9.510240372043377
2.757 9.529063142264746
2.7575 9.56990694026673
2.758 9.660244600389376
2.7585 9.855034517838721
2.759 10.225786497217715
2.7595 10.758407984760023
2.76 11.264348235485148
2.7605 11.58618651761033
2.761 11.743842989257612
2.7615 11.812265965580153
2.762 11.840473002497767
2.7625 11.851308598418914
2.763 11.854413622947451
2.7635 11.85386429300836
2.764 11.851489836323044
2.7645 11.848192016491033
2.765 11.84447249752763
2.7655 11.840621018195279
2.766 11.836820195001323
2.7665 11.833178785595049
2.767 11.829772198003507
2.7675 11.826643766079904
2.768 11.823815509205627
2.7685 11.821290854965742
2.769 11.81905118225368
2.7695 11.817010945677776
2.77 11.814950524345292
2.7705 11.812154340427728
2.771 11.806200400889402
2.7715 11.78768101083394
2.772 11.717166785186173
2.7725 11.443199400162474
2.773 10.700461161163108
2.7735 9.897499354789854
2.774 9.579782784099582
2.7745 9.503224851846888
2.775 9.485710202592518
2.7755 9.481026799174565
2.776 9.47934506666163
2.7765 9.478451662997703
2.777 9.47776363834236
2.7775 9.477096549416235
2.778 9.476397944128667
2.7785 9.475693278157852
2.779 9.475123004251007
2.7795 9.47507787120417
2.78 9.476462805658496
2.7805 9.481204836643169
2.781 9.49274716463206
2.7815 9.515859976983236
2.782 9.55440125213396
2.7825 9.607289947817833
2.783 9.666477110855983
2.7835 9.720855864209682
2.784 9.762628282394257
2.7845 9.791817016240369
2.785 9.817312431859314
2.7855 9.855267178735772
2.786 9.928138679556724
2.7865 10.06891859627952
2.787 10.322738587306642
2.7875 10.71811518592305
2.788 11.179769822923628
2.7885 11.531059630252681
2.789 11.702356826698754
2.7895 11.761929187719566
2.79 11.778759186533794
2.7905 11.783142965983583
2.791 11.78456452177107
2.7915 11.785505952437845
2.792 11.786510946834373
2.7925 11.787648086085987
2.793 11.788906294788667
2.7935 11.790230647805352
2.794 11.791540475121188
2.7945 11.792585315623835
2.795 11.792296087204203
2.7955 11.785677669476634
2.796 11.749294203554626
2.7965 11.586755998251107
2.797 11.071957638312064
2.7975 10.279897200221736
2.798 9.768087861587393
2.7985 9.574611010840648
2.799 9.512337722057648
2.7995 9.493113815475947
2.8 9.486226499523678
2.8005 9.479874892221314
2.801 9.46989228032966
2.8015 9.456937403239838
2.802 9.444113523751977
2.8025 9.433884529954451
2.803 9.426439455231574
2.8035 9.420576963241672
2.804 9.415317957811578
2.8045 9.41049616080311
2.805 9.406347701097566
2.8055 9.403000068219757
2.806 9.400370843499939
2.8065 9.398288490843075
2.807 9.39661042894583
2.8075 9.395259599877726
2.808 9.394230894279428
2.8085 9.39356935787265
2.809 9.393414193400929
2.8095 9.393953500301311
2.81 9.395441670047706
2.8105 9.39819278759358
2.811 9.402706156105136
2.8115 9.409856026360494
2.812 9.420869868266678
2.8125 9.436531551156893
2.813 9.455963275923313
2.8135 9.476666567707227
2.814 9.496659675149708
2.8145 9.516274496688961
2.815 9.537711718603916
2.8155 9.563611205299633
2.816 9.596690633191589
2.8165 9.640600685449815
2.817 9.700684735866972
2.8175 9.783652048010833
2.818 9.89572372415753
2.8185 10.038745247482673
2.819 10.204965896972087
2.8195 10.374475566251245
2.82 10.519482534717358
2.8205 10.613486266600237
2.821 10.636892933263596
2.8215 10.578007928046848
2.822 10.432836083629315
2.8225 10.212887804086712
2.823 9.957387822899019
2.8235 9.726980342389584
2.824 9.565666770127358
2.8245 9.474802458680873
2.825 9.430867159672538
2.8255 9.411228896028302
2.826 9.40268968766297
2.8265 9.39912009497143
2.827 9.39789037523931
2.8275 9.397881073629247
2.828 9.398591760545106
2.8285 9.399794348965319
2.829 9.401369356329987
2.8295 9.40331044459722
2.83 9.405668435765072
2.8305 9.408609795136993
2.831 9.412348377764562
2.8315 9.417060622872228
2.832 9.422650482691491
2.8325 9.428522174360811
2.833 9.433658610510626
2.8335 9.437168978385191
2.834 9.43897054721025
2.8345 9.439837437507045
2.835 9.440909435241327
2.8355 9.443273660499628
2.836 9.448108953439341
2.8365 9.457289551032247
2.837 9.474511027484407
2.8375 9.507365403588839
2.838 9.57139976792481
2.8385 9.696324909223819
2.839 9.928411232758968
2.8395 10.301180448272802
2.84 10.760069788532963
2.8405 11.163120985262363
2.841 11.425899807931515
2.8415 11.567875673594862
2.842 11.637839033962557
2.8425 11.669789165950572
2.843 11.681373267634012
2.8435 11.681044142940806
2.844 11.673305945612451
2.8445 11.661644995225988
2.845 11.650049498714747
2.8455 11.64271482698489
2.846 11.642623346942017
2.8465 11.65024403599163
2.847 11.663485405664975
2.8475 11.679176084243295
2.848 11.694331417991947
2.8485 11.706989732565582
2.849 11.716166783767104
2.8495 11.721372653153882
2.85 11.722058412988115
2.8505 11.716911187559703
2.851 11.70273945761474
2.8515 11.672318746172973
2.852 11.609870573164887
2.8525 11.484446451855256
2.853 11.250913912687743
2.8535 10.888136906695152
2.854 10.466477580352414
2.8545 10.112263511256632
2.855 9.883316130071002
2.8555 9.759288114958093
2.856 9.705153796279934
2.8565 9.69934348880405
2.857 9.734946953117138
2.8575 9.814944877009069
2.858 9.944066437588088
2.8585 10.116331408504053
2.859 10.301391795094421
2.8595 10.448478940012652
2.86 10.507576001048765
2.8605 10.445177553534595
2.861 10.251911055357716
2.8615 9.968661990869343
2.862 9.6984201370127
2.8625 9.524687410668157
2.863 9.44245179471595
2.8635 9.408985654820263
2.864 9.395057549785871
2.8645 9.388205717771228
2.865 9.383956472432736
2.8655 9.380758934122237
2.866 9.378049290085208
2.8665 9.375644395900043
2.867 9.373474091341357
2.8675 9.371538973193708
2.868 9.369919557383426
2.8685 9.36884251783217
2.869 9.368892227991502
2.8695 9.37128944068732
2.87 9.378211863864692
2.8705 9.392364087231861
2.871 9.414415490482895
2.8715 9.43908750067963
2.872 9.455946550275307
2.8725 9.457247204889192
2.873 9.44371180813658
2.8735 9.42238595441507
2.874 9.40096472913984
2.8745 9.38409023429
2.875 9.373343943897378
2.8755 9.3690344340182
2.876 9.37212664614579
2.8765 9.38613231387911
2.877 9.42126903121288
2.8775 9.50712414826252
2.878 9.730506201664383
2.8785 10.28565088861303
2.879 11.155801004346092
2.8795 11.68142179715274
2.88 11.794252569741072
2.8805 11.795455154894377
2.881 11.785412531245878
2.8815 11.778183005062115
2.882 11.773372730988328
2.8825 11.769733162657335
2.883 11.766624487937563
2.8835 11.763805713779949
2.884 11.76123291769446
2.8845 11.758953908249058
2.885 11.757059973632693
2.8855 11.755683126069485
2.886 11.754992578254615
2.8865 11.7551611142975
2.887 11.756314416642294
2.8875 11.758517964324312
2.888 11.761919320541786
2.8885 11.76737522428742
2.889 11.777646370819738
2.8895 11.798618105646497
2.89 11.837789641024639
2.8905 11.896740675479819
2.891 11.96279962640908
2.8915 12.014468350720342
2.892 12.038848034667708
2.8925 12.037849452688253
2.893 12.018269969624953
2.8935 11.984737020497775
2.894 11.941038541904678
2.8945 11.893370883301738
2.895 11.84990007922972
2.8955 11.816539989919999
2.896 11.793973041110657
2.8965 11.779741224870545
2.897 11.771056566147543
2.8975 11.765764652029688
2.898 11.76235085225149
2.8985 11.759860677955519
2.899 11.757781844435232
2.8995 11.755891428902682
2.9 11.754129407716928
2.9005 11.752507281686597
2.901 11.751081221666276
2.9015 11.749950966522178
2.902 11.749369102108805
2.9025 11.750226520849772
2.903 11.756091809572325
2.9035 11.780454658049255
2.904 11.860196385219986
2.9045 12.023135204864634
2.905 12.186982628605552
2.9055 12.276312764530427
2.906 12.313332375363348
2.9065 12.328219712822932
2.907 12.33443126926166
2.9075 12.33682704853766
2.908 12.337032158783611
2.9085 12.33525096506234
2.909 12.330668961495508
2.9095 12.320943589200407
2.91 12.30075558522434
2.9105 12.259491896892275
2.911 12.181471777714638
2.9115 12.060752722050498
2.912 11.92767663167966
2.9125 11.828604473226758
2.913 11.774578477468534
2.9135 11.749597123271865
2.914 11.738459244803668
2.9145 11.733180406066896
2.915 11.730292353009876
2.9155 11.728377399836454
2.916 11.726865257722366
2.9165 11.725514488850049
2.917 11.724227730025142
2.9175 11.722955197672626
2.918 11.72164536841209
2.9185 11.720272575065742
2.919 11.718799701770791
2.9195 11.717161945906199
2.92 11.715232015125405
2.9205 11.712869756420737
2.921 11.709947104337786
2.9215 11.706428624318047
2.922 11.702400165239961
2.9225 11.698004494496832
2.923 11.69341034406753
2.9235 11.688724830759071
2.924 11.684030713923075
2.9245 11.679393332899874
2.925 11.674875353588341
2.9255 11.67053952063695
2.926 11.66644989408515
2.9265 11.662642535296158
2.927 11.65914006346484
2.9275 11.655954529858217
2.928 11.653094197215644
2.9285 11.650571987455056
2.929 11.648380584220813
2.9295 11.64650946814583
2.93 11.644933868995867
2.9305 11.643613683811722
2.931 11.642483241868227
2.9315 11.641435767600242
2.932 11.640327432758763
2.9325 11.638990722333471
2.933 11.637286574091057
2.9335 11.635142875267078
2.934 11.63251581947128
2.9345 11.62941636567722
2.935 11.625991930326546
2.9355 11.622589721252925
2.936 11.619674117296093
2.9365 11.617567096302906
2.937 11.616110484841531
2.9375 11.614656420158738
2.938 11.612382188508988
2.9385 11.608708917952544
2.939 11.603592318559802
2.9395 11.597529541395762
2.94 11.591298193812342
2.9405 11.585531440495938
2.941 11.580588848750576
2.9415 11.576632379052292
2.942 11.573790773549039
2.9425 11.57202830059872
2.943 11.570998204171822
2.9435 11.57015047219766
2.944 11.56901092221893
2.9445 11.567395158768633
2.945 11.565357139906606
2.9455 11.56305532474562
2.946 11.560656979019655
2.9465 11.558270589369503
2.947 11.555943954660613
2.9475 11.553640357181454
2.948 11.551219088508041
2.9485 11.548387304692774
2.949 11.544573179549275
2.9495 11.538677934207453
2.95 11.528603048480143
2.9505 11.51032837082025
2.951 11.4764804076049
2.9515 11.414859968065777
2.952 11.30936511314616
2.9525 11.146379255950201
2.953 10.926441461474443
2.9535 10.671273583898977
2.954 10.4136187494511
2.9545 10.180006297177595
2.955 9.982106984856959
2.9555 9.820228787528151
2.956 9.69046545573103
2.9565 9.588461898250614
2.957 9.510052083816522
2.9575 9.451494856088438
2.958 9.409204561318873
2.9585 9.379624405386124
2.959 9.359191565020424
2.9595 9.344519581467328
2.96 9.332439058848909
2.9605 9.32069861402848
2.961 9.307901922834734
2.9615 9.293079760663652
2.962 9.275815230546279
2.9625 9.256207649312678
2.963 9.235080539454668
2.9635 9.21377534326902
2.964 9.193794653285536
2.9645 9.176347247003353
2.965 9.162099541748805
2.9655 9.151020114622671
2.966 9.14255291822045
2.9665 9.136003044312378
2.967 9.130770707828063
2.9675 9.126444896259056
2.968 9.12276737760012
2.9685 9.119576898904668
2.969 9.116766435032709
2.9695 9.114296631625244
2.97 9.112229279624874
2.9705 9.110882115944527
2.971 9.111121962569428
2.9715 9.114995806174853
2.972 9.127006357247964
2.9725 9.15610746468083
2.973 9.216834642126724
2.9735 9.324179107441918
2.974 9.477124937306463
2.9745 9.642266881452322
2.975 9.763405158532933
2.9755 9.793679278253414
2.976 9.720195652970702
2.9765 9.570658640479781
2.977 9.400776772782287
2.9775 9.260685416514992
2.978 9.167587632999759
2.9785 9.11288061892386
2.979 9.082238001926466
2.9795 9.06520925750824
2.98 9.055602992871034
2.9805 9.049893602039262
2.981 9.046172455238555
2.9815 9.043499684466138
2.982 9.041447841493298
2.9825 9.039841146056379
2.983 9.038590074009765
2.9835 9.037655468087337
2.984 9.037018335490398
2.9845 9.03668542528036
2.985 9.036696880441475
2.9855 9.037124006663007
2.986 9.03808712802407
2.9865 9.039719400258097
2.987 9.04213003967725
2.9875 9.045283831525122
2.988 9.048756220017918
2.9885 9.051492403684321
2.989 9.051896374287985
2.9895 9.048592227006655
2.99 9.041496025477883
2.9905 9.03228821086909
2.991 9.023854668054295
2.9915 9.018922196240037
2.992 9.018726766685777
2.9925 9.022356475354051
2.993 9.027406625771889
2.9935 9.031444944703953
2.994 9.033155161743906
2.9945 9.032514035568461
2.995 9.030271255068442
2.9955 9.027267723110441
2.996 9.024116953004434
2.9965 9.02115992126815
2.997 9.018563181771793
2.9975 9.016407907782558
2.998 9.014700920201168
2.9985 9.013430676860903
2.999 9.012574020078564
2.9995 9.012108898035113
3.0 9.012020901883886
3.0005 9.012278481010231
3.001 9.012864886868652
3.0015 9.013758953519424
3.002 9.0149450433899
3.0025 9.016419335193127
3.003 9.018191085574632
3.0035 9.020278950751937
3.004 9.022727586986804
3.0045 9.025606431464254
3.005 9.029071039335275
3.0055 9.03336390043427
3.006 9.038807976727124
3.0065 9.045653027133387
3.007 9.053661240963287
3.0075 9.061666031212606
3.008 9.06761886328104
3.0085 9.069627541207215
3.009 9.067329555428461
3.0095 9.062218257870054
3.01 9.056510278653825
3.0105 9.051775164740306
3.011 9.048511288941764
3.0115 9.046519348256936
3.012 9.045369060595672
3.0125 9.044686836251973
3.013 9.044240549659172
3.0135 9.043910251073196
3.014 9.04364872954375
3.0145 9.04345246273126
3.015 9.043335518872361
3.0155 9.043343663622096
3.016 9.043525038519835
3.0165 9.043946981124005
3.017 9.04468110244494
3.0175 9.045805998601804
3.018 9.04735708284991
3.0185 9.049280935477011
3.019 9.051354910391183
3.0195 9.05322680835641
3.02 9.054547792615246
3.0205 9.055114665732603
3.021 9.054913475940424
3.0215 9.054066867785746
3.022 9.052737637936445
3.0225 9.051165272901603
3.023 9.04958653161081
3.0235 9.04815304343023
3.024 9.04690411377268
3.0245 9.04578799269548
3.025 9.044734555929782
3.0255 9.043673481432197
3.026 9.042581895672473
3.0265 9.041459784590451
3.027 9.040326052277162
3.0275 9.039247309875854
3.028 9.038301573097701
3.0285 9.037607075788383
3.029 9.037330804209073
3.0295 9.037685744021001
3.03 9.038922287571232
3.0305 9.041166506348457
3.031 9.044199874621231
3.0315 9.047230522040525
3.032 9.049014326337925
3.0325 9.04852647062021
3.033 9.045685506345972
3.0335 9.04141137056883
3.034 9.036956647507441
3.0345 9.0331845866008
3.035 9.030375363404215
3.0355 9.028436551443889
3.036 9.027148083221881
3.0365 9.026308722239182
3.037 9.025778164080936
3.0375 9.025442373529035
3.038 9.025215826264954
3.0385 9.025025170012178
3.039 9.024828434665217
3.0395 9.024589916713964
3.04 9.02431474595986
3.0405 9.02404495617245
3.041 9.023891973571864
3.0415 9.024061264620851
3.042 9.024882864085754
3.0425 9.02689473456988
3.043 9.030881118009034
3.0435 9.037870077263452
3.044 9.04883882735217
3.0445 9.063890145141766
3.045 9.081167883419774
3.0455 9.096263249995246
3.046 9.103687153403275
3.0465 9.100251465233605
3.047 9.087390023408133
3.0475 9.069951008853607
3.048 9.052838211629133
3.0485 9.039009590590688
3.049 9.029353482539719
3.0495 9.023443211016644
3.05 9.020304460961906
3.0505 9.01894866255266
3.051 9.018611157872453
3.0515 9.018800408705669
3.052 9.019224520252529
3.0525 9.019708591907712
3.053 9.020151887998114
3.0535 9.020502684778346
3.054 9.020737903086175
3.0545 9.020882192571236
3.055 9.021004829631696
3.0555 9.021240461168187
3.056 9.021838266348809
3.0565 9.023207305778236
3.057 9.025986015425985
3.0575 9.030948955958188
3.058 9.038411575869787
3.0585 9.047193130855113
3.059 9.054231308502168
3.0595 9.05624685150239
3.06 9.052242535608507
3.0605 9.044105987575577
3.061 9.0348378920159
3.0615 9.02672281138685
3.062 9.020726366537485
3.0625 9.016776639127716
3.063 9.01438449287335
3.0635 9.013004306166465
3.064 9.012243356903696
3.0645 9.011825998798518
3.065 9.011582396158023
3.0655 9.0114118985524
3.066 9.011268197184133
3.0665 9.011144268300015
3.067 9.011078102047549
3.0675 9.011155532028631
3.068 9.011542987254039
3.0685 9.012499521418327
3.069 9.014436850300502
3.0695 9.017973036083855
3.07 9.023926928043203
3.0705 9.03319974822718
3.071 9.046406764297714
3.0715 9.063336330029603
3.072 9.082590161458025
3.0725 9.101528083238094
3.073 9.116825114791592
3.0735 9.125702204420925
3.074 9.12675886915287
3.0745 9.119800264988953
3.075 9.105933115342172
3.0755 9.088106625679835
3.076 9.07006715241722
3.0765 9.054254938163261
3.077 9.040273067606737
3.0775 9.024743755339586
3.078 9.001185652283482
3.0785 8.9605729570745
3.079 8.897086831757036
3.0795 8.819607582738684
3.08 8.749572179301229
3.0805 8.700119243933777
3.081 8.669843831916822
3.0815 8.652410557429484
3.082 8.64290687324404
3.0825 8.638826095202205
3.083 8.639612029783532
3.0835 8.646456989870781
3.084 8.662596552560043
3.0845 8.693311637673883
3.085 8.743871744744713
3.0855 8.81272708626885
3.086 8.884386906329361
3.0865 8.93867770477108
3.087 8.970506131987246
3.0875 8.988284161272237
3.088 8.999524767471481
3.0885 9.006863146014172
3.089 9.011227341426707
3.0895 9.013639504071797
3.09 9.015095191659992
3.0905 9.016209891722788
3.091 9.017244774663617
3.0915 9.018245270945386
3.092 9.019187323403283
3.0925 9.020027219567783
3.093 9.020755180866242
3.0935 9.021379294805623
3.094 9.021949181929774
3.0945 9.022529174273362
3.095 9.023222742941627
3.0955 9.024160827637225
3.096 9.02545481211375
3.0965 9.027190249848648
3.097 9.029362942387891
3.0975 9.031885938291385
3.098 9.034592536557103
3.0985 9.037211842953173
3.099 9.039246187292985
3.0995 9.039906381531853
3.1 9.038356837659808
3.1005 9.034181747261435
3.101 9.027707459883018
3.1015 9.01990507188879
3.102 9.012058553172853
3.1025 9.005477853906768
3.103 9.001377713846164
3.1035 9.000679686130596
3.104 9.003726129249944
3.1045 9.010184001360031
3.105 9.019143583288528
3.1055 9.029524941011253
3.106 9.040506362722887
3.1065 9.05186918646319
3.107 9.063983368504552
3.1075 9.077360444114795
3.108 9.091663634175898
3.1085 9.10475231445064
3.109 9.113168136190126
3.1095 9.114372912858258
3.11 9.108755032006979
3.1105 9.099253964025337
3.111 9.089388127651919
3.1115 9.081444722354831
3.112 9.075936561335698
3.1125 9.072384035329385
3.113 9.070276867877837
3.1135 9.069296368893344
3.114 9.069157675957303
3.1145 9.069542611137006
3.115 9.070176986675214
3.1155 9.070861614966198
3.116 9.071515285667328
3.1165 9.072141670205369
3.117 9.072816039434784
3.1175 9.073695255369966
3.118 9.074994072894082
3.1185 9.076980481070922
3.119 9.07997720666286
3.1195 9.084451582174882
3.12 9.091289937022577
3.1205 9.102412370823757
3.121 9.121659234560664
3.1215 9.155428110341465
3.122 9.21039504823742
3.1225 9.285049506063267
3.123 9.36090176967684
3.1235 9.410430196815053
3.124 9.418083291091342
3.1245 9.388866142019182
3.125 9.337606463960167
3.1255 9.278236926366123
3.126 9.221597768620086
3.1265 9.175463942410847
3.127 9.143229659961317
3.1275 9.123865430687967
3.128 9.114074801580884
3.1285 9.110326334994
3.129 9.109944359154063
3.1295 9.111224954964129
3.13 9.113211199980146
3.1305 9.115394760072803
3.131 9.117494106118702
3.1315 9.119347889232316
3.132 9.120863125486188
3.1325 9.122009458256894
3.133 9.122811275464695
3.1335 9.123349222996392
3.134 9.123781719302976
3.1345 9.124362981694205
3.135 9.125538432644824
3.1355 9.128032237652334
3.136 9.133177078443886
3.1365 9.143593801673155
3.137 9.164498355070176
3.1375 9.204502241210793
3.138 9.272326135011667
3.1385 9.365990101543783
3.139 9.463822047897487
3.1395 9.532426776009618
3.14 9.547155665536565
3.1405 9.505251329512205
3.141 9.425546438376724
3.1415 9.336875504852763
3.142 9.26242548517525
3.1425 9.21068696534676
3.143 9.178698828226867
3.1435 9.159843463689274
3.144 9.14870147365162
3.1445 9.142104170681026
3.145 9.138387318410693
3.1455 9.136566598873912
3.146 9.135948319311918
3.1465 9.136013274973518
3.147 9.136402277916723
3.1475 9.136869642377864
3.148 9.137278009421316
3.1485 9.13755204466197
3.149 9.137672856357003
3.1495 9.137697569034554
3.15 9.137744130476115
3.1505 9.138060094030351
3.151 9.139045181146116
3.1515 9.141379216644843
3.152 9.14614305542624
3.1525 9.15499673382396
3.153 9.17009591718481
3.1535 9.193195739474561
3.154 9.223465100640144
3.1545 9.255091833363949
3.155 9.277462891286113
3.1555 9.279866751471133
3.156 9.259084542839943
3.1565 9.223525463558971
3.157 9.187585254171832
3.1575 9.161012892769609
3.158 9.145096764788843
3.1585 9.136687482898544
3.159 9.13254133328186
3.1595 9.130605365278154
3.16 9.129797104236825
3.1605 9.129555983553626
3.161 9.129596448438114
3.1615 9.129774641763301
3.162 9.129999045841348
3.1625 9.130221181921463
3.163 9.130413026033988
3.1635 9.130581078756638
3.164 9.130786405176533
3.1645 9.131212633757347
3.165 9.132251268660184
3.1655 9.13465135738036
3.166 9.139519578686208
3.1665 9.14787335040715
3.167 9.159481469183469
3.1675 9.172191896795631
3.168 9.183777248785027
3.1685 9.194065704981096
3.169 9.201617540872846
3.1695 9.20064458458991
3.17 9.18767821339754
3.1705 9.168200760590384
3.171 9.150911765988457
3.1715 9.13988085882061
3.172 9.13451971427817
3.1725 9.132771300289615
3.173 9.132965991971616
3.1735 9.134144004826965
3.174 9.135823196166417
3.1745 9.137768111579756
3.175 9.139834328542069
3.1755 9.141936730907766
3.176 9.143994920708376
3.1765 9.145968174862915
3.177 9.147839562828892
3.1775 9.149666992558618
3.178 9.151621754536006
3.1785 9.154082880342344
3.179 9.157780565303444
3.1795 9.163944599008953
3.18 9.174237749496935
3.1805 9.18991218331119
3.181 9.20950661278146
3.1815 9.226711495789782
3.182 9.233613178134618
3.1825 9.227799708028108
3.183 9.213964805085993
3.1835 9.198883866130274
3.184 9.187106392459778
3.1845 9.180043902429656
3.185 9.176968300526585
3.1855 9.17647767578578
3.186 9.177431662478572
3.1865 9.179117671218595
3.187 9.181132895251558
3.1875 9.183247764997084
3.188 9.185320830162713
3.1885 9.187277653952481
3.189 9.189077177727185
3.1895 9.190723343082016
3.19 9.192271094265216
3.1905 9.19385655117636
3.191 9.19572981107288
3.1915 9.198231823412538
3.192 9.201529158921161
3.1925 9.204602725487849
3.193 9.203233804461874
3.1935 9.189458635497825
3.194 9.159431040157514
3.1945 9.126574068200561
3.195 9.115268901828436
3.1955 9.133545482669902
3.196 9.164776116681828
3.1965 9.189128809121115
3.197 9.200928527580658
3.1975 9.204693668471656
3.198 9.205607508910237
3.1985 9.206257695662174
3.199 9.207413390087769
3.1995 9.209103643444276
3.2 9.211165742063748
3.2005 9.213386727010576
3.201 9.215601199138277
3.2015 9.217669269265276
3.202 9.219514790880218
3.2025 9.221097839562233
3.203 9.222439035912199
3.2035 9.223592567638889
3.204 9.224645016512273
3.2045 9.225798205913708
3.205 9.227709968382708
3.2055 9.23216680952632
3.206 9.242302355736175
3.2065 9.260466568443746
3.207 9.283606923402473
3.2075 9.301397796651255
3.208 9.302901954054267
3.2085 9.286738347351442
3.209 9.262079133243649
3.2095 9.239525338236739
3.21 9.223786046587403
3.2105 9.214365491080638
3.211 9.209176564087599
3.2115 9.206519873680527
3.212 9.205415725000602
3.2125 9.205353046288984
3.213 9.206069925244439
3.2135 9.20741740625694
3.214 9.20926374229684
3.2145 9.211479890636724
3.215 9.213949496446315
3.2155 9.216563653572372
3.216 9.219284328400182
3.2165 9.222199297828805
3.217 9.225657613592517
3.2175 9.230475364778368
3.218 9.238124484160462
3.2185 9.250645155325653
3.219 9.269786131835506
3.2195 9.295268478632739
3.22 9.323121173033023
3.2205 9.34519236447052
3.221 9.35188104068224
3.2215 9.338646505117712
3.222 9.310915002211182
3.2225 9.28021707025448
3.223 9.255517842279282
3.2235 9.239455507527932
3.224 9.230429420827733
3.2245 9.225843354935112
3.225 9.223724683323802
3.2255 9.222935666959394
3.226 9.2229242412808
3.2265 9.223416890034276
3.227 9.224250917615848
3.2275 9.2253143103935
3.228 9.226529010873893
3.2285 9.227861086606172
3.229 9.229370963193514
3.2295 9.231254653355094
3.23 9.233975413022634
3.2305 9.238474201467763
3.231 9.246373738787423
3.2315 9.25993935129367
3.232 9.280935317232633
3.2325 9.306839575216173
3.233 9.32551107649632
3.2335 9.320179856766842
3.234 9.291067227419578
3.2345 9.261347561146131
3.235 9.248786985620292
3.2355 9.24817465790764
3.236 9.247631880582837
3.2365 9.24427288214207
3.237 9.240585082168504
3.2375 9.238166022300685
3.238 9.237119599817
3.2385 9.237126941293397
3.239 9.237945793393642
3.2395 9.239424414438833
3.24 9.241439260381288
3.2405 9.243862423301518
3.241 9.246547214067778
3.2415 9.249298883132798
3.242 9.251745953006072
3.2425 9.252951441318487
3.243 9.251175035291585
3.2435 9.245118605700757
3.244 9.237494904641625
3.2445 9.235887282419984
3.245 9.245742780938524
3.2455 9.26322078490686
3.246 9.27880356548934
3.2465 9.286650481414025
3.247 9.287435753718249
3.2475 9.284696196112044
3.248 9.281385780808037
3.2485 9.278909325520857
3.249 9.277507900722625
3.2495 9.276949699301703
3.25 9.27700310796887
3.2505 9.277550000294607
3.251 9.278605453972709
3.2515 9.28021039144324
3.252 9.282382365993783
3.2525 9.28508313607136
3.253 9.288278981650173
3.2535 9.292142090392417
3.254 9.297257045007754
3.2545 9.304827729088306
3.255 9.31633622689564
3.2555 9.332544300930195
3.256 9.351806865073453
3.2565 9.369170579215691
3.257 9.378309551680537
3.2575 9.376268257193498
3.258 9.36633164055818
3.2585 9.354917558654677
3.259 9.346523441771335
3.2595 9.342134830372885
3.26 9.340720341732233
3.2605 9.340970155020898
3.261 9.341993186897195
3.2615 9.343354997955288
3.262 9.344920498771767
3.2625 9.346722042825895
3.263 9.34885485086646
3.2635 9.351437271930227
3.264 9.35458352320991
3.2645 9.358448354054861
3.265 9.363440401004617
3.2655 9.370808342264898
3.266 9.384038471373149
3.2665 9.411610263360998
3.267 9.469063331599234
3.2675 9.571199677330569
3.268 9.707137013843148
3.2685 9.828089471837892
3.269 9.88404629965855
3.2695 9.86117450567437
3.27 9.773701729286763
3.2705 9.6523843182758
3.271 9.540119059693492
3.2715 9.466010387234022
3.272 9.429005906901644
3.2725 9.41410999010872
3.273 9.409351504970374
3.2735 9.408789587972702
3.274 9.410064864972679
3.2745 9.412370459982824
3.275 9.415419771725531
3.2755 9.419094384821083
3.276 9.423283006886482
3.2765 9.427907898835084
3.277 9.433030660462308
3.2775 9.43904768164553
3.278 9.447135900265948
3.2785 9.459994450343881
3.279 9.482755557823946
3.2795 9.521893019823807
3.28 9.577586258787417
3.2805 9.633429726715455
3.281 9.66219551827172
3.2815 9.649160643049107
3.282 9.603893138492047
3.2825 9.549703960348868
3.283 9.506284166213504
3.2835 9.479839832024439
3.284 9.46630176318483
3.2845 9.459612068613673
3.285 9.45588378878244
3.2855 9.453391156239068
3.286 9.45153865903092
3.2865 9.450217425400865
3.287 9.449453385332085
3.2875 9.449307281103088
3.288 9.44995860184212
3.2885 9.451971161458534
3.289 9.457042415278526
3.2895 9.469492244277976
3.29 9.497758226844404
3.2905 9.551832815840413
3.291 9.631114308132787
3.2915 9.710435342085798
3.292 9.7478721318626
3.2925 9.71743980721903
3.293 9.635149823005083
3.2935 9.54723794845221
3.294 9.487644986116038
3.2945 9.45796453148715
3.295 9.445345847654618
3.2955 9.439900293820049
3.296 9.437156421815224
3.2965 9.435532803153336
3.297 9.43455036829518
3.2975 9.434073052764987
3.298 9.434058610769032
3.2985 9.434474742114656
3.299 9.435345061445428
3.2995 9.436949761711574
3.3 9.440431253596717
3.3005 9.449223758212156
3.301 9.471786030894556
3.3015 9.522404629037812
3.302 9.607225414191003
3.3025 9.691967382649668
3.303 9.71271515919079
3.3035 9.655179169415625
3.304 9.566150211486228
3.3045 9.491663369616326
3.305 9.448228823108991
3.3055 9.429819937425677
3.306 9.423060083010203
3.3065 9.419132934406935
3.307 9.415479863798115
3.3075 9.412037580770487
3.308 9.409060531570503
3.3085 9.406715707955911
3.309 9.405116607360515
3.3095 9.404379548244378
3.31 9.404651316973766
3.3105 9.406264131686097
3.311 9.409886367788506
3.3115 9.41663504712103
3.312 9.42766487058869
3.3125 9.442827753204767
3.313 9.458737328730987
3.3135 9.468870170773219
3.314 9.467581441541267
3.3145 9.45491895657965
3.315 9.436507862198866
3.3155 9.4188627582133
3.316 9.405476774987921
3.3165 9.396621569211653
3.317 9.391054620741468
3.3175 9.387414838926269
3.318 9.384765848251373
3.3185 9.382628895799087
3.319 9.380809951430905
3.3195 9.379276511614307
3.32 9.378063982941086
3.3205 9.377253159718713
3.321 9.376960301415867
3.3215 9.377460460532685
3.322 9.379455177497238
3.3225 9.384378677373533
3.323 9.391423642744243
3.3235 9.37062200934097
3.324 9.235044391718066
3.3245 9.063805015706684
3.325 8.975629964062719
3.3255 8.93907230072314
3.326 8.92342913435467
3.3265 8.916624731855308
3.327 8.913984839466078
3.3275 8.91354229895089
3.328 8.914416414486972
3.3285 8.916181098026374
3.329 8.918608049080309
3.3295 8.92149881474787
3.33 8.924601105266731
3.3305 8.92752981318485
3.331 8.92985726778468
3.3315 8.931245018426807
3.332 8.931683446342738
3.3325 8.931544152911219
3.333 8.93139937787845
3.3335 8.931755287676282
3.334 8.932870693951543
3.3345 8.934768519500029
3.335 8.937356872442596
3.3355 8.940521746722652
3.336 8.944190716317685
3.3365 8.948351727781315
3.337 8.953096849529707
3.3375 8.958682634918649
3.338 8.965684015003486
3.3385 8.975249659864105
3.339 8.98972130047687
3.3395 9.013739508135636
3.34 9.05437089059668
3.3405 9.1147840761709
3.341 9.182869156944367
3.3415 9.23777643023773
3.342 9.269235322456783
3.3425 9.276882880392936
3.343 9.260273862265098
3.3435 9.218522574315216
3.344 9.161234884501479
3.3445 9.108321093013082
3.345 9.070918264015855
3.3455 9.047745561065192
3.346 9.034308586228782
3.3465 9.027112726792431
3.347 9.023954565425058
3.3475 9.023580709294876
3.348 9.025338769523024
3.3485 9.029014745034786
3.349 9.034749711386695
3.3495 9.042985817558485
3.35 9.054415105313431
3.3505 9.069464809183621
3.351 9.087288164442942
3.3515 9.104919169649346
3.352 9.11779991136251
3.3525 9.121990678923279
3.353 9.116678095366517
3.3535 9.105004276125229
3.354 9.091915155345465
3.3545 9.08087148530624
3.355 9.072876887763833
3.3555 9.067654937480409
3.356 9.064693349434652
3.3565 9.063516612677613
3.357 9.06368282751805
3.3575 9.064767955315588
3.358 9.066441318151679
3.3585 9.068488772407711
3.359 9.070789893843806
3.3595 9.073307210596582
3.36 9.076068502387173
3.3605 9.079153678326435
3.361 9.082697255580513
3.3615 9.086896295364898
3.362 9.092060557474639
3.3625 9.098708118019644
3.363 9.107578498852476
3.3635 9.119485565304007
3.364 9.135036558602017
3.3645 9.154496448678277
3.365 9.178152684138517
3.3655 9.206659940955777
3.366 9.241363251945309
3.3665 9.284343123018942
3.367 9.337540104118244
3.3675 9.397969595521214
3.368 9.450892907111637
3.3685 9.475423374454227
3.369 9.468371833319058
3.3695 9.447861725504584
3.37 9.42974750943889
3.3705 9.418202480819595
3.371 9.411669402788107
3.3715 9.408085716856405
3.372 9.406247918615684
3.3725 9.405608692646922
3.373 9.405929162618868
3.3735 9.407102261386484
3.374 9.409079820278624
3.3745 9.41189643729362
3.375 9.415709753171353
3.3755 9.420674731905105
3.376 9.426453022519802
3.3765 9.43144159041908
3.377 9.432991482220128
3.3775 9.42997352537364
3.378 9.424639327045476
3.3785 9.41982672275769
3.379 9.415659242593541
3.3795 9.410550800863057
3.38 9.403503278309952
3.3805 9.394605457389446
3.381 9.384052018460515
3.3815 9.371652200081844
3.382 9.357266143052758
3.3825 9.34138721837385
3.383 9.325268780184846
3.3835 9.310440100278932
3.384 9.298231440471298
3.3845 9.289269846420723
3.385 9.283465390874479
3.3855 9.280266405216786
3.386 9.279005622353527
3.3865 9.279095154920402
3.387 9.280113634370998
3.3875 9.281796579119536
3.388 9.284008956749702
3.3885 9.286706212022459
3.389 9.289938418849985
3.3895 9.293846491494527
3.39 9.298708575342808
3.3905 9.305025811084413
3.391 9.313575116768828
3.3915 9.3253664811842
3.392 9.341565069704906
3.3925 9.363111395324971
3.393 9.38992634484477
3.3935 9.419939809456917
3.394 9.44955906607601
3.3945 9.475448424524739
3.395 9.49611376697171
3.3955 9.511785470244256
3.396 9.523757609622248
3.3965 9.533530187353957
3.397 9.542038313813855
3.3975 9.548734590390467
3.398 9.551334887634816
3.3985 9.546669888569717
3.399 9.533035461838075
3.3995 9.512971833312069
3.4 9.492397007820301
3.4005 9.475860529963018
3.401 9.464283283163176
3.4015 9.456610573419894
3.402 9.451612334564253
3.4025 9.448531939680638
3.403 9.447011956282754
3.4035 9.446919140709184
3.404 9.448304594379685
3.4045 9.451423269542108
3.405 9.456909128164284
3.4055 9.465923547167776
3.406 9.480079408375918
3.4065 9.500843319227286
3.407 9.527998883991092
3.4075 9.557347305169088
3.408 9.579870296907565
3.4085 9.585908600786038
3.409 9.57270912948906
3.4095 9.546994871892949
3.41 9.519013119749491
3.4105 9.495621855966224
3.411 9.478785408271573
3.4115 9.467720990897522
3.412 9.46104665233856
3.4125 9.457801635925279
3.413 9.457595981510671
3.4135 9.460447802673752
3.414 9.46639578058991
3.4145 9.474985958597479
3.415 9.48476413564454
3.4155 9.49365178798072
3.416 9.50060841411607
3.4165 9.506239444472083
3.417 9.511142719129047
3.4175 9.514252238270885
3.418 9.513655256928011
3.4185 9.508849460908497
3.419 9.501553967771756
3.4195 9.494318317443653
3.42 9.488732839750277
3.4205 9.484953715968025
3.421 9.482125253404163
3.4215 9.478832061477345
3.422 9.473423556031673
3.4225 9.464532737982683
3.423 9.452159498654275
3.4235 9.438467991874418
3.424 9.426547853031732
3.4245 9.418076868931475
3.425 9.412963679424088
3.4255 9.410410334278616
3.426 9.409723735991136
3.4265 9.4103525253179
3.427 9.411447814674432
3.4275 9.411534550056146
3.428 9.409018389381707
3.4285 9.403342194378155
3.429 9.395490593266537
3.4295 9.387122119299907
3.43 9.379479925258426
3.4305 9.373033306779242
3.431 9.36770899017153
3.4315 9.36324817877049
3.432 9.359455115915019
3.4325 9.356229154088489
3.433 9.35359096723062
3.4335 9.351632536699423
3.434 9.350505851213672
3.4345 9.350430126350116
3.435 9.35176936131262
3.4355 9.355194349212283
3.436 9.361892317671941
3.4365 9.373672065458393
3.437 9.39242462684679
3.4375 9.418412027746996
3.438 9.447987371232976
3.4385 9.473394122380782
3.439 9.485669571605229
3.4395 9.478942373116926
3.44 9.453962227816902
3.4405 9.418367260118696
3.441 9.38240983583366
3.4415 9.353342704525751
3.442 9.333285483278434
3.4425 9.320718262034752
3.443 9.312995060405981
3.4435 9.307872103940362
3.444 9.303975521983162
3.4445 9.300697798877149
3.445 9.297885421546827
3.4455 9.295535431222667
3.446 9.29365862095424
3.4465 9.29223088242222
3.447 9.291212523942846
3.4475 9.290546632432868
3.448 9.290151413339647
3.4485 9.289901981252957
3.449 9.289557787239136
3.4495 9.288751026498417
3.45 9.287081557346482
3.4505 9.284450990396973
3.451 9.281133858980333
3.4515 9.277594021600226
3.452 9.274147756124368
3.4525 9.270850613020965
3.453 9.267620203963965
3.4535 9.264393206701385
3.454 9.26121685043801
3.4545 9.25823897737807
3.455 9.2555812653417
3.4555 9.25331027539707
3.456 9.25144230027366
3.4565 9.249984516636733
3.457 9.248947922401932
3.4575 9.248360222377677
3.458 9.24827606256391
3.4585 9.248777927569481
3.459 9.24983020541568
3.4595 9.251220574845
3.46 9.252541835166
3.4605 9.253464373207454
3.461 9.253943996393648
3.4615 9.253943367240527
3.462 9.253104093675041
3.4625 9.250873638309706
3.463 9.247228443944863
3.4635 9.242969942598869
3.464 9.23909183724508
3.4645 9.236035899260507
3.465 9.233695058718745
3.4655 9.23183341388755
3.466 9.230293971006269
3.4665 9.229009012617887
3.467 9.227981093047081
3.4675 9.227230592440353
3.468 9.226831392133434
3.4685 9.226867536954682
3.469 9.227464979289458
3.4695 9.228779038272137
3.47 9.230989621975432
3.4705 9.234300595546568
3.471 9.238769280064773
3.4715 9.244065264274102
3.472 9.249228708358043
3.4725 9.252960112373398
3.473 9.254477751224748
3.4735 9.25390406120665
3.474 9.251983214569488
3.4745 9.249507429982323
3.475 9.246977832046582
3.4755 9.244594536565781
3.476 9.242403681575219
3.4765 9.240441188636716
3.477 9.23873069521477
3.4775 9.237306152771325
3.478 9.2361800870821
3.4785 9.235376934942025
3.479 9.234941328546242
3.4795 9.23494158621034
3.48 9.235497457962396
3.4805 9.23673877713254
3.481 9.2388297752689
3.4815 9.241955388418514
3.482 9.246331618693123
3.4825 9.252161163105967
3.483 9.259563656414635
3.4835 9.268409538696268
3.484 9.278042715143709
3.4845 9.287016742607587
3.485 9.293235195933256
3.4855 9.294969652329598
3.486 9.292091689943192
3.4865 9.286328981215291
3.487 9.280055235361033
3.4875 9.274939409547308
3.488 9.271517834018379
3.4885 9.269583469758455
3.489 9.268662655922217
3.4895 9.268340345539794
3.49 9.268351064164463
3.4905 9.2686204343407
3.491 9.26931811217705
3.4915 9.271089713853048
3.492 9.275999866318084
3.4925 9.291076884574487
3.493 9.342110966150859
3.4935 9.516475579282663
3.494 9.978944336205657
3.4945 10.607579828199452
3.495 10.981071837296977
3.4955 11.114443838622066
3.496 11.1568175630869
3.4965 11.171335024350196
3.497 11.176820667014098
3.4975 11.178598841677424
3.498 11.177697454178759
3.4985 11.172675597169938
3.499 11.15782875787654
3.4995 11.116430435219527
3.5 11.006385791267501
3.5005 10.758126798382392
3.501 10.362048733144977
3.5015 9.967635934132584
3.502 9.70861489832982
3.5025 9.578514902860423
3.503 9.529724465844499
3.5035 9.533723447320945
3.504 9.58148467643015
3.5045 9.671413998858863
3.505 9.795450105089586
3.5055 9.927549546916275
3.506 10.026375353310339
3.5065 10.052128861731507
3.507 9.97962418959456
3.5075 9.810324845040846
3.508 9.59487012416437
3.5085 9.418068651472343
3.509 9.32005324489792
3.5095 9.27842588986941
3.51 9.261930862582798
3.5105 9.25445456928544
3.511 9.250029674446083
3.5115 9.246555452616448
3.512 9.243236006496012
3.5125 9.239757486107031
3.513 9.23604619544438
3.5135 9.232120100940381
3.514 9.228073214181805
3.5145 9.224063177275532
3.515 9.220350982936203
3.5155 9.217491060384695
3.516 9.217172631815018
3.5165 9.225567830056413
3.517 9.26548624182259
3.5175 9.40373359010922
3.518 9.736687892820783
3.5185 10.205093277766792
3.519 10.582500207209161
3.5195 10.783369332292128
3.52 10.84255654402822
3.5205 10.780427966120527
3.521 10.579218084814094
3.5215 10.235241407302151
3.522 9.836338728698998
3.5225 9.516660193249592
3.523 9.32738613965526
3.5235 9.23550288993206
3.524 9.194931730227303
3.5245 9.177044049664044
3.525 9.168568539954414
3.5255 9.164074396395804
3.526 9.161427466517264
3.5265 9.159750324030764
3.527 9.158668492399965
3.5275 9.157971747733622
3.528 9.157534317871317
3.5285 9.157254892530041
3.529 9.157090023092547
3.5295 9.1570598738804
3.53 9.157273899338126
3.5305 9.157922843181012
3.531 9.159229119375517
3.5315 9.161473338375782
3.532 9.16498761325019
3.5325 9.169876471335062
3.533 9.175354316190596
3.5335 9.179502086228762
3.534 9.180111127598277
3.5345 9.176047433886904
3.535 9.167849256558192
3.5355 9.1572428619255
3.536 9.14604117096065
3.5365 9.135348039417458
3.537 9.1256718619576
3.5375 9.117269065043526
3.538 9.110255308651393
3.5385 9.104609067161796
3.539 9.100166108779543
3.5395 9.096710352841356
3.54 9.094049768153543
3.5405 9.092045366554405
3.541 9.090617049790495
3.5415 9.089699193214809
3.542 9.089250558674905
3.5425 9.089233385344382
3.543 9.089615089617627
3.5435 9.090385890619828
3.544 9.091563998183258
3.5445 9.09319063930867
3.545 9.095287774063593
3.5455 9.097757560639124
3.546 9.100173756208783
3.5465 9.101632089057976
3.547 9.100912182237614
3.5475 9.097028495758941
3.548 9.089739134610614
3.5485 9.07965410600902
3.549 9.068256330640825
3.5495 9.057878142807713
3.55 9.050843325134213
3.5505 9.047723110921964
3.551 9.04690903185384
3.5515 9.046305584023347
3.552 9.044896282115392
3.5525 9.042788283617
3.553 9.040461060137808
3.5535 9.038284571068544
3.554 9.036456418081276
3.5545 9.03506543794283
3.555 9.034144242468784
3.5555 9.033708858352323
3.556 9.033754171353195
3.5565 9.034284507685491
3.557 9.035298068498992
3.5575 9.036767853758487
3.558 9.03824205352501
3.5585 9.036813850383353
3.559 9.01961417777003
3.5595 8.950044945098739
3.56 8.782241886600197
3.5605 8.549286800680175
3.561 8.375299986819101
3.5615 8.348746528743476
3.562 8.484459315022324
3.5625 8.722390475274917
3.563 8.926494140331187
3.5635 9.019247687045294
3.564 9.04058761206089
3.5645 9.04007799620926
3.565 9.036583631358763
3.5655 9.03391645061052
3.566 9.03218586712552
3.5665 9.031043223904714
3.567 9.030239431506025
3.5675 9.0296349541205
3.568 9.029146100234605
3.5685 9.028724580629277
3.569 9.028340930094373
3.5695 9.027992637398818
3.57 9.02770384159101
3.5705 9.02759532990321
3.571 9.02793879833655
3.5715 9.029367529164073
3.572 9.033115153562623
3.5725 9.041116844641163
3.573 9.055474603339206
3.5735 9.077054177509094
3.574 9.104254951925729
3.5745 9.132837641674534
3.575 9.156283156420347
3.5755 9.167219613825853
3.576 9.160858226680567
3.5765 9.13831676469464
3.577 9.106812799409173
3.5775 9.075651227806532
3.578 9.051122459674481
3.5785 9.034687330047543
3.579 9.024669917274618
3.5795 9.01874604904371
3.58 9.015173656558616
3.5805 9.012919930807836
3.581 9.011439508370287
3.5815 9.010436251196623
3.582 9.009762146235616
3.5825 9.00933625851189
3.583 9.009125887907288
3.5835 9.009145431151126
3.584 9.00944610881874
3.5845 9.01007993133868
3.585 9.011061262620949
3.5855 9.012332775404168
3.586 9.013764040917746
3.5865 9.015163670886391
3.587 9.016283596467172
3.5875 9.016856565644531
3.588 9.01670232754574
3.5885 9.01581270131663
3.589 9.014329834360673
3.5895 9.012502544851078
3.59 9.01054396474915
3.5905 9.008604116251213
3.591 9.006699497335184
3.5915 9.004654538148344
3.592 9.001698334428774
3.5925 8.995110081624965
3.593 8.976626616451615
3.5935 8.931103127446875
3.594 8.862763245107342
3.5945 8.810403994185986
3.595 8.785256221788629
3.5955 8.774251359926161
3.596 8.768599545050645
3.5965 8.764946112411923
3.597 8.762099791988113
3.5975 8.759617416402467
3.598 8.757333561436809
3.5985 8.755214368529185
3.599 8.753306566314563
3.5995 8.75175198179737
3.6 8.750820060702686
3.6005 8.751041028665416
3.601 8.753627057895045
3.6015 8.761706816467402
3.602 8.782170229935389
3.6025 8.822947160378227
3.603 8.878102214219119
3.6035 8.92599249896243
3.604 8.955699634647104
3.6045 8.97123442729023
3.605 8.978777995305265
3.6055 8.981947976717727
3.606 8.982074622518603
3.6065 8.978841777941572
3.607 8.970789058002858
3.6075 8.95694530200075
3.608 8.93879528731403
3.6085 8.919808708453463
3.609 8.902692353198443
3.6095 8.888193774964165
3.61 8.875747003541242
3.6105 8.86454549515856
3.611 8.853816737769566
3.6115 8.842587736510954
3.612 8.829656987525777
3.6125 8.813666140052181
3.613 8.794155450142519
3.6135 8.772575629949468
3.614 8.751805155942886
3.6145 8.734554921487831
3.615 8.721970331375772
3.6155 8.713644355120564
3.616 8.708388191913645
3.6165 8.705052459165763
3.617 8.70283393842752
3.6175 8.701272750469318
3.618 8.700106667990383
3.6185 8.699180054561467
3.619 8.69839614029425
3.6195 8.697699128342617
3.62 8.697087668042403
3.6205 8.696613783049028
3.621 8.696456869752382
3.6215 8.697095850080753
3.622 8.699613900141546
3.6225 8.70601454729498
3.623 8.71895832407548
3.6235 8.739301845448836
3.624 8.759823940300414
3.6245 8.76107768986516
3.625 8.725949075948883
3.6255 8.663907334626785
3.626 8.607525617349499
3.6265 8.582951349390655
3.627 8.590918251110942
3.6275 8.615486299263328
3.628 8.641075707553657
3.6285 8.659613283618082
3.629 8.669578179147933
3.6295 8.673323209221678
3.63 8.673848442005642
3.6305 8.673125438692853
3.631 8.67205570180975
3.6315 8.670979324640161
3.632 8.670007201117176
3.6325 8.669188535355019
3.633 8.668551215006524
3.6335 8.668142434633623
3.634 8.668015064482198
3.6345 8.668245571263768
3.635 8.668927874651573
3.6355 8.670219747626586
3.636 8.672336386300948
3.6365 8.67559408337205
3.637 8.680308537201924
3.6375 8.686555366789108
3.638 8.693690593370842
3.6385 8.700145740905217
3.639 8.704173100788733
3.6395 8.70520358095029
3.64 8.704134886104743
3.6405 8.702150360202353
3.641 8.69995160348346
3.6415 8.697969844018399
3.642 8.69666039007982
3.6425 8.69629623842346
3.643 8.696831021985094
3.6435 8.698010144837273
3.644 8.699603374690685
3.6445 8.701457092589909
3.645 8.70351508201447
3.6455 8.705790380771855
3.646 8.70834844435781
3.6465 8.711349109495913
3.647 8.71502517280728
3.6475 8.719580022576316
3.648 8.724877178189836
3.6485 8.730008498000416
3.649 8.733080765526402
3.6495 8.731760087734543
3.65 8.724493902998915
3.6505 8.711950415082747
3.651 8.698214445576074
3.6515 8.689861723722366
3.652 8.69189086980532
3.6525 8.703887876988016
3.653 8.720300484852622
3.6535 8.734565473442853
3.654 8.743180949404007
3.6545 8.746479715884348
3.655 8.746697580079562
3.6555 8.745923272947927
3.656 8.745275885969015
3.6565 8.745097506226653
3.657 8.745330795891302
3.6575 8.745811484611838
3.658 8.746403442215424
3.6585 8.747031250169282
3.659 8.747658429266131
3.6595 8.748265906095657
3.66 8.748847321182076
3.6605 8.749423651401646
3.661 8.750040341849623
3.6615 8.750761042952782
3.662 8.751648363461484
3.6625 8.752763686668512
3.663 8.754140476010697
3.6635 8.755770231114404
3.664 8.757577332219508
3.6645 8.759446567629453
3.665 8.761248307056555
3.6655 8.762910093763455
3.666 8.764448837642327
3.6665 8.765902031064307
3.667 8.767268196727901
3.6675 8.768565321692627
3.668 8.769887786957039
3.6685 8.771338986369734
3.669 8.77292374138512
3.6695 8.774571127306036
3.67 8.776207030469052
3.6705 8.777816532515509
3.671 8.779502050593752
3.6715 8.781450937808529
3.672 8.783845117687463
3.6725 8.786703865947985
3.673 8.789788003062583
3.6735 8.792700306552842
3.674 8.79507266646818
3.6745 8.796683287324864
3.675 8.797525627373876
3.6755 8.797757288671924
3.676 8.797569206732767
3.6765 8.797068664934415
3.677 8.796314470849683
3.6775 8.795437238081401
3.678 8.794622098532717
3.6785 8.79405932567564
3.679 8.793843063791368
3.6795 8.794021611134124
3.68 8.794556723497276
3.6805 8.795337963564101
3.681 8.796231286000534
3.6815 8.797115668779227
3.682 8.797907616841798
3.6825 8.798551996944603
3.683 8.799018541999548
3.6835 8.799343772958625
3.684 8.799617223052099
3.6845 8.799936356316717
3.685 8.800364447158756
3.6855 8.800954741593287
3.686 8.801720227508174
3.6865 8.802707522889698
3.687 8.804157908843376
3.6875 8.806655083017837
3.688 8.811261507988888
3.6885 8.8197226010031
3.689 8.83450417743838
3.6895 8.858150724061016
3.69 8.89119229038257
3.6905 8.928612861415651
3.691 8.956453748884943
3.6915 8.952187715144763
3.692 8.89353329847826
3.6925 8.77931620512167
3.693 8.64677631113208
3.6935 8.556492332751237
3.694 8.551769486318538
3.6945 8.632437257429977
3.695 8.754734255411165
3.6955 8.857129915893143
3.696 8.903398509499826
3.6965 8.901897264191657
3.697 8.880506453620225
3.6975 8.858212116553737
3.698 8.840673790822553
3.6985 8.82730835151353
3.699 8.816709953662631
3.6995 8.808141230315442
3.7 8.801375875332564
3.7005 8.79629164992458
3.701 8.792707331790666
3.7015 8.79034957507345
3.702 8.788913395264249
3.7025 8.788103587327619
3.703 8.787639712828394
3.7035 8.787209687396093
3.704 8.786470190829991
3.7045 8.785147108562818
3.705 8.783328590469292
3.7055 8.781657560117079
3.706 8.781007681525207
3.7065 8.781781062652797
3.707 8.783554403415746
3.7075 8.785485802247699
3.708 8.786828796127892
3.7085 8.787091639695952
3.709 8.78591960498159
3.7095 8.783156388285441
3.71 8.779026513609043
3.7105 8.77437589938534
3.711 8.770676944098678
3.7115 8.769717628895144
3.712 8.772901778976667
3.7125 8.780545306005028
3.713 8.791741498625509
3.7135 8.805095605918424
3.714 8.819647119138605
3.7145 8.835101014539799
3.715 8.851095595445518
3.7155 8.866339718246994
3.716 8.878763003426261
3.7165 8.8866907883823
3.717 8.889967225318987
3.7175 8.890387323626573
3.718 8.8909272849181
3.7185 8.894618774558054
3.719 8.90390196174403
3.7195 8.92108366298761
3.72 8.949401641407956
3.7205 8.993462822871816
3.721 9.057024763152128
3.7215 9.13274661741385
3.722 9.187540618728331
3.7225 9.194339592972788
3.723 9.177557478530886
3.7235 9.164026795082293
3.724 9.157796309422121
3.7245 9.155926188241871
3.725 9.156116905838143
3.7255 9.15729135565552
3.726 9.158996835146226
3.7265 9.161070626434846
3.727 9.163433018233672
3.7275 9.166060299647548
3.728 9.168958386203968
3.7285 9.172217308986589
3.729 9.176059969449565
3.7295 9.180909725216171
3.73 9.187372192152555
3.7305 9.196006129253544
3.731 9.206798325936244
3.7315 9.21838608952141
3.732 9.227786207007291
3.7325 9.231990225464727
3.733 9.230437437853535
3.7335 9.225529864482407
3.734 9.220461238599928
3.7345 9.217122474991623
3.735 9.215812490317017
3.7355 9.216049299707898
3.736 9.217235094132668
3.7365 9.218971462600084
3.737 9.221052403046368
3.7375 9.223449125017176
3.738 9.22621628935904
3.7385 9.22942086618081
3.739 9.233104972597861
3.7395 9.237315009861888
3.74 9.24231074915891
3.7405 9.248853496001502
3.741 9.258142850320386
3.7415 9.270663488704116
3.742 9.28416249540583
3.7425 9.293338401089002
3.743 9.29400580564688
3.7435 9.287676580541547
3.744 9.279530218355095
3.7445 9.273138625727412
3.745 9.269113487706662
3.7455 9.266949074531034
3.746 9.266108712269482
3.7465 9.266130724158852
3.747 9.266628213901914
3.7475 9.267352156107698
3.748 9.268179519655828
3.7485 9.269106647913048
3.749 9.2701943751706
3.7495 9.271568898421918
3.75 9.273421157063474
3.7505 9.2760004556186
3.751 9.279721885296894
3.7515 9.285334120057115
3.752 9.294216431243054
3.7525 9.308654952932617
3.753 9.331490953099038
3.7535 9.363787030726641
3.754 9.40033707850829
3.7545 9.427836728311018
3.755 9.43270432678197
3.7555 9.412669260768446
3.756 9.37868470736446
3.7565 9.345448282938314
3.757 9.321576408351124
3.7575 9.307716058594416
3.758 9.300622256513893
3.7585 9.297025993051381
3.759 9.294941421225026
3.7595 9.293462066612651
3.76 9.292267570520455
3.7605 9.291299073382515
3.761 9.290590315575269
3.7615 9.290180708536734
3.762 9.290103826476248
3.7625 9.290387081209747
3.763 9.291051490178369
3.7635 9.292192771788326
3.764 9.29408213593593
3.7645 9.29741132427797
3.765 9.303698903132442
3.7655 9.315583561365404
3.766 9.335798453090995
3.7665 9.36333350574126
3.767 9.389390822648522
3.7675 9.400785602705756
3.768 9.39088411006393
3.7685 9.366010415320787
3.769 9.339333040471711
3.7695 9.319858657420156
3.77 9.308796444134781
3.7705 9.303316766110832
3.771 9.300517265969265
3.7715 9.298705598828555
3.772 9.29713265107447
3.7725 9.295557033103357
3.773 9.293945770052101
3.7735 9.292359826068243
3.774 9.290878314000757
3.7745 9.28958929901826
3.775 9.288561551816972
3.7755 9.287876508355943
3.776 9.287671439928804
3.7765 9.288322176755688
3.777 9.29081075237946
3.7775 9.297483532071112
3.778 9.312808218329476
3.7785 9.341723988631191
3.779 9.381675675782517
3.7795 9.4149078684333
3.78 9.419260010592588
3.7805 9.391899431403036
3.781 9.352124725921957
3.7815 9.31958145751441
3.782 9.300247062702361
3.7825 9.290698868754383
3.783 9.286173128682872
3.7835 9.283675745856819
3.784 9.281802333933761
3.7845 9.280014264098352
3.785 9.278152270788507
3.7855 9.27623135668033
3.786 9.274336237525585
3.7865 9.272580355400311
3.787 9.271088454618397
3.7875 9.26999044289753
3.788 9.269462946628483
3.7885 9.269894485353074
3.789 9.272168097957909
3.7895 9.278016012137524
3.79 9.289732174656962
3.7905 9.307945598482373
3.791 9.327896685190861
3.7915 9.339767510581755
3.792 9.336717505876091
3.7925 9.321960294882263
3.793 9.304772194633628
3.7935 9.291902769191694
3.794 9.284630161878809
3.7945 9.281247790612689
3.795 9.279795150388171
3.7955 9.27897422185083
3.796 9.278117920284878
3.7965 9.276939195688602
3.797 9.27537546381054
3.7975 9.273492444212877
3.798 9.271444391646519
3.7985 9.269409231164293
3.799 9.267569996144992
3.7995 9.266106896977984
3.8 9.265226347930579
3.8005 9.265182531587008
3.801 9.26628484911782
3.8015 9.268775660985554
3.802 9.272566186447897
3.8025 9.27689988766279
3.803 9.2804616064251
3.8035 9.282122579535937
3.804 9.281695572570104
3.8045 9.279860868844747
3.805 9.277571654262914
3.8055 9.27548772329769
3.806 9.273849790408669
3.8065 9.272566441276783
3.807 9.271420272847319
3.8075 9.270206266111906
3.808 9.2688095378447
3.8085 9.267208838159952
3.809 9.265457636801614
3.8095 9.263657337547247
3.81 9.261936169039899
3.8105 9.260434908920367
3.811 9.259279207826037
3.8115 9.25855032461262
3.812 9.258267900267864
3.8125 9.2583367079778
3.813 9.258608576300585
3.8135 9.258912575396167
3.814 9.25913302151956
3.8145 9.259211077368928
3.815 9.259152089784727
3.8155 9.259042515934723
3.816 9.259009274273065
3.8165 9.259150188217998
3.817 9.259460798195363
3.8175 9.259854162448892
3.818 9.260215287932223
3.8185 9.260424318805502
3.819 9.260393668826968
3.8195 9.26007697645862
3.82 9.259476299248654
3.8205 9.258651987816318
3.821 9.25767898271739
3.8215 9.25668300537362
3.822 9.255775417853332
3.8225 9.255062630731267
3.823 9.254580550502904
3.8235 9.25430900710057
3.824 9.254140294493236
3.8245 9.253941901319902
3.825 9.253584863530104
3.8255 9.25297355944437
3.826 9.252092153801122
3.8265 9.251058767583409
3.827 9.250106640347997
3.8275 9.249446997750244
3.828 9.249175909755852
3.8285 9.249264424689674
3.829 9.24961290955941
3.8295 9.25008638314657
3.83 9.250533823165469
3.8305 9.250858696146032
3.831 9.25100369576609
3.8315 9.250988453715035
3.832 9.250891646548013
3.8325 9.250781171049713
3.833 9.250677911391445
3.8335 9.250462663311783
3.834 9.249848854539945
3.8345 9.248389358382138
3.835 9.245618192951468
3.8355 9.241143451145458
3.836 9.234635232338306
3.8365 9.226090484840686
3.837 9.216073258771932
3.8375 9.205457476532068
3.838 9.194838895263878
3.8385 9.184147852197892
3.839 9.172653490028338
3.8395 9.159683375582723
3.84 9.145467617511773
3.8405 9.131884677364486
3.841 9.12218963520223
3.8415 9.11942011746622
3.842 9.125008142353792
3.8425 9.138085980162714
3.843 9.156339587748757
3.8435 9.177050603483366
3.844 9.197883745150929
3.8445 9.217018964816248
3.845 9.233136744983799
3.8455 9.245495372362118
3.846 9.254058557565394
3.8465 9.259434270151303
3.847 9.262622928232354
3.8475 9.264627402033383
3.848 9.266159661632464
3.8485 9.267580932849732
3.849 9.269025968581886
3.8495 9.270545981265904
3.85 9.272222215074471
3.8505 9.274131836551636
3.851 9.276312352612234
3.8515 9.2787438650859
3.852 9.281354184512569
3.8525 9.284032320185705
3.853 9.286651858720006
3.8535 9.289083424732642
3.854 9.291191180819535
3.8545 9.29277452550728
3.855 9.293388229847132
3.8555 9.29197260253909
3.856 9.286251956433002
3.8565 9.272348311709926
3.857 9.245574503087774
3.8575 9.203992809736572
3.858 9.15354896113055
3.8585 9.1104421239081
3.859 9.09666493059931
3.8595 9.128348864920998
3.86 9.200126090068977
3.8605 9.279135741329558
3.861 9.327400684170751
3.8615 9.335821782895248
3.862 9.323675653859382
3.8625 9.309927701682792
3.863 9.30074944164425
3.8635 9.295464190587968
3.864 9.29234866513853
3.8645 9.29026055436579
3.865 9.288615184493384
3.8655 9.287133753307053
3.866 9.285722265634035
3.8665 9.284362296091878
3.867 9.283104848781257
3.8675 9.282022524717082
3.868 9.281186676732602
3.8685 9.280697341604753
3.869 9.280699168965693
3.8695 9.28143400546604
3.87 9.283242612158219
3.8705 9.286186995532422
3.871 9.289410593255361
3.8715 9.290998124475681
3.872 9.289540756345254
3.8725 9.285842818007534
3.873 9.282103444327447
3.8735 9.279668437293573
3.874 9.27861441514851
3.8745 9.278755633075104
3.875 9.279988027781567
3.8755 9.281982495134827
3.876 9.284103615549252
3.8765 9.285625865209646
3.877 9.2859717261618
3.8775 9.28481195530733
3.878 9.282107802940374
3.8785 9.278109632194894
3.879 9.273301289168028
3.8795 9.268383527231943
3.88 9.264199733043508
3.8805 9.261553992480607
3.881 9.26083126479146
3.8815 9.261535752064706
3.882 9.262321309553226
3.8825 9.26178265520998
3.883 9.259349870106277
3.8835 9.255465967749842
3.884 9.251062802639943
3.8845 9.246968028361227
3.885 9.243672316131779
3.8855 9.241317069741438
3.886 9.239844007683981
3.8865 9.239130499646691
3.887 9.239044182648293
3.8875 9.239494640541455
3.888 9.240421262076591
3.8885 9.241848855392139
3.889 9.243867302178508
3.8895 9.246599476844068
3.89 9.249407391997355
3.8905 9.246601052918699
3.891 9.209929801069084
3.8915 9.045520867936691
3.892 8.622943953294584
3.8925 8.07469222359122
3.893 7.695444826456579
3.8935 7.507651855280312
3.894 7.422255829252857
3.8945 7.384185649915197
3.895 7.369694076584589
3.8955 7.368795549407035
3.896 7.376590797762041
3.8965 7.389756895865106
3.897 7.405162883342666
3.8975 7.419998223606753
3.898 7.43243959690419
3.8985 7.442269810910903
3.899 7.450314360960621
3.8995 7.457371784466473
3.9 7.463763470065586
3.9005 7.470190080091416
3.901 7.47919181899134
3.9015 7.495289991604875
3.902 7.525215269442209
3.9025 7.578699321841737
3.903 7.670832097736109
3.9035 7.826024778481668
3.904 8.077424007370198
3.9045 8.442981701886321
3.905 8.860489184739578
3.9055 9.17244206430015
3.906 9.290612023358204
3.9065 9.280955437178292
3.907 9.236408143303326
3.9075 9.199700330995654
3.908 9.177673553086635
3.9085 9.16583716107312
3.909 9.159399659025162
3.9095 9.155542911861225
3.91 9.152935348695337
3.9105 9.151024628303876
3.911 9.149567719287859
3.9115 9.148444990595802
3.912 9.147561408413221
3.9125 9.146826580931943
3.913 9.146152963037913
3.9135 9.145505972937457
3.914 9.144974861382583
3.9145 9.14495865371834
3.915 9.146577108775332
3.9155 9.15249807251961
3.916 9.167868735436393
3.9165 9.19946601595089
3.917 9.24893588899166
3.9175 9.300547589418468
3.918 9.320340367009088
3.9185 9.282247517431731
3.919 9.196127415157559
3.9195 9.100778958229785
3.92 9.032211667075028
3.9205 9.003098799406548
3.921 9.005651307019257
3.9215 9.024682856639433
3.922 9.047513029843007
3.9225 9.067339063981034
3.923 9.082011754489496
3.9235 9.091906616241474
3.924 9.098216516745595
3.9245 9.102154934048329
3.925 9.104710435353656
3.9255 9.106589318539946
3.926 9.10829221500791
3.9265 9.110052427826286
3.927 9.11168855626736
3.9275 9.112496339244757
3.928 9.11150781701582
3.9285 9.108224191616866
3.929 9.103077983312783
3.9295 9.097202790030352
3.93 9.091803513306981
3.9305 9.087647385409682
3.931 9.084910854017448
3.9315 9.083384336103993
3.932 9.082737124569174
3.9325 9.082656381776495
3.933 9.082870382469466
3.9335 9.083174318047778
3.934 9.083421492794482
3.9345 9.083514490025308
3.935 9.083426309219004
3.9355 9.083211922348156
3.936 9.08303232099821
3.9365 9.083222043748865
3.937 9.08438205073438
3.9375 9.087415443909055
3.938 9.093405191302288
3.9385 9.103185634289357
3.939 9.116835466735871
3.9395 9.133340920475504
3.94 9.150379531330056
3.9405 9.163615999006446
3.941 9.167518491156187
3.9415 9.159026864973356
3.942 9.14059315939923
3.9425 9.119064984500096
3.943 9.100763626917036
3.9435 9.08825281838968
3.944 9.080839569546484
3.9445 9.076898067001384
3.945 9.07505460256466
3.9455 9.074397704017716
3.946 9.074363524296928
3.9465 9.074627711906775
3.947 9.075026297203198
3.9475 9.07550123424711
3.948 9.07605757995944
3.9485 9.076738070365458
3.949 9.077603967877753
3.9495 9.078715619533018
3.95 9.080121664355186
3.9505 9.081856833171212
3.951 9.08391066021813
3.9515 9.086229035280724
3.952 9.0887358130976
3.9525 9.091356241168562
3.953 9.094050244679462
3.9535 9.096787912566839
3.954 9.099505731283195
3.9545 9.10211888664017
3.955 9.104545375032028
3.9555 9.106738093044758
3.956 9.108682802720207
3.9565 9.110372801448115
3.957 9.111802690997123
3.9575 9.112973269994146
3.958 9.113895639299436
3.9585 9.114575542279802
3.959 9.115025628716552
3.9595 9.115265960419496
3.96 9.115331933661828
3.9605 9.115263852945859
3.961 9.115114342765711
3.9615 9.114958759567884
3.962 9.114870634138505
3.9625 9.114922068075117
3.963 9.115217853229097
3.9635 9.115902975201372
3.964 9.117097880903021
3.9645 9.118804110141983
3.965 9.120842207109156
3.9655 9.122965331032013
3.966 9.12502558070613
3.9665 9.12701715970222
3.967 9.129016773874795
3.9675 9.130971613339042
3.968 9.132553799364139
3.9685 9.133294632756574
3.969 9.132996187630582
3.9695 9.131970951216562
3.97 9.130805055773227
3.9705 9.129957669610103
3.971 9.12957741535827
3.9715 9.129580430764179
3.972 9.129804027568884
3.9725 9.130099536802298
3.973 9.130366321326008
3.9735 9.130538711378904
3.974 9.130598746345786
3.9745 9.130548158140638
3.975 9.130409107796485
3.9755 9.130220901893548
3.976 9.130032350187086
3.9765 9.129904673827838
3.977 9.12992144234784
3.9775 9.130202225395944
3.978 9.130915702511505
3.9785 9.132290238954905
3.979 9.134570878932394
3.9795 9.137913174641337
3.98 9.142210970728762
3.9805 9.146981887584396
3.981 9.151388567758506
3.9815 9.154361199208243
3.982 9.154971659561333
3.9825 9.152887184739804
3.983 9.148495287226918
3.9835 9.14259866107393
3.984 9.136140722769952
3.9845 9.130032970525619
3.985 9.124889892165694
3.9855 9.120871548515623
3.986 9.117789289230554
3.9865 9.115356369971593
3.987 9.11338056530056
3.9875 9.111768616852356
3.988 9.11052973338176
3.9885 9.109770644802776
3.989 9.109720466269355
3.9895 9.110854083349778
3.99 9.11411492346847
3.9905 9.121380907427426
3.991 9.136355967459387
3.9915 9.166227553958521
3.992 9.223657082436585
3.9925 9.324570925912067
3.993 9.47020181105599
3.9935 9.620220694775249
3.994 9.704264706246189
3.9945 9.674104526381843
3.995 9.536233185685123
3.9955 9.35631582598733
3.996 9.21601821715737
3.9965 9.141739835972942
3.997 9.110443598013461
3.9975 9.097640010795185
3.998 9.09152574677816
3.9985 9.087777758223766
3.999 9.08491227897272
3.9995 9.082385900172138
4.0 9.079991622124393
4.0005 9.077653495321794
4.001 9.075332846489658
4.0015 9.073046449711029
4.002 9.07086588647427
4.0025 9.068955003573915
4.003 9.06767773097328
4.0035 9.06770997525718
4.004 9.070221974490288
4.0045 9.07699368269451
4.005 9.090082175188076
4.0055 9.110072920061441
4.006 9.133612023985098
4.0065 9.153453300919683
4.007 9.162015686087045
4.0075 9.155584224958211
4.008 9.136355424426913
4.0085 9.111702938575103
4.009 9.089345126675667
4.0095 9.073285779372501
4.01 9.06354272320742
4.0105 9.058319827168809
4.011 9.055765449050533
4.0115 9.054576155507622
4.012 9.053996312478574
4.0125 9.053629459297277
4.013 9.0532742414516
4.0135 9.05283797880298
4.014 9.052284592748514
4.0145 9.051613078117462
4.015 9.050854117415245
4.0155 9.050090871063755
4.016 9.049499443989532
4.0165 9.04943620029147
4.017 9.050530486683556
4.0175 9.053673321718748
4.018 9.059646103636375
4.0185 9.068214748624378
4.019 9.077283143586317
4.0195 9.083205183371547
4.02 9.082601201080454
4.0205 9.074679547316315
4.021 9.061983997676958
4.0215 9.048496408372422
4.022 9.037145805023815
4.0225 9.028910753890997
4.023 9.023415057596523
4.0235 9.019862745074715
4.024 9.017542880333586
4.0245 9.01596616862036
4.025 9.01484170262643
4.0255 9.014012670295624
4.026 9.013374602155466
4.0265 9.012866610640728
4.027 9.012443688659882
4.0275 9.012094848940176
4.028 9.011830876699136
4.0285 9.011717938676068
4.029 9.011866835874258
4.0295 9.012443833587284
4.03 9.013644678603171
4.0305 9.015539423157506
4.031 9.017910183495143
4.0315 9.020088919078741
4.032 9.021115137472801
4.0325 9.020313668447926
4.033 9.017845680111936
4.0335 9.01457226553364
4.034 9.011402157280884
4.0345 9.00881600458527
4.035 9.006914713562349
4.0355 9.005646857828705
4.036 9.004903080241796
4.0365 9.00455796247578
4.037 9.004506752704245
4.0375 9.004668090083342
4.038 9.00498335263459
4.0385 9.005417082407394
4.039 9.005969940591815
4.0395 9.006689353417823
4.04 9.007715755170306
4.0405 9.009361137521157
4.041 9.01213446461886
4.0415 9.016682588484766
4.042 9.023387731230343
4.0425 9.031659691172528
4.043 9.03965712334329
4.0435 9.044968470924097
4.044 9.045882701349033
4.0445 9.042182898353108
4.045 9.035128125840853
4.0455 9.026779713030294
4.046 9.01897295349557
4.0465 9.012711974192673
4.047 9.008222561368889
4.0475 9.005264245732555
4.048 9.00340244925232
4.0485 9.002248173295683
4.049 9.001511480005064
4.0495 9.00100563797114
4.05 9.000634481575489
4.0505 9.000343619154325
4.051 9.000122815455253
4.0515 8.999976570893267
4.052 8.999932950012468
4.0525 9.000039784917107
4.053 9.000366933009513
4.0535 9.000991522134257
4.054 9.002006270636869
4.0545 9.003459568285475
4.055 9.005215590132341
4.0555 9.006778714503923
4.056 9.007308611508549
4.0565 9.006080589403695
4.057 9.003074084989048
4.0575 8.999076685583095
4.058 8.995068864002313
4.0585 8.991668023559274
4.059 8.988996742891466
4.0595 8.986929860872287
4.06 8.985264865232043
4.0605 8.983861422955489
4.061 8.982619984093734
4.0615 8.981500276708438
4.062 8.980499906175979
4.0625 8.97965954820199
4.063 8.979090701179306
4.0635 8.979018093677261
4.064 8.979956424998665
4.0645 8.982992236537267
4.065 8.990243356707435
4.0655 9.004873311437734
4.066 9.029014351439972
4.0665 9.058779351529488
4.067 9.081406333418592
4.0675 9.082911000538452
4.068 9.06148351774737
4.0685 9.029181051072722
4.069 8.99970838375964
4.0695 8.979102756660382
4.07 8.966656641749456
4.0705 8.959491807745685
4.071 8.955215444390287
4.0715 8.952422548764542
4.072 8.950406843589555
4.0725 8.948842351218527
4.073 8.947566020836682
4.0735 8.946491974356668
4.074 8.945572148414445
4.0745 8.944784941318428
4.075 8.944208727887183
4.0755 8.944101962039309
4.076 8.945222070808214
4.0765 8.949601644999063
4.077 8.962437167494038
4.0775 8.996026466150472
4.078 9.075069890570628
4.0785 9.234290193653905
4.079 9.488867614939668
4.0795 9.784398132816847
4.08 9.995407770990699
4.0805 10.00700451999257
4.081 9.80569557556084
4.0815 9.496308262023394
4.082 9.221955978041812
4.0825 9.053166441938572
4.083 8.973536232035112
4.0835 8.941199878671224
4.084 8.927984113409025
4.0845 8.921469982354122
4.085 8.917218860078066
4.0855 8.913748060074589
4.086 8.910573359116434
4.0865 8.907570229463083
4.087 8.90475595773625
4.0875 8.902212167737975
4.088 8.900025728981003
4.0885 8.898316595827076
4.089 8.897205108772244
4.0895 8.896828451475692
4.09 8.897353136178463
4.0905 8.898950026703801
4.091 8.901744453717189
4.0915 8.905737054786488
4.092 8.910647658889303
4.0925 8.915702357307342
4.093 8.919416054237367
4.0935 8.91987030284859
4.094 8.915831610023162
4.0945 8.907964082148293
4.095 8.89899162540732
4.0955 8.891720378808479
4.096 8.887219143427952
4.0965 8.884752999377785
4.097 8.882992154807674
4.0975 8.88106591375896
4.098 8.878734305573214
4.0985 8.876095901010622
4.099 8.873331764586812
4.0995 8.870596584849963
4.1 8.867995611311748
4.1005 8.865620731239154
4.101 8.863575206752824
4.1015 8.861939258143483
4.102 8.860769616503415
4.1025 8.860048112641902
4.103 8.859697890552553
4.1035 8.859622654711526
4.104 8.859741855374928
4.1045 8.860057316425216
4.105 8.860632552966049
4.1055 8.861532066409023
4.106 8.8627968211125
4.1065 8.864433959514265
4.107 8.866465698871817
4.1075 8.868966802263984
4.108 8.872057594883813
4.1085 8.875896098321078
4.109 8.880531103144211
4.1095 8.88574411256937
4.11 8.890883075694504
4.1105 8.894885114429982
4.111 8.89651116248763
4.1115 8.894834203551888
4.112 8.889771432046736
4.1125 8.88234561305303
4.113 8.874373037373854
4.1135 8.867569074270499
4.114 8.862790927571265
4.1145 8.859968783860843
4.115 8.8586181084429
4.1155 8.858223903048511
4.116 8.858422839572011
4.1165 8.858979878251922
4.117 8.85976245508881
4.1175 8.860704437253624
4.118 8.861775358653254
4.1185 8.862988714152088
4.119 8.864382536889504
4.1195 8.866052215085471
4.12 8.868126820400516
4.1205 8.870823643648954
4.121 8.874424422486701
4.1215 8.879199177733653
4.122 8.885121094770799
4.1225 8.891501808061577
4.123 8.897054719055177
4.1235 8.900685009884636
4.124 8.90219399724523
4.1245 8.902134548630109
4.125 8.901219971417774
4.1255 8.899968314445932
4.126 8.898716904447433
4.1265 8.897630828200182
4.127 8.896773301206625
4.1275 8.896115102345036
4.128 8.895627709782175
4.1285 8.895322806288835
4.129 8.895329058081085
4.1295 8.895969701270644
4.13 8.89793665771197
4.1305 8.902714214698932
4.131 8.913333961456473
4.1315 8.934513765532536
4.132 8.968154864450867
4.1325 9.004790298692544
4.133 9.030916484174657
4.1335 9.045018115165423
4.134 9.052774160467777
4.1345 9.058580153436143
4.135 9.064542965727664
4.1355 9.071465996440377
4.136 9.07932688814763
4.1365 9.087256693106756
4.137 9.093562679410685
4.1375 9.096388760275673
4.138 9.094965089179869
4.1385 9.090371928669473
4.139 9.08480284479613
4.1395 9.080008030158513
4.14 9.076315241257785
4.1405 9.072959587821728
4.141 9.069260178262386
4.1415 9.065269485042862
4.142 9.061476522849887
4.1425 9.058292876513299
4.143 9.055812924048698
4.1435 9.053941974009344
4.144 9.052547719311836
4.1445 9.051562303558502
4.145 9.051035086274322
4.1455 9.051144799228602
4.146 9.052227330164207
4.1465 9.054774696839619
4.147 9.059112289513564
4.1475 9.064453390345708
4.148 9.067428001871267
4.1485 9.063509959505708
4.149 9.05309600519859
4.1495 9.041718801256692
4.15 9.033419001881782
4.1505 9.029048624655879
4.151 9.02825274808923
4.1515 9.030684834340029
4.152 9.036088360715507
4.1525 9.043703144602802
4.153 9.0514538350706
4.1535 9.056582535455608
4.154 9.057963315332511
4.1545 9.05675383368662
4.155 9.054685964959472
4.1555 9.052921655404376
4.156 9.052007610906934
4.1565 9.052181063284873
4.157 9.0535934483345
4.1575 9.056456972295173
4.158 9.061053434307173
4.1585 9.067475436751081
4.159 9.075266951634596
4.1595 9.083135038258987
4.16 9.089008162130437
4.1605 9.090417092278663
4.161 9.085771746515288
4.1615 9.07597436182656
4.162 9.064379195895118
4.1625 9.054410535646696
4.163 9.047498127802843
4.1635 9.043328314861604
4.164 9.041006995414875
4.1645 9.039776843714723
4.165 9.039136030330486
4.1655 9.038797456199227
4.166 9.038598697116168
4.1665 9.03845519847643
4.167 9.03835707170477
4.1675 9.038334316471698
4.168 9.038469420530802
4.1685 9.038888179546479
4.169 9.03974197215302
4.1695 9.041155418978217
4.17 9.043075655924962
4.1705 9.045126383829405
4.171 9.046654399426405
4.1715 9.047108166090698
4.172 9.046423618561665
4.1725 9.044959805835418
4.173 9.043168330645816
4.1735 9.041368093489993
4.174 9.039762257113768
4.1745 9.038448805077422
4.175 9.037441523577446
4.1755 9.036715526288365
4.176 9.036234695228238
4.1765 9.036028120555613
4.177 9.036202503875074
4.1775 9.03699203658558
4.178 9.038861580128007
4.1785 9.042681608581766
4.179 9.049997095560474
4.1795 9.063191956036437
4.18 9.084933796941943
4.1805 9.115913190935771
4.181 9.151843364141932
4.1815 9.183535414899762
4.182 9.20199859503537
4.1825 9.203038283144167
4.183 9.187359919132888
4.1835 9.160202084107176
4.184 9.130662968540172
4.1845 9.10707575663531
4.185 9.092173347088355
4.1855 9.083848104635841
4.186 9.079054000658793
4.1865 9.075966078663985
4.187 9.073928485501678
4.1875 9.072771578459289
4.188 9.072420421163514
4.1885 9.07277750456019
4.189 9.073673507656878
4.1895 9.074865646776718
4.19 9.076080954608148
4.1905 9.07711563195966
4.191 9.077888826381013
4.1915 9.078471884915281
4.192 9.07900029401307
4.1925 9.0796046327503
4.193 9.080352632310102
4.1935 9.081286752371152
4.194 9.082420903845101
4.1945 9.08378088440331
4.195 9.085416259329435
4.1955 9.087432425057482
4.196 9.090003308311328
4.1965 9.09342059079231
4.197 9.098165831661806
4.1975 9.105127336409907
4.198 9.11593748598693
4.1985 9.13322679744418
4.199 9.159687175239142
4.1995 9.19445644550721
4.2 9.228318828824978
4.2005 9.247448476068552
4.201 9.246981019545355
4.2015 9.233287886046096
4.202 9.213893249896838
4.2025 9.192359545126696
4.203 9.170100690512289
4.2035 9.149106700547769
4.204 9.131972816820074
4.2045 9.120129166802407
4.205 9.113157594841894
4.2055 9.109616658712405
4.206 9.10807944618874
4.2065 9.107589985822031
4.207 9.107645511832963
4.2075 9.108008720589364
4.208 9.108585454090562
4.2085 9.109373714520338
4.209 9.110397995226354
4.2095 9.11170800314974
4.21 9.113379399095674
4.2105 9.115477693638319
4.211 9.118108865639552
4.2115 9.121470237640718
4.212 9.125955377904905
4.2125 9.131983159526584
4.213 9.139405540203015
4.2135 9.146976812276584
4.214 9.15279468150544
4.2145 9.155674647645462
4.215 9.155960820305864
4.2155 9.155007269776014
4.216 9.154161477810543
4.2165 9.154230783280067
4.217 9.155541440093248
4.2175 9.158203888010508
4.218 9.162277610833392
4.2185 9.167926636499914
4.219 9.175483248620267
4.2195 9.185461505093368
4.22 9.198404432652005
4.2205 9.21460780393355
4.221 9.233755337221865
4.2215 9.254765934132529
4.222 9.275517004534144
4.2225 9.291699453555541
4.223 9.29628167314224
4.2235 9.283945996308361
4.224 9.258074983602146
4.2245 9.229112445166734
4.225 9.205677504945761
4.2255 9.190184102317815
4.226 9.181083956728784
4.2265 9.176028290175925
4.227 9.173248443179897
4.2275 9.171707728478292
4.228 9.170898994440389
4.2285 9.170623514363037
4.229 9.170914621960744
4.2295 9.172014475494716
4.23 9.174456855024566
4.2305 9.179202489831045
4.231 9.187769206933275
4.2315 9.20215060162026
4.232 9.223963775555951
4.2325 9.252290682631415
4.233 9.281011678191597
4.2335 9.299642328799948
4.234 9.29967052417993
4.2345 9.28091296642437
4.235 9.251465646568871
4.2355 9.22181201374686
4.236 9.198504963967341
4.2365 9.182907099952804
4.237 9.173408463468409
4.2375 9.167905549074753
4.238 9.164820370637852
4.2385 9.163232175952313
4.239 9.162747002433079
4.2395 9.163340833427156
4.24 9.165357452276666
4.2405 9.16962185036622
4.241 9.177783694906157
4.2415 9.192871010490496
4.242 9.219723714566058
4.2425 9.263470818231436
4.243 9.324981563042751
4.2435 9.397238627342976
4.244 9.467607589058044
4.2445 9.523480126177795
4.245 9.556233633789457
4.2455 9.562723860852305
4.246 9.54469288687045
4.2465 9.507881774769643
4.247 9.461388721147035
4.2475 9.416037015858976
4.248 9.380257416926874
4.2485 9.356643213807068
4.249 9.342940895353848
4.2495 9.335451074916918
4.25 9.33132507872767
4.2505 9.328965365265269
4.251 9.327599605519818
4.2515 9.326878497147675
4.252 9.326643226487523
4.2525 9.326849439210342
4.253 9.32749861881231
4.2535 9.32861379710426
4.254 9.330235110384304
4.2545 9.33233849979566
4.255 9.33464852594712
4.2555 9.336094515797484
4.256 9.333706132348492
4.2565 9.32249812838387
4.257 9.300479403748948
4.2575 9.274987642465458
4.258 9.256020435173586
4.2585 9.247231246472133
4.259 9.247715280186526
4.2595 9.25543350159645
4.26 9.267441830941575
4.2605 9.27861964035738
4.261 9.281556225214214
4.2615 9.269359962990208
4.262 9.240898383389439
4.2625 9.204439038775842
4.263 9.173996517066243
4.2635 9.15956333290632
4.264 9.160451549458749
4.2645 9.168609925331133
4.265 9.176717529604272
4.2655 9.182008210670087
4.266 9.184813399640205
4.2665 9.186211934464712
4.267 9.187009830258088
4.2675 9.187666187775008
4.268 9.188453511041743
4.2685 9.189596893454986
4.269 9.19142285052936
4.2695 9.194509547700417
4.27 9.199961550084826
4.2705 9.209885729274202
4.271 9.22817482891779
4.2715 9.261172140690139
4.272 9.316360620404954
4.2725 9.393802363402724
4.273 9.469400248220918
4.2735 9.502447954696013
4.274 9.485226887392454
4.2745 9.447573396806515
4.275 9.414451279670175
4.2755 9.392910377813127
4.276 9.380957025071403
4.2765 9.374897976086647
4.277 9.37191328847091
4.2775 9.370348742039042
4.278 9.369372817625301
4.2785 9.368589412353266
4.279 9.367836178319365
4.2795 9.36703392443889
4.28 9.366185564663809
4.2805 9.365314139610529
4.281 9.364504251667466
4.2815 9.363884898206958
4.282 9.363748900440374
4.2825 9.364751321634582
4.283 9.368403887276234
4.2835 9.377814413923382
4.284 9.398085985669812
4.2845 9.434825978370753
4.285 9.489657204244427
4.2855 9.55593729657799
4.286 9.62016845215177
4.2865 9.668939639043469
4.287 9.692790103295987
4.2875 9.685302782347904
4.288 9.644522139937425
4.2885 9.578038142994227
4.289 9.50353402566936
4.2895 9.439591636581895
4.29 9.395434743226538
4.2905 9.369706500595612
4.291 9.356183545123091
4.2915 9.349138836696174
4.292 9.34505407885295
4.2925 9.342215486547676
4.293 9.339862007411185
4.2935 9.337669450536634
4.294 9.335508062821987
4.2945 9.333325291431905
4.295 9.331110948607346
4.2955 9.328897159994487
4.296 9.326743084568449
4.2965 9.324748156749681
4.297 9.32308307380909
4.2975 9.322064985016272
4.298 9.322294691694474
4.2985 9.324868441492619
4.299 9.331662655885975
4.2995 9.345627034224517
4.3 9.370942359833421
4.3005 9.412329112912051
4.301 9.471673538307918
4.3015 9.541597842749002
4.302 9.601896173769006
4.3025 9.627329151915706
4.303 9.603334432897121
4.3035 9.537263805326539
4.304 9.455658280125352
4.3045 9.386319913786544
4.305 9.341126697616673
4.3055 9.316444376278142
4.306 9.303911523627427
4.3065 9.297243262408621
4.307 9.293095886794298
4.3075 9.289964031215547
4.308 9.28722153038014
4.3085 9.284614630800405
4.309 9.282050257585123
4.3095 9.27951874645975
4.31 9.277044626468498
4.3105 9.274714090110848
4.311 9.272664054301284
4.3115 9.27114216297992
4.312 9.270558678298897
4.3125 9.27148904877534
4.313 9.274444343244202
4.3135 9.279273190393734
4.314 9.28467248008959
4.3145 9.288501319915301
4.315 9.288848238071957
4.3155 9.284927938090352
4.316 9.277440699663384
4.3165 9.268241624589962
4.317 9.259407200001839
4.3175 9.252254739470619
4.318 9.247093264522949
4.3185 9.243597252206875
4.319 9.241257378273108
4.3195 9.239656455399782
4.32 9.23850650678467
4.3205 9.237663214347208
4.321 9.237037354690521
4.3215 9.236595057405943
4.322 9.236339727512433
4.3225 9.236300282348878
4.323 9.236566181550888
4.3235 9.237307746899997
4.324 9.238866805157425
4.3245 9.241923180075013
4.325 9.247602253447536
4.3255 9.257287821424825
4.326 9.271589372706924
4.3265 9.288626568683924
4.327 9.303245665441626
4.3275 9.309293493315227
4.328 9.303953566240004
4.3285 9.289839368929197
4.329 9.272495240721682
4.3295 9.256773250337126
4.33 9.244999044895984
4.3305 9.237267944484785
4.331 9.232512650187342
4.3315 9.22954686181033
4.332 9.227507831795162
4.3325 9.225906848274683
4.333 9.2244997959479
4.3335 9.223167943946521
4.334 9.221867913498532
4.3345 9.22059437083152
4.335 9.219375038728042
4.3355 9.218272094787991
4.336 9.217415954616879
4.3365 9.217025124511373
4.337 9.217482038525375
4.3375 9.219351138309168
4.338 9.22338490972734
4.3385 9.230297038496104
4.339 9.240270576938066
4.3395 9.252330751137713
4.34 9.264176489626404
4.3405 9.272921681210065
4.341 9.276342469575393
4.3415 9.273620389026863
4.342 9.265495410694502
4.3425 9.25381979634188
4.343 9.240849684914078
4.3435 9.228631601062443
4.344 9.218516476045725
4.3445 9.210945493656034
4.345 9.20561033818501
4.3455 9.201856929266075
4.346 9.199027074981075
4.3465 9.196639116050509
4.347 9.194396955092135
4.3475 9.192143972353175
4.348 9.189817023553978
4.3485 9.1873932107471
4.349 9.184905157450046
4.3495 9.182406192755522
4.35 9.179997515812943
4.3505 9.177833827262948
4.351 9.176171546238134
4.3515 9.175381198462034
4.352 9.17596250814109
4.3525 9.178489824308596
4.353 9.18339788552412
4.3535 9.19071704602025
4.354 9.199936021558422
4.3545 9.210203283239927
4.355 9.220767990877498
4.3555 9.231322511982121
4.356 9.241877896149866
4.3565 9.252403976738417
4.357 9.26271273157699
4.3575 9.27223636295475
4.358 9.27993151256489
4.3585 9.284444559110845
4.359 9.284455359432219
4.3595 9.278624494844113
4.36 9.26521557652276
4.3605 9.24303963181277
4.361 9.21430931033617
4.3615 9.18536555051027
4.362 9.162075408586581
4.3625 9.145998709046392
4.363 9.135517387955936
4.3635 9.128463529972528
4.364 9.123394024849006
4.3645 9.119573197817989
4.365 9.116589585084604
4.3655 9.114201767537473
4.366 9.112250853545955
4.3665 9.11062661324344
4.367 9.109258500880522
4.3675 9.108091340078662
4.368 9.107088291516412
4.3685 9.106218316710994
4.369 9.105487600957378
4.3695 9.10493530688709
4.37 9.104666986067013
4.3705 9.10485362095131
4.371 9.105744172337346
4.3715 9.10770851585806
4.372 9.111374821535854
4.3725 9.117659122523484
4.373 9.127197164832094
4.3735 9.139257320136785
4.374 9.151092517648074
4.3745 9.15875991990978
4.375 9.15914509148931
4.3755 9.151860410721213
4.376 9.139512628895258
4.3765 9.125973690505504
4.377 9.114141443822739
4.3775 9.10506448081211
4.378 9.098561373035881
4.3785 9.094167228265881
4.379 9.091488949986811
4.3795 9.090159858413596
4.38 9.089813938505468
4.3805 9.090147332766566
4.381 9.090914252977623
4.3815 9.091952826111282
4.382 9.093144292302085
4.3825 9.094415735563796
4.383 9.095747314695554
4.3835 9.097165154228755
4.384 9.098732721987577
4.3845 9.100575913639801
4.385 9.102833537626942
4.3855 9.10563309806961
4.386 9.109089878109895
4.3865 9.11334295729814
4.387 9.118437865997837
4.3875 9.123760124118267
4.388 9.127724945509154
4.3885 9.128716257052425
4.389 9.12626298468675
4.3895 9.12112397299082
4.39 9.1147168525481
4.3905 9.1084302673204
4.391 9.103142117016002
4.3915 9.099125075973685
4.392 9.09624740600497
4.3925 9.094224660147496
4.393 9.09279270750718
4.3935 9.091775102974683
4.394 9.091069251940155
4.3945 9.090622059822977
4.395 9.09040600105465
4.3955 9.0904144872971
4.396 9.09064155649957
4.3965 9.09108438145752
4.397 9.091744860956961
4.3975 9.092599961232807
4.398 9.09360451029222
4.3985 9.094718518103516
4.399 9.09587497521822
4.3995 9.097038622768427
4.4 9.098205079010953
4.4005 9.099409426051611
4.401 9.100663516838196
4.4015 9.101874670145008
4.402 9.102868177797003
4.4025 9.1034927575075
4.403 9.103721324337172
4.4035 9.103642321826534
4.404 9.103371463562432
4.4045 9.103000493508269
4.405 9.102583415872378
4.4055 9.102150176345479
4.406 9.10172163891125
4.4065 9.101287539766343
4.407 9.100849163565112
4.4075 9.100420057221509
4.408 9.100063359084022
4.4085 9.099836443373675
4.409 9.099804559618303
4.4095 9.10000923390205
4.41 9.10047953628623
4.4105 9.101207622752252
4.411 9.102165958839205
4.4115 9.103308894435504
4.412 9.104601961516217
4.4125 9.106033334628233
4.413 9.107608550256657
4.4135 9.109332957556639
4.414 9.111225879646224
4.4145 9.113297039370853
4.415 9.115555715913434
4.4155 9.11799187004031
4.416 9.120554107604871
4.4165 9.123139352400148
4.417 9.12565662524728
4.4175 9.12807925046739
4.418 9.130431906791657
4.4185 9.132813334360833
4.419 9.135371271591943
4.4195 9.138244041397797
4.42 9.141478790624443
4.4205 9.144969699652414
4.421 9.148520826357448
4.4215 9.151939150195041
4.422 9.155118624646732
4.4225 9.15804368443004
4.423 9.160775162509474
4.4235 9.163388301184224
4.424 9.165954137969837
4.4245 9.168526743275379
4.425 9.171144909618857
4.4255 9.173815954395192
4.426 9.176518886883624
4.4265 9.179243918877845
4.427 9.181979341366244
4.4275 9.184719875182033
4.428 9.187464327882022
4.4285 9.190205958323038
4.429 9.192939621924605
4.4295 9.195657111673437
4.43 9.198334411753297
4.4305 9.200953143074926
4.431 9.203483309271139
4.4315 9.205899379458199
4.432 9.208185196976576
4.4325 9.210349211607348
4.433 9.212414508675469
4.4335 9.214414614056853
4.434 9.216396244756893
4.4345 9.218386810087015
4.435 9.220406294706873
4.4355 9.222452097439515
4.436 9.224511835645654
4.4365 9.226557738482192
4.437 9.228551265354106
4.4375 9.230442572187755
4.438 9.232197552999068
4.4385 9.23380416432478
4.439 9.235328770570742
4.4395 9.236931043692529
4.44 9.23876559076702
4.4405 9.240849744582317
4.441 9.242984669847313
4.4415 9.244881652960487
4.442 9.246363137367744
4.4425 9.247439468797552
4.443 9.248261554154958
4.4435 9.24899046485865
4.444 9.249720207165428
4.4445 9.250471395309145
4.445 9.251216377044429
4.4455 9.251921893004322
4.446 9.252574411066679
4.4465 9.25320531354011
4.447 9.253856687161626
4.4475 9.254575709220468
4.448 9.255393363538651
4.4485 9.256319216949223
4.449 9.257367586315535
4.4495 9.258555604360339
4.45 9.25985971293223
4.4505 9.261236583340896
4.451 9.262591713581962
4.4515 9.263847467954676
4.452 9.2649744677671
4.4525 9.265996671173752
4.453 9.266961288083678
4.4535 9.267919889079796
4.454 9.268896744312265
4.4545 9.269846437312815
4.455 9.270683069245855
4.4555 9.271310678912496
4.456 9.271649969828697
4.4565 9.271572036722034
4.457 9.27081506473142
4.4575 9.268852908021167
4.458 9.265061145389168
4.4585 9.259128465501643
4.459 9.251696311484029
4.4595 9.244510252455893
4.46 9.239813958118773
4.4605 9.239310155646908
4.461 9.243370726453634
4.4615 9.251004808127032
4.462 9.260499075544498
4.4625 9.27030416901653
4.463 9.279541487251343
4.4635 9.287950961588464
4.464 9.295470909295354
4.4645 9.301726550775495
4.465 9.305973155886203
4.4655 9.30758524059473
4.466 9.306695325179863
4.4665 9.30425049166395
4.467 9.301399981244856
4.4675 9.298909791316962
4.468 9.297058251047297
4.4685 9.295779020232878
4.469 9.294854683545374
4.4695 9.294123183635769
4.47 9.293515664986035
4.4705 9.293015451063471
4.471 9.29261143787837
4.4715 9.292279778773032
4.472 9.292013228773442
4.4725 9.291819434168254
4.473 9.291717199704959
4.4735 9.291732235814575
4.474 9.291896772163774
4.4745 9.29224537101771
4.475 9.292821732463342
4.4755 9.293680269351896
4.476 9.294888711953075
4.4765 9.296531574347814
4.477 9.2986462964916
4.4775 9.30112059470967
4.478 9.30366329869814
4.4785 9.30589793416032
4.479 9.3075830609631
4.4795 9.308766275079744
4.48 9.309682651376011
4.4805 9.310506148379499
4.481 9.311235602333838
4.4815 9.31177907015994
4.482 9.312053672399522
4.4825 9.312068638167531
4.483 9.311868675905433
4.4835 9.311525404833812
4.484 9.311097000078242
4.4845 9.310630541057428
4.485 9.310185267780202
4.4855 9.309802783739666
4.486 9.30953858972213
4.4865 9.309404799909977
4.487 9.309406440737963
4.4875 9.30952779989643
4.488 9.309765908872944
4.4885 9.31012758247035
4.489 9.310609309438455
4.4895 9.311192803864916
4.49 9.311836108274285
4.4905 9.312463641369263
4.491 9.313032881926414
4.4915 9.313527831417534
4.492 9.313963401790534
4.4925 9.314355367221939
4.493 9.3147000425395
4.4935 9.31496484997589
4.494 9.31513347232271
4.4945 9.315205941596066
4.495 9.31523889156933
4.4955 9.315298898237788
4.496 9.315423614122693
4.4965 9.315607746605714
4.497 9.315830052760973
4.4975 9.316056956130797
4.498 9.316279252155088
4.4985 9.316519499996005
4.499 9.316810645217135
4.4995 9.317180126319144
4.5 9.317647583659031
4.5005 9.318221002106004
4.501 9.31889454660515
4.5015 9.319649337289238
4.502 9.320460131067225
4.5025 9.321306606493039
4.503 9.322170722467565
4.5035 9.32305990495085
4.504 9.32400341395785
4.5045 9.325065352898303
4.505 9.32633907055261
4.5055 9.327980370488422
4.506 9.330202325347845
4.5065 9.333272119742904
4.507 9.33735287376393
4.5075 9.34203978725898
4.508 9.34565324527853
4.5085 9.345857592346526
4.509 9.34317846279735
4.5095 9.342998591921127
4.51 9.349608164523005
4.5105 9.359614601379565
4.511 9.366035467126814
4.5115 9.366733166308105
4.512 9.364529039752178
4.5125 9.362387270989725
4.513 9.361414418692522
4.5135 9.361516787417155
4.514 9.36225452092948
4.5145 9.363265834952635
4.515 9.36436394611459
4.5155 9.365501644927289
4.516 9.366700797689735
4.5165 9.368004097012612
4.517 9.369479784996077
4.5175 9.371170286114413
4.518 9.373107258867375
4.5185 9.375316171862295
4.519 9.377781582878995
4.5195 9.380467754905837
4.52 9.383287295282638
4.5205 9.386167661172664
4.521 9.389148006393992
4.5215 9.392438356407865
4.522 9.396220352438387
4.5225 9.400326468524185
4.523 9.404249904251085
4.5235 9.40728932878254
4.524 9.408250181986606
4.5245 9.40422568173516
4.525 9.387985113571645
4.5255 9.343553129923272
4.526 9.245541457911546
4.5265 9.08514019045133
4.527 8.913127170853144
4.5275 8.792840146158067
4.528 8.73002475982046
4.5285 8.702201623539441
4.529 8.692966359109022
4.5295 8.69639788649446
4.53 8.716045294452812
4.5305 8.770289962478305
4.531 8.902477166464816
4.5315 9.133944626296355
4.532 9.335787101691984
4.5325 9.416736109615886
4.533 9.43656808023929
4.5335 9.440772732660157
4.534 9.44201553596869
4.5345 9.442751630427022
4.535 9.44333974912276
4.5355 9.443808430261392
4.536 9.44415494723664
4.5365 9.44440101314326
4.537 9.444581877018642
4.5375 9.444734368093975
4.538 9.444888855910957
4.5385 9.445077286945065
4.539 9.445280026433139
4.5395 9.445506302137698
4.54 9.445746738847898
4.5405 9.446022412754807
4.541 9.446394725684854
4.5415 9.446925014559646
4.542 9.447691988405012
4.5425 9.448799948906473
4.543 9.450384542281125
4.5435 9.452555821886783
4.544 9.455326757928265
4.5445 9.45863984924825
4.545 9.462433405813563
4.5455 9.466702435017933
4.546 9.471464960395423
4.5465 9.476651405821428
4.547 9.482042634594972
4.5475 9.487223846500616
4.548 9.491663270729955
4.5485 9.4946391776835
4.549 9.495548808628403
4.5495 9.49382894457808
4.55 9.489034923056302
4.5505 9.48136699173551
4.551 9.47236038106287
4.5515 9.464683292285613
4.552 9.460250123988882
4.5525 9.458972947100555
4.553 9.45942638574035
4.5535 9.460245454728827
4.554 9.460759934761754
4.5545 9.460802797551892
4.555 9.460471624543139
4.5555 9.459921790792169
4.556 9.459290234250407
4.5565 9.458618536856942
4.557 9.45789203544464
4.5575 9.457100307629599
4.558 9.456246175780404
4.5585 9.455350564363265
4.559 9.454449578671554
4.5595 9.453585583889403
4.56 9.452800978384182
4.5605 9.452136855263653
4.561 9.451624699576591
4.5615 9.451298163583218
4.562 9.451205106895234
4.5625 9.451370567456973
4.563 9.4517967345563
4.5635 9.452449701594649
4.564 9.453300498597983
4.5645 9.454340154932627
4.565 9.455612741281907
4.5655 9.45705805701996
4.566 9.458470499444488
4.5665 9.459595123669303
4.567 9.46032355269914
4.5675 9.460658781373219
4.568 9.460654084766436
4.5685 9.46034781799689
4.569 9.45975280072954
4.5695 9.458883737615118
4.57 9.45777121682664
4.5705 9.456482853939274
4.571 9.455149859066381
4.5715 9.453901662687944
4.572 9.45282795545538
4.5725 9.45193149161804
4.573 9.451189035421926
4.5735 9.450577623293764
4.574 9.45010738452553
4.5745 9.44978483066729
4.575 9.449602555326404
4.5755 9.44954250301997
4.576 9.449566933414978
4.5765 9.449643430567495
4.577 9.44974048594889
4.5775 9.449825387889657
4.578 9.449881627818563
4.5785 9.44993113891396
4.579 9.449964166464767
4.5795 9.449916276846576
4.58 9.44958172261742
4.5805 9.448634510951067
4.581 9.446931917624795
4.5815 9.444813285216771
4.582 9.441292330033608
4.5825 9.427916315684584
4.583 9.38558149091769
4.5835 9.307024398147927
4.584 9.22516159022464
4.5845 9.182353105611757
4.585 9.194332136881926
4.5855 9.252521400703767
4.586 9.328706748092696
4.5865 9.388312991236837
4.587 9.418351121416755
4.5875 9.42843145100531
4.588 9.43029096538232
4.5885 9.429736811134934
4.589 9.428713782199402
4.5895 9.427718668640377
4.59 9.426832914496678
4.5905 9.426021012723549
4.591 9.425200748414124
4.5915 9.42422052543748
4.592 9.422736014420646
4.5925 9.419896944558385
4.593 9.414246790421842
4.5935 9.404716482201845
4.594 9.393107268114935
4.5945 9.384708044000643
4.595 9.384042686024657
4.5955 9.390519688985474
4.596 9.39950525555739
4.5965 9.4066739224324
4.597 9.4105651611608
4.5975 9.411954017550705
4.598 9.412102843755996
4.5985 9.411875950200564
4.599 9.41168390441025
4.5995 9.411694123530754
4.6 9.411954267348001
4.6005 9.412474365136195
4.601 9.413242629994453
4.6015 9.414227563124676
4.602 9.41530322094233
4.6025 9.416022504680978
4.603 9.415161500933515
4.6035 9.410431606301948
4.604 9.400023446476013
4.6045 9.3865921720971
4.605 9.37807372736005
4.6055 9.380870773000805
4.606 9.393401748925193
4.6065 9.408431879475284
4.607 9.42018439501578
4.6075 9.42745834437519
4.608 9.43168888346391
4.6085 9.434463595722573
4.609 9.436698573217768
4.6095 9.43879128251934
4.61 9.440888889370317
4.6105 9.443060263591505
4.611 9.445351345610309
4.6115 9.44777039727925
4.612 9.450161797297259
4.6125 9.451833896029154
4.613 9.450486556782906
4.6135 9.44009811576408
4.614 9.410435902713566
4.6145 9.356179360859525
4.615 9.292505002696576
4.6155 9.249475902193726
4.616 9.248276678028589
4.6165 9.289843532806
4.617 9.356050680937159
4.6175 9.418842030928065
4.618 9.45984850206181
4.6185 9.479722029709954
4.619 9.48752235323256
4.6195 9.490246669518502
4.62 9.491210263991093
4.6205 9.491679385629624
4.621 9.49210124141786
4.6215 9.492642867163791
4.622 9.493360669361028
4.6225 9.494209259182501
4.623 9.495088691039882
4.6235 9.49594215973357
4.624 9.496850189848828
4.6245 9.497977779273562
4.625 9.499454156767097
4.6255 9.501279413018654
4.626 9.503344211108129
4.6265 9.505550879726993
4.627 9.507829141771666
4.6275 9.51013441092973
4.628 9.512449490416223
4.6285 9.514749920277506
4.629 9.517015272697265
4.6295 9.519241580540985
4.63 9.521429904655673
4.6305 9.523602949124644
4.631 9.525799385735695
4.6315 9.528089992900512
4.632 9.530572595522862
4.6325 9.533340715364513
4.633 9.536415759713972
4.6335 9.539708960101855
4.634 9.542985458446875
4.6345 9.545804367648525
4.635 9.547361933164396
4.6355 9.546759968210182
4.636 9.54430203314159
4.6365 9.542546277465306
4.637 9.54511786456376
4.6375 9.553896853699811
4.638 9.567281433841124
4.6385 9.581316198028276
4.639 9.592401415613306
4.6395 9.598990161124853
4.64 9.601444446221844
4.6405 9.601043145007328
4.641 9.598925054915117
4.6415 9.595588629524475
4.642 9.591083797436099
4.6425 9.585627703358035
4.643 9.579985299295164
4.6435 9.575070456705276
4.644 9.571334379663636
4.6445 9.568635441135882
4.645 9.566654193643874
4.6455 9.565257133197818
4.646 9.564453143823126
4.6465 9.564150858233994
4.647 9.564138149049327
4.6475 9.564181165537299
4.648 9.564147732169339
4.6485 9.564000863135565
4.649 9.563785011320888
4.6495 9.563552024094012
4.65 9.563351413713878
4.6505 9.56322400166324
4.651 9.563178877282013
4.6515 9.563239733887315
4.652 9.563408629560296
4.6525 9.56372486576624
4.653 9.564217706981058
4.6535 9.56475394540416
4.654 9.56440072301826
4.6545 9.55923073743121
4.655 9.536001868180406
4.6555 9.461254700274697
4.656 9.291927496053205
4.6565 9.050165303512237
4.657 8.83587497606468
4.6575 8.700900732680811
4.658 8.630854881155916
4.6585 8.60131895324238
4.659 8.598195311965544
4.6595 8.616513352242919
4.66 8.655828763446461
4.6605 8.715571739071969
4.661 8.789521398037834
4.6615 8.86419868608666
4.662 8.92309974705811
4.6625 8.953289053716713
4.663 8.947463969334489
4.6635 8.904884758559422
4.664 8.834066824142642
4.6645 8.753155480962445
4.665 8.681523394515981
4.6655 8.630566498028141
4.666 8.60223210844806
4.6665 8.594861763659669
4.667 8.609494518646212
4.6675 8.654446011078306
4.668 8.749611641763451
4.6685 8.922007136681522
4.669 9.163103843523192
4.6695 9.381536309245043
4.67 9.501838737646302
4.6705 9.5468705351233
4.671 9.560638135029798
4.6715 9.56497879794528
4.672 9.567046581927684
4.6725 9.568746174117496
4.673 9.57042865022305
4.6735 9.572078867035177
4.674 9.57367536863524
4.6745 9.57527147028081
4.675 9.576947440739872
4.6755 9.578762206551495
4.676 9.580684175767143
4.6765 9.582615981680206
4.677 9.58442501094176
4.6775 9.586017268698505
4.678 9.587438660889273
4.6785 9.588937073522313
4.679 9.590791821873783
4.6795 9.593046094830033
4.68 9.595373581179643
4.6805 9.597339802722448
4.681 9.5987315333416
4.6815 9.599640032231942
4.682 9.600152236639076
4.6825 9.600160255137755
4.683 9.599390891392503
4.6835 9.597703779300982
4.684 9.595312864944876
4.6845 9.592695280889593
4.685 9.590288472437805
4.6855 9.588283815652783
4.686 9.58666868900843
4.6865 9.585340059495529
4.687 9.584182798731021
4.6875 9.583124576528395
4.688 9.582097629930669
4.6885 9.581077998540323
4.689 9.580046418111547
4.6895 9.579008908586175
4.69 9.577982894085515
4.6905 9.577032693897642
4.691 9.576242739247508
4.6915 9.575712887118332
4.692 9.575500980233503
4.6925 9.575555958429607
4.693 9.575724860194441
4.6935 9.575821542937344
4.694 9.575665396739033
4.6945 9.575108810487517
4.695 9.573987212293229
4.6955 9.572123292841251
4.696 9.569411338661524
4.6965 9.565902893141761
4.697 9.561776612623088
4.6975 9.557294967656347
4.698 9.552719608905097
4.6985 9.548284039144455
4.699 9.544131455100423
4.6995 9.540315968599224
4.7 9.536821184949119
4.7005 9.533575022946085
4.701 9.530502156631794
4.7015 9.52753023303735
4.702 9.524615808139313
4.7025 9.521724540720687
4.703 9.518843841014757
4.7035 9.51596842470406
4.704 9.513093786265735
4.7045 9.51021503551727
4.705 9.507316139139228
4.7055 9.504353482350773
4.706 9.501225238712475
4.7065 9.497647076964093
4.707 9.493044905289896
4.7075 9.486555439757005
4.708 9.47745414898434
4.7085 9.466115320439346
4.709 9.454879584650026
4.7095 9.44734068088534
4.71 9.445956741320007
4.7105 9.450030248827964
4.711 9.456432833405383
4.7115 9.462070664493446
4.712 9.465569938234289
4.7125 9.467102525412074
4.713 9.467407792202494
4.7135 9.467162384690077
4.714 9.4667824883038
4.7145 9.466494000508249
4.715 9.46638766817465
4.7155 9.466513057256165
4.716 9.466873016604517
4.7165 9.467466884356615
4.717 9.468237850362424
4.7175 9.468891808745788
4.718 9.468180823320118
4.7185 9.461880830861876
4.719 9.438607529480723
4.7195 9.377019122552785
4.72 9.258414927940716
4.7205 9.099334148590625
4.721 8.957742837553436
4.7215 8.889394509250714
4.722 8.915556201275795
4.7225 9.023548521296238
4.723 9.171966208143225
4.7235 9.30753214458015
4.724 9.398663028439284
4.7245 9.447041825382659
4.725 9.468954709660906
4.7255 9.478091680041931
4.726 9.48186937802977
4.7265 9.483571978080342
4.727 9.484507878242823
4.7275 9.485185134307898
4.728 9.485800574143063
4.7285 9.486445361619687
4.729 9.487176388564531
4.7295 9.488026767258024
4.73 9.489018896645646
4.7305 9.490139546945116
4.731 9.491334938950555
4.7315 9.4925229800094
4.732 9.493627254794752
4.7325 9.49457092923667
4.733 9.49535117354666
4.7335 9.49606707859882
4.734 9.49689517110815
4.7345 9.497953375184714
4.735 9.499244830452728
4.7355 9.500713796015045
4.736 9.502272537283964
4.7365 9.503858762876366
4.737 9.505420205858218
4.7375 9.506925636431891
4.738 9.508374162534533
4.7385 9.509801718567008
4.739 9.5112824189723
4.7395 9.512951357232183
4.74 9.515015739293101
4.7405 9.51772876288938
4.741 9.521290326148264
4.7415 9.525726556479665
4.742 9.530627249492515
4.7425 9.534959733277908
4.743 9.537298143863673
4.7435 9.536712198730758
4.744 9.53350768865008
4.7445 9.528886306863239
4.745 9.52403326199833
4.7455 9.51957110162071
4.746 9.515613902851221
4.7465 9.512088705405269
4.747 9.508973383083756
4.7475 9.506307172075026
4.748 9.504101480396372
4.7485 9.502306826920222
4.749 9.500842322283955
4.7495 9.499639110601468
4.75 9.49864590728641
4.7505 9.497839203105176
4.751 9.497213268039399
4.7515 9.496772629017208
4.752 9.496518970469786
4.7525 9.496441627431551
4.753 9.496501770933811
4.7535 9.496631186894806
4.754 9.49674729950074
4.7545 9.496746597231159
4.755 9.496561019399653
4.7555 9.496124925107544
4.756 9.495419768920431
4.7565 9.494433155428691
4.757 9.493247659070644
4.7575 9.491992046887539
4.758 9.490813989207993
4.7585 9.489789089666864
4.759 9.488925144050754
4.7595 9.488192032328772
4.76 9.487541214636984
4.7605 9.486935856804863
4.761 9.486331536310683
4.7615 9.485702614170258
4.762 9.485029825790384
4.7625 9.484295262835936
4.763 9.483510576310422
4.7635 9.482686775199578
4.764 9.481856411701301
4.7645 9.481065287749693
4.765 9.480363702869802
4.7655 9.479803771899544
4.766 9.479390281959247
4.7665 9.479063270817516
4.767 9.478664149123052
4.7675 9.478010857047096
4.768 9.476983873278833
4.7685 9.475548243560787
4.769 9.473749050777226
4.7695 9.47171420824349
4.77 9.469627286473678
4.7705 9.467645995950527
4.771 9.465875931824279
4.7715 9.46433796686102
4.772 9.463000063711238
4.7725 9.461805955050725
4.773 9.460698461761371
4.7735 9.45962766818517
4.774 9.458536136847876
4.7745 9.457383847250654
4.775 9.4561340728451
4.7755 9.454752608790681
4.776 9.45323261416987
4.7765 9.451583894379311
4.777 9.449837918307367
4.7775 9.448039057068307
4.778 9.446225181702594
4.7785 9.44436164130284
4.779 9.4423149275855
4.7795 9.439878423010843
4.78 9.436906372178282
4.7805 9.433411382616317
4.781 9.429550537746945
4.7815 9.425536473133388
4.782 9.421538703904517
4.7825 9.41763452455747
4.783 9.413829180971344
4.7835 9.410060359266435
4.784 9.406294664544156
4.7845 9.402547723770532
4.785 9.39886626532066
4.7855 9.395285713640899
4.786 9.391839943369902
4.7865 9.38853571465597
4.787 9.385392213361385
4.7875 9.38240768943491
4.788 9.379558381463479
4.7885 9.376782271697216
4.789 9.37398309927254
4.7895 9.371038802764126
4.79 9.3677877569421
4.7905 9.36396271871655
4.791 9.359203387866629
4.7915 9.353228319711672
4.792 9.346245875010911
4.7925 9.339242471951344
4.793 9.333688652232418
4.7935 9.330687359204717
4.794 9.330280331672714
4.7945 9.331551244142872
4.795 9.333285563788401
4.7955 9.33460488331702
4.796 9.335161460904498
4.7965 9.334970640702718
4.797 9.334192973741047
4.7975 9.332933879007939
4.798 9.331244936763024
4.7985 9.329202445717158
4.799 9.326948832714443
4.7995 9.32466935991306
4.8 9.322500903424004
4.8005 9.320516408398245
4.801 9.318733963978186
4.8015 9.317132788236208
4.802 9.31565197962113
4.8025 9.31423697233284
4.803 9.312852984044468
4.8035 9.311493848677966
4.804 9.310198694648957
4.8045 9.309035421112597
4.805 9.30805626373201
4.8055 9.307302700517642
4.806 9.306783593549444
4.8065 9.306487754615716
4.807 9.306396699154313
4.8075 9.306479053179963
4.808 9.306685058769247
4.8085 9.306941981572695
4.809 9.307189664770792
4.8095 9.307370819796894
4.81 9.307468427856271
4.8105 9.307510668181852
4.811 9.307557946436624
4.8115 9.307674487979515
4.812 9.307865774917683
4.8125 9.30803515102037
4.813 9.308035419975631
4.8135 9.30776423107233
4.814 9.30723935562009
4.8145 9.30653614797945
4.815 9.305716981201112
4.8155 9.30475241426436
4.816 9.303589729066378
4.8165 9.302221295447204
4.817 9.300711566258947
4.8175 9.299174158624847
4.818 9.297708944320291
4.8185 9.296355837283873
4.819 9.295129002337287
4.8195 9.294006855665444
4.82 9.29297426445558
4.8205 9.292022725382058
4.821 9.291137257336153
4.8215 9.290316944166179
4.822 9.28954941742213
4.8225 9.288799328822826
4.823 9.288033768445143
4.8235 9.287215859633644
4.824 9.286341167263181
4.8245 9.285440178368177
4.825 9.28454243433048
4.8255 9.283648016659367
4.826 9.282731932461388
4.8265 9.281770697992801
4.827 9.280767055866349
4.8275 9.27975078076479
4.828 9.278723417391255
4.8285 9.27768708325101
4.829 9.276655708182783
4.8295 9.275705582942674
4.83 9.274915716913718
4.8305 9.274357963246192
4.831 9.274047388432404
4.8315 9.2739673848186
4.832 9.274071240064512
4.8325 9.274312275336584
4.833 9.274650084634075
4.8335 9.275058709361787
4.834 9.275515971751982
4.8345 9.276031403039422
4.835 9.276627117055199
4.8355 9.27736942152439
4.836 9.278403903127533
4.8365 9.279975319509987
4.837 9.282427035715372
4.8375 9.28614599324331
4.838 9.291260913377076
4.8385 9.297065316984689
4.839 9.301341465123237
4.8395 9.300331240045196
4.84 9.290473205416767
4.8405 9.27165549584344
4.841 9.24906169838222
4.8415 9.23073483815147
4.842 9.22274618914222
4.8425 9.22632474821043
4.843 9.237866975868858
4.8435 9.251250021346465
4.844 9.261531547247266
4.8445 9.267228039467835
4.845 9.269416003354927
4.8455 9.269702624681763
4.846 9.269171292830087
4.8465 9.268343764080988
4.847 9.267415718891687
4.8475 9.266446894473457
4.848 9.265426320519595
4.8485 9.264353656976091
4.849 9.263205802974088
4.8495 9.261981580534822
4.85 9.260691372110525
4.8505 9.25935524354787
4.851 9.257965365040036
4.8515 9.256506740774086
4.852 9.254935623436065
4.8525 9.253215962506452
4.853 9.251369611840598
4.8535 9.24947729319647
4.854 9.247657836628552
4.8545 9.246015162097411
4.855 9.244636165158433
4.8555 9.243560083856934
4.856 9.24281627861966
4.8565 9.24238962980213
4.857 9.241990887539394
4.8575 9.240258847631068
4.858 9.232447560519145
4.8585 9.206410779397174
4.859 9.14589271971673
4.8595 9.060442816499418
4.86 8.991143315743123
4.8605 8.954298442470158
4.861 8.938688712485032
4.8615 8.93298551218658
4.862 8.931594322205491
4.8625 8.932177756239678
4.863 8.933777563607787
4.8635 8.935991339849451
4.864 8.93870376394807
4.8645 8.941960857749311
4.865 8.946031294381804
4.8655 8.951561027197307
4.866 8.959930634205111
4.8665 8.973697078476665
4.867 8.996489500884817
4.8675 9.031014368283369
4.868 9.074925205226467
4.8685 9.11848905008019
4.869 9.148410574599435
4.8695 9.155325506926179
4.87 9.13871249092556
4.8705 9.106624868789478
4.871 9.070492035213608
4.8715 9.03895869966341
4.872 9.01550383216065
4.8725 8.99990912699284
4.873 8.990455286968388
4.8735 8.985333402601384
4.874 8.983167024876487
4.8745 8.983111249244768
4.875 8.984840958937522
4.8755 8.98851153827787
4.876 8.99484859090833
4.8765 9.005237240352177
4.877 9.021663341353761
4.8775 9.045955151608762
4.878 9.078022038438856
4.8785 9.1140387926283
4.879 9.14671006990428
4.8795 9.168597783383827
4.88 9.175536842135365
4.8805 9.167837888950103
4.881 9.149438092956082
4.8815 9.12608430271268
4.882 9.103224807032465
4.8825 9.084519129211529
4.883 9.071599630562492
4.8835 9.064623733393951
4.884 9.063159177455478
4.8845 9.066805992550503
4.885 9.075520767717034
4.8855 9.089369651341684
4.886 9.107791954179397
4.8865 9.128722879012894
4.887 9.148748078625278
4.8875 9.16488487861642
4.888 9.176259028460745
4.8885 9.183734990016418
4.889 9.18856320691999
4.8895 9.19124573455223
4.89 9.190603041414825
4.8905 9.182672887313778
4.891 9.160899303919305
4.8915 9.123801848603968
4.892 9.085509345894913
4.8925 9.061290689729805
4.893 9.050876902581862
4.8935 9.047857187998755
4.894 9.047943942084938
4.8945 9.049220645539133
4.895 9.050928463728816
4.8955 9.052778254979707
4.896 9.054661889095009
4.8965 9.05656491439774
4.897 9.058521657537714
4.8975 9.060673850748653
4.898 9.063414692863372
4.8985 9.06788966828693
4.899 9.077163398477992
4.8995 9.096829919393816
4.9 9.126140715657161
4.9005 9.147318675362587
4.901 9.152249115398849
4.9015 9.149323893544011
4.902 9.144936770426902
4.9025 9.141113909011175
4.903 9.138078387481222
4.9035 9.13557251951666
4.904 9.133296875521324
4.9045 9.131032934177863
4.905 9.128656471613564
4.9055 9.12602010708499
4.906 9.122925463765505
4.9065 9.119112932454296
4.907 9.114478127492234
4.9075 9.109378047032905
4.908 9.104666435617705
4.9085 9.101266839920367
4.909 9.099689800848118
4.9095 9.0999281143528
4.91 9.101718930213554
4.9105 9.104836198124161
4.911 9.109295318076228
4.9115 9.115572487113777
4.912 9.124567208565477
4.9125 9.13670234982126
4.913 9.150286819625716
4.9135 9.161149842570335
4.914 9.165233570869248
4.9145 9.161612524151856
4.915 9.152652679288394
4.9155 9.14182677592343
4.916 9.131858245970658
4.9165 9.124114411427946
4.917 9.118844819298484
4.9175 9.115615376043039
4.918 9.113763542072682
4.9185 9.112717395562406
4.919 9.112111910345451
4.9195 9.111757315965463
4.92 9.11158026135162
4.9205 9.111563609167113
4.921 9.111717140029178
4.9215 9.1120955522589
4.922 9.112799003170714
4.9225 9.114059514412673
4.923 9.116285724077628
4.9235 9.120256359266396
4.924 9.127317632194814
4.9245 9.139552761085174
4.925 9.159205974361722
4.9255 9.18640583811132
4.926 9.21520478922558
4.9265 9.233286131457668
4.927 9.231359021686146
4.9275 9.21274413140101
4.928 9.187550774202247
4.9285 9.162255815948186
4.929 9.140109394097994
4.9295 9.123743175054443
4.93 9.11369485329395
4.9305 9.108307404800986
4.931 9.105603896125132
4.9315 9.104302037208726
4.932 9.103802697754443
4.9325 9.103861987206468
4.933 9.104378544791736
4.9335 9.105293945263718
4.934 9.106572753781329
4.9345 9.108210058798566
4.935 9.11026440839337
4.9355 9.112950448632358
4.936 9.116704730471547
4.9365 9.122094102344054
4.937 9.128877426728923
4.9375 9.132944851701247
4.938 9.121793324596393
4.9385 9.07909298378182
4.939 9.00970675555362
4.9395 8.953057197733749
4.94 8.948529497649655
4.9405 8.996888028903076
4.941 9.063746706283908
4.9415 9.113195083715869
4.942 9.134363641136297
4.9425 9.13655608546761
4.943 9.13162458245353
4.9435 9.125996589067352
4.944 9.12165107300029
4.9445 9.118666048758651
4.945 9.11666822492263
4.9455 9.115355528831227
4.946 9.11456164524332
4.9465 9.114226050655418
4.947 9.114346236408558
4.9475 9.114942973544697
4.948 9.11604278274186
4.9485 9.117694201216768
4.949 9.119965349286627
4.9495 9.122947537904153
4.95 9.126610340084099
4.9505 9.130659483398514
4.951 9.134571763032767
4.9515 9.137814910651972
4.952 9.139794423350637
4.9525 9.140044619122492
4.953 9.138847231039371
4.9535 9.137273799182609
4.954 9.136293168800776
4.9545 9.136253126592543
4.955 9.137044385412477
4.9555 9.138445894291756
4.956 9.14028343447492
4.9565 9.142458569982775
4.957 9.14493341552749
4.9575 9.14770003658738
4.958 9.150795356977817
4.9585 9.15427968227339
4.959 9.15825088642941
4.9595 9.162809438701863
4.96 9.167957884195921
4.9605 9.173376715436767
4.961 9.17857274916198
4.9615 9.184098040735964
4.962 9.19246099691108
4.9625 9.206089604325971
4.963 9.224960142164889
4.9635 9.246608253160968
4.964 9.266030637719563
4.9645 9.275701995727985
4.965 9.27026933976812
4.9655 9.254025311076028
4.966 9.237521445792563
4.9665 9.226969851143462
4.967 9.22229990975158
4.9675 9.221250133994815
4.968 9.221985939805048
4.9685 9.223495211135038
4.969 9.225328425075855
4.9695 9.227302955066424
4.97 9.229374801952709
4.9705 9.231548884070577
4.971 9.233877681714816
4.9715 9.236465268459149
4.972 9.239519548102528
4.9725 9.24349737120593
4.973 9.24930650731675
4.9735 9.258513436938117
4.974 9.27311905310767
4.9745 9.294509988762318
4.975 9.32147653706841
4.9755 9.348117762644279
4.976 9.364384377582375
4.9765 9.362459444408682
4.977 9.344207994782497
4.9775 9.320017796284688
4.978 9.300024176831457
4.9785 9.287916998016733
4.979 9.282173486160008
4.9795 9.280074966850467
4.98 9.279769301119671
4.9805 9.280334343111498
4.981 9.281377839133864
4.9815 9.282742983285544
4.982 9.28438805727913
4.9825 9.28636516412941
4.983 9.288815107010727
4.9835 9.29203670602934
4.984 9.296712579118452
4.9845 9.304313071452544
4.985 9.317814375040339
4.9855 9.342232190443788
4.986 9.383370892222903
4.9865 9.442674633103941
4.987 9.510390322246295
4.9875 9.565531520656517
4.988 9.586507341709012
4.9885 9.56298064037367
4.989 9.502577844989144
4.9895 9.428813865979741
4.99 9.366786473545336
4.9905 9.327122751836313
4.991 9.30603566150294
4.9915 9.295520679862577
4.992 9.289781590337792
4.9925 9.285966460712682
4.993 9.282942986647711
4.9935 9.280321311088528
4.994 9.27800398518318
4.9945 9.275984196813543
4.995 9.274282299366273
4.9955 9.272952039848175
4.996 9.272126231889523
4.9965 9.27217371005424
4.997 9.2740905194627
4.9975 9.280358266548518
4.998 9.296280671163373
4.9985 9.33020695447647
4.999 9.38747080939261
4.9995 9.45805805977816
5.0 9.517699341196408
5.0005 9.547589957115825
5.001 9.541087193376956
5.0015 9.498068677379212
5.002 9.430125639411127
5.0025 9.360813477045674
5.003 9.308650903152923
5.0035 9.276875785588722
5.004 9.259738273850992
5.0045 9.250710908838887
5.005 9.2455558465802
5.0055 9.242112506891253
5.006 9.239440312140974
5.0065 9.237136131886697
5.007 9.235034755474231
5.0075 9.23308324874142
5.008 9.231301219452234
5.0085 9.229815278374698
5.009 9.229001010498038
5.0095 9.229719198723686
5.01 9.233851280907434
5.0105 9.24512763219597
5.011 9.269708400077718
5.0115 9.314273351164875
5.012 9.378772221408987
5.0125 9.446868493316511
5.013 9.487572756054906
5.0135 9.47486537768781
5.014 9.411567057907309
5.0145 9.32917896247515
5.015 9.260091928753681
5.0155 9.215542791220418
5.016 9.190317119647322
5.0165 9.176011832242459
5.017 9.167053266561233
5.0175 9.16063709688973
5.018 9.155529812889984
5.0185 9.151217851752598
5.019 9.147517219344525
5.0195 9.144449973958473
5.02 9.142264848001371
5.0205 9.141585595230353
5.021 9.14365258738215
5.0215 9.150497340872455
5.022 9.164535134421154
5.0225 9.186992823268902
5.023 9.215486963424585
5.0235 9.24265188062435
5.024 9.25788159576376
5.0245 9.252408954005503
5.025 9.225509233201382
5.0255 9.186289804349311
5.026 9.147855688278117
5.0265 9.11869563308473
5.027 9.09986152957892
5.0275 9.088267297555959
5.028 9.080644126462186
5.0285 9.074971372389715
5.029 9.070270112717903
5.0295 9.066114112575544
5.03 9.062311130658756
5.0305 9.058778494726692
5.031 9.055473977193273
5.0315 9.052363536480193
5.032 9.049467630039302
5.0325 9.046820895736946
5.033 9.044512441736469
5.0335 9.042740226287517
5.034 9.04194004051304
5.0345 9.042780501212757
5.035 9.045834317139427
5.0355 9.050724073257182
5.036 9.055455336070128
5.0365 9.057321852406066
5.037 9.055012508836672
5.0375 9.049362428020071
5.038 9.041839812855933
5.0385 9.033321287290285
5.039 9.024406029233642
5.0395 9.015829574034466
5.04 9.008214191805212
5.0405 9.001760962706776
5.041 8.996326274383257
5.0415 8.991665251153947
5.042 8.987568978436308
5.0425 8.983902078142265
5.043 8.9805752988876
5.0435 8.977547076121173
5.044 8.974829466664104
5.0445 8.97248281407164
5.045 8.970603225118388
5.0455 8.969286617033788
5.046 8.968641513820629
5.0465 8.968849572223451
5.047 8.970325930400897
5.0475 8.973815181488213
5.048 8.980026297098693
5.0485 8.988493464244197
5.049 8.996292765933912
5.0495 8.998748969017377
5.05 8.99307807252066
5.0505 8.981168496683601
5.051 8.967889997160956
5.0515 8.957167522081104
5.052 8.950364590688608
5.0525 8.946975672279386
5.053 8.94572626438632
5.0535 8.945473434384486
5.054 8.945594370105344
5.0545 8.945890942212284
5.055 8.946334400037259
5.0555 8.94692935399583
5.056 8.94765956688233
5.0565 8.948520456145086
5.057 8.949509848738753
5.0575 8.95067131881191
5.058 8.952123212216073
5.0585 8.954141481672071
5.059 8.957263280966963
5.0595 8.962513888822478
5.06 8.971779012616729
5.0605 8.988149100119056
5.061 9.015051313772592
5.0615 9.052502241665628
5.062 9.09375337921546
5.0625 9.130648770610172
5.063 9.159179494179266
5.0635 9.173621590028382
5.064 9.164067401557212
5.0645 9.1285098771672
5.065 9.079988116636827
5.0655 9.034981447900496
5.066 9.001948474367161
5.0665 8.981095121135223
5.067 8.96916405263779
5.0675 8.962773222664712
5.068 8.95957023249338
5.0685 8.958157611384575
5.069 8.957767336964608
5.0695 8.957988032847556
5.07 8.9585977314058
5.0705 8.959469354614228
5.071 8.960533651886049
5.0715 8.961750113168058
5.072 8.9631005441023
5.0725 8.964503799220296
5.073 8.965738378285792
5.0735 8.96644040029328
5.074 8.966335113623998
5.0745 8.965468612719175
5.075 8.96422206899836
5.0755 8.96305826286946
5.076 8.96231143566392
5.0765 8.962150361653485
5.077 8.96263226117469
5.0775 8.96377498747341
5.078 8.965618577133256
5.0785 8.968243768097821
5.079 8.971848864905514
5.0795 8.97680808682317
5.08 8.98385044655527
5.0805 8.994112422224916
5.081 9.008993509112813
5.0815 9.029484082788525
5.082 9.054776851923627
5.0825 9.080469575811517
5.083 9.098027520500754
5.0835 9.098549017330697
5.084 9.08039413404245
5.0845 9.052085448730377
5.085 9.025230181106576
5.0855 9.006002065294002
5.086 8.994392410028212
5.0865 8.987856164858599
5.087 8.984003558018287
5.0875 8.981375948793133
5.088 8.979265235907718
5.0885 8.977387237963864
5.089 8.975669204135269
5.0895 8.974113636597249
5.09 8.972735307706493
5.0905 8.971568143712805
5.091 8.970666057151625
5.0915 8.970167806822431
5.092 8.970466194522057
5.0925 8.972505785436088
5.093 8.978162181396392
5.0935 8.990162478571381
5.094 9.01045638315049
5.0945 9.03685585809884
5.095 9.061087808506052
5.0955 9.073256111750503
5.096 9.06946557682991
5.0965 9.05242115416221
5.097 9.02767174773848
5.0975 9.002047178363128
5.098 8.981706413152942
5.0985 8.968842574345956
5.099 8.961846358239537
5.0995 8.95827329658955
5.1 8.956490395223604
5.1005 8.955686390958984
5.101 8.955517938038287
5.1015 8.955842232053442
5.102 8.95660978474124
5.1025 8.957792680333231
5.103 8.959409334193612
5.1035 8.961556193789054
5.104 8.96445169320494
5.1045 8.968523508696403
5.105 8.974376636642681
5.1055 8.982566910186645
5.106 8.99305539335182
5.1065 9.004413583056479
5.107 9.013627956458564
5.1075 9.017258566097112
5.108 9.01368934227417
5.1085 9.004378803855484
5.109 8.992774145195177
5.1095 8.982064502001638
5.11 8.973739917662066
5.1105 8.967740789443443
5.111 8.963403123497901
5.1115 8.960130514436003
5.112 8.95755887275427
5.1125 8.955505844609469
5.113 8.953872124071925
5.1135 8.952595776687065
5.114 8.951628829334663
5.1145 8.950924486157977
5.115 8.950434822968809
5.1155 8.950127616206892
5.116 8.949960244329656
5.1165 8.949811443061513
5.117 8.949481458679792
5.1175 8.948778136938763
5.118 8.947831731215722
5.1185 8.947239017319493
5.119 8.947493583907487
5.1195 8.948271640696152
5.12 8.948582014960124
5.1205 8.94761468882233
5.121 8.945281920036326
5.1215 8.942045577676677
5.122 8.938534225041373
5.1225 8.935218350814708
5.123 8.9323953550354
5.1235 8.930231115529384
5.124 8.928892232640074
5.1245 8.928577488357188
5.125 8.929582981693446
5.1255 8.932368353992747
5.126 8.93762590402013
5.1265 8.94627110772701
5.127 8.959163181586305
5.1275 8.976394571835396
5.128 8.996697505484953
5.1285 9.017680226540865
5.129 9.036065769252936
5.1295 9.04666969911738
5.13 9.04339552337753
5.1305 9.024806340629066
5.131 8.997672272257109
5.1315 8.97188476278215
5.132 8.953372726575292
5.1325 8.94254737245576
5.133 8.937142947390797
5.1335 8.934814553021415
5.134 8.934041843853958
5.1345 8.93402823629619
5.135 8.93440924532138
5.1355 8.935028688182278
5.136 8.935830297657933
5.1365 8.93680503105254
5.137 8.937982413231964
5.1375 8.939448870945782
5.138 8.94139407981692
5.1385 8.944248702009656
5.139 8.948882471282879
5.1395 8.956997159458421
5.14 8.971548153501065
5.1405 8.99698068553975
5.141 9.038354952288763
5.1415 9.09860307855564
5.142 9.174919738819789
5.1425 9.257542480170667
5.143 9.33128112780943
5.1435 9.377561232619993
5.144 9.378287992067222
5.1445 9.328122796655357
5.145 9.246380140135809
5.1455 9.164756126119634
5.146 9.102842330313628
5.1465 9.062606437601172
5.147 9.038111934004128
5.1475 9.02307289233778
5.148 9.0129942640181
5.1485 9.005057901705946
5.149 8.997678824083533
5.1495 8.990442394842596
5.15 8.983898829932492
5.1505 8.978843045025972
5.151 8.975675978663084
5.1515 8.974434073788895
5.152 8.975136334813243
5.1525 8.97798942466298
5.153 8.983492684757127
5.1535 8.992546786221297
5.154 9.006611908709523
5.1545 9.02781254371968
5.155 9.058313164032011
5.1555 9.097905486950935
5.156 9.13856083489479
5.1565 9.15961194424775
5.157 9.13946404249176
5.1575 9.088183644716153
5.158 9.039273489239918
5.1585 9.008299287092452
5.159 8.99187538275067
5.1595 8.983381603814475
5.16 8.97862208812705
5.1605 8.975579900214349
5.161 8.973413756540708
5.1615 8.971847922079807
5.162 8.970966952449913
5.1625 8.971256492783908
5.163 8.973911432201255
5.1635 8.981441359180856
5.164 8.998066782685513
5.1645 9.027441045404096
5.165 9.065455817118082
5.1655 9.098106231561218
5.166 9.114372779674312
5.1665 9.113981699198803
5.167 9.101391304418033
5.1675 9.080728214149193
5.168 9.055688718989767
5.1685 9.030504923228445
5.169 9.00903773363677
5.1695 8.993146047321503
5.17 8.982452669316508
5.1705 8.975418095068811
5.171 8.97051069117655
5.1715 8.966679030182618
5.172 8.963361470611268
5.1725 8.960275838817498
5.173 8.957329521688617
5.1735 8.954550428068824
5.174 8.952071587981518
5.1745 8.95016392272273
5.175 8.949291827975788
5.1755 8.950247465370925
5.176 8.954342378278543
5.1765 8.963452374554922
5.177 8.979238933260113
5.1775 9.00095393926011
5.178 9.02313457490591
5.1785 9.03675881945945
5.179 9.035021336055472
5.1795 9.018916947952452
5.18 8.996347620814582
5.1805 8.975215013930356
5.181 8.958555375587245
5.1815 8.94547144987111
5.182 8.934440027338294
5.1825 8.92505108828836
5.183 8.917651741696169
5.1835 8.912406947431712
5.184 8.908974189468228
5.1845 8.906779790158435
5.185 8.905300563471584
5.1855 8.904172204831408
5.186 8.903169072795805
5.1865 8.902190634831555
5.187 8.901192880192646
5.1875 8.900224697442066
5.188 8.899402585673773
5.1885 8.898997956645623
5.189 8.899525982007344
5.1895 8.901933157538124
5.19 8.90786708060726
5.1905 8.919975988751876
5.191 8.94198671926123
5.1915 8.97774220815954
5.192 9.02786671486679
5.1925 9.08531763387575
5.193 9.134922744359102
5.1935 9.160372990662399
5.194 9.153607394534017
5.1945 9.117660711711391
5.195 9.062216702028294
5.1955 8.999566175713642
5.196 8.942059004903388
5.1965 8.897746003837284
5.197 8.867860866633485
5.1975 8.849253408553544
5.198 8.837997846474696
5.1985 8.831042692174698
5.199 8.82641634870545
5.1995 8.822985253185099
5.2 8.820142185323853
5.2005 8.817577455944853
5.201 8.815141051890212
5.2015 8.812778331276494
5.202 8.810521836076415
5.2025 8.808493612299166
5.203 8.806987974966635
5.2035 8.806628139074554
5.204 8.808685299137647
5.2045 8.815503722139791
5.205 8.83057535088728
5.2055 8.856630467527314
5.206 8.890618266194075
5.2065 8.919370674919055
5.207 8.924682040504699
5.2075 8.898194571752338
5.208 8.850458850981898
5.2085 8.802837694566861
5.209 8.77108628434642
5.2095 8.757500952720306
5.21 8.755574146242097
5.2105 8.758046794907017
5.211 8.760736527009815
5.2115 8.762274245497636
5.212 8.76267209816519
5.2125 8.762300600850097
5.213 8.761518512347859
5.2135 8.760562978144307
5.214 8.75957974398964
5.2145 8.75863739522708
5.215 8.757724395408157
5.2155 8.756608361757056
5.216 8.754422731929143
5.2165 8.74823142785603
5.217 8.728652393998939
5.2175 8.668309928960241
5.218 8.504455884744957
5.2185 8.164702557243377
5.219 7.7043967939028155
5.2195 7.314371887908341
5.22 7.080191764041964
5.2205 6.96296284646404
5.221 6.912729136461235
5.2215 6.903941318740546
5.222 6.932291730129383
5.2225 7.011532215178147
5.223 7.1744838760782885
5.2235 7.45896474484029
5.224 7.848626056030393
5.2245 8.228082808647695
5.225 8.488524588480775
5.2255 8.627164775945833
5.226 8.692019925475524
5.2265 8.721287551305537
5.227 8.734812754016737
5.2275 8.74144071921846
5.228 8.744878034332555
5.2285 8.746532452040181
5.229 8.746706762268825
5.2295 8.745076619689428
5.23 8.740827115269582
5.2305 8.733063240638668
5.231 8.722290064854828
5.2315 8.712261712694826
5.232 8.70908599584153
5.2325 8.71644227787242
5.233 8.731650614717722
5.2335 8.747814028120601
5.234 8.759811699383878
5.2345 8.7670792409472
5.235 8.77159142671033
5.2355 8.775211820138356
5.236 8.77885683915796
5.2365 8.782790948490582
5.237 8.787029642923418
5.2375 8.791525243881505
5.238 8.796230814837596
5.2385 8.801126942433967
5.239 8.806216329065894
5.2395 8.811566569061004
5.24 8.817324203585368
5.2405 8.823819877870466
5.241 8.831749321130435
5.2415 8.84253243637178
5.242 8.858771519669727
5.2425 8.884005904232872
5.243 8.919632831273226
5.2435 8.95905236344797
5.244 8.987055189819124
5.2445 8.991461546752916
5.245 8.973977656649769
5.2455 8.946360480602507
5.246 8.919707338636485
5.2465 8.899709157616918
5.247 8.887237629915205
5.2475 8.88063960177054
5.248 8.877766042259193
5.2485 8.876962035953948
5.249 8.877231539099864
5.2495 8.8780509809221
5.25 8.87920788865674
5.2505 8.880611958574722
5.251 8.882269416972097
5.2515 8.884225907204303
5.252 8.886580647303209
5.2525 8.889519825725884
5.253 8.893337557039203
5.2535 8.898421864586808
5.254 8.905104421700404
5.2545 8.913492620218605
5.255 8.923345749872514
5.2555 8.934040053342546
5.256 8.9443995167291
5.2565 8.952646961451773
5.257 8.95705263996479
5.2575 8.957047648539348
5.258 8.953660452943577
5.2585 8.94892033225656
5.259 8.944708103358714
5.2595 8.942027070183727
5.26 8.941005974535386
5.2605 8.941313529882287
5.261 8.942523232842905
5.2615 8.944291820743768
5.262 8.946380650802066
5.2625 8.948652163861087
5.263 8.951032658275988
5.2635 8.953476102926466
5.264 8.955973021735655
5.2645 8.958537082289787
5.265 8.961235651550076
5.2655 8.964199406684493
5.266 8.967632605774678
5.2665 8.971811469221546
5.267 8.977001912493503
5.2675 8.983358628931146
5.268 8.990655433206165
5.2685 8.997844552571614
5.269 9.002874785386798
5.2695 9.003647983776233
5.27 8.999721977850552
5.2705 8.992773467600411
5.271 8.985270848337304
5.2715 8.97896057405135
5.272 8.974360574339709
5.2725 8.971191297419221
5.273 8.969017132678939
5.2735 8.967495747710636
5.274 8.966417625841903
5.2745 8.96566270108331
5.275 8.96516015294042
5.2755 8.964864091414611
5.276 8.964764444964988
5.2765 8.964872798029344
5.277 8.965237153284676
5.2775 8.965994072862529
5.278 8.967391841141609
5.2785 8.96981016238707
5.279 8.973686208876746
5.2795 8.97931485852283
5.28 8.986593377451964
5.2805 8.994810365082088
5.281 9.002598666013728
5.2815 9.008273179446668
5.282 9.01063229905586
5.2825 9.009365305238916
5.283 9.005019737699609
5.2835 8.998833047154527
5.284 8.99243877735912
5.2845 8.987306859074351
5.285 8.984259842134392
5.2855 8.98337272699743
5.286 8.984278197526411
5.2865 8.986512409299568
5.287 8.989764485142953
5.2875 8.993683752724476
5.288 8.997441414267417
5.2885 8.999511572103174
5.289 8.999053391462525
5.2895 8.998803551655858
5.29 9.00508912165149
5.2905 9.022568710377328
5.291 9.047912094122466
5.2915 9.068360912500747
5.292 9.071153040143244
5.2925 9.05608925421323
5.293 9.033268697873407
5.2935 9.012464440794528
5.294 8.997873463811679
5.2945 8.989053362006239
5.295 8.98388133129389
5.2955 8.980575767493509
5.296 8.978152966172232
5.2965 8.976175585387029
5.297 8.974490542542569
5.2975 8.97305494876079
5.298 8.971857515466962
5.2985 8.970923573204367
5.299 8.970302035315331
5.2995 8.970086468207093
5.3 8.97044395562585
5.3005 8.971684870344781
5.301 8.97448509473363
5.3015 8.98020641361747
5.302 8.991416206270436
5.3025 9.012035815732549
5.303 9.046447579018935
5.3035 9.09747165890041
5.304 9.163697396857785
5.3045 9.234713688546186
5.305 9.287995371845216
5.3055 9.298313909649494
5.306 9.257248417653898
5.3065 9.182409298249887
5.307 9.105157652769979
5.3075 9.048136901426897
5.308 9.015014263600921
5.3085 8.998494597046243
5.309 8.990740982702306
5.3095 8.987053566636142
5.31 8.985270638567638
5.3105 8.9845140913459
5.311 8.984457850087516
5.3115 8.985003981370742
5.312 8.98612340492258
5.3125 8.987824138239919
5.313 8.990100491327958
5.3135 8.992979278576232
5.314 8.996524451356255
5.3145 9.000860045630859
5.315 9.006100390835702
5.3155 9.012205934403632
5.316 9.018824827445592
5.3165 9.025329409441714
5.317 9.031203002884382
5.3175 9.0364718500818
5.318 9.041874714215066
5.3185 9.048413567324705
5.319 9.05673845218309
5.3195 9.066602883438968
5.32 9.076399029740095
5.3205 9.082958086299438
5.321 9.08299736404544
5.3215 9.076282937724692
5.322 9.067123246938866
5.3225 9.06043033220671
5.323 9.056942446066707
5.3235 9.054200541538666
5.324 9.050790857664492
5.3245 9.047189529501274
5.325 9.04417540686665
5.3255 9.041991736395627
5.326 9.040563679549233
5.3265 9.039756693973889
5.327 9.03947931123028
5.3275 9.039693856821298
5.328 9.040357137146
5.3285 9.041410704776006
5.329 9.04280105353429
5.3295 9.044506868533396
5.33 9.046570798113887
5.3305 9.049147944349283
5.331 9.052411718601569
5.3315 9.056103497771645
5.332 9.057722449812008
5.3325 9.048498947904303
5.333 9.011427972168672
5.3335 8.937334917719504
5.334 8.854113230802497
5.3345 8.815198949164735
5.335 8.849368707111402
5.3355 8.93770587132196
5.336 9.031760911774743
5.3365 9.09211432466751
5.337 9.112380441595967
5.3375 9.10822200928257
5.338 9.096384689811174
5.3385 9.085858434178611
5.339 9.079025821320009
5.3395 9.075331469250248
5.34 9.073675436619219
5.3405 9.073255477653454
5.341 9.073568717400672
5.3415 9.074273410061025
5.342 9.07509904139874
5.3425 9.075817396481575
5.343 9.076254443880664
5.3435 9.076424174547398
5.344 9.076607620115926
5.3445 9.077362509214396
5.345 9.079281916757989
5.3455 9.082635677808053
5.346 9.08709874678404
5.3465 9.091884814373024
5.347 9.0961277658674
5.3475 9.099327033752708
5.348 9.101454025591458
5.3485 9.102814347699287
5.349 9.103790095493125
5.3495 9.104677689122955
5.35 9.105638829030319
5.3505 9.106744910759112
5.351 9.107968014267936
5.3515 9.1091671867385
5.352 9.109976582174202
5.3525 9.10952573045023
5.353 9.105582840555652
5.3535 9.092214498376034
5.354 9.0544786774261
5.3545 8.959893530352872
5.355 8.758459952096384
5.3555 8.426910359383214
5.356 8.039994758618832
5.3565 7.719142991843722
5.357 7.5115863127987526
5.3575 7.394822638951932
5.358 7.334563311730988
5.3585 7.306328862950681
5.359 7.293790849155765
5.3595 7.284777746531664
5.36 7.271068430390838
5.3605 7.250253744708194
5.361 7.225299313047702
5.3615 7.201196357327842
5.362 7.181951154067732
5.3625 7.169131773647618
5.363 7.162058403219125
5.3635 7.15900773560852
5.364 7.158338480595687
5.3645 7.15894580879283
5.365 7.160208325550667
5.3655 7.161822508432732
5.366 7.163665347230842
5.3665 7.165733697354509
5.367 7.1681652401134395
5.3675 7.171375905967081
5.368 7.176444444572851
5.3685 7.186224964131333
5.369 7.208687657731894
5.3695 7.266357340476383
5.37 7.416698903834221
5.3705 7.7545840886853385
5.371 8.272030671495273
5.3715 8.727384010021936
5.372 8.972488366592078
5.3725 9.072799944841616
5.373 9.110183936047243
5.3735 9.124346338191273
5.374 9.130443743750401
5.3745 9.133909474206252
5.375 9.136661086539448
5.3755 9.139340238738733
5.376 9.142104202628143
5.3765 9.144950480980217
5.377 9.147815624115744
5.3775 9.150660004304633
5.378 9.15354100228108
5.3785 9.156661924877582
5.379 9.16043875784781
5.3795 9.165464269927636
5.38 9.172112965366352
5.3805 9.179264984099778
5.381 9.182211640614291
5.3815 9.172860830689427
5.382 9.147480874783998
5.3825 9.11675072518032
5.383 9.100400775209348
5.3835 9.106407898814254
5.384 9.122856005711622
5.3845 9.134523078594547
5.385 9.139161115837688
5.3855 9.14203155276331
5.386 9.145838219202815
5.3865 9.149803188996888
5.387 9.152356154927979
5.3875 9.152173393736557
5.388 9.147705067633382
5.3885 9.136020416031538
5.389 9.110727248278497
5.3895 9.057663452658854
5.39 8.94840496674012
5.3905 8.742741777587888
5.391 8.436210860499433
5.3915 8.117504211085137
5.392 7.878998392658395
5.3925 7.723148460732012
5.393 7.617430473175417
5.3935 7.539928578730634
5.394 7.480603974880405
5.3945 7.434976834443398
5.395 7.400463499072749
5.3955 7.374789221133045
5.396 7.355611912341089
5.3965 7.340664034250088
5.397 7.327661297694243
5.3975 7.314680587208483
5.398 7.300662502005054
5.3985 7.285875062457342
5.399 7.271683069289607
5.3995 7.2598392363581405
5.4 7.251477414851245
5.4005 7.246642684348454
5.401 7.244552945791567
5.4015 7.244250140734242
5.402 7.24498042355427
5.4025 7.246276936022846
5.403 7.2478566414560435
5.4035 7.249548621617827
5.404 7.251257542547706
5.4045 7.252959616821472
5.405 7.25471620575984
5.4055 7.256668908659008
5.406 7.259050174309947
5.4065 7.262161761809863
5.407 7.266358952915913
5.4075 7.271934557610154
5.408 7.2789181753881484
5.4085 7.286709377163537
5.409 7.293913046695548
5.4095 7.298760612490606
5.41 7.300187988163448
5.4105 7.298600683062605
5.411 7.295504280322436
5.4115 7.292471884688557
5.412 7.290446343865404
5.4125 7.289765568407083
5.413 7.2904545500830205
5.4135 7.2925060330349565
5.414 7.296086085213736
5.4145 7.301671858040941
5.415 7.31007640819774
5.4155 7.32228648070176
5.416 7.338849783771686
5.4165 7.35908718191359
5.417 7.380492338207854
5.4175 7.3992587193323756
5.418 7.411357824005521
5.4185 7.414003159034347
5.419 7.406594966764923
5.4195 7.391251348376376
5.42 7.3720925522348155
5.4205 7.353462275979823
5.421 7.338145583329527
5.4215 7.327043775681253
5.422 7.319905205576318
5.4225 7.3162211583578545
5.423 7.3158461458373045
5.4235 7.319449767816237
5.424 7.329222082076902
5.4245 7.350084001785048
5.425 7.391463182843835
5.4255 7.468077312771093
5.426 7.595505002275451
5.4265 7.77771978007594
5.427 7.9956125345647715
5.4275 8.213993214157046
5.428 8.402053482441453
5.4285 8.544965691603437
5.429 8.641298503298735
5.4295 8.695824140414423
5.43 8.715142605100048
5.4305 8.70576824488008
5.431 8.674275857047224
5.4315 8.628182623419267
5.432 8.575921470356437
5.4325 8.527061654561479
5.433 8.491665665204046
5.4335 8.478796930555049
5.434 8.493774234237193
5.4345 8.534355145233992
5.435 8.589946001163622
5.4355 8.644621810932712
5.436 8.68364657772915
5.4365 8.69655107522932
5.437 8.677356142886516
5.4375 8.621989389911931
5.438 8.527530553470218
5.4385 8.393040105875432
5.439 8.223991484734388
5.4395 8.036886503961554
5.44 7.859285161992893
5.4405 7.717627275909186
5.441 7.6212961335342095
5.4415 7.559976849365909
5.442 7.515878656170304
5.4425 7.475032315052299
5.443 7.432063302167063
5.4435 7.388491727064339
5.444 7.348869041120433
5.4445 7.316567967885255
5.445 7.292107621445838
5.4455 7.2738800639788606
5.446 7.259952503560984
5.4465 7.249126453587578
5.447 7.240961786621516
5.4475 7.235270136637484
5.448 7.2317115443209525
5.4485 7.229761456247817
5.449 7.228862026689279
5.4495 7.228585276557788
5.45 7.228640965186529
5.4505 7.2288718260463325
5.451 7.229190496054813
5.4515 7.229550648226749
5.452 7.229941646421451
5.4525 7.230370566068905
5.453 7.230864561838184
5.4535 7.231498294467467
5.454 7.232424879181912
5.4545 7.233916976480427
5.455 7.2363879816281065
5.4555 7.240306519416438
5.456 7.245884595968634
5.4565 7.25274913259
5.457 7.259950536862621
5.4575 7.266450460860004
5.458 7.271659441485725
5.4585 7.275417402816861
5.459 7.2776442401033465
5.4595 7.278199542329804
5.46 7.277025132763204
5.4605 7.274217653455525
5.461 7.270068310287367
5.4615 7.2650850606735125
5.462 7.259816667202625
5.4625 7.254701001934326
5.463 7.250029667459352
5.4635 7.245997777773753
5.464 7.242743235233573
5.4645 7.240281447601316
5.465 7.2384341677409685
5.4655 7.236831287881551
5.466 7.235131224045332
5.4665 7.233306279773147
5.467 7.2316527700638416
5.4675 7.230528096933626
5.468 7.230100131783714
5.4685 7.230321330316117
5.469 7.231030342670082
5.4695 7.232049803398785
5.47 7.2332176247032995
5.4705 7.234420296462964
5.471 7.235588823566251
5.4715 7.236710386501392
5.472 7.237808079323872
5.4725 7.238956072866327
5.473 7.240253272658729
5.4735 7.241826783822487
5.474 7.243797024745477
5.4745 7.246201353856738
5.475 7.248931471384281
5.4755 7.251719718782554
5.476 7.254146208907998
5.4765 7.255823270572363
5.477 7.256649341192076
5.4775 7.256902466087825
5.478 7.257112778280667
5.4785 7.257805945953755
5.479 7.259235168573819
5.4795 7.261240268085374
5.48 7.263302128407964
5.4805 7.264872469823417
5.481 7.265688564004315
5.4815 7.265754381117245
5.482 7.2650898768881715
5.4825 7.263622885949693
5.483 7.261278567754203
5.4835 7.258135057243744
5.484 7.254491272817353
5.4845 7.250778669380137
5.485 7.24738896104627
5.4855 7.2445569332341835
5.486 7.242313754741137
5.4865 7.240572714268892
5.487 7.239224793874233
5.4875 7.2382125144007405
5.488 7.237525046681928
5.4885 7.237170419201354
5.489 7.2371457451711825
5.4895 7.237462663275523
5.49 7.238143323431257
5.4905 7.23926356477343
5.491 7.240945572614225
5.4915 7.243346930563175
5.492 7.246601274261088
5.4925 7.250681830124887
5.493 7.255202522103645
5.4935 7.259340503330985
5.494 7.262130494179682
5.4945 7.263050570822402
5.495 7.262398084125981
5.4955 7.260957706048672
5.496 7.259246966031969
5.4965 7.257124225828462
5.497 7.254356784956772
5.4975 7.251324187244776
5.498 7.248808484764747
5.4985 7.247360107571773
5.499 7.247149213615345
5.4995 7.2482673410956435
5.5 7.251094947314974
5.5005 7.256579418026155
5.501 7.266607287062974
5.5015 7.284660238384389
5.502 7.317098040195506
5.5025 7.374932034836511
5.503 7.474851088963653
5.5035 7.63545683236375
5.504 7.864776282372328
5.5045 8.1441489564425
5.505 8.430659334625904
5.5055 8.684029518374999
5.506 8.882721685124967
5.5065 9.013481650418562
5.507 9.069221282539267
5.5075 9.064582091530006
5.508 9.029489924372221
5.5085 8.983978256329554
5.509 8.929283847770424
5.5095 8.856510218404686
5.51 8.757317357313777
5.5105 8.630288667541691
5.511 8.482638299087391
5.5115 8.326397520898912
5.512 8.172953044145263
5.5125 8.031037639769277
5.513 7.9083773766605505
5.5135 7.813298121060597
5.514 7.7532187842790306
5.5145 7.734766365313987
5.515 7.764975007312885
5.5155 7.853191136165006
5.516 8.007678389067145
5.5165 8.222239374783683
5.517 8.459859919820964
5.5175 8.666064591920584
5.518 8.809285697629765
5.5185 8.893900612876422
5.519 8.936871906755034
5.5195 8.949265404867717
5.52 8.933560567449199
5.5205 8.885933176920854
5.521 8.798531406509799
5.5215 8.662231595690255
5.522 8.47417195992518
5.5225 8.249708956742225
5.523 8.025175737620579
5.5235 7.839850996210449
5.524 7.71383187571515
5.5245 7.646889646898987
5.525 7.631261057085962
5.5255 7.663630682640545
5.526 7.750092100391178
5.5265 7.905544959605808
5.527 8.140366742571768
5.5275 8.432210451665032
5.528 8.7144021373553
5.5285 8.92468023195666
5.529 9.053476863007187
5.5295 9.125899733488819
5.53 9.167788541393165
5.5305 9.19499742734563
5.531 9.21505978146957
5.5315 9.230777787365
5.532 9.242973790296883
5.5325 9.25224628025406
5.533 9.259732803267408
5.5335 9.26653750329379
5.534 9.272256429411232
5.5345 9.27353632428527
5.535 9.26568004901712
5.5355 9.247551750001108
5.536 9.22395398929497
5.5365 9.201984097379313
5.537 9.185819924433524
5.5375 9.175704232754242
5.538 9.169953820921979
5.5385 9.166799693222213
5.539 9.165049777043365
5.5395 9.164057571186202
5.54 9.16349995211501
5.5405 9.163222419815444
5.541 9.16314047689777
5.5415 9.163222273989692
5.542 9.163474505875158
5.5425 9.16399354821683
5.543 9.165024800005945
5.5435 9.167076460189516
5.544 9.170737008293461
5.5445 9.173542956281832
5.545 9.15141674903127
5.5455 9.001843329911626
5.546 8.565522936841493
5.5465 7.987790459259128
5.547 7.585271673043809
5.5475 7.378997795101607
5.548 7.280281596719244
5.5485 7.232730440893586
5.549 7.21024332395272
5.5495 7.201272401364336
5.55 7.200308701212456
5.5505 7.203801524135993
5.551 7.208113161162481
5.5515 7.209227878380781
5.552 7.204103374533779
5.5525 7.192670810377973
5.553 7.178014750887688
5.5535 7.1642460852815235
5.554 7.153956957767879
5.5545 7.147448569645715
5.555 7.143703857052254
5.5555 7.141594955127034
5.556 7.140389590993565
5.5565 7.139697083577384
5.557 7.139325029220767
5.5575 7.139152252617486
5.558 7.139111423593477
5.5585 7.139196508929671
5.559 7.1394674345530715
5.5595 7.140111120062232
5.56 7.141582640109246
5.5605 7.145099843596776
5.561 7.154633755223338
5.5615 7.184472715806513
5.562 7.282488265758315
5.5625 7.559072052616048
5.563 8.068713054427715
5.5635 8.573668797094534
5.564 8.86883928144437
5.5645 9.003053101301042
5.565 9.06143870542289
5.5655 9.087911003648518
5.566 9.101321350730903
5.5665 9.110645976044488
5.567 9.121500472429428
5.5675 9.137655921063143
5.568 9.159709106258227
5.5685 9.184034485002215
5.569 9.204092351867075
5.5695 9.21324404797953
5.57 9.208302763820008
5.5705 9.192630368016133
5.571 9.174274450456469
5.5715 9.159781869726334
5.572 9.150934637296935
5.5725 9.146394737311422
5.573 9.144343420446127
5.5735 9.143578166858635
5.574 9.143469655766118
5.5745 9.143726609892557
5.575 9.144189983860716
5.5755 9.144784347037934
5.576 9.145468024386375
5.5765 9.146243434381013
5.577 9.147197288663598
5.5775 9.148575799105494
5.578 9.150931595854857
5.5785 9.155330098508575
5.579 9.163363662890774
5.5795 9.17623070435516
5.58 9.19199213460259
5.5805 9.202688022575675
5.581 9.197942515008755
5.5815 9.176967543428429
5.582 9.15309494828795
5.5825 9.139944169572392
5.583 9.138493286686444
5.5835 9.141412404115108
5.584 9.143213596787287
5.5845 9.143008124344878
5.585 9.14181748006601
5.5855 9.140491660325559
5.586 9.139375968605119
5.5865 9.13852218910008
5.587 9.137896711690352
5.5875 9.137451224771521
5.588 9.137144319699338
5.5885 9.136944484564612
5.589 9.136857793305218
5.5895 9.136914890989527
5.59 9.137210356736318
5.5905 9.137896228323452
5.591 9.139183668712299
5.5915 9.141224630895561
5.592 9.143947136209974
5.5925 9.14686213726414
5.593 9.149069023738981
5.5935 9.149680776337853
5.594 9.148526070192972
5.5945 9.146282193480555
5.595 9.143696720919568
5.5955 9.14108247620445
5.596 9.13860700112308
5.5965 9.136506613719273
5.597 9.13493350161086
5.5975 9.133869410514599
5.598 9.133201505552059
5.5985 9.1328086805661
5.599 9.13259306073084
5.5995 9.132492340958951
5.6 9.132466436917138
5.6005 9.132509195981335
5.601 9.132638735103466
5.6015 9.13292870491134
5.602 9.13350026079111
5.6025 9.134570950268905
5.603 9.136521156611213
5.6035 9.140020748372283
5.604 9.146052665636397
5.6045 9.15509986928161
5.605 9.165386223251229
5.6055 9.172536943932087
5.606 9.172864421884004
5.6065 9.166897887664934
5.607 9.15834605605913
5.6075 9.150552355661116
5.608 9.144856733983676
5.6085 9.1412350141659
5.609 9.139223708319818
5.6095 9.138387597448407
5.61 9.138385848844141
5.6105 9.138958671332734
5.611 9.139911558956413
5.6115 9.141106259618532
5.612 9.142446270256794
5.6125 9.143879233276532
5.613 9.14537840817649
5.6135 9.14693916080548
5.614 9.148575836378892
5.6145 9.150315753984579
5.615 9.152175081043751
5.6155 9.154151130189113
5.616 9.156179216434811
5.6165 9.1581397800928
5.617 9.159907124426152
5.6175 9.161332607353362
5.618 9.162295966405587
5.6185 9.16270928590544
5.619 9.16259111159782
5.6195 9.162099095188267
5.62 9.161493626811527
5.6205 9.161032016527724
5.621 9.160897857156705
5.6215 9.161193188779475
5.622 9.16195632021996
5.6225 9.163193054430629
5.623 9.164879617851142
5.6235 9.166968012949155
5.624 9.169387645611302
5.6245 9.172036472379439
5.625 9.174803857321983
5.6255 9.177587499458308
5.626 9.180354567522357
5.6265 9.183122126010598
5.627 9.185891072634181
5.6275 9.188602678564404
5.628 9.191132920614493
5.6285 9.19332281484327
5.629 9.195081505113944
5.6295 9.196436753172943
5.63 9.197511615276586
5.6305 9.198463353530762
5.631 9.199403418349299
5.6315 9.200391612558736
5.632 9.201444313386265
5.6325 9.202576755697653
5.633 9.203840589859581
5.6335 9.205308596093268
5.634 9.207068472692022
5.6345 9.209174335729493
5.635 9.211661058541399
5.6355 9.214556306608085
5.636 9.217890379118291
5.6365 9.221654457821682
5.637 9.225785004135027
5.6375 9.230161089150716
5.638 9.234609953821575
5.6385 9.23890968774159
5.639 9.24277370852798
5.6395 9.245965111793954
5.64 9.24840848833879
5.6405 9.250180640179686
5.641 9.251368973829113
5.6415 9.252010288705254
5.642 9.252166445983509
5.6425 9.252014868147128
5.643 9.251792248733487
5.6435 9.251677549239158
5.644 9.25171562684196
5.6445 9.25190126115806
5.645 9.252256010589111
5.6455 9.25282482592025
5.646 9.25367168798423
5.6465 9.254856193216852
5.647 9.25643744213475
5.6475 9.25849645137378
5.648 9.261120131160219
5.6485 9.2644242740174
5.649 9.268581630896044
5.6495 9.273871554705728
5.65 9.280672942049925
5.6505 9.289255632780758
5.651 9.299256380763538
5.6515 9.309098445056883
5.652 9.316263509356002
5.6525 9.318642111602255
5.653 9.315918135430579
5.6535 9.309583542609015
5.654 9.30182180839736
5.6545 9.294481343575761
5.655 9.28860726490906
5.6555 9.284391951031452
5.656 9.281565499931844
5.6565 9.279780684151767
5.657 9.27880079310695
5.6575 9.278439711952696
5.658 9.278565560402473
5.6585 9.279069073139024
5.659 9.279890430179663
5.6595 9.281009190152567
5.66 9.282433290012975
5.6605 9.284229659204016
5.661 9.28646452152769
5.6615 9.289149250857001
5.662 9.292145298603472
5.6625 9.295180742917463
5.663 9.297942259654441
5.6635 9.300163651641562
5.664 9.301578197345922
5.6645 9.301952116741187
5.665 9.301168800319608
5.6655 9.299308589190503
5.666 9.296688522765262
5.6665 9.293771784307598
5.667 9.290989033990037
5.6675 9.288636229800133
5.668 9.286870256882484
5.6685 9.285740311112207
5.669 9.285193066022053
5.6695 9.285139066994255
5.67 9.285468864813058
5.6705 9.28608979206242
5.671 9.286915827476612
5.6715 9.28788377452802
5.672 9.288963632677273
5.6725 9.290150947255924
5.673 9.29147269128125
5.6735 9.292895123534748
5.674 9.29418753325509
5.6745 9.294665993175432
5.675 9.2930199533522
5.6755 9.287869677402366
5.676 9.279305113638031
5.6765 9.269940606772408
5.677 9.263548931797608
5.6775 9.262491060774234
5.678 9.266355707289716
5.6785 9.272421479959924
5.679 9.277562916408158
5.6795 9.280268091696204
5.68 9.280866757753483
5.6805 9.28035342018508
5.681 9.279489138348552
5.6815 9.278589265290282
5.682 9.277700056788596
5.6825 9.27672002638176
5.683 9.275564493377416
5.6835 9.274229824040653
5.684 9.272769613128105
5.6845 9.271231674966355
5.685 9.269643145473626
5.6855 9.268039326477119
5.686 9.266442912476052
5.6865 9.264876859724897
5.687 9.263345085337438
5.6875 9.26185735822638
5.688 9.260428738887644
5.6885 9.259072844585148
5.689 9.257832711730206
5.6895 9.256775424302223
5.69 9.256030167059553
5.6905 9.255862236974988
5.691 9.256790325911808
5.6915 9.259776501937942
5.692 9.266249744141536
5.6925 9.277652487543765
5.693 9.294042455235974
5.6935 9.312588533184094
5.694 9.327863438749407
5.6945 9.334355960771159
5.695 9.329298618881701
5.6955 9.314035949492002
5.696 9.293362486279776
5.6965 9.272850886882654
5.697 9.256070257541836
5.6975 9.243876229423819
5.698 9.235520941635151
5.6985 9.229798760464721
5.699 9.225628278312158
5.6995 9.222264581017832
5.7 9.21926948425936
5.7005 9.216421151975773
5.701 9.21360993553309
5.7015 9.21080433786236
5.702 9.207998627479117
5.7025 9.205202697183402
5.703 9.202451215636447
5.7035 9.199821428287414
5.704 9.197470979455176
5.7045 9.195731199751176
5.705 9.195206218629068
5.7055 9.196840178827472
5.706 9.201708263095846
5.7065 9.210213593937102
5.707 9.22084227577864
5.7075 9.229696783237792
5.708 9.2325344072594
5.7085 9.227835294540409
5.709 9.21740365497562
5.7095 9.204254139828386
5.71 9.190830291115304
5.7105 9.17867435228483
5.711 9.168599472621615
5.7115 9.16079610898106
5.712 9.154985552033729
5.7125 9.150668966907965
5.713 9.147358536317611
5.7135 9.14467946064038
5.714 9.142380874311698
5.7145 9.14031021038506
5.715 9.138358161314834
5.7155 9.13645096657865
5.716 9.134540148782612
5.7165 9.13258946529151
5.717 9.130577841415981
5.7175 9.12850383693798
5.718 9.126396526175082
5.7185 9.124313342619988
5.719 9.122340642243387
5.7195 9.120588250324012
5.72 9.119081051624569
5.7205 9.11764595458251
5.721 9.11585634493364
5.7215 9.113286101332601
5.722 9.109829384696734
5.7225 9.105784797052753
5.723 9.1016437464999
5.7235 9.09781060668918
5.724 9.094478870074507
5.7245 9.09169351857907
5.725 9.089413103920748
5.7255 9.087572975105768
5.726 9.086109861258553
5.7265 9.084948019727772
5.727 9.084021468027725
5.7275 9.083256049393135
5.728 9.082605850009134
5.7285 9.082040166438588
5.729 9.081548652439572
5.7295 9.081152321024824
5.73 9.080885133303894
5.7305 9.080776162240006
5.731 9.08082357509571
5.7315 9.081008789728944
5.732 9.081309590922292
5.7325 9.081667088566231
5.733 9.08190257667341
5.7335 9.081698092627878
5.734 9.080761020778656
5.7345 9.079068275603355
5.735 9.076903165916455
5.7355 9.074669477752298
5.736 9.072664090211092
5.7365 9.071024926996845
5.737 9.069788350057589
5.7375 9.068974469902383
5.738 9.06858716670671
5.7385 9.068594432590142
5.739 9.068935711815591
5.7395 9.06955209593395
5.74 9.07036982627934
5.7405 9.071343499950789
5.741 9.072440427911499
5.7415 9.073650742517202
5.742 9.075037736236045
5.7425 9.076756655828088
5.743 9.07910184416222
5.7435 9.082517991646718
5.744 9.087441931066834
5.7445 9.09385886441505
5.745 9.100537611059679
5.7455 9.10432726670533
5.746 9.101029332140307
5.7465 9.089078845692985
5.747 9.07303109946072
5.7475 9.061614768923874
5.748 9.062051369293055
5.7485 9.075067252471896
5.749 9.093454099197928
5.7495 9.107092694641803
5.75 9.110821381877827
5.7505 9.10638771565749
5.751 9.0983903241398
5.7515 9.09031086549544
5.752 9.083620633352705
5.7525 9.078519349823303
5.753 9.074705293192942
5.7535 9.071804074553597
5.754 9.069519157961022
5.7545 9.067654843897742
5.755 9.066101926554992
5.7555 9.064805953862912
5.756 9.063739790235239
5.7565 9.062922079456705
5.757 9.062377905517284
5.7575 9.06215868542931
5.758 9.062337529377274
5.7585 9.062986652224204
5.759 9.064201292398323
5.7595 9.066084849367211
5.76 9.068790923274598
5.7605 9.072485797940637
5.761 9.077094011008583
5.7615 9.081803574552154
5.762 9.085116918966158
5.7625 9.085959460549173
5.763 9.084583157487675
5.7635 9.082043109861772
5.764 9.079267495268585
5.7645 9.076806753958127
5.765 9.074925860351307
5.7655 9.073640731575363
5.766 9.07281649207879
5.7665 9.072301053451632
5.767 9.071983299117068
5.7675 9.07179473824715
5.768 9.071705613328607
5.7685 9.071710237352637
5.769 9.071830566887694
5.7695 9.072189284223157
5.77 9.073129686376511
5.7705 9.075299790711014
5.771 9.079497186327117
5.7715 9.085894182339029
5.772 9.093352659752103
5.7725 9.099872265926187
5.773 9.103759548803659
5.7735 9.10381321354004
5.774 9.099059031864279
5.7745 9.089760196061995
5.775 9.078154738038222
5.7755 9.067208510427832
5.776 9.058711450831112
5.7765 9.052866727873209
5.777 9.049031438981679
5.7775 9.04648768764751
5.778 9.044718085468343
5.7785 9.043414096480603
5.779 9.042391430724567
5.7795 9.04154381335606
5.78 9.040803338248008
5.7805 9.040137786038269
5.781 9.039556947732894
5.7815 9.039123170506347
5.782 9.039010729483394
5.7825 9.039521687100475
5.783 9.041131311179942
5.7835 9.044407140588554
5.784 9.049650103744543
5.7845 9.056243150668099
5.785 9.062010448367882
5.7855 9.06309081844504
5.786 9.054918996672022
5.7865 9.034731888215166
5.787 9.004961734850959
5.7875 8.974490964109865
5.788 8.954664236773212
5.7885 8.951845613130242
5.789 8.962932538428706
5.7895 8.978619615341458
5.79 8.990774415453554
5.7905 8.996553815966898
5.791 8.997154247537821
5.7915 8.994850775198131
5.792 8.99139409759978
5.7925 8.987714465291575
5.793 8.984199622183016
5.7935 8.980936181854723
5.794 8.977907672790923
5.7945 8.975074809242937
5.795 8.972413612787943
5.7955 8.969909317696459
5.796 8.967564194860312
5.7965 8.965383918897086
5.797 8.963377453333685
5.7975 8.961555811817558
5.798 8.95994803051287
5.7985 8.958614754346126
5.799 8.957653435980966
5.7995 8.957242237430357
5.8 8.957650454657667
5.8005 8.95921076254066
5.801 8.962183625820835
5.8015 8.96652506173918
5.802 8.971675071599417
5.8025 8.97661402458845
5.803 8.980309945849992
5.8035 8.982101921735119
5.804 8.981512958906965
5.8045 8.977948836355424
5.805 8.97123951144535
5.8055 8.962442844467418
5.806 8.953438649601619
5.8065 8.945744941826785
5.807 8.93993049945368
5.8075 8.93585118977223
5.808 8.933079051512905
5.8085 8.93119663544174
5.809 8.929892608929357
5.8095 8.928977911031556
5.81 8.92837291100318
5.8105 8.928108700076432
5.811 8.928328298010697
5.8115 8.929341973736701
5.812 8.931696836519553
5.8125 8.936224612537533
5.813 8.944067516653504
5.8135 8.95650283072781
5.814 8.97454527083876
5.8145 8.99801114082484
5.815 9.024439827467841
5.8155 9.048947214688464
5.816 9.065717145170101
5.8165 9.070023306438419
5.817 9.059755372224558
5.8175 9.03649433654762
5.818 9.006116318863164
5.8185 8.976630429398043
5.819 8.954090090732713
5.8195 8.93998558427311
5.82 8.932420831407867
5.8205 8.928750330779181
5.821 8.927021104443945
5.8215 8.926139398009422
5.822 8.92558645948435
5.8225 8.925129038927466
5.823 8.924704380024899
5.8235 8.924380398629353
5.824 8.92435958852317
5.8245 8.92507022582333
5.825 8.927315444797241
5.8255 8.932512517396379
5.826 8.942804736646195
5.8265 8.96055027906192
5.827 8.98628818943622
5.8275 9.015526421252972
5.828 9.037634868528631
5.8285 9.040945393521884
5.829 9.022222283421712
5.8295 8.990403512403415
5.83 8.959196809016198
5.8305 8.936715109281913
5.831 8.923516948896488
5.8315 8.916689337410652
5.832 8.91336064959831
5.8325 8.91173713471203
5.833 8.910877191353375
5.8335 8.910335486387307
5.834 8.909899233502298
5.8345 8.909479288446615
5.835 8.909072303520485
5.8355 8.908740306963075
5.836 8.908640817431984
5.8365 8.909099674526018
5.837 8.91067500960352
5.8375 8.914215585739385
5.838 8.920779719693467
5.8385 8.931292071788452
5.839 8.945802738004353
5.8395 8.962485693450144
5.84 8.977002195088392
5.8405 8.983666173460207
5.841 8.978974502526281
5.8415 8.964630715994737
5.842 8.946264085039822
5.8425 8.929313001516764
5.843 8.916478396209843
5.8435 8.907899552003038
5.844 8.902537390741124
5.8445 8.89920179116227
5.845 8.897019260472725
5.8455 8.89546265001539
5.846 8.894241754343462
5.8465 8.893215454025388
5.847 8.892318140439453
5.8475 8.891544045494626
5.848 8.890942271495
5.8485 8.890641270151033
5.849 8.890889682086627
5.8495 8.892106519200805
5.85 8.89487373347988
5.8505 8.89971874199512
5.851 8.906816747518498
5.8515 8.915736860834798
5.852 8.925467675420606
5.8525 8.93441738639891
5.853 8.940374080435905
5.8535 8.941051040419548
5.854 8.935271715590584
5.8545 8.92405093936907
5.855 8.910387563189587
5.8555 8.897604572643676
5.856 8.887658361176854
5.8565 8.880827016849501
5.857 8.876411386938571
5.8575 8.873581343750256
5.858 8.871716343179632
5.8585 8.870435794332717
5.859 8.869523739458277
5.8595 8.868837098620741
5.86 8.8682801792831
5.8605 8.8678149648741
5.861 8.867441617340187
5.8615 8.86721147445743
5.862 8.867192028521718
5.8625 8.867485278301015
5.863 8.868198435227153
5.8635 8.869425903210384
5.864 8.871124700625536
5.8645 8.872857415277892
5.865 8.873812978522615
5.8655 8.873221418143526
5.866 8.870966932638321
5.8665 8.867592709412008
5.867 8.863843136749281
5.8675 8.860310314240902
5.868 8.857350877276673
5.8685 8.85508886256303
5.869 8.853494536410555
5.8695 8.852449692527728
5.87 8.85184337154504
5.8705 8.85158298211557
5.871 8.851609645656435
5.8715 8.851870801807625
5.872 8.852338617480932
5.8725 8.853021933752586
5.873 8.854002154151118
5.8735 8.855446126989378
5.874 8.857636954279176
5.8745 8.861015937069947
5.875 8.866166978686568
5.8755 8.873724389176633
5.876 8.883913598076067
5.8765 8.895708468064818
5.877 8.906231352542552
5.8775 8.91159716670148
5.878 8.90942112477762
5.8785 8.900710461405083
5.879 8.889063170074397
5.8795 8.878084963841285
5.88 8.8696180364263
5.8805 8.863781045596237
5.881 8.8599006445266
5.8815 8.85730647565413
5.882 8.855548908606458
5.8825 8.85438153700094
5.883 8.853621030283417
5.8835 8.853161361311244
5.884 8.852929022331889
5.8845 8.852897358447755
5.885 8.85307112134123
5.8855 8.853480473356843
5.886 8.85420541195366
5.8865 8.855357137573748
5.887 8.857067186524283
5.8875 8.859450036395806
5.888 8.86247880650814
5.8885 8.8659208035015
5.889 8.869360246083605
5.8895 8.872318047236519
5.89 8.87432092698647
5.8905 8.874956598766747
5.891 8.874207656347682
5.8915 8.87261985646484
5.892 8.870860999000367
5.8925 8.86925220446982
5.893 8.86788928178932
5.8935 8.866855075409017
5.894 8.86618685979662
5.8945 8.865851370606126
5.895 8.86574496701143
5.8955 8.865751704076501
5.896 8.86578789119313
5.8965 8.865796842948281
5.897 8.865761332648834
5.8975 8.865695775234098
5.898 8.865657684935606
5.8985 8.865757043043804
5.899 8.866212518823332
5.8995 8.867399791098695
5.9 8.869969508884058
5.9005 8.874936032051497
5.901 8.88372970586893
5.9015 8.897906486322007
5.902 8.91785212651768
5.9025 8.940630535406275
5.903 8.959514791819508
5.9035 8.967372977899537
5.904 8.961379358600386
5.9045 8.944533474344134
5.905 8.923142414370552
5.9055 8.90300834986903
5.906 8.887438358472899
5.9065 8.877251435885093
5.907 8.87160694097394
5.9075 8.869082121945315
5.908 8.868412124962532
5.9085 8.86873714443723
5.909 8.869561860565117
5.9095 8.870621487965
5.91 8.871798978341843
5.9105 8.873044971376146
5.911 8.874387464626341
5.9115 8.875905265971348
5.912 8.877766258459651
5.9125 8.880281529040563
5.913 8.884005927029719
5.9135 8.889892741736453
5.914 8.899305811858252
5.9145 8.913590972444112
5.915 8.932637404277699
5.9155 8.95308658250212
5.916 8.968577201198379
5.9165 8.973396958244969
5.917 8.966924756348522
5.9175 8.953877098099404
5.918 8.940183981442512
5.9185 8.929214845461647
5.919 8.921588884518112
5.9195 8.91681854655694
5.92 8.914371199625197
5.9205 8.913774469995847
5.921 8.914561133891024
5.9215 8.91628012351418
5.922 8.91857893116184
5.9225 8.921212912124496
5.923 8.924031302471008
5.9235 8.926942944043322
5.924 8.929921174947054
5.9245 8.93298888773846
5.925 8.93623785356527
5.9255 8.939867298131396
5.926 8.944215721219724
5.9265 8.949836280258637
5.927 8.957519032820269
5.9275 8.968199745100367
5.928 8.982321267645148
5.9285 8.9985344564648
5.929 9.012492449261416
5.9295 9.01844719866067
5.93 9.013935296706773
5.9305 9.002273683785049
5.931 8.989393840113276
5.9315 8.979384258351676
5.932 8.97334251939774
5.9325 8.970621742731456
5.933 8.97010166768517
5.9335 8.970853570024016
5.934 8.972286807520792
5.9345 8.974106740751683
5.935 8.976172818838347
5.9355 8.978424201159687
5.936 8.980841127392154
5.9365 8.983422065422694
5.937 8.986170887960522
5.9375 8.989137349009471
5.938 8.992410570549513
5.9385 8.996186683824831
5.939 9.000781664488287
5.9395 9.0066510801859
5.94 9.0143126454673
5.9405 9.02413368849761
5.941 9.035926739659281
5.9415 9.048506707135338
5.942 9.059583171139913
5.9425 9.066671220640739
5.943 9.068379097470533
5.9435 9.064905226469875
5.944 9.05753246848062
5.9445 9.048129898788378
5.945 9.038761649555148
5.9455 9.031084967813914
5.946 9.025822293846495
5.9465 9.02285350710984
5.947 9.021647632354586
5.9475 9.021648192148284
5.948 9.022464928205832
5.9485 9.023854596787992
5.949 9.025677807269911
5.9495 9.027840067626073
5.95 9.030271350684373
5.9505 9.032926317105137
5.951 9.035775594952906
5.9515 9.038831381560055
5.952 9.042206731489763
5.9525 9.046147821606677
5.953 9.051158386254091
5.9535 9.057957393827039
5.954 9.067168178011528
5.9545 9.078630876210578
5.955 9.090696743455187
5.9555 9.1006250883696
5.956 9.106106121201783
5.9565 9.10642880398846
5.957 9.102161547261147
5.9575 9.094596490424383
5.958 9.085717310812438
5.9585 9.077685476852498
5.959 9.071837960823164
5.9595 9.068294336991631
5.96 9.06651847604762
5.9605 9.065927103130754
5.961 9.06612637318754
5.9615 9.066902612496513
5.962 9.068147159489467
5.9625 9.069804872972476
5.963 9.071840673945449
5.9635 9.074236309822044
5.964 9.076999096219744
5.9645 9.080126000961865
5.965 9.08361345442156
5.9655 9.087426802311295
5.966 9.09149064780203
5.9665 9.095630301592465
5.967 9.09947566961149
5.9675 9.102486417924858
5.968 9.10431214453936
5.9685 9.10503671129678
5.969 9.10499023695034
5.9695 9.104512621703957
5.97 9.103924774894033
5.9705 9.103535171441596
5.971 9.103552066870964
5.9715 9.103991156000049
5.972 9.104783967939802
5.9725 9.105835784722164
5.973 9.107097359667751
5.9735 9.108538698705534
5.974 9.110168635583111
5.9745 9.11199857980382
5.975 9.114057696658783
5.9755 9.116385195897767
5.976 9.119010472137447
5.9765 9.121982941294196
5.977 9.125342934184793
5.9775 9.129159757779494
5.978 9.133592768996866
5.9785 9.138888009279746
5.979 9.145097105166865
5.9795 9.151678217107104
5.98 9.157521125583845
5.9805 9.161683930473117
5.981 9.163952659959968
5.9815 9.164531483495999
5.982 9.16345938505932
5.9825 9.16075610976629
5.983 9.156874175471646
5.9835 9.152670887678159
5.984 9.148934596963162
5.9845 9.146047770868321
5.985 9.144009744463993
5.9855 9.142628367454396
5.986 9.141693494091047
5.9865 9.141072685214993
5.987 9.140698000684598
5.9875 9.14056578687449
5.988 9.140690289963612
5.9885 9.1410952663709
5.989 9.14181236872696
5.9895 9.14286954526969
5.99 9.144298410930116
5.9905 9.146160010294832
5.991 9.148531220066499
5.9915 9.15151126302366
5.992 9.155171622956367
5.9925 9.159512373737801
5.993 9.16443052241766
5.9935 9.169730556924275
5.994 9.175174089001764
5.9945 9.180506210340855
5.995 9.185430766813049
5.9955 9.18965863558931
5.996 9.193098227394458
5.9965 9.19589270411156
5.997 9.198317699977881
5.9975 9.200522555025586
5.998 9.202417375431562
5.9985 9.20376221745633
5.999 9.204393313283965
5.9995 9.204442788759291
6.0 9.20427548945688
6.0005 9.204250403859675
6.001 9.204523812994832
6.0015 9.205052537163152
6.002 9.205711855050403
6.0025 9.206429984170306
6.003 9.207200237758162
6.0035 9.208106598944653
6.004 9.209258801693792
6.0045 9.210777021218096
6.005 9.21277242296814
6.0055 9.21532646090742
6.006 9.218500380377332
6.0065 9.222291087020341
6.007 9.226497527352002
6.0075 9.23065174312417
6.008 9.234018766601785
6.0085 9.235929060062816
6.009 9.236274076819154
6.0095 9.235658064222068
6.01 9.23498046430355
6.0105 9.234854637553319
6.011 9.23540975743117
6.0115 9.23647930964098
6.012 9.237849912833322
6.0125 9.239388862837721
6.013 9.241030789437314
6.0135 9.242765448569287
6.014 9.244579226259134
6.0145 9.246471861064133
6.015 9.24843636561047
6.0155 9.250480326814866
6.016 9.25260898343192
6.0165 9.25483295143075
6.017 9.25713396927916
6.0175 9.259469094497572
6.018 9.261789245381717
6.0185 9.264058069945577
6.019 9.266268565392586
6.0195 9.268410087398994
6.02 9.27046329536605
6.0205 9.272406628187124
6.021 9.27424651205719
6.0215 9.276016551695054
6.022 9.277760095399017
6.0225 9.279509711742609
6.023 9.281284775955232
6.0235 9.283081045745405
6.024 9.284877807049465
6.0245 9.286691800433172
6.025 9.288607700723489
6.0255 9.290812648978058
6.026 9.29358578460576
6.0265 9.297261526444618
6.027 9.302068187703913
6.0275 9.307572730776208
6.028 9.310891331411117
6.0285 9.302902702026941
6.029 9.268331613063406
6.0295 9.205133595949146
6.03 9.138615299139719
6.0305 9.091151799638958
6.031 9.065488010684973
6.0315 9.05744967336824
6.032 9.065196279312786
6.0325 9.090609828037326
6.033 9.136025596678927
6.0335 9.195132977683624
6.034 9.248636616697507
6.0345 9.281608319682064
6.035 9.296350069270641
6.0355 9.301606548140803
6.036 9.303208587728683
6.0365 9.303654091661834
6.037 9.303818989629384
6.0375 9.303988284201086
6.038 9.304221770081735
6.0385 9.304474984874922
6.039 9.304609317545186
6.0395 9.304434013005483
6.04 9.303756806130739
6.0405 9.302534964554045
6.041 9.300964424534016
6.0415 9.29948067394351
6.042 9.298589566973167
6.0425 9.298612668392202
6.043 9.299488454737002
6.0435 9.300804861299028
6.044 9.302075134636134
6.0445 9.302984194319514
6.045 9.303470085175181
6.0455 9.30362515313766
6.046 9.303578995343372
6.0465 9.303439509844281
6.047 9.303309584685238
6.0475 9.3032632135596
6.048 9.303350153340443
6.0485 9.303571453089742
6.049 9.30389117976117
6.0495 9.304194952147629
6.05 9.3043316938092
6.0505 9.304127250349708
6.051 9.303390854124437
6.0515 9.302000382703984
6.052 9.30005611721139
6.0525 9.298092650842694
6.053 9.296893898032899
6.0535 9.296917919705159
6.054 9.297756953651525
6.0545 9.298363711820048
6.055 9.297849479279307
6.0555 9.296022657886269
6.056 9.293286663002856
6.0565 9.290164654972227
6.057 9.287012904261672
6.0575 9.284009285144936
6.058 9.281220707124547
6.0585 9.278637609075584
6.059 9.276260729330883
6.0595 9.274066589057426
6.06 9.272054745140572
6.0605 9.27023399932845
6.061 9.268627860163402
6.0615 9.267269551254191
6.062 9.26620352939615
6.0625 9.265486659145072
6.063 9.265205090061812
6.0635 9.265453962655563
6.064 9.26625119537621
6.0645 9.267356866078835
6.065 9.267912550884375
6.0655 9.266189414549512
6.066 9.259955023743462
6.0665 9.248216015770428
6.067 9.233444962750994
6.0675 9.221386627770858
6.068 9.217212990235485
6.0685 9.221482520582896
6.069 9.230113135893802
6.0695 9.238066912894261
6.07 9.242588049993508
6.0705 9.243609025675507
6.071 9.242322599598356
6.0715 9.239901930487932
6.072 9.237098166669394
6.0725 9.234279671034646
6.073 9.231603596648476
6.0735 9.229110241446236
6.074 9.226797374637023
6.0745 9.224643788362485
6.075 9.222594768003582
6.0755 9.220549782191021
6.076 9.218314624607792
6.0765 9.215631462397702
6.077 9.212180616024327
6.0775 9.207718139085422
6.078 9.202320802819923
6.0785 9.196572366134426
6.079 9.191572208626006
6.0795 9.18856672553472
6.08 9.188346760250017
6.0805 9.190834767920624
6.081 9.195084584097273
6.0815 9.199791447551974
6.082 9.203871471217457
6.0825 9.20674377266213
6.083 9.208293520277408
6.0835 9.208721091204474
6.084 9.208379011436701
6.0845 9.207617092425206
6.085 9.206700891895384
6.0855 9.205800311955137
6.086 9.205038423421787
6.0865 9.204510324909851
6.087 9.204293087447088
6.0875 9.204429470561958
6.088 9.204941068946873
6.0885 9.205863553541136
6.089 9.207252844239747
6.0895 9.209219552372069
6.09 9.211912845089483
6.0905 9.215458952459603
6.091 9.21978777833672
6.0915 9.224443921571915
6.092 9.228614316350296
6.0925 9.231464683562866
6.093 9.232616479520296
6.0935 9.2323263605522
6.094 9.231221061301387
6.0945 9.229890202070994
6.095 9.228706277431826
6.0955 9.227836297094104
6.096 9.227347613529837
6.0965 9.22722858579326
6.097 9.227409093269188
6.0975 9.227802935600508
6.098 9.228345892058208
6.0985 9.229061525381674
6.099 9.230035697893022
6.0995 9.231445120679886
6.1 9.233489659499615
6.1005 9.236315350444695
6.101 9.239851624786635
6.1015 9.243684432658437
6.102 9.247080497822452
6.1025 9.24928681233557
6.103 9.249949734750412
6.1035 9.249275172527103
6.104 9.247795152573865
6.1045 9.245998845197512
6.105 9.24426711157004
6.1055 9.242923115895646
6.106 9.24220302855925
6.1065 9.242173134497534
6.107 9.242751106731042
6.1075 9.243792398708386
6.108 9.245167388510591
6.1085 9.246763628362682
6.109 9.248495953917647
6.1095 9.250307927663037
6.11 9.252152798043255
6.1105 9.254008914397446
6.111 9.255875542361483
6.1115 9.25775468808958
6.112 9.259675904285906
6.1125 9.261704857032829
6.113 9.263940419237667
6.1135 9.26651619418286
6.114 9.269487888559457
6.1145 9.272714358973822
6.115 9.275707895748678
6.1155 9.277780054272704
6.116 9.27841827374137
6.1165 9.27754823508269
6.117 9.275431036028962
6.1175 9.272426544420838
6.118 9.268933505622979
6.1185 9.265352760765513
6.119 9.262036380792633
6.1195 9.259199693900378
6.12 9.256909126672738
6.1205 9.255127856709212
6.121 9.253770521747697
6.1215 9.252752785165033
6.122 9.25202663044994
6.1225 9.251553229369314
6.123 9.25130078866037
6.1235 9.25125917605354
6.124 9.251414821791442
6.1245 9.251758565012985
6.125 9.252262703450544
6.1255 9.25290987745457
6.126 9.253677005027608
6.1265 9.254538952868081
6.127 9.255458693030395
6.1275 9.256305025839861
6.128 9.256897635879621
6.1285 9.257035955604799
6.129 9.256642762117608
6.1295 9.255795526196902
6.13 9.25464808359003
6.1305 9.2533672694579
6.131 9.252090612921961
6.1315 9.250919583050198
6.132 9.249901081463605
6.1325 9.24902961410874
6.133 9.248298415479354
6.1335 9.24769553642778
6.134 9.24721393848489
6.1345 9.246849498455031
6.135 9.24660120482286
6.1355 9.246465680075517
6.136 9.246439590126627
6.1365 9.246511178781969
6.137 9.246648947400313
6.1375 9.246771264372708
6.138 9.246742966536416
6.1385 9.246390053739734
6.139 9.245560632882253
6.1395 9.244169547212628
6.14 9.242196687545164
6.1405 9.23970274174227
6.141 9.236821244207519
6.1415 9.233725318666604
6.142 9.230582409758657
6.1425 9.227506159043969
6.143 9.224596288313801
6.1435 9.221938968990877
6.144 9.219601074529088
6.1445 9.217620992983772
6.145 9.21601999505885
6.1455 9.21480211692801
6.146 9.213966730013532
6.1465 9.2135195106613
6.147 9.213454106490403
6.1475 9.213793519031384
6.148 9.214574416078122
6.1485 9.215870939384985
6.149 9.217805838944265
6.1495 9.220502680984811
6.15 9.223995182235083
6.1505 9.228106189618472
6.151 9.23241593849713
6.1515 9.236325613148242
6.152 9.239102572010811
6.1525 9.239970631816036
6.153 9.238396970110152
6.1535 9.234587271584275
6.154 9.229557650201055
6.1545 9.224449628768202
6.155 9.219933493409371
6.1555 9.2161599331904
6.156 9.21305598282066
6.1565 9.210485646350847
6.157 9.208334192602635
6.1575 9.206524353283267
6.158 9.205015406068043
6.1585 9.203795310658144
6.159 9.202880326778448
6.1595 9.202305271586233
6.16 9.202130675574384
6.1605 9.202465496000041
6.161 9.203454562946522
6.1615 9.20529911953313
6.162 9.208232932621193
6.1625 9.212392014775414
6.163 9.217620869361411
6.1635 9.22331957239697
6.164 9.228462892644181
6.1645 9.231783977959548
6.165 9.23222697725869
6.1655 9.229605481574623
6.166 9.224933101912676
6.1665 9.219822513652986
6.167 9.215532980060555
6.1675 9.212544104879655
6.168 9.21074086644672
6.1685 9.209798865368594
6.169 9.209409989110757
6.1695 9.209356020132269
6.17 9.209523361283878
6.1705 9.209863721199863
6.171 9.210411672138967
6.1715 9.211292233706633
6.172 9.212857531423307
6.1725 9.216249056879771
6.173 9.225406407262692
6.1735 9.253929199429539
6.174 9.337347064374551
6.1745 9.503697777016438
6.175 9.671461155059134
6.1755 9.758571292169993
6.176 9.788891199449218
6.1765 9.796080583692074
6.177 9.79439794024039
6.1775 9.788753185105676
6.178 9.78122968161993
6.1785 9.77322243194412
6.179 9.76583652480949
6.1795 9.759745348259372
6.18 9.755185912748686
6.1805 9.752057450730312
6.181 9.750103514994699
6.1815 9.749009431130396
6.182 9.748490914603217
6.1825 9.748317375073853
6.183 9.748350406555907
6.1835 9.748547375194676
6.184 9.749000714017008
6.1845 9.750003240063958
6.185 9.752135702064539
6.1855 9.756267605449516
6.186 9.76323864558816
6.1865 9.772634999856578
6.187 9.780216728752649
6.1875 9.775151705992602
6.188 9.742005042765332
6.1885 9.671835068551793
6.189 9.57442202011272
6.1895 9.474610467814678
6.19 9.393822347931277
6.1905 9.33885847169103
6.191 9.30568842789966
6.1915 9.287285736508306
6.192 9.27780459855963
6.1925 9.273370313427364
6.193 9.271688094575541
6.1935 9.271479702891654
6.194 9.272078439195909
6.1945 9.27312504973533
6.195 9.274428235441135
6.1955 9.275884845356828
6.196 9.277447822927236
6.1965 9.279110376189013
6.197 9.280899234650551
6.1975 9.282923393047529
6.198 9.285406372778269
6.1985 9.288782284705128
6.199 9.293802780732374
6.1995 9.301737651989114
6.2 9.314540922289808
6.2005 9.334481875006258
6.201 9.362636999047048
6.2015 9.396581844056005
6.202 9.429917671566194
6.2025 9.454987940240791
6.203 9.466836534479945
6.2035 9.464551728784599
6.204 9.450375742285619
6.2045 9.4284295609116
6.205 9.403586711955104
6.2055 9.380176196451096
6.206 9.36078096039017
6.2065 9.346232937726398
6.207 9.336408106152682
6.2075 9.330777993794896
6.208 9.328354959264377
6.2085 9.327749951918847
6.209 9.327743635588945
6.2095 9.327697099126759
6.21 9.327462446863887
6.2105 9.327053976371186
6.211 9.326455540036285
6.2115 9.325641892472724
6.212 9.324614634311633
6.2125 9.323467955609246
6.213 9.322360567458144
6.2135 9.321485169428534
6.214 9.321049149773007
6.2145 9.321228690972905
6.215 9.322186204056297
6.2155 9.324044811043198
6.216 9.326874959106103
6.2165 9.330733623140379
6.217 9.335901301341092
6.2175 9.342908023751608
6.218 9.351619742473577
6.2185 9.360043784609978
6.219 9.36485502436545
6.2195 9.363703134272672
6.22 9.356612575869416
6.2205 9.34527170516478
6.221 9.331987722280896
6.2215 9.319004976589756
6.222 9.307934095029996
6.2225 9.299369439524735
6.223 9.293135498098565
6.2235 9.28877981067835
6.224 9.285863342401186
6.2245 9.28408572691685
6.225 9.283292203550541
6.2255 9.283477316540925
6.226 9.284792121576547
6.2265 9.287607318353878
6.227 9.292611781666814
6.2275 9.300752350055593
6.228 9.312857783713913
6.2285 9.328767974360204
6.229 9.346480182616979
6.2295 9.362012881520481
6.23 9.37026034109472
6.2305 9.367121864964918
6.231 9.35266245243874
6.2315 9.332041371363765
6.232 9.311853628624561
6.2325 9.295957897358424
6.233 9.284951257584403
6.2335 9.277791296440164
6.234 9.273204459797604
6.2345 9.270196766834555
6.235 9.26814082505556
6.2355 9.26665267389276
6.236 9.265506885815366
6.2365 9.264563001863877
6.237 9.263741758243494
6.2375 9.26300035035473
6.238 9.262337999938797
6.2385 9.261791777631213
6.239 9.261416321472431
6.2395 9.26128755593836
6.24 9.261464379492132
6.2405 9.2619318976305
6.241 9.262646430936833
6.2415 9.26352179705378
6.242 9.264488569094325
6.2425 9.265502376478178
6.243 9.266522557660345
6.2435 9.267473551971534
6.244 9.268203762085054
6.2445 9.268560518091757
6.245 9.268545453464114
6.2455 9.268297563842154
6.246 9.267909924195937
6.2465 9.267343458202582
6.247 9.266451468339607
6.2475 9.26509863042362
6.248 9.26317274097812
6.2485 9.260484888779352
6.249 9.256825839965302
6.2495 9.252176048928028
6.25 9.246898581044263
6.2505 9.24152928616164
6.251 9.236476734992188
6.2515 9.231857801446331
6.252 9.227626253551609
6.2525 9.223662413753935
6.253 9.21985624356217
6.2535 9.216129733857809
6.254 9.21245913411844
6.2545 9.20886181339586
6.255 9.205378985364135
6.2555 9.202044755574718
6.256 9.198881753381258
6.2565 9.195901792187591
6.257 9.193118155437567
6.2575 9.190547590665243
6.258 9.18820646465021
6.2585 9.186123512107788
6.259 9.184313543579794
6.2595 9.182783073249546
6.26 9.181518809860037
6.2605 9.180484152345585
6.261 9.179559521899993
6.2615 9.178503901885435
6.262 9.176947968152238
6.2625 9.17448561643484
6.263 9.170947701664577
6.2635 9.166579039517195
6.264 9.161927862259372
6.2645 9.157525439594533
6.265 9.15365695036813
6.2655 9.150375891819273
6.266 9.147620128974634
6.2665 9.145302894567827
6.267 9.143346501506219
6.2675 9.14169763233302
6.268 9.140329944008826
6.2685 9.139246250650714
6.269 9.138473695329079
6.2695 9.138041562525782
6.27 9.137969316558308
6.2705 9.138264262821757
6.271 9.138945559936829
6.2715 9.139966921974978
6.272 9.141131100100942
6.2725 9.142017223493486
6.273 9.142152730995338
6.2735 9.141320495170469
6.274 9.13970824891048
6.2745 9.137750821478296
6.275 9.135850159461764
6.2755 9.134153512307623
6.276 9.132423667771842
6.2765 9.130059650511193
6.277 9.126400761089261
6.2775 9.121208357740233
6.278 9.114980269305477
6.2785 9.108666414241991
6.279 9.103112212561303
6.2795 9.098691865583927
6.28 9.095303003789976
6.2805 9.092606022006159
6.281 9.09025480680366
6.2815 9.088084176368238
6.282 9.086077085265124
6.2825 9.084305447558084
6.283 9.082833419243691
6.2835 9.081707611069618
6.284 9.080946508570289
6.2845 9.080562370707888
6.285 9.08056196697671
6.2855 9.080948522408299
6.286 9.08174721014159
6.2865 9.082913629681546
6.287 9.084165806449633
6.2875 9.084420346071663
6.288 9.080790899789193
6.2885 9.067743605579146
6.289 9.039134234584086
6.2895 8.995932775082391
6.29 8.954235292756334
6.2905 8.938513229183322
6.291 8.960426465095086
6.2915 9.006430454155996
6.292 9.050645363607519
6.2925 9.07774209064414
6.293 9.088825886810096
6.2935 9.091126243915536
6.294 9.090115931954962
6.2945 9.088345137318726
6.295 9.086685492318278
6.2955 9.085349160584563
6.296 9.084334859822253
6.2965 9.08361357814978
6.297 9.083172199962007
6.2975 9.083031833709384
6.298 9.083237913947379
6.2985 9.083855919643554
6.299 9.084939655358035
6.2995 9.086493657040212
6.3 9.088414483822355
6.3005 9.09045738297154
6.301 9.092344119621586
6.3015 9.093906301765276
6.302 9.095189695339748
6.3025 9.096376177500982
6.303 9.097618256218361
6.3035 9.098961305794433
6.304 9.100371173938868
6.3045 9.101847227537721
6.305 9.103436010882156
6.3055 9.105171855863002
6.306 9.107070228994008
6.3065 9.10909096263121
6.307 9.11119831204708
6.3075 9.113353436709446
6.308 9.115532639129754
6.3085 9.117724492621004
6.309 9.119904257068633
6.3095 9.122058576048634
6.31 9.12414493559816
6.3105 9.126144417493382
6.311 9.128039538313857
6.3115 9.12982768831925
6.312 9.131496702949399
6.3125 9.132983660074768
6.313 9.134168151450329
6.3135 9.134900156919027
6.314 9.135109020231294
6.3145 9.134835899978377
6.315 9.134246375654332
6.3155 9.133577562965208
6.316 9.133084648531288
6.3165 9.132962986774697
6.317 9.133282936004132
6.3175 9.134025063636773
6.318 9.13510909755151
6.3185 9.136425887568084
6.319 9.137893617914774
6.3195 9.139454031851251
6.32 9.141072951694301
6.3205 9.142743572763262
6.321 9.14444454830112
6.3215 9.146165573585762
6.322 9.147891009076318
6.3225 9.14960816827929
6.323 9.15129926508612
6.3235 9.152967396174883
6.324 9.154604361248506
6.3245 9.156182080358434
6.325 9.157664157941301
6.3255 9.159053307809078
6.326 9.160434286478736
6.3265 9.162005612486144
6.327 9.164098912963372
6.3275 9.167061470216701
6.328 9.170984756599356
6.3285 9.175374670690982
6.329 9.179173729082532
6.3295 9.18131263110443
6.33 9.181392251122467
6.3305 9.179894645557567
6.331 9.177796988614574
6.3315 9.175966420500444
6.332 9.174767311040977
6.3325 9.17410406526437
6.333 9.173533497644005
6.3335 9.172422500356237
6.334 9.170230658425172
6.3345 9.166881810275015
6.335 9.162836785663014
6.3355 9.15876257634621
6.336 9.155136574548195
6.3365 9.15214356774775
6.337 9.149775679494773
6.3375 9.147972144518214
6.338 9.146657337362697
6.3385 9.145762371092083
6.339 9.145217675010198
6.3395 9.144947578181334
6.34 9.144890253487318
6.3405 9.144987519585243
6.341 9.145198849450018
6.3415 9.14550677874783
6.342 9.145934572159735
6.3425 9.146546421096456
6.343 9.147436517118248
6.3435 9.14871279009261
6.344 9.150449005906268
6.3445 9.152662461350019
6.345 9.155304511239166
6.3455 9.158331944793439
6.346 9.161742086495103
6.3465 9.165616606816517
6.347 9.170070555620295
6.3475 9.174864698881802
6.348 9.178540655702484
6.3485 9.178420328123579
6.349 9.17290309765491
6.3495 9.163692315553863
6.35 9.154320117902898
6.3505 9.147082579595505
6.351 9.14221531939842
6.3515 9.13901060397653
6.352 9.1367543631467
6.3525 9.135016638850647
6.353 9.133568793503407
6.3535 9.132285235873024
6.354 9.13109483167796
6.3545 9.129951278993076
6.355 9.12884087567377
6.3555 9.127775174955861
6.356 9.126805988234445
6.3565 9.126026749767156
6.357 9.12557116668393
6.3575 9.125602880752815
6.358 9.126333086213364
6.3585 9.127992348492725
6.359 9.130714626069778
6.3595 9.13417050868619
6.36 9.13709803144992
6.3605 9.137551809448333
6.361 9.13424613587954
6.3615 9.127769651398175
6.362 9.120274311536338
6.3625 9.113815529751417
6.363 9.109263359579355
6.3635 9.106465289134526
6.364 9.104923497973907
6.3645 9.104214595967523
6.365 9.104052893366443
6.3655 9.104292926621461
6.366 9.104831902338645
6.3665 9.105612902318132
6.367 9.106595164890425
6.3675 9.10774252512202
6.368 9.10905027735853
6.3685 9.110513247417643
6.369 9.11214204056866
6.3695 9.113881836671144
6.37 9.11546771025342
6.3705 9.116288539313231
6.371 9.115783038658844
6.3715 9.114690950649347
6.372 9.115417809409426
6.3725 9.119409883166778
6.373 9.124780422246271
6.3735 9.128420856558431
6.374 9.129353565316297
6.3745 9.128763902577244
6.375 9.128035766976822
6.3755 9.127803291836624
6.376 9.128149000166218
6.3765 9.129004989012572
6.377 9.13029822706962
6.3775 9.13200414639908
6.378 9.134127305324029
6.3785 9.13665925995019
6.379 9.139615072286222
6.3795 9.143000072318415
6.38 9.146832719656338
6.3805 9.15117445316898
6.381 9.156121536321827
6.3815 9.161834295725487
6.382 9.16850006336863
6.3825 9.176230932613855
6.383 9.18483360782205
6.3835 9.193525583779131
6.384 9.20109123113362
6.3845 9.206499875135108
6.385 9.209430508718029
6.3855 9.210133222656882
6.386 9.209302817603223
6.3865 9.207951611520972
6.387 9.207028848271342
6.3875 9.20699695033639
6.388 9.207854450954628
6.3885 9.209387472970622
6.389 9.211386478870939
6.3895 9.213717114026313
6.39 9.216330058994092
6.3905 9.219231654091498
6.391 9.222458807229575
6.3915 9.226067026186854
6.392 9.230116315813532
6.3925 9.234690676379032
6.393 9.239957804867089
6.3935 9.246219814317762
6.394 9.253973561564546
6.3945 9.263904919077294
6.395 9.27646723309585
6.3955 9.290999882952914
6.396 9.304780647716019
6.3965 9.313713946194635
6.397 9.315176032517279
6.3975 9.310128777948915
6.398 9.302231146298709
6.3985 9.294971165258556
6.399 9.29002297648056
6.3995 9.287535492022098
6.4 9.287001174108816
6.4005 9.28779684091721
6.401 9.289468455234537
6.4015 9.291754147406571
6.402 9.294536058752296
6.4025 9.29777612055387
6.403 9.3014637858282
6.4035 9.305611528557233
6.404 9.310265570823912
6.4045 9.315549155876194
6.405 9.321778698034844
6.4055 9.329515079608672
6.406 9.33949538142987
6.4065 9.352310389863412
6.407 9.367977507392947
6.4075 9.385794541661056
6.408 9.404383337845413
6.4085 9.421442254971982
6.409 9.434903742448551
6.4095 9.446073074045778
6.41 9.460019987615869
6.4105 9.48061944479393
6.411 9.506831359707114
6.4115 9.534757206962194
6.412 9.56108121351236
6.4125 9.58417395570551
6.413 9.603561568986112
6.4135 9.619334453509659
6.414 9.631922487974819
6.4145 9.641900824918292
6.415 9.649777473003024
6.4155 9.655881388984326
6.416 9.660289024520424
6.4165 9.662996061417779
6.417 9.664076894910352
6.4175 9.663717769618913
6.418 9.662117784295926
6.4185 9.659539724682784
6.419 9.656414448376907
6.4195 9.653166802715084
6.42 9.649941111216386
6.4205 9.646377063773809
6.421 9.641189998387617
6.4215 9.630722923385136
6.422 9.60521892837193
6.4225 9.547939691655419
6.423 9.466206169415567
6.4235 9.408956482730211
6.424 9.387169116497631
6.4245 9.381586483275395
6.425 9.381094880317995
6.4255 9.382075851253283
6.426 9.383469232501358
6.4265 9.38494224559065
6.427 9.38645607597099
6.4275 9.388177237408193
6.428 9.39060992169777
6.4285 9.39490087724215
6.429 9.403730277120594
6.4295 9.42411837579714
6.43 9.471993543086775
6.4305 9.548973976368867
6.431 9.602498956260245
6.4315 9.61892149977822
6.432 9.621455969001666
6.4325 9.620670404073323
6.433 9.61915160386376
6.4335 9.617478990845576
6.434 9.615806691375148
6.4345 9.614233002315249
6.435 9.612832683678498
6.4355 9.611679857116837
6.436 9.610870991032307
6.4365 9.610511500507553
6.437 9.610717058946403
6.4375 9.611478835543007
6.438 9.6125205596385
6.4385 9.613290528371223
6.439 9.613309028699767
6.4395 9.612566516612898
6.44 9.611439910018682
6.4405 9.610303946808656
6.441 9.60931033010792
6.4415 9.608433425773441
6.442 9.607569063242817
6.4425 9.606645873224853
6.443 9.605671131838456
6.4435 9.604787882266201
6.444 9.604356989969592
6.4445 9.605098479880482
6.445 9.608402099070002
6.4455 9.616961907556561
6.446 9.635963833378618
6.4465 9.674758386100589
6.447 9.74647801453309
6.4475 9.858458898135591
6.448 9.99171301696618
6.4485 10.09635675171766
6.449 10.128560751847196
6.4495 10.088999489456032
6.45 10.011000600456388
6.4505 9.92655460910153
6.451 9.851405247981301
6.4515 9.789665708676445
6.452 9.740685967169998
6.4525 9.702423963689291
6.453 9.67279497218377
6.4535 9.650163307063611
6.454 9.633105775640935
6.4545 9.620130701696691
6.455 9.609799261427451
6.4555 9.600927551291658
6.456 9.59272889964613
6.4565 9.584710955987255
6.457 9.576482448627662
6.4575 9.567913834421148
6.458 9.559525947790235
6.4585 9.552281328136292
6.459 9.546862214787478
6.4595 9.54326518333675
6.46 9.540996016534294
6.4605 9.539490588584371
6.461 9.538286756437806
6.4615 9.53706935886791
6.462 9.535638484061057
6.4625 9.533877309933704
6.463 9.531748651372911
6.4635 9.529287629514844
6.464 9.52658303337746
6.4645 9.523806398243707
6.465 9.521160323435954
6.4655 9.51888291356207
6.466 9.517193351555559
6.4665 9.516204442053994
6.467 9.515808842803708
6.4675 9.515612527975051
6.468 9.515083697657293
6.4685 9.513889930341914
6.469 9.512155675610693
6.4695 9.510331805468994
6.47 9.508820152493584
6.4705 9.50770225217579
6.471 9.50651083410613
6.4715 9.50349435010298
6.472 9.493530137047777
6.4725 9.465758625737774
6.473 9.412747672942587
6.4735 9.350815170915595
6.474 9.303419849443763
6.4745 9.275214009843264
6.475 9.260034128036956
6.4755 9.251674437680773
6.476 9.246467053104581
6.4765 9.242679087279832
6.477 9.239612188186097
6.4775 9.237023133887387
6.478 9.234876478931213
6.4785 9.233227462940935
6.479 9.232300125708516
6.4795 9.232835994631156
6.48 9.237441042383324
6.4805 9.25429000022326
6.481 9.298443197145875
6.4815 9.364689646488202
6.482 9.414423706287451
6.4825 9.436888413890316
6.483 9.444600477594054
6.4835 9.446245358469653
6.484 9.445422589994735
6.4845 9.443558597350002
6.485 9.44115993066195
6.4855 9.438169845718196
6.486 9.434004085239152
6.4865 9.427330209895114
6.487 9.416103260378602
6.4875 9.398411697810175
6.488 9.374172646560282
6.4885 9.345921503758653
6.489 9.317493857312158
6.4895 9.291892027398635
6.49 9.27076516893759
6.4905 9.254852204182313
6.491 9.244164121505552
6.4915 9.237928324903091
6.492 9.234903558820676
6.4925 9.23386555238012
6.493 9.233924141816665
6.4935 9.234507106033028
6.494 9.235311692411202
6.4945 9.236212247570574
6.495 9.23721438110326
6.4955 9.238390306588457
6.496 9.239814113645547
6.4965 9.241460058278111
6.497 9.243164708338515
6.4975 9.244675057685328
6.498 9.245901942911395
6.4985 9.247064847092801
6.499 9.248480761060566
6.4995 9.250101459141156
6.5 9.251389601664098
6.5005 9.251722700649033
6.501 9.250813071229643
6.5015 9.248758497875635
6.502 9.245846269470462
6.5025 9.24255471622233
6.503 9.239515020229884
6.5035 9.237263612371123
6.504 9.235988610735703
6.5045 9.235586347484759
6.505 9.235857686017539
6.5055 9.236660224063307
6.506 9.237924624829056
6.5065 9.239609362229718
6.507 9.241691720711248
6.5075 9.244137512327967
6.508 9.24692743370072
6.5085 9.250043460326513
6.509 9.253507734043843
6.5095 9.257423779837119
6.51 9.262054166691037
6.5105 9.267911365504368
6.511 9.275859524177736
6.5115 9.286888120574606
6.512 9.30135055782701
6.5125 9.317678982091131
6.513 9.332316041140704
6.5135 9.342117204661324
6.514 9.34694579445435
6.5145 9.34854779780726
6.515 9.347316994506247
6.5155 9.342287367907456
6.516 9.333881679441593
6.5165 9.324443348967172
6.517 9.316386115957872
6.5175 9.311002527339426
6.518 9.308498867030007
6.5185 9.308540757769467
6.519 9.310711483234453
6.5195 9.314761470372108
6.52 9.320744629009397
6.5205 9.328962942640963
6.521 9.3397182441173
6.5215 9.352827275730093
6.522 9.366975137843372
6.5225 9.379554449231442
6.523 9.387730778497414
6.5235 9.389730559658819
6.524 9.384712371322408
6.5245 9.372679595953148
6.525 9.356012118799839
6.5255 9.33945219349457
6.526 9.326839025636797
6.5265 9.318951512116815
6.527 9.314518097836824
6.5275 9.311965065260793
6.528 9.310240201005822
6.5285 9.308833816433246
6.529 9.307548860153133
6.5295 9.306354872609774
6.53 9.305300942182328
6.5305 9.304469291318583
6.531 9.303966373054223
6.5315 9.303933542349764
6.532 9.304574326351176
6.5325 9.30635562436904
6.533 9.310441917822551
6.5335 9.319795419545436
6.534 9.341153094252789
6.5345 9.385727204441888
6.535 9.454200560643272
6.5355 9.495360030048488
6.536 9.473016366441229
6.5365 9.442025483983326
6.537 9.42760646143486
6.5375 9.423880625412863
6.538 9.42451555761328
6.5385 9.42659036305982
6.539 9.428942932776906
6.5395 9.431114065493283
6.54 9.432926484820005
6.5405 9.434339384042527
6.541 9.435428199492819
6.5415 9.436292882523155
6.542 9.437065131481258
6.5425 9.43778226580051
6.543 9.438251629386375
6.5435 9.437598923429587
6.544 9.43363800774738
6.5445 9.42287800262853
6.545 9.403283756063178
6.5455 9.377643856620775
6.546 9.351899748940465
6.5465 9.330782907886686
6.547 9.316038248500949
6.5475 9.306999651469642
6.548 9.301902741619248
6.5485 9.299051722408283
6.549 9.29732459183743
6.5495 9.296119107697415
6.55 9.295175019705908
6.5505 9.294402168792029
6.551 9.2938061764543
6.5515 9.29341580534069
6.552 9.293295386267861
6.5525 9.293514546794864
6.553 9.294235058274133
6.5535 9.295989916560316
6.554 9.300956946607652
6.5545 9.318549522157635
6.555 9.379705845569664
6.5555 9.474981632700214
6.556 9.50162816209696
6.5565 9.497025372909118
6.557 9.493414797005268
6.5575 9.493079161475716
6.558 9.494515213889247
6.5585 9.496649120753531
6.559 9.498926487742395
6.5595 9.501091117912122
6.56 9.503066217941537
6.5605 9.504901224766368
6.561 9.506715849894938
6.5615 9.508683698682965
6.562 9.511012467382212
6.5625 9.51397083575149
6.563 9.517914503099945
6.5635 9.523390888751745
6.564 9.531132150901986
6.5645 9.541888313570304
6.565 9.556021364853134
6.5655 9.573146548881677
6.566 9.592181566231094
6.5665 9.611931683395298
6.567 9.631827781524567
6.5675 9.652638263488427
6.568 9.676812916163346
6.5685 9.70857472156112
6.569 9.752961499061719
6.5695 9.809707782487553
6.57 9.848300652996155
6.5705 9.77526627702293
6.571 9.566046308874697
6.5715 9.381879476897726
6.572 9.288945448039499
6.5725 9.250532833400875
6.573 9.234547161376302
6.5735 9.226749239076543
6.574 9.221947398537012
6.5745 9.2183968830517
6.575 9.215529236440247
6.5755 9.213123065394598
6.576 9.211086262254774
6.5765 9.209328319768314
6.577 9.207795979847493
6.5775 9.20646056271394
6.578 9.205389039269981
6.5785 9.204830534517985
6.579 9.20546472578653
6.5795 9.208965232127543
6.58 9.219443064669353
6.5805 9.24625592166322
6.581 9.306571130379862
6.5815 9.420753648673156
6.582 9.594321500858292
6.5825 9.798222196957003
6.583 9.967589345374442
6.5835 10.01062503924436
6.584 9.815267081151841
6.5845 9.320806488320262
6.585 8.661614877394847
6.5855 8.098828852972314
6.586 7.761893972818817
6.5865 7.636281584373319
6.587 7.702377211044255
6.5875 7.9996140721899875
6.588 8.522478244233188
6.5885 8.967904515184205
6.589 9.123721257324345
6.5895 9.14226510365756
6.59 9.135846891517367
6.5905 9.128752036896824
6.591 9.1228822504733
6.5915 9.117693621396533
6.592 9.112872647382435
6.5925 9.108338928114883
6.593 9.104111621492894
6.5935 9.100238007826466
6.594 9.096771708864608
6.5945 9.093810989367501
6.595 9.091582086614004
6.5955 9.09005979682659
6.596 9.077919367844729
6.5965 8.910978634006728
6.597 8.163115829338821
6.5975 7.580321523984606
6.598 7.48963895129197
6.5985 7.614629722407169
6.599 7.919511085489691
6.5995 8.402797229176642
6.6 8.936024216982645
6.6005 9.326013627313056
6.601 9.530932169615479
6.6015 9.620793229781992
6.602 9.643380598722754
6.6025 9.554568494310477
6.603 9.29167387561446
6.6035 9.112253212577976
6.604 9.064702668037558
6.6045 9.053699826405062
6.605 9.050209360174197
6.6055 9.048514037307907
6.606 9.047403697680267
6.6065 9.046524397848113
6.607 9.045685273988731
6.6075 9.044640551233897
6.608 9.042972548725917
6.6085 9.039909091601281
6.609 9.034237629105686
6.6095 9.024601523618298
6.61 9.011187443957748
6.6105 9.000138566594028
6.611 9.01367865061793
6.6115 9.106926810707954
6.612 9.327478434388158
6.6125 9.557528599689135
6.613 9.673264669883572
6.6135 9.71200262995421
6.614 9.723044536246551
6.6145 9.725861789759975
6.615 9.726004043312987
6.6155 9.72375626410119
6.616 9.71642278462901
6.6165 9.699547881962292
6.617 9.670101746295337
6.6175 9.631171592119419
6.618 9.593320419240658
6.6185 9.567775231863887
6.619 9.553012373273404
6.6195 9.508024010115726
6.62 9.345217535536111
6.6205 9.15030207872558
6.621 9.069139452279867
6.6215 9.048519477005826
6.622 9.043569545491895
6.6225 9.042263294427467
6.623 9.041954993993475
6.6235 9.042041789336484
6.624 9.042365051979516
6.6245 9.042864943716548
6.625 9.0435050564252
6.6255 9.044276073424403
6.626 9.04524906562931
6.6265 9.046762535851684
6.627 9.050150831461703
6.6275 9.060435343219378
6.628 9.096621870821618
6.6285 9.222600912294872
6.629 9.541918875093568
6.6295 9.85591441789716
6.63 9.906588931144178
6.6305 9.866001603783374
6.631 9.83083672650772
6.6315 9.810512401863008
6.632 9.800038552988333
6.6325 9.794965035800086
6.633 9.792666880901898
6.6335 9.791791955185655
6.634 9.791772656731872
6.6345 9.79251736301411
6.635 9.794168777029856
6.6355 9.796861652226895
6.636 9.800509260486951
6.6365 9.804752729742628
6.637 9.809084917169333
6.6375 9.812992367385792
6.638 9.81608488032122
6.6385 9.818207196302293
6.639 9.819504992302498
6.6395 9.820331526247848
6.64 9.821027827353031
6.6405 9.821850668145387
6.641 9.822921505227026
6.6415 9.824302346029704
6.642 9.82602079561298
6.6425 9.828125823117759
6.643 9.83070374599771
6.6435 9.833875073420995
6.644 9.83782892636647
6.6445 9.842773021225696
6.645 9.848607237531947
6.6455 9.853629260501737
6.646 9.85102652192846
6.6465 9.824554956093642
6.647 9.755268985505626
6.6475 9.647075844082764
6.648 9.531188047210911
6.6485 9.434054620456063
6.649 9.363071070537323
6.6495 9.315795043990697
6.65 9.288231033233274
6.6505 9.276565510733825
6.651 9.276729814344076
6.6515 9.283765482948834
6.652 9.291567047063765
6.6525 9.293642773900295
6.653 9.28440661808083
6.6535 9.261355609467952
6.654 9.22679158158753
6.6545 9.187725708197586
6.655 9.152636745915213
6.6555 9.12663607693748
6.656 9.109945929564397
6.6565 9.100178302867576
6.657 9.094867384482615
6.6575 9.092294852493257
6.658 9.091368273208715
6.6585 9.091412721872441
6.659 9.092070326235643
6.6595 9.093196794627666
6.66 9.094771894683241
6.6605 9.096823485751191
6.661 9.09944968743946
6.6615 9.10293153786867
6.662 9.108110184998743
6.6625 9.117421628156453
6.663 9.137693461340017
6.6635 9.186032808669665
6.664 9.293521816508349
6.6645 9.475917186099295
6.665 9.675483316799792
6.6655 9.815725827853733
6.666 9.890675985186146
6.6665 9.927802328085953
6.667 9.946969683706122
6.6675 9.957290023945085
6.668 9.96232257388538
6.6685 9.963561338869912
6.669 9.961971382214536
6.6695 9.958616254762852
6.67 9.954754631056705
6.6705 9.951561974264873
6.671 9.949723713123735
6.6715 9.949343217844199
6.672 9.950161276749345
6.6725 9.951815994489753
6.673 9.953991781801086
6.6735 9.956482681627797
6.674 9.959155919998793
6.6745 9.961915476063993
6.675 9.964703103187833
6.6755 9.967425481792926
6.676 9.96996539929177
6.6765 9.972077098630887
6.677 9.973062648680393
6.6775 9.970446490023338
6.678 9.955199246341067
6.6785 9.900592323172795
6.679 9.763755985550638
6.6795 9.553987096741956
6.68 9.361364433128351
6.6805 9.239280661226786
6.681 9.176111321108621
6.6815 9.146537544158772
6.682 9.133195773099853
6.6825 9.12694788788825
6.683 9.12354735087817
6.6835 9.12117575261582
6.684 9.119084287732825
6.6845 9.11697591908538
6.685 9.114755181750073
6.6855 9.112428158930527
6.686 9.110059327575765
6.6865 9.107756435409058
6.687 9.105667142913994
6.6875 9.10399251524613
6.688 9.103101436100033
6.6885 9.103829346109222
6.689 9.108287295464095
6.6895 9.122036770950803
6.69 9.159405377743198
6.6905 9.254145045398353
6.691 9.458762638915942
6.6915 9.752319101934297
6.692 9.965909785933029
6.6925 10.043899976408849
6.693 10.06340786980395
6.6935 10.070192393737923
6.694 10.075022532981677
6.6945 10.078925582025146
6.695 10.081802757618753
6.6955 10.083902722418266
6.696 10.085650488470353
6.6965 10.087391912336894
6.697 10.089297214264182
6.6975 10.09142693742336
6.698 10.093837092952352
6.6985 10.096523424037262
6.699 10.099309806782689
6.6995 10.101734595731259
6.7 10.103158913570507
6.7005 10.10312615986448
6.701 10.10163847786174
6.7015 10.099233664444167
6.702 10.096713830337585
6.7025 10.09465201550999
6.703 10.093168034188274
6.7035 10.092106416829033
6.704 10.091312893134813
6.7045 10.090684065507766
6.705 10.090171129538824
6.7055 10.089743129498697
6.706 10.089366257111642
6.7065 10.089010018217241
6.707 10.088616406283531
6.7075 10.08813734328466
6.708 10.087495708102427
6.7085 10.086573328162839
6.709 10.085136412171437
6.7095 10.082552832436829
6.71 10.077396575585684
6.7105 10.067053238094172
6.711 10.047791733829644
6.7115 10.015535813377056
6.712 9.966824214522397
6.7125 9.89945364572154
6.713 9.812915199177684
6.7135 9.709615304869054
6.714 9.597130329161839
6.7145 9.488920040407471
6.715 9.399356886941057
6.7155 9.336108235569924
6.716 9.297677656687334
6.7165 9.277352089667573
6.717 9.268141214239126
6.7175 9.265051443949606
6.718 9.265142639348017
6.7185 9.266860330547104
6.719 9.26944605808188
6.7195 9.272531367520273
6.72 9.275955632700938
6.7205 9.27967888513615
6.721 9.283738343626158
6.7215 9.288305797051947
6.722 9.293780010489666
6.7225 9.301182714970938
6.723 9.313221529624329
6.7235 9.336909932371835
6.724 9.38841228422606
6.7245 9.493422347421959
6.725 9.65748188413869
6.7255 9.825181408981742
6.726 9.937588847064774
6.7265 9.994949162058742
6.727 10.021124265312789
6.7275 10.0329653878884
6.728 10.038782386306021
6.7285 10.0424917269161
6.729 10.046069925875099
6.7295 10.050297725921869
6.73 10.054473143640923
6.7305 10.056441400698578
6.731 10.054211261780342
6.7315 10.047957876080329
6.732 10.039908327695173
6.7325 10.032289493141846
6.733 10.026067604393422
6.7335 10.02119626489877
6.734 10.017300300435288
6.7345 10.014045082042472
6.735 10.011232805856977
6.7355 10.008774285719557
6.736 10.006629160955796
6.7365 10.004770773189755
6.737 10.003184511806214
6.7375 10.001873473946102
6.738 10.000880917387995
6.7385 10.000395893565369
6.739 10.000937765393715
6.7395 10.003820178801647
6.74 10.011578204462705
6.7405 10.027477408874692
6.741 10.052390947416153
6.7415 10.080112533324197
6.742 10.097360275850914
6.7425 10.092620889802888
6.743 10.065722417966118
6.7435 10.02807972174206
6.744 9.99430356906618
6.7445 9.97381091926557
6.745 9.968052260463711
6.7455 9.972252100438794
6.746 9.979482855932996
6.7465 9.984701734746665
6.747 9.98630412743531
6.7475 9.985060357601743
6.748 9.982448798327525
6.7485 9.97969181367026
6.749 9.977557521191631
6.7495 9.976367237986889
6.75 9.975849018234062
6.7505 9.97508857051471
6.751 9.972952542877078
6.7515 9.968913058922105
6.752 9.963577623338608
6.7525 9.95812395017428
6.753 9.953223469270526
6.7535 9.948762711348213
6.754 9.944458747260885
6.7545 9.940283447501802
6.755 9.936391540132004
6.7555 9.932870656783678
6.756 9.929688906135407
6.7565 9.926766011258778
6.757 9.924023117208225
6.7575 9.921410359750702
6.758 9.918913950406623
6.7585 9.916535326938178
6.759 9.914291213165768
6.7595 9.912201924722158
6.76 9.910291699681569
6.7605 9.9085855735117
6.761 9.90713847789861
6.7615 9.906030239198419
6.762 9.905432110135674
6.7625 9.905699272758277
6.763 9.9076758032408
6.7635 9.913340400165417
6.764 9.926717495020903
6.7645 9.954376384534722
6.765 10.003152585952897
6.7655 10.072041213171882
6.766 10.141535818231638
6.7665 10.177456725793142
6.767 10.15657631302836
6.7675 10.088964710995882
6.768 10.009671446628307
6.7685 9.948491928840944
6.769 9.912301468337297
6.7695 9.893671029105928
6.77 9.884101543898602
6.7705 9.878611148914878
6.771 9.874903730031608
6.7715 9.872022770028394
6.772 9.86959268849353
6.7725 9.867476552617049
6.773 9.865631587950684
6.7735 9.864051228169036
6.774 9.862737637090405
6.7745 9.86169230516553
6.775 9.86094702877796
6.7755 9.860569620919286
6.776 9.860758907149389
6.7765 9.861921978324851
6.777 9.864836128065033
6.7775 9.870807779685816
6.778 9.882031372609859
6.7785 9.902077423393813
6.779 9.935612391898772
6.7795 9.981927351028418
6.78 10.013457325879642
6.7805 9.957972069216918
6.781 9.784351681643468
6.7815 9.597544393916316
6.782 9.478049857738181
6.7825 9.416839426250878
6.783 9.388131076378656
6.7835 9.376448714885445
6.784 9.374778058199901
6.7845 9.380635685988196
6.785 9.393936352028181
6.7855 9.415771570782947
6.786 9.446979997499756
6.7865 9.486287428115922
6.787 9.529023288468014
6.7875 9.568324795879402
6.788 9.597291990873629
6.7885 9.610356944723453
6.789 9.604793668119491
6.7895 9.584633316406194
6.79 9.561533087311556
6.7905 9.546784307603179
6.791 9.543383637097165
6.7915 9.548038273844682
6.792 9.559628761103752
6.7925 9.582948246297988
6.793 9.625045035770864
6.7935 9.68566824953426
6.794 9.749907665295407
6.7945 9.798118901621287
6.795 9.824683331005549
6.7955 9.83654355469475
6.796 9.841433794459334
6.7965 9.843701186505278
6.797 9.84521240180171
6.7975 9.846679381513635
6.798 9.848359653491077
6.7985 9.85033302379021
6.799 9.852618975816132
6.7995 9.855221888124941
6.8 9.858150371596704
6.8005 9.861447662173852
6.801 9.865186305622846
6.8015 9.869499947740948
6.802 9.874541748867248
6.8025 9.880203039137754
6.803 9.885676521399574
6.8035 9.889411009136793
6.804 9.890131713897915
6.8045 9.88813808041759
6.805 9.885215709281795
6.8055 9.883148918453848
6.806 9.88277011081971
6.8065 9.884085198004353
6.807 9.886701008894931
6.8075 9.890004872359253
6.808 9.893425439396133
6.8085 9.896681094680151
6.809 9.899767347896187
6.8095 9.902829594685976
6.81 9.905992816222259
6.8105 9.90935211419098
6.811 9.912981294939296
6.8115 9.916940763487993
6.812 9.92125950691582
6.8125 9.925920203240686
6.813 9.930846410455057
6.8135 9.935948405142884
6.814 9.941173240487117
6.8145 9.946559671844078
6.815 9.952203560456066
6.8155 9.958135139942595
6.816 9.964138520628225
6.8165 9.969636563413367
6.817 9.973788582325966
6.8175 9.975819890866052
6.818 9.975541569978532
6.8185 9.973559382134088
6.819 9.97089873311105
6.8195 9.968408519056709
6.82 9.966508998242642
6.8205 9.965312647943442
6.821 9.964804963927271
6.8215 9.964952632216175
6.822 9.965709585039843
6.8225 9.967031451645656
6.823 9.968838735233351
6.8235 9.9710538324337
6.824 9.973581077757846
6.8245 9.976321780556148
6.825 9.979195253720501
6.8255 9.982143748950051
6.826 9.985139095515919
6.8265 9.98820722944346
6.827 9.991425332961342
6.8275 9.99487887868532
6.828 9.998582895660398
6.8285 10.002350873946234
6.829 10.00572178349308
6.8295 10.00798350189358
6.83 10.008456668466138
6.8305 10.00697432931874
6.831 10.004062317892537
6.8315 10.000626747683981
6.832 9.997432983072866
6.8325 9.994835654022232
6.833 9.992878719728715
6.8335 9.991471951730247
6.834 9.990547156380977
6.8345 9.990066072607611
6.835 9.990022666438026
6.8355 9.990423685426492
6.836 9.991243365878542
6.8365 9.992427399504436
6.837 9.993895324526232
6.8375 9.995546845949502
6.838 9.99729896253799
6.8385 9.999076563113594
6.839 10.000804599581059
6.8395 10.002423276620501
6.84 10.003848051679157
6.8405 10.005011928899606
6.841 10.005853837238227
6.8415 10.006325574899176
6.842 10.006310687696317
6.8425 10.00561644599987
6.843 10.004099103134376
6.8435 10.00174019770834
6.844 9.998693509634514
6.8445 9.995210673496533
6.845 9.991559329063644
6.8455 9.987966486263545
6.846 9.984576632369041
6.8465 9.98145830665436
6.847 9.978635111329535
6.8475 9.976106757568026
6.848 9.97389148186183
6.8485 9.97201067971248
6.849 9.970478911728115
6.8495 9.96932005831692
6.85 9.968528571208417
6.8505 9.968098798353314
6.851 9.968014491146295
6.8515 9.968265825157111
6.852 9.968879274359498
6.8525 9.969918890935162
6.853 9.971472985021371
6.8535 9.973600081983836
6.854 9.97619952693043
6.8545 9.978802612911966
6.855 9.980488561351397
6.8555 9.979950645874979
6.856 9.975778672097821
6.8565 9.966627094200238
6.857 9.9512577626905
6.8575 9.928544439683911
6.858 9.897823470165758
6.8585 9.859321359360216
6.859 9.81443204901067
6.8595 9.765923493865362
6.86 9.717868432825526
6.8605 9.675633565706487
6.861 9.64500575216955
6.8615 9.631206629627034
6.862 9.637289279923618
6.8625 9.66343971320116
6.863 9.705725527337435
6.8635 9.75647035286375
6.864 9.806450312286184
6.8645 9.847993672597404
6.865 9.877472021884223
6.8655 9.895438698870155
6.866 9.904783776076005
6.8665 9.908826639438832
6.867 9.910127428740058
6.8675 9.910254050767179
6.868 9.909995380476921
6.8685 9.909629588804865
6.869 9.909152066374126
6.8695 9.908257721671998
6.87 9.906245691858143
6.8705 9.90156867597138
6.871 9.890944316487534
6.8715 9.867621399149357
6.872 9.81935980561029
6.8725 9.728890105093953
6.873 9.583717992560366
6.8735 9.39461616305283
6.874 9.201736082926843
6.8745 9.050287000248947
6.875 8.96611623595761
6.8755 8.956569681934482
6.876 9.020318821727972
6.8765 9.149963045098755
6.877 9.325060615188502
6.8775 9.508937689824734
6.878 9.664229458099172
6.8785 9.772814430056176
6.879 9.83908419465623
6.8795 9.87658939801998
6.88 9.897285547568078
6.8805 9.908539444152456
6.881 9.914021790132193
6.8815 9.915088466211099
6.882 9.911669878090638
6.8825 9.902568204208706
6.883 9.885600330677484
6.8835 9.858059266375683
6.884 9.81796808308949
6.8845 9.76636832889367
6.885 9.709788902673136
6.8855 9.660185293881906
6.886 9.631891387722089
6.8865 9.63588727560018
6.887 9.675143621054218
6.8875 9.742058797992247
6.888 9.820184117257291
6.8885 9.891431542284291
6.889 9.944363042515345
6.8895 9.977539806375418
6.89 9.99599507872464
6.8905 10.00597747923457
6.891 10.012048594749338
6.8915 10.016656046451477
6.892 10.020800304903702
6.8925 10.024794251510425
6.893 10.028704384023932
6.8935 10.032531061860954
6.894 10.036277350517672
6.8945 10.039938061045316
6.895 10.043503106227096
6.8955 10.046930195017769
6.896 10.050157309337177
6.8965 10.053136923360483
6.897 10.05584572789444
6.8975 10.058268785658928
6.898 10.060398726126227
6.8985 10.062216589830761
6.899 10.063712997729489
6.8995 10.064909023051118
6.9 10.065858162573843
6.9005 10.066664149092233
6.901 10.067448146871836
6.9015 10.068308852178355
6.902 10.069304834525369
6.9025 10.070444371207525
6.903 10.071737704242334
6.9035 10.073179205461521
6.904 10.074772481915446
6.9045 10.076547480327886
6.905 10.078519126027704
6.9055 10.080703030905472
6.906 10.083104642598911
6.9065 10.085740955927413
6.907 10.08863340847913
6.9075 10.09182274800429
6.908 10.095359950374693
6.9085 10.099263851632426
6.909 10.103474636545112
6.9095 10.107774114679664
6.91 10.11179507387844
6.9105 10.115169544191726
6.911 10.117716014650163
6.9115 10.119563609913428
6.912 10.120867640278007
6.9125 10.121385544438674
6.913 10.1205958224866
6.9135 10.118419767651215
6.914 10.115476739947646
6.9145 10.112555588298704
6.915 10.110066107705041
6.9155 10.108002177031775
6.916 10.106198160703585
6.9165 10.104546846336564
6.917 10.1030242325402
6.9175 10.101655415556337
6.918 10.100492040150371
6.9185 10.099574400393873
6.919 10.09892042581335
6.9195 10.098544783590743
6.92 10.098426726688011
6.9205 10.098547174173781
6.921 10.098881680168336
6.9215 10.099410453805362
6.922 10.100127655608592
6.9225 10.101046207336974
6.923 10.102163434604996
6.9235 10.103378873969092
6.924 10.104488645620197
6.9245 10.105249513317016
6.925 10.105537970726346
6.9255 10.105389476815496
6.926 10.104912156608599
6.9265 10.104243810645169
6.927 10.10356331562999
6.9275 10.103037112253478
6.928 10.102790727354616
6.9285 10.102853012720928
6.929 10.103201077233575
6.9295 10.103784286774594
6.93 10.104564134259949
6.9305 10.105505144891936
6.931 10.106570217456031
6.9315 10.10771845338833
6.932 10.108898758939617
6.9325 10.110049184787052
6.933 10.11112377971666
6.9335 10.112100627779494
6.934 10.11302325746325
6.9345 10.113995630774859
6.935 10.115137056892628
6.9355 10.116492062602195
6.936 10.117929617178326
6.9365 10.119160155638884
6.937 10.119898395381309
6.9375 10.1200982684399
6.938 10.119983438214305
6.9385 10.119781130506563
6.939 10.11945767979574
6.9395 10.11869525215507
6.94 10.117106926362123
6.9405 10.114393245271085
6.941 10.110485711548186
6.9415 10.105800449373675
6.942 10.101385910577026
6.9425 10.098660595354385
6.943 10.098441659666534
6.9435 10.100263412482786
6.944 10.102745333886723
6.9445 10.104706297138556
6.945 10.105770659736898
6.9455 10.106156154373398
6.946 10.106267119648102
6.9465 10.106420462862356
6.947 10.106823714235254
6.9475 10.107575630812605
6.948 10.108712771045294
6.9485 10.110237778248738
6.949 10.11212151520932
6.9495 10.114319362462282
6.95 10.116782805319648
6.9505 10.119435966020355
6.951 10.122145825187708
6.9515 10.124523190497012
6.952 10.125521202428644
6.9525 10.122912592376228
6.953 10.113732978891974
6.9535 10.096997187409645
6.954 10.076962409240792
6.9545 10.06214758432866
6.955 10.05947845646729
6.9555 10.069356878741036
6.956 10.08649802879938
6.9565 10.104299916426363
6.957 10.118814264447764
6.9575 10.129350975326489
6.958 10.13691926906245
6.9585 10.142785317268658
6.959 10.147582985973887
6.9595 10.15078322802329
6.96 10.14945271812682
6.9605 10.134198435597906
6.961 10.076663302406402
6.9615 9.902528323694728
6.962 9.5028943451671
6.9625 8.948179038562092
6.963 8.531373575468752
6.9635 8.329710397576847
6.964 8.247178207756008
6.9645 8.213897029783357
6.965 8.200678907878324
6.9655 8.196844444673793
6.966 8.198796560601963
6.9665 8.206066142485927
6.967 8.220403958940949
6.9675 8.245891032110595
6.968 8.289034324118052
6.9685 8.35676044930435
6.969 8.449459751546211
6.9695 8.552855731487877
6.97 8.638741336366095
6.9705 8.677786010751365
6.971 8.653461523969007
6.9715 8.569665707964901
6.972 8.452737293282151
6.9725 8.341434917538809
6.973 8.262576085225813
6.9735 8.218103205235845
6.974 8.196312130689346
6.9745 8.185925827133158
6.975 8.180477896327634
6.9755 8.177086231795592
6.976 8.174637039831957
6.9765 8.17277768190171
6.977 8.171457231667482
6.9775 8.17081479250825
6.978 8.171197318537203
6.9785 8.17351019638776
6.979 8.18012969550633
6.9795 8.197416591569027
6.98 8.241285860717625
6.9805 8.344901944318394
6.981 8.551056129677775
6.9815 8.856007957371745
6.982 9.15013187180925
6.9825 9.28238050252045
6.983 9.186274333024016
6.9835 8.924413584259565
6.984 8.63298878234055
6.9845 8.414243593370433
6.985 8.285508210187096
6.9855 8.21909300732839
6.986 8.186630795698026
6.9865 8.170799615232358
6.987 8.16285053970946
6.9875 8.15868405923139
6.988 8.156455406030595
6.9885 8.155335881347202
6.989 8.154957071996364
6.9895 8.155189479728865
6.99 8.156107457075077
6.9905 8.158028857022895
6.991 8.16155153530477
6.9915 8.167330601741245
6.992 8.175448036454124
6.9925 8.184703474239203
6.993 8.192953269279798
6.9935 8.198521029619094
6.994 8.200660545643004
6.9945 8.198593008257276
6.995 8.191497598834598
6.9955 8.18018348690255
6.996 8.167362195033398
6.9965 8.155739175031474
6.997 8.146502976576642
6.9975 8.139485565623957
6.998 8.134072827755372
6.9985 8.129700707840385
6.999 8.126002122131382
6.9995 8.122755686913685
7.0 8.119846640955867
7.0005 8.11722012504238
7.001 8.1148455933917
7.0015 8.11271071670507
7.002 8.110799863374218
7.0025 8.109120824948981
7.003 8.107704895824863
7.0035 8.106640433638717
7.004 8.10608771920123
7.0045 8.106213301325113
7.005 8.107046947355911
7.0055 8.10836197999123
7.006 8.109872431940595
7.0065 8.111517813982449
7.007 8.113027682494238
7.0075 8.113445219343891
7.008 8.111681309874218
7.0085 8.107521519041239
7.009 8.101680932718072
7.0095 8.095048591025286
7.01 8.088228521814965
7.0105 8.081541997625656
7.011 8.075242320796178
7.0115 8.069600602378387
7.012 8.064819797338782
7.0125 8.060935547123236
7.013 8.057833928231467
7.0135 8.05531970775693
7.014 8.053201612417382
7.0145 8.051317533662782
7.015 8.049557724436891
7.0155 8.047887283358886
7.016 8.04633016870994
7.0165 8.044931509469556
7.017 8.043687984891328
7.0175 8.04252517468273
7.018 8.041372527733778
7.0185 8.040201853049375
7.019 8.03903114386316
7.0195 8.037906460209953
7.02 8.036865158105623
7.0205 8.03595638038632
7.021 8.035258720334095
7.0215 8.034905234139831
7.022 8.035037717776785
7.0225 8.03555164194325
7.023 8.035264617025835
7.0235 8.02989720738481
7.024 8.009100710777169
7.0245 7.956999164735024
7.025 7.865087483194691
7.0255 7.7492921079702475
7.026 7.640715321055622
7.0265 7.560129876598512
7.027 7.514014388395448
7.0275 7.504974747239085
7.028 7.539693171633956
7.0285 7.62889732804527
7.029 7.768433629129578
7.0295 7.904995428689243
7.03 7.977255170971593
7.0305 7.994111997838483
7.031 7.99103642293453
7.0315 7.9849370301392435
7.032 7.979570709140368
7.0325 7.975057374351397
7.033 7.971086506810196
7.0335 7.967477605086926
7.034 7.964175666137373
7.0345 7.961176352212724
7.035 7.958497283236485
7.0355 7.9561552529608095
7.036 7.954176836550496
7.0365 7.952600333269655
7.037 7.95152774983204
7.0375 7.951193584778758
7.038 7.95207057118409
7.0385 7.954875036210079
7.039 7.960226594255883
7.0395 7.9677836651175875
7.04 7.975724864177805
7.0405 7.98202700852502
7.041 7.98669714366837
7.0415 7.991480930657423
7.042 7.997396311216105
7.0425 8.00324145014267
7.043 8.006211120593985
7.0435 8.004097203137132
7.044 7.9968393662357125
7.0445 7.985963749223534
7.045 7.97331026836783
7.0455 7.960484018269308
7.046 7.948674953340647
7.0465 7.938433406664978
7.047 7.929802177290532
7.0475 7.922615510886456
7.048 7.916669455593564
7.0485 7.9117327158105235
7.049 7.907570074637666
7.0495 7.903994351760978
7.05 7.900873604837886
7.0505 7.898128442325823
7.051 7.895700165040952
7.0515 7.893550186816944
7.052 7.891669004393742
7.0525 7.890081640179168
7.053 7.888814195152075
7.0535 7.887869406321282
7.054 7.88722892311267
7.0545 7.886851383242411
7.055 7.886670255976434
7.0555 7.886620469413111
7.056 7.8866151381553715
7.0565 7.886561437022487
7.057 7.88637477248612
7.0575 7.886003726625861
7.058 7.885454346801164
7.0585 7.884774174293889
7.059 7.883994618976266
7.0595 7.883099790320553
7.06 7.8820236115985685
7.0605 7.880630847764171
7.061 7.878767580447691
7.0615 7.876344177919072
7.062 7.873385805984545
7.0625 7.870002358152008
7.063 7.866320445056792
7.0635 7.86243726708225
7.064 7.858413080575253
7.0645 7.854318760507172
7.065 7.85023044842174
7.0655 7.8462086814179655
7.066 7.842300628472061
7.0665 7.838530002784537
7.067 7.834920755075776
7.0675 7.831500860737891
7.068 7.828298376323086
7.0685 7.825310184919865
7.069 7.822532021940197
7.0695 7.819939153014128
7.07 7.817506776734654
7.0705 7.815223355667238
7.071 7.813084610857445
7.0715 7.811128378886308
7.072 7.809416184971297
7.0725 7.808065837903414
7.073 7.807270879839206
7.0735 7.807301508870828
7.074 7.808561686222499
7.0745 7.811538061905167
7.075 7.816784121292554
7.0755 7.824546996040151
7.076 7.834165226970163
7.0765 7.843413416363705
7.077 7.848531424087169
7.0775 7.845646544814929
7.078 7.833518773560194
7.0785 7.8150822258252335
7.079 7.795605043891302
7.0795 7.779375152249798
7.08 7.7675687182066335
7.0805 7.759279802641653
7.081 7.753156520530323
7.0815 7.748221710062743
7.082 7.743946626885875
7.0825 7.7400875253588906
7.083 7.736541714005152
7.0835 7.733270587063992
7.084 7.730263737060699
7.0845 7.727521046015046
7.085 7.725090296865676
7.0855 7.723085016160955
7.086 7.721812493057761
7.0865 7.722048290942246
7.087 7.72559218241977
7.0875 7.736076682769322
7.088 7.758859254052219
7.0885 7.796923767527294
7.089 7.841271661482057
7.0895 7.867728317940881
7.09 7.859130936215959
7.0905 7.828639522173284
7.091 7.800203987079496
7.0915 7.778875624353399
7.092 7.755227892764419
7.0925 7.7282016143188015
7.093 7.705004154846816
7.0935 7.689210464641261
7.094 7.679213829192347
7.0945 7.6724656903957795
7.095 7.667329431736724
7.0955 7.663018623462187
7.096 7.659235417539246
7.0965 7.655878549075953
7.097 7.652921931319281
7.0975 7.6503530672106885
7.098 7.648155752828905
7.0985 7.64632608568714
7.099 7.644932451158472
7.0995 7.644149830485474
7.1 7.6443105073288224
7.1005 7.645708219226095
7.101 7.6481710865632335
7.1015 7.651043622540187
7.102 7.655215938420164
7.1025 7.664766339620875
7.103 7.68199971669915
7.1035 7.6996556500711355
7.104 7.704260348001724
7.1045 7.690622641670477
7.105 7.666759829660527
7.1055 7.64352210365474
7.106 7.626069642880563
7.1065 7.614350206493838
7.107 7.606521976114995
7.1075 7.600940089648559
7.108 7.596603667609991
7.1085 7.593005429549403
7.109 7.58992731470184
7.1095 7.5873109380543164
7.11 7.585167633914922
7.1105 7.58357011537345
7.111 7.5826394834187285
7.1115 7.582546642414338
7.112 7.583486171620431
7.1125 7.585313043638993
7.113 7.586429980327082
7.1135 7.5823294773538015
7.114 7.567945648625089
7.1145 7.5471647426500885
7.115 7.536443317069458
7.1155 7.549374817853889
7.116 7.579184268526398
7.1165 7.603106944580367
7.117 7.60721779298509
7.1175 7.597414702864218
7.118 7.585143607104832
7.1185 7.575957541552072
7.119 7.570235767806824
7.1195 7.566790771036378
7.12 7.5646180459331775
7.1205 7.56317373300259
7.121 7.562235930866154
7.1215 7.561727268461499
7.122 7.561578800365408
7.1225 7.561292163458252
7.123 7.558013597304199
7.1235 7.537589022476566
7.124 7.443085546932349
7.1245 7.166574426159296
7.125 6.8146828691856
7.1255 6.626279208997988
7.126 6.561403745196674
7.1265 6.541522966723893
7.127 6.5374328969547895
7.1275 6.541230942395541
7.128 6.552342696535695
7.1285 6.57430887229959
7.129 6.6151461179946045
7.1295 6.688334851033578
7.13 6.808542286140157
7.1305 6.971829193076778
7.131 7.13608532324658
7.1315 7.2517646057196705
7.132 7.304303106076319
7.1325 7.301160766998653
7.133 7.248783317813561
7.1335 7.151956676764473
7.134 7.025952044599017
7.1345 6.899895875529718
7.135 6.799614294769593
7.1355 6.734181689610467
7.136 6.7015945448152054
7.1365 6.7002258762066385
7.137 6.737738892143956
7.1375 6.8354692801024735
7.138 7.030226717636071
7.1385 7.3170092632491786
7.139 7.555187363498871
7.1395 7.640181739725894
7.14 7.6406873987001225
7.1405 7.625944839522735
7.141 7.615393868897809
7.1415 7.609742162569574
7.142 7.606905343070159
7.1425 7.605424562664466
7.143 7.604599729556399
7.1435 7.604169634053362
7.144 7.6041190998356045
7.1445 7.604548163907778
7.145 7.605617177513973
7.1455 7.607386051849319
7.146 7.609041330024005
7.1465 7.605482133810949
7.147 7.576788457277632
7.1475 7.477234119205726
7.148 7.283017954100475
7.1485 7.074806807189188
7.149 6.942491728098834
7.1495 6.900219765587555
7.15 6.940516867808495
7.1505 7.066545074400918
7.151 7.26918650687946
7.1515 7.480775743132564
7.152 7.615767000955022
7.1525 7.6689329873035215
7.153 7.682631314028749
7.1535 7.685937975694935
7.154 7.690580161419084
7.1545 7.701604616406942
7.155 7.72206968305501
7.1555 7.745324528579467
7.156 7.706714852636819
7.1565 7.430973197276226
7.157 6.986154457876425
7.1575 6.689943306938946
7.158 6.556126627078286
7.1585 6.502210406187726
7.159 6.48095078443841
7.1595 6.4720177135323835
7.16 6.467624579617492
7.1605 6.464997785168101
7.161 6.463199187842501
7.1615 6.461928424189863
7.162 6.4611228933249665
7.1625 6.460868541673958
7.163 6.4615087016183415
7.1635 6.464342633909035
7.164 6.474103504590112
7.1645 6.50658062581246
7.165 6.601978352833229
7.1655 6.809567437759157
7.166 7.0962398807641796
7.1665 7.352138732755235
7.167 7.538446028887377
7.1675 7.684664743052189
7.168 7.8170610533244504
7.1685 7.93176718246209
7.169 7.997739508785002
7.1695 7.977523992016816
7.17 7.852158718721353
7.1705 7.645156786236705
7.171 7.427550672744611
7.1715 7.279606489061757
7.172 7.244579973829684
7.1725 7.3168496944761925
7.173 7.445429976204342
7.1735 7.560783639176571
7.174 7.629766903144469
7.1745 7.6619381250538465
7.175 7.67534347987828
7.1755 7.680846188415683
7.176 7.683264642601309
7.1765 7.684582835253075
7.177 7.685707642788576
7.1775 7.687249449832469
7.178 7.690106362876246
7.1785 7.6964294926272165
7.179 7.711769980879855
7.1795 7.7484536528948835
7.18 7.825503173226562
7.1805 7.9530835054294835
7.181 8.102041795793987
7.1815 8.196250856193863
7.182 8.153462224707315
7.1825 7.953236489885287
7.183 7.671482818662768
7.1835 7.413633100159488
7.184 7.227855011039803
7.1845 7.1037702542516366
7.185 7.011800026829937
7.1855 6.927185311200565
7.186 6.8372010379727834
7.1865 6.741964449681764
7.187 6.650783583763665
7.1875 6.57553438397981
7.188 6.5236601349225625
7.1885 6.495902916522577
7.189 6.488197565389172
7.1895 6.494934491683126
7.19 6.5110458850522095
7.1905 6.533261443242597
7.191 6.560472059725419
7.1915 6.592013815679624
7.192 6.624830208236859
7.1925 6.652535790521649
7.193 6.66766357396181
7.1935 6.6650867441849035
7.194 6.644426231095442
7.1945 6.610726655418705
7.195 6.572666649317736
7.1955 6.538208306123988
7.196 6.5112321953828
7.1965 6.491403467697121
7.197 6.476753552335233
7.1975 6.465725880766748
7.198 6.457520949781693
7.1985 6.451652196477535
7.199 6.447602575710641
7.1995 6.444875422030415
7.2 6.443098772099206
7.2005 6.442106177162992
7.201 6.441949602905063
7.2015 6.442820857793902
7.202 6.444858317266767
7.2025 6.447905798704862
7.203 6.4513810921909895
7.2035 6.454552711081338
7.204 6.457193218701399
7.2045 6.460128792758341
7.205 6.464989359022021
7.2055 6.473388444757737
7.206 6.486014565715657
7.2065 6.500558498363806
7.207 6.506491669513816
7.2075 6.477375719298354
7.208 6.373984978191941
7.2085 6.180022594804764
7.209 5.9431045965442015
7.2095 5.73832638392214
7.21 5.599890512193537
7.2105 5.520851797401289
7.211 5.483416682354158
7.2115 5.471483041821043
7.212 5.471106977015668
7.2125 5.468738928200927
7.213 5.452427152780287
7.2135 5.415269767794887
7.214 5.359098084387418
7.2145 5.293286629441812
7.215 5.229922219202657
7.2155 5.178376779060389
7.216 5.142194573465502
7.2165 5.119475792265567
7.217 5.1060086081320675
7.2175 5.097968716800204
7.218 5.092823752478163
7.2185 5.089196472686285
7.219 5.0865111052438
7.2195 5.08472988198687
7.22 5.08423671441972
7.2205 5.085913601815968
7.221 5.091752901990001
7.2215 5.1064975937732635
7.222 5.141389708320186
7.2225 5.220561289262032
7.223 5.38054819456966
7.2235 5.631121315957691
7.224 5.901120667451592
7.2245 6.102617334089037
7.225 6.219485023347345
7.2255 6.2771313744973165
7.226 6.298334341860714
7.2265 6.293803875002049
7.227 6.26495061375224
7.2275 6.207304254551691
7.228 6.114267992007112
7.2285 5.984092442193156
7.229 5.8274515238373565
7.2295 5.666730253575248
7.23 5.523863067668107
7.2305 5.409639707783026
7.231 5.323396185517612
7.2315 5.258519072683408
7.232 5.2076360725324955
7.2325 5.165468451937055
7.233 5.129391174314173
7.2335 5.098578907436811
7.234 5.07275352639432
7.2345 5.051417217311902
7.235 5.033908487132497
7.2355 5.019637822041006
7.236 5.008111416825984
7.2365 4.998873337439618
7.237 4.991427114344531
7.2375 4.985272417726374
7.238 4.97998220998785
7.2385 4.975258599132432
7.239 4.970923080136209
7.2395 4.96686840625419
7.24 4.963028250004631
7.2405 4.9593544870812325
7.241 4.955818555042282
7.2415 4.952408804283579
7.242 4.949134836182098
7.2425 4.946039424667123
7.243 4.943225668716567
7.2435 4.94085736735378
7.244 4.939138003001122
7.2445 4.93828850054711
7.245 4.938443253454328
7.2455 4.939590471019176
7.246 4.941524134178185
7.2465 4.943914795330291
7.247 4.946417119128735
7.2475 4.948733336475496
7.248 4.950584057229501
7.2485 4.9517414978167045
7.249 4.952148258392586
7.2495 4.951919701584107
7.25 4.95117613628408
7.2505 4.949694201456775
7.251 4.946984093944756
7.2515 4.942730645658211
7.252 4.937277589408208
7.2525 4.931563786620111
7.253 4.926606510575797
7.2535 4.922965957578353
7.254 4.92057827645056
7.2545 4.918968067192458
7.255 4.917538471341911
7.2555 4.9157809179137315
7.256 4.913452173784997
7.2565 4.910598825335774
7.257 4.907483123031585
7.2575 4.904401089803513
7.258 4.9015617641355105
7.2585 4.899151259376549
7.259 4.897404518282689
7.2595 4.896602411863488
7.26 4.8969204181483414
7.2605 4.898211742281609
7.261 4.899906363506992
7.2615 4.901270695842043
7.262 4.902026252919355
7.2625 4.9027591909156
7.263 4.904504640958771
7.2635 4.90776171258796
7.264 4.911888840276693
7.2645 4.915323109517954
7.265 4.916276813444562
7.2655 4.9135970210976785
7.266 4.907484787317357
7.2665 4.89933367096772
7.267 4.890767177184768
7.2675 4.882957053389846
7.268 4.876557316194439
7.2685 4.871797181637821
7.269 4.8685372436650125
7.2695 4.866414675795119
7.27 4.865040240136294
7.2705 4.864106412980646
7.271 4.863424002708315
7.2715 4.862895673294843
7.272 4.862496902067639
7.2725 4.862263276259157
7.273 4.862322761716961
7.2735 4.862917693058129
7.274 4.864492250234279
7.2745 4.867785398749757
7.275 4.8738776225055025
7.2755 4.884002520723105
7.276 4.898987641223015
7.2765 4.91849110001344
7.277 4.940315140043093
7.2775 4.959589095141507
7.278 4.969360132439644
7.2785 4.964366035654927
7.279 4.945388216347209
7.2795 4.919042338826633
7.28 4.8933102803308435
7.2805 4.8731724459719965
7.281 4.859552512944874
7.2815 4.850966089275063
7.282 4.845507033803069
7.2825 4.841765598048416
7.283 4.838943907167999
7.2835 4.836638625030976
7.284 4.834677687706351
7.2845 4.832992018401339
7.285 4.831568657497514
7.2855 4.830406665162886
7.286 4.82955575532912
7.2865 4.829133432597792
7.287 4.829366653884576
7.2875 4.83068044085952
7.288 4.833760117747331
7.2885 4.839386808102124
7.289 4.847942858011918
7.2895 4.858479748016619
7.29 4.868159887092356
7.2905 4.872962979623975
7.291 4.87017120127885
7.2915 4.86025221546138
7.292 4.846535288258292
7.2925 4.832869982916738
7.293 4.821629702021656
7.2935 4.813309463833135
7.294 4.807323482518979
7.2945 4.802911014896947
7.295 4.799495838962719
7.2955 4.796734265299185
7.296 4.79445199833619
7.2965 4.792586337809287
7.297 4.791112637182654
7.2975 4.7900388831428975
7.298 4.789399555923512
7.2985 4.789268883376677
7.299 4.7898426296565875
7.2995 4.791564319310917
7.3 4.795405252169483
7.3005 4.803182482355534
7.301 4.817569800786429
7.3015 4.840936138317603
7.302 4.872302897904823
7.3025 4.904599061891369
7.303 4.9265752086038885
7.3035 4.928829751737706
7.304 4.9103181461755065
7.3045 4.879462657963608
7.305 4.847488615005212
7.3055 4.822166515734168
7.306 4.805384678826155
7.3065 4.795297197774899
7.307 4.789320784092044
7.3075 4.785519927356726
7.308 4.782780384950876
7.3085 4.78053414058668
7.309 4.778538928414039
7.3095 4.776714641339903
7.31 4.775065939276785
7.3105 4.773647261291676
7.311 4.772535374803698
7.3115 4.771877342066545
7.312 4.7719444611745905
7.3125 4.773313288580316
7.313 4.777158071875665
7.3135 4.785686434528139
7.314 4.80236055643415
7.3145 4.830998339606366
7.315 4.87292248562954
7.3155 4.923364903624976
7.316 4.971188721626064
7.3165 5.0039546890283395
7.317 5.013161161358204
7.3175 4.995096816415207
7.318 4.952228399402016
7.3185 4.896334691736279
7.319 4.84435939906755
7.3195 4.807200702535991
7.32 4.7852715574611215
7.3205 4.7735074957700165
7.321 4.767066865596656
7.3215 4.763118331991531
7.322 4.760349174860308
7.3225 4.75822352706428
7.323 4.756557891629552
7.3235 4.7553257259234085
7.324 4.754568022692021
7.3245 4.754368252355856
7.325 4.754836906770824
7.3255 4.756128186508774
7.326 4.7584684710976175
7.3265 4.762235555324097
7.327 4.767981572209059
7.3275 4.776235400678943
7.328 4.786732621722433
7.3285 4.7975252222607425
7.329 4.805479883129235
7.3295 4.80857554608474
7.33 4.807377085533774
7.3305 4.804046907738219
7.331 4.800456896978649
7.3315 4.797774782914236
7.332 4.796032311614346
7.3325 4.794553994216506
7.333 4.792585334697251
7.3335 4.789879625145232
7.334 4.786783952936397
7.3345 4.783903545529003
7.335 4.781747240457238
7.3355 4.780700037226006
7.336 4.781118251798493
7.3365 4.783399200537958
7.337 4.787843654045305
7.3375 4.794262488466113
7.338 4.8013975571698095
7.3385 4.806769784121326
7.339 4.807799228493338
7.3395 4.803524025735908
7.34 4.795296893412998
7.3405 4.7857114439243285
7.341 4.776945796377087
7.3415 4.7701243991493
7.342 4.76540658968607
7.3425 4.762419712920518
7.343 4.760672719416578
7.3435 4.759744430796446
7.344 4.759361905404369
7.3445 4.759301927256497
7.345 4.759408077147962
7.3455 4.759613503427137
7.346 4.759900705567255
7.3465 4.760318762032358
7.347 4.760964667895908
7.3475 4.762008465148441
7.348 4.7636661924824475
7.3485 4.76620727663071
7.349 4.769875312487865
7.3495 4.774809637050178
7.35 4.780940276974957
7.3505 4.787889920161576
7.351 4.794921126013102
7.3515 4.800979885496896
7.352 4.80492847498422
7.3525 4.806051891234156
7.353 4.804550508790279
7.3535 4.80157592642555
7.354 4.798583502920638
7.3545 4.796609047748935
7.355 4.796022350783541
7.3555 4.7966834732620045
7.356 4.798214348813571
7.3565 4.8001679412074525
7.357 4.802209147315007
7.3575 4.804183715190237
7.358 4.806087959770779
7.3585 4.808032098713139
7.359 4.810235286450257
7.3595 4.813008436092942
7.36 4.816784145980312
7.3605 4.822111136372976
7.361 4.829654160596699
7.3615 4.840064308584625
7.362 4.853323563358198
7.3625 4.867367104057929
7.363 4.8767314366985675
7.3635 4.8736623788847515
7.364 4.8533411954860375
7.3645 4.819691208966463
7.365 4.784853071716502
7.3655 4.761698073581631
7.366 4.756516222941143
7.3665 4.767576581788171
7.367 4.7878843275591345
7.3675 4.8094461271597355
7.368 4.8265626342370895
7.3685 4.837433690562954
7.369 4.84330067542595
7.3695 4.846332988139994
7.37 4.848229381688825
7.3705 4.849928929182638
7.371 4.851849307614281
7.3715 4.854176575999603
7.372 4.857033045549762
7.3725 4.86056550917352
7.373 4.864966299225169
7.3735 4.870505138157273
7.374 4.877574890195256
7.3745 4.886730110244719
7.375 4.898650501088796
7.3755 4.913912753764257
7.376 4.9325880050538045
7.3765 4.954047058771528
7.377 4.977688077231844
7.3775 5.004570107674586
7.378 5.039100437811983
7.3785 5.089028015283426
7.379 5.1622209269637365
7.3795 5.260282917220304
7.38 5.372405885223805
7.3805 5.476962894114378
7.381 5.552835986265106
7.3815 5.5886779294444215
7.382 5.582768727748559
7.3825 5.540008145668501
7.383 5.470125740500124
7.3835 5.386224108765437
7.384 5.3018605865812285
7.3845 5.227180356216581
7.385 5.166969621879999
7.3855 5.121408579277484
7.386 5.088474568243739
7.3865 5.06572627864998
7.387 5.051046195583701
7.3875 5.042724021424502
7.388 5.039368644470991
7.3885 5.039940850928821
7.389 5.043792773594281
7.3895 5.050670544182473
7.39 5.060624391663128
7.3905 5.073771963966119
7.391 5.090121112202394
7.3915 5.109398632237142
7.392 5.131359893906249
7.3925 5.156157904456443
7.393 5.184376776029112
7.3935 5.216960555137759
7.394 5.254597672161078
7.3945 5.297496629170017
7.395 5.345213080050203
7.3955 5.396689250408046
7.396 5.450419427080292
7.3965 5.505083307851943
7.397 5.560054855625151
7.3975 5.6158144332171736
7.398 5.673797874062303
7.3985 5.736036286705876
7.399 5.804561379173003
7.3995 5.880194377800332
7.4 5.96172272462437
7.4005 6.044837579359499
7.401 6.122283608419587
7.4015 6.186059009636609
7.402 6.231067388047813
7.4025 6.257507250589783
7.403 6.269994720182443
7.4035 6.274361953255636
7.404 6.275106240700542
7.4045 6.274740723933536
7.405 6.274359669509695
7.4055 6.27429641532573
7.406 6.274587554471011
7.4065 6.275146928134986
7.407 6.2758762925006595
7.4075 6.2766675536110705
7.408 6.277391396280266
7.4085 6.277885779222944
7.409 6.27785782462557
7.4095 6.276698331424405
7.41 6.272895430261662
7.4105 6.262528063316114
7.411 6.2362993715718735
7.4115 6.177338832758264
7.412 6.069543825704927
7.4125 5.920066749568718
7.413 5.762578574174767
7.4135 5.627222082948749
7.414 5.523547217793047
7.4145 5.448110928843547
7.415 5.3944765966006445
7.4155 5.357001716633261
7.416 5.331298364808128
7.4165 5.3139308325625505
7.417 5.302281345215085
7.4175 5.294954154201306
7.418 5.291879316231175
7.4185 5.293714319376156
7.419 5.299960088836115
7.4195 5.307672151852651
7.42 5.312335529025186
7.4205 5.310088733082821
7.421 5.299351148332462
7.4215 5.280812020942885
7.422 5.256665316507099
7.4225 5.230088082613828
7.423 5.204265731431668
7.4235 5.181375065441098
7.424 5.1621916670279
7.4245 5.1466732929523955
7.425 5.134487612052852
7.4255 5.125217071767728
7.426 5.118328308271674
7.4265 5.113259090657112
7.427 5.10950824520735
7.4275 5.106703659699307
7.428 5.10456696698878
7.4285 5.102905331924803
7.429 5.101562125184556
7.4295 5.1004305757822825
7.43 5.0994407980836
7.4305 5.098567394507435
7.431 5.09781170172199
7.4315 5.09719425044075
7.432 5.096718761188231
7.4325 5.096413133859721
7.433 5.096307568784227
7.4335 5.096412113645495
7.434 5.096622129389931
7.4345 5.096696650977473
7.435 5.0964189248458185
7.4355 5.09578926106101
7.436 5.095000304355406
7.4365 5.094294938947335
7.437 5.093863845215966
7.4375 5.093888662508497
7.438 5.094590327826855
7.4385 5.096294615659123
7.439 5.099554522873448
7.4395 5.105456533213242
7.44 5.1161012056874275
7.4405 5.135245301998611
7.441 5.168564856100457
7.4415 5.222308668627979
7.442 5.29961291363511
7.4425 5.397017715632047
7.443 5.505659078406365
7.4435 5.61398540555849
7.444 5.704917541098998
7.4445 5.756283953279088
7.445 5.7543952847132145
7.4455 5.7031543170721735
7.446 5.613976989913886
7.4465 5.498053531342806
7.447 5.37163916148327
7.4475 5.256744560230955
7.448 5.169847976036933
7.4485 5.1135881992450285
7.449 5.080687483838063
7.4495 5.061963745982291
7.45 5.050819948357311
7.4505 5.043614932759634
7.451 5.0385658700069
7.4515 5.034796008216332
7.452 5.031858850413934
7.4525 5.029520400598156
7.453 5.027662670375439
7.4535 5.0262514798010605
7.454 5.025311392736001
7.4545 5.024973503239976
7.455 5.02554349173536
7.4555 5.027658525837134
7.456 5.032622908017436
7.4565 5.043054706352826
7.457 5.064125140496821
7.4575 5.105774821646526
7.458 5.1855929854349965
7.4585 5.327252812015364
7.459 5.5392974680343
7.4595 5.780036036115171
7.46 5.976863845887919
7.4605 6.098632627677541
7.461 6.1638946614605254
7.4615 6.199014740210482
7.462 6.219352811133839
7.4625 6.231831820345948
7.463 6.2397044325225
7.4635 6.244672897100613
7.464 6.247595348768285
7.4645 6.248779064444599
7.465 6.248099462416769
7.4655 6.244989605177762
7.466 6.238197140947006
7.4665 6.225116758601074
7.467 6.200332927021745
7.4675 6.152633235790552
7.468 6.060938711934701
7.4685 5.897074821414381
7.469 5.6590996398113615
7.4695 5.4160755898116575
7.47 5.247575178444078
7.4705 5.157477548619897
7.471 5.11049713949432
7.4715 5.080805161131315
7.472 5.058681812258915
7.4725 5.042513324097084
7.473 5.0320551811097785
7.4735 5.026158375068284
7.474 5.023302377314219
7.4745 5.0223938292228505
7.475 5.022889107429152
7.4755 5.024560031345431
7.476 5.027319114683043
7.4765 5.03109596788718
7.477 5.035651362901725
7.4775 5.040356362421977
7.478 5.044195575068669
7.4785 5.04617921232352
7.479 5.0460421344172
7.4795 5.044525122638773
7.48 5.042862303416137
7.4805 5.0419272722171575
7.481 5.041986828515962
7.4815 5.042985754480793
7.482 5.04480662853521
7.4825 5.0472895039973364
7.483 5.050088194469631
7.4835 5.052722321982398
7.484 5.054906547960743
7.4845 5.0569030882312065
7.485 5.059321821863731
7.4855 5.062613223011547
7.486 5.066948897761372
7.4865 5.072454028211632
7.487 5.079461746022786
7.4875 5.088728762244869
7.488 5.101312799191365
7.4885 5.117680335716851
7.489 5.136415534296213
7.4895 5.154076507409186
7.49 5.16724104349136
7.4905 5.1747243026527725
7.491 5.177343904195376
7.4915 5.176432925137061
7.492 5.173030920932566
7.4925 5.167725053752943
7.493 5.160492302014021
7.4935 5.151224017598435
7.494 5.140975062191001
7.4945 5.132055439945083
7.495 5.12604604627576
7.4955 5.122832064722602
7.496 5.121560566813785
7.4965 5.121603356326067
7.497 5.1227640833600825
7.4975 5.125137427434464
7.498 5.128969928511414
7.4985 5.134592426849804
7.499 5.142476364013546
7.4995 5.153566421919579
7.5 5.170145524412612
7.5005 5.1974949658275
7.501 5.245957856026384
7.5015 5.331561504290003
7.502 5.470365848483039
7.5025 5.661942023261912
7.503 5.874594406719393
7.5035 6.061234784180523
7.504 6.195536663773345
7.5045 6.280456889971693
7.505 6.3304536695831635
7.5055 6.358269367639095
7.506 6.37252757831306
7.5065 6.379623208819015
7.507 6.384735516330722
7.5075 6.391758877626269
7.508 6.402206775773856
7.5085 6.414866412408977
7.509 6.427017447194253
7.5095 6.436622217702783
7.51 6.443503516000569
7.5105 6.448651392539484
7.511 6.452953551273757
7.5115 6.456660187273079
7.512 6.459616808524998
7.5125 6.461695047928889
7.513 6.462943579822938
7.5135 6.463618386644055
7.514 6.464304259102522
7.5145 6.465770836015085
7.515 6.468489141418121
7.5155 6.47234686710387
7.516 6.47657424989838
7.5165 6.479941970182019
7.517 6.481022219446827
7.5175 6.478462748996612
7.518 6.471443186428378
7.5185 6.4604867423597225
7.519 6.448287554869238
7.5195 6.4389889004769385
7.52 6.435420145858251
7.5205 6.4369434601520465
7.521 6.44053615457062
7.5215 6.443618852106682
7.522 6.445437458269505
7.5225 6.446400829027387
7.523 6.44707415221739
7.5235 6.447755142964913
7.524 6.448559420493692
7.5245 6.449512591093646
7.525 6.450646946814529
7.5255 6.452025310797951
7.526 6.45377226341084
7.5265 6.456109721640549
7.527 6.459438439201825
7.5275 6.464468706913368
7.528 6.472305544906562
7.5285 6.48449041786755
7.529 6.503066650747377
7.5295 6.530610095327851
7.53 6.569093717131042
7.5305 6.6160631746396605
7.531 6.660729727277327
7.5315 6.68633374375132
7.532 6.6808195084808295
7.5325 6.647144087743119
7.533 6.601122239900289
7.5335 6.558609029311875
7.534 6.527144263601737
7.5345 6.506911498135893
7.535 6.495084344238777
7.5355 6.488796502721409
7.536 6.486013303371988
7.5365 6.48539551265555
7.537 6.486045781896567
7.5375 6.487402593280252
7.538 6.489149409510719
7.5385 6.491133793021581
7.539 6.493278874635107
7.5395 6.4955502844347786
7.54 6.497936398374342
7.5405 6.500441442001649
7.541 6.503087909887179
7.5415 6.505944062184729
7.542 6.509121002206391
7.5425 6.5128196002325565
7.543 6.517313708574837
7.5435 6.522878076738864
7.544 6.529629170163873
7.5445 6.537293275094318
7.545 6.545229387970177
7.5455 6.552491119091742
7.546 6.558290758572043
7.5465 6.562524152104419
7.547 6.566021765403291
7.5475 6.57020891792403
7.548 6.57657568114207
7.5485 6.585718405269547
7.549 6.5963094295297084
7.5495 6.605435074522952
7.55 6.610702937529628
7.5505 6.611799390310762
7.551 6.6102747096609304
7.5515 6.608260190076224
7.552 6.607272438396561
7.5525 6.607903583940417
7.553 6.609714189190998
7.5535 6.611901107106985
7.554 6.613638276299876
7.5545 6.614570586428212
7.555 6.614591963206375
7.5555 6.613774199814755
7.556 6.612332024041126
7.5565 6.610713322993404
7.557 6.609464175578457
7.5575 6.608890369279368
7.558 6.608989736720582
7.5585 6.609571141053892
7.559 6.6104202644531656
7.5595 6.611399161919889
7.56 6.612456347105485
7.5605 6.613577349045635
7.561 6.614786591204083
7.5615 6.616115669761501
7.562 6.617587272032606
7.5625 6.619228152880324
7.563 6.621047126688285
7.5635 6.623067622882677
7.564 6.62530691501384
7.5645 6.627757401393521
7.565 6.63037347720227
7.5655 6.633044469160962
7.566 6.635651924162038
7.5665 6.638136005769474
7.567 6.6405431102044945
7.5675 6.643009442891803
7.568 6.645678502470868
7.5685 6.648628501299917
7.569 6.651811914009641
7.5695 6.655031953730586
7.57 6.6579985477955725
7.5705 6.66050589251939
7.571 6.662593855745306
7.5715 6.664478030364394
7.572 6.666361838129212
7.5725 6.668319590299068
7.573 6.670353732000335
7.5735 6.6724342329132815
7.574 6.674551571958603
7.5745 6.676694274563853
7.575 6.678878138354652
7.5755 6.6811827495435105
7.576 6.6838088075250335
7.5765 6.687344174467126
7.577 6.693483690393211
7.5775 6.706898686587718
7.578 6.738487230154532
7.5785 6.807598013615865
7.579 6.933565955433536
7.5795 7.109552113071929
7.58 7.2909637576433886
7.5805 7.43411887702415
7.581 7.529907146140002
7.5815 7.5947985072225555
7.582 7.653125419266611
7.5825 7.725744705827869
7.583 7.820382525774304
7.5835 7.924241990380003
7.584 8.007938567353268
7.5845 8.043785260566445
7.585 8.029444636138226
7.5855 7.99163575047987
7.586 7.9589258647150976
7.5865 7.940339952859204
7.587 7.932063122893417
7.5875 7.929018768979028
7.588 7.928350845267334
7.5885 7.928857042183858
7.589 7.930079628643301
7.5895 7.9318491386835435
7.59 7.934095365249472
7.5905 7.936764425668671
7.591 7.9396715498838875
7.5915 7.941125193623228
7.592 7.928817242707496
7.5925 7.837924093514492
7.593 7.537662901689445
7.5935 7.167140619426925
7.594 6.949400489832549
7.5945 6.842657806164866
7.595 6.78734983072112
7.5955 6.757364962441472
7.596 6.741075682118585
7.5965 6.732525757949346
7.597 6.728411883972346
7.5975 6.726847472892499
7.598 6.726719008929542
7.5985 6.727349969845641
7.599 6.728325442746395
7.5995 6.729411198970637
7.6 6.7304613082893185
7.6005 6.731381191415594
7.601 6.73212955394625
7.6015 6.7326949588181035
7.602 6.733107383599516
7.6025 6.733405809924322
7.603 6.733671071803136
7.6035 6.734061264733039
7.604 6.734897920951323
7.6045 6.736797462126618
7.605 6.7410495127783365
7.6055 6.750503483527729
7.606 6.772350318843
7.6065 6.829361189449645
7.607 7.010208692388914
7.6075 7.481131940227292
7.608 7.87568739871907
7.6085 7.967570966545414
7.609 7.979423284428729
7.6095 7.98068221355797
7.61 7.981147325337562
7.6105 7.981955234328953
7.611 7.9831755466805
7.6115 7.9847815714327846
7.612 7.986875064559121
7.6125 7.989913860312638
7.613 7.995310874285699
7.6135 8.006313836870575
7.614 8.02595057824091
7.6145 8.036779288077266
7.615 7.9627877497012145
7.6155 7.752068384012934
7.616 7.5093732234906545
7.6165 7.332103217536086
7.617 7.227529680619301
7.6175 7.179744011602245
7.618 7.181654492465044
7.6185 7.233544389002767
7.619 7.327561673717756
7.6195 7.437640745268349
7.62 7.532032772412998
7.6205 7.591992918686942
7.621 7.610843112306148
7.6215 7.583021627368715
7.622 7.4979282437307875
7.6225 7.348314111986199
7.623 7.159785936817518
7.6235 6.996640145574983
7.624 6.897078091563524
7.6245 6.847334867218341
7.625 6.823191985742656
7.6255 6.811062342200997
7.626 6.805349174234688
7.6265 6.804062100372787
7.627 6.80715689254814
7.6275 6.817129085273618
7.628 6.843803673457875
7.6285 6.923941743972002
7.629 7.164653732813693
7.6295 7.592726638872963
7.63 7.868161969456668
7.6305 7.944888461053158
7.631 7.959462136625766
7.6315 7.960978496622089
7.632 7.960045210738653
7.6325 7.958813105282499
7.633 7.957707206703048
7.6335 7.956720065786231
7.634 7.95554481110075
7.6345 7.952990448676805
7.635 7.944619980600158
7.6355 7.915560870946103
7.636 7.830251387044069
7.6365 7.658044048255673
7.637 7.452163352440869
7.6375 7.30646747627257
7.638 7.251373393135974
7.6385 7.285241696524067
7.639 7.415804160177683
7.6395 7.632568272485467
7.64 7.83834671670589
7.6405 7.937376836786812
7.641 7.9597362636426086
7.6415 7.959230067496407
7.642 7.955901561459711
7.6425 7.953167443989213
7.643 7.950881687873163
7.6435 7.948692520115778
7.644 7.94649292902094
7.6445 7.944311848038171
7.645 7.942247542616529
7.6455 7.940423588590323
7.646 7.938967140958346
7.6465 7.938054284100867
7.647 7.9380171827266155
7.6475 7.93957973460594
7.648 7.944321292715435
7.6485 7.955277137125971
7.649 7.977164644556303
7.6495 8.013981646406332
7.65 8.06161958259878
7.6505 8.102135373053493
7.651 8.113919836645309
7.6515 8.091956512188574
7.652 8.051643931658496
7.6525 8.012591370996951
7.653 7.984974578703315
7.6535 7.969257049299112
7.654 7.961811478278251
7.6545 7.958921709771579
7.655 7.958133428567854
7.6555 7.958192380518583
7.656 7.958608737423789
7.6565 7.959267033856524
7.657 7.9602602409588465
7.6575 7.961824096925317
7.658 7.964370621073907
7.6585 7.968491828126299
7.659 7.974716995810687
7.6595 7.982904237020089
7.66 7.9917502667701354
7.6605 7.999096762323874
7.661 8.003050700086089
7.6615 8.002986877419623
7.662 7.9997949047573345
7.6625 7.995296784564549
7.663 7.991272793225073
7.6635 7.98873830727971
7.664 7.987875159595254
7.6645 7.988371792571878
7.665 7.989781112610559
7.6655 7.991721392671846
7.666 7.993924265248276
7.6665 7.996211229188876
7.667 7.9984605376233135
7.6675 8.000598867963674
7.668 8.002600382711844
7.6685 8.004482256767378
7.669 8.006340247713453
7.6695 8.008379120934148
7.67 8.01107776262797
7.6705 8.01554800151569
7.671 8.024523167918325
7.6715 8.044362401380653
7.672 8.088105975647881
7.6725 8.176266603329047
7.673 8.326383916008627
7.6735 8.524655349298506
7.674 8.705135162749855
7.6745 8.782758891978421
7.675 8.722500558312756
7.6755 8.563789635732508
7.676 8.379890022699328
7.6765 8.230003332537095
7.677 8.138737713647231
7.6775 8.097760006010102
7.678 8.081972967118542
7.6785 8.072325224084615
7.679 8.06384181604383
7.6795 8.057438105576761
7.68 8.053496948555942
7.6805 8.051311602283079
7.681 8.050033801762314
7.6815 8.049100394890996
7.682 8.048226506743884
7.6825 8.047308528299887
7.683 8.046341505983602
7.6835 8.045368451473344
7.684 8.044465873100282
7.6845 8.043723916517049
7.685 8.043233482479241
7.6855 8.043075644285537
7.686 8.043296224645637
7.6865 8.043887358281381
7.687 8.044773995403457
7.6875 8.04576501751071
7.688 8.04660326021055
7.6885 8.047056039065968
7.689 8.047085534230952
7.6895 8.046866569564312
7.69 8.046661833063094
7.6905 8.046679696941336
7.691 8.04700375627143
7.6915 8.047637181828609
7.692 8.04855521327718
7.6925 8.049716771186926
7.693 8.05102310369844
7.6935 8.052079559958937
7.694 8.051365443598293
7.6945 8.042978791019944
7.695 8.005920957206229
7.6955 7.882364021377527
7.696 7.604045053191357
7.6965 7.263222807797692
7.697 7.036695005781826
7.6975 6.930074893317843
7.698 6.884087131265413
7.6985 6.864160677414348
7.699 6.85633565766929
7.6995 6.8556506903418954
7.7 6.861270728309003
7.7005 6.875484015857672
7.701 6.905038909796688
7.7015 6.964052342387961
7.702 7.073717186299963
7.7025 7.244768483897283
7.703 7.44571205183544
7.7035 7.617193829091062
7.704 7.728781890913214
7.7045 7.786173369951434
7.705 7.803843130522771
7.7055 7.791369574282858
7.706 7.753352904031748
7.7065 7.693701645583411
7.707 7.620288357095743
7.7075 7.547065316147598
7.708 7.490796332173594
7.7085 7.46606483550942
7.709 7.4827503610161115
7.7095 7.545166840504224
7.71 7.647426815359485
7.7105 7.76592779073039
7.711 7.866423106913277
7.7115 7.929487301903431
7.712 7.959925427393645
7.7125 7.971624082441212
7.713 7.974919881429703
7.7135 7.974918609827619
7.714 7.973682913643626
7.7145 7.971950018301524
7.715 7.969934375842699
7.7155 7.967665143719553
7.716 7.965062426782244
7.7165 7.9619239516009985
7.717 7.957758829074998
7.7175 7.951398533983871
7.718 7.940178778246106
7.7185 7.918654481878495
7.719 7.877737736232382
7.7195 7.807263090413248
7.72 7.704719946362014
7.7205 7.583313291728284
7.721 7.465581185149214
7.7215 7.367796871453161
7.722 7.293795738985719
7.7225 7.238889541319348
7.723 7.1955300361782895
7.7235 7.156303864582347
7.724 7.115449108319578
7.7245 7.069917073507795
7.725 7.020172533686593
7.7255 6.969851444319384
7.726 6.924200060630395
7.7265 6.887504968978171
7.727 6.861222745122308
7.7275 6.844207629408241
7.728 6.8340059265006845
7.7285 6.828149339407207
7.729 6.824776668350496
7.7295 6.822706875867252
7.73 6.821277038106053
7.7305 6.820140256473091
7.731 6.819146973525224
7.7315 6.81824901359943
7.732 6.817471246327549
7.7325 6.8169152252523775
7.733 6.816819054056604
7.7335 6.817673173319251
7.734 6.8205793592724335
7.7345 6.827970356877249
7.735 6.845168696665444
7.7355 6.883551155945823
7.736 6.964786911483411
7.7365 7.116780809071806
7.737 7.338407400004534
7.7375 7.5634093330479795
7.738 7.722333741718216
7.7385 7.809706383206284
7.739 7.852655607249061
7.7395 7.873711985659882
7.74 7.884882677759678
7.7405 7.891708688126472
7.741 7.89655385488378
7.7415 7.900096927422495
7.742 7.901975152255045
7.7425 7.901599971169833
7.743 7.898916751391716
7.7435 7.894648515137123
7.744 7.889831332202825
7.7445 7.885287355031903
7.745 7.881412768673862
7.7455 7.878322187640451
7.746 7.875972128629301
7.7465 7.874277716577601
7.747 7.873140676011277
7.7475 7.8725264142678215
7.748 7.872489415841957
7.7485 7.8731635564381
7.749 7.87437152986699
7.7495 7.873256329555793
7.75 7.8516087220605675
7.7505 7.729006890506493
7.751 7.375213804905143
7.7515 7.002944219930147
7.752 6.841218003471028
7.7525 6.790617060894738
7.753 6.774656696522681
7.7535 6.769373998211974
7.754 6.767692228856537
7.7545 6.767303770548348
7.755 6.767347148323544
7.7555 6.767453727835275
7.756 6.767432188865905
7.7565 6.7671772969819814
7.757 6.766620361331397
7.7575 6.765757912875695
7.758 6.764626797535061
7.7585 6.763317878960916
7.759 6.761999783805867
7.7595 6.760962951529227
7.76 6.7607507371179105
7.7605 6.762462223069325
7.761 6.768497958934437
7.7615 6.784291501932267
7.762 6.822148086881193
7.7625 6.907692908736425
7.763 7.079384274428818
7.7635 7.3439718645375285
7.764 7.607361798659109
7.7645 7.765315645608033
7.765 7.8252056233837335
7.7655 7.838050859503315
7.766 7.835508747511715
7.7665 7.829956818323082
7.767 7.825016551560947
7.7675 7.821311036583244
7.768 7.818658026992874
7.7685 7.816798852440429
7.769 7.815522749990598
7.7695 7.814663596676911
7.77 7.813945108963398
7.7705 7.812531832720421
7.771 7.807408094393462
7.7715 7.788467071373202
7.772 7.727740887994993
7.7725 7.578289421875842
7.773 7.338506163835848
7.7735 7.107656818416056
7.774 6.958570894796176
7.7745 6.879038672330597
7.775 6.838085920978647
7.7755 6.816177323378757
7.776 6.803612132659661
7.7765 6.795610873939341
7.777 6.78953027347069
7.7775 6.78382434860096
7.778 6.777729907382946
7.7785 6.7712369016316485
7.779 6.764801170331599
7.7795 6.758908480690967
7.78 6.753780817282705
7.7805 6.749361999920411
7.781 6.745493786329733
7.7815 6.742017142731485
7.782 6.738829939973988
7.7825 6.735894265242412
7.783 6.733209839167581
7.7835 6.730819820257518
7.784 6.7287954378291746
7.7845 6.727251872431622
7.785 6.72637877848324
7.7855 6.726530423963552
7.786 6.7283376104838934
7.7865 6.732830829438421
7.787 6.741242007980472
7.7875 6.754117437436451
7.788 6.769771495649448
7.7885 6.78355411133015
7.789 6.789876909090036
7.7895 6.786053336419228
7.79 6.774219978175252
7.7905 6.759478730335082
7.791 6.746317856274849
7.7915 6.7368354064383835
7.792 6.731283855129424
7.7925 6.72939841333629
7.793 6.731449099142853
7.7935 6.739263901232989
7.794 6.758389936705705
7.7945 6.803755593123177
7.795 6.911370446979114
7.7955 7.134746118330777
7.796 7.441456112369747
7.7965 7.662968753075442
7.797 7.75261744921288
7.7975 7.778254087622366
7.798 7.784102001493815
7.7985 7.785053769533316
7.799 7.785109291060636
7.7995 7.785181510892969
7.8 7.785404317329276
7.8005 7.7857258646902645
7.801 7.786071923928911
7.8015 7.786373886104097
7.802 7.786565608229968
7.8025 7.78660343772492
7.803 7.786494158119372
7.8035 7.786302166314065
7.804 7.786138946602644
7.8045 7.786130426532202
7.805 7.786384559015064
7.8055 7.786982661094863
7.806 7.787992087543526
7.8065 7.7894726757536885
7.807 7.791491659716022
7.8075 7.794173904845768
7.808 7.797739715713063
7.8085 7.802504768374114
7.809 7.808461665478084
7.8095 7.8128834507027145
7.81 7.797851209666443
7.8105 7.6828604838577705
7.811 7.322862685252304
7.8115 6.927340495835435
7.812 6.762237118834036
7.8125 6.71645928645946
7.813 6.703846916463953
7.8135 6.70004387121281
7.814 6.698963440469252
7.8145 6.698946769121373
7.815 6.699438124530906
7.8155 6.700203083662498
7.816 6.701094737892535
7.8165 6.702015742667503
7.817 6.702895964719331
7.8175 6.703695156858664
7.818 6.704394179378162
7.8185 6.704982064230829
7.819 6.705432910587628
7.8195 6.705688346804927
7.82 6.705686819513377
7.8205 6.705371898190662
7.821 6.7047396908771395
7.8215 6.703880702088163
7.822 6.70303075153494
7.8225 6.7026218739783525
7.823 6.703378580956863
7.8235 6.706525555244469
7.824 6.714237352660185
7.8245 6.730503289148143
7.825 6.762403995253757
7.8255 6.821004729565911
7.826 6.91922500599743
7.8265 7.062968607239816
7.827 7.23907876814589
7.8275 7.416582348105293
7.828 7.566354150656159
7.8285 7.674870698918121
7.829 7.738658921435715
7.8295 7.751752196558649
7.83 7.698789396014301
7.8305 7.561800869963496
7.831 7.348435753555214
7.8315 7.114747466363167
7.832 6.928187961030445
7.8325 6.812204149042661
7.833 6.750587176939274
7.8335 6.720064360765737
7.834 6.7051168167949955
7.8345 6.697725505324093
7.835 6.694189029212654
7.8355 6.692861952635909
7.836 6.69308047555172
7.8365 6.694710385570599
7.837 6.698016321729864
7.8375 6.703720600022158
7.838 6.713153913519341
7.8385 6.728387459164845
7.839 6.7520735662217755
7.8395 6.786619338472689
7.84 6.8328330547542295
7.8405 6.889116016789544
7.841 6.952998419377132
7.8415 7.0241357305673064
7.842 7.104945113070188
7.8425 7.196365967845426
7.843 7.293827386278992
7.8435 7.388344208537057
7.844 7.471942320301797
7.8445 7.540801751362278
7.845 7.594990785868226
7.8455 7.6365544821178615
7.846 7.668144943485074
7.8465 7.692399411325479
7.847 7.7117266985252515
7.8475 7.728634320430404
7.848 7.7456927896026135
7.8485 7.765521183925691
7.849 7.789843640977199
7.8495 7.817523070787854
7.85 7.842748217848778
7.8505 7.8567199998900294
7.851 7.853764565634143
7.8515 7.83664796677044
7.852 7.814601794219091
7.8525 7.796218473566483
7.853 7.7848446372809255
7.8535 7.779497649914146
7.854 7.7777813719880315
7.8545 7.777724438966017
7.855 7.778166533107652
7.8555 7.778554935373871
7.856 7.778674174010393
7.8565 7.778465701640767
7.857 7.777915792316226
7.8575 7.776952124151758
7.858 7.775303556451765
7.8585 7.772196655288966
7.859 7.7654798140294785
7.8595 7.749235144555882
7.86 7.7079504866982935
7.8605 7.607822423609579
7.861 7.408819488199922
7.8615 7.137145004374424
7.862 6.902369510857256
7.8625 6.760851835246565
7.863 6.689329158244736
7.8635 6.65420410319662
7.864 6.635963066379277
7.8645 6.625540152010131
7.865 6.618973401549721
7.8655 6.614553639681891
7.866 6.611588229790862
7.8665 6.609866005690367
7.867 6.609452629658745
7.8675 6.610654112858481
7.868 6.614060045615859
7.8685 6.62062909088793
7.869 6.631589463857456
7.8695 6.647865280288511
7.87 6.668937169517721
7.8705 6.691953267273566
7.871 6.712559525279459
7.8715 6.727139318804096
7.872 6.734703862981433
7.8725 6.737098373922444
7.873 6.7383034254500105
7.8735 6.743822654169448
7.874 6.7606509075958146
7.8745 6.798362026348323
7.875 6.871283708769277
7.8755 6.997415329972104
7.876 7.185166417069682
7.8765 7.407205404413948
7.877 7.603654352296046
7.8775 7.735470630098095
7.878 7.807911442072142
7.8785 7.843365665004959
7.879 7.859420932760341
7.8795 7.865850210636302
7.88 7.867511985611219
7.8805 7.866775501630845
7.881 7.864749772639835
7.8815 7.861955526354925
7.882 7.8586778026579625
7.8825 7.855130042144894
7.883 7.851488284297418
7.8835 7.847946437876499
7.884 7.8447044767103185
7.8845 7.8419476779632005
7.885 7.839801830053362
7.8855 7.838309066824883
7.886 7.837468978502737
7.8865 7.8372521833866715
7.887 7.837628827879764
7.8875 7.838570025265146
7.888 7.840038541980305
7.8885 7.84198514446006
7.889 7.844359150080106
7.8895 7.847117558144164
7.89 7.85029346105181
7.8905 7.854047444336575
7.891 7.858798937886244
7.8915 7.86539778863066
7.892 7.8751789602475215
7.8925 7.889340365270706
7.893 7.9043565402123415
7.8935 7.8918050178582915
7.894 7.747990408351131
7.8945 7.357380515160885
7.895 6.937360794174489
7.8955 6.717192318898332
7.896 6.633043039200621
7.8965 6.602668693055622
7.897 6.591687465232536
7.8975 6.587995947148687
7.898 6.587253297921326
7.8985 6.5877801736468795
7.899 6.588861413116908
7.8995 6.590144381212183
7.9 6.591432921632021
7.9005 6.592598365518419
7.901 6.593543769299564
7.9015 6.594214098281751
7.902 6.594570657022477
7.9025 6.594616791450135
7.903 6.594382637900989
7.9035 6.593953995984928
7.904 6.593489327086549
7.9045 6.593294543666901
7.905 6.594106947627815
7.9055 6.597972077453176
7.906 6.611371702220949
7.9065 6.655687791388739
7.907 6.794202750092425
7.9075 7.126826832021137
7.908 7.548461104686512
7.9085 7.7814968247896426
7.909 7.850271877653532
7.9095 7.863391244421108
7.91 7.863769954251617
7.9105 7.862257082341306
7.911 7.861065864935678
7.9115 7.86047394548885
7.912 7.8604042913871615
7.9125 7.86076555680092
7.913 7.861475728752997
7.9135 7.862481090212795
7.914 7.863724408013394
7.9145 7.865139916256951
7.915 7.866674150517372
7.9155 7.868284535460858
7.916 7.869897120520709
7.9165 7.871233020455311
7.917 7.871024837319642
7.9175 7.863887309819817
7.918 7.829071052167035
7.9185 7.703524704557723
7.919 7.400551553453723
7.9195 7.026121049654345
7.92 6.795160718284669
7.9205 6.697795147004309
7.921 6.659343855771458
7.9215 6.643264961533723
7.922 6.636210608449555
7.9225 6.633171605589808
7.923 6.632021950894409
7.9235 6.631762420152991
7.924 6.631897659508126
7.9245 6.632180589075195
7.925 6.632503867978278
7.9255 6.632841176411776
7.926 6.63320580713192
7.9265 6.633657798629527
7.927 6.634279664748006
7.9275 6.635220472018548
7.928 6.636735023528433
7.9285 6.639276638965257
7.929 6.643672913132927
7.9295 6.651386254289879
7.93 6.664907180750604
7.9305 6.687980552111363
7.931 6.72479314495851
7.9315 6.777052981730029
7.932 6.840222996932229
7.9325 6.902897897793809
7.933 6.951177654377113
7.9335 6.97489753438482
7.934 6.972796377515656
7.9345 6.952095678090459
7.935 6.922304325722201
7.9355 6.889602712091343
7.936 6.85649056057501
7.9365 6.824160912964653
7.937 6.794173634280313
7.9375 6.76848874007105
7.938 6.748551434311184
7.9385 6.734806789313388
7.939 6.726662698996216
7.9395 6.722968630324357
7.94 6.722322529307605
7.9405 6.723317310755472
7.941 6.724725726841329
7.9415 6.7256413596905
7.942 6.725671967693853
7.9425 6.724864788199215
7.943 6.723572751943
7.9435 6.72219799905264
7.944 6.72106841661748
7.9445 6.720361100470417
7.945 6.720100490194414
7.9455 6.7201993170371574
7.946 6.720544973221627
7.9465 6.721047291541633
7.947 6.721659864113257
7.9475 6.722372699851316
7.948 6.72320098726462
7.9485 6.724189809633132
7.949 6.725420543275532
7.9495 6.726988840413047
7.95 6.729052170362549
7.9505 6.731785977129555
7.951 6.735398597926783
7.9515 6.740060427695879
7.952 6.745808304684965
7.9525 6.7524778182102745
7.953 6.759636095693858
7.9535 6.766721197885006
7.954 6.773374788309288
7.9545 6.779731641433204
7.955 6.78617387024538
7.9555 6.7927342715412395
7.956 6.798820044437297
7.9565 6.803602946543291
7.957 6.806568161914023
7.9575 6.807797814043128
7.958 6.807921684872039
7.9585 6.807848418079279
7.959 6.808499395227233
7.9595 6.8106519876578195
7.96 6.815004500600042
7.9605 6.8223087626770225
7.961 6.833659662252372
7.9615 6.850837292545013
7.962 6.876709228743061
7.9625 6.915852389153012
7.963 6.975013959819079
7.9635 7.062944457085577
7.964 7.186448462286735
7.9645 7.341068728467346
7.965 7.503437060043589
7.9655 7.643068519110662
7.966 7.744263381410788
7.9665 7.810252864062565
7.967 7.851594852977871
7.9675 7.877653759693843
7.968 7.894559958443826
7.9685 7.9059683799710845
7.969 7.914026361928593
7.9695 7.92012852632767
7.97 7.925269718644926
7.9705 7.930319348148855
7.971 7.936179519711408
7.9715 7.943836222803877
7.972 7.954082378380586
7.9725 7.966737325321019
7.973 7.97979122711449
7.9735 7.98983419391818
7.974 7.994170807916469
7.9745 7.9924440440249365
7.975 7.985609445564532
7.9755 7.9732040744075645
7.976 7.951236652875333
7.9765 7.9102476099993995
7.977 7.832551135151543
7.9775 7.692794891904831
7.978 7.479371166486746
7.9785 7.23630556734268
7.979 7.044406922972654
7.9795 6.934979850518752
7.98 6.884944482934773
7.9805 6.865015988295759
7.981 6.8581737231505615
7.9815 6.85676650765665
7.982 6.857671250366983
7.9825 6.85964009810881
7.983 6.862146818479613
7.9835 6.864920683788511
7.984 6.867743846435714
7.9845 6.870423687475154
7.985 6.872848905312284
7.9855 6.875061957150028
7.986 6.877382791825439
7.9865 6.880598090289097
7.987 6.886274144554876
7.9875 6.897500416857182
7.988 6.920474099970165
7.9885 6.967892472277867
7.989 7.06324251322724
7.9895 7.236765809247838
7.99 7.489303240462978
7.9905 7.749479948772881
7.991 7.933371017610557
7.9915 8.029960654637467
7.992 8.072387398026667
7.9925 8.08952624776687
7.993 8.09637917857533
7.9935 8.099345763411492
7.994 8.100956664175552
7.9945 8.102200144011483
7.995 8.103487852098965
7.9955 8.105029816481697
7.996 8.10695870387482
7.9965 8.10934303129213
7.997 8.112169557390864
7.9975 8.115355504337604
7.998 8.118834852255908
7.9985 8.12261584178762
7.999 8.12673727057545
7.9995 8.131205310415716
8.0 8.135985137533574
8.0005 8.141017830016395
8.001 8.146277598783467
8.0015 8.151793030213486
8.002 8.15773611266987
8.0025 8.164553766294585
8.003 8.173244961386931
8.0035 8.18582747607352
8.004 8.20605015537733
8.0045 8.240099655618934
8.005 8.296449447647792
8.0055 8.381998739080132
8.006 8.489802536937464
8.0065 8.584648581609155
8.007 8.617934441976711
8.0075 8.568401081321642
8.008 8.451310706413647
8.0085 8.29937346452213
8.009 8.150735294771074
8.0095 8.044072400049231
8.01 8.010189672038642
8.0105 8.060307187766611
8.011 8.165590983240278
8.0115 8.254610057796658
8.012 8.283062335208736
8.0125 8.272807829249007
8.013 8.255594447156458
8.0135 8.243252832461003
8.014 8.23629936402179
8.0145 8.23274200724963
8.015 8.230911577778794
8.0155 8.22983910931682
8.016 8.229079068393823
8.0165 8.228492359494727
8.017 8.228150294792371
8.0175 8.228258363185518
8.018 8.229107299779411
8.0185 8.231004825190457
8.019 8.23412509517108
8.0195 8.238442408064277
8.02 8.24379730927814
8.0205 8.250049447498132
8.021 8.2570813458331
8.0215 8.264502488048521
8.022 8.271329149939184
8.0225 8.276053633068273
8.023 8.277692260401476
8.0235 8.276803121138716
8.024 8.275043627173488
8.0245 8.273766541326488
8.025 8.273522118147497
8.0255 8.274321956666785
8.026 8.275611455542634
8.0265 8.27592617271397
8.027 8.272002819096397
8.0275 8.25628910833419
8.028 8.212042445307791
8.0285 8.10997123715521
8.029 7.924852629242634
8.0295 7.681456457724656
8.03 7.456693580701832
8.0305 7.3048895282225486
8.031 7.231090831947218
8.0315 7.2271062546158005
8.032 7.300330198521883
8.0325 7.480177612023877
8.033 7.776729356514394
8.0335 8.07425084490733
8.034 8.225939773169813
8.0345 8.261551987957901
8.035 8.260268276034228
8.0355 8.254330168303262
8.036 8.250191631195278
8.0365 8.24803746442202
8.037 8.247310432622506
8.0375 8.247600082626086
8.038 8.248671490567734
8.0385 8.250372665961393
8.039 8.2526004546915
8.0395 8.25526177300846
8.04 8.258264845627274
8.0405 8.261513290617799
8.041 8.26472409724527
8.0415 8.266636924412513
8.042 8.261616673099844
8.0425 8.22987525355142
8.043 8.125091021386979
8.0435 7.905369984724898
8.044 7.624796373045304
8.0445 7.393381888187084
8.045 7.24703762037704
8.0455 7.16243735493357
8.046 7.110490644755413
8.0465 7.071506933811141
8.047 7.034280874570119
8.0475 6.994671087413031
8.048 6.9544363819878745
8.0485 6.9185904419620625
8.049 6.890878926878048
8.0495 6.87171105526559
8.05 6.859117443648517
8.0505 6.850679436113416
8.051 6.84456377547662
8.0515 6.839700214187489
8.052 6.835558817712045
8.0525 6.8319331990219565
8.053 6.828786245896583
8.0535 6.826186478502431
8.054 6.8243031857662535
8.0545 6.8234666578990675
8.055 6.824352786112807
8.0555 6.828368422828022
8.056 6.838387626297506
8.0565 6.85978598407264
8.057 6.900780416003713
8.0575 6.969784803240931
8.058 7.0685250228696335
8.0585 7.1846819019250665
8.059 7.293793995812906
8.0595 7.372544269436983
8.06 7.410212558113442
8.0605 7.408200375821141
8.061 7.373899934245052
8.0615 7.319305358381665
8.062 7.260564017994331
8.0625 7.214669630638713
8.063 7.194901279204312
8.0635 7.211630369810604
8.064 7.2787450036676065
8.0645 7.419581086141259
8.065 7.661296599023134
8.0655 7.989710058090449
8.066 8.287890770621036
8.0665 8.431284586180158
8.067 8.442807351383976
8.0675 8.409279607040514
8.068 8.377151829735642
8.0685 8.356295269183882
8.069 8.344384125089881
8.0695 8.33785299936157
8.07 8.334370530979623
8.0705 8.332697461891936
8.071 8.332197474527458
8.0715 8.33249335419847
8.072 8.333305610300922
8.0725 8.334425746501388
8.073 8.335727210832637
8.0735 8.337171997081363
8.074 8.33888759986668
8.0745 8.341222067990206
8.075 8.344886405137665
8.0755 8.351036951779921
8.076 8.361133760257214
8.0765 8.376204450262954
8.077 8.395677465510829
8.0775 8.416665992496682
8.078 8.434676208108918
8.0785 8.445283756420395
8.079 8.445681250288814
8.0795 8.435501442636834
8.08 8.417244027484156
8.0805 8.395449156091157
8.081 8.373925430169578
8.0815 8.352872893652489
8.082 8.325405067645551
8.0825 8.269042883543449
8.083 8.124813384594738
8.0835 7.798257148922128
8.084 7.339052000213768
8.0845 7.0130524974462185
8.085 6.878368133614864
8.0855 6.834669554800562
8.086 6.82145080238966
8.0865 6.818019594195348
8.087 6.818158740234774
8.0875 6.820018364897034
8.088 6.823113528886615
8.0885 6.82737340728021
8.089 6.832633426266672
8.0895 6.838263069621109
8.09 6.843113673880588
8.0905 6.84621555369871
8.091 6.847581714246348
8.0915 6.848073407296989
8.092 6.848372530562242
8.0925 6.848270170982645
8.093 6.84694795455012
8.0935 6.8437229206001176
8.094 6.838689254854432
8.0945 6.832729735987635
8.095 6.8270057948132274
8.0955 6.822370102494783
8.096 6.819207882336516
8.0965 6.817700395302507
8.097 6.818198148854516
8.0975 6.821820098741081
8.098 6.831665735228525
8.0985 6.856518652528643
8.099 6.922793870493229
8.0995 7.107108758967105
8.1 7.531839546287798
8.1005 8.030160629305389
8.101 8.258092719078594
8.1015 8.312015306366156
8.102 8.322044720290162
8.1025 8.324495827503302
8.103 8.32615821125668
8.1035 8.328070975543067
8.104 8.330282058670328
8.1045 8.332679534171444
8.105 8.335108448767176
8.1055 8.33735693175861
8.106 8.339056866016275
8.1065 8.339277374508054
8.107 8.33548229418751
8.1075 8.321750604134294
8.108 8.288714917110937
8.1085 8.232774285136767
8.109 8.172955191999602
8.1095 8.145739321465452
8.11 8.171930490123248
8.1105 8.237329484197229
8.111 8.30499819503654
8.1115 8.345966733757347
8.112 8.35908624644387
8.1125 8.358806029804356
8.113 8.355644949749617
8.1135 8.352493903569972
8.114 8.348418957840323
8.1145 8.340346776143246
8.115 8.32074554369142
8.1155 8.268365726019688
8.116 8.124727458564806
8.1165 7.78787916917157
8.117 7.314181941058396
8.1175 7.003706155227795
8.118 6.891274267091219
8.1185 6.858520969045252
8.119 6.8492794444856075
8.1195 6.84765196419194
8.12 6.849282576791441
8.1205 6.852472669024228
8.121 6.855917862627563
8.1215 6.85828779581798
8.122 6.858641622813386
8.1225 6.856861038990293
[truncated: 389,356 more chars]
