# Supplementary material for: Distinct solvation patterns of OH− versus H3O+ charge defects at electrified gold/water interfaces govern their properties
Source: Nat Commun. 2025 Sep 19;16:8325. doi: 10.1038/s41467-025-63832-1 (PMC12449469; doi:10.1038/s41467-025-63832-1)
Supplement: Supplementary file 4 — Source Data [file 41467_2025_63832_MOESM4_ESM.zip › data/si/fig3/lower/h3o_pos_4.dat]

0.0 8.51917477946101
0.0005 8.505870979675628
0.001 8.489894177857444
0.0015 8.47575789839291
0.002 8.465174834732764
0.0025 8.45777037590457
0.003 8.452534929424065
0.0035 8.448608689553154
0.004 8.44541198244763
0.0045 8.442540168387968
0.005 8.439652262098218
0.0055 8.436351109154202
0.006 8.432050528519738
0.0065 8.42565413531911
0.007 8.415003383792598
0.0075 8.395990331011841
0.008 8.361885716639328
0.0085 8.30484600401222
0.009 8.222675489421551
0.0095 8.127992881860749
0.01 8.047840165953865
0.0105 8.007273233144964
0.011 8.014392661229202
0.0115 8.058851230669184
0.012 8.122191230395124
0.0125 8.1873422988712
0.013 8.24254686658087
0.0135 8.282266752567999
0.014 8.306435372140534
0.0145 8.318274446894872
0.015 8.321321388404758
0.0155 8.317863576644825
0.016 8.309059143333485
0.0165 8.295260363692663
0.017 8.276435315047145
0.0175 8.252558125224027
0.018 8.224290390284242
0.0185 8.194508670395756
0.019 8.169851769078537
0.0195 8.160227679870854
0.02 8.173946907306632
0.0205 8.210363152603154
0.021 8.257082023084838
0.0215 8.297622505319236
0.022 8.322715882965749
0.0225 8.333290184348364
0.023 8.334982808985423
0.0235 8.33277997358983
0.024 8.329650211140311
0.0245 8.326959460177473
0.025 8.325030122874068
0.0255 8.323656655518313
0.026 8.32240306111796
0.0265 8.3206837631114
0.027 8.317670612962715
0.0275 8.312034946207888
0.028 8.30150206165682
0.0285 8.28218407818838
0.029 8.247999160720823
0.0295 8.191330389840505
0.03 8.10759619938661
0.0305 8.004006604526065
0.031 7.90507218009589
0.0315 7.843499177208256
0.032 7.841357400670479
0.0325 7.898122875456296
0.033 7.9920061802359035
0.0335 8.090998227817348
0.034 8.170130950724012
0.0345 8.221695769690285
0.035 8.251153560631998
0.0355 8.267109607928326
0.036 8.27569069640042
0.0365 8.280206362341328
0.037 8.282301139224323
0.0375 8.282831498753758
0.038 8.282315210804722
0.0385 8.281154354486102
0.039 8.279799165764224
0.0395 8.27893836319996
0.04 8.279687498453729
0.0405 8.283736705705213
0.041 8.293012910911134
0.0415 8.308390443147019
0.042 8.327740749145942
0.0425 8.34491706829888
0.043 8.352325314619623
0.0435 8.346192294205348
0.044 8.329469421679565
0.0445 8.309137364430807
0.045 8.291346084043347
0.0455 8.278858012872941
0.046 8.271459668611264
0.0465 8.267637049236445
0.047 8.265879242333067
0.0475 8.265138384814229
0.048 8.264806007791897
0.0485 8.264534405663376
0.049 8.264137405965503
0.0495 8.263557371393372
0.05 8.262821657827782
0.0505 8.262053600833092
0.051 8.261459555294131
0.0515 8.261328231615934
0.052 8.261969041748884
0.0525 8.263562283122734
0.053 8.265940991171384
0.0535 8.26845080731957
0.054 8.270063472723397
0.0545 8.26977634915399
0.055 8.267242802120023
0.0555 8.263228668106112
0.056 8.259111258268344
0.0565 8.25591147593273
0.057 8.253875963067475
0.0575 8.252738910624107
0.058 8.252130513702458
0.0585 8.25174057389206
0.059 8.251372473331681
0.0595 8.25091549056124
0.06 8.250350824785702
0.0605 8.24972926876654
0.061 8.249173906864897
0.0615 8.248826200710678
0.062 8.248803289074058
0.0625 8.249197081476122
0.063 8.25009168875604
0.0635 8.251646553965642
0.064 8.253897588387652
0.0645 8.256272022127543
0.065 8.257537855634673
0.0655 8.256778918223393
0.066 8.254283283028325
0.0665 8.251241245872432
0.067 8.248730306548637
0.0675 8.247207251721925
0.068 8.246629652689183
0.0685 8.246749683673393
0.069 8.247308295302052
0.0695 8.24807218468856
0.07 8.24886407132411
0.0705 8.249563872790091
0.071 8.250093204726056
0.0715 8.250445374065649
0.072 8.250671473074927
0.0725 8.250889091715205
0.073 8.2512859220593
0.0735 8.25209971903875
0.074 8.253573686152453
0.0745 8.255793701657797
0.075 8.25844651419849
0.0755 8.26080059316702
0.076 8.262090368381006
0.0765 8.26207300185133
0.077 8.261139373388772
0.0775 8.260014687553628
0.078 8.25932691085227
0.0785 8.259363601097306
0.079 8.260112718963331
0.0795 8.261399119274667
0.08 8.263019906997215
0.0805 8.264796214791037
0.081 8.266582647840803
0.0815 8.268276305587737
0.082 8.269805746163236
0.0825 8.271136708486917
0.083 8.272301934822544
0.0835 8.273374648442342
0.084 8.274510048909459
0.0845 8.275926947787951
0.085 8.277914276405266
0.0855 8.280788569721004
0.086 8.284765402233685
0.0865 8.289723136901902
0.087 8.294976517892696
0.0875 8.299321892321778
0.088 8.301566491079104
0.0885 8.30129422046101
0.089 8.299226390769423
0.0895 8.296780023375316
0.09 8.295181103746938
0.0905 8.29492633155266
0.091 8.295852971350424
0.0915 8.297563314388796
0.092 8.299677781843965
0.0925 8.301909128128173
0.093 8.30405472176384
0.0935 8.305968846430542
0.094 8.307539623428656
0.0945 8.308710801200803
0.095 8.309469623062704
0.0955 8.309877184122431
0.096 8.310053515599957
0.0965 8.310210499167852
0.097 8.310716808050064
0.0975 8.312266381739999
0.098 8.316484591345766
0.0985 8.327302511049389
0.099 8.351657915759898
0.0995 8.392903270815356
0.1 8.436475134811229
0.1005 8.453446569994306
0.101 8.430467408545091
0.1015 8.38485262985541
0.102 8.344044842364152
0.1025 8.320205296939651
0.103 8.309860300958299
0.1035 8.306354999979963
0.104 8.305666079607807
0.1045 8.30609609512765
0.105 8.30700592048198
0.1055 8.308112304755056
0.106 8.309240661479219
0.1065 8.310260065383968
0.107 8.311053906928905
0.1075 8.311552092105163
0.108 8.311727259440332
0.1085 8.31164685119759
0.109 8.31151014912625
0.1095 8.311736568959756
0.11 8.312995606694344
0.1105 8.316098973294125
0.111 8.321315165530859
0.1115 8.32736422170888
0.112 8.331377024870065
0.1125 8.330760601391244
0.113 8.325169854970198
0.1135 8.316391813291105
0.114 8.306834910484955
0.1145 8.298287694741447
0.115 8.291521906084643
0.1155 8.286544649562753
0.116 8.283047416539468
0.1165 8.280706298504573
0.117 8.279259050829815
0.1175 8.278520976337742
0.118 8.278341017202429
0.1185 8.278585037249666
0.119 8.27914057828879
0.1195 8.27992516169854
0.12 8.280850451531414
0.1205 8.281837295410185
0.121 8.282802071754311
0.1215 8.28367708831653
0.122 8.2844185247558
0.1225 8.285076034878763
0.123 8.285893923403805
0.1235 8.287294702621999
0.124 8.28976992161347
0.1245 8.293572254221516
0.125 8.298198789012623
0.1255 8.302048080750524
0.126 8.303109893901027
0.1265 8.30029438833699
0.127 8.294054444461192
0.1275 8.285815641761946
0.128 8.27707367671168
0.1285 8.268913976133472
0.129 8.261922674392341
0.1295 8.256251331772997
0.13 8.251782507198357
0.1305 8.248275551270357
0.131 8.245513631757508
0.1315 8.24334932867762
0.132 8.241693983513525
0.1325 8.240503259725326
0.133 8.239735862913797
0.1335 8.239365133446562
0.134 8.239337393995367
0.1345 8.239595857204279
0.135 8.24007965175569
0.1355 8.2407425414258
0.136 8.241553162345308
0.1365 8.242491470289817
0.137 8.243545335125656
0.1375 8.244644772149979
0.138 8.245627982205011
0.1385 8.246258048943368
0.139 8.24631070426786
0.1395 8.245709617840472
0.14 8.244592839191366
0.1405 8.243372516715468
0.141 8.242836298317176
0.1415 8.243876568574159
0.142 8.246757365341843
0.1425 8.250583653283208
0.143 8.25370515561729
0.1435 8.254715232527353
0.144 8.25305094293186
0.1445 8.249075420448936
0.145 8.243747094305004
0.1455 8.238146296392582
0.146 8.233080013729928
0.1465 8.228945960189048
0.147 8.225794131823207
0.1475 8.223481644951796
0.148 8.221802373791402
0.1485 8.220589925070737
0.149 8.219722821121547
0.1495 8.219128010529293
0.15 8.218771878093523
0.1505 8.218642440018595
0.151 8.218746165011314
0.1515 8.219112898364273
0.152 8.219819015675185
0.1525 8.221010853434851
0.153 8.222953593431011
0.1535 8.226092864702782
0.154 8.231023609575644
0.1545 8.238308071538544
0.155 8.248188512629316
0.1555 8.26024458836223
0.156 8.273132428937831
0.1565 8.284475670911892
0.157 8.291726583416889
0.1575 8.293472853767401
0.158 8.28985211252894
0.1585 8.281838097171548
0.159 8.270918311738875
0.1595 8.259240098829398
0.16 8.249190287271354
0.1605 8.242188139245108
0.161 8.237984441655321
0.1615 8.23533212205388
0.162 8.2331330478356
0.1625 8.230929968019094
0.163 8.228715679378045
0.1635 8.226583922879367
0.164 8.22460727606461
0.1645 8.222822643017576
0.165 8.221256622782054
0.1655 8.2199234334734
0.166 8.218855258834921
0.1665 8.218077951817989
0.167 8.217628513405508
0.1675 8.217543046425142
0.168 8.21784285514003
0.1685 8.218511947735585
0.169 8.219484016613386
0.1695 8.22064498638882
0.17 8.221853968905851
0.1705 8.222973060662738
0.171 8.223874593801892
0.1715 8.224497966987123
0.172 8.224891400662834
0.1725 8.225198934245018
0.173 8.22557857814094
0.1735 8.22611178954051
0.174 8.226777855861023
0.1745 8.227493746445383
0.175 8.228173901433681
0.1755 8.228787905692158
0.176 8.229355140354542
0.1765 8.229992231864532
0.177 8.230885390793368
0.1775 8.232265925180002
0.178 8.234304165077244
0.1785 8.236975643196175
0.179 8.239907924429744
0.1795 8.242342617436286
0.18 8.243381977982033
0.1805 8.242580879686333
0.181 8.240262954119398
0.1815 8.237074234675212
0.182 8.233579619089102
0.1825 8.230282673325828
0.183 8.227645928020284
0.1835 8.225948612216285
0.184 8.22517857938951
0.1845 8.225150907978122
0.185 8.225650640615598
0.1855 8.22650170150984
0.186 8.227580754702068
0.1865 8.228805765539683
0.187 8.230121017651367
0.1875 8.231512852084538
0.188 8.232970368803535
0.1885 8.234474792603784
0.189 8.23579126792118
0.1895 8.23553252004233
0.19 8.227487421635029
0.1905 8.190100090883682
0.191 8.074073860773701
0.1915 7.837744362169821
0.192 7.545194800262748
0.1925 7.329155098068861
0.193 7.257245733361512
0.1935 7.339170230012644
0.194 7.562532937167679
0.1945 7.857679313348428
0.195 8.094520294038283
0.1955 8.212686614727346
0.196 8.253656934096412
0.1965 8.265496022410154
0.197 8.269415717780245
0.1975 8.271627033136362
0.198 8.273532326950885
0.1985 8.275346570005254
0.199 8.277090058228776
0.1995 8.278770090958023
0.2 8.280428304548284
0.2005 8.2821364039673
0.201 8.283987041776676
0.2015 8.286106789275657
0.202 8.28867585804198
0.2025 8.29195284666556
0.203 8.296296290726186
0.2035 8.302115060426814
0.204 8.309610363856503
0.2045 8.318390852643343
0.205 8.327248063021813
0.2055 8.33453526713867
0.206 8.339031452468799
0.2065 8.340654021822921
0.207 8.340385004081238
0.2075 8.33961883841065
0.208 8.339371238312506
0.2085 8.340032888150493
0.209 8.34152334660341
0.2095 8.343626355898394
0.21 8.346176584123025
0.2105 8.349061584776422
0.211 8.352172510163673
0.2115 8.355389770768806
0.212 8.358600240041039
0.2125 8.361740767410566
0.213 8.364772382519742
0.2135 8.367715053289487
0.214 8.370603074670367
0.2145 8.373498429136514
0.215 8.376469621611246
0.2155 8.379578169091122
0.216 8.382875141783948
0.2165 8.38638356856858
0.217 8.390109371548018
0.2175 8.394055142777333
0.218 8.398187211340016
0.2185 8.402392814440148
0.219 8.406426938052782
0.2195 8.409963942989176
0.22 8.41278632264499
0.2205 8.41492943660748
0.221 8.41666936315874
0.2215 8.418352140825974
0.222 8.420232332407444
0.2225 8.422422670097529
0.223 8.424941883795682
0.2235 8.427751361967857
0.224 8.43081328574204
0.2245 8.434089874574976
0.225 8.437531427283957
0.2255 8.44110968163875
0.226 8.444787427737253
0.2265 8.44854185218038
0.227 8.452336373371583
0.2275 8.456127002508161
0.228 8.459862999121146
0.2285 8.463484507366449
0.229 8.466945095388429
0.2295 8.470206196225217
0.23 8.473249245706608
0.2305 8.476071796727144
0.231 8.478692218111746
0.2315 8.48114504231658
0.232 8.48347402835494
0.2325 8.485730600411294
0.233 8.487996383082645
0.2335 8.490355480035397
0.234 8.492886080782839
0.2345 8.495646672948293
0.235 8.498627370779754
0.2355 8.50178074377082
0.236 8.505026424730897
0.2365 8.508215664746938
0.237 8.511138647150844
0.2375 8.513526150509296
0.238 8.515214816195765
0.2385 8.516297406449628
0.239 8.51710433318729
0.2395 8.518031926887168
0.24 8.519317263384973
0.2405 8.521019666434611
0.241 8.523081927167492
0.2415 8.52541023950452
0.242 8.527915372229831
0.2425 8.530499011936847
0.243 8.533064470956024
0.2435 8.535514411947492
0.244 8.53775965577379
0.2445 8.539748470227767
0.245 8.541455203281178
0.2455 8.54289847780575
0.246 8.544117194498579
0.2465 8.545188443997933
0.247 8.546220201327131
0.2475 8.547325375380666
0.248 8.548639617258075
0.2485 8.550262114987667
0.249 8.552200843475958
0.2495 8.554313270625055
0.25 8.556297284575098
0.2505 8.557821605155187
0.251 8.558694102047689
0.2515 8.558985957443369
0.252 8.55894654858663
0.2525 8.558843641748709
0.253 8.558858378708802
0.2535 8.559089995649437
0.254 8.559583917394452
0.2545 8.56035300329248
0.255 8.561384527511052
0.2555 8.562629739396339
0.256 8.564009175494842
0.2565 8.565434679313544
0.257 8.566810688072291
0.2575 8.5680829406123
0.258 8.56920098851284
0.2585 8.57015019553717
0.259 8.570925933525356
0.2595 8.571540049232603
0.26 8.57201798109524
0.2605 8.57238756406483
0.261 8.572702736685638
0.2615 8.573032448666144
0.262 8.573444427080243
0.2625 8.57400555332731
0.263 8.574753834771233
0.2635 8.575676550004953
0.264 8.57672160034349
0.2645 8.577829191299688
0.265 8.57902409456592
0.2655 8.580381885934905
0.266 8.582009531809604
0.2665 8.583952881956954
0.267 8.58620980901292
0.2675 8.588727418276125
0.268 8.591439969246
0.2685 8.59425331215256
0.269 8.597059100681399
0.2695 8.599778672563762
0.27 8.602372169107614
0.2705 8.604830650233907
0.271 8.607152262082764
0.2715 8.609329551600094
0.272 8.611347900050081
0.2725 8.61319676970244
0.273 8.614879757960765
0.2735 8.616356244095567
0.274 8.617542764515967
0.2745 8.618371809913668
0.275 8.618859540578434
0.2755 8.619101288513285
0.276 8.619232178094858
0.2765 8.61937795719168
0.277 8.619647468359844
0.2775 8.620120538387503
0.278 8.620843358008813
0.2785 8.621831684969123
0.279 8.623093401784836
0.2795 8.624641168524839
0.28 8.626491538062705
0.2805 8.628671191936338
0.281 8.63117223990595
0.2815 8.633978381578014
0.282 8.63706599101451
0.2825 8.640372399487081
0.283 8.643785383676569
0.2835 8.64708988404298
0.284 8.650033668794087
0.2845 8.652467903404375
0.285 8.654402631775916
0.2855 8.655951369207305
0.286 8.657218952265698
0.2865 8.658252563695775
0.287 8.659044060063508
0.2875 8.659553481766277
0.288 8.659743154669076
0.2885 8.659604377657363
0.289 8.659175545316703
0.2895 8.658527408434196
0.29 8.657723280635668
0.2905 8.656842940883312
0.291 8.655956902105096
0.2915 8.655153375376926
0.292 8.654539857355168
0.2925 8.65422467447046
0.293 8.654305316716709
0.2935 8.65484866892977
0.294 8.655873183472565
0.2945 8.657354665236252
0.295 8.659215832346256
0.2955 8.661322904641413
0.296 8.663484351976635
0.2965 8.665461626446898
0.297 8.666982410011315
0.2975 8.667784580695947
0.298 8.667722259945773
0.2985 8.666879269776313
0.299 8.665517421314345
0.2995 8.663936826932407
0.3 8.66232318434258
0.3005 8.660734332410062
0.301 8.659161036969053
0.3015 8.657594857800067
0.302 8.656026919349973
0.3025 8.654443520044772
0.303 8.6528249513831
0.3035 8.651158998659323
0.304 8.649448870048392
0.3045 8.647716873052381
0.305 8.646002536596807
0.3055 8.644358548241627
0.306 8.64283927384777
0.3065 8.641489440268671
0.307 8.64032564469079
0.3075 8.639339882720012
0.308 8.638499479829328
0.3085 8.63776399112471
0.309 8.637064002941905
0.3095 8.63628603058729
0.31 8.635303609272398
0.3105 8.63399748101319
0.311 8.63234845735802
0.3115 8.630456547199078
0.312 8.628485769509165
0.3125 8.626526712321112
0.313 8.624590606500995
0.3135 8.622656176588883
0.314 8.620731274479652
0.3145 8.618835172384227
0.315 8.616978674828804
0.3155 8.615162924905892
0.316 8.613396113977835
0.3165 8.611683048133898
0.317 8.610047445383906
0.3175 8.60852491049129
0.318 8.607158580785143
0.3185 8.605986621212686
0.319 8.60502455750785
0.3195 8.604259368201927
0.32 8.60361637558406
0.3205 8.602954171466234
0.321 8.602076666367225
0.3215 8.600847531219511
0.322 8.599301658251719
0.3225 8.59757489974266
0.323 8.595824395948831
0.3235 8.594148349472327
0.324 8.592604989469027
0.3245 8.591190116919226
0.325 8.589865725650707
0.3255 8.588595767707154
0.326 8.587350521484556
0.3265 8.586109221344636
0.327 8.58487038533547
0.3275 8.583625291589918
0.328 8.58237715072428
0.3285 8.581130174958734
0.329 8.579892332926846
0.3295 8.578677346333098
0.33 8.577504084941886
0.3305 8.576389763845093
0.331 8.575324738434698
0.3315 8.574270249324183
0.332 8.573196331359185
0.3325 8.57207407025155
0.333 8.570872821600585
0.3335 8.569541072870411
0.334 8.568017318243427
0.3345 8.566229358977097
0.335 8.56413932914758
0.3355 8.56179193509513
0.336 8.559315911952343
0.3365 8.556882691282336
0.337 8.554591757475034
0.3375 8.552467602705178
0.338 8.550480245702456
0.3385 8.548590985734752
0.339 8.54676892850329
0.3395 8.545005112497567
0.34 8.5432942471291
0.3405 8.541637396243207
0.341 8.540045740725027
0.3415 8.53851973838609
0.342 8.537076389611052
0.3425 8.535733220940074
0.343 8.534500841708162
0.3435 8.533329979593997
0.344 8.532100677526806
0.3445 8.530648333827273
0.345 8.528834277174134
0.3455 8.52657962764621
0.346 8.523900471195041
0.3465 8.520908478306698
0.347 8.517758938557492
0.3475 8.51457638828365
0.348 8.511456682568731
0.3485 8.508443479381917
0.349 8.505558746907141
0.3495 8.502806186392927
0.35 8.500172967529839
0.3505 8.49764647331946
0.351 8.49522472572271
0.3515 8.492911438867711
0.352 8.490721051464416
0.3525 8.488698923045291
0.353 8.486887016028135
0.3535 8.485341201662823
0.354 8.484121255402588
0.3545 8.483278460996413
0.355 8.482858377376271
0.3555 8.482886076091695
0.356 8.483345974218103
0.3565 8.48415172905504
0.357 8.485088794743724
0.3575 8.485827637437154
0.358 8.486097378960896
0.3585 8.48587245503845
0.359 8.485347943619583
0.3595 8.484748210398674
0.36 8.484198012342826
0.3605 8.483694375373712
0.361 8.483172879684552
0.3615 8.482555214831716
0.362 8.481767347443089
0.3625 8.480750224981495
0.363 8.479465446997452
0.3635 8.477923603991766
0.364 8.47614400608257
0.3645 8.474156564876772
0.365 8.471970163104697
0.3655 8.469581861265404
0.366 8.4669995687374
0.3665 8.464329129117893
0.367 8.461822665227203
0.3675 8.45975025981426
0.368 8.458192817155116
0.3685 8.456945900672252
0.369 8.455725283555932
0.3695 8.454379775882739
0.37 8.452949405758435
0.3705 8.451548357262215
0.371 8.450292632147807
0.3715 8.44923114997107
0.372 8.448366595896957
0.3725 8.447672563917799
0.373 8.447122637792571
0.3735 8.446709024904756
0.374 8.446448148792694
0.3745 8.446392360191808
0.375 8.44657387170874
0.3755 8.446936059766152
0.376 8.44706765135031
0.3765 8.44596540844542
0.377 8.442159494524287
0.3775 8.434876976068914
0.378 8.425885910341627
0.3785 8.419772505778823
0.379 8.421046679395886
0.3795 8.430335314209668
0.38 8.443742226412514
0.3805 8.456146484482186
0.381 8.464500022099472
0.3815 8.46857092449963
0.382 8.469660071486462
0.3825 8.469268214817752
0.383 8.468443818215167
0.3835 8.467663627499732
0.384 8.467049844161995
0.3845 8.466520586600858
0.385 8.46596300404363
0.3855 8.465315296487088
0.386 8.464637235598335
0.3865 8.46410377826497
0.387 8.463899051601992
0.3875 8.464122858374665
0.388 8.464765634064051
0.3885 8.465724731199646
0.389 8.466868132390044
0.3895 8.46812298541856
0.39 8.469468393168292
0.3905 8.470937963838999
0.391 8.472575432894043
0.3915 8.474425531890077
0.392 8.476515401780787
0.3925 8.478850973996927
0.393 8.481430946050846
0.3935 8.484232930121596
0.394 8.487211569429547
0.3945 8.49028703566113
0.395 8.493334898530144
0.3955 8.496205865418926
0.396 8.498827791507875
0.3965 8.501495385751774
0.397 8.505091275982831
0.3975 8.510818944088609
0.398 8.519110853350462
0.3985 8.528550481999705
0.399 8.536330547753252
0.3995 8.540129494261645
0.4 8.539592343291769
0.4005 8.536090432620878
0.401 8.531562663366465
0.4015 8.527649302960022
0.402 8.525301982299261
0.4025 8.524728056691846
0.403 8.525640272973135
0.4035 8.527589852433138
0.404 8.530202233720633
0.4045 8.533223291095045
0.405 8.53648797406299
0.4055 8.539889420716811
0.406 8.543361246477037
0.4065 8.54685961875084
0.407 8.550390066294504
0.4075 8.554059948048831
0.408 8.558162206058316
0.4085 8.563348250664951
0.409 8.570911000440372
0.4095 8.583072251902692
0.41 8.602946625266028
0.4105 8.633310779225294
0.411 8.673438991887611
0.4115 8.715496418127916
0.412 8.74476593270516
0.4125 8.74757494712885
0.413 8.7218751545546
0.4135 8.679939002743765
0.414 8.639086289052027
0.4145 8.609763126826717
0.415 8.592904629268372
0.4155 8.58475807507746
0.416 8.581431332649505
0.4165 8.580418765753453
0.417 8.580445367055198
0.4175 8.580963906917418
0.418 8.581771878332361
0.4185 8.582821326776326
0.419 8.584116781165626
0.4195 8.585686211383528
0.42 8.58756045498859
0.4205 8.589816191012474
0.421 8.59261878222975
0.4215 8.596394976428012
0.422 8.602113161418416
0.4225 8.611676648065533
0.423 8.627909630420259
0.4235 8.65312427501716
0.424 8.685619394058524
0.4245 8.717025043077914
0.425 8.735136251462684
0.4255 8.73240186345679
0.426 8.712002681218898
0.4265 8.684709710872486
0.427 8.660169017281206
0.4275 8.642365007249836
0.428 8.631041333289705
0.4285 8.624401151921042
0.429 8.620637261811645
0.4295 8.618433655343505
0.43 8.6169925894548
0.4305 8.615904345023417
0.431 8.615024017868947
0.4315 8.614337842481415
0.432 8.613906457719846
0.4325 8.613817964563964
0.433 8.614169523256333
0.4335 8.61509368428639
0.434 8.616757249737699
0.4345 8.619447927896111
0.435 8.623568631984003
0.4355 8.629542176648457
0.436 8.637458987863731
0.4365 8.646361466694078
0.437 8.653697706991874
0.4375 8.656615122759025
0.438 8.656013639411164
0.4385 8.658141118309718
0.439 8.66844993026558
0.4395 8.684486177993737
0.44 8.69801132863498
0.4405 8.702973699637674
0.441 8.69929401806365
0.4415 8.69046014661819
0.442 8.680063643029133
0.4425 8.670284532422038
0.443 8.662035776453227
0.4435 8.655381385220835
0.444 8.649887594517452
0.4445 8.644813073182814
0.445 8.639373324134262
0.4455 8.632949195955756
0.446 8.625295625407603
0.4465 8.616703044450915
0.447 8.608203538981442
0.4475 8.601519034379368
0.448 8.598458437650745
0.4485 8.600021644005974
0.449 8.605847419153246
0.4495 8.614424449906807
0.45 8.623835290481487
0.4505 8.632579893105603
0.451 8.639903555902205
0.4515 8.645641262989827
0.452 8.64988122251134
0.4525 8.652746087257007
0.453 8.654287990046651
0.4535 8.654286538347339
0.454 8.651579858482808
0.4545 8.64235677871358
0.455 8.61620363827792
0.4555 8.54825406883856
0.456 8.389521108874174
0.4565 8.085824181697888
0.457 7.66960065907561
0.4575 7.287762109979384
0.458 7.037032833766683
0.4585 6.903452028153983
0.459 6.844079514179692
0.4595 6.831052107696732
0.46 6.853990822898401
0.4605 6.914450802165184
0.461 7.020642683292185
0.4615 7.179850041110082
0.462 7.387114451883501
0.4625 7.618836952477424
0.463 7.840955133438455
0.4635 8.027072626702658
0.464 8.167312337121949
0.4645 8.265562178767297
0.465 8.332042773715397
0.4655 8.378451578638273
0.466 8.416609498367631
0.4665 8.45635440441568
0.467 8.50233375940007
0.4675 8.551695685051957
0.468 8.596619435588568
0.4685 8.630477242298756
0.469 8.651923213855625
0.4695 8.663974806571854
0.47 8.670635159736207
0.4705 8.67485750541719
0.471 8.678248324407907
0.4715 8.681517130974303
0.472 8.684941876926143
0.4725 8.68861465994991
0.473 8.692593860443615
0.4735 8.69700575072316
0.474 8.702132457150721
0.4745 8.708581834835996
0.475 8.717483780996915
0.4755 8.730579910703668
0.476 8.749673033162392
0.4765 8.774648991671583
0.477 8.799177966110104
0.4775 8.806351895776913
0.478 8.776218061817232
0.4785 8.714018618975274
0.479 8.661963927872947
0.4795 8.65903550697022
0.48 8.699914227741164
0.4805 8.746211696940762
0.481 8.771508341934588
0.4815 8.778431172045437
0.482 8.77865879239156
0.4825 8.77864277029638
0.483 8.779948801991335
0.4835 8.782402001226046
0.484 8.785557771874519
0.4845 8.78912912942113
0.485 8.792982505237163
0.4855 8.797133572707839
0.486 8.801767525086454
0.4865 8.807279310718332
0.487 8.814321145799038
0.4875 8.823824329186643
0.488 8.836669327119079
0.4885 8.852843933259336
0.489 8.870430752820521
0.4895 8.885709113480367
0.49 8.894846522838662
0.4905 8.895611493243045
0.491 8.888261310851078
0.4915 8.875686567355846
0.492 8.862288044935536
0.4925 8.851759891834877
0.493 8.845510479393138
0.4935 8.842988882414016
0.494 8.842930993385995
0.4945 8.844254909807773
0.495 8.846278335532428
0.4955 8.84862516432186
0.496 8.85112939866254
0.4965 8.853737473755654
0.497 8.856486265842662
0.4975 8.859547470994038
0.498 8.863270517780421
0.4985 8.868296836222122
0.499 8.875589412052346
0.4995 8.885996785616392
0.5 8.899311560133661
0.5005 8.914249567184054
0.501 8.931866828270277
0.5015 8.95728811633196
0.502 8.98938466916777
0.5025 9.011402350994441
0.503 9.006630666832805
0.5035 8.979399027651677
0.504 8.947920265257949
0.5045 8.924588714181308
0.505 8.911366576928046
0.5055 8.905360895710487
0.506 8.90333859980101
0.5065 8.90315647504045
0.507 8.90366544920586
0.5075 8.904326404559654
0.508 8.904921053905458
0.5085 8.90539435147868
0.509 8.905757923600802
0.5095 8.90606206655725
0.51 8.906364582841022
0.5105 8.906782629196556
0.511 8.907648702097731
0.5115 8.909696401183421
0.512 8.913963140715481
0.5125 8.920917084189117
0.513 8.929307018358873
0.5135 8.936306893761152
0.514 8.939345474240305
0.5145 8.938092746587749
0.515 8.934588840374268
0.5155 8.931462975984811
0.516 8.930158953281556
0.5165 8.930704497901946
0.517 8.932506673232712
0.5175 8.934982710780822
0.518 8.937735063307283
0.5185 8.940517131849582
0.519 8.943172672413034
0.5195 8.94556112444329
0.52 8.947533494336504
0.5205 8.94885123202005
0.521 8.949224829052927
0.5215 8.948543051461854
0.522 8.947493246402079
0.5225 8.948263675093372
0.523 8.954259301596593
0.5235 8.968004202056736
0.524 8.988256131184102
0.5245 9.009206615792419
0.525 9.023959993567995
0.5255 9.029491791725292
0.526 9.027691866652454
0.5265 9.022272425656361
0.527 9.016333753554562
0.5275 9.011940423637526
0.528 9.010054371084706
0.5285 9.010577921543796
0.529 9.012795782074175
0.5295 9.015938476962468
0.53 9.019460579046239
0.5305 9.023047337802584
0.531 9.02658385919418
0.5315 9.030038448949206
0.532 9.033480327844483
0.5325 9.0370127976404
0.533 9.040769009443775
0.5335 9.044912034745888
0.534 9.049616108167658
0.5345 9.055049484497413
0.535 9.061346694942255
0.5355 9.068549517743318
0.536 9.076397297773454
0.5365 9.084009406426699
0.537 9.089991455509509
0.5375 9.093510694398052
0.538 9.095313120203578
0.5385 9.097119521387157
0.539 9.100135038056113
0.5395 9.104445434855869
0.54 9.109554106835247
0.5405 9.11498127132409
0.541 9.120427360060116
0.5415 9.125739399578489
0.542 9.130836602406681
0.5425 9.135700623996335
0.543 9.140350068471697
0.5435 9.144834274155603
0.544 9.149231282411577
0.5445 9.153664462500068
0.545 9.158344591716745
0.5455 9.163750929914404
0.546 9.170950509453025
0.5465 9.182062497123649
0.547 9.200175351600201
0.5475 9.227099136740033
0.548 9.258899502949006
0.5485 9.284652356336473
0.549 9.293773617346083
0.5495 9.284571571052258
0.55 9.264212061814717
0.5505 9.242513253868761
0.551 9.226178133663083
0.5515 9.216873080872908
0.552 9.213052212503094
0.5525 9.212499072129638
0.553 9.213580680455518
0.5535 9.215362836502393
0.554 9.217374976638634
0.5545 9.219395451461537
0.555 9.221320077739605
0.5555 9.223106499322391
0.556 9.224761078970197
0.5565 9.22632189724331
0.557 9.227867238763736
0.5575 9.229510090948956
0.558 9.231381856800432
0.5585 9.233608162282632
0.559 9.23626496742958
0.5595 9.239357965233765
0.56 9.242714148994875
0.5605 9.245822082237197
0.561 9.247901398420716
0.5615 9.248397505023142
0.562 9.247483392926586
0.5625 9.24594879310403
0.563 9.2446254530241
0.5635 9.243873411561317
0.564 9.243595523988905
0.5645 9.24352912493918
0.565 9.24343665195472
0.5655 9.243177544134806
0.566 9.242672247934959
0.5665 9.241881440012666
0.567 9.24079240463124
0.5675 9.239438113414039
0.568 9.23786941250306
0.5685 9.2361873052266
0.569 9.234529387759164
0.5695 9.233112642311546
0.57 9.23224331101035
0.5705 9.232313859277706
0.571 9.233675479262157
0.5715 9.23626028741295
0.572 9.239136627105946
0.5725 9.240669388381797
0.573 9.239697077930828
0.5735 9.236436824929537
0.574 9.231999780819748
0.5745 9.227373372629309
0.575 9.223183356899579
0.5755 9.219805384953453
0.576 9.21735843494508
0.5765 9.215733249700666
0.577 9.21471812351831
0.5775 9.214080862889713
0.578 9.213614504135919
0.5785 9.213162288635829
0.579 9.212616130041539
0.5795 9.211904696826156
0.58 9.211011207323956
0.5805 9.209972926210842
0.581 9.208876519402239
0.5815 9.207882619305323
0.582 9.207224245418018
0.5825 9.207234100856507
0.583 9.208338740127882
0.5835 9.21086912232387
0.584 9.214509367488851
0.5845 9.217719701990685
0.585 9.218331665961177
0.5855 9.215488990534979
0.586 9.210418581849002
0.5865 9.205063005195036
0.587 9.2006410191796
0.5875 9.197436298471949
0.588 9.195212120209028
0.5885 9.193604029349451
0.589 9.192302851952757
0.5895 9.191084520297185
0.59 9.189816191543777
0.5905 9.188401964920928
0.591 9.186803044875013
0.5915 9.185030691495495
0.592 9.183163426433744
0.5925 9.181382772390275
0.593 9.180068426133296
0.5935 9.180010312637599
0.594 9.18259595343173
0.5945 9.189395619136196
0.595 9.20032070995467
0.5955 9.211629850654923
0.596 9.217409799012309
0.5965 9.214252703263348
0.597 9.203676585968172
0.5975 9.190523822352787
0.598 9.179569345457764
0.5985 9.172860769665512
0.599 9.169839418830396
0.5995 9.169054383962937
0.6 9.169355451687185
0.6005 9.17008965963668
0.601 9.170921579180312
0.6015 9.171667840482343
0.602 9.172224829921664
0.6025 9.172553362334838
0.603 9.172678148517019
0.6035 9.172676045091777
0.604 9.172685490963211
0.6045 9.17293520200748
0.605 9.17378783970501
0.6055 9.175775171772095
0.606 9.179441812518725
0.6065 9.184829292288093
0.607 9.190668405945637
0.6075 9.194345840624798
0.608 9.193895088074054
0.6085 9.190333395942076
0.609 9.186792789242283
0.6095 9.185144156441485
0.61 9.18470640167114
0.6105 9.18416506935596
0.611 9.18320436969988
0.6115 9.182251824412695
0.612 9.181671762248861
0.6125 9.181564425267897
0.613 9.181849045761965
0.6135 9.182440491415495
0.614 9.183285355871782
0.6145 9.18437262126108
0.615 9.18572139866858
0.6155 9.187351634304274
0.616 9.189290182960633
0.6165 9.191558440123156
0.617 9.194189670198853
0.6175 9.197212199207343
0.618 9.200630095882314
0.6185 9.204398617238315
0.619 9.20840596559913
0.6195 9.212498544869291
0.62 9.216455637109828
0.6205 9.220068830881651
0.621 9.22322873966769
0.6215 9.22596455970925
0.622 9.228351579286251
0.6225 9.230483631721647
0.623 9.23246605359667
0.6235 9.234420408737115
0.624 9.236439652325188
0.6245 9.238563374993522
0.625 9.240737209284323
0.6255 9.24285185910512
0.626 9.24486986384812
0.6265 9.246850779211805
0.627 9.24884897797968
0.6275 9.250642721431223
0.628 9.251854529924767
0.6285 9.252362710979813
0.629 9.25246385961055
0.6295 9.252631321842262
0.63 9.253211723770047
0.6305 9.254278014053376
0.631 9.255690423631545
0.6315 9.257259090235856
0.632 9.258817725892015
0.6325 9.260267273347644
0.633 9.261579827095265
0.6335 9.26279114522837
0.634 9.264038710873539
0.6345 9.265589245751542
0.635 9.267997859155017
0.6355 9.272349168210944
0.636 9.280919973646746
0.6365 9.29828499825063
0.637 9.331717279700385
0.6375 9.387003858379824
0.638 9.458675812482962
0.6385 9.526608422920663
0.639 9.569434671694264
0.6395 9.581102085543815
0.64 9.570164282294478
0.6405 9.548496947715194
0.641 9.524640905601881
0.6415 9.50398192642529
0.642 9.490584732152499
0.6425 9.487877456686178
0.643 9.498891120042348
0.6435 9.525990868923067
0.644 9.569067006691139
0.6445 9.622081482702214
0.645 9.671352325377747
0.6455 9.70361343666045
0.646 9.716856187288702
0.6465 9.717923621802303
0.647 9.713425477304654
0.6475 9.70663889510369
0.648 9.698959617988859
0.6485 9.691226595293791
0.649 9.684014894222884
0.6495 9.67760069613615
0.65 9.67201387064588
0.6505 9.667158943906479
0.651 9.662893516483098
0.6515 9.659082203435702
0.652 9.655597428838739
0.6525 9.652335369788709
0.653 9.649161017052009
0.6535 9.645903980373998
0.654 9.642303426221009
0.6545 9.637953053758604
0.655 9.632242015795171
0.6555 9.624286729249146
0.656 9.61283619020434
0.6565 9.596188238043986
0.657 9.572149041533184
0.6575 9.538265364633158
0.658 9.493384064804136
0.6585 9.440880406686503
0.659 9.38914404136393
0.6595 9.346036056375098
0.66 9.314817217136046
0.6605 9.294717578048353
0.661 9.282878474829264
0.6615 9.276239839252067
0.662 9.272534218226255
0.6625 9.270356616208943
0.663 9.268887134486448
0.6635 9.267653142728772
0.664 9.266399771223032
0.6645 9.265022814234271
0.665 9.263512768028558
0.6655 9.261955733494364
0.666 9.260510689346667
0.6665 9.259480339129418
0.667 9.259453836237583
0.6675 9.261765112608614
0.668 9.26941702355343
0.6685 9.288563171690495
0.669 9.32925921987497
0.6695 9.40078725144214
0.67 9.49817477437216
0.6705 9.595459022441506
0.671 9.665367593552617
0.6715 9.699504030235364
0.672 9.705860667158099
0.6725 9.697350228526908
0.673 9.684351555161872
0.6735 9.672440807463182
0.674 9.663438326681455
0.6745 9.657307683458665
0.675 9.653438503983786
0.6755 9.651195737401313
0.676 9.650072665009837
0.6765 9.649720194185925
0.677 9.649917395295788
0.6775 9.650523187816471
0.678 9.65148752296762
0.6785 9.652792831961417
0.679 9.65448583928082
0.6795 9.656636849020423
0.68 9.659320001625069
0.6805 9.662529792620468
0.681 9.666069058421726
0.6815 9.669307711114488
0.682 9.670758560364412
0.6825 9.667426373603693
0.683 9.655062598925042
0.6835 9.630716071378533
0.684 9.59555994508829
0.6845 9.554259950483875
0.685 9.512111471630455
0.6855 9.472835123080678
0.686 9.437794860994604
0.6865 9.40579350835326
0.687 9.37414994076881
0.6875 9.341405469489782
0.688 9.309671741474823
0.6885 9.283058915182782
0.689 9.26408057419778
0.6895 9.25222849818886
0.69 9.245391192531823
0.6905 9.241516852403471
0.691 9.23921902037766
0.6915 9.237719618139721
0.692 9.2365966822059
0.6925 9.235651816083724
0.693 9.234770306761483
0.6935 9.233919470981846
0.694 9.233127938725499
0.6945 9.232490993070723
0.695 9.232207895142682
0.6955 9.232679168504095
0.696 9.234723980984317
0.6965 9.239914722370727
0.697 9.250760570032398
0.6975 9.269810576837305
0.698 9.296982539821435
0.6985 9.326681198413855
0.699 9.349219744543408
0.6995 9.357196646447704
0.7 9.350413795076438
0.7005 9.33425807570002
0.701 9.314609341019821
0.7015 9.295031664054576
0.702 9.27723677582761
0.7025 9.262314420046504
0.703 9.250926352911357
0.7035 9.242988651128307
0.704 9.237801709250562
0.7045 9.234549462716739
0.705 9.232642594798016
0.7055 9.231819182079516
0.706 9.232075381491459
0.7065 9.233574343682239
0.707 9.236390884732995
0.7075 9.240303111800856
0.708 9.244584475752497
0.7085 9.248196421454665
0.709 9.250365808680499
0.7095 9.251035721900632
0.71 9.250741804398967
0.7105 9.25004380665846
0.711 9.249163481760753
0.7115 9.24803508203511
0.712 9.246558235684475
0.7125 9.244791186809593
0.713 9.242946093785907
0.7135 9.241238815643847
0.714 9.239800202843966
0.7145 9.23866482061041
0.715 9.23787142008404
0.7155 9.23748033652663
0.716 9.237573609372362
0.7165 9.238115760158585
0.717 9.238778063395113
0.7175 9.238889045738802
0.718 9.237723625495441
0.7185 9.234996220839477
0.719 9.231157751038541
0.7195 9.227085040087676
0.72 9.223503507357798
0.7205 9.220693469012005
0.721 9.218593276576101
0.7215 9.217036237552374
0.722 9.215888387503675
0.7225 9.215077991954253
0.723 9.214621203151157
0.7235 9.214614226671227
0.724 9.215286510465877
0.7245 9.217072501163429
0.725 9.220723666775964
0.7255 9.227485129136909
0.726 9.239289307999776
0.7265 9.258593315839196
0.727 9.286884318276282
0.7275 9.320976797104215
0.728 9.350173378218656
0.7285 9.360972713683989
0.729 9.348521516214383
0.7295 9.321019467988183
0.73 9.291193521674135
0.7305 9.266707566134532
0.731 9.249100410184216
0.7315 9.23712139156471
0.732 9.229140219027204
0.7325 9.223800841707916
0.733 9.22013860304407
0.7335 9.217511599266299
0.734 9.215557298102585
0.7345 9.214092870101055
0.735 9.213081000052135
0.7355 9.212601183032099
0.736 9.212894035332546
0.7365 9.214387005381745
0.737 9.21759624272201
0.7375 9.222610548289762
0.738 9.228229231480338
0.7385 9.232098334965503
0.739 9.232653424410064
0.7395 9.23069661234426
0.74 9.228355743088372
0.7405 9.227117671773247
0.741 9.227287839530476
0.7415 9.228600514017618
0.742 9.230824239677144
0.7425 9.233904821864993
0.743 9.238021868818844
0.7435 9.243670200451387
0.744 9.252059811193245
0.7445 9.265753485245884
0.745 9.288923417466428
0.7455 9.324948860375496
0.746 9.36961457613733
0.7465 9.409827727478568
0.747 9.436005691449413
0.7475 9.448733598733725
0.748 9.452828469265818
0.7485 9.452483434625687
0.749 9.450381157907433
0.7495 9.447981861551511
0.75 9.445941477703599
0.7505 9.444427424111726
0.751 9.443380275123417
0.7515 9.442660746420394
0.752 9.442110641026904
0.7525 9.441537920284176
0.753 9.440672000244323
0.7535 9.439229495584897
0.754 9.437030982267068
0.7545 9.434057729205392
0.755 9.430447949294617
0.7555 9.426375793741734
0.756 9.421964402501285
0.7565 9.416945461012741
0.757 9.409813052628998
0.7575 9.395481106518343
0.758 9.362406126973813
0.7585 9.305640492990719
0.759 9.254756932592851
0.7595 9.230636601310891
0.76 9.222861122007988
0.7605 9.221249268414837
0.761 9.22184030537094
0.7615 9.223321287618027
0.762 9.225199970203342
0.7625 9.227256842842376
0.763 9.22938733311613
0.7635 9.231543819527058
0.764 9.233772187693283
0.7645 9.2361960243739
0.765 9.239094367203968
0.7655 9.242968233838297
0.766 9.248581144171464
0.7665 9.256828320342944
0.767 9.268258700565799
0.7675 9.282404341450768
0.768 9.297323718473503
0.7685 9.310004592821247
0.769 9.317910249449664
0.7695 9.32047065861883
0.77 9.319073649635584
0.7705 9.315774297438669
0.771 9.312336503657164
0.7715 9.310072740422637
0.772 9.310007238671613
0.7725 9.313031170976917
0.773 9.319968027487903
0.7735 9.331402768349118
0.774 9.347504857254933
0.7745 9.36816462427905
0.775 9.393859461165494
0.7755 9.425616117846744
0.776 9.461112290093496
0.7765 9.491107341784467
0.777 9.505181926357576
0.7775 9.500897606245797
0.778 9.483975840726448
0.7785 9.462269724475451
0.779 9.441460106354608
0.7795 9.424191640325311
0.78 9.410825978032342
0.7805 9.400592242541297
0.781 9.392454692820529
0.7815 9.385488576838856
0.782 9.378833952343875
0.7825 9.371585630811314
0.783 9.3629162673539
0.7835 9.352573817556735
0.784 9.341374856372088
0.7845 9.330946796710098
0.785 9.322823180487063
0.7855 9.317738643323775
0.786 9.315545276757575
0.7865 9.315492453644545
0.787 9.316355746084124
0.7875 9.316578577103954
0.788 9.314554547719947
0.7885 9.30916323449474
0.789 9.300218572152325
0.7895 9.288686428147692
0.79 9.27639560523637
0.7905 9.265304344496585
0.791 9.256589771916627
0.7915 9.250340110701277
0.792 9.245947716358476
0.7925 9.242663888842088
0.793 9.239922587354105
0.7935 9.237404609945422
0.794 9.234954739542086
0.7945 9.232502876324453
0.795 9.230033930688876
0.7955 9.227547440802425
0.796 9.225076945396463
0.7965 9.222688197248836
0.797 9.220531734953088
0.7975 9.218928477101272
0.798 9.218650544792702
0.7985 9.221416807597574
0.799 9.230737579455237
0.7995 9.252410405571961
0.8 9.29280422821893
0.8005 9.3528047074081
0.801 9.420829624045965
0.8015 9.475577201101608
0.802 9.500812504613638
0.8025 9.496437685104024
0.803 9.474988882088944
0.8035 9.45053972210279
0.804 9.431111721704994
0.8045 9.418393697876848
0.805 9.411008450562239
0.8055 9.407099731781123
0.806 9.405243747427853
0.8065 9.404560078235168
0.807 9.404579145722003
0.8075 9.4051007783596
0.808 9.406044735355138
0.8085 9.40737341793346
0.809 9.409073056049724
0.8095 9.41113254535097
0.81 9.413538457099179
0.8105 9.416310811023173
0.811 9.419554635103527
0.8115 9.423507087389016
0.812 9.428605627472397
0.8125 9.435406902687756
0.813 9.444330196256718
0.8135 9.455056314139508
0.814 9.465872011248337
0.8145 9.472963678055734
0.815 9.469989820246415
0.8155 9.448801977714808
0.816 9.404707318974662
0.8165 9.344450328810424
0.817 9.28392029236948
0.8175 9.23491418584695
0.818 9.199792243651466
0.8185 9.175912962707237
0.819 9.159874597330436
0.8195 9.14894567153409
0.82 9.141252800365969
0.8205 9.135625570939922
0.821 9.131414324228551
0.8215 9.128230679754857
0.822 9.125794516056363
0.8225 9.123863111196265
0.823 9.12223408464584
0.8235 9.120744082671521
0.824 9.119269992944481
0.8245 9.117703035596648
0.825 9.115981007336618
0.8255 9.114048745456255
0.826 9.111903046344757
0.8265 9.109582429349405
0.827 9.107178636157816
0.8275 9.104879883567204
0.828 9.103016078657753
0.8285 9.102190294453099
0.829 9.103444469616857
0.8295 9.10843842910992
0.83 9.119322465613156
0.8305 9.138056605009467
0.831 9.16512152523007
0.8315 9.19773686121318
0.832 9.228665562762696
0.8325 9.247960341611325
0.833 9.248766615212016
0.8335 9.232447414510322
0.834 9.207215276360525
0.8345 9.181858657775816
0.835 9.161188791347989
0.8355 9.145814500500261
0.836 9.134048183507478
0.8365 9.123749880133374
0.837 9.11361028822428
0.8375 9.103592742277772
0.838 9.09443015340144
0.8385 9.086741168396223
0.839 9.08063388580203
0.8395 9.075857186580318
0.84 9.072096425329597
0.8405 9.069146354642516
0.841 9.066848939542641
0.8415 9.065072500576953
0.842 9.063682218476071
0.8425 9.062575272748816
0.843 9.061738866916212
0.8435 9.061231500577623
0.844 9.061117083295304
0.8445 9.06138456490746
0.845 9.061962281382382
0.8455 9.062723075767291
0.846 9.063561990416453
0.8465 9.064391856422521
0.847 9.065164211601495
0.8475 9.065915840518912
0.848 9.066799472070862
0.8485 9.068168476617657
0.849 9.070634339861464
0.8495 9.075035334792542
0.85 9.082130501169626
0.8505 9.091938828346237
0.851 9.102900654243427
0.8515 9.11164170487248
0.852 9.114349502325592
0.8525 9.10925526582793
0.853 9.098092337564932
0.8535 9.084859070517052
0.854 9.07310726275449
0.8545 9.064402372341782
0.855 9.058659639743382
0.8555 9.05511835935965
0.856 9.053020376865213
0.8565 9.051815720260162
0.857 9.051166020796522
0.8575 9.050852365757233
0.858 9.050754747980687
0.8585 9.05080924324151
0.859 9.050991648214804
0.8595 9.051323597478689
0.86 9.051856476059353
0.8605 9.052701672862522
0.861 9.053987068483547
0.8615 9.055741484274172
0.862 9.057590947082762
0.8625 9.058651546164938
0.863 9.058005995591678
0.8635 9.055370833838158
0.864 9.051267994795463
0.8645 9.046522373628303
0.865 9.041783053173194
0.8655 9.03740014293425
0.866 9.033502053552443
0.8665 9.030119875607191
0.867 9.027231509607425
0.8675 9.024750418324395
0.868 9.022583079056936
0.8685 9.020635501300426
0.869 9.018846258409795
0.8695 9.017196517691058
0.87 9.015713365828137
0.8705 9.014492519272373
0.871 9.013713074011036
0.8715 9.013656318485175
0.872 9.014707938367923
0.8725 9.017310057886434
0.873 9.021870198151241
0.8735 9.028600230658185
0.874 9.03721803624967
0.8745 9.046504230751093
0.875 9.0541030367086
0.8755 9.057014930673695
0.876 9.053236556144718
0.8765 9.04347974119225
0.877 9.030953365418245
0.8775 9.01913803246348
0.878 9.009990053456466
0.8785 9.003897965903938
0.879 9.00048828104687
0.8795 8.999102976140286
0.88 8.999013416668447
0.8805 8.99950615321772
0.881 9.000017566616762
0.8815 9.000248688733564
0.882 9.000160824065542
0.8825 8.9999186402598
0.883 8.999807962705642
0.8835 9.000162101814979
0.884 9.001272620850798
0.8845 9.003223308096107
0.885 9.0056646556033
0.8855 9.00764085818
0.886 9.007850938450755
0.8865 9.005557039242944
0.887 9.001319915407642
0.8875 8.996609965088833
0.888 8.992700268601919
0.8885 8.990045195519578
0.889 8.98849493473545
0.8895 8.987695419985247
0.89 8.987311693417599
0.8905 8.987104575414357
0.891 8.986920351547784
0.8915 8.986672365608289
0.892 8.986346068953281
0.8925 8.985969026733425
0.893 8.985637106706577
0.8935 8.985487408401593
0.894 8.985792395595286
0.8945 8.986869158786458
0.895 8.988399388310789
0.8955 8.98687979784965
0.896 8.971000713370412
0.8965 8.921866994597803
0.897 8.82851098040976
0.8975 8.708576217729366
0.898 8.605803222784893
0.8985 8.562886856879619
0.899 8.59666397105682
0.8995 8.690503461116698
0.9 8.802247513751091
0.9005 8.890671818084446
0.901 8.941149943815017
0.9015 8.962752463249068
0.902 8.969400386829534
0.9025 8.970041743404401
0.903 8.968680812242201
0.9035 8.966778853382959
0.904 8.964818857887401
0.9045 8.962989855156671
0.905 8.961382821173867
0.9055 8.960092140316245
0.906 8.95919680805724
0.9065 8.958782449329956
0.907 8.958913232088427
0.9075 8.959588770213056
0.908 8.960708288037036
0.9085 8.961948104007487
0.909 8.96271317903813
0.9095 8.962132740690603
0.91 8.959232944656868
0.9105 8.953368881823604
0.911 8.944767868459838
0.9115 8.934645948194532
0.912 8.924410807267783
0.9125 8.914598725784192
0.913 8.90435329737964
0.9135 8.891515636087085
0.914 8.87252248965779
0.9145 8.84168999050139
0.915 8.789796335646372
0.9155 8.70240826484049
0.916 8.560229202114538
0.9165 8.34770569060348
0.917 8.072307054169297
0.9175 7.776277963321822
0.918 7.515166944795165
0.9185 7.32082301860335
0.919 7.192361815097677
0.9195 7.112644117587673
0.92 7.06294873368832
0.9205 7.029525950920864
0.921 7.004775983948835
0.9215 6.985900953543596
0.922 6.971958453856465
0.9225 6.9620074459405865
0.923 6.954532690275578
0.9235 6.948116583541663
0.924 6.94170932990196
0.9245 6.934776824004985
0.925 6.927171001098844
0.9255 6.9191358277048485
0.926 6.911222561449576
0.9265 6.904196661988689
0.927 6.898744663263588
0.9275 6.89541801284052
0.928 6.894675278754042
0.9285 6.897130845208838
0.929 6.903721018018659
0.9295 6.915876685246567
0.93 6.935571439211706
0.9305 6.965659020698104
0.931 7.010452492304936
0.9315 7.076069900415901
0.932 7.169444320295166
0.9325 7.294492734286389
0.933 7.447379477396191
0.9335 7.613657302996969
0.934 7.772747792967118
0.9345 7.905675317156015
0.935 8.00054740351603
0.9355 8.051955315049607
0.936 8.057451376815028
0.9365 8.016799440403958
0.937 7.93279532625611
0.9375 7.815098678728995
0.938 7.680985580190213
0.9385 7.55155632491326
0.939 7.442463435838769
0.9395 7.359661276949036
0.94 7.300598203438324
0.9405 7.259225239425493
0.941 7.228207114031712
0.9415 7.200940175214467
0.942 7.171771520545838
0.9425 7.136815997773385
0.943 7.094633813139963
0.9435 7.046528670789674
0.944 6.995917278400744
0.9445 6.947590492033924
0.945 6.905928686986825
0.9455 6.87353438352006
0.946 6.850616004794801
0.9465 6.835649456647697
0.947 6.82639757481376
0.9475 6.820810938711076
0.948 6.817365244950481
0.9485 6.815094737006004
0.949 6.813431162505194
0.9495 6.812073847709441
0.95 6.810878957933055
0.9505 6.809836148388562
0.951 6.809023869764649
0.9515 6.8086496259023415
0.952 6.809069990888086
0.9525 6.810819635045891
0.953 6.814525810283208
0.9535 6.820646071556548
0.954 6.8292173703402
0.9545 6.8397919971213
0.955 6.851555234146407
0.9555 6.8632539930646965
0.956 6.873121908595015
0.9565 6.878607107698362
0.957 6.8771158447705885
0.9575 6.867634603928395
0.958 6.85196617158319
0.9585 6.833740973614691
0.959 6.816349933386921
0.9595 6.801627850650816
0.96 6.79000843808512
0.9605 6.781242196310672
0.961 6.774806354749168
0.9615 6.770119815014664
0.962 6.766650106953702
0.9625 6.763996718300519
0.963 6.761880490679082
0.9635 6.760121611496181
0.964 6.758599579042797
0.9645 6.757229498027342
0.965 6.755937286914919
0.9655 6.754652710727421
0.966 6.753292066452366
0.9665 6.751781064866075
0.967 6.750085133822437
0.9675 6.748210064753384
0.968 6.746208106707331
0.9685 6.744123879655024
0.969 6.742021763550524
0.9695 6.739985852599935
0.97 6.738138817906818
0.9705 6.736620798200815
0.971 6.735543076817083
0.9715 6.734932251291766
0.972 6.734730823577526
0.9725 6.734863103082975
0.973 6.735288736301915
0.9735 6.735997751750916
0.974 6.736957433888716
0.9745 6.738033811569815
0.975 6.738950065223139
0.9755 6.7392918570946785
0.976 6.738659621510565
0.9765 6.736926274640525
0.977 6.73435893765151
0.9775 6.731470176183083
0.978 6.728738114840314
0.9785 6.7264817617850055
0.979 6.724845498631825
0.9795 6.723846990808604
0.98 6.723419403425713
0.9805 6.723439833993049
0.981 6.723776055714315
0.9815 6.724305518578816
0.982 6.724945629444584
0.9825 6.725648244227313
0.983 6.726417745869305
0.9835 6.727314437834791
0.984 6.728458934475914
0.9845 6.730051166662805
0.985 6.732354653185314
0.9855 6.7356915421369274
0.986 6.740372606365679
0.9865 6.746675442011095
0.987 6.754716964767668
0.9875 6.764173950511464
0.988 6.774000837029267
0.9885 6.78255349719949
0.989 6.7883923548935625
0.9895 6.791008632066068
0.99 6.790938864930058
0.9905 6.789293706699
0.991 6.786858355677922
0.9915 6.78343532448672
0.992 6.778284931740239
0.9925 6.771598480359713
0.993 6.764944858119219
0.9935 6.75997212594448
0.994 6.757313636653962
0.9945 6.756653635554415
0.995 6.7573297532938055
0.9955 6.758736055224497
0.996 6.760472213320544
0.9965 6.762289197251127
0.997 6.764060192271754
0.9975 6.765712462913073
0.998 6.767227326845528
0.9985 6.7686201449349594
0.999 6.76995694691039
0.9995 6.771350197196752
1.0 6.7729627768799
1.0005 6.775066969137989
1.001 6.778083297377555
1.0015 6.782720621808282
1.002 6.790267215685668
1.0025 6.803387767292045
1.003 6.828329185458025
1.0035 6.881314218811451
1.004 7.006741722325548
1.0045 7.3113651151403465
1.005 7.89857516502179
1.0055 8.515688900700695
1.006 8.822943183530118
1.0065 8.913300272428938
1.007 8.932356983091847
1.0075 8.933835456096222
1.008 8.931603928725718
1.0085 8.928771098636958
1.009 8.925800317830127
1.0095 8.92219381902494
1.01 8.916265595330561
1.0105 8.903458759757289
1.011 8.872411626899307
1.0115 8.798265024324486
1.012 8.640731767118876
1.0125 8.371078601395425
1.013 8.028010126511717
1.0135 7.708223270941708
1.014 7.475543653252765
1.0145 7.331216949215393
1.015 7.251027134771447
1.0155 7.212255892148364
1.016 7.198971315144099
1.0165 7.199390326689136
1.017 7.2028701586215
1.0175 7.198897117559178
1.018 7.178683563422905
1.0185 7.13868298832574
1.019 7.0837197721554945
1.0195 7.025311901275434
1.02 6.975309901708697
1.0205 6.9398475492364815
1.021 6.918381267735971
1.0215 6.907084633450437
1.022 6.9020648573004
1.0225 6.900613605632516
1.023 6.901263344334629
1.0235 6.90345530057657
1.024 6.90741477034561
1.0245 6.914539800686515
1.025 6.929060295886045
1.0255 6.963670962117262
1.026 7.056640115536445
1.0265 7.305244658902521
1.027 7.814595832138017
1.0275 8.38854691289508
1.028 8.714863621122696
1.0285 8.83593232731781
1.029 8.875542107070416
1.0295 8.889070413053425
1.03 8.894296703463464
1.0305 8.896561463787386
1.031 8.897370058134506
1.0315 8.896841505081145
1.032 8.894219999627744
1.0325 8.887789454065299
1.033 8.874849226257794
1.0335 8.85263492012475
1.034 8.821148126745548
1.0345 8.786783864078547
1.035 8.762487353109766
1.0355 8.761132182417963
1.036 8.786475608339739
1.0365 8.82959711399474
1.037 8.874797578299347
1.0375 8.909881277380794
1.038 8.931490403704931
1.0385 8.942642490337505
1.039 8.94792455763491
1.0395 8.95072925458032
1.04 8.952767564553373
1.0405 8.954682678727398
1.041 8.956689988871023
1.0415 8.958804135599003
1.042 8.960781607962478
1.0425 8.961887693328954
1.043 8.960663519928165
1.0435 8.9549081499853
1.044 8.94247470586247
1.0445 8.923428223261968
1.045 8.902946638351395
1.0455 8.891328608247928
1.046 8.898353489617339
1.0465 8.924958578411534
1.047 8.960258849671963
1.0475 8.988733373445118
1.048 9.001620721788765
1.0485 9.001191458912029
1.049 8.995077140413553
1.0495 8.989107850182151
1.05 8.98514203886075
1.0505 8.982885128488068
1.051 8.981763423234813
1.0515 8.981419985943067
1.052 8.98159839163202
1.0525 8.982054983906757
1.053 8.982597019059682
1.0535 8.983103152618849
1.054 8.983537724657282
1.0545 8.983922916252318
1.055 8.98430336787786
1.0555 8.984745117702289
1.056 8.98534323614296
1.0565 8.98621369148243
1.057 8.987471070120662
1.0575 8.98913819783969
1.058 8.991126111581178
1.0585 8.99332661381463
1.059 8.99591784345705
1.0595 8.999443601228329
1.06 9.003976318866279
1.0605 9.007950383639873
1.061 9.009222562455825
1.0615 9.007612913657013
1.062 9.0051786390415
1.0625 9.004014020679545
1.063 9.00467215398244
1.0635 9.006329835880653
1.064 9.00769617916503
1.0645 9.007693341935838
1.065 9.006033853643231
1.0655 9.00333559757225
1.066 9.00070524953573
1.0665 8.99905545898752
1.067 8.998804713274083
1.0675 8.999961279023292
1.068 9.002337337597954
1.0685 9.005712691769947
1.069 9.010032526134697
1.0695 9.015462630341922
1.07 9.02195282848086
1.0705 9.028579269603679
1.071 9.033608748235576
1.0715 9.036005396483617
1.072 9.036490275232822
1.0725 9.036044671427128
1.073 9.033876647979657
1.0735 9.028171634426485
1.074 9.018826353963835
1.0745 9.008207099571493
1.075 8.999221509209
1.0755 8.993343581335367
1.076 8.990309377287282
1.0765 8.98903252206292
1.077 8.988486690827678
1.0775 8.988038664011775
1.078 8.98743807418445
1.0785 8.986659740576076
1.079 8.985796028526366
1.0795 8.984996516393078
1.08 8.984424952638868
1.0805 8.984248181463585
1.081 8.984542391853395
1.0815 8.98512175642933
1.082 8.985214845961288
1.0825 8.982813334139742
1.083 8.973332580258116
1.0835 8.947177258472092
1.084 8.88750390323457
1.0845 8.773984784840014
1.085 8.59997961898073
1.0855 8.391876055242044
1.086 8.197148307549412
1.0865 8.050959877117737
1.087 7.962472976878437
1.0875 7.9252549219472135
1.088 7.927328622101871
1.0885 7.955686806567104
1.089 7.995826457641253
1.0895 8.03224678871268
1.09 8.049119305827137
1.0905 8.032418685685474
1.091 7.971306369448178
1.0915 7.860836391643761
1.092 7.708556559352295
1.0925 7.538782082671426
1.093 7.384282425343607
1.0935 7.267127138164969
1.094 7.189842989902071
1.0945 7.143200004584327
1.095 7.116766465714902
1.0955 7.103135336667434
1.096 7.098305268953355
1.0965 7.101425894949162
1.097 7.115598221957435
1.0975 7.1512281034146605
1.098 7.234010344344539
1.0985 7.4163796044594426
1.099 7.759071196225439
1.0995 8.215841395970891
1.1 8.593789435461645
1.1005 8.798355201539568
1.101 8.884778815806865
1.1015 8.918078501272841
1.102 8.930813677400813
1.1025 8.935878002743408
1.103 8.938108277969715
1.1035 8.939353955976326
1.104 8.940331356114783
1.1045 8.941246300386915
1.105 8.941947673277966
1.1055 8.941912073131576
1.106 8.940428546149317
1.1065 8.937216940458207
1.107 8.932990456069287
1.1075 8.929207191383668
1.108 8.927096390979287
1.1085 8.926924647560483
1.109 8.928168928680503
1.1095 8.93011544964326
1.11 8.932258164402334
1.1105 8.934391723337853
1.111 8.936502514900074
1.1115 8.938669728916796
1.112 8.94101710176929
1.1125 8.943731556252793
1.113 8.94710259646303
1.1135 8.951574137427226
1.114 8.957591201420172
1.1145 8.96434491425909
1.115 8.964127221896362
1.1155 8.923876154048514
1.116 8.753946903450121
1.1165 8.356449435813843
1.117 7.843822863602699
1.1175 7.4551620125318
1.118 7.239901971043522
1.1185 7.132573441022944
1.119 7.079307097043817
1.1195 7.052941733741478
1.12 7.0415731990147
1.1205 7.040538807699934
1.121 7.048701265033789
1.1215 7.066819857032621
1.122 7.096099945392662
1.1225 7.136265590880334
1.123 7.183117052803717
1.1235 7.226862321292923
1.124 7.254083610205908
1.1245 7.2532920935202965
1.125 7.221777292048704
1.1255 7.1683032282285994
1.126 7.108137280105866
1.1265 7.0548198830008735
1.127 7.0147515609818205
1.1275 6.988015232118266
1.128 6.971439626589606
1.1285 6.961491828411883
1.129 6.955493192847126
1.1295 6.951796251935215
1.13 6.949464748223087
1.1305 6.947988533462422
1.131 6.947105734095213
1.1315 6.946661070025308
1.132 6.946595377790573
1.1325 6.946896538219751
1.133 6.947615892471558
1.1335 6.9488570376624414
1.134 6.950768414469194
1.1345 6.953482044007409
1.135 6.9570131656249545
1.1355 6.9610486568578205
1.136 6.964776673012049
1.1365 6.966927071049628
1.137 6.9663635080894375
1.1375 6.962801229873981
1.138 6.957000154525896
1.1385 6.95021242753267
1.139 6.943477917757687
1.1395 6.937353366478795
1.14 6.932024269286722
1.1405 6.927481842681748
1.141 6.9236650347015845
1.1415 6.920497321056902
1.142 6.917918439281894
1.1425 6.915878836493833
1.143 6.914353370511294
1.1435 6.913320154966709
1.144 6.912762508805119
1.1445 6.912649396324569
1.145 6.912942356197601
1.1455 6.913556424970271
1.146 6.914301384077862
1.1465 6.914880008344718
1.147 6.914960383623794
1.1475 6.914315980544054
1.148 6.912947955446124
1.1485 6.911029552145004
1.149 6.9087679084091365
1.1495 6.906312864940108
1.15 6.903739100399881
1.1505 6.901088800886913
1.151 6.898404848664279
1.1515 6.895753732991813
1.152 6.893209913150183
1.1525 6.89087962279421
1.153 6.888942294711566
1.1535 6.887697298004402
1.154 6.887743436062961
1.1545 6.890332939926357
1.155 6.8982057522105995
1.1555 6.917160811224741
1.156 6.9582582682482235
1.1565 7.039090478905494
1.157 7.1808405874849965
1.1575 7.400039230815421
1.158 7.695065475854869
1.1585 8.032332236640006
1.159 8.349599365598007
1.1595 8.59374976839523
1.16 8.749295306413465
1.1605 8.830249510876403
1.161 8.858773059760079
1.1615 8.853674103246451
1.162 8.826248935364546
1.1625 8.780555066346178
1.163 8.715010891874151
1.1635 8.624457040030318
1.164 8.50346479510219
1.1645 8.350857318762273
1.165 8.17428132380936
1.1655 7.990006153150486
1.166 7.8157959512070905
1.1665 7.66350829457891
1.167 7.535873053992044
1.1675 7.429744997280619
1.168 7.3402409810531735
1.1685 7.262658510120773
1.169 7.193764586187924
1.1695 7.131207304349394
1.17 7.073671247498132
1.1705 7.021138391383164
1.171 6.97516786084966
1.1715 6.937703333093915
1.172 6.909540485600329
1.1725 6.889761788001853
1.173 6.876517928012157
1.1735 6.867852369602498
1.174 6.862205367448181
1.1745 6.858452476111057
1.175 6.855855977730637
1.1755 6.853958148602861
1.176 6.852500136161912
1.1765 6.851343614370125
1.177 6.850439613026265
1.1775 6.849786249559618
1.178 6.84945275143552
1.1785 6.849584924544371
1.179 6.850417542393779
1.1795 6.852293382610456
1.18 6.855606626439797
1.1805 6.860762452041002
1.181 6.868205949366776
1.1815 6.878538185327053
1.182 6.892495903651949
1.1825 6.91051280517689
1.183 6.9323145040457534
1.1835 6.956857518191206
1.184 6.983147686311514
1.1845 7.011487645102698
1.185 7.044682718478623
1.1855 7.0878485357420375
1.186 7.147653557857558
1.1865 7.2301453709480095
1.187 7.337406300146854
1.1875 7.463447009816593
1.188 7.592332143009821
1.1885 7.701304556814455
1.189 7.767970342236924
1.1895 7.77508957982445
1.19 7.711428494879773
1.1905 7.576255026890913
1.191 7.390211312408339
1.1915 7.198637055755889
1.192 7.046923268825254
1.1925 6.949018350704347
1.193 6.892103961570949
1.1935 6.8600126369418915
1.194 6.842457603964177
1.1945 6.833597505363838
1.195 6.829779742143587
1.1955 6.828674402175749
1.196 6.828919434490449
1.1965 6.829788045949544
1.197 6.830919014539547
1.1975 6.832147446703426
1.198 6.833427208254297
1.1985 6.834802403319125
1.199 6.83645536650014
1.1995 6.838844713890819
1.2 6.843115145572603
1.2005 6.852094968461265
1.201 6.872383137777544
1.2015 6.91758454660502
1.202 7.00945512315305
1.2025 7.169018722954012
1.203 7.395027049864482
1.2035 7.65403052941114
1.204 7.903600914016098
1.2045 8.12141466389156
1.205 8.308910297396324
1.2055 8.476473529863558
1.206 8.629315800625388
1.2065 8.761770765548526
1.207 8.862295290630605
1.2075 8.925164366823946
1.208 8.956185027308287
1.2085 8.967522211724578
1.209 8.969844864320994
1.2095 8.969252059942132
1.21 8.968258880746792
1.2105 8.96759160793778
1.211 8.967345354055336
1.2115 8.96744875153971
1.212 8.967815297580287
1.2125 8.968379828235435
1.213 8.96908251992382
1.2135 8.969890871455863
1.214 8.97077911343382
1.2145 8.971761294789975
1.215 8.972890677830271
1.2155 8.974261972616162
1.216 8.975858275760306
1.2165 8.976999907284203
1.217 8.974622445752548
1.2175 8.959867702869321
1.218 8.915162874043848
1.2185 8.820870891634844
1.219 8.678264709108475
1.2195 8.525371128478437
1.22 8.415568854274056
1.2205 8.384751248231538
1.221 8.44198144972573
1.2215 8.572660006819675
1.222 8.739454706903615
1.2225 8.892520751617894
1.223 8.99381423829773
1.2235 9.035935041935666
1.224 9.036546984022209
1.2245 9.018767428518505
1.225 8.998120771084857
1.2255 8.98111107053981
1.226 8.96892777009467
1.2265 8.96060694224835
1.227 8.954815777660336
1.2275 8.950511506674196
1.228 8.94701965601389
1.2285 8.94395136601392
1.229 8.94108294776786
1.2295 8.93831099796937
1.23 8.935594211273653
1.2305 8.932946830286706
1.231 8.930419109876453
1.2315 8.928083838091144
1.232 8.926021313179042
1.2325 8.924322274499655
1.233 8.923091929344892
1.2335 8.922450858719042
1.234 8.922496392602138
1.2345 8.92324184283866
1.235 8.9244582503019
1.2355 8.925651363600881
1.236 8.92627403570679
1.2365 8.925956800313568
1.237 8.92453720692653
1.2375 8.922128054423386
1.238 8.919162762241655
1.2385 8.916263814312966
1.239 8.913905411340856
1.2395 8.91220041856641
1.24 8.910973553047956
1.2405 8.90996719492967
1.241 8.908972091024328
1.2415 8.907870518615997
1.242 8.906618484344193
1.2425 8.905238151873156
1.243 8.903789977097876
1.2435 8.902363852871975
1.244 8.901059942209166
1.2445 8.899925630113852
1.245 8.898941203164089
1.2455 8.898012210685387
1.246 8.897078141937666
1.2465 8.896113748332734
1.247 8.895067032281926
1.2475 8.893799808491828
1.248 8.892214065422102
1.2485 8.890379580049743
1.249 8.88850589525249
1.2495 8.886801541370229
1.25 8.885426627990299
1.2505 8.884449362616508
1.251 8.883892702745467
1.2515 8.883722433089972
1.252 8.883883478681973
1.2525 8.88429451149399
1.253 8.884888264828433
1.2535 8.885596618512796
1.254 8.886375868608695
1.2545 8.887197054515976
1.255 8.888068827617627
1.2555 8.8890395428241
1.256 8.890196996322686
1.2565 8.891669348245966
1.257 8.893542561376805
1.2575 8.895779088600115
1.258 8.898134117011804
1.2585 8.900143056358903
1.259 8.90122167876157
1.2595 8.900908949987357
1.26 8.89913192412158
1.2605 8.89637730689903
1.261 8.893493693470145
1.2615 8.891219826262773
1.262 8.889845359788993
1.2625 8.88925217511137
1.263 8.88919470511648
1.2635 8.889513846498634
1.264 8.890127542212642
1.2645 8.890996842352624
1.265 8.892094249975433
1.2655 8.893407836119607
1.266 8.894934862927329
1.2665 8.89674508664277
1.267 8.898978578786512
1.2675 8.90192195146657
1.268 8.906017817680823
1.2685 8.911804190361195
1.269 8.91960297399444
1.2695 8.928966396596191
1.27 8.93824029773647
1.2705 8.945066060232929
1.271 8.947690762084328
1.2715 8.94567642157866
1.272 8.939537513317681
1.2725 8.930648481958194
1.273 8.92120278645687
1.2735 8.913231435507765
1.274 8.907660229315923
1.2745 8.904339177915553
1.275 8.90266069424591
1.2755 8.902023229506838
1.276 8.902004761095672
1.2765 8.902348751041753
1.277 8.90290598822877
1.2775 8.903590869836208
1.278 8.904342312030675
1.2785 8.905127333110602
1.279 8.905928427585799
1.2795 8.906764917054254
1.28 8.907727651725935
1.2805 8.909031144688896
1.281 8.911100716431989
1.2815 8.914626094687652
1.282 8.920470597935552
1.2825 8.92915661093366
1.283 8.939997458571252
1.2835 8.950420124390142
1.284 8.956594355242462
1.2845 8.955536339890315
1.285 8.947355437317754
1.2855 8.935143919461023
1.286 8.922801733885915
1.2865 8.912843472534082
1.287 8.905887136423168
1.2875 8.90134772556847
1.288 8.898368534965147
1.2885 8.896266137290421
1.289 8.894606784756203
1.2895 8.89315105993855
1.29 8.891766980819337
1.2905 8.89039204925238
1.291 8.888993637026292
1.2915 8.887593913594465
1.292 8.886242686397448
1.2925 8.885052103289006
1.293 8.884234844745745
1.2935 8.8841800156025
1.294 8.885576833937574
1.2945 8.889536407536674
1.295 8.897515619907953
1.2955 8.910619380989537
1.296 8.928114673488263
1.2965 8.946100584510333
1.297 8.958376322589078
1.2975 8.960007398375168
1.298 8.950616559557815
1.2985 8.934280594796164
1.299 8.916403668247494
1.2995 8.900706077633007
1.3 8.888493178032018
1.3005 8.879543565566081
1.301 8.873144708861332
1.3015 8.86854375925055
1.302 8.865124645890631
1.3025 8.862410088000345
1.303 8.860098401922937
1.3035 8.85801047161194
1.304 8.856056269155289
1.3045 8.854215301071413
1.305 8.852502261852148
1.3055 8.850958591669318
1.306 8.849635204683477
1.3065 8.848601424193983
1.307 8.847909248422955
1.3075 8.84762480530543
1.308 8.847802227754006
1.3085 8.848510932861195
1.309 8.849788051858841
1.3095 8.851517056368944
1.31 8.85321781242314
1.3105 8.853948152305268
1.311 8.852601991390404
1.3115 8.848522441111555
1.312 8.842127239580517
1.3125 8.835045281593327
1.313 8.829413021442235
1.3135 8.826610180242401
1.314 8.826461658027025
1.3145 8.827587243107185
1.315 8.828499198366838
1.3155 8.828423433704607
1.316 8.827373102400536
1.3165 8.825747043342428
1.317 8.823983541474846
1.3175 8.822390880259356
1.318 8.821145345182437
1.3185 8.820340000579286
1.319 8.82000846386915
1.3195 8.820154311841087
1.32 8.820756891851218
1.3205 8.821793536808414
1.321 8.823222311299844
1.3215 8.82499991653869
1.322 8.827072888386219
1.3225 8.829392560708655
1.323 8.831892506580882
1.3235 8.834485109331371
1.324 8.837085408542094
1.3245 8.83972992283977
1.325 8.842687521700167
1.3255 8.84640222345509
1.326 8.851110288544081
1.3265 8.856430237434342
1.327 8.861506874902314
1.3275 8.865593266688432
1.328 8.868521083026643
1.3285 8.870646804961087
1.329 8.872481104409434
1.3295 8.874320142854227
1.33 8.87608843874239
1.3305 8.877268537869867
1.331 8.877099433223727
1.3315 8.87506478311207
1.332 8.871381814766679
1.3325 8.866892829339289
1.333 8.862388929846919
1.3335 8.85837384488184
1.334 8.855355071711081
1.3345 8.854209939505267
1.335 8.856073097617617
1.3355 8.86157410698431
1.336 8.86984351030566
1.3365 8.87837954961051
1.337 8.88419289610271
1.3375 8.885545805470382
1.338 8.882812888992202
1.3385 8.877791338705237
1.339 8.872421380460963
1.3395 8.867877891704225
1.34 8.864556415119235
1.3405 8.862352740388705
1.341 8.861054808575215
1.3415 8.860465351988346
1.342 8.86044957625754
1.3425 8.860885720446284
1.343 8.861662863699298
1.3435 8.86267245159825
1.344 8.863889155540384
1.3445 8.865501600655694
1.345 8.868067086135063
1.3455 8.872443733470789
1.346 8.879158794748495
1.3465 8.887217264147122
1.347 8.893607980634464
1.3475 8.895099222397555
1.348 8.891161613441898
1.3485 8.88442454926997
1.349 8.878017150578835
1.3495 8.873366672245329
1.35 8.870376956958413
1.3505 8.868488859449457
1.351 8.867235555238924
1.3515 8.8662872812986
1.352 8.865250387787967
1.3525 8.863148579482406
1.353 8.856956692919443
1.3535 8.83714049702088
1.354 8.776444807371284
1.3545 8.614049391165405
1.355 8.281790317008
1.3555 7.831244402912463
1.356 7.440694752420575
1.3565 7.196287133509968
1.357 7.066302554878319
1.3575 7.0032192071712425
1.358 6.978696767793305
1.3585 6.979538237707785
1.359 6.999701459979879
1.3595 7.034032439831745
1.36 7.07362641881535
1.3605 7.104586271336964
1.361 7.111670034493691
1.3615 7.0856380648547015
1.362 7.029331967077064
1.3625 6.9576631618980835
1.363 6.889171938985155
1.3635 6.83614353817299
1.364 6.800940058716116
1.3645 6.7798136494514845
1.365 6.767858615343395
1.3655 6.761353934433379
1.366 6.758129623818843
1.3665 6.757220972811912
1.367 6.758716112203548
1.3675 6.764126514582533
1.368 6.77828580654167
1.3685 6.815844316633727
1.369 6.92066208707558
1.3695 7.200594233114635
1.37 7.754233819913391
1.3705 8.348666757796227
1.371 8.681181653016175
1.3715 8.809025950630527
1.372 8.853887992563735
1.3725 8.870353732074602
1.373 8.876650688552456
1.3735 8.878470673169975
1.374 8.877010373513421
1.3745 8.870773529856002
1.375 8.854079172319679
1.3755 8.811895326349312
1.376 8.710342063294732
1.3765 8.495730443433594
1.377 8.143937935849866
1.3775 7.738916884883142
1.378 7.409393145712307
1.3785 7.199773893253595
1.379 7.085115012670381
1.3795 7.0330755922211585
1.38 7.024032424245754
1.3805 7.049466970364366
1.381 7.106533461514608
1.3815 7.191615236481943
1.382 7.294141867906284
1.3825 7.393314688273468
1.383 7.4616015182083
1.3835 7.473180924420668
1.384 7.410973027582606
1.3845 7.2754870146994906
1.385 7.095081780505702
1.3855 6.921668944812333
1.386 6.796627752749381
1.3865 6.724863603851888
1.387 6.6887905544864354
1.3875 6.671005448782785
1.388 6.661538786982923
1.3885 6.655788070103449
1.389 6.65174078446053
1.3895 6.648493858651553
1.39 6.645628616662671
1.3905 6.642942342161041
1.391 6.6403524632199185
1.3915 6.637848350759824
1.392 6.635478090174275
1.3925 6.633371286005102
1.393 6.631773498175826
1.3935 6.631134696131059
1.394 6.6321906072711885
1.3945 6.635910741034608
1.395 6.64306280019898
1.3955 6.653262127311517
1.396 6.663897626328645
1.3965 6.670647095903253
1.397 6.670225142799727
1.3975 6.663082472146221
1.398 6.652316089953035
1.3985 6.640472710483091
1.399 6.628592594909761
1.3995 6.617378977782203
1.4 6.607658179386294
1.4005 6.599885453244917
1.401 6.593970399929067
1.4015 6.589531331581521
1.402 6.586180976844276
1.4025 6.58363185343543
1.403 6.581702252451804
1.4035 6.5802966275914185
1.404 6.5793836297623
1.4045 6.578979447333819
1.405 6.579138956326953
1.4055 6.579944163181737
1.406 6.581473892958434
1.4065 6.583742092696945
1.407 6.5865722314208375
1.4075 6.589507805234198
1.408 6.591847227530537
1.4085 6.592835756897169
1.409 6.591934420385834
1.4095 6.588996480485936
1.41 6.584306721382485
1.4105 6.578455468974153
1.411 6.5721172497098275
1.4115 6.5658592138063225
1.412 6.560050991397406
1.4125 6.554880060384616
1.413 6.550394107537657
1.4135 6.546546167882036
1.414 6.543241108571709
1.4145 6.540378701474798
1.415 6.537872229824358
1.4155 6.535668577699492
1.416 6.533727576758879
1.4165 6.532037935404296
1.417 6.530597325560358
1.4175 6.529427317935897
1.418 6.528580365425015
1.4185 6.52815334008928
1.419 6.5283014834440225
1.4195 6.52918393814572
1.42 6.530923722503199
1.4205 6.5334459688501925
1.421 6.536340519302148
1.4215 6.538737268572951
1.422 6.5395435829362265
1.4225 6.538081867167107
1.423 6.534533208439199
1.4235 6.529664960831881
1.424 6.524200707405227
1.4245 6.518540887159323
1.425 6.512894626531053
1.4255 6.507469179666832
1.426 6.502501856298754
1.4265 6.498149887471231
1.427 6.494434325263865
1.4275 6.4912999749060445
1.428 6.488643458467542
1.4285 6.486383688798779
1.429 6.484474380494512
1.4295 6.482906688695869
1.43 6.481713570076809
1.4305 6.4809619597675345
1.431 6.480720316640052
1.4315 6.481023486663029
1.432 6.481851563896872
1.4325 6.483181521626803
1.433 6.485024722904037
1.4335 6.487377573514485
1.434 6.489907474510999
1.4345 6.4917003295834705
1.435 6.491493227675112
1.4355 6.48846807058323
1.436 6.4829697697001665
1.4365 6.476221686087423
1.437 6.469544179047651
1.4375 6.463703659153439
1.438 6.458880424599067
1.4385 6.4549347987934
1.439 6.451644256068632
1.4395 6.448811389277258
1.44 6.446295926748799
1.4405 6.4440046155244355
1.441 6.44187326444083
1.4415 6.43988131800987
1.442 6.4380400215307505
1.4425 6.436412162913533
1.443 6.435114158620894
1.4435 6.434297842448966
1.444 6.434126043116378
1.4445 6.434654159280766
1.445 6.435690730492442
1.4455 6.436741219868929
1.446 6.437219635199752
1.4465 6.436712346494677
1.447 6.435139600937142
1.4475 6.432584261467258
1.448 6.429205072702648
1.4485 6.425283600199516
1.449 6.421205512241198
1.4495 6.417313573065527
1.45 6.413801010176564
1.4505 6.410722468317103
1.451 6.408070464228495
1.4515 6.405809087445081
1.452 6.403898820134139
1.4525 6.402293387300342
1.453 6.400949426764114
1.4535 6.399837218699312
1.454 6.398937376261695
1.4545 6.398251936013403
1.455 6.3978024255642785
1.4555 6.397662199680828
1.456 6.398011827067637
1.4565 6.399166086230813
1.457 6.401502418556913
1.4575 6.405118905687423
1.458 6.40948156005484
1.4585 6.413486903934614
1.459 6.4160521653592
1.4595 6.416523511328836
1.46 6.414638547175675
1.4605 6.410579571795192
1.461 6.405121292373029
1.4615 6.399358790372193
1.462 6.394148021221759
1.4625 6.389846337469096
1.463 6.3864472745208145
1.4635 6.3838015472584955
1.464 6.381752928846461
1.4645 6.380183264569037
1.465 6.37902818459873
1.4655 6.378245423566457
1.466 6.377816553413674
1.4665 6.377701105485129
1.467 6.377838172080954
1.4675 6.378161729327856
1.468 6.378656850629148
1.4685 6.37944663333765
1.469 6.3807959019135945
1.4695 6.383012056312995
1.47 6.386303249596144
1.4705 6.390651954134758
1.471 6.395729414635055
1.4715 6.40072068747985
1.472 6.404371998131684
1.4725 6.405448508304613
1.473 6.403612074715707
1.4735 6.399640896551035
1.474 6.3947634661471
1.4745 6.389808975412481
1.475 6.385131815377574
1.4755 6.381006872927881
1.476 6.377704001164706
1.4765 6.375348260013701
1.477 6.37384247052911
1.4775 6.37299035062662
1.478 6.3726028873515075
1.4785 6.372549073724959
1.479 6.372757009220877
1.4795 6.37319115284481
1.48 6.373856886646537
1.4805 6.3747855751593265
1.481 6.3760336351495726
1.4815 6.377696173843639
1.482 6.37987350890142
1.4825 6.382653869915425
1.483 6.385999516084884
1.4835 6.389631616908576
1.484 6.392934656035586
1.4845 6.395072975864479
1.485 6.3954066117995625
1.4855 6.393878650927079
1.486 6.39104341943318
1.4865 6.387688172463437
1.487 6.3844867093806075
1.4875 6.381837111120428
1.488 6.379862257819167
1.4885 6.3784979721079
1.489 6.377615145142049
1.4895 6.377097903156465
1.49 6.376862208663405
1.4905 6.376872967933843
1.491 6.377126712166029
1.4915 6.377641077875137
1.492 6.378462719819788
1.4925 6.3796571099386865
1.493 6.381323496049638
1.4935 6.383574129585356
1.494 6.386530747187186
1.4945 6.3902378927192
1.495 6.394519944649402
1.4955 6.3988434986591125
1.496 6.402310564337951
1.4965 6.404069916969362
1.497 6.40387075774401
1.4975 6.402253309743947
1.498 6.400145729250185
1.4985 6.398307957370467
1.499 6.397095143541063
1.4995 6.396532010722786
1.5 6.3964653915487775
1.5005 6.3967105667527315
1.501 6.397137592428158
1.5015 6.397661880296478
1.502 6.398250921959394
1.5025 6.398900050266289
1.503 6.39962971498755
1.5035 6.400485858497118
1.504 6.401550416529683
1.5045 6.402958941599116
1.505 6.404973961302262
1.5055 6.407981986770168
1.506 6.412439688375984
1.5065 6.418616640246991
1.507 6.426169205907001
1.5075 6.433797706345744
1.508 6.4393924318266516
1.5085 6.440995163978985
1.509 6.438228117874332
1.5095 6.432742074530172
1.51 6.426997710080745
1.5105 6.422660747071819
1.511 6.420164374042318
1.5115 6.41921247595308
1.512 6.419333408778475
1.5125 6.420125670033939
1.513 6.421321538612829
1.5135 6.422763632924778
1.514 6.424358426992927
1.5145 6.426057086537878
1.515 6.427838623919835
1.5155 6.429706596871699
1.516 6.431689748614224
1.5165 6.433849859188853
1.517 6.4362867763923814
1.5175 6.439158863212945
1.518 6.442620812019716
1.5185 6.446734515878167
1.519 6.451306406327059
1.5195 6.4557919615091235
1.52 6.459440460890108
1.5205 6.461591346643153
1.521 6.462006417049911
1.5215 6.461005380744052
1.522 6.459267149938431
1.5225 6.457481704113431
1.523 6.456066737894418
1.5235 6.455168848077574
1.524 6.454748680624989
1.5245 6.454705148102211
1.525 6.4549329526690835
1.5255 6.455362483564598
1.526 6.455933094194198
1.5265 6.456625112732689
1.527 6.457439128298298
1.5275 6.458384072855934
1.528 6.459507462283869
1.5285 6.460877619755673
1.529 6.462595842873552
1.5295 6.464795824660036
1.53 6.467613621004383
1.5305 6.4711046913010835
1.531 6.475145932216658
1.5315 6.479325312621763
1.532 6.482990120737594
1.5325 6.485483369165295
1.533 6.486490345686849
1.5335 6.486217477201595
1.534 6.485273439345623
1.5345 6.484288163587114
1.535 6.483672640964989
1.5355 6.4835820618643245
1.536 6.484023968555994
1.5365 6.484951619112956
1.537 6.4862877738260165
1.5375 6.487943737291473
1.538 6.489830822984282
1.5385 6.491872540664445
1.539 6.4940142787008766
1.5395 6.496209138271333
1.54 6.498444041260526
1.5405 6.500726272135483
1.541 6.503076919947472
1.5415 6.505529271709132
1.542 6.508108638424347
1.5425 6.510817385667258
1.543 6.513630405520986
1.5435 6.516471977719015
1.544 6.519208046706949
1.5445 6.521660525292817
1.545 6.523641430710357
1.5455 6.525056323749069
1.546 6.525997938199031
1.5465 6.526729837963466
1.547 6.527565685356877
1.5475 6.528725479053615
1.548 6.53028933386648
1.5485 6.53224862117822
1.549 6.534571107040015
1.5495 6.53721899872622
1.55 6.540160618550844
1.5505 6.543368183547266
1.551 6.546816846633631
1.5515 6.550480711562895
1.552 6.554349787315851
1.5525 6.558428664910466
1.553 6.562739091052442
1.5535 6.567336254066174
1.554 6.572255466781043
1.5545 6.577488776786848
1.555 6.582884566347219
1.5555 6.58814336832561
1.556 6.592872807390786
1.5565 6.596784125460284
1.557 6.5998730119737035
1.5575 6.602383154546648
1.558 6.6046460742275235
1.5585 6.606937237419424
1.559 6.6094329050551
1.5595 6.612206045564254
1.56 6.615266637438434
1.5605 6.618593074970238
1.561 6.622168690131708
1.5615 6.62598181638539
1.562 6.630032379031589
1.5625 6.634326919015092
1.563 6.638877368458828
1.5635 6.643696529162146
1.564 6.648815453639476
1.5645 6.6542747241923506
1.565 6.660088055924411
1.5655 6.666214993016367
1.566 6.672516662499677
1.5665 6.678750136645225
1.567 6.684628462456817
1.5675 6.689874476414688
1.568 6.694290403364964
1.5685 6.697842579262853
1.569 6.700651935045152
1.5695 6.702941261152239
1.57 6.70497436988076
1.5705 6.7070135202359795
1.571 6.709262329566614
1.5715 6.711850188039912
1.572 6.714816903310493
1.5725 6.718148105333566
1.573 6.721806198221196
1.5735 6.725761283715882
1.574 6.730003144621803
1.5745 6.734533724991553
1.575 6.7393844332653545
1.5755 6.7446085665407844
1.576 6.750298886886013
1.5765 6.756623258215654
1.577 6.7638215449094234
1.5775 6.772185381203481
1.578 6.781929602924614
1.5785 6.792848018250399
1.579 6.803907217238405
1.5795 6.813205591181837
1.58 6.818847911870487
1.5805 6.820149159296119
1.581 6.818137717009997
1.5815 6.814919450376903
1.582 6.812418289270176
1.5825 6.811590554214258
1.583 6.812443324031826
1.5835 6.814545885912289
1.584 6.8174480057814
1.5845 6.820842206963099
1.585 6.8245641571477575
1.5855 6.828539507955763
1.586 6.832751807177567
1.5865 6.837228813000464
1.587 6.84206340196364
1.5875 6.847439266074878
1.588 6.853716662612919
1.5885 6.8614185478217555
1.589 6.8710794987339865
1.5895 6.882683571946068
1.59 6.894958106924357
1.5905 6.905333737273524
1.591 6.911144187645211
1.5915 6.911428337386124
1.592 6.907740972112298
1.5925 6.90296912568929
1.593 6.899394668373444
1.5935 6.897768392217624
1.594 6.8977957110787615
1.5945 6.898905520288305
1.595 6.900643467103667
1.5955 6.902754260981191
1.596 6.905117467335114
1.5965 6.907704989127207
1.597 6.910565159406944
1.5975 6.913830970206678
1.598 6.917798137063037
1.5985 6.92312234443544
1.599 6.931155106008721
1.5995 6.944397855045158
1.6 6.966543943491401
1.6005 7.001043938935948
1.601 7.047450909856157
1.6015 7.0974907292382765
1.602 7.135934469570805
1.6025 7.148795903260134
1.603 7.132713359349856
1.6035 7.0968455432382305
1.604 7.055564073122087
1.6045 7.019808933175821
1.605 6.993706868450759
1.6055 6.976630898637214
1.606 6.966264419120834
1.6065 6.960411892597606
1.607 6.957606452103897
1.6075 6.957112674413524
1.608 6.958852282634466
1.6085 6.963456217108802
1.609 6.972588655200846
1.6095 6.989622412960972
1.61 7.020563947283871
1.6105 7.074363362257109
1.611 7.159906301536938
1.6115 7.277718142395327
1.612 7.410231364260004
1.6125 7.523948266746793
1.613 7.584839092455778
1.6135 7.573855845285013
1.614 7.492886760357771
1.6145 7.365596980627656
1.615 7.2297922180302185
1.6155 7.118321125489406
1.616 7.043485170045149
1.6165 6.9998693641400775
1.617 6.9764333824341085
1.6175 6.964207684538018
1.618 6.957768956684181
1.6185 6.954307262765153
1.619 6.952507916853329
1.6195 6.951832066523537
1.62 6.952194014963465
1.6205 6.953909034119486
1.621 6.957884740475442
1.6215 6.966251766494868
1.622 6.983713012983482
1.6225 7.020275961621311
1.623 7.094933755276867
1.6235 7.235163970527565
1.624 7.458732104731243
1.6245 7.739232530967166
1.625 8.004672513965108
1.6255 8.191194609357026
1.626 8.276571738246105
1.6265 8.264704343789084
1.627 8.166703571793732
1.6275 7.997019283616468
1.628 7.783162425668517
1.6285 7.5645802821715025
1.629 7.377634948465901
1.6295 7.238935643949531
1.63 7.145804367206185
1.6305 7.087297445404855
1.631 7.052604331074847
1.6315 7.033977331692598
1.632 7.02658598028338
1.6325 7.027630931288871
1.633 7.035033602554402
1.6335 7.046085779734306
1.634 7.056351314630487
1.6345 7.059777243195913
1.635 7.051055513483575
1.6355 7.02931962183412
1.636 6.999493137164708
1.6365 6.969466105505506
1.637 6.945215231338051
1.6375 6.928438020200004
1.638 6.917775589891797
1.6385 6.91100031808485
1.639 6.906318748627823
1.6395 6.9026424390823875
1.64 6.899413618662
1.6405 6.896367468843057
1.641 6.893388684982761
1.6415 6.890437951046963
1.642 6.88752294074087
1.6425 6.884682049841532
1.643 6.882022495253371
1.6435 6.879755821725197
1.644 6.878298929989774
1.6445 6.878412652802031
1.645 6.881301366983068
1.6455 6.888411493615108
1.646 6.900497921240846
1.6465 6.915844259178944
1.647 6.928878612670183
1.6475 6.931838555289706
1.648 6.9204947129192815
1.6485 6.898750107327191
1.649 6.8756527227604485
1.6495 6.8578293358958105
1.65 6.8463756264484585
1.6505 6.839377094556544
1.651 6.834809844436841
1.6515 6.831456045045985
1.652 6.828705822176235
1.6525 6.82627399710855
1.653 6.82399725732333
1.6535 6.821781464944771
1.654 6.81956667594893
1.6545 6.817330225305333
1.655 6.815104400468768
1.6555 6.8130312074665165
1.656 6.811403726148426
1.6565 6.81073161092585
1.657 6.811701784137729
1.6575 6.8149960833404615
1.658 6.820829481799341
1.6585 6.828377607249183
1.659 6.835563766646316
1.6595 6.839642989543907
1.66 6.838246115376967
1.6605 6.83040691308729
1.661 6.817301602794765
1.6615 6.801962484878248
1.662 6.787632355625095
1.6625 6.776160648037542
1.663 6.767762640154104
1.6635 6.761778079967921
1.664 6.75740079296079
1.6645 6.754003289922879
1.665 6.75119756380123
1.6655 6.748762455053108
1.666 6.746560350211106
1.6665 6.744530199094892
1.667 6.742638009421124
1.6675 6.740903243666373
1.668 6.739390709286581
1.6685 6.738229312198018
1.669 6.737635310523481
1.6695 6.7378741564813565
1.67 6.739079979011783
1.6705 6.740949679171206
1.671 6.742498846562433
1.6715 6.742403034318326
1.672 6.73979858506208
1.6725 6.734884254082442
1.673 6.72875386396906
1.6735 6.722624518813601
1.674 6.717241703611262
1.6745 6.712787716505507
1.675 6.709134355349366
1.6755 6.70609732246301
1.676 6.703543110166778
1.6765 6.7013860453908825
1.677 6.699568683829598
1.6775 6.6980428281522455
1.678 6.696772318748168
1.6785 6.69573035044379
1.679 6.694915763652404
1.6795 6.694336903040887
1.68 6.694040915224391
1.6805 6.694107845331193
1.681 6.694617997784808
1.6815 6.695635505847924
1.682 6.6970974395763365
1.6825 6.6987456098929
1.683 6.7001045235278385
1.6835 6.700627368710552
1.684 6.699955811671548
1.6845 6.698141953754461
1.685 6.695639897258798
1.6855 6.692998017181023
1.686 6.690502168146549
1.6865 6.688150634335735
1.687 6.6858947211007775
1.6875 6.683811511144756
1.688 6.682051607347041
1.6885 6.680704474117785
1.689 6.67974178035963
1.6895 6.679055683917389
1.69 6.678508143099097
1.6905 6.677968457246874
1.691 6.6773237543967445
1.6915 6.676485201209778
1.692 6.67538718765197
1.6925 6.673983760221723
1.693 6.672260372220989
1.6935 6.670227019575608
1.694 6.667928632716573
1.6945 6.665456596807357
1.695 6.662917681703699
1.6955 6.660433338480437
1.696 6.658088062675392
1.6965 6.6559410661125975
1.697 6.654039919539769
1.6975 6.652419777126238
1.698 6.6511072110762575
1.6985 6.650126820937596
1.699 6.649481264685931
1.6995 6.649170979016975
1.7 6.649194159632448
1.7005 6.649572826462868
1.701 6.65037195481947
1.7015 6.651758153422201
1.702 6.6540497194953305
1.7025 6.657819858383292
1.703 6.663953506673422
1.7035 6.6736107637359945
1.704 6.687896802870875
1.7045 6.707134061428138
1.705 6.7296966669078015
1.7055 6.7511438966372355
1.706 6.764609910053866
1.7065 6.763847784197297
1.707 6.747401350030732
1.7075 6.7209226920678935
1.708 6.693847043118674
1.7085 6.673289521918401
1.709 6.660987428222257
1.7095 6.655010594045389
1.71 6.652741687624485
1.7105 6.65233634188066
1.711 6.652794699151712
1.7115 6.6536421790319595
1.712 6.654661092281329
1.7125 6.655766496800884
1.713 6.656929016915163
1.7135 6.658156174235834
1.714 6.659482240214973
1.7145 6.660957799578678
1.715 6.662676100384352
1.7155 6.66479302364928
1.716 6.667579050595568
1.7165 6.671437356965243
1.717 6.676785512140891
1.7175 6.683679206889297
1.718 6.691263675237633
1.7185 6.697748205502392
1.719 6.701492893185493
1.7195 6.702235778909103
1.72 6.700900888579102
1.7205 6.698474385253795
1.721 6.69547438260071
1.7215 6.69197379275058
1.722 6.687461351605999
1.7225 6.68026774550427
1.723 6.666511074136653
1.7235 6.638338515878817
1.724 6.581981884221425
1.7245 6.4796464505759035
1.725 6.3241220306452215
1.7255 6.140510982535569
1.726 5.976034721930657
1.7265 5.859408312139391
1.727 5.789376205205117
1.7275 5.753309985602793
1.728 5.740367586767509
1.7285 5.744255241964422
1.729 5.761862544409873
1.7295 5.79178530305023
1.73 5.8324413356252345
1.7305 5.880106026641077
1.731 5.927415108592339
1.7315 5.963572971107161
1.732 5.976992051435366
1.7325 5.959599427370679
1.733 5.91083110489178
1.7335 5.840140675539337
1.734 5.765048026947771
1.7345 5.702118298855475
1.735 5.65855385702968
1.7355 5.632343903419094
1.736 5.617929763643313
1.7365 5.610439451821141
1.737 5.606817784989647
1.7375 5.605508956930113
1.738 5.606026952148526
1.7385 5.608933525368042
1.739 5.616729953053464
1.7395 5.637446333354638
1.74 5.696260546951954
1.7405 5.85861265684897
1.741 6.1836741795152745
1.7415 6.509068887042038
1.742 6.664881156353265
1.7425 6.71471946682857
1.743 6.72975306836777
1.7435 6.735273607919933
1.744 6.738323331792411
1.7445 6.7408398162766145
1.745 6.743389599413413
1.7455 6.746131620666167
1.746 6.749029604286142
1.7465 6.751847328632958
1.747 6.753943617744578
1.7475 6.753855965777691
1.748 6.748620856999934
1.7485 6.733261116595835
1.749 6.701498669975863
1.7495 6.64844586180351
1.75 6.573690684177762
1.7505 6.480902667765659
1.751 6.3737504387891475
1.7515 6.2531746140091355
1.752 6.119465409122573
1.7525 5.978495238954726
1.753 5.845426623143374
1.7535 5.738536871251552
1.754 5.666561007666842
1.7545 5.625036441236824
1.755 5.603497052883678
1.7555 5.592916018145913
1.756 5.587805886003795
1.7565 5.585379265282776
1.757 5.584339705233162
1.7575 5.584105569401703
1.758 5.584404472637304
1.7585 5.58509724420727
1.759 5.586107714955337
1.7595 5.587394335927839
1.76 5.5889510954994615
1.7605 5.590817406197954
1.761 5.593104280788423
1.7615 5.596035778529704
1.762 5.5999970113282
1.7625 5.605553825123269
1.763 5.613348392456865
1.7635 5.623826794878544
1.764 5.636817676254634
1.7645 5.651240152166895
1.765 5.665165559676759
1.7655 5.676521903809513
1.766 5.683803860422542
1.7665 5.686511271973777
1.767 5.685078996805799
1.7675 5.6805471159643846
1.768 5.674141527108337
1.7685 5.667020517098311
1.769 5.660288076087444
1.7695 5.654866390079058
1.77 5.651251531389417
1.7705 5.6494488895214205
1.771 5.649142835850111
1.7715 5.649931415141045
1.772 5.651441288838325
1.7725 5.6533940222476184
1.773 5.655619418223002
1.7735 5.658041470918744
1.774 5.660617229425918
1.7745 5.663299967880326
1.775 5.666045848224537
1.7755 5.6688102193199805
1.776 5.671570286740063
1.7765 5.674331828049724
1.777 5.677122868884015
1.7775 5.680015808898799
1.778 5.683094856456241
1.7785 5.686477527370582
1.779 5.690309485423243
1.7795 5.694752933528853
1.78 5.699979684285782
1.7805 5.706103375619336
1.781 5.7131511375459665
1.7815 5.721028735410168
1.782 5.729550184953404
1.7825 5.738327891731326
1.783 5.746632818646364
1.7835 5.753460834386625
1.784 5.757997656816362
1.7845 5.760115432513143
1.785 5.76049824497949
1.7855 5.760234184351979
1.786 5.760250826532443
1.7865 5.761025669801456
1.787 5.76265309915759
1.7875 5.765033071257592
1.788 5.7680181258694025
1.7885 5.771475686138394
1.789 5.775308411716822
1.7895 5.779455063978738
1.79 5.783866246497509
1.7905 5.788520409684691
1.791 5.793433763588328
1.7915 5.798691063036199
1.792 5.8045025877954695
1.7925 5.811300773132737
1.793 5.8199294092259946
1.7935 5.832034325806316
1.794 5.850783293905825
1.7945 5.8821111168749
1.795 5.936013784084085
1.7955 6.025327950445953
1.796 6.156512642461789
1.7965 6.3141041685493535
1.797 6.461276115582401
1.7975 6.5656357213505485
1.798 6.614315340938345
1.7985 6.604466833337789
1.799 6.531238078238732
1.7995 6.391685049014401
1.8 6.2083701226099235
1.8005 6.0410619767254845
1.801 5.936383611289387
1.8015 5.888919148589133
1.802 5.872197243347544
1.8025 5.867956919691371
1.803 5.868122813855165
1.8035 5.8697174217644195
1.804 5.871680127264951
1.8045 5.873627923759526
1.805 5.875405411483707
1.8055 5.876966447411312
1.806 5.878339274120811
1.8065 5.8796198135698825
1.807 5.881045476648064
1.8075 5.883147243945344
1.808 5.8872304906987205
1.8085 5.896617416002914
1.809 5.919297439892801
1.8095 5.971180545744738
1.81 6.07355948095037
1.8105 6.234131942978871
1.811 6.425494565223802
1.8115 6.600397299492795
1.812 6.729408303958702
1.8125 6.809829663114962
1.813 6.851586396788277
1.8135 6.8654935088203315
1.814 6.860041275785039
1.8145 6.842452580913947
1.815 6.820564621896557
1.8155 6.802820670499075
1.816 6.797413110875836
1.8165 6.81060494993445
1.817 6.846142926290782
1.8175 6.904044182954295
1.818 6.979005078985149
1.8185 7.059748870038605
1.819 7.132577211156893
1.8195 7.187894620574666
1.82 7.2232134852420335
1.8205 7.241003460106811
1.821 7.245899012837593
1.8215 7.243450660729665
1.822 7.238805110176263
1.8225 7.235110766563362
1.823 7.233260491489921
1.8235 7.232948747669895
1.824 7.233677588115548
1.8245 7.235169687986224
1.825 7.23738283927356
1.8255 7.240445519718514
1.826 7.244617122961972
1.8265 7.250087001186096
1.827 7.255972951130469
1.8275 7.255491721170979
1.828 7.216470396288751
1.8285 7.036818473474757
1.829 6.6254605249197605
1.8295 6.222193641125139
1.83 6.024313087951623
1.8305 5.9502974450451545
1.831 5.922220508003616
1.8315 5.910598200280018
1.832 5.905679537433943
1.8325 5.903911543627722
1.833 5.903753700263281
1.8335 5.904458868425922
1.834 5.905616953130747
1.8345 5.9069531837064195
1.835 5.908208620243967
1.8355 5.90912915469269
1.836 5.909510996383804
1.8365 5.909280493745935
1.837 5.908510334951409
1.8375 5.907370002038999
1.838 5.9060611858295
1.8385 5.904754881925579
1.839 5.903581136664823
1.8395 5.902669167981542
1.84 5.902199598229234
1.8405 5.902525143697521
1.841 5.904455629026301
1.8415 5.910120737207948
1.842 5.925506404080804
1.8425 5.967890565881899
1.843 6.08261023119968
1.8435 6.345176601898253
1.844 6.735207895880305
1.8445 7.044431557806765
1.845 7.186969435413848
1.8455 7.235684392064786
1.846 7.250048291003904
1.8465 7.253664908579272
1.847 7.254273915907629
1.8475 7.254303873221816
1.848 7.254459084961701
1.8485 7.254680308324178
1.849 7.253970407918321
1.8495 7.248826422514132
1.85 7.22839970010022
1.8505 7.163490537546736
1.851 6.997662085162305
1.8515 6.69771001648003
1.852 6.363389371098044
1.8525 6.130616230509486
1.853 6.009676896572107
1.8535 5.953152860982407
1.854 5.9266471842447155
1.8545 5.913620816319109
1.855 5.906900421902775
1.8555 5.903390741475705
1.856 5.901745336709063
1.8565 5.901374200037442
1.857 5.901987412183682
1.8575 5.903311863927123
1.858 5.904838491924218
1.8585 5.905703433804638
1.859 5.904875739525681
1.8595 5.901751250164394
1.86 5.896584304511875
1.8605 5.890371007703457
1.861 5.884248179609686
1.8615 5.87899842993579
1.862 5.874926662135397
1.8625 5.872000436808034
1.863 5.87006207557985
1.8635 5.868965884125701
1.864 5.868640643285267
1.8645 5.869151532720031
1.865 5.8707913555571976
1.8655 5.874234689669261
1.866 5.880837546708654
1.8665 5.893155314061645
1.867 5.915668155438346
1.8675 5.955076368794571
1.868 6.018349748803051
1.8685 6.106090728171886
1.869 6.204534700479127
1.8695 6.287085719305609
1.87 6.328597769666284
1.8705 6.317537742533664
1.871 6.257959515820608
1.8715 6.167595706574809
1.872 6.072278588061516
1.8725 5.994083758456873
1.873 5.941348803737861
1.8735 5.910398705554463
1.874 5.893752744667522
1.8745 5.885326086301682
1.875 5.881392595357323
1.8755 5.879985681860197
1.876 5.88020762805082
1.8765 5.8818530897611305
1.877 5.88526130723753
1.8775 5.8913600163681545
1.878 5.901834920468148
1.8785 5.919259827570328
1.879 5.946881130780445
1.8795 5.987266236602854
1.88 6.0389972002812895
1.8805 6.092755426767799
1.881 6.132038767449033
1.8815 6.141280610260423
1.882 6.115130156483493
1.8825 6.062313946152748
1.883 6.001272349697399
1.8835 5.948955960875952
1.884 5.9124291857121785
1.8845 5.8900884786900685
1.885 5.877375290819384
1.8855 5.870379715672672
1.886 5.866589967637052
1.8865 5.864565582370326
1.887 5.863520258132767
1.8875 5.863027203616569
1.888 5.862865966722906
1.8885 5.862923006111177
1.889 5.863135484993438
1.8895 5.863464936189422
1.89 5.8638753981152645
1.8905 5.864319463879993
1.891 5.864749647062992
1.8915 5.865118200439512
1.892 5.865387725027383
1.8925 5.865540874253813
1.893 5.8655736434313015
1.8935 5.865517533752548
1.894 5.865418461833383
1.8945 5.865350503508524
1.895 5.865406916152895
1.8955 5.865749496437981
1.896 5.8666940351740395
1.8965 5.868944075518596
1.897 5.87417422257725
1.8975 5.886655529348011
1.898 5.918464923195999
1.8985 6.007031747885542
1.899 6.2565446240057385
1.8995 6.745345647862481
1.9 7.117163058254197
1.9005 7.208121802884665
1.901 7.210070598971542
1.9015 7.202152665314203
1.902 7.196438312372584
1.9025 7.1929294068987
1.903 7.190682038146835
1.9035 7.189113264676693
1.904 7.187916032645034
1.9045 7.1869513448424955
1.905 7.186140254957597
1.9055 7.185454486250237
1.906 7.184891981009142
1.9065 7.184465670666566
1.907 7.184208380904802
1.9075 7.184152448617868
1.908 7.18430553213341
1.9085 7.184640931471606
1.909 7.1851158160109465
1.9095 7.185663355939046
1.91 7.186250711191124
1.9105 7.186865984238005
1.911 7.187491040591129
1.9115 7.18805034917098
1.912 7.188383959222549
1.9125 7.188220757777855
1.913 7.186855245905796
1.9135 7.182096474990769
1.914 7.167003054999459
1.9145 7.1211893845858105
1.915 6.995226629667791
1.9155 6.724930812095981
1.916 6.361391965961963
1.9165 6.0872047939450615
1.917 5.954774493207663
1.9175 5.903188465784775
1.918 5.884321503541027
1.9185 5.877502883119811
1.919 5.875107540151935
1.9195 5.874352131378003
1.92 5.874196484299843
1.9205 5.874224915947749
1.921 5.874274611421865
1.9215 5.87429695123723
1.922 5.8742962334455155
1.9225 5.874322395329519
1.923 5.874453885407942
1.9235 5.8748125560478135
1.924 5.875523764592844
1.9245 5.87666485381741
1.925 5.878160953189723
1.9255 5.879729864707445
1.926 5.880940966485208
1.9265 5.881352332481648
1.927 5.8807370183761565
1.9275 5.879201747324973
1.928 5.877158739531709
1.9285 5.875121024226318
1.929 5.8734827937831
1.9295 5.872395373837608
1.93 5.8718239588022625
1.9305 5.871643377586378
1.931 5.871722561317905
1.9315 5.871966157266541
1.932 5.872322220543379
1.9325 5.872770557556843
1.933 5.873334887857868
1.9335 5.8740848875949085
1.934 5.875160507579747
1.9345 5.876822287356247
1.935 5.879475988960341
1.9355 5.883686844690435
1.936 5.890077116381227
1.9365 5.899035598497101
1.937 5.910239030612073
1.9375 5.922138653915167
1.938 5.9318630215391694
1.9385 5.936191326877625
1.939 5.93335857919369
1.9395 5.924301493088689
1.94 5.911894919380333
1.9405 5.899069804837388
1.941 5.8877745127404095
1.9415 5.878884889613068
1.942 5.872481164622035
1.9425 5.868100133674159
1.943 5.865048292245757
1.9435 5.862716022154101
1.944 5.860694397686156
1.9445 5.858774340234798
1.945 5.856851126789214
1.9455 5.854903281052082
1.946 5.852940702210572
1.9465 5.851029216286427
1.947 5.849278521126828
1.9475 5.8478295932527145
1.948 5.846796612530402
1.9485 5.846186118162236
1.949 5.845916499120141
1.9495 5.845916621680552
1.95 5.846107551758641
1.9505 5.846239297059525
1.951 5.845884009986851
1.9515 5.844726241634324
1.952 5.8427952961968606
1.9525 5.8403944668836205
1.953 5.837795349794649
1.9535 5.835093346501911
1.954 5.832287999763552
1.9545 5.829396892608416
1.955 5.826486739755636
1.9555 5.823637790562464
1.956 5.820918474517327
1.9565 5.818382972034439
1.957 5.816071383494298
1.9575 5.813976008127402
1.958 5.812024496673383
1.9585 5.810092308090042
1.959 5.808076445160412
1.9595 5.805957501560667
1.96 5.803785462329405
1.9605 5.801650574387659
1.961 5.799676302699928
1.9615 5.798024749700519
1.962 5.796912532315679
1.9625 5.796568880988615
1.963 5.797096483090214
1.9635 5.798162660954826
1.964 5.798928205284535
1.9645 5.79828215133051
1.965 5.7952833281988125
1.9655 5.789485847564769
1.966 5.781077904702957
1.9665 5.770899439535275
1.967 5.76016661515905
1.9675 5.750020816227658
1.968 5.741220194178045
1.9685 5.734045377079663
1.969 5.728401984781617
1.9695 5.723979204373912
1.97 5.720424633033985
1.9705 5.7174343883984955
1.971 5.7147836146188125
1.9715 5.712326320287175
1.972 5.709975302447487
1.9725 5.707699581569892
1.973 5.705521612228902
1.9735 5.703507454901875
1.974 5.701786396990458
1.9745 5.700582294545021
1.975 5.700283924275891
1.9755 5.701551412560433
1.976 5.705457503459409
1.9765 5.713689891144967
1.977 5.728864617578977
1.9775 5.754701433982928
1.978 5.795552709283366
1.9785 5.854527898715147
1.979 5.9306513927658076
1.9795 6.016806390507566
1.98 6.100613026477274
1.9805 6.168292483027046
1.981 6.208350869254624
1.9815 6.213265590634321
1.982 6.181155397774716
1.9825 6.11732274873262
1.983 6.033412228333307
1.9835 5.944267444753419
1.984 5.863054618861066
1.9845 5.797649151765197
1.985 5.750053609191078
1.9855 5.718307635201309
1.986 5.698788439389058
1.9865 5.687780232439402
1.987 5.682179992709973
1.9875 5.679742718985403
1.988 5.679030769199842
1.9885 5.679230861420616
1.989 5.679905279816611
1.9895 5.680830837397793
1.99 5.681881355925223
1.9905 5.682972303790655
1.991 5.684065313827991
1.9915 5.6851521314201525
1.992 5.686289097264065
1.9925 5.687599900404067
1.993 5.689324304874613
1.9935 5.691824572459235
1.994 5.6956174360620375
1.9945 5.701420410499893
1.995 5.710376235969481
1.9955 5.724690620180902
1.996 5.748795120839762
1.9965 5.790216707919385
1.997 5.8573514802053905
1.9975 5.952718709244759
1.998 6.067905151790799
1.9985 6.188653360889732
1.999 6.304082417363891
1.9995 6.4100869283988695
2.0 6.507257169349518
2.0005 6.597986431272438
2.001 6.6844966983508
2.0015 6.7679170970368885
2.002 6.847568119407165
2.0025 6.9204497350401075
2.003 6.98173777083811
2.0035 7.0264203335619255
2.004 7.051975039612585
2.0045 7.060375392399201
2.005 7.057003771907266
2.0055 7.047335723640562
2.006 7.034195959681406
2.0065 7.016777708227743
2.007 6.98971578793951
2.0075 6.939822334156642
2.008 6.8394142573001835
2.0085 6.646186931454568
2.009 6.350760917857122
2.0095 6.052863694193481
2.01 5.863769767830626
2.0105 5.778322947755329
2.011 5.74623178673781
2.0115 5.735627410851282
2.012 5.7330780329031485
2.0125 5.733585728073801
2.013 5.735337065324027
2.0135 5.7376589755399605
2.014 5.740301821621162
2.0145 5.743185695749706
2.015 5.746347831530804
2.0155 5.7499184791340285
2.016 5.754166714961735
2.0165 5.759497780140962
2.017 5.766419347901606
2.0175 5.775403993550502
2.018 5.78660602791692
2.0185 5.799483739030344
2.019 5.8125594503436515
2.0195 5.823757084737335
2.02 5.831246108014846
2.0205 5.8342173540937585
2.021 5.833141944766898
2.0215 5.829246944362795
2.022 5.823774067481749
2.0225 5.8176761970762145
2.023 5.81162925006969
2.0235 5.805981581933815
2.024 5.8008309602232755
2.0245 5.7961218370359076
2.025 5.791844355079173
2.0255 5.78810156635842
2.026 5.785042945903945
2.0265 5.782752294881122
2.027 5.7811763038455455
2.0275 5.780171191038515
2.028 5.779594027347277
2.0285 5.779353865805095
2.029 5.7794063398254485
2.0295 5.779764236675049
2.03 5.780486636859304
2.0305 5.781670105966538
2.031 5.783442728722641
2.0315 5.785990487274762
2.032 5.789687417857494
2.0325 5.795376614558726
2.033 5.804999390419222
2.0335 5.822847155239326
2.034 5.85764948261943
2.0345 5.9249345183956725
2.035 6.045498049086079
2.0355 6.231988168984215
2.036 6.464901284272334
2.0365 6.692619104204124
2.037 6.871044945198144
2.0375 6.991180659535584
2.038 7.066436092063026
2.0385 7.113268819469783
2.039 7.143620491707449
2.0395 7.164596495250218
2.04 7.180033825982789
2.0405 7.191831080619621
2.041 7.2008205010499475
2.0415 7.207358393695059
2.042 7.211687020127287
2.0425 7.214012320981996
2.043 7.214346543524704
2.0435 7.212203336634928
2.044 7.205904480135289
2.0445 7.191088609504615
2.045 7.157340699854914
2.0455 7.081960089012521
2.046 6.925760802376863
2.0465 6.65885703473502
2.047 6.33261793636311
2.0475 6.066071660414312
2.048 5.909008058678094
2.0485 5.831008996270692
2.049 5.793849220933672
2.0495 5.77559153359869
2.05 5.766015564318306
2.0505 5.760585864326177
2.051 5.757272710177431
2.0515 5.755158852247864
2.052 5.753843903917855
2.0525 5.7531594243050685
2.053 5.753014962989213
2.0535 5.753278293023256
2.054 5.753711265304701
2.0545 5.753977663990113
2.055 5.7537663737227485
2.0555 5.752923793518984
2.056 5.751506904205361
2.0565 5.749701938120126
2.057 5.747656318975925
2.0575 5.745319013414433
2.058 5.742492549338642
2.0585 5.739100740117899
2.059 5.735323731555803
2.0595 5.7314990007981175
2.06 5.727890159097901
2.0605 5.724590193494929
2.061 5.721568507376927
2.0615 5.718749204585522
2.062 5.716064195245532
2.0625 5.713476514292066
2.063 5.7109780548924265
2.0635 5.708550267058176
2.064 5.706173554479682
2.0645 5.7038092452678955
2.065 5.701435279079415
2.0655 5.699049578158461
2.066 5.696706133684024
2.0665 5.6944855683502285
2.067 5.692475595973844
2.0675 5.6907356013605375
2.068 5.689295593079595
2.0685 5.688160693479346
2.069 5.687301171728596
2.0695 5.686664506854341
2.07 5.686159154676154
2.0705 5.685670574874815
2.071 5.685120162735568
2.0715 5.684487235565867
2.072 5.683813032624379
2.0725 5.683166278390742
2.073 5.682602990865699
2.0735 5.682128397799047
2.074 5.681691494712733
2.0745 5.681213324493963
2.075 5.680632324702562
2.0755 5.67994237662501
2.076 5.679170379426908
2.0765 5.678356126929661
2.077 5.677543966224239
2.0775 5.6767957179862085
2.078 5.67614705155616
2.0785 5.675616113278758
2.079 5.675180751321183
2.0795 5.6748083662
2.08 5.6744650441382065
2.0805 5.67413645263396
2.081 5.673828274517416
2.0815 5.6735682050713345
2.082 5.673411891485567
2.0825 5.673409720797502
2.083 5.673587975169082
2.0835 5.673918639546545
2.084 5.674346084309474
2.0845 5.674787289459512
2.085 5.675196763988585
2.0855 5.6756019974067895
2.086 5.676068986891317
2.0865 5.676664247011478
2.087 5.677442563932881
2.0875 5.678506215395012
2.088 5.680032974683578
2.0885 5.682192028605971
2.089 5.685032307307284
2.0895 5.688400295461572
2.09 5.69197422982525
2.0905 5.695446070127612
2.091 5.698666432453149
2.0915 5.701581156248792
2.092 5.704033282763617
2.0925 5.705638268124047
2.093 5.705912616905478
2.0935 5.704583849156145
2.094 5.701807362303948
2.0945 5.69809301697046
2.095 5.694048518618723
2.0955 5.690144610518261
2.096 5.686640590899297
2.0965 5.683666214602375
2.097 5.681280799014151
2.0975 5.67950781380505
2.098 5.6783408670102125
2.0985 5.677741905685546
2.099 5.677623035839551
2.0995 5.677880725650584
2.1 5.678383624690606
2.1005 5.678997665211951
2.101 5.67956627055757
2.1015 5.6798596293085515
2.102 5.6795407435093255
2.1025 5.678210870577428
2.103 5.675499744927619
2.1035 5.671183232411004
2.104 5.665309716532261
2.1045 5.658227379006957
2.105 5.6504912669572365
2.1055 5.642698341410166
2.106 5.635322820959952
2.1065 5.628601767894236
2.107 5.622558688521919
2.1075 5.617081637575851
2.108 5.612010040582281
2.1085 5.607202290466991
2.109 5.6025617488163215
2.1095 5.5980498047554255
2.11 5.593675716404182
2.1105 5.589517490063181
2.111 5.585716774811918
2.1115 5.582533651209872
2.112 5.580370157090338
2.1125 5.579856418786069
2.113 5.5817452193787185
2.1135 5.586398897861261
2.114 5.592797972364303
2.1145 5.598010432908631
2.115 5.5984792572796875
2.1155 5.59254693543635
2.116 5.58166718134163
2.1165 5.5689859887341955
2.117 5.557086794285646
2.1175 5.547047953865852
2.118 5.538825177975283
2.1185 5.531978084743
2.119 5.526113335806033
2.1195 5.521022385288947
2.12 5.516672436719566
2.1205 5.513140180648285
2.121 5.5104962751774496
2.1215 5.50875729835528
2.122 5.507836449793449
2.1225 5.507527143748157
2.123 5.507413577773833
2.1235 5.506774611935424
2.124 5.504679417319328
2.1245 5.500440677853832
2.125 5.494170375914551
2.1255 5.486860002117775
2.126 5.479779801676863
2.1265 5.473799107188332
2.127 5.4691544606804365
2.1275 5.465656918947459
2.128 5.46297277084163
2.1285 5.460827207015066
2.129 5.459019748909832
2.1295 5.457424913009846
2.13 5.4559600554218255
2.1305 5.45456997782625
2.131 5.453225475477333
2.1315 5.451919438755376
2.132 5.450680035623265
2.1325 5.449562877154974
2.133 5.448668964658299
2.1335 5.448165562675322
2.134 5.448285464384729
2.1345 5.449325168431325
2.135 5.451567869033977
2.1355 5.45516176155924
2.136 5.460020317927609
2.1365 5.465824075571331
2.137 5.472090780235383
2.1375 5.478188222519489
2.138 5.48333746877782
2.1385 5.486804676826952
2.139 5.488153082408389
2.1395 5.487352944475076
2.14 5.484699379937367
2.1405 5.480841219282985
2.141 5.476766394253349
2.1415 5.473496929716071
2.142 5.471630044624116
2.1425 5.471222545336626
2.143 5.471964506966496
2.1435 5.473436387035455
2.144 5.4752231083454115
2.1445 5.476948594884269
2.145 5.478343323507356
2.1455 5.479331140121814
2.146 5.479999710114776
2.1465 5.48051752693904
2.147 5.481037434986887
2.1475 5.481693217144975
2.148 5.482577381268041
2.1485 5.483735611258713
2.149 5.485147192362043
2.1495 5.4867465840193
2.15 5.488446888427826
2.1505 5.490184251231775
2.151 5.491930591971072
2.1515 5.493687028891846
2.152 5.495476368956546
2.1525 5.497335605918708
2.153 5.499357310401568
2.1535 5.501689723652627
2.154 5.504638470722644
2.1545 5.508844154877921
2.155 5.515876135135117
2.1555 5.529791850568711
2.156 5.560451072976027
2.1565 5.627665110811749
2.157 5.75782620672302
2.1575 5.959199182433687
2.158 6.195020859962047
2.1585 6.406112024059609
2.159 6.558199196777466
2.1595 6.648809238782651
2.16 6.688828868237178
2.1605 6.6897392075811455
2.161 6.662042072316397
2.1615 6.616143069058913
2.162 6.562499745427837
2.1625 6.510005514244976
2.163 6.464519050398779
2.1635 6.4285800428096325
2.164 6.401964381388205
2.1645 6.3825875368894005
2.165 6.366546022588786
2.1655 6.347653804191748
2.166 6.318423137774048
2.1665 6.271757486612198
2.167 6.202657508582752
2.1675 6.111008344556672
2.168 6.002885642261366
2.1685 5.890272961510909
2.169 5.787276989307043
2.1695 5.704108499660776
2.17 5.643943865088436
2.1705 5.603982908412889
2.171 5.5789975687723095
2.1715 5.5639524473216815
2.172 5.555105471294914
2.1725 5.550102948876451
2.173 5.547674388804391
2.1735 5.547374918637691
2.174 5.549408854114886
2.1745 5.554464604049294
2.175 5.563377146025627
2.1755 5.576445703321158
2.176 5.592300949366375
2.1765 5.607062255684403
2.177 5.61518601813433
2.1775 5.612181001747689
2.178 5.597470545031817
2.1785 5.575016868785
2.179 5.551067215398457
2.1795 5.530737908402068
2.18 5.516011521068971
2.1805 5.506199934726763
2.181 5.499602968958389
2.1815 5.494725259081972
2.182 5.49067417845441
2.1825 5.487068236692349
2.183 5.4838007244703855
2.1835 5.4808603637310584
2.184 5.478247673627977
2.1845 5.476000416622896
2.185 5.474227648345088
2.1855 5.4731890632224145
2.186 5.473451014150021
2.1865 5.476272013780313
2.187 5.484614792871812
2.1875 5.50539325241138
2.188 5.553443800072928
2.1885 5.654779926096389
2.189 5.83852912491817
2.1895 6.106270908984146
2.19 6.408850952543005
2.1905 6.680887644039369
2.191 6.891103261769945
2.1915 7.043430572509117
2.192 7.154084028290074
2.1925 7.237416271446302
2.193 7.301280048851088
2.1935 7.346147955676677
2.194 7.368145771283143
2.1945 7.36534481651895
2.195 7.342492040788051
2.1955 7.30910309275986
2.196 7.274066867061628
2.1965 7.241657691745101
2.197 7.211606658640538
2.1975 7.180615090138404
2.198 7.143564716658905
2.1985 7.093577192214743
2.199 7.021457123010376
2.1995 6.915670363818797
2.2 6.764581537841663
2.2005 6.5647538713646645
2.201 6.332293058193238
2.2015 6.1032539907389145
2.202 5.912521870995023
2.2025 5.773172321410313
2.203 5.678447941642664
2.2035 5.614935215443096
2.204 5.571289557616692
2.2045 5.540287094120406
2.205 5.517809492033018
2.2055 5.501546777245962
2.206 5.489984169563937
2.2065 5.481991102301865
2.207 5.476689471470574
2.2075 5.473388022974304
2.208 5.4715898625071295
2.2085 5.47092104599236
2.209 5.471103478797338
2.2095 5.47190679980391
2.21 5.473130553919698
2.2105 5.474624529245427
2.211 5.476277082103937
2.2115 5.478031503819275
2.212 5.479895131837286
2.2125 5.481975237825442
2.213 5.484561724441471
2.2135 5.488382782405796
2.214 5.495294509726244
2.2145 5.510366968317679
2.215 5.548035576048888
2.2155 5.647088435324801
2.216 5.884414849692745
2.2165 6.298900289599868
2.217 6.729718933168596
2.2175 6.999222388269907
2.218 7.124456434440618
2.2185 7.177768214540488
2.219 7.200945175328179
2.2195 7.211492030066169
2.22 7.216122652686269
2.2205 7.217237461486525
2.221 7.215372047728018
2.2215 7.210152524326916
2.222 7.200719800444088
2.2225 7.18637418264731
2.223 7.167409992034968
2.2235 7.145917869491723
2.224 7.125860106585546
2.2245 7.111993376562368
2.225 7.107901652994658
2.2255 7.114560554351002
2.226 7.129925327272534
2.2265 7.149748781169007
2.227 7.169339946813765
2.2275 7.185414850028873
2.228 7.196595638256343
2.2285 7.202760282713036
2.229 7.204087270044506
2.2295 7.200334762307002
2.23 7.190589537318508
2.2305 7.173182260247924
2.231 7.145732796620259
2.2315 7.105718067897905
2.232 7.0518512391142005
2.2325 6.9861122865305605
2.233 6.915341878061411
2.2335 6.850064029134178
2.234 6.801463978304004
2.2345 6.7776994660768475
2.235 6.783184813643085
2.2355 6.817811085240945
2.236 6.875648301640605
2.2365 6.944819420082099
2.237 7.011252293218713
2.2375 7.063739557554897
2.238 7.097230503971191
2.2385 7.1107660126395915
2.239 7.103282854663951
2.2395 7.069860135749958
2.24 6.998867504083761
2.2405 6.871138517116473
2.241 6.668432354546884
2.2415 6.398820131294602
2.242 6.116302198092401
2.2425 5.887170144755957
2.243 5.736552617051175
2.2435 5.6499828945806785
2.244 5.603895449741779
2.2445 5.581289742682963
2.245 5.572881754989624
2.2455 5.574192066223005
2.246 5.583596104856611
2.2465 5.60145352895142
2.247 5.6300519404958616
2.2475 5.67365941084381
2.248 5.737782662999966
2.2485 5.825908314506248
2.249 5.933646337266782
2.2495 6.045243638317488
2.25 6.137985651437172
2.2505 6.192909335730534
2.251 6.201381493925209
2.2515 6.165413861262041
2.252 6.095155418031097
2.2525 6.006141367907241
2.253 5.915556040003417
2.2535 5.8368821380494085
2.254 5.776803373510769
2.2545 5.735739293324063
2.255 5.710593884456311
2.2555 5.697643076615177
2.256 5.694206424248063
2.2565 5.699070654998827
2.257 5.712212605443102
2.2575 5.734185532106907
2.258 5.764655425437517
2.2585 5.800791103336276
2.259 5.836035709074424
2.2595 5.860868693628674
2.26 5.866100479551043
2.2605 5.846957667510991
2.261 5.8062546868807905
2.2615 5.753999243975236
2.262 5.703042467019125
2.2625 5.662975392236782
2.263 5.636842101737526
2.2635 5.6225231051098445
2.264 5.6161376773913405
2.2645 5.614343146405715
2.265 5.614993408365151
2.2655 5.6169026498419
2.266 5.619463844159511
2.2665 5.622379773776598
2.267 5.625529795470347
2.2675 5.628923311913531
2.268 5.632705739186846
2.2685 5.637185343442352
2.269 5.642908158693968
2.2695 5.650727334127688
2.27 5.6618179010329905
2.2705 5.677494796711152
2.271 5.698705519155591
2.2715 5.725350639839273
2.272 5.75583561839852
2.2725 5.787500956063705
2.273 5.817819809307436
2.2735 5.845712825770927
2.274 5.871664526169039
2.2745 5.897104015666856
2.275 5.9234939427871955
2.2755 5.952117767283206
2.276 5.9844497927941225
2.2765 6.022710888944807
2.277 6.070181191809378
2.2775 6.130462973117123
2.278 6.206830040510934
2.2785 6.300773112769659
2.279 6.410316371395431
2.2795 6.529646617636989
2.28 6.65007156644442
2.2805 6.7614807445997345
2.281 6.85557428765608
2.2815 6.927375878875018
2.282 6.974743189711085
2.2825 6.996278507695162
2.283 6.989232721023016
2.2835 6.947810040171215
2.284 6.863277632049935
2.2845 6.727252800165025
2.285 6.54021775807746
2.2855 6.322060276447952
2.286 6.11155216074093
2.2865 5.945433814462802
2.287 5.836432998396073
2.2875 5.77472686748984
2.288 5.743355664385066
2.2885 5.728561789957449
2.289 5.721996827063788
2.2895 5.719294547784167
2.29 5.71834005457434
2.2905 5.718165919444426
2.291 5.718351559801673
2.2915 5.718744415018064
2.292 5.719339555383084
2.2925 5.720230060040103
2.293 5.721631773267235
2.2935 5.723936922176235
2.294 5.727872505948111
2.2945 5.734730328346941
2.295 5.746595210321476
2.2955 5.766182182158869
2.296 5.795319202638155
2.2965 5.831276859675435
2.297 5.863924300744768
2.2975 5.879732046874776
2.298 5.871488390390712
2.2985 5.84384312745357
2.299 5.8093010338983175
2.2995 5.778957134222218
2.3 5.757277808556876
2.3005 5.743486337515109
2.301 5.735196691319936
2.3015 5.730367016008253
2.302 5.7276308763448105
2.3025 5.726130728042107
2.303 5.7253340148556235
2.3035 5.724894655652936
2.304 5.724580493317622
2.3045 5.724230241557852
2.305 5.723736843473373
2.3055 5.723021593495198
2.306 5.72204966542959
2.3065 5.720822614548436
2.307 5.71937074068136
2.3075 5.71777765914988
2.308 5.716185459776697
2.3085 5.7148245633409305
2.309 5.71405200366801
2.3095 5.714421806739378
2.31 5.716786294697905
2.3105 5.7225825292085934
2.311 5.734094198199689
2.3115 5.75474072377517
2.312 5.7893233467352525
2.3125 5.842743602872784
2.313 5.917213110089031
2.3135 6.007135307144909
2.314 6.092265097921536
2.3145 6.138423130259587
2.315 6.118110352623872
2.3155 6.03464051308545
2.316 5.92333524302149
2.3165 5.822503322486413
2.317 5.751330892770567
2.3175 5.708926723481988
2.318 5.6863144161951675
2.3185 5.674905334514498
2.319 5.669103771002292
2.3195 5.665895323504544
2.32 5.663868027157435
2.3205 5.662392362698875
2.321 5.661182946755637
2.3215 5.660113193262746
2.322 5.659137942366715
2.3225 5.658281342938371
2.323 5.657687282626434
2.3235 5.6577534292344245
2.324 5.659303436766989
2.3245 5.663705792800298
2.325 5.672461447755203
2.3255 5.685881376006457
2.326 5.701903864443527
2.3265 5.716622936920142
2.327 5.726315594453147
2.3275 5.72853144822117
2.328 5.722410635837078
2.3285 5.70921675282941
2.329 5.692279701719824
2.3295 5.675204727621455
2.33 5.660304749027774
2.3305 5.648528685836204
2.331 5.6399417817944295
2.3315 5.634008258993878
2.332 5.630047903601064
2.3325 5.627444035263179
2.333 5.6257413753393175
2.3335 5.6246010958874395
2.334 5.623811367488995
2.3345 5.623220519562248
2.335 5.622752211233302
2.3355 5.622368929776294
2.336 5.622077871293102
2.3365 5.621919659342601
2.337 5.621958778796887
2.3375 5.622319461540868
2.338 5.6231762193738595
2.3385 5.624755735567985
2.339 5.627242005453414
2.3395 5.630776866106044
2.34 5.63529992608284
2.3405 5.640368236436884
2.341 5.6450517193777054
2.3415 5.6481238917766445
2.342 5.648762997426776
2.3425 5.64680904880981
2.343 5.642568289297887
2.3435 5.636507499129762
2.344 5.629291174741698
2.3445 5.621667564764876
2.345 5.614321652934442
2.3455 5.6077606422889525
2.346 5.6022095822578555
2.3465 5.59762711861189
2.347 5.593846803524989
2.3475 5.590614218836207
2.348 5.587713480780285
2.3485 5.584973893008798
2.349 5.582310571798057
2.3495 5.579703038556182
2.35 5.577196021391987
2.3505 5.574912841706829
2.351 5.573125284676437
2.3515 5.572421917328319
2.352 5.574235663368154
2.3525 5.582438811460771
2.353 5.608283119926271
2.3535 5.683806018433613
2.354 5.880714390056304
2.3545 6.258412523389892
2.355 6.686018491597925
2.3555 6.9640991229046145
2.356 7.085663663952768
2.3565 7.125907226040099
2.357 7.1231014710268505
2.3575 7.083829968973354
2.358 6.9889688004996655
2.3585 6.794509505507603
2.359 6.469067837893623
2.3595 6.09160570587015
2.36 5.811414765811759
2.3605 5.663914223926899
2.361 5.597836751303878
2.3615 5.5689046181332325
2.362 5.555616550230456
2.3625 5.549132610109713
2.363 5.545900385117389
2.3635 5.544483689104697
2.364 5.544395587073036
2.3645 5.545620662782858
2.365 5.548360124456992
2.3655 5.5527071822117575
2.366 5.558219059887864
2.3665 5.563631241095552
2.367 5.567099829467053
2.3675 5.566878468718515
2.368 5.562381781124315
2.3685 5.554358795292001
2.369 5.544547448649552
2.3695 5.534657646339418
2.37 5.525707952862603
2.3705 5.517996147027268
2.371 5.511418887602804
2.3715 5.505692857795373
2.372 5.500560647503391
2.3725 5.495841939162815
2.373 5.491434209978412
2.3735 5.4873019032295245
2.374 5.483460862295389
2.3745 5.479985841807641
2.375 5.476979686918823
2.3755 5.474578747495452
2.376 5.4729421634261355
2.3765 5.472280833720954
2.377 5.472892506039485
2.3775 5.4751112453127275
2.378 5.479318230273328
2.3785 5.4858586634582
2.379 5.494982045730732
2.3795 5.506574251906581
2.38 5.519792376047616
2.3805 5.532549460186094
2.381 5.542279457432319
2.3815 5.546662974306064
2.382 5.5434184629411325
2.3825 5.533672570392098
2.383 5.518605740964182
2.3835 5.499971370642535
2.384 5.480006234919492
2.3845 5.4607923497399
2.385 5.443626611617053
2.3855 5.429075190182913
2.386 5.41692242588286
2.3865 5.406758662121635
2.387 5.398133715013141
2.3875 5.390694073229192
2.388 5.384149941207867
2.3885 5.378319097832715
2.389 5.373087983426021
2.3895 5.3683833647348935
2.39 5.364152069188905
2.3905 5.3603727405492085
2.391 5.357027355379043
2.3915 5.354122728432839
2.392 5.351672280811839
2.3925 5.349659145098541
2.393 5.348064420457539
2.3935 5.3468753457978435
2.394 5.346097184540521
2.3945 5.345768810563414
2.395 5.345960182544691
2.3955 5.34675521356536
2.396 5.34826768150615
2.3965 5.35058760246229
2.397 5.353704313289501
2.3975 5.3574602900292225
2.398 5.361478252873201
2.3985 5.365158174409497
2.399 5.367681610773563
2.3995 5.368060920122841
2.4 5.365720417856413
2.4005 5.360803266052852
2.401 5.354069736295773
2.4015 5.346768271445717
2.402 5.340052746605685
2.4025 5.334618913940129
2.403 5.330573215750841
2.4035 5.3276643191214434
2.404 5.325569272367107
2.4045 5.324012897955254
2.405 5.322804045875212
2.4055 5.321822890742584
2.406 5.321002457024696
2.4065 5.320303880991003
2.407 5.319731973239569
2.4075 5.319320190615465
2.408 5.31916847080108
2.4085 5.319459135976493
2.409 5.320502805927368
2.4095 5.322739702694933
2.41 5.32667800267891
2.4105 5.332657804076184
2.411 5.340268958739185
2.4115 5.347786382575518
2.412 5.352619110923828
2.4125 5.352622933370113
2.413 5.347693931155784
2.4135 5.339740883372023
2.414 5.3311899095959605
2.4145 5.32376059685184
2.415 5.318095723913843
2.4155 5.3140811957904
2.416 5.311296199133909
2.4165 5.309295178281887
2.417 5.30777613842434
2.4175 5.306560028029625
2.418 5.305568909951734
2.4185 5.304794377539351
2.419 5.30427990656995
2.4195 5.304138540583506
2.42 5.304589605750606
2.4205 5.306041034989302
2.421 5.3091410742308485
2.4215 5.314806666104459
2.422 5.324057520200722
2.4225 5.337483928070784
2.423 5.354577491323586
2.4235 5.372951005864876
2.424 5.388598218564797
2.4245 5.39708955711177
2.425 5.395758580032514
2.4255 5.385122325495327
2.426 5.3683204674366705
2.4265 5.349673296740964
2.427 5.333029660634847
2.4275 5.320584524186752
2.428 5.312558801969026
2.4285 5.307921742662036
2.429 5.3053900628828385
2.4295 5.303967341646559
2.43 5.303039600836889
2.4305 5.302281829531101
2.431 5.301540885340857
2.4315 5.300763743916241
2.432 5.299961416853313
2.4325 5.299194176994612
2.433 5.298567559570716
2.4335 5.2982483005892655
2.434 5.2985033155438375
2.4345 5.299719905426357
2.435 5.302443007564595
2.4355 5.30728784371895
2.436 5.314639596722789
2.4365 5.3240372461226775
2.437 5.333583375360749
2.4375 5.340365208885877
2.438 5.34183002381014
2.4385 5.337595678592311
2.439 5.329627611123926
2.4395 5.320680699930732
2.44 5.312770843423647
2.4405 5.306758018315931
2.441 5.302612212811508
2.4415 5.2999151076256
2.442 5.298179100690782
2.4425 5.297006339478824
2.443 5.29613535578653
2.4435 5.295423766394291
2.444 5.294819625412733
2.4445 5.29434185110851
2.445 5.294067838453372
2.4455 5.294120759539971
2.446 5.2946579298198
2.4465 5.295832199529593
2.447 5.297729963905028
2.4475 5.300218824348916
2.448 5.302841733652033
2.4485 5.304806836739961
2.449 5.305386342084881
2.4495 5.304178045684085
2.45 5.301421345558153
2.4505 5.297931088164691
2.451 5.294654915123588
2.4515 5.292183689949602
2.452 5.290611943918518
2.4525 5.289734142090498
2.453 5.28927350097844
2.4535 5.288983115701083
2.454 5.288686220358495
2.4545 5.288266632339391
2.455 5.287661640047969
2.4555 5.286867243195638
2.456 5.285937570901816
2.4565 5.284999401802321
2.457 5.284247023243354
2.4575 5.283961206410624
2.458 5.284469356885068
2.4585 5.28605162355518
2.459 5.288769840538213
2.4595 5.2921938249589475
2.46 5.29537030906114
2.4605 5.297157907554893
2.461 5.296855107368011
2.4615 5.294563328039376
2.462 5.291032177340589
2.4625 5.287126302142352
2.463 5.283515104577838
2.4635 5.280583327467695
2.464 5.278473194702918
2.4645 5.2771457376132505
2.465 5.27648208577319
2.4655 5.276329822893769
2.466 5.276520868696859
2.4665 5.276911980466889
2.467 5.277392450808903
2.4675 5.27790155269735
2.468 5.278414922244475
2.4685 5.278938640117555
2.469 5.279518439470688
2.4695 5.280224955417469
2.47 5.281149166664171
2.4705 5.2823838252730075
2.471 5.284002728322391
2.4715 5.286024278106976
2.472 5.288361341067975
2.4725 5.290765706108968
2.473 5.292877020429901
2.4735 5.294313192230157
2.474 5.294852906793156
2.4745 5.2945215796323675
2.475 5.293563366729136
2.4755 5.292327758435682
2.476 5.291184907438734
2.4765 5.2904325760142035
2.477 5.290230805867986
2.4775 5.290587943017171
2.478 5.291418932544878
2.4785 5.292603381526518
2.479 5.2940120139561655
2.4795 5.295527036457151
2.48 5.297046903755258
2.4805 5.298505239124808
2.481 5.299867620419843
2.4815 5.3011579255348105
2.482 5.302456775560031
2.4825 5.303942799706072
2.483 5.305914410586321
2.4835 5.308810555336794
2.484 5.313166088543755
2.4845 5.319456577352304
2.485 5.3277143890830265
2.4855 5.337131514823665
2.486 5.346065416233608
2.4865 5.3525821144198735
2.487 5.355103391079724
2.4875 5.352999021959486
2.488 5.347029001490365
2.4885 5.339093904137131
2.489 5.3313441396061245
2.4895 5.325251528226276
2.49 5.321340028454297
2.4905 5.319449369975739
2.491 5.3191301898520935
2.4915 5.319906781179621
2.492 5.3214030248436694
2.4925 5.3233392968786655
2.493 5.325516517607366
2.4935 5.327772988800878
2.494 5.3299927912851315
2.4945 5.332104198554652
2.495 5.3340893005500165
2.4955 5.335956799158933
2.496 5.337719831270822
2.4965 5.339350803622783
2.497 5.340746681935419
2.4975 5.34174631099886
2.498 5.342215920233776
2.4985 5.3421446052243065
2.499 5.341692630983643
2.4995 5.341098179261796
2.5 5.340588493126545
2.5005 5.340313415379964
2.501 5.340374809578194
2.5015 5.340857438767766
2.502 5.34183816588216
2.5025 5.343392221251556
2.503 5.345582074346091
2.5035 5.348511339820136
2.504 5.352401641436434
2.5045 5.357614990603936
2.505 5.364450656793555
2.5055 5.372850834560071
2.506 5.382258975164922
2.5065 5.391714154377767
2.507 5.400075014621552
2.5075 5.406262586293951
2.508 5.409430690568848
2.5085 5.409220920057762
2.509 5.40595834375111
2.5095 5.400669050070921
2.51 5.3946838343263925
2.5105 5.389203679088065
2.511 5.384950128000782
2.5115 5.382174986087034
2.512 5.380672023767869
2.5125 5.3800460942946655
2.513 5.380031924480368
2.5135 5.380625394361762
2.514 5.381908211619934
2.5145 5.3837568217276575
2.515 5.3858185414200515
2.5155 5.387710767550003
2.516 5.389220113480712
2.5165 5.390523318779395
2.517 5.392130463273062
2.5175 5.394642476788596
2.518 5.3983088478717685
2.5185 5.402755044133365
2.519 5.407115481185655
2.5195 5.410520792919837
2.52 5.412562561855746
2.5205 5.41341306785169
2.521 5.413543413969976
2.5215 5.41338564004202
2.522 5.413103964564008
2.5225 5.4126745614126675
2.523 5.411974117035185
2.5235 5.410785284159167
2.524 5.408725236142955
2.5245 5.405568453282281
2.525 5.4015877243487145
2.5255 5.397462161088531
2.526 5.393859656809767
2.5265 5.391195260254931
2.527 5.389581977245805
2.5275 5.388941439707433
2.528 5.389102003929206
2.5285 5.389833476537368
2.529 5.390896350466304
2.5295 5.392058680575146
2.53 5.393126448761389
2.5305 5.393969220197268
2.531 5.394565400946717
2.5315 5.394995639398275
2.532 5.395449724091237
2.5325 5.3962326746394575
2.533 5.397797477602517
2.5335 5.400795696983974
2.534 5.4060766531810005
2.5345 5.414509476756986
2.535 5.426572904500641
2.5355 5.44197081460458
2.536 5.459733542180438
2.5365 5.478811099848271
2.537 5.498301966045017
2.5375 5.51650147963688
2.538 5.529847762372936
2.5385 5.533688796408524
2.539 5.525019110327743
2.5395 5.505428131517076
2.54 5.480771020919392
2.5405 5.457700753384921
2.541 5.440156218784845
2.5415 5.428835987651875
2.542 5.422514961373339
2.5425 5.419504084131355
2.543 5.418394929966097
2.5435 5.418281469141909
2.544 5.418669831764261
2.5445 5.419344327534897
2.545 5.420244514311384
2.5455 5.421393603631798
2.546 5.422881440879869
2.5465 5.424846980939708
2.547 5.427539073181987
2.5475 5.431398615505741
2.548 5.437213576668802
2.5485 5.446230067451293
2.549 5.459984767710108
2.5495 5.479440834157182
2.55 5.503431885286216
2.5505 5.527508473178398
2.551 5.545323165971587
2.5515 5.552642314042148
2.552 5.550665525161242
2.5525 5.544322386913
2.553 5.53749214067427
2.5535 5.5306229254443116
2.554 5.522526445558573
2.5545 5.5127306326615395
2.555 5.502226404228824
2.5555 5.4926038528574095
2.556 5.485176161644492
2.5565 5.480555890107071
2.557 5.4787695857598555
2.5575 5.479596805794611
2.558 5.482857355157999
2.5585 5.488554903724766
2.559 5.496846214685456
2.5595 5.507792324006442
2.56 5.520846339911363
2.5605 5.5342329965313235
2.561 5.544857417287104
2.5615 5.549383618178189
2.562 5.546205272339011
2.5625 5.536490791679667
2.563 5.523403947802572
2.5635 5.510227191362524
2.564 5.499034317601043
2.5645 5.490466874823066
2.565 5.484240606651922
2.5655 5.479864624031465
2.566 5.476985083937248
2.5665 5.475373068431154
2.567 5.474797393025766
2.5675 5.474992504832758
2.568 5.475726546039465
2.5685 5.4768147591346645
2.569 5.4781458275201524
2.5695 5.479674319735683
2.57 5.481423397391587
2.5705 5.483505838713374
2.571 5.48616067971009
2.5715 5.489815769498882
2.572 5.4951956802100055
2.5725 5.503291852795525
2.573 5.514973483263479
2.5735 5.529870619436454
2.574 5.545158542316307
2.5745 5.556058439533175
2.575 5.55872240330264
2.5755 5.55313666064881
2.576 5.5427297262077255
2.5765 5.531498364977312
2.577 5.52180714084989
2.5775 5.514229112766874
2.578 5.508434267641053
2.5785 5.503933121656407
2.579 5.500367481616002
2.5795 5.497495858756513
2.58 5.495131233515822
2.5805 5.493123336997388
2.581 5.491380058001231
2.5815 5.4898700521398185
2.582 5.488602130985556
2.5825 5.487581510885927
2.583 5.486781356386795
2.5835 5.486145932030506
2.584 5.485602688443882
2.5845 5.48508987645294
2.585 5.484570414235997
2.5855 5.484036633307006
2.586 5.483530059147957
2.5865 5.483119781831337
2.587 5.482938535677099
2.5875 5.483182130447614
2.588 5.484167792132774
2.5885 5.48647783088042
2.589 5.491330781515107
2.5895 5.501321496409996
2.59 5.521936085626982
2.5905 5.563552533705205
2.591 5.641579247971424
2.5915 5.766767182214028
2.592 5.9207057746966525
2.5925 6.048380780396141
2.593 6.099676098232243
2.5935 6.057032040334941
2.594 5.929969336426072
2.5945 5.765620195070228
2.595 5.633877536202708
2.5955 5.56154900288334
2.596 5.529754619224248
2.5965 5.51693358220933
2.597 5.512100562923636
2.5975 5.510772004220692
2.598 5.511125015643308
2.5985 5.512366681109474
2.599 5.514118597241796
2.5995 5.516179897915827
2.6 5.518445927030787
2.6005 5.520848902192159
2.601 5.523382244164918
2.6015 5.526082092536314
2.602 5.5290287074213085
2.6025 5.532297502430333
2.603 5.535908521132542
2.6035 5.539741880922043
2.604 5.543509521775589
2.6045 5.5468386638770815
2.605 5.549406663647301
2.6055 5.55099464177376
2.606 5.551483716114791
2.6065 5.550926327679819
2.607 5.549658773966301
2.6075 5.548275274078322
2.608 5.547385153145799
2.6085 5.547384877868516
2.609 5.548407210214205
2.6095 5.550414018448044
2.61 5.553300153110379
2.6105 5.5569658139553
2.611 5.561293030723877
2.6115 5.566090818824416
2.612 5.57092009751961
2.6125 5.5750532500718135
2.613 5.577670250381835
2.6135 5.5784065800862885
2.614 5.577643304244986
2.6145 5.576189431828822
2.615 5.5747445240459905
2.6155 5.573684034649502
2.616 5.573107828625127
2.6165 5.572990250283476
2.617 5.573262760746881
2.6175 5.573885119975588
2.618 5.574878265859538
2.6185 5.576340489079455
2.619 5.578462445347669
2.6195 5.581595458075635
2.62 5.586428983321471
2.6205 5.594367918063752
2.621 5.608349664281964
2.6215 5.634250985216135
2.622 5.68239182070243
2.6225 5.765771003087724
2.623 5.88787596664904
2.6235 6.02339226650087
2.624 6.120774253618721
2.6245 6.135621998925843
2.625 6.05994170001085
2.6255 5.929233432060767
2.626 5.800624357867215
2.6265 5.711208965389118
2.627 5.662726230850988
2.6275 5.6406506980233795
2.628 5.631993448077373
2.6285 5.629465439487281
2.629 5.629699987608519
2.6295 5.631259086569927
2.63 5.633541657937893
2.6305 5.6362593428232595
2.631 5.639258402554915
2.6315 5.642442094136604
2.632 5.645778231414751
2.6325 5.649343761446901
2.633 5.653407283872899
2.6335 5.658543215047373
2.634 5.665634942436259
2.6345 5.675511800351704
2.635 5.688006004552393
2.6355 5.701023759719225
2.636 5.710998853122274
2.6365 5.715078994665544
2.637 5.713031140375926
2.6375 5.707030458456759
2.638 5.699910741942088
2.6385 5.693741957968011
2.639 5.689578930075142
2.6395 5.687923862941221
2.64 5.689279610179963
2.6405 5.694749002308263
2.641 5.7067465732414915
2.6415 5.73011104700707
2.642 5.773578903224974
2.6425 5.849610532907001
2.643 5.967818485711244
2.6435 6.119181008753965
2.644 6.267228850677227
2.6445 6.365650147450906
2.645 6.3822033686554205
2.6455 6.3047462879075935
2.646 6.146187498810225
2.6465 5.957122866717232
2.647 5.804818963109917
2.6475 5.716746263842924
2.648 5.675743700095087
2.6485 5.657777277160187
2.649 5.6491110259265485
2.6495 5.644072838721253
2.65 5.640591990882252
2.6505 5.637933091114594
2.651 5.635824213556055
2.6515 5.634157406485495
2.652 5.632887292651215
2.6525 5.632022716857864
2.653 5.631630051699681
2.6535 5.631836092183058
2.654 5.6327763447522186
2.6545 5.634474634428659
2.655 5.636649686759328
2.6555 5.638565993455662
2.656 5.639184950316811
2.6565 5.637731082380104
2.657 5.634158525378205
2.6575 5.628997051901631
2.658 5.622961630138531
2.6585 5.616769537404969
2.659 5.610990603321814
2.6595 5.605949922536495
2.66 5.601723509010989
2.6605 5.598285371565159
2.661 5.595598978274828
2.6615 5.593669407060847
2.662 5.5925603618984505
2.6625 5.592391796645056
2.663 5.593386187209346
2.6635 5.595880120249368
2.664 5.600244499692752
2.6645 5.606560812090346
2.665 5.614025880495039
2.6655 5.620644300270013
2.666 5.623927949070253
2.6665 5.622340543775706
2.667 5.616059561646302
2.6675 5.606705382674055
2.668 5.596567392337495
2.6685 5.5875617685947025
2.669 5.580496513248137
2.6695 5.575187054326604
2.67 5.571066803871974
2.6705 5.567631196141014
2.671 5.564587750096311
2.6715 5.561806251226719
2.672 5.559277328069235
2.6725 5.557052335761317
2.673 5.555221727994231
2.6735 5.553930056833356
2.674 5.553418255724945
2.6745 5.554166435878096
2.675 5.557054890639228
2.6755 5.563598003890172
2.676 5.575901590008656
2.6765 5.5955285431979425
2.677 5.620574144142119
2.6775 5.64293107111851
2.678 5.651412778369539
2.6785 5.64082956662699
2.679 5.616866536466191
2.6795 5.590346969788237
2.68 5.56870354584366
2.6805 5.553704429643246
2.681 5.544036414577207
2.6815 5.537863783469995
2.682 5.533777417621391
2.6825 5.5308781913982275
2.683 5.5286562620470425
2.6835 5.526849618718855
2.684 5.525339918688261
2.6845 5.524108309703338
2.685 5.523200725522016
2.6855 5.522740837149784
2.686 5.523000253903706
2.6865 5.524452247716908
2.687 5.527796228177293
2.6875 5.533599430636641
2.688 5.541541600160083
2.6885 5.549975244546773
2.689 5.5568131422504115
2.6895 5.560819931798657
2.69 5.561495254184975
2.6905 5.558409397860763
2.691 5.551751553101043
2.6915 5.543150925057918
2.692 5.534947338663485
2.6925 5.528766136144596
2.693 5.524940852958767
2.6935 5.523003392428373
2.694 5.5223251352678
2.6945 5.5224462802533685
2.695 5.523097592021743
2.6955 5.524169790196555
2.696 5.52569010704926
2.6965 5.5278491255616204
2.697 5.531097105617444
2.6975 5.536239317294579
2.698 5.5443805047424215
2.6985 5.556496317667631
2.699 5.572950131882126
2.6995 5.593759734978412
2.7 5.619485793899369
2.7005 5.649832091536871
2.701 5.6793683932292
2.7015 5.696635126011663
2.702 5.691823419698223
2.7025 5.6655341259112
2.703 5.628751627203113
2.7035 5.5944203385937685
2.704 5.569721604110563
2.7045 5.555100784303792
2.705 5.547756486965196
2.7055 5.5447742719471576
2.706 5.5442220136949105
2.7065 5.5450542915875305
2.707 5.546736531019765
2.7075 5.548969366377441
2.708 5.551552430876591
2.7085 5.554331807052475
2.709 5.557202824794653
2.7095 5.560112013749159
2.71 5.563060205839846
2.7105 5.566131394751829
2.711 5.56948592738705
2.7115 5.5733526241651665
2.712 5.577923500848333
2.7125 5.583130409883506
2.713 5.5883768058154315
2.7135 5.592597504070851
2.714 5.5948892960418855
2.7145 5.59518085229134
2.715 5.594209252457142
2.7155 5.592861449954122
2.716 5.591670810226117
2.7165 5.590790409638948
2.717 5.590243132867056
2.7175 5.590145971309412
2.718 5.5907030235771265
2.7185 5.592059761018704
2.719 5.59420068128158
2.7195 5.596994634015673
2.72 5.600262241797124
2.7205 5.603845431213732
2.721 5.6075886554793675
2.7215 5.6113487634767365
2.722 5.614956632452867
2.7225 5.618254471852096
2.723 5.621106909544614
2.7235 5.623472144537561
2.724 5.625408965732327
2.7245 5.627040136409554
2.725 5.628495227312336
2.7255 5.629857978224991
2.726 5.631125581787436
2.7265 5.632211774601614
2.727 5.632999395599906
2.7275 5.6334674437852845
2.728 5.63376187037369
2.7285 5.634164286131793
2.729 5.634972570037193
2.7295 5.636400434910308
2.73 5.638582061310912
2.7305 5.64157503042746
2.731 5.645400088715669
2.7315 5.650041589602336
2.732 5.655449625162286
2.7325 5.661479958584599
2.733 5.667831641467415
2.7335 5.6739594617724025
2.734 5.679108664491783
2.7345 5.68243257914044
2.735 5.683335007143543
2.7355 5.681798856370166
2.736 5.678511776233669
2.7365 5.674577871513425
2.737 5.67099872122063
2.7375 5.6683257888771115
2.738 5.666660474432876
2.7385 5.665865828515371
2.739 5.665762863460038
2.7395 5.666234552811225
2.74 5.667235722364395
2.7405 5.668783897317343
2.741 5.670947163216369
2.7415 5.67387172104934
2.742 5.677863009953003
2.7425 5.683522884993672
2.743 5.691961601146052
2.7435 5.704912163619398
2.744 5.724443286666529
2.7445 5.751648083567894
2.745 5.784212931497618
2.7455 5.814683020843863
2.746 5.8323793555491585
2.7465 5.829508082716926
2.747 5.806718604535649
2.7475 5.7733845953480865
2.748 5.741536032072987
2.7485 5.718465911366887
2.749 5.7048278195140805
2.7495 5.697932608483064
2.75 5.694996088305392
2.7505 5.694226520124228
2.751 5.694673392481277
2.7515 5.695866497244803
2.752 5.6975603687188245
2.7525 5.699624893324892
2.753 5.701993030415745
2.7535 5.704654778293373
2.754 5.707694272706596
2.7545 5.711328407919647
2.755 5.715977051070081
2.7555 5.722281364110191
2.756 5.73098984338344
2.7565 5.7425949220328585
2.757 5.756867600426346
2.7575 5.772735072431439
2.758 5.789036177272403
2.7585 5.805843328853903
2.759 5.825301788849699
2.7595 5.851881501173984
2.76 5.892630615487167
2.7605 5.957944323233753
2.761 6.06082353603843
2.7615 6.209749870034066
2.762 6.3893905124609285
2.7625 6.5500248975016175
2.763 6.647257503745288
2.7635 6.684631542381587
2.764 6.690885888769505
2.7645 6.6870543334274535
2.765 6.681810992251582
2.7655 6.677472263250018
2.766 6.674254449138453
2.7665 6.671910140751904
2.767 6.670180405788536
2.7675 6.668881316057374
2.768 6.667911888648084
2.7685 6.667213369022064
2.769 6.666769088983201
2.7695 6.666572724516533
2.77 6.666623867266327
2.7705 6.666892633250291
2.771 6.667271998119083
2.7715 6.667467900747863
2.772 6.666889736619333
2.7725 6.664489127082365
2.773 6.65866371525884
2.7735 6.647176390475209
2.774 6.627132831267059
2.7745 6.5952372596981474
2.775 6.548665586851944
2.7755 6.486831921451926
2.776 6.412782138670811
2.7765 6.3333159015350935
2.777 6.257076804196733
2.7775 6.192804421917404
2.778 6.148322093457124
2.7785 6.13005377517744
2.779 6.144921435792296
2.7795 6.202739534005638
2.78 6.312385487329318
2.7805 6.461438702881641
2.781 6.595326526607541
2.7815 6.66644431704927
2.782 6.687032756117024
2.7825 6.688255083262265
2.783 6.6859683783111015
2.7835 6.684343767007721
2.784 6.683754343737747
2.7845 6.683918733713534
2.785 6.684619872977808
2.7855 6.6857290180109805
2.786 6.687176613433045
2.7865 6.688920408382759
2.787 6.69092639494838
2.7875 6.693165560218458
2.788 6.695627598548801
2.7885 6.698351926762327
2.789 6.701465573033329
2.7895 6.705243016115651
2.79 6.710130025242978
2.7905 6.716685534908195
2.791 6.725313825881073
2.7915 6.7358945668940455
2.792 6.7474954214066125
2.7925 6.758353582267653
2.793 6.7660448183533655
2.7935 6.768248997201291
2.794 6.7643708872977575
2.7945 6.756356645517395
2.795 6.747504281167104
2.7955 6.7404479129275705
2.796 6.736103158455125
2.7965 6.73407686676127
2.797 6.733551165031579
2.7975 6.733849995232789
2.798 6.734548698657139
2.7985 6.735452566241659
2.799 6.7364718104723815
2.7995 6.737601531002059
2.8 6.738873102382873
2.8005 6.740341268256537
2.801 6.742081588214217
2.8015 6.7442093382133725
2.802 6.74686689865979
2.8025 6.750244560743517
2.803 6.754502034447733
2.8035 6.759624933040262
2.804 6.765181640039535
2.8045 6.770237704460086
2.805 6.773644576290967
2.8055 6.774661402621422
2.806 6.773436182358004
2.8065 6.7709684359093805
2.807 6.768566478817546
2.8075 6.767113473733429
2.808 6.76665075498203
2.8085 6.766672442032095
2.809 6.7667035504145625
2.8095 6.766545779021853
2.81 6.7662011691946615
2.8105 6.765735198670542
2.811 6.765241519636699
2.8115 6.764813569179517
2.812 6.764572516671541
2.8125 6.764665300665031
2.813 6.7653269643689145
2.8135 6.767002352822478
2.814 6.770752288683545
2.8145 6.779315785534382
2.815 6.799812508065611
2.8155 6.848482755097032
2.816 6.951002220510124
2.8165 7.117850178609419
2.817 7.3023421819887675
2.8175 7.418663926691337
2.818 7.411005860121047
2.8185 7.278924710844444
2.819 7.081595067330183
2.8195 6.914454513633227
2.82 6.824110452638583
2.8205 6.788842495268205
2.821 6.777178421241557
2.8215 6.773386922362255
2.822 6.772051520420125
2.8225 6.771522844643825
2.823 6.771263698773711
2.8235 6.7710526421651815
2.824 6.77077783781768
2.8245 6.770384188004871
2.825 6.769898238903811
2.8255 6.769510132376976
2.826 6.769726235761637
2.8265 6.771633106398926
2.827 6.7773771268782985
2.8275 6.790728683318668
2.828 6.816716276494524
2.8285 6.8572842411091
2.829 6.901888717391954
2.8295 6.925806569877019
2.83 6.909692730330881
2.8305 6.861786986837088
2.831 6.8101728810191
2.8315 6.773814693720996
2.832 6.753456060053648
2.8325 6.742926623681453
2.833 6.737336353219502
2.8335 6.734140455086508
2.834 6.732183683588281
2.8345 6.730919800876046
2.835 6.730070191589289
2.8355 6.729452259452791
2.836 6.728933344307671
2.8365 6.728418524519161
2.837 6.727857523572312
2.8375 6.727275579127924
2.838 6.726736759310737
2.8385 6.7263124667710175
2.839 6.725890247529649
2.8395 6.725036648594695
2.84 6.723013436073217
2.8405 6.719299824822095
2.841 6.714069372931189
2.8415 6.708084566566833
2.842 6.702103312527998
2.8425 6.696565988237356
2.843 6.6916095199782974
2.8435 6.6872348073514205
2.844 6.683416625709413
2.8445 6.680128383081814
2.845 6.677353080798537
2.8455 6.675067756019922
2.846 6.6732461592318275
2.8465 6.671865320219797
2.847 6.670933092429293
2.8475 6.670523655737839
2.848 6.67086144529507
2.8485 6.6724644118359615
2.849 6.6762100984005
2.8495 6.683230792055073
2.85 6.6943444356718596
2.8505 6.709391189594247
2.851 6.727223959968792
2.8515 6.746198204431718
2.852 6.764210309661585
2.8525 6.778182953869067
2.853 6.78475029038655
2.8535 6.781867455142568
2.854 6.770135380767472
2.8545 6.7524652183431035
2.855 6.732521544001773
2.8555 6.713211179111766
2.856 6.696174873764947
2.8565 6.6820148435582345
2.857 6.67075399312169
2.8575 6.662047124548461
2.858 6.655288371626432
2.8585 6.649749691876113
2.859 6.64474754617144
2.8595 6.639822374381633
2.86 6.634842537356611
2.8605 6.629895150066811
2.861 6.625118945856927
2.8615 6.6205476535364385
2.862 6.61613529518142
2.8625 6.611822340631758
2.863 6.6075787002846385
2.8635 6.603417108843703
2.864 6.599374517669028
2.8645 6.595510832649322
2.865 6.591903347438378
2.8655 6.588636812688976
2.866 6.5857854435624175
2.8665 6.583409847627682
2.867 6.58155554283361
2.8675 6.580246262630644
2.868 6.579493590819504
2.8685 6.579290176084432
2.869 6.579575330808635
2.8695 6.580231169430232
2.87 6.581080714198717
2.8705 6.581943486049506
2.871 6.582639337025758
2.8715 6.583011989595318
2.872 6.582938658862747
2.8725 6.582374869162826
2.873 6.581355241857465
2.8735 6.579932380274722
2.874 6.5779587675272735
2.8745 6.57470856963008
2.875 6.568032924935463
2.8755 6.552825179956986
2.876 6.520272900188961
2.8765 6.464090158231108
2.877 6.394334674325811
2.8775 6.3343627232779935
2.878 6.2981614913100925
2.8785 6.286277101324306
2.879 6.295998453240226
2.8795 6.326942480624811
2.88 6.38030279870589
2.8805 6.453029738329868
2.881 6.52845187325311
2.8815 6.580092023702766
2.882 6.597582237573138
2.8825 6.594202039979913
2.883 6.585414747668676
2.8835 6.577835082782772
2.884 6.572491046358329
2.8845 6.568796557238275
2.885 6.566106294704638
2.8855 6.563971959919809
2.886 6.562093558934124
2.8865 6.560247090975014
2.887 6.558300179432709
2.8875 6.556449162705273
2.888 6.5554912282131985
2.8885 6.556691168633937
2.889 6.560853390745222
2.8895 6.567273229386379
2.89 6.57392853728314
2.8905 6.578894091669665
2.891 6.581441481861275
2.8915 6.582069412866843
2.892 6.581839474375658
2.8925 6.581676497774541
2.893 6.581983330624852
2.8935 6.5827278004200265
2.894 6.5837218832369055
2.8945 6.584822762003193
2.895 6.585963017682361
2.8955 6.587154469782974
2.896 6.588475313781433
2.8965 6.590035231515254
2.897 6.591990540271227
2.8975 6.594500154274077
2.898 6.597703129961695
2.8985 6.601558990384635
2.899 6.605637701936911
2.8995 6.609105231642846
2.9 6.611128066857623
2.9005 6.611424652128922
2.901 6.6105178139244005
2.9015 6.6093889969166275
2.902 6.608859685549658
2.9025 6.609209573002869
2.903 6.610315179445716
2.9035 6.611953458391574
2.904 6.613932586787745
2.9045 6.616129796121755
2.905 6.618449614974273
2.9055 6.620838902213669
2.906 6.623271710530928
2.9065 6.625762911098749
2.907 6.628369561811218
2.9075 6.631224854312982
2.908 6.634563786742377
2.9085 6.638795155234285
2.909 6.644506249467162
2.9095 6.652323163068876
2.91 6.662375990201457
2.9105 6.673712262860431
2.911 6.684367515320235
2.9115 6.692285677806045
2.912 6.696122810421564
2.9125 6.695678824127618
2.913 6.6922283876462165
2.9135 6.688012727252883
2.914 6.684943794860152
2.9145 6.683815794081011
2.915 6.684519982290232
2.9155 6.6865614769352915
2.916 6.6894392012378825
2.9165 6.692778133376566
2.917 6.696327635190765
2.9175 6.699948584322704
2.918 6.7035626960807955
2.9185 6.707146290891154
2.919 6.710702303409033
2.9195 6.714259171542614
2.92 6.717854935289144
2.9205 6.721555109070706
2.921 6.725434534361548
2.9215 6.729610760054604
2.922 6.734241214952548
2.9225 6.739534617117335
2.923 6.745732812834869
2.9235 6.7530217587346355
2.924 6.7613674132931125
2.9245 6.770331171913443
2.925 6.779024574578469
2.9255 6.786363519137162
2.926 6.7915608968248025
2.9265 6.794568556282797
2.927 6.796162110568065
2.9275 6.797485457796115
2.928 6.79948363037509
2.9285 6.802519737404363
2.929 6.806456982679028
2.9295 6.810961032866264
2.93 6.815718880220611
2.9305 6.820499492812808
2.931 6.8251729729461745
2.9315 6.829669834361934
2.932 6.833971485802182
2.9325 6.838104811181608
2.933 6.842117366642161
2.9335 6.8460921301838065
2.934 6.850152721900627
2.9345 6.854490051661471
2.935 6.859422908205247
2.9355 6.865543994272909
2.936 6.873983003575712
2.9365 6.886617204680063
2.937 6.90464742449528
2.9375 6.924156666444863
2.938 6.934969369437618
2.9385 6.9308309766171154
2.939 6.9177109670221855
2.9395 6.906002808347746
2.94 6.900203024325374
2.9405 6.899140911414768
2.941 6.900530369140108
2.9415 6.9029386359028555
2.942 6.905710195364715
2.9425 6.908554399627362
2.943 6.9113490774411455
2.9435 6.914040261443296
2.944 6.916611634703078
2.9445 6.919076768920575
2.945 6.921484135218528
2.9455 6.923924790105077
2.946 6.9265522600624
2.9465 6.929656578233154
2.947 6.933712276230293
2.9475 6.939369499554036
2.948 6.947121882453577
2.9485 6.956432026349895
2.949 6.965152853430811
2.9495 6.970497507774364
2.95 6.971217888279992
2.9505 6.968395262315588
2.951 6.964076252179313
2.9515 6.959767971815192
2.952 6.956178893423293
2.9525 6.953537888735824
2.953 6.951860346091769
2.9535 6.951017131707812
2.954 6.950822266040526
2.9545 6.951087136799553
2.955 6.951655128583279
2.9555 6.952418381994845
2.956 6.953324374686708
2.9565 6.954363344254083
2.957 6.955551200243305
2.9575 6.956931083948748
2.958 6.958587896118764
2.9585 6.960645055351342
2.959 6.963283176493552
2.9595 6.966717135888721
2.96 6.971113529405637
2.9605 6.976379398853955
2.961 6.981894579826732
2.9615 6.986486162073651
2.962 6.988940349310817
2.9625 6.9887596871602495
2.963 6.9863797319828445
2.9635 6.982775692961657
2.964 6.9789449093635385
2.9645 6.97555342187484
2.965 6.972854120433667
2.9655 6.970824646996115
2.966 6.969331110640465
2.9665 6.968232847038778
2.967 6.9674171444166175
2.9675 6.9668152321585355
2.968 6.966376020189785
2.9685 6.9660779585127015
2.969 6.965922801169955
2.9695 6.965925120869383
2.97 6.9661049667269515
2.9705 6.966456551650752
2.971 6.9669355575267415
2.9715 6.967442863254834
2.972 6.967883631448609
2.9725 6.968178936821066
2.973 6.9683119830166875
2.9735 6.968302104169886
2.974 6.968206140454083
2.9745 6.968099162054869
2.975 6.968055401097842
2.9755 6.9681356199641895
2.976 6.968346281483153
2.9765 6.968683685808922
2.977 6.969151862075894
2.9775 6.969802872409564
2.978 6.9707099292234735
2.9785 6.97195339091395
2.979 6.973619691512231
2.9795 6.975758938096647
2.98 6.978379305214832
2.9805 6.981379798832692
2.981 6.984498299282033
2.9815 6.9873421577229555
2.982 6.98947172266115
2.9825 6.99056797623541
2.983 6.990488037847331
2.9835 6.989324394574029
2.984 6.987391712067871
2.9845 6.985137842929164
2.985 6.982981058753107
2.9855 6.981198747613353
2.986 6.979902866812286
2.9865 6.97911938258471
2.987 6.978821749938732
2.9875 6.978955048967101
2.988 6.979469596718965
2.9885 6.980312859074204
2.989 6.981443979592346
2.9895 6.982812146498069
2.99 6.98436609397879
2.9905 6.986045346949131
2.991 6.987790184508717
2.9915 6.98953504592754
2.992 6.99121555243178
2.9925 6.992745348414716
2.993 6.9939663052159515
2.9935 6.994569069766839
2.994 6.994015208988656
2.9945 6.991462978847506
2.995 6.98577491584271
2.9955 6.975695869707924
2.996 6.960440831059587
2.9965 6.940611949630365
2.997 6.918830133468931
2.9975 6.899293445272051
2.998 6.88668419800121
2.9985 6.884851071634773
2.999 6.895826572657733
2.9995 6.918378110176104
3.0 6.947064781690064
3.0005 6.973729964499452
3.001 6.992328145724515
3.0015 7.002138557231256
3.002 7.006030644911632
3.0025 7.007086762646904
3.003 7.007151978091749
3.0035 7.007024436777798
3.004 7.00694899339329
3.0045 7.00696598687546
3.005 7.0070666668296555
3.0055 7.007233524178381
3.006 7.007477471919231
3.0065 7.007840286667096
3.007 7.008405948422165
3.0075 7.009330320311071
3.008 7.010885901886211
3.0085 7.013507629938641
3.009 7.017846033581432
3.0095 7.024843511624112
3.01 7.035689164873697
3.0105 7.05130543554468
3.011 7.070901458225451
3.0115 7.09041289319947
3.012 7.103341854608428
3.0125 7.1049536821876975
3.013 7.095891322433164
3.0135 7.080981794383132
3.014 7.064982634946934
3.0145 7.050387014413579
3.015 7.0380604637153406
3.0155 7.02820672736338
3.016 7.020697149955148
3.0165 7.0150820706070816
3.017 7.010791493700185
3.0175 7.007302714885541
3.018 7.0042519305991755
3.0185 7.00142096458126
3.019 6.998696190392512
3.0195 6.996044519051208
3.02 6.993482239454267
3.0205 6.991063661296539
3.021 6.988918967599996
3.0215 6.987238529014081
3.022 6.986393506344686
3.0225 6.987084365865573
3.023 6.990786571640055
3.0235 7.000607845402688
3.024 7.022981491614591
3.0245 7.070531211982124
3.025 7.16422069515673
3.0255 7.325795120464998
3.026 7.547220610269366
3.0265 7.762563768111609
3.027 7.883313434922052
3.0275 7.854563083342856
3.028 7.670742660958942
3.0285 7.396982673702664
3.029 7.158375133958828
3.0295 7.023340900698366
3.03 6.9651152242547765
3.0305 6.940907736765326
3.031 6.928844866090505
3.0315 6.9211039061203055
3.032 6.915075865193509
3.0325 6.909801673639483
3.033 6.90486104513636
3.0335 6.900054498075472
3.034 6.895282628877941
3.0345 6.890524494050614
3.035 6.885845393729645
3.0355 6.8814576497164
3.036 6.87787068549594
3.0365 6.876158899290615
3.037 6.878122835334028
3.0375 6.885071349039198
3.038 6.893183842357117
3.0385 6.889453124876476
3.039 6.864842519134586
3.0395 6.836456002487448
3.04 6.832012259575795
3.0405 6.853534374407352
3.041 6.875385787313603
3.0415 6.875958385492036
3.042 6.858283374589317
3.0425 6.836343393774521
3.043 6.818319344618156
3.0435 6.805308201209487
3.044 6.795833408949425
3.0445 6.78839987126283
3.045 6.782011327179249
3.0455 6.7760074504817895
3.046 6.769558655550882
3.0465 6.7605143487195045
3.047 6.741538188772826
3.0475 6.689183621194348
3.048 6.549755854587985
3.0485 6.2839835315736154
3.049 5.986209377845552
3.0495 5.7845947344073645
3.05 5.689242783716943
3.0505 5.666847412278476
3.051 5.704157042322826
3.0515 5.81526005908093
3.052 6.025651800277729
3.0525 6.304609585560017
3.053 6.5268179788371254
3.0535 6.6304516012474
3.054 6.661961227601572
3.0545 6.667433764288702
3.055 6.665615581275239
3.0555 6.6620598351675335
3.056 6.658138421006099
3.0565 6.654033678274193
3.057 6.649490108113619
3.0575 6.643832871881984
3.058 6.635593754562644
3.0585 6.621817296157054
3.059 6.597681009043877
3.0595 6.558772225451546
3.06 6.508164730189722
3.0605 6.462676906836703
3.061 6.446386760618613
3.0615 6.473766585477613
3.062 6.537786191232374
3.0625 6.610092914981183
3.063 6.65890521359172
3.0635 6.673124973351247
3.064 6.663657785132078
3.0645 6.646134281659875
3.065 6.629796260005663
3.0655 6.617509953357291
3.066 6.609057728624449
3.0665 6.603429217190734
3.067 6.599457089548856
3.0675 6.5947210373588385
3.068 6.579124096365329
3.0685 6.506370790262131
3.069 6.241314236360908
3.0695 5.813614326400386
3.07 5.57691984616413
3.0705 5.505272219483879
3.071 5.483889739201966
3.0715 5.4760028612893565
3.072 5.472477879140265
3.0725 5.470763721507862
3.073 5.470023146829793
3.0735 5.469966912928437
3.074 5.47051986168188
3.0745 5.471697518857213
3.075 5.4735553544051045
3.0755 5.476109966994575
3.076 5.479278231616074
3.0765 5.482755800429863
3.077 5.485926644433731
3.0775 5.487886564941523
3.078 5.48775601520384
3.0785 5.485176921724055
3.079 5.480606018775998
3.0795 5.475106206522738
3.08 5.469762819671973
3.0805 5.465256809908687
3.081 5.461767147320622
3.0815 5.459152165841306
3.082 5.457169291618645
3.0825 5.455619535336624
3.083 5.454383274335544
3.0835 5.453406867191421
3.084 5.452698976634218
3.0845 5.452305171842554
3.085 5.45232469171266
3.0855 5.452921212217251
3.086 5.454391055644245
3.0865 5.4572101902139325
3.087 5.462035134114747
3.0875 5.469418115762941
3.088 5.479108754725558
3.0885 5.48935287498417
3.089 5.4971329465418455
3.0895 5.499828699021758
3.09 5.496872858911012
3.0905 5.48995285431254
3.091 5.48161623653576
3.0915 5.473854354962804
3.092 5.46758295510046
3.0925 5.462935401060446
3.093 5.459660834997016
3.0935 5.457401915697674
3.094 5.4558336026299115
3.0945 5.454704244728373
3.095 5.453857165748624
3.0955 5.4532188049615415
3.096 5.452788473253114
3.0965 5.452630677443662
3.097 5.452869696689434
3.0975 5.453673103294187
3.098 5.4552370017333365
3.0985 5.457787140569178
3.099 5.4615625356990725
3.0995 5.466774726894674
3.1 5.4735143955175465
3.1005 5.481569259072981
3.101 5.490149836524728
3.1015 5.497675946477034
3.102 5.502199248050904
3.1025 5.502518380802488
3.103 5.499078639017044
3.1035 5.493605064604366
3.104 5.487952191210675
3.1045 5.483313423089505
3.105 5.480128871592881
3.1055 5.478315894398983
3.106 5.477534271949559
3.1065 5.4773775911068325
3.107 5.477513672433404
3.1075 5.477748680455664
3.108 5.478010162875456
3.1085 5.478290349949364
3.109 5.478615383601734
3.1095 5.479021612447608
3.11 5.4795724265914005
3.1105 5.480353681670562
3.111 5.481489697944464
3.1115 5.483154330990485
3.112 5.4856174954210895
3.1125 5.489264541698456
3.113 5.494605606259708
3.1135 5.502179465107283
3.114 5.512440432462417
3.1145 5.525698191154061
3.115 5.5422037582270045
3.1155 5.562016864172839
3.116 5.584034914255446
3.1165 5.60450725448766
3.117 5.617419527711818
3.1175 5.617992525863408
3.118 5.60592179293621
3.1185 5.58547794240179
3.119 5.56294160668756
3.1195 5.543494644485647
3.12 5.529472020471412
3.1205 5.520678749134592
3.121 5.5157529236262315
3.1215 5.513236610845152
3.122 5.5120292170858525
3.1225 5.511444602593602
3.123 5.511113347448302
3.1235 5.510859276402374
3.124 5.510637440632181
3.1245 5.51047374206679
3.125 5.510453357982578
3.1255 5.510715691101578
3.126 5.511464442886937
3.1265 5.513064734306497
3.127 5.5162970094308
3.1275 5.52311782023246
3.128 5.538487338896993
3.1285 5.572794621789913
3.129 5.640034772073389
3.1295 5.74440470879584
3.13 5.867233430862437
3.1305 5.98015333645369
3.131 6.067350099601753
3.1315 6.128090621548055
3.132 6.167566846119505
3.1325 6.19138035429387
3.133 6.203827562670093
3.1335 6.208246503573132
3.134 6.207263721624076
3.1345 6.202677947669161
3.135 6.195206991112189
3.1355 6.184569071738609
3.136 6.170782905164834
3.1365 6.153920616952715
3.137 6.132862733405331
3.1375 6.103539753076192
3.138 6.059874840677257
3.1385 5.995894738924661
3.139 5.9107270857210255
3.1395 5.813790528188034
3.14 5.722669856152678
3.1405 5.651987207061976
3.141 5.605060788103917
3.1415 5.57692518482381
3.142 5.561004530237947
3.1425 5.552243216646837
3.143 5.547411229854579
3.1435 5.544540484217712
3.144 5.542465738347315
3.1445 5.540555882316236
3.145 5.538579704308872
3.1455 5.536562566764911
3.146 5.534641662941923
3.1465 5.532908969186807
3.147 5.531412992157883
3.1475 5.530187090802021
3.148 5.529298298833422
3.1485 5.52885104931909
3.149 5.529015168346084
3.1495 5.530008183994279
3.15 5.532141391087866
3.1505 5.53577084248925
3.151 5.541279276477085
3.1515 5.549021699640087
3.152 5.55938598945368
3.1525 5.572848059552878
3.153 5.589537482817531
3.1535 5.607795213190978
3.154 5.622799170370194
3.1545 5.628067494577626
3.155 5.620603111699393
3.1555 5.604164149672433
3.156 5.586087858395104
3.1565 5.5717249252695416
3.157 5.562403674835333
3.1575 5.556929039571226
3.158 5.553651520697039
3.1585 5.551540744447439
3.159 5.550447888318373
3.1595 5.5508327491576805
3.16 5.553416072774666
3.1605 5.558909956440181
3.161 5.567946472000972
3.1615 5.580979440037203
3.162 5.597833735559676
3.1625 5.616815327315069
3.163 5.6337664020787015
3.1635 5.642473220985949
3.164 5.637514434553254
3.1645 5.6186695480515345
3.165 5.592231145174076
3.1655 5.566581285057276
3.166 5.546687341782566
3.1665 5.5332350815059135
3.167 5.52493599375181
3.1675 5.52026984202243
3.168 5.517969153356392
3.1685 5.517054519257878
3.169 5.516828760775367
3.1695 5.516869414201305
3.17 5.516935454885362
3.1705 5.516915254420566
3.171 5.516764728642619
3.1715 5.516495654722003
3.172 5.516160916094935
3.1725 5.515851670261735
3.173 5.515713477154406
3.1735 5.515977011141747
3.174 5.51702517109024
3.1745 5.51944463137836
3.175 5.524092349812752
3.1755 5.531965294110132
3.176 5.543721421389676
3.1765 5.558665172532112
3.177 5.574009468228273
3.1775 5.585620367263965
3.178 5.590163935696418
3.1785 5.586534087789267
3.179 5.575941336792693
3.1795 5.561607194045016
3.18 5.547535346637724
3.1805 5.536466634611004
3.181 5.528992022668304
3.1815 5.52436454924283
3.182 5.521591664273932
3.1825 5.519932316534461
3.183 5.518934531251397
3.1835 5.518335529935396
3.184 5.518001453167888
3.1845 5.517865803664294
3.185 5.517907815143933
3.1855 5.518142999753743
3.186 5.518581556726349
3.1865 5.519210804824888
3.187 5.5199596382327405
3.1875 5.520709227195815
3.188 5.52131190805389
3.1885 5.521611786372291
3.189 5.5215348058312435
3.1895 5.521127619031415
3.19 5.5205393555134465
3.1905 5.519906102392709
3.191 5.519285825973982
3.1915 5.518678437824037
3.192 5.518066861858572
3.1925 5.5174695908314755
3.193 5.516947767751245
3.1935 5.51658777259862
3.194 5.516486322447419
3.1945 5.51676724339734
3.195 5.517561689229464
3.1955 5.519001541264184
3.196 5.521243301872183
3.1965 5.524537146389263
3.197 5.529326170223325
3.1975 5.536427363054345
3.198 5.547113602048484
3.1985 5.562961146563331
3.199 5.585123610395233
3.1995 5.6132604846773555
3.2 5.644481538818142
3.2005 5.672710129569865
3.201 5.68920280099329
3.2015 5.686553972594296
3.202 5.664766806118325
3.2025 5.632006844477751
3.203 5.598487449732265
3.2035 5.570977519098993
3.204 5.5518803271730865
3.2045 5.540991491065612
3.205 5.537639763023216
3.2055 5.542556574645919
3.206 5.55977975896204
3.2065 5.599392771748632
3.207 5.680197095851638
3.2075 5.823312072587343
3.208 6.020361633581344
3.2085 6.210237398726975
3.209 6.3374010828699125
3.2095 6.402857770705112
3.21 6.432324239256297
3.2105 6.445201695797539
3.211 6.450999767503894
3.2115 6.4531044495548135
3.212 6.450412890321711
3.2125 6.433862778208614
3.213 6.373068711276944
3.2135 6.203246013893263
3.214 5.912601609629241
3.2145 5.662711471843742
3.215 5.540479779608689
3.2155 5.493056922872342
3.216 5.474260032376445
3.2165 5.465623864635211
3.217 5.46082847559683
3.2175 5.457730153863525
3.218 5.455681514504705
3.2185 5.454797561176476
3.219 5.456008867838009
3.2195 5.461864845730855
3.22 5.478510833677091
3.2205 5.518620354800123
3.221 5.599907206797881
3.2215 5.726816943213389
3.222 5.867619806077594
3.2225 5.975127994024823
3.223 6.024862706274303
3.2235 6.0136318923558845
3.224 5.945092245419301
3.2245 5.832706756179408
3.225 5.70782883126325
3.2255 5.605387180062931
3.226 5.539138071567634
3.2265 5.503368157558513
3.227 5.489116013821765
3.2275 5.493036337836078
3.228 5.522010670528101
3.2285 5.602331306790977
3.229 5.789212604570841
3.2295 6.093437125511149
3.23 6.3430303423287855
3.2305 6.4418541809778125
3.231 6.466674106476273
3.2315 6.471992238884366
3.232 6.47348575851757
3.2325 6.474477773606988
3.233 6.4755722817335615
3.2335 6.476880044974483
3.234 6.478468463155678
3.2345 6.480457410699029
3.235 6.483051926379669
3.2355 6.486608268726068
3.236 6.491449581240048
3.2365 6.496888990566563
3.237 6.497857011422339
3.2375 6.479100087698309
3.238 6.419265528149579
3.2385 6.321609416278897
3.239 6.229334549893353
3.2395 6.185928140780988
3.24 6.207835093296224
3.2405 6.287944604549783
3.241 6.396372604501248
3.2415 6.4894115243834785
3.242 6.541346113440071
3.2425 6.557912693498261
3.243 6.55697978698569
3.2435 6.5514318848766235
3.244 6.54668768765099
3.2445 6.543863346098834
3.245 6.542653927288616
3.2455 6.542604741504522
3.246 6.543416464540663
3.2465 6.544823022771699
3.247 6.546367139584977
3.2475 6.547338221828647
3.248 6.547279557021651
3.2485 6.546722186907318
3.249 6.54688303642603
3.2495 6.548268500186768
3.25 6.550002127229297
3.2505 6.550902575404307
3.251 6.550612170485455
3.2515 6.549616354574531
3.252 6.548661861725564
3.2525 6.548341309825257
3.253 6.548875769878978
3.2535 6.550183806374462
3.254 6.552055222480244
3.2545 6.554314259028238
3.255 6.556834927441801
3.2555 6.559552961571277
3.256 6.562447415210234
3.2565 6.565533203527424
3.257 6.568885439001389
3.2575 6.572626848554193
3.258 6.5767649598618965
3.2585 6.580442370838354
3.259 6.579391701025593
3.2595 6.561294755184057
3.26 6.507438367259366
3.2605 6.417538219103993
3.261 6.3308482790731615
3.2615 6.294023802103985
3.262 6.324666671948701
3.2625 6.40846151860159
3.263 6.506517959595436
3.2635 6.577641315402356
3.264 6.609282390161922
3.2645 6.615499766634506
3.265 6.612548099533945
3.2655 6.608441730811552
3.266 6.605406057799853
3.2665 6.603539200775898
3.267 6.602509054449578
3.2675 6.6019992196637025
3.268 6.60179374929228
3.2685 6.601767348326475
3.269 6.601848886845986
3.2695 6.6020399843693545
3.27 6.60237620128643
3.2705 6.602960021184669
3.271 6.603911552084951
3.2715 6.605383515416402
3.272 6.6074946104242835
3.2725 6.610269199343212
3.273 6.613584593142375
3.2735 6.617209905015938
3.274 6.620898095111502
3.2745 6.624483448142249
3.275 6.627925330351215
3.2755 6.631230397236739
3.276 6.634324653482914
3.2765 6.637047371705701
3.277 6.63923710403128
3.2775 6.640850068755683
3.278 6.6420027348649695
3.2785 6.642838111510145
3.279 6.643471004371741
3.2795 6.643914175252976
3.28 6.644088064454613
3.2805 6.64367509963287
3.281 6.642258825183654
3.2815 6.639634443606654
3.282 6.636074248972345
3.2825 6.632189972269379
3.283 6.6285620985637985
3.2835 6.625504141586068
3.284 6.623078145832367
3.2845 6.621235188403671
3.285 6.619902603208227
3.2855 6.61902332419466
3.286 6.618591916242706
3.2865 6.618674376412085
3.287 6.619424634617093
3.2875 6.621224815744017
3.288 6.624939873565835
3.2885 6.6326598641380405
3.289 6.649779548115169
3.2895 6.689965017025611
3.29 6.782225090171573
3.2905 6.9635149639937834
3.291 7.2289809045494176
3.2915 7.491828068700165
3.292 7.649527425809066
3.2925 7.653255825994582
3.293 7.500275270642276
3.2935 7.236854969483638
3.294 6.968972134139123
3.2945 6.786833065535732
3.295 6.693886347404775
3.2955 6.652730444821059
3.296 6.63515106241186
3.2965 6.627669180653711
3.297 6.624576881383725
3.2975 6.623448422576458
3.298 6.6231944517893835
3.2985 6.623303279071032
3.299 6.623514697012422
3.2995 6.623688361439483
3.3 6.62375314542605
3.3005 6.6237012055852995
3.301 6.62358503494402
3.3015 6.623551470817405
3.302 6.62386915502458
3.3025 6.624971030260212
3.303 6.627573534973785
3.3035 6.632929889464552
3.304 6.642714557448168
3.3045 6.65759237925928
3.305 6.675018575485937
3.3055 6.689394035764287
3.306 6.695555908408481
3.3065 6.692100394748752
3.307 6.681633268482302
3.3075 6.668372365609884
3.308 6.65586553655709
3.3085 6.645939746317722
3.309 6.638939965907107
3.3095 6.6344665836109575
3.31 6.631911590984408
3.3105 6.630699527220455
3.311 6.630214502084466
3.3115 6.629720057740733
3.312 6.628404583864298
3.3125 6.625714960231769
3.313 6.621617273718072
3.3135 6.616610580939555
3.314 6.611318520896744
3.3145 6.606191555885894
3.315 6.601424203067755
3.3155 6.597070421585456
3.316 6.593190021763575
3.3165 6.589826453201177
3.317 6.586948639668674
3.3175 6.584462577042792
3.318 6.582255931893596
3.3185 6.580263505396283
3.319 6.578486863319768
3.3195 6.57700404030613
3.32 6.575973114503969
3.3205 6.575701627873532
3.321 6.576772542583371
3.3215 6.580268801954742
3.322 6.587846307230634
3.3225 6.601226606965683
3.323 6.6204836708461
3.3235 6.641861984586218
3.324 6.657639573480272
3.3245 6.6595574498327705
3.325 6.644453315322523
3.3255 6.617881710948942
3.326 6.590546145922361
3.3265 6.569984079831742
3.327 6.557271379188328
3.3275 6.549999506800845
3.328 6.545670896560229
3.3285 6.5427972358594415
3.329 6.540678164438943
3.3295 6.539043192293534
3.33 6.537796655982558
3.3305 6.536918415015411
3.331 6.5363970506932985
3.3315 6.536247153098432
3.332 6.536541570348027
3.3325 6.537531103539247
3.333 6.539995158816008
3.3335 6.545958149963437
3.334 6.559837502080748
3.3345 6.588180077772322
3.335 6.631420009205127
3.3355 6.662627560525984
3.336 6.625301604365572
3.3365 6.501573148582653
3.337 6.349789359096174
3.3375 6.227608164198728
3.338 6.149635111527279
3.3385 6.108555846611998
3.339 6.094490953008504
3.3395 6.1005703313223725
3.34 6.122640266085605
3.3405 6.158146610143649
3.341 6.204981539030345
3.3415 6.260306029845219
3.342 6.319748344053992
3.3425 6.378397991425429
3.343 6.432019820952557
3.3435 6.477956280535078
3.344 6.514291715143874
3.3445 6.539198615523937
3.345 6.551430151941889
3.3455 6.551616212939998
3.346 6.542786900495972
3.3465 6.529342068380971
3.347 6.515282113858819
3.3475 6.503080154201364
3.348 6.4935926526981165
3.3485 6.486660716920828
3.349 6.481712986125264
3.3495 6.47813186184682
3.35 6.4754336778097334
3.3505 6.473306972905429
3.351 6.471590301399428
3.3515 6.470223758931026
3.352 6.46922091720054
3.3525 6.468628805309264
3.353 6.468524309495325
3.3535 6.469016241466549
3.354 6.470294749915269
3.3545 6.472734906162684
3.355 6.477044103538826
3.3555 6.484440726467471
3.356 6.496597679702275
3.3565 6.514859178342847
3.357 6.538311956350685
3.3575 6.561388534668608
3.358 6.5742326985264254
3.3585 6.568537489270125
3.359 6.544167982620437
3.3595 6.507671924860824
3.36 6.465182122466779
3.3605 6.41845015396087
3.361 6.365124155450606
3.3615 6.300765284362515
3.362 6.222250445791521
3.3625 6.133276138202906
3.363 6.047003205057259
3.3635 5.978346157417325
3.364 5.933118315500907
3.3645 5.907245202320376
3.365 5.893652171205672
3.3655 5.886876118649968
3.366 5.883786875405728
3.3665 5.8828628260881475
3.367 5.883443272124283
3.3675 5.88524348462168
3.368 5.888118287636442
3.3685 5.891909092935328
3.369 5.896297115077988
3.3695 5.900669867141715
3.37 5.904295784940895
3.3705 5.906823771429914
3.371 5.908498925075771
3.3715 5.909777186829026
3.372 5.910868766248295
3.3725 5.91174838723433
3.373 5.912379526846368
3.3735 5.912853028088878
3.374 5.913340686277038
3.3745 5.913991279790264
3.375 5.914890116851937
3.3755 5.91611846227888
3.376 5.917859587860467
3.3765 5.920609321363332
3.377 5.925528696232024
3.3775 5.935389242567363
3.378 5.957244143094141
3.3785 6.010204947161211
3.379 6.142933857808813
3.3795 6.395371414611049
3.38 6.541642140766029
3.3805 6.5082671158765075
3.381 6.470218582111799
3.3815 6.453547252027758
3.382 6.447139369253214
3.3825 6.444590156931411
3.383 6.443514461997723
3.3835 6.4431079930941495
3.384 6.443110351038814
3.3845 6.443434745700267
3.385 6.444066908454274
3.3855 6.445024652991038
3.386 6.446353849872275
3.3865 6.448175869143989
3.387 6.45075345978193
3.3875 6.454602227504657
3.388 6.460633727497066
3.3885 6.470263297529244
3.389 6.48516798651096
3.3895 6.506184405501938
3.39 6.531236310798659
3.3905 6.5544565237132995
3.391 6.56902611468404
3.3915 6.571857932277884
3.392 6.56526048016756
3.3925 6.5537634536520235
3.393 6.53962066609308
3.3935 6.518225078607821
3.394 6.469337642565276
3.3945 6.3524783656669355
3.395 6.177871359874115
3.3955 6.054878798582073
3.396 6.007277167823442
3.3965 5.993303613457971
3.397 5.989929261717312
3.3975 5.989807494980888
3.398 5.990814027563592
3.3985 5.992312599289948
3.399 5.994132768423078
3.3995 5.996276171780932
3.4 5.998889850706793
3.4005 6.002337390745127
3.401 6.007463464290788
3.4015 6.016046258125201
3.402 6.031418066220213
3.4025 6.058596404850408
3.403 6.102587807250328
3.4035 6.163870467886523
3.404 6.233081577224417
3.4045 6.291583479660278
3.405 6.32312721975081
3.4055 6.3252234567253085
3.406 6.305978786799439
3.4065 6.275170539033039
3.407 6.2411180867050104
3.4075 6.210782498997353
3.408 6.189164699401759
3.4085 6.17855557224994
3.409 6.179530136718745
3.4095 6.192592568670913
3.41 6.219758751432209
3.4105 6.265641805543372
3.411 6.337587852213338
3.4115 6.442137734963944
3.412 6.569566856913489
3.4125 6.665271531633711
3.413 6.667144837547176
3.4135 6.611626837060496
3.414 6.563162163265289
3.4145 6.536363548346125
3.415 6.524007798242226
3.4155 6.518845496707514
3.416 6.516915825792588
3.4165 6.516449042395343
3.417 6.516761107512559
3.4175 6.517631296139705
3.418 6.519056862688324
3.4185 6.521155288772376
3.419 6.524153339741786
3.4195 6.528362114272595
3.42 6.534065169945113
3.4205 6.541240337528763
3.421 6.549198085463611
3.4215 6.556579751881361
3.422 6.5620163733981824
3.4225 6.565017795949061
3.423 6.566129317449469
3.4235 6.566272981049219
3.424 6.566243875499068
3.4245 6.566622191115646
3.425 6.567767124704619
3.4255 6.569792879083589
3.426 6.572658424562241
3.4265 6.576349971065279
3.427 6.58109848403712
3.4275 6.58771237942164
3.428 6.598363599379554
3.4285 6.618554393569515
3.429 6.661995911576352
3.4295 6.760271075628629
3.43 6.965227985271425
3.4305 7.264933207558703
3.431 7.394921718642913
3.4315 7.138162407406864
3.432 6.740592371893148
3.4325 6.447736921918868
3.433 6.289723235357164
3.4335 6.216733556215391
3.434 6.185419662911552
3.4345 6.172578434629698
3.435 6.167769549226166
3.4355 6.166597021714105
3.436 6.167243095792194
3.4365 6.168980083887377
3.437 6.171577212584926
3.4375 6.175142721481696
3.438 6.180115997807483
3.4385 6.187410626845842
3.439 6.1985130276451175
3.4395 6.215474975814685
3.44 6.240274325971321
3.4405 6.273257615565025
3.441 6.3111622752540155
3.4415 6.347087746876141
3.442 6.3739210825349195
3.4425 6.388856881511786
3.443 6.394069263250272
3.4435 6.393942828833436
3.444 6.393354098374847
3.4445 6.398150099656543
3.445 6.416325051067676
3.4455 6.456378021371999
3.446 6.518929863826162
3.4465 6.586979239570096
3.447 6.638382393790031
3.4475 6.667724929950505
3.448 6.682323804128949
3.4485 6.689844026065386
3.449 6.6946432451409335
3.4495 6.69869329795885
3.45 6.70276133821064
3.4505 6.706995570894917
3.451 6.711147601300472
3.4515 6.714752349188406
3.452 6.717459800405305
3.4525 6.71927006580252
3.453 6.720259421981496
3.4535 6.720262592100885
3.454 6.7190831633802
3.4545 6.716915783555144
3.455 6.714335412072287
3.4555 6.711965929578821
3.456 6.7102393702993774
3.4565 6.709357410526683
3.457 6.709320369150018
3.4575 6.71002864101293
3.458 6.711379165662341
3.4585 6.713293115743562
3.459 6.7157325674407575
3.4595 6.718661081016585
3.46 6.721935192590066
3.4605 6.724919868379836
3.461 6.7253979989183295
3.4615 6.717275080223609
3.462 6.689013180190304
3.4625 6.631843360396171
3.463 6.558499338165011
3.4635 6.497460093692157
3.464 6.46550001105535
3.4645 6.464817498332033
3.465 6.493833858341806
3.4655 6.550183626491196
3.466 6.62533474046337
3.4665 6.699453030979055
3.467 6.749444561394006
3.4675 6.768690649427932
3.468 6.7687452781518465
3.4685 6.762833665761616
3.469 6.75748069415643
3.4695 6.754263712982744
3.47 6.752886495466474
3.4705 6.752729572574515
3.471 6.753290661256512
3.4715 6.754262022843144
3.472 6.755454274016407
3.4725 6.756788272478258
3.473 6.758266669999352
3.4735 6.759977564368854
3.474 6.762069360971393
3.4745 6.764726638134971
3.475 6.768096138543965
3.4755 6.772138890106006
3.476 6.77650684761974
3.4765 6.780510080201677
3.477 6.783327035814337
3.4775 6.784285164721939
3.478 6.783174216811202
3.4785 6.780341941070229
3.479 6.776607827888726
3.4795 6.772902250007729
3.48 6.7698973071857305
3.4805 6.767852798442603
3.481 6.766733092809431
3.4815 6.766371007392956
3.482 6.766614947527565
3.4825 6.76734037083654
3.483 6.768489637317816
3.4835 6.7700466767436245
3.484 6.7720387237408355
3.4845 6.7745520187273
3.485 6.777711132253642
3.4855 6.781688094641866
3.486 6.786615930551489
3.4865 6.792453863217776
3.487 6.798684433216256
3.4875 6.804079397594335
3.488 6.80693550932853
3.4885 6.805998887179242
3.489 6.801510480118897
3.4895 6.795180631945986
3.49 6.789019566061117
3.4905 6.784237914418369
3.491 6.781069728830908
3.4915 6.779197171277301
3.492 6.77821331804778
3.4925 6.77781443682036
3.493 6.777822638604527
3.4935 6.778164671735573
3.494 6.778805812035082
3.4945 6.779744802119178
3.495 6.780989823255283
3.4955 6.782563904073446
3.496 6.7845550042072125
3.4965 6.787176812450414
3.497 6.7909472913081155
3.4975 6.796947531810598
3.498 6.807165828109722
3.4985 6.824523869451723
3.499 6.851828079535761
3.4995 6.88894259515942
3.5 6.929615055504452
3.5005 6.961842963770205
3.501 6.973627153978014
3.5015 6.9607515609486255
3.502 6.92999995905918
3.5025 6.894276285628821
3.503 6.864127192248806
3.5035 6.843607572147236
3.504 6.831735981552007
3.5045 6.825848189973056
3.505 6.823581307688063
3.5055 6.823383105617579
3.506 6.824372115851307
3.5065 6.826073710363965
3.507 6.828242713293373
3.5075 6.8307694328565605
3.508 6.833603551693096
3.5085 6.836764492741604
3.509 6.840304712318901
3.5095 6.844303229019844
3.51 6.848845022020545
3.5105 6.853967496990143
3.511 6.859584248459352
3.5115 6.865398137251041
3.512 6.870874845231257
3.5125 6.875395280892644
3.513 6.87857295869764
3.5135 6.880456471692228
3.514 6.881500901577174
3.5145 6.882295738922504
3.515 6.8833412257253555
3.5155 6.884946021171024
3.516 6.887266791079292
3.5165 6.890398284867129
3.517 6.894479124953178
3.5175 6.8997369072065124
3.518 6.90648444073273
3.5185 6.915156385724404
3.519 6.926464089221006
3.5195 6.94167925212115
3.52 6.962861357283406
3.5205 6.992519924357741
3.521 7.031960866670933
3.5215 7.077807351828096
3.522 7.118812123230463
3.5225 7.138591478520785
3.523 7.126627594263259
3.5235 7.087828814888051
3.524 7.039614883788256
3.5245 6.9988090840202934
3.525 6.972622560711101
3.5255 6.959306966533208
3.526 6.953977387229863
3.5265 6.952659031467477
3.527 6.9531647936196235
3.5275 6.954536207637182
3.528 6.956431273483042
3.5285 6.958757677596034
3.529 6.9615201003537
3.5295 6.96474957205471
3.53 6.968502322069949
3.5305 6.972964761312727
3.531 6.978660355524474
3.5315 6.98709042511945
3.532 7.002031409210608
3.5325 7.031580866464105
3.533 7.088923344306731
3.5335 7.1861322787313915
3.534 7.3169853634464
3.5345 7.443076553621904
3.535 7.510022710214865
3.5355 7.4861577189199044
3.536 7.383474993930119
3.5365 7.249643859431177
3.537 7.138359417335427
3.5375 7.072530275380138
3.538 7.042558662045802
3.5385 7.03133849398396
3.539 7.028050976873481
3.5395 7.027892724582947
3.54 7.0290292475325495
3.5405 7.030788412209044
3.541 7.032925818359671
3.5415 7.035395525926204
3.542 7.038296154069218
3.5425 7.0419929672735995
3.543 7.047368897259353
3.5435 7.056567345182711
3.544 7.074900813609967
3.5445 7.115924064392044
3.545 7.211145246972715
3.5455 7.404217249551988
3.546 7.679567766860845
3.5465 7.916712155557176
3.547 8.008351437703244
3.5475 7.930747344590949
3.548 7.71976821088512
3.5485 7.4642616378588995
3.549 7.264213804726489
3.5495 7.152626316613351
3.55 7.102869841219346
3.5505 7.082914764671487
3.551 7.075140743911695
3.5515 7.072258670894361
3.552 7.0715951023722505
3.5525 7.072257249192552
3.553 7.074132794007574
3.5535 7.077585810326796
3.554 7.083580458140021
3.5545 7.0940615377081615
3.555 7.112578562327557
3.5555 7.143966095643221
3.556 7.190004460865803
3.5565 7.240917761162984
3.557 7.273864334906711
3.5575 7.269146698309092
3.558 7.229123679924737
3.5585 7.1763922251484304
3.559 7.133281270677668
3.5595 7.106849641455271
3.56 7.092992727009892
3.5605 7.085843521477167
3.561 7.081686685905773
3.5615 7.078781738298253
3.562 7.076433301371149
3.5625 7.074378328955489
3.563 7.072537684853798
3.5635 7.070934352659205
3.564 7.069700447683769
3.5645 7.0691886919935
3.565 7.070255616949997
3.5655 7.075023499972015
3.566 7.088528502907303
3.5665 7.120604396794817
3.567 7.1830236300098305
3.5675 7.274541831859145
3.568 7.366074881690486
3.5685 7.41558730352098
3.569 7.401359546849778
3.5695 7.3357150251254835
3.57 7.250290740802947
3.5705 7.172975140087822
3.571 7.117082235071972
3.5715 7.083388453743395
3.572 7.06582496272734
3.5725 7.057336444488754
3.573 7.053055900899122
3.5735 7.050502619692771
3.574 7.048627390149716
3.5745 7.047035789833942
3.575 7.045601372681715
3.5755 7.044284373221484
3.576 7.043095282329252
3.5765 7.042077416147868
3.577 7.041325801352392
3.5775 7.041106519439734
3.578 7.042192518235713
3.5785 7.046966062060556
3.579 7.062410498211626
3.5795 7.106590313824207
3.58 7.21547678190002
3.5805 7.4286302113921705
3.581 7.72839669327769
3.5815 7.9957088212197265
3.582 8.091523344073593
3.5825 7.974208559153307
3.583 7.71508861206446
3.5835 7.435320601203622
3.584 7.226447972399504
3.5845 7.1084864292872725
3.585 7.054051638882128
3.5855 7.031470896660472
3.586 7.0219131746398
3.5865 7.017088418906746
3.587 7.0138968778615345
3.5875 7.011257956850174
3.588 7.008799882095103
3.5885 7.006400697079912
3.589 7.004029042604121
3.5895 7.001713766779347
3.59 6.999547691352537
3.5905 6.997698212961921
3.591 6.99649893820069
3.5915 6.996582342282934
3.592 6.999114000441783
3.5925 7.005883393816558
3.593 7.018177748410962
3.5935 7.031868846769682
3.594 7.027687061703882
3.5945 6.968068538747539
3.595 6.829492412482355
3.5955 6.649666115868842
3.596 6.493191727688223
3.5965 6.38594688664636
3.597 6.319902102865856
3.5975 6.280398155388203
3.598 6.256472620203845
3.5985 6.241363750944081
3.599 6.230849556043444
3.5995 6.222302849131615
3.6 6.214132733453387
3.6005 6.205577999938037
3.601 6.196865691684535
3.6015 6.189094044228116
3.602 6.183884724532345
3.6025 6.1829054392154665
3.603 6.187778242422275
3.6035 6.200528587584862
3.604 6.224722275446974
3.6045 6.2677175758453485
3.605 6.34541723049374
3.6055 6.484758490327811
3.606 6.68715208127182
3.6065 6.861471519426806
3.607 6.938878857398275
3.6075 6.9588160958722485
3.608 6.9620866010064075
3.6085 6.962312183207795
3.609 6.962370218592565
3.6095 6.962641630450185
3.61 6.963082336138972
3.6105 6.963598146932212
3.611 6.964116614589561
3.6115 6.96460886605282
3.612 6.96509697131295
3.6125 6.965714498317584
3.613 6.966809795828316
3.6135 6.969199868255537
3.614 6.974810550864212
3.6145 6.9878803557694615
3.615 7.015948434689885
3.6155 7.065753390029497
3.616 7.129951881998232
3.6165 7.179328697104803
3.617 7.184542528566179
3.6175 7.146010738769356
3.618 7.089684364966428
3.6185 7.040275439417985
3.619 7.007062046188948
3.6195 6.9880544594360705
3.62 6.978223704116357
3.6205 6.973497897649314
3.621 6.9713761800808856
3.6215 6.970486742808824
3.622 6.970123579093593
3.6225 6.969923099679799
3.623 6.969717092239317
3.6235 6.969457441214726
3.624 6.969259035325416
3.6245 6.969474678764766
3.625 6.970882829810852
3.6255 6.974805227443045
3.626 6.982810777708381
3.6265 6.995458666968905
3.627 7.009852317722525
3.6275 7.018001553784194
3.628 7.011492298076614
3.6285 6.992517219159992
3.629 6.975341888708463
3.6295 6.970561380872952
3.63 6.9748299359210515
3.6305 6.979248310992388
3.631 6.980155121723873
3.6315 6.978914015519522
3.632 6.977374637182687
3.6325 6.976219562332342
3.633 6.975420443640389
3.6335 6.974797855523533
3.634 6.974214455990842
3.6345 6.973617875496349
3.635 6.973029286972534
3.6355 6.972518003613163
3.636 6.97218952745263
3.6365 6.9721683425002
3.637 6.972597782739734
3.6375 6.973616200421385
3.638 6.975361107617329
3.6385 6.977920751921043
3.639 6.981282340347307
3.6395 6.9852542483783155
3.64 6.989409518306487
3.6405 6.993097045137534
3.641 6.9955598972623525
3.6415 6.996300502914987
3.642 6.995398439390628
3.6425 6.993494938489476
3.643 6.991439893743274
3.6435 6.989892229081687
3.644 6.989112740681496
3.6445 6.9890309839585845
3.645 6.989417126846118
3.6455 6.990021728915612
3.646 6.9906301302078555
3.6465 6.991109450724946
3.647 6.991400569180695
3.6475 6.991538923900676
3.648 6.991620416078297
3.6485 6.991793236530893
3.649 6.992219922405959
3.6495 6.993050823489512
3.65 6.994387753977116
3.6505 6.996235988422533
3.651 6.9984351197998
3.6515 7.000587426583972
3.652 7.002099884281452
3.6525 7.002499044226568
3.653 7.001846866234339
3.6535 7.0007878600068425
3.654 7.000104124696356
3.6545 7.000281271214662
3.655 7.001384905379621
3.6555 7.003242264880334
3.656 7.005595041757
3.6565 7.008209824923061
3.657 7.010877354543877
3.6575 7.013426407565503
3.658 7.015725081542215
3.6585 7.017681919587344
3.659 7.019269029093198
3.6595 7.020529104120423
3.66 7.021602294251376
3.6605 7.022774908682931
3.661 7.024504941476132
3.6615 7.027384074057145
3.662 7.031876518296262
3.6625 7.03766658010058
3.663 7.043098023671788
3.6635 7.045716995237258
3.664 7.043967939814668
3.6645 7.038380312213026
3.665 7.031045361517346
3.6655 7.024283469907862
3.666 7.019660293871417
3.6665 7.0177103708406525
3.667 7.0181523557053795
3.6675 7.0202980997289
3.668 7.023412029237158
3.6685 7.026885511171359
3.669 7.030274380260674
3.6695 7.033334737089382
3.67 7.035973467000498
3.6705 7.038256322793393
3.671 7.040350841990475
3.6715 7.042512905302535
3.672 7.04504358342044
3.6725 7.048229651608271
3.673 7.052187603288854
3.6735 7.056645662721487
3.674 7.060820161358717
3.6745 7.063609852250193
3.675 7.064188987293542
3.6755 7.062572220068627
3.676 7.05958844602242
3.6765 7.056342141031213
3.677 7.053706323153899
3.6775 7.052095201041353
3.678 7.051533681331214
3.6785 7.051825037528315
3.679 7.052719569969855
3.6795 7.053989924085454
3.68 7.055473786432668
3.6805 7.0570521886433815
3.681 7.058645900280385
3.6815 7.060181470164916
3.682 7.061612029270628
3.6825 7.062918217267494
3.683 7.064110990273833
3.6835 7.065272486234689
3.684 7.066557667505566
3.6845 7.06823589899841
3.685 7.070715474985927
3.6855 7.074496498501284
3.686 7.080002555627092
3.6865 7.087163783304114
3.687 7.094944542277401
3.6875 7.101350981238233
3.688 7.104384622342459
3.6885 7.103350621887132
3.689 7.099268498297213
3.6895 7.094008254745954
3.69 7.089127484278049
3.6905 7.085474505172621
3.691 7.083295115947384
3.6915 7.082452481144219
3.692 7.0826163425009065
3.6925 7.083414325268948
3.693 7.0845371294696
3.6935 7.085777579718193
3.694 7.087007834626461
3.6945 7.088172844284414
3.695 7.089268672730575
3.6955 7.09032555543348
3.696 7.091396195295604
3.6965 7.0925235557423045
3.697 7.093752947151153
3.6975 7.095096165873831
3.698 7.096545436877725
3.6985 7.09802831581099
3.699 7.099370673308775
3.6995 7.1003156428251115
3.7 7.100654133309486
3.7005 7.10041848510459
3.701 7.099917720018319
3.7015 7.099513128923154
3.702 7.099417364690754
3.7025 7.099697646020593
3.703 7.100331476688649
3.7035 7.101232964944599
3.704 7.102251432473948
3.7045 7.1032349560427255
3.705 7.104045277643894
3.7055 7.1045829688874145
3.706 7.104792634448795
3.7065 7.104681829594232
3.707 7.104322916943578
3.7075 7.1038700147253335
3.708 7.10354705252302
3.7085 7.103602683183829
3.709 7.10425207811942
3.7095 7.105553182229261
3.71 7.107290696536432
3.7105 7.108866778041748
3.711 7.10921078839941
3.7115 7.106884228716006
3.712 7.101213646906875
3.7125 7.094149958387347
3.713 7.090052444974197
3.7135 7.092218768914694
3.714 7.099869262696719
3.7145 7.109292220284183
3.715 7.117159620635463
3.7155 7.122362976684454
3.716 7.125409282389692
3.7165 7.127257850715959
3.717 7.128676531556343
3.7175 7.130030159901245
3.718 7.131364608382914
3.7185 7.132510440136108
3.719 7.13322802461087
3.7195 7.133315905951604
3.72 7.13266102037528
3.7205 7.131304781809358
3.721 7.129498954782879
3.7215 7.127785735455611
3.722 7.126732298575571
3.7225 7.1264114370848395
3.723 7.126198876995281
3.7235 7.125411709627982
3.724 7.123973444703899
3.7245 7.1223981307210105
3.725 7.121241128411387
3.7255 7.120762808548505
3.726 7.120927618262667
3.7265 7.121586159290964
3.727 7.122558570724675
3.7275 7.123679817822983
3.728 7.1248251456273275
3.7285 7.125906034935963
3.729 7.12688678296183
3.7295 7.127782143318902
3.73 7.128696584753585
3.7305 7.129815823222287
3.731 7.1314780192371225
3.7315 7.1341997664431505
3.732 7.138748735198241
3.7325 7.1460868719318595
3.733 7.157032154560748
3.7335 7.1716460301931155
3.734 7.1887033603396295
3.7345 7.206108639345968
3.735 7.221926686915455
3.7355 7.2351934180171975
3.736 7.245481892120718
3.7365 7.2523306905714735
3.737 7.255265376195694
3.7375 7.254441513938377
3.738 7.250801879335429
3.7385 7.245624460378916
3.739 7.239793066592349
3.7395 7.23348361889044
3.74 7.226396629164351
3.7405 7.218328832884606
3.741 7.209623805689218
3.7415 7.201308398173906
3.742 7.194708162396746
3.7425 7.190469831725838
3.743 7.187278237970504
3.7435 7.181981146526874
3.744 7.171921694079981
3.7445 7.15742009133032
3.745 7.141350652427563
3.7455 7.1266818039658775
3.746 7.114940908778434
3.7465 7.106329898430812
3.747 7.100355418928374
3.7475 7.096349751339436
3.748 7.093733723911787
3.7485 7.092041601376871
3.749 7.09094825728462
3.7495 7.0902004872837425
3.75 7.089609617820661
3.7505 7.089073684104476
3.751 7.08859418594436
3.7515 7.088381171308684
3.752 7.088967384826364
3.7525 7.091437256091999
3.753 7.097705845530663
3.7535 7.110727299995415
3.754 7.134051891259021
3.7545 7.169365985878099
3.755 7.211481291505341
3.7555 7.2454520125864486
3.756 7.254333734598112
3.7565 7.233421794418274
3.757 7.194218670873215
3.7575 7.153309819966126
3.758 7.120857590435544
3.7585 7.098812905511255
3.759 7.0848674399833
3.7595 7.075986009195883
3.76 7.069889379523661
3.7605 7.0651787335011
3.761 7.061136569042488
3.7615 7.057479644152406
3.762 7.054231704979178
3.7625 7.05157047364746
3.763 7.049682326090145
3.7635 7.048558250839828
3.764 7.047798555789071
3.7645 7.046676133116633
3.765 7.04445374506889
3.7655 7.040816637259863
3.766 7.036046089464313
3.7665 7.030882564394665
3.767 7.026172785853944
3.7675 7.022509304228435
3.768 7.0200640818819435
3.7685 7.01868634421941
3.769 7.018075541912748
3.7695 7.017938728934035
3.77 7.018029124374018
3.7705 7.018150537530048
3.771 7.018178716356316
3.7715 7.018037661165926
3.772 7.0177255839202735
3.7725 7.017315901820379
3.773 7.01699701356856
3.7735 7.017194421898274
3.774 7.018676525507558
3.7745 7.022414389317
3.775 7.028746305714143
3.7755 7.036259747523366
3.776 7.041803143151767
3.7765 7.042528649732524
3.777 7.038208762901225
3.7775 7.031259514430048
3.778 7.024524989413327
3.7785 7.019546635603327
3.779 7.01646154104782
3.7795 7.014753268547131
3.78 7.0138308336153115
3.7805 7.01325021860086
3.781 7.012725478173597
3.7815 7.012101989062368
3.782 7.011336298083772
3.7825 7.010475839993208
3.783 7.009635541615505
3.7835 7.0090030356449065
3.784 7.0088131930704956
3.7845 7.009309411380882
3.785 7.010680920264602
3.7855 7.012918083722881
3.786 7.015686190998678
3.7865 7.018333014788978
3.787 7.020140941196936
3.7875 7.020694582339536
3.788 7.020113211911764
3.7885 7.018947586635199
3.789 7.0178345205297274
3.7895 7.017163996747134
3.79 7.0170120524288775
3.7905 7.01723315514377
3.791 7.017620695617599
3.7915 7.0180029112086855
3.792 7.018270335709908
3.7925 7.018390244612742
3.793 7.018400730256002
3.7935 7.018386987402626
3.794 7.018490993956418
3.7945 7.018875569998927
3.795 7.019711414743099
3.7955 7.02110716563934
3.796 7.023066855698894
3.7965 7.025396397776844
3.797 7.027668515514246
3.7975 7.029321068609737
3.798 7.029942940583427
3.7985 7.029485863360898
3.799 7.028260513499345
3.7995 7.0267426950571386
3.8 7.025320672558464
3.8005 7.024236478239671
3.801 7.02356469261625
3.8015 7.023261353600634
3.802 7.023196249363969
3.8025 7.02321881212636
3.803 7.023209531862633
3.8035 7.023081181054066
3.804 7.022808934324021
3.8045 7.022409330800374
3.805 7.021961423896454
3.8055 7.021568897377169
3.806 7.021359218975749
3.8065 7.021453321647562
3.807 7.021917834117144
3.8075 7.022747882821908
3.808 7.023807237225818
3.8085 7.024815686468064
3.809 7.025386264751812
3.8095 7.025177843265037
3.81 7.0240595930036
3.8105 7.02215367509609
3.811 7.019859325287437
3.8115 7.017737390654875
3.812 7.016227458077419
3.8125 7.015459318372309
3.813 7.015294938671354
3.8135 7.015483693076022
3.814 7.015789643949023
3.8145 7.01599160726082
3.815 7.015933757878694
3.8155 7.015499138169548
3.816 7.014636873616566
3.8165 7.013390191622677
3.817 7.011876626177185
3.8175 7.010298680581815
3.818 7.008937924021107
3.8185 7.008141428227581
3.819 7.008285414708181
3.8195 7.009663551078387
3.82 7.0122539562301105
3.8205 7.015363031772508
3.821 7.017501305412309
3.8215 7.017026060689164
3.822 7.013358835820143
3.8225 7.007577524170562
3.823 7.001531011500259
3.8235 6.996561890644068
3.824 6.993036984444779
3.8245 6.9907327889556194
3.825 6.989300059885115
3.8255 6.988457699196611
3.826 6.987991035576086
3.8265 6.987722949011647
3.827 6.987494849327763
3.8275 6.98716513245003
3.828 6.9866108433675125
3.8285 6.985750047826007
3.829 6.984544120419581
3.8295 6.9830050700166515
3.83 6.981204656804951
3.8305 6.979237051647062
3.831 6.977230255168785
3.8315 6.975285667001628
3.832 6.9734720057226545
3.8325 6.971781093208432
3.833 6.97014944798373
3.8335 6.9684602176649415
3.834 6.9665944112391776
3.8345 6.9644727473955035
3.835 6.962086951538038
3.8355 6.959552375713284
3.836 6.957060497059794
3.8365 6.954780804548302
3.837 6.952803175738318
3.8375 6.951129978372017
3.838 6.9497244133623814
3.8385 6.948521896067262
3.839 6.947473274806765
3.8395 6.946554749775525
3.84 6.945768141203113
3.8405 6.945097775903185
3.841 6.944511293187513
3.8415 6.943932017491002
3.842 6.94326480091967
3.8425 6.942417647285084
3.843 6.941289863230641
3.8435 6.93980806056135
3.844 6.937925333481341
3.8445 6.93564966053902
3.845 6.933081918939725
3.8455 6.930425764450148
3.846 6.927981674217434
3.8465 6.926146807744245
3.847 6.925374818336857
3.8475 6.92612605585892
3.848 6.928852519147372
3.8485 6.933996201161027
3.849 6.942033847316233
3.8495 6.953301813224564
3.85 6.967325113151802
3.8505 6.981764615535151
3.851 6.992164585965564
3.8515 6.9940086616263875
3.852 6.985883957160975
3.8525 6.970360310147165
3.853 6.951922068545172
3.8535 6.934510383137623
3.854 6.920608021864219
3.8545 6.911206041438828
3.855 6.905988755045558
3.8555 6.903858176051828
3.856 6.903618599312639
3.8565 6.904347772400526
3.857 6.905466849523159
3.8575 6.906604991620406
3.858 6.907544116032761
3.8585 6.908162924101103
3.859 6.908451607218356
3.8595 6.908528269008495
3.86 6.908707645413471
3.8605 6.909617430110184
3.861 6.912443073611306
3.8615 6.919230717086109
3.862 6.932400682594216
3.8625 6.951743680237274
3.863 6.969191718762274
3.8635 6.972580482048055
3.864 6.963337370275991
3.8645 6.957801904595811
3.865 6.964175852579889
3.8655 6.971190994379554
3.866 6.963966242676418
3.8665 6.944454659611098
3.867 6.924703752772326
3.8675 6.911278161635415
3.868 6.904102152795935
3.8685 6.901005789147377
3.869 6.900187646220137
3.8695 6.900568839691009
3.87 6.9015911138650905
3.8705 6.90296652937955
3.871 6.904520941758231
3.8715 6.906141216550686
3.872 6.907766709924821
3.8725 6.90939353399317
3.873 6.91110285306402
3.8735 6.913021431926535
3.874 6.9148996318648726
3.8745 6.914698134598255
3.875 6.906608957623662
3.8755 6.885258757778677
3.876 6.862302562114118
3.8765 6.870760965640264
3.877 6.939935511851734
3.8775 7.073699707741922
3.878 7.24025162190195
3.8785 7.377833853935461
3.879 7.431700461594246
3.8795 7.391166276830531
3.88 7.287904603458899
3.8805 7.169003687951663
3.881 7.0702433591874625
3.8815 7.004122537626686
3.882 6.966147292714562
3.8825 6.946532377826238
3.883 6.937161247194358
3.8835 6.9329946060746375
3.884 6.931303861717718
3.8845 6.930675715346056
3.885 6.930396204039712
3.8855 6.930105138430988
3.886 6.929652812273271
3.8865 6.928994314741096
3.887 6.928161594885821
3.8875 6.9272266513724245
3.888 6.926289570429145
3.8885 6.925467667331399
3.889 6.924940282082866
3.8895 6.924980794547586
3.89 6.926098760585915
3.8905 6.929218052773863
3.891 6.935961012022051
3.8915 6.948894583520674
3.892 6.9711103112212855
3.8925 7.003906169973738
3.893 7.04242312632675
3.8935 7.073846370142673
3.894 7.083923044468
3.8945 7.0680940185801235
3.895 7.034841834232137
3.8955 6.9980335496002395
3.896 6.967554262725195
3.8965 6.946463536174366
3.897 6.9334113659429475
3.8975 6.9257663234961635
3.898 6.921250244305955
3.8985 6.918320930594233
3.899 6.916040563130001
3.8995 6.913898906993848
3.9 6.911645460171381
3.9005 6.909195146302779
3.901 6.906578304822413
3.9015 6.903904595626655
3.902 6.901338131186329
3.9025 6.899109698081639
3.903 6.897525467456551
3.9035 6.8969963387742395
3.904 6.898038054075212
3.9045 6.901283341446256
3.905 6.907450812453216
3.9055 6.91724570246794
3.906 6.930842901832157
3.9065 6.946682258865832
3.907 6.9605239693938055
3.9075 6.966743873064057
3.908 6.962075235247721
3.9085 6.9480382515357695
3.909 6.929764902773086
3.9095 6.912611073279842
3.91 6.8997515173743915
3.9105 6.891693115165764
3.911 6.887302993254523
3.9115 6.885109893563546
3.912 6.883988854448099
3.9125 6.88323344481221
3.913 6.882445686301382
3.9135 6.881415919525614
3.914 6.880072543365478
3.9145 6.878446002826499
3.915 6.876659141188687
3.9155 6.874907812246826
3.916 6.873487715848289
3.9165 6.872845071630652
3.917 6.87367359265589
3.9175 6.8769405416092235
3.918 6.883619177525255
3.9185 6.893867581069547
3.919 6.9058788170669265
3.9195 6.91562158584573
3.92 6.918687046195861
3.9205 6.91341322861125
3.921 6.902195686348867
3.9215 6.8896828451283545
3.922 6.879659631631463
3.9225 6.8734815539078715
3.923 6.870615139838514
3.9235 6.869904599390302
3.924 6.8703792864883075
3.9245 6.871424988424391
3.925 6.872687007298871
3.9255 6.873958269661023
3.926 6.87513298089394
3.9265 6.876174493619351
3.927 6.8771489355450575
3.9275 6.87828895529493
3.928 6.8801191402915345
3.9285 6.88370763192401
3.929 6.8910276307440705
3.9295 6.905098137801061
3.93 6.928826512792216
3.9305 6.961422442200935
3.931 6.994288975677409
3.9315 7.012949258004869
3.932 7.007434962040386
3.9325 6.981284593238331
3.933 6.9481874042553065
3.9335 6.920484627973621
3.934 6.902749306159262
3.9345 6.893617041884984
3.935 6.889983761423738
3.9355 6.889357133852459
3.936 6.890255039460768
3.9365 6.891913470250892
3.937 6.893952245321448
3.9375 6.896170736662659
3.938 6.898439137250352
3.9385 6.9006793381499465
3.939 6.902842424354039
3.9395 6.904946278301261
3.94 6.907111587349447
3.9405 6.9096891390149695
3.941 6.913423434978301
3.9415 6.9196787998012175
3.942 6.930566152550129
3.9425 6.948518589594953
3.943 6.974778302699879
3.9435 7.0067003453789996
3.944 7.0360282139285575
3.9445 7.051665779223167
3.945 7.046954049084529
3.9455 7.024792811759153
3.946 6.9948200122133875
3.9465 6.966419937407021
3.947 6.944378393303997
3.9475 6.929340543352082
3.948 6.919988464724626
3.9485 6.914605323585513
3.949 6.911786390877224
3.9495 6.910568847428711
3.95 6.910361173075857
3.9505 6.91080736682457
3.951 6.911696181130712
3.9515 6.912907427534869
3.952 6.91435400304901
3.9525 6.916006716588709
3.953 6.917885729955182
3.9535 6.920077314442351
3.954 6.9227113996539265
3.9545 6.925890524980111
3.955 6.929604562415485
3.9555 6.933665772417334
3.956 6.937650579540839
3.9565 6.940896926861535
3.957 6.942574965338355
3.9575 6.941915897226473
3.958 6.9384674388385905
3.9585 6.932315156296553
3.959 6.924248634903962
3.9595 6.915659716790031
3.96 6.907922149231861
3.9605 6.90175726935241
3.961 6.897205908571514
3.9615 6.893973303243578
3.962 6.891733844636362
3.9625 6.890254212123055
3.963 6.889390947839183
3.9635 6.889068922824548
3.964 6.889263335262501
3.9645 6.890009650343306
3.965 6.891415626804602
3.9655 6.893670173765389
3.966 6.896999369976739
3.9665 6.901506391263534
3.967 6.906895629800359
3.9675 6.91224598432916
3.968 6.916094999536827
3.9685 6.91696921657262
3.969 6.9141080732327245
3.9695 6.907964080627038
3.97 6.899899573644071
3.9705 6.8914702150733715
3.971 6.883706002132825
3.9715 6.876942482023799
3.972 6.87104728753448
3.9725 6.865774186963178
3.973 6.860936857350798
3.9735 6.856470773948748
3.974 6.852379130042533
3.9745 6.848733991144404
3.975 6.845653001233901
3.9755 6.843317897716129
3.976 6.842020151428906
3.9765 6.842282679421049
3.977 6.844988165964673
3.9775 6.851470302356442
3.978 6.863307567771542
3.9785 6.8813855733563765
3.979 6.90419839864849
3.9795 6.926318433875829
3.98 6.939494810602226
3.9805 6.937273539239599
3.981 6.919919225422498
3.9815 6.89449914023064
3.982 6.869665843494432
3.9825 6.85047922523846
3.983 6.837482187746782
3.9835 6.8289196088352115
3.984 6.822818447401684
3.9845 6.817785601463524
3.985 6.8130652462320205
3.9855 6.808337531129063
3.986 6.803543569046805
3.9865 6.798770403897433
3.987 6.794178999680521
3.9875 6.790028967850966
3.988 6.786767985810989
3.9885 6.785290650144181
3.989 6.787548127100906
3.9895 6.797753273403514
3.99 6.824018397069403
3.9905 6.877859444320543
3.991 6.965075873207742
3.9915 7.0673965843424105
3.992 7.1379020989500885
3.9925 7.133687333207402
3.993 7.057028361556781
3.9935 6.951702326796917
3.994 6.861125988092726
3.9945 6.801872429973735
3.995 6.769507990832499
3.9955 6.753760314133246
3.996 6.746393667924983
3.9965 6.742626632368695
3.997 6.740154077527985
3.9975 6.737965370228236
3.998 6.73562909367642
3.9985 6.732970818915466
3.999 6.729960887394156
3.9995 6.726704003844531
4.0 6.723402683859507
4.0005 6.720407729923113
4.001 6.718397545095793
4.0015 6.718772423246404
4.002 6.72439633497227
4.0025 6.740376494753284
4.003 6.773491341476515
4.0035 6.827877960814631
4.004 6.897351476430287
4.0045 6.962827687950614
4.005 7.00203709296543
4.0055 7.002578092309784
4.006 6.965849466751693
4.0065 6.904241687821034
4.007 6.8356575937596
4.0075 6.776117426329072
4.008 6.733503507596587
4.0085 6.707490441855589
4.009 6.693530024163381
4.0095 6.68678647839996
4.01 6.683875023489155
4.0105 6.682854416499205
4.011 6.682707544229378
4.0115 6.682886498161214
4.012 6.683049075358874
4.0125 6.682955945362715
4.013 6.682445453019006
4.0135 6.681481293520517
4.014 6.680182019010865
4.0145 6.678916652537731
4.015 6.678453096908481
4.0155 6.680282046391077
4.016 6.686994280892271
4.0165 6.702140921629863
4.017 6.728114310207352
4.0175 6.761702108025463
4.018 6.791552735852767
4.0185 6.803800816623647
4.019 6.792540284010603
4.0195 6.763970548195913
4.02 6.730398291371855
4.0205 6.701412147076817
4.021 6.680513279896668
4.0215 6.666949756141441
4.022 6.658642662043129
4.0225 6.653746324349435
4.023 6.651030291859747
4.0235 6.649744428904143
4.024 6.649403003289684
4.0245 6.649682454431303
4.025 6.650341987000265
4.0255 6.651230000320159
4.026 6.652291689076015
4.0265 6.65358768579993
4.027 6.655245640681309
4.0275 6.657388227704868
4.028 6.659983292541988
4.0285 6.662787647031842
4.029 6.665449825838615
4.0295 6.667838063715645
4.03 6.670392732704729
4.0305 6.6740997392249986
4.031 6.679642212822444
4.0315 6.685763192793098
4.032 6.688616832072994
4.0325 6.684389245722278
4.033 6.6731913210315765
4.0335 6.659132192700089
4.034 6.646501737525301
4.0345 6.637211825329294
4.035 6.631111414394499
4.0355 6.627310831951141
4.036 6.6249265156799995
4.0365 6.623301111716567
4.037 6.622059312125454
4.0375 6.621099179887243
4.038 6.620527242445752
4.0385 6.620466606328576
4.039 6.620933122964394
4.0395 6.621836183772296
4.04 6.622996547153609
4.0405 6.624150086824941
4.041 6.624906229717955
4.0415 6.62474036036195
4.042 6.623178225473285
4.0425 6.620108191790963
4.043 6.615890597718171
4.0435 6.6111166295187624
4.044 6.606262058279664
4.0445 6.601581787371008
4.045 6.597173767870468
4.0455 6.593117344537268
4.046 6.589540514063466
4.0465 6.586671233797529
4.047 6.5848864003805465
4.0475 6.584751421333018
4.048 6.5870407270743945
4.0485 6.59277605652004
4.049 6.6032761519482035
4.0495 6.620255692793676
4.05 6.645572820302564
4.0505 6.679814672719945
4.051 6.718976993322966
4.0515 6.751456266173748
4.052 6.76110968973972
4.0525 6.739060398092378
4.053 6.693285251073381
4.0535 6.643090401604817
4.054 6.60376351979643
4.0545 6.579026362860973
4.055 6.565383004941727
4.0555 6.558187670102799
4.056 6.554152095794758
4.0565 6.55139647582537
4.057 6.548951204714698
4.0575 6.546357898968178
4.058 6.5434415921392715
4.0585 6.540202134854144
4.059 6.53675730905944
4.0595 6.533330589679527
4.06 6.530311297925219
4.0605 6.528556409200093
4.061 6.530249597537355
4.0615 6.541315868001004
4.062 6.57733041269826
4.0625 6.6752248674881765
4.063 6.902850496707928
4.0635 7.316851912246693
4.064 7.83540312982941
4.0645 8.25265180583726
4.065 8.461142038798627
4.0655 8.461957083368887
4.066 8.241000137199222
4.0665 7.776232252686158
4.067 7.204097111670211
4.0675 6.788345876703722
4.068 6.594046091367232
4.0685 6.5240360654013
4.069 6.501250612663825
4.0695 6.493871525152854
4.07 6.491449315233495
4.0705 6.490736856187639
4.071 6.490667543793108
4.0715 6.4908131833454386
4.072 6.490943665636277
4.0725 6.4909046328935345
4.073 6.4906441506641555
4.0735 6.490273567139718
4.074 6.490280629829781
4.0745 6.491945801221941
4.075 6.498259749404787
4.0755 6.515214933961976
4.076 6.5514039711108145
4.0765 6.6109371349065755
4.077 6.680085208817617
4.0775 6.726155420535494
4.078 6.722813410192507
4.0785 6.67358187803793
4.079 6.604979848962514
4.0795 6.543192587312382
4.08 6.500142968485048
4.0805 6.474824665207071
4.081 6.4613309526789555
4.0815 6.454349903630004
4.082 6.450666246743865
4.0825 6.448649907244271
4.083 6.447548624048561
4.0835 6.446992006615566
4.084 6.446774089154702
4.0845 6.4467538258292665
4.085 6.4468464622836565
4.0855 6.447070855115473
4.086 6.4476526041159525
4.0865 6.449249547704256
4.087 6.45333761219653
4.0875 6.4627230890075476
4.088 6.481774783172914
4.0885 6.51509756476893
4.089 6.562533801452955
4.0895 6.611897305130689
4.09 6.639343725725371
4.0905 6.626045318101224
4.091 6.5769436570222455
4.0915 6.51696459502912
4.092 6.46836394182838
4.0925 6.437783728552122
4.093 6.421126882949642
4.0935 6.412422417015452
4.094 6.407678248747037
4.0945 6.404889830911734
4.095 6.403184049069609
4.0955 6.4021992912466255
4.096 6.401762638743096
4.0965 6.401778048819421
4.097 6.402179878767247
4.0975 6.40294192410908
4.098 6.404150929496121
4.0985 6.40613344666606
4.099 6.409761548570304
4.0995 6.416863273272663
4.1 6.430265357356615
4.1005 6.452427212572204
4.101 6.481933569965368
4.1015 6.51031715156319
4.102 6.524686337800177
4.1025 6.5171182631506985
4.103 6.491644300528246
4.1035 6.460276810237237
4.104 6.433462922404982
4.1045 6.415073364773497
4.105 6.404011580557618
4.1055 6.39767935921608
4.106 6.393999326665143
4.1065 6.391774046769954
4.107 6.390444079798345
4.1075 6.38977023362919
4.108 6.389676787404032
4.1085 6.390163583296531
4.109 6.39129324348377
4.1095 6.393265898034012
4.11 6.396515411908337
4.1105 6.401949654827184
4.111 6.411109005986519
4.1115 6.425941033087605
4.112 6.4475005004869965
4.1125 6.473483703313323
4.113 6.496600822308502
4.1135 6.507276145435951
4.114 6.500759598114983
4.1145 6.481645583625647
4.115 6.459565211216755
4.1155 6.441597214207023
4.116 6.429685050556613
4.1165 6.422716151173957
4.117 6.418920107949606
4.1175 6.4169128694773905
4.118 6.415857797398101
4.1185 6.41531610545479
4.119 6.415108129158228
4.1195 6.415181484609481
4.12 6.415571424424129
4.1205 6.416410884651829
4.121 6.4179807077295665
4.1215 6.420893272499236
4.122 6.426422692641682
4.1225 6.437030772579861
4.123 6.456817653580415
4.1235 6.491023828461086
4.124 6.543279751397033
4.1245 6.609917029679354
4.125 6.67448489725387
4.1255 6.711098079490378
4.126 6.700833273287015
4.1265 6.648179254273159
4.127 6.5786792917346615
4.1275 6.51877516026419
4.128 6.479372707812174
4.1285 6.457763921881237
4.129 6.447335925885841
4.1295 6.442938451268543
4.13 6.441638108986958
4.1305 6.441931806879292
4.131 6.4430549155348915
4.1315 6.444594139043507
4.132 6.446311332929386
4.1325 6.448074318917233
4.133 6.449834941478476
4.1335 6.451632274141825
4.134 6.453592643472162
4.1345 6.455925160374636
4.135 6.458803987926713
4.1355 6.4620173266255305
4.136 6.464598703573237
4.1365 6.4650037676008525
4.137 6.462451480075306
4.1375 6.45819660851287
4.138 6.4545228067569775
4.1385 6.45227646632643
4.139 6.4504178473462135
4.1395 6.447821385716664
4.14 6.444443481709597
4.1405 6.440896902183778
4.141 6.437709161904858
4.1415 6.435082484837859
4.142 6.433026138340369
4.1425 6.431477119081028
4.143 6.430362508639418
4.1435 6.429621577656667
4.144 6.429225187741154
4.1445 6.429153958246618
4.145 6.429350012931956
4.1455 6.429655620637271
4.146 6.429785531529602
4.1465 6.429460893998253
4.147 6.428619436613562
4.1475 6.427442697201012
4.148 6.426042578809944
4.1485 6.424151270651163
4.149 6.421337843052691
4.1495 6.4175288663667756
4.15 6.413171191456706
4.1505 6.408807964413186
4.151 6.404648074824888
4.1515 6.400550222557325
4.152 6.396305664200365
4.1525 6.391850540978509
4.153 6.387294725851741
4.1535 6.382807887304964
4.154 6.378496539105872
4.1545 6.374297276465891
4.155 6.37006041162608
4.1555 6.365684067295628
4.156 6.361243640217936
4.1565 6.356944850921425
4.157 6.352977072934759
4.1575 6.349413354061315
4.158 6.346218202711715
4.1585 6.343311951285421
4.159 6.340619628024661
4.1595 6.338105340330196
4.16 6.335767825180398
4.1605 6.33363795942186
4.161 6.331751056806433
4.1615 6.330148413567783
4.162 6.328913770765101
4.1625 6.328210959445925
4.163 6.3282690974569435
4.1635 6.329203942215888
4.164 6.330534059510936
4.1645 6.330132674045948
4.165 6.3223950633036905
4.1655 6.296428845325946
4.166 6.238047520761119
4.1665 6.141634175116759
4.167 6.026630820537627
4.1675 5.931835643099171
4.168 5.889643673658369
4.1685 5.915452038556881
4.169 6.007278919388052
4.1695 6.130996495412245
4.17 6.226180425045961
4.1705 6.267497550379223
4.171 6.275893895314453
4.1715 6.273563782754716
4.172 6.269424000112861
4.1725 6.265557879719661
4.173 6.262164457029969
4.1735 6.259149527651011
4.174 6.256444793246582
4.1745 6.254028198570896
4.175 6.251904314162929
4.1755 6.2500911274160424
4.176 6.248626938087475
4.1765 6.2475748432236395
4.177 6.247025817026835
4.1775 6.24705913014241
4.178 6.247468962743318
4.1785 6.247083915965706
4.179 6.242960145103177
4.1795 6.231521878177708
4.18 6.214187383563311
4.1805 6.202002902183495
4.181 6.208387347472233
4.1815 6.235277631297994
4.182 6.269615221158619
4.1825 6.294702632989661
4.183 6.303620824725921
4.1835 6.300084711894276
4.184 6.290431177765023
4.1845 6.279067589452034
4.185 6.268380658259818
4.1855 6.259424645219197
4.186 6.252340632699348
4.1865 6.246825559435012
4.187 6.242559759398071
4.1875 6.239336284116013
4.188 6.237010356756612
4.1885 6.235441267381268
4.189 6.234521392241592
4.1895 6.23418336672288
4.19 6.234406409088842
4.1905 6.235190404520929
4.191 6.2365420387645125
4.1915 6.238431063820694
4.192 6.240805965502031
4.1925 6.2436929373682615
4.193 6.24731257673209
4.1935 6.252275926569054
4.194 6.259732895816868
4.1945 6.271634454587752
4.195 6.290928575796873
4.1955 6.321186386211193
4.196 6.364525287397961
4.1965 6.417644073172476
4.197 6.469215934254437
4.1975 6.504173815081132
4.198 6.512825442458982
4.1985 6.4955317560886625
4.199 6.459352119498402
4.1995 6.412971965503538
4.2 6.364987310689911
4.2005 6.323550386739673
4.201 6.293633571807535
4.2015 6.275361669489807
4.202 6.2656055314308
4.2025 6.260861133850542
4.203 6.2587146947617045
4.2035 6.25790064424091
4.204 6.257851128568475
4.2045 6.258339671497814
4.205 6.2592760822078235
4.2055 6.260619432623172
4.206 6.26235973789903
4.2065 6.264508525453713
4.207 6.267141488325808
4.2075 6.270492459581381
4.208 6.27504221445384
4.2085 6.281672509096354
4.209 6.291689685827591
4.2095 6.30625436507925
4.21 6.324701795835771
4.2105 6.342341824864008
4.211 6.351156309328945
4.2115 6.345987795244752
4.212 6.330463774316267
4.2125 6.314207348440383
4.213 6.304316930155411
4.2135 6.300742178317248
4.214 6.299146858108453
4.2145 6.296457851881084
4.215 6.292650661488586
4.2155 6.288880423114645
4.216 6.28589614682017
4.2165 6.283856543031045
4.217 6.282648709397928
4.2175 6.282123189400974
4.218 6.282178451784923
4.2185 6.282754009031348
4.219 6.283826713045445
4.2195 6.285415539543458
4.22 6.287559289496243
4.2205 6.290281228316471
4.221 6.293504067016259
4.2215 6.297000708460701
4.222 6.300419474271751
4.2225 6.303367898720366
4.223 6.3053926145133525
4.2235 6.306002534778705
4.224 6.304902551445173
4.2245 6.302367073141199
4.225 6.299204092793739
4.2255 6.296266274316845
4.226 6.294016020859627
4.2265 6.292515898720434
4.227 6.291633572810697
4.2275 6.291219473362468
4.228 6.291174901181992
4.2285 6.2914678143273095
4.229 6.292109763646798
4.2295 6.2931480511918965
4.23 6.294670088101413
4.2305 6.296819309689057
4.231 6.299843658713837
4.2315 6.304153271162609
4.232 6.310354136372108
4.2325 6.3192664159544565
4.233 6.3317918443146395
4.2335 6.348338193765833
4.234 6.36750162157647
4.2345 6.384792315258854
4.235 6.393809601941343
4.2355 6.390350546382227
4.236 6.375962371259432
4.2365 6.356775344845789
4.237 6.338999970314405
4.2375 6.325836281062652
4.238 6.3174817234539775
4.2385 6.312734462531545
4.239 6.310253896055621
4.2395 6.309094543982865
4.24 6.308717149421548
4.2405 6.308851717930108
4.241 6.3093935472622205
4.2415 6.310307239919218
4.242 6.31159070046223
4.2425 6.313276994235559
4.243 6.315436530358803
4.2435 6.3182467438412955
4.244 6.322069677262017
4.2445 6.327524098937045
4.245 6.335432501020052
4.2455 6.346441773252272
4.246 6.360202581108692
4.2465 6.374573100261299
4.247 6.385805056972722
4.2475 6.390270693591838
4.248 6.386790044382733
4.2485 6.377237925110008
4.249 6.365238827077479
4.2495 6.3541969584203
4.25 6.345909038243268
4.2505 6.340514964250661
4.251 6.3372379180200715
4.2515 6.335220595159728
4.252 6.333865996431379
4.2525 6.33287123450718
4.253 6.332118106471424
4.2535 6.331593091555411
4.254 6.331345189083289
4.2545 6.3314510333040905
4.255 6.332038967447766
4.2555 6.333324794597448
4.256 6.335680042803232
4.2565 6.3397231751003895
4.257 6.346325754799316
4.2575 6.356384927706574
4.258 6.370132561139477
4.2585 6.386122987179326
4.259 6.400682944591291
4.2595 6.409320986420124
4.26 6.409736198136966
4.2605 6.403523785801858
4.261 6.394270360099349
4.2615 6.384750921521872
4.262 6.376094058493218
4.2625 6.368636137932463
4.263 6.362470833228602
4.2635 6.357521456713411
4.264 6.353556121806098
4.2645 6.350295477671264
4.265 6.347496702009789
4.2655 6.344996976272678
4.266 6.342698679782877
4.2665 6.340547847073961
4.267 6.338542657568515
4.2675 6.33669435349437
4.268 6.335049267721412
4.2685 6.333657170206281
4.269 6.3325707113290415
4.2695 6.331845451033829
4.27 6.331542771071537
4.2705 6.331698389591481
4.271 6.332309458335643
4.2715 6.333287328893948
4.272 6.334496596595195
4.2725 6.335812419674681
4.273 6.337192523242021
4.2735 6.338609127998494
4.274 6.339927756068895
4.2745 6.340854130971507
4.275 6.341087265634097
4.2755 6.340488735270237
4.276 6.339111727735079
4.2765 6.337116785225471
4.277 6.334661455085624
4.2775 6.33189923010961
4.278 6.32899713380749
4.2785 6.326182541519118
4.279 6.323676595257793
4.2795 6.321502433828322
4.28 6.319398837236332
4.2805 6.316913660532468
4.281 6.313715449349268
4.2815 6.309819426692264
4.282 6.305598777732073
4.2825 6.301494834783532
4.283 6.297810963250577
4.2835 6.294625061853572
4.284 6.291885457598352
4.2845 6.289492127353257
4.285 6.287361443351412
4.2855 6.285437325877122
4.286 6.28367191416723
4.2865 6.282022003596388
4.287 6.280455571103487
4.2875 6.278970764451006
4.288 6.277598661369317
4.2885 6.2764406674961934
4.289 6.275642496159727
4.2895 6.275330829516387
4.29 6.275521053596857
4.2905 6.276044549695235
4.291 6.276578936660566
4.2915 6.276778145985349
4.292 6.276392690695029
4.2925 6.275373333363906
4.293 6.27393596185818
4.2935 6.272459883836887
4.294 6.271150176770891
4.2945 6.269881198373924
4.295 6.268375309592634
4.2955 6.266496511581278
4.296 6.264346997858234
4.2965 6.262169014896567
4.297 6.2602389700476015
4.2975 6.2587361601964036
4.298 6.257729566903676
4.2985 6.257205757529243
4.299 6.25706780515078
4.2995 6.257166103095545
4.3 6.257300453125398
4.3005 6.2572787306197855
4.301 6.256997274212799
4.3015 6.256496258434098
4.302 6.255951801561388
4.3025 6.255600175866051
4.303 6.2555989214261105
4.3035 6.256004482073782
4.304 6.2567618463402885
4.3045 6.257791835952381
4.305 6.259014160664731
4.3055 6.260372442741136
4.306 6.261825707856032
4.3065 6.263382642398395
4.307 6.2651392578876175
4.3075 6.267292987538883
4.308 6.270172711945672
4.3085 6.274202483848135
4.309 6.279919020229399
4.3095 6.287956507148844
4.31 6.299068236748265
4.3105 6.314096248779333
4.311 6.3338048981483945
4.3115 6.358587691257919
4.312 6.387907458366835
4.3125 6.419494422299761
4.313 6.447655361170809
4.3135 6.462396510510906
4.314 6.453199454552537
4.3145 6.418874686226469
4.315 6.373181986004064
4.3155 6.33525711918785
4.316 6.314521049653231
4.3165 6.306839957929687
4.317 6.303015519873523
4.3175 6.298340860246065
4.318 6.293272734095594
4.3185 6.289243541338295
4.319 6.286702479156218
4.3195 6.285406072036825
4.32 6.284974993802694
4.3205 6.285120614134287
4.321 6.285660355062855
4.3215 6.286504245321701
4.322 6.287626075632981
4.3225 6.289058390893021
4.323 6.290902652645946
4.3235 6.293313192308861
4.324 6.296451314198175
4.3245 6.300275660139454
4.325 6.304038191951743
4.3255 6.305457572502152
4.326 6.300407373330056
4.3265 6.285016756059066
4.327 6.260408370576685
4.3275 6.23476760508322
4.328 6.21818620804549
4.3285 6.215444026750885
4.329 6.224031147164054
4.3295 6.237274008995702
4.33 6.2489445808714335
4.3305 6.2552245844147825
4.331 6.253562939702539
4.3315 6.239730551075945
4.332 6.204134494895636
4.3325 6.1290272683996525
4.333 5.998297859435493
4.3335 5.833290641646447
4.334 5.696523861035893
4.3345 5.618768498382184
4.335 5.584130391317539
4.3355 5.571251240831729
4.336 5.568488214364343
4.3365 5.571513954626398
4.337 5.580726995830733
4.3375 5.603124104285375
4.338 5.6639902869847
4.3385 5.829483855368676
4.339 6.110870383338987
4.3395 6.286660935514434
4.34 6.328119997847918
4.3405 6.333327960275546
4.341 6.334118932849802
4.3415 6.3353060954529665
4.342 6.337127617862426
4.3425 6.339388975182797
4.343 6.341971824529279
4.3435 6.344816657820261
4.344 6.347911247308288
4.3445 6.35126740717877
4.345 6.354940083735985
4.3455 6.359023172913083
4.346 6.363692222986118
4.3465 6.369212179373743
4.347 6.375898888863085
4.3475 6.3839853562118
4.348 6.393375812276438
4.3485 6.403353796190264
4.349 6.412525333679034
4.3495 6.419367512055161
4.35 6.42304661760154
4.3505 6.423879374016292
4.351 6.422974258528611
4.3515 6.421533627966032
4.352 6.420400510893747
4.3525 6.419980395554416
4.353 6.420416888742706
4.3535 6.421739223991167
4.354 6.4239516151832605
4.3545 6.4270702676771
4.355 6.431076220509863
4.3555 6.4358694661258555
4.356 6.441280495850511
4.3565 6.447454375995092
4.357 6.455738260064957
4.3575 6.4689684704698545
4.358 6.488841778162464
4.3585 6.511089454184044
4.359 6.525150966530423
4.3595 6.523028093428329
4.36 6.507287726880773
4.3605 6.487438695053561
4.361 6.4713476212650525
4.3615 6.46165977529563
4.362 6.4573639945999615
4.3625 6.456412775245629
4.363 6.457160023615477
4.3635 6.458634730671801
4.364 6.460352299519367
4.3645 6.462096455211225
4.365 6.463795189104313
4.3655 6.465438109556357
4.366 6.467051290036738
4.3665 6.468700126008041
4.367 6.470480349042673
4.3675 6.472573286673568
4.368 6.475348744595423
4.3685 6.479552333158254
4.369 6.4866023466256975
4.3695 6.49881372728703
4.37 6.518879199441023
4.3705 6.547538197889479
4.371 6.579996855845692
4.3715 6.6055358580278645
4.372 6.6137994395459385
4.3725 6.6026258057351574
4.373 6.578861867890198
4.3735 6.552154891235422
4.374 6.529413621580942
4.3745 6.51322362419777
4.375 6.5030593972817465
4.3755 6.497189133694909
4.376 6.493910087040674
4.3765 6.492035570981822
4.377 6.490883500455872
4.3775 6.490122174386079
4.378 6.48962247811041
4.3785 6.489373158055261
4.379 6.489412738670448
4.3795 6.489812188282037
4.38 6.490661679713013
4.3805 6.492073267217649
4.381 6.494211612066212
4.3815 6.49729808214435
4.382 6.501669651545597
4.3825 6.507729585345001
4.383 6.515786258304238
4.3835 6.5256717130756
4.384 6.536310891484653
4.3845 6.545787287048069
4.385 6.552125268788131
4.3855 6.554291612759807
4.386 6.552513723920767
4.3865 6.5477911820299015
4.387 6.541501923917596
4.3875 6.535238779547604
4.388 6.530290113210534
4.3885 6.527043117716791
4.389 6.525090846553
4.3895 6.52381722527893
4.39 6.522788977691513
4.3905 6.521795354975521
4.391 6.520792702714462
4.3915 6.519806995647456
4.392 6.518904103982648
4.3925 6.518181018124699
4.393 6.517753403680657
4.3935 6.517782586086384
4.394 6.518510485089426
4.3945 6.520288785407296
4.395 6.5235630763763455
4.3955 6.528649441420771
4.396 6.535173561354843
4.3965 6.541547623403523
4.397 6.545465039812323
4.3975 6.54566063152921
4.398 6.542885519236722
4.3985 6.53885447818909
4.399 6.534835716198065
4.3995 6.5313383360414194
4.4 6.52844596117296
4.4005 6.526088802204215
4.401 6.524132701755689
4.4015 6.522434896798658
4.402 6.520876282363818
4.4025 6.519387545049592
4.403 6.517954238445255
4.4035 6.516622004377171
4.404 6.515471144435314
4.4045 6.514608332219772
4.405 6.514169839967754
4.4055 6.514295821545134
4.406 6.515134235211161
4.4065 6.516806339738252
4.407 6.519376223428918
4.4075 6.522848616513959
4.408 6.5271431736001295
4.4085 6.53197659769356
4.409 6.536749008617162
4.4095 6.540591342365343
4.41 6.5427796958681705
4.4105 6.54328273407969
4.411 6.542867169801151
4.4115 6.542654730408654
4.412 6.543692512974844
4.4125 6.546819098905693
4.413 6.552394600315149
4.4135 6.559403473255846
4.414 6.5647924356338185
4.4145 6.565239588524006
4.415 6.560281055773946
4.4155 6.5525933003918935
4.416 6.545149765544372
4.4165 6.539230508050685
4.417 6.534702189684478
4.4175 6.531027680226198
4.418 6.5278754448056135
4.4185 6.5251744317652784
4.419 6.522984321317813
4.4195 6.521405746906669
4.42 6.520553399408191
4.4205 6.520567010671994
4.421 6.521625425255192
4.4215 6.523959314971301
4.422 6.527869251118784
4.4225 6.533602838040273
4.423 6.540854064486548
4.4235 6.548326792688976
4.424 6.554094228158173
4.4245 6.556921105326206
4.425 6.5572960181468956
4.4255 6.556877758790951
4.426 6.55710042317311
4.4265 6.558379202708816
4.427 6.56038485372368
4.4275 6.562596784443206
4.428 6.564696961918531
4.4285 6.566552838014183
4.429 6.568011250812003
4.4295 6.568766607662776
4.43 6.568601999760873
4.4305 6.567801435520772
4.431 6.567263765110542
4.4315 6.567867301989048
4.432 6.569280069423278
4.4325 6.569574479999168
4.433 6.567094887156995
4.4335 6.5626533715475395
4.434 6.558792022726089
4.4345 6.557184529609841
4.435 6.557822688349877
4.4355 6.559970210553673
4.436 6.562963948955173
4.4365 6.566407838366419
4.437 6.570070569827567
4.4375 6.573813986660215
4.438 6.577561202301706
4.4385 6.581333588516171
4.439 6.585234553501777
4.4395 6.589477191003087
4.44 6.5943156327224335
4.4405 6.5999541124656185
4.441 6.606358044137068
4.4415 6.61301623006015
4.442 6.618748698992337
4.4425 6.622008340329443
4.443 6.621865303400386
4.4435 6.6189014655735035
4.444 6.614812109109372
4.4445 6.611169960062811
4.445 6.60876411920919
4.4455 6.607740018407429
4.446 6.607962222612174
4.4465 6.609200062296087
4.447 6.611220428432108
4.4475 6.613816044062896
4.448 6.616812303062681
4.4485 6.620070787291513
4.449 6.623466825225726
4.4495 6.62689870523612
4.45 6.63028299582423
4.4505 6.633551338341571
4.451 6.636642525397304
4.4515 6.639476491998249
4.452 6.641941655212556
4.4525 6.643895589306438
4.453 6.645196772023804
4.4535 6.645786469752218
4.454 6.6457009771259665
4.4545 6.645065021583362
4.455 6.644065314433155
4.4555 6.642900806135125
4.456 6.64175967342383
4.4565 6.640795910104456
4.457 6.6401172874707965
4.4575 6.639808905704121
4.458 6.63992857791425
4.4585 6.640516513012536
4.459 6.6416265207550795
4.4595 6.643322342291149
4.46 6.645712868362428
4.4605 6.648951179511328
4.461 6.653155591031131
4.4615 6.658282696501938
4.462 6.6640051515097865
4.4625 6.669751856718885
4.463 6.674856489767241
4.4635 6.678641543309374
4.464 6.680469083467739
4.4645 6.679876737660279
4.465 6.676963132703917
4.4655 6.6725725004519285
4.466 6.667880583235948
4.4665 6.6637987790773225
4.467 6.6606724816988825
4.4675 6.658393792324383
4.468 6.656649627801703
4.4685 6.6551753421419955
4.469 6.653790871091956
4.4695 6.6524380767776625
4.47 6.651119932225094
4.4705 6.649890029784664
4.471 6.648838378386055
4.4715 6.648105395021164
4.472 6.647915233808916
4.4725 6.648672877775765
4.473 6.6511998719203165
4.4735 6.657219326943591
4.474 6.670149418234593
4.4745 6.695778121922905
4.475 6.741141876439845
4.4755 6.808681403782924
4.476 6.885474007172566
4.4765 6.938878267242424
4.477 6.935158764676175
4.4775 6.871024571966678
4.478 6.782551331451757
4.4785 6.712708732244782
4.479 6.6753116454390975
4.4795 6.660238107289623
4.48 6.655333563577632
4.4805 6.654172334452457
4.481 6.654284378208444
4.4815 6.654802340872624
4.482 6.655408490117227
4.4825 6.655961907230785
4.483 6.656376988905502
4.4835 6.656608692283023
4.484 6.656636359349938
4.4845 6.656492218369601
4.485 6.65629679330092
4.4855 6.656423507913254
4.486 6.657913540055126
4.4865 6.6635580015015305
4.487 6.680213643442033
4.4875 6.721505238032001
4.488 6.803270811684539
4.4885 6.92051422036243
4.489 7.027980336638218
4.4895 7.069773938786576
4.49 7.028201325695847
4.4905 6.932910273138238
4.491 6.831727920544295
4.4915 6.754995837952575
4.492 6.706760663324137
4.4925 6.678995841499147
4.493 6.66345449426077
4.4935 6.654934204344051
4.494 6.650672310877604
4.4945 6.6493548407633165
4.495 6.650407375154788
4.4955 6.653616574112875
4.496 6.658834417756718
4.4965 6.665628226010338
4.497 6.67300416474709
4.4975 6.679372867382544
4.498 6.6829655537381365
4.4985 6.682563538564877
4.499 6.678156452734789
4.4995 6.671095559664303
4.5 6.66339414715013
4.5005 6.656633232656062
4.501 6.65140256100351
4.5015 6.647521490515499
4.502 6.644528093544692
4.5025 6.64199353710666
4.503 6.639634993318183
4.5035 6.637305933858619
4.504 6.634963000641437
4.5045 6.632638666148844
4.505 6.630409598626998
4.5055 6.628412791505201
4.506 6.626933056274608
4.5065 6.626692646204332
4.507 6.6298255299030915
4.5075 6.642777386056921
4.508 6.68336953346216
4.5085 6.789864258513028
4.509 7.005542505944958
4.5095 7.310241716492249
4.51 7.599425910152715
4.5105 7.784678662892461
4.511 7.8372593880781976
4.5115 7.753225707977305
4.512 7.54557433452847
4.5125 7.266486726858976
4.513 6.99815063394601
4.5135 6.802955040156614
4.514 6.691555793073197
4.5145 6.639078251740304
4.515 6.61729095284861
4.5155 6.608705105637012
4.516 6.605274309179264
4.5165 6.603824478144152
4.517 6.603194119597597
4.5175 6.602926804440421
4.518 6.602833299735496
4.5185 6.6028317525928815
4.519 6.602936157679804
4.5195 6.603256819163241
4.52 6.603969091808467
4.5205 6.6051221654511645
4.521 6.606429709398863
4.5215 6.607281669528313
4.522 6.60697005936554
4.5225 6.60500194106256
4.523 6.601309271344015
4.5235 6.596228097627589
4.524 6.590342462336753
4.5245 6.584282671661719
4.525 6.578531127328879
4.5255 6.573354152115383
4.526 6.568859943402473
4.5265 6.5650982146168575
4.527 6.562140250563734
4.5275 6.560148087345289
4.528 6.55958922085028
4.5285 6.561861344837815
4.529 6.5707392763857095
4.5295 6.594152367820835
4.53 6.641784738909823
4.5305 6.712210949533362
4.531 6.779047560463776
4.5315 6.805748716649265
4.532 6.784889129426184
4.5325 6.744689703009883
4.533 6.7111781669847295
4.5335 6.687150092771112
4.534 6.664135384608318
4.5345 6.636898515433237
4.535 6.607447916270046
4.5355 6.58125865156438
4.536 6.5617041176504936
4.5365 6.548651701574358
4.537 6.540262320172361
4.5375 6.534742872108015
4.538 6.53089282703477
4.5385 6.528013619198682
4.539 6.525694222505234
4.5395 6.523654655612257
4.54 6.521626439226915
4.5405 6.519345820464266
4.541 6.516671606655383
4.5415 6.51367394963009
4.542 6.510571358081946
4.5425 6.507547741898118
4.543 6.5046792022673054
4.5435 6.502016446158536
4.544 6.499628917066921
4.5445 6.497606829402867
4.545 6.496031348375586
4.5455 6.494925917162161
4.546 6.494271932192681
4.5465 6.49403117205591
4.547 6.494188423767048
4.5475 6.494826489143743
4.548 6.496184389456043
4.5485 6.498673137166631
4.549 6.502749635596998
4.5495 6.508607891799742
4.55 6.515665135463645
4.5505 6.522235037261523
4.551 6.525959581621222
4.5515 6.524914505149876
4.552 6.518559795139374
4.5525 6.508123558323532
4.553 6.496068232085526
4.5535 6.484794216300021
4.554 6.475572279469911
4.5545 6.468500417503294
4.555 6.46308925306501
4.5555 6.4587466540582
4.556 6.455026910257126
4.5565 6.451640361922666
4.557 6.448450450791632
4.5575 6.445397159977932
4.558 6.442473764135619
4.5585 6.439712171580553
4.559 6.437173531489241
4.5595 6.4349821924264665
4.56 6.4333629158020615
4.5605 6.432712288496661
4.561 6.433602413223922
4.5615 6.436594111598496
4.562 6.441680367790682
4.5625 6.447645691609041
4.563 6.452031855223862
4.5635 6.452129873766816
4.564 6.44654539927589
4.5645 6.436175368261922
4.565 6.423772293391617
4.5655 6.4121421664119636
4.566 6.402725379427241
4.5665 6.395581512487596
4.567 6.390115406442647
4.5675 6.385706393427863
4.568 6.381904796984304
4.5685 6.378440264912785
4.569 6.375149767087247
4.5695 6.371948239727762
4.57 6.368799818821249
4.5705 6.36572182507867
4.571 6.362806394642306
4.5715 6.360220567752234
4.572 6.358252927488793
4.5725 6.357260346446169
4.573 6.357571568952214
4.5735 6.359155849025794
4.574 6.361231200916104
4.5745 6.362217003552046
4.575 6.36044161102518
4.5755 6.355192831058402
4.576 6.347189394205542
4.5765 6.337973057010841
4.577 6.328946620323916
4.5775 6.32085660178037
4.578 6.313860214243959
4.5785 6.307831130219028
4.579 6.3025754639908
4.5795 6.297931319348856
4.58 6.293769197731032
4.5805 6.289974745471683
4.581 6.286464467545261
4.5815 6.283163877657343
4.582 6.280034758234559
4.5825 6.27704032902431
4.583 6.2741378125964
4.5835 6.27126494358627
4.584 6.268331586584558
4.5845 6.2652327569042745
4.585 6.261860340328261
4.5855 6.258170103304724
4.586 6.254191281492834
4.5865 6.250033505917513
4.587 6.245821840880212
4.5875 6.241660263167179
4.588 6.23760066687792
4.5885 6.2336589396173006
4.589 6.229861653202575
4.5895 6.226224353369768
4.59 6.222762500154359
4.5905 6.219505646920406
4.591 6.216461235484606
4.5915 6.2136331886346445
4.592 6.2110162397565185
4.5925 6.2085980583763485
4.593 6.206367447364928
4.5935 6.204330921726354
4.594 6.202492409880869
4.5945 6.200824837049333
4.595 6.199240880625589
4.5955 6.1975749016223185
4.596 6.19567579605635
4.5965 6.193443286564501
4.597 6.1908082274835765
4.5975 6.187641252898799
4.598 6.183755330140845
4.5985 6.17903282327971
4.599 6.173559443386602
4.5995 6.1676000410325775
4.6 6.161493827202766
4.6005 6.15550789925437
4.601 6.1497804199651975
4.6015 6.144337816937077
4.602 6.139193602141121
4.6025 6.1343674397462395
4.603 6.129877778367363
4.6035 6.125731236605554
4.604 6.121892337140106
4.6045 6.118320863506887
4.605 6.114989026494649
4.6055 6.111894249602321
4.606 6.109088776409352
4.6065 6.10667392155363
4.607 6.104798341590075
4.6075 6.103664921111444
4.608 6.103486938138523
4.6085 6.104491801743923
4.609 6.106765148925995
4.6095 6.1098830848794785
4.61 6.11226180036797
4.6105 6.111246943739368
4.611 6.105107691394992
4.6115 6.095043219508798
4.612 6.08410712548915
4.6125 6.074520229144924
4.613 6.066815198615642
4.6135 6.060626628678196
4.614 6.055461096107105
4.6145 6.0509609791224745
4.615 6.0469124470253375
4.6155 6.043192643749511
4.616 6.039742269671609
4.6165 6.036536674741227
4.617 6.03357247611648
4.6175 6.030883763723614
4.618 6.028525316021006
4.6185 6.0266009997650025
4.619 6.025251764950675
4.6195 6.024639649226876
4.62 6.024906923382114
4.6205 6.026088422643709
4.621 6.0280020646909795
4.6215 6.03016468543544
4.622 6.031848417618298
4.6225 6.032372295246623
4.623 6.031382821443661
4.6235 6.028837708833714
4.624 6.024808157485514
4.6245 6.019548237731914
4.625 6.0136507877102465
4.6255 6.0078201951209556
4.626 6.0025127107890865
4.6265 5.997843222021273
4.627 5.993738239001019
4.6275 5.990088496130132
4.628 5.986792303815288
4.6285 5.983777113743765
4.629 5.980999183773291
4.6295 5.978437549986016
4.63 5.9760917892668415
4.6305 5.973967140845054
4.631 5.972057924007088
4.6315 5.970358009822548
4.632 5.968850518556894
4.6325 5.967528338129813
4.633 5.966362571419643
4.6335 5.965297217942321
4.634 5.964242136619943
4.6345 5.9630918179831065
4.635 5.961774816423676
4.6355 5.960257279717392
4.636 5.958544065498123
4.6365 5.9566222367825175
4.637 5.954459333641178
4.6375 5.952009644012036
4.638 5.949262568512068
4.6385 5.9462506428860005
4.639 5.943051934468394
4.6395 5.939764937150353
4.64 5.936473694603547
4.6405 5.9332401947763005
4.641 5.930103356732666
4.6415 5.927107756490002
4.642 5.924303343794915
4.6425 5.921725231321639
4.643 5.919376711308574
4.6435 5.917206466961855
4.644 5.915142724514534
4.6445 5.913143871083677
4.645 5.911220465182308
4.6455 5.909417454316713
4.646 5.907777467808981
4.6465 5.906276018183767
4.647 5.9048623916574945
4.6475 5.903450375430206
4.648 5.90198567217375
4.6485 5.9004689938015416
4.649 5.898955072956249
4.6495 5.8974934285064124
4.65 5.896111626893721
4.6505 5.894794181128316
4.651 5.893522913871194
4.6515 5.892287123816684
4.652 5.891064999541187
4.6525 5.889824920076086
4.653 5.888520379340595
4.6535 5.887123965844164
4.654 5.885640594919617
4.6545 5.884103775972416
4.655 5.882545224710566
4.6555 5.880978774061158
4.656 5.879390089365391
4.6565 5.8777445126313195
4.657 5.87599366622448
4.6575 5.874085025495547
4.658 5.872006575866387
4.6585 5.869820158803022
4.659 5.8676337848857445
4.6595 5.86555014826751
4.66 5.863624603296523
4.6605 5.861891435379456
4.661 5.86039417100602
4.6615 5.859209681325379
4.662 5.858408005183871
4.6625 5.858030922006859
4.663 5.858087907152856
4.6635 5.858525999073293
4.664 5.85921343838496
4.6645 5.85991699797886
4.665 5.860367154457278
4.6655 5.860383766519834
4.666 5.8598993427748285
4.6665 5.8588576397573595
4.667 5.857183520306909
4.6675 5.854901812228067
4.668 5.85222676125693
4.6685 5.849520966071014
4.669 5.847108480925395
4.6695 5.845133787055224
4.67 5.843574711087567
4.6705 5.84233080339714
4.671 5.841298553588142
4.6715 5.840416656774354
4.672 5.839665304984275
4.6725 5.839075736620923
4.673 5.838737621286042
4.6735 5.838771503646595
4.674 5.839365439367087
4.6745 5.840817259798475
4.675 5.843640674646225
4.6755 5.848717644778586
4.676 5.8574257093923725
4.6765 5.871609060641188
4.677 5.893263607225758
4.6775 5.923939452809232
4.678 5.964460517830319
4.6785 6.015462348290428
4.679 6.078595113533328
4.6795 6.158126188688004
4.68 6.262686926193324
4.6805 6.407044092571318
4.681 6.608122481419806
4.6815 6.870300927444553
4.682 7.168052791291896
4.6825 7.451259145603875
4.683 7.677365046781671
4.6835 7.833850047617497
4.684 7.931379345659905
4.6845 7.986909332261278
4.685 8.014416128433336
4.6855 8.023050881347508
4.686 8.018336712348379
4.6865 8.003193432700424
4.687 7.978725157094657
4.6875 7.9453747668602395
4.688 7.903091834716284
4.6885 7.853074199192689
4.689 7.79786742232914
4.6895 7.741220064279918
4.69 7.686875380061946
4.6905 7.636627672588973
4.691 7.588702056715159
4.6915 7.537303703041828
4.692 7.473551835450878
4.6925 7.386136492613823
4.693 7.261728410426934
4.6935 7.088592485107642
4.694 6.864239992610538
4.6945 6.608159898974155
4.695 6.3627464759347125
4.6955 6.169592914288169
4.696 6.042795235514375
4.6965 5.970400463388361
4.697 5.932701878952856
4.6975 5.914128504703311
4.698 5.905353160992887
4.6985 5.901609385448997
4.699 5.901206323261076
4.6995 5.904726484419196
4.7 5.915197752156156
4.7005 5.939803987530055
4.701 5.993145315314853
4.7015 6.099723302893881
4.702 6.285146696133663
4.7025 6.546628906314068
4.703 6.8320295084979366
4.7035 7.0737474720601545
4.704 7.2344020956368125
4.7045 7.309280714527657
4.705 7.30468658899948
4.7055 7.2269124574862476
4.706 7.085011285487153
4.7065 6.901188532480975
4.707 6.7129366986794325
4.7075 6.557807742282349
4.708 6.454771179248206
4.7085 6.4050831086442495
4.709 6.406468805302757
4.7095 6.462891387867367
4.71 6.587748919503414
4.7105 6.7984440735791205
4.711 7.0936911149549475
4.7115 7.42298399503317
4.712 7.70382113377613
4.7125 7.89166048649506
4.713 7.998359916756198
4.7135 8.053872136426108
4.714 8.080903331402169
4.7145 8.09173601301287
4.715 8.09157822711548
4.7155 8.081078314325673
4.716 8.056977319043405
4.7165 8.011576934415338
4.717 7.932564945280244
4.7175 7.807520396447724
4.718 7.636955052065171
4.7185 7.446102853080183
4.719 7.273000768397144
4.7195 7.143401029248019
4.72 7.065017326608111
4.7205 7.037389314833454
4.721 7.059564780632825
4.7215 7.127184540180326
4.722 7.224102998688408
4.7225 7.322876028466358
4.723 7.394471064522661
4.7235 7.4166356817900185
4.724 7.37255985376505
4.7245 7.244234546331589
4.725 7.014517384258709
4.7255 6.690923201503279
4.726 6.339592719221616
4.7265 6.059580979020077
4.727 5.893847660679968
4.7275 5.81424786822991
4.728 5.77901863179873
4.7285 5.762804910751776
4.729 5.754399670420004
4.7295 5.749412877734559
4.73 5.7461005917418975
4.7305 5.74368656228195
4.731 5.741804036922999
4.7315 5.740229175253897
4.732 5.738833827451827
4.7325 5.7375353985610955
4.733 5.736302792246806
4.7335 5.735158625633026
4.734 5.7341578412160095
4.7345 5.733403508945309
4.735 5.733021475442155
4.7355 5.733179724291953
4.736 5.734067101879279
4.7365 5.735926767226505
4.737 5.73911020433652
4.7375 5.744206235269938
4.738 5.7520779339652846
4.7385 5.763818258063995
4.739 5.7803645618957225
4.7395 5.801961214705794
4.74 5.827759780874023
4.7405 5.856057053000302
4.741 5.884966281100497
4.7415 5.912951756599491
4.742 5.938998262778454
4.7425 5.962558624839915
4.743 5.983598461164843
4.7435 6.001965600270341
4.744 6.015042682652465
4.7445 6.015876726441475
4.745 5.996234198517803
4.7455 5.9535071671791355
4.746 5.895380235905155
4.7465 5.836244449499197
4.747 5.788490602725875
4.7475 5.756416513919953
4.748 5.737569492558976
4.7485 5.727298491497566
4.749 5.721754653766436
4.7495 5.718573630661807
4.75 5.7165229569881655
4.7505 5.71500569454554
4.751 5.7137426967862845
4.7515 5.712603635651932
4.752 5.711501449383191
4.7525 5.710351117022678
4.753 5.709064470220933
4.7535 5.7075808029957384
4.754 5.705889471406384
4.7545 5.704010737471605
4.755 5.701979440693527
4.7555 5.699815690144033
4.756 5.697541287517818
4.7565 5.695183470620795
4.757 5.692766656720461
4.7575 5.69031824460141
4.758 5.687835557298876
4.7585 5.685283922794855
4.759 5.682635095153178
4.7595 5.679902708998541
4.76 5.677149563149423
4.7605 5.674475080760767
4.761 5.671990683270585
4.7615 5.669802173750745
4.762 5.66800328101299
4.7625 5.666674327247715
4.763 5.665881376071513
4.7635 5.665689747590945
4.764 5.66616721194812
4.7645 5.667367320956894
4.765 5.669298933355765
4.7655 5.671896111964338
4.766 5.674986486812352
4.7665 5.678316926283842
4.767 5.681608063708361
4.7675 5.6844815763937335
4.768 5.686430634601419
4.7685 5.6869119889855115
4.769 5.685641853379869
4.7695 5.682757043830599
4.77 5.678759950657317
4.7705 5.674290724175722
4.771 5.669978261140877
4.7715 5.666242549861775
4.772 5.663227925614769
4.7725 5.660826208423981
4.773 5.658812960611269
4.7735 5.656947951471552
4.774 5.655044793861438
4.7745 5.652985947782102
4.775 5.65072078514203
4.7755 5.64824841083841
4.776 5.645603136144733
4.7765 5.6428605173300825
4.777 5.640112264311038
4.7775 5.637477512281023
4.778 5.63509679986145
4.7785 5.63313812822084
4.779 5.6318171423799095
4.7795 5.631419744053381
4.78 5.632346543116209
4.7805 5.635172386298881
4.781 5.640691527424283
4.7815 5.64982942996006
4.782 5.663400101359453
4.7825 5.6816467958862615
4.783 5.703713040340557
4.7835 5.727366393309601
4.784 5.749496004416353
4.7845 5.767100720581797
4.785 5.77769909227998
4.7855 5.779105462217459
4.786 5.769826350401366
4.7865 5.750062162782604
4.787 5.722619474782674
4.7875 5.6923824387215225
4.788 5.664723358999656
4.7885 5.6433048156359655
4.789 5.628991646191813
4.7895 5.620559231531778
4.79 5.6161316507891454
4.7905 5.614125969497857
4.791 5.613486377215751
4.7915 5.613598505043696
4.792 5.614116273043144
4.7925 5.614854759757864
4.793 5.615710750034672
4.7935 5.616634587326456
4.794 5.617618034208701
4.7945 5.618685992467939
4.795 5.619901409982471
4.7955 5.621321429608927
4.796 5.622972812868567
4.7965 5.624791408733624
4.797 5.626602896021011
4.7975 5.628159519457063
4.798 5.629265399988458
4.7985 5.629863853268538
4.799 5.630060779357103
4.7995 5.630047426377463
4.8 5.630002399192535
4.8005 5.6300307387742
4.801 5.630168921069488
4.8015 5.630414773456827
4.802 5.630782090737301
4.8025 5.63130234182078
4.803 5.632028676837238
4.8035 5.633006573278354
4.804 5.634265986848701
4.8045 5.635808241266855
4.805 5.637580486941293
4.8055 5.639468710992923
4.806 5.641292933628862
4.8065 5.642828467720242
4.807 5.643899888327634
4.8075 5.644427946697506
4.808 5.644467511331503
4.8085 5.6441431852266595
4.809 5.643578958526917
4.8095 5.642853879765867
4.81 5.642005830837275
4.8105 5.641073597422316
4.811 5.640128933216464
4.8115 5.6392597875212855
4.812 5.638550881493045
4.8125 5.6380687169138115
4.813 5.637845542218806
4.8135 5.637915067043516
4.814 5.638303919164401
4.8145 5.639062590922127
4.815 5.640264321681999
4.8155 5.642010443918667
4.816 5.64443447123089
4.8165 5.6476926901666955
4.817 5.651947752630112
4.8175 5.657293978983183
4.818 5.663584623529965
4.8185 5.670304246361236
4.819 5.676595081121538
4.8195 5.681532581291754
4.82 5.684448723341014
4.8205 5.685201009935198
4.821 5.684231714475321
4.8215 5.68239316857517
4.822 5.6805362436966265
4.8225 5.679168679552586
4.823 5.678403288607265
4.8235 5.678109948472243
4.824 5.678105259650029
4.8245 5.678224461827692
4.825 5.678349541580421
4.8255 5.678426703934693
4.826 5.6785067199369506
4.8265 5.6786938468619015
4.827 5.679067036135099
4.8275 5.679565718497556
4.828 5.680001534681728
4.8285 5.680175277100402
4.829 5.6800394389297475
4.8295 5.679746557737363
4.83 5.679520810903395
4.8305 5.6795153731769625
4.831 5.679813678755704
4.8315 5.6804971019160435
4.832 5.681694961617661
4.8325 5.683589080014193
4.833 5.686388657988359
4.8335 5.690291588974435
4.834 5.695368255098814
4.8345 5.701354726786682
4.835 5.707565525302029
4.8355 5.71314683560469
4.836 5.717480584688647
4.8365 5.720231474491851
4.837 5.720921419770863
4.8375 5.7188384658102445
4.838 5.713905002377497
4.8385 5.707465129843107
4.839 5.7016410588183755
4.8395 5.69780766711517
4.84 5.696083436128215
4.8405 5.695894403458447
4.841 5.696634989448868
4.8415 5.697886754840353
4.842 5.699410308590253
4.8425 5.701083000273916
4.843 5.702854572889305
4.8435 5.7047420628833185
4.844 5.706835099848591
4.8445 5.70930396827615
4.845 5.712494797265438
4.8455 5.717065297727516
4.846 5.724324580236952
4.8465 5.736842281537391
4.847 5.759409491879784
4.8475 5.799484535517091
4.848 5.864800117342289
4.8485 5.956996063169055
4.849 6.066343097988828
4.8495 6.17553692256623
4.85 6.269075284178615
4.8505 6.3384419970796975
4.851 6.382167387226549
4.8515 6.402527196863022
4.852 6.402034344596085
4.8525 6.382464501984416
4.853 6.344904815998205
4.8535 6.292084650646593
4.854 6.228814493864275
4.8545 6.161561703671333
4.855 6.096587674077443
4.8555 6.039071333901286
4.856 5.992389689659222
4.8565 5.958064811750314
4.857 5.935117454800683
4.8575 5.920376160679571
4.858 5.909594348742169
4.8585 5.898792648143455
4.859 5.885434587540735
4.8595 5.868915624004923
4.86 5.850906031894685
4.8605 5.83441308630676
4.861 5.8218795567918855
4.8615 5.814028546688548
4.862 5.8102094961653625
4.8625 5.809288423011918
4.863 5.8102153671496515
4.8635 5.81220909198425
4.864 5.81475987210504
4.8645 5.817573452176794
4.865 5.820498243813554
4.8655 5.8234924341511585
4.866 5.826570738964439
4.8665 5.829790870207792
4.867 5.8332608936611825
4.8675 5.837152674581433
4.868 5.84176468966147
4.8685 5.847579454332325
4.869 5.855306240106068
4.8695 5.865746137801273
4.87 5.879458388230453
4.8705 5.8964695803156735
4.871 5.916234912832656
4.8715 5.937692831891002
4.872 5.958551120564079
4.8725 5.974263310127511
4.873 5.9791151880793825
4.8735 5.970485594926266
4.874 5.952031260632935
4.8745 5.931396416758905
4.875 5.914823211274165
4.8755 5.904370993048576
4.876 5.899083178964189
4.8765 5.8971276878540655
4.877 5.8969790841288665
4.8775 5.897673337986022
4.878 5.8986694891767675
4.8785 5.8997082347837475
4.879 5.900675644224051
4.8795 5.901541901568275
4.88 5.902341498400099
4.8805 5.903161064072791
4.881 5.9041748746191525
4.8815 5.905726995731883
4.882 5.90849898262949
4.8825 5.913690787093988
4.883 5.922892884165829
4.8835 5.937005670469266
4.884 5.954209143968751
4.8845 5.969179424693611
4.885 5.975759679579107
4.8855 5.971235081902045
4.886 5.958053503798074
4.8865 5.9417941830653875
4.887 5.92759592312355
4.8875 5.91778690921747
4.888 5.912108209830607
4.8885 5.909234124450609
4.889 5.907909668354544
4.8895 5.9073030978678895
4.89 5.906926607353488
4.8905 5.906507820861765
4.891 5.9059064080957215
4.8915 5.905069734218604
4.892 5.90402984503667
4.8925 5.902913579744998
4.893 5.901983068678086
4.8935 5.901749723547652
4.894 5.903238827236268
4.8945 5.908388086868697
4.895 5.92015754341677
4.8955 5.9411884367048655
4.896 5.970191290323382
4.8965 5.998798218608266
4.897 6.014053522962985
4.8975 6.007244940570465
4.898 5.981655077849877
4.8985 5.950310084261459
4.899 5.9248186707910895
4.8995 5.908815345406061
4.9 5.900347061697313
4.9005 5.896335429219589
4.901 5.894563129976823
4.9015 5.893778902749172
4.902 5.893350255838874
4.9025 5.892965548179997
4.903 5.892496615554651
4.9035 5.891929308159736
4.904 5.891350636312041
4.9045 5.890939053503737
4.905 5.89102506076152
4.9055 5.892164574914731
4.906 5.8951851797513095
4.9065 5.9009783778669105
4.907 5.9097437792514524
4.9075 5.919989380947045
4.908 5.928450245420964
4.9085 5.931764238353101
4.909 5.928687686458008
4.9095 5.9208282933240985
4.91 5.911330334477365
4.9105 5.902976426002344
4.911 5.897168897767881
4.9115 5.8939306722248395
4.912 5.892563040010612
4.9125 5.892310584696184
4.913 5.89264279188511
4.9135 5.893259038614237
4.914 5.894006020052582
4.9145 5.894850725787474
4.915 5.895835878698441
4.9155 5.897096156440774
4.916 5.898867680141184
4.9165 5.901543552107317
4.917 5.90576576482935
4.9175 5.912551915185314
4.918 5.9233530932103635
4.9185 5.93959561824344
4.919 5.960646610560219
4.9195 5.980685312407059
4.92 5.990117058919831
4.9205 5.984531890122274
4.921 5.96950799929708
4.9215 5.95379394113541
4.922 5.941991831035685
4.9225 5.934435052001741
4.923 5.92998729047378
4.9235 5.92753690055381
4.924 5.926273425765181
4.9245 5.925640028730689
4.925 5.925275779550529
4.9255 5.924972434764585
4.926 5.924659761667061
4.9265 5.924356220194233
4.927 5.924151632977279
4.9275 5.924153882409571
4.928 5.924458535868612
4.9285 5.9251042549277
4.929 5.9260054945248095
4.9295 5.926926669987936
4.93 5.927555520370663
4.9305 5.927651459895906
4.931 5.927157188405144
4.9315 5.926173669840074
4.932 5.924900145215573
4.9325 5.923593826355277
4.933 5.922509796438692
4.9335 5.921838906139311
4.934 5.921686719015118
4.9345 5.922074323836855
4.935 5.922966724444472
4.9355 5.924345976439532
4.936 5.926279300038735
4.9365 5.929023396411426
4.937 5.933256032033232
4.9375 5.940496873454889
4.938 5.9540532235905035
4.9385 5.980959980651277
4.939 6.035248357342351
4.9395 6.1403967629263105
4.94 6.319616357550314
4.9405 6.56233955755932
4.941 6.810838853100402
4.9415 7.019571520432259
4.942 7.1921245771747655
4.9425 7.339250999440831
4.943 7.423587547158619
4.9435 7.334735599206096
4.944 6.983997264992962
4.9445 6.5129044286627815
4.945 6.169111886826127
4.9455 6.004792565198133
4.946 5.944568511658496
4.9465 5.925535002673368
4.947 5.919823197920631
4.9475 5.917961071423632
4.948 5.917098339037243
4.9485 5.91640471845007
4.949 5.915640927203021
4.9495 5.914761181539819
4.95 5.913790897254009
4.9505 5.912812067206619
4.951 5.911960471232615
4.9515 5.911541580344088
4.952 5.912381707514585
4.9525 5.917035293778338
4.953 5.933388216359002
4.9535 5.983456843859229
4.954 6.1144997822006255
4.9545 6.3801638465051225
4.955 6.751299299166855
4.9555 7.074396946875054
4.956 7.214743894086287
4.9565 7.1615842332399255
4.957 6.979003834407398
4.9575 6.73925080251214
4.958 6.4981394081952955
4.9585 6.293695057270223
4.959 6.143975873301328
4.9595 6.047105812982623
4.96 5.989937596160815
4.9605 5.957994784740593
4.961 5.940443058871645
4.9615 5.930607928259723
4.962 5.924799815312206
4.9625 5.921086176932028
4.963 5.918499104791565
4.9635 5.91659052954664
4.964 5.9151847472102945
4.9645 5.91423616970494
4.965 5.913708032133271
4.9655 5.913529346567304
4.966 5.913645788026565
4.9665 5.914150275024437
4.967 5.915409871782896
4.9675 5.918041299818554
4.968 5.922697521506273
4.9685 5.929691168542479
4.969 5.938538723557957
4.9695 5.947700533711898
4.97 5.954809764346115
4.9705 5.957514706064056
4.971 5.954742266839923
4.9715 5.947410237034725
4.972 5.93808194280846
4.9725 5.929410678515363
4.973 5.922695048217489
4.9735 5.917780709832583
4.974 5.914002266805551
4.9745 5.910836527199616
4.975 5.90792857517379
4.9755 5.904977749884815
4.976 5.90182514313181
4.9765 5.898540574561902
4.977 5.895345983449785
4.9775 5.892435642207084
4.978 5.889888729020465
4.9785 5.887671982590251
4.979 5.8857144193267965
4.9795 5.883964486930487
4.98 5.882429793527259
4.9805 5.88112066771479
4.981 5.879836649365871
4.9815 5.877941599789199
4.982 5.874418139354655
4.9825 5.868510855209164
4.983 5.8604698720491575
4.9835 5.851458736614178
4.984 5.842685415642234
4.9845 5.834787814663016
4.985 5.82792640781171
4.9855 5.822140847596281
4.986 5.817379421873292
4.9865 5.813480633363743
4.987 5.8102085932326135
4.9875 5.807340071013406
4.988 5.8047213771722594
4.9885 5.802266114579008
4.989 5.799964309134077
4.9895 5.797890344633063
4.99 5.796267317442077
4.9905 5.7955618331234335
4.991 5.7966020890470675
4.9915 5.800724397809149
4.992 5.809715811397397
4.9925 5.825638242262989
4.993 5.850401246034852
4.9935 5.884769412047885
4.994 5.925857209456461
4.9945 5.964427731653259
4.995 5.986711394769475
4.9955 5.98329906732359
4.996 5.956983880330058
4.9965 5.919384076915057
4.997 5.880744894699165
4.9975 5.84508951472847
4.998 5.812607529876552
4.9985 5.783613330543742
4.999 5.7594309589645585
4.9995 5.740932394206873
5.0 5.72754650134238
5.0005 5.717910773610039
5.001 5.710702435388359
5.0015 5.704988870606406
5.002 5.700207132087145
5.0025 5.696063416839338
5.003 5.692410439081569
5.0035 5.689173128473986
5.004 5.686310396979292
5.0045 5.683802206813099
5.005 5.681657017127287
5.0055 5.679924500373596
5.006 5.678729177354373
5.0065 5.678277168765409
5.007 5.678791592458395
5.0075 5.6803170699967955
5.008 5.682479529847062
5.0085 5.684431141789902
5.009 5.685101491751557
5.0095 5.683633415950724
5.01 5.679756022853565
5.0105 5.673905743696863
5.011 5.667029989859768
5.0115 5.660153277663881
5.012 5.653977564846429
5.0125 5.648703392540319
5.013 5.644203498580432
5.0135 5.640248208747276
5.014 5.636656417136929
5.0145 5.633315791678668
5.015 5.630179541737548
5.0155 5.627249963580547
5.016 5.624585038480457
5.0165 5.622302846339735
5.017 5.620596441187295
5.0175 5.619769956939375
5.018 5.620257236873532
5.0185 5.622575102880661
5.019 5.627090630658437
5.0195 5.6335687985132195
5.02 5.64074837601327
5.0205 5.646513632686514
5.021 5.648888701773081
5.0215 5.647097726930874
5.022 5.641767674833942
5.0225 5.634355565182495
5.023 5.626480895894653
5.0235 5.619482200064604
5.024 5.614136273128662
5.0245 5.610589105962171
5.025 5.608538228241769
5.0255 5.607500837135707
5.026 5.607037992526245
5.0265 5.606829161230089
5.027 5.606685859145792
5.0275 5.606514282071454
5.028 5.606305462427712
5.0285 5.606108797033699
5.029 5.606009371838176
5.0295 5.606133183219021
5.03 5.6066055648398025
5.0305 5.607541786684664
5.031 5.608978894735727
5.0315 5.610818049776625
5.032 5.6127474344598545
5.0325 5.61423025535063
5.033 5.614704537800777
5.0335 5.613922349002629
5.034 5.61214174582826
5.0345 5.609967051652842
5.035 5.6079533154822
5.0355 5.606418693317077
5.036 5.605437533125154
5.0365 5.604947217872414
5.037 5.604845881899569
5.0375 5.6050134443190585
5.038 5.605343850016003
5.0385 5.605765181614319
5.039 5.606253035145689
5.0395 5.606861381555162
5.04 5.607712810816637
5.0405 5.6089831568122674
5.041 5.610867731887375
5.0415 5.613522094433892
5.042 5.616936670236364
5.0425 5.620797191834543
5.043 5.6245131707738105
5.0435 5.627459846995195
5.044 5.629298681096658
5.0445 5.6300498628455165
5.045 5.629995259949584
5.0455 5.629496787282673
5.046 5.628903738895276
5.0465 5.628462218376119
5.047 5.628288922959292
5.0475 5.628419874751816
5.048 5.628863807279182
5.0485 5.629628312547914
5.049 5.630687964382312
5.0495 5.631976856671915
5.05 5.6334068103347095
5.0505 5.6348948439595175
5.051 5.63636386796015
5.0515 5.637754466301973
5.052 5.6390082640078
5.0525 5.640094193555988
5.053 5.641029123214753
5.0535 5.641910404691068
5.054 5.642940078882654
5.0545 5.644434183285017
5.055 5.646839054151273
5.0555 5.65078769837124
5.056 5.657189122377683
5.0565 5.667366965495941
5.057 5.683145557019775
5.0575 5.706905361265782
5.058 5.741473439914787
5.0585 5.790031132035732
5.059 5.8555156475781915
5.0595 5.939043977142776
5.06 6.036779366837586
5.0605 6.135492814399318
5.061 6.212836540948492
5.0615 6.244278722868059
5.062 6.213546614207927
5.0625 6.121576508730734
5.063 5.990549915274928
5.0635 5.8584691534624005
5.064 5.757208026567343
5.0645 5.695521467107068
5.065 5.663872067827822
5.0655 5.649247102630283
5.066 5.64275339948832
5.0665 5.6398160522021685
5.067 5.638370432038843
5.0675 5.637515621004483
5.068 5.636842613593189
5.0685 5.636147817201059
5.069 5.635326159133979
5.0695 5.634347598743235
5.07 5.633257200362883
5.0705 5.632184932414304
5.071 5.631409866477097
5.0715 5.631448982479829
5.072 5.633167176350276
5.0725 5.637664670324285
5.073 5.645696378883925
5.0735 5.6566548813962525
5.074 5.668303247700284
5.0745 5.678354089452296
5.075 5.686540884807324
5.0755 5.694583057260119
5.076 5.704347839167007
5.0765 5.716352537510207
5.077 5.729594257263964
5.0775 5.741707484936854
5.078 5.749492349164686
5.0785 5.749961117783642
5.079 5.741684774979457
5.0795 5.725098180239326
5.08 5.702152160032507
5.0805 5.6757864276396885
5.081 5.649372259426239
5.0815 5.625979469289155
5.082 5.6074327888161095
5.0825 5.593975486473513
5.083 5.584809466487658
5.0835 5.578851332179567
5.084 5.575151445079773
5.0845 5.572981447231263
5.085 5.571813651173923
5.0855 5.57128589450688
5.086 5.571181597702332
5.0865 5.571388739025585
5.087 5.571878875773083
5.0875 5.572680393395729
5.088 5.573847494770837
5.0885 5.575490409331173
5.089 5.57780289167983
5.0895 5.58108974094177
5.09 5.585762092023647
5.0905 5.592248200124495
5.091 5.600823630406022
5.0915 5.611358035645085
5.092 5.623073695882314
5.0925 5.634582879520756
5.093 5.644247997713392
5.0935 5.650601595561651
5.094 5.65259457586972
5.0945 5.649616148695729
5.095 5.641688552137604
5.0955 5.629678574628993
5.096 5.615192816307288
5.0965 5.600108922694242
5.097 5.58612934669651
5.0975 5.574473469236213
5.098 5.565721571803606
5.0985 5.559835285675727
5.099 5.556400896903329
5.0995 5.554895915181107
5.1 5.5548939669603685
5.1005 5.556187272062309
5.101 5.558893129811248
5.1015 5.563594352097778
5.102 5.57158965371388
5.1025 5.5852746304496295
5.103 5.608686671679242
5.1035 5.64781006839567
5.104 5.7097719452768745
5.1045 5.799677000176255
5.105 5.914538960609668
5.1055 6.036593211209072
5.106 6.130398970424154
5.1065 6.152739283254053
5.107 6.081818491609849
5.1075 5.94330097934555
5.108 5.795886935080472
5.1085 5.685432232952096
5.109 5.62165080939092
5.1095 5.5915775115787225
5.11 5.579783942769413
5.1105 5.576392516179582
5.111 5.57653426880873
5.1115 5.578104952088544
5.112 5.580222164886853
5.1125 5.5825197294275535
5.113 5.584832418681201
5.1135 5.58710697185012
5.114 5.589355599681594
5.1145 5.5917252035831035
5.115 5.594597888717851
5.1155 5.598956700802877
5.116 5.607214311627952
5.1165 5.624976673171152
5.117 5.663778651154089
5.1175 5.742851097564146
5.118 5.882553042737592
5.1185 6.076999958335834
5.119 6.260344284830606
5.1195 6.3485570230488095
5.12 6.334547992468816
5.1205 6.272243507524908
5.121 6.205713773534675
5.1215 6.149721590713571
5.122 6.1005795942522285
5.1225 6.047353777358327
5.123 5.979184826924013
5.1235 5.894759119455403
5.124 5.810129898885376
5.1245 5.7463984632604275
5.125 5.709426987576241
5.1255 5.691956968129387
5.126 5.685415177895165
5.1265 5.684363169697909
5.127 5.686046545823493
5.1275 5.689216947748322
5.128 5.693425663208173
5.1285 5.698655932946097
5.129 5.704872159029455
5.1295 5.711469563077885
5.13 5.717079641618077
5.1305 5.720251646148113
5.131 5.720550106975101
5.1315 5.7187960541558445
5.132 5.716261478486337
5.1325 5.713891583635712
5.133 5.712143565995723
5.1335 5.711147662031407
5.134 5.710874024383819
5.1345 5.711206296054237
5.135 5.712002682659027
5.1355 5.7131384962393446
5.136 5.714534137669207
5.1365 5.716162891130735
5.137 5.718073865095717
5.1375 5.720458160181388
5.138 5.723778450912627
5.1385 5.729111118122256
5.139 5.7389250620451255
5.1395 5.758512818666969
5.14 5.797751658921428
5.1405 5.870621883742422
5.141 5.987480396577735
5.1415 6.1371963424298075
5.142 6.277404532335535
5.1425 6.363088958755619
5.143 6.38723940098066
5.1435 6.368814505110225
5.144 6.316861302327664
5.1445 6.223419436593406
5.145 6.09104388708147
5.1455 5.956025539844814
5.146 5.855561033625238
5.1465 5.795272774310045
5.147 5.763269616560808
5.1475 5.74740271586096
5.148 5.739792562652368
5.1485 5.736119445946435
5.149 5.7342256740510775
5.1495 5.733104094901113
5.15 5.732314367317705
5.1505 5.73168528766015
5.151 5.731200718835672
5.1515 5.7309550369009665
5.152 5.731203891822461
5.1525 5.73249599492041
5.153 5.735879121185762
5.1535 5.743222306251881
5.154 5.757477810583862
5.1545 5.782592326686738
5.155 5.822381500996358
5.1555 5.877787885998619
5.156 5.943206389399617
5.1565 6.004610249823689
5.157 6.043221260322082
5.1575 6.044887689163557
5.158 6.0086859141555005
5.1585 5.947520023058142
5.159 5.880540813854304
5.1595 5.823376954127206
5.16 5.782852304190043
5.1605 5.758069022800686
5.161 5.744692054104884
5.1615 5.738356982772026
5.162 5.735986067407823
5.1625 5.735754157329441
5.163 5.73667097281649
5.1635 5.7382230317362675
5.164 5.740151088760082
5.1645 5.742341706659583
5.165 5.74478898302725
5.1655 5.74761777267572
5.166 5.7511564239607695
5.1665 5.756090720689605
5.167 5.763669592442631
5.1675 5.775863267251254
5.168 5.794979329538617
5.1685 5.8221280293610915
5.169 5.854635677322508
5.1695 5.8851763448297065
5.17 5.904977669619648
5.1705 5.909195432756399
5.171 5.898878989292121
5.1715 5.879039405238564
5.172 5.855615358330875
5.1725 5.833457397463596
5.173 5.815316498041748
5.1735 5.802018152567647
5.174 5.793118714157669
5.1745 5.787696982506865
5.175 5.784872506382748
5.1755 5.7840191364069105
5.176 5.784835731036851
5.1765 5.787333074984267
5.177 5.79188467146816
5.1775 5.799243079932599
5.178 5.81044772203689
5.1785 5.8262772886447705
5.179 5.846289145038367
5.1795 5.86792904645299
5.18 5.887139205138721
5.1805 5.900342565639424
5.181 5.905978834491569
5.1815 5.904146927667642
5.182 5.895836046896572
5.1825 5.882772435860383
5.183 5.867549636353897
5.1835 5.853101651052124
5.184 5.84175493605717
5.1845 5.834426440357114
5.185 5.830754922240231
5.1855 5.829710653912875
5.186 5.83025254232921
5.1865 5.8316300851121
5.187 5.8333893278526086
5.1875 5.8352911317739595
5.188 5.837234356798299
5.1885 5.839197565665159
5.189 5.841226986033631
5.1895 5.8434379856245195
5.19 5.846045846520513
5.1905 5.849413344434978
5.191 5.854073864092144
5.1915 5.8606630817915155
5.192 5.869677304647138
5.1925 5.880999488793072
5.193 5.893294386027617
5.1935 5.90375428561383
5.194 5.909057322447187
5.1945 5.907421757283399
5.195 5.9000899321304745
5.1955 5.890436186840701
5.196 5.8816125146433516
5.1965 5.87516737708557
5.197 5.87125091657141
5.1975 5.869362961197502
5.198 5.868894112599922
5.1985 5.869334280376617
5.199 5.870307875538569
5.1995 5.871565938929305
5.2 5.872957112132194
5.2005 5.8744141476799685
5.201 5.8759442101683055
5.2015 5.877632663162015
5.202 5.879674814201761
5.2025 5.8824321885899815
5.203 5.886488338201173
5.2035 5.892656462003793
5.204 5.901778662883506
5.2045 5.914118523796012
5.205 5.928507671680083
5.2055 5.941925700852447
5.206 5.950404538954941
5.2065 5.951144940075481
5.207 5.944252212955983
5.2075 5.932699034782231
5.208 5.920503202103164
5.2085 5.91063048808022
5.209 5.90411785561719
5.2095 5.900547626266502
5.21 5.8989839467362915
5.2105 5.898572313853198
5.211 5.89871738278499
5.2115 5.899051361998164
5.212 5.899364267221862
5.2125 5.899539660498768
5.213 5.899548451166386
5.2135 5.899444424324503
5.214 5.899380439723411
5.2145 5.899655532660717
5.215 5.90081433539305
5.2155 5.903842610310915
5.216 5.910422423585122
5.2165 5.923159630442192
5.217 5.945203977404225
5.2175 5.97839426675034
5.218 6.019580375617106
5.2185 6.057422984900584
5.219 6.075401036117005
5.2195 6.06283239594359
5.22 6.024888913523156
5.2205 5.979102175729758
5.221 5.941488099247082
5.2215 5.917671528896977
5.222 5.905235079297355
5.2225 5.899723443348511
5.223 5.897786466538569
5.2235 5.897513182055257
5.224 5.897932404877348
5.2245 5.898567126918212
5.225 5.899175781976592
5.2255 5.899643279577169
5.226 5.899933620399595
5.2265 5.900086263575434
5.227 5.900229451823384
5.2275 5.9006777432989574
5.228 5.902184102372707
5.2285 5.90655839310918
5.229 5.917584910515237
5.2295 5.940885336888663
5.23 5.979076465285764
5.2305 6.022235286876151
5.231 6.050061686264331
5.2315 6.055532911271579
5.232 6.051981444061107
5.2325 6.047683517379956
5.233 6.0339570922445995
5.2335 6.003760650080998
5.234 5.96676897173706
5.2345 5.936505799680432
5.235 5.9173408363271855
5.2355 5.906856915582609
5.236 5.901471459147921
5.2365 5.898648052381772
5.237 5.89698191917424
5.2375 5.89577344938036
5.238 5.894719643385657
5.2385 5.893710631911861
5.239 5.892756250668925
5.2395 5.891909092159717
5.24 5.891258587031349
5.2405 5.8909242815097995
5.241 5.891086145505274
5.2415 5.891990093495028
5.242 5.893908505618291
5.2425 5.897005398648479
5.243 5.901158489799422
5.2435 5.905867203232645
5.244 5.910357089533394
5.2445 5.913908764670603
5.245 5.916139785926576
5.2455 5.91714958049933
5.246 5.917400646180611
5.2465 5.9174876999837975
5.247 5.917884561992007
5.2475 5.918818525400398
5.248 5.920324240701658
5.2485 5.922307212843015
5.249 5.924600248251195
5.2495 5.927038251763558
5.25 5.929593050982814
5.2505 5.932502990039123
5.251 5.936325718591772
5.2515 5.941923852362163
5.252 5.950315962342336
5.2525 5.962242382906269
5.253 5.977316086901907
5.2535 5.992959455416272
5.254 6.004199067173544
5.2545 6.005565328035
5.255 5.994520068449181
5.2555 5.973752869678553
5.256 5.949579364195471
5.2565 5.928109229473635
5.257 5.912495108086017
5.2575 5.902864242778338
5.258 5.897791802221351
5.2585 5.89568667845947
5.259 5.895375348815999
5.2595 5.896142848026138
5.26 5.897563300648598
5.2605 5.899379495606813
5.261 5.901416743459328
5.2615 5.903548617180511
5.262 5.905718377568946
5.2625 5.907962809535385
5.263 5.910505791308592
5.2635 5.91394456474795
5.264 5.919676329855945
5.2645 5.9306014582052216
5.265 5.952037704215612
5.2655 5.991550252476368
5.266 6.0550121081873245
5.2665 6.1373250145205605
5.267 6.21527369398322
5.2675 6.25623382658038
5.268 6.241419811400493
5.2685 6.17982989880193
5.269 6.0995350860904365
5.2695 6.028704878132118
5.27 5.981449336321611
5.2705 5.95664975911803
5.271 5.946080562507196
5.2715 5.942359717989613
5.272 5.9414546294483115
5.2725 5.94167764920167
5.273 5.942357749684107
5.2735 5.943186308346799
5.274 5.943994086538949
5.2745 5.9446994578741466
5.275 5.9452844907183175
5.2755 5.945781940108097
5.276 5.9462672272930766
5.2765 5.9468648516072244
5.277 5.947754964702127
5.2775 5.949208510883996
5.278 5.951678685365384
5.2785 5.955928632085297
5.279 5.963101061703788
5.2795 5.97451800197915
5.28 5.990905301450369
5.2805 6.011185188109365
5.281 6.0319749221931795
5.2815 6.048704255861391
5.282 6.05771594745742
5.2825 6.057422108045313
5.283 6.048693754146094
5.2835 6.034718979121274
5.284 6.019811488889773
5.2845 6.007300264040782
5.285 5.998514190538967
5.2855 5.9932188145432255
5.286 5.99057121681506
5.2865 5.989706486656265
5.287 5.98994728694912
5.2875 5.990797183950929
5.288 5.991900258129552
5.2885 5.993004376054526
5.289 5.993952064322715
5.2895 5.99465106366807
5.29 5.995075551236137
5.2905 5.9952473405166
5.291 5.995226533664737
5.2915 5.995131598450391
5.292 5.99515091381697
5.2925 5.995603340768384
5.293 5.997030879727263
5.2935 6.000382735627752
5.294 6.007314083069445
5.2945 6.020613104365403
5.295 6.044463472915191
5.2955 6.083746343693504
5.296 6.141232257869723
5.2965 6.212809399316071
5.297 6.284026247734833
5.2975 6.332960483173026
5.298 6.33989993667434
5.2985 6.29791149180697
5.299 6.219237363241304
5.2995 6.130687071325323
5.3 6.058107399002174
5.3005 6.011651136310211
5.301 5.9869215460573235
5.3015 5.975090426400569
5.302 5.969473044709059
5.3025 5.966502342681195
5.303 5.964579199127884
5.3035 5.963022360747538
5.304 5.961540342258409
5.3045 5.9599908855315595
5.305 5.958314901050946
5.3055 5.9565088797875125
5.306 5.954633516981432
5.3065 5.952830228261589
5.307 5.951354287620375
5.3075 5.95063588996613
5.308 5.9513728596011335
5.3085 5.954582816043705
5.309 5.961367402658596
5.3095 5.971930403423392
5.31 5.984014700144528
5.3105 5.992809675984936
5.311 5.9939290558754434
5.3115 5.986699193061313
5.312 5.974022330806695
5.3125 5.959789269335524
5.313 5.94688397760481
5.3135 5.9366992367058815
5.314 5.9294524424236394
5.3145 5.924784130087629
5.315 5.922145944294667
5.3155 5.921047696458159
5.316 5.92112134957621
5.3165 5.922164810977917
5.317 5.924052143469916
5.3175 5.926632150515819
5.318 5.929601961085521
5.3185 5.9321544262373544
5.319 5.932620507423935
5.3195 5.928915858699786
5.32 5.920248265302129
5.3205 5.90826749765377
5.321 5.896004931655576
5.3215 5.885742806874041
5.322 5.878158651822333
5.3225 5.872835427879333
5.323 5.869008316035932
5.3235 5.865988602335414
5.324 5.863292797956601
5.3245 5.860637620514592
5.325 5.857891937337421
5.3255 5.855036262069974
5.326 5.852121508567813
5.3265 5.849252068715216
5.327 5.846585821901296
5.3275 5.844329161299615
5.328 5.842798435195079
5.3285 5.842469753810938
5.329 5.843979014820936
5.3295 5.847996371253589
5.33 5.854821984983839
5.3305 5.863864760891386
5.331 5.8732104980037
5.3315 5.879985926221445
5.332 5.881660466452181
5.3325 5.8776649778599355
5.333 5.869658933638086
5.3335 5.860363326011552
5.334 5.852130639310542
5.3345 5.846148759137425
5.335 5.842456401639356
5.3355 5.840347489614037
5.336 5.838905671591459
5.3365 5.837424631453248
5.337 5.835583788406539
5.3375 5.833452595278204
5.338 5.831307349632227
5.3385 5.829453973797441
5.339 5.828143283448372
5.3395 5.827594008970643
5.34 5.828097429245342
5.3405 5.830075428956493
5.341 5.834090922476128
5.3415 5.840692578998868
5.342 5.850058585847015
5.3425 5.861439888470826
5.343 5.872917174897133
5.3435 5.881800446573483
5.344 5.885547589304379
5.3445 5.882710954049467
5.345 5.8738728028169005
5.3455 5.8618888005706244
5.346 5.850531975321801
5.3465 5.8424319084376934
5.347 5.838176828613549
5.3475 5.836970518070996
5.348 5.837690522906983
5.3485 5.839449869632058
5.349 5.8416839822964315
5.3495 5.844030886903334
5.35 5.846268610842334
5.3505 5.848266660978317
5.351 5.850023217936308
5.3515 5.851676228932766
5.352 5.853575063616028
5.3525 5.856360061453715
5.353 5.861096515818445
5.3535 5.869320000294928
5.354 5.8825710799204165
5.3545 5.900925125592363
5.355 5.921112748443208
5.3555 5.936616934469959
5.356 5.9412963501474065
5.3565 5.9339499796161865
5.357 5.919009345218922
5.3575 5.9028948196517055
5.358 5.890133499602535
5.3585 5.882206976454998
5.359 5.878637886061635
5.3595 5.8782844638329825
5.36 5.880068523399648
5.3605 5.883203861589787
5.361 5.887180635885687
5.3615 5.891688616033346
5.362 5.896546864766484
5.3625 5.9016706752600845
5.363 5.907107273736536
5.3635 5.913122289281062
5.364 5.92039180594534
5.3645 5.9303058621706315
5.365 5.94539066663243
5.3655 5.969488108667039
5.366 6.006622196497001
5.3665 6.057216654802624
5.367 6.112959684828961
5.3675 6.156506483125418
5.368 6.170356209642823
5.3685 6.1488678622508095
5.369 6.1027844561196405
5.3695 6.05206196214803
5.37 6.012649234038386
5.3705 5.989345724862745
5.371 5.978912896109413
5.3715 5.976226407797706
5.372 5.9775231116852625
5.3725 5.980730796310595
5.373 5.98485492585574
5.3735 5.989432459826861
5.374 5.994230628032073
5.3745 5.999115520856781
5.375 6.003984462603587
5.3755 6.0087730741423
5.376 6.0134726726772
5.3765 6.018164349672882
5.377 6.023140323111066
5.3775 6.029112693447977
5.378 6.03756178639538
5.3785 6.050985243802603
5.379 6.072198845177474
5.3795 6.1016262247168305
5.38 6.133519684400734
5.3805 6.156094295863794
5.381 6.158957604273403
5.3815 6.141841681763133
5.382 6.114631848722687
5.3825 6.088719548602714
5.383 6.0701847493272
5.3835 6.059443242886423
5.384 6.054357671739111
5.3845 6.0526592820045435
5.385 6.05280948681055
5.3855 6.053953558478693
5.386 6.055670723391036
5.3865 6.057752720124966
5.387 6.060100184120624
5.3875 6.06268484382928
5.388 6.065535941144229
5.3885 6.068809707765438
5.389 6.0728805191103
5.3895 6.078515537734394
5.39 6.087044467544824
5.3905 6.100301632956312
5.391 6.1199179481530335
5.3915 6.145506602855703
5.392 6.172193952094973
5.3925 6.190468304157895
5.393 6.191598459718008
5.3935 6.175338823004474
5.394 6.150356455705965
5.3945 6.126672208758486
5.395 6.109505648256737
5.3955 6.09919024161679
5.396 6.093809761020309
5.3965 6.09129350639211
5.397 6.090212545701989
5.3975 6.08977649582751
5.398 6.089615359897571
5.3985 6.0895712907850355
5.399 6.0895863230009
5.3995 6.089664507857031
5.4 6.08983390768701
5.4005 6.090179708527589
5.401 6.090882339585604
5.4015 6.092329816328603
5.402 6.095328154302192
5.4025 6.101482346798183
5.403 6.113601127765169
5.4035 6.13569182872387
5.404 6.171218209147363
5.4045 6.218506901843386
5.405 6.265666089757686
5.4055 6.293536233595259
5.406 6.28922318247498
5.4065 6.256602257523542
5.407 6.211597481723152
5.4075 6.17004929427162
5.408 6.139997947852419
5.4085 6.121820928088376
5.409 6.112222486534505
5.4095 6.107708145699216
5.41 6.105865343445349
5.4105 6.105336053496614
5.411 6.105455526689634
5.4115 6.105916387173589
5.412 6.106605459464386
5.4125 6.1075023670810795
5.413 6.108641488989396
5.4135 6.110108949454584
5.414 6.112074349550968
5.4145 6.114846429955615
5.415 6.118955284500312
5.4155 6.125190120636039
5.416 6.134414922003164
5.4165 6.146930007925648
5.417 6.161481373471774
5.4175 6.174768178638581
5.418 6.182668784642176
5.4185 6.182733593224168
5.419 6.175974620119825
5.4195 6.166004270551029
5.42 6.156607507967153
5.4205 6.149877651074145
5.421 6.146090890939019
5.4215 6.144559180335681
5.422 6.144434304624153
5.4225 6.1450742824751385
5.423 6.1460953468021495
5.4235 6.147304967798763
5.424 6.148627431401912
5.4245 6.150062593130284
5.425 6.151675141756635
5.4255 6.153614421543261
5.426 6.156141874248688
5.4265 6.159659877676726
5.427 6.164702004733402
5.4275 6.171765751661682
5.428 6.180863800737844
5.4285 6.190900806714226
5.429 6.1994931757875955
5.4295 6.203957141772903
5.43 6.203079122627947
5.4305 6.19810074374768
5.431 6.1918105426266115
5.4315 6.186740377546275
5.432 6.183998218941595
5.4325 6.183444766503023
5.433 6.1844158702402146
5.4335 6.186290639517442
5.434 6.1886583616866995
5.4345 6.191289923017936
5.435 6.194081717648463
5.4355 6.197006775382733
5.436 6.200134382852247
5.4365 6.203704188808088
5.437 6.208274002987477
5.4375 6.215044474479849
5.438 6.226339372282909
5.4385 6.245930203168386
5.439 6.278156067459292
5.4395 6.324195954066453
5.44 6.3761137566512245
5.4405 6.414963263883393
5.441 6.42084093462777
5.4415 6.389572737550355
5.442 6.338056458226865
5.4425 6.289554376548053
5.443 6.256490820873981
5.4435 6.2384078738657545
5.444 6.229998588208242
5.4445 6.226721573244823
5.445 6.225961753169561
5.4455 6.226439953741786
5.446 6.227566390963491
5.4465 6.229065872790414
5.447 6.230803627886142
5.4475 6.232718915595188
5.448 6.234817576006592
5.4485 6.237191272400655
5.449 6.240087380152139
5.4495 6.244050508163736
5.45 6.250064457507578
5.4505 6.259594174861795
5.451 6.2740307335439
5.4515 6.29320814562402
5.452 6.313733503392904
5.4525 6.329422057036793
5.453 6.334460700048065
5.4535 6.327264135528682
5.454 6.311762958279853
5.4545 6.294715226438462
5.455 6.281246192460713
5.4555 6.272876179264968
5.456 6.268717350342755
5.4565 6.26730782061527
5.457 6.267490224315186
5.4575 6.268555052966497
5.458 6.270102220810407
5.4585 6.271935937038809
5.459 6.273964697416759
5.4595 6.276159038183084
5.46 6.278550306302534
5.4605 6.281225838743562
5.461 6.284354923562865
5.4615 6.288185314659935
5.462 6.293026267350393
5.4625 6.299122684930327
5.463 6.306388777358426
5.4635 6.3140897101962645
5.464 6.320794611102623
5.4645 6.324997615312118
5.465 6.326060054059854
5.4655 6.324649823581921
5.466 6.322218643167436
5.4665 6.320068967119487
5.467 6.318828009832367
5.4675 6.318560299736498
5.468 6.319087873388365
5.4685 6.3202308092539345
5.469 6.32190914887475
5.4695 6.3241263733762425
5.47 6.326937866865506
5.4705 6.330413812867973
5.471 6.334570648853055
5.4715 6.339306013470062
5.472 6.344312011069209
5.4725 6.349046470859766
5.473 6.352794687789465
5.4735 6.35493165883693
5.474 6.355272201044078
5.4745 6.354231410707006
5.475 6.352613377898437
5.4755 6.351129009927745
5.476 6.350135349970734
5.4765 6.3496512317937865
5.477 6.349554529132221
5.4775 6.34969735877907
5.478 6.349978744370882
5.4785 6.350355076346411
5.479 6.350842650498088
5.4795 6.35152234782191
5.48 6.3525476531118015
5.4805 6.354161402847617
5.481 6.356667268567329
5.4815 6.360378551945883
5.482 6.365496188651009
5.4825 6.371940245465187
5.483 6.379198205542415
5.4835 6.386238550241443
5.484 6.391631180521389
5.4845 6.393985894981426
5.485 6.392590363343346
5.4855 6.38777547977952
5.486 6.380774151224371
5.4865 6.373165942629865
5.487 6.366236581792054
5.4875 6.360609513866112
5.488 6.356326220938265
5.4885 6.353124356698314
5.489 6.350697162458064
5.4895 6.348797789711514
5.49 6.347260900446453
5.4905 6.345986131807536
5.491 6.344917358781436
5.4915 6.344054338873625
5.492 6.3434331331496745
5.4925 6.343135874564131
5.493 6.343301413752353
5.4935 6.344126729119892
5.494 6.3458378109437215
5.4945 6.348641008497867
5.495 6.352603240396296
5.4955 6.3574826370268775
5.496 6.362569280355591
5.4965 6.3668076460663725
5.497 6.369191327094833
5.4975 6.369200176328197
5.498 6.366985557149621
5.4985 6.363255796217662
5.499 6.359011745704545
5.4995 6.355135454215286
5.5 6.351946951189617
5.5005 6.349138422303995
5.501 6.346273053141776
5.5015 6.3433800578593145
5.502 6.340847863314436
5.5025 6.338942259172398
5.503 6.337623644693681
5.5035 6.336704381270848
5.504 6.33602350746754
5.5045 6.335482346765192
5.505 6.335032396221378
5.5055 6.334636548091823
5.506 6.334267367486199
5.5065 6.333896042067729
5.507 6.333511371078653
5.5075 6.333134336023451
5.508 6.332814384719923
5.5085 6.33264913376336
5.509 6.332796081599967
5.5095 6.333509498872471
5.51 6.335129112157849
5.5105 6.337927398396073
5.511 6.3418084137362785
5.5115 6.346219820070748
5.512 6.350499908971515
5.5125 6.354299846047229
5.513 6.357465226918722
5.5135 6.359749685555516
5.514 6.360884689719678
5.5145 6.360722049038336
5.515 6.359263443657226
5.5155 6.356619577139781
5.516 6.353058846659079
5.5165 6.349143789582237
5.517 6.3455548619008075
5.5175 6.342712658381845
5.518 6.340606272830693
5.5185 6.339015031794433
5.519 6.337741051610643
5.5195 6.336709328654977
5.52 6.335939598447985
5.5205 6.3355234088667585
5.521 6.335618514994777
5.5215 6.336498989366292
5.522 6.338742861804682
5.5225 6.343659700242168
5.523 6.354266079917514
5.5235 6.377102115190113
5.524 6.424471116545594
5.5245 6.513577315827313
5.525 6.654630570149519
5.5255 6.826662849733068
5.526 6.9671019694808125
5.5265 7.006157326524979
5.527 6.9213310604957785
5.5275 6.757187106783069
5.528 6.59035464933462
5.5285 6.4716078791148535
5.529 6.405787312662796
5.5295 6.374944380291885
5.53 6.361898452444769
5.5305 6.356747758809903
5.531 6.354926888642223
5.5315 6.354529010599969
5.532 6.354798258241856
5.5325 6.355422280945363
5.533 6.356283902529408
5.5335 6.357358115353574
5.534 6.358718062802903
5.5345 6.360600329329233
5.535 6.363556852070075
5.5355 6.368703408663536
5.536 6.3779523026094
5.5365 6.393878781891968
5.537 6.418704832687898
5.5375 6.4523741329869795
5.538 6.490420348136456
5.5385 6.522984276499437
5.539 6.538148411707803
5.5395 6.530006502734175
5.54 6.503373680118718
5.5405 6.469365460583556
5.541 6.437619647358168
5.5415 6.412858553333909
5.542 6.395695438982615
5.5425 6.384756853149615
5.543 6.378370301815125
5.5435 6.375356221529448
5.544 6.375243250817117
5.5445 6.378441856430817
5.545 6.386710839156888
5.5455 6.404416446941618
5.546 6.441413382287608
5.5465 6.517930411023612
5.547 6.667277070245022
5.5475 6.918014933457093
5.548 7.244001710704867
5.5485 7.549341387891924
5.549 7.74658164269631
5.5495 7.805539352211519
5.55 7.721710062492284
5.5505 7.490945621975116
5.551 7.141718849786396
5.5515 6.784419247395118
5.552 6.538419954762584
5.5525 6.416213248442959
5.553 6.365903622620629
5.5535 6.345993501512692
5.554 6.337357596140417
5.5545 6.332854660287416
5.555 6.33000541082676
5.5555 6.327960926177496
5.556 6.326472310270655
5.5565 6.325592379703749
5.557 6.325683496027573
5.5575 6.327627970327213
5.558 6.333102503459332
5.5585 6.344528254572761
5.559 6.363807636098863
5.5595 6.389433654347237
5.56 6.414040151032352
5.5605 6.426590667577288
5.561 6.4198389497378505
5.5615 6.396375883782793
5.562 6.366464085903167
5.5625 6.3399176670857065
5.563 6.3208339405011325
5.5635 6.308554443917639
5.564 6.300788327399704
5.5645 6.295536895547984
5.565 6.29154568599481
5.5655 6.288149404189105
5.566 6.285044071532217
5.5665 6.282102776675777
5.567 6.2792899574595245
5.5675 6.276614083786979
5.568 6.274124441058315
5.5685 6.271938995426049
5.569 6.270306664729374
5.5695 6.269761452280814
5.57 6.27125932203407
5.5705 6.276165448790249
5.571 6.285549633508562
5.5715 6.2985716534987555
5.572 6.311018836992722
5.5725 6.316345033993476
5.573 6.309904279047806
5.5735 6.29293106191487
5.574 6.271815167738249
5.5745 6.253045984905087
5.575 6.23932807321805
5.5755 6.230006773971515
5.576 6.223368835572219
5.5765 6.218063256578559
5.577 6.213350048474621
5.5775 6.208890451686469
5.578 6.2045489042328485
5.5785 6.20028212933443
5.579 6.19609471259172
5.5795 6.192018473095673
5.58 6.188116376986382
5.5805 6.184534734033286
5.581 6.18159751027586
5.5815 6.180039009573277
5.582 6.181414919682713
5.5825 6.188397980059052
5.583 6.203958807337144
5.5835 6.228074630682388
5.584 6.253509135681921
5.5845 6.266945904707323
5.585 6.258917783965374
5.5855 6.232733871488436
5.586 6.200787694473642
5.5865 6.173676493837239
5.587 6.154959913864226
5.5875 6.143259747009673
5.588 6.135893698843101
5.5885 6.130755207059198
5.589 6.126655717035253
5.5895 6.123008538733724
5.59 6.119558497891693
5.5905 6.11620086504487
5.591 6.11290648320809
5.5915 6.109694408471921
5.592 6.106639856996643
5.5925 6.103907845078964
5.593 6.1018614215189215
5.5935 6.101205657402011
5.594 6.103197345383671
5.5945 6.109608138624384
5.595 6.12202406233316
5.5955 6.140096327757154
5.596 6.159479919673127
5.5965 6.172050534899532
5.597 6.170457518237865
5.5975 6.153949133063207
5.598 6.129317102999045
5.5985 6.105569428380407
5.599 6.087999313392779
5.5995 6.0769592956595995
5.6 6.0704354866371615
5.6005 6.066421571807321
5.601 6.06365138350326
5.6015 6.061467798971717
5.602 6.059552366407659
5.6025 6.057760718343526
5.603 6.056047249094196
5.6035 6.054431852371887
5.604 6.052984690326242
5.6045 6.0518446596509134
5.605 6.051235743222873
5.6055 6.05152428473061
5.606 6.053274536005763
5.6065 6.057261695980475
5.607 6.064149169112324
5.6075 6.073242503535673
5.608 6.080932023049715
5.6085 6.0822292805467795
5.609 6.075880850539641
5.6095 6.065885997820218
5.61 6.056789827708598
5.6105 6.050255331784805
5.611 6.045962570336283
5.6115 6.043143782663102
5.612 6.0411561852080515
5.6125 6.039562380246626
5.613 6.038082560576377
5.6135 6.036555708815318
5.614 6.034899668762333
5.6145 6.033103951679794
5.615 6.031206393917675
5.6155 6.029315719289273
5.616 6.027677974764514
5.6165 6.0268519250851424
5.617 6.028016502693327
5.6175 6.033123597929939
5.618 6.043917569587344
5.6185 6.05977685391998
5.619 6.0772562152882825
5.6195 6.093182209779802
5.62 6.105265554927876
5.6205 6.108912432261103
5.621 6.099180338336962
5.6215 6.077474496128926
5.622 6.051657116446454
5.6225 6.02958140399591
5.623 6.01443902312334
5.6235 6.005395158337621
5.624 6.0002957348822035
5.6245 5.997342239513245
5.625 5.995441127928983
5.6255 5.994013522103335
5.626 5.992749367413631
5.6265 5.991486741878709
5.627 5.990124076325503
5.6275 5.988597696436579
5.628 5.986854293485037
5.6285 5.9848740506432145
5.629 5.982706131774951
5.6295 5.980525565891365
5.63 5.978653093131151
5.6305 5.97749716147031
5.631 5.977390507687319
5.6315 5.978440563711412
5.632 5.980435359930913
5.6325 5.982704808944047
5.633 5.984000715083975
5.6335 5.982807657532477
5.634 5.9780950687538175
5.6345 5.969990951402941
5.635 5.959771648779557
5.6355 5.949150391028799
5.636 5.939393662495026
5.6365 5.930946454066254
5.637 5.923668431108932
5.6375 5.9172805650356795
5.638 5.911601355579713
5.6385 5.906510184639484
5.639 5.901870345503599
5.6395 5.897520217106487
5.64 5.893320469622213
5.6405 5.8891684372439945
5.641 5.88502043632866
5.6415 5.880893765281356
5.642 5.876870716941776
5.6425 5.87309321971611
5.643 5.869777517278396
5.6435 5.86720271199017
5.644 5.865721792582494
5.6445 5.86572279406423
5.645 5.867569037034799
5.6455 5.871522955341946
5.646 5.877657224600488
5.6465 5.8855296306908675
5.647 5.893531651009575
5.6475 5.89883617478261
5.648 5.89854466317087
5.6485 5.891294820623696
5.649 5.877768644796734
5.6495 5.860212128789072
5.65 5.841585833991883
5.6505 5.824606694361644
5.651 5.810768871359783
5.6515 5.800164465535425
5.652 5.7920619049667215
5.6525 5.785570346500207
5.653 5.779989560347951
5.6535 5.7748568803730285
5.654 5.769897179805381
5.6545 5.764966943272136
5.655 5.760008702835672
5.6555 5.755027744997611
5.656 5.7500680040841425
5.6565 5.745218522683792
5.657 5.740629953988882
5.6575 5.736603799827804
5.658 5.733786433616616
5.6585 5.733646572640061
5.659 5.7393126767910045
5.6595 5.756468331188047
5.66 5.792870778389266
5.6605 5.854668119173085
5.661 5.939963613685637
5.6615 6.033558030741072
5.662 6.111049244339447
5.6625 6.1537858671625925
5.663 6.1594468385717365
5.6635 6.137487174044419
5.664 6.099800697591186
5.6645 6.056219052504937
5.665 6.0135461468551155
5.6655 5.976151425967848
5.666 5.946805708023558
5.6665 5.92759731176471
5.667 5.920470441201993
5.6675 5.927824836161766
5.668 5.952601866249721
5.6685 5.997351144706834
5.669 6.060854268920676
5.6695 6.13458484444515
5.67 6.203513011303696
5.6705 6.251255815433701
5.671 6.265146300621432
5.6715 6.236762443908348
5.672 6.163359924259274
5.6725 6.052875712518749
5.673 5.928546536113054
5.6735 5.820983738767818
5.674 5.748427384001974
5.6745 5.708861968017499
5.675 5.690521997235467
5.6755 5.683087923534491
5.676 5.680587412855343
5.6765 5.680184039309451
5.677 5.680634104246081
5.6775 5.68140135540733
5.678 5.682262825859008
5.6785 5.683133578224212
5.679 5.684013235385337
5.6795 5.68495394689391
5.68 5.686075852711791
5.6805 5.687586669128067
5.681 5.689847493074889
5.6815 5.693443889108882
5.682 5.699253645687725
5.6825 5.708419895362604
5.683 5.722048170568432
5.6835 5.740472201871019
5.684 5.762314807882022
5.6845 5.784140502901347
5.685 5.801291555760341
5.6855 5.809687065422048
5.686 5.808040146947907
5.6865 5.798579768008021
5.687 5.785567384897525
5.6875 5.772902312307525
5.688 5.762780425444283
5.6885 5.755901135514772
5.689 5.7521273102168236
5.6895 5.75106863496002
5.69 5.752337591890664
5.6905 5.755627690740298
5.691 5.760722607850622
5.6915 5.767583912219009
5.692 5.776443645633441
5.6925 5.787690898397153
5.693 5.801201074839802
5.6935 5.815285875322885
5.694 5.826572287195554
5.6945 5.831437399637227
5.695 5.828042163544146
5.6955 5.817281546907979
5.696 5.801933518415132
5.6965 5.785492066589172
5.697 5.771114081385929
5.6975 5.760706437510724
5.698 5.7546507065883885
5.6985 5.752169609328225
5.699 5.752113207060277
5.6995 5.753506286159271
5.7 5.755714275285464
5.7005 5.758365434269005
5.701 5.761248785232236
5.7015 5.764243303472809
5.702 5.767272033289644
5.7025 5.770291023113168
5.703 5.773273796589984
5.7035 5.776245721979099
5.704 5.7792737333593935
5.7045 5.782519188360928
5.705 5.786294186953211
5.7055 5.791085131811271
5.706 5.7975070956154715
5.7065 5.805983017563865
5.707 5.816042627919127
5.7075 5.825738883356066
5.708 5.832247021226952
5.7085 5.83379162987852
5.709 5.830899823663606
5.7095 5.825657278702217
5.71 5.820090669227123
5.7105 5.815375358108413
5.711 5.811949090969606
5.7115 5.809890068697377
5.712 5.809109674662126
5.7125 5.809428060018978
5.713 5.810600740002312
5.7135 5.812357693793493
5.714 5.8144965850745285
5.7145 5.81699638323273
5.715 5.8200792615927055
5.7155 5.824133177991723
5.716 5.829591970417204
5.7165 5.836855042796507
5.717 5.84616980351455
5.7175 5.857437046178993
5.718 5.869931218782189
5.7185 5.882238603961457
5.719 5.892596881583024
5.7195 5.899487204874004
5.72 5.902224751433166
5.7205 5.9011265645365585
5.721 5.897399429852707
5.7215 5.8926232436955415
5.722 5.888219415476002
5.7225 5.885030613719711
5.723 5.883155942579042
5.7235 5.882209728283233
5.724 5.881733201831696
5.7245 5.881532687029217
5.725 5.881701091955544
5.7255 5.882383557027457
5.726 5.883596185451858
5.7265 5.885229458857316
5.727 5.88710308333216
5.7275 5.889063799217928
5.728 5.890993383440828
5.7285 5.892824422497731
5.729 5.894545111513042
5.7295 5.896168863255306
5.73 5.897731311273753
5.7305 5.8992518312783515
5.731 5.900728959825986
5.7315 5.90214447984743
5.732 5.903480262082048
5.7325 5.904722735509176
5.733 5.905865352246489
5.7335 5.906911777943688
5.734 5.907865965069637
5.7345 5.908738077396197
5.735 5.90954966755297
5.7355 5.910369133283871
5.736 5.9113064821786105
5.7365 5.912515335046211
5.737 5.914145480146197
5.7375 5.916292549978583
5.738 5.918994069202548
5.7385 5.922243419298334
5.739 5.926025068375192
5.7395 5.930279240887262
5.74 5.934866202216335
5.7405 5.9395710681111895
5.741 5.9441901291167545
5.7415 5.948593995627559
5.742 5.952652347759572
5.7425 5.956102865523595
5.743 5.958500168218996
5.7435 5.959474499449704
5.744 5.959031545787874
5.7445 5.957599904520808
5.745 5.955816614016364
5.7455 5.954353746366313
5.746 5.953779615122191
5.7465 5.954371985547325
5.747 5.956016303022124
5.7475 5.958357152580704
5.748 5.961063021323061
5.7485 5.96400445567084
5.749 5.967216040863753
5.7495 5.970797498287017
5.75 5.974839972527005
5.7505 5.979391934355816
5.751 5.984497234614518
5.7515 5.990227495421203
5.752 5.996637766917707
5.7525 6.00358261501215
5.753 6.010491046556759
5.7535 6.016357482816161
5.754 6.020092841370702
5.7545 6.0211592392699
5.755 6.019861802298576
5.7555 6.017239649037056
5.756 6.0145840708581675
5.7565 6.01280777279356
5.757 6.012151697598308
5.7575 6.012374454739189
5.758 6.013194781138407
5.7585 6.0145049919348486
5.759 6.016343962432235
5.7595 6.018815971201074
5.76 6.022076838586384
5.7605 6.026382203159531
5.761 6.03218369903015
5.7615 6.040287895330949
5.762 6.052063819278522
5.7625 6.069625462174559
5.763 6.0957256894607506
5.7635 6.132701913241607
5.764 6.180142675490264
5.7645 6.2321238537869315
5.765 6.277020341102657
5.7655 6.302070191919703
5.766 6.300102394111049
5.7665 6.272773661923741
5.767 6.228402670938341
5.7675 6.179125967061913
5.768 6.136534409717297
5.7685 6.106792417759634
5.769 6.089447859493977
5.7695 6.080721254624389
5.77 6.0769185289165835
5.7705 6.075659885483762
5.771 6.075684816441449
5.7715 6.076401367584277
5.772 6.077544060602189
5.7725 6.079020702373792
5.773 6.08083632558852
5.7735 6.083088598979207
5.774 6.085974017611506
5.7745 6.089844789342403
5.775 6.095260210029857
5.7755 6.103024783747297
5.776 6.114079541727409
5.7765 6.12906212918356
5.777 6.1474463857718
5.7775 6.166871997228458
5.778 6.183878535613927
5.7785 6.195970472495023
5.779 6.2027290041613385
5.7795 6.204664246378379
5.78 6.201598202342322
5.7805 6.193021266368226
5.781 6.179803272934337
5.7815 6.164618417242752
5.782 6.150401528684092
5.7825 6.138811131038723
5.783 6.130047304006767
5.7835 6.123679530278834
5.784 6.1194378453155815
5.7845 6.117437213920732
5.785 6.117818630006927
5.7855 6.120188869894434
5.786 6.123440761030589
5.7865 6.126217064128343
5.787 6.127655794834673
5.7875 6.127658430425712
5.788 6.126621864059806
5.7885 6.125024746952383
5.789 6.1232193217959034
5.7895 6.1214109512979595
5.79 6.119711508185248
5.7905 6.11817786791669
5.791 6.1168565998974325
5.7915 6.115790191310265
5.792 6.115028377309591
5.7925 6.114603030807586
5.793 6.114541216985772
5.7935 6.114854621956799
5.794 6.115550622409848
5.7945 6.116643600807069
5.795 6.118199449645055
5.7955 6.120363042040199
5.796 6.123292856191031
5.7965 6.126959806326336
5.797 6.131002022173102
5.7975 6.134777023377912
5.798 6.137572938095047
5.7985 6.138906937601139
5.799 6.138776538263813
5.7995 6.137615864102126
5.8 6.136018182509992
5.8005 6.134458070023965
5.801 6.133204677849897
5.8015 6.132356058299341
5.802 6.13189516990485
5.8025 6.13175315158137
5.803 6.131870742076207
5.8035 6.132220463631421
5.804 6.132828189633217
5.8045 6.1337625824622775
5.805 6.13513588634816
5.8055 6.137100979298531
5.806 6.139802914864506
5.8065 6.14329844302664
5.807 6.147418923055867
5.8075 6.1516708613211035
5.808 6.1552574420992885
5.8085 6.157436424583641
5.809 6.157997481203737
5.8095 6.157374046136494
5.81 6.156265511310898
5.8105 6.15520752716411
5.811 6.154496736248254
5.8115 6.154247657581386
5.812 6.1544509823798395
5.8125 6.155023276087433
5.813 6.155847642402606
5.8135 6.156813146165356
5.814 6.157838307121206
5.8145 6.158876678652329
5.815 6.159910770283429
5.8155 6.160959982313904
5.816 6.162056895090344
5.8165 6.1632440744486034
5.817 6.164558204680939
5.8175 6.165989035374278
5.818 6.167495661345877
5.8185 6.16905340749702
5.819 6.170686544162719
5.8195 6.172452903157384
5.82 6.174358674713585
5.8205 6.176312211304523
5.821 6.1781520220526085
5.8215 6.179723329487104
5.822 6.180945899035096
5.8225 6.181859621806365
5.823 6.1825845768049605
5.8235 6.183292088598553
5.824 6.184104733790369
5.8245 6.185075164535932
5.825 6.186168918068581
5.8255 6.187299842764001
5.826 6.188362854849513
5.8265 6.189274013676138
5.827 6.190000724510051
5.8275 6.190562423312698
5.828 6.191002713407786
5.8285 6.19139442776788
5.829 6.191810844776653
5.8295 6.192340790889632
5.83 6.193091593192441
5.8305 6.19420460850758
5.831 6.195844058250818
5.8315 6.198155101749596
5.832 6.201141904021283
5.8325 6.204538569303444
5.833 6.20776461736942
5.8335 6.210146303962698
5.834 6.211258336042127
5.8345 6.211122304652091
5.835 6.210077164070404
5.8355 6.208573905118372
5.836 6.207001511340644
5.8365 6.205657564646976
5.837 6.204768315909511
5.8375 6.204451169300133
5.838 6.204690606158963
5.8385 6.205387033874863
5.839 6.206404050876281
5.8395 6.207620081125156
5.84 6.208949941793128
5.8405 6.210340492441472
5.841 6.211785435079702
5.8415 6.213315857367269
5.842 6.214997390223053
5.8425 6.216923926643928
5.843 6.21921293860719
5.8435 6.222004755151871
5.844 6.225463654036964
5.8445 6.229739185205438
5.845 6.234846825088206
5.8455 6.2404785543767405
5.846 6.245815380477498
5.8465 6.249598153684905
5.847 6.250696223248737
5.8475 6.24883787039031
5.848 6.24485323241285
5.8485 6.240167375763469
5.849 6.235981168921495
5.8495 6.232862536923384
5.85 6.230810390454438
5.8505 6.229562757825099
5.851 6.228817663699313
5.8515 6.228343256866585
5.852 6.2279772496351
5.8525 6.227626061847983
5.853 6.2272298582622385
5.8535 6.2267545889984826
5.854 6.226197772863157
5.8545 6.225559211032299
5.855 6.224874057931847
5.8555 6.224171881113215
5.856 6.223502430995285
5.8565 6.22290840204736
5.857 6.222419659445202
5.8575 6.222059782175207
5.858 6.221829836051408
5.8585 6.221728891097773
5.859 6.221753491754378
5.8595 6.221889481847977
5.86 6.222107254838035
5.8605 6.222342979696944
5.861 6.222492840269184
5.8615 6.222454467864005
5.862 6.222179681771903
5.8625 6.221719772983405
5.863 6.22117894551737
5.8635 6.220669330369712
5.864 6.220235487421312
5.8645 6.219872853838997
5.865 6.219521670415861
5.8655 6.219099449891934
5.866 6.218523712934728
5.8665 6.217730525019882
5.867 6.2166822577820975
5.8675 6.215373976468455
5.868 6.213813358728854
5.8685 6.212005987116995
5.869 6.209984604311116
5.8695 6.207792923930312
5.87 6.205485487988601
5.8705 6.203106799470384
5.871 6.200681832825414
5.8715 6.198244965130134
5.872 6.1958459399644505
5.8725 6.193574877345349
5.873 6.19151532273371
5.8735 6.1897153203563
5.874 6.188190607323512
5.8745 6.186929807453626
5.875 6.185895267549067
5.8755 6.185051330098507
5.876 6.18436389908767
5.8765 6.183807077156005
5.877 6.183376532339854
5.8775 6.183100769052415
5.878 6.1830522959514225
5.8785 6.183368525457531
5.879 6.184318569495324
5.8795 6.186362584228182
5.88 6.190262626220675
5.8805 6.1971869436792835
5.881 6.208730875254385
5.8815 6.226733999920069
5.882 6.2526801453732945
5.8825 6.286375676292368
5.883 6.323501397024404
5.8835 6.3525640122111
5.884 6.354660400828332
5.8845 6.312526548583718
5.885 6.228091161605261
5.8855 6.1266684463543255
5.886 6.037249486837035
5.8865 5.974743972813793
5.887 5.941115871056346
5.8875 5.933530604119716
5.888 5.949220502642558
5.8885 5.985986776929688
5.889 6.039436672108754
5.8895 6.100533993146672
5.89 6.157227851022047
5.8905 6.200023835263814
5.891 6.226391872977357
5.8915 6.239174709917477
5.892 6.242704188286587
5.8925 6.240639842191674
5.893 6.235371951053366
5.8935 6.227921402170007
5.894 6.218378313685437
5.8945 6.207215567946933
5.895 6.196122907546953
5.8955 6.187143346399144
5.896 6.181183424891468
5.8965 6.177785273136757
5.897 6.175976716007596
5.8975 6.175002926282276
5.898 6.17444005296428
5.8985 6.174072718813719
5.899 6.1737897648676965
5.8995 6.173540105769026
5.9 6.173310422696621
5.9005 6.173124855537961
5.901 6.173025595400811
5.9015 6.1730866512380365
5.902 6.173410149708562
5.9025 6.174158464848964
5.903 6.175561406816542
5.9035 6.177872104161875
5.904 6.181178923967299
5.9045 6.184920207422986
5.905 6.187347869276624
5.9055 6.185083521920796
5.906 6.173374939043769
5.9065 6.148535153818098
5.907 6.1125682826910355
5.9075 6.074609375328591
5.908 6.045347785293411
5.9085 6.03142924088682
5.909 6.0347987964815095
5.9095 6.054131609609738
5.91 6.085370982096104
5.9105 6.122363163235653
5.911 6.158107319574939
5.9115 6.187166574125027
5.912 6.207341298546997
5.9125 6.2190499617935435
5.913 6.223009147692845
5.9135 6.218820754674604
5.914 6.205496860217459
5.9145 6.18320596734316
5.915 6.153614980817461
5.9155 6.119502279179984
5.916 6.084027364269221
5.9165 6.050458762059809
5.917 6.0220318113503035
5.9175 6.001217269597059
5.918 5.989707324124837
5.9185 5.9881043320036875
5.919 5.996124480233944
5.9195 6.012794236444379
5.92 6.036221394248732
5.9205 6.063706515498988
5.921 6.092138150820548
5.9215 6.118533558475835
5.922 6.1405422915811725
5.9225 6.156455041512211
5.923 6.164935468720356
5.9235 6.164554085329224
5.924 6.153459673231619
5.9245 6.129509715608546
5.925 6.090696055610935
5.9255 6.037188811161118
5.926 5.9733049028874605
5.9265 5.907688730214539
5.927 5.849382415409255
5.9275 5.803481218934629
5.928 5.770409634600747
5.9285 5.747938931079337
5.929 5.7333306430358535
5.9295 5.724336963658193
5.93 5.719334247848484
5.9305 5.717266594192158
5.931 5.717456577579656
5.9315 5.719425545636475
5.932 5.722738331973043
5.9325 5.7268105871020625
5.933 5.730715214423884
5.9335 5.733236646549641
5.934 5.73302264824179
5.9345 5.729141352306404
5.935 5.721536829520953
5.9355 5.71115686626525
5.936 5.6996253696499055
5.9365 5.68859789454462
5.937 5.679160131512847
5.9375 5.671674463617204
5.938 5.665956207256548
5.9385 5.661621395405608
5.939 5.65828806805053
5.9395 5.65568242486849
5.94 5.653634062684943
5.9405 5.6520581431697705
5.941 5.650944372701026
5.9415 5.65035777001309
5.942 5.650441081309066
5.9425 5.651371072683948
5.943 5.653243145565116
5.9435 5.6558618381787555
5.944 5.658583781993902
5.9445 5.660400299356495
5.945 5.660284658551768
5.9455 5.657719296864703
5.946 5.652981283349267
5.9465 5.647011101113594
5.947 5.64087168311755
5.9475 5.635354617628651
5.948 5.630835873238611
5.9485 5.6274025281957
5.949 5.625012165635057
5.9495 5.623594486922932
5.95 5.623114995610945
5.9505 5.623630783443567
5.951 5.625326283058025
5.9515 5.628527042619226
5.952 5.6336368129742835
5.9525 5.640882774500006
5.953 5.6499846162228105
5.9535 5.659866747575536
5.954 5.6687304294501635
5.9545 5.674551965333559
5.955 5.675862506966433
5.9555 5.672335291156927
5.956 5.664911266022577
5.9565 5.655375930794748
5.957 5.645580887478389
5.9575 5.636834663719811
5.958 5.629751195691193
5.9585 5.624428891744201
5.959 5.620712502815645
5.9595 5.618341172454564
5.96 5.617044410969503
5.9605 5.616586027168256
5.961 5.616776498863655
5.9615 5.617403518893545
5.962 5.618180597780351
5.9625 5.618775967192451
5.963 5.618921678936506
5.9635 5.618578889179212
5.964 5.617929377840034
5.9645 5.617231184843356
5.965 5.61670223357432
5.9655 5.616505016364509
5.966 5.616737336926069
5.9665 5.617438016916453
5.967 5.61854009614619
5.9675 5.6198813177474305
5.968 5.621279232354033
5.9685 5.622647352950675
5.969 5.624018518300962
5.9695 5.625482598199375
5.97 5.627132142213811
5.9705 5.629003270871709
5.971 5.6310899623389625
5.9715 5.633314577296562
5.972 5.635497017373903
5.9725 5.637392247611817
5.973 5.6388609552717694
5.9735 5.639954161475081
5.974 5.640919953713014
5.9745 5.642051684116594
5.975 5.6436826333992824
5.9755 5.646266314995285
5.976 5.650546555557855
5.9765 5.657740541754124
5.977 5.6698207199005415
5.9775 5.689833315080564
5.978 5.7222256500114055
5.9785 5.772808610680539
5.979 5.84756699343538
5.9795 5.949691913938399
5.98 6.075041268269016
5.9805 6.2102730676655336
5.981 6.336962993792519
5.9815 6.4405051209001725
5.982 6.51609789449921
5.9825 6.567401771986094
5.983 6.6014963946578105
5.9835 6.624724301965736
5.984 6.641274852731642
5.9845 6.653621736685609
5.985 6.6631842298609
5.9855 6.670794731134099
5.986 6.676876866953507
5.9865 6.681588572536893
5.987 6.684875602532382
5.9875 6.6864848181725955
5.988 6.685789008451894
5.9885 6.681334951221193
5.989 6.669637347494052
5.9895 6.642601038247284
5.99 6.582892636424508
5.9905 6.462460360707026
5.991 6.266442423992415
5.9915 6.041498046685422
5.992 5.868007587621395
5.9925 5.770494574351868
5.993 5.725071881072382
5.9935 5.70582391889251
5.994 5.698158251084407
5.9945 5.6954213159783516
5.995 5.694768192946957
5.9955 5.694985781568806
5.996 5.695560735875081
5.9965 5.696295230586142
5.997 5.697142878697373
5.9975 5.698146495637725
5.998 5.699416801202601
5.9985 5.701164736658673
5.999 5.703748516152596
5.9995 5.707704284333057
6.0 5.7136037305690115
6.0005 5.72141890058188
6.001 5.729702148993691
6.0015 5.7356593707637105
6.002 5.73724398663571
6.0025 5.735074066646077
6.003 5.731556287043246
6.0035 5.728593666290627
6.004 5.726868771274023
6.0045 5.726353383529667
6.005 5.726820884981662
6.0055 5.728026918962139
6.006 5.729763796967579
6.0065 5.731885377022404
6.007 5.734301809361059
6.0075 5.736980034331997
6.008 5.739937783917138
6.0085 5.74325623665854
6.009 5.747094508847172
6.0095 5.7516877331579055
6.01 5.757237064697443
6.0105 5.763640663487034
6.011 5.77013878827882
6.0115 5.775397764915829
6.012 5.778262078527367
6.0125 5.7785459774602765
6.013 5.777025220518596
6.0135 5.774772334072725
6.014 5.7726161816745405
6.0145 5.7710022978358415
6.015 5.77008640343339
6.0155 5.769876955129253
6.016 5.770351664696508
6.0165 5.771529346045935
6.017 5.773474691928958
6.0175 5.776281779411968
6.018 5.780007712808795
6.0185 5.7846310433902515
6.019 5.7899712106400125
6.0195 5.795604525121521
6.02 5.800720469898761
6.0205 5.803983718005791
6.021 5.803975791094522
6.0215 5.800500544594539
6.022 5.795239672341846
6.0225 5.790541879537922
6.023 5.7877706450498705
6.0235 5.787018778870075
6.024 5.787759599578547
6.0245 5.789427600452751
6.025 5.791612517703382
6.0255 5.7940474843413385
6.026 5.796571076302766
6.0265 5.799061181833552
6.027 5.801455868245452
6.0275 5.803710631558315
6.028 5.8058217356454795
6.0285 5.807817076704459
6.029 5.809823341124376
6.0295 5.812125819970475
6.03 5.8153747588516245
6.0305 5.820950477855065
6.031 5.831502903655262
6.0315 5.851508883787159
6.032 5.8874885425866585
6.0325 5.947181724704564
6.033 6.0371776342888515
6.0335 6.158481696606073
6.034 6.302377685979281
6.0345 6.451048245513481
6.035 6.584625051761237
6.0355 6.689543122867174
6.036 6.761717422081598
6.0365 6.8052874924832265
6.037 6.828385709792799
6.0375 6.839096934541492
6.038 6.843206185277277
6.0385 6.844158810581093
6.039 6.843754361881609
6.0395 6.842878500061551
6.04 6.841968061848907
6.0405 6.84127472321216
6.041 6.841025247096568
6.0415 6.841521174903623
6.042 6.8432194341197325
6.0425 6.84678780118882
6.043 6.852938141824549
6.0435 6.861896119252564
6.044 6.872347820691291
6.0445 6.880570397903772
6.045 6.881056428076207
6.0455 6.868903860811693
6.046 6.842241540966357
6.0465 6.802720703212247
6.047 6.754189240270507
6.0475 6.700732362044277
6.048 6.644966833443173
6.0485 6.586809047345221
6.049 6.5234244035708455
6.0495 6.450379567151308
6.05 6.364242305904722
6.0505 6.265699460821824
6.051 6.162445965261699
6.0515 6.067466399634376
6.052 5.991986258517163
6.0525 5.9394629424799446
6.053 5.90611447464332
6.0535 5.885727559145635
6.054 5.873110541289978
6.0545 5.864955762055518
6.055 5.859414809801534
6.0555 5.855510365236044
6.056 5.85273842064196
6.0565 5.850872046886136
6.057 5.849870562946278
6.0575 5.849902597090979
6.058 5.851345153259282
6.0585 5.854779746506813
6.059 5.8609063407749025
6.0595 5.870304616699468
6.06 5.883037083428641
6.0605 5.898304029311167
6.061 5.914482818268385
6.0615 5.929666083270315
6.062 5.942581966399904
6.0625 5.953233872857285
6.063 5.963062916114322
6.0635 5.974732986891337
6.064 5.991900237177668
6.0645 6.019512067429514
6.065 6.064111502808477
6.0655 6.134001162416722
6.066 6.235939748928897
6.0665 6.366937317227882
6.067 6.505751020692887
6.0675 6.621532303253823
6.068 6.697828518009222
6.0685 6.739759799636858
6.069 6.760559217596422
6.0695 6.770656000716474
6.07 6.775809787907892
6.0705 6.778748388514987
6.071 6.780688716452153
6.0715 6.782182086754493
6.072 6.783501612919445
6.0725 6.784822690690457
6.073 6.786283787412896
6.0735 6.788032125903812
6.074 6.790232447933195
6.0745 6.7930826525395345
6.075 6.796762801188454
6.0755 6.801339345756419
6.076 6.80654077648416
6.0765 6.811680594034921
6.077 6.815776909437804
6.0775 6.818048533107684
6.078 6.818367739702437
6.0785 6.817321384043978
6.079 6.815758545033282
6.0795 6.814304752661184
6.08 6.813236790823594
6.0805 6.812614873176366
6.081 6.81241908821323
6.0815 6.812655130169863
6.082 6.813341235952081
6.0825 6.8144869277205755
6.083 6.81610982841272
6.0835 6.818289696206288
6.084 6.821293390683199
6.0845 6.825702196405689
6.085 6.832445291921348
6.0855 6.842544176915838
6.086 6.856473149744084
6.0865 6.873178221110151
6.087 6.889605825135734
6.0875 6.901468005563994
6.088 6.905376646760579
6.0885 6.900444166884072
6.089 6.888468910345325
6.0895 6.873005890288801
6.09 6.858097523888598
6.0905 6.846697211441119
6.091 6.839749442017815
6.0915 6.83661318850871
6.092 6.836055869087063
6.0925 6.837002173489805
6.093 6.838756652890811
6.0935 6.840928404697741
6.094 6.843324040489313
6.0945 6.845855089123147
6.095 6.848482923853521
6.0955 6.85121299949983
6.096 6.854082091997923
6.0965 6.857204578858657
6.097 6.8608769513551335
6.0975 6.8659684994159695
6.098 6.874890210383721
6.0985 6.893912765809303
6.099 6.93576607324997
6.0995 7.010027361625732
6.1 7.064541785758988
6.1005 6.9486999480208125
6.101 6.673627794730801
6.1015 6.437120740542457
6.102 6.302996044354535
6.1025 6.239561548752836
6.103 6.214964507679038
6.1035 6.214182695471153
6.104 6.2363930699252945
6.1045 6.294454986228845
6.105 6.4106913985377405
6.1055 6.582049849952241
6.106 6.7424647292731015
6.1065 6.8372833296881295
6.107 6.878949558415131
6.1075 6.895722952322116
6.108 6.903326289204846
6.1085 6.908014223184053
6.109 6.91209684750688
6.1095 6.916565283003776
6.11 6.922041091784679
6.1105 6.928987858896282
6.111 6.937503475157961
6.1115 6.946867169171063
6.112 6.95535889862349
6.1125 6.9610815212709065
6.113 6.963363359856104
6.1135 6.9629755540825835
6.114 6.9610924765999735
6.1145 6.9585818727520214
6.115 6.956119080287366
6.1155 6.954242414684491
6.116 6.953194876446138
6.1165 6.952919867513596
6.117 6.953210325579749
6.1175 6.953840665446575
6.118 6.95468004609132
6.1185 6.955663737281651
6.119 6.9567613918600975
6.1195 6.957967793580974
6.12 6.959301302468844
6.1205 6.960802685000673
6.121 6.962516878816589
6.1215 6.964489380618228
6.122 6.966738069772414
6.1225 6.969231177848552
6.123 6.971924985243576
6.1235 6.97481021048675
6.124 6.97799262711223
6.1245 6.981718735859698
6.125 6.986290295590304
6.1255 6.991924831186414
6.126 6.998574815290886
6.1265 7.005898340802573
6.127 7.013399934395843
6.1275 7.020584372561996
6.128 7.026806058114462
6.1285 7.030426661500361
6.129 7.027024211590228
6.1295 7.007374259458909
6.13 6.959452930402526
6.1305 6.880714159428881
6.131 6.792006563122622
6.1315 6.7299060822669174
6.132 6.722617804927887
6.1325 6.77658313469241
6.133 6.87533760538864
6.1335 6.985218057898316
6.134 7.073026734484697
6.1345 7.124061930309094
6.135 7.142769090699235
6.1355 7.141593864185567
6.136 7.1316956357055785
6.1365 7.119735289942295
6.137 7.108832068036418
6.1375 7.10024579236667
6.138 7.094251968303431
6.1385 7.090464204106465
6.139 7.088272026753963
6.1395 7.087128635126015
6.14 7.0866873795732905
6.1405 7.086779322325454
6.141 7.087350420726364
6.1415 7.08842492956262
6.142 7.090109592921203
6.1425 7.0925954614808715
6.143 7.0962066142841485
6.1435 7.101413342297101
6.144 7.108745324557522
6.1445 7.11823404343748
6.145 7.127480631690941
6.1455 7.125077305058174
6.146 7.07334524469139
6.1465 6.890588551837188
6.147 6.527196346006662
6.1475 6.125946524586403
6.148 5.857668003090422
6.1485 5.721932118894176
6.149 5.6595979617019365
6.1495 5.632847563530498
6.15 5.625988946477674
6.1505 5.636656743487923
6.151 5.674691599224343
6.1515 5.771036859523465
6.152 5.99112075881209
6.1525 6.385092936562283
6.153 6.808290264823495
6.1535 7.050641960791485
6.154 7.137374834966773
6.1545 7.161527903789611
6.155 7.167064972117127
6.1555 7.167652535130862
6.156 7.1670282787477015
6.1565 7.166232728506443
6.157 7.16563842847652
6.1575 7.16544251016493
6.158 7.165757715365985
6.1585 7.166636510677386
6.159 7.168087253567307
6.1595 7.17008761323594
6.16 7.172519632902486
6.1605 7.175128284751529
6.161 7.177559203389049
6.1615 7.17951777812693
6.162 7.180951105672029
6.1625 7.182065191363331
6.163 7.183155233094303
6.1635 7.1844216595075485
6.164 7.1859185900256
6.1645 7.187686465486633
6.165 7.189854553215452
6.1655 7.192719366956104
6.166 7.196758987660888
6.1665 7.202565319761901
6.167 7.210643369757585
6.1675 7.220267338210985
6.168 7.225888847245449
6.1685 7.21048716967351
6.169 7.146379629568284
6.1695 7.029831666644342
6.17 6.922273433927477
6.1705 6.910305618516786
6.171 7.046673164451874
6.1715 7.342480439906727
6.172 7.732021822643264
6.1725 8.007115945945515
6.173 7.957363915023495
6.1735 7.671471589286766
6.174 7.401018440402781
6.1745 7.248568758853994
6.175 7.183755778204035
6.1755 7.159844383384063
6.176 7.151229494772948
6.1765 7.147755318207085
6.177 7.145911869777803
6.1775 7.144544030874285
6.178 7.143284415345355
6.1785 7.142045470678965
6.179 7.140847108848484
6.1795 7.139771781732324
6.18 7.13894609777764
6.1805 7.138616477409097
6.181 7.139376497657184
6.1815 7.1428131533046555
6.182 7.1529958517760965
6.1825 7.178935112713659
6.183 7.235751840618797
6.1835 7.337867202212309
6.184 7.4796102895490515
6.1845 7.618212293971326
6.185 7.68952251517675
6.1855 7.654728338969286
6.186 7.533826997667357
6.1865 7.38803590913719
6.187 7.270253230754853
6.1875 7.197280372578166
6.188 7.159375755936961
6.1885 7.141223216036498
6.189 7.1322052959658135
6.1895 7.126946569114369
6.19 7.123116257618032
6.1905 7.119789823520308
6.191 7.116624188177817
6.1915 7.113544935488293
6.192 7.110594067928877
6.1925 7.1079052197175505
6.193 7.105680425433511
6.1935 7.10417968652835
6.194 7.103636863290007
6.1945 7.104061826553386
6.195 7.104940420583069
6.1955 7.105206553809739
6.196 7.103793367637356
6.1965 7.100422067114946
6.197 7.095870403081345
6.1975 7.091322831904795
6.198 7.087590451302112
6.1985 7.084843917962959
6.199 7.0828625291798
6.1995 7.081312173980069
6.2 7.079899674974219
6.2005 7.078410044009716
6.201 7.076711778783232
6.2015 7.074742056849012
6.202 7.072503423061094
6.2025 7.070074148724953
6.203 7.06758421623294
6.2035 7.065235000218567
6.204 7.063332950527763
6.2045 7.062293401034094
6.205 7.062606437913906
6.2055 7.064638657926776
6.206 7.068235955705256
6.2065 7.072357599983049
6.207 7.075137342316732
6.2075 7.074685158478112
6.208 7.0702105067535905
6.2085 7.062599689623602
6.209 7.053800957680584
6.2095 7.045595048731232
6.21 7.0388888500670985
6.2105 7.033779759264035
6.211 7.029938718101252
6.2115 7.026925719942187
6.212 7.024355704275968
6.2125 7.021948284099673
6.213 7.019536669207608
6.2135 7.01705024628336
6.214 7.014485079571002
6.2145 7.011926487521017
6.215 7.009508087598211
6.2155 7.007402707704242
6.216 7.00584751236953
6.2165 7.005110572674789
6.217 7.005452040866577
6.2175 7.006986484229807
6.218 7.009472862377362
6.2185 7.012241100658689
6.219 7.014407100597132
6.2195 7.015265076822753
6.22 7.014624506512399
6.2205 7.012893661884314
6.221 7.010882960563188
6.2215 7.009344606724675
6.222 7.008651527193355
6.2225 7.008761117569464
6.223 7.0094054133157675
6.2235 7.010284139172248
6.224 7.011152926757313
6.2245 7.011858338068529
6.225 7.012371283125984
6.2255 7.012762587673403
6.226 7.01319083929553
6.2265 7.0139063985620504
6.227 7.015220063906162
6.2275 7.017421731002714
6.228 7.020639964560375
6.2285 7.024673473990622
6.229 7.028919048673001
6.2295 7.032426456659901
6.23 7.034122393703101
6.2305 7.033302279243874
6.231 7.030230575236149
6.2315 7.026129693600077
6.232 7.022386929020642
6.2325 7.019816523331817
6.233 7.0185574884305675
6.2335 7.018389918807631
6.234 7.019019185751119
6.2345 7.020181363939911
6.235 7.021646804499437
6.2355 7.023235096772118
6.236 7.024805198132094
6.2365 7.026238768309164
6.237 7.027454819609711
6.2375 7.0284082410315
6.238 7.029098731950273
6.2385 7.029611969082196
6.239 7.030118795364751
6.2395 7.030891725803628
6.24 7.0322464865860015
6.2405 7.034418355606623
6.241 7.037329660930946
6.2415 7.040457471031135
6.242 7.043013948380023
6.2425 7.044346404251413
6.243 7.0441762784312365
6.2435 7.042593408782632
6.244 7.039960823731087
6.2445 7.036823630740442
6.245 7.033748932428758
6.2455 7.031183100588492
6.246 7.02932871216199
6.2465 7.028128988771424
6.247 7.02739382649727
6.2475 7.02691384100475
6.248 7.02651724402575
6.2485 7.0260784647038514
6.249 7.025505658827302
6.2495 7.024757587975508
6.25 7.023825024109146
6.2505 7.0227585412242854
6.251 7.02166704230853
6.2515 7.020758372508696
6.252 7.020402008431248
6.2525 7.021263418994805
6.253 7.02454538600433
6.2535 7.03255675258034
6.254 7.049655117927622
6.2545 7.083694823863627
6.255 7.147259258418086
6.2555 7.256330846091958
6.256 7.421948601006998
6.2565 7.635339807332801
6.257 7.862546190239837
6.2575 8.061941530582654
6.258 8.206901723627507
6.2585 8.289890406177634
6.259 8.31197313270128
6.2595 8.273828977266884
6.26 8.172811423714439
6.2605 8.007526594368056
6.261 7.790242451656522
6.2615 7.556521040990382
6.262 7.351255527315204
6.2625 7.199890750715412
6.263 7.100629361101016
6.2635 7.0392360872021635
6.264 7.00233081507571
6.2645 6.980655507711494
6.265 6.968255903043507
6.2655 6.961389487089359
6.266 6.9577039251507005
6.2665 6.95577028766222
6.267 6.954778452465232
6.2675 6.954311634968934
6.268 6.954165047571531
6.2685 6.9542156026497315
6.269 6.9543565999106205
6.2695 6.95449489944546
6.27 6.954552814461505
6.2705 6.954501119924283
6.271 6.954376152489529
6.2715 6.954300982719677
6.272 6.954528667480139
6.2725 6.955499814575744
6.273 6.957882011906789
6.2735 6.962616679367836
6.274 6.970850141093995
6.2745 6.983820209945075
6.275 7.002702406298936
6.2755 7.028502514544313
6.276 7.061370103723333
6.2765 7.098851988106262
6.277 7.134571039217632
6.2775 7.159904725185853
6.278 7.168953725365626
6.2785 7.162086390325553
6.279 7.144521815800229
6.2795 7.122610985762578
6.28 7.101374544473846
6.2805 7.083954901704344
6.281 7.0718505966185115
6.2815 7.065309073198557
6.282 7.0636626950309145
6.2825 7.065398310129495
6.283 7.068225871157446
6.2835 7.069431802789654
6.284 7.066424455499798
6.2845 7.057488687471273
6.285 7.042183808760977
6.2855 7.021385239404347
6.286 6.997299970345247
6.2865 6.973256678956292
6.287 6.952737713677521
6.2875 6.937839202701331
6.288 6.928588040254971
6.2885 6.9236214836383505
6.289 6.921294580169891
6.2895 6.920369809095063
6.29 6.920098055166572
6.2905 6.9200787729384325
6.291 6.9201046023459165
6.2915 6.920060893918978
6.292 6.919895462902482
6.2925 6.919578623522004
6.293 6.919126544612472
6.2935 6.918589417951172
6.294 6.91807830535108
6.2945 6.917793602501095
6.295 6.918078253445212
6.2955 6.919548992418744
6.296 6.923307532338291
6.2965 6.931377963586994
6.297 6.947315180031775
6.2975 6.9764362711729
6.298 7.024332603391383
6.2985 7.093223795548144
6.299 7.178686963940154
6.2995 7.271235085492273
6.3 7.361950165193519
6.3005 7.447658690873207
6.301 7.532467361800983
6.3015 7.6261402128820945
6.302 7.741976553641787
6.3025 7.893234209745194
6.303 8.087767392381146
6.3035 8.318111129979158
6.304 8.553601401914598
6.3045 8.749791815634374
6.305 8.878283246083786
6.3055 8.944080172960316
6.306 8.970688947421966
6.3065 8.978850156574069
6.307 8.97997619648994
6.3075 8.978869097657427
6.308 8.977208242602082
6.3085 8.975482903611585
6.309 8.97378997224276
6.3095 8.972131148347799
6.31 8.970505485498357
6.3105 8.968931464821857
6.311 8.967459369850317
6.3115 8.966144303464976
6.312 8.965057388599554
6.3125 8.964259044101084
6.313 8.963796704738431
6.3135 8.9636731280814
6.314 8.96380733650814
6.3145 8.964009698867155
6.315 8.963995344918882
6.3155 8.96339913939589
6.316 8.9617019264699
6.3165 8.957923324106225
6.317 8.949808195695095
6.3175 8.931804404959472
6.318 8.890064528023085
6.3185 8.791088196036807
6.319 8.566524769240388
6.3195 8.14400376437818
6.32 7.608591127080975
6.3205 7.205117182829169
6.321 7.00737927083873
6.3215 6.929745744685094
6.322 6.9008541659936045
6.3225 6.889672990518961
6.323 6.884996020277931
6.3235 6.882846463396919
6.324 6.881738607802618
6.3245 6.88105689928716
6.325 6.880516951926196
6.3255 6.87997797437422
6.326 6.879378896098857
6.3265 6.878687857175568
6.327 6.8779261016188995
6.3275 6.877141027756449
6.328 6.876428977855407
6.3285 6.8759529067730165
6.329 6.875976780695344
6.3295 6.87688111960395
6.33 6.879122466767648
6.3305 6.88308887789593
6.331 6.888893949908959
6.3315 6.896215270361735
6.332 6.904341922290388
6.3325 6.912362697098263
6.333 6.919335527095101
6.3335 6.924471775975834
6.334 6.92729103687051
6.3345 6.927911589159385
6.335 6.927058652068136
6.3355 6.925815817459799
6.336 6.925097288991084
6.3365 6.925290379847255
6.337 6.9262101130649265
6.3375 6.9272355866482895
6.338 6.9277018207199275
6.3385 6.927173773953016
6.339 6.925377082392781
6.3395 6.921961089575954
6.34 6.916390765462029
6.3405 6.90856638074471
6.341 6.899308056352196
6.3415 6.890025126230021
6.342 6.881769726014961
6.3425 6.874909244032506
6.343 6.8694125259999685
6.3435 6.86512576876935
6.344 6.861842764180008
6.3445 6.859306425374634
6.345 6.857235680643124
6.3455 6.8553797401183045
6.346 6.853550841853681
6.3465 6.851633639040721
6.347 6.849574288742498
6.3475 6.847357629744475
6.348 6.845019163289938
6.3485 6.84261840833994
6.349 6.840256938784113
6.3495 6.838088568721708
6.35 6.83635063946939
6.3505 6.835398348745305
6.351 6.835770197551514
6.3515 6.838233284945177
6.352 6.8437710851488935
6.3525 6.85344750539234
6.353 6.868015078989875
6.3535 6.886950074051973
6.354 6.906943806221782
6.3545 6.921510336579813
6.355 6.924380738808641
6.3555 6.914504229005062
6.356 6.8967949452331405
6.3565 6.87757868515524
6.357 6.8607238779260316
6.3575 6.847377520069311
6.358 6.837310916698226
6.3585 6.829901621625203
6.359 6.824505065099971
6.3595 6.820611097218623
6.36 6.8178303464845476
6.3605 6.815853002281426
6.361 6.814403326930107
6.3615 6.8132463907608
6.362 6.812201554121208
6.3625 6.81116125917212
6.363 6.810070823380259
6.3635 6.808925946411953
6.364 6.807752778240151
6.3645 6.806595813321212
6.365 6.805523406498108
6.3655 6.804638299143675
6.366 6.804072098449644
6.3665 6.804006221051142
6.367 6.804665283823062
6.3675 6.806323287563415
6.368 6.809205169915525
6.3685 6.813164867201906
6.369 6.817277882527773
6.3695 6.820025877595234
6.37 6.8202471613518965
6.3705 6.81799273922064
6.371 6.814319014484915
6.3715 6.8104949603056
6.372 6.807396473144187
6.3725 6.805343679671675
6.373 6.804271527456142
6.3735 6.8039548586117595
6.374 6.804148183769173
6.3745 6.804674162474767
6.375 6.805414748409414
6.3755 6.8063046137226175
6.376 6.807314112780374
6.3765 6.808436648663091
6.377 6.8097130122813825
6.3775 6.811246863884517
6.378 6.813278420841191
6.3785 6.816231223236252
6.379 6.820711263744653
6.3795 6.827319214081419
6.38 6.836191108952822
6.3805 6.84651192154739
6.381 6.856382506312882
6.3815 6.863094764177657
6.382 6.863931645012737
6.3825 6.857769247440667
6.383 6.846620354911686
6.3835 6.834470735123454
6.384 6.824434876354538
6.3845 6.8174625781826785
6.385 6.813092080044112
6.3855 6.810492951378449
6.386 6.8089953889910655
6.3865 6.808164901926543
6.387 6.807745916731085
6.3875 6.807584129736809
6.388 6.807577638796231
6.3885 6.807656577149884
6.389 6.807782104141746
6.3895 6.807941497995102
6.39 6.808165061079831
6.3905 6.808558355291907
6.391 6.80932441715349
6.3915 6.810819773339795
6.392 6.813551948518259
6.3925 6.8180242100193444
6.393 6.824411428588033
6.3935 6.832188561374493
6.394 6.839995082251794
6.3945 6.846025855068981
6.395 6.848837006142367
6.3955 6.848065586969011
6.396 6.8444618901752525
6.3965 6.839247238840101
6.397 6.833402098185469
6.3975 6.827412752600741
6.398 6.821529648357514
6.3985 6.81603883406851
6.399 6.811273630954225
6.3995 6.80744973708921
6.4 6.80456176161008
6.4005 6.802432368554487
6.401 6.80084271147621
6.4015 6.799590888315806
6.402 6.798524397230259
6.4025 6.7975278782846535
6.403 6.796541948149991
6.4035 6.795543638337089
6.404 6.7945648455578445
6.4045 6.793677330766017
6.405 6.793026232382858
6.4055 6.792843301927408
6.406 6.793522817587898
6.4065 6.7956775703258225
6.407 6.80012151407072
6.4075 6.807576003521111
6.408 6.817910328315841
6.4085 6.829227497700326
6.409 6.837812484436678
6.4095 6.839622007425839
6.41 6.832846079918615
6.4105 6.819451756028102
6.411 6.804014465272119
6.4115 6.790628543880339
6.412 6.780959809623989
6.4125 6.774604224894156
6.413 6.770471910062393
6.4135 6.767606166657095
6.414 6.76538742795841
6.4145 6.76348008098575
6.415 6.761702612196969
6.4155 6.759977743906
6.416 6.758278812863899
6.4165 6.756614327331577
6.417 6.755024494630459
6.4175 6.753596515426762
6.418 6.752533002511579
6.4185 6.752307001389664
6.419 6.754045900240134
6.4195 6.760271041462235
6.42 6.775747108033147
6.4205 6.806523009144697
6.421 6.8546322534448665
6.4215 6.911489114660248
6.422 6.959353907148384
6.4225 6.980982276333804
6.423 6.967839355032285
6.4235 6.92340309711811
6.424 6.863190385956888
6.4245 6.8075084395127545
6.425 6.768958015072077
6.4255 6.747746679835056
6.426 6.737805874344683
6.4265 6.733530326142215
6.427 6.731765931850126
6.4275 6.731119886761502
6.428 6.731012434470867
6.4285 6.731212999105247
6.429 6.731603458145991
6.4295 6.732117787097395
6.43 6.732723774000106
6.4305 6.733431049316441
6.431 6.73429409225355
6.4315 6.735448986708369
6.432 6.737158080432491
6.4325 6.739833771168452
6.433 6.7439327591198674
6.4335 6.749652253454358
6.434 6.756405245626383
6.4345 6.762557627361354
6.435 6.766110701956836
6.4355 6.766113000038868
6.436 6.763248622886816
6.4365 6.759092813933088
6.437 6.755114448095205
6.4375 6.7522477406174035
6.438 6.750847487510108
6.4385 6.750843506863391
6.439 6.751957983744835
6.4395 6.7538768094118025
6.44 6.75632013522864
6.4405 6.759065062418295
6.441 6.7619627014253085
6.4415 6.764940154381994
6.442 6.7679662557815705
6.4425 6.770995680698504
6.443 6.77396122124643
6.4435 6.776771804847683
6.444 6.779330744960951
6.4445 6.781541681586709
6.445 6.783309057070956
6.4455 6.784583135822577
6.446 6.785351667314203
6.4465 6.785665424599389
6.447 6.785618233965635
6.4475 6.785333191709941
6.448 6.784925710674195
6.4485 6.784503032765225
6.449 6.784160268177399
6.4495 6.783981532269499
6.45 6.784033247059178
6.4505 6.784384957872878
6.451 6.785082686799119
6.4515 6.786168852140233
6.452 6.787655984523577
6.4525 6.789534111846721
6.453 6.791777323357757
6.4535 6.794384811232477
6.454 6.797359317934371
6.4545 6.800698604779545
6.455 6.80433619783238
6.4555 6.808169304911307
6.456 6.81205271822238
6.4565 6.815821661074383
6.457 6.8193062972799074
6.4575 6.822396057796165
6.458 6.825038827886805
6.4585 6.82723274338145
6.459 6.829019276621255
6.4595 6.830469822623457
6.46 6.831665316105627
6.4605 6.832691324801082
6.461 6.833619988108562
6.4615 6.834499369321903
6.462 6.835374223769166
6.4625 6.8362989780745105
6.463 6.837316611976486
6.4635 6.8384709518363325
6.464 6.839795753818742
6.4645 6.8413120919015595
6.465 6.843055663232776
6.4655 6.845056449308111
6.466 6.847345322621673
6.4665 6.8499148218003425
6.467 6.8527304838533825
6.4675 6.855720050937783
6.468 6.858793222328955
6.4685 6.861840088612154
6.469 6.864768224208363
6.4695 6.867512510744157
6.47 6.870073454587559
6.4705 6.872482875222652
6.471 6.874790794691665
6.4715 6.8770371569090125
6.472 6.879288653139539
6.4725 6.881604451901606
6.473 6.884016337689217
6.4735 6.886511990165325
6.474 6.8890555962937094
6.4745 6.891609183797052
6.475 6.894140213842285
6.4755 6.896629706503924
6.476 6.8990739443048
6.4765 6.901486174989743
6.477 6.903874969590539
6.4775 6.906272928717118
6.478 6.908715207454256
6.4785 6.911255007707422
6.479 6.913977396682394
6.4795 6.9170217462977694
6.48 6.920603042288698
6.4805 6.9250523065411125
6.481 6.9307138147924965
6.4815 6.937549411626901
6.482 6.944578043340273
6.4825 6.949876259591998
6.483 6.951831346356312
6.4835 6.950512450891053
6.484 6.947556504722487
6.4845 6.944719550780792
6.485 6.942913834310578
6.4855 6.942269108616936
6.486 6.942554039428479
6.4865 6.943490492150361
6.487 6.94484181644382
6.4875 6.9464348941795135
6.488 6.948117997680893
6.4885 6.949775847302962
6.489 6.951325346750221
6.4895 6.952713358904487
6.49 6.953937017557441
6.4905 6.955031126956233
6.491 6.956071488059771
6.4915 6.957167992394516
6.492 6.958460333832243
6.4925 6.960106510661515
6.493 6.962250797197288
6.4935 6.964966138919752
6.494 6.968207444213305
6.4945 6.971785877579447
6.495 6.975418986389214
6.4955 6.978699817022467
6.496 6.981141832295404
6.4965 6.982442852002385
6.497 6.9827385303306135
6.4975 6.982543848646174
6.498 6.982346370355146
6.4985 6.982379118367711
6.499 6.982667709761482
6.4995 6.983186590399801
6.5 6.983886924465048
6.5005 6.984702980416956
6.501 6.985555699379778
6.5015 6.98636496149373
6.502 6.987079291811333
6.5025 6.987661745384281
6.503 6.988092041878079
6.5035 6.988383286630424
6.504 6.988564479080332
6.5045 6.98869655568934
6.505 6.988862585580198
6.5055 6.9891559332867645
6.506 6.989655734376572
6.5065 6.990418464778641
6.507 6.991455733267665
6.5075 6.992739459781419
6.508 6.994091595092571
6.5085 6.995175069621108
6.509 6.995583501263085
6.5095 6.995114171935524
6.51 6.993934938779726
6.5105 6.992452324396049
6.511 6.991102787941862
6.5115 6.9901811838572625
6.512 6.989786552087872
6.5125 6.9898794117647425
6.513 6.990347429031687
6.5135 6.991059164142086
6.514 6.991898840408957
6.5145 6.9927652011585755
6.515 6.993579479593303
6.5155 6.994286390089827
6.516 6.994842244859275
6.5165 6.995238929533161
6.517 6.99549317130703
6.5175 6.995650264415544
6.518 6.995789477791798
6.5185 6.996012389262423
6.519 6.99641060336083
6.5195 6.99704469737503
6.52 6.997882998723761
6.5205 6.9987826422572335
6.521 6.999480615808467
6.5215 6.99969267490989
6.522 6.999273937797079
6.5225 6.9983224315839285
6.523 6.99710248644609
6.5235 6.995886243226773
6.524 6.994838806569704
6.5245 6.994035923411448
6.525 6.993489433584682
6.5255 6.99318933826049
6.526 6.993105342191666
6.5265 6.9931834189559074
6.527 6.993358692576719
6.5275 6.993560657608142
6.528 6.9937197496508725
6.5285 6.993778778015975
6.529 6.99369470376928
6.5295 6.993451658639024
6.53 6.9930643590271755
6.5305 6.992582341746469
6.531 6.992067885962412
6.5315 6.991590612742194
6.532 6.991234365787336
6.5325 6.991062622509838
6.533 6.9911115523743375
6.5335 6.9913670401057795
6.534 6.991778941264218
6.5345 6.9922797942547215
6.535 6.992808080518453
6.5355 6.9933273483886245
6.536 6.99384986244037
6.5365 6.994452963480726
6.537 6.995247741773572
6.5375 6.996355975411565
6.538 6.9978377355208226
6.5385 6.999667719471769
6.539 7.001753534836584
6.5395 7.003973441895748
6.54 7.0062144526043
6.5405 7.00841160808431
6.541 7.0105229380757175
6.5415 7.012540152050817
6.542 7.014421196244908
6.5425 7.016069089141994
6.543 7.017353506426923
6.5435 7.018153264147377
6.544 7.018401871622822
6.5445 7.018096672386302
6.545 7.017308066372487
6.5455 7.016177538899249
6.546 7.014901769153403
6.5465 7.013697657418807
6.547 7.012745923613573
6.5475 7.012180653267406
6.548 7.012064287314982
6.5485 7.012403419431339
6.549 7.0131570353756
6.5495 7.014271579111948
6.55 7.015722870578242
6.5505 7.01749605508092
6.551 7.019469324493316
6.5515 7.021359947541236
6.552 7.022840122569304
6.5525 7.0237873502662636
6.553 7.0243807459480765
6.5535 7.024934953063945
6.554 7.025671229659731
6.5545 7.026680130931447
6.555 7.027933252132816
6.5555 7.029362579279119
6.556 7.030863447539164
6.5565 7.03232494314024
6.557 7.033661453471079
6.5575 7.034811616529084
6.558 7.035763698595807
6.5585 7.036548574963569
6.559 7.037248150736363
6.5595 7.037997387623691
6.56 7.038953175179869
6.5605 7.040279226089663
6.561 7.042129231619767
6.5615 7.0446777940394005
6.562 7.048207383868989
6.5625 7.053116940935758
6.563 7.0597318773128555
6.5635 7.06792363559513
6.564 7.076686784884331
6.5645 7.084120834834743
6.565 7.088168579749907
6.5655 7.087674673261577
6.566 7.082948975930413
6.5665 7.0754731114227996
6.567 7.067236976021827
6.5675 7.060001387045225
6.568 7.054795324707842
6.5685 7.05181986236055
6.569 7.050733982506265
6.5695 7.050990154796174
6.57 7.052102741557623
6.5705 7.0537198793457945
6.571 7.055609111050553
6.5715 7.057617348855232
6.572 7.059621758134489
6.5725 7.061531619906563
6.573 7.063272759200355
6.5735 7.064783877122186
6.574 7.066037800589659
6.5745 7.067022185663366
6.575 7.06776257920266
6.5755 7.068303256204568
6.576 7.068715016934543
6.5765 7.069073013030249
6.577 7.069451782145959
6.5775 7.069905032245125
6.578 7.070472791036825
6.5785 7.071182405521003
6.579 7.072046206761958
6.5795 7.073069649029537
6.58 7.074250549381387
6.5805 7.075560241842116
6.581 7.076964654149601
6.5815 7.078409072448173
6.582 7.0798240787646884
6.5825 7.081121717055251
6.583 7.0822133002835175
6.5835 7.083053285467316
6.584 7.083637331738699
6.5845 7.08398230569026
6.585 7.084091294410112
6.5855 7.083953835995456
6.586 7.0835891014501895
6.5865 7.083039412535531
6.587 7.082368222747857
6.5875 7.081599502628232
6.588 7.080750890556749
6.5885 7.079828044964423
6.589 7.078846483778425
6.5895 7.0778250557944675
6.59 7.076795820819245
6.5905 7.075799657282494
6.591 7.074877668971205
6.5915 7.074079148247095
6.592 7.073446723018908
6.5925 7.073017406035896
6.593 7.072829063180527
6.5935 7.072924474647398
6.594 7.073349059551995
6.5945 7.074106367445322
6.595 7.075078776175261
6.5955 7.076000618248936
6.596 7.076511920576059
6.5965 7.07638311540721
6.597 7.07563588203682
6.5975 7.074534141717172
6.598 7.0734091643701555
6.5985 7.072501388573726
6.599 7.071890252450422
6.5995 7.071553089359409
6.6 7.071400072481356
6.6005 7.071330494867387
6.601 7.071246487003818
6.6015 7.071060426258142
6.602 7.07072791332921
6.6025 7.0702338733889425
6.603 7.069635738346123
6.6035 7.069076469269542
6.604 7.068860797234916
6.6045 7.069481095882051
6.605 7.071520711509485
6.6055 7.075323162280523
6.606 7.080432331885638
6.6065 7.085288675254042
6.607 7.087685467256448
6.6075 7.086009211981183
6.608 7.080313107413258
6.6085 7.072209288753126
6.609 7.063726752006006
6.6095 7.056275036269006
6.61 7.050402765371463
6.6105 7.046113400959208
6.611 7.0431873985322815
6.6115 7.0413357095690605
6.612 7.04027709830105
6.6125 7.03977868935761
6.613 7.0396496119086995
6.6135 7.0397421913167095
6.614 7.039951743253483
6.6145 7.040199414672114
6.615 7.040454354973128
6.6155 7.040723000275439
6.616 7.041072621774643
6.6165 7.041625105261107
6.617 7.042562656875135
6.6175 7.04413591615208
6.618 7.0465895264818235
6.6185 7.050075477802884
6.619 7.0544478712836165
6.6195 7.059039049264231
6.62 7.062573006423929
6.6205 7.063438687104706
6.621 7.060529887185916
6.6215 7.054263224924186
6.622 7.0468398719935115
6.6225 7.041115800112727
6.623 7.038698334408221
6.6235 7.038972248877232
6.624 7.039982369731541
6.6245 7.040233641069082
6.625 7.039564366299296
6.6255 7.038573748640489
6.626 7.03782459393281
6.6265 7.037532840900899
6.627 7.03766002743204
6.6275 7.038064918869902
6.628 7.038607870883623
6.6285 7.039174496400727
6.629 7.039692035752663
6.6295 7.040113664037839
6.63 7.040424344133947
6.6305 7.0406399897613055
6.631 7.040802894183273
6.6315 7.041014653007182
6.632 7.041432461817425
6.6325 7.042347586750085
6.633 7.044245660704022
6.6335 7.047895183096544
6.634 7.054278270865804
6.6345 7.064050550664519
6.635 7.0764660913366475
6.6355 7.08857359489727
6.636 7.096022020372261
6.6365 7.095723590784046
6.637 7.088235529063357
6.6375 7.077335815433751
6.638 7.067094432308294
6.6385 7.059650435041047
6.639 7.055162556024077
6.6395 7.0529226456901855
6.64 7.05217004279294
6.6405 7.052360077747923
6.641 7.053128740749719
6.6415 7.05423236017005
6.642 7.055515838608813
6.6425 7.056873477831227
6.643 7.058246134461839
6.6435 7.0596063911085265
6.644 7.060958947086326
6.6445 7.062322217206773
6.645 7.063743742496983
6.6455 7.065276776862626
6.646 7.067006604803635
6.6465 7.069002828697516
6.647 7.071226766307968
6.6475 7.073410852150144
6.648 7.075020590097636
6.6485 7.07549085513068
6.649 7.074572931847622
6.6495 7.072480098366971
6.65 7.069759083306775
6.6505 7.066971250239029
6.651 7.064463466558501
6.6515 7.062359037461557
6.652 7.060666822974931
6.6525 7.0593538577641235
6.653 7.058406289309651
6.6535 7.057773069230156
6.654 7.057356711802755
6.6545 7.056986083296127
6.655 7.056423760829042
6.6555 7.055448686713086
6.656 7.053952549358015
6.6565 7.052032914345335
6.657 7.049949159013667
6.6575 7.04792135863802
6.658 7.0459982870666495
6.6585 7.0440750927117355
6.659 7.042030937635947
6.6595 7.039821955937941
6.66 7.037452754909501
6.6605 7.034925559869085
6.661 7.032228208128109
6.6615 7.029350085205395
6.662 7.026308489882514
6.6625 7.023147771098196
6.663 7.019945753914141
6.6635 7.0168050211546165
6.664 7.013860635061566
6.6645 7.011272762850402
6.665 7.009257425017162
6.6655 7.008123761756813
6.666 7.008318258966047
6.6665 7.010472365472807
6.667 7.0152829306137425
6.6675 7.023035911788699
6.668 7.032693769463411
6.6685 7.04116201831646
6.669 7.044240506297506
6.6695 7.039439126159457
6.67 7.027896868590926
6.6705 7.013218411000643
6.671 6.998922377174757
6.6715 6.987016113130015
6.672 6.977980860672232
6.6725 6.971380321580406
6.673 6.966470767758641
6.6735 6.962599029626463
6.674 6.959321036603325
6.6745 6.956384562201991
6.675 6.9536532157239455
6.6755 6.951085429951893
6.676 6.948654054718042
6.6765 6.946368940529088
6.677 6.944244666163212
6.6775 6.9423232112428535
6.678 6.940636225009281
6.6785 6.93918899934583
6.679 6.937926278751536
6.6795 6.936731278520285
6.68 6.935456462661766
6.6805 6.933966620471899
6.681 6.932180875844176
6.6815 6.930073196254715
6.682 6.927646189512138
6.6825 6.924906908004904
6.683 6.921885520090295
6.6835 6.918647916242656
6.684 6.915307928357888
6.6845 6.911983117417857
6.685 6.908756990622762
6.6855 6.905653744168057
6.686 6.902670735621636
6.6865 6.899795634301349
6.687 6.897032781275704
6.6875 6.894387440792058
6.688 6.891876158438936
6.6885 6.8895296926042215
6.689 6.887380099297631
6.6895 6.885482041979604
6.69 6.883904235502558
6.6905 6.8827355449432615
6.691 6.882054015579231
6.6915 6.881899020038786
6.692 6.88214706062428
6.6925 6.8824259246773325
6.693 6.882157124374285
6.6935 6.880850754465775
6.694 6.878437708661065
6.6945 6.875332320851547
6.695 6.872109073445354
6.6955 6.86919687603056
6.696 6.866745815473766
6.6965 6.864695172830667
6.697 6.862877970733726
6.6975 6.861134259865165
6.698 6.859335643387335
6.6985 6.8573904814226845
6.699 6.855253456447435
6.6995 6.852914141958837
6.7 6.850402527499665
6.7005 6.847783383107099
6.701 6.845165271782661
6.7015 6.842700620854532
6.702 6.840585791387707
6.7025 6.839055143254877
6.703 6.838315080568605
6.7035 6.838453790603201
6.704 6.839257944356157
6.7045 6.840124010106288
6.705 6.840218418882816
6.7055 6.838976811183511
6.706 6.836547687406488
6.7065 6.833596083745115
6.707 6.830709280181051
6.7075 6.828159847270688
6.708 6.826064391085336
6.7085 6.82448725625598
6.709 6.823420596958964
6.7095 6.822757667494074
6.71 6.822359267764258
6.7105 6.822094764416925
6.711 6.821852710743765
6.7115 6.821559655523397
6.712 6.821164316927134
6.7125 6.820644868358335
6.713 6.820011610243951
6.7135 6.819308311555889
6.714 6.818613576500332
6.7145 6.8180216818657575
6.715 6.817646672483257
6.7155 6.817591307090127
6.716 6.8179421332405115
6.7165 6.818761440989888
6.717 6.8200604600909225
6.7175 6.821731486741551
6.718 6.8234754241867455
6.7185 6.824846337125373
6.719 6.825410581085493
6.7195 6.824931455678795
6.72 6.8235177718176265
6.7205 6.821601301612838
6.721 6.819690099561332
6.7215 6.818150429584521
6.722 6.817113456229365
6.7225 6.816537832550472
6.723 6.816288649191315
6.7235 6.816228121925785
6.724 6.816227946441116
6.7245 6.816195216536198
6.725 6.816069298514166
6.7255 6.815805453600809
6.726 6.815394714214741
6.7265 6.81485711553825
6.727 6.814253226575057
6.7275 6.813684966305574
6.728 6.813267897963679
6.7285 6.81310185783317
6.729 6.8132614932688655
6.7295 6.813778537082961
6.73 6.814697000344691
6.7305 6.81605554595457
6.731 6.817758104109484
6.7315 6.819397036289803
6.732 6.820322535071161
6.7325 6.819966719321985
6.733 6.818192329470949
6.7335 6.81535455184954
6.734 6.812031443458571
6.7345 6.80874779417952
6.735 6.805798443647361
6.7355 6.803276643698976
6.736 6.801121125722742
6.7365 6.799189838295384
6.737 6.79733730055226
6.7375 6.795472213497077
6.738 6.793547321248233
6.7385 6.7915826657580505
6.739 6.789629766318591
6.7395 6.787785532053387
6.74 6.786205434060784
6.7405 6.785161651963771
6.741 6.785128627850217
6.7415 6.786921434228996
6.742 6.7917395643275364
6.7425 6.800890140762188
6.743 6.814923907561329
6.7435 6.832266743484932
6.744 6.848409575659907
6.7445 6.856976891734088
6.745 6.85320438836879
6.7455 6.837606202703461
6.746 6.816197803152691
6.7465 6.796048795896804
6.747 6.7808737792671225
6.7475 6.77056964924873
6.748 6.763439730299123
6.7485 6.7579349488600675
6.749 6.753138598240244
6.7495 6.748584871837839
6.75 6.744071351626213
6.7505 6.739529744457953
6.751 6.734993482173874
6.7515 6.7305358980380126
6.752 6.726254028346546
6.7525 6.722260060622678
6.753 6.718674499280005
6.7535 6.715615159642277
6.754 6.713193902849064
6.7545 6.7114621105157495
6.755 6.710382656553665
6.7555 6.709786481768567
6.756 6.709340613222859
6.7565 6.70862703987292
6.757 6.707291173641811
6.7575 6.705208708023959
6.758 6.702506154047675
6.7585 6.699492297868177
6.759 6.696531033643553
6.7595 6.69393079482698
6.76 6.691868146952827
6.7605 6.690419192872334
6.761 6.689565096068891
6.7615 6.689219557519695
6.762 6.689225720155657
6.7625 6.689399501100691
6.763 6.68955651698865
6.7635 6.689558261728252
6.764 6.689294489480246
6.7645 6.688617814229281
6.765 6.687135403526079
6.7655 6.683896284789097
6.766 6.67744848672496
6.7665 6.6673697084494306
6.767 6.6574074431023
6.7675 6.656431293297758
6.768 6.672277948284052
6.7685 6.703018965886177
6.769 6.736016403369756
6.7695 6.75694238578287
6.77 6.759325014712739
6.7705 6.746672527704404
6.771 6.72794438255593
6.7715 6.71110632114149
6.772 6.699657451629114
6.7725 6.693455907401357
6.773 6.691063476892876
6.7735 6.691075139499238
6.774 6.692496324495424
6.7745 6.694678454719981
6.775 6.697218826924762
6.7755 6.699863404717827
6.776 6.702458322338097
6.7765 6.704937045891392
6.777 6.70731183897981
6.7775 6.709674973952622
6.778 6.712186148866025
6.7785 6.71510089174532
6.779 6.71879766659288
6.7795 6.723785908861514
6.78 6.730574777342455
6.7805 6.739355874261311
6.781 6.7496656275333065
6.7815 6.760286545199556
6.782 6.769483041846322
6.7825 6.775420759988543
6.783 6.776970594578324
6.7835 6.77450113226332
6.784 6.769855828858657
6.7845 6.765119764143068
6.785 6.761503510721014
6.7855 6.759253239427998
6.786 6.75817175619641
6.7865 6.758042931939962
6.787 6.758705033318322
6.7875 6.76005216978906
6.788 6.761996043146696
6.7885 6.764503815803496
6.789 6.767612425525177
6.7895 6.7714795296143135
6.79 6.776389362776601
6.7905 6.782756596712601
6.791 6.791115495567159
6.7915 6.801861017296749
6.792 6.814802735738954
6.7925 6.828547370202808
6.793 6.840574382618192
6.7935 6.848369474170675
6.794 6.850752202256037
6.7945 6.848106737860307
6.795 6.841829650806205
6.7955 6.83360721004509
6.796 6.824893259078194
6.7965 6.816864235577694
6.797 6.810460748668162
6.7975 6.806321206359329
6.798 6.8045599724106784
6.7985 6.804825514849145
6.799 6.806575527758263
6.7995 6.809294664370014
6.8 6.812578847996751
6.8005 6.816145349007205
6.801 6.819787581897146
6.8015 6.8233781038329395
6.802 6.8268470495646225
6.8025 6.830207348403115
6.803 6.833591672266409
6.8035 6.837260660828968
6.804 6.841614369604083
6.8045 6.847144168600612
6.805 6.8543215575033285
6.8055 6.863258553387452
6.806 6.873279534893608
6.8065 6.882970533490801
6.807 6.890999993712353
6.8075 6.896744227851065
6.808 6.900050512363934
6.8085 6.9009778559496295
6.809 6.8996142761018815
6.8095 6.896020002476594
6.81 6.890405913030137
6.8105 6.883624009811586
6.811 6.877046782668082
6.8115 6.871877429988646
6.812 6.8686955055847845
6.8125 6.8674956867643795
6.813 6.867955002829796
6.8135 6.869614920534084
6.814 6.872033432647721
6.8145 6.874888457650365
6.815 6.8780375145247215
6.8155 6.881458054128076
6.816 6.88515910534893
6.8165 6.889027014191821
6.817 6.892795813256499
6.8175 6.896119225264743
6.818 6.898779517402731
6.8185 6.900858736947979
6.819 6.902669489142194
6.8195 6.904566223882658
6.82 6.906846522982048
6.8205 6.909847890212162
6.821 6.914086917890926
6.8215 6.920420067466044
6.822 6.930409799800624
6.8225 6.947454697124072
6.823 6.980405211364295
6.8235 7.054482698844908
6.824 7.239278939358058
6.8245 7.6616709705917385
6.825 8.284339275405287
6.8255 8.736979407294005
6.826 8.917479315228931
6.8265 8.970697440559842
6.827 8.984023577895641
6.8275 8.985928967800149
6.828 8.984414300698056
6.8285 8.981699315918302
6.829 8.978243793037567
6.8295 8.973287417726667
6.83 8.963675341970625
6.8305 8.939789127173093
6.831 8.873602133336483
6.8315 8.692045520419224
6.832 8.277506052221284
6.8325 7.6809855850447475
6.833 7.238981177751806
6.8335 7.0524858365582235
6.834 6.994642613820518
6.8345 6.9796224936427125
6.835 6.9772025867080485
6.8355 6.978460912159375
6.836 6.980789243094363
6.8365 6.983357645617523
6.837 6.98586654653021
6.8375 6.98818025029352
6.838 6.990252919421441
6.8385 6.992108215354096
6.839 6.99385044357133
6.8395 6.9957077925344135
6.84 6.998110720837899
6.8405 7.001826310020463
6.841 7.008129681149106
6.8415 7.019004740455798
6.842 7.0374218664439825
6.8425 7.067791698392242
6.843 7.116991369847358
6.8435 7.195248113213423
6.844 7.315615016747858
6.8445 7.489420864516364
6.845 7.717046657022281
6.8455 7.981037040241705
6.846 8.248708823259513
6.8465 8.486886359781096
6.847 8.67460502895008
6.8475 8.8074082919433
6.848 8.89286027398342
6.8485 8.942541898885498
6.849 8.96558338700886
6.8495 8.963576475114547
6.85 8.92211901654245
6.8505 8.788391845120358
6.851 8.44726835241968
6.8515 7.879667205965485
6.852 7.400198132912341
6.8525 7.16626252724673
6.853 7.07230340637805
6.8535 7.03546218677737
6.854 7.021324229290692
6.8545 7.0159722242206835
6.855 7.013671734440247
6.8555 7.012111140124241
6.856 7.010418986830113
6.8565 7.00832882718863
6.857 7.005841835963337
6.8575 7.003073839088551
6.858 7.000218263591505
6.8585 6.997484525394957
6.859 6.99508077755297
6.8595 6.9931774396720625
6.86 6.991846967456538
6.8605 6.991017719760575
6.861 6.990451355965338
6.8615 6.989834775491766
6.862 6.988940279714535
6.8625 6.987772471372122
6.863 6.986569174006015
6.8635 6.985630263596328
6.864 6.985171402595696
6.8645 6.985269656280184
6.865 6.985918307411951
6.8655 6.987100232723512
6.866 6.988853852619246
6.8665 6.99135474361599
6.867 6.995000869358663
6.8675 7.000487808877531
6.868 7.008944654756893
6.8685 7.022030655501761
6.869 7.041715513491398
6.8695 7.068946469928197
6.87 7.100598964763729
6.8705 7.127382370158956
6.871 7.1389460009882475
6.8715 7.133180832967132
6.872 7.115586754582181
6.8725 7.0904818672850505
6.873 7.059760575119465
6.8735 7.028407505450644
6.874 7.003072153631748
6.8745 6.986447392565531
6.875 6.977147822266672
6.8755 6.972657192741285
6.876 6.970983426271801
6.8765 6.9709277385102615
6.877 6.9718356965789186
6.8775 6.9733376339165
6.878 6.975218311326002
6.8785 6.977315806482182
6.879 6.979503324745829
6.8795 6.981672799641781
6.88 6.983744455331553
6.8805 6.9856687948121055
6.881 6.987429335081525
6.8815 6.9890627629334565
6.882 6.990632092857607
6.8825 6.992239972327156
6.883 6.994007742060549
6.8835 6.9960349097167205
6.884 6.998366285097609
6.8845 7.00091487831035
6.885 7.003515410169606
6.8855 7.0060284069878085
6.886 7.008448076914113
6.8865 7.010896511378152
6.887 7.013517209118279
6.8875 7.016410684423831
6.888 7.019589655638172
6.8885 7.022994313864781
6.889 7.026460820178195
6.8895 7.029744092243656
6.89 7.032577775997981
6.8905 7.034826023462631
6.891 7.036513213018494
6.8915 7.037803641078464
6.892 7.038857578895061
6.8925 7.039807948337882
6.893 7.040728614793628
6.8935 7.041646092675484
6.894 7.042551587243236
6.8945 7.043414752098076
6.895 7.044237840625482
6.8955 7.045060491290573
6.896 7.045977143620145
6.8965 7.04710159945155
6.897 7.048559212697799
6.8975 7.050446037401707
6.898 7.052785314993867
6.8985 7.055410213803353
6.899 7.057904753860126
6.8995 7.059700705682917
6.9 7.060368446541344
6.9005 7.0599868549774305
6.901 7.059090992047758
6.9015 7.0583060344287665
6.902 7.058001917286059
6.9025 7.0582217522664275
6.903 7.058817806502707
6.9035 7.05957278310905
6.904 7.060274539601395
6.9045 7.060752343090425
6.905 7.060896708008424
6.9055 7.06068062974101
6.906 7.060152467336899
6.9065 7.059478664742543
6.907 7.058954962673991
6.9075 7.059103106863247
6.908 7.060924815807621
6.9085 7.06657840157887
6.909 7.08070236799358
6.9095 7.111643230257381
6.91 7.168270866815068
6.9105 7.248809412506614
6.911 7.332563756704205
6.9115 7.39028056514907
6.912 7.4027605917020365
6.9125 7.369105020239977
6.913 7.304240707778956
6.9135 7.230356234959028
6.914 7.166150748294258
6.9145 7.119611849917933
6.915 7.089688509919209
6.9155 7.071827998857944
6.916 7.061688194249389
6.9165 7.0561090387711145
6.917 7.05297548544893
6.9175 7.0509817410996165
6.918 7.049367585714047
6.9185 7.047713865358662
6.919 7.045787640124728
6.9195 7.043459509641118
6.92 7.040671115001158
6.9205 7.037423460418034
6.921 7.033765255150697
6.9215 7.029809580655702
6.922 7.025707871878219
6.9225 7.021676208881096
6.923 7.017988552164726
6.9235 7.014964810795413
6.924 7.012920461439699
6.9245 7.011977892689287
6.925 7.011907090199132
6.9255 7.012184600082835
6.926 7.012398750547127
6.9265 7.012526853630017
6.927 7.012783799331834
6.9275 7.013180461817643
6.928 7.013307378685304
6.9285 7.01258259470321
6.929 7.010979314980012
6.9295 7.0093047462071025
6.93 7.008612635185716
6.9305 7.009372046235392
6.931 7.011372132638473
6.9315 7.014119619759172
6.932 7.017057305700139
6.9325 7.019486584309711
6.933 7.020315945819516
6.9335 7.017953516881954
6.934 7.010790052448637
6.9345 6.998673709955784
6.935 6.983915411263596
6.9355 6.970040624915758
6.936 6.9593135163686
6.9365 6.951895769547861
6.937 6.946797936662759
6.9375 6.942987365745517
6.938 6.939785501133481
6.9385 6.936814780030901
6.939 6.93385692446249
6.9395 6.930747673584254
6.94 6.9273050456564365
6.9405 6.923226408548367
6.941 6.917857290414662
6.9415 6.909706985463878
6.942 6.895537175028596
6.9425 6.869382068905069
6.943 6.823909259361927
6.9435 6.75771040154942
6.944 6.682858014776358
6.9445 6.616542722429606
6.945 6.566631786717394
6.9455 6.532216986369783
6.946 6.51026661507782
6.9465 6.4979378507449725
6.947 6.492749442524617
6.9475 6.492761075823174
6.948 6.496691672598078
6.9485 6.503816184555448
6.949 6.513695702618853
6.9495 6.525892556689905
6.95 6.539710789043531
6.9505 6.554051972977805
6.951 6.567524503611621
6.9515 6.578771269157532
6.952 6.586905708186467
6.9525 6.591915592006999
6.953 6.59482653849713
6.9535 6.597401354496703
6.954 6.600985296022054
6.9545 6.604909092148058
6.955 6.6061493780165845
6.9555 6.6017883163109845
6.956 6.591928806340953
6.9565 6.579673619304857
6.957 6.568509140121068
6.9575 6.5603634434125135
6.958 6.555490978916457
6.9585 6.553338333513955
6.959 6.553280125408693
6.9595 6.55493050477931
6.96 6.558197342624305
6.9605 6.563364503783579
6.961 6.57121691999379
6.9615 6.583472115487736
6.962 6.603662945358587
6.9625 6.638944354065402
6.963 6.702970727016221
6.9635 6.818201727003522
6.964 7.011187646758933
6.9645 7.291303979976072
6.965 7.619027184299703
6.9655 7.900600092390326
6.966 8.03278600311069
6.9665 7.9628246693052676
6.967 7.71677305753981
6.9675 7.38559694077735
6.968 7.075334674691338
6.9685 6.850456448943997
6.969 6.7161360632058615
6.9695 6.645662142725658
6.97 6.61102842496708
6.9705 6.594225321323742
6.971 6.5859634818079895
6.9715 6.581910038082502
6.972 6.580097489972904
6.9725 6.57960824109933
6.973 6.579976817653454
6.9735 6.580941617220845
6.974 6.582330646945164
6.9745 6.584024207278326
6.975 6.585944880758011
6.9755 6.588040261623459
6.976 6.5902713693184465
6.9765 6.592586652429838
6.977 6.594881478283134
6.9775 6.59701290807025
6.978 6.598846619889739
6.9785 6.600288014387879
6.979 6.601299637762376
6.9795 6.601849079229624
6.98 6.601900883764048
6.9805 6.601402100144827
6.981 6.60037415199714
6.9815 6.59891606785524
6.982 6.5971826566448835
6.9825 6.595323966437433
6.983 6.593468119288976
6.9835 6.591753001976852
6.984 6.590366443310006
6.9845 6.589515598324579
6.985 6.589403235849628
6.9855 6.590134648271101
6.986 6.5916952495813605
6.9865 6.593950102534904
6.987 6.596676839057726
6.9875 6.599592631089775
6.988 6.602345542578521
6.9885 6.604507526366722
6.989 6.605698863879634
6.9895 6.605797114039791
6.99 6.60509912208611
6.9905 6.6041523388234245
6.991 6.6033877913216275
6.9915 6.602984240877759
6.992 6.602916030083388
6.9925 6.60310467855962
6.993 6.603455555345822
6.9935 6.6039095678459985
6.994 6.604412762393568
6.9945 6.604944139868556
6.995 6.605495148235845
6.9955 6.6060751969815525
6.996 6.606732616511333
6.9965 6.607526997581371
6.997 6.608545756879297
6.9975 6.609893651075608
6.998 6.611676655722083
6.9985 6.613932322872844
6.999 6.61656681847733
6.9995 6.619348805219825
7.0 6.621980076183031
7.0005 6.624201574797257
7.001 6.625891020682396
7.0015 6.627029189295674
7.002 6.627666761327039
7.0025 6.627887669222001
7.003 6.627827418704199
7.0035 6.627655004858792
7.004 6.627521815665545
7.0045 6.627521075496625
7.005 6.627687034642196
7.0055 6.6280310199645
7.006 6.6285668451898365
7.0065 6.6293084512535545
7.007 6.6302853378656375
7.0075 6.631538752376344
7.008 6.633123866611528
7.0085 6.635115011175903
7.009 6.637586165952764
7.0095 6.640616520650938
7.01 6.644272686552282
7.0105 6.648580625604395
7.011 6.653458680964408
7.0115 6.658635207651755
7.012 6.663631452374779
7.0125 6.667850520821642
7.013 6.6708536599342265
7.0135 6.672494275490037
7.014 6.672960597973531
7.0145 6.6726590801546335
7.015 6.6720618747706455
7.0155 6.671535504867101
7.016 6.671242576576616
7.0165 6.671173209060117
7.017 6.671248666317715
7.0175 6.6713716444178255
7.018 6.671468799692259
7.0185 6.671505880473361
7.019 6.671501761670261
7.0195 6.67150735732841
7.02 6.671647950466789
7.0205 6.672143197855443
7.021 6.6733914378690935
7.0215 6.676245165998126
7.022 6.682604324824729
7.0225 6.696876255348093
7.023 6.7285242913907775
7.0235 6.793373656501925
7.024 6.903583926020693
7.0245 7.041691495125071
7.025 7.1611691227684515
7.0255 7.234257719726403
7.026 7.267652475652116
7.0265 7.2785175188794
7.027 7.2792644409451635
7.0275 7.276375308642044
7.028 7.272803098926455
7.0285 7.269856799395261
7.029 7.268060900446417
7.0295 7.267530368182732
7.03 7.268116453607191
7.0305 7.269412762924268
7.031 7.270264862335526
7.0315 7.2666759172143935
7.032 7.243863727760066
7.0325 7.157624514739507
7.033 6.967465756520386
7.0335 6.789658812430276
7.034 6.713559169432645
7.0345 6.690400072415808
7.035 6.6837427776296225
7.0355 6.682002365173415
7.036 6.681793069528948
7.0365 6.681993742349785
7.037 6.682172689044152
7.0375 6.682128144191684
7.038 6.681773119332743
7.0385 6.6810698316516595
7.039 6.68004298321424
7.0395 6.678761279183457
7.04 6.677386257848171
7.0405 6.676214880937407
7.041 6.675874040156153
7.0415 6.67780085899594
7.042 6.685561063931323
7.0425 6.708118317850997
7.043 6.766232490814136
7.0435 6.8937940577049615
7.044 7.095360404022043
7.0445 7.282716071265416
7.045 7.377244570970407
7.0455 7.400002210739822
7.046 7.393110064066387
7.0465 7.378864757667828
7.047 7.365782217123088
7.0475 7.356339376621444
7.048 7.350538832624616
7.0485 7.3475162060260475
7.049 7.346373349647846
7.0495 7.346446535797807
7.05 7.3473342544936235
7.0505 7.34879222625137
7.051 7.350662601049456
7.0515 7.352816947988546
7.052 7.355152559124183
7.0525 7.357566506803416
7.053 7.359972511530139
7.0535 7.36231117457162
7.054 7.36454285508174
7.0545 7.366658189238138
7.055 7.368663670589302
7.0555 7.370548507796607
7.056 7.37228910872751
7.0565 7.373849173911929
7.057 7.375249136812246
7.0575 7.376607464584127
7.058 7.3781372011208015
7.0585 7.380063122747976
7.059 7.382513898361283
7.0595 7.385387634683711
7.06 7.3882435318578255
7.0605 7.390383019786532
7.061 7.391231729509802
7.0615 7.390724991521169
7.062 7.389330389863985
7.0625 7.387666976565627
7.063 7.386141591097698
7.0635 7.384898020354783
7.064 7.383914414477139
7.0645 7.383108492962074
7.065 7.382386603001028
7.0655 7.381687962878904
7.066 7.38097807869653
7.0665 7.380251852911203
7.067 7.379514456388569
7.0675 7.3787814811002574
7.068 7.378093197403911
7.0685 7.377503552998173
7.069 7.377094348658614
7.0695 7.376980324381152
7.07 7.377311244886784
7.0705 7.378282282432337
7.071 7.380104716890673
7.0715 7.383001146218178
7.072 7.387146956642346
7.0725 7.392438718110873
7.073 7.398041634547732
7.0735 7.40213295871371
7.074 7.402645384279027
7.0745 7.398968540330583
7.075 7.392716723365736
7.0755 7.386442188292665
7.076 7.3817820902760145
7.0765 7.378962244545726
7.077 7.377468958462546
7.0775 7.376722374940395
7.078 7.376315852899224
7.0785 7.376032910591394
7.079 7.3757637909560865
7.0795 7.375456871512417
7.08 7.375099386726952
7.0805 7.374695337335113
7.081 7.37428373620708
7.0815 7.373912789149839
7.082 7.373692697638792
7.0825 7.373793739377672
7.083 7.374505922555971
7.0835 7.3762388892024875
7.084 7.379411343814897
7.0845 7.384179559825729
7.085 7.390081021449052
7.0855 7.3959408523806465
7.086 7.400270442172665
7.0865 7.402091867673138
7.087 7.401483678890918
7.0875 7.399489058994045
7.088 7.397264408723761
7.0885 7.395183454553837
7.089 7.392807534868891
7.0895 7.389789165950117
7.09 7.386529581005841
7.0905 7.383801546682876
7.091 7.3820532738540185
7.0915 7.3812287824337615
7.092 7.381000627852919
7.0925 7.381049053587605
7.093 7.381142362703513
7.0935 7.381139672437214
7.094 7.380967285008944
7.0945 7.380608796979248
7.095 7.3800877703597765
7.0955 7.379434722302789
7.096 7.378714572094176
7.0965 7.3779952886463915
7.097 7.377359267225446
7.0975 7.376877948852832
7.098 7.37661236890188
7.0985 7.37660383448534
7.099 7.376869556355396
7.0995 7.377410615791418
7.1 7.37822105139661
7.1005 7.379311313969194
7.101 7.380720290221476
7.1015 7.382501581965973
7.102 7.384687050420541
7.1025 7.387241677592718
7.103 7.390045836215804
7.1035 7.392849733175946
7.104 7.395311677915841
7.1045 7.397022954962417
7.105 7.397613503197253
7.1055 7.3969086813100455
7.106 7.395129968893079
7.1065 7.392814395500035
7.107 7.390503105843778
7.1075 7.38848385265008
7.108 7.386780561872979
7.1085 7.3853063637644505
7.109 7.383989062637672
7.1095 7.382815023802116
7.11 7.381823395528813
7.1105 7.381083534380168
7.111 7.380703683122534
7.1115 7.380817298355368
7.112 7.381584287995639
7.1125 7.383196795736901
7.113 7.385890704086246
7.1135 7.389997397899559
7.114 7.39599740864326
7.1145 7.4043204889976595
7.115 7.414286943764364
7.1155 7.422866565093064
7.116 7.425745030434407
7.1165 7.421403978113912
7.117 7.4131887510707015
7.1175 7.405882870876824
7.118 7.40158510184973
7.1185 7.399798346789967
7.119 7.399411921975397
7.1195 7.399637491215276
7.12 7.400028590164687
7.1205 7.400349917640743
7.121 7.400476692019871
7.1215 7.400377758748724
7.122 7.400077293201851
7.1225 7.399643771411385
7.123 7.399198378869543
7.1235 7.398933045203294
7.124 7.399201079621666
7.1245 7.400661309239811
7.125 7.404443215913841
7.1255 7.411885820409297
7.126 7.4234962946851235
7.1265 7.43732331118387
7.127 7.448914248451179
7.1275 7.454227235444972
7.128 7.452773416345674
7.1285 7.446783611804469
7.129 7.43858729017066
7.1295 7.429901329006028
7.13 7.42219723671291
7.1305 7.416433562104863
7.131 7.412794614458133
7.1315 7.4109193541375005
7.132 7.410273675347832
7.1325 7.410382148619953
7.133 7.41089152473016
7.1335 7.411559312519317
7.134 7.412223527883625
7.1345 7.412793073523862
7.135 7.413221676854474
7.1355 7.413512201522505
7.136 7.413684507549124
7.1365 7.413801499955373
7.137 7.413963722063547
7.1375 7.414347749612095
7.138 7.4152744247228535
7.1385 7.417318277646689
7.139 7.421430934977438
7.1395 7.428969952916364
7.14 7.441238235849247
7.1405 7.458276543291771
7.141 7.477606690251199
7.1415 7.494593003749064
7.142 7.504962065437042
7.1425 7.50725356841422
7.143 7.503019288120696
7.1435 7.494955929654377
7.144 7.485284616848737
7.1445 7.475221729004052
7.145 7.465342633205354
7.1455 7.455934355110853
7.146 7.447248147296725
7.1465 7.439657946014049
7.147 7.43353309275938
7.1475 7.429041926582232
7.148 7.426076739655728
7.1485 7.424341796141413
7.149 7.423475978432232
7.1495 7.423141283909064
7.15 7.423073451645593
7.1505 7.423081946657077
7.151 7.423043786482316
7.1515 7.42288355912259
7.152 7.42256625396915
7.1525 7.422094925214528
7.153 7.4215088928146935
7.1535 7.420888319187365
7.154 7.420348717720995
7.1545 7.4200468737302865
7.155 7.420168096230406
7.1555 7.420873250432854
7.156 7.4222068608172895
7.1565 7.423964701612042
7.157 7.425590585769267
7.1575 7.4262959965619535
7.158 7.425463924111116
7.1585 7.4230973629938335
7.159 7.419781913020601
7.1595 7.416228430069013
7.16 7.412907020392464
7.1605 7.41001913702515
7.161 7.407625872661501
7.1615 7.405727547806198
7.162 7.404276924987085
7.1625 7.403173562867232
7.163 7.402281931895746
7.1635 7.4014670702351735
7.164 7.400602291680195
7.1645 7.39959009277062
7.165 7.398359116449515
7.1655 7.39686979971322
7.166 7.395117909696935
7.1665 7.393129082063287
7.167 7.390967255958331
7.1675 7.388725072295553
7.168 7.386528889799748
7.1685 7.3845397993285085
7.169 7.382925854795974
7.1695 7.381781039911851
7.17 7.381013224668933
7.1705 7.380287230169995
7.171 7.379124868465678
7.1715 7.377158970312155
7.172 7.3743176541065045
7.1725 7.370812971150012
7.173 7.366984714176749
7.1735 7.363138106851921
7.174 7.3594828171060405
7.1745 7.356144697178299
7.175 7.353188101161121
7.1755 7.350641883211552
7.176 7.348509192038054
7.1765 7.346756135620544
7.177 7.3453165715204
7.1775 7.344096767672082
7.178 7.3429927129408705
7.1785 7.341893863369951
7.179 7.3406947288941575
7.1795 7.339300680350749
7.18 7.337644991407191
7.1805 7.335691773052685
7.181 7.333438000528667
7.1815 7.3309197655227925
7.182 7.3282022729726775
7.1825 7.3253838854546425
7.183 7.322590457526959
7.1835 7.319980261933272
7.184 7.317757421766992
7.1845 7.31620594790406
7.185 7.315722118689883
7.1855 7.316754299901059
7.186 7.31954845067112
7.1865 7.323732628165501
7.187 7.328126830814969
7.1875 7.331290992503914
7.188 7.332418665194333
7.1885 7.331587552741174
7.189 7.329073059019019
7.1895 7.324746402235642
7.19 7.318421664715879
7.1905 7.31053456156451
7.191 7.302229812299303
7.1915 7.294739801226965
7.192 7.288749207999731
7.1925 7.284282132699087
7.193 7.280998821355353
7.1935 7.278504577993654
7.194 7.276468178319898
7.1945 7.274638255003388
7.195 7.272831420640249
7.1955 7.270920673944555
7.196 7.268834333093259
7.1965 7.266555628480295
7.197 7.2641297488428025
7.1975 7.2616746938624805
7.198 7.259397713172718
7.1985 7.257606959967386
7.199 7.256677594085928
7.1995 7.2568705160408316
7.2 7.257994506514984
7.2005 7.25911508312124
7.201 7.258788202218418
7.2015 7.255896185631246
7.202 7.250352810070026
7.2025 7.243076322585497
7.203 7.235438363132528
7.2035 7.228596374446325
7.204 7.223098845671713
7.2045 7.218911557740751
7.205 7.215694997691789
7.2055 7.213067011434414
7.206 7.210718438947729
7.2065 7.208419216490548
7.207 7.205997493076294
7.2075 7.203308132877326
7.208 7.200201985586438
7.2085 7.196459253591372
7.209 7.191642753962429
7.2095 7.1847634371210445
7.21 7.173667113472416
7.2105 7.154272556686041
7.211 7.120873377992557
7.2115 7.070052372851269
7.212 7.0079788550395365
7.2125 6.95234664017753
7.213 6.922560685956282
7.2135 6.92856978524076
7.214 6.966908854690398
7.2145 7.0221765874156565
7.215 7.074589400677611
7.2155 7.111753347271757
7.216 7.132923113664561
7.2165 7.143220757999637
7.217 7.147593300271223
7.2175 7.149012147366659
7.218 7.148906477985425
7.2185 7.147858024241308
7.219 7.146030947631579
7.2195 7.143336954822062
7.22 7.1394127709216475
7.2205 7.13344874073817
7.221 7.123934165509755
7.2215 7.108693782267982
7.222 7.0862139200210015
7.2225 7.058916973268377
7.223 7.035737859070255
7.2235 7.02850854205585
7.224 7.042947596612717
7.2245 7.072904976437418
7.225 7.104265909296164
7.2255 7.1257291559365585
7.226 7.135591688955311
7.2265 7.138389863298129
7.227 7.138651691636004
7.2275 7.138591060730245
7.228 7.138785600768785
7.2285 7.139177111232265
7.229 7.139575956187968
7.2295 7.139829498792211
7.23 7.13987430177916
7.2305 7.139743829968842
7.231 7.139574778167963
7.2315 7.1396095456309
7.232 7.140185411945983
7.2325 7.141670123290287
7.233 7.1442538407021
7.2335 7.147609016254571
7.234 7.150784785566521
7.2345 7.152674421856619
7.235 7.152774699282877
7.2355 7.15149396789971
7.236 7.149778133463816
7.2365 7.1484760988477385
7.237 7.14799292719782
7.2375 7.14832206014593
7.238 7.149229949058037
7.2385 7.150445964923171
7.239 7.151756460943521
7.2395 7.153038753587475
7.24 7.154292532624024
7.2405 7.155651485631066
7.241 7.1574192460684065
7.2415 7.16008065474914
7.242 7.164245199752917
7.2425 7.170412447058623
7.243 7.178462756606536
7.2435 7.187076546901728
7.244 7.193776292467409
7.2445 7.196102343371863
7.245 7.193255690337893
7.2455 7.18674200836329
7.246 7.179275881582115
7.2465 7.173110162947197
7.247 7.169220632063166
7.2475 7.167530585744458
7.248 7.167477601166177
7.2485 7.168438809951119
7.249 7.1699147256160645
7.2495 7.17155228674035
7.25 7.173133042038686
7.2505 7.174550499363479
7.251 7.175822131087183
7.2515 7.177118391170391
7.252 7.178808961711071
7.2525 7.1815841558280065
7.253 7.186596865790894
7.2535 7.195499427120848
7.254 7.209989185163324
7.2545 7.230356036953936
7.255 7.2534220713202755
7.2555 7.272040271177359
7.256 7.278317607473473
7.2565 7.269276741803284
7.257 7.249478547885684
7.2575 7.227540946263804
7.258 7.210071726318785
7.2585 7.198998574562659
7.259 7.193074099825176
7.2595 7.190310549129012
7.26 7.189194998153716
7.2605 7.188819445553103
7.261 7.188702810301881
7.2615 7.188616557702189
7.262 7.188502653437099
7.2625 7.188421409909156
7.263 7.188530938307033
7.2635 7.189056121051409
7.264 7.190222847786035
7.2645 7.192105400722476
7.265 7.1944189505988865
7.2655 7.196453681764683
7.266 7.197325690844898
7.2665 7.196451174686104
7.267 7.193911983098126
7.2675 7.1904712282868966
7.268 7.187168505481277
7.2685 7.184722094134494
7.269 7.183297235236473
7.2695 7.182696287444112
7.27 7.1826387173957515
7.2705 7.182878485459313
7.271 7.183230630206173
7.2715 7.183557551610368
7.272 7.1837856552178545
7.2725 7.183915308181091
7.273 7.184061395770841
7.2735 7.1845144854953835
7.274 7.185839766842821
7.2745 7.18902094498639
7.275 7.19561762982794
7.2755 7.207689720875467
7.276 7.226912894243987
7.2765 7.252153236157738
7.277 7.27641496739512
7.2775 7.288259637961667
7.278 7.280610722391086
7.2785 7.257393228002736
7.279 7.229279940332636
7.2795 7.20529289560299
7.28 7.1889369282925655
7.2805 7.1793767518146305
7.281 7.174262089078138
7.2815 7.171551731321894
7.282 7.16996195805656
7.2825 7.168801512101795
7.283 7.167731844679936
7.2835 7.166618069326975
7.284 7.165446867181196
7.2845 7.164280569952564
7.285 7.163229894656317
7.2855 7.162450360870037
7.286 7.162155866180012
7.2865 7.162644841321863
7.287 7.16433027065428
7.2875 7.167664409979877
7.288 7.172887883204088
7.2885 7.179568480759291
7.289 7.1862265454871705
7.2895 7.190767380068558
7.29 7.191810919998567
7.2905 7.189710877186646
7.291 7.186088048098239
7.2915 7.18251827207921
7.292 7.1797389850288065
7.2925 7.177767516212216
7.293 7.176339105333711
7.2935 7.1752117417288295
7.294 7.174243471009862
7.2945 7.1733881335222
7.295 7.172675439498657
7.2955 7.172192261916702
7.296 7.172072992740429
7.2965 7.17246851501054
7.297 7.173490168951171
7.2975 7.17512818209999
7.298 7.177168130884687
7.2985 7.17919813413461
7.299 7.1808354958294105
7.2995 7.182052935066236
7.3 7.183248205402761
7.3005 7.184907529001905
7.301 7.187204399620238
7.3015 7.189975143318239
7.302 7.192957542788094
7.3025 7.195979835849882
7.303 7.198958319224764
7.3035 7.201848557391567
7.304 7.204609654804684
7.3045 7.207207426230375
7.305 7.209637532779234
7.3055 7.211937998747968
7.306 7.21418209201395
7.3065 7.2164532479686985
7.307 7.218782408358368
7.3075 7.221050717924009
7.308 7.222849990618015
7.3085 7.223443108018963
7.309 7.22213078024837
7.3095 7.2191875407734125
7.31 7.216545455836866
7.3105 7.217007813228558
7.311 7.2222831214606975
7.3115 7.231740709919031
7.312 7.243053011731516
7.3125 7.253822069708231
7.313 7.262730997479305
7.3135 7.269637718045186
7.314 7.275069885272633
7.3145 7.2796857281138605
7.315 7.283974018083229
7.3155 7.288169900609327
7.316 7.292321564937876
7.3165 7.296404020553697
7.317 7.300393788985407
7.3175 7.30429519295608
7.318 7.308124024438793
7.3185 7.31188202853702
7.319 7.315573986869794
7.3195 7.319216197099608
7.32 7.322804839911183
7.3205 7.326211432068075
7.321 7.329175491647665
7.3215 7.331385708553982
7.322 7.332643703006316
7.3225 7.333109297231538
7.323 7.333418919991916
7.3235 7.334390221701166
7.324 7.336524361589244
7.3245 7.339836669230709
7.325 7.344059866058164
7.3255 7.3488791287364945
7.326 7.354042265645091
7.3265 7.359359774992622
7.327 7.364696322563815
7.3275 7.369960227352029
7.328 7.3751278394997035
7.3285 7.380265459369443
7.329 7.385578112413568
7.3295 7.391473314964419
7.33 7.398613095494624
7.3305 7.407891070574656
7.331 7.420080320784277
7.3315 7.434830468348378
7.332 7.449450696876158
7.3325 7.459468863783349
7.333 7.461918606299444
7.3335 7.457708600627149
7.334 7.449974828444675
7.3345 7.441126353497219
7.335 7.432291031074718
7.3355 7.424288010330721
7.336 7.417966698746997
7.3365 7.4138312950026934
7.337 7.411802728612851
7.3375 7.411427467253087
7.338 7.41217719247246
7.3385 7.413614758382379
7.339 7.4154268380570665
7.3395 7.4173981368241035
7.34 7.41938298821215
7.3405 7.4212894858804015
7.341 7.4230440883794016
7.3415 7.424580362427672
7.342 7.425837237421294
7.3425 7.426792231460804
7.343 7.427493030792941
7.3435 7.428068097834852
7.344 7.428706661797148
7.3445 7.4296327321061275
7.345 7.431111314643771
7.3455 7.433448135952712
7.346 7.437006801497444
7.3465 7.442215494650646
7.347 7.44957825886635
7.3475 7.45962490466471
7.348 7.47304754945448
7.3485 7.489987483895088
7.349 7.509737639692857
7.3495 7.530554476586448
7.35 7.550128891860516
7.3505 7.565558403073683
7.351 7.572923735679658
7.3515 7.568728643693981
7.352 7.552269086764849
7.3525 7.526773265496996
7.353 7.498201518735434
7.3535 7.4719713261664475
7.354 7.451035915598035
7.3545 7.4361074803254406
7.355 7.4262904691951155
7.3555 7.420119381155236
7.356 7.416148986739333
7.3565 7.413341092867575
7.357 7.411058364654392
7.3575 7.408959015014005
7.358 7.406882529833372
7.3585 7.404769623249014
7.359 7.402629623131587
7.3595 7.400531714012097
7.36 7.398618903684089
7.3605 7.397140823257744
7.361 7.396496246039811
7.3615 7.3972676559529065
7.362 7.400144985459838
7.3625 7.405569714767023
7.363 7.413045768569378
7.3635 7.420396296927405
7.364 7.42401289665325
7.3645 7.4209375790233
7.365 7.4116035291555
7.3655 7.39958396260113
7.366 7.388576731913932
7.3665 7.38018735906538
7.367 7.374213100019184
7.3675 7.369843692463545
7.368 7.366352506667412
7.3685 7.363235751945724
7.369 7.360185007772187
7.3695 7.357025926408114
7.37 7.353688767453078
7.3705 7.35019015644951
7.371 7.3466308607933835
7.3715 7.3432135869755575
7.372 7.340284857308657
7.3725 7.33841636444829
7.373 7.338541139158779
7.3735 7.341959910047804
7.374 7.349880723537171
7.3745 7.361956529373177
7.375 7.374567290760235
7.3755 7.381330995861991
7.376 7.376983115540413
7.3765 7.361292352210504
7.377 7.339418520967651
7.3775 7.318527811698227
7.378 7.303343201473896
7.3785 7.294263340160472
7.379 7.28906927091307
7.3795 7.285490326446264
7.38 7.282290096872967
7.3805 7.279050272326347
7.381 7.275695481312703
7.3815 7.272248036212718
7.382 7.268754298025303
7.3825 7.265277694085957
7.383 7.261902465373573
7.3835 7.2587465301530925
7.384 7.25594910473914
7.3845 7.253669983010293
7.385 7.252073143862019
7.3855 7.25126984730774
7.386 7.251185239017098
7.3865 7.251337862172627
7.387 7.250793063359944
7.3875 7.248627816546597
7.388 7.244683607506208
7.3885 7.239758643526586
7.389 7.234909879533196
7.3895 7.230741967912361
7.39 7.227337759759975
7.3905 7.224539532127557
7.391 7.22215631586232
7.3915 7.220032436463431
7.392 7.218050539488263
7.3925 7.216131420429378
7.393 7.214233617700461
7.3935 7.212369818136023
7.394 7.210610431110571
7.3945 7.2091212949917365
7.395 7.208187178973016
7.3955 7.208245024305637
7.396 7.209860695614712
7.3965 7.213530603999566
7.397 7.2192356762018255
7.3975 7.225907934866217
7.398 7.231435478792636
7.3985 7.233640558124473
7.399 7.231532695622124
7.3995 7.2256922056464115
7.4 7.2177486618274225
7.4005 7.209615712737805
7.401 7.202797971734797
7.4015 7.197997210489334
7.402 7.195168153890623
7.4025 7.19385592884717
7.403 7.1935413972715745
7.4035 7.193805902564869
7.404 7.194348529983329
7.4045 7.194965383695222
7.405 7.1955269421156975
7.4055 7.195972743173443
7.406 7.1963209277669735
7.4065 7.196686845765096
7.407 7.197284813743887
7.4075 7.198391094841084
7.408 7.200226231302536
7.4085 7.202735787478061
7.409 7.205313902452718
7.4095 7.206743621577318
7.41 7.205819107623296
7.4105 7.202385645215755
7.411 7.197627350401029
7.4115 7.193079086430365
7.412 7.189622126007845
7.4125 7.187357205367806
7.413 7.186015038648358
7.4135 7.185285768106408
7.414 7.184925870872925
7.4145 7.184765992910273
7.415 7.184685278262969
7.4155 7.184592362718928
7.416 7.184398447381944
7.4165 7.18394960433037
7.417 7.182833534425533
7.4175 7.179891121921313
7.418 7.172252702993936
7.4185 7.154224692070641
7.419 7.118180013907286
7.4195 7.060756590666766
7.42 6.990809462766122
7.4205 6.926376547407343
7.421 6.8828705571036
7.4215 6.868201713377691
7.422 6.88468996022375
7.4225 6.929754494833122
7.423 6.99297806564524
7.4235 7.057200900414096
7.424 7.107994903013055
7.4245 7.1412444887159205
7.425 7.16060359668477
7.4255 7.171383964670507
7.426 7.177491971649359
7.4265 7.181190380793875
7.427 7.183688158397014
7.4275 7.1856781603067335
7.428 7.187642017340642
7.4285 7.189997678354113
7.429 7.193118087434848
7.4295 7.197197045084956
7.43 7.202021056681924
7.4305 7.206756856781831
7.431 7.210025239154922
7.4315 7.210444981110041
7.432 7.207504487776872
7.4325 7.201984291182515
7.433 7.195435522833782
7.4335 7.189269289229359
7.434 7.184277206692699
7.4345 7.180670504494052
7.435 7.178319708072634
7.4355 7.176972401248281
7.436 7.176384250036441
7.4365 7.176358104209931
7.437 7.17674026782642
7.4375 7.177414011451897
7.438 7.178286441006855
7.4385 7.179306667101996
7.439 7.180486143243587
7.4395 7.181942497753156
7.44 7.183992899044312
7.4405 7.187263962224502
7.441 7.192819084500257
7.4415 7.2021316364357135
7.442 7.21666082957132
7.4425 7.236744624722424
7.443 7.259897320863895
7.4435 7.280006810827579
7.444 7.2895155924402895
7.4445 7.283491782620929
7.445 7.261619018874145
7.4455 7.22735371510323
7.446 7.18633787752032
7.4465 7.143920479226922
7.447 7.102086666626239
7.4475 7.057132828678911
7.448 6.9990434505352725
7.4485 6.912135384364547
7.449 6.7795986516357045
7.4495 6.596641203194001
7.45 6.388363765121805
7.4505 6.202942848443583
7.451 6.07329509470267
7.4515 5.998255359514636
7.452 5.959759664951245
7.4525 5.941171972282009
7.453 5.932350964484175
7.4535 5.928127114899955
7.454 5.926069935039307
7.4545 5.925072770243486
7.455 5.924653242939525
7.4555 5.924627431593662
7.456 5.924979417240995
7.4565 5.925822330365226
7.457 5.927409818150587
7.4575 5.930160812376436
7.458 5.934624566327769
7.4585 5.941222867523456
7.459 5.949657965874553
7.4595 5.958323891906429
7.46 5.964517554024355
7.4605 5.965921967348465
7.461 5.962268254522836
7.4615 5.955344867482352
7.462 5.947472709509202
7.4625 5.940287216627044
7.463 5.9345156854303935
7.4635 5.930263881652219
7.464 5.927341949366668
7.4645 5.925498266914606
7.465 5.9245446026706245
7.4655 5.924451387210071
7.466 5.925474492799876
7.4665 5.9284251004311335
7.467 5.935413207786051
7.4675 5.9517754670741665
7.468 5.990797024378522
7.4685 6.082258915051402
7.469 6.27168764380104
7.4695 6.562134182183809
7.47 6.842105957508971
7.4705 7.0104738687504815
7.471 7.083730944832687
7.4715 7.110398149429764
7.472 7.1181024872844985
7.4725 7.117732438437067
7.473 7.112960990740434
7.4735 7.104599834885849
7.474 7.091950662242728
7.4745 7.072903156021632
7.475 7.043588730559528
7.4755 6.99822247622098
7.476 6.930029102929541
7.4765 6.8344276512984665
7.477 6.714075342515161
7.4775 6.581660678186842
7.478 6.455167675882472
7.4785 6.34877125126297
7.479 6.267722585909488
7.4795 6.209781119186959
7.48 6.1691556920982995
7.4805 6.139623168877393
7.481 6.115648995305418
7.4815 6.092438951327565
7.482 6.066503683999744
7.4825 6.037065598968346
7.483 6.006774512629662
7.4835 5.979927043914821
7.484 5.959456067704543
7.4845 5.945601173074357
7.485 5.936835874831503
7.4855 5.9313211573309
7.486 5.927657350605023
7.4865 5.924967826774316
7.487 5.9227588592251665
7.4875 5.920775374948506
7.488 5.918907992579238
7.4885 5.917150514446887
7.489 5.915581563186062
7.4895 5.9143841713525775
7.49 5.9139026162502
7.4905 5.914775379562493
7.491 5.918173292825952
7.4915 5.926016630206777
7.492 5.940847455542717
7.4925 5.964916694699302
7.493 5.998451973169485
7.4935 6.037968095815315
7.494 6.075934467567898
7.4945 6.1024428529966555
7.495 6.108764317898848
7.4955 6.091456634430263
7.496 6.05501160987849
7.4965 6.010280249542583
7.497 5.9687991365874185
7.4975 5.937199708860956
7.498 5.916261685508929
7.4985 5.903555789492677
7.499 5.896171864767129
7.4995 5.891923996889601
7.5 5.889466792738037
7.5005 5.888069241141966
7.501 5.887359593760444
7.5015 5.887152307152012
7.502 5.88737877273354
7.5025 5.888037155941112
7.503 5.889178124962787
7.5035 5.890855467299638
7.504 5.8930655627075295
7.5045 5.895680913576233
7.505 5.898444766521064
7.5055 5.901052883564927
7.506 5.903260982762235
7.5065 5.904906289606029
7.507 5.905816730324788
7.5075 5.905801248505422
7.508 5.9048217093831115
7.5085 5.903163217875789
7.509 5.901337275759723
7.5095 5.899785966710112
7.51 5.898678443299775
7.5105 5.897955094449025
7.511 5.897478418920374
7.5115 5.897178139661571
7.512 5.897119731269444
7.5125 5.89747671580439
7.513 5.898439538219145
7.5135 5.9001104026067575
7.514 5.902459938898647
7.5145 5.905342652626483
7.515 5.908564909387461
7.5155 5.911980418033688
7.516 5.915498360581952
7.5165 5.918976064551855
7.517 5.922101238051213
7.5175 5.924441047801285
7.518 5.925684620224298
7.5185 5.9259111180056
7.519 5.92557704887759
7.5195 5.925208149075179
7.52 5.925112129349663
7.5205 5.925338473836352
7.521 5.925828416588494
7.5215 5.926559574450271
7.522 5.927540206963191
7.5225 5.9287271084840105
7.523 5.929967133228398
7.5235 5.931030609923435
7.524 5.931738264612458
7.5245 5.932047541076327
7.525 5.932076395725081
7.5255 5.932026174654518
7.526 5.93207314550341
7.5265 5.9322981515859725
7.527 5.932692240310508
7.5275 5.933210230978383
7.528 5.933830764607886
7.5285 5.934577635013919
7.529 5.93550565570179
7.5295 5.9366612950321676
7.53 5.938061364418565
7.5305 5.939706367308296
7.531 5.941621234085846
7.5315 5.9439022578676495
7.532 5.946714808929749
7.5325 5.950293065156736
7.533 5.954949676408742
7.5335 5.961202965273238
7.534 5.970178491420708
7.5345 5.984644771358119
7.535 6.010931441995738
7.5355 6.0602534148439995
7.536 6.143542777688908
7.5365 6.256181400491406
7.537 6.37121274449854
7.5375 6.458796318078988
7.538 6.504844943685103
7.5385 6.508846058385999
7.539 6.476446279402864
7.5395 6.417504204469933
7.54 6.346613883915899
7.5405 6.279515461538389
7.541 6.227382509300019
7.5415 6.19496510356091
7.542 6.184249372731407
7.5425 6.199319276385631
7.543 6.249914351206757
7.5435 6.351365878000586
7.544 6.511115971186517
7.5445 6.698091646854
7.545 6.850165704924829
7.5455 6.9393115309797375
7.546 6.981868177926105
7.5465 7.000391700934732
7.547 7.0079758414273305
7.5475 7.010337419929077
7.548 7.0094232856261405
7.5485 7.004852528168116
7.549 6.993254875808302
7.5495 6.964578640595284
7.55 6.894078243896089
7.5505 6.740819113846409
7.551 6.500507715160274
7.5515 6.268226335727543
7.552 6.1223910918761915
7.5525 6.048883272448394
7.553 6.013271034506791
7.5535 5.995346333489905
7.554 5.985934321949592
7.5545 5.980938366639982
7.555 5.978423292328611
7.5555 5.977356693684926
7.556 5.977066368056408
7.5565 5.976981105364099
7.557 5.976575970798556
7.5575 5.97550230415789
7.558 5.973726498877768
7.5585 5.9714927632634796
7.559 5.96910121569845
7.5595 5.966732805832247
7.56 5.964391105345828
7.5605 5.961925826108142
7.561 5.959102894593548
7.5615 5.955755579341894
7.562 5.951912261187959
7.5625 5.947785614763871
7.563 5.943668414654254
7.5635 5.939835875560337
7.564 5.936521129444718
7.5645 5.933940484985073
7.565 5.932377679382376
7.5655 5.932281322181537
7.566 5.934355351179053
7.5665 5.939638270238334
7.567 5.949552009859702
7.5675 5.965930444992963
7.568 5.9910216600567265
7.5685 6.027479950784618
7.569 6.078514188458098
7.5695 6.148294942229213
7.57 6.241594634367126
7.5705 6.360652236764531
7.571 6.499589259221001
7.5715 6.641226946377116
7.572 6.760011473473747
7.5725 6.8291973622333435
7.573 6.82987218192475
7.5735 6.759417489699254
7.574 6.632796080357358
7.5745 6.47523774049922
7.575 6.312562744137101
7.5755 6.167010208352958
7.576 6.05414606036556
7.5765 5.978186360128359
7.577 5.9329410723511335
7.5775 5.908370444126779
7.578 5.895881943993223
7.5785 5.889832431737804
7.579 5.887001864221243
7.5795 5.885715376431963
7.58 5.885162053769011
7.5805 5.884968348393685
7.581 5.8849706103636015
7.5815 5.885111241622526
7.582 5.88540421927068
7.5825 5.8859378450956195
7.583 5.8869080458553364
7.5835 5.888661019705869
7.584 5.891746624720192
7.5845 5.896937534472099
7.585 5.90514461626563
7.5855 5.917085296880448
7.586 5.932550757172796
7.5865 5.949471390900736
7.587 5.963476403273417
7.5875 5.969884194653608
7.588 5.966614628053445
7.5885 5.956138101073063
7.589 5.943293745459184
7.5895 5.9317985706259
7.59 5.923096260913172
7.5905 5.91695349836701
7.591 5.912637154154001
7.5915 5.909589046118172
7.592 5.907574519716577
7.5925 5.906514962013808
7.593 5.906307909352118
7.5935 5.906821533023426
7.594 5.907921006117186
7.5945 5.909510720494391
7.595 5.911537719613853
7.5955 5.913974710907509
7.596 5.916822057381501
7.5965 5.920064796205655
7.597 5.923653988258745
7.5975 5.9275089003409684
7.598 5.931531368066348
7.5985 5.9356484232438005
7.599 5.939893647038114
7.5995 5.9444266923445435
7.6 5.949461257383796
7.6005 5.955086241624353
7.601 5.961044158393361
7.6015 5.966742082775672
7.602 5.971528717770206
7.6025 5.975103718202894
7.603 5.977647686226999
7.6035 5.979622227093992
7.604 5.981499206981472
7.6045 5.983591897378683
7.605 5.98605055121488
7.6055 5.988879183912288
7.606 5.991967241242164
7.6065 5.995142648242214
7.607 5.998269445661125
7.6075 6.001322453416916
7.608 6.00438755949236
7.6085 6.0075817540083785
7.609 6.011016460183257
7.6095 6.014779161479226
7.61 6.018929868527322
7.6105 6.023379060415656
7.611 6.027715158911337
7.6115 6.031224251344827
7.612 6.033315860135597
7.6125 6.034048376738256
7.613 6.034076364991354
7.6135 6.034086948647528
7.614 6.034425608985747
7.6145 6.035136513138814
7.615 6.036141151946395
7.6155 6.037357981390312
7.616 6.038745492116292
7.6165 6.040326705337217
7.617 6.04220524316695
7.6175 6.044604159446176
7.618 6.0479563438117685
7.6185 6.053103519904064
7.619 6.061708125404791
7.6195 6.077027333282095
7.62 6.1051946854369765
7.6205 6.156638439072336
7.621 6.245801367894074
7.6215 6.385116926741994
7.622 6.571280172343918
7.6225 6.774459845723199
7.623 6.949824353254697
7.6235 7.065003329219327
7.624 7.112969536479125
7.6245 7.102419066687539
7.625 7.043465304279773
7.6255 6.941318196117522
7.626 6.798963435656277
7.6265 6.626921613825993
7.627 6.450792500434374
7.6275 6.302944542916619
7.628 6.201309101677327
7.6285 6.142056832750348
7.629 6.111261113823427
7.6295 6.096354107530433
7.63 6.089486213399447
7.6305 6.0865433459941185
7.631 6.085574644497924
7.6315 6.085758297578045
7.632 6.086905322197182
7.6325 6.089347714581799
7.633 6.094172670393168
7.6335 6.103999099222082
7.634 6.1248277744020845
7.6345 6.169682543451695
7.635 6.262903116455356
7.6355 6.434954469906125
7.636 6.689039676400408
7.6365 6.964904879451601
7.637 7.18271079546541
7.6375 7.316796379856673
7.638 7.38811758178788
7.6385 7.423926348521239
7.639 7.442021511467719
7.6395 7.451678354614811
7.64 7.45738835854653
7.6405 7.461345932479566
7.641 7.464704695875667
7.6415 7.468113316334642
7.642 7.471894081655042
7.6425 7.476056472148815
7.643 7.480328916130513
7.6435 7.484315502719142
7.644 7.487716358146902
7.6445 7.490462029364006
7.645 7.492707197176167
7.6455 7.494693661926964
7.646 7.496642062034852
7.6465 7.4986894756598295
7.647 7.50089557491289
7.6475 7.503273357090483
7.648 7.505816703243689
7.6485 7.508527278629894
7.649 7.5114371535159945
7.6495 7.514643257744836
7.65 7.518375020373871
7.6505 7.523116166595533
7.651 7.529788782708413
7.6515 7.539903462966406
7.652 7.554964673315054
7.6525 7.572885697973116
7.653 7.577489570688825
7.6535 7.525788545279339
7.654 7.36882678984644
7.6545 7.120542969962416
7.655 6.860076997905469
7.6555 6.647439247477926
7.656 6.4944713968513215
7.6565 6.390261749375852
7.657 6.321611258475502
7.6575 6.27912544247608
7.658 6.257873235843673
7.6585 6.256855317458441
7.659 6.278912950559813
7.6595 6.3308118673962435
7.66 6.424149009477397
7.6605 6.57604069178885
7.661 6.8061549009619275
7.6615 7.124332435376215
7.662 7.508433793841356
7.6625 7.889222198431683
7.663 8.172830601011526
7.6635 8.298830690817269
7.664 8.276473712310938
7.6645 8.163305288914557
7.665 8.019563707423881
7.6655 7.882996684086231
7.666 7.769011235947171
7.6665 7.6802100472711645
7.667 7.613723935922066
7.6675 7.5648827169576185
7.668 7.529222997449767
7.6685 7.503195864116585
7.669 7.484261938809648
7.6695 7.4706403570824635
7.67 7.460971719264962
7.6705 7.454040145164266
7.671 7.4486964268345615
7.6715 7.44394613047031
7.672 7.439085491230405
7.6725 7.433777049855279
7.673 7.427997820958677
7.6735 7.421914641657746
7.674 7.415727563874522
7.6745 7.409576361615577
7.675 7.403534479043995
7.6755 7.397640941186366
7.676 7.391934401650686
7.6765 7.386452372904038
7.677 7.381239467262406
7.6775 7.3763394142609675
7.678 7.37178007111982
7.6785 7.367531777802035
7.679 7.363354181020603
7.6795 7.358463805651515
7.68 7.350969083068837
7.6805 7.337337217767563
7.681 7.313121552902113
7.6815 7.276448112504828
7.682 7.232823952251747
7.6825 7.195181001050018
7.683 7.176612014456979
7.6835 7.182200358348731
7.684 7.2067605233854986
7.6845 7.238867500963869
7.685 7.267775353896677
7.6855 7.287871793872529
7.686 7.298658362872188
7.6865 7.302237502123007
7.687 7.301126532371129
7.6875 7.297262196103472
7.688 7.291818099389531
7.6885 7.285463820029608
7.689 7.278715789148248
7.6895 7.272215691897977
7.69 7.266834167256564
7.6905 7.263465609781153
7.691 7.262530789712225
7.6915 7.263615490044313
7.692 7.265684937506614
7.6925 7.2677029919234295
7.693 7.269082220626205
7.6935 7.26971069781838
7.694 7.269737514727411
7.6945 7.269371945002969
7.695 7.268797060147771
7.6955 7.268154302487166
7.696 7.267574572386651
7.6965 7.267177140741272
7.697 7.267042779687896
7.6975 7.267146406699109
7.698 7.267312615386248
7.6985 7.267297620494175
7.699 7.266969274537661
7.6995 7.2663843066309495
7.7 7.265702711295998
7.7005 7.265113445743922
7.701 7.2647780856332735
7.7015 7.264799395007775
7.702 7.265181739983283
7.7025 7.265869230185733
7.703 7.266775957780442
7.7035 7.267814897730108
7.704 7.268910993193415
7.7045 7.270002136807112
7.705 7.271066184264012
7.7055 7.272144963426391
7.706 7.273379301166712
7.7065 7.27501008730077
7.707 7.277284365651581
7.7075 7.280166831158302
7.708 7.283041221978672
7.7085 7.2848904030955905
7.709 7.285084030218667
7.7095 7.283902178410028
7.71 7.282138404252062
7.7105 7.28043519279717
7.711 7.279107457503012
7.7115 7.278295559006854
7.712 7.278045563525862
7.7125 7.27833738763909
7.713 7.279104444755238
7.7135 7.2802591678153545
7.714 7.2817165074647905
7.7145 7.283417544888247
7.715 7.2853295224121775
7.7155 7.287467394770517
7.716 7.28990627742949
7.7165 7.292826467701503
7.717 7.296590173806988
7.7175 7.301804178225372
7.718 7.309248009494717
7.7185 7.319510241018635
7.719 7.332345254261809
7.7195 7.3461739698954895
7.72 7.358296372926248
7.7205 7.365893607375868
7.721 7.367269222244341
7.7215 7.362646699240934
7.722 7.354067963296724
7.7225 7.344326125310475
7.723 7.33569070864901
7.7235 7.329192948693756
7.724 7.324795586638504
7.7245 7.321984421372233
7.725 7.320222438344445
7.7255 7.319110670899939
7.726 7.318375127049541
7.7265 7.317837768460982
7.727 7.317402520870078
7.7275 7.3170304441433
7.728 7.316718190358672
7.7285 7.31648523933091
7.729 7.316364419736291
7.7295 7.316406757466981
7.73 7.316696948638161
7.7305 7.317357604525864
7.731 7.31856156778696
7.7315 7.3204747145328115
7.732 7.3232009347417995
7.7325 7.326705709164977
7.733 7.330772335389169
7.7335 7.334887135187674
7.734 7.33810315746753
7.7345 7.339137921158106
7.735 7.337097063008813
7.7355 7.332336103498663
7.736 7.326304819366203
7.7365 7.320475302810238
7.737 7.315582091155544
7.7375 7.311659013600905
7.738 7.3084352078003585
7.7385 7.305630960115356
7.739 7.303075782707039
7.7395 7.300704729912321
7.74 7.29851059673327
7.7405 7.296507378871422
7.741 7.294709741760388
7.7415 7.293133587290028
7.742 7.291795633653014
7.7425 7.290732223794609
7.743 7.29002059481883
7.7435 7.289806372270596
7.744 7.290275022592211
7.7445 7.291501403046962
7.745 7.293184058734183
7.7455 7.294497173889625
7.746 7.294431941692552
7.7465 7.292473474156975
7.747 7.28894270066479
7.7475 7.284624648396513
7.748 7.280106479653134
7.7485 7.275460673129531
7.749 7.270561922296799
7.7495 7.265515685603666
7.75 7.260613760742063
7.7505 7.256040224644736
7.751 7.251788838450783
7.7515 7.247774057104718
7.752 7.243934156483442
7.7525 7.240251137395943
7.753 7.236747954216956
7.7535 7.233466897173845
7.754 7.230462318756357
7.7545 7.227795151749338
7.755 7.225523508227863
7.7555 7.223664239765033
7.756 7.222180853912863
7.7565 7.220978539440188
7.757 7.219966200303285
7.7575 7.219096365145009
7.758 7.218304218192761
7.7585 7.217310101399371
7.759 7.215610742880716
7.7595 7.212870612025019
7.76 7.209311275840592
7.7605 7.2055227555654
7.761 7.201966675950271
7.7615 7.198767548284912
7.762 7.195817988252178
7.7625 7.192952969065305
7.763 7.190027922734552
7.7635 7.186948957128414
7.764 7.183663524956834
7.7645 7.180154207039398
7.765 7.176423341539066
7.7655 7.1724968908032976
7.766 7.168424116288079
7.7665 7.164288498037135
7.767 7.160212004744801
7.7675 7.156356065678415
7.768 7.15287805497056
7.7685 7.149854315253145
7.769 7.147150415326579
7.7695 7.144383915660115
7.77 7.14112846755211
7.7705 7.137255019029831
7.771 7.133043029882132
7.7715 7.128901896297923
7.772 7.125056629325285
7.7725 7.121506862946336
7.773 7.118157408972549
7.7735 7.114910781104165
7.774 7.1116862567456485
7.7745 7.1084123478371515
7.775 7.105034868715838
7.7755 7.10153370404169
7.776 7.09792768548711
7.7765 7.094268467009409
7.777 7.090619702208884
7.7775 7.087050171750156
7.778 7.083619720080315
7.7785 7.080363413532074
7.779 7.0772862908332455
7.7795 7.074354991291025
7.78 7.071534294488553
7.7805 7.068827930384836
7.781 7.0663026724945395
7.7815 7.064052694258645
7.782 7.0621350494717126
7.7825 7.06051457170659
7.783 7.0590729693754914
7.7835 7.057649496038047
7.784 7.056103464933629
7.7845 7.054373743470536
7.785 7.052471127558497
7.7855 7.050455571620039
7.786 7.0483748643146
7.7865 7.046237870149725
7.787 7.044020154269156
7.7875 7.041683683436006
7.788 7.039195120744885
7.7885 7.036533639710258
7.789 7.033706183777512
7.7895 7.0307548801432675
7.79 7.02775813065039
7.7905 7.024817654799217
7.791 7.022048680735405
7.7915 7.019549428766143
7.792 7.017388151010995
7.7925 7.01558354688535
7.793 7.014091321727832
7.7935 7.012810965661427
7.794 7.011603386686885
7.7945 7.010347624092547
7.795 7.008991861099106
7.7955 7.007566511132889
7.796 7.006156956884802
7.7965 7.004851191945812
7.797 7.003699040751841
7.7975 7.002698229416166
7.798 7.001796631520594
7.7985 7.00092944393229
7.799 7.0000442019748155
7.7995 6.999117854373513
7.8 6.9981649736259195
7.8005 6.997238844017066
7.801 6.996428080825324
7.8015 6.995853712426064
7.802 6.995674792609063
7.8025 6.996071862529548
7.803 6.997186365633898
7.8035 6.998978880299398
7.804 7.0010517572684
7.8045 7.002574081821918
7.805 7.002543960587777
7.8055 7.000359326064234
7.806 6.996300371668828
7.8065 6.991413270718511
7.807 6.986841375661592
7.8075 6.983221757324526
7.808 6.980558956102269
7.8085 6.978486027684908
7.809 6.9766331947048235
7.8095 6.974826292076352
7.81 6.973058638102878
7.8105 6.9713810348119365
7.811 6.969829217983469
7.8115 6.968424756263375
7.812 6.9671948558954275
7.8125 6.96618317437001
7.813 6.9654461061754
7.8135 6.965035572429984
7.814 6.9649764616438015
7.8145 6.965242559717283
7.815 6.9657363237147285
7.8155 6.966303960881079
7.816 6.966787464417151
7.8165 6.967120008530874
7.817 6.967409624934544
7.8175 6.967925281537647
7.818 6.968993935694008
7.8185 6.970802445284064
7.819 6.973236895820368
7.8195 6.975913386048123
7.82 6.978384183297394
7.8205 6.980343612914793
7.821 6.981703597304626
7.8215 6.982522028648272
7.822 6.982941409178104
7.8225 6.983122487054902
7.823 6.983186566657207
7.8235 6.983144938742309
7.824 6.982934155762904
7.8245 6.982450349563883
7.825 6.981660345934979
7.8255 6.9806718851515805
7.826 6.979682203018521
7.8265 6.978915885399634
7.827 6.978506359519451
7.8275 6.978484866795198
7.828 6.978798947581891
7.8285 6.979366340606158
7.829 6.980127538529374
7.8295 6.981032366723446
7.83 6.982047589361401
7.8305 6.9831362318723444
7.831 6.984266538133386
7.8315 6.985418151436364
7.832 6.986594435437904
7.8325 6.987831172788872
7.833 6.989149203945664
7.8335 6.99049857510287
7.834 6.991732282129557
7.8345 6.992680822839721
7.835 6.993286230819904
7.8355 6.993674023757042
7.836 6.994081599430056
7.8365 6.994717867647538
7.837 6.995669500158521
7.8375 6.996907731102465
7.838 6.998324741932463
7.8385 6.999798728539969
7.839 7.001239744218881
7.8395 7.002611794291201
7.84 7.003904478904258
7.8405 7.0051257184094515
7.841 7.006270095612881
7.8415 7.007324011428962
7.842 7.008267414294408
7.8425 7.00906158269139
7.843 7.009662641219415
7.8435 7.010007899795316
7.844 7.0100748644483195
7.8445 7.009888533659914
7.845 7.0095236330068476
7.8455 7.009058456158464
7.846 7.0085716530241156
7.8465 7.008091961571613
7.847 7.007634925320757
7.8475 7.007193811740998
7.848 7.00676925240326
7.8485 7.006386587559716
7.849 7.006071708614736
7.8495 7.005846355130044
7.85 7.005715882468395
7.8505 7.005694737996275
7.851 7.005774854061298
7.8515 7.005959046041176
7.852 7.006251407951075
7.8525 7.006645943332914
7.853 7.007129444351928
7.8535 7.007674111097532
7.854 7.008261686152093
7.8545 7.0088887397556805
7.855 7.00955539808569
7.8555 7.010260348589866
7.856 7.010989396628118
7.8565 7.011724605868095
7.857 7.012454587741442
7.8575 7.013177435294893
7.858 7.013905677776697
7.8585 7.014670984867322
7.859 7.015483917185118
7.8595 7.0163282512853895
7.86 7.017119653234059
7.8605 7.017700701490319
7.861 7.0179075490980365
7.8615 7.0176309054280965
7.862 7.016849003923935
7.8625 7.015595331622225
7.863 7.013934000311639
7.8635 7.011967328297431
7.864 7.009836517812537
7.8645 7.007683254418514
7.865 7.005597938094318
7.8655 7.003617351953108
7.866 7.001761736276877
7.8665 7.0000283199410545
7.867 6.998418578778067
7.8675 6.996910891522947
7.868 6.995485536924362
7.8685 6.9941063622071225
7.869 6.99273779227464
7.8695 6.991351157038358
7.87 6.989934859534768
7.8705 6.988492676164978
7.871 6.987046214585852
7.8715 6.985618869371332
7.872 6.9841988937509845
7.8725 6.982747418633628
7.873 6.981275673973895
7.8735 6.980095358731524
7.874 6.980225959973713
7.8745 6.983630259869732
7.875 6.992737790030987
7.8755 7.009056060488137
7.876 7.031687370429634
7.8765 7.056701032409456
7.877 7.077911721393824
7.8775 7.088848288308397
7.878 7.085401661348013
7.8785 7.067896098393493
7.879 7.041085706047414
7.8795 7.011790775217798
7.88 6.986282199655357
7.8805 6.968697493906331
7.881 6.9602568449563025
7.8815 6.959155877404352
7.882 6.961726623200149
7.8825 6.964596596485067
7.883 6.966097150788921
7.8835 6.966085905382259
7.884 6.965064193790952
7.8845 6.963578016081256
7.885 6.961996573818747
7.8855 6.960552854596714
7.886 6.95936859909957
7.8865 6.958517836197783
7.887 6.958031590062055
7.8875 6.957905189082752
7.888 6.958095059166676
7.8885 6.958549804945108
7.889 6.959201768654849
7.8895 6.959957537655822
7.89 6.96070604821258
7.8905 6.961350226404396
7.891 6.961823996600855
7.8915 6.962103398634496
7.892 6.962202848142273
7.8925 6.962159607083376
7.893 6.9620304432584
7.8935 6.961901748619458
7.894 6.961928995118909
7.8945 6.962397650606756
7.895 6.9638270675328
7.8955 6.967156256718034
7.896 6.974052284903736
7.8965 6.987239611786195
7.897 7.009970434594613
7.8975 7.041819904464316
7.898 7.065703981543538
7.8985 7.035396331195392
7.899 6.913260627712563
7.8995 6.7392283338269605
7.9 6.5869160292732
7.9005 6.489414227082807
7.901 6.447124599966977
7.9015 6.454754544218441
7.902 6.510861845013918
7.9025 6.613481063114718
7.903 6.743536642507482
7.9035 6.85932333045606
7.904 6.930627204395983
7.9045 6.962431991780858
7.905 6.97312048991492
7.9055 6.975380589709194
7.906 6.974991130398272
7.9065 6.974155195874721
7.907 6.97367704559765
7.9075 6.973915058982777
7.908 6.975081618203004
7.9085 6.977295278785308
7.909 6.980437208909884
7.9095 6.983985255032056
7.91 6.986932094374954
7.9105 6.988067124504629
7.911 6.98673604142392
7.9115 6.983429976733476
7.912 6.979481802776109
7.9125 6.976200482438439
7.913 6.974332607047933
7.9135 6.97399095997612
7.914 6.974913836206187
7.9145 6.976707155870327
7.915 6.97903548001404
7.9155 6.9816565363302265
7.916 6.9844091842121285
7.9165 6.987184375625648
7.917 6.989935313617054
7.9175 6.992666978622631
7.918 6.995493673867142
7.9185 6.9987136468589055
7.919 7.003014009335838
7.9195 7.009697273328993
7.92 7.020016705240791
7.9205 7.0300167829544735
7.921 7.016709795854175
7.9215 6.941014833214873
7.922 6.810839692030297
7.9225 6.6891310785304485
7.923 6.6116319350796084
7.9235 6.577974193998014
7.924 6.581802805400987
7.9245 6.622725740067721
7.925 6.701207639319066
7.9255 6.805555449612743
7.926 6.907105943849666
7.9265 6.981051917847062
7.927 7.024773202107716
7.9275 7.04826814716498
7.928 7.0612227307601865
7.9285 7.069380906183599
7.929 7.075652307931262
7.9295 7.08155596692485
7.93 7.087917301628017
7.9305 7.094996619423061
7.931 7.102318803154929
7.9315 7.1086734888167245
7.932 7.112607635140281
7.9325 7.113124500295906
7.933 7.110009491020171
7.9335 7.1038873660504445
7.934 7.09664791717931
7.9345 7.090814580236542
7.935 7.087724162177559
7.9355 7.087144854923019
7.936 7.0882142792327985
7.9365 7.090179805335677
7.937 7.092577494807723
7.9375 7.095153841070897
7.938 7.09778161222859
7.9385 7.100399224560086
7.939 7.102993552633349
7.9395 7.105607930465561
7.94 7.108379614392203
7.9405 7.111621143705352
7.941 7.115982545310161
7.9415 7.122724041657892
7.942 7.134050543078616
7.9425 7.153088886033257
7.943 7.182482806658691
7.9435 7.220874943869265
7.944 7.259446824189136
7.9445 7.283476805108996
7.945 7.280626759390111
7.9455 7.251600967571865
7.946 7.211424656374207
7.9465 7.176716688759858
7.947 7.154450532499314
7.9475 7.1429547865481675
7.948 7.1380156612019645
7.9485 7.136366636969842
7.949 7.1362114818588465
7.9495 7.136692945513123
7.95 7.137434860435483
7.9505 7.138278382783828
7.951 7.1391794067683305
7.9515 7.140165722071296
7.952 7.141314679285476
7.9525 7.142789478470342
7.953 7.1448952498232225
7.9535 7.148259408224443
7.954 7.154157910535697
7.9545 7.164890799146979
7.955 7.183854399477483
7.9555 7.2142654541969735
7.956 7.2559983117000355
7.9565 7.3011059604214426
7.957 7.33337162372404
7.9575 7.338465658494232
7.958 7.3149603714643545
7.9585 7.2753494081747645
7.959 7.236076409965167
7.9595 7.206863855066511
7.96 7.189075695983523
7.9605 7.179860543312675
7.961 7.175878738030579
7.9615 7.174770467805703
7.962 7.175151826729885
7.9625 7.176285470516524
7.963 7.1777657823625285
7.9635 7.179374777582747
7.964 7.180996199887047
7.9645 7.182555685996946
7.965 7.184039556172464
7.9655 7.185475440620169
7.966 7.186971799842989
7.9665 7.188775524496964
7.967 7.191386854621592
7.9675 7.195694215738
7.968 7.2029430432434465
7.9685 7.214319290865093
7.969 7.229989804281412
7.9695 7.247974204913761
7.97 7.2636953039538765
7.9705 7.271459114827381
7.971 7.267866436762769
7.9715 7.253815855682714
7.972 7.234529682435631
7.9725 7.216509378746314
7.973 7.203631152831268
7.9735 7.19602161555209
7.974 7.1919721813312085
7.9745 7.189788089616768
7.975 7.188442532238565
7.9755 7.187431377827841
7.976 7.186533347495371
7.9765 7.185671637140493
7.977 7.184834669246299
7.9775 7.184056326633912
7.978 7.1834188789951385
7.9785 7.183088425566649
7.979 7.183424012036061
7.9795 7.185185206346335
7.98 7.189868359353285
7.9805 7.199910953530673
7.981 7.217739146816359
7.9815 7.242539552492063
7.982 7.266336921873683
7.9825 7.2769735577882715
7.983 7.268681480518182
7.9835 7.247049899275059
7.984 7.222652134878888
7.9845 7.202898752547548
7.985 7.189871702072348
7.9855 7.182371776610569
7.986 7.178337422889499
7.9865 7.176136388006886
7.987 7.1747945465625245
7.9875 7.173810338254291
7.988 7.172938964993617
7.9885 7.1720850501965705
7.989 7.171236826292881
7.9895 7.170458374475605
7.99 7.169910445070953
7.9905 7.169852653492822
7.991 7.1707206857866845
7.9915 7.173099579939625
7.992 7.177490325537472
7.9925 7.1837250586148516
7.993 7.190510097861799
7.9935 7.195846313284197
7.994 7.198086749749563
7.9945 7.196523064274431
7.995 7.191534286161402
7.9955 7.184744356707401
7.996 7.178270213646996
7.9965 7.173428125045979
7.997 7.170379382341925
7.9975 7.168673429079873
7.998 7.167773131141147
7.9985 7.167278187233008
7.999 7.166933438064931
7.9995 7.16660807135647
8.0 7.16624773537083
8.0005 7.165871353683799
8.001 7.165535989960827
8.0015 7.165339396609828
8.002 7.165374380777872
8.0025 7.165809616768731
8.003 7.167093109386411
8.0035 7.170309692465756
8.004 7.176907726692968
8.0045 7.187082986824222
8.005 7.19802793771517
8.0055 7.204966214999987
8.006 7.2047851616252165
8.0065 7.198128586594666
8.007 7.188141951275912
8.0075 7.17799348720895
8.008 7.169592401085052
8.0085 7.16353350943339
8.009 7.1595933659465105
8.0095 7.157215892421417
8.01 7.15585182950903
8.0105 7.155077823368926
8.011 7.154600638390151
8.0115 7.154183813609406
8.012 7.153602157378358
8.0125 7.152573865846263
8.013 7.15074493138465
8.0135 7.1477467563341515
8.014 7.143536747870566
8.0145 7.1390694597636495
8.015 7.136860493399936
8.0155 7.140452593366732
8.016 7.1522479936152665
8.0165 7.171444832207645
8.017 7.193814569681131
8.0175 7.213439043520222
8.018 7.225406591935145
8.0185 7.227944017055882
8.019 7.222677980701591
8.0195 7.212819195846596
8.02 7.201168925107793
8.0205 7.189597181106852
8.021 7.1796730804279845
8.0215 7.172482296944778
8.022 7.168123197762088
8.0225 7.165894976146226
8.023 7.164880959820047
8.0235 7.16441066698614
8.024 7.1641481378811624
8.0245 7.164014748394247
8.025 7.164120947285219
8.0255 7.164704058372897
8.026 7.166115390487232
8.0265 7.168784088409489
8.027 7.17319531196602
8.0275 7.179805439395028
8.028 7.188795272933857
8.0285 7.199445266730154
8.029 7.2094179310928235
8.0295 7.2152345613500914
8.03 7.21444960259891
8.0305 7.2077590215016505
8.031 7.198439936114927
8.0315 7.189921787875215
8.032 7.18386769281948
8.0325 7.180187419623336
8.033 7.17803728599571
8.0335 7.176559177174881
8.034 7.175192532178316
8.0345 7.173736969055178
8.035 7.172405799931574
8.0355 7.171998453350317
8.036 7.174436801368331
8.0365 7.184070466024491
8.037 7.210003051325793
8.0375 7.267442089494154
8.038 7.372206782677764
8.0385 7.522372877725318
8.039 7.676562092422498
8.0395 7.760945482415486
8.04 7.723000409904713
8.0405 7.579189548078905
8.041 7.406406538775099
8.0415 7.27465281233101
8.042 7.2022548561058946
8.0425 7.171353733906298
8.043 7.160168358756677
8.0435 7.156240058391563
8.044 7.15455670219744
8.0445 7.153380212780783
8.045 7.152106997579669
8.0455 7.1505205405428205
8.046 7.148603754207026
8.0465 7.146463586585631
8.047 7.144331230167087
8.0475 7.142603351602685
8.048 7.141937652718398
8.0485 7.143500906328321
8.049 7.149069138008071
8.0495 7.16042737829913
8.05 7.177171302702315
8.0505 7.194290527366948
8.051 7.203591738402349
8.0515 7.199696935502689
8.052 7.184390356432837
8.0525 7.164854457255266
8.053 7.148237590782936
8.0535 7.137802121968748
8.054 7.133024730536911
8.0545 7.1318407608765435
8.055 7.132419044453726
8.0555 7.133644051195238
8.056 7.134983897161063
8.0565 7.136321662765831
8.057 7.137993020114696
8.0575 7.141093304300294
8.058 7.14852462380382
8.0585 7.1675337113946975
8.059 7.21446702457354
8.0595 7.316938038965687
8.06 7.4900477602147815
8.0605 7.6699951732986085
8.061 7.7124722021956655
8.0615 7.552237270405089
8.062 7.282860766736465
8.0625 7.040012707527761
8.063 6.90473290414976
8.0635 6.89815186337279
8.064 6.983365018624892
8.0645 7.073992596309286
8.065 7.119902304688332
8.0655 7.134502358624899
8.066 7.138239925079742
8.0665 7.139398100300867
8.067 7.140016120491807
8.0675 7.14038961460149
8.068 7.1405010898030445
8.0685 7.140374861976228
8.069 7.140148278056286
8.0695 7.1401577813849775
8.07 7.141134829954173
8.0705 7.144727246302648
8.071 7.15442096495696
8.0715 7.175889643191929
8.072 7.213617545902015
8.0725 7.263402840250545
8.073 7.310321683902129
8.0735 7.335585436144613
8.074 7.323087124747846
8.0745 7.27452300648011
8.075 7.2171165787440055
8.0755 7.177358026841834
8.076 7.1597539596064665
8.0765 7.15523172285497
8.077 7.155382113215874
8.0775 7.156511790605456
8.078 7.157665431012428
8.0785 7.1587307902435695
8.079 7.159772319276107
8.0795 7.160943770366786
8.08 7.16250871887804
8.0805 7.164912698255056
8.081 7.168820965853048
8.0815 7.175078793274333
8.082 7.184547067646657
8.0825 7.197713624693303
8.083 7.213943804969337
8.0835 7.230382213420358
8.084 7.2415074480550485
8.0845 7.241744393624674
8.085 7.230219488466116
8.0855 7.2122097918520245
8.086 7.194733118033516
8.0865 7.181970394053352
8.087 7.174540910738421
8.0875 7.17117257896339
8.088 7.170314430883798
8.0885 7.170794731369306
8.089 7.171905101502666
8.0895 7.173233163453625
8.09 7.174549153343084
8.0905 7.175717228318297
8.091 7.176715850004821
8.0915 7.1776568391109405
8.092 7.178906670652128
8.0925 7.1813391107102875
8.093 7.186870588804594
8.0935 7.198689612856074
8.094 7.2155514268869
8.0945 7.199059861492793
8.095 7.031693841309727
8.0955 6.70882127954864
8.096 6.441201233827269
8.0965 6.295740589266962
8.097 6.229816400990759
8.0975 6.210722791961879
8.098 6.228377224189056
8.0985 6.291378272461279
8.099 6.428498908711657
8.0995 6.670224956774004
8.1 6.952789449822663
8.1005 7.126130527959206
8.101 7.181079954752907
8.1015 7.189843578993108
8.102 7.188572987440767
8.1025 7.186250077931089
8.103 7.184136615090019
8.1035 7.182188093708327
8.104 7.180326275605334
8.1045 7.1785978082904185
8.105 7.177098917487622
8.1055 7.175964638600267
8.106 7.175344842900947
8.1065 7.175435342142976
8.107 7.176533376879731
8.1075 7.179180213044469
8.108 7.184312230821164
8.1085 7.193143478438146
8.109 7.2060747720052385
8.1095 7.220243060085839
8.11 7.227766702745613
8.1105 7.22003051755468
8.111 7.198721447394184
8.1115 7.179137785244342
8.112 7.1755084306259365
8.1125 7.186357745420083
8.113 7.198810370208963
8.1135 7.203980030212947
8.114 7.2024118193717
8.1145 7.198106943201478
8.115 7.193620960783172
8.1155 7.189759707786549
8.116 7.1865534033475855
8.1165 7.183910183929011
8.117 7.181810574162054
8.1175 7.180333738676421
8.118 7.179599360602592
8.1185 7.179674013417542
8.119 7.180509359534622
8.1195 7.181954428394714
8.12 7.183810504303529
8.1205 7.185954560788015
8.121 7.188297428206067
8.1215 7.19063573090478
8.122 7.1925079137745955
8.1225 7.193237431624712
8.123 7.192308581330562
8.1235 7.189742065622478
8.124 7.186232289623697
8.1245 7.182781365277907
8.125 7.180183923323416
8.1255 7.17877271504391
8.126 7.178487729176523
8.1265 7.179076569513197
8.127 7.180250135123722
8.1275 7.181774463458752
8.128 7.183484798174605
8.1285 7.185292356847152
8.129 7.187215899494492
8.1295 7.1894433610857975
8.13 7.1924666379602735
8.1305 7.197310823498346
8.131 7.205763123162527
8.1315 7.22031335475375
8.132 7.24298702856236
8.1325 7.272854373604088
8.133 7.304651261697187
8.1335 7.332073391253917
8.134 7.350205780075284
8.1345 7.351710512161962
8.135 7.329369481594056
8.1355 7.287268189728901
8.136 7.2406202969091185
8.1365 7.202533616240232
8.137 7.176989113868426
8.1375 7.161776679928038
8.138 7.153247293902541
8.1385 7.148568280687374
8.139 7.146034201531882
8.1395 7.144736871245061
8.14 7.144213495280751
8.1405 7.144201310830264
8.141 7.144533440418782
8.1415 7.145072469881559
8.142 7.145710165958861
8.1425 7.1463824283384865
8.143 7.147104188419857
8.1435 7.148040405015794
8.144 7.1495818093642045
8.1445 7.152457159861158
8.145 7.157789976189286
8.1455 7.166897068782796
8.146 7.180377632426411
8.1465 7.1966160178246605
8.147 7.210901392386195
8.1475 7.217018567994963
8.148 7.211137554904657
8.1485 7.1947708989797965
8.149 7.173605302137264
8.1495 7.153470237819058
8.15 7.137532437287741
8.1505 7.126202631636313
8.151 7.118493336677072
8.1515 7.113204196195395
8.152 7.109451177888984
8.1525 7.106695586659625
8.153 7.104634475011484
8.1535 7.103101798513584
8.154 7.10198849641874
8.1545 7.1012279232826545
8.155 7.100792581286524
8.1555 7.100694811034823
8.156 7.1010375462927575
8.1565 7.102059316183396
8.157 7.104210545314259
8.1575 7.10824529012934
8.158 7.1152079926723895
8.1585 7.1263274733850865
8.159 7.142681871421531
8.1595 7.16472786639748
8.16 7.19173295994601
8.1605 7.221245409732195
8.161 7.248753478197998
8.1615 7.26884926305923
8.162 7.277802714057462
8.1625 7.275424531920236
8.163 7.264070448269421
8.1635 7.246249110432362
8.164 7.223747368875494
8.1645 7.198327702673017
8.165 7.172243462459767
8.1655 7.147861995601898
8.166 7.126994518769398
8.1665 7.110377795920113
8.167 7.097803255490027
8.1675 7.088554721567122
8.168 7.081749251681923
8.1685 7.07657615676285
8.169 7.072397631798135
8.1695 7.068804070647688
8.17 7.065571582649324
8.1705 7.062613031280599
8.171 7.059925676371928
8.1715 7.057537899854251
8.172 7.055497421769995
8.1725 7.053848005999527
8.173 7.052657974194298
8.1735 7.05203469345109
8.174 7.0521846505007195
8.1745 7.053517032181264
8.175 7.056765848850929
8.1755 7.063030330398154
8.176 7.07334167976961
8.1765 7.086576923370733
8.177 7.093136753452483
8.1775 7.062715817007931
8.178 6.9477570602645455
8.1785 6.751341847910486
8.179 6.56058294385213
8.1795 6.436023961618029
8.18 6.37556403752554
8.1805 6.362990021622887
8.181 6.3917817004724755
8.1815 6.466397143266641
8.182 6.596770500759679
8.1825 6.784212109769366
8.183 7.001175662448772
8.1835 7.188771420209229
8.184 7.292509559856728
8.1845 7.301546904028151
8.185 7.247127939262643
8.1855 7.173096476092058
8.186 7.110444000034458
8.1865 7.069619313051244
8.187 7.047252253273441
8.1875 7.036101867393836
[truncated: 315,624 more chars]
