# Supplementary material for: Distinct solvation patterns of OH− versus H3O+ charge defects at electrified gold/water interfaces govern their properties
Source: Nat Commun. 2025 Sep 19;16:8325. doi: 10.1038/s41467-025-63832-1 (PMC12449469; doi:10.1038/s41467-025-63832-1)
Supplement: Supplementary file 4 — Source Data [file 41467_2025_63832_MOESM4_ESM.zip › data/si/fig3/lower/h3o_pos_5.dat]

0.0 6.394701093168423
0.0005 6.398848724416019
0.001 6.405094161724233
0.0015 6.416150636218064
0.002 6.438304279960584
0.0025 6.485458675359598
0.003 6.585443542106995
0.0035 6.783091500282494
0.004 7.120513140205152
0.0045 7.577091605862761
0.005 8.029333737006365
0.0055 8.341913278143565
0.006 8.487632738929364
0.0065 8.527462147185005
0.007 8.525745243230848
0.0075 8.515507091603805
0.008 8.506280482492578
0.0085 8.49819086772401
0.009 8.48907286819334
0.0095 8.476737895991526
0.01 8.458979475639893
0.0105 8.433456531095349
0.011 8.397071974787266
0.0115 8.346132741872012
0.012 8.276864261311324
0.0125 8.186510776123082
0.013 8.074816191283503
0.0135 7.944634746427753
0.014 7.80109212288536
0.0145 7.649148265882567
0.015 7.492106392687808
0.0155 7.331555560324946
0.016 7.169966639253759
0.0165 7.0125861207062075
0.017 6.868793853025372
0.0175 6.748794872184617
0.018 6.658764946866939
0.0185 6.598139950464383
0.019 6.560962275573133
0.0195 6.5397994361939515
0.02 6.528387661942474
0.0205 6.52251164686649
0.021 6.519670993311483
0.0215 6.5185206682881605
0.022 6.518425725162852
0.0225 6.519212480694793
0.023 6.521075343003003
0.0235 6.5247381458709865
0.024 6.532043256530883
0.0245 6.547624748365755
0.025 6.5832559316198624
0.0255 6.667674530736526
0.026 6.8589542192307436
0.0265 7.220683001052863
0.027 7.70527362944429
0.0275 8.12641577379146
0.028 8.379409504213594
0.0285 8.500617087277721
0.029 8.550447886991194
0.0295 8.564686010444547
0.03 8.557479077451497
0.0305 8.530894854971905
0.031 8.478971432316246
0.0315 8.389340069667533
0.032 8.246025887268406
0.0325 8.039595974597635
0.033 7.782972735637766
0.0335 7.516493338118441
0.034 7.28403248713311
0.0345 7.108507317380634
0.035 6.988735492601102
0.0355 6.91348934892726
0.036 6.870332067490611
0.0365 6.849830711646637
0.037 6.844111795975977
0.0375 6.844524701726985
0.038 6.83999905656959
0.0385 6.8186720317357805
0.039 6.77397348265971
0.0395 6.709901178168681
0.04 6.640339889078528
0.0405 6.580655025097049
0.041 6.539065376906723
0.0415 6.51454435085322
0.042 6.501520556337881
0.0425 6.494710904835096
0.043 6.490841391107696
0.0435 6.488263969452945
0.044 6.48627406070259
0.0445 6.48460100549542
0.045 6.4831724428408775
0.0455 6.481997364324962
0.046 6.481147336576437
0.0465 6.480793965008167
0.047 6.4813540236627025
0.0475 6.483909611101333
0.048 6.491130153624101
0.0485 6.508714955650665
0.049 6.544773617851532
0.0495 6.597741380187467
0.05 6.632512333993174
0.0505 6.607899013077547
0.051 6.549118751416203
0.0515 6.509255551818868
0.052 6.507514661893455
0.0525 6.52776991727593
0.053 6.536091094777688
0.0535 6.519468024260383
0.054 6.496069602195644
0.0545 6.479813970774754
0.055 6.471162869027569
0.0555 6.466898841508006
0.056 6.464741926381225
0.0565 6.463588640048003
0.057 6.462975869842029
0.0575 6.462691196179624
0.058 6.462626782277355
0.0585 6.462721013201716
0.059 6.462937163466404
0.0595 6.463324602501223
0.06 6.464100098068324
0.0605 6.465820922284412
0.061 6.469599444230663
0.0615 6.4764718905912195
0.062 6.483361867929859
0.0625 6.473938672872227
0.063 6.422780140483629
0.0635 6.3381407475048865
0.064 6.271964349442128
0.0645 6.263938383589896
0.065 6.320701008024373
0.0655 6.4199828804349215
0.066 6.510560455144195
0.0665 6.547039112276001
0.067 6.534716571876706
0.0675 6.506516300403784
0.068 6.482611767511735
0.0685 6.467098824137559
0.069 6.457992488003765
0.0695 6.452772525885867
0.07 6.449732964608324
0.0705 6.4478863641568465
0.071 6.446680461887598
0.0715 6.445807536136091
0.072 6.445114234729865
0.0725 6.44455520860321
0.073 6.444156263477995
0.0735 6.44401357479144
0.074 6.44424391215527
0.0745 6.444953613300146
0.075 6.446134714262587
0.0755 6.447566023460792
0.076 6.448758448621628
0.0765 6.449068329213433
0.077 6.4479490447412955
0.0775 6.445213194968663
0.078 6.441207216675262
0.0785 6.436669517467245
0.079 6.432355952890613
0.0795 6.428729962556466
0.08 6.425934138754051
0.0805 6.423933537997219
0.081 6.422637168657038
0.0815 6.4219713888106655
0.082 6.42191270637722
0.0825 6.4225093151490755
0.083 6.423921523040373
0.0835 6.426529844817936
0.084 6.43106061625874
0.0845 6.438693052364839
0.085 6.45087328028066
0.0855 6.468538897051308
0.086 6.49082907183258
0.0865 6.514226663688949
0.087 6.5331274118519405
0.0875 6.5417261220785035
0.088 6.536686110588419
0.0885 6.518986758791766
0.089 6.49366532992006
0.0895 6.467268656359958
0.09 6.444689662447204
0.0905 6.427951676330188
0.091 6.416766566864516
0.0915 6.409772391825364
0.092 6.405525850914208
0.0925 6.402933904201475
0.093 6.4013194255901285
0.0935 6.400326282624696
0.094 6.399789805727072
0.0945 6.399652613297612
0.095 6.399936510038203
0.0955 6.4007323644719465
0.096 6.402233692421922
0.0965 6.404837223719183
0.097 6.409326327510935
0.0975 6.41711106563442
0.098 6.4304447266007765
0.0985 6.452171260045753
0.099 6.4841853885874405
0.0995 6.524017353359379
0.1 6.561478486536507
0.1005 6.58168223800561
0.101 6.5759624648349595
0.1015 6.548996162437251
0.102 6.513558509352008
0.1025 6.480431741577738
0.103 6.45435451498989
0.1035 6.435753229366363
0.104 6.423290846857495
0.1045 6.415261579762158
0.105 6.410132036585593
0.1055 6.406764752991513
0.106 6.404439378410074
0.1065 6.4027697944991635
0.107 6.401592182297086
0.1075 6.400885641155457
0.108 6.400712416680473
0.1085 6.401225034606148
0.109 6.402699421290529
0.1095 6.405605360130184
0.11 6.410729078447084
0.1105 6.419361545988095
0.111 6.4335175944681255
0.1115 6.45597677458868
0.112 6.489544505907504
0.1125 6.534473964263529
0.113 6.584040054229127
0.1135 6.622499720635083
0.114 6.631723265141157
0.1145 6.605535214497913
0.115 6.556563185294801
0.1155 6.505933732896254
0.116 6.467899809123726
0.1165 6.444973667248932
0.117 6.433117915346789
0.1175 6.4274877740180285
0.118 6.424767530122481
0.1185 6.423228962086321
0.119 6.422105605351839
0.1195 6.421113925744629
0.12 6.4201833039861524
0.1205 6.419334148864432
0.121 6.418641645042647
0.1215 6.418208792604875
0.122 6.418206253682475
0.1225 6.418981001563778
0.123 6.421258711142165
0.1235 6.426562977122873
0.124 6.437732150631978
0.1245 6.458794296484467
0.125 6.492886789914839
0.1255 6.537538690833645
0.126 6.581094349952397
0.1265 6.6060618016639525
0.127 6.60096694073325
0.1275 6.569370529349791
0.128 6.526040347862698
0.1285 6.485655852138165
0.129 6.456262015125859
0.1295 6.438862168775917
0.13 6.43026951649535
0.1305 6.42664980598155
0.131 6.425409229550589
0.1315 6.425259817823062
0.132 6.425654626746854
0.1325 6.4263852051955
0.133 6.427373550914893
0.1335 6.428617822981827
0.134 6.430214063258238
0.1345 6.432426218349353
0.135 6.43583604803007
0.1355 6.441557321955723
0.136 6.451209027938714
0.1365 6.46591267258115
0.137 6.483828767712693
0.1375 6.498590256973679
0.138 6.502773815760803
0.1385 6.494273558799033
0.139 6.478006617689318
0.1395 6.461084898708578
0.14 6.447705993198455
0.1405 6.43829054061056
0.141 6.431631914574756
0.1415 6.426649321186457
0.142 6.422792912016653
0.1425 6.419853379402025
0.143 6.4177956970037995
0.1435 6.4166755314656045
0.144 6.416640575179767
0.1445 6.417971987418807
0.145 6.421090405796128
0.1455 6.426469110040299
0.146 6.434095746306357
0.1465 6.442656696837251
0.147 6.449378579333463
0.1475 6.4515907688526015
0.148 6.4489038009417525
0.1485 6.443295228126767
0.149 6.437196198154889
0.1495 6.431904209444293
0.15 6.427658610434787
0.1505 6.424317627492592
0.151 6.421722555529519
0.1515 6.41974613148052
0.152 6.41824677660986
0.1525 6.417094260566606
0.153 6.416199671833028
0.1535 6.415544819170244
0.154 6.415213981444032
0.1545 6.41545382224334
0.155 6.4167992603287525
0.1555 6.4205453251436575
0.156 6.4300393371658275
0.1565 6.453825176424307
0.157 6.510554482479791
0.1575 6.6274000359958505
0.158 6.813361839430919
0.1585 7.024622763640477
0.159 7.189278902502708
0.1595 7.265928636457478
0.16 7.254374378050042
0.1605 7.177114287092116
0.161 7.064427092169079
0.1615 6.945156879782279
0.162 6.839770700089654
0.1625 6.757610177785941
0.163 6.698892441334144
0.1635 6.659073340154383
0.164 6.632212814274548
0.1645 6.612233612891729
0.165 6.593327112360622
0.1655 6.570735608218988
0.166 6.542615054737467
0.1665 6.510769958256286
0.167 6.479342651122548
0.1675 6.452559258359362
0.168 6.43287015824968
0.1685 6.420334124982706
0.169 6.413312093583081
0.1695 6.409697657554681
0.17 6.4078226137035115
0.1705 6.406692216056181
0.171 6.4058059579546915
0.1715 6.404936717355624
0.172 6.403980698645909
0.1725 6.402900850199946
0.173 6.401692953064562
0.1735 6.400401235577509
0.174 6.399137205221723
0.1745 6.398161268566578
0.175 6.39809332338575
0.1755 6.400470427486728
0.176 6.40928241035441
0.1765 6.434744546264853
0.177 6.500255564169401
0.1775 6.645551526772864
0.178 6.899665173412344
0.1785 7.2245724508845255
0.179 7.529432574217883
0.1795 7.7578013765926
0.18 7.907850825354918
0.1805 7.9979192272406125
0.181 8.044284752435164
0.1815 8.05738932486187
0.182 8.042999045533644
0.1825 8.001666417490082
0.183 7.926500987689242
0.1835 7.802196144266335
0.184 7.607035167982015
0.1845 7.330418023144268
0.185 7.00836810544141
0.1855 6.724677584892825
0.186 6.5371992274594595
0.1865 6.436681334023244
0.187 6.387944292225982
0.1875 6.3645426744342375
0.188 6.352632675795674
0.1885 6.3458920832416394
0.189 6.341530452293761
0.1895 6.338342653623326
0.19 6.3357880747178035
0.1905 6.333611392262029
0.191 6.3316617044734995
0.1915 6.329840129227086
0.192 6.328068396571337
0.1925 6.326311045413536
0.193 6.3245868439576265
0.1935 6.3229761723841635
0.194 6.321579411486607
0.1945 6.320404554330367
0.195 6.319270339501739
0.1955 6.317862336261441
0.196 6.315961163055218
0.1965 6.313589435178424
0.197 6.310901581595133
0.1975 6.307802425709711
0.198 6.303957479182016
0.1985 6.299117435080361
0.199 6.293487053835094
0.1995 6.287630620069794
0.2 6.282138847655399
0.2005 6.277346645376597
0.201 6.273313353121719
0.2015 6.269961533375803
0.202 6.2671752403631436
0.2025 6.2648623800202765
0.203 6.262962938041528
0.2035 6.261443919261013
0.204 6.26027413382682
0.2045 6.25942216224916
0.205 6.258841841147018
0.2055 6.258488611181986
0.206 6.258321897399065
0.2065 6.258311397779967
0.207 6.258430933646891
0.2075 6.258651461600718
0.208 6.258930521728645
0.2085 6.2591976659893485
0.209 6.2593772072941976
0.2095 6.259399344499694
0.21 6.259213764824135
0.2105 6.258791291461894
0.211 6.2580997616319936
0.2115 6.257115422828121
0.212 6.255765449915168
0.2125 6.254015835151221
0.213 6.251950021340233
0.2135 6.249758868266897
0.214 6.247669546660597
0.2145 6.245809921065217
0.215 6.24419404960054
0.2155 6.242790032891503
0.216 6.241567738832814
0.2165 6.240549097228427
0.217 6.239767573406122
0.2175 6.239242057601012
0.218 6.2389614087321705
0.2185 6.2388789500951605
0.219 6.238915293456313
0.2195 6.238984117588347
0.22 6.238980086431897
0.2205 6.238754116363473
0.221 6.238110897535575
0.2215 6.236881664526053
0.222 6.235076820363228
0.2225 6.23297619010702
0.223 6.231002377220487
0.2235 6.229477800804513
0.224 6.228512923044263
0.2245 6.228055203606666
0.225 6.2280212684386145
0.2255 6.228342296675465
0.226 6.2289681244262445
0.2265 6.229874227791076
0.227 6.231050988662619
0.2275 6.23250427340007
0.228 6.234267270779806
0.2285 6.236402553956162
0.229 6.239038608425775
0.2295 6.2423740882547945
0.23 6.246632521121675
0.2305 6.251913549547207
0.231 6.257812682459558
0.2315 6.26313488174961
0.232 6.266334691413003
0.2325 6.266599692680967
0.233 6.2644187784273635
0.2335 6.260985180573203
0.234 6.257481795167972
0.2345 6.254692396004432
0.235 6.252956065654151
0.2355 6.252274280652057
0.236 6.252484344030159
0.2365 6.253398810906908
0.237 6.254867678170986
0.2375 6.2568054310136345
0.238 6.259171615044269
0.2385 6.2619931871759364
0.239 6.2653861767134975
0.2395 6.269619315858974
0.24 6.275192782714918
0.2405 6.282881219224396
0.241 6.2935272264071935
0.2415 6.307491609690948
0.242 6.323908462829489
0.2425 6.340103713597652
0.243 6.351621162440602
0.2435 6.354081096059967
0.244 6.346559528512324
0.2445 6.332930711499507
0.245 6.318968149119349
0.2455 6.30846761336634
0.246 6.302181106967569
0.2465 6.299188799110628
0.247 6.298334322022041
0.2475 6.298807028471951
0.248 6.300148165035149
0.2485 6.3021243625901375
0.249 6.304603792116825
0.2495 6.307519641560082
0.25 6.310829949248546
0.2505 6.314536558865812
0.251 6.318722938525361
0.2515 6.323608493472517
0.252 6.329698361984188
0.2525 6.337973454267954
0.253 6.350168563819454
0.2535 6.3689991303571825
0.254 6.397956113747637
0.2545 6.439798179321326
0.255 6.493485900609836
0.2555 6.551788059635865
0.256 6.6032439765897815
0.2565 6.6365857410491715
0.257 6.6431181302230575
0.2575 6.618573554314657
0.258 6.568513813001123
0.2585 6.508697024126239
0.259 6.455620041023111
0.2595 6.417185899829643
0.26 6.392801570234046
0.2605 6.378461416113349
0.261 6.370421373669779
0.2615 6.366244081186996
0.262 6.364652421892333
0.2625 6.365190972481362
0.263 6.368110834964248
0.2635 6.3746691477102315
0.264 6.388278122801878
0.2645 6.41810481034588
0.265 6.4887466005045615
0.2655 6.65715503827666
0.266 6.992590433448563
0.2665 7.4329655531798915
0.267 7.777434473694071
0.2675 7.959918123813325
0.268 8.037133381626123
0.2685 8.05650585980079
0.269 8.02926382366294
0.2695 7.92919418815907
0.27 7.682890844530649
0.2705 7.2369023981035765
0.271 6.777493677678955
0.2715 6.527965406190051
0.272 6.4352635280919825
0.2725 6.402522046572602
0.273 6.389441810618206
0.2735 6.383382763588867
0.274 6.380175621189426
0.2745 6.378229035647123
0.275 6.376848642858238
0.2755 6.375703168728667
0.276 6.3746438678515895
0.2765 6.37360796455287
0.277 6.372586007458156
0.2775 6.37159606025005
0.278 6.370665390405843
0.2785 6.369821101592646
0.279 6.369092923159287
0.2795 6.3684974304191835
0.28 6.368043797493125
0.2805 6.367762723623682
0.281 6.367696131194413
0.2815 6.3679332134898265
0.282 6.36858406222738
0.2825 6.369758431899432
0.283 6.371490491346532
0.2835 6.3737159932554475
0.284 6.376252604491085
0.2845 6.378849882039202
0.285 6.381183001204749
0.2855 6.382883046307426
0.286 6.383684301310379
0.2865 6.383540013703059
0.287 6.3825478088437135
0.2875 6.380703126095283
0.288 6.37791497914307
0.2885 6.374318169867155
0.289 6.370450710786954
0.2895 6.366974721390473
0.29 6.364265847800197
0.2905 6.362327806390762
0.291 6.360938619448349
0.2915 6.359855155692428
0.292 6.358871777648685
0.2925 6.357842783940105
0.293 6.356671364135555
0.2935 6.355305627444555
0.294 6.3537204478300575
0.2945 6.351934793956082
0.295 6.350002543321835
0.2955 6.348030886851267
0.296 6.346193087357078
0.2965 6.344769766215859
0.297 6.34420946170654
0.2975 6.345184008333637
0.298 6.3485017511279045
0.2985 6.354696600616639
0.299 6.363143894319033
0.2995 6.37134266358393
0.3 6.3757112828200695
0.3005 6.373815800132616
0.301 6.366124635422644
0.3015 6.35540529714999
0.302 6.344702854772769
0.3025 6.335956780539157
0.303 6.329759432292421
0.3035 6.325823277436359
0.304 6.32356502926537
0.3045 6.322457457200843
0.305 6.322125680082901
0.3055 6.322314001738799
0.306 6.3228521460194615
0.3065 6.3236182422734695
0.307 6.324528049196197
0.3075 6.3255194386214955
0.308 6.326554150373103
0.3085 6.327622905297516
0.309 6.328724977310958
0.3095 6.329876444299885
0.31 6.331086860392504
0.3105 6.332331145828355
0.311 6.333510012904665
0.3115 6.334439131856747
0.312 6.334887063787023
0.3125 6.334686383271612
0.313 6.333817625283287
0.3135 6.332416761463871
0.314 6.330711420956894
0.3145 6.328935280115908
0.315 6.327284791476134
0.3155 6.3258921555337855
0.316 6.324836283953943
0.3165 6.3241418104321445
0.317 6.32381530842176
0.3175 6.323848701133266
0.318 6.324241893814571
0.3185 6.3250129116209015
0.319 6.326247183088985
0.3195 6.328146282891985
0.32 6.331147609625407
0.3205 6.336148327640246
0.321 6.344536792310602
0.3215 6.35642586593358
0.322 6.359225625371237
0.3225 6.297899116875537
0.323 6.1311168096140145
0.3235 5.976304940076763
0.324 5.897885006896813
0.3245 5.864131870742292
0.325 5.849208948126781
0.3255 5.842403429611699
0.326 5.83969343864348
0.3265 5.83972533808313
0.327 5.842481188738485
0.3275 5.849098028297848
0.328 5.862500416258441
0.3285 5.888880518326952
0.329 5.9392266674781515
0.3295 6.024324334376479
0.33 6.133981009109093
0.3305 6.229863687309424
0.331 6.288004934630831
0.3315 6.315728452390464
0.332 6.327183656483821
0.3325 6.331005805531146
0.333 6.331223031335804
0.3335 6.329669337246528
0.334 6.327246039800852
0.3345 6.3244333893096
0.335 6.321485973965404
0.3355 6.318539680666736
0.336 6.315687909995829
0.3365 6.3130097022487055
0.337 6.3105785909315335
0.3375 6.308466474481114
0.338 6.306728338334069
0.3385 6.3054174992769285
0.339 6.304579527437315
0.3395 6.3042586155225555
0.34 6.304496779006571
0.3405 6.30534360428021
0.341 6.306848069511207
0.3415 6.309019277899645
0.342 6.311662801910381
0.3425 6.31395788135925
0.343 6.313555364392244
0.3435 6.3053033308990765
0.344 6.281324139068537
0.3445 6.236260017984006
0.345 6.17581522628348
0.3455 6.115507565633188
0.346 6.068038803754191
0.3465 6.037462679872502
0.347 6.022525942205191
0.3475 6.020933676641396
0.348 6.030933767510358
0.3485 6.051610243878163
0.349 6.082282696479559
0.3495 6.122069121425118
0.35 6.169259376829751
0.3505 6.221051441006492
0.351 6.272820898021721
0.3515 6.317587969088122
0.352 6.347119859727811
0.3525 6.355367745135873
0.353 6.342429453324834
0.3535 6.314752680665701
0.354 6.281914879975791
0.3545 6.252453104065899
0.355 6.232034259244592
0.3555 6.22362551190655
0.356 6.227480482340757
0.3565 6.241117065251843
0.357 6.259848755280355
0.3575 6.2785509074212476
0.358 6.293513061692489
0.3585 6.303454835620744
0.359 6.309008112587153
0.3595 6.311736654594749
0.36 6.313336133549112
0.3605 6.315176222766369
0.361 6.318157476364582
0.3615 6.322579669911865
0.362 6.32812473481252
0.3625 6.334001222407607
0.363 6.339163701546581
0.3635 6.342482200973794
0.364 6.342735460229641
0.3645 6.3388646269680935
0.365 6.3304243691746
0.3655 6.318018033295076
0.366 6.30333826317129
0.3665 6.288759310647481
0.367 6.276391885432152
0.3675 6.267158925366153
0.368 6.260798064881365
0.3685 6.25652380096474
0.369 6.253555354658114
0.3695 6.251338512583506
0.37 6.249528988443692
0.3705 6.247928050731219
0.371 6.246430032641578
0.3715 6.2449966067699
0.372 6.2436260849657055
0.3725 6.242396963100718
0.373 6.241503041765049
0.3735 6.241393245830612
0.374 6.24307865394982
0.3745 6.2487350775390444
0.375 6.262602267590892
0.3755 6.291263600289429
0.376 6.339707424926286
0.3765 6.395294452995153
0.377 6.404236979877571
0.3775 6.312414243090569
0.378 6.1684865943826255
0.3785 6.052043358821465
0.379 5.97972503492909
0.3795 5.937846253835924
0.38 5.9133019234972855
0.3805 5.898330987841594
0.381 5.888858620746105
0.3815 5.882778930432965
0.382 5.878960372110186
0.3825 5.876665149405809
0.383 5.875272293139573
0.3835 5.874197615605355
0.384 5.873007896745876
0.3845 5.871488373767693
0.385 5.8696502276739215
0.3855 5.8676994046949025
0.386 5.865918696025438
0.3865 5.864624967248614
0.387 5.864096686364051
0.3875 5.8645980417520045
0.388 5.866428941100323
0.3885 5.870055911058251
0.389 5.876309928227557
0.3895 5.886693866446339
0.39 5.903781360840974
0.3905 5.931284764836408
0.391 5.9727940888306525
0.3915 6.027838057001612
0.392 6.0881350750914995
0.3925 6.141624905506236
0.393 6.181871365300068
0.3935 6.210180169365683
0.394 6.231309142165746
0.3945 6.250056882681135
0.395 6.270379873000452
0.3955 6.29490370702499
0.396 6.323208823116329
0.3965 6.348484339041339
0.397 6.356045782172338
0.3975 6.330505086265432
0.398 6.269744227782062
0.3985 6.188722811528488
0.399 6.107506015535249
0.3995 6.039250292809608
0.4 5.988197172869522
0.4005 5.9531862103361055
0.401 5.931140290825687
0.4015 5.9191997729997565
0.402 5.91537390556467
0.4025 5.918920212529621
0.403 5.930342592555596
0.4035 5.951449227551319
0.404 5.985187312670996
0.4045 6.034553976000274
0.405 6.099720884924857
0.4055 6.173410293356695
0.406 6.240388658664483
0.4065 6.2857088114890205
0.407 6.3049052862203405
0.4075 6.30386000049655
0.408 6.291611691042605
0.4085 6.27488623212425
0.409 6.256769111766364
0.4095 6.237342934879954
0.41 6.214408365212324
0.4105 6.184176296996255
0.411 6.143063293415936
0.4115 6.091523417214732
0.412 6.03716552063142
0.4125 5.990705517067878
0.413 5.958438335545698
0.4135 5.940783279979455
0.414 5.936006862133071
0.4145 5.943439495594045
0.415 5.964686168060568
0.4155 6.003811434626427
0.416 6.065722582303828
0.4165 6.150334697643454
0.417 6.240751950900399
0.4175 6.301590801293517
0.418 6.313788302592935
0.4185 6.297150446169661
0.419 6.276864049979145
0.4195 6.262348528975209
0.42 6.253778328823874
0.4205 6.249347812480704
0.421 6.247372697570063
0.4215 6.245419248866386
0.422 6.235598838813414
0.4225 6.193964276148107
0.423 6.095699591955129
0.4235 5.987425591299597
0.424 5.920651221900887
0.4245 5.88627323001097
0.425 5.868193067524024
0.4255 5.858479339394747
0.426 5.853379014322511
0.4265 5.85084506959567
0.427 5.849709875163971
0.4275 5.849308408812642
0.428 5.849277164219619
0.4285 5.849419555401092
0.429 5.849612914987795
0.4295 5.849803950446833
0.43 5.84996170251375
0.4305 5.850076557410737
0.431 5.850157949438269
0.4315 5.850237782234257
0.432 5.850392483960003
0.4325 5.85073841065373
0.433 5.851459386437752
0.4335 5.852757028878275
0.434 5.854729205338484
0.4345 5.857227143636247
0.435 5.859830987172505
0.4355 5.86195895214363
0.436 5.862973850792847
0.4365 5.862363317295704
0.437 5.860064126561528
0.4375 5.856546151262756
0.438 5.852504101914199
0.4385 5.848429449789511
0.439 5.844463054825337
0.4395 5.840524831552794
0.44 5.836488057032397
0.4405 5.8322914685200535
0.441 5.827924627889279
0.4415 5.823441170643963
0.442 5.818938573366027
0.4425 5.814525302786378
0.443 5.810254085022689
0.4435 5.806094081059842
0.444 5.80196800963856
0.4445 5.797835536378032
0.445 5.793708509311709
0.4455 5.789647162457242
0.446 5.7857158148209775
0.4465 5.7819650638452975
0.447 5.778452560051806
0.4475 5.775206212621762
0.448 5.772241777592705
0.4485 5.769550417197768
0.449 5.767130307220431
0.4495 5.764989624599607
0.45 5.763164374555612
0.4505 5.761689737831028
0.451 5.760589401546988
0.4515 5.759818834803601
0.452 5.759263540642169
0.4525 5.758802709418792
0.453 5.758379771007067
0.4535 5.7580222607759515
0.454 5.757724881019713
0.4545 5.757313204013772
0.455 5.756423633527793
0.4555 5.754674562913306
0.456 5.751979958234897
0.4565 5.748654345391441
0.457 5.745216403215562
0.4575 5.7420936163409975
0.458 5.73949361494411
0.4585 5.737455641602465
0.459 5.735937739159842
0.4595 5.7348467082768755
0.46 5.734078856693345
0.4605 5.7335373553312925
0.461 5.733135072336558
0.4615 5.732802185796442
0.462 5.732495283469757
0.4625 5.732231253345165
0.463 5.732076961872804
0.4635 5.732123751427989
0.464 5.732466802399039
0.4645 5.7332021343361985
0.465 5.734378016714651
0.4655 5.735931101886407
0.466 5.737599313714855
0.4665 5.738963595819489
0.467 5.7396814652262576
0.4675 5.739693831315635
0.468 5.739220454290353
0.4685 5.738553833889367
0.469 5.737903806588236
0.4695 5.737379712563695
0.47 5.73702040713819
0.4705 5.736816293089428
0.471 5.736737409850961
0.4715 5.736746881882124
0.472 5.7368248562997755
0.4725 5.7369721933390645
0.473 5.737215364845059
0.4735 5.737586445012297
0.474 5.73812874499347
0.4745 5.738887502769269
0.475 5.739903567667128
0.4755 5.7411884323661555
0.476 5.742742299962173
0.4765 5.744560928456484
0.477 5.746673526972699
0.4775 5.7491133848601494
0.478 5.751863342392551
0.4785 5.754793028688057
0.479 5.757614894750813
0.4795 5.75989411964967
0.48 5.761226722616802
0.4805 5.761425855676156
0.481 5.760623386326402
0.4815 5.759127630794651
0.482 5.757293522250909
0.4825 5.755405088007394
0.483 5.753634107304985
0.4835 5.752052440341427
0.484 5.75067999592727
0.4845 5.749524517834943
0.485 5.7485909714877215
0.4855 5.747886885920521
0.486 5.747422785602034
0.4865 5.7472329905160455
0.487 5.747339396337877
0.4875 5.747766265712765
0.488 5.748497687459076
0.4885 5.749507192544125
0.489 5.750733296757228
0.4895 5.752122124929891
0.49 5.753612428860918
0.4905 5.755159113713023
0.491 5.756722356982277
0.4915 5.75828767585165
0.492 5.759841897372881
0.4925 5.761381887370155
0.493 5.762913214311374
0.4935 5.764446353826007
0.494 5.7659874584559025
0.4945 5.767534437875725
0.495 5.7690792495512815
0.4955 5.770599298826391
0.496 5.772079738738559
0.4965 5.773526760277707
0.497 5.774982556059906
0.4975 5.776494757633887
0.498 5.778077870386347
0.4985 5.779686132244502
0.499 5.781228338540941
0.4995 5.782630086046086
0.5 5.783889630800643
0.5005 5.785087987176994
0.501 5.786340087853461
0.5015 5.787729247329826
0.502 5.789280111404294
0.5025 5.790986697710404
0.503 5.792829233934357
0.5035 5.794810407306181
0.504 5.796935282508778
0.5045 5.799214427458051
0.505 5.8016545199289515
0.5055 5.804247809084555
0.506 5.806974096953133
0.5065 5.809808573722104
0.507 5.812730801341618
0.5075 5.815677459261988
0.508 5.818499198155812
0.5085 5.821019099563936
0.509 5.823123482166019
0.5095 5.8248796671510155
0.51 5.8264812300123365
0.5105 5.828137817096988
0.511 5.829944107057581
0.5115 5.831871694900804
0.512 5.833798451297274
0.5125 5.835591305466976
0.513 5.837148047619475
0.5135 5.838427272374763
0.514 5.839446832641522
0.5145 5.840275297190808
0.515 5.8409766151240765
0.5155 5.8415257635220295
0.516 5.8417954831734695
0.5165 5.841631737629874
0.517 5.841016365106326
0.5175 5.840138735803047
0.518 5.839338702893337
0.5185 5.838901702586047
0.519 5.838950781458371
0.5195 5.839452866751029
0.52 5.840296351543235
0.5205 5.841362014430701
0.521 5.842537047281005
0.5215 5.8437314477673885
0.522 5.844876047887571
0.5225 5.8459301926230625
0.523 5.846877295060348
0.5235 5.84772962201703
0.524 5.848525835247867
0.5245 5.849338107783924
0.525 5.850269539512852
0.5255 5.851426079499288
0.526 5.852897662316404
0.5265 5.854702509079112
0.527 5.856840023406201
0.5275 5.859376339909924
0.528 5.862570131650709
0.5285 5.866935139363776
0.529 5.873223776587866
0.5295 5.882451962990605
0.53 5.895935594525636
0.5305 5.914998317994795
0.531 5.940075761355209
0.5315 5.969435723084696
0.532 5.999288241481527
0.5325 6.02569052764514
0.533 6.046821332256868
0.5335 6.063328715821652
0.534 6.077045071024107
0.5345 6.0894758988529984
0.535 6.10031820640208
0.5355 6.1071470399126815
0.536 6.107161391698056
0.5365 6.100025716003679
0.537 6.08878422570801
0.5375 6.077870475176305
0.538 6.069869856199202
0.5385 6.064594242357342
0.539 6.06064401106079
0.5395 6.057302983798055
0.54 6.054408940943897
0.5405 6.051093348396431
0.541 6.045448647780771
0.5415 6.035828240626215
0.542 6.021988730783135
0.5425 6.005001614592289
0.543 5.986439585292328
0.5435 5.967850493982463
0.544 5.950447106809837
0.5445 5.934803369093124
0.545 5.920992449158908
0.5455 5.9090442168251665
0.546 5.899118687708417
0.5465 5.891358978493158
0.547 5.885695793970966
0.5475 5.88184025563593
0.548 5.879393048690807
0.5485 5.877998372101552
0.549 5.877418731790875
0.5495 5.877540303893942
0.55 5.878356671440643
0.5505 5.879928055616946
0.551 5.882336921652983
0.5515 5.885576839557046
0.552 5.889376273501312
0.5525 5.893187752356083
0.553 5.896510231581613
0.5535 5.899245505281571
0.554 5.901731272398053
0.5545 5.904333180388266
0.555 5.90719493455546
0.5555 5.910552674110405
0.556 5.915244416666552
0.5565 5.923233218973755
0.557 5.937336044380165
0.5575 5.958644251078355
0.558 5.9825175982741525
0.5585 6.001409793949773
0.559 6.012592944381443
0.5595 6.018066295044583
0.56 6.020390662792276
0.5605 6.021167248072357
0.561 6.021194518224738
0.5615 6.020783016416028
0.562 6.019873286679336
0.5625 6.017837764039565
0.563 6.012914380974602
0.5635 6.0018344855758725
0.564 5.982095604311728
0.5645 5.9568037685162905
0.565 5.93299098357686
0.5655 5.914683218223712
0.566 5.901943353168472
0.5665 5.893643352024285
0.567 5.889049273759382
0.5675 5.88806049178251
0.568 5.891189808287167
0.5685 5.899374483529088
0.569 5.913465914226722
0.5695 5.93298742879773
0.57 5.955095603883804
0.5705 5.975644266624079
0.571 5.99174267449212
0.5715 6.002977320951678
0.572 6.010484234692808
0.5725 6.015743007368962
0.573 6.0201841197916535
0.5735 6.02515268706722
0.574 6.03194430540776
0.5745 6.041626380216527
0.575 6.054672078896021
0.5755 6.071023930648013
0.576 6.09063620267347
0.5765 6.113869162569197
0.577 6.141097639137661
0.5775 6.171465254872518
0.578 6.202505387903478
0.5785 6.230979503567251
0.579 6.2538573094941095
0.5795 6.268300998799961
0.58 6.270809307643881
0.5805 6.256810485999988
0.581 6.222266811901696
0.5815 6.167225307093482
0.582 6.098145980887256
0.5825 6.026017627310359
0.583 5.961179128357881
0.5835 5.908884929706562
0.584 5.869568974136208
0.5845 5.841462550009713
0.585 5.822485222364979
0.5855 5.811026241273139
0.586 5.805961814122084
0.5865 5.8065331594346405
0.587 5.812063512554512
0.5875 5.821600376833428
0.588 5.833587877510079
0.5885 5.845482992160856
0.589 5.853828687566353
0.5895 5.854945535923176
0.59 5.846329169186888
0.5905 5.827950610034422
0.591 5.802813351791699
0.5915 5.775927506514404
0.592 5.752119274200919
0.5925 5.734059629679678
0.593 5.721911520078273
0.5935 5.714386773712522
0.594 5.709902127596375
0.5945 5.707196636984425
0.595 5.705449262738571
0.5955 5.704182148291557
0.596 5.70313483234415
0.5965 5.702185841765268
0.597 5.701291776492746
0.5975 5.700474653201998
0.598 5.6998303049928625
0.5985 5.699534328300833
0.599 5.699929554805352
0.5995 5.701641256875029
0.6 5.7056992504595785
0.6005 5.713241715053612
0.601 5.723614025864797
0.6015 5.729504152070349
0.602 5.712505815593659
0.6025 5.6524964301189184
0.603 5.555203070167194
0.6035 5.462034685132525
0.604 5.419580128439635
0.6045 5.446201078511991
0.605 5.523657400221231
0.6055 5.610871486445334
0.606 5.673629292510149
0.6065 5.704386550047208
0.607 5.713981755663389
0.6075 5.714668094486712
0.608 5.713247314262108
0.6085 5.712115726977356
0.609 5.711716417625532
0.6095 5.7119635245031395
0.61 5.712728341339104
0.6105 5.713953864300794
0.611 5.715614653254479
0.6115 5.717711644904971
0.612 5.720240664603012
0.6125 5.723203299204115
0.613 5.726596915502452
0.6135 5.730458483945779
0.614 5.734880780079821
0.6145 5.740155033721282
0.615 5.746989078295065
0.6155 5.756740231246998
0.616 5.7710882001480455
0.6165 5.7905498118514265
0.617 5.812592852893679
0.6175 5.83186703550843
0.618 5.843205124239206
0.6185 5.844362335159654
0.619 5.836175947080878
0.6195 5.821388650003789
0.62 5.803845068312669
0.6205 5.787407120881103
0.621 5.774732858050572
0.6215 5.766624750414764
0.622 5.762451232703204
0.6225 5.761045847408815
0.623 5.76136749646374
0.6235 5.762718709001807
0.624 5.764683110141509
0.6245 5.767009866035871
0.625 5.769554958332312
0.6255 5.772236776720596
0.626 5.775073728286631
0.6265 5.778224453858402
0.627 5.782163946872898
0.6275 5.788042442310792
0.628 5.798380822980056
0.6285 5.818111364008408
0.629 5.854853554156459
0.6295 5.915426153348421
0.63 5.996374529561929
0.6305 6.075709833594243
0.631 6.121150159985516
0.6315 6.113572892123714
0.632 6.061419477190445
0.6325 5.99115678015663
0.633 5.927397029122088
0.6335 5.881575290382632
0.634 5.85356073499126
0.6345 5.8383619189597615
0.635 5.830894787695509
0.6355 5.827655064534198
0.636 5.826617078719415
0.6365 5.826751441666308
0.637 5.827595392132097
0.6375 5.829010932161778
0.638 5.831052806154193
0.6385 5.833873544544418
0.639 5.837597274481303
0.6395 5.842131221230891
0.64 5.847021145428044
0.6405 5.851510071547541
0.641 5.854827074111273
0.6415 5.856529369977101
0.642 5.8567836867576135
0.6425 5.856280208714121
0.643 5.855784584236171
0.6435 5.855744895438911
0.644 5.856250967958823
0.6445 5.857179685160729
0.645 5.858356178481604
0.6455 5.859638688914285
0.646 5.8609842190446395
0.6465 5.862529681555823
0.647 5.864747606533899
0.6475 5.868882282263997
0.648 5.878186338919794
0.6485 5.901229271108758
0.649 5.957724020357705
0.6495 6.072025900096329
0.65 6.21663433366042
0.6505 6.307946424597364
0.651 6.3325009161259755
0.6515 6.327442170375613
0.652 6.3160018572071595
0.6525 6.305810579727221
0.653 6.298220583703865
0.6535 6.292777422934354
0.654 6.288765112147387
0.6545 6.285740739502345
0.655 6.283572821643594
0.6555 6.282318036411252
0.656 6.282059356030529
0.6565 6.282811764759859
0.657 6.284501348079641
0.6575 6.286995696693453
0.658 6.290144276367692
0.6585 6.2937910195165925
0.659 6.297804245593029
0.6595 6.302077010728683
0.66 6.30653192479238
0.6605 6.311130477012072
0.661 6.315897030788714
0.6615 6.32097223628934
0.662 6.326632404325474
0.6625 6.33285262468353
0.663 6.336399410907172
0.6635 6.317701470074689
0.664 6.225189912544018
0.6645 6.079976556503856
0.665 5.991542349612847
0.6655 5.9563975990969675
0.666 5.942474645407825
0.6665 5.93630183360015
0.667 5.933232111206441
0.6675 5.93149888933607
0.668 5.930354542463179
0.6685 5.92946491387367
0.669 5.928689363269794
0.6695 5.9279513841625855
0.67 5.927232574897174
0.6705 5.926574487518802
0.671 5.926080952962846
0.6715 5.925853641430543
0.672 5.925975655744581
0.6725 5.926512045151456
0.673 5.927508332109414
0.6735 5.929029604052411
0.674 5.931178347604807
0.6745 5.934191782070388
0.675 5.9386709933453465
0.6755 5.946170234040522
0.676 5.960661057692957
0.6765 5.992006132469894
0.677 6.063080179484149
0.6775 6.217177419163057
0.678 6.487098329764039
0.6785 6.754080109970128
0.679 6.7989328558088795
0.6795 6.683128882707668
0.68 6.565402902236401
0.6805 6.492071734171282
0.681 6.454041428667089
0.6815 6.4361739407815906
0.682 6.428497861147583
0.6825 6.425707221436363
0.683 6.425202321466114
0.6835 6.425757344850278
0.684 6.426856080193965
0.6845 6.428333973549873
0.685 6.430233753786809
0.6855 6.4327615803668925
0.686 6.4363227431896
0.6865 6.441590164056666
0.687 6.44956291970457
0.6875 6.461392731310226
0.688 6.477855852163304
0.6885 6.498548041475476
0.689 6.521378924016417
0.6895 6.542587423033045
0.69 6.557569965563174
0.6905 6.562368033995651
0.691 6.555679988302063
0.6915 6.540170002661905
0.692 6.521687500817531
0.6925 6.505947926722624
0.693 6.495666946145962
0.6935 6.49047991976392
0.694 6.488795590289187
0.6945 6.489127987729572
0.695 6.490519574861524
0.6955 6.4924631784804605
0.696 6.494736369558487
0.6965 6.497329714080789
0.697 6.500455948402023
0.6975 6.504644200769817
0.698 6.511067738884006
0.6985 6.522223213931478
0.699 6.543267154601446
0.6995 6.583890601315654
0.7 6.658149513524166
0.7005 6.774734912845756
0.701 6.909383837052846
0.7015 6.982141595636574
0.702 6.906682439071775
0.7025 6.69502310486705
0.703 6.45376729927333
0.7035 6.267598061043738
0.704 6.151915964113216
0.7045 6.088316601331919
0.705 6.056928370637308
0.7055 6.04518967170421
0.706 6.046696585076108
0.7065 6.058999028035378
0.707 6.081755215681352
0.7075 6.11535403153039
0.708 6.159539612758873
0.7085 6.21252227122118
0.709 6.271129431161829
0.7095 6.332097622494927
0.71 6.393512297631799
0.7105 6.454863361836572
0.711 6.514806240030363
0.7115 6.568741038899831
0.712 6.609475926163694
0.7125 6.631653879499379
0.713 6.635813725038568
0.7135 6.6280775208617575
0.714 6.61626862485008
0.7145 6.6059448400149
0.715 6.599109751363151
0.7155 6.595522965344135
0.716 6.594387871233711
0.7165 6.595024730542359
0.717 6.596910769084521
0.7175 6.599654071947163
0.718 6.602978118058451
0.7185 6.6067101362072025
0.719 6.610743029449691
0.7195 6.615042444497679
0.72 6.619618805267584
0.7205 6.624568125896665
0.721 6.630082592192228
0.7215 6.636504532583783
0.722 6.6443497896482695
0.7225 6.654233883985806
0.723 6.666665201840254
0.7235 6.6813685707045485
0.724 6.696248997782404
0.7245 6.706957177669923
0.725 6.708919863905739
0.7255 6.701771182921985
0.726 6.691201280306568
0.7265 6.684531481747972
0.727 6.684676768582089
0.7275 6.689400070408783
0.728 6.69513862631861
0.7285 6.700090385000764
0.729 6.704231243276266
0.7295 6.708126902614526
0.73 6.712200922767415
0.7305 6.716627023343185
0.731 6.721420923797431
0.7315 6.7265540583502
0.732 6.731984686850253
0.7325 6.737709188569361
0.733 6.743716335434164
0.7335 6.749964922080058
0.734 6.756339188994896
0.7345 6.762643716492851
0.735 6.768620289871129
0.7355 6.773976484522479
0.736 6.778432349240016
0.7365 6.781878138445083
0.737 6.784514570759977
0.7375 6.786800893333761
0.738 6.789212841205509
0.7385 6.7920437627395875
0.739 6.7953954823743254
0.7395 6.7992731052001
0.74 6.803668529425528
0.7405 6.808598737229654
0.741 6.8141386033128315
0.7415 6.820430375491475
0.742 6.827714785890437
0.7425 6.8363209051155005
0.743 6.846670122828832
0.7435 6.859196998859907
0.744 6.8741135587772115
0.7445 6.890988990679346
0.745 6.908198661736582
0.7455 6.922909121777184
0.746 6.931950914433819
0.7465 6.93347963066885
0.747 6.928116739078059
0.7475 6.918605546381204
0.748 6.908274701416752
0.7485 6.899536335811253
0.749 6.893354854746218
0.7495 6.889608086435611
0.75 6.887700450400303
0.7505 6.887035682133974
0.751 6.887162107794929
0.7515 6.887801022049325
0.752 6.888796130443185
0.7525 6.890076525253401
0.753 6.891613263272974
0.7535 6.893394654731268
0.754 6.8954168559991365
0.7545 6.897671920261474
0.755 6.900130112428056
0.7555 6.90275056836412
0.756 6.905451893533269
0.7565 6.908159254320261
0.757 6.910790400485694
0.7575 6.913297112436273
0.758 6.915672333194318
0.7585 6.917954784499645
0.759 6.920192751922603
0.7595 6.922438440562986
0.76 6.9247258712436635
0.7605 6.927076283018022
0.761 6.9295039532871
0.7615 6.932019085730336
0.762 6.934644928421553
0.7625 6.937404794056307
0.763 6.9403398796736235
0.7635 6.943487018203016
0.764 6.946877903051809
0.7645 6.950572682236328
0.765 6.954630614890799
0.7655 6.959085945002745
0.766 6.963877130469121
0.7665 6.968677088464571
0.767 6.972866641427511
0.7675 6.975658171072406
0.768 6.976483924549274
0.7685 6.975351026202611
0.769 6.9727838701601454
0.7695 6.9694280758503835
0.77 6.965818046216179
0.7705 6.962303670021082
0.771 6.959105709819256
0.7715 6.956350228424298
0.772 6.954084025798562
0.7725 6.952298949734696
0.773 6.95096098536784
0.7735 6.95002864007619
0.774 6.949485452077151
0.7745 6.9493258334701755
0.775 6.949515910799723
0.7755 6.949984697182347
0.776 6.950535289941569
0.7765 6.950845827320948
0.777 6.950561339766904
0.7775 6.9494684780431575
0.778 6.947634823771353
0.7785 6.94534213842683
0.779 6.942922539391154
0.7795 6.94063552223519
0.78 6.938630720187159
0.7805 6.936969931682245
0.781 6.935619195707951
0.7815 6.9345146590780535
0.782 6.933565621436942
0.7825 6.932692134389581
0.783 6.931842618569436
0.7835 6.93101324016643
0.784 6.930264524267703
0.7845 6.929721761870943
0.785 6.929551848471736
0.7855 6.929897271060882
0.786 6.930766428871867
0.7865 6.932019635121972
0.787 6.933450624872099
0.7875 6.934884973140714
0.788 6.936053239968667
0.7885 6.936426465717875
0.789 6.9354188920349165
0.7895 6.932740899572834
0.79 6.928660491651262
0.7905 6.923852350703981
0.791 6.919060689046055
0.7915 6.914828967754837
0.792 6.911416666737689
0.7925 6.908881601386448
0.793 6.907189713387726
0.7935 6.90628341155887
0.794 6.906150796455411
0.7945 6.906900615665813
0.795 6.9087828593311
0.7955 6.911974301313035
0.796 6.9160846284932065
0.7965 6.919820998269587
0.797 6.921735458403844
0.7975 6.921581287991713
0.798 6.920606631852718
0.7985 6.920249374450333
0.799 6.920663526696411
0.7995 6.920651508815475
0.8 6.918857614700619
0.8005 6.914872285769682
0.801 6.909354510818832
0.8015 6.903296391284116
0.802 6.897449516376349
0.8025 6.892157144593205
0.803 6.887519325913096
0.8035 6.8834987944136925
0.804 6.880048624921884
0.8045 6.877154644227638
0.805 6.874854651898199
0.8055 6.873265951772539
0.806 6.8725349719142885
0.8065 6.872789176520096
0.807 6.874033207394105
0.8075 6.876192423250493
0.808 6.879315146657485
0.8085 6.883896518262595
0.809 6.890927645736521
0.8095 6.901253773629244
0.81 6.914529295451746
0.8105 6.928411742053673
0.811 6.9387781395939525
0.8115 6.941359936011119
0.812 6.934653828390977
0.8125 6.921442531975646
0.813 6.9067297247543395
0.8135 6.894290928087218
0.814 6.885357281470003
0.8145 6.879395168412132
0.815 6.875351559378735
0.8155 6.872335420434292
0.816 6.869782884659807
0.8165 6.867398680687075
0.817 6.865060739261959
0.8175 6.862751570461877
0.818 6.860541584648844
0.8185 6.858570321542973
0.819 6.857079895139122
0.8195 6.856546216429774
0.82 6.857943733974143
0.8205 6.863417551739832
0.821 6.877784960624784
0.8215 6.911236595003765
0.822 6.981830977926784
0.8225 7.109973040640187
0.823 7.294165027564966
0.8235 7.48931042159657
0.824 7.633583441411482
0.8245 7.690549903021478
0.825 7.649918391799992
0.8255 7.516735225774336
0.826 7.321710192516096
0.8265 7.126015676913986
0.827 6.981640676794528
0.8275 6.896776115960818
0.828 6.853335683094584
0.8285 6.832593516109777
0.829 6.8227755581491065
0.8295 6.817797536343103
0.83 6.8148397450555835
0.8305 6.812670699528577
0.831 6.8107281731264555
0.8315 6.808738663565728
0.832 6.80655671073935
0.8325 6.8041319812019045
0.833 6.801484168768273
0.8335 6.798741912952505
0.834 6.796198204085715
0.8345 6.7944896202553435
0.835 6.7951534204788855
0.8355 6.801823623346929
0.836 6.822229977062286
0.8365 6.868641255816329
0.837 6.95035701069675
0.8375 7.05635390804052
0.838 7.148005569316422
0.8385 7.182629650520998
0.839 7.1442356258528195
0.8395 7.051852874087047
0.84 6.9449353299203205
0.8405 6.85761217712687
0.841 6.801453597158885
0.8415 6.770421841716028
0.842 6.754372091935379
0.8425 6.745983217705356
0.843 6.741291193648791
0.8435 6.73839812208113
0.844 6.736423154292393
0.8445 6.734925467663172
0.845 6.733661184715705
0.8455 6.7324751211338585
0.846 6.731282436376664
0.8465 6.730077274781324
0.847 6.729001670347686
0.8475 6.728488259339669
0.848 6.729566960320644
0.8485 6.734447296855204
0.849 6.747438792695852
0.8495 6.775642248783508
0.85 6.827238463214862
0.8505 6.903558750418797
0.851 6.98528816763404
0.8515 7.029436731651201
0.852 6.998362310877513
0.8525 6.8999355419096675
0.853 6.784388083182701
0.8535 6.701030597652799
0.854 6.666903304998349
0.8545 6.665824197775739
0.855 6.671137439093999
0.8555 6.670620197333551
0.856 6.665899524573683
0.8565 6.6604203619769935
0.857 6.655406512452941
0.8575 6.6508531168738
0.858 6.646525148342925
0.8585 6.642242823962472
0.859 6.6379162349850604
0.8595 6.633533347967002
0.86 6.629144247821574
0.8605 6.624869236921858
0.861 6.620895763052755
0.8615 6.617530684588394
0.862 6.615227316429153
0.8625 6.614580223197739
0.863 6.616134281174181
0.8635 6.619820207032972
0.864 6.624283012862439
0.8645 6.626847031151512
0.865 6.624850539175786
0.8655 6.617695822952773
0.866 6.607370397316724
0.8665 6.596717484996666
0.867 6.587541357143571
0.8675 6.580176958575975
0.868 6.574223008678136
0.8685 6.569199224505913
0.869 6.56477018568908
0.8695 6.560703806397316
0.87 6.556822741734764
0.8705 6.552999516175549
0.871 6.5491717188095455
0.8715 6.545368032181764
0.872 6.541715024204122
0.8725 6.538448176886672
0.873 6.535926582441108
0.8735 6.534617387395019
0.874 6.535005517139349
0.8745 6.537338559990281
0.875 6.541232447256989
0.8755 6.545361967401246
0.876 6.547712677507909
0.8765 6.546566074254037
0.877 6.541487408281619
0.8775 6.533332885898866
0.878 6.523484337560066
0.8785 6.513381160664086
0.879 6.504259956033461
0.8795 6.496812734856474
0.88 6.491015567387259
0.8805 6.48636553753563
0.881 6.482231063001076
0.8815 6.478101453461464
0.882 6.473698372241825
0.8825 6.468948923361871
0.883 6.463921574735729
0.8835 6.4587441801181305
0.884 6.4535371310347776
0.8845 6.448388294330903
0.885 6.4433426593040055
0.8855 6.438385022944268
0.886 6.433497080964897
0.8865 6.428698229213574
0.887 6.4240628666615605
0.8875 6.419667810280642
0.888 6.415571440269011
0.8885 6.411778601126826
0.889 6.408179272584829
0.8895 6.404408828441055
0.89 6.399498310422465
0.8905 6.390933049145862
0.891 6.372282403855098
0.8915 6.32889964942505
0.892 6.238193572783211
0.8925 6.09796696029495
0.893 5.960236292085214
0.8935 5.873406995702331
0.894 5.832417955813939
0.8945 5.815291823476479
0.895 5.808076069596383
0.8955 5.804624819779453
0.896 5.802593072749134
0.8965 5.8011421891514
0.897 5.799969234736785
0.8975 5.798966355268802
0.898 5.798124035269798
0.8985 5.797574084410132
0.899 5.797772949697982
0.8995 5.8001887223765545
0.9 5.809495229286399
0.9005 5.839862543161135
0.901 5.923558553487591
0.9015 6.080129878695867
0.902 6.234351802109605
0.9025 6.314931265701557
0.903 6.343856182666335
0.9035 6.3527395186042925
0.904 6.355307191019077
0.9045 6.356248046466493
0.905 6.3571648037698365
0.9055 6.358536254979254
0.906 6.360214103965306
0.9065 6.361577815726792
0.907 6.3618041866041475
0.9075 6.36043375132943
0.908 6.357803456430418
0.9085 6.354846985596567
0.909 6.352459936432926
0.9095 6.351054025639079
0.91 6.3506175572799295
0.9105 6.3509254184450254
0.911 6.351746280355827
0.9115 6.352915305845534
0.912 6.354375329279645
0.9125 6.356239110969573
0.913 6.358954449218202
0.9135 6.3637100239937565
0.914 6.3734723169560175
0.9145 6.395464487910643
0.915 6.4464019523298655
0.9155 6.559356170405587
0.916 6.7788202517026575
0.9165 7.114302018111686
0.917 7.474763883595537
0.9175 7.709631731141619
0.918 7.735893181684282
0.9185 7.56905943803961
0.919 7.2762178766342815
0.9195 6.948210438723433
0.92 6.678041641235878
0.9205 6.509999233043607
0.921 6.426240052415348
0.9215 6.3900472338986924
0.922 6.3754600426172265
0.9225 6.36951700338789
0.923 6.366761249754332
0.9235 6.365104314150483
0.924 6.363830604335315
0.9245 6.362742357524673
0.925 6.361856057509109
0.9255 6.361288113270928
0.926 6.361251683261693
0.9265 6.362060938880712
0.927 6.364209291781873
0.9275 6.3684310466394285
0.928 6.375765590882538
0.9285 6.387572113958426
0.929 6.405135153940207
0.9295 6.428371362210558
0.93 6.454047172953101
0.9305 6.475674907871725
0.931 6.486709482151171
0.9315 6.484606350098654
0.932 6.471715283873839
0.9325 6.4529075211795215
0.933 6.4328077450543555
0.9335 6.414626343970343
0.934 6.399937325270648
0.9345 6.388899347899625
0.935 6.380822240031617
0.9355 6.374841175348588
0.936 6.370254545146225
0.9365 6.366604780091344
0.937 6.363629101713619
0.9375 6.3611817675022495
0.938 6.359193305818166
0.9385 6.357675269854551
0.939 6.356690426528945
0.9395 6.356343646984057
0.94 6.3567523860725546
0.9405 6.3580110708839515
0.941 6.360168280147371
0.9415 6.363265866077593
0.942 6.367350719463093
0.9425 6.372574635121308
0.943 6.379285957034031
0.9435 6.388164824190695
0.944 6.400363919410695
0.9445 6.417587300247717
0.945 6.441875431052066
0.9455 6.47449375091757
0.946 6.513502739918299
0.9465 6.551638112898281
0.947 6.577629052958097
0.9475 6.58254362992091
0.948 6.564855783412807
0.9485 6.5305280056769215
0.949 6.489174227950374
0.9495 6.4500046697349385
0.95 6.418886979807826
0.9505 6.397288425578407
0.951 6.383674448743432
0.9515 6.375592985181272
0.952 6.3709790895280145
0.9525 6.3685156097338735
0.953 6.367467285794588
0.9535 6.367452843107217
0.954 6.3682528994151335
0.9545 6.369717434372347
0.955 6.371714668374254
0.9555 6.374156087237783
0.956 6.377016586020853
0.9565 6.380440185667774
0.957 6.384914746209355
0.9575 6.3915496187751435
0.958 6.402155090872092
0.9585 6.418388011733739
0.959 6.439810029775194
0.9595 6.465003554343668
0.96 6.5019802760971865
0.9605 6.576780973756343
0.961 6.718049959737956
0.9615 6.928219039064653
0.962 7.16596122322247
0.9625 7.352609316487677
0.963 7.409939504441215
0.9635 7.3075566783305606
0.964 7.086562909477007
0.9645 6.837881936680204
0.965 6.639550369170444
0.9655 6.514898143740333
0.966 6.448172368728197
0.9665 6.415935000642658
0.967 6.40155588374019
0.9675 6.395865895507662
0.968 6.394298215482949
0.9685 6.3946342666999145
0.969 6.395777664276856
0.9695 6.397207790824717
0.97 6.398700658542343
0.9705 6.4002126595936675
0.971 6.401793894264766
0.9715 6.403522765744044
0.972 6.405460588941261
0.9725 6.407559980893153
0.973 6.4096382409618124
0.9735 6.411430095911469
0.974 6.412746906458183
0.9745 6.413623222330201
0.975 6.414307740353014
0.9755 6.415111570427714
0.976 6.416263273505916
0.9765 6.4178599835425745
0.977 6.419891690024326
0.9775 6.4222660641039
0.978 6.424797219781088
0.9785 6.427209805975335
0.979 6.429212549915785
0.9795 6.4306482809843795
0.98 6.431664383847747
0.9805 6.432856479845271
0.981 6.4352568202539
0.9815 6.440259722696076
0.982 6.449220024633969
0.9825 6.462561268689831
0.983 6.478882179085159
0.9835 6.495219703437864
0.984 6.5084898135451565
0.9845 6.516805374219502
0.985 6.5195681636014
0.9855 6.517178471531964
0.986 6.511065459162743
0.9865 6.503408616434508
0.987 6.496445251933978
0.9875 6.491627316589537
0.988 6.489366560806006
0.9885 6.4892808979304215
0.989 6.490762117367443
0.9895 6.493311997452703
0.99 6.496626692190961
0.9905 6.500552316871372
0.991 6.504995918413431
0.9915 6.50990074747991
0.992 6.515202652524539
0.9925 6.520841663909565
0.993 6.52677148493754
0.9935 6.532975086387144
0.994 6.5395050737969145
0.9945 6.546514835622255
0.995 6.5542539752605515
0.9955 6.562963546649265
0.996 6.572547362172291
0.9965 6.582207583929237
0.997 6.590491778624409
0.9975 6.596165047732387
0.998 6.599111215475101
0.9985 6.600281464761266
0.999 6.600869144905388
0.9995 6.601728785264986
1.0 6.603301205686297
1.0005 6.605701467197384
1.001 6.608866729284867
1.0015 6.612665712510908
1.002 6.6169733455087565
1.0025 6.62169286078596
1.003 6.626749868368742
1.0035 6.632091275536658
1.004 6.637688341779751
1.0045 6.643551523149703
1.005 6.649765642943399
1.0055 6.656554161233536
1.006 6.66430989902758
1.0065 6.673570200576674
1.007 6.6848612904509475
1.0075 6.698387743792144
1.008 6.713569912735731
1.0085 6.728576094739284
1.009 6.740366270273381
1.0095 6.746194080824693
1.01 6.745644092763501
1.0105 6.740920733651088
1.011 6.7351541540336255
1.0115 6.730594257000825
1.012 6.728151213196475
1.0125 6.727788576586517
1.013 6.729106712926058
1.0135 6.731678976797585
1.014 6.735177696675108
1.0145 6.739375038427016
1.015 6.744120453581366
1.0155 6.749309464396677
1.016 6.754870282679417
1.0165 6.76075820787723
1.017 6.766975770457395
1.0175 6.773547770734317
1.018 6.780488989157214
1.0185 6.787676691062617
1.019 6.794725821584804
1.0195 6.80106356818333
1.02 6.8062300830048175
1.0205 6.810106925265138
1.021 6.812809343971906
1.0215 6.814584682971346
1.022 6.815812533749576
1.0225 6.817006131541819
1.023 6.818580973098123
1.0235 6.820703717694296
1.024 6.823370375297189
1.0245 6.826523628380776
1.025 6.830140179758492
1.0255 6.834246551503495
1.026 6.838896830877711
1.0265 6.844228736477924
1.027 6.850509922131336
1.0275 6.858326511693403
1.028 6.868845828304759
1.0285 6.884152066643719
1.029 6.90729722733795
1.0295 6.941693411973486
1.03 6.989394824016183
1.0305 7.04719572578485
1.031 7.10089885683971
1.0315 7.1271586664081985
1.032 7.112124157331123
1.0325 7.067245825542813
1.033 7.017486373558337
1.0335 6.979451223958585
1.034 6.956296570419489
1.0345 6.944594367288212
1.035 6.940046372261297
1.0355 6.93943709981825
1.036 6.940802769225697
1.0365 6.943064069760349
1.037 6.945672765483606
1.0375 6.948368098132341
1.038 6.951025380806462
1.0385 6.953594408634234
1.039 6.956073643673242
1.0395 6.958494169721228
1.04 6.960931191830793
1.0405 6.963552732727847
1.041 6.966682936476293
1.0415 6.971044561652465
1.042 6.978268043558509
1.0425 6.9920315420966785
1.043 7.019565013467761
1.0435 7.070935555091109
1.044 7.1514296358219225
1.0445 7.249600810398403
1.045 7.338250162720112
1.0455 7.3908100075793355
1.046 7.3932678128145115
1.0465 7.345199824958178
1.047 7.261060467095857
1.0475 7.16800499364719
1.048 7.091903417911712
1.0485 7.042325370379095
1.049 7.014673150656466
1.0495 7.000690619029929
1.05 6.9940571153166955
1.0505 6.991115804015757
1.051 6.989993401050037
1.0515 6.989783776457505
1.052 6.990067550170559
1.0525 6.990663931433274
1.053 6.991543254444763
1.0535 6.992784017146868
1.054 6.994677834276657
1.0545 6.997977015048471
1.055 7.004706258274569
1.0555 7.020365513819583
1.056 7.0588262929854375
1.0565 7.14698788254337
1.057 7.307838287513669
1.0575 7.508936036129005
1.058 7.667941477525495
1.0585 7.729897014242948
1.059 7.673349561170586
1.0595 7.4955776727164105
1.06 7.254532868702904
1.0605 7.047263004016242
1.061 6.9201267521277545
1.0615 6.8700566119189785
1.062 6.877759951404969
1.0625 6.914693342465388
1.063 6.951891019839157
1.0635 6.9754356506704935
1.064 6.986464722422638
1.0645 6.990524280964064
1.065 6.991666930708688
1.0655 6.991844108414688
1.066 6.991818482494213
1.0665 6.991849774298468
1.067 6.992019312457324
1.0675 6.992363923290552
1.068 6.992936160362553
1.0685 6.993831724637665
1.069 6.99520598531979
1.0695 6.997257551945563
1.07 7.000184518927676
1.0705 7.004065379809201
1.071 7.008791626532969
1.0715 7.014155421480026
1.072 7.0201141919613255
1.0725 7.026919638979142
1.073 7.034983100871739
1.0735 7.044585836018359
1.074 7.055770835814777
1.0745 7.068377346633416
1.075 7.0820326694565745
1.0755 7.095651447035171
1.076 7.106855922245351
1.0765 7.112305802988691
1.077 7.109479377543507
1.0775 7.0980385009448925
1.078 7.079831040448039
1.0785 7.058248206698104
1.079 7.037317171494792
1.0795 7.0204091387628145
1.08 7.008866340616522
1.0805 7.001949268668661
1.081 6.9980145553035475
1.0815 6.995678349979868
1.082 6.9941292390500065
1.0825 6.992988360279845
1.083 6.9920909148399
1.0835 6.991372313385409
1.084 6.990816705945849
1.0845 6.990432707790183
1.085 6.990263717997672
1.0855 6.990410381122257
1.086 6.991076636748063
1.0865 6.992610628126616
1.087 6.995537288268172
1.0875 7.000477595636293
1.088 7.007918013401556
1.0885 7.017733551066752
1.089 7.028685029382994
1.0895 7.03850678204783
1.09 7.044696160457092
1.0905 7.045489856896666
1.091 7.0409892685437745
1.0915 7.033550653700918
1.092 7.026360871743528
1.0925 7.021733288821337
1.093 7.020837419401436
1.0935 7.0246041317216035
1.094 7.034794559229751
1.0945 7.055414720784159
1.095 7.094923800414764
1.0955 7.170360483115592
1.096 7.312936633708918
1.0965 7.5658697376870245
1.097 7.914354592935923
1.0975 8.156252491113882
1.098 8.192955956979688
1.0985 8.163043898793997
1.099 8.137344952260023
1.0995 8.12206436757101
1.1 8.113031029269667
1.1005 8.10720107945329
1.101 8.102923735220237
1.1015 8.099086189350789
1.102 8.094175932495823
1.1025 8.084419955534422
1.103 8.059125556232573
1.1035 7.993232137248699
1.104 7.854373237009406
1.1045 7.653903937630441
1.105 7.464576263944935
1.1055 7.335607759508021
1.106 7.263720935384538
1.1065 7.230933858362925
1.107 7.22428923586589
1.1075 7.236575570444679
1.108 7.262077502357799
1.1085 7.292673061562865
1.109 7.317195175493567
1.1095 7.324613267676374
1.11 7.308391838962847
1.1105 7.268060257759283
1.111 7.208642674095965
1.1115 7.140032835583871
1.112 7.075376629391886
1.1125 7.025824917378315
1.113 6.9946583285493995
1.1135 6.977764332990669
1.114 6.969124598295598
1.1145 6.964464133995688
1.115 6.961594223614216
1.1155 6.959649961677411
1.116 6.95845321484891
1.1165 6.958379394287133
1.117 6.960755224589245
1.1175 6.969607687135825
1.118 6.9973070203335235
1.1185 7.078191578588226
1.119 7.269532414077601
1.1195 7.551317358760389
1.12 7.776439164243404
1.1205 7.890974433180717
1.121 7.93909479578138
1.1215 7.956751631936117
1.122 7.957578402291703
1.1225 7.9407061650783435
1.123 7.889205532307451
1.1235 7.758774996506946
1.124 7.500590842817652
1.1245 7.198835327166264
1.125 7.013671647337474
1.1255 6.93894271089546
1.126 6.9111834901211155
1.1265 6.899359843631372
1.127 6.893240906842002
1.1275 6.889644521899474
1.128 6.887565280731338
1.1285 6.886665830380786
1.129 6.886814296572164
1.1295 6.887877084714199
1.13 6.889575668187191
1.1305 6.891356567958549
1.131 6.892178221156983
1.1315 6.890634442999148
1.132 6.885522550919714
1.1325 6.876743011011615
1.133 6.86569526772858
1.1335 6.854538970143229
1.134 6.8449281049194175
1.1345 6.83731413241824
1.135 6.831251175572986
1.1355 6.826042617758028
1.136 6.821183693616034
1.1365 6.816440260176903
1.137 6.811761250740626
1.1375 6.807172457715606
1.138 6.802738474727181
1.1385 6.7985362443222614
1.139 6.794672267847726
1.1395 6.7912994961454975
1.14 6.788604088148586
1.1405 6.786715395096754
1.141 6.785107590955371
1.1415 6.781025251368706
1.142 6.766986273399742
1.1425 6.729895347862702
1.143 6.656851748624935
1.1435 6.547827292427001
1.144 6.422223974988998
1.1445 6.3073068963610455
1.145 6.221299620542857
1.1455 6.1679244633967505
1.146 6.141606798165099
1.1465 6.132988637619806
1.147 6.132526108235129
1.1475 6.132243737847431
1.148 6.126997187289972
1.1485 6.115000094437652
1.149 6.098126935494869
1.1495 6.0819507521419895
1.15 6.076583926503706
1.1505 6.095995047308608
1.151 6.1567960466907605
1.1515 6.2736716850542456
1.152 6.446989885477941
1.1525 6.6462351418240635
1.153 6.808922452357682
1.1535 6.881385490404649
1.154 6.868056250521557
1.1545 6.81778182498289
1.155 6.771461599584305
1.1555 6.741905475810815
1.156 6.726039380342335
1.1565 6.7180197859952555
1.157 6.713839676249273
1.1575 6.711384502247507
1.158 6.709671097467472
1.1585 6.708270808721422
1.159 6.707015990330139
1.1595 6.705888994431514
1.16 6.704955989341456
1.1605 6.704368536764981
1.161 6.704395984212414
1.1615 6.705539712801525
1.162 6.70871330262903
1.1625 6.715484345459784
1.163 6.727987375588577
1.1635 6.748092988182219
1.164 6.775532968247977
1.1645 6.806080993342898
1.165 6.8316441586270225
1.1655 6.842764761521376
1.166 6.832765820545638
1.1665 6.8013725905646885
1.167 6.7547482730072295
1.1675 6.701340186914332
1.168 6.6468468550721065
1.1685 6.5930931691582275
1.169 6.5401431518250535
1.1695 6.488289883942374
1.17 6.438323647930406
1.1705 6.3904214394580885
1.171 6.343881481589883
1.1715 6.298188536786255
1.172 6.254483821215353
1.1725 6.216721543742509
1.173 6.190622135451064
1.1735 6.182109660966311
1.174 6.195452721699387
1.1745 6.232073848232008
1.175 6.290107776842047
1.1755 6.363594336581733
1.176 6.4432580865481865
1.1765 6.518715161845676
1.177 6.581900889443912
1.1775 6.629404186368599
1.178 6.662094472495435
1.1785 6.683156952644704
1.179 6.69621470328187
1.1795 6.704257916538119
1.18 6.709352718489828
1.1805 6.712765159546209
1.181 6.715213857316713
1.1815 6.717104788719808
1.182 6.718649944056533
1.1825 6.7199599630120455
1.183 6.721039782790506
1.1835 6.721705724221015
1.184 6.721352153853155
1.1845 6.718351984725957
1.185 6.708610510312025
1.1855 6.682754395581759
1.186 6.62347343423776
1.1865 6.512859629248546
1.187 6.358621918588596
1.1875 6.20497670356671
1.188 6.095215387053195
1.1885 6.046942299706717
1.189 6.066482058377107
1.1895 6.163937128633321
1.19 6.339719660375553
1.1905 6.543296608499062
1.191 6.68965896673729
1.1915 6.756822201536667
1.192 6.779479122564873
1.1925 6.786505298949037
1.193 6.789441557082854
1.1935 6.791565015160978
1.194 6.793621426490648
1.1945 6.795766078119038
1.195 6.798071312100858
1.1955 6.800641748100571
1.196 6.803665710374212
1.1965 6.807502357647896
1.197 6.812820880629848
1.1975 6.82082036342726
1.198 6.83331890146141
1.1985 6.85240489047549
1.199 6.879173845979607
1.1995 6.911592602873765
1.2 6.942711686927461
1.2005 6.961666650939795
1.201 6.959596646027408
1.2015 6.937305905851743
1.202 6.906130056532816
1.2025 6.878747854487432
1.203 6.860866736399962
1.2035 6.851574705339787
1.204 6.847812700068883
1.2045 6.847050086584052
1.205 6.847791657461015
1.2055 6.849272361829288
1.206 6.851118002142699
1.2065 6.853128898481697
1.207 6.855193012238096
1.2075 6.857263859357569
1.208 6.85933363123445
1.2085 6.861478299651005
1.209 6.863898234732978
1.2095 6.866992722839785
1.21 6.871543889597032
1.2105 6.879213289376742
1.211 6.893827710175306
1.2115 6.922827742946798
1.212 6.973044990217992
1.2125 7.036936241483924
1.213 7.09007985281471
1.2135 7.113772624775996
1.214 7.109549900405109
1.2145 7.091788778610252
1.215 7.075098738261537
1.2155 7.06909867115954
1.216 7.080170073957766
1.2165 7.115481315831144
1.217 7.186875111680133
1.2175 7.3134491680972245
1.218 7.516828634966891
1.2185 7.790782906060248
1.219 8.058207392246718
1.2195 8.226333007623328
1.22 8.294035609914957
1.2205 8.313049799266391
1.221 8.317662583393357
1.2215 8.31990240872911
1.222 8.322408677589006
1.2225 8.325248157254357
1.223 8.327868932526226
1.2235 8.32900765579009
1.224 8.324704927935521
1.2245 8.29921620705835
1.225 8.186290907054186
1.2255 7.796366986408299
1.226 7.192307889645723
1.2265 6.900376523912356
1.227 6.832455478695434
1.2275 6.816885476864274
1.228 6.810839566852649
1.2285 6.8066972896376585
1.229 6.803026563728358
1.2295 6.799475133710458
1.23 6.795932845445461
1.2305 6.792358834716286
1.231 6.788755539006039
1.2315 6.785151046570133
1.232 6.781604111488963
1.2325 6.778293086820773
1.233 6.775908857900228
1.2335 6.7768807918775975
1.234 6.788737528625879
1.2345 6.830203356602937
1.235 6.9325490619453065
1.2355 7.113396584045817
1.236 7.334786236214781
1.2365 7.526742719420359
1.237 7.651489938770042
1.2375 7.711337751580232
1.238 7.725217426423048
1.2385 7.715891391502729
1.239 7.707283001646393
1.2395 7.722543669460586
1.24 7.780092840989902
1.2405 7.888231986446692
1.241 8.037844849734011
1.2415 8.198932386056896
1.242 8.333426519071192
1.2425 8.420037683464901
1.243 8.463549075569222
1.2435 8.480752356923063
1.244 8.485743174966437
1.2445 8.486305599686375
1.245 8.485763457367248
1.2455 8.485089505559415
1.246 8.48388207274849
1.2465 8.480234878389613
1.247 8.468709372157711
1.2475 8.433268053620942
1.248 8.328027972706693
1.2485 8.056927211494756
1.249 7.584693954862392
1.2495 7.135836095676322
1.25 6.878128454138142
1.2505 6.755135046493494
1.251 6.694463836891203
1.2515 6.662067468507126
1.252 6.643693811540646
1.2525 6.632824150508317
1.253 6.626141044676667
1.2535 6.621841259195224
1.254 6.618893845923647
1.2545 6.616687024225125
1.255 6.614856859416016
1.2555 6.61315881632109
1.256 6.611436125027065
1.2565 6.609577727482457
1.257 6.607514476313823
1.2575 6.6052430486165035
1.258 6.602799953774029
1.2585 6.600262088050367
1.259 6.5977025972542345
1.2595 6.595127486320828
1.26 6.592513735637072
1.2605 6.589851121850976
1.261 6.587255316791857
1.2615 6.584985747458574
1.262 6.583465559517129
1.2625 6.583274253180519
1.263 6.5851472774223785
1.2635 6.589843444694693
1.264 6.597824297131971
1.2645 6.608722616015645
1.265 6.620864024176664
1.2655 6.631251966599819
1.266 6.636425588845143
1.2665 6.63380474669733
1.267 6.622916548528683
1.2675 6.6058522889477524
1.268 6.586347175190364
1.2685 6.567875150211013
1.269 6.552353543579913
1.2695 6.540169971327226
1.27 6.530956845569309
1.2705 6.52411012128952
1.271 6.5189672666697644
1.2715 6.514939535527122
1.272 6.511556786533826
1.2725 6.508498580647596
1.273 6.505557717660218
1.2735 6.502607178567273
1.274 6.499585839327644
1.2745 6.496466292913927
1.275 6.493251224985079
1.2755 6.48994549583471
1.276 6.486477857857284
1.2765 6.482482362854738
1.277 6.476639547315496
1.2775 6.465187408401307
1.278 6.439880232023161
1.2785 6.38989470291101
1.279 6.31503842411646
1.2795 6.23744067323901
1.28 6.185830442965183
1.2805 6.174542979912418
1.281 6.2039755205978215
1.2815 6.265425160510689
1.282 6.340205050567977
1.2825 6.403484579682952
1.283 6.44027815457432
1.2835 6.453669521932503
1.284 6.454698395583896
1.2845 6.451669760546722
1.285 6.448213055697493
1.2855 6.445271871487852
1.286 6.442828164540814
1.2865 6.440665936831368
1.287 6.438622986218495
1.2875 6.436616843126063
1.288 6.434620012844172
1.2885 6.432658307371438
1.289 6.430796525599763
1.2895 6.429141277555174
1.29 6.4278351946626655
1.2905 6.427089883948077
1.291 6.427143103228405
1.2915 6.428235860523039
1.292 6.430469861737666
1.2925 6.433653234519359
1.293 6.437065086464178
1.2935 6.439448549389565
1.294 6.439437814252362
1.2945 6.436427044231681
1.295 6.431074685134168
1.2955 6.424886266240063
1.296 6.419258272292342
1.2965 6.414909522519145
1.297 6.411929349978501
1.2975 6.410084082635348
1.298 6.409066407358915
1.2985 6.408621784755195
1.299 6.408559760712767
1.2995 6.408746278408768
1.3 6.4090735165924935
1.3005 6.409479789458929
1.301 6.409917278922484
1.3015 6.410392544994591
1.302 6.410956432249415
1.3025 6.41174058886216
1.303 6.412979833647474
1.3035 6.415032483575453
1.304 6.418326695099721
1.3045 6.423152000251023
1.305 6.429350888290359
1.3055 6.435957510863136
1.306 6.441307955298133
1.3065 6.443734751684777
1.307 6.442556952449697
1.3075 6.438561774318289
1.308 6.43347183477444
1.3085 6.428902575191063
1.309 6.425701727495526
1.3095 6.423960010698008
1.31 6.4233752438216
1.3105 6.423569501007857
1.311 6.4242468170549225
1.3115 6.4252042656482145
1.312 6.426319374814049
1.3125 6.427525295399151
1.313 6.428789037822372
1.3135 6.430106301539808
1.314 6.431491003383022
1.3145 6.432982109010497
1.315 6.43464990235064
1.3155 6.4365738272438415
1.316 6.438810193153825
1.3165 6.441328343888869
1.317 6.443945953618386
1.3175 6.446302359140399
1.318 6.447943572559988
1.3185 6.448477551171075
1.319 6.447814400980213
1.3195 6.4462310832318375
1.32 6.4442298663990885
1.3205 6.44221884055306
1.321 6.440393054125567
1.3215 6.438774977327829
1.322 6.43730189417914
1.3225 6.435901443706595
1.323 6.434527686403087
1.3235 6.433175164697805
1.324 6.431885712293556
1.3245 6.430740343858312
1.325 6.429854725518326
1.3255 6.429387037675478
1.326 6.429520860171718
1.3265 6.4304547432266075
1.327 6.432349060210075
1.3275 6.435231266007377
1.328 6.438819305951232
1.3285 6.442449023451458
1.329 6.445196601419071
1.3295 6.446240384396675
1.33 6.445258302194147
1.3305 6.442590824888691
1.331 6.439078983809117
1.3315 6.435569980879008
1.332 6.432550663507695
1.3325 6.430159096256042
1.333 6.428349429901416
1.3335 6.427020536326478
1.334 6.426047370723166
1.3345 6.425304300663224
1.335 6.424695600862463
1.3355 6.4241640153752515
1.336 6.423715313280751
1.3365 6.4234071242953155
1.337 6.423372320478488
1.3375 6.423804963722257
1.338 6.424998197817689
1.3385 6.427309086970026
1.339 6.4310499213798
1.3395 6.436279714860931
1.34 6.44260748411969
1.3405 6.449250192563606
1.341 6.4552151887633995
1.3415 6.459423155747749
1.342 6.460900680288133
1.3425 6.459326490939314
1.343 6.455379764980813
1.3435 6.450561609604322
1.344 6.44636912944006
1.3445 6.443650881595029
1.345 6.442418535696697
1.3455 6.44214177657629
1.346 6.442167721807299
1.3465 6.442039098357953
1.347 6.441605249028481
1.3475 6.4409719546413156
1.348 6.440326175316293
1.3485 6.439809486384543
1.349 6.43944185965337
1.3495 6.439115626996501
1.35 6.438611945355235
1.3505 6.437655394157148
1.351 6.43608156859873
1.3515 6.43398480531268
1.352 6.431764096789606
1.3525 6.429932344068992
1.353 6.428878521969712
1.3535 6.428740606946966
1.354 6.429443992266557
1.3545 6.43081516320592
1.355 6.432656290637582
1.3555 6.43478843662792
1.356 6.437075140699952
1.3565 6.439426673643131
1.357 6.4418103149114065
1.3575 6.444252091303963
1.358 6.446825656013481
1.3585 6.449671800682533
1.359 6.45299034808479
1.3595 6.457042262995015
1.36 6.462134402444318
1.3605 6.468537785977493
1.361 6.476361198600993
1.3615 6.485428022287418
1.362 6.495250371148404
1.3625 6.505103352272848
1.363 6.514083030855253
1.3635 6.521116678227085
1.364 6.525285750356997
1.3645 6.525890615915315
1.365 6.521094970878361
1.3655 6.504232877490954
1.366 6.457381071989244
1.3665 6.347849432229325
1.367 6.156225023579588
1.3675 5.934908890168541
1.368 5.7672619582615985
1.3685 5.673688892537915
1.369 5.632742409628611
1.3695 5.626170785158352
1.37 5.651098364899819
1.3705 5.724555802677442
1.371 5.8931687132414785
1.3715 6.203738963545729
1.372 6.531431737831283
1.3725 6.657974489256881
1.373 6.643167928660303
1.3735 6.606552003741355
1.374 6.5838032277209235
1.3745 6.57427989889056
1.375 6.572158128521102
1.3755 6.573607281488045
1.376 6.576773588605611
1.3765 6.580842090732163
1.377 6.585450750341356
1.3775 6.590409305998992
1.378 6.595595616401481
1.3785 6.600924892114787
1.379 6.606353630572197
1.3795 6.6118974389089535
1.38 6.617707580466711
1.3805 6.624248053027595
1.381 6.632866604906092
1.3815 6.6469433447730895
1.382 6.67287012095385
1.3825 6.718514807391643
1.383 6.786609796802067
1.3835 6.867274023932786
1.384 6.9403983728042045
1.3845 6.988002102109795
1.385 7.003253203971378
1.3855 6.990124158831148
1.386 6.959186387534552
1.3865 6.92259948707193
1.387 6.88958489932899
1.3875 6.864652761158557
1.388 6.848482026959002
1.3885 6.8398642823180635
1.389 6.837011825903512
1.3895 6.8380218682829055
1.39 6.8409724659963915
1.3905 6.84392017942105
1.391 6.8449860625793795
1.3915 6.842324988168577
1.392 6.834592192147626
1.3925 6.821533086077028
1.393 6.804943818170249
1.3935 6.788406056391552
1.394 6.775278344615191
1.3945 6.766977486034002
1.395 6.763026604015649
1.3955 6.7621747151777685
1.396 6.763250810735708
1.3965 6.765474081289445
1.397 6.768396940565931
1.3975 6.771813360754444
1.398 6.77562582971136
1.3985 6.7797945246974445
1.399 6.7842979494412665
1.3995 6.7891628780031335
1.4 6.79449236438884
1.4005 6.8005570896040295
1.401 6.807982542931188
1.4015 6.818052222529432
1.402 6.833015035562265
1.4025 6.8550445156355595
1.403 6.8751426760292835
1.4035 6.815643051392121
1.404 6.47190785744785
1.4045 6.007058936118006
1.405 5.781583396792944
1.4055 5.706867045250049
1.406 5.681591347813732
1.4065 5.672443313313017
1.407 5.670104243432481
1.4075 5.672763285783737
1.408 5.6828410716250675
1.4085 5.70983097713266
1.409 5.7820183250711485
1.4095 5.973012968709681
1.41 6.394359841647664
1.4105 6.9576213142286845
1.411 7.302484312719172
1.4115 7.369685156326345
1.412 7.309297951775528
1.4125 7.209997907971464
1.413 7.110392023463336
1.4135 7.030290881645782
1.414 6.975836560508932
1.4145 6.943157477025049
1.415 6.925172760026833
1.4155 6.915873345337769
1.416 6.911388631647946
1.4165 6.909508916906177
1.417 6.909023109149852
1.4175 6.9092704563315435
1.418 6.909903390295187
1.4185 6.910738240081584
1.419 6.911688504507111
1.4195 6.912738940032582
1.42 6.913923165749742
1.4205 6.915305420308793
1.421 6.916977425338943
1.4215 6.9190468737237145
1.422 6.921621046229057
1.4225 6.924810136141956
1.423 6.928731822774508
1.4235 6.933535490915326
1.424 6.939389072622615
1.4245 6.946339790326847
1.425 6.9541225491180265
1.4255 6.962060328082898
1.426 6.969170720243489
1.4265 6.974237843377018
1.427 6.975407454479915
1.4275 6.96887792023852
1.428 6.946413296054296
1.4285 6.892616306307093
1.429 6.787227666967952
1.4295 6.621142584435636
1.43 6.416721313650755
1.4305 6.218208957353432
1.431 6.058344462740762
1.4315 5.946224145075045
1.432 5.8784878479839415
1.4325 5.851313276194289
1.433 5.868554386066255
1.4335 5.9494298361431435
1.434 6.1341911417022486
1.4345 6.453527341192697
1.435 6.818832065874447
1.4355 7.044832296477952
1.436 7.102171359341578
1.4365 7.082848780214493
1.437 7.049579928808556
1.4375 7.022954004768226
1.438 7.005785857792312
1.4385 6.9960088012133275
1.439 6.99108530060458
1.4395 6.989075230532353
1.44 6.988731923378903
1.4405 6.989300273931357
1.441 6.99034862525686
1.4415 6.9916291770846515
1.442 6.993021920162806
1.4425 6.99448226450371
1.443 6.996031793990805
1.4435 6.997756658526328
1.444 6.999808088627947
1.4445 7.002358970763683
1.445 7.005622564951351
1.4455 7.00985797595778
1.446 7.015456821365118
1.4465 7.022899840071818
1.447 7.032550314329069
1.4475 7.044381630927526
1.448 7.057656044968689
1.4485 7.070738964345872
1.449 7.081344620874693
1.4495 7.087394206066542
1.45 7.087947396630791
1.4505 7.083547753134931
1.451 7.076081177438021
1.4515 7.068443753766403
1.452 7.0639277319264755
1.4525 7.0656876689920916
1.453 7.076531490275737
1.4535 7.098416130885712
1.454 7.1304722423603755
1.4545 7.165998665231496
1.455 7.192808860095874
1.4555 7.2008961964538925
1.456 7.1910962446181825
1.4565 7.173762522620158
1.457 7.158673221567347
1.4575 7.148430544188456
1.458 7.13935486304504
1.4585 7.126461396843552
1.459 7.108363621097829
1.4595 7.088330765570681
1.46 7.070939541199031
1.4605 7.058462765813094
1.461 7.0505889016620396
1.4615 7.046009763801577
1.462 7.043557905234747
1.4625 7.042468410736865
1.463 7.042294002634347
1.4635 7.042763687296644
1.464 7.043724359122538
1.4645 7.045066286314481
1.465 7.046706274261891
1.4655 7.048569238951283
1.466 7.050619528007815
1.4665 7.052916288364389
1.467 7.055761792129387
1.4675 7.059785572834778
1.468 7.065816337673886
1.4685 7.0742764605372
1.469 7.083964167829044
1.4695 7.091160454373353
1.47 7.0914068428537
1.4705 7.0847657661701104
1.471 7.078333114981626
1.4715 7.0785720003961705
1.472 7.083393579288644
1.4725 7.0862681706985375
1.473 7.084254825139927
1.4735 7.0791354349446065
1.474 7.073798948677362
1.4745 7.069845618998857
1.475 7.06753154063239
1.4755 7.066504485262642
1.476 7.06634192808846
1.4765 7.066749871925814
1.477 7.067552253445171
1.4775 7.068669839985321
1.478 7.070085168066201
1.4785 7.071812640915101
1.479 7.073878556572764
1.4795 7.076274702658149
1.48 7.07893371851726
1.4805 7.0818622669167555
1.481 7.085443320215329
1.4815 7.090419690116842
1.482 7.097059076166345
1.4825 7.1041319018076825
1.483 7.109218127197676
1.4835 7.110539907205953
1.484 7.108331567590867
1.4845 7.104301394428792
1.485 7.100095991826966
1.4855 7.096605578460136
1.486 7.094077659825602
1.4865 7.092474601160963
1.487 7.091654829293254
1.4875 7.09147344808543
1.488 7.091760937886595
1.4885 7.092363491603469
1.489 7.093164231184443
1.4895 7.094051216722678
1.49 7.094928936163153
1.4905 7.095728863954336
1.491 7.096512119790952
1.4915 7.097565687050973
1.492 7.09931078121341
1.4925 7.101933523654973
1.493 7.105134939504906
1.4935 7.108308374552734
1.494 7.111043546782223
1.4945 7.113234118905047
1.495 7.114900178803366
1.4955 7.116052219044714
1.496 7.116736659382338
1.4965 7.1170816664240535
1.497 7.117273865990373
1.4975 7.117475747645828
1.498 7.117795370717325
1.4985 7.118273213977235
1.499 7.118926640675835
1.4995 7.119730706176234
1.5 7.1206455502548325
1.5005 7.121601697957407
1.501 7.122552253770645
1.5015 7.123498585042387
1.502 7.124503314017116
1.5025 7.125624585473495
1.503 7.126847703354868
1.5035 7.128075232328761
1.504 7.129176197515426
1.5045 7.130053764296643
1.505 7.130625334143622
1.5055 7.130874531820683
1.506 7.13087478013817
1.5065 7.130745117110643
1.507 7.1305885729058245
1.5075 7.130444144860863
1.508 7.130314280517212
1.5085 7.130222319401551
1.509 7.1301904343327545
1.5095 7.130241050526844
1.51 7.130395467591629
1.5105 7.130684887128429
1.511 7.1311347663159514
1.5115 7.131750660905108
1.512 7.132522339678068
1.5125 7.133431385490931
1.513 7.1344469418966865
1.5135 7.135559646661757
1.514 7.1367560695570935
1.5145 7.138025795808036
1.515 7.139375674349435
1.5155 7.140813533639695
1.516 7.142385924663599
1.5165 7.144120892065467
1.517 7.146028078471459
1.5175 7.148054482404414
1.518 7.150052965922419
1.5185 7.151776148005939
1.519 7.152897519778654
1.5195 7.153145451550439
1.52 7.15245609094669
1.5205 7.151023787229856
1.521 7.1492060437018745
1.5215 7.1473659699798615
1.522 7.145747970514919
1.5225 7.144458121455256
1.523 7.1435196023089
1.5235 7.142922663991164
1.524 7.142634679502527
1.5245 7.142625262142727
1.525 7.142871073958971
1.5255 7.143370379499017
1.526 7.144131477751471
1.5265 7.145201026759861
1.527 7.146648296757285
1.5275 7.14859236000514
1.528 7.151226280784992
1.5285 7.15483575689641
1.529 7.1598104694182725
1.5295 7.166564739438853
1.53 7.175279830372195
1.5305 7.185354854548204
1.531 7.1949143772844755
1.5315 7.201052348298972
1.532 7.201256464639875
1.5325 7.195096675068924
1.533 7.18464844380614
1.5335 7.173200562437704
1.534 7.163354562009036
1.5345 7.156074894122912
1.535 7.151048730500258
1.5355 7.147547946254838
1.536 7.144956041773674
1.5365 7.142898327955307
1.537 7.141186643594833
1.5375 7.139749648273976
1.538 7.1385721832600515
1.5385 7.137657669948253
1.539 7.137034485892509
1.5395 7.136753322144156
1.54 7.136935852063284
1.5405 7.137819389420707
1.541 7.1398753105205754
1.5415 7.143899133139402
1.542 7.1510092160880445
1.5425 7.162296867399099
1.543 7.177869016006311
1.5435 7.195590252875545
1.544 7.210613198214966
1.5445 7.216918432608268
1.545 7.210483941367005
1.5455 7.192195104644417
1.546 7.167725311192769
1.5465 7.144124087924115
1.547 7.1261855144672035
1.5475 7.115341829074157
1.548 7.110674296553431
1.5485 7.1104775469339385
1.549 7.113175335087138
1.5495 7.117665229450407
1.55 7.123287554257895
1.5505 7.129709019424635
1.551 7.136753326619076
1.5515 7.144202911383128
1.552 7.151548903122184
1.5525 7.157793618760899
1.553 7.1614695906180375
1.5535 7.161058778890863
1.554 7.155743303827296
1.5545 7.146154794746191
1.555 7.134264837869254
1.5555 7.122404362751516
1.556 7.112229235838661
1.5565 7.104326385031745
1.557 7.098461868894856
1.5575 7.094071559554988
1.558 7.090626926087624
1.5585 7.087763192794587
1.559 7.08527501994373
1.5595 7.083063319457472
1.56 7.081096035885456
1.5605 7.079365996780466
1.561 7.077898804323303
1.5615 7.076764043566318
1.562 7.076113694570783
1.5625 7.076294940668919
1.563 7.077980004724339
1.5635 7.082229703398396
1.564 7.089644786636485
1.5645 7.096652398688419
1.565 7.087366823998825
1.5655 7.03003180713113
1.566 6.901750046378013
1.5665 6.727001898429923
1.567 6.564216881326476
1.5675 6.4575535948991005
1.568 6.422720919332899
1.5685 6.458181394087471
1.569 6.5513091677256226
1.5695 6.678198555630172
1.57 6.807028199434687
1.5705 6.911097731716674
1.571 6.980400422610145
1.5715 7.019646723647434
1.572 7.038982662854678
1.5725 7.047249121825504
1.573 7.050094563010902
1.5735 7.050578344797008
1.574 7.050196674587057
1.5745 7.04963975457676
1.575 7.0491527838267
1.5755 7.048643074578778
1.576 7.0477777009044305
1.5765 7.046180866177061
1.577 7.043804431841541
1.5775 7.041072670919511
1.578 7.038580314741687
1.5785 7.036666752371846
1.579 7.03535623285812
1.5795 7.034533017381183
1.58 7.034095687898858
1.5805 7.033977708020479
1.581 7.034140812827174
1.5815 7.034558231496418
1.582 7.035272913385136
1.5825 7.036408188627424
1.583 7.038243255035252
1.5835 7.041243773372417
1.584 7.046125227934437
1.5845 7.053947012990371
1.585 7.0660540301085435
1.5855 7.083425933779767
1.586 7.104734976226788
1.5865 7.124394566869955
1.587 7.134814574077523
1.5875 7.133081887392769
1.588 7.122726021365804
1.5885 7.107553225346979
1.589 7.089309333531463
1.5895 7.070744177158661
1.59 7.055405565103569
1.5905 7.044744564597214
1.591 7.03803981356531
1.5915 7.033910470230389
1.592 7.031259743316094
1.5925 7.029440594073985
1.593 7.028128167542447
1.5935 7.027196988076306
1.594 7.026606502680468
1.5945 7.026360832804605
1.595 7.026482454994398
1.5955 7.027025074653033
1.596 7.028079700937341
1.5965 7.029805966437631
1.597 7.032472024298769
1.5975 7.0365263085107825
1.598 7.042682776110779
1.5985 7.051812535824394
1.599 7.064259566576086
1.5995 7.078773498666721
1.6 7.092139357080893
1.6005 7.100444091121552
1.601 7.101258226616811
1.6015 7.094857438344252
1.602 7.083704085001805
1.6025 7.071068649314637
1.603 7.0595489277247685
1.6035 7.050455959994289
1.604 7.043946488700757
1.6045 7.039513477732037
1.605 7.036482276491832
1.6055 7.034281465317094
1.606 7.032559308167474
1.6065 7.0311292853327325
1.607 7.02992778079208
1.6075 7.028947247976283
1.608 7.028211892680692
1.6085 7.027776872997188
1.609 7.027725350753834
1.6095 7.028217205123723
1.61 7.029540641812113
1.6105 7.032111215268379
1.611 7.0364213052962326
1.6115 7.042670861906127
1.612 7.05023534672874
1.6125 7.057258526236089
1.613 7.061273975956589
1.6135 7.060700229623385
1.614 7.055857813100627
1.6145 7.048345624309094
1.615 7.039872723206684
1.6155 7.031739317376364
1.616 7.024739968780952
1.6165 7.019100946446561
1.617 7.014648100340044
1.6175 7.01103987812897
1.618 7.00795826672018
1.6185 7.005205657639624
1.619 7.002684572128733
1.6195 7.000381852730707
1.62 6.998349468501789
1.6205 6.996682131455578
1.621 6.995558586418404
1.6215 6.995253687471666
1.622 6.996223486443886
1.6225 6.999108552090635
1.623 7.004696153619807
1.6235 7.013728985203286
1.624 7.026512004497195
1.6245 7.041917362190477
1.625 7.056200931410024
1.6255 7.0636092175534015
1.626 7.060034022954905
1.6265 7.046178001189731
1.627 7.026921417893287
1.6275 7.0078386506418875
1.628 6.992189652581895
1.6285 6.980519699319724
1.629 6.9719679728079695
1.6295 6.965411267315681
1.63 6.959993030302983
1.6305 6.955177621441126
1.631 6.950691948440229
1.6315 6.946415124273819
1.632 6.942322784422102
1.6325 6.938425236460287
1.633 6.934763102077041
1.6335 6.931393375585103
1.634 6.928397577954512
1.6345 6.92592699602285
1.635 6.924242095293237
1.6355 6.923796968676023
1.636 6.925297362548407
1.6365 6.9296613810839345
1.637 6.937842412381371
1.6375 6.950436377103727
1.638 6.9670252059223285
1.6385 6.98536177479065
1.639 7.0010053058691275
1.6395 7.008555853272656
1.64 7.004487766200383
1.6405 6.989187383061476
1.641 6.9665455928221975
1.6415 6.941830578690795
1.642 6.919207526055502
1.6425 6.900477071696565
1.643 6.885672945190454
1.6435 6.87411729183857
1.644 6.864962668883472
1.6445 6.8574390956851525
1.645 6.85098677971808
1.6455 6.845263677885973
1.646 6.8400848334966335
1.6465 6.835380604403999
1.647 6.83113027729165
1.6475 6.827358480686606
1.648 6.824081785414848
1.6485 6.821297738843952
1.649 6.818879905118963
1.6495 6.816448205607361
1.65 6.813152303387873
1.6505 6.807559417510379
1.651 6.7981053640607945
1.6515 6.784466488868321
1.652 6.76919736151051
1.6525 6.757569604199188
1.653 6.754314526869035
1.6535 6.759754668576103
1.654 6.769565611680458
1.6545 6.778434207016693
1.655 6.783444896519346
1.6555 6.784286945033233
1.656 6.781897082170961
1.6565 6.777459184136505
1.657 6.771937295553847
1.6575 6.7657714886464975
1.658 6.75834985792888
1.6585 6.746491424543344
1.659 6.719749584710162
1.6595 6.647847736436369
1.66 6.465471387121656
1.6605 6.1341381222687845
1.661 5.794058241826996
1.6615 5.593698660876336
1.662 5.507148860794799
1.6625 5.473118694589199
1.663 5.4599612301762965
1.6635 5.4553781676699264
1.664 5.454958331156456
1.6645 5.457567936114869
1.665 5.464118602467127
1.6655 5.4782217786717
1.666 5.508625107245174
1.6665 5.573440843541085
1.667 5.701634505875044
1.6675 5.914693416515804
1.668 6.180583486772625
1.6685 6.413015236820137
1.669 6.5577921840551765
1.6695 6.627334566960044
1.67 6.656084729325657
1.6705 6.6677512187966235
1.671 6.672629423842488
1.6715 6.674215025394459
1.672 6.673778980297622
1.6725 6.672091809584411
1.673 6.669893412917333
1.6735 6.667909943865285
1.674 6.666668097421202
1.6745 6.666407203096139
1.675 6.667278520259734
1.6755 6.669882519652961
1.676 6.675766258022793
1.6765 6.688034323088558
1.677 6.711516454644275
1.6775 6.751833697042692
1.678 6.811022456239111
1.6785 6.879747943020797
1.679 6.935455408293088
1.6795 6.9559573045784395
1.68 6.936542032735571
1.6805 6.892552612811179
1.681 6.846590702935161
1.6815 6.813680699888363
1.682 6.796875032904672
1.6825 6.792111991483206
1.683 6.793520796844622
1.6835 6.7943758236386165
1.684 6.778556500110374
1.6845 6.692147481791669
1.685 6.419910463112118
1.6855 5.983269107340106
1.686 5.669905443981331
1.6865 5.540098447519271
1.687 5.494632522856283
1.6875 5.478055137149039
1.688 5.471442949414446
1.6885 5.468580572348547
1.689 5.467222943268605
1.6895 5.466479153690135
1.69 5.4660224635556345
1.6905 5.465802773233997
1.691 5.465989668820341
1.6915 5.46705426327989
1.692 5.470124656121691
1.6925 5.477750719537366
1.693 5.495455305549716
1.6935 5.5338315901981145
1.694 5.609319849559596
1.6945 5.738730923935415
1.695 5.9244138319057145
1.6955 6.141003305936242
1.696 6.34288757205382
1.6965 6.489668925674059
1.697 6.563948855648131
1.6975 6.572596169011578
1.698 6.5358679991958
1.6985 6.471196978723978
1.699 6.382814326064415
1.6995 6.262900902255214
1.7 6.103912854776598
1.7005 5.91897324700252
1.701 5.748286106509766
1.7015 5.62621911997828
1.702 5.554368184184876
1.7025 5.51596805228101
1.703 5.495854961658808
1.7035 5.485212138028916
1.704 5.47957966189631
1.7045 5.47669289232918
1.705 5.475306954615978
1.7055 5.474676514935738
1.706 5.474339935536485
1.7065 5.474023276045345
1.707 5.473604848054445
1.7075 5.473082721342544
1.708 5.472589860593913
1.7085 5.472417826688178
1.709 5.4731723547795275
1.7095 5.476066226605778
1.71 5.4836328916685995
1.7105 5.501069603045537
1.711 5.538439369027977
1.7115 5.613286466782347
1.712 5.750596713024225
1.7125 5.973644125282051
1.713 6.281520032601098
1.7135 6.625932531129522
1.714 6.912634232865076
1.7145 7.046821067323971
1.715 6.999296761605568
1.7155 6.809536884309575
1.716 6.523049115745173
1.7165 6.176851896957143
1.717 5.848654749229836
1.7175 5.63044500752792
1.718 5.529134429870603
1.7185 5.49281193217706
1.719 5.4819119481907395
1.7195 5.479504615204555
1.72 5.479778811377558
1.7205 5.480824303555777
1.721 5.481972693810515
1.7215 5.482971927989921
1.722 5.483726452437728
1.7225 5.484226708285434
1.723 5.484532016877384
1.7235 5.484789750490303
1.724 5.485353064223989
1.7245 5.487190236736775
1.725 5.493451954154785
1.7255 5.515302993919849
1.726 5.589146993907904
1.7265 5.791032847896081
1.727 6.138814972419577
1.7275 6.477706138275077
1.728 6.707976349337165
1.7285 6.86929751344383
1.729 7.0116452960116105
1.7295 7.131468485298712
1.73 7.151948348779139
1.7305 6.966130005277928
1.731 6.563912443147298
1.7315 6.10812599081873
1.732 5.776622528875319
1.7325 5.602438432240823
1.733 5.529507641087451
1.7335 5.503469719134679
1.734 5.495438516825984
1.7345 5.493682487845443
1.735 5.4940070721291
1.7355 5.49494870242308
1.736 5.495965056075989
1.7365 5.496817113382522
1.737 5.497384190658399
1.7375 5.4976316274047194
1.738 5.497577173847003
1.7385 5.497342786746063
1.739 5.497259305711823
1.7395 5.49826250058821
1.74 5.503441973095826
1.7405 5.523404372115411
1.741 5.592053340694062
1.7415 5.793315484298103
1.742 6.226432549165161
1.7425 6.757595205842693
1.743 7.015097626443336
1.7435 6.975180485516728
1.744 6.8470348360188416
1.7445 6.734186382258133
1.745 6.653877293071514
1.7455 6.6008642351524704
1.746 6.567704912472521
1.7465 6.548108249055384
1.747 6.537108209158675
1.7475 6.531142260398453
1.748 6.527891258211395
1.7485 6.526008439820951
1.749 6.524773115366874
1.7495 6.523828496161781
1.75 6.523012727921496
1.7505 6.522289569058766
1.751 6.521684735335675
1.7515 6.521283793051061
1.752 6.521211561501965
1.7525 6.521651610715222
1.753 6.52286006806668
1.7535 6.5252683314644875
1.754 6.529521845956897
1.7545 6.536275217347691
1.755 6.545387212975336
1.7555 6.5541016025190055
1.756 6.553705073430783
1.7565 6.523025413164672
1.757 6.420274937448229
1.7575 6.20040175786776
1.758 5.905991055138931
1.7585 5.676986346667223
1.759 5.563786413340943
1.7595 5.520507891677172
1.76 5.505512555361142
1.7605 5.500382044908744
1.761 5.498520379998932
1.7615 5.497678072520396
1.762 5.497054348105194
1.7625 5.4963668790853495
1.763 5.495538141788459
1.7635 5.494641000847063
1.764 5.493961168952553
1.7645 5.494457977476702
1.765 5.499892392347456
1.7655 5.528078716100244
1.766 5.6607620659224755
1.7665 6.047256265714053
1.767 6.3958039710839865
1.7675 6.494997110747739
1.768 6.512220162203721
1.7685 6.515206494653394
1.769 6.51639856369212
1.7695 6.517702499223527
1.77 6.519327812447256
1.7705 6.5212460384272
1.771 6.523424826305525
1.7715 6.5258659618967085
1.772 6.528628455424802
1.7725 6.531870387028927
1.773 6.535823859537309
1.7735 6.540573723952066
1.774 6.54564449504583
1.7745 6.550044209645772
1.775 6.553005108762993
1.7755 6.554557379336699
1.776 6.5551706078121414
1.7765 6.55526224786879
1.777 6.555192058338
1.7775 6.555308278514832
1.778 6.555855702981833
1.7785 6.556887394815102
1.779 6.5583452927846375
1.7795 6.560146336953944
1.78 6.562238090070051
1.7805 6.564598088398172
1.781 6.5672245564896174
1.7815 6.570133687946956
1.782 6.573340794346275
1.7825 6.576869141956638
1.783 6.580736463406766
1.7835 6.584952091704692
1.784 6.589491186943998
1.7845 6.594319123993972
1.785 6.599388240261981
1.7855 6.604635310913454
1.786 6.609981344789182
1.7865 6.615351240085569
1.787 6.620727157278652
1.7875 6.626177935165523
1.788 6.631796094206098
1.7885 6.637642545424659
1.789 6.643711399865897
1.7895 6.649967504861867
1.79 6.656369474726403
1.7905 6.662889638291817
1.791 6.669484542356606
1.7915 6.676095472578942
1.792 6.682674883791635
1.7925 6.68924363103043
1.793 6.695978049066569
1.7935 6.703233631147133
1.794 6.711392413829521
1.7945 6.720592687083742
1.795 6.730454961090465
1.7955 6.74008677222549
1.796 6.748405968067721
1.7965 6.75464387163949
1.797 6.758659658132431
1.7975 6.760851887505711
1.798 6.761884022296921
1.7985 6.7623850359800235
1.799 6.762811983833584
1.7995 6.763416722102392
1.8 6.764310524540989
1.8005 6.765496333345927
1.801 6.766944571345138
1.8015 6.768607872430711
1.802 6.770462434186098
1.8025 6.772500574060616
1.803 6.774728797457361
1.8035 6.777151212954526
1.804 6.779778862131097
1.8045 6.7826173861368
1.805 6.785668524665144
1.8055 6.788942170599401
1.806 6.792470392001042
1.8065 6.796311501422545
1.807 6.800581761459974
1.8075 6.805483753274479
1.808 6.811309528358559
1.8085 6.818426446644398
1.809 6.82717913226212
1.8095 6.837751568303834
1.81 6.850017769359645
1.8105 6.86337278343317
1.811 6.876839468611215
1.8115 6.88975626006921
1.812 6.902397005462066
1.8125 6.915222972338204
1.813 6.926695539476598
1.8135 6.932984608961406
1.814 6.931186871907985
1.8145 6.922244774300919
1.815 6.909732777259223
1.8155 6.8969405571238935
1.816 6.885717133335771
1.8165 6.876737157713321
1.817 6.870040800823621
1.8175 6.865426166622069
1.818 6.862646724639034
1.8185 6.86147279263072
1.819 6.861626520356638
1.8195 6.8628238665134065
1.82 6.864855832600175
1.8205 6.867671434777486
1.821 6.871401289818652
1.8215 6.876373187469835
1.822 6.883115186743958
1.8225 6.89237369390723
1.823 6.904847377343281
1.8235 6.920418582787909
1.824 6.937165078784367
1.8245 6.951130463097349
1.825 6.957776201945001
1.8255 6.954568739240096
1.826 6.943000868878847
1.8265 6.927666930864791
1.827 6.9131264192907365
1.8275 6.901701947804715
1.828 6.893769999957201
1.8285 6.8887938758929534
1.829 6.885985135097104
1.8295 6.884635322882803
1.83 6.884196654940644
1.8305 6.884325416704606
1.831 6.884812954341519
1.8315 6.885552031633355
1.832 6.886484181941483
1.8325 6.887601865556923
1.833 6.888937902483952
1.8335 6.890580971962469
1.834 6.8926566082059155
1.8345 6.895325213744198
1.835 6.8987323854870235
1.8355 6.902984702699718
1.836 6.908101221041167
1.8365 6.913990415474795
1.837 6.920365102576766
1.8375 6.92665432562466
1.838 6.932061295559794
1.8385 6.9358106545860645
1.839 6.937457840775489
1.8395 6.937056842665323
1.84 6.9349997347791765
1.8405 6.931776179837001
1.841 6.927908032705665
1.8415 6.923990241228577
1.842 6.9206007190395615
1.8425 6.918118641755865
1.843 6.916637946439175
1.8435 6.916013815892932
1.844 6.915999564531739
1.8445 6.916353492415946
1.845 6.916914412083769
1.8455 6.91758266119493
1.846 6.918325638049551
1.8465 6.919158553840696
1.847 6.920119589496909
1.8475 6.921273876185713
1.848 6.922696773455114
1.8485 6.924455222461476
1.849 6.926589440840686
1.8495 6.929052368666761
1.85 6.931641986105764
1.8505 6.933990347882292
1.851 6.9356504893822875
1.8515 6.936294422294959
1.852 6.93588209830988
1.8525 6.934692647584433
1.853 6.933134847480409
1.8535 6.931561900966641
1.854 6.930150405784864
1.8545 6.928924367900621
1.855 6.927815092492417
1.8555 6.926746118412374
1.856 6.925662508494917
1.8565 6.924527027577365
1.857 6.9233231324397595
1.8575 6.922045379376356
1.858 6.920709675138753
1.8585 6.919336406093959
1.859 6.9179603427222665
1.8595 6.916631694898791
1.86 6.915411290394736
1.8605 6.9143611317822655
1.861 6.913540681976824
1.8615 6.912984859169282
1.862 6.912697115964373
1.8625 6.912618657627928
1.863 6.912624668788722
1.8635 6.912539405259861
1.864 6.9121791450929395
1.8645 6.911402911658521
1.865 6.9101374396426705
1.8655 6.908419934904658
1.866 6.906396991787413
1.8665 6.904341939619383
1.867 6.90254638493244
1.8675 6.901223816085248
1.868 6.9004563607682465
1.8685 6.900213367304715
1.869 6.90041872855056
1.8695 6.900990856527453
1.87 6.9018802962722114
1.8705 6.9030753242279745
1.871 6.904613020219782
1.8715 6.906574837410589
1.872 6.909108278026838
1.8725 6.912366597766563
1.873 6.916395250050921
1.8735 6.920969022475274
1.874 6.925623682355243
1.8745 6.929825609766302
1.875 6.933010627276979
1.8755 6.934551097637235
1.876 6.933981154592286
1.8765 6.93151160802755
1.877 6.928131268036213
1.8775 6.924971326728818
1.878 6.922629057651414
1.8785 6.921021757664692
1.879 6.919844208555648
1.8795 6.918900336441115
1.88 6.918139149763602
1.8805 6.917560468179876
1.881 6.917176932002442
1.8815 6.917005371739212
1.882 6.9170652807654855
1.8825 6.917386578853754
1.883 6.91798996281796
1.8835 6.918891539752734
1.884 6.92010007758216
1.8845 6.921600842779086
1.885 6.923345324567438
1.8855 6.92521578861425
1.886 6.926923015391053
1.8865 6.927970163206255
1.887 6.927770592039379
1.8875 6.926156852889847
1.888 6.92411041434896
1.8885 6.923807347367453
1.889 6.927249337635879
1.8895 6.934461552151739
1.89 6.943220686313452
1.8905 6.950688156872595
1.891 6.9553075421521315
1.8915 6.957213813668546
1.892 6.957397625399969
1.8925 6.956870043541348
1.893 6.956319373800119
1.8935 6.956114920438407
1.894 6.956385509992031
1.8945 6.9571178269508005
1.895 6.95824494281339
1.8955 6.959707876314597
1.896 6.961448412600334
1.8965 6.963438908700433
1.897 6.965654384483959
1.8975 6.96808386395094
1.898 6.970760052820794
1.8985 6.973761829734349
1.899 6.977233739901604
1.8995 6.981367148385551
1.9 6.986289895857614
1.9005 6.991885024537651
1.901 6.997646806826
1.9015 7.002703926891731
1.902 7.006002026278574
1.9025 7.0066497098798015
1.903 7.004415495549915
1.9035 7.00000589006497
1.904 6.994700881645097
1.9045 6.989653263074811
1.905 6.985452145176507
1.9055 6.982186996222834
1.906 6.979689373310353
1.9065 6.977759346334017
1.907 6.976257044090963
1.9075 6.975109519124087
1.908 6.974287411090622
1.9085 6.973783159730099
1.909 6.973593905671792
1.9095 6.9737228711209545
1.91 6.974164281824046
1.9105 6.974915390209975
1.911 6.975981038650416
1.9115 6.977331408489996
1.912 6.978906422272282
1.9125 6.980586807395066
1.913 6.9822207681161865
1.9135 6.983686443631805
1.914 6.984948402352027
1.9145 6.986062566353646
1.915 6.987132733431559
1.9155 6.988262148304751
1.916 6.989502105758789
1.9165 6.990830030854167
1.917 6.99211823588614
1.9175 6.992927239205215
1.918 6.991860344312923
1.9185 6.9843237466744865
1.919 6.955343732692307
1.9195 6.86094411753504
1.92 6.618469569731496
1.9205 6.239143869198448
1.921 5.937401357615106
1.9215 5.794971705895294
1.922 5.7394246370224264
1.9225 5.71689307235603
1.923 5.706447187624804
1.9235 5.70074467873548
1.924 5.697042880623358
1.9245 5.694212613010925
1.925 5.691767277273802
1.9255 5.689504437569977
1.926 5.68736050776747
1.9265 5.685386254410505
1.927 5.683720370530913
1.9275 5.682625809493609
1.928 5.682498088351081
1.9285 5.683865689682309
1.929 5.687292374876686
1.9295 5.693126693001253
1.93 5.701110499387327
1.9305 5.709998234560046
1.931 5.717630826573667
1.9315 5.721683770247339
1.932 5.720721557682492
1.9325 5.714878543766775
1.933 5.705559349277077
1.9335 5.694586627314059
1.934 5.683464895804197
1.9345 5.673159867786652
1.935 5.664151071629251
1.9355 5.656594017159802
1.936 5.650419884840155
1.9365 5.64545022477678
1.937 5.641469149828912
1.9375 5.638262447741414
1.938 5.635632269766631
1.9385 5.633421437888271
1.939 5.631497940861569
1.9395 5.62975303590713
1.94 5.628091932713834
1.9405 5.626436335122759
1.941 5.624703943749348
1.9415 5.622819971624014
1.942 5.620717830797569
1.9425 5.618355403069008
1.943 5.615740623551615
1.9435 5.612918541077982
1.944 5.609968892892996
1.9445 5.606954284080742
1.945 5.603931591994503
1.9455 5.6009593855190305
1.946 5.59810525512786
1.9465 5.59547381568306
1.947 5.593236767218015
1.9475 5.591693433242239
1.948 5.591361294391567
1.9485 5.593152466914989
1.949 5.598618608032052
1.9495 5.61016716699782
1.95 5.631037670637691
1.9505 5.664527376268896
1.951 5.7121590904086395
1.9515 5.771048670248576
1.952 5.831672897504512
1.9525 5.878408873683255
1.953 5.895362322416452
1.9535 5.875574893663523
1.954 5.82492615049333
1.9545 5.757844890365624
1.955 5.69013736935758
1.9555 5.633800797652069
1.956 5.593867177780756
1.9565 5.569011194372966
1.957 5.554966601794971
1.9575 5.547549606724814
1.958 5.543842572720634
1.9585 5.542113318522595
1.959 5.541404946588339
1.9595 5.5411972616929726
1.96 5.541190670515268
1.9605 5.541198869709251
1.961 5.541110486313644
1.9615 5.54087946995003
1.962 5.540531661560489
1.9625 5.540197132103024
1.963 5.540187459776859
1.9635 5.541140158910793
1.964 5.54431123823334
1.9645 5.551973733949683
1.965 5.567674255685371
1.9655 5.595667525677082
1.966 5.6390610760334114
1.9665 5.697356731337577
1.967 5.76546903871528
1.9675 5.835084402280509
1.968 5.896994343505901
1.9685 5.943043246208053
1.969 5.9675153871463325
1.9695 5.967961746347817
1.97 5.945395209856282
1.9705 5.903795622222293
1.971 5.850106174070201
1.9715 5.792545710134271
1.972 5.738183890886888
1.9725 5.690991334223864
1.973 5.651678867848108
1.9735 5.618950329469972
1.974 5.591112183277324
1.9745 5.56712296069503
1.975 5.5470572418522766
1.9755 5.531520480940961
1.976 5.520624236836041
1.9765 5.51359138842317
1.977 5.509199001964483
1.9775 5.5063276901693845
1.978 5.504191441491016
1.9785 5.502310869212388
1.979 5.50041815603658
1.9795 5.498392073240248
1.98 5.496206715747186
1.9805 5.493902373287946
1.981 5.491572777099212
1.9815 5.489349129757314
1.982 5.487433298863075
1.9825 5.4861772530654305
1.983 5.486274441221577
1.9835 5.489308565430616
1.984 5.499092159082603
1.9845 5.5245731696133875
1.985 5.583370467415489
1.9855 5.696535707705578
1.986 5.859887644563565
1.9865 6.024256504476932
1.987 6.135448862196836
1.9875 6.170537771420332
1.988 6.125217523495137
1.9885 6.002571729378363
1.989 5.83033837530868
1.9895 5.6686282669375485
1.99 5.561384312538872
1.9905 5.50498162374602
1.991 5.477864415929409
1.9915 5.4646029416572715
1.992 5.4576315376629685
1.9925 5.4535827289769
1.993 5.45092214441931
1.9935 5.4489117775261375
1.994 5.447161655738264
1.9945 5.445458269016288
1.995 5.443670296723599
1.9955 5.44174146668814
1.996 5.439699034504799
1.9965 5.437692314218762
1.997 5.436066556878939
1.9975 5.435470267149628
1.998 5.436977277890567
1.9985 5.44199959203029
1.999 5.451638983929084
1.9995 5.4655690572409155
2.0 5.481338127620371
2.0005 5.494905033980106
2.001 5.502062569942766
2.0015 5.500240260529929
2.002 5.489862749033716
2.0025 5.474111008455966
2.003 5.457034459039751
2.0035 5.441554943230268
2.004 5.428804881509888
2.0045 5.418595240096047
2.005 5.410317740358869
2.0055 5.403523850623853
2.006 5.3979743225298416
2.0065 5.393464053873662
2.007 5.389748567754499
2.0075 5.386593418684183
2.008 5.383852157310309
2.0085 5.381454340642205
2.009 5.379365558091462
2.0095 5.377547139893234
2.01 5.375920457879492
2.0105 5.3744206189856785
2.011 5.372985820087403
2.0115 5.371554780487933
2.012 5.370092127032755
2.0125 5.3686428981075744
2.013 5.367383557917981
2.0135 5.36671149582109
2.014 5.367200426944776
2.0145 5.369491914954755
2.015 5.3740108277821035
2.0155 5.380529760298772
2.016 5.387749617897282
2.0165 5.393404734886613
2.017 5.395218812090355
2.0175 5.392173889067446
2.018 5.384659049552414
2.0185 5.373575010531096
2.019 5.359769150478274
2.0195 5.344482300935812
2.02 5.329576034197159
2.0205 5.316802174941983
2.021 5.306890625479579
2.0215 5.299622554535103
2.022 5.294350880069527
2.0225 5.290451471660696
2.023 5.287445665723937
2.0235 5.2849851690334875
2.024 5.282829108118773
2.0245 5.280814184460067
2.025 5.278849591167197
2.0255 5.276906851583001
2.026 5.275038009752156
2.0265 5.2734132466842505
2.027 5.272362831833468
2.0275 5.272550910061162
2.028 5.275242775797731
2.0285 5.282806249696839
2.029 5.299378445843828
2.0295 5.331360768111611
2.03 5.386649570950481
2.0305 5.47066825000148
2.031 5.578185787788313
2.0315 5.68701827093721
2.032 5.76381647798283
2.0325 5.782028044434949
2.033 5.7342776556608195
2.0335 5.633868044127197
2.034 5.510847999168008
2.0345 5.399321598431933
2.035 5.318772706139852
2.0355 5.269450384846798
2.036 5.24221476987733
2.0365 5.2277336151015374
2.037 5.219693632653169
2.0375 5.214605993841828
2.038 5.210755770931791
2.0385 5.207389540431133
2.039 5.204205000864753
2.0395 5.201120892852505
2.04 5.198157873764877
2.0405 5.195398476385717
2.041 5.1929939291960805
2.0415 5.191207878190963
2.042 5.190536316203802
2.0425 5.191946067926762
2.043 5.197197033404728
2.0435 5.2090448717456
2.044 5.230672260680145
2.0445 5.263541134016591
2.045 5.303831889117931
2.0455 5.340748658575994
2.046 5.361070520273208
2.0465 5.358168193123029
2.047 5.336364321819162
2.0475 5.305938063995408
2.048 5.275816015215654
2.0485 5.250697685232377
2.049 5.231924995801713
2.0495 5.219209683173033
2.05 5.211907177545556
2.0505 5.209800666900944
2.051 5.21351035111038
2.0515 5.224530713770107
2.052 5.24495412200864
2.0525 5.2763336545932455
2.053 5.317745738302462
2.0535 5.364645165130978
2.054 5.410689909455063
2.0545 5.450650840231867
2.055 5.4797048170258575
2.0555 5.49010044730528
2.056 5.47105533952456
2.0565 5.417187227118164
2.057 5.339419091956965
2.0575 5.261217309418211
2.058 5.20124446798662
2.0585 5.163798649947476
2.059 5.143588622070843
2.0595 5.133591302750413
2.06 5.128736972270343
2.0605 5.126176888059377
2.061 5.124515871590037
2.0615 5.123100126368807
2.062 5.1216472898327146
2.0625 5.120070419785377
2.063 5.118416171804708
2.0635 5.1168860917483245
2.064 5.11592205907347
2.0645 5.116376275312493
2.065 5.11980190604653
2.0655 5.128495751084055
2.066 5.144823796599407
2.0665 5.169426460138074
2.067 5.1990708666023915
2.0675 5.2263440155795715
2.068 5.242540098929115
2.0685 5.242770061131323
2.069 5.228602463483461
2.0695 5.2055957579052885
2.07 5.179491439641741
2.0705 5.154267200385573
2.071 5.132236719149966
2.0715 5.114366289499963
2.072 5.100624104020983
2.0725 5.090435848430141
2.073 5.0830811734752155
2.0735 5.077989528390565
2.074 5.074830711856898
2.0745 5.073544623445545
2.075 5.074275343522404
2.0755 5.0772083847774185
2.076 5.082318957768659
2.0765 5.089029301521125
2.077 5.095940264403281
2.0775 5.100709644109336
2.078 5.100583375048449
2.0785 5.093977736839375
2.079 5.0821087970069145
2.0795 5.068537761098358
2.08 5.056719901124036
2.0805 5.04824062693828
2.081 5.04291565997189
2.0815 5.039870672947937
2.082 5.038276297403908
2.0825 5.037557396702661
2.083 5.037341218272307
2.0835 5.0373777228293575
2.084 5.037491083718451
2.0845 5.037564665099571
2.085 5.0375296371939315
2.0855 5.0373718897860575
2.086 5.037145920718792
2.0865 5.036980704822333
2.087 5.037095094505992
2.0875 5.037769112948031
2.088 5.039252345492273
2.0885 5.0415673217441155
2.089 5.0443490882406
2.0895 5.046902720390185
2.09 5.04852003860385
2.0905 5.048759552832823
2.091 5.047436872761701
2.0915 5.044586727839762
2.092 5.040596178051442
2.0925 5.0362277481483
2.093 5.032330644614361
2.0935 5.029454783097264
2.094 5.027727171074772
2.0945 5.027006260000289
2.095 5.027083518654478
2.0955 5.02781124106001
2.096 5.0291065678332325
2.0965 5.030927969597658
2.097 5.033285935042854
2.0975 5.0362925387181035
2.098 5.040206237148163
2.0985 5.045505429016159
2.099 5.052976804839738
2.0995 5.063651379770405
2.1 5.078276917801376
2.1005 5.096290605667007
2.101 5.115500713200675
2.1015 5.133919190005533
2.102 5.150551065952713
2.1025 5.162465701609208
2.103 5.163996797385084
2.1035 5.152071485968407
2.104 5.130023984511365
2.1045 5.105303871282399
2.105 5.084632448690635
2.1055 5.070845511268264
2.106 5.0631424078633165
2.1065 5.059358134021825
2.107 5.057625434717743
2.1075 5.056831052991048
2.108 5.056408761327865
2.1085 5.0561098082349245
2.109 5.055844228409783
2.1095 5.055620000456128
2.11 5.055520684787349
2.1105 5.05569251339523
2.111 5.056371133081188
2.1115 5.057888256091958
2.112 5.060675772203321
2.1125 5.065238502935567
2.113 5.072013539081204
2.1135 5.081094406954718
2.114 5.091746844457302
2.1145 5.102007606777682
2.115 5.10908814998534
2.1155 5.110808714455838
2.116 5.107044364452666
2.1165 5.099625245377196
2.117 5.091059464727835
2.1175 5.0833346917420235
2.118 5.07745981931597
2.1185 5.073585723499108
2.119 5.071352005254091
2.1195 5.070246713684717
2.12 5.069802423438143
2.1205 5.0696881248628225
2.121 5.069702779625795
2.1215 5.069749883105579
2.122 5.069800246791437
2.1225 5.069864081165062
2.123 5.069983024659124
2.1235 5.0702110600818555
2.124 5.070574944573569
2.1245 5.071039737871568
2.125 5.0715173899902455
2.1255 5.0718941957486665
2.126 5.0720803928803795
2.1265 5.072042861376485
2.127 5.071810721604877
2.1275 5.071482184967349
2.128 5.071259374657397
2.1285 5.071351702056281
2.129 5.071907725176847
2.1295 5.072959974457871
2.13 5.074513683029431
2.1305 5.076573591297424
2.131 5.079190389793859
2.1315 5.082482893006833
2.132 5.086722536286959
2.1325 5.092400913236793
2.133 5.100064074707137
2.1335 5.108384879113294
2.134 5.1043614541416735
2.1345 5.028609402861867
2.135 4.73709440324235
2.1355 4.20525347153765
2.136 3.7410092809513733
2.1365 3.496975089030996
2.137 3.4055592196887554
2.1375 3.4081093879929254
2.138 3.497846372617956
2.1385 3.7156530344962055
2.139 4.139409982191242
2.1395 4.751235984973074
2.14 5.194929390992786
2.1405 5.260146488545575
2.141 5.191438987541468
2.1415 5.138646603757455
2.142 5.113649006290337
2.1425 5.10328582703118
2.143 5.098952678200054
2.1435 5.096887469565071
2.144 5.095645229922796
2.1445 5.094714300963028
2.145 5.093975167001616
2.1455 5.093501134143492
2.146 5.093503657226555
2.1465 5.09436675551449
2.147 5.096733465678851
2.1475 5.101671542121401
2.148 5.110877790112295
2.1485 5.126673251506275
2.149 5.151255855422845
2.1495 5.1846605412715165
2.15 5.221944742055254
2.1505 5.252624574331365
2.151 5.266309822455523
2.1515 5.26124079919668
2.152 5.245322814588644
2.1525 5.228395868439978
2.153 5.2158726100227115
2.1535 5.208548269076
2.154 5.205215217617485
2.1545 5.204434026508044
2.155 5.204756981515307
2.1555 5.204224047227252
2.156 5.20013360608561
2.1565 5.19079643737468
2.157 5.180624676640831
2.1575 5.183924724803714
2.158 5.21761401816551
2.1585 5.282258434540156
2.159 5.349916594669387
2.1595 5.3782641161028275
2.16 5.3476331765381415
2.1605 5.2810532001437105
2.161 5.218226823011164
2.1615 5.179199095841727
2.162 5.161276243850986
2.1625 5.155198083792777
2.163 5.154500019108254
2.1635 5.156164380959548
2.164 5.159049251099497
2.1645 5.162912215420564
2.165 5.168186171100044
2.1655 5.176365470396621
2.166 5.190704452453931
2.1665 5.2135305889580215
2.167 5.236238071160449
2.1675 5.248280993728339
2.168 5.25347559000813
2.1685 5.25753064309698
2.169 5.262601643316041
2.1695 5.269332043710491
2.17 5.278166479302855
2.1705 5.289889763237407
2.171 5.305916839399836
2.1715 5.327862801921188
2.172 5.351998541126821
2.1725 5.349958984244435
2.173 5.301392657647141
2.1735 5.263034648667097
2.174 5.250163868976956
2.1745 5.248584334876198
2.175 5.250881611245091
2.1755 5.254531694541645
2.176 5.258720470446549
2.1765 5.2632055533330275
2.177 5.267951879646934
2.1775 5.2730122583840116
2.178 5.27851372361618
2.1785 5.2846934615386365
2.179 5.291996693136279
2.1795 5.3012883262649515
2.18 5.314138629951828
2.1805 5.333163837192889
2.181 5.361997231122733
2.1815 5.404338092945117
2.182 5.461747900105958
2.1825 5.5312213603374305
2.183 5.604739271595798
2.1835 5.672301894887789
2.184 5.7261298605391895
2.1845 5.7621682868695325
2.185 5.777562246286743
2.1855 5.767961809287544
2.186 5.730815085946419
2.1865 5.673039054778767
2.187 5.6107880967635095
2.1875 5.558217292214278
2.188 5.520161658695197
2.1885 5.49442508108856
2.189 5.477018626953169
2.1895 5.464663968146193
2.19 5.455293425968509
2.1905 5.447733490812168
2.191 5.441397637073378
2.1915 5.436067372000092
2.192 5.431776469398817
2.1925 5.42862851912854
2.193 5.426649355281715
2.1935 5.425720993889068
2.194 5.42560454833717
2.1945 5.426061632448085
2.195 5.426918139793686
2.1955 5.428070233266497
2.196 5.429484590235158
2.1965 5.431165462838119
2.197 5.433129508521483
2.1975 5.435357729361079
2.198 5.437818830384537
2.1985 5.4404757337854415
2.199 5.443311475394858
2.1995 5.44632028000123
2.2 5.449500205286566
2.2005 5.452840075722418
2.201 5.456320514526182
2.2015 5.459916180381037
2.202 5.4636100894864414
2.2025 5.467406818134031
2.203 5.471323433045099
2.2035 5.4753260803764325
2.204 5.479243431184849
2.2045 5.482737251775849
2.205 5.485448983912373
2.2055 5.487206093091053
2.206 5.488171428582205
2.2065 5.488720040620632
2.207 5.4892283572695915
2.2075 5.489914339553946
2.208 5.490878658214936
2.2085 5.4921711920921785
2.209 5.493824364168325
2.2095 5.495850872412514
2.21 5.498222380190978
2.2105 5.500834188711884
2.211 5.503527574586442
2.2115 5.5061294315636315
2.212 5.5085039551851755
2.2125 5.510572185731317
2.213 5.512288835885612
2.2135 5.513603394925124
2.214 5.514444152304196
2.2145 5.514778751315016
2.215 5.5146636797483675
2.2155 5.51425615953922
2.216 5.513743162476639
2.2165 5.513267670324443
2.217 5.512906136601649
2.2175 5.512691942937351
2.218 5.512640908913467
2.2185 5.5127721572576975
2.219 5.513101316239164
2.2195 5.513646946130922
2.22 5.5144267567014245
2.2205 5.515450968706735
2.221 5.516733173025474
2.2215 5.51829002295062
2.222 5.5201480703338275
2.2225 5.522329861164157
2.223 5.524826041530978
2.2235 5.527554322095015
2.224 5.530340553708569
2.2245 5.532933676154779
2.225 5.535071985712633
2.2255 5.5365265679878854
2.226 5.537190831674294
2.2265 5.537119243896934
2.227 5.536518371685877
2.2275 5.535686706226747
2.228 5.53490263730581
2.2285 5.534346207340907
2.229 5.533973919786217
2.2295 5.533543156517362
2.23 5.532710515112563
2.2305 5.531313106776534
2.231 5.529475333872157
2.2315 5.527465870127657
2.232 5.525483382359886
2.2325 5.52357966730757
2.233 5.521740326612494
2.2335 5.519969198274528
2.234 5.518290996050729
2.2345 5.5167238170187
2.235 5.515263077906789
2.2355 5.513888809909786
2.236 5.5125908119354365
2.2365 5.511368964948185
2.237 5.510261058945738
2.2375 5.5093209287217535
2.238 5.508650272112914
2.2385 5.508389794121862
2.239 5.5087498033688584
2.2395 5.509994040692912
2.24 5.512322416356487
2.2405 5.515612892639978
2.241 5.519261375912531
2.2415 5.522361853523674
2.242 5.52413078923009
2.2425 5.524137770561997
2.243 5.522325186328067
2.2435 5.519077057015772
2.244 5.515147466590039
2.2445 5.511280874792319
2.245 5.507904369851118
2.2455 5.5051349105237675
2.246 5.502937579128921
2.2465 5.501226296718534
2.247 5.499906999065343
2.2475 5.498909427636282
2.248 5.498190350562836
2.2485 5.497747723223532
2.249 5.497607521117618
2.2495 5.4978257400681185
2.25 5.498526271002896
2.2505 5.499909746016045
2.251 5.502269560221573
2.2515 5.505870728166124
2.252 5.510638834782614
2.2525 5.515826762223509
2.253 5.520145016013394
2.2535 5.522371020592929
2.254 5.521909744100552
2.2545 5.518849881159073
2.255 5.51394407986531
2.2555 5.508404563603656
2.256 5.503354499368332
2.2565 5.499346519329543
2.257 5.49638534902197
2.2575 5.494240252709509
2.258 5.492690801714407
2.2585 5.491603934371228
2.259 5.490938942875911
2.2595 5.490700030026281
2.26 5.490925252121365
2.2605 5.491650646045204
2.261 5.492859021998201
2.2615 5.494418900226532
2.262 5.496060011781915
2.2625 5.497404720377973
2.263 5.49803106773756
2.2635 5.497532788594129
2.264 5.495626001277182
2.2645 5.492448936915475
2.265 5.488597519060497
2.2655 5.484731688066906
2.266 5.481181021230246
2.2665 5.477934907819823
2.267 5.474853568710357
2.2675 5.4718158372799115
2.268 5.468781540349155
2.2685 5.4657687924529705
2.269 5.46285216088445
2.2695 5.460116084748528
2.27 5.457663244510607
2.2705 5.455586920254356
2.271 5.453968526106617
2.2715 5.452866781569868
2.272 5.452323123702894
2.2725 5.4523265515946155
2.273 5.452811927864704
2.2735 5.453572103211756
2.274 5.454312222923609
2.2745 5.454768121846345
2.275 5.454850434512269
2.2755 5.45470067989702
2.276 5.454529285685388
2.2765 5.4544733781166554
2.277 5.45452046170634
2.2775 5.454570294857425
2.278 5.454472502086376
2.2785 5.454090943123963
2.279 5.453307720718924
2.2795 5.452051216102949
2.28 5.4503113158917875
2.2805 5.448159181659334
2.281 5.4457420845138325
2.2815 5.443261587720518
2.282 5.440901069311589
2.2825 5.438768403204127
2.283 5.436888255516256
2.2835 5.435225220517636
2.284 5.433724842367954
2.2845 5.432316542159907
2.285 5.430935042121637
2.2855 5.429519113603672
2.286 5.428021648018514
2.2865 5.426420830879253
2.287 5.424712145103759
2.2875 5.422921619190006
2.288 5.421093579835639
2.2885 5.419290014565365
2.289 5.417592507173436
2.2895 5.416077426351282
2.29 5.414794648056545
2.2905 5.413755704138283
2.291 5.412917552665431
2.2915 5.412194549065782
2.292 5.411494417416692
2.2925 5.410724561949022
2.293 5.409835340362254
2.2935 5.408852040175794
2.294 5.407910763805606
2.2945 5.407185080101677
2.295 5.406794015141464
2.2955 5.406752371394078
2.296 5.407006325419251
2.2965 5.407460399229083
2.297 5.408021698936582
2.2975 5.408612165842269
2.298 5.409179440451454
2.2985 5.4097064272916215
2.299 5.410199220431079
2.2995 5.410696951734663
2.3 5.411238443586552
2.3005 5.411860791961781
2.301 5.412613721183429
2.3015 5.413563304050775
2.302 5.414804830455659
2.3025 5.416458066674209
2.303 5.418637485765493
2.3035 5.421499916441635
2.304 5.425317216819438
2.3045 5.430591946687941
2.305 5.437990521314988
2.3055 5.44801791122977
2.306 5.460380482594746
2.3065 5.473391422096662
2.307 5.483971412930857
2.3075 5.488738773121091
2.308 5.485792829372307
2.3085 5.476000997464278
2.309 5.462512796566355
2.3095 5.448678826278555
2.31 5.436518285896121
2.3105 5.426777043851305
2.311 5.419596103765506
2.3115 5.41478780321495
2.312 5.41187781206292
2.3125 5.410318091174349
2.313 5.40967293952552
2.3135 5.409676063863375
2.314 5.410170075085063
2.3145 5.411054699727898
2.315 5.4122747003355505
2.3155 5.413797399068872
2.316 5.415607555785601
2.3165 5.41770714896932
2.317 5.420095337427546
2.3175 5.422758113348729
2.318 5.425649979357572
2.3185 5.428697984111133
2.319 5.431810098890749
2.3195 5.434856001004131
2.32 5.437606542923803
2.3205 5.439782661685174
2.321 5.441282291084163
2.3215 5.442264212641789
2.322 5.442997355539718
2.3225 5.443659705608074
2.323 5.444339311865828
2.3235 5.44507728148434
2.324 5.445896180573963
2.3245 5.446765386102075
2.325 5.447636622931866
2.3255 5.448468649669203
2.326 5.449240060394051
2.3265 5.449958435973733
2.327 5.450645806100144
2.3275 5.451337228496469
2.328 5.452099120489492
2.3285 5.453014962606052
2.329 5.454218510063327
2.3295 5.455903644969179
2.33 5.4583911081333385
2.3305 5.46221887164359
2.331 5.468328421135429
2.3315 5.478342985948388
2.332 5.495003400554352
2.3325 5.523033820964806
2.333 5.57102988668987
2.3335 5.652765487033574
2.334 5.769594076057904
2.3345 5.870894025210071
2.335 5.913648888993074
2.3355 5.921489890311839
2.336 5.920477929025844
2.3365 5.919502224943764
2.337 5.920658618612518
2.3375 5.924802482916843
2.338 5.933315308715522
2.3385 5.948891883101935
2.339 5.976036055332307
2.3395 6.020610568272374
2.34 6.086956729182494
2.3405 6.171782635917604
2.341 6.2582106280273555
2.3415 6.317807974512696
2.342 6.325854735509757
2.3425 6.278852305105413
2.343 6.197476491272515
2.3435 6.110812108153229
2.344 6.038898450218372
2.3445 5.987614179329101
2.345 5.954056861588884
2.3455 5.932903834104926
2.346 5.919634517318621
2.3465 5.911292686996915
2.347 5.9063455774503675
2.3475 5.90437568439727
2.348 5.90593166435301
2.3485 5.912728912036003
2.349 5.9282527428245215
2.3495 5.958901099967087
2.35 6.014972020266543
2.3505 6.108079881018626
2.351 6.239186641136288
2.3515 6.380736415788891
2.352 6.480374741878589
2.3525 6.500874949551462
2.353 6.447696582675452
2.3535 6.352119439137009
2.354 6.242737885025902
2.3545 6.136888727225917
2.355 6.044124297913849
2.3555 5.968843204568327
2.356 5.9105524863046535
2.3565 5.864914703022369
2.357 5.825752528202126
2.3575 5.787572670509063
2.358 5.7481131960606495
2.3585 5.709463788717261
2.359 5.67571894254706
2.3595 5.6493660998460635
2.36 5.630324573228225
2.3605 5.617178523062582
2.361 5.608357636145517
2.3615 5.602603698737467
2.362 5.598962666631885
2.3625 5.596717567355054
2.363 5.5953070346995775
2.3635 5.594336649346665
2.364 5.593569640871999
2.3645 5.592907781405178
2.365 5.592351348377663
2.3655 5.591973620793955
2.366 5.5919038133520536
2.3665 5.592322685974708
2.367 5.593467931228132
2.3675 5.595640188057691
2.368 5.599212700928242
2.3685 5.604692342285504
2.369 5.6128599438387665
2.3695 5.62504940024187
2.37 5.643532072559462
2.3705 5.672067402662729
2.371 5.7167702989006175
2.3715 5.786840469383507
2.372 5.892998686197752
2.3725 6.033628755579524
2.373 6.152873382066471
2.3735 6.133349107630067
2.374 5.981649947918668
2.3745 5.842373203313223
2.375 5.76766556505589
2.3755 5.735175705068969
2.376 5.721380686972851
2.3765 5.714660957212595
2.377 5.7104046905092085
2.3775 5.706953317627284
2.378 5.703746221517906
2.3785 5.7006277904084355
2.379 5.697614962859464
2.3795 5.694830442978396
2.38 5.692581546625493
2.3805 5.691671168937918
2.381 5.694460999085698
2.3815 5.708001247592473
2.382 5.75100681223767
2.3825 5.8521045775336615
2.383 5.970544418436469
2.3835 5.9732346756446395
2.384 5.893575452116052
2.3845 5.8163581507102675
2.385 5.760317097727479
2.3855 5.721537792586855
2.386 5.694726360065405
2.3865 5.676453149275965
2.387 5.664705344129806
2.3875 5.658343265766004
2.388 5.656565120066179
2.3885 5.6586369314195215
2.389 5.663755693769464
2.3895 5.671250542756211
2.39 5.681069967512273
2.3905 5.694174439607116
2.391 5.7123112247983014
2.3915 5.737256158481958
2.392 5.769897908215785
2.3925 5.809803603772598
2.393 5.855037487036117
2.3935 5.901243262283939
2.394 5.938102930046148
2.3945 5.945735889588838
2.395 5.903297582746995
2.3955 5.816820147280619
2.396 5.72503456065781
2.3965 5.658718022643966
2.397 5.620369105643914
2.3975 5.600211275442747
2.398 5.589619422079015
2.3985 5.583614160454814
2.399 5.579711533345649
2.3995 5.576726005765793
2.4 5.574133916490555
2.4005 5.571714480622652
2.401 5.569410526920595
2.4015 5.5672562624298925
2.402 5.56534344922408
2.4025 5.56384797223446
2.403 5.5631148311094
2.4035 5.5638221184467485
2.404 5.5673158068165725
2.4045 5.575955971426477
2.405 5.593156924916605
2.4055 5.622439871454909
2.406 5.66510888851452
2.4065 5.717421393076546
2.407 5.769112396805133
2.4075 5.806013068692832
2.408 5.81643814290664
2.4085 5.798166579786748
2.409 5.760226829327078
2.4095 5.717140970869379
2.41 5.680473506966412
2.4105 5.655094135032287
2.411 5.641040322880401
2.4115 5.636732668370496
2.412 5.641037142574329
2.4125 5.6540701857958195
2.413 5.67697546843734
2.4135 5.711039505086457
2.414 5.755712671258759
2.4145 5.8060512555100425
2.415 5.851543253659721
2.4155 5.878521619912214
2.416 5.875071791965065
2.4165 5.835725241274422
2.417 5.765390867641396
2.4175 5.682332109222746
2.418 5.610131932727319
2.4185 5.562027622754964
2.419 5.53611966898782
2.4195 5.523896152010699
2.42 5.518218274601115
2.4205 5.51520435705289
2.421 5.513177023178765
2.4215 5.5114700597007635
2.422 5.50982516794626
2.4225 5.508140195491287
2.423 5.506389268320665
2.4235 5.504608071436745
2.424 5.5028846036586705
2.4245 5.501410026218779
2.425 5.500597207507405
2.4255 5.5014787367655495
2.426 5.506796466563478
2.4265 5.523462696659988
2.427 5.566065238621461
2.4275 5.65542389893944
2.428 5.79875312925259
2.4285 5.961580320931794
2.429 6.087452736764296
2.4295 6.152354825067911
2.43 6.1656829262498585
2.4305 6.13874719821077
2.431 6.076123288525687
2.4315 5.986624590407691
2.432 5.888566347876494
2.4325 5.800336809937433
2.433 5.731056731444716
2.4335 5.681776683717801
2.434 5.649646281564352
2.4345 5.631198205354312
2.435 5.623305974310807
2.4355 5.622894562986331
2.436 5.625828834046142
2.4365 5.626769164598858
2.437 5.622476148701046
2.4375 5.614910086644726
2.438 5.6087576275396875
2.4385 5.607998111995751
2.439 5.615737087432566
2.4395 5.6352822623103345
2.44 5.669959256017498
2.4405 5.719103730497255
2.441 5.767659282149764
2.4415 5.778684328238989
2.442 5.725875041087122
2.4425 5.639658990488729
2.443 5.566825728405859
2.4435 5.520944848945189
2.444 5.495048759869749
2.4445 5.480524533755788
2.445 5.471979095436516
2.4455 5.466568440035075
2.446 5.46284632546259
2.4465 5.460077566570059
2.447 5.457934909488144
2.4475 5.456342313448119
2.448 5.455428082855785
2.4485 5.455469185527661
2.449 5.456918156134553
2.4495 5.460314638129106
2.45 5.466066568406542
2.4505 5.474044758123687
2.451 5.483241998446267
2.4515 5.491872849652
2.452 5.498077709406831
2.4525 5.500820264187529
2.453 5.50010828794712
2.4535 5.496600840538528
2.454 5.491196632842402
2.4545 5.484773986808297
2.455 5.477745810335665
2.4555 5.469536492208522
2.456 5.458790740301892
2.4565 5.445257454516324
2.457 5.431574012536351
2.4575 5.420812847230233
2.458 5.413632498493132
2.4585 5.4091045289945905
2.459 5.406206848946154
2.4595 5.404272018902964
2.46 5.402954049680262
2.4605 5.402134821480778
2.461 5.401828074326079
2.4615 5.402137237327607
2.462 5.4032179395618245
2.4625 5.4051741053441225
2.463 5.407903422889556
2.4635 5.410906764580985
2.464 5.413262839459857
2.4645 5.414001306144164
2.465 5.412671672433837
2.4655 5.409545350025252
2.466 5.405374949674111
2.4665 5.40099884583161
2.467 5.3971677135468115
2.4675 5.394531350598926
2.468 5.393752162617884
2.4685 5.395706502871895
2.469 5.40193572860676
2.4695 5.415368786297464
2.47 5.44166787859501
2.4705 5.4914410356102605
2.471 5.583393584171257
2.4715 5.746018280364994
2.472 6.006893648744074
2.4725 6.348591138566719
2.473 6.6514386030584225
2.4735 6.750457031512586
2.474 6.602341202910243
2.4745 6.311513988757015
2.475 6.0109621368319965
2.4755 5.776503288202023
2.476 5.621021339295964
2.4765 5.526408874020242
2.477 5.470716597643038
2.4775 5.437879574704859
2.478 5.418079458861688
2.4785 5.4057391314099865
2.479 5.39774921692251
2.4795 5.392421404378218
2.48 5.388846777042061
2.4805 5.3865591766527485
2.481 5.385325547150589
2.4815 5.385038028992615
2.482 5.385611751388235
2.4825 5.386869236909514
2.483 5.388443369235442
2.4835 5.389792754924893
2.484 5.390316192744989
2.4845 5.389644241344439
2.485 5.38779150476313
2.4855 5.385076083408497
2.486 5.381892398398484
2.4865 5.378599295909164
2.487 5.3755416695203815
2.4875 5.373032623866082
2.488 5.371321484912447
2.4885 5.370600748754462
2.489 5.371127731553817
2.4895 5.3733826345061955
2.49 5.378149129107817
2.4905 5.386415846531897
2.491 5.399184952456371
2.4915 5.417655870130756
2.492 5.4439115181392905
2.4925 5.481171193055288
2.493 5.533146570333572
2.4935 5.601074053574826
2.494 5.679545719844525
2.4945 5.754529406817212
2.495 5.806676507763849
2.4955 5.819244150417233
2.496 5.786833448095828
2.4965 5.719610442679117
2.497 5.638491390267741
2.4975 5.562936086910521
2.498 5.50273935056654
2.4985 5.458860026203204
2.499 5.4283357120068905
2.4995 5.40772029585314
2.5 5.394229543299596
2.5005 5.385643410578527
2.501 5.379971252312521
2.5015 5.375698474772428
2.502 5.372073008336163
2.5025 5.369029517204399
2.503 5.366868354363491
2.5035 5.365918222308573
2.504 5.366222192720415
2.5045 5.367335163627959
2.505 5.368286901153964
2.5055 5.367828502686183
2.506 5.365048950279923
2.5065 5.359852386237063
2.507 5.353014504121181
2.5075 5.345660998392792
2.508 5.3388181804637425
2.5085 5.333175402249981
2.509 5.32900569084977
2.5095 5.326252249367179
2.51 5.32466642581572
2.5105 5.323980495365745
2.511 5.323971413544961
2.5115 5.324487338214245
2.512 5.325431916982139
2.5125 5.326771210666863
2.513 5.3285497488209606
2.5135 5.3309916991471775
2.514 5.3347024129745
2.5145 5.340973194295816
2.515 5.352203931996146
2.5155 5.372179387044997
2.516 5.405498462420051
2.5165 5.454512152790053
2.517 5.5132465336130485
2.5175 5.5640335837201595
2.518 5.586611828376417
2.5185 5.571656749423481
2.519 5.523350447013267
2.5195 5.458130526387852
2.52 5.399569573792259
2.5205 5.361761662444969
2.521 5.342663866999641
2.5215 5.334486008481872
2.522 5.3314720504257
2.5225 5.330706966756746
2.523 5.330925191319618
2.5235 5.331604036849929
2.524 5.332498386310715
2.5245 5.3334901655235365
2.525 5.334509117433993
2.5255 5.335532789587256
2.526 5.336633173290848
2.5265 5.338046205673973
2.527 5.34043705409353
2.5275 5.345448800256812
2.528 5.3568183151454845
2.5285 5.3815289209788615
2.529 5.428120802152951
2.5295 5.498151949808059
2.53 5.576209239922579
2.5305 5.634221040282655
2.531 5.6489199811389
2.5315 5.614962385121962
2.532 5.549069839718499
2.5325 5.478129180348232
2.533 5.420519994617897
2.5335 5.380938362430132
2.534 5.356442340682512
2.5345 5.342341691479333
2.535 5.334655038310387
2.5355 5.330647952717558
2.536 5.328684018196578
2.5365 5.327873697101453
2.537 5.327734232476376
2.5375 5.327998066859245
2.538 5.328505351068945
2.5385 5.329178736962397
2.539 5.3300183379689985
2.5395 5.331128497416581
2.54 5.332761866791501
2.5405 5.335398286197106
2.541 5.339774076442798
2.5415 5.3467953419479555
2.542 5.3571600118078395
2.5425 5.370570294121404
2.543 5.384831526218055
2.5435 5.395875677367212
2.544 5.399685604390366
2.5445 5.394792217638888
2.545 5.382895169767266
2.5455 5.3674666742204975
2.546 5.351996842528865
2.5465 5.338894360256632
2.547 5.329084676173349
2.5475 5.322353735965495
2.548 5.318012129276467
2.5485 5.315402461959352
2.549 5.314066534269933
2.5495 5.313692398377145
2.55 5.314060231998005
2.5505 5.315027468660166
2.551 5.316524783530183
2.5515 5.318589580507756
2.552 5.321407832921445
2.5525 5.325325961472282
2.553 5.330881725900945
2.5535 5.338733236215279
2.554 5.349497330352686
2.5545 5.363361329389181
2.555 5.379492041985157
2.5555 5.395377794446225
2.556 5.4070551791337325
2.5565 5.410496625808004
2.557 5.403618498497047
2.5575 5.387444002536015
2.558 5.365941502470082
2.5585 5.344368356256521
2.559 5.326578550378062
2.5595 5.313735267548567
2.56 5.305011652380533
2.5605 5.299057228498824
2.561 5.294810214342177
2.5615 5.291657143415759
2.562 5.289301255071567
2.5625 5.287605893776655
2.563 5.286501818802898
2.5635 5.285926751790847
2.564 5.285830011965245
2.5645 5.286198901233342
2.565 5.287109127966674
2.5655 5.288832294843902
2.566 5.292029014288773
2.5665 5.29803108131934
2.567 5.309150272952608
2.5675 5.328603722724069
2.568 5.359375091885608
2.5685 5.40155436655994
2.569 5.449448523338501
2.5695 5.491137231235517
2.57 5.512571843032705
2.5705 5.504909133177981
2.571 5.4702563102724175
2.5715 5.420984218152278
2.572 5.372412351118514
2.5725 5.3343935132472255
2.573 5.309069314713075
2.5735 5.293820787159004
2.574 5.285005674812331
2.5745 5.279854196717566
2.575 5.27673285630661
2.5755 5.274812263944052
2.576 5.273715397373867
2.5765 5.273305156051424
2.577 5.2735816359345895
2.5775 5.274710842224217
2.578 5.277154445280691
2.5785 5.282100888528812
2.579 5.292480505062771
2.5795 5.315044460942635
2.58 5.363106874552135
2.5805 5.454132166234925
2.581 5.5912555836471975
2.5815 5.7408691047108915
2.582 5.850241959607806
2.5825 5.886461967975477
2.583 5.84295143075411
2.5835 5.732055577844608
2.584 5.587254628438912
2.5845 5.455610363521459
2.585 5.36671682990301
2.5855 5.318735558542014
2.586 5.295947888515131
2.5865 5.285410168964989
2.587 5.280183971675004
2.5875 5.277175379630797
2.588 5.275125685542402
2.5885 5.273564303537378
2.589 5.27236980479712
2.5895 5.271623359069731
2.59 5.271640168278176
2.5905 5.273223913747752
2.591 5.278389557759707
2.5915 5.291975939173974
2.592 5.324118264519467
2.5925 5.390354859664488
2.593 5.500897194918795
2.5935 5.640216608273517
2.594 5.766961665176521
2.5945 5.843084767588885
2.595 5.850918453377369
2.5955 5.789787778429166
2.596 5.674958507602496
2.5965 5.541351036602751
2.597 5.428466735549095
2.5975 5.353587884626051
2.598 5.310187154613106
2.5985 5.2855099342772585
2.599 5.27064572381451
2.5995 5.260962421978623
2.6 5.25422364823014
2.6005 5.249293729987003
2.601 5.2455471791607655
2.6015 5.242620766275061
2.602 5.240311733598788
2.6025 5.238500940787593
2.603 5.2371372944703625
2.6035 5.2362065955918995
2.604 5.235720116610676
2.6045 5.235684831852455
2.605 5.236066814459911
2.6055 5.236759676179665
2.606 5.237620640197563
2.6065 5.238535234944632
2.607 5.239475088096181
2.6075 5.240420468292673
2.608 5.241245050977732
2.6085 5.2416212735562295
2.609 5.241108402979406
2.6095 5.239405204835681
2.61 5.236540303047014
2.6105 5.232777655229612
2.611 5.228305466332237
2.6115 5.223137385286267
2.612 5.217333706693942
2.6125 5.211286791747484
2.613 5.2055884427290104
2.6135 5.20062775423719
2.614 5.1964489026139615
2.6145 5.19287045963319
2.615 5.189673948865772
2.6155 5.186696056143037
2.616 5.183843128437981
2.6165 5.181091709414161
2.617 5.178480272762475
2.6175 5.176091800595635
2.618 5.174037244245452
2.6185 5.172461212579306
2.619 5.171551327919199
2.6195 5.171525116098896
2.62 5.172545148979217
2.6205 5.174381248143935
2.621 5.1759543247676385
2.6215 5.1754720723768655
2.622 5.171694585472143
2.6225 5.165159924702686
2.623 5.157762317408737
2.6235 5.151174358509073
2.624 5.14600898907953
2.6245 5.142115326097055
2.625 5.139132708722529
2.6255 5.136763487217274
2.626 5.134800155039936
2.6265 5.133090389724944
2.627 5.131526666029683
2.6275 5.130059091952336
2.628 5.12870712750257
2.6285 5.127638802786271
2.629 5.1272452165012
2.6295 5.128280568240947
2.63 5.13191855773684
2.6305 5.1394158092436895
2.631 5.1508866013795975
2.6315 5.163621215923826
2.632 5.1720204524201945
2.6325 5.170842828113584
2.633 5.159619287483401
2.6335 5.143053206431268
2.634 5.127024033661063
2.6345 5.114788860923878
2.635 5.106675181777018
2.6355 5.101686733810111
2.636 5.098756393324833
2.6365 5.097082648997721
2.637 5.096146407542574
2.6375 5.095606997324521
2.638 5.095261853751373
2.6385 5.094986119031083
2.639 5.094725372792502
2.6395 5.094509563899725
2.64 5.094480034819861
2.6405 5.094950960406323
2.641 5.096517643385597
2.6415 5.100063522797661
2.642 5.106508621848065
2.6425 5.1161884241206605
2.643 5.128743670050178
2.6435 5.144683115565628
2.644 5.1654370872829025
2.6445 5.188019474563993
2.645 5.2017967097675415
2.6455 5.197212200195518
2.646 5.176198293490617
2.6465 5.149649087439598
2.647 5.127207186161669
2.6475 5.112204491086131
2.648 5.1035489697862895
2.6485 5.098989208832516
2.649 5.096728130450717
2.6495 5.095675480746
2.65 5.095266852273578
2.6505 5.095235472890271
2.651 5.095488018501157
2.6515 5.096005471271279
2.652 5.096820845739624
2.6525 5.097991457784915
2.653 5.0995996423293635
2.6535 5.101748074118498
2.654 5.104497224189372
2.6545 5.107794054236314
2.655 5.111410875011688
2.6555 5.115023842568669
2.656 5.1183404069095575
2.6565 5.121240670416239
2.657 5.123799898707669
2.6575 5.126182508251124
2.658 5.128532042110147
2.6585 5.1308354465934665
2.659 5.13289160385017
2.6595 5.134264439453463
2.66 5.134237617595004
2.6605 5.1318099706070095
2.661 5.125825551583868
2.6615 5.115600253136585
2.662 5.102363611404926
2.6625 5.090768934502186
2.663 5.087955726733996
2.6635 5.09816011213021
2.664 5.117269105691428
2.6645 5.135286851486536
2.665 5.145358743133726
2.6655 5.148038276582311
2.666 5.147362778354604
2.6665 5.146369004386158
2.667 5.146188548145173
2.6675 5.146906590171969
2.668 5.148327428981042
2.6685 5.1502680153828555
2.669 5.1525972420455615
2.6695 5.155238241893863
2.67 5.158147905461491
2.6705 5.161342795122505
2.671 5.164950967092154
2.6715 5.169323236024526
2.672 5.175225814275541
2.6725 5.184078167850342
2.673 5.198046441588237
2.6735 5.219483032609621
2.674 5.249452074805839
2.6745 5.285761140838557
2.675 5.3209311557372105
2.6755 5.342450554996547
2.676 5.339935408221149
2.6765 5.31520567052726
2.677 5.281462881446724
2.6775 5.251972564642974
2.678 5.2323881725524926
2.6785 5.22191004297098
2.679 5.217516152886591
2.6795 5.216559311050738
2.68 5.217357280791851
2.6805 5.218996950271015
2.681 5.221013852833731
2.6815 5.223202352180528
2.682 5.225526610687841
2.6825 5.228113737810538
2.683 5.23127514646655
2.6835 5.2355918171678
2.684 5.241949760231116
2.6845 5.2514538673406355
2.685 5.265098893983763
2.6855 5.283031550384721
2.686 5.303401797939432
2.6865 5.3216038744008936
2.687 5.331864292038973
2.6875 5.331176954353146
2.688 5.321730951555787
2.6885 5.308855920007791
2.689 5.29722106027059
2.6895 5.28911284262582
2.69 5.284865835868694
2.6905 5.283822904422872
2.691 5.28503362988842
2.6915 5.287664870008711
2.692 5.291095380339642
2.6925 5.294934561897002
2.693 5.2989644306134105
2.6935 5.303100580511411
2.694 5.307374941622947
2.6945 5.311937286147862
2.695 5.317082210659859
2.6955 5.323239427740547
2.696 5.330940210684317
2.6965 5.340592174129685
2.697 5.3521523218606
2.6975 5.364756420473465
2.698 5.376582908037961
2.6985 5.38504309550856
2.699 5.387573733390691
2.6995 5.383138954864422
2.7 5.37340419497107
2.7005 5.362014772139953
2.701 5.352215712739228
2.7015 5.345412057810575
2.702 5.341483173371176
2.7025 5.339706334210347
2.703 5.339375130768238
2.7035 5.339965782787796
2.704 5.341157433334328
2.7045 5.342749974062431
2.705 5.344644300945505
2.7055 5.346819650036168
2.706 5.349366584653034
2.7065 5.352567299982538
2.707 5.357071908238001
2.7075 5.364285763701546
2.708 5.37702328302018
2.7085 5.4000633992812395
2.709 5.4380599779189
2.7095 5.4878339740222595
2.71 5.531687935742773
2.7105 5.546867347132966
2.711 5.52581319299948
2.7115 5.4825698862644865
2.712 5.43848197138452
2.7125 5.405615532939522
2.713 5.38483152522453
2.7135 5.372757896603441
2.714 5.366181853939268
2.7145 5.362912879575304
2.715 5.361545097319332
2.7155 5.361221833291981
2.716 5.36145409458081
2.7165 5.3619817539989905
2.717 5.362676612244484
2.7175 5.36348981336002
2.718 5.364473276482403
2.7185 5.365812625102346
2.719 5.367956197457194
2.7195 5.371826687911418
2.72 5.379149544925185
2.7205 5.392745314939607
2.721 5.416083575060084
2.7215 5.4507857600302705
2.722 5.492542242036568
2.7225 5.529236559427875
2.723 5.544945546786603
2.7235 5.5301605722975244
2.724 5.4911272556093165
2.7245 5.445948645761535
2.725 5.409777393695493
2.7255 5.386942191454643
2.726 5.374543469226254
2.7265 5.368367003804932
2.727 5.365476811714022
2.7275 5.364295585051262
2.728 5.36406652780068
2.7285 5.364436092844941
2.729 5.3652190755413285
2.7295 5.366307654656031
2.73 5.3676618408935
2.7305 5.36933848745181
2.731 5.371578773262159
2.7315 5.374947723783182
2.732 5.380558654421594
2.7325 5.390324155696235
2.733 5.406928341497092
2.7335 5.432784988162363
2.734 5.467491659202525
2.7345 5.504987683039663
2.735 5.534033638372169
2.7355 5.543501652455174
2.736 5.529155039732488
2.7365 5.496769450468778
2.737 5.458328082049346
2.7375 5.424517249053728
2.738 5.399696722312872
2.7385 5.383071781568922
2.739 5.3722936647745785
2.7395 5.365460345347063
2.74 5.361299950178069
2.7405 5.3589466643393004
2.741 5.357817294327748
2.7415 5.357564524744141
2.742 5.35798972614423
2.7425 5.358986953424568
2.743 5.360498916367356
2.7435 5.362552214180805
2.744 5.365364463839353
2.7445 5.369529124787262
2.745 5.376372466447568
2.7455 5.388340039057016
2.746 5.40906651884866
2.7465 5.442310476583509
2.747 5.489887421549153
2.7475 5.550014920840744
2.748 5.615733488560644
2.7485 5.669938382894508
2.749 5.6857918356914245
2.7495 5.64785103065095
2.75 5.572761309326485
2.7505 5.494842171385851
2.751 5.436161017044989
2.7515 5.399624784723916
2.752 5.3791581840428
2.7525 5.368084753797887
2.753 5.361816510962853
2.7535 5.357819141706385
2.754 5.354899612436358
2.7545 5.352567433421497
2.755 5.350660465234397
2.7555 5.349158528432485
2.756 5.348089152525303
2.7565 5.347495511465941
2.757 5.347438931374875
2.7575 5.348039301651352
2.758 5.3495895145353005
2.7585 5.352691897620832
2.759 5.358387687169622
2.7595 5.368068176672565
2.76 5.382856190774064
2.7605 5.402441845271057
2.761 5.423870936470032
2.7615 5.441745389460009
2.762 5.4509565158844575
2.7625 5.44991717443846
2.763 5.440924210955296
2.7635 5.4278690319195055
2.764 5.413809746010979
2.7645 5.400310107186125
2.765 5.387939354785813
2.7655 5.376965062283781
2.766 5.367686226483566
2.7665 5.360574604991327
2.767 5.356072203616027
2.7675 5.354273135088753
2.768 5.35458139485977
2.7685 5.355729495466259
2.769 5.356257540475775
2.7695 5.355165999199543
2.77 5.352272859727992
2.7705 5.348058753315974
2.771 5.343203802551478
2.7715 5.338281444185735
2.772 5.333670358875815
2.7725 5.32957850110146
2.773 5.326078714825647
2.7735 5.323172444312648
2.774 5.320806285961139
2.7745 5.318935156478539
2.775 5.3175134645550886
2.7755 5.316518138761606
2.776 5.315916398405519
2.7765 5.315667213511712
2.777 5.31567075518615
2.7775 5.315688777827533
2.778 5.315039098598581
2.7785 5.311691591499415
2.779 5.299724341901478
2.7795 5.262654418211004
2.78 5.159681523369481
2.7805 4.91542572975253
2.781 4.47534752291515
2.7815 3.945700543306743
2.782 3.528590904548664
2.7825 3.2859959082390278
2.783 3.1637063185487646
2.7835 3.1045530233625014
2.784 3.0764388407747925
2.7845 3.0645335072122277
2.785 3.0629028509020193
2.7855 3.0706715570561327
2.786 3.0915211568232577
2.7865 3.1366914809606454
2.787 3.2334838511894004
2.7875 3.4395082843013745
2.788 3.833780237106173
2.7885 4.392699933711131
2.789 4.8795221262789985
2.7895 5.13699555922969
2.79 5.2329815723932205
2.7905 5.261767383300097
2.791 5.2683542114044295
2.7915 5.2683267315446
2.792 5.266494251021991
2.7925 5.264324317437057
2.793 5.262332526583518
2.7935 5.260765374173334
2.794 5.259816766664623
2.7945 5.259663315832211
2.795 5.260487147364571
2.7955 5.262470092031896
2.796 5.2657947213210745
2.7965 5.270592417122741
2.797 5.276796989180071
2.7975 5.283719070769913
2.798 5.289193631676075
2.7985 5.288287205868831
2.799 5.272698263031644
2.7995 5.233166459738627
2.8 5.166574241938291
2.8005 5.082718894290113
2.801 5.002038372750339
2.8015 4.944383267499918
2.802 4.920426456217011
2.8025 4.930290425502952
2.803 4.967388006673272
2.8035 5.022242733012816
2.804 5.085554852452849
2.8045 5.149956085972188
2.805 5.210267537106527
2.8055 5.263105726379494
2.806 5.305851747302703
2.8065 5.336330253489918
2.807 5.35326361861437
2.8075 5.3569009077932135
2.808 5.3494927737734566
2.8085 5.335035983400398
2.809 5.318062081130669
2.8095 5.302256922909316
2.81 5.2896489052707
2.8105 5.280668065290848
2.811 5.274716082111376
2.8115 5.270880786731641
2.812 5.268363790847073
2.8125 5.266641767417604
2.813 5.2654377829054
2.8135 5.264617700317905
2.814 5.264137587036745
2.8145 5.263988276925464
2.815 5.264184056981704
2.8155 5.264752001527564
2.816 5.265744172490963
2.8165 5.267245107591445
2.817 5.269392616816462
2.8175 5.272390951976877
2.818 5.276475062778117
2.8185 5.281793661880383
2.819 5.288112387693597
2.8195 5.294501433883906
2.82 5.299451247542206
2.8205 5.301729729640878
2.821 5.301278253329683
2.8215 5.299014874056321
2.822 5.295762824886686
2.8225 5.291598673051754
2.823 5.286178669228716
2.8235 5.279516243589366
2.824 5.27224775202107
2.8245 5.265229012243842
2.825 5.259026042568332
2.8255 5.253792095088717
2.826 5.249423807500816
2.8265 5.24577244491137
2.827 5.242740270618291
2.8275 5.240292293669817
2.828 5.238419406349691
2.8285 5.237121211048627
2.829 5.236362713034986
2.8295 5.236091811842191
2.83 5.236231490607191
2.8305 5.236722747345174
2.831 5.237541159278343
2.8315 5.238724090436508
2.832 5.240379129958488
2.8325 5.242708333066662
2.833 5.246005445275519
2.8335 5.250620503570258
2.834 5.256814112101108
2.8345 5.264523807971778
2.835 5.273036744282643
2.8355 5.280795790581032
2.836 5.285682848132855
2.8365 5.285995603829469
2.837 5.28155928322868
2.8375 5.273865063102748
2.838 5.2650492074319315
2.8385 5.256712203707493
2.839 5.2495790449673665
2.8395 5.243776215495523
2.84 5.239211025166312
2.8405 5.235762164467556
2.841 5.233320212201632
2.8415 5.2317895535551004
2.842 5.2310910080432285
2.8425 5.2311872505963875
2.843 5.232151099556275
2.8435 5.234187429638793
2.844 5.237583991347418
2.8445 5.242463720774835
2.845 5.248382723418728
2.8455 5.254030397474181
2.846 5.257546159183129
2.8465 5.257353019162546
2.847 5.253113262418677
2.8475 5.246060456561829
2.848 5.238294961061846
2.8485 5.231553873389152
2.849 5.226562476372947
2.8495 5.22324097497789
2.85 5.221181242989943
2.8505 5.2199903771299185
2.851 5.219402358328204
2.8515 5.219259089993488
2.852 5.2194714485659714
2.8525 5.220004627956068
2.853 5.2208713208249895
2.8535 5.222188522279883
2.854 5.224346930969035
2.8545 5.2283541254114985
2.855 5.23664324594806
2.8555 5.254369912250897
2.856 5.290337176204276
2.8565 5.353804059096997
2.857 5.444210053201846
2.8575 5.543976931926225
2.858 5.627590122167404
2.8585 5.67566563819116
2.859 5.679075219514117
2.8595 5.638541056787756
2.86 5.565963443070216
2.8605 5.481995215290637
2.861 5.405833451039171
2.8615 5.347176623903441
2.862 5.306714907657912
2.8625 5.280959326438453
2.863 5.2658191222413775
2.8635 5.258235531294985
2.864 5.2565794208889445
2.8645 5.260589490469118
2.865 5.271428921521383
2.8655 5.291885054585594
2.866 5.326085888318491
2.8665 5.377629093570003
2.867 5.44479838426983
2.8675 5.517182579523875
2.868 5.581226318460771
2.8685 5.6303579638297
2.869 5.66692797846298
2.8695 5.695900640331549
2.87 5.718729018188841
2.8705 5.73111773624847
2.871 5.7262115722083715
2.8715 5.700774210760048
2.872 5.658367922427801
2.8725 5.606731334005237
2.873 5.553702659666132
2.8735 5.504078938397501
2.874 5.459634268151601
2.8745 5.420700648135074
2.875 5.387859119031702
2.8755 5.362039394828822
2.876 5.343255631567257
2.8765 5.330317341981455
2.877 5.321558547182508
2.8775 5.315556017528071
2.878 5.311330300735709
2.8785 5.308289469139075
2.879 5.306087153438276
2.8795 5.304522835426
2.88 5.303489932006998
2.8805 5.3029420747930525
2.881 5.302898230924629
2.8815 5.303442054534604
2.882 5.304714790455447
2.8825 5.30692765731851
2.883 5.310285976529614
2.8835 5.314980913539304
2.884 5.321140608609098
2.8845 5.328899389186513
2.885 5.338160436661817
2.8855 5.348118822103792
2.886 5.357003676174167
2.8865 5.363154555461324
2.887 5.366774076478612
2.8875 5.369969716908588
2.888 5.375157108978834
2.8885 5.383759801374942
2.889 5.395768496843885
2.8895 5.409612497158661
2.89 5.4217415195692995
2.8905 5.4260859286346355
2.891 5.414890804374049
2.8915 5.383930271741975
2.892 5.339878736578103
2.8925 5.296953884900263
2.893 5.264835439118426
2.8935 5.24448884200942
2.894 5.23255782171075
2.8945 5.225516397870275
2.895 5.2210464574877475
2.8955 5.217918144438344
2.896 5.2155681160111955
2.8965 5.213764342298901
2.897 5.212435915785918
2.8975 5.2115828292527295
2.898 5.211256157605566
2.8985 5.211565737004597
2.899 5.212718347362817
2.8995 5.215044017898387
2.9 5.218972399088236
2.9005 5.224907751173872
2.901 5.232929024340399
2.9015 5.242366202654918
2.902 5.251551007059988
2.9025 5.25834900072105
2.903 5.261356832334941
2.9035 5.260728806400828
2.904 5.257899039956551
2.9045 5.254823306386517
2.905 5.25327231185858
2.9055 5.2546230682403445
2.906 5.260047302347098
2.9065 5.270793015113381
2.907 5.288208456285969
2.9075 5.3127575986514115
2.908 5.341913045979251
2.9085 5.369440923826876
2.909 5.389543914239183
2.9095 5.401695338039876
2.91 5.409576731503493
2.9105 5.417466722539808
2.911 5.428869885575057
2.9115 5.447127150811629
2.912 5.476356204021987
2.9125 5.521721438761301
2.913 5.587041317953177
2.9135 5.6629967406637585
2.914 5.6981367623458015
2.9145 5.617100243036076
2.915 5.460161437750785
2.9155 5.330712244083027
2.916 5.255721061685368
2.9165 5.219075074309139
2.917 5.202762479210141
2.9175 5.195798121518757
2.918 5.19286805939272
2.9185 5.191725914281377
2.919 5.19146686241326
2.9195 5.19174814630422
2.92 5.192483758214679
2.9205 5.193755615502501
2.921 5.195820449138673
2.9215 5.199102185332241
2.922 5.2040996608788435
2.9225 5.211138306565119
2.923 5.220178498169246
2.9235 5.230914055562535
2.924 5.243040420407584
2.9245 5.2556451666231
2.925 5.26608433230711
2.9255 5.270620785741493
2.926 5.26758745097898
2.9265 5.258855979147682
2.927 5.247782342391438
2.9275 5.236893139063558
2.928 5.227619410366104
2.9285 5.220687892472923
2.929 5.216314349502265
2.9295 5.214227785609663
2.93 5.213892082134316
2.9305 5.214736498274969
2.931 5.216284357381995
2.9315 5.218198616934212
2.932 5.22024804680744
2.9325 5.2223067243029435
2.933 5.224293465760568
2.9335 5.226154312387137
2.934 5.227853175947144
2.9345 5.229388038406083
2.935 5.23079691347449
2.9355 5.232181718996748
2.936 5.233718163308889
2.9365 5.23572616359409
2.937 5.2387685354169635
2.9375 5.2438872122098035
2.938 5.253118676648829
2.9385 5.270525250561769
2.939 5.304249093681556
2.9395 5.3697278699007756
2.94 5.491327501831532
2.9405 5.689878587836653
2.941 5.943960629772623
2.9415 6.173987388674385
2.942 6.311734720647583
2.9425 6.348165468800095
2.943 6.298298403846132
2.9435 6.169117464885024
2.944 5.967929969032668
2.9445 5.7316089015023435
2.945 5.525764212546899
2.9455 5.390750898963225
2.946 5.318439033559815
2.9465 5.28362731255126
2.947 5.267446769768415
2.9475 5.259967927119109
2.948 5.256606606212059
2.9485 5.2553366344075405
2.949 5.2552926836081975
2.9495 5.2561681926104
2.95 5.258021498737526
2.9505 5.261237007214642
2.951 5.266511451192625
2.9515 5.274562903473039
2.952 5.2852642394002265
2.9525 5.296526900374409
2.953 5.304503067519879
2.9535 5.305893951912634
2.954 5.300394649435561
2.9545 5.290528537945055
2.955 5.279411899153804
2.9555 5.269102182739641
2.956 5.260446360550794
2.9565 5.2535661543909375
2.957 5.248211038557026
2.9575 5.244039073019938
2.958 5.240757257651286
2.9585 5.238197136774837
2.959 5.23633562351865
2.9595 5.235325252105201
2.96 5.2355390940091135
2.9605 5.237733268205864
2.961 5.243259682475723
2.9615 5.254348603255338
2.962 5.274215803105574
2.9625 5.3065461944002275
2.963 5.354026394045792
2.9635 5.415252102901856
2.964 5.479446375563865
2.9645 5.522461398447416
2.965 5.516975953610651
2.9655 5.458740559342286
2.966 5.375922685615071
2.9665 5.302695533568676
2.967 5.2535550054932125
2.9675 5.225453793966753
2.968 5.210432384362309
2.9685 5.202263283947578
2.969 5.197350378543338
2.9695 5.193896524755945
2.97 5.191078017119701
2.9705 5.188545034415442
2.971 5.1861595578879625
2.9715 5.183877003187082
2.972 5.181704969305911
2.9725 5.179680336350585
2.973 5.177884087339424
2.9735 5.176474420972235
2.974 5.1757585053248
2.9745 5.176342419774573
2.975 5.1793160411624575
2.9755 5.186277054981534
2.976 5.198840688637925
2.9765 5.217066265222797
2.977 5.23748042731173
2.9775 5.253137107782432
2.978 5.257605245312791
2.9785 5.249745172509512
2.979 5.2339099123756165
2.9795 5.216085200409423
2.98 5.200377078771628
2.9805 5.188268771683098
2.981 5.179584109207087
2.9815 5.173544768614794
2.982 5.169346231373258
2.9825 5.1663684684728635
2.983 5.1641984268075225
2.9835 5.162580269599116
2.984 5.161385277618851
2.9845 5.160555586409434
2.985 5.1600771998004165
2.9855 5.1599601062941405
2.986 5.160215720231794
2.9865 5.1608382045696635
2.987 5.161771751562765
2.9875 5.162928176805813
2.988 5.164213457808111
2.9885 5.165567055422293
2.989 5.166956969884747
2.9895 5.168374079465967
2.99 5.169799441043943
2.9905 5.171221699932606
2.991 5.172636904203256
2.9915 5.1740581547275655
2.992 5.175483385536956
2.9925 5.176879007787599
2.993 5.178191074141039
2.9935 5.179377807023873
2.994 5.180461567630577
2.9945 5.1815927669916535
2.995 5.183020511646123
2.9955 5.1850809041246295
2.996 5.188086012375561
2.9965 5.192171998743752
2.997 5.197162145880411
2.9975 5.202552655315148
2.998 5.207638777173316
2.9985 5.2117486951464675
2.999 5.214415726987599
2.9995 5.215446464946916
3.0 5.215007702188328
3.0005 5.213631139594113
3.001 5.212113666054436
3.0015 5.211221669301328
3.002 5.2114141595550505
3.0025 5.2128087796352345
3.003 5.215344164269415
3.0035 5.218930142860418
3.004 5.223546189980586
3.0045 5.229345946902236
3.005 5.236759259927404
3.0055 5.246513680282473
3.006 5.2594804751544535
3.0065 5.2762235149417025
3.007 5.2962024452237175
3.0075 5.316855167036754
3.008 5.33359146122256
3.0085 5.341822472866135
3.009 5.340062071534731
3.0095 5.330661662770702
3.01 5.317589069505437
3.0105 5.304104810164961
3.011 5.2921390944952345
3.0115 5.282615272735092
3.012 5.275805879257514
3.0125 5.271519511697021
3.013 5.269301035520733
3.0135 5.268739829961304
3.014 5.269637444111583
3.0145 5.272031216808959
3.015 5.276199171678139
3.0155 5.282666434759181
3.016 5.292120064734866
3.0165 5.305158342295917
3.017 5.321899451910011
3.0175 5.341750801547067
3.018 5.363275306683014
3.0185 5.384142559419391
3.019 5.4010169421166045
3.0195 5.409878857846704
3.02 5.40763313422696
3.0205 5.394528173565663
3.021 5.374922248483977
3.0215 5.354627437695586
3.022 5.337455352402855
3.0225 5.324113127025991
3.023 5.313791103696778
3.0235 5.30607355439965
3.024 5.30141339932841
3.0245 5.300342484451964
3.025 5.303106553601091
3.0255 5.30993388328413
3.026 5.321403168310478
3.0265 5.338738837098014
3.027 5.363924317731915
3.0275 5.399638542981404
3.028 5.448493913525744
3.0285 5.510870765856217
3.029 5.5805433259903525
3.0295 5.640853463005853
3.03 5.66838728480402
3.0305 5.648689060023087
3.031 5.5898861647548115
3.0315 5.517125394656714
3.032 5.453313945181857
3.0325 5.4081657631457825
3.033 5.38082331465954
3.0335 5.366499407204743
3.034 5.360316483850624
3.0345 5.358680449193989
3.035 5.3593824224231446
3.0355 5.361196950417363
3.036 5.3635166318428835
3.0365 5.366059321433403
3.037 5.368741697754886
3.0375 5.371584197144144
3.038 5.37468770413857
3.0385 5.378224002480546
3.039 5.382481666097889
3.0395 5.387925300855657
3.04 5.395240665219315
3.0405 5.405253325078781
3.041 5.41863805079172
3.0415 5.435445174662809
3.042 5.454522233620772
3.0425 5.473320100250313
3.043 5.488797772957855
3.0435 5.499004612261868
3.044 5.504025264827997
3.0445 5.505483318718617
3.045 5.505400581493631
3.0455 5.505289048263909
3.046 5.505511773636331
3.0465 5.5047941100190565
3.047 5.500071013083445
3.0475 5.487563465091385
3.048 5.466631865144875
3.0485 5.442941876943105
3.049 5.423486409826711
3.0495 5.410591233651444
3.05 5.4028856922447295
3.0505 5.39824263580913
3.051 5.395052084969071
3.0515 5.392442583594945
3.052 5.390084967245223
3.0525 5.387978358996782
3.053 5.3862421807181216
3.0535 5.384998956671148
3.054 5.384340588239904
3.0545 5.38429432341882
3.055 5.384825954969485
3.0555 5.385872491722048
3.056 5.3873634775783215
3.0565 5.38923294668487
3.057 5.391455830593048
3.0575 5.394055300984831
3.058 5.397117996820426
3.0585 5.4008149054163495
3.059 5.405440224755956
3.0595 5.411570580989236
3.06 5.420378783587215
3.0605 5.4344121904591
3.061 5.45925461483215
3.0615 5.506429966335541
3.062 5.594458124829161
3.0625 5.729830789610355
3.063 5.848127083475865
3.0635 5.842523174871096
3.064 5.736433668082225
3.0645 5.626609823737556
3.065 5.554807659773975
3.0655 5.517896171923415
3.066 5.5018130770319535
3.0665 5.495698371645864
3.067 5.493749145922002
3.0675 5.493438576700016
3.068 5.493780877743187
3.0685 5.494417839760515
3.069 5.495220958316499
3.0695 5.49613978001346
3.07 5.497168859751544
3.0705 5.4983543288461805
3.071 5.499879786005777
3.0715 5.502240402067145
3.072 5.506685477323425
3.0725 5.515939662105455
3.073 5.534909662977467
3.0735 5.569527008276487
3.074 5.621061512012383
3.0745 5.677761022099735
3.075 5.7158263029727445
3.0755 5.717439467085259
3.076 5.6864287360711865
3.0765 5.641360469093427
3.077 5.598676963818908
3.0775 5.565665673733851
3.078 5.5427856185248325
3.0785 5.527852344084406
3.079 5.518420372286529
3.0795 5.512688019265247
3.08 5.509619199545628
3.0805 5.508783197347944
3.081 5.51023029941054
3.0815 5.514447281053461
3.082 5.522370066962993
3.0825 5.535116554943445
3.083 5.553143383737036
3.0835 5.5747406287149
3.084 5.595161996828394
3.0845 5.607995437605806
3.085 5.6086128106216995
3.0855 5.596891925092124
3.086 5.57661672169075
3.0865 5.553069485725074
3.087 5.5307584020759775
3.0875 5.512356880416557
3.088 5.498498762948912
3.0885 5.48851888887702
3.089 5.481312617855289
3.0895 5.475888240081615
3.09 5.471561506866268
3.0905 5.46794368662951
3.091 5.464847924461334
3.0915 5.462219215055579
3.092 5.460071133862816
3.0925 5.458462808934844
3.093 5.45750438612136
3.0935 5.457387100540797
3.094 5.4584152846671214
3.0945 5.461081291600213
3.095 5.466114185491576
3.0955 5.474416280164289
3.096 5.48667801845341
3.0965 5.502652717768192
3.097 5.52054826681717
3.0975 5.537261500751414
3.098 5.549315797458571
3.0985 5.554323392459152
3.099 5.552047223874916
3.0995 5.544227701683988
3.1 5.5335868063622895
3.1005 5.522585320052397
3.101 5.512999746135896
3.1015 5.506046498467435
3.102 5.502416947968803
3.1025 5.5023435594324
3.103 5.505683042908594
3.1035 5.512075412890785
3.104 5.521361564128864
3.1045 5.533854835152403
3.105 5.550272011342895
3.1055 5.571185924775327
3.106 5.5961204307030945
3.1065 5.622587104088516
3.107 5.646276733103979
3.1075 5.663127170221553
3.108 5.671841329953563
3.1085 5.6737096969020415
3.109 5.67039034848606
3.1095 5.662002008785625
3.11 5.646505131651735
3.1105 5.6199651778353195
3.111 5.579577703951874
3.1115 5.529886164475408
3.112 5.483023029909586
3.1125 5.4478135816589335
3.113 5.424450733555564
3.1135 5.4095311683742535
3.114 5.400038385823749
3.1145 5.394019450937253
3.115 5.390241619814808
3.1155 5.387910388578347
3.116 5.386508109028614
3.1165 5.385703311562472
3.117 5.3852782794254415
3.1175 5.385108404678859
3.118 5.385113668383396
3.1185 5.385270639476084
3.119 5.385566059085257
3.1195 5.386027218854717
3.12 5.386686285536061
3.1205 5.387583862947992
3.121 5.38875828970501
3.1215 5.390243477735319
3.122 5.392039710155184
3.1225 5.394103904468474
3.123 5.3963459914044085
3.1235 5.398657073692571
3.124 5.4009840341873
3.1245 5.403409018155998
3.125 5.406266650310143
3.1255 5.410343598182661
3.126 5.417386118204564
3.1265 5.4308992500593805
3.127 5.456644661824531
3.1275 5.499646887645761
3.128 5.554814129080934
3.1285 5.604846869708267
3.129 5.637747128849804
3.1295 5.65543387079621
3.13 5.664598333843011
3.1305 5.6703176152018075
3.131 5.675589826031742
3.1315 5.682433717454654
3.132 5.6926889365763556
3.1325 5.708128862047464
3.133 5.729870996229713
3.1335 5.756911491394653
3.134 5.784248000842012
3.1345 5.802001510922207
3.135 5.797785379313491
3.1355 5.76356965359463
3.136 5.702808408257812
3.1365 5.6301738342233145
3.137 5.562396134396791
3.1375 5.509356104143184
3.138 5.47263742975407
3.1385 5.4492168122514455
3.139 5.435131322715251
3.1395 5.427196810603843
3.14 5.423229719862076
3.1405 5.421825932972641
3.141 5.422061476823754
3.1415 5.423306340610696
3.142 5.425142500176345
3.1425 5.427360356430637
3.143 5.429884025585614
3.1435 5.4327296980369395
3.144 5.435925744598971
3.1445 5.439500686982364
3.145 5.443505656957547
3.1455 5.44802856365171
3.146 5.453234949701991
3.1465 5.459360454897527
3.147 5.466701578282092
3.1475 5.47546994152698
3.148 5.485525929196203
3.1485 5.496045823706223
3.149 5.505397206143766
3.1495 5.511720612649012
3.15 5.513920613601722
3.1505 5.512251727400536
3.151 5.50789735969732
3.1515 5.502111247659031
3.152 5.495883311425183
3.1525 5.4900499871671
3.153 5.48529279569193
3.1535 5.4820417066439395
3.154 5.480394562458852
3.1545 5.480232444171576
3.155 5.481313963972142
3.1555 5.48342895765163
3.156 5.486406876060861
3.1565 5.4901674303643135
3.157 5.494719838498715
3.1575 5.50019781856114
3.158 5.506778374935567
3.1585 5.514491220581612
3.159 5.5228702743772
3.1595 5.530770744500081
3.16 5.5367195587131866
3.1605 5.539680052905804
3.161 5.539531489620493
3.1615 5.536786732144175
3.162 5.5322640753880234
3.1625 5.527059711065383
3.163 5.522306354872257
3.1635 5.5187394021506675
3.164 5.516529127174626
3.1645 5.515464134063953
3.165 5.51524870558375
3.1655 5.515660021680136
3.166 5.516575924657523
3.1665 5.517945436914471
3.167 5.519783168171734
3.1675 5.522130193284128
3.168 5.5250534316649444
3.1685 5.528659647505942
3.169 5.533127085437923
3.1695 5.538763432996892
3.17 5.546045466694211
3.1705 5.55567240224958
3.171 5.568480543374215
3.1715 5.585000875912155
3.172 5.604617864439484
3.1725 5.624839153764941
3.173 5.641701447713152
3.1735 5.650904733167075
3.174 5.649433876290339
3.1745 5.637408885830538
3.175 5.618880907855043
3.1755 5.599772124235765
3.176 5.584392041414781
3.1765 5.573999678405971
3.177 5.567759220404267
3.1775 5.564304295952174
3.178 5.5625586478633435
3.1785 5.5618871849150855
3.179 5.561969986247109
3.1795 5.562671355664208
3.18 5.563941180181712
3.1805 5.565761482792195
3.181 5.568120939009348
3.1815 5.571001323031175
3.182 5.574402425053289
3.1825 5.578369509751929
3.183 5.583018285885003
3.1835 5.588499664543085
3.184 5.594805403492313
3.1845 5.601486776848442
3.185 5.607586824028751
3.1855 5.612030497405628
3.186 5.614242399796598
3.1865 5.61436366971891
3.187 5.612938209252484
3.1875 5.6106158424168635
3.188 5.608002431197931
3.1885 5.6055736696221485
3.189 5.603597383762527
3.1895 5.602184750361311
3.19 5.601399464726357
3.1905 5.601285481291758
3.191 5.601915301093572
3.1915 5.603390519320029
3.192 5.605848564587775
3.1925 5.609532002131568
3.193 5.614839975590001
3.1935 5.622349988460612
3.194 5.632728202232447
3.1945 5.646343013391793
3.195 5.662643182851656
3.1955 5.679476977590286
3.196 5.693026309085364
3.1965 5.699002644754779
3.197 5.694742374570832
3.1975 5.681085022953053
3.198 5.662103165444054
3.1985 5.642840475475986
3.199 5.626828512027317
3.1995 5.615217770559824
3.2 5.607460045642385
3.2005 5.602421642807349
3.201 5.5990990438352
3.2015 5.596846477948904
3.202 5.595296056997754
3.2025 5.5942732704636144
3.203 5.593688491148138
3.2035 5.593516210436966
3.204 5.593805246763631
3.2045 5.594763277655962
3.205 5.596951706345618
3.2055 5.601648925089605
3.206 5.611441250826618
3.2065 5.630660488164179
3.207 5.664381400982092
3.2075 5.7140247939290925
3.208 5.771475525864736
3.2085 5.819348361889493
3.209 5.8407108231263
3.2095 5.829331508421249
3.21 5.791676250522536
3.2105 5.741513405133181
3.211 5.691973016406917
3.2115 5.650547587396711
3.212 5.619208584833953
3.2125 5.596961144905529
3.213 5.581801076769271
3.2135 5.57167714884877
3.214 5.564940974879474
3.2145 5.56043490368081
3.215 5.557443082178323
3.2155 5.555534473693128
3.216 5.554446420399175
3.2165 5.5540191267279
3.217 5.554144943976925
3.2175 5.5547612587787745
3.218 5.555861377302082
3.2185 5.5575398234396785
3.219 5.560036013344443
3.2195 5.563712036698862
3.22 5.568882322897784
3.2205 5.575533237502982
3.221 5.5832554945408015
3.2215 5.591542463446886
3.222 5.599991675774651
3.2225 5.60804281874744
3.223 5.614612677084863
3.2235 5.61828348452548
3.224 5.617704710262335
3.2245 5.612051519584827
3.225 5.601564147793796
3.2255 5.587811400097622
3.226 5.573176598404852
3.2265 5.559719374229837
3.227 5.548512630986342
3.2275 5.53976469474406
3.228 5.533199836807202
3.2285 5.528368443715951
3.229 5.524840490315104
3.2295 5.52230643894548
3.23 5.520589374774619
3.2305 5.519599528445863
3.231 5.51928231618879
3.2315 5.519599493026891
3.232 5.520514087553777
3.2325 5.522005173275374
3.233 5.524118423023006
3.2335 5.527043132341281
3.234 5.53125505371596
3.2345 5.537698543587182
3.235 5.547557957645849
3.2355 5.558920446044259
3.236 5.54824614752983
3.2365 5.411224076291835
3.237 4.9564076038082705
3.2375 4.293220111467833
3.238 3.8153500597672503
3.2385 3.5803983649704234
3.239 3.480356486496853
3.2395 3.4467132989140294
3.24 3.4532064171818204
3.2405 3.495047117101417
3.241 3.578820465554334
3.2415 3.716224442274865
3.242 3.9156317133948937
3.2425 4.171445626139016
3.243 4.457550343520578
3.2435 4.733829090477093
3.244 4.963881180877915
3.2445 5.129309161687968
3.245 5.232244989621834
3.2455 5.2870306624483545
3.246 5.3125176608940565
3.2465 5.328075300166158
3.247 5.34961360895153
3.2475 5.386343026119067
3.248 5.436411102492584
3.2485 5.4878351780226025
3.249 5.526745390586579
3.2495 5.547510368930648
3.25 5.553960848502295
3.2505 5.553044413514974
3.251 5.549790673198953
3.2515 5.546511480871788
3.252 5.543904386337414
3.2525 5.542032756395575
3.253 5.540811427496014
3.2535 5.54016769469933
3.254 5.540062408094747
3.2545 5.5404786265152675
3.255 5.541409189936364
3.2555 5.542854274380216
3.256 5.544838502762695
3.2565 5.547433943492448
3.257 5.550761219669043
3.2575 5.554827807794994
3.258 5.558519667872296
3.2585 5.555084992779405
3.259 5.515445055589576
3.2595 5.347070503231886
3.26 4.901709807026923
3.2605 4.262243535622738
3.261 3.7782289520323724
3.2615 3.535493574881234
3.262 3.429906344019707
3.2625 3.384091669688453
3.263 3.363861977999865
3.2635 3.3555802642498067
3.264 3.3538932119794262
3.2645 3.356832684543636
3.265 3.3639107626298683
3.2655 3.375263334029783
3.266 3.3910539748851614
3.2665 3.410892775642094
3.267 3.433343067301208
3.2675 3.4556463534605433
3.268 3.4740030507083057
3.2685 3.4845429945514423
3.269 3.484963302333356
3.2695 3.475590157320595
3.27 3.459016361144802
3.2705 3.4388764624185386
3.271 3.4185097571296685
3.2715 3.40038714273098
3.272 3.385847775425062
3.2725 3.375244585934605
3.273 3.3682892997563085
3.2735 3.3644628106398153
3.274 3.3633057456751834
3.2745 3.3646021162043107
3.275 3.368411002869361
3.2755 3.3751444390297776
3.276 3.3856916397215278
3.2765 3.4016950957356586
3.277 3.4260456347689585
3.2775 3.4635559512677245
3.278 3.5217135489290614
3.2785 3.611156327663724
3.279 3.745280201638418
3.2795 3.9360877736756814
3.28 4.184121810580106
3.2805 4.466893450052615
3.281 4.743108918023606
3.2815 4.976606236070059
3.282 5.153906107268839
3.2825 5.280850223210044
3.283 5.370586968022031
3.2835 5.435122509633746
3.284 5.483188068534218
3.2845 5.5201252491902535
3.285 5.548772029871343
3.2855 5.570528904012833
3.286 5.5861940360202285
3.2865 5.5966123492194635
3.287 5.602770223396017
3.2875 5.605709569394979
3.288 5.606439360252042
3.2885 5.605886620393851
3.289 5.60487315796255
3.2895 5.604009454552187
3.29 5.603674325575102
3.2905 5.603993790748121
3.291 5.604939787673572
3.2915 5.606427730056963
3.292 5.608386207523101
3.2925 5.610755716484017
3.293 5.61349790078751
3.2935 5.616596209325743
3.294 5.620076468182961
3.2945 5.624046868890967
3.295 5.628703422034666
3.2955 5.634293065453437
3.296 5.640998815847575
3.2965 5.6486484644350865
3.297 5.656286441796428
3.2975 5.66208599749642
3.298 5.664184923282648
3.2985 5.6626504596768035
3.299 5.6606918719687345
3.2995 5.662783396056629
3.3 5.670593900968982
3.3005 5.6812311149901324
3.301 5.689960558513733
3.3015 5.693956117839671
3.302 5.693044974222931
3.3025 5.688489327501888
3.303 5.68212287982653
3.3035 5.675881510542566
3.304 5.6711224004665395
3.3045 5.668216400260698
3.305 5.666857576540445
3.3055 5.666579011715046
3.306 5.667051668952733
3.3065 5.6680973381775255
3.307 5.669634762918315
3.3075 5.671624853798323
3.308 5.674053638651784
3.3085 5.676921100318858
3.309 5.68023752654739
3.3095 5.684030274080576
3.31 5.688309049012967
3.3105 5.693050964689282
3.311 5.698188210574302
3.3115 5.703575484357882
3.312 5.708948220209456
3.3125 5.713962098234352
3.313 5.718325833748891
3.3135 5.722028261568597
3.314 5.725293714296124
3.3145 5.7283919701669275
3.315 5.731463696995681
3.3155 5.734526373526955
3.316 5.737522901500374
3.3165 5.740363492298811
3.317 5.742968594528063
3.3175 5.745286886108372
3.318 5.74735161118731
3.3185 5.749246553165848
3.319 5.751081874040795
3.3195 5.752951345315341
3.32 5.754939992169402
3.3205 5.757132319990235
3.321 5.759628892868233
3.3215 5.762545603614851
3.322 5.765985717261045
3.3225 5.77002658682171
3.323 5.774685380522327
3.3235 5.779883485379792
3.324 5.785377888565669
3.3245 5.790652345353695
3.325 5.795163442735441
3.3255 5.799049702351527
3.326 5.8038324573247
3.3265 5.811863199840578
3.327 5.8242959482498575
3.3275 5.839159320669773
3.328 5.8518792765481775
3.3285 5.858428972989439
3.329 5.858021206900921
3.3295 5.8529510325151906
3.33 5.846415928713566
3.3305 5.840705073423435
3.331 5.836756654050689
3.3315 5.83454044166741
3.332 5.8336654272504775
3.3325 5.8337367510904885
3.333 5.834495529184323
3.3335 5.83582373800455
3.334 5.837686157838715
3.3345 5.840117846158814
3.335 5.8431858685261995
3.3355 5.84699809486252
3.336 5.851710224908465
3.3365 5.8575465533630835
3.337 5.864806599829252
3.3375 5.8737052304141395
3.338 5.883946776768544
3.3385 5.894201544346932
3.339 5.902110098584237
3.3395 5.905551245123541
3.34 5.904189763134068
3.3405 5.899692243648855
3.341 5.894343567825314
3.3415 5.88975776996415
3.342 5.886557226252196
3.3425 5.884683762308765
3.343 5.883810791469961
3.3435 5.88362103064535
3.344 5.883957085886796
3.3445 5.884821556023998
3.345 5.886359503016963
3.3455 5.88882205653223
3.346 5.892595687966998
3.3465 5.898272167471615
3.347 5.906798504981251
3.3475 5.919491178408747
3.348 5.937272341049977
3.3485 5.958697521194238
3.349 5.977983103415343
3.3495 5.986712425158834
3.35 5.980474113876446
3.3505 5.963102001509276
3.351 5.942762928703009
3.3515 5.925558851469591
3.352 5.913421267178378
3.3525 5.905635336182361
3.353 5.900705042719065
3.3535 5.89734079561494
3.354 5.894714517226665
3.3545 5.892392992704248
3.355 5.890200427837484
3.3555 5.888123668678404
3.356 5.886224888492646
3.3565 5.884626413935583
3.357 5.883483447761093
3.3575 5.8830208282167495
3.358 5.883640494357146
3.3585 5.886060041930096
3.359 5.8914639513973315
3.3595 5.901291705602159
3.36 5.9162497310578575
3.3605 5.934558028561653
3.361 5.950985611291055
3.3615 5.958696298300809
3.362 5.953830304310569
3.3625 5.9386197915467855
3.363 5.919725938616355
3.3635 5.903127792629339
3.364 5.891193059765176
3.3645 5.883411726564662
3.365 5.878405313772521
3.3655 5.875016848638178
3.366 5.872558927576542
3.3665 5.870710597433734
3.367 5.8694149457103935
3.3675 5.868823858079552
3.368 5.86939149903147
3.3685 5.8721376208066465
3.369 5.879252620854467
3.3695 5.895235464206206
3.37 5.928256532745066
3.3705 5.989758685140619
3.371 6.087290177809886
3.3715 6.209324427508224
3.372 6.316663956451937
3.3725 6.360718467106369
3.373 6.317886791492529
3.3735 6.207889752968719
3.374 6.079123240987893
3.3745 5.973901985433451
3.375 5.906776525827596
3.3755 5.870515752127427
3.376 5.852480495350998
3.3765 5.843441545460032
3.377 5.838495811221402
3.3775 5.835421748498939
3.378 5.833274585286216
3.3785 5.831659774088556
3.379 5.830417183078043
3.3795 5.829490366987113
3.38 5.828912268226408
3.3805 5.828822471269331
3.381 5.82955111011201
3.3815 5.831707026539967
3.382 5.836236194866756
3.3825 5.8442628974229605
3.383 5.856420744089786
3.3835 5.871695604116769
3.384 5.886632218151338
3.3845 5.896365820534695
3.385 5.897390899164717
3.3855 5.8895505168355475
3.386 5.875533948446603
3.3865 5.85916713360717
3.387 5.843877256591722
3.3875 5.831762919565077
3.388 5.823272967524686
3.3885 5.817765210175593
3.389 5.814300889622165
3.3895 5.8121180754033
3.39 5.810733120515544
3.3905 5.809886266984564
3.391 5.809465198473526
3.3915 5.809474377043769
3.392 5.810060485861496
3.3925 5.81159962373598
3.393 5.814862183754522
3.3935 5.821282707424648
3.394 5.83321109664375
3.3945 5.853880537774061
3.395 5.886022281457502
3.3955 5.928196766844251
3.396 5.9702372266073285
3.3965 5.99484405244788
3.397 5.988873600148751
3.3975 5.954410032090789
3.398 5.906707539952683
3.3985 5.861935846968527
3.399 5.828224053821196
3.3995 5.805893943399014
3.4 5.791963456104983
3.4005 5.783338206814663
3.401 5.777826708529294
3.4015 5.774111929720664
3.402 5.77147121362544
3.4025 5.769539459959135
3.403 5.7681421959561385
3.4035 5.767215913534861
3.404 5.7667736207287055
3.4045 5.766929284117718
3.405 5.767962922707652
3.4055 5.770463676287705
3.406 5.775490518935578
3.4065 5.784648833228478
3.407 5.799675584175925
3.4075 5.821194968878195
3.408 5.846880189050702
3.4085 5.8707189025155335
3.409 5.885125059520962
3.4095 5.884734012053074
3.41 5.869616824319661
3.4105 5.845370049788781
3.411 5.819697918591074
3.4115 5.798119114784979
3.412 5.782462621748265
3.4125 5.77207826320739
3.413 5.765506100225383
3.4135 5.761432496536879
3.414 5.758951663730238
3.4145 5.757544554917479
3.415 5.756983181626484
3.4155 5.757240932935763
3.416 5.758437620928588
3.4165 5.760774295792449
3.417 5.764463169977973
3.4175 5.769586842117547
3.418 5.775992494896353
3.4185 5.7832305989189345
3.419 5.790489357897635
3.4195 5.796604427843266
3.42 5.800326902311837
3.4205 5.800951739581527
3.421 5.798771076281262
3.4215 5.7949106427450365
3.422 5.790667723891484
3.4225 5.786987852683839
3.423 5.784312129706824
3.4235 5.782645281435468
3.424 5.781744100630326
3.4245 5.781342825300482
3.425 5.781276395147786
3.4255 5.781485495855624
3.426 5.7819845614412
3.4265 5.782834649548465
3.427 5.784150540648459
3.4275 5.786117118609446
3.428 5.788971261056012
3.4285 5.7929369671970905
3.429 5.798086978303846
3.4295 5.804128542128018
3.43 5.810308358314473
3.4305 5.815526890194099
3.431 5.818796220045711
3.4315 5.819665873684653
3.432 5.818390966703917
3.4325 5.815653607309982
3.433 5.812091994817515
3.4335 5.808062343238773
3.434 5.803736837729498
3.4345 5.799387895292035
3.435 5.795422058806872
3.4355 5.792217851867902
3.436 5.7899506710181905
3.4365 5.788617914026681
3.437 5.788095115963091
3.4375 5.788262849017717
3.438 5.789008070807509
3.4385 5.790252445251215
3.439 5.7919267992616055
3.4395 5.793985484348517
3.44 5.7964146899673805
3.4405 5.799276474145251
3.441 5.802678048002757
3.4415 5.806717760436265
3.442 5.811339553030819
3.4425 5.816140925146686
3.443 5.820224024323847
3.4435 5.822246128068126
3.444 5.820996996681882
3.4445 5.816278975662148
3.445 5.809291647963449
3.4455 5.801864933929827
3.446 5.795414365723109
3.4465 5.790464711756999
3.447 5.786918680475032
3.4475 5.7844511231225395
3.448 5.782753087936039
3.4485 5.781594660205241
3.449 5.780830725298325
3.4495 5.78038111715349
3.45 5.780207023502878
3.4505 5.780307374144541
3.451 5.780718436055458
3.4515 5.781535635253587
3.452 5.782959528199373
3.4525 5.785387897719734
3.453 5.789475617887773
3.4535 5.79612040849939
3.454 5.806133078894734
3.4545 5.819545842695523
3.455 5.834924931532522
3.4555 5.849098541182713
3.456 5.857928153772975
3.4565 5.858203073756559
3.457 5.849883167703994
3.4575 5.836303753416293
3.458 5.821891011687433
3.4585 5.809670056282234
3.459 5.800591015832304
3.4595 5.794260572166448
3.46 5.7898764908648515
3.4605 5.786737302720746
3.461 5.784384129269825
3.4615 5.782595132391118
3.462 5.781320659826693
3.4625 5.780642343237608
3.463 5.780718030941412
3.4635 5.78172464251782
3.464 5.783784846421454
3.4645 5.786801340881969
3.465 5.790241945760209
3.4655 5.79301876024343
3.466 5.793762017068858
3.4665 5.791602069375036
3.467 5.786734932774567
3.4675 5.780294959667169
3.468 5.7735622177229216
3.4685 5.7673837120905445
3.469 5.762054076431013
3.4695 5.757474206082075
3.47 5.753360071496213
3.4705 5.7493472720228604
3.471 5.745001406907375
3.4715 5.739755815900241
3.472 5.732722645498897
3.4725 5.722298316189149
3.473 5.705469972822725
3.4735 5.676887125293704
3.474 5.629043243732503
3.4745 5.557080468990393
3.475 5.468473271916749
3.4755 5.38284869747507
3.476 5.314638834171423
3.4765 5.265528252128964
3.477 5.231632801726481
3.4775 5.2088392309985005
3.478 5.193730829312069
3.4785 5.183657064965598
3.479 5.176796709683191
3.4795 5.172001705328186
3.48 5.168580879836781
3.4805 5.166184626119665
3.481 5.164819839765353
3.4815 5.1650393761666065
3.482 5.168509100960267
3.4825 5.17951945216113
3.483 5.208367573567078
3.4835 5.274827967655988
3.484 5.395476420087506
3.4845 5.540381818137031
3.485 5.646852455486743
3.4855 5.699881559879045
3.486 5.720865866346414
3.4865 5.727806822950403
3.487 5.729196361583667
3.4875 5.728497556099623
3.488 5.727160397555699
3.4885 5.725830757134518
3.489 5.724800398504731
3.4895 5.724137278977335
3.49 5.723784590386585
3.4905 5.723623026691739
3.491 5.723534450599659
3.4915 5.7234360225121685
3.492 5.72329210299345
3.4925 5.723109732885237
3.493 5.722913491969217
3.4935 5.722717392180699
3.494 5.722354509670306
3.4945 5.720882754839789
3.495 5.71479972738051
3.4955 5.694764136280694
3.496 5.645257675314727
3.4965 5.559301989635865
3.497 5.457506116688003
3.4975 5.370478223890104
3.498 5.309952861847559
3.4985 5.271992017562346
3.499 5.249471616161434
3.4995 5.236774344816509
3.5 5.230085312477729
3.5005 5.226715184057597
3.501 5.224771117868191
3.5015 5.223221097241734
3.502 5.221873971837684
3.5025 5.2214006994486235
3.503 5.2230150369077295
3.5035 5.227480043466552
3.504 5.233415869083875
3.5045 5.236517766724432
3.505 5.2320315282406815
3.5055 5.219501345929223
3.506 5.203721461097646
3.5065 5.190477536265589
3.507 5.182388097433225
3.5075 5.1789857998981335
3.508 5.178736493059795
3.5085 5.1803825585133945
3.509 5.183204335960656
3.5095 5.186909536336285
3.51 5.191531424009164
3.5105 5.197419007465764
3.511 5.205368630348903
3.5115 5.216845564968506
3.512 5.234388421046217
3.5125 5.262168812149333
3.513 5.3066195616982155
3.5135 5.375996404599337
3.514 5.4750031570648146
3.5145 5.5913800405326475
3.515 5.684667187361511
3.5155 5.704864883301984
3.516 5.63801855162997
3.5165 5.522982056374112
3.517 5.413326569346727
3.5175 5.3362537346785315
3.518 5.290971125421506
3.5185 5.266957853856176
3.519 5.255333192756097
3.5195 5.251076597965523
3.52 5.252133962838609
3.5205 5.258689036010284
3.521 5.273475252857245
3.5215 5.303870254067859
3.522 5.367407120225608
3.5225 5.497987316340793
3.523 5.707456403655235
3.5235 5.858380180928866
3.524 5.852843519859955
3.5245 5.7975621124438215
3.525 5.753830539793939
3.5255 5.726354956601667
3.526 5.709752781208761
3.5265 5.699752297119239
3.527 5.693876701384183
3.5275 5.6907787212503935
3.528 5.6897482337555365
3.5285 5.690345278193395
3.529 5.6920988651254705
3.5295 5.694092989835066
3.53 5.694610224199114
3.5305 5.691436705209759
3.531 5.683334897062397
3.5315 5.671625034867234
3.532 5.659627736370489
3.5325 5.6502364128096305
3.533 5.644272197700132
3.5335 5.640566223239717
3.534 5.636963618598059
3.5345 5.630910278374917
3.535 5.6193386391263
3.5355 5.598148799906233
3.536 5.562302441817825
3.5365 5.509653545988409
3.537 5.448509021980597
3.5375 5.396325194446397
3.538 5.363308261241289
3.5385 5.346556292169676
3.539 5.3391698854675615
3.5395 5.336277630465937
3.54 5.335391122129665
3.5405 5.3353701129883815
3.541 5.335724389445677
3.5415 5.336271670698937
3.542 5.336998384750356
3.5425 5.337998279483986
3.543 5.339479666589534
3.5435 5.341800366395517
3.544 5.345600841500819
3.5445 5.352111194780233
3.545 5.363702783668036
3.5455 5.384276808781384
3.546 5.417907402718954
3.5465 5.464289986974573
3.547 5.515677565838787
3.5475 5.56210302667587
3.548 5.598700648071927
3.5485 5.6260492837413745
3.549 5.6470342371356095
3.5495 5.664537448518396
3.55 5.680935542165202
3.5505 5.697992303299016
3.551 5.716705525759221
3.5515 5.736820456839488
3.552 5.756380103720557
3.5525 5.772136644220336
3.553 5.781058312730342
3.5535 5.781975131484265
3.554 5.776112563275912
3.5545 5.766237935412229
3.555 5.755318190633399
3.5555 5.745560943664182
3.556 5.738154178215585
3.5565 5.733459584025943
3.557 5.731349462678549
3.5575 5.73154893724199
3.558 5.7338660959055945
3.5585 5.738343908494794
3.559 5.745449190610411
3.5595 5.756459245362328
3.56 5.774054819074233
3.5605 5.803114915740301
3.561 5.851092396957745
3.5615 5.92591959028566
3.562 6.027382587622321
3.5625 6.132295218466697
3.563 6.191561682253584
3.5635 6.163872771454742
3.564 6.05556789049425
3.5645 5.909912607875829
3.565 5.76853854761475
3.5655 5.653489586141036
3.566 5.570366660102294
3.5665 5.515847276717829
3.567 5.4831341137994665
3.5675 5.465161349645721
3.568 5.456273759387
3.5685 5.452640277793736
3.569 5.451931669268743
3.5695 5.452797719083478
3.57 5.454459289430662
3.5705 5.456454724540074
3.571 5.458494232892634
3.5715 5.460405896219748
3.572 5.462077098124772
3.5725 5.463453992593437
3.573 5.464531636026289
3.5735 5.465338261704766
3.574 5.46596178974682
3.5745 5.466541108067175
3.575 5.467317083343215
3.5755 5.4686750226746055
3.576 5.471295845591498
3.5765 5.476384301253014
3.577 5.486129707066547
3.5775 5.504503240127884
3.578 5.538456669771599
3.5785 5.599326076263169
3.579 5.702384872971167
3.5795 5.8572482343511245
3.58 6.041457594957763
3.5805 6.188855292976515
3.581 6.2484596176238645
3.5815 6.234529708738012
3.582 6.188164346407798
3.5825 6.137293071331631
3.583 6.093766913428049
3.5835 6.060067542311429
3.584 6.034935770349967
3.5845 6.016056281910683
3.585 6.001554932055719
3.5855 5.990310190383457
3.586 5.9814310438777865
3.5865 5.97381844689317
3.587 5.966196790209035
3.5875 5.95752238585725
3.588 5.947426942871547
3.5885 5.93629831471977
3.589 5.924904335787946
3.5895 5.913889018303183
3.59 5.903632017074684
3.5905 5.894292875051813
3.591 5.886041482393847
3.5915 5.879091007065774
3.592 5.8735951675445355
3.5925 5.86961080397714
3.593 5.867064118905403
3.5935 5.865834738719271
3.594 5.865832214113806
3.5945 5.867061659554511
3.595 5.869531901842362
3.5955 5.872849929928587
3.596 5.874651075675826
3.5965 5.866154322726129
3.597 5.826539703724438
3.5975 5.740294541112532
3.598 5.641033636952918
3.5985 5.572598598670621
3.599 5.536304930752965
3.5995 5.518259751622739
3.6 5.509151781042475
3.6005 5.504497983232505
3.601 5.502203924632245
3.6015 5.501227096676419
3.602 5.500976955353239
3.6025 5.50109527304381
3.603 5.501353797614825
3.6035 5.501600882644925
3.604 5.501743127284953
3.6045 5.501731166125022
3.605 5.501536503664819
3.6055 5.501162121699891
3.606 5.500657309358391
3.6065 5.5001445771145905
3.607 5.499893189739111
3.6075 5.500470782778764
3.608 5.503166837388188
3.6085 5.511085123621208
3.609 5.531947425743531
3.6095 5.583207225448018
3.61 5.687423965995914
3.6105 5.819694906098534
3.611 5.899137711603545
3.6115 5.917554984061106
3.612 5.913338496630554
3.6125 5.90605294490618
3.613 5.900437713480028
3.6135 5.896809201635066
3.614 5.894704326247228
3.6145 5.8937147450269896
3.615 5.8936138054852725
3.6155 5.894323450457542
3.616 5.8958980560458025
3.6165 5.898517155706428
3.617 5.90253365448624
3.6175 5.908469981752845
3.618 5.9170107646188965
3.6185 5.928832589054239
3.619 5.944175248981678
3.6195 5.962111439685111
3.62 5.980153970047195
3.6205 5.995082277748678
3.621 6.0047169100749676
3.6215 6.008917242035941
3.622 6.009180553794457
3.6225 6.007748147872875
3.623 6.007052121359643
3.6235 6.009219606358843
3.624 6.015756542993041
3.6245 6.026901183412112
3.625 6.039286915296596
3.6255 6.037959266692659
3.626 5.984652516708395
3.6265 5.848861131363612
3.627 5.6925709405811835
3.6275 5.5898258225886766
3.628 5.537761788727583
3.6285 5.5125676828957575
3.629 5.499814644328686
3.6295 5.492911495841951
3.63 5.488989222960336
3.6305 5.486782651639062
3.631 5.485706347717561
3.6315 5.485442566046626
3.632 5.485790346557114
3.6325 5.486553311982806
3.633 5.487500114902969
3.6335 5.488350831762678
3.634 5.488824065970673
3.6345 5.488763925291571
3.635 5.488208597057361
3.6355 5.48736718562039
3.636 5.486472008770696
3.6365 5.485669279306287
3.637 5.485013247023786
3.6375 5.484514173281981
3.638 5.484176250416081
3.6385 5.484014562446331
3.639 5.484075292415725
3.6395 5.484465578728517
3.64 5.485409853022019
3.6405 5.487394790822825
3.641 5.491473040307606
3.6415 5.499939273706196
3.642 5.517779857042412
3.6425 5.555123580370885
3.643 5.629719962774332
3.6435 5.763548728682179
3.644 5.96299823721382
3.6445 6.193162028228493
3.645 6.393465764780472
3.6455 6.5258925910185726
3.646 6.577906840177415
3.6465 6.535394178763393
3.647 6.387867296912808
3.6475 6.164235382212474
3.648 5.933939681243461
3.6485 5.753836797932228
3.649 5.636565644924377
3.6495 5.567680498420345
3.65 5.5288601997642415
3.6505 5.50701515612544
3.651 5.494398551417512
3.6515 5.486799749439933
3.652 5.481980433655582
3.6525 5.47877363216453
3.653 5.476551949862064
3.6535 5.474975856451262
3.654 5.473859223087584
3.6545 5.473085990366122
3.655 5.472566843670186
3.6555 5.472221594643121
3.656 5.471968426374544
3.6565 5.4717415241959975
3.657 5.471521201053636
3.6575 5.471332072385354
3.658 5.47124527927187
3.6585 5.471315101680566
3.659 5.47157186391821
3.6595 5.472033958500876
3.66 5.472714891597465
3.6605 5.473655678022571
3.661 5.474961651645342
3.6615 5.476883324153628
3.662 5.479997078602209
3.6625 5.48567369065471
3.663 5.497201219137998
3.6635 5.522042779704415
3.664 5.573390897628658
3.6645 5.660365973925026
3.665 5.762906842722109
3.6655 5.84278033228441
3.666 5.888710845074983
3.6665 5.911727448649379
3.667 5.922362151315913
3.6675 5.925492395144976
3.668 5.922652746712402
3.6685 5.913986813568335
3.669 5.899116307575322
3.6695 5.877452241699394
3.67 5.847943216126505
3.6705 5.808532705295861
3.671 5.7564027875818775
3.6715 5.691688907240244
3.672 5.623555105584505
3.6725 5.567479711069484
3.673 5.53164594834016
3.6735 5.512778852789801
3.674 5.5039764483749165
3.6745 5.500204012746747
3.675 5.498798035695272
3.6755 5.4985221882652064
3.676 5.4988136518494395
3.6765 5.499405363106731
3.677 5.500161063472945
3.6775 5.500985278996862
3.678 5.50181052967836
3.6785 5.502545135561495
3.679 5.503105355143705
3.6795 5.503411304165204
3.68 5.503452195441574
3.6805 5.50329863538196
3.681 5.503062027898589
3.6815 5.502898053048477
3.682 5.502992444745916
3.6825 5.5035438517288044
3.683 5.504807541248815
3.6835 5.507077807680216
3.684 5.510764359035838
3.6845 5.516525249670939
3.685 5.525552308341855
3.6855 5.5400299157550785
3.686 5.5637815939158655
3.6865 5.602477529556277
3.687 5.661159232823139
3.6875 5.735117438052639
3.688 5.801429212112903
3.6885 5.835484383120922
3.689 5.837839876039703
3.6895 5.825707580739523
3.69 5.812197546383385
3.6905 5.802050579690158
3.691 5.795641919408955
3.6915 5.792192833548628
3.692 5.79097684320197
3.6925 5.79159358291133
3.693 5.7939066267887975
3.6935 5.797614919845167
3.694 5.801014076469195
3.6945 5.798179676769236
3.695 5.778168500433249
3.6955 5.738194364968586
3.696 5.694292338605156
3.6965 5.660311281275013
3.697 5.636655870342179
3.6975 5.619093660188889
3.698 5.60438376910036
3.6985 5.591132656434932
3.699 5.5791513810765645
3.6995 5.568502672179247
3.7 5.559041950390035
3.7005 5.550580272835567
3.701 5.543142806645071
3.7015 5.53692895478524
3.702 5.532098009911617
3.7025 5.528647042820027
3.703 5.526407774178289
3.7035 5.525158074279866
3.704 5.52469760926953
3.7045 5.5248736640949785
3.705 5.525566969777773
3.7055 5.526673092309136
3.706 5.5281047710828615
3.7065 5.529772452050264
3.707 5.531603263547358
3.7075 5.533548267764863
3.708 5.535583947224622
3.7085 5.537737609011775
3.709 5.540100875083557
3.7095 5.542846359656246
3.71 5.546255714425459
3.7105 5.5507759480517835
3.711 5.557199763396343
3.7115 5.5669646131418515
3.712 5.582589396549316
3.7125 5.6076774384835195
3.713 5.6454147532538395
3.7135 5.695047722437789
3.714 5.750132594028744
3.7145 5.8027064982428405
3.715 5.849176884998314
3.7155 5.890805479611198
3.716 5.930609390597204
3.7165 5.970758850327745
3.717 6.010039398685293
3.7175 6.0417748538363005
3.718 6.054793947406346
3.7185 6.040184841841712
3.719 6.000109600219873
3.7195 5.948195937593177
3.72 5.900020761203794
3.7205 5.86418730875813
3.721 5.841488777201692
3.7215 5.8286708274658325
3.722 5.821980872093797
3.7225 5.81865816604387
3.723 5.8170776404232525
3.7235 5.816382199006465
3.724 5.816154681692937
3.7245 5.816214897448831
3.725 5.81650286790829
3.7255 5.817024159272017
3.726 5.817840329137435
3.7265 5.819074381631812
3.727 5.820950141345821
3.7275 5.823855179711695
3.728 5.828389994759832
3.7285 5.835365251967725
3.729 5.845625748232956
3.7295 5.859542192045455
3.73 5.876141115247591
3.7305 5.892427513519283
3.731 5.90396829209848
3.7315 5.907132953575281
3.732 5.901426232835406
3.7325 5.889640597391369
3.733 5.875876924913988
3.7335 5.863353582161227
3.734 5.853637118474983
3.7345 5.846987287940608
3.735 5.8429797422871586
3.7355 5.840983793688115
3.736 5.840396220655578
3.7365 5.840755008419941
3.737 5.841726606863717
3.7375 5.843111898723566
3.738 5.8448315451563735
3.7385 5.846912559821004
3.739 5.8494339147075225
3.7395 5.852422087439032
3.74 5.855746613186294
3.7405 5.859028700823409
3.741 5.861717990559019
3.7415 5.863269656574093
3.742 5.863420372326677
3.7425 5.862318502135337
3.743 5.860501575857923
3.7435 5.858731352995876
3.744 5.857918178606941
3.7445 5.859150662489177
3.745 5.863837958402747
3.7455 5.874107758600471
3.746 5.893384678224506
3.7465 5.927061834064141
3.747 5.982441934699058
3.7475 6.065746435061105
3.748 6.1742855219610435
3.7485 6.28874661430035
3.749 6.376564720353579
3.7495 6.406954011279056
3.75 6.36280359185301
3.7505 6.2505315785329065
3.751 6.108739259501612
3.7515 5.988833530511138
3.752 5.912642730855722
3.7525 5.870569677202027
3.753 5.847651916465526
3.7535 5.834718526979411
3.754 5.827169260521939
3.7545 5.822606246627161
3.755 5.819703696958979
3.7555 5.817724260473699
3.756 5.81626233352221
3.7565 5.81511973533459
3.757 5.814221821297255
3.7575 5.813595891755507
3.758 5.813381697037577
3.7585 5.813870342712785
3.759 5.815538078836872
3.7595 5.818999328225545
3.76 5.824737309544189
3.7605 5.8325278844590605
3.761 5.840940963241015
3.7615 5.847771026002502
3.762 5.851371751001264
3.7625 5.851630722136934
3.763 5.8495834898859345
3.7635 5.846274364660215
3.764 5.842249337828709
3.7645 5.837919505277328
3.765 5.83403359316305
3.7655 5.8315813523250855
3.766 5.831594196788358
3.7665 5.835236371732091
3.767 5.844329242962712
3.7675 5.862307143850077
3.768 5.895979355883832
3.7685 5.959035529189582
3.769 6.076684882373194
3.7695 6.2781181328109605
3.77 6.548304231428511
3.7705 6.797513005124464
3.771 6.953158042953112
3.7715 7.013227644363414
3.772 6.992244916947086
3.7725 6.88380193293619
3.773 6.668863270040915
3.7735 6.3761410621674495
3.774 6.1146197407294425
3.7745 5.955127209531118
3.775 5.876116422537009
3.7755 5.8385485712147025
3.776 5.8200000415680675
3.7765 5.810373571115929
3.777 5.805186087285443
3.7775 5.802337768293737
3.778 5.800774887543608
3.7785 5.799922628818767
3.779 5.799446379646816
3.7795 5.799142416947707
3.78 5.798866049638462
3.7805 5.79853046759778
3.781 5.798054297510043
3.7815 5.797380344921671
3.782 5.796503737309972
3.7825 5.795456612553621
3.783 5.794294082436978
3.7835 5.793054460092747
3.784 5.791792130024942
3.7845 5.790579685056701
3.785 5.789507597198958
3.7855 5.788684610783512
3.786 5.7882473056955375
3.7865 5.788379531564066
3.787 5.789344876576954
3.7875 5.791508980981333
3.788 5.795355545845699
3.7885 5.801514740337075
3.789 5.810780828234635
3.7895 5.824127064802579
3.79 5.842680613297188
3.7905 5.867460655777919
3.791 5.898899544854399
3.7915 5.936813922770999
3.792 5.98140285100279
3.7925 6.034468738639686
3.793 6.1007076467251595
3.7935 6.18879590653482
3.794 6.312473850042772
3.7945 6.488708350816432
3.795 6.723432888338663
3.7955 6.981693964593464
3.796 7.187505999406182
3.7965 7.2984363805277495
3.797 7.338821289993473
3.7975 7.347896807493636
3.798 7.347545450711983
3.7985 7.345531707345253
3.799 7.343814908604398
3.7995 7.342660047961638
3.8 7.341996332953362
3.8005 7.341737204341981
3.801 7.341839052494151
3.8015 7.34227102651633
3.802 7.342975747445242
3.8025 7.343599510982268
3.803 7.34186485408538
3.8035 7.323907126913814
3.804 7.214762679268371
3.8045 6.792730627018954
3.805 6.180398874415199
3.8055 5.889300102007671
3.806 5.806979782361522
3.8065 5.7828046555252
3.807 5.7739191561148635
3.8075 5.769775508381717
3.808 5.7673623778828285
3.8085 5.765624002709871
3.809 5.764117761326374
3.8095 5.76263600711327
3.81 5.761058774141278
3.8105 5.759320312700946
3.811 5.757354656671235
3.8115 5.75510649434061
3.812 5.752512720027441
3.8125 5.749505005592211
3.813 5.74605098576039
3.8135 5.742165038039144
3.814 5.737951131621984
3.8145 5.733600278136779
3.815 5.729348187265937
3.8155 5.725456355014765
3.816 5.722203937017805
3.8165 5.719916004838189
3.817 5.718978145194579
3.8175 5.719878373829519
3.818 5.723283073976174
3.8185 5.730213872113523
3.819 5.742370941899153
3.8195 5.762534442286042
3.82 5.794556666698072
3.8205 5.841945460814919
3.821 5.9036862959938405
3.8215 5.968681613771218
3.822 6.015162323729993
3.8225 6.020541946885513
3.823 5.977148524314072
3.8235 5.899845345187139
3.824 5.817262793327164
3.8245 5.752305842187419
3.825 5.71126684838837
3.8255 5.688831641108318
3.826 5.6773158385642715
3.8265 5.6712315474304384
3.827 5.667603523706149
3.8275 5.665020542021346
3.828 5.662840087955266
3.8285 5.660742754739645
3.829 5.658547856503957
3.8295 5.656165211581004
3.83 5.6535655764834845
3.8305 5.650808882140235
3.831 5.648079256581798
3.8315 5.645785906749917
3.832 5.644771497510267
3.8325 5.646651343020184
3.833 5.6541355055472176
3.8335 5.67064564125316
3.834 5.69813272429369
3.8345 5.73285425537749
3.835 5.762727186638251
3.8355 5.77233466114975
3.836 5.754816692948995
3.8365 5.718043643108888
3.837 5.677559578141433
3.8375 5.644719819049862
3.838 5.622439840491027
3.8385 5.608666182899259
3.839 5.600369815799733
3.8395 5.595261635332423
3.84 5.591954678774225
3.8405 5.589664196335058
3.841 5.5879523931866375
3.8415 5.586548450011928
3.842 5.585279683732257
3.8425 5.584030716952715
3.843 5.5827441362737344
3.8435 5.581446480556322
3.844 5.580260189073338
3.8445 5.579458521079169
3.845 5.5794241478770354
3.8455 5.580449386869268
3.846 5.582268697525232
3.8465 5.583641770807142
3.847 5.582703521860126
3.8475 5.578258329914502
3.848 5.570681692088065
3.8485 5.561489336364619
3.849 5.552239619630224
3.8495 5.543886848661226
3.85 5.5367913780189175
3.8505 5.530963544628835
3.851 5.526281332700573
3.8515 5.522584613450001
3.852 5.519711347177549
3.8525 5.517514463968525
3.853 5.5158487149370545
3.8535 5.514582971938963
3.854 5.513612280984012
3.8545 5.512880052182463
3.855 5.512398985243361
3.8555 5.512280103820104
3.856 5.512760042331478
3.8565 5.514171221503024
3.857 5.516870003057295
3.8575 5.521043150248521
3.858 5.526379258029498
3.8585 5.531753334094511
3.859 5.535208391504304
3.8595 5.534683561673972
3.86 5.529156582791432
3.8605 5.519380595571275
3.861 5.507427321630378
3.8615 5.495453770050758
3.862 5.484805819374356
3.8625 5.475932450686796
3.863 5.468739927543067
3.8635 5.462936260486665
3.864 5.458226570328416
3.8645 5.454349460047067
3.865 5.451099578359769
3.8655 5.4483036756810135
3.866 5.445830217277883
3.8665 5.443561757986829
3.867 5.441420923781661
3.8675 5.439355013464568
3.868 5.437332933530265
3.8685 5.435338987467882
3.869 5.433349754967263
3.8695 5.431308979623272
3.87 5.4291300310825
3.8705 5.426716168151104
3.871 5.423954288574399
3.8715 5.420720226447167
3.872 5.416882980843579
3.8725 5.4123761941373365
3.873 5.407271733002097
3.8735 5.401763203916853
3.874 5.396123135620345
3.8745 5.390582775618747
3.875 5.385294866782794
3.8755 5.380358538451982
3.876 5.375843133504941
3.8765 5.371813498616192
3.877 5.368330618414999
3.8775 5.365443731588887
3.878 5.363197297820341
3.8785 5.3616418964235
3.879 5.36085899664078
3.8795 5.360976244250913
3.88 5.36216452196583
3.8805 5.364557803317353
3.881 5.368060470146031
3.8815 5.372136251766162
3.882 5.3759008346028
3.8825 5.378364409691106
3.883 5.378529561786311
3.8835 5.375457020861844
3.884 5.368553817361618
3.8845 5.358136175429174
3.885 5.345494326575671
3.8855 5.332360300738922
3.886 5.320100486602061
3.8865 5.309353762817238
3.887 5.300133469321884
3.8875 5.292149655581464
3.888 5.285080887486196
3.8885 5.278695531770281
3.889 5.272883970111015
3.8895 5.267642830534943
3.89 5.263041023010255
3.8905 5.259230483277682
3.891 5.256431684075332
3.8915 5.25495262511915
3.892 5.255194612737662
3.8925 5.257663449152267
3.893 5.263020750754364
3.8935 5.272163008367889
3.894 5.286100999795889
3.8945 5.304980600312038
3.895 5.326056492036476
3.8955 5.3426448647828275
3.896 5.347337174626268
3.8965 5.338057071970193
3.897 5.319728235998993
3.8975 5.299593359625992
3.898 5.282159376357925
3.8985 5.268580294066436
3.899 5.258362749524488
3.8995 5.250846206504586
3.9 5.245716848826468
3.9005 5.243098710062893
3.901 5.243575660371149
3.9015 5.248079710292566
3.902 5.257793555337332
3.9025 5.274239799177624
3.903 5.29951784099985
3.9035 5.335950266732895
3.904 5.383433764667552
3.9045 5.433869281736254
3.905 5.467758699542176
3.9055 5.4633149831611645
3.906 5.415357980552787
3.9065 5.3426735144995865
3.907 5.272358489595631
3.9075 5.220135740404431
3.908 5.186963855151011
3.9085 5.16706068510588
3.909 5.154709024706274
3.9095 5.146307387059646
3.91 5.139980948017921
3.9105 5.13482000304868
3.911 5.130400572025169
3.9115 5.126533584728397
3.912 5.123131116122241
3.9125 5.120180672378294
3.913 5.117727365798415
3.9135 5.115872373686618
3.914 5.1148490901984
3.9145 5.1151184355085535
3.915 5.117565360756081
3.9155 5.1238899396184125
3.916 5.137122570408827
3.9165 5.161941241423265
3.917 5.202685848201905
3.9175 5.251706411209956
3.918 5.2554001438021105
3.9185 5.094569722552948
3.919 4.7426626009725
3.9195 4.39014417074153
3.92 4.1646099585939345
3.9205 4.046058747773553
3.921 3.987263511416381
3.9215 3.958268443945731
3.922 3.9438859550617122
3.9225 3.9367743951691745
3.923 3.9333711606002
3.9235 3.9319258874686307
3.924 3.931595150331545
3.9245 3.931964416096526
3.925 3.932827974715635
3.9255 3.934075513710078
3.926 3.935661597158002
3.9265 3.937573435912797
3.927 3.9398103616246702
3.9275 3.942334696956318
3.928 3.9450496203441796
3.9285 3.9478463470503167
3.929 3.950690591538458
3.9295 3.953750397038319
3.93 3.95751910577303
3.9305 3.9630160678773256
3.931 3.972260639665202
3.9315 3.9893518237768957
3.932 4.022663639213444
3.9325 4.0881388368356015
3.933 4.209044625905068
3.9335 4.39674909520257
3.934 4.613707443027832
3.9345 4.790972161260542
3.935 4.899558098214409
3.9355 4.95551712201173
3.936 4.982261195892966
3.9365 4.994869928265225
3.937 5.001007561742997
3.9375 5.004198495953157
3.938 5.005832199999445
3.9385 5.006137282336945
3.939 5.0048565360828485
3.9395 5.001752125126852
3.94 4.996841384431137
3.9405 4.990208820410243
3.941 4.981643482470305
3.9415 4.970249352162962
3.942 4.954197350767376
3.9425 4.9305547973542785
3.943 4.895028014115575
3.9435 4.841345837913212
3.944 4.7611143973146826
3.9445 4.64619856340414
3.945 4.4970194238692
3.9455 4.3322620691927485
3.946 4.1836363316349265
3.9465 4.073578421787217
3.947 4.003497675878735
3.9475 3.9623689164829665
3.948 3.93838571635536
3.9485 3.923415652771628
3.949 3.9129917053254664
3.9495 3.905071196927554
3.95 3.898844189828174
3.9505 3.8939806039871785
3.951 3.890292558865565
3.9515 3.8876502858157673
3.952 3.8859133115876796
3.9525 3.8847474949904894
3.953 3.8834680103938704
3.9535 3.881163124967725
3.954 3.877263506320886
3.9545 3.8720411520069673
3.955 3.8664838949666445
3.9555 3.8616639675860034
3.956 3.858312499250734
3.9565 3.8569526345422114
3.957 3.8584217351378234
3.9575 3.8645498432897964
3.958 3.8791978068363138
3.9585 3.910400327218693
3.959 3.974203551058646
3.9595 4.098175330170821
3.96 4.309756899359965
3.9605 4.586123720128993
3.961 4.828781821605923
3.9615 4.967612682996113
3.962 5.021522125941172
3.9625 5.033904615417867
3.963 5.031461294923846
3.9635 5.025388157854922
3.964 5.019320558308713
3.9645 5.013935462803459
3.965 5.0090114533449475
3.9655 5.004306320509312
3.966 4.99983705248497
3.9665 4.995900141474263
3.967 4.992893598696816
3.9675 4.991075396456211
3.968 4.99047180553669
3.9685 4.990941483523556
3.969 4.992296948442262
3.9695 4.994341593472922
3.97 4.996899006780075
3.9705 4.999819667730498
3.971 5.002981486029872
3.9715 5.006299180437485
3.972 5.009749421951388
3.9725 5.0134306017596595
3.973 5.017667810724601
3.9735 5.023241657686495
3.974 5.031777859074652
3.9745 5.046208578315013
3.975 5.070767002623163
3.9755 5.109195749624658
3.976 5.160478132436398
3.9765 5.214798355992113
3.977 5.255581241833197
3.9775 5.268570788203937
3.978 5.250374489166783
3.9785 5.210067091325512
3.979 5.162655146888631
3.9795 5.120459893052039
3.98 5.089209251856954
3.9805 5.06903489760617
3.981 5.057367500463294
3.9815 5.051186949038715
3.982 5.048142127268869
3.9825 5.0467614830617995
3.983 5.046259994020391
3.9835 5.04628054425448
3.984 5.0467011268911
3.9845 5.047518413063545
3.985 5.0487767876026615
3.9855 5.050543307890105
3.986 5.052889344975733
3.9865 5.05590500268766
3.987 5.059699951322016
3.9875 5.064391224245832
3.988 5.070083309248628
3.9885 5.076895360398951
3.989 5.084972652763812
3.9895 5.09444870416593
3.99 5.105264314458547
3.9905 5.11686358020549
3.991 5.128048073742584
3.9915 5.13721152189932
3.992 5.142945962496889
3.9925 5.144562021862257
3.993 5.1422512649664744
3.9935 5.136850218775678
3.994 5.129563173648349
3.9945 5.121750633572604
3.995 5.114617094661825
3.9955 5.108935409016847
3.996 5.104926358766787
3.9965 5.102369878152223
3.997 5.10090134911557
3.9975 5.100229941951338
3.998 5.100166112473132
3.9985 5.100580695920205
3.999 5.1013835307085715
3.9995 5.102513843255749
4.0 5.1039459853160425
4.0005 5.105690451442942
4.001 5.107817311981591
4.0015 5.11052399899443
4.002 5.1142211458389
4.0025 5.119658740541451
4.003 5.127954345347258
4.0035 5.140180519831829
4.004 5.15620012744878
4.0045 5.173179577923107
4.005 5.185691597879088
4.0055 5.188669934927868
4.006 5.181334353248064
4.0065 5.167829429359014
4.007 5.154026692873621
4.0075 5.143824361570075
4.008 5.138000108919296
4.0085 5.13549637798264
4.009 5.134925281309408
4.0095 5.135282170015537
4.01 5.136010199327164
4.0105 5.136847431485907
4.011 5.137701503385368
4.0115 5.138575039979757
4.012 5.1395343650321434
4.0125 5.140698882339978
4.013 5.142255462183527
4.0135 5.144496145648991
4.014 5.147843264442195
4.0145 5.152890664044725
4.015 5.160364527031384
4.0155 5.170854835675072
4.016 5.184209155827916
4.0165 5.198788946572768
4.017 5.2115609318076475
4.0175 5.219665940674807
4.018 5.222103707060003
4.0185 5.219689176741574
4.019 5.213759308912317
4.0195 5.20557393370689
4.02 5.196512050254472
4.0205 5.188111908191588
4.021 5.181539621616243
4.0215 5.177180510011595
4.022 5.174767432087413
4.0225 5.173765784738893
4.023 5.17370757667006
4.0235 5.174292043515616
4.024 5.175355037981993
4.0245 5.176837283673115
4.025 5.1787366158978
4.0255 5.181088614067021
4.026 5.183958090703775
4.0265 5.187449185903934
4.027 5.1917099308843975
4.0275 5.196984783907454
4.028 5.203540627336424
4.0285 5.211493918940758
4.029 5.220470466646371
4.0295 5.229388542646894
4.03 5.236733089343548
4.0305 5.241233168973298
4.031 5.24259123426206
4.0315 5.241492652656558
4.032 5.239063460773443
4.0325 5.236305090283346
4.033 5.233900364881644
4.0335 5.232228153517972
4.034 5.231416706319584
4.0345 5.231433399951384
4.035 5.232146315374517
4.0355 5.233418187262685
4.036 5.235145939915548
4.0365 5.237262133082663
4.037 5.239737545257248
4.0375 5.2425609945075395
4.038 5.245730986095796
4.0385 5.249250778186966
4.039 5.253118506136237
4.0395 5.2573526242719515
4.04 5.261987017876913
4.0405 5.267060488170132
4.041 5.272601397460574
4.0415 5.278557116915366
4.042 5.284729867576691
4.0425 5.290780797119587
4.043 5.296328177278919
4.0435 5.301115226768743
4.044 5.30510332399349
4.0445 5.308421535754509
4.045 5.311247886850253
4.0455 5.313752796992596
4.046 5.316062047820137
4.0465 5.318238532631226
4.047 5.3203001699042
4.0475 5.32224924328954
4.048 5.324114436501477
4.0485 5.325951360941491
4.049 5.327841429803043
4.0495 5.329872287423046
4.05 5.3321282717566385
4.0505 5.334678291280874
4.051 5.337538497061787
4.0515 5.340632628312103
4.052 5.343755225724682
4.0525 5.346628170135626
4.053 5.349079054549182
4.0535 5.35113696415987
4.054 5.353001434180611
4.0545 5.354897315209695
4.055 5.356945360159176
4.0555 5.359169010606219
4.056 5.361506845260462
4.0565 5.363847323026731
4.057 5.366053172361544
4.0575 5.368026246274174
4.058 5.3697888690183655
4.0585 5.3714809917832005
4.059 5.373300576402305
4.0595 5.375436206357169
4.06 5.378040998536366
4.0605 5.381216187182727
4.061 5.384973609661773
4.0615 5.389200530674258
4.062 5.393665153525192
4.0625 5.398144134955857
4.063 5.40254062512165
4.0635 5.406874164626864
4.064 5.410932564660791
4.0645 5.413979091131643
4.065 5.415002702480243
4.0655 5.413521138096308
4.066 5.410214906936903
4.0665 5.406488367850115
4.067 5.403526747169875
4.0675 5.401846517982334
4.068 5.401367092855186
4.0685 5.4017608118765255
4.069 5.402681465542787
4.0695 5.403857596288847
4.07 5.405119394778045
4.0705 5.4063841198898706
4.071 5.407614959975864
4.0715 5.408819975082234
4.072 5.410053012482186
4.0725 5.411421701852544
4.073 5.413152735050976
4.0735 5.415706212732862
4.074 5.4199418785843365
4.0745 5.427232086795269
4.075 5.439265584253698
4.0755 5.457344673448708
4.076 5.4809829044173375
4.0765 5.50608149933963
4.077 5.5252991621041305
4.0775 5.532121573606177
4.078 5.525014325145775
4.0785 5.508023977044897
4.079 5.487861758954284
4.0795 5.469827644941335
4.08 5.456253371327551
4.0805 5.447331231878565
4.081 5.442281668585552
4.0815 5.440057729343816
4.082 5.439690440635027
4.0825 5.440454253249489
4.083 5.441874113246985
4.0835 5.4436732323231345
4.084 5.44569967570997
4.0845 5.4478820745575005
4.085 5.450204585632696
4.0855 5.4526963953711425
4.086 5.455435976934235
4.0865 5.458520345430814
4.087 5.4620768349737
4.0875 5.466198236515976
4.088 5.4708749415470885
4.0885 5.475849060426365
4.089 5.480532933849347
4.0895 5.484106179229889
4.09 5.4858203505533565
4.0905 5.485362193467828
4.091 5.483073177194943
4.0915 5.479826813769352
4.092 5.476541980551601
4.0925 5.473839170529602
4.093 5.471931668477921
4.0935 5.470790182306417
4.094 5.4702555661439005
4.0945 5.470152973585205
4.095 5.470336616708747
4.0955 5.470706310908409
4.096 5.471188085143296
4.0965 5.47171158527962
4.097 5.472219494495369
4.0975 5.472650386899134
4.098 5.472926162187128
4.0985 5.472976477724754
4.099 5.472798330126497
4.0995 5.472463031513317
4.1 5.472094452927492
4.1005 5.471836482634775
4.101 5.471819780868498
4.1015 5.47210658195602
4.102 5.472697857535226
4.1025 5.4735429123357475
4.103 5.474600715310092
4.1035 5.475846739383825
4.104 5.477286951868533
4.1045 5.478961966452943
4.105 5.480955849420982
4.1055 5.483402725903935
4.106 5.486523152365474
4.1065 5.490696966447202
4.107 5.496707503843051
4.1075 5.506276945378585
4.108 5.5227885411983335
4.1085 5.551276683740807
4.109 5.595076266509991
4.1095 5.647789040576842
4.11 5.688488044094828
4.1105 5.69393595023307
4.111 5.660940840107545
4.1115 5.609739298964334
4.112 5.563578498748975
4.1125 5.532452975868556
4.113 5.51475489664018
4.1135 5.5055148360101684
4.114 5.500865230895761
4.1145 5.498648332400692
4.115 5.497811210869426
4.1155 5.497864440708301
4.116 5.49858209799392
4.1165 5.499854335314972
4.117 5.501632101060168
4.1175 5.503884231488425
4.118 5.5065837205485755
4.1185 5.509677295473193
4.119 5.513057883667703
4.1195 5.516548850041663
4.12 5.519932884197066
4.1205 5.523037456814602
4.121 5.52583657627996
4.1215 5.528407083038521
4.122 5.53084520901371
4.1225 5.533209971951892
4.123 5.535530830612429
4.1235 5.537843188547726
4.124 5.540137091562612
4.1245 5.5423665556650255
4.125 5.544484631637368
4.1255 5.546479818630988
4.126 5.5483894105328355
4.1265 5.550324536739768
4.127 5.552447775130488
4.1275 5.5548827982941615
4.128 5.557638047822446
4.1285 5.560553333786005
4.129 5.563319561354484
4.1295 5.565578547396783
4.13 5.567019404590126
4.1305 5.567493423374732
4.131 5.566972473167218
4.1315 5.565519967287618
4.132 5.563362660652172
4.1325 5.560893593042899
4.133 5.558602855261522
4.1335 5.556835025222985
4.134 5.555692419124694
4.1345 5.555116220450606
4.135 5.554979329155887
4.1355 5.555189392696673
4.136 5.55567437352969
4.1365 5.556391857104653
4.137 5.557307806055756
4.1375 5.558401951271475
4.138 5.559672044877014
4.1385 5.561149688953763
4.139 5.5629139994694095
4.1395 5.565119074272579
4.14 5.56799414322708
4.1405 5.571840042131536
4.141 5.57692156921694
4.1415 5.583237221085345
4.142 5.590364486810162
4.1425 5.597493055311612
4.143 5.603715508973948
4.1435 5.6082427203737515
4.144 5.610238850011027
4.1445 5.608879850078002
4.145 5.603962865428962
4.1455 5.596569264585983
4.146 5.5886585444517385
4.1465 5.581993801588731
4.147 5.57743424439725
4.1475 5.574954886055074
4.148 5.574043462430084
4.1485 5.574127133366335
4.149 5.574766617319701
4.1495 5.575687833115853
4.15 5.5767319783889215
4.1505 5.577825617624357
4.151 5.578945091525349
4.1515 5.580123920416727
4.152 5.58146008853127
4.1525 5.583170230821628
4.153 5.585669844903513
4.1535 5.589754895024417
4.154 5.596763410810493
4.1545 5.608512741515679
4.155 5.626438996472046
4.1555 5.649774960693171
4.156 5.673960028135954
4.1565 5.6915431291645815
4.157 5.695981900222187
4.1575 5.685861395947447
4.158 5.665942699847331
4.1585 5.6440611757400445
4.159 5.626504293196121
4.1595 5.615492638272557
4.16 5.61010287290831
4.1605 5.608367473174288
4.161 5.608665305722089
4.1615 5.6100050747797345
4.162 5.611870262443353
4.1625 5.61401150724238
4.163 5.616313605339971
4.1635 5.618737402926105
4.164 5.621291165742094
4.1645 5.624043583154017
4.165 5.6271471518956515
4.1655 5.630937376402017
4.166 5.636068515404671
4.1665 5.643673159212121
4.167 5.655224290913615
4.1675 5.671579314883355
4.168 5.691041959197652
4.1685 5.708317558045253
4.169 5.717116646446775
4.1695 5.714984934714157
4.17 5.704838760457942
4.1705 5.691864201212057
4.171 5.680075771549732
4.1715 5.671325337172179
4.172 5.665793253168997
4.1725 5.662808990513873
4.173 5.6615244609494235
4.1735 5.661256562802186
4.174 5.661563263068589
4.1745 5.662198068235168
4.175 5.66304446145701
4.1755 5.664025222415938
4.176 5.664920122813464
4.1765 5.664823523046031
4.177 5.660747326209736
4.1775 5.645096682650963
4.178 5.604627093833565
4.1785 5.529452546623209
4.179 5.433084558868283
4.1795 5.356016297456072
4.18 5.336783444550458
4.1805 5.386438907756502
4.181 5.483674756253019
4.1815 5.5854197573024456
4.182 5.654313900231846
4.1825 5.68387844075419
4.183 5.689825524729595
4.1835 5.687740270366171
4.184 5.684974176966748
4.1845 5.683434365969995
4.185 5.683058718318258
4.1855 5.6834021526092515
4.186 5.684068978075122
4.1865 5.684741416001434
4.187 5.685055611414438
4.1875 5.684269072571053
4.188 5.680445475770614
4.1885 5.668167311360711
4.189 5.633364352730175
4.1895 5.54588827003703
4.19 5.364717665244197
4.1905 5.084591503352061
4.191 4.778999806598926
4.1915 4.536385823054565
4.192 4.386088539143002
4.1925 4.316069450574937
4.193 4.308985245491097
4.1935 4.354258543596971
4.194 4.445913716229188
4.1945 4.5748532745230674
4.195 4.721629960502287
4.1955 4.857829392170124
4.196 4.956262635210405
4.1965 5.000084500216498
4.197 4.978426305439169
4.1975 4.88111433917014
4.198 4.699310429032793
4.1985 4.44352327218336
4.199 4.1643339123685985
4.1995 3.932986525399895
4.2 3.7845146918919985
4.2005 3.705113416887021
4.201 3.6661902880196537
4.2015 3.6471542329076216
4.202 3.637389248894416
4.2025 3.632182540888837
4.203 3.629525172067974
4.2035 3.6285612602181248
4.204 3.62900971216039
4.2045 3.6309679778908786
4.205 3.634871420284669
4.2055 3.641556010868066
4.206 3.652409026308896
4.2065 3.669847361615001
4.207 3.697526012090747
4.2075 3.7394788989071843
4.208 3.7972152355192152
4.2085 3.867148338747268
4.209 3.9415321801040895
4.2095 4.0136646602495665
4.21 4.082686025360753
4.2105 4.154540464758578
4.211 4.240376871879364
4.2115 4.355286852918696
4.212 4.516263482980508
4.2125 4.739559420665908
4.213 5.030482707982583
4.2135 5.364166279536227
4.214 5.670049539515964
4.2145 5.864001417886864
4.215 5.920655703141116
4.2155 5.8902341436097965
4.216 5.83629654072569
4.2165 5.791975887543326
4.217 5.7638340123719365
4.2175 5.748046486584623
4.218 5.739652437245536
4.2185 5.735211832080711
4.219 5.732808712079868
4.2195 5.731505138670891
4.22 5.730885983425995
4.2205 5.730782697140385
4.221 5.731146072291216
4.2215 5.7319730748000906
4.222 5.73331672869332
4.2225 5.735286525642908
4.223 5.73812112921398
4.2235 5.742252213914349
4.224 5.748446819910666
4.2245 5.757950330807069
4.225 5.772732242238752
4.2255 5.79574758324219
4.226 5.831038795399084
4.2265 5.883080161185707
4.227 5.953911657854413
4.2275 6.036297150030024
4.228 6.102639381229548
4.2285 6.096266955192571
4.229 5.946627737718102
4.2295 5.632541924797308
4.23 5.23328249033334
4.2305 4.86647954914057
4.231 4.596301012772114
4.2315 4.429518302269346
4.232 4.352582175263957
4.2325 4.354618092838243
4.233 4.433792297212494
4.2335 4.594544201622672
4.234 4.835928750463599
4.2345 5.127089101731232
4.235 5.397805009401764
4.2355 5.58419672589599
4.236 5.679952739292081
4.2365 5.717692902244839
4.237 5.728119298246027
4.2375 5.728022415927264
4.238 5.724478967058469
4.2385 5.719966335932491
4.239 5.715119410674796
4.2395 5.70992524990809
4.24 5.704288106681845
4.2405 5.698433711543125
4.241 5.693286247012169
4.2415 5.690814328758939
4.242 5.6939179704726905
4.2425 5.705525430714842
4.243 5.72648926961713
4.2435 5.753540301270951
4.244 5.779024210513936
4.2445 5.794013049082863
4.245 5.793509199533752
4.2455 5.779326087651595
4.246 5.758085351175352
4.2465 5.736622446400324
4.247 5.718925714041585
4.2475 5.706008232310132
4.248 5.697148332042409
4.2485 5.691172292374001
4.249 5.686991133195641
4.2495 5.683724772774128
4.25 5.680627512014856
4.2505 5.676929177385053
4.251 5.671609894271094
4.2515 5.663052354325862
4.252 5.648507397259656
4.2525 5.62328649021635
4.253 5.579851018431831
4.2535 5.507231596844973
4.254 5.392042056767962
4.2545 5.222611088141188
4.255 4.998006178433527
4.2555 4.735444328462822
4.256 4.46784082956163
4.2565 4.227450886518935
4.257 4.032639589472251
4.2575 3.886475469947208
4.258 3.7836343581081584
4.2585 3.716126834745876
4.259 3.6765144585011624
4.2595 3.6596148568733797
4.26 3.6638346986969514
4.2605 3.6924194802473442
4.261 3.7560408767749616
4.2615 3.8759068419912497
4.262 4.084868907247286
4.2625 4.411225909130114
4.263 4.829055026827519
4.2635 5.227619717406573
4.264 5.501053679564637
4.2645 5.64220349773228
4.265 5.701174554111728
4.2655 5.721834497548866
4.266 5.727564745744091
4.2665 5.728389009874149
4.267 5.728070423560996
4.2675 5.727859790224991
4.268 5.728096079636162
4.2685 5.728832128972834
4.269 5.730036444447824
4.2695 5.731672415790263
4.27 5.73369682692342
4.2705 5.736099153322603
4.271 5.738888639902535
4.2715 5.742118847256557
4.272 5.745901944666415
4.2725 5.750390461416118
4.273 5.755759648592888
4.2735 5.762119215050132
4.274 5.769345623414044
4.2745 5.776916492844541
4.275 5.783925509189431
4.2755 5.789448858679614
4.276 5.792972531302477
4.2765 5.79453644678745
4.277 5.794615586565485
4.2775 5.793893989548626
4.278 5.793036333238793
4.2785 5.792478897068032
4.279 5.7923790322787125
4.2795 5.792696936055756
4.28 5.793323026363539
4.2805 5.794195811281715
4.281 5.795285173859555
4.2815 5.796580043366297
4.282 5.798072182967199
4.2825 5.799764349046513
4.283 5.801685213151916
4.2835 5.803899938590338
4.284 5.806531217624435
4.2845 5.80977508984516
4.285 5.813911034106687
4.2855 5.819312348378289
4.286 5.826391028288094
4.2865 5.835515266372041
4.287 5.847006646278174
4.2875 5.861200882103035
4.288 5.87799026936612
4.2885 5.895400068026574
4.289 5.9085585848031235
4.2895 5.911576590987546
4.29 5.902049813951195
4.2905 5.883724350128634
4.291 5.863987299758825
4.2915 5.848682616523006
4.292 5.839441894653407
4.2925 5.834964982041966
4.293 5.83334668413615
4.2935 5.833189810316557
4.294 5.833704551798982
4.2945 5.83449766452837
4.295 5.835375614832745
4.2955 5.836261786212256
4.296 5.837152131864989
4.2965 5.838129801514877
4.297 5.839416216394217
4.2975 5.8414791224509
4.298 5.845272558817354
4.2985 5.852614223521731
4.299 5.866501811225143
4.2995 5.8906898683469775
4.3 5.927549323010829
4.3005 5.974900758470283
4.301 6.025491445408906
4.3015 6.070982709153864
4.302 6.105709422391569
4.3025 6.125488143858823
4.303 6.125108792960021
4.3035 6.100403124672407
4.304 6.0547005384160295
4.3045 5.999699570206633
4.305 5.948243688012721
4.3055 5.90719972366109
4.306 5.877206282841013
4.3065 5.856098162326263
4.307 5.841583467881073
4.3075 5.831892223585437
4.308 5.825548962005491
4.3085 5.821322069029507
4.309 5.818305704944364
4.3095 5.815920969069933
4.31 5.813847200565584
4.3105 5.811918908808168
4.311 5.810060572286843
4.3115 5.808259832319149
4.312 5.806544057362264
4.3125 5.8050053440100315
4.313 5.803808240562822
4.3135 5.803285470800428
4.314 5.804050444527086
4.3145 5.807223743014979
4.315 5.814663093746314
4.3155 5.828802076005064
4.316 5.851076508002818
4.3165 5.8787620406114
4.317 5.903642263621639
4.3175 5.918102695649952
4.318 5.922310382424947
4.3185 5.921078230081059
4.319 5.916911737023207
4.3195 5.909202392832836
4.32 5.8976593315293675
4.3205 5.884186691010975
4.321 5.871451118145365
4.3215 5.86127829171945
4.322 5.854436592863265
4.3225 5.851247470304254
4.323 5.8520038439679185
4.3235 5.85651532411008
4.324 5.8623226741874115
4.3245 5.861663933442766
4.325 5.843840860711029
4.3255 5.809592992338062
4.326 5.774070857595661
4.3265 5.74835928539767
4.327 5.733613642729057
4.3275 5.727524935190291
4.328 5.7283780214564155
4.3285 5.73612936247354
4.329 5.75274788561769
4.3295 5.782397229734269
4.33 5.829360949895999
4.3305 5.885807166292346
4.331 5.910207433321085
4.3315 5.868375665145394
4.332 5.803402923716713
4.3325 5.757464467928327
4.333 5.732193783219853
4.3335 5.71862962757137
4.334 5.710587253590041
4.3345 5.704999377009689
4.335 5.7004890433450415
4.3355 5.696438361776679
4.336 5.692580017148676
4.3365 5.688808993910972
4.337 5.685110690422049
4.3375 5.681510997197431
4.338 5.678049523548984
4.3385 5.674777854130096
4.339 5.671737056235975
4.3395 5.6689465074054946
4.34 5.666385515326694
4.3405 5.663967782586741
4.341 5.661571718761693
4.3415 5.659135693258317
4.342 5.656745375703639
4.3425 5.654658160826883
4.343 5.6532575842954325
4.3435 5.653061905047822
4.344 5.65488151295184
4.3445 5.660277861242412
4.345 5.672335976545889
4.3455 5.6948119554295085
4.346 5.721235783393342
4.3465 5.731124712331252
4.347 5.726778730692238
4.3475 5.7214279873769085
4.348 5.718512950062771
4.3485 5.7174486134845575
4.349 5.71738385433462
4.3495 5.717811479996306
4.35 5.718477395605526
4.3505 5.719284993205741
4.351 5.720208445004988
4.3515 5.721266567314802
4.352 5.722515741969853
4.3525 5.724019308346617
4.353 5.725874576808601
4.3535 5.728154470506962
4.354 5.730874346030563
4.3545 5.7339392970870575
4.355 5.73717369988814
4.3555 5.74037454811653
4.356 5.743381315582691
4.3565 5.746127968971234
4.357 5.748645256064992
4.3575 5.751098535124606
4.358 5.753780699828321
4.3585 5.75711801637956
4.359 5.761714048556617
4.3595 5.768463585688354
4.36 5.778645542622834
4.3605 5.79380998640853
4.361 5.8152275930641855
4.3615 5.842222345424919
4.362 5.868311403849133
4.3625 5.8766815013296965
4.363 5.847745075940662
4.3635 5.785304226872662
4.364 5.717590237776176
4.3645 5.664964691392204
4.365 5.630468807176375
4.3655 5.609954878292071
4.366 5.599085111505134
4.3665 5.595185002377037
4.367 5.597326379275768
4.3675 5.606146441003406
4.368 5.623732585693614
4.3685 5.652488028718158
4.369 5.691405197231087
4.3695 5.731706282889401
4.37 5.762139884758786
4.3705 5.779896970204908
4.371 5.789630849332149
4.3715 5.796577245192242
4.372 5.804126918845188
4.3725 5.814204291086056
4.373 5.827796447859506
4.3735 5.844652521215887
4.374 5.862411045599029
4.3745 5.8759911321908715
4.375 5.879362228460804
4.3755 5.869919745771472
4.376 5.851166885363763
4.3765 5.829933868203773
4.377 5.8113492311333514
4.3775 5.796675338633293
4.378 5.78475169645291
4.3785 5.77463055122726
4.379 5.766425728906634
4.3795 5.7603783819575325
4.38 5.756270543005642
4.3805 5.753613217056043
4.381 5.751923769655332
4.3815 5.750869262621584
4.382 5.7502463227756655
4.3825 5.749959509199482
4.383 5.749989362518797
4.3835 5.750368861482442
4.384 5.751171791902961
4.3845 5.752479680339026
4.385 5.754362758739878
4.3855 5.756815771519922
4.386 5.759733383901261
4.3865 5.762907892904361
4.387 5.766079773850284
4.3875 5.7689821693162235
4.388 5.771429756297043
4.3885 5.773402985110082
4.389 5.7751288212898375
4.3895 5.776974208801319
4.39 5.778941221111823
4.3905 5.7797004880661715
4.391 5.775814240369109
4.3915 5.762489240208475
4.392 5.73650790241548
4.3925 5.699473363066891
4.393 5.65804093786998
4.3935 5.619729801185051
4.394 5.588369354032921
4.3945 5.563728685300011
4.395 5.544271400159327
4.3955 5.529075624335564
4.396 5.5177625955501055
4.3965 5.509871433536994
4.397 5.504697971675786
4.3975 5.501496531711212
4.398 5.499648542418391
4.3985 5.498738612696614
4.399 5.498521341022328
4.3995 5.498906285793072
4.4 5.4999213675699865
4.4005 5.501674026428742
4.401 5.504338073778416
4.4015 5.508241956678096
4.402 5.514213181734044
4.4025 5.52424397645036
4.403 5.542233331275447
4.4035 5.574528977318644
4.404 5.629003846698532
4.4045 5.7103400354856175
4.405 5.811296652599952
4.4055 5.909150345204806
4.406 5.978001887052774
4.4065 6.0066206246282965
4.407 6.001722358410155
4.4075 5.97834401450596
4.408 5.950111579776519
4.4085 5.924983745988366
4.409 5.905661705975901
4.4095 5.891916384224113
4.41 5.8825189130055575
4.4105 5.876273361638412
4.411 5.872354903229124
4.4115 5.8702382756195535
4.412 5.869598661525809
4.4125 5.87025268861922
4.413 5.872141624288202
4.4135 5.875388863402361
4.414 5.880299469952326
4.4145 5.887393540619974
4.415 5.8972798956875385
4.4155 5.910393191668947
4.416 5.926438961320188
4.4165 5.943879467878635
4.417 5.959669686589808
4.4175 5.969380411205377
4.418 5.967207550578332
4.4185 5.945508343980943
4.419 5.895820374642875
4.4195 5.815038356866462
4.42 5.715716841455248
4.4205 5.624022324104575
4.421 5.559367891922757
4.4215 5.5225445807907265
4.422 5.504379696871058
4.4225 5.496169491178242
4.423 5.492651743665223
4.4235 5.491202110112758
4.424 5.490615759471324
4.4245 5.490362238270905
4.425 5.490214681895558
4.4255 5.4901015436124
4.426 5.490017006780229
4.4265 5.490010191842882
4.427 5.490184192280718
4.4275 5.4907564061167085
4.428 5.492176552284458
4.4285 5.495463775238229
4.429 5.502794328961339
4.4295 5.5184876126706905
4.43 5.549961848196637
4.4305 5.607077380292826
4.431 5.695701093290698
4.4315 5.80350859315418
4.432 5.897681958781228
4.4325 5.955159303312397
4.433 5.980839689385021
4.4335 5.990816755612792
4.434 5.997456066884372
4.4345 6.006336275498335
4.435 6.0169805680992114
4.4355 6.025158214391484
4.436 6.026773542621927
4.4365 6.020790423708136
4.437 6.009291983633815
4.4375 5.995276125194619
4.438 5.981124843344511
4.4385 5.968499298888099
4.439 5.958539858652597
4.4395 5.951732667193716
4.44 5.947882927003486
4.4405 5.946371647286351
4.441 5.946491859189513
4.4415 5.947660467735587
4.442 5.949470397669272
4.4425 5.951665283503952
4.443 5.954085965004498
4.4435 5.956641892307611
4.444 5.959312029613973
4.4445 5.9621472814350716
4.445 5.96528840521986
4.4455 5.96899193069602
4.446 5.973676065583342
4.4465 5.980014344675539
4.447 5.989074630421469
4.4475 6.002280376271961
4.448 6.020982625521353
4.4485 6.045471393926426
4.449 6.073890613098045
4.4495 6.101807174907646
4.45 6.123169781705168
4.4505 6.132514864338744
4.451 6.1278911942774625
4.4515 6.112218485039551
4.452 6.091691446947874
4.4525 6.072101128424349
4.453 6.056596956341523
4.4535 6.045789495751104
4.454 6.03889224386048
4.4545 6.034806242591485
4.455 6.0325839187015236
4.4555 6.0316105414142305
4.456 6.0315276969658
4.4565 6.032148273105709
4.457 6.033299068663452
4.4575 6.0347801232811475
4.458 6.036314013274775
4.4585 6.037509403011867
4.459 6.037707147626697
4.4595 6.036042316914194
4.46 6.032024498592706
4.4605 6.026307624987207
4.461 6.020501608546319
4.4615 6.016090894609076
4.462 6.013604472254447
4.4625 6.01279961214049
4.463 6.0131816111379015
4.4635 6.014359928548642
4.464 6.016088426763473
4.4645 6.018237448751482
4.465 6.020724956002964
4.4655 6.023502006081203
4.466 6.026537602667818
4.4665 6.029845496042825
4.467 6.0335503775598385
4.4675 6.037991972023092
4.468 6.043947991064834
4.4685 6.052957057804517
4.469 6.067382179118872
4.4695 6.08864535904289
4.47 6.11151838770776
4.4705 6.119970659924522
4.471 6.100486660259409
4.4715 6.0612740615529495
4.472 6.023941692252891
4.4725 6.00413757217309
4.473 6.006248055978316
4.4735 6.027232907616999
4.474 6.059544272244044
4.4745 6.092450436667526
4.475 6.114497464378879
4.4755 6.11913021860184
4.476 6.108693685282151
4.4765 6.091842065738585
4.477 6.077207544508247
4.4775 6.069186936281413
4.478 6.067983063371092
4.4785 6.071556189135918
4.479 6.077155432521951
4.4795 6.082218668156714
4.48 6.084983639181879
4.4805 6.084948959782737
4.481 6.082755943274035
4.4815 6.079548210200543
4.482 6.076424975755994
4.4825 6.07408846118173
4.483 6.0727652258668785
4.4835 6.07236210072801
4.484 6.072681268335056
4.4845 6.073560344485556
4.485 6.074900019824121
4.4855 6.076651063575448
4.486 6.078784118091758
4.4865 6.081281229180848
4.487 6.084128165920174
4.4875 6.087322230996588
4.488 6.09087971336288
4.4885 6.094815306238371
4.489 6.098996526712496
4.4895 6.1025386261900705
4.49 6.102213031818024
4.4905 6.08991699801122
4.491 6.053552535268605
4.4915 5.9894968140021225
4.492 5.914719986127644
4.4925 5.852003621872533
4.493 5.811264305149382
4.4935 5.791585438804
4.494 5.788714360821504
4.4945 5.798020545070275
4.495 5.8150931115107864
4.4955 5.836329228875889
4.496 5.859819232095007
4.4965 5.885372590572431
4.497 5.913511138659467
4.4975 5.9444199708585215
4.498 5.977507012070435
4.4985 6.011269092693131
4.499 6.043999721490045
4.4995 6.074415244694644
4.5 6.101903891295424
4.5005 6.125915893331729
4.501 6.145300822077931
4.5015 6.1588571323820664
4.502 6.1664160645322985
4.5025 6.169223084205794
4.503 6.169196971073565
4.5035 6.1679677760068445
4.504 6.1665249233158255
4.5045 6.165311662245517
4.505 6.1644604577169995
4.5055 6.163949187168222
4.506 6.163728247867728
4.5065 6.163736584657509
4.507 6.163954419472163
4.5075 6.164379451450842
4.508 6.1650497508604145
4.5085 6.166030235863794
4.509 6.167435057395287
4.5095 6.169394325780064
4.51 6.172015240860865
4.5105 6.175261151889106
4.511 6.178742329267934
4.5115 6.181666140188077
4.512 6.183140592576897
4.5125 6.182722810001633
4.513 6.1808140781634195
4.5135 6.178516251270719
4.514 6.1769906357729285
4.5145 6.176778331500427
4.515 6.177684075794903
4.5155 6.179129965969449
4.516 6.180636821805112
4.5165 6.181957990716
4.517 6.1830241827936065
4.5175 6.183849986568492
4.518 6.184475555765679
4.5185 6.184720277560143
4.519 6.183776417629951
4.5195 6.1799125517414035
4.52 6.171006311013202
4.5205 6.156378006534951
4.521 6.1393398084722355
4.5215 6.127624201344399
4.522 6.129902479033009
4.5225 6.149715771845462
4.523 6.180387999565913
4.5235 6.206180457884339
4.524 6.214451202443427
4.5245 6.206720327026148
4.525 6.192958872148023
4.5255 6.1805349524304125
4.526 6.171590265187459
4.5265 6.165624106956408
4.527 6.161637138621837
4.5275 6.15885425588712
4.528 6.1567755535599575
4.5285 6.155102022273591
4.529 6.153659601027665
4.5295 6.152361318139371
4.53 6.1511781527707745
4.5305 6.150148778351521
4.531 6.149396746881314
4.5315 6.1491785267168995
4.532 6.149998955862283
4.5325 6.152646808375235
4.533 6.158204711582605
4.5335 6.167980484961581
4.534 6.18375551677303
4.5345 6.2079612585618085
4.535 6.241823172746785
4.5355 6.280956544026117
4.536 6.313107010774417
4.5365 6.323219222237596
4.537 6.3047483194504474
4.5375 6.265434692019805
4.538 6.220729981490057
4.5385 6.182505305551278
4.539 6.154787615646538
4.5395 6.1364300880527365
4.54 6.1247046996283965
4.5405 6.117154132063164
4.541 6.112048422767548
4.5415 6.108314677635453
4.542 6.1053491990460005
4.5425 6.102829998265075
4.543 6.100598817176112
4.5435 6.09858290909773
4.544 6.09678432057972
4.5445 6.095268844967829
4.545 6.09418790625793
4.5455 6.093818796753847
4.546 6.094621539251746
4.5465 6.0973078998373635
4.547 6.10289977652788
4.5475 6.11268449609354
4.548 6.127779756534735
4.5485 6.148050246930636
4.549 6.170564921227423
4.5495 6.189212267243467
4.55 6.197350416484908
4.5505 6.191784307923398
4.551 6.1747298574577085
4.5515 6.1518017940853555
4.552 6.128379512964282
4.5525 6.107614144037046
4.553 6.090764706045342
4.5535 6.078083495286212
4.554 6.069140172373868
4.5545 6.063076914181591
4.555 6.0589851564231045
4.5555 6.056146042601376
4.556 6.054097750097619
4.5565 6.052568712701672
4.557 6.051401136639774
4.5575 6.0504595143143325
4.558 6.0494489778398775
4.5585 6.047411452234138
4.559 6.041425020257482
4.5595 6.023343602930441
4.56 5.973983992476341
4.5605 5.859899309035735
4.561 5.652412535571972
4.5615 5.374113518683937
4.562 5.103411676933262
4.5625 4.907797890408433
4.563 4.808066224133365
4.5635 4.800167437051003
4.564 4.878098795208667
4.5645 5.03725721621439
4.565 5.262380885251884
4.5655 5.512759892508497
4.566 5.73046475666741
4.5665 5.878180765059654
4.567 5.958844958878454
4.5675 5.996304448877786
4.568 6.011765995216275
4.5685 6.017514108466552
4.569 6.019321231208234
4.5695 6.019626390163855
4.57 6.019413602479836
4.5705 6.019087996501384
4.571 6.018853853549639
4.5715 6.018845044502618
4.572 6.019225961204335
4.5725 6.02023450510224
4.573 6.022270127127492
4.5735 6.026010908997518
4.574 6.032487690089826
4.5745 6.042887106824884
4.575 6.057703496662286
4.5755 6.075447556847478
4.576 6.092261681610013
4.5765 6.103666414744825
4.577 6.107100549136287
4.5775 6.102764479379569
4.578 6.092846280550231
4.5785 6.0803431535083545
4.579 6.068008984389505
4.5795 6.057688636810696
4.58 6.050137380423963
4.5805 6.0452463596513875
4.581 6.042450380888094
4.5815 6.041081092067933
4.582 6.040600654844405
4.5825 6.040682806607221
4.583 6.041173935604669
4.5835 6.042074279016902
4.584 6.0434850248145375
4.5845 6.045560834776956
4.585 6.04846648611947
4.5855 6.052387195632549
4.586 6.057545854435058
4.5865 6.064217177286532
4.587 6.072560990746713
4.5875 6.082264518947571
4.588 6.092180158165946
4.5885 6.1001852166894315
4.589 6.103564839471521
4.5895 6.100388341807387
4.59 6.091124801659995
4.5905 6.078789619798722
4.591 6.0670919468399935
4.5915 6.058343523888191
4.592 6.052892035529818
4.5925 6.049958209101082
4.593 6.048589589628096
4.5935 6.048085593306301
4.594 6.048013021602572
4.5945 6.048149095903521
4.595 6.048404147556368
4.5955 6.048779305069494
4.596 6.049347744057953
4.5965 6.050300846750313
4.597 6.052016086927424
4.5975 6.055278728982835
4.598 6.06169297257235
4.5985 6.074317508150911
4.599 6.097837840498401
4.5995 6.13654755676676
4.6 6.188242838899277
4.6005 6.237991485153567
4.601 6.263882722467037
4.6015 6.256254454176394
4.602 6.225259823559839
4.6025 6.186044838747521
4.603 6.146950086982833
4.6035 6.112326935383268
4.604 6.086041859955858
4.6045 6.069428589082219
4.605 6.0605008615909535
4.6055 6.056173717451283
4.606 6.054114477691148
4.6065 6.053056586159699
4.607 6.052436118880464
4.6075 6.052040103178077
4.608 6.05182709803148
4.6085 6.0518893738316395
4.609 6.052511788542083
4.6095 6.054335785547296
4.61 6.058694364493594
4.6105 6.067862733105771
4.611 6.084812970377933
4.6115 6.111668186852099
4.612 6.1462753686198885
4.6125 6.178627740217476
4.613 6.193018691890589
4.6135 6.17926417569847
4.614 6.143386358141554
4.6145 6.102807457220362
4.615 6.071244838338324
4.6155 6.051711166698069
4.616 6.0409160186897255
4.6165 6.034999253397559
4.617 6.031516157788476
4.6175 6.029256515629753
4.618 6.027683057671255
4.6185 6.026572205125034
4.619 6.025825003424102
4.6195 6.025406290146415
4.62 6.0253215510803235
4.6205 6.025667861799568
4.621 6.026747454388194
4.6215 6.029388269882307
4.622 6.035617500910379
4.6225 6.049913554463596
4.623 6.080131899438741
4.6235 6.134630435758285
4.624 6.212401102923773
4.6245 6.2954814152243666
4.625 6.358763760001296
4.6255 6.38215127904578
4.626 6.351430753128711
4.6265 6.270542290990593
4.627 6.1730019655922534
4.6275 6.095277616539566
4.628 6.048473567194125
4.6285 6.024456675724694
4.629 6.012581055912405
4.6295 6.006202152826712
4.63 6.002182842891858
4.6305 5.999216244619935
4.631 5.9967963013846495
4.6315 5.99474957062525
4.632 5.993039744942867
4.6325 5.991709242121467
4.633 5.990878606283057
4.6335 5.990803011923824
4.634 5.992039589499396
4.6345 5.995718442580698
4.635 6.003886932923868
4.6355 6.019576852741639
4.636 6.045466146955632
4.6365 6.080620235822733
4.637 6.117693257180643
4.6375 6.144748244294765
4.638 6.151374701311927
4.6385 6.134992048814781
4.639 6.102538957612537
4.6395 6.065793576202926
4.64 6.034133283561263
4.6405 6.011012091001475
4.641 5.995512990153162
4.6415 5.985228079407869
4.642 5.977930259009322
4.6425 5.972058426289952
4.643 5.966570972229149
4.6435 5.960736710405354
4.644 5.953937544534189
4.6445 5.945679654177218
4.645 5.935745941735816
4.6455 5.9246149415899305
4.646 5.91382840622659
4.6465 5.905880054793308
4.647 5.903352862705867
4.6475 5.907625999518035
4.648 5.917654084282389
4.6485 5.929799262889907
4.649 5.938977991092277
4.6495 5.941073946255709
4.65 5.934446270982549
4.6505 5.919243481987077
4.651 5.8956849230394
4.6515 5.863232819016461
4.652 5.821179999415292
4.6525 5.770143635593468
4.653 5.713139005028489
4.6535 5.655891066595534
4.654 5.60509670522499
4.6545 5.567180406910757
4.655 5.5475992384479484
4.6555 5.550694890268779
4.656 5.579710984138841
4.6565 5.6348120010561376
4.657 5.7105132691583025
4.6575 5.793725935194993
4.658 5.8681001859133
4.6585 5.922792079017136
4.659 5.9568949761851995
4.6595 5.975858681916955
4.66 5.986058767889436
4.6605 5.992095657466744
4.661 5.996621309379681
4.6615 6.000884292944618
4.662 6.005170813836725
4.6625 6.009061534276214
4.663 6.01165087495085
4.6635 6.012018084714039
4.664 6.009911036177379
4.6645 6.006217570846451
4.665 6.002925802264204
4.6655 6.00233730755406
4.666 6.005738300267484
4.6665 6.012269742165228
4.667 6.01888281164842
4.6675 6.0220273766091
4.668 6.019971653789638
4.6685 6.0136475921333075
4.669 6.005442591415469
4.6695 5.997599480064349
4.67 5.991357052748223
4.6705 5.987018825726829
4.671 5.984373216175313
4.6715 5.98305765486966
4.672 5.982761638944887
4.6725 5.983293762205396
4.673 5.984541148369812
4.6735 5.986464527134994
4.674 5.989032276895965
4.6745 5.992077501127965
4.675 5.994802112711638
4.6755 5.994121493464207
4.676 5.980360676896621
4.6765 5.930717766381645
4.677 5.8165505162110085
4.6775 5.644952825437726
4.678 5.468844100917079
4.6785 5.325936886629507
4.679 5.217356727921902
4.6795 5.131878795380195
4.68 5.061149439694716
4.6805 5.0013821631908035
4.681 4.950946843374999
4.6815 4.9090548361404425
4.682 4.875545008052353
4.6825 4.850224139733094
4.683 4.832280311554967
4.6835 4.82027008044271
4.684 4.812530074435098
4.6845 4.807619914804314
4.685 4.804479561526901
4.6855 4.802427826999305
4.686 4.801060719041021
4.6865 4.8001518852370895
4.687 4.7996002593726255
4.6875 4.799394317741412
4.688 4.799572386178478
4.6885 4.800234601286632
4.689 4.80153496472222
4.6895 4.803710528990572
4.69 4.807102585439391
4.6905 4.811983926737791
4.691 4.8181653714966
4.6915 4.824730938488007
4.692 4.830441510785229
4.6925 4.834729616720115
4.693 4.838206691389922
4.6935 4.842228375986626
4.694 4.84803408422441
4.6945 4.856053410667482
4.695 4.865882786295203
4.6955 4.876819062296463
4.696 4.888762916776089
4.6965 4.9028829638805815
4.697 4.921820763149234
4.6975 4.9496409461574045
4.698 4.991742590947617
4.6985 5.055134303068939
4.699 5.148555840394162
4.6995 5.28221834963682
4.7 5.463325809738223
4.7005 5.683930042298573
4.701 5.903971459817165
4.7015 6.060096362642464
4.702 6.119544547692043
4.7025 6.115005455862588
4.703 6.0959844384420085
4.7035 6.083642427689116
4.704 6.078247503044227
4.7045 6.0757034414309254
4.705 6.072820576113712
4.7055 6.06696533327655
4.706 6.054383225464304
4.7065 6.027713010688074
4.707 5.9719963107189225
4.7075 5.862402895163506
4.708 5.679356813023573
4.7085 5.452846394591432
4.709 5.256973251418212
4.7095 5.126027832586224
4.71 5.044165120925194
4.7105 4.989330032406447
4.711 4.949751651591002
4.7115 4.921078104319052
4.712 4.901713435083116
4.7125 4.890060725749804
4.713 4.88401302432339
4.7135 4.881516259919153
4.714 4.881035499545601
4.7145 4.881626552099086
4.715 4.882771546244046
4.7155 4.884200365807382
4.716 4.885770049422219
4.7165 4.887390978126091
4.717 4.889032375197702
4.7175 4.890694682518554
4.718 4.892439496658512
4.7185 4.894425321717143
4.719 4.8969527842873335
4.7195 4.9005734394141465
4.72 4.906180373945797
4.7205 4.914984883851264
4.721 4.928212674000982
4.7215 4.946485815261275
4.722 4.969450697167363
4.7225 4.996409873570806
4.723 5.027970136757758
4.7235 5.067545516876437
4.724 5.121222998863163
4.7245 5.194365550806894
4.725 5.284746593437757
4.7255 5.37932013684408
4.726 5.460419503874717
4.7265 5.515148977452175
4.727 5.539373069071728
4.7275 5.536435096621669
4.728 5.515281763863196
4.7285 5.487260442956846
4.729 5.459333186347064
4.7295 5.426797284908004
4.73 5.3768641553162615
4.7305 5.302372140482441
4.731 5.211735254898584
4.7315 5.12308706674848
4.732 5.051136990420328
4.7325 5.001084307919235
4.733 4.970595585802548
4.7335 4.954272416997402
4.734 4.946735418911154
4.7345 4.944007893261992
4.735 4.943691651138949
4.7355 4.9445208316798235
4.736 4.9458990940397
4.7365 4.947560987453053
4.737 4.949405826496737
4.7375 4.951412165638925
4.738 4.953621119068647
4.7385 4.956142501957166
4.739 4.959212370675824
4.7395 4.963226441519111
4.74 4.968823463126108
4.7405 4.976861705181151
4.741 4.9882049263249035
4.7415 5.003064425364767
4.742 5.020013015328675
4.7425 5.0356284446387845
4.743 5.045901767857424
4.7435 5.048643335620162
4.744 5.044546330145081
4.7445 5.036093438464044
4.745 5.026010582237233
4.7455 5.016306144318819
4.746 5.0081745972941585
4.7465 5.002129281532331
4.747 4.998165375397304
4.7475 4.995993111728107
4.748 4.99519237373389
4.7485 4.995355879343223
4.749 4.996153045568863
4.7495 4.997340597244594
4.75 4.9987298280544765
4.7505 5.000164468876096
4.751 5.001516403109503
4.7515 5.002704876024704
4.752 5.003716307100874
4.7525 5.004605229613085
4.753 5.005494947266995
4.7535 5.006556449877505
4.754 5.007963169642303
4.7545 5.009878348434708
4.755 5.012450070253178
4.7555 5.015820545760797
4.756 5.0201491619471925
4.7565 5.025574096926978
4.757 5.03220232092609
4.7575 5.040096478978822
4.758 5.049323283884765
4.7585 5.059952898973873
4.759 5.071820581877042
4.7595 5.08388462153754
4.76 5.093577504655067
4.7605 5.0970971359925175
4.761 5.091745353919426
4.7615 5.078403801976051
4.762 5.061380053963776
4.7625 5.045442004662642
4.763 5.033183260767971
4.7635 5.024930611369556
4.764 5.019903899969992
4.7645 5.017154493920111
4.765 5.015920583400452
4.7655 5.015655390739128
4.766 5.01599012683513
4.7665 5.016695778956344
4.767 5.017636495383896
4.7675 5.018742402235719
4.768 5.0200011640503535
4.7685 5.021450038371303
4.769 5.023197470264301
4.7695 5.0254482588295835
4.77 5.028569796205944
4.7705 5.033118267565697
4.771 5.039849961837995
4.7715 5.049657574331264
4.772 5.063306709009809
4.7725 5.08087289898623
4.773 5.100849999656096
4.7735 5.11972963851028
4.774 5.133083113356725
4.7745 5.137744016856517
4.775 5.133332171920334
4.7755 5.12205152806695
4.776 5.107319481912156
4.7765 5.092382430111081
4.777 5.0795234675164656
4.7775 5.0698322191286485
4.778 5.063386175385465
4.7785 5.059663191918827
4.779 5.057938250233293
4.7795 5.0575485155766335
4.78 5.05799354845782
4.7805 5.058937668695763
4.781 5.060173730758602
4.7815 5.061565105972375
4.782 5.063030695417738
4.7825 5.064506727220469
4.783 5.065938216275028
4.7835 5.067285551957384
4.784 5.0685296732545995
4.7845 5.069674138723033
4.785 5.070753469578558
4.7855 5.071821668836374
4.786 5.072965365974112
4.7865 5.0742935204376645
4.787 5.075949377050651
4.7875 5.078148240982954
4.788 5.081164850668864
4.7885 5.0852950936983286
4.789 5.090718283155057
4.7895 5.097303782624105
4.79 5.1045247653857535
4.7905 5.111528404688202
4.791 5.117344794623244
4.7915 5.12111101065353
4.792 5.122289687124083
4.7925 5.12063661792788
4.793 5.1161204059054155
4.7935 5.1090123097534095
4.794 5.100146099588058
4.7945 5.090890202764229
4.795 5.082610328902473
4.7955 5.076135919368045
4.796 5.071596979173475
4.7965 5.06864176308279
4.797 5.066768625480541
4.7975 5.065531531175865
4.798 5.0646097679798965
4.7985 5.06380218491475
4.799 5.063000902916442
4.7995 5.062154080911207
4.8 5.061263760890928
4.8005 5.060377675459413
4.801 5.0595837450833665
4.8015 5.059032081796407
4.802 5.058984093018856
4.8025 5.059877519536884
4.803 5.06241321329995
4.8035 5.067582763589654
4.804 5.076504527641139
4.8045 5.090020600195852
4.805 5.108120545576329
4.8055 5.129452743904905
4.806 5.151334682013194
4.8065 5.17024620955086
4.807 5.182804012905561
4.8075 5.186572696358522
4.808 5.180720878861501
4.8085 5.166418354017083
4.809 5.146746302244424
4.8095 5.12584836217603
4.81 5.10738562741732
4.8105 5.093417541768354
4.811 5.084228308373514
4.8115 5.079003130567728
4.812 5.076616742683446
4.8125 5.076084745500435
4.813 5.076715334470385
4.8135 5.078065301616333
4.814 5.0798547474720825
4.8145 5.081898936334118
4.815 5.0840611820034
4.8155 5.086235308230186
4.816 5.088341208274108
4.8165 5.0903226255416945
4.817 5.092136250249292
4.8175 5.093746727546335
4.818 5.095121464279981
4.8185 5.096220069050415
4.819 5.097010018805217
4.8195 5.097504957981667
4.82 5.097788340544706
4.8205 5.098013206562448
4.821 5.098359207331852
4.8215 5.098993672941362
4.822 5.100076313209539
4.8225 5.101766587272626
4.823 5.1042293984014
4.8235 5.107675284244675
4.824 5.112410816685478
4.8245 5.118944517026402
4.825 5.128086269304002
4.8255 5.140974518421413
4.826 5.158741337652514
4.8265 5.1815135115374895
4.827 5.206945441550052
4.8275 5.229478067062687
4.828 5.241912432077853
4.8285 5.2394203919122235
4.829 5.2229531166132075
4.8295 5.199137670197435
4.83 5.175934311052074
4.8305 5.158190996259166
4.831 5.146824248053403
4.8315 5.140498070575782
4.832 5.137430334292566
4.8325 5.136224224734522
4.833 5.13600099935594
4.8335 5.136278395777267
4.834 5.136817175017028
4.8345 5.137513262590912
4.835 5.138357534995257
4.8355 5.13938134593107
4.836 5.140660525650431
4.8365 5.142321563553359
4.837 5.144550316909293
4.8375 5.147616591189965
4.838 5.1518692720146335
4.8385 5.1576724787643355
4.839 5.165240453951488
4.8395 5.174322878948614
4.84 5.183862689369131
4.8405 5.192000587662215
4.841 5.196810952710112
4.8415 5.19741201732269
4.842 5.194395218332086
4.8425 5.189335920924344
4.843 5.183945063098766
4.8435 5.1795082931386345
4.844 5.176626359191979
4.8445 5.175302553770702
4.845 5.175223561765736
4.8455 5.176004241270875
4.846 5.1773209895638646
4.8465 5.178955106462127
4.847 5.180775074939219
4.8475 5.182721995005553
4.848 5.184780080106976
4.8485 5.187000566532247
4.849 5.189482185534927
4.8495 5.192424265059933
4.85 5.196166622321823
4.8505 5.20127917034718
4.851 5.208620943598469
4.8515 5.219216045537022
4.852 5.233605411283045
4.8525 5.250790177006697
4.853 5.2674952129108155
4.8535 5.279041965637744
4.854 5.281759942406178
4.8545 5.275529497908608
4.855 5.263888007926888
4.8555 5.251525039122236
4.856 5.2416457649160355
4.8565 5.2352932285205105
4.857 5.232091782503198
4.8575 5.231180452553478
4.858 5.23175539453042
4.8585 5.23325046802606
4.859 5.23535168416877
4.8595 5.237897792962662
4.86 5.240816547868859
4.8605 5.244083351356353
4.861 5.247709519672038
4.8615 5.251785169703257
4.862 5.256522865870314
4.8625 5.262388520809082
4.863 5.2702568343822
4.8635 5.281528364071323
4.864 5.298218077241972
4.8645 5.322582369116753
4.865 5.355765879701717
4.8655 5.394612948030788
4.866 5.4286587273813955
4.8665 5.443836995060841
4.867 5.433721185975943
4.8675 5.405540140123976
4.868 5.373086707826322
4.8685 5.346150356072347
4.869 5.327690402003339
4.8695 5.3166927547327
4.87 5.311112339571385
4.8705 5.309124835814566
4.871 5.309422310665734
4.8715 5.311113236368413
4.872 5.313614409814787
4.8725 5.316535175772537
4.873 5.319614794413638
4.8735 5.3226840440265635
4.874 5.325621481376577
4.8745 5.328371868470836
4.875 5.3309250328917335
4.8755 5.333292856072906
4.876 5.3355244747388495
4.8765 5.3377338604219995
4.877 5.340136923078554
4.8775 5.343119907140339
4.878 5.347273984195607
4.8785 5.353456553342357
4.879 5.3629353929006
4.8795 5.377655925621791
4.88 5.400574992078137
4.8805 5.4358597931610815
4.881 5.488061271262855
4.8815 5.558618885552497
4.882 5.63966462593095
4.8825 5.712612278553482
4.883 5.757104102228149
4.8835 5.760097738991791
4.884 5.718240261050975
4.8845 5.640466008929255
4.885 5.550561749488254
4.8855 5.475693478401273
4.886 5.427259195869726
4.8865 5.400657373529177
4.887 5.38731135323989
4.8875 5.380962923542573
4.888 5.378064248617668
4.8885 5.376766755112661
4.889 5.3761565626250425
4.8895 5.375812684305747
4.89 5.375596368576111
4.8905 5.375534786274769
4.891 5.37580619856026
4.8915 5.376795727309157
4.892 5.379332566866865
4.8925 5.385288068543836
4.893 5.398897456499069
4.8935 5.42889007801331
4.894 5.48902046948741
4.8945 5.589513629932591
4.895 5.717568082410623
4.8955 5.833874337996835
4.896 5.8987503526829785
4.8965 5.890992708664002
4.897 5.810739151378384
4.8975 5.687045411309353
4.898 5.567033210659523
4.8985 5.481541850138542
4.899 5.4323582691693195
4.8995 5.407585187809018
4.9 5.39600464081455
4.9005 5.390957325986963
4.901 5.3892133511257745
4.9015 5.389411364870681
4.902 5.391215786515336
4.9025 5.395180193094009
4.903 5.403514444048045
4.9035 5.4228399520563615
4.904 5.472108352659576
4.9045 5.596137619141893
4.905 5.840804941260301
4.9055 6.120776083534909
4.906 6.281635945158949
4.9065 6.331372667368519
4.907 6.338708870876448
4.9075 6.339844410368095
4.908 6.346801235499876
4.9085 6.361365778065887
4.909 6.377945367025835
4.9095 6.380797405267248
4.91 6.345518340105724
4.9105 6.2577464623875025
4.911 6.1361128003792755
4.9115 6.022223341254198
4.912 5.949279336268094
4.9125 5.931773550083903
4.913 5.970346516116263
4.9135 6.048345209129283
4.914 6.126083910100811
4.9145 6.169002533910736
4.915 6.178407950006354
4.9155 6.172507595007564
4.916 6.163454330796115
4.9165 6.15566461678288
4.917 6.149996589833237
4.9175 6.146226917733197
4.918 6.143925650512011
4.9185 6.142760542510236
4.919 6.142505236102166
4.9195 6.143025047806639
4.92 6.144256752266171
4.9205 6.146158314580712
4.921 6.1487052677137735
4.9215 6.151788634636671
4.922 6.1551163145436005
4.9225 6.158146267322647
4.923 6.16019479732956
4.9235 6.160780746300184
4.924 6.1598961445956535
4.9245 6.157831753898637
4.925 6.154804106380014
4.9255 6.15101700720854
4.926 6.146916375756931
4.9265 6.143019290795288
4.927 6.139644440911012
4.9275 6.136836192057065
4.928 6.134532781024995
4.9285 6.13267902401959
4.929 6.131305889696045
4.9295 6.130514938122144
4.93 6.130450860880345
4.9305 6.131203404709972
4.931 6.1324436312402275
4.9315 6.131987659669837
4.932 6.1218618888610825
4.9325 6.082248331621755
4.933 5.99021492194997
4.9335 5.861749000718075
4.934 5.752083584758046
4.9345 5.691348239204488
4.935 5.6781570464263025
4.9355 5.707484100571226
4.936 5.780244655426684
4.9365 5.8927175821131845
4.937 6.013373984054076
4.9375 6.0945306194283715
4.938 6.125821346589423
4.9385 6.129232480873951
4.939 6.12326336607203
4.9395 6.11590476683446
4.94 6.109731707169822
4.9405 6.1053432049458705
4.941 6.102658920307076
4.9415 6.1014566495054625
4.942 6.101589249617541
4.9425 6.103083985528781
4.943 6.10605788756174
4.9435 6.110449316183167
4.944 6.11557832657843
4.9445 6.119937131749009
4.945 6.121729906291606
4.9455 6.119970257545449
4.946 6.115233190188891
4.9465 6.109164649166208
4.947 6.1032268358475354
4.9475 6.098090231391544
4.948 6.093793501391699
4.9485 6.090158955901113
4.949 6.087032933565276
4.9495 6.0843037063438254
4.95 6.081892318590486
4.9505 6.079757477468163
4.951 6.077883575826536
4.9515 6.076324658253731
4.952 6.075206765246004
4.9525 6.074750004353498
4.953 6.075309671136293
4.9535 6.0774153266286275
4.954 6.081755865392911
4.9545 6.088963624891968
4.955 6.099268744873741
4.9555 6.11205042108537
4.956 6.12574214118433
4.9565 6.138176624240756
4.957 6.146700749272582
4.9575 6.148135164384358
4.958 6.140421917436435
4.9585 6.125117969182926
4.959 6.106835500652742
4.9595 6.089874297670417
4.96 6.076241813272191
4.9605 6.066167318954245
4.961 6.059028589722611
4.9615 6.053971945970882
4.962 6.05021733409881
4.9625 6.047217841993873
4.963 6.044661478960111
4.9635 6.042403759768667
4.964 6.040401558639622
4.9645 6.0386694668144445
4.965 6.037269799046107
4.9655 6.03633506267865
4.966 6.036115090916179
4.9665 6.037088298050166
4.967 6.040056026407897
4.9675 6.046099283019726
4.968 6.056069077951025
4.9685 6.069492076269937
4.969 6.083516341987447
4.9695 6.093412386321288
4.97 6.09507593785484
4.9705 6.087666400826538
4.971 6.074092195263316
4.9715 6.058867428316137
4.972 6.0454528957826055
4.9725 6.035178576806982
4.973 6.027806441580844
4.9735 6.022571271817516
4.974 6.0187850037922095
4.9745 6.016012076400801
4.975 6.014008714805063
4.9755 6.012665525007946
4.976 6.011968794299313
4.9765 6.011974728469361
4.977 6.012810369999863
4.9775 6.014643257749319
4.978 6.0176317078339965
4.9785 6.021798036077553
4.979 6.026807236775725
4.9795 6.031749264722307
4.98 6.0351136050805705
4.9805 6.035262033108286
4.981 6.031528669891558
4.9815 6.024778722022288
4.982 6.016759909166827
4.9825 6.008899534426464
4.983 6.00179961127716
4.9835 5.995516196387979
4.984 5.989953975088345
4.9845 5.985035926005188
4.985 5.9806874036626665
4.9855 5.976819840615332
4.986 5.973345611691292
4.9865 5.970197275951727
4.987 5.967364009282101
4.9875 5.964873870242967
4.988 5.9628122907408025
4.9885 5.961314555719514
4.989 5.960545536237839
4.9895 5.960684775500954
4.99 5.9618633486806365
4.9905 5.964135932250072
4.991 5.96750812614074
4.9915 5.972083161324146
4.992 5.978038281355086
4.9925 5.985153041071794
4.993 5.991987865578774
4.9935 5.995924233722184
4.994 5.99470518388659
4.9945 5.988231441819386
4.995 5.978720924931751
4.9955 5.969024306801738
4.996 5.960952756648058
4.9965 5.954983099736331
4.997 5.9508224422394
4.9975 5.9479975229726785
4.998 5.94609258417309
4.9985 5.944799799183435
4.999 5.943912027063704
4.9995 5.943298840015101
5.0 5.942898299691664
5.0005 5.942684749322432
5.001 5.9426711368021286
5.0015 5.942886943111447
5.002 5.943404089650346
5.0025 5.944351994204541
5.003 5.945933053401011
5.0035 5.94839787808876
5.004 5.951940971073189
5.0045 5.956520960196893
5.005 5.961709312494899
5.0055 5.966776576187832
5.006 5.970841269783821
5.0065 5.972960407484524
5.007 5.972368041031525
5.0075 5.96892357381484
5.008 5.963307022959811
5.0085 5.9566451074308775
5.009 5.949999530915211
5.0095 5.94405813765897
5.01 5.939089665693289
5.0105 5.93504438488453
5.011 5.931733012877886
5.0115 5.928966089280853
5.012 5.92661672548683
5.0125 5.924629433323234
5.013 5.922991300460127
5.0135 5.921719511241238
5.014 5.920861659786989
5.0145 5.9204861381145895
5.015 5.920706677984037
5.0155 5.9216917088537935
5.016 5.92364419261705
5.0165 5.926742007996324
5.017 5.931021333039134
5.0175 5.936255400357397
5.018 5.941905773711318
5.0185 5.9472397177141945
5.019 5.9515201785802505
5.0195 5.954214288850307
5.02 5.95495965559125
5.0205 5.953424986429188
5.021 5.949417103898326
5.0215 5.943260144506108
5.022 5.935909252167403
5.0225 5.928537985875102
5.023 5.922039848651763
5.0235 5.916740760479237
5.024 5.912537261528349
5.0245 5.909157760002869
5.025 5.906339561386154
5.0255 5.903887365646059
5.026 5.901671199696788
5.0265 5.899619557802478
5.027 5.897694278101594
5.0275 5.895889595901234
5.028 5.894226363548353
5.0285 5.892768859921037
5.029 5.891672528653586
5.0295 5.891208942081222
5.03 5.8917696499557985
5.0305 5.893826873920905
5.031 5.897774194550997
5.0315 5.903742039067336
5.032 5.911540674753264
5.0325 5.92084527459284
5.033 5.931431071854331
5.0335 5.942952232662253
5.034 5.954394974993044
5.0345 5.964056321900851
5.035 5.9702280577219655
5.0355 5.9718116562620756
5.036 5.968490323079995
5.0365 5.9604323342294245
5.037 5.948159757694307
5.0375 5.932510814484577
5.038 5.9146975713911845
5.0385 5.896329459742197
5.039 5.8790987198489395
5.0395 5.864333545096195
5.04 5.852547298333357
5.0405 5.843456993104454
5.041 5.836297800148842
5.0415 5.830319174264097
5.042 5.825053777429999
5.0425 5.82034393380724
5.043 5.8161726442876
5.0435 5.812485290064351
5.044 5.809140847439868
5.0445 5.80596978901417
5.045 5.8028412220051395
5.0455 5.799678885337216
5.046 5.796452892794805
5.0465 5.79316690966325
5.047 5.789875713774729
5.0475 5.786656620893873
5.048 5.783629119474345
5.0485 5.7809648044822195
5.049 5.7788448574034925
5.0495 5.777411615109057
5.05 5.776637825415857
5.0505 5.776279614523401
5.051 5.77594002797317
5.0515 5.775276919218817
5.052 5.774144666247895
5.0525 5.772649128695135
5.053 5.770986245723074
5.0535 5.769314545468558
5.054 5.767627178405944
5.0545 5.765788428133715
5.055 5.763568150565791
5.0555 5.760735213674944
5.056 5.757108536018971
5.0565 5.75267752024788
5.057 5.747660620463223
5.0575 5.742461217750923
5.058 5.7374375569599225
5.0585 5.7327360953138635
5.059 5.728315362072336
5.0595 5.7240369421517565
5.06 5.719779945798993
5.0605 5.7154981918819585
5.061 5.711201508332922
5.0615 5.70693441378583
5.062 5.7027389061679346
5.0625 5.698651967163642
5.063 5.694701969228388
5.0635 5.690925583410061
5.064 5.687365788617892
5.0645 5.684091523526511
5.065 5.681185384095124
5.0655 5.678738870291904
5.066 5.6767955019530225
5.0665 5.6753140706366425
5.067 5.674151638296325
5.0675 5.673133780285267
5.068 5.672095952054396
5.0685 5.67082527471958
5.069 5.668996231602992
5.0695 5.666215420316131
5.07 5.662290044155584
5.0705 5.65746423990504
5.071 5.65230969717041
5.0715 5.647383081515458
5.072 5.642980648515832
5.0725 5.639125452789913
5.073 5.6357240665567305
5.0735 5.632644214005135
5.074 5.629788714514448
5.0745 5.627083867469374
5.075 5.6244808703286635
5.0755 5.621940101534899
5.076 5.619449362994238
5.0765 5.617018905633469
5.077 5.61469311125317
5.0775 5.612561028037324
5.078 5.610749591182027
5.0785 5.609430486965098
5.079 5.608800224978716
5.0795 5.608989676739154
5.08 5.609921953403258
5.0805 5.611261267710044
5.081 5.6124838868391835
5.0815 5.613147965844482
5.082 5.612922976175109
5.0825 5.611483666603106
5.083 5.608563512161283
5.0835 5.604220387912954
5.084 5.5989260586483125
5.0845 5.593357339133489
5.085 5.588037302635432
5.0855 5.58320862712869
5.086 5.578959255785327
5.0865 5.575299776138945
5.087 5.5722068569207055
5.0875 5.569618550689305
5.088 5.567436683507169
5.0885 5.565581093250805
5.089 5.563985485790922
5.0895 5.562608415024287
5.09 5.561438428881677
5.0905 5.5604939031123495
5.091 5.559814891417932
5.0915 5.559470790697913
5.092 5.559553626222304
5.0925 5.560189680564334
5.093 5.561573584878709
5.0935 5.564008499658892
5.094 5.567978206899812
5.0945 5.574129158619855
5.095 5.583067730306598
5.0955 5.5949261813896625
5.096 5.609017921346388
5.0965 5.623962404198477
5.097 5.638255000121455
5.0975 5.6506949926860335
5.098 5.660258264860182
5.0985 5.666236298829641
5.099 5.668660900002222
5.0995 5.668553327643466
5.1 5.667226108896366
5.1005 5.66515506107391
5.101 5.661508143064887
5.1015 5.654841791537497
5.102 5.6444297849246245
5.1025 5.631183333704048
5.103 5.617179305185
5.1035 5.604440394834193
5.104 5.594026169263592
5.1045 5.585981435819099
5.105 5.579839267506963
5.1055 5.575165625258916
5.106 5.571725258051415
5.1065 5.569404085961607
5.107 5.568062112471577
5.1075 5.567515296123543
5.108 5.567594837318153
5.1085 5.5681995536977835
5.109 5.569315618084231
5.1095 5.571015486361884
5.11 5.573437643541955
5.1105 5.576776552466064
5.111 5.581246503236559
5.1115 5.587047148730279
5.112 5.594208990670444
5.1125 5.602398156470765
5.113 5.61079066859103
5.1135 5.618123502177711
5.114 5.622982898052022
5.1145 5.624244349739651
5.115 5.6214590990179465
5.1155 5.615063002768728
5.116 5.606291507074329
5.1165 5.596693262853152
5.117 5.5876434357609925
5.1175 5.580026534795334
5.118 5.574174015055042
5.1185 5.570004444352972
5.119 5.567193211571923
5.1195 5.5653534238760125
5.12 5.5641316693117195
5.1205 5.563267770028239
5.121 5.562592768698024
5.1215 5.562004606691626
5.122 5.56145759015581
5.1225 5.560950021596299
5.123 5.56052138371381
5.1235 5.560240831930321
5.124 5.560227447539973
5.1245 5.56067818823636
5.125 5.561882663549521
5.1255 5.564228919262219
5.126 5.568082036594547
5.1265 5.573484600296067
5.127 5.579748183501159
5.1275 5.585418946709036
5.128 5.588899436947302
5.1285 5.589288521309682
5.129 5.586715604292256
5.1295 5.581811897064839
5.13 5.575207419813757
5.1305 5.567562923152502
5.131 5.559785140884341
5.1315 5.552820384884122
5.132 5.547204246424536
5.1325 5.542896536695165
5.133 5.53946312370489
5.1335 5.5363962076290525
5.134 5.533360257441738
5.1345 5.530292706175799
5.135 5.527293484126566
5.1355 5.524470191626349
5.136 5.521860439643995
5.1365 5.519451282981939
5.137 5.517186912235402
5.1375 5.515007407863453
5.138 5.512854726660588
5.1385 5.510690223283576
5.139 5.508487729602398
5.1395 5.506254089296196
5.14 5.504017762927545
5.1405 5.501833935719795
5.141 5.499764028888326
5.1415 5.497862003214686
5.142 5.49614150404862
5.1425 5.494561213561442
5.143 5.493010553994174
5.1435 5.491362701344401
5.144 5.489572651965717
5.1445 5.487684618749806
5.145 5.48578931828257
5.1455 5.483949929997961
5.146 5.4821934580026275
5.1465 5.480516144084169
5.147 5.47891299698414
5.1475 5.47736938603775
5.148 5.4758568069046705
5.1485 5.474354959473588
5.149 5.4728418265457615
5.1495 5.471299643456001
5.15 5.4697194001492315
5.1505 5.468105777043374
5.151 5.466475235681663
5.1515 5.464873006308015
5.152 5.463372930871315
5.1525 5.462070382399143
5.153 5.46109673721435
5.1535 5.4605739809883636
5.154 5.460572475540249
5.1545 5.4610090291374265
5.155 5.461611199162088
5.1555 5.461987218240931
5.156 5.461790426565051
5.1565 5.460855466137708
5.157 5.459108670097851
5.1575 5.456499608282297
5.158 5.4530100364612215
5.1585 5.448760268009559
5.159 5.444019727863382
5.1595 5.439122201146145
5.16 5.434364034439173
5.1605 5.4299733681396285
5.161 5.4261003965030605
5.1615 5.422817945900122
5.162 5.420122822278992
5.1625 5.417968876623873
5.163 5.416282026791042
5.1635 5.414993404786833
5.164 5.414036859925225
5.1645 5.4133576124350276
5.165 5.4129116330154945
5.1655 5.412682318368939
5.166 5.412682697587475
5.1665 5.4129525476473495
5.167 5.413556453914885
5.1675 5.414577940798883
5.168 5.416107921000459
5.1685 5.418207440326976
5.169 5.420851410631882
5.1695 5.423839475639608
5.17 5.426712539147416
5.1705 5.428795955981301
5.171 5.429493555800396
5.1715 5.42863107361137
5.172 5.426560648023226
5.1725 5.4239266506932085
5.173 5.421341964513711
5.1735 5.419160216567852
5.174 5.4174402839521365
5.1745 5.416094500361376
5.175 5.415051688579413
5.1755 5.414300693942578
5.176 5.4138680227280025
5.1765 5.413774781076152
5.177 5.414026567675125
5.1775 5.414642519417424
5.178 5.4156842525392035
5.1785 5.417277589512866
5.179 5.4196407628965
5.1795 5.423064133569505
5.18 5.427844469759358
5.1805 5.43405864927765
5.181 5.441222175023946
5.1815 5.447992464514482
5.182 5.452567956203041
5.1825 5.453834481000865
5.183 5.452061528375961
5.1835 5.448297720017602
5.184 5.443461836732195
5.1845 5.438239054811777
5.185 5.433418413620962
5.1855 5.429804639849761
5.186 5.4278050870066386
5.1865 5.427350501994817
5.187 5.428135455852462
5.1875 5.429854907746599
5.188 5.432266616734998
5.1885 5.435193034300153
5.189 5.438507086497391
5.1895 5.442102878430892
5.19 5.445898024632187
5.1905 5.449832118133343
5.191 5.453859725020085
5.1915 5.457940496918009
5.192 5.462045193315073
5.1925 5.466145499339116
5.193 5.4702103474538815
5.1935 5.47424048436594
5.194 5.478252435636246
5.1945 5.482276072896583
5.195 5.486309154863398
5.1955 5.490295010700778
5.196 5.494174653312002
5.1965 5.497968811135876
5.197 5.501814700552065
5.1975 5.505969594256812
5.198 5.5107151838502615
5.1985 5.516288127767713
5.199 5.522894063368997
5.1995 5.530792678979542
5.2 5.540407155429619
5.2005 5.552279066101042
5.201 5.566774814961085
5.2015 5.58340033144263
5.202 5.600049008464844
5.2025 5.613091486452478
5.203 5.618977518588978
5.2035 5.616463725175424
5.204 5.6074036867542665
5.2045 5.595398901111051
5.205 5.583790146678671
5.2055 5.574652117564079
5.206 5.568727346853266
5.2065 5.565754849348685
5.207 5.56495884188572
5.2075 5.565532124116685
5.208 5.566869696900194
5.2085 5.56860772909443
5.209 5.5705613271686
5.2095 5.572661233883619
5.21 5.574915160747545
5.2105 5.577395209438486
5.211 5.5802399431482135
5.2115 5.5836860512686135
5.212 5.588070012985805
5.2125 5.593812608780877
5.213 5.601313088796613
5.2135 5.6106838996415425
5.214 5.621314133367295
5.2145 5.631484617952446
5.215 5.638662406727403
5.2155 5.640866272805019
5.216 5.6381229557422925
5.2165 5.632502300564682
5.217 5.62654346639417
5.2175 5.6218877194045325
5.218 5.61906702467057
5.2185 5.617938006961151
5.219 5.618084392535745
5.2195 5.619057066504351
5.22 5.620510846630441
5.2205 5.622228962604544
5.221 5.6240999005307755
5.2215 5.62608727631669
5.222 5.628205237243768
5.2225 5.630532180840437
5.223 5.6332276878596845
5.2235 5.636642916853208
5.224 5.641480769546981
5.2245 5.649041093117883
5.225 5.661397899148786
5.2255 5.681223751832939
5.226 5.710995740648987
5.2265 5.7512438316962635
5.227 5.796380027203935
5.2275 5.829812157125567
5.228 5.830169814584516
5.2285 5.792862607955619
5.229 5.739334741959579
5.2295 5.6954379409635445
5.23 5.670178704037618
5.2305 5.6587156079749485
5.231 5.654133771817395
5.2315 5.652311312323307
5.232 5.651487349904527
5.2325 5.651025988946908
5.233 5.650694639767784
5.2335 5.650418536476262
5.234 5.650184965950062
5.2345 5.650014157756506
5.235 5.649964287247005
5.2355 5.650127842511025
5.236 5.650659229292976
5.2365 5.651762471394142
5.237 5.653632844424831
5.2375 5.656263131259084
5.238 5.659159839858863
5.2385 5.66126588703515
5.239 5.6615604050639705
5.2395 5.65993249349176
5.24 5.657235792101376
5.2405 5.654531087116694
5.241 5.652463706574159
5.2415 5.651184998012162
5.242 5.650567188054684
5.2425 5.650398162027286
5.243 5.650492175409766
5.2435 5.650717814712185
5.244 5.651000077713989
5.2445 5.651304956588771
5.245 5.651630143061104
5.2455 5.652012154734812
5.246 5.652539569596709
5.2465 5.653399086239287
5.247 5.654984055087103
5.2475 5.658033512288038
5.248 5.663757502188498
5.2485 5.673561637331397
5.249 5.687983025123294
5.2495 5.704983214700424
5.25 5.719215080617476
5.2505 5.724302482994518
5.251 5.717496134579592
5.2515 5.702200975070487
5.252 5.685131017049874
5.2525 5.671373813877479
5.253 5.662384819548735
5.2535 5.6572401745743575
5.254 5.654452857056662
5.2545 5.652884635982002
5.255 5.651882367230278
5.2555 5.651114900539372
5.256 5.650432765087092
5.2565 5.649781265421034
5.257 5.649150327834911
5.2575 5.648574164313678
5.258 5.648124305548902
5.2585 5.6479356771833205
5.259 5.648219424808372
5.2595 5.649289748644539
5.26 5.65147816021753
5.2605 5.654876542784437
5.261 5.658914220232199
5.2615 5.662274607236365
5.262 5.663531185512945
5.2625 5.662217013362061
5.263 5.659117506537263
5.2635 5.6555613682698995
5.264 5.652549048307017
5.2645 5.650471759836175
5.265 5.64930877700631
5.2655 5.648880168218098
5.266 5.648989545205574
5.2665 5.6494921582303865
5.267 5.650293607000223
5.2675 5.6513392239029985
5.268 5.652619819948886
5.2685 5.654154373298625
5.269 5.656007897115672
5.2695 5.6583188421640225
5.27 5.661343040777017
5.2705 5.665471671714777
5.271 5.671183918472106
5.2715 5.6787664109056175
5.272 5.687956434178582
5.2725 5.697720243404157
5.273 5.706359244135444
5.2735 5.71201083162734
5.274 5.713441325608135
5.2745 5.710786049687738
5.275 5.705525521698015
5.2755 5.699481235875372
5.276 5.693961636378686
5.2765 5.689525702371459
5.277 5.686225669150292
5.2775 5.68388069713965
5.278 5.6822594234435195
5.2785 5.681181261863885
5.279 5.680551008489153
5.2795 5.6803488283686585
5.28 5.680595201689559
5.2805 5.681316333511904
5.281 5.682495942490511
5.2815 5.684062989664558
5.282 5.6859073316244215
5.2825 5.6878988660021
5.283 5.689884672918244
5.2835 5.69170240008009
5.284 5.693223154409529
5.2845 5.694435221384626
5.285 5.695431992061885
5.2855 5.696354893244606
5.286 5.697301729944095
5.2865 5.698321419710163
5.287 5.699411025038327
5.2875 5.700534026554942
5.288 5.7016357222771274
5.2885 5.702707224201908
5.289 5.7038086249340365
5.2895 5.705094929246099
5.29 5.706838910536056
5.2905 5.709404327412488
5.291 5.713207311492099
5.2915 5.718598504384832
5.292 5.725660036656383
5.2925 5.733960901093448
5.293 5.7423998546782835
5.2935 5.749452499185826
5.294 5.75387028746727
5.2945 5.755372181610755
5.295 5.754700731444426
5.2955 5.7530760906676734
5.296 5.751624028636491
5.2965 5.751018716790525
5.297 5.751423297493003
5.2975 5.752679486170247
5.298 5.75453755103332
5.2985 5.756826240757557
5.299 5.759468524151152
5.2995 5.762418558430789
5.3 5.765576838537904
5.3005 5.768750484671787
5.301 5.771715397925218
5.3015 5.774268234361611
5.302 5.776315470974413
5.3025 5.777836976650728
5.303 5.778827943414826
5.3035 5.779344544859822
5.304 5.779589989085605
5.3045 5.779893894551521
5.305 5.7805793066484386
5.3055 5.781856788408056
5.306 5.783793600266711
5.3065 5.7863458664746465
5.307 5.789413548274099
5.3075 5.792899363554741
5.308 5.796783949669753
5.3085 5.801173325143433
5.309 5.806402925655775
5.3095 5.813169230136311
5.31 5.822666674561122
5.3105 5.836699302797904
5.311 5.8575510177148535
5.3115 5.887428508474842
5.312 5.927007348333253
5.3125 5.972854771437185
5.313 6.015471568651017
5.3135 6.041397350932402
5.314 6.040750534886512
5.3145 6.013814444096446
5.315 5.970881538206597
5.3155 5.926085403290247
5.316 5.8899881803485625
5.3165 5.866122767867968
5.317 5.852694306413748
5.3175 5.846263414080881
5.318 5.843956066517564
5.3185 5.843969930355203
5.319 5.845236133414477
5.3195 5.8470622800600625
5.32 5.848911519753227
5.3205 5.850374503192719
5.321 5.851221604768091
5.3215 5.851457606654281
5.322 5.8512611259983744
5.3225 5.850831917622343
5.323 5.850254457389245
5.3235 5.849538642719707
5.324 5.848703686783799
5.3245 5.847834148160124
5.325 5.847027476463512
5.3255 5.846369146273564
5.326 5.845944763218168
5.3265 5.845859533652344
5.327 5.846213933753016
5.3275 5.847080219650532
5.328 5.848508958424547
5.3285 5.850490210977079
5.329 5.852975991795593
5.3295 5.855858102977414
5.33 5.858977880087548
5.3305 5.862126846449665
5.331 5.8651009846459905
5.3315 5.867764505128586
5.332 5.870151421105546
5.3325 5.8725114891916546
5.333 5.875341058335601
5.3335 5.87945840004597
5.334 5.8862901662726275
5.3345 5.8984181618286025
5.335 5.920624548768349
5.3355 5.961731385235182
5.336 6.037659223984048
5.3365 6.171742210362917
5.337 6.356271083539881
5.3375 6.411477796834485
5.338 6.206395267424278
5.3385 6.006291442518207
5.339 5.907501770393503
5.3395 5.866808226689666
5.34 5.851012721980356
5.3405 5.845381618902711
5.341 5.844011453040543
5.3415 5.844562008740412
5.342 5.846083637363152
5.3425 5.848184816424605
5.343 5.850687876628736
5.3435 5.853517692114058
5.344 5.8566602393637845
5.3445 5.860158813407424
5.345 5.864141909217181
5.3455 5.868851222373698
5.346 5.874639119700803
5.3465 5.881636339610735
5.347 5.887971010797544
5.3475 5.884400050890098
5.348 5.8475206296561515
5.3485 5.755153547063727
5.349 5.642590296886946
5.3495 5.6093628749297055
5.35 5.72647180785544
5.3505 5.950491646213226
5.351 6.108637323104285
5.3515 6.094843837620117
5.352 6.000278628462438
5.3525 5.919857896548893
5.353 5.8722073956545
5.3535 5.847149864357298
5.354 5.834099352986121
5.3545 5.82690306653383
5.355 5.8225503141552535
5.3555 5.819705070718972
5.356 5.817856208804762
5.3565 5.816932261857963
5.357 5.8172024048221695
5.3575 5.819331028069009
5.358 5.824569023559111
5.3585 5.835022114203778
5.359 5.853916815306129
5.3595 5.8858904158972445
5.36 5.936270260417484
5.3605 6.006729232880926
5.361 6.087998068776641
5.3615 6.158062082845423
5.362 6.191999006261697
5.3625 6.177197942730609
5.363 6.123143010285593
5.3635 6.058490255185736
5.364 6.010478380581916
5.3645 5.985479342731941
5.365 5.975833181460412
5.3655 5.973708032177412
5.366 5.974874558076999
5.3665 5.977507290483801
5.367 5.980866188284559
5.3675 5.984670366653865
5.368 5.988806798965618
5.3685 5.993240879966332
5.369 5.997983347882118
5.3695 6.003116599965389
5.37 6.008884750641637
5.3705 6.015860470686001
5.371 6.025327071930351
5.3715 6.039637975653995
5.372 6.06127837391388
5.3725 6.085587880174601
5.373 6.081405919666262
5.3735 5.98616042767394
5.374 5.779683416587489
5.3745 5.538734979436167
5.375 5.342418122202871
5.3755 5.213068977242361
5.376 5.144059381161914
5.3765 5.125978436200453
5.377 5.151290426940714
5.3775 5.210563212874258
5.378 5.288237227093535
5.3785 5.362532071061589
5.379 5.409711427066026
5.3795 5.409861886735018
5.38 5.354850308254618
5.3805 5.253190517358941
5.381 5.129682946612362
5.3815 5.0157797290958515
5.382 4.939009569190577
5.3825 4.919731203382844
5.383 4.9779367036960585
5.3835 5.143034558992601
5.384 5.446140684512257
5.3845 5.855244507249174
5.385 6.1950627441512
5.3855 6.314805077980039
5.386 6.285497460685636
5.3865 6.2283263406119795
5.387 6.189196525414416
5.3875 6.169240210733759
5.388 6.1605386628591186
5.3885 6.157269661748017
5.389 6.156458886612795
5.3895 6.156825146431324
5.39 6.157880686792015
5.3905 6.159480979625935
5.391 6.161594188909935
5.3915 6.164215903799662
5.392 6.167328218981832
5.3925 6.170908630769618
5.393 6.174954176460875
5.3935 6.179538133000983
5.394 6.184935998155047
5.3945 6.191857033811094
5.395 6.201851080434561
5.3955 6.217772505735401
5.396 6.243884210465523
5.3965 6.285110829453038
5.397 6.3439141866676545
5.3975 6.4117772656910175
5.398 6.452292482515138
5.3985 6.3833335989978925
5.399 6.095814329997178
5.3995 5.582006294040874
5.4 5.046845083238842
5.4005 4.687505775730348
5.401 4.505188791335455
5.4015 4.424043313293585
5.402 4.389774051294226
5.4025 4.376379724218306
5.403 4.373064671057889
5.4035 4.3759368999271855
5.404 4.384709990479451
5.4045 4.40257883255986
5.405 4.439193221306133
5.4055 4.519173374461508
5.406 4.697705254219312
5.4065 5.053725193255002
5.407 5.560289785119067
5.4075 5.982884967351018
5.408 6.188668918560716
5.4085 6.254031043862862
5.409 6.266149283149141
5.4095 6.26438693029588
5.41 6.261224342988807
5.4105 6.259373744410737
5.411 6.258826020730445
5.4115 6.259142371819498
5.412 6.259993860501999
5.4125 6.261212333643976
5.413 6.262724320337164
5.4135 6.264529739186345
5.414 6.266634822095493
5.4145 6.26905687361218
5.415 6.271798090076696
5.4155 6.274850984526947
5.416 6.278194972362578
5.4165 6.281828998966282
5.417 6.285758667584093
5.4175 6.2900240166721195
5.418 6.2946760621036875
5.4185 6.299677554974502
5.419 6.3046485820434865
5.4195 6.308092567334691
5.42 6.305338141720925
5.4205 6.284497430262857
5.421 6.223658286000464
5.4215 6.102662816690642
5.422 5.9342127738823764
5.4225 5.771307922698489
5.423 5.666780594711903
5.4235 5.645028422737005
5.424 5.706846701352963
5.4245 5.835858030311019
5.425 5.995739062314423
5.4255 6.140667825289294
5.426 6.241684944811415
5.4265 6.298687251305565
5.427 6.326199842201917
5.4275 6.33766390195546
5.428 6.340932576919156
5.4285 6.339912219406757
5.429 6.336705643087579
5.4295 6.332620221848461
5.43 6.3285761455935345
5.4305 6.32528282836724
5.431 6.323302853611383
5.4315 6.322921168490963
5.432 6.323937046223349
5.4325 6.325766415279408
5.433 6.327754394660551
5.4335 6.32950406606158
5.434 6.3309295908535015
5.4345 6.33214984620517
5.435 6.3333290485609774
5.4355 6.334593734360479
5.436 6.336015306475628
5.4365 6.337611798187967
5.437 6.339376375328494
5.4375 6.341284596816771
5.438 6.343298725821906
5.4385 6.34538883528525
5.439 6.3475209532307035
5.4395 6.349655331218734
5.44 6.351734831842639
5.4405 6.35368653549319
5.441 6.355416830233216
5.4415 6.356829463499182
5.442 6.357879532177452
5.4425 6.358556242109448
5.443 6.358863317408576
5.4435 6.358773356225879
5.444 6.35827461314508
5.4445 6.357437997167186
5.445 6.356403972537904
5.4455 6.355321345534871
5.446 6.354313855081281
5.4465 6.35346629616538
5.447 6.3528176960495815
5.4475 6.352384173977568
5.448 6.352135513647268
5.4485 6.352038204166928
5.449 6.3520418801169525
5.4495 6.352096145497707
5.45 6.3521501061798
5.4505 6.352167152720665
5.451 6.352136819492894
5.4515 6.352099368566869
5.452 6.352153018140844
5.4525 6.352467269401841
5.453 6.3532535530492575
5.4535 6.354652487773914
5.454 6.35657907593914
5.4545 6.358618366795395
5.455 6.36008731062197
5.4555 6.360310261215841
5.456 6.359051298173241
5.4565 6.356711820234833
5.457 6.354053134908983
5.4575 6.351742877882422
5.458 6.350104167831934
5.4585 6.349125467011732
5.459 6.348637389926686
5.4595 6.348424353998081
5.46 6.348301238694137
5.4605 6.348139366362935
5.461 6.3478706176196065
5.4615 6.3474913913027065
5.462 6.347061951796749
5.4625 6.3466964702843205
5.463 6.34653813332524
5.4635 6.3467131483743175
5.464 6.347279595250346
5.4645 6.348166149763993
5.465 6.349133434215939
5.4655 6.349813259370589
5.466 6.349850259041754
5.4665 6.349078096493094
5.467 6.3475830583983575
5.4675 6.345641055053291
5.468 6.343567441302091
5.4685 6.341590017287051
5.469 6.339786773391389
5.4695 6.338129105331197
5.47 6.336531185333885
5.4705 6.3349323330120955
5.471 6.333303532468068
5.4715 6.331642229084658
5.472 6.329939009691464
5.4725 6.328114782944408
5.473 6.326023903371362
5.4735 6.3235697683888334
5.474 6.320894159517866
5.4745 6.318404543970032
5.475 6.316542001328016
5.4755 6.315460690525549
5.476 6.314978236099766
5.4765 6.314830953100141
5.477 6.3148748724701145
5.4775 6.315066409040578
5.478 6.31536622023473
5.4785 6.315708719464248
5.479 6.315996369019069
5.4795 6.316153166163988
5.48 6.316146352179541
5.4805 6.31599815476135
5.481 6.315788598146326
5.4815 6.315661329568017
5.482 6.315781100742071
5.4825 6.3163017606027045
5.483 6.317246466351443
5.4835 6.31843260125398
5.484 6.31940707570364
5.4845 6.319565823524736
5.485 6.318586262584875
5.4855 6.3168379071443015
5.486 6.315226740687419
5.4865 6.314516731399993
5.487 6.314840547992913
5.4875 6.315815360549007
5.488 6.316978256141398
5.4885 6.318044078601578
5.489 6.319014846956725
5.4895 6.3201016108986865
5.49 6.3216483995779535
5.4905 6.324051399239795
5.491 6.3276034125081155
5.4915 6.332210523883991
5.492 6.337087996615426
5.4925 6.340826808138009
5.493 6.3420255040160525
5.4935 6.340080911017288
5.494 6.335560694966094
5.4945 6.329920100989972
5.495 6.324754602725803
5.4955 6.321042374109788
5.496 6.318944993007594
5.4965 6.318109367864756
5.497 6.318060134175879
5.4975 6.318401636204915
5.498 6.318865415920615
5.4985 6.319301183450876
5.499 6.319636605800786
5.4995 6.319880402799149
5.5 6.320083314370229
5.5005 6.320325752884535
5.501 6.320668642868326
5.5015 6.321142801271624
5.502 6.321720151841597
5.5025 6.322362692914383
5.503 6.323043112540543
5.5035 6.323761925036835
5.504 6.32456158832352
5.5045 6.325511621069439
5.505 6.326672304562298
5.5055 6.32807966340738
5.506 6.3297476332208875
5.5065 6.331693524809251
5.507 6.333969716229119
5.5075 6.336687311264709
5.508 6.340014354190102
5.5085 6.344187386527552
5.509 6.34950227980896
5.5095 6.356268130324273
5.51 6.364570496931491
5.5105 6.373541559361397
5.511 6.380785248136815
5.5115 6.383223427279776
5.512 6.379402959652556
5.5125 6.370646094368106
5.513 6.360246327246254
5.5135 6.351458706313964
5.514 6.345894934248844
5.5145 6.3434116171532695
5.515 6.343088620510124
5.5155 6.344033933955482
5.516 6.345635383108644
5.5165 6.347523130871656
5.517 6.349482924367574
5.5175 6.3513972243293155
5.518 6.353232377493485
5.5185 6.355018833699281
5.519 6.356847290818824
5.5195 6.358892903971797
5.52 6.3614048294521615
5.5205 6.36464496478323
5.521 6.368753052053488
5.5215 6.3734957121024065
5.522 6.378072039079442
5.5225 6.381330225716238
5.523 6.38251933641387
5.5235 6.3818754294651425
5.524 6.380354509174386
5.5245 6.3788368940156
5.525 6.377746956220149
5.5255 6.377117306432543
5.526 6.376805375285351
5.5265 6.376634596857232
5.527 6.37645518864869
5.5275 6.376172265746832
5.528 6.375767761542714
5.5285 6.375272518990191
5.529 6.374766809922103
5.5295 6.374350036481762
5.53 6.374134135437756
5.5305 6.374228934286749
5.531 6.374725785489187
5.5315 6.375678707403011
5.532 6.377062337430682
5.5325 6.378753910323822
5.533 6.380582062701989
5.5335 6.382404792683109
5.534 6.384165495341487
5.5345 6.3858704897813725
5.535 6.3875461527438295
5.5355 6.389195321949518
5.536 6.390795414007749
5.5365 6.392301718747437
5.537 6.393678836513209
5.5375 6.39488872112702
5.538 6.395929275296113
5.5385 6.3968160667178635
5.539 6.397609586001463
5.5395 6.3983882420301255
5.54 6.399249153054309
5.5405 6.400269463650576
5.541 6.401488461481214
5.5415 6.402873819299134
5.542 6.404337833386907
5.5425 6.405758235032088
5.543 6.407035387954026
5.5435 6.408163496200266
5.544 6.409216461438775
5.5445 6.410321654102007
5.545 6.41156639049809
5.5455 6.4129886660390545
5.546 6.4145605643538
5.5465 6.4162236609558265
5.547 6.417904414631148
5.5475 6.419529298809633
5.548 6.421045751965692
5.5485 6.422441224566726
5.549 6.423726355131106
5.5495 6.424952013638403
5.55 6.426200317003635
5.5505 6.427570883292609
5.551 6.429182127714216
5.5515 6.431155672928187
5.552 6.433608553171815
5.5525 6.436619610728013
5.553 6.440184585960929
5.5535 6.444134386600434
5.554 6.448071365174031
5.5545 6.45124562928165
5.555 6.45251964043534
5.5555 6.450485410320296
5.556 6.44414090923862
5.5565 6.434115224247049
5.557 6.423627465465237
5.5575 6.4178212826769405
5.558 6.420968913016186
5.5585 6.433539274646665
5.559 6.45125137063529
5.5595 6.467709095206703
5.56 6.478631730265744
5.5605 6.483689445585079
5.561 6.484872563418542
5.5615 6.484255047394879
5.562 6.483101180680197
5.5625 6.4819718443707535
5.563 6.48106556388925
5.5635 6.480435267917566
5.564 6.480111140948485
5.5645 6.480129370193461
5.565 6.480515933894147
5.5655 6.481290730028372
5.566 6.482423556544366
5.5665 6.483872415484945
5.567 6.485553151227868
5.5675 6.487373907303573
5.568 6.48925144752564
5.5685 6.49113563420823
5.569 6.493003725131513
5.5695 6.4948228549669045
5.57 6.496565471643939
5.5705 6.498221732274199
5.571 6.4998043556948195
5.5715 6.501332169108475
5.572 6.502815771969503
5.5725 6.50425331232782
5.573 6.505657520169421
5.5735 6.507052956797323
5.574 6.508497816637154
5.5745 6.510064382763633
5.575 6.5118803501473215
5.5755 6.514200825324363
5.576 6.517577845368572
5.5765 6.523052310290713
5.577 6.5322874387078445
5.5775 6.547209480793824
5.578 6.568684630507064
5.5785 6.594138112798306
5.579 6.616288624628116
5.5795 6.626716702630971
5.58 6.622514650964937
5.5805 6.6079391116728265
5.581 6.589323666988686
5.5815 6.570943489157691
5.582 6.55501347173849
5.5825 6.542645977093813
5.583 6.533936488481367
5.5835 6.52807491438952
5.584 6.523953565616826
5.5845 6.520702898203118
5.585 6.517824860011538
5.5855 6.515103467047955
5.586 6.512494197220978
5.5865 6.510055159018388
5.587 6.507932523970594
5.5875 6.5063491698113625
5.588 6.50562053721588
5.5885 6.506080579987244
5.589 6.507877022390754
5.5895 6.51069874744126
5.59 6.513617460023283
5.5905 6.51523196165273
5.591 6.514222845990568
5.5915 6.510193254370225
5.592 6.504107332968094
5.5925 6.497655515913581
5.593 6.492200148454503
5.5935 6.488213005015228
5.594 6.485479721395673
5.5945 6.483518163493742
5.595 6.481841485324135
5.5955 6.480026063406915
5.596 6.477614895349343
5.5965 6.473846115798287
5.597 6.4669458692585176
5.5975 6.452264637350047
5.598 6.4179537089710506
5.5985 6.339483876132603
5.599 6.1891129580813535
5.5995 5.982182265444638
5.6 5.792170393810953
5.6005 5.66771445045434
5.601 5.600257922003629
5.6015 5.566149947352083
5.602 5.549546706330772
5.6025 5.542976968681569
5.603 5.544128013621706
5.6035 5.554388478200251
5.604 5.5792546957772435
5.6045 5.629872451406675
5.605 5.7225153808829115
5.6055 5.867144354245386
5.606 6.043432026656499
5.6065 6.202013182023998
5.607 6.310383434449922
5.6075 6.372142436384931
5.608 6.404473579892678
5.6085 6.421109641596584
5.609 6.42982433286604
5.6095 6.434525694445431
5.61 6.436944871422509
5.6105 6.437523236888459
5.611 6.435830687801409
5.6115 6.431024757514497
5.612 6.42264777966906
5.6125 6.4114064572862
5.613 6.399244051708387
5.6135 6.388605477715907
5.614 6.381405300325468
5.6145 6.378466928081985
5.615 6.379576132875743
5.6155 6.383781637254823
5.616 6.38980456279458
5.6165 6.396397893188973
5.617 6.402541121566279
5.6175 6.407620842971048
5.618 6.4114431015049815
5.6185 6.414152457653032
5.619 6.416047473426333
5.6195 6.417254357787374
5.62 6.416932799000981
5.6205 6.411377353409301
5.621 6.390082472088497
5.6215 6.330928906794202
5.622 6.204762120621564
5.6225 6.008679782792465
5.623 5.798238058711497
5.6235 5.638309318803425
5.624 5.542505113958035
5.6245 5.491391726535766
5.625 5.464854702423316
5.6255 5.45072014163619
5.626 5.4427858479105575
5.6265 5.438059274456999
5.627 5.435125347239478
5.6275 5.4333159151510495
5.628 5.432314640542143
5.6285 5.431975930885712
5.629 5.432201676021493
5.6295 5.432835336388762
5.63 5.4335896124065615
5.6305 5.434045657960108
5.631 5.433840958143716
5.6315 5.43288062750955
5.632 5.431410102942846
5.6325 5.429825879895922
5.633 5.428461004339099
5.6335 5.427484281181862
5.634 5.426928342998795
5.6345 5.426725792551825
5.635 5.426778612138135
5.6355 5.426992259677021
5.636 5.427297491526686
5.6365 5.4276692000402855
5.637 5.428121929459432
5.6375 5.428744547146249
5.638 5.42973875482103
5.6385 5.431522759050789
5.639 5.434937606749863
5.6395 5.441576582488072
5.64 5.454176779099417
5.6405 5.476686397122667
5.641 5.513216911601792
5.6415 5.565338368263652
5.642 5.627954629374606
5.6425 5.687043663773298
5.643 5.723743201039427
5.6435 5.725447158822408
5.644 5.694304259195348
5.6445 5.644500627917448
5.645 5.592154551080491
5.6455 5.547704878183185
5.646 5.514809801777619
5.6465 5.492750390001727
5.647 5.4791471511494505
5.6475 5.471489357348413
5.648 5.467794624049383
5.6485 5.466749332150305
5.649 5.467523990185783
5.6495 5.469611725359333
5.65 5.472674175789476
5.6505 5.476418307969719
5.651 5.48048416948765
5.6515 5.48430583818462
5.652 5.487084370946545
5.6525 5.488035801040806
5.653 5.486937697485392
5.6535 5.484458863749594
5.654 5.481767820484481
5.6545 5.479828265527606
5.655 5.479019180937001
5.6555 5.479258417905206
5.656 5.4802777930346
5.6565 5.481786259116487
5.657 5.483536533824146
5.6575 5.485337809972852
5.658 5.48706726592678
5.6585 5.488666364027796
5.659 5.4901265322742665
5.6595 5.4915270492890675
5.66 5.493091405810474
5.6605 5.495344627173217
5.661 5.499522264389992
5.6615 5.508608084520593
5.662 5.529499334977044
5.6625 5.5758045582708915
5.663 5.66484336009155
5.6635 5.797608824930362
5.664 5.941078654602962
5.6645 6.0542742791888005
5.665 6.12105945673354
5.6655 6.1450531297907185
5.666 6.136315727931909
5.6665 6.107600275862775
5.667 6.073864689812573
5.6675 6.049968423914421
5.668 6.047137306250609
5.6685 6.07148699740942
5.669 6.123377463252459
5.6695 6.195466308556241
5.67 6.272537567664068
5.6705 6.338048855214283
5.671 6.383773914314793
5.6715 6.411443267645445
5.672 6.427045046190998
5.6725 6.435868566778139
5.673 6.441183609704184
5.6735 6.444634058460815
5.674 6.446624009149372
5.6745 6.445522971981567
5.675 6.433399462769093
5.6755 6.384193664991032
5.676 6.243878548688893
5.6765 5.994638674980652
5.677 5.753134605013963
5.6775 5.612361635437822
5.678 5.548258670949433
5.6785 5.5203046263673725
5.679 5.507491379683358
5.6795 5.501079336101237
5.68 5.497477772559891
5.6805 5.495144281105991
5.681 5.4933756895719315
5.6815 5.491842852677956
5.682 5.490395576212193
5.6825 5.4889771115208825
5.683 5.487583078934727
5.6835 5.486233117318354
5.684 5.4849465357054354
5.6845 5.483676817696165
5.685 5.482298704976224
5.6855 5.480652107614273
5.686 5.478647300098076
5.6865 5.47630918078269
5.687 5.473732500144496
5.6875 5.470987968202263
5.688 5.468151604409523
5.6885 5.465320543250024
5.689 5.462603714725245
5.6895 5.460089320702264
5.69 5.457852223544024
5.6905 5.455978994686789
5.691 5.45463433360202
5.6915 5.45408852965764
5.692 5.454692464516916
5.6925 5.456697307216319
5.693 5.4599843759969895
5.6935 5.4639007484550595
5.694 5.4674804550138285
5.6945 5.470062572270412
5.695 5.471742976164287
5.6955 5.473081501003146
5.696 5.47422531746136
5.6965 5.474243839414473
5.697 5.471317607013037
5.6975 5.464180977838152
5.698 5.453568153223734
5.6985 5.442037454346521
5.699 5.432113728408964
5.6995 5.42485426563169
5.7 5.419957890771035
5.7005 5.416638653086728
5.701 5.414201290775304
5.7015 5.412176984634809
5.702 5.410287502099217
5.7025 5.408354410517041
5.703 5.406273170038859
5.7035 5.403975054939383
5.704 5.40143138986313
5.7045 5.39864920531718
5.705 5.395678800659726
5.7055 5.3926324918629165
5.706 5.389716059966735
5.7065 5.387266784703395
5.707 5.385790340100425
5.7075 5.385866052317547
5.708 5.387902397564932
5.7085 5.3917808878626685
5.709 5.396602848540984
5.7095 5.400747136703603
5.71 5.402171666129452
5.7105 5.39919239184469
5.711 5.391620877058579
5.7115 5.3811546378142525
5.712 5.370330850532807
5.7125 5.361039805826196
5.713 5.3539202313345955
5.7135 5.348715009741562
5.714 5.344862431367297
5.7145 5.341830278322823
5.715 5.3392168673080755
5.7155 5.336749727447962
5.716 5.334264574667631
5.7165 5.33168310831828
5.717 5.329022810211584
5.7175 5.326362041933398
5.718 5.323835290297583
5.7185 5.32162704738318
5.719 5.319966768196784
5.7195 5.3190705156772315
5.72 5.319034139813728
5.7205 5.319628003440513
5.721 5.320182206224543
5.7215 5.319836286047818
5.722 5.3180019944115715
5.7225 5.314711360261692
5.723 5.3105276575081115
5.7235 5.306195692180542
5.724 5.302361788451633
5.7245 5.299415149200493
5.725 5.297469719222213
5.7255 5.296446964803075
5.726 5.296161792543141
5.7265 5.296423837629839
5.727 5.297056847771262
5.7275 5.297904927622596
5.728 5.298856264167996
5.7285 5.299872372811161
5.729 5.301028543007672
5.7295 5.302557575060935
5.73 5.304795476168681
5.7305 5.308005370720633
5.731 5.312162156285567
5.7315 5.316717601930713
5.732 5.320671355584614
5.7325 5.3230573400007914
5.733 5.323527124224376
5.7335 5.32247043066707
5.734 5.32059810463952
5.7345 5.318554959844868
5.735 5.31673503782612
5.7355 5.315384389786458
5.736 5.314676433682059
5.7365 5.314722372819404
5.737 5.3155356868631545
5.7375 5.317034048173521
5.738 5.319084237157955
5.7385 5.321532388381734
5.739 5.3242505770824975
5.7395 5.327153404718952
5.74 5.33019132981357
5.7405 5.333359117880984
5.741 5.336667968957745
5.7415 5.340141765200227
5.742 5.343813011542827
5.7425 5.3477559105095755
5.743 5.3520878890449195
5.7435 5.356885158453326
5.744 5.361951964948875
5.7445 5.366633257888016
5.745 5.3700073715431165
5.7455 5.3715980667889065
5.746 5.371846387300132
5.7465 5.371753534651018
5.747 5.372148278181803
5.7475 5.373392020288633
5.748 5.375501882908975
5.7485 5.3783645752377405
5.749 5.381823607567411
5.7495 5.385721325689389
5.75 5.389905319371066
5.7505 5.394247274574387
5.751 5.398645394091699
5.7515 5.403032296361862
5.752 5.407386595737097
5.7525 5.411762352627979
5.753 5.416302840988201
5.7535 5.421335924355701
5.754 5.427442961011573
5.7545 5.4355304110040015
5.755 5.446720490848803
5.7555 5.461907194918973
5.756 5.480840466569531
5.7565 5.501053368110129
5.757 5.517801662217733
5.7575 5.52617261156452
5.758 5.524153793804827
5.7585 5.513933091494338
5.759 5.500383112918699
5.7595 5.4881871184675
5.76 5.47992018481042
5.7605 5.475931786185037
5.761 5.47532583804668
5.7615 5.476959358342211
5.762 5.4799288904930625
5.7625 5.483631515580952
5.763 5.487692140451927
5.7635 5.491865851858887
5.764 5.496005444449623
5.7645 5.500017752014489
5.765 5.503873658576128
5.7655 5.507587897454942
5.766 5.511226003516174
5.7665 5.51495523843352
5.767 5.5190897698953245
5.7675 5.524185541843944
5.768 5.5311373155575465
5.7685 5.5410214649900515
5.769 5.55443943566041
5.7695 5.570456675435213
5.77 5.586190303160529
5.7705 5.598196128177691
5.771 5.604680866068722
5.7715 5.606268822956454
5.772 5.6048262239862305
5.7725 5.6020486314336635
5.773 5.598975974703477
5.7735 5.5961651047111625
5.774 5.593851158438993
5.7745 5.592195834210352
5.775 5.591395738808484
5.7755 5.591645705741214
5.776 5.593031892668697
5.7765 5.595469086244434
5.777 5.598749706147683
5.7775 5.602611646136826
5.778 5.606804684498232
5.7785 5.611173330948442
5.779 5.615722863306426
5.7795 5.620674904670792
5.78 5.626524771998866
5.7805 5.634200751684582
5.781 5.645339431576244
5.7815 5.662736085802121
5.782 5.690758319047611
5.7825 5.735054764451159
5.783 5.800256521009856
5.7835 5.8846517686379025
5.784 5.974423196771149
5.7845 6.0441396072141815
5.785 6.0686043525737
5.7855 6.038776347654623
5.786 5.966915753107657
5.7865 5.877808441946791
5.787 5.795100250415852
5.7875 5.732441872014657
5.788 5.692336688199913
5.7885 5.670180054496977
5.789 5.659611619672545
5.7895 5.655542200062789
5.79 5.654804291104335
5.7905 5.655700332075978
5.791 5.657400556955383
5.7915 5.659528433750142
5.792 5.661900697098901
5.7925 5.664458096976335
5.793 5.667196906184384
5.7935 5.67020070300551
5.794 5.6736583762202555
5.7945 5.677986475883656
5.795 5.683990645186115
5.7955 5.693212119702866
5.796 5.708289504517125
5.7965 5.7330948634366505
5.797 5.7719710357132135
5.7975 5.827297134312226
5.798 5.89513279576776
5.7985 5.961473127178217
5.799 6.005648353136171
5.7995 6.012411297429344
5.8 5.9820201467436425
5.8005 5.928912589481505
5.801 5.871401261132887
5.8015 5.822243481614708
5.802 5.786119146412113
5.8025 5.762260381289717
5.803 5.747682394896736
5.8035 5.739278681546641
5.804 5.734722029561644
5.8045 5.732534534742359
5.805 5.731839041920121
5.8055 5.7321183499647494
5.806 5.733022009016923
5.8065 5.734270211743442
5.807 5.735650253780485
5.8075 5.7370282138116915
5.808 5.738325760455813
5.8085 5.739539847424083
5.809 5.740695290020327
5.8095 5.741856407080328
5.81 5.743114283834578
5.8105 5.74458217775953
5.811 5.746387514059115
5.8115 5.748651003252175
5.812 5.751481618657077
5.8125 5.754961605595345
5.813 5.759044310538788
5.8135 5.763402890604065
5.814 5.767387783040738
5.8145 5.770260337451766
5.815 5.7716904010271834
5.8155 5.772024017902363
5.816 5.772024355359753
5.8165 5.7722361955441395
5.817 5.772689723519298
5.8175 5.773081580911421
5.818 5.773088066016537
5.8185 5.772587772811971
5.819 5.771684557815555
5.8195 5.7706140437038576
5.82 5.76960218213708
5.8205 5.768767764040628
5.821 5.768123943611019
5.8215 5.767639733071921
5.822 5.767266496647104
5.8225 5.7669487846232395
5.823 5.766639982616764
5.8235 5.7662926132400605
5.824 5.76588616363166
5.8245 5.765431165103386
5.825 5.7649640039630805
5.8255 5.764540393854044
5.826 5.764243662589496
5.8265 5.764128618989742
5.827 5.764203559140465
5.8275 5.7644196267576815
5.828 5.764764874206949
5.8285 5.765257572105122
5.829 5.765953506252354
5.8295 5.766892935531698
5.83 5.768081353647571
5.8305 5.769491721822562
5.831 5.771088507209076
5.8315 5.772844433722921
5.832 5.7747406676056725
5.8325 5.776786431495032
5.833 5.779032137899356
5.8335 5.781582030996849
5.834 5.7846125562830535
5.8345 5.788317823749211
5.835 5.792832025958224
5.8355 5.7980251953941275
5.836 5.803406698379997
5.8365 5.8081057242765946
5.837 5.8110374240649
5.8375 5.81126507463899
5.838 5.808569262027018
5.8385 5.803731214679417
5.839 5.79811590597154
5.8395 5.792880363466526
5.84 5.7886096880926035
5.8405 5.785387676499812
5.841 5.783067110059709
5.8415 5.781424319098444
5.842 5.7802657462025975
5.8425 5.779447852246213
5.843 5.778880448885531
5.8435 5.778513854920621
5.844 5.778298421891301
5.8445 5.778185769788439
5.845 5.77809188750954
5.8455 5.777935472391452
5.846 5.777660468990335
5.8465 5.777251613354145
5.847 5.776724827176742
5.8475 5.776120154153532
5.848 5.775463961211739
5.8485 5.774782161617911
5.849 5.7740857296848995
5.8495 5.773402842836773
5.85 5.772769350827532
5.8505 5.772226042408245
5.851 5.771813926459733
5.8515 5.771556192571777
5.852 5.771468052730529
5.8525 5.771553487371899
5.853 5.771818313441407
5.8535 5.77226761690124
5.854 5.772892333827838
5.8545 5.773665619948381
5.855 5.774538663312623
5.8555 5.775467739212835
5.856 5.776410700919217
5.8565 5.777353790718521
5.857 5.778312467830365
5.8575 5.779333763097438
5.858 5.780504168437207
5.8585 5.781935135350884
5.859 5.78371217160998
5.8595 5.785798011451861
5.86 5.787937943201826
5.8605 5.789715422936312
5.861 5.7907823127170035
5.8615 5.7910077561782485
5.862 5.790428176899726
5.8625 5.789159354302774
5.863 5.787422998675031
5.8635 5.785512187075782
5.864 5.7836630539063885
5.8645 5.781972539985673
5.865 5.780459386900859
5.8655 5.779201504566573
5.866 5.778357328597312
5.8665 5.778068931526707
5.867 5.778420273688734
5.8675 5.77944039092185
5.868 5.78110134986946
5.8685 5.7833453811017295
5.869 5.7860785446155605
5.8695 5.789133676258355
5.87 5.792285132809007
5.8705 5.795244303392658
5.871 5.797689035553327
5.8715 5.799282503239508
5.872 5.799816688386005
5.8725 5.799489542693789
5.873 5.799108739126379
5.8735 5.799875922839624
5.874 5.8027183825559545
5.8745 5.8077078367134805
5.875 5.814011210539705
5.8755 5.820316137701391
5.876 5.8255201689233305
5.8765 5.829243925880005
5.877 5.831874516706404
5.8775 5.834083414688114
5.878 5.836320741127168
5.8785 5.838648768049667
5.879 5.840872482693006
5.8795 5.842770733114112
5.88 5.8442858008456176
5.8805 5.84554465414869
5.881 5.846759389057156
5.8815 5.848106632765995
5.882 5.849672999045464
5.8825 5.851499662325943
5.883 5.853603037498222
5.8835 5.8559962629570625
5.884 5.858685809369301
5.8845 5.861674482606268
5.885 5.864942612442415
5.8855 5.868463210196352
5.886 5.8722240465615085
5.8865 5.8762232529032685
5.887 5.880480040911716
5.8875 5.885001525806847
5.888 5.889789223527067
5.8885 5.894829185576307
5.889 5.9000611160492324
5.8895 5.905363479912652
5.89 5.910550449680499
5.8905 5.915458518157492
5.891 5.919970159458141
5.8915 5.9240346400603014
5.892 5.927578271634801
5.8925 5.930476709697246
5.893 5.93259972022664
5.8935 5.933928596926726
5.894 5.93461357757911
5.8945 5.934907736972277
5.895 5.935054219108383
5.8955 5.935246087419395
5.896 5.935602006071776
5.8965 5.936178108248833
5.897 5.936989619375859
5.8975 5.93803612848411
5.898 5.939318036517576
5.8985 5.940833567714855
5.899 5.942565145817318
5.8995 5.944501754079313
5.9 5.946609397639096
5.9005 5.948860417393139
5.901 5.951223222594932
5.9015 5.953675737904413
5.902 5.956197315419364
5.9025 5.95876269939948
5.903 5.9613546243967095
5.9035 5.963951653951422
5.904 5.96657476585908
5.9045 5.969259174293589
5.905 5.972075582904185
5.9055 5.975091750801563
5.906 5.978334888032587
5.9065 5.981786336708004
5.907 5.9854264185274095
5.9075 5.9892601553413085
5.908 5.993341852466092
5.9085 5.997722950615315
5.909 6.002412697267274
5.9095 6.007327156609246
5.91 6.012321097963951
5.9105 6.017205968172033
5.911 6.021790828183705
5.9115 6.02589279185879
5.912 6.029390574624299
5.9125 6.032244586095971
5.913 6.034553686472887
5.9135 6.036507587543542
5.914 6.0383144939033295
5.9145 6.040060511782502
5.915 6.041708397109333
5.9155 6.043158744862098
5.916 6.0443586481110385
5.9165 6.045365135607246
5.917 6.046307135355883
5.9175 6.047337393598371
5.918 6.048572976200876
5.9185 6.050077149632833
5.919 6.051888898953991
5.9195 6.0540429711543995
5.92 6.056606689130951
5.9205 6.059695082610989
5.921 6.063475842432127
5.9215 6.068153003206686
5.922 6.073786504200521
5.9225 6.080042712154273
5.923 6.085989244615278
5.9235 6.090444247346771
5.924 6.092642838714085
5.9245 6.0924534208506325
5.925 6.090171854892147
5.9255 6.086539422684724
5.926 6.082698339048611
5.9265 6.0796504451826445
5.927 6.077830400265175
5.9275 6.0771644768951285
5.928 6.077384760399059
5.9285 6.078237013562114
5.929 6.079536992229891
5.9295 6.081155726860991
5.93 6.083000474926702
5.9305 6.085003778850035
5.931 6.087103286403818
5.9315 6.089272677605112
5.932 6.09149247365253
5.9325 6.093788377657915
5.933 6.096203400851521
5.9335 6.098806012694282
5.934 6.101656246634357
5.9345 6.104717544244079
5.935 6.107759783119344
5.9355 6.110374258309972
5.936 6.112146181516635
5.9365 6.112900530400636
5.937 6.112798410163934
5.9375 6.112224279144406
5.938 6.111574450351124
5.9385 6.11107482997781
5.939 6.110771150170257
5.9395 6.110615690402354
5.94 6.110557361910591
5.9405 6.110621764831897
5.941 6.110839169232224
5.9415 6.111198215281029
5.942 6.111622980726826
5.9425 6.112007077531332
5.943 6.112242136965096
5.9435 6.112264084830479
5.944 6.112043401963722
5.9445 6.111618128196533
5.945 6.11107678555338
5.9455 6.110541288963746
5.946 6.110134964840905
5.9465 6.1099659359216885
5.947 6.110142852568049
5.9475 6.110769692225127
5.948 6.111967820362525
5.9485 6.113862318019334
5.949 6.1166027307300626
5.9495 6.12035807556961
5.95 6.125342432063602
5.9505 6.131748339336263
5.951 6.1395602292525036
5.9515 6.148216575151117
5.952 6.15636428747874
5.9525 6.162049502180133
5.953 6.163554750554037
5.9535 6.160436859330617
5.954 6.153933387250855
5.9545 6.146251122494834
5.955 6.139272510400473
5.9555 6.133883332842701
5.956 6.1301201222778205
5.9565 6.127670969485982
5.957 6.126215070654882
5.9575 6.125537069773499
5.958 6.12558017091538
5.9585 6.126464150092658
5.959 6.128688436405937
5.9595 6.133658653548069
5.96 6.145119860545601
5.9605 6.172401619927311
5.961 6.235395311409326
5.9615 6.362785383747592
5.962 6.5628091537615
5.9625 6.785689859041605
5.963 6.957935112919974
5.9635 7.0431393508974045
5.964 7.035389413127473
5.9645 6.930722844893752
5.965 6.7317677915105945
5.9655 6.487977766076971
5.966 6.292443626826613
5.9665 6.187087672512988
5.967 6.143623654161353
5.9675 6.127236997086551
5.968 6.120549758823427
5.9685 6.117200682954961
5.969 6.115017106998505
5.9695 6.113169711650385
5.97 6.111239204428808
5.9705 6.1089834714513165
5.971 6.1062909133683325
5.9715 6.103188887268243
5.972 6.099824365010016
5.9725 6.096435149367012
5.973 6.093475445285869
5.9735 6.091961221997718
5.974 6.0940850223724725
5.9745 6.104109467479412
5.975 6.129056407109389
5.9755 6.177456102256808
5.976 6.253676387650711
5.9765 6.350099367676722
5.977 6.447826652793332
5.9775 6.529346572232758
5.978 6.590766950751417
5.9785 6.643787830150607
5.979 6.70961352651836
5.9795 6.806655614618321
5.98 6.931419992492811
5.9805 7.048579638749167
5.981 7.110902409367028
5.9815 7.092436557420668
5.982 6.99687685996459
5.9825 6.847046857994779
5.983 6.6773261301640945
5.9835 6.521662735256824
5.984 6.39929182146149
5.9845 6.312146963336565
5.985 6.2523231033767965
5.9855 6.209255776775389
5.986 6.173344421891572
5.9865 6.138554925216904
5.987 6.103694087437549
5.9875 6.071220073558181
5.988 6.044057259845283
5.9885 6.02334399867988
5.989 6.008304791514099
5.9895 5.997278620002658
5.99 5.988678983830151
5.9905 5.981404320590356
5.991 5.974872710857341
5.9915 5.968839857450562
5.992 5.963204833363496
5.9925 5.957892409637149
5.993 5.952825643512754
5.9935 5.947933587406845
5.994 5.943164333266446
5.9945 5.938525652752486
5.995 5.934075680261848
5.9955 5.929918621934902
5.996 5.926191523978349
5.9965 5.92305689439059
5.997 5.920733626205663
5.9975 5.919517992044317
5.998 5.919795798825983
5.9985 5.921925394128562
5.999 5.925925558615824
5.9995 5.930943973103164
6.0 5.935067472535899
6.0005 5.936124165636284
6.001 5.933062843724412
6.0015 5.926607233485263
6.002 5.918605252469539
6.0025 5.91086570036975
6.003 5.904422496788642
6.0035 5.89949662139304
6.004 5.895857646477169
6.0045 5.8931735689013705
6.005 5.891179294169009
6.0055 5.8897159190239075
6.006 5.888718441229032
6.0065 5.888236117659459
6.007 5.888492415162106
6.0075 5.890046948629554
6.008 5.894160154340375
6.0085 5.903290441808966
6.009 5.921477807791153
6.0095 5.953169620999586
6.01 5.998694783922503
6.0105 6.048840999108905
6.011 6.088045597767617
6.0115 6.105672952370923
6.012 6.100634371205039
6.0125 6.077543327604221
6.013 6.04291507039687
6.0135 6.003702670499124
6.014 5.96586728855793
6.0145 5.933188443552157
6.015 5.90738863622883
6.0155 5.888675194691099
6.016 5.876183315184094
6.0165 5.868504724361158
6.017 5.864240515435131
6.0175 5.862295106965587
6.018 5.861905138683427
6.0185 5.862524065140149
6.019 5.863693887699667
6.0195 5.864949937469789
6.02 5.865835687222934
6.0205 5.865972433196133
6.021 5.865182616125881
6.0215 5.863540984316393
6.022 5.861339945056517
6.0225 5.858963302639192
6.023 5.856777475007168
6.0235 5.855045843526125
6.024 5.85388906671385
6.0245 5.8533361162879105
6.025 5.8534210801149085
6.0255 5.854263828632267
6.026 5.856119948968209
6.0265 5.859372754293134
6.027 5.864538236554361
6.0275 5.872206361964566
6.028 5.882765359262192
6.0285 5.895819583482681
6.029 5.90973231255682
6.0295 5.921997164908345
6.03 5.93037030046201
6.0305 5.933611774586715
6.031 5.931385380873867
6.0315 5.92388117848344
6.032 5.9118825636796695
6.0325 5.897254334971813
6.033 5.882726324795592
6.0335 5.8706237414353355
6.034 5.8618023357191165
6.0345 5.855833488717319
6.035 5.851681135399084
6.0355 5.8482723392058285
6.036 5.8450513382868605
6.0365 5.842187995167673
6.037 5.840184018213216
6.0375 5.839318378463889
6.038 5.839500145019785
6.0385 5.8404517887166625
6.039 5.841865887772548
6.0395 5.843474714682411
6.04 5.84504628975007
6.0405 5.846410021688697
6.041 5.847443661755
6.0415 5.848064034823648
6.042 5.848212763593341
6.0425 5.847888750360954
6.043 5.84717672161323
6.0435 5.846248603994602
6.044 5.845324548636454
6.0445 5.844643828005599
6.045 5.844431211884646
6.0455 5.844858623554226
6.046 5.846061743205293
6.0465 5.848195991905706
6.047 5.8515373162722755
6.0475 5.856483683136614
6.048 5.86352546461032
6.0485 5.873142482878483
6.049 5.88563368926581
6.0495 5.900901420775546
6.05 5.918513539924038
6.0505 5.937717327589524
6.051 5.9570915209492705
6.0515 5.974068650521503
6.052 5.985147146700208
6.0525 5.987463149839878
6.053 5.980644369599404
6.0535 5.967028992808001
6.054 5.950027475760874
6.0545 5.93244427028906
6.055 5.916044877083901
6.0555 5.901615093605293
6.056 5.8892285932145265
6.0565 5.878502566935414
6.057 5.868966770249062
6.0575 5.8603643613554
6.058 5.852659423412047
6.0585 5.845996174185772
6.059 5.8405779643226845
6.0595 5.836586924988516
6.06 5.834082598635811
6.0605 5.832926850417123
6.061 5.832852646107285
6.0615 5.833533092283363
6.062 5.834679970003633
6.0625 5.836070784164197
6.063 5.837533417457128
6.0635 5.838949577499862
6.064 5.84022690230642
6.0645 5.841320358834502
6.065 5.842216945856502
6.0655 5.8429324309403645
6.066 5.843512619731146
6.0665 5.844020643188975
6.067 5.844530203164273
6.0675 5.845126830003365
6.068 5.845899162614706
6.0685 5.846923763769628
6.069 5.8482490339480355
6.0695 5.849903288205065
6.07 5.85189080889601
6.0705 5.854196240576033
6.071 5.856781991733858
6.0715 5.859556991194773
6.072 5.862399758498934
6.0725 5.865149004883354
6.073 5.86761542948427
6.0735 5.869586796136477
6.074 5.870926488507366
6.0745 5.871630937608935
6.075 5.871854105545123
6.0755 5.871804866845131
6.076 5.871676805562406
6.0765 5.871599998255925
6.077 5.8716582328767535
6.0775 5.871913063836872
6.078 5.872436871453362
6.0785 5.873302627899439
6.079 5.874587239030752
6.0795 5.876352932802161
6.08 5.878640127292997
6.0805 5.8814646033953375
6.081 5.884814704994956
6.0815 5.88865880410786
6.082 5.892930985341461
6.0825 5.89749240203069
6.083 5.9020803282971945
6.0835 5.906343683210708
6.084 5.90996254232141
6.0845 5.912798869979484
6.085 5.91490436165508
6.0855 5.916434295024479
6.086 5.917521038706215
6.0865 5.918218694330318
6.087 5.9185457495295575
6.0875 5.918529478055405
6.088 5.918259926359251
6.0885 5.91790412690511
6.089 5.917737506084543
6.0895 5.918212185289129
6.09 5.920046038790823
6.0905 5.924336073142677
6.091 5.9326576053316105
6.0915 5.946831345474313
6.092 5.968025558154147
6.0925 5.994918457941767
6.093 6.021951879017949
6.0935 6.040027928443981
6.094 6.041012655257922
6.0945 6.0235541948322355
6.095 5.994813959777173
6.0955 5.965705295704205
6.096 5.9439245317932565
6.0965 5.9312156961574685
6.097 5.925436995401953
6.0975 5.923699882123869
6.098 5.923916275631833
6.0985 5.924939787390541
6.099 5.926217027318503
6.0995 5.927523649832719
6.1 5.928779843472486
6.1005 5.9300043304232615
6.101 5.931269444154677
6.1015 5.932704383951944
6.102 5.934500147961988
6.1025 5.936975106394889
6.103 5.940640139646603
6.1035 5.9463001957329285
6.104 5.955125966575928
6.1045 5.968284820616298
6.105 5.985414212270714
6.1055 6.002527783147369
6.106 6.0126653088514965
6.1065 6.0110670141033475
6.107 5.999643592628147
6.1075 5.98493512343735
6.108 5.972683866379971
6.1085 5.9650348301903895
6.109 5.961389516069539
6.1095 5.960278331853076
6.11 5.96051163049535
6.1105 5.961387775279932
6.111 5.9625668313916895
6.1115 5.963897383347953
6.112 5.965304129918198
6.1125 5.96676175575045
6.113 5.968262114150849
6.1135 5.969844925376754
6.114 5.971633181245166
6.1145 5.97390155385058
6.115 5.9772553745972035
6.1155 5.982851495718937
6.116 5.992631647023498
6.1165 6.009018596006391
6.117 6.0333172067831695
6.1175 6.062854083539178
6.118 6.089368919075249
6.1185 6.102639152890739
6.119 6.097714067620006
6.1195 6.078240788810896
6.12 6.052725699836132
6.1205 6.028974639939272
6.121 6.0112511383853695
6.1215 6.000226749217112
6.122 5.99443445230654
6.1225 5.9919336324199906
6.123 5.991244557873887
6.1235 5.991482425852072
6.124 5.992188805969932
6.1245 5.993145786693215
6.125 5.994258720658833
6.1255 5.995489846663472
6.126 5.996860208481855
6.1265 5.998479099295284
6.127 6.0006557483253244
6.1275 6.004036317200577
6.128 6.009704754118386
6.1285 6.01908335018554
6.129 6.033109554773389
6.1295 6.050349872772514
6.13 6.065052555720157
6.1305 6.0689853419899515
6.131 6.058128939223843
6.1315 6.036967116727181
6.132 6.014053209486735
6.1325 5.995136526537805
6.133 5.9814137010689565
6.1335 5.9716907531329815
6.134 5.964473085424372
6.1345 5.958733851290124
6.135 5.953917854586048
6.1355 5.949756806434068
6.136 5.9461322225575595
6.1365 5.94299629401032
6.137 5.940353288273131
6.1375 5.938283120647971
6.138 5.9370125522753066
6.1385 5.937102257572293
6.139 5.939766367434225
6.1395 5.947134290302716
6.14 5.961516839964456
6.1405 5.982183260614348
6.141 6.001413577823739
6.1415 6.007272101381981
6.142 5.994338444288604
6.1425 5.969347825107074
6.143 5.943682828838935
6.1435 5.923857501023169
6.144 5.910110181197713
6.1445 5.900154974394076
6.145 5.892044295026117
6.1455 5.884741680453177
6.146 5.877791966854953
6.1465 5.870987092722701
6.147 5.8642357558144065
6.1475 5.857524763214379
6.148 5.850907552271216
6.1485 5.844505780784471
6.149 5.838497956080409
6.1495 5.833073849274007
6.15 5.828337393152066
6.1505 5.824195539213833
6.151 5.8203152394124595
6.1515 5.816192763642182
6.152 5.811333401769244
6.1525 5.805356860423648
6.153 5.798092725367552
6.1535 5.789663613068748
6.154 5.780454523541546
6.1545 5.770826211226939
6.155 5.760728406614798
6.1555 5.749686624820403
6.156 5.737053476819503
6.1565 5.722372074925185
6.157 5.705643851919464
6.1575 5.6872267309308695
6.158 5.668029167085316
6.1585 5.6499998758201615
6.159 5.636828827408352
6.1595 5.63356642341502
6.16 5.644161181695336
6.1605 5.668025342390766
6.161 5.698447393217735
6.1615 5.72607078752385
6.162 5.744751100373471
6.1625 5.754054544599335
6.163 5.756930987737854
6.1635 5.756539096327999
6.164 5.754905725880737
6.1645 5.7530174308070725
6.165 5.751272296280908
6.1655 5.749829948415466
6.166 5.748750115634318
6.1665 5.748138328141647
6.167 5.748253125137867
6.1675 5.749622223235142
6.168 5.753136986915735
6.1685 5.760133857220576
6.169 5.772442452969341
6.1695 5.792059262183813
6.17 5.819784009723478
6.1705 5.852394423753288
6.171 5.88003899325792
6.1715 5.889109898491818
6.172 5.872709335051753
6.1725 5.839051952546096
6.173 5.804903930390865
6.1735 5.781304068900927
6.174 5.769162581116713
6.1745 5.764677392773938
6.175 5.7642515032179125
6.1755 5.765722785589042
6.176 5.767994142036229
6.1765 5.770545700792501
6.177 5.773129367054531
6.1775 5.775629364999182
6.178 5.778005455383357
6.1785 5.780267006940398
6.179 5.7824641508163
6.1795 5.784707119001651
6.18 5.787216962599211
6.1805 5.790454335982413
6.181 5.795350202027918
6.1815 5.8035100197580425
6.182 5.816995239023911
6.1825 5.8370169698012715
6.183 5.86180626482679
6.1835 5.885789830452722
6.184 5.902278386588445
6.1845 5.9078169171647135
6.185 5.903588899804574
6.1855 5.892861301042896
6.186 5.878509016517385
6.1865 5.86291832403312
6.187 5.848423212220056
6.1875 5.836930875362891
6.188 5.829180608105859
6.1885 5.8247955503058195
6.189 5.822897419633759
6.1895 5.822664440765558
6.19 5.823525210578132
6.1905 5.8251553332103585
6.191 5.827388779364704
6.1915 5.830114974196749
6.192 5.833155843389492
6.1925 5.83624773392649
6.193 5.839118901451907
6.1935 5.841525706789169
6.194 5.843247408712849
6.1945 5.844181343217975
6.195 5.844445358562425
6.1955 5.844300187863937
6.196 5.843980350405167
6.1965 5.843617852839778
6.197 5.843257651205312
6.1975 5.842937254021488
6.198 5.842731500425253
6.1985 5.842758438604512
6.199 5.843195186665265
6.1995 5.844291495681847
6.2 5.846431866399123
6.2005 5.850303918824577
6.201 5.8572059099558755
6.2015 5.86963866288129
6.202 5.892279754811013
6.2025 5.932906373034977
6.203 6.000933996688702
6.2035 6.1007425983523005
6.204 6.223776376068192
6.2045 6.349420756294983
6.205 6.453238959391389
6.2055 6.5098674830300896
6.206 6.494461889511688
6.2065 6.393974718435282
6.207 6.228645277789206
6.2075 6.057919216370071
6.208 5.93840389163216
6.2085 5.878380229153936
6.209 5.854541792202583
6.2095 5.846065599167582
6.21 5.842885584518174
6.2105 5.841284756354523
6.211 5.840009405758404
6.2115 5.838646097168904
6.212 5.837048309463243
6.2125 5.83517990425866
6.213 5.833071865326706
6.2135 5.830809274585019
6.214 5.82856096154869
6.2145 5.82671747041448
6.215 5.826342803441745
6.2155 5.830676647240337
6.216 5.849379138552734
6.2165 5.907847301010132
6.217 6.056187278821082
6.2175 6.337584141124188
6.218 6.680231607152494
6.2185 6.912126072380251
6.219 6.959536990733114
6.2195 6.843643774559113
6.22 6.594387017981098
6.2205 6.281593272532828
6.221 6.026404396137225
6.2215 5.884074938626548
6.222 5.821105925232318
6.2225 5.79529398072047
6.223 5.784273410222542
6.2235 5.778864658716333
6.224 5.775592593243769
6.2245 5.773121872628503
6.225 5.77089958844248
6.2255 5.768648804133824
6.226 5.766211484155151
6.2265 5.763514603749903
6.227 5.760579858948115
6.2275 5.757594985424997
6.228 5.755046583814086
6.2285 5.753974053150208
6.229 5.756431640478193
6.2295 5.765812626832234
6.23 5.785960736538734
6.2305 5.81786007769763
6.231 5.856195719213749
6.2315 5.890457722201613
6.232 5.909517766799632
6.2325 5.905660002946166
6.233 5.878164443620045
6.2335 5.835213428189902
6.234 5.789584706438828
6.2345 5.751352852389414
6.235 5.724119397444867
6.2355 5.706620952660917
6.236 5.695890668302909
6.2365 5.689240824861231
6.237 5.684829812648872
6.2375 5.681546350696327
6.238 5.678750902986237
6.2385 5.676067231045033
6.239 5.673274730670506
6.2395 5.670256812669941
6.24 5.666969858545785
6.2405 5.663432703896636
6.241 5.659732962865504
6.2415 5.656017987946597
6.242 5.65252597967326
6.2425 5.64963166152067
6.243 5.647925930251108
6.2435 5.648283328298995
6.244 5.651850755663857
6.2445 5.659792679802172
6.245 5.672530046207792
6.2455 5.688440003228144
6.246 5.702719305187194
6.2465 5.708616838573877
6.247 5.701899621901812
6.2475 5.684423335341909
6.248 5.662425180913419
6.2485 5.6418359527928255
6.249 5.625638491811821
6.2495 5.614128722890441
6.25 5.606278415512025
6.2505 5.6007973270620175
6.251 5.596636354436073
6.2515 5.593080715927649
6.252 5.5896925230950965
6.2525 5.5862284413029775
6.253 5.582589899030512
6.2535 5.578784299347965
6.254 5.5749000629422065
6.2545 5.571093456416269
6.255 5.567621079262396
6.2555 5.564878965989759
6.256 5.563458273299161
6.2565 5.564099629061524
6.257 5.567367222138645
6.2575 5.5729940502727855
6.258 5.57925356061305
6.2585 5.583234608148612
6.259 5.582239893037065
6.2595 5.57530951661849
6.26 5.563961475529367
6.2605 5.551462345621952
6.261 5.540866793146786
6.2615 5.533447885394279
6.262 5.528822962033128
6.2625 5.526019928239793
6.263 5.524197956003584
6.2635 5.5228079601334334
6.264 5.5215120777266415
6.2645 5.520096085369409
6.265 5.518411937387714
6.2655 5.516364147520327
6.266 5.5138837713675555
6.2665 5.51085771212747
6.267 5.506988650310114
6.2675 5.5015788314838465
6.268 5.493359456624181
6.2685 5.481086341376218
6.269 5.4655772140563235
6.2695 5.4519514842890535
6.27 5.447713557280665
6.2705 5.455905245632862
6.271 5.471172351678438
6.2715 5.48465137746459
6.272 5.491683567735557
6.2725 5.493378035060574
6.273 5.492791767920942
6.2735 5.492019585634982
6.274 5.491824271085686
6.2745 5.492283398151813
6.275 5.4932475825054885
6.2755 5.494529007448379
6.276 5.495972224204041
6.2765 5.497456216701026
6.277 5.498907645616691
6.2775 5.500317841431538
6.278 5.501764454846238
6.2785 5.50344478072302
6.279 5.505754458509437
6.2795 5.5094286511237245
6.28 5.515694140610177
6.2805 5.526073012295249
6.281 5.541265599541252
6.2815 5.559165024643302
6.282 5.574375388152352
6.2825 5.581202921734826
6.283 5.577962888822193
6.2835 5.5680317361398375
6.284 5.556811319483287
6.2845 5.54824594533719
6.285 5.5436789416808905
6.2855 5.542654356956462
6.286 5.544106814335284
6.2865 5.547066963491903
6.287 5.5508749176862855
6.2875 5.555125602526613
6.288 5.559591733447317
6.2885 5.564131226031818
6.289 5.568662326636834
6.2895 5.573138687404286
6.29 5.577567053661258
6.2905 5.582027530353101
6.291 5.586715508105244
6.2915 5.592003275865012
6.292 5.598483616769049
6.2925 5.606897353285723
6.293 5.617791792900113
6.2935 5.6308997474494555
6.294 5.644563542710402
6.2945 5.655860976913641
6.295 5.6618403500747325
6.2955 5.6614466333464515
6.296 5.6563912970441494
6.2965 5.649907972284155
6.297 5.644679111484101
6.2975 5.641840476240833
6.298 5.6413162299430875
6.2985 5.642553301727205
6.299 5.644983191169719
6.2995 5.648177110815404
6.3 5.651882094190513
6.3005 5.655947400420675
6.301 5.660296516464473
6.3015 5.66491089388095
6.302 5.669839651570693
6.3025 5.675242767314082
6.303 5.6814943707465835
6.3035 5.689320392656728
6.304 5.699933076566965
6.3045 5.715028122575705
6.305 5.73648940824292
6.3055 5.765836703719878
6.306 5.80381346338747
6.3065 5.850433478132923
6.307 5.905201211510122
6.3075 5.966287736615331
6.308 6.027274857613651
6.3085 6.073297741934236
6.309 6.086160533236046
6.3095 6.063952655228589
6.31 6.026557656284219
6.3105 5.993433684180819
6.311 5.9708530871089325
6.3115 5.95715073640041
6.312 5.948988095238694
6.3125 5.943387346160235
6.313 5.937367290781485
6.3135 5.926557134007619
6.314 5.903974456890123
6.3145 5.86370138767328
6.315 5.812740677234076
6.3155 5.769763945604006
6.316 5.743368818129226
6.3165 5.729462394197603
6.317 5.722180532331444
6.3175 5.7180117356016735
6.318 5.7153338126270965
6.3185 5.713521387862012
6.319 5.712459293784504
6.3195 5.712375437631759
6.32 5.713883011065534
6.3205 5.7181897629962934
6.321 5.7272605018136895
6.3215 5.743221752657713
6.322 5.76622918916403
6.3225 5.792163099885729
6.323 5.8140168038670526
6.3235 5.8260188249376545
6.324 5.825319385268451
6.3245 5.811602716123704
6.325 5.787795701595189
6.3255 5.760710217184749
6.326 5.7376089005931386
6.3265 5.7216436033941465
6.327 5.711853527169114
6.3275 5.706085196141411
6.328 5.702727792634751
6.3285 5.701044866077228
6.329 5.701161592849041
6.3295 5.704327229528212
6.33 5.713877159648871
6.3305 5.736823201341854
6.331 5.782667901582548
6.3315 5.850130518032183
6.332 5.91532985000329
6.3325 5.958589359256989
6.333 5.982836403915786
6.3335 5.997720394123978
6.334 6.009705227832929
6.3345 6.022098174498725
6.335 6.035581124052418
6.3355 6.044811480535684
6.336 6.027960979323248
6.3365 5.950485195511644
6.337 5.833613604523026
6.3375 5.745402494066391
6.338 5.699225662536073
6.3385 5.677522008508645
6.339 5.667106245152952
6.3395 5.6616811088297405
6.34 5.658490759128555
6.3405 5.656337809153686
6.341 5.654708620084764
6.3415 5.653439388142261
6.342 5.652621381750831
6.3425 5.652575081867581
6.343 5.653798199694635
6.3435 5.656781255707998
6.344 5.661518959941131
6.3445 5.666891475883284
6.345 5.670662173072709
6.3455 5.670540324173628
6.346 5.665564535117043
6.3465 5.6566074930189325
6.347 5.645804243646453
6.3475 5.635473339448706
6.348 5.627103785583688
6.3485 5.621077438036562
6.349 5.6170730793912
6.3495 5.614559803968487
6.35 5.613078634926189
6.3505 5.6122971431945965
6.351 5.611971715635089
6.3515 5.611932502365998
6.352 5.612040870282178
6.3525 5.612210479740695
6.353 5.612403961962921
6.3535 5.612670437590546
6.354 5.613169864739015
6.3545 5.614212052272911
6.355 5.616304902853581
6.3555 5.620122503047926
6.356 5.62632486968842
6.3565 5.63503525374531
6.357 5.645206978946084
6.3575 5.654421537835954
6.358 5.659700420449059
6.3585 5.659125372960674
6.359 5.6530029166103
6.3595 5.643485682656368
6.36 5.633243879650348
6.3605 5.624279310368272
6.361 5.617522587688613
6.3615 5.613011330820265
6.362 5.6103241851582135
6.3625 5.608934101984681
6.363 5.60841252538306
6.3635 5.608442008982736
6.364 5.608802873907012
6.3645 5.609334498491717
6.365 5.60992024578061
6.3655 5.610486487329024
6.366 5.610985128094248
6.3665 5.611391997919601
6.367 5.611702292761552
6.3675 5.611912199663576
6.368 5.612032849987908
6.3685 5.612074787584725
6.369 5.612048116972688
6.3695 5.611963928081571
6.37 5.611810189121717
6.3705 5.611577702201914
6.371 5.611286983401498
6.3715 5.610993905409406
6.372 5.610777034004946
6.3725 5.610699577037759
6.373 5.610826333728316
6.3735 5.61121157388579
6.374 5.611909859071377
6.3745 5.612955652500896
6.375 5.614353942383569
6.3755 5.616094470607032
6.376 5.618140464399622
6.3765 5.620441574191566
6.377 5.622912798889691
6.3775 5.625445466621074
6.378 5.627934062026603
6.3785 5.630269150730537
6.379 5.6323528415481325
6.3795 5.6341047377450595
6.38 5.635493456851202
6.3805 5.636551573831045
6.381 5.637367510560023
6.3815 5.63802474884898
6.382 5.63858013823308
6.3825 5.639079335374107
6.383 5.639578830041608
6.3835 5.640161028259834
6.384 5.640918273065057
6.3845 5.641959360952552
6.385 5.6433989769869095
6.3855 5.645352101725476
6.386 5.647920852570777
6.3865 5.651205819618192
6.387 5.655316902630779
6.3875 5.660460927041689
6.388 5.667046109339478
6.3885 5.675694677336462
6.389 5.686898196852501
6.3895 5.700207103217273
6.39 5.71343590422842
6.3905 5.7230330396359905
6.391 5.7259989272378435
6.3915 5.722033495509701
6.392 5.713557262478951
6.3925 5.704052841209138
6.393 5.69615987630278
6.3935 5.690962829848151
6.394 5.6884207195779615
6.3945 5.687997500038558
6.395 5.689101822785308
6.3955 5.691266312283955
6.396 5.694155218949182
6.3965 5.697537926198625
6.397 5.701239395912512
6.3975 5.705153769335758
6.398 5.7092211706906975
6.3985 5.713442881383618
6.399 5.717855159356355
6.3995 5.722474988272849
6.4 5.727197386199776
6.4005 5.7317042039488895
6.401 5.7355699225895735
6.4015 5.738525419995866
6.402 5.740644272307496
6.4025 5.742348763468658
6.403 5.744206935237847
6.4035 5.7467335974379194
6.404 5.750369625032264
6.4045 5.7554587841915525
6.405 5.762334832485901
6.4055 5.771288232762559
6.406 5.782436424782445
6.4065 5.79557961608709
6.407 5.80991974648225
6.4075 5.823896095804122
6.408 5.835208884465291
6.4085 5.841352927450404
6.409 5.840501399723167
6.4095 5.832508280280341
6.41 5.819136748270814
6.4105 5.803184753083509
6.411 5.787292875969485
6.4115 5.773102752918775
6.412 5.761443527433847
6.4125 5.752579486261889
6.413 5.74633506003615
6.4135 5.74217996406558
6.414 5.7394546202435235
6.4145 5.7376013494047635
6.415 5.736226403749128
6.4155 5.73509737279415
6.416 5.734074531500974
6.4165 5.7330853086703994
6.417 5.73209312961536
6.4175 5.731100597251733
6.418 5.73015141750949
6.4185 5.729316936853004
6.419 5.728705740743053
6.4195 5.728429643501138
6.42 5.728547417200196
6.4205 5.729009019388594
6.421 5.7296012318197205
6.4215 5.7299689041292945
6.422 5.729728617092541
6.4225 5.728606232559804
6.423 5.726572371952321
6.4235 5.723822046955113
6.424 5.720665437036385
6.4245 5.717396979752096
6.425 5.714196000278986
6.4255 5.711135709881762
6.426 5.7082332569801
6.4265 5.7055281200199515
6.427 5.703130003382664
6.4275 5.701154410286612
6.428 5.699672201851487
6.4285 5.6986738606215495
6.429 5.6980791544980365
6.4295 5.697776406311685
6.43 5.697642344184273
6.4305 5.697563940160788
6.431 5.697435024923011
6.4315 5.697133471140867
6.432 5.696522691061667
6.4325 5.6954902809736465
6.433 5.6939987214330765
6.4335 5.6920953877341605
6.434 5.689860462001056
6.4345 5.687377312834992
6.435 5.684715560660645
6.4355 5.681948358148754
6.436 5.6791697379820265
6.4365 5.6764868311927374
6.437 5.674012082798895
6.4375 5.671846520149336
6.438 5.67006541186823
6.4385 5.668701111104274
6.439 5.667759210107536
6.4395 5.667198037549922
6.44 5.666962724376456
6.4405 5.666990278333263
6.441 5.667237363255242
6.4415 5.667655690183611
6.442 5.668173647763937
6.4425 5.668674687955726
6.443 5.668999202435301
6.4435 5.668969960640005
6.444 5.668418271383794
6.4445 5.667196321185677
6.445 5.665277194718276
6.4455 5.662811424878929
6.446 5.660079232943587
6.4465 5.657356368617996
6.447 5.654794502577302
6.4475 5.652429167917327
6.448 5.6502379828971145
6.4485 5.648185796010188
6.449 5.646256557510465
6.4495 5.644451329720584
6.45 5.642784902663078
6.4505 5.641292114628498
6.451 5.640022660237656
6.4515 5.639019317285567
6.452 5.63831175628589
6.4525 5.637913275116511
6.453 5.637822469802832
6.4535 5.638008223623884
6.454 5.638398518616232
6.4545 5.6388416856953
6.455 5.639125134872322
6.4555 5.6390705038294096
6.456 5.63861011948661
6.4565 5.637817759247663
6.457 5.6368388935502045
6.4575 5.6358085287046285
6.458 5.634803562051471
6.4585 5.633845167018188
6.459 5.632915642546318
6.4595 5.632000759815729
6.46 5.6310913662274915
6.4605 5.630204526267181
6.461 5.629371653758223
6.4615 5.628639598512671
6.462 5.628075141820346
6.4625 5.6277663019295785
6.463 5.627830212907232
6.4635 5.628393256322847
6.464 5.629584206951548
6.4645 5.631477323753512
6.465 5.634080170709461
6.4655 5.637351439616395
6.466 5.6411935538781135
6.4665 5.6453932345045095
6.467 5.649533041516732
6.4675 5.6530170634917605
6.468 5.655233212755422
6.4685 5.6558852419340875
6.469 5.655269985721197
6.4695 5.654165144861904
6.47 5.653396577623025
6.4705 5.653428200733253
6.471 5.654323734663792
6.4715 5.655912914533832
6.472 5.657973655213961
6.4725 5.660305813525661
6.473 5.662757433686179
6.4735 5.665226758916318
6.474 5.667675145093239
6.4745 5.670101458684674
6.475 5.67254857596551
6.4755 5.675094231037213
6.476 5.677853711712198
6.4765 5.680995629550121
6.477 5.6847905740234035
6.4775 5.6896878078238915
6.478 5.696415772297784
6.4785 5.705798627386529
6.479 5.717939618183068
6.4795 5.73097600311053
6.48 5.741175641932867
6.4805 5.745421064471631
6.481 5.743709244381621
6.4815 5.738743019877583
6.482 5.7336378447624385
6.4825 5.730223190548483
6.483 5.728939619189432
6.4835 5.729475146504748
6.484 5.731307104270784
6.4845 5.733973974509033
6.485 5.737105295424281
6.4855 5.740453088399753
6.486 5.743851038475774
6.4865 5.747192955097344
6.487 5.750426595008684
6.4875 5.7535503770464045
6.488 5.756619635532908
6.4885 5.759808400885308
6.489 5.763466257832648
6.4895 5.768243409018425
6.49 5.775162646895292
6.4905 5.785321846689128
6.491 5.798990044479244
6.4915 5.81459829298159
6.492 5.829104749802778
6.4925 5.839640957929061
6.493 5.8445571382635455
6.4935 5.843411799257162
6.494 5.8368884030109855
6.4945 5.826754307607781
6.495 5.815320917152509
6.4955 5.804707083135091
6.496 5.796210348617591
6.4965 5.790218006905207
6.497 5.786473344605306
6.4975 5.784424452038524
6.498 5.783509701267106
6.4985 5.783292073323868
6.499 5.783470201336153
6.4995 5.783852624055048
6.5 5.784313334077484
6.5005 5.784757972079803
6.501 5.785131630139868
6.5015 5.78539862332734
6.502 5.785536972186876
6.5025 5.78551326284317
6.503 5.78527721505021
6.5035 5.784779821822901
6.504 5.784056448114447
6.5045 5.783173879130589
6.505 5.782186744975861
6.5055 5.781091724815565
6.506 5.779871082307607
6.5065 5.778561221873299
6.507 5.777235663804009
6.5075 5.775978404396279
6.508 5.774811491585127
6.5085 5.77369470801965
6.509 5.772530096943471
6.5095 5.771208625063941
6.51 5.769681771071297
6.5105 5.767974608223542
6.511 5.766189059903881
6.5115 5.764431740452818
6.512 5.762765539846819
6.5125 5.761203536933254
6.513 5.75974374724557
6.5135 5.758396592980758
6.514 5.757173248783347
6.5145 5.756082856145954
6.515 5.755118829049667
6.5155 5.754281720870513
6.516 5.753581414922084
6.5165 5.753047854654986
6.517 5.752724747442882
6.5175 5.752690858259494
6.518 5.753046532523084
6.5185 5.753909138876598
6.519 5.755399642934123
6.5195 5.757623310018112
6.52 5.760623539815048
6.5205 5.764332149849747
6.521 5.768481455574745
6.5215 5.772502592143293
6.522 5.775467787179502
6.5225 5.776285682672376
6.523 5.774283772397527
6.5235 5.769777866307673
6.524 5.7639786307697145
6.5245 5.758258669066566
6.525 5.753527343035954
6.5255 5.750068697759894
6.526 5.747759246865184
6.5265 5.746314648415599
6.527 5.745455754819919
6.5275 5.744979106586363
6.528 5.744736986545328
6.5285 5.7446510385778184
6.529 5.7446753346745405
6.5295 5.744791152480961
6.53 5.744996777947763
6.5305 5.745302534826908
6.531 5.745738545117981
6.5315 5.7463485923987845
6.532 5.747186077428448
6.5325 5.748297752049894
6.533 5.749672384524293
6.5335 5.75122246177743
6.534 5.752755817168185
6.5345 5.753993066787225
6.535 5.754663895785309
6.5355 5.754609578195063
6.536 5.753884734350515
6.5365 5.752681018755784
6.537 5.751223733771618
6.5375 5.749682630343718
6.538 5.748206484292578
6.5385 5.746917461967079
6.539 5.745900581003444
6.5395 5.745179565390395
6.54 5.744730413729804
6.5405 5.744506984347509
6.541 5.744462315761399
6.5415 5.744546729177659
6.542 5.744717305770041
6.5425 5.744937801861279
6.543 5.7451831864936596
6.5435 5.745438419510644
6.544 5.745708564285041
6.5445 5.746013178900484
6.545 5.7464034620877
6.5455 5.746940404369231
6.546 5.747723891399647
6.5465 5.748859714979155
6.547 5.750412224605399
6.5475 5.75233243732771
6.548 5.754417248620219
6.5485 5.756416829633111
6.549 5.758207181105898
6.5495 5.759844407376758
6.55 5.761441491846331
6.5505 5.763021216509785
6.551 5.764512215452446
6.5515 5.765815278656073
6.552 5.766827987762338
6.5525 5.767426983197562
6.553 5.767545075612314
6.5535 5.7671926985004385
6.554 5.766446786659416
6.5545 5.765431151993741
6.555 5.7642848790726715
6.5555 5.763144397204729
6.556 5.762092049085177
6.5565 5.761140901697497
6.557 5.760226510446224
6.5575 5.759267292562703
6.558 5.75824334070716
6.5585 5.757228553880284
6.559 5.756349962726124
6.5595 5.755715173865986
6.56 5.755386297705532
6.5605 5.755385600946593
6.561 5.755717212210937
6.5615 5.756365153352131
6.562 5.75728468385334
6.5625 5.758421063891981
6.563 5.759706203124613
6.5635 5.761084044232805
6.564 5.762511330948736
6.5645 5.763978146267855
6.565 5.765509440241604
6.5655 5.767182577528865
6.566 5.7691411464302265
6.5665 5.771619560504557
6.567 5.7749965719705445
6.5675 5.779873463411515
6.568 5.787193149640552
6.5685 5.798321330098761
6.569 5.8149260358155255
6.5695 5.838352051976956
6.57 5.868442062892666
6.5705 5.9024069655528075
6.571 5.93534242973874
6.5715 5.962736873231623
6.572 5.982637426722911
6.5725 5.995646085294134
6.573 6.0034637560281405
6.5735 6.0077528131063636
6.574 6.009688691168578
6.5745 6.009965071842038
6.575 6.008878499950245
6.5755 6.006409972528645
6.576 6.002288183076888
6.5765 5.995997615490809
6.577 5.9868184502507775
6.5775 5.973826242412554
6.578 5.955978074948068
6.5785 5.932358508989419
6.579 5.902847571172358
6.5795 5.869102713514212
6.58 5.83499571954851
6.5805 5.805160508413336
6.581 5.78241977328515
6.5815 5.76677470726801
6.582 5.7564647467149355
6.5825 5.749418110931534
6.583 5.74396196767113
6.5835 5.738985530544173
6.584 5.733909346078327
6.5845 5.728565712256256
6.585 5.723051044053999
6.5855 5.71757364089033
6.586 5.712346128214924
6.5865 5.707524945858526
6.587 5.7032379775627
6.5875 5.699654027717066
6.588 5.697058158814255
6.5885 5.695948952283657
6.589 5.697033742373994
6.5895 5.701130477385569
6.59 5.709001707043689
6.5905 5.721141684867814
6.591 5.737749242953943
6.5915 5.758996068704822
6.592 5.785161344166199
6.5925 5.815907738481852
6.593 5.848823710199578
6.5935 5.878098571513777
6.594 5.895631322475164
6.5945 5.894535963393968
6.595 5.873112214394086
6.5955 5.836404177781842
6.596 5.793403075492743
6.5965 5.752077360995442
6.597 5.716673987341706
6.5975 5.688284462404337
6.598 5.666550498005997
6.5985 5.650582976684961
6.599 5.639229385794057
6.5995 5.631178880116587
6.6 5.625214128387239
6.6005 5.620385325986246
6.601 5.616105440297496
6.6015 5.611979322205086
6.602 5.607548955433729
6.6025 5.602149703396004
6.603 5.59509667804224
6.6035 5.586129995852178
6.604 5.5755696778626875
6.6045 5.564143856065338
6.605 5.552652428603301
6.6055 5.541779869847965
6.606 5.531936482731733
6.6065 5.523192696512697
6.607 5.515386846085197
6.6075 5.508272472001166
6.608 5.501640186556918
6.6085 5.4953422178437465
6.609 5.489290210905813
6.6095 5.483445602986715
6.61 5.477797789963396
6.6105 5.472376182716114
6.611 5.467230070486559
6.6115 5.462447741230998
6.612 5.458148940039249
6.6125 5.454487166521855
6.613 5.45165397408038
6.6135 5.449902338039846
6.614 5.449523813013717
6.6145 5.450741241237874
6.615 5.453373343533678
6.6155 5.456593257835126
6.616 5.459064723793092
6.6165 5.459530565951559
6.617 5.457366831341495
6.6175 5.452677246956552
6.618 5.446071084717231
6.6185 5.438496481984912
6.619 5.430917582379323
6.6195 5.423960988068495
6.62 5.417772628623024
6.6205 5.41215714458935
6.621 5.4068424595599724
6.6215 5.401652321224669
6.622 5.396601127818843
6.6225 5.39186820534217
6.623 5.387665208463669
6.6235 5.3840994225168375
6.624 5.381126734312658
6.6245 5.378598472302264
6.625 5.3763377506320795
6.6255 5.374220703023913
6.626 5.372175433147391
6.6265 5.37015677475546
6.627 5.368118038424824
6.6275 5.366016781615781
6.628 5.363859875737652
6.6285 5.361707453381034
6.629 5.359615449143553
6.6295 5.357597098635247
6.63 5.355634651505281
6.6305 5.353701532669528
6.631 5.35178536579284
6.6315 5.3498986130779445
6.632 5.348075845919911
6.6325 5.346385542757008
6.633 5.344937428347435
6.6335 5.343871115852669
6.634 5.3433880508961265
6.6345 5.3437820046214535
6.635 5.345495262433892
6.6355 5.349220130661181
6.636 5.355872857750346
6.6365 5.366222639883463
6.637 5.379955817715001
6.6375 5.3946039664397025
6.638 5.405735720182869
6.6385 5.409437761042077
6.639 5.405290415512398
6.6395 5.396513169230288
6.64 5.387177755271366
6.6405 5.379566624498973
6.641 5.37385719197188
6.6415 5.369218406150348
6.642 5.364828210874838
6.6425 5.360324357355455
6.643 5.355808485250379
6.6435 5.3515732382569015
6.644 5.347829462867623
6.6445 5.344636695028236
6.645 5.341960984379546
6.6455 5.339734844084888
6.646 5.337868621474386
6.6465 5.336289292480493
6.647 5.334939586336428
6.6475 5.333787467710489
6.648 5.332832389319495
6.6485 5.332082667621756
6.649 5.33154699229769
6.6495 5.331220601838926
6.65 5.3311065073418815
6.6505 5.331201141672927
6.651 5.331513302131673
6.6515 5.332053178706425
6.652 5.332823550158479
6.6525 5.33378549149299
6.653 5.334838685011003
6.6535 5.335801568379023
6.654 5.336480909369784
6.6545 5.33675330006957
6.655 5.336637368707515
6.6555 5.33626586367389
6.656 5.335814370507591
6.6565 5.33543977977332
6.657 5.335249138690977
6.6575 5.335286051719868
6.658 5.335552147598896
6.6585 5.336007586147605
6.659 5.336603516793043
6.6595 5.3372926814468356
6.66 5.338038117311279
6.6605 5.33882267192977
6.661 5.339637870616051
6.6615 5.340499150426553
6.662 5.341431028847722
6.6625 5.342470022390786
6.663 5.3436430582412795
6.6635 5.344960067803542
6.664 5.3464091249602825
6.6645 5.347948799299593
6.665 5.349522015108616
6.6655 5.351077968350757
6.666 5.352585552183069
6.6665 5.354047520801557
6.667 5.355466841266121
6.6675 5.35681539506144
6.668 5.358037195770623
6.6685 5.359095085986531
6.669 5.360032451726776
6.6695 5.360970181546944
6.67 5.362017858953675
6.6705 5.363222285951086
6.671 5.364559306190082
6.6715 5.365963594650988
6.672 5.367360604115068
6.6725 5.368698011572438
6.673 5.369943441276624
6.6735 5.371086866970347
6.674 5.372145691713739
6.6745 5.373154182841339
6.675 5.3741778391410575
6.6755 5.375323927056848
6.676 5.376731660523549
6.6765 5.378549563172437
6.677 5.380882160343249
6.6775 5.383695774678896
6.678 5.386776156030833
6.6785 5.389793417466671
6.679 5.392458843541598
6.6795 5.394672851056245
6.68 5.396514710743365
6.6805 5.398114626754604
6.681 5.3995478847000316
6.6815 5.400812803318861
6.682 5.401835644712592
6.6825 5.402555939768434
6.683 5.402942300745312
6.6835 5.403033324616723
6.684 5.402918793205338
6.6845 5.402699656259794
6.685 5.40246361748948
6.6855 5.402249888672164
6.686 5.402076455441118
6.6865 5.401962342603608
6.687 5.401931711825218
6.6875 5.4020402876426745
6.688 5.402342610551243
6.6885 5.402902908037526
6.689 5.403770374910997
6.6895 5.404969454678969
6.69 5.406504471840573
6.6905 5.408353324522889
6.691 5.410455960299218
6.6915 5.412724244800866
6.692 5.414989905996756
6.6925 5.417041047596624
6.693 5.418665518971134
6.6935 5.419742547380451
6.694 5.420293056863396
6.6945 5.420436441704182
6.695 5.4202996966736565
6.6955 5.419970793142627
6.696 5.419483949350419
6.6965 5.418845543973691
6.697 5.418063671466176
6.6975 5.417155387296185
6.698 5.416163567794896
6.6985 5.415145933782147
6.699 5.414193386176783
6.6995 5.413409633481048
6.7 5.412936570577595
6.7005 5.41295928156002
6.701 5.41375008529064
6.7015 5.4156629422147455
6.702 5.419138506986582
6.7025 5.424571580408114
6.703 5.432032623332
6.7035 5.440897178844785
6.704 5.44965371688973
6.7045 5.456144484095737
6.705 5.4583873623234735
6.7055 5.455693075640279
6.706 5.449280419424052
6.7065 5.441635174110336
6.707 5.43499055738939
6.7075 5.430403693457248
6.708 5.427852899722301
6.7085 5.426834398128659
6.709 5.426789302780894
6.7095 5.427281701984538
6.71 5.428027956121789
6.7105 5.428864950270202
6.711 5.429731621064184
6.7115 5.430647178310848
6.712 5.431697052514566
6.7125 5.433027950404363
6.713 5.434863567806093
6.7135 5.437522679164762
6.714 5.441410386777993
6.7145 5.446889066584336
6.715 5.453909000089205
6.7155 5.461521660807803
6.716 5.467834333575003
6.7165 5.470873707704961
6.717 5.469901160447658
6.7175 5.465958503702848
6.718 5.461092762592975
6.7185 5.45707447352605
6.719 5.454666890605265
6.7195 5.4537767629768075
6.72 5.4539416848634685
6.7205 5.4547023259769984
6.721 5.455721260909136
6.7215 5.456782052326527
6.722 5.457765411533994
6.7225 5.458628250492034
6.723 5.459412387533727
6.7235 5.460236424739402
6.724 5.461351937817258
6.7245 5.46323029354781
6.725 5.46677209861812
6.7255 5.473682848153344
6.726 5.486828979284986
6.7265 5.509991855067516
6.727 5.545767826267263
6.7275 5.591262723535199
6.728 5.635006042236188
6.7285 5.661301783170269
6.729 5.660813967717318
6.7295 5.636230499426833
6.73 5.599398118468094
6.7305 5.563596617218679
6.731 5.536672907540015
6.7315 5.519770273208608
6.732 5.510525878745502
6.7325 5.506115643067511
6.733 5.504460615115229
6.7335 5.504262982525755
6.734 5.504798179036313
6.7345 5.505722164407797
6.735 5.506918784961068
6.7355 5.508413401367789
6.736 5.5103199360250175
6.7365 5.512794278453753
6.737 5.515979264034596
6.7375 5.519909494488606
6.738 5.524357576697914
6.7385 5.528763479610363
6.739 5.532334087417937
6.7395 5.53442768980064
6.74 5.534949407336289
6.7405 5.5344023618983895
6.741 5.533539990435357
6.7415 5.532988088742804
6.742 5.533085753762756
6.7425 5.533916594332832
6.743 5.535401067934154
6.7435 5.537395837965572
6.744 5.539763235325299
6.7445 5.54241694144426
6.745 5.545343628768401
6.7455 5.548627282735926
6.746 5.552482564285962
6.7465 5.557306396884406
6.747 5.563786561241661
6.7475 5.572961606339329
6.748 5.586145501055259
6.7485 5.60437892951215
6.749 5.627474730941766
6.7495 5.653468300186259
6.75 5.679043788842974
6.7505 5.699747036431876
6.751 5.7100876958579585
6.7515 5.70617189670348
6.752 5.689592883265731
6.7525 5.6669716763299975
6.753 5.6454110704655855
6.7535 5.629137974963441
6.754 5.61920175140077
6.7545 5.614636180511357
6.755 5.6137919445170015
6.7555 5.61517952367242
6.756 5.617781959770489
6.7565 5.62099806125556
6.757 5.62451425320138
6.7575 5.628203777406806
6.758 5.632084584946525
6.7585 5.636321604027336
6.759 5.641255916140838
6.7595 5.647487604070139
6.76 5.655951993395223
6.7605 5.667898749539703
6.761 5.684517813018759
6.7615 5.705889193172934
6.762 5.729503161769212
6.7625 5.749714934783339
6.763 5.759831966298706
6.7635 5.75661153039533
6.764 5.74305431742619
6.7645 5.726225660348018
6.765 5.712284565783793
6.7655 5.70387290903368
6.766 5.700731160468773
6.7665 5.701437902020495
6.767 5.704577771122817
6.7675 5.709131129955849
6.768 5.714449777123124
6.7685 5.720151607319683
6.769 5.726033822153391
6.7695 5.732031823948074
6.77 5.738225239709524
6.7705 5.744887479985109
6.771 5.752541385059932
6.7715 5.762058978562988
6.772 5.774669646683225
6.7725 5.791630361696881
6.773 5.8133171880181935
6.7735 5.837958947801687
6.774 5.861390061608366
6.7745 5.8785437392551705
6.775 5.8858327540848885
6.7755 5.88261754795266
6.776 5.871328372041833
6.7765 5.856287436584984
6.777 5.841820705309952
6.7775 5.83067950793622
6.778 5.823754483642891
6.7785 5.820693963774173
6.779 5.820666710421123
6.7795 5.822843366188155
6.78 5.826542197012853
6.7805 5.831277647283904
6.781 5.836716438946893
6.7815 5.842658269599856
6.782 5.848990788818843
6.7825 5.855716084055591
6.783 5.862934735680018
6.7835 5.8709282565347864
6.784 5.880201533370966
6.7845 5.8915843117217905
6.785 5.906160560526993
6.7855 5.924969955520997
6.786 5.9484295510668295
6.7865 5.9757632784985235
6.787 6.004710555511699
6.7875 6.031287112455554
6.788 6.049887823268347
6.7885 6.0553738259155905
6.789 6.047041046422723
6.7895 6.0298057925779025
6.79 6.010666440833794
6.7905 5.994469204793957
6.791 5.98294625484037
6.7915 5.975854995624556
6.792 5.972228206067496
6.7925 5.9710465424059675
6.793 5.9715435296045145
6.7935 5.973193710059875
6.794 5.975609980512339
6.7945 5.978457967178792
6.795 5.981449495059755
6.7955 5.984398622965055
6.796 5.987235893626225
6.7965 5.990005447027834
6.797 5.992790142717253
6.7975 5.99566618221568
6.798 5.998686710122086
6.7985 6.0019323165307155
6.799 6.00556072603703
6.7995 6.0097701750159205
6.8 6.014467780450963
6.8005 6.0183495439488945
6.801 6.0171300921712545
6.8015 6.002000616607591
6.802 5.963139713628551
6.8025 5.901492569304488
6.803 5.833597395895853
6.8035 5.776780167001397
6.804 5.737538138024099
6.8045 5.714459587816127
6.805 5.704416093004643
6.8055 5.705451649714951
6.806 5.71746549988812
6.8065 5.741872920426533
6.807 5.779576655364633
6.8075 5.82745974452198
6.808 5.876618488395368
6.8085 5.91678225245028
6.809 5.942048100325242
6.8095 5.9507006951868435
6.81 5.940759652618595
6.8105 5.906841476873187
6.811 5.841780421117215
6.8115 5.7491088431416975
6.812 5.656188948719353
6.8125 5.592203785548517
6.813 5.558993584218837
6.8135 5.5438125682944746
6.814 5.5368080749855215
6.8145 5.533246006924663
6.815 5.531153713619655
6.8155 5.529694890909668
6.816 5.528520656728923
6.8165 5.52749557104874
6.817 5.526612768729964
6.8175 5.525959340262758
6.818 5.525714424597338
6.8185 5.5261590667717995
6.819 5.527646871220182
6.8195 5.53048612394499
6.82 5.5347053534786665
6.8205 5.539787818657708
6.821 5.544676482074077
6.8215 5.548197395943961
6.822 5.549638181867164
6.8225 5.549085220211258
6.823 5.547279750238045
6.8235 5.54512888346822
6.824 5.543280747625537
6.8245 5.542061569404939
6.825 5.541621743044852
6.8255 5.542099547661297
6.826 5.543779586080784
6.8265 5.547303225165924
6.827 5.554094736589085
6.8275 5.56724925821739
6.828 5.593245430659748
6.8285 5.643820629500596
6.829 5.73333963857728
6.8295 5.862829904155475
6.83 6.0042887533345395
6.8305 6.124060608433374
6.831 6.214572796044689
6.8315 6.287138676522768
6.832 6.354203876256052
6.8325 6.422680937136422
6.833 6.492264915283358
6.8335 6.554311907934053
6.834 6.593606580417975
6.8345 6.597083692290181
6.835 6.563800469517527
6.8355 6.505860891583098
6.836 6.4396482099226295
6.8365 6.3775374899863175
6.837 6.325746573880022
6.8375 6.285947205300785
6.838 6.257172328557281
6.8385 6.237301277313455
6.839 6.224056466434848
6.8395 6.215588266114374
6.84 6.21057007236717
6.8405 6.208102742455256
6.841 6.207567044518654
6.8415 6.208542368292291
6.842 6.2107144980555296
6.8425 6.213683015382844
6.843 6.216716438252541
6.8435 6.2184579975496055
6.844 6.217192318702186
6.8445 6.211724451988608
6.845 6.202412442707389
6.8455 6.191133008500764
6.846 6.1801681291354695
6.8465 6.171025949933333
6.847 6.164081416289895
6.8475 6.159005889053925
6.848 6.1552753022102324
6.8485 6.152481710766804
6.849 6.150364177969938
6.8495 6.148780440021626
6.85 6.1476575581983335
6.8505 6.146941441846429
6.851 6.1466069472922475
6.8515 6.146659467747981
6.852 6.147196239342461
6.8525 6.148461925721599
6.853 6.15089864110045
6.8535 6.155157808495853
6.854 6.161902950901385
6.8545 6.171146589428367
6.855 6.180428201228492
6.8555 6.180258800582027
6.856 6.14714112431222
6.8565 6.051583347142796
6.857 5.9092797955482945
6.8575 5.788103313359957
6.858 5.718794920800138
6.8585 5.686527643884449
6.859 5.672738307786331
6.8595 5.667168349507011
6.86 5.665234076823448
6.8605 5.665017122286376
6.861 5.665728847746213
6.8615 5.667058617974464
6.862 5.668876622980892
6.8625 5.671108790978281
6.863 5.67369346181252
6.8635 5.676544618219725
6.864 5.6795770551803235
6.8645 5.682698478107825
6.865 5.685798389203758
6.8655 5.688772849212449
6.866 5.691561206761182
6.8665 5.694232026999814
6.867 5.696944559221715
6.8675 5.6999014866044115
6.868 5.7033388223215615
6.8685 5.707596486540019
6.869 5.713320012688906
6.8695 5.721922137012945
6.87 5.736597396820721
6.8705 5.76463830055322
6.871 5.820995035975311
6.8715 5.923803308947073
6.872 6.053347194898767
6.8725 6.133376210897377
6.873 6.144409982773991
6.8735 6.127592046433693
6.874 6.109013031997441
6.8745 6.094959469851164
6.875 6.084932559272226
6.8755 6.077458229452653
6.876 6.071445267022079
6.8765 6.0662427785429704
6.877 6.061483298933092
6.8775 6.05698690341323
6.878 6.052747349979147
6.8785 6.048892467689028
6.879 6.045755527124565
6.8795 6.044003820971757
6.88 6.044970581716799
6.8805 6.051098529344682
6.881 6.065535752496419
6.8815 6.088371506796121
6.882 6.112068842548417
6.8825 6.131600510125529
6.883 6.1534733131302675
6.8835 6.183462547904505
6.884 6.218652969798337
6.8845 6.247074295749358
6.885 6.250932038453022
6.8855 6.215960707776101
6.886 6.143231934263652
6.8865 6.051221348857662
6.887 5.963995360841602
6.8875 5.897374355817024
6.888 5.854674187261682
6.8885 5.831247379942428
6.889 5.820353057515153
6.8895 5.816537582183602
6.89 5.816401624134461
6.8905 5.818125460364162
6.891 5.82081049404339
6.8915 5.824016236395141
6.892 5.827538853999887
6.8925 5.831284287371267
6.893 5.835276888712428
6.8935 5.83968372416055
6.894 5.844930770379455
6.8945 5.851888779489037
6.895 5.86217163596269
6.8955 5.878490452758883
6.896 5.904949309608454
6.8965 5.947134583564664
6.897 6.011554779002034
6.8975 6.103716709871491
6.898 6.223779964254764
6.8985 6.3610252999194
6.899 6.49611326414487
6.8995 6.618066225397249
6.9 6.736746007165217
6.9005 6.874554393890894
6.901 7.051358510870252
6.9015 7.274229158309779
6.902 7.528019196649708
6.9025 7.767456146643467
6.903 7.918993141367314
6.9035 7.898350939498674
6.904 7.652379553578954
6.9045 7.21552226984381
6.905 6.728224623985404
6.9055 6.344848298072633
6.906 6.119791217151001
6.9065 6.014648039863503
6.907 5.972634035321373
6.9075 5.957200277169453
6.908 5.9516044441054925
6.9085 5.94943567310746
6.909 5.948437128705806
6.9095 5.947845902426288
6.91 5.9474138719782905
6.9105 5.947080621162885
6.911 5.946872547028394
6.9115 5.946873615633485
6.912 5.947285711983079
6.9125 5.948547663636581
6.913 5.951627785006235
6.9135 5.958566690841955
6.914 5.973334710748902
6.9145 6.002788017357099
6.915 6.056397805409708
6.9155 6.137404451585396
6.916 6.199435277476714
6.9165 6.14091030413551
6.917 6.0360924551601505
6.9175 5.981385596271349
6.918 5.961092647542736
6.9185 5.954108150827648
6.919 5.951770462677424
6.9195 5.951085273941875
6.92 5.951061947093495
6.9205 5.9513854743653924
6.921 5.951987702749157
6.9215 5.952890716792385
6.922 5.954172511207884
6.9225 5.9559631515461655
6.923 5.958443603866447
6.9235 5.961819798023568
6.924 5.966269460652065
6.9245 5.97190084897004
6.925 5.978750935936884
6.9255 5.986706154558752
6.926 5.995371784084004
6.9265 6.004026584063625
6.927 6.011834607414564
6.9275 6.018054733265251
6.928 6.021547010793419
6.9285 6.0196649655373635
6.929 6.0096089140475035
6.9295 5.9946378187761455
6.93 5.982451443387512
6.9305 5.975786524081275
6.931 5.973160503921988
6.9315 5.972824432691463
6.932 5.973749186457668
6.9325 5.975411908605493
6.933 5.9775488143837565
6.9335 5.98001074335268
6.934 5.982714653960891
6.9345 5.985606516929971
6.935 5.988646541250785
6.9355 5.99181453354396
6.936 5.995090559474618
6.9365 5.998486218897907
6.937 6.002044147070014
6.9375 6.005893672286871
6.938 6.010300721642452
6.9385 6.015774122104179
6.939 6.023189922576713
6.9395 6.033841217823871
6.94 6.048826311512584
6.9405 6.066095576006652
6.941 6.075581263111066
6.9415 6.067031611585226
6.942 6.047337382167561
6.9425 6.028686133122744
6.943 6.014999823904284
6.9435 6.005342543926649
6.944 5.997897358749003
6.9445 5.9911516577691755
6.945 5.984233371689876
6.9455 5.976984686150055
6.946 5.9698082476997465
6.9465 5.963283465664859
6.947 5.9578383433784525
6.9475 5.953623225622066
6.948 5.950541086587189
6.9485 5.948352819959902
6.949 5.946799483846799
6.9495 5.94568118973175
6.95 5.9448596610967295
6.9505 5.944255133230635
6.951 5.943815132818297
6.9515 5.943503800413754
6.952 5.943306628126035
6.9525 5.943217458095687
6.953 5.943278380049258
6.9535 5.943631785948798
6.954 5.944618093251125
6.9545 5.946974162936061
6.955 5.952156713513603
6.9555 5.962776153846542
6.956 5.9828819542002
6.9565 6.017143155653144
6.957 6.067906828772348
6.9575 6.130832748427275
6.958 6.193079254856754
6.9585 6.2370750347433725
6.959 6.248315386449275
6.9595 6.222929340353221
6.96 6.170161304058232
6.9605 6.1064815350336845
6.961 6.047191515673929
6.9615 6.001170514162763
6.962 5.970326055509072
6.9625 5.951942259962249
6.963 5.941977985189751
6.9635 5.937084591947925
6.964 5.93512187601518
6.9645 5.934845219635025
6.965 5.9355425026604385
6.9655 5.936790497002215
6.966 5.938332718824282
6.9665 5.940014085634094
6.967 5.941763901734729
6.9675 5.943559461826019
6.968 5.945416707825603
6.9685 5.947345106757177
6.969 5.949324129553006
6.9695 5.951259494248471
6.97 5.952990267774212
6.9705 5.9543523782233345
6.971 5.955265069683924
6.9715 5.955780922317319
6.972 5.956071574689381
6.9725 5.956329038416
6.973 5.956676722320322
6.9735 5.957183713299796
6.974 5.957902264696592
6.9745 5.958875687056001
6.975 5.960128874925748
6.9755 5.961666847699596
6.976 5.963494236817483
6.9765 5.965630226982083
6.977 5.968161569181983
6.9775 5.971298839125935
6.978 5.97547960879685
6.9785 5.981443130634319
6.979 5.990241367479894
6.9795 6.002985470767984
6.98 6.020067064148404
6.9805 6.040043964843201
6.981 6.059112594032817
6.9815 6.072271824838425
6.982 6.075758243810539
6.9825 6.068992552418632
6.983 6.055119537607161
6.9835 6.0393867900599085
6.984 6.026155273110596
6.9845 6.017233746165727
6.985 6.012444490215992
6.9855 6.010800112294114
6.986 6.011307043595328
6.9865 6.013233055769256
6.987 6.0161149278362265
6.9875 6.019685270742031
6.988 6.023815773248681
6.9885 6.028487753908963
6.989 6.033769207015646
6.9895 6.03975033135992
6.99 6.046438767563415
6.9905 6.0535510738150355
6.991 6.060396524167614
6.9915 6.065868829015616
6.992 6.0688286616640825
6.9925 6.068818561835131
6.993 6.066499821740682
6.9935 6.063200609680311
6.994 6.060128873633546
6.9945 6.057923007948918
6.995 6.056700511359028
6.9955 6.05630811334851
6.996 6.056574874472383
6.9965 6.057397832891742
6.997 6.0587095937814714
6.9975 6.060458694311749
6.998 6.0625888347053385
6.9985 6.065035975088942
6.999 6.067746000870664
6.9995 6.070672217555907
7.0 6.073787196581519
7.0005 6.07707952615788
7.001 6.080540857729203
7.0015 6.0841534853884776
7.002 6.087883913376436
7.0025 6.0916494126597795
7.003 6.0953092965469216
7.0035 6.098678624424321
7.004 6.101599631837668
7.0045 6.104021028187517
7.005 6.105980267740869
7.0055 6.107548023446406
7.006 6.108800389008237
7.0065 6.1098384725469375
7.007 6.110821259367198
7.0075 6.111928806576256
7.008 6.1133167247479205
7.0085 6.115065785291152
7.009 6.117156466789061
7.0095 6.1195023735154885
7.01 6.121966112841407
7.0105 6.124410735543337
7.011 6.1267143447238555
7.0115 6.128793602407005
7.012 6.1305804066394805
7.0125 6.132035266784528
7.013 6.1331352293466095
7.0135 6.13387285849143
7.014 6.134268680536649
7.0145 6.134379431110182
7.015 6.134277935989952
7.0155 6.134060136111397
7.016 6.133822535348853
7.0165 6.133643435208534
7.017 6.13361019174732
7.0175 6.133797399700085
7.018 6.134293509120728
7.0185 6.135176473185251
7.019 6.136501688794778
7.0195 6.138294248165919
7.02 6.140509586953892
7.0205 6.14305198256502
7.021 6.145758149824888
7.0215 6.148401844666583
7.022 6.150730263827728
7.0225 6.15255034815453
7.023 6.153812642287048
7.0235 6.154620051735745
7.024 6.155156151705191
7.0245 6.155605389569973
7.025 6.156066149413362
7.0255 6.156548892723612
7.026 6.157023441250787
7.0265 6.157445049703722
7.027 6.157806736286353
7.0275 6.158140290575514
7.028 6.158509460893348
7.0285 6.1590079345441575
7.029 6.159739187480494
7.0295 6.160863229088627
7.03 6.162618299891142
7.0305 6.165416778793369
7.031 6.169858120154577
7.0315 6.1767704248938164
7.032 6.187083095622136
7.0325 6.2014527731698115
7.033 6.219534693261887
7.0335 6.239320562673066
7.034 6.257600591459297
7.0345 6.271738673113966
7.035 6.281496638032903
7.0355 6.289092124972982
7.036 6.297983484748214
7.0365 6.311679461732397
7.037 6.333560226150444
7.0375 6.36739269869262
7.038 6.418321941286979
7.0385 6.493941374199294
7.039 6.6045055410682325
7.0395 6.758354763046287
7.04 6.9495927311954775
7.0405 7.146604131802017
7.041 7.300892036446959
7.0415 7.370718205424303
7.042 7.331558637332148
7.0425 7.175233827954142
7.043 6.924235108227021
7.0435 6.651175253259345
7.044 6.441056190898629
7.0445 6.320323203516719
7.045 6.263059986511338
7.0455 6.238309849178935
7.046 6.228051255405213
7.0465 6.224045026841579
7.047 6.222811931577511
7.0475 6.222893324093479
7.048 6.22369938265597
7.0485 6.225007639661755
7.049 6.226782741845365
7.0495 6.229098243294689
7.05 6.232147647807962
7.0505 6.236303533476616
7.051 6.242191888769894
7.0515 6.250620379185485
7.052 6.262090285027585
7.0525 6.275685082590058
7.053 6.288124363144743
7.0535 6.294812135642867
7.054 6.2931388003794515
7.0545 6.284837078588962
7.055 6.274261424015708
7.0555 6.264983362683481
7.056 6.2583385021412505
7.0565 6.2540970031448415
7.057 6.251548010730969
7.0575 6.25004300519321
7.058 6.249156937989354
7.0585 6.248655603090046
7.059 6.248418170333868
7.0595 6.248399235585009
7.06 6.248607423300586
7.0605 6.249141250153289
7.061 6.25026705450187
7.0615 6.25265039201654
7.062 6.257777530862435
7.0625 6.268526671789856
7.063 6.289268518083442
7.0635 6.323780052852068
7.064 6.370267854753025
7.0645 6.417617916160132
7.065 6.449866179803295
7.0655 6.456661486263227
7.066 6.439187910437222
7.0665 6.406347021577962
7.067 6.3675923895040745
7.0675 6.330132159168422
7.068 6.298753521997427
7.0685 6.2754228720534
7.069 6.259559665913396
7.0695 6.249357270543439
7.07 6.242990364447448
7.0705 6.239076944523714
7.071 6.236691073103434
7.0715 6.235245282610733
7.072 6.234361292603585
7.0725 6.233801271583352
7.073 6.233396832024845
7.0735 6.233020599003916
7.074 6.232566782319647
7.0745 6.231947624523895
7.075 6.231116904984288
7.0755 6.2300881501167735
7.076 6.22890341237014
7.0765 6.227536383057994
7.077 6.225825554324618
7.0775 6.223532452369075
7.078 6.220600302573762
7.0785 6.217264826861535
7.079 6.213863267063988
7.0795 6.210631334248855
7.08 6.207700952163878
7.0805 6.20517142092677
7.081 6.203174275818642
7.0815 6.201899812479046
7.082 6.20161582161387
7.0825 6.202640343867276
7.083 6.205279469714289
7.0835 6.209651687386946
7.084 6.215512142466852
7.0845 6.222105400873617
7.085 6.228237345991141
7.0855 6.232564691164575
7.086 6.234071414622668
7.0865 6.232322223327274
7.087 6.2273456027493514
7.0875 6.21955358773566
7.088 6.209877908919869
7.0885 6.199706706512548
7.089 6.190318856118659
7.0895 6.1823806638357395
7.09 6.175962175341501
7.0905 6.170831106409493
7.091 6.166717403241035
7.0915 6.1634112446788665
7.092 6.160792200671266
7.0925 6.158772778090804
7.093 6.157261671262861
7.0935 6.156147847719489
7.094 6.15529666024906
7.0945 6.154552593243387
7.095 6.153766984391658
7.0955 6.152833977711551
7.096 6.151688334251188
7.0965 6.150317346427216
7.097 6.148719443968042
7.0975 6.146910841088135
7.098 6.1449178931928286
7.0985 6.142783386319919
7.099 6.140564580348683
7.0995 6.138308081229366
7.1 6.136053990680325
7.1005 6.133837011823089
7.101 6.131712293345509
7.1015 6.129740856216931
7.102 6.127998977835859
7.1025 6.126543368471462
7.103 6.125408311954332
7.1035 6.124566395886823
7.104 6.123952182478136
7.1045 6.123485293892087
7.105 6.123108320386652
7.1055 6.122810656650116
7.106 6.122592175208015
7.1065 6.122425202662856
7.107 6.122244856548179
7.1075 6.1219818530188865
7.108 6.121578273499813
7.1085 6.121024675773895
7.109 6.120317166305969
7.1095 6.119449798206751
7.11 6.118400009555196
7.1105 6.117145021009878
7.111 6.115689320793055
7.1115 6.1140762280546435
7.112 6.112366513213192
7.1125 6.110620942139307
7.113 6.108900324270517
7.1135 6.107240684315621
7.114 6.105679964787625
7.1145 6.1042631191435985
7.115 6.103063787682232
7.1155 6.102158428422494
7.116 6.101602009539566
7.1165 6.101375430367901
7.117 6.101364784524232
7.1175 6.101386715758857
7.118 6.101315093291681
7.1185 6.101137669625699
7.119 6.100935625226222
7.1195 6.1007664440544085
7.12 6.100628725159036
7.1205 6.100475531886679
7.121 6.1002701046970556
7.1215 6.099991212876771
7.122 6.099613475371663
7.1225 6.099105362434272
7.123 6.098437468903302
7.1235 6.09762183918568
7.124 6.096698163942253
7.1245 6.095753197312658
7.125 6.094871383731886
7.1255 6.094116490593911
7.126 6.093508135098671
7.1265 6.093005364894782
7.127 6.092552823302506
7.1275 6.092131946929183
7.128 6.091822476613115
7.1285 6.091729910588042
7.129 6.091898696625029
7.1295 6.092255743674925
7.13 6.092662125207835
7.1305 6.093020385432308
7.131 6.093334909789337
7.1315 6.09364437503631
7.132 6.093948240793762
7.1325 6.094202302921059
7.133 6.094396903486952
7.1335 6.094582067519014
7.134 6.094842290659147
7.1345 6.09519692732166
7.135 6.095579766015004
7.1355 6.095888748721507
7.136 6.096037359558097
7.1365 6.095982630598294
7.137 6.095736323388549
7.1375 6.095338457190652
7.138 6.094833345896014
7.1385 6.094270935277966
7.139 6.093701036970898
7.1395 6.093187623260316
7.14 6.092831666016335
7.1405 6.092753805165338
7.141 6.093101877366661
7.1415 6.094016311352788
7.142 6.09559719951567
7.1425 6.097890143186521
7.143 6.100921620780997
7.1435 6.104713433729926
7.144 6.109193081164146
7.1445 6.113956227103475
7.145 6.118235865398073
7.1455 6.12114063185627
7.146 6.122131303758761
7.1465 6.121285567085246
7.147 6.119201762177231
7.1475 6.116674116047977
7.148 6.114388610252202
7.1485 6.112757461152053
7.149 6.111927721352486
7.1495 6.11185708330557
7.15 6.112397823736877
7.1505 6.113358929758408
7.151 6.114569703751902
7.1515 6.115892169699424
7.152 6.1172467897085605
7.1525 6.118592908115368
7.153 6.119928927078516
7.1535 6.121259201797925
7.154 6.122589430806831
7.1545 6.12392340303328
7.155 6.125263014645626
7.1555 6.126617099580794
7.156 6.127984422876829
7.1565 6.1293431245172085
7.157 6.130626502149668
7.1575 6.131723892263229
7.158 6.132534634860291
7.1585 6.133031666901101
7.159 6.133255079334323
7.1595 6.133294534022821
7.16 6.133207155983587
7.1605 6.1330290252027675
7.161 6.13279705386022
7.1615 6.132584456755461
7.162 6.132478075471755
7.1625 6.132548443078728
7.163 6.132799330853014
7.1635 6.1331806543602125
7.164 6.13362499011511
7.1645 6.134083283869173
7.165 6.134519117284959
7.1655 6.134912378631788
7.166 6.135267992971911
7.1665 6.135600310138
7.167 6.135919874264123
7.1675 6.1362474031641705
7.168 6.136601764684344
7.1685 6.136991980420926
7.169 6.137389724994882
7.1695 6.137664145893305
7.17 6.137567373081342
7.1705 6.136849859900175
7.171 6.1354633435916215
7.1715 6.13365624483592
7.172 6.131808768445381
7.1725 6.130162435235655
7.173 6.128770835955243
7.1735 6.12762107278238
7.174 6.1267187573937205
7.1745 6.126112797540396
7.175 6.125834943185148
7.1755 6.125887919966513
7.176 6.126215421497586
7.1765 6.1267181277291245
7.177 6.127262133967741
7.1775 6.127741298302342
7.178 6.12809727376401
7.1785 6.128331723209327
7.179 6.128442387739839
7.1795 6.128403895897928
7.18 6.12817429088975
7.1805 6.127740632594175
7.181 6.127121245863587
7.1815 6.126368487981774
7.182 6.125515195819516
7.1825 6.124592626325296
7.183 6.1236216018217045
7.1835 6.122654530534086
7.184 6.121795959285548
7.1845 6.1211772012202195
7.185 6.120938570816434
7.1855 6.121201983191301
7.186 6.122028891263688
7.1865 6.123381056671337
7.187 6.125103433967355
7.1875 6.126953745191307
7.188 6.1287060913789455
7.1885 6.130197635742648
7.189 6.131308531381284
7.1895 6.131927032807552
7.19 6.132055353115807
7.1905 6.131798420658238
7.191 6.131252488129097
7.1915 6.130423670433564
7.192 6.129329238617395
7.1925 6.1281067224748424
7.193 6.126952653666321
7.1935 6.126028974705952
7.194 6.125382998080554
7.1945 6.1249882210069115
7.195 6.124820697262151
7.1955 6.124872215415556
7.196 6.125189171862201
7.1965 6.125843528763739
7.197 6.12694874687189
7.1975 6.128644238495686
7.198 6.1311102432017135
7.1985 6.134538545722468
7.199 6.139013420876355
7.1995 6.144325406077001
7.2 6.14980098765142
7.2005 6.154326273935806
7.201 6.156615686271617
7.2015 6.155806182361727
7.202 6.15208513270728
7.2025 6.146728868012741
7.203 6.141324722159081
7.2035 6.136939478408332
7.204 6.133915078224381
7.2045 6.132136784493345
7.205 6.1313596574649205
7.2055 6.131339452032129
7.206 6.131880359158251
7.2065 6.132825677238059
7.207 6.13405670978658
7.2075 6.135485703497943
7.208 6.137045859227508
7.2085 6.1387072549361035
7.209 6.140451386309716
7.2095 6.142301437189732
7.21 6.144288773006507
7.2105 6.146469009556513
7.211 6.148869603032208
7.2115 6.151440628485939
7.212 6.154029130047017
7.2125 6.1563854718484174
7.213 6.158281422573682
7.2135 6.159566187263212
7.214 6.160200088678226
7.2145 6.160275730342216
7.215 6.159976361899626
7.2155 6.15952697857064
7.216 6.159109570514031
7.2165 6.158835626864634
7.217 6.158745602429868
7.2175 6.158853011311909
7.218 6.15916173019041
7.2185 6.159668452527543
7.219 6.160356043227353
7.2195 6.161188065535966
7.22 6.162119293899441
7.2205 6.163090951903988
7.221 6.164041442131702
7.2215 6.1649094286736945
7.222 6.165645415975566
7.2225 6.166209892746248
7.223 6.166585600266392
7.2235 6.166771280942604
7.224 6.166772846101067
7.2245 6.1666130434740145
7.225 6.166332434672138
7.2255 6.16600598758616
7.226 6.165719784054271
7.2265 6.165535447937658
7.227 6.165496036400616
7.2275 6.1656193114158055
7.228 6.165895396521862
7.2285 6.166277069184173
7.229 6.166675894805629
7.2295 6.16698608975508
7.23 6.167118992598202
7.2305 6.167021977671415
7.231 6.166712813477752
7.2315 6.166265192359702
7.232 6.165777542026336
7.2325 6.165331028239053
7.233 6.1649745865545755
7.2335 6.164697303266073
7.234 6.16446019027111
7.2345 6.16422028850807
7.235 6.163967414876439
7.2355 6.163701757258495
7.236 6.163422072546763
7.2365 6.163120545418713
7.237 6.16280098079
7.2375 6.16248012937653
7.238 6.1621899196699195
7.2385 6.161973673896331
7.239 6.161880768922416
7.2395 6.161960156197929
7.24 6.16227567961896
7.2405 6.1628469609805
7.241 6.163650387852345
7.2415 6.16460705459581
7.242 6.165603195288056
7.2425 6.166528399295852
7.243 6.167290064158187
7.2435 6.167752072161256
7.244 6.1677348490344786
7.2445 6.167123188873046
7.245 6.1660132649041435
7.2455 6.164625026824607
7.246 6.163135944404497
7.2465 6.161630487764792
7.247 6.160165487444824
7.2475 6.158826646280585
7.248 6.157689974618605
7.2485 6.15680776076069
7.249 6.156192088618332
7.2495 6.155822603582993
7.25 6.155675373992513
7.2505 6.155731884036983
7.251 6.155963235737972
7.2515 6.15635734045432
7.252 6.156900200707512
7.2525 6.157599264187989
7.253 6.15847906463364
7.2535 6.159559139916849
7.254 6.160838687212931
7.2545 6.162292533446585
7.255 6.163881901159011
7.2555 6.165557474413547
7.256 6.167251317503742
7.2565 6.168850294111098
7.257 6.1702277397173555
7.2575 6.171293742652032
7.258 6.172061840044521
7.2585 6.172636545099688
7.259 6.173120228325151
7.2595 6.173532676828301
7.26 6.173840523029884
7.2605 6.173996899961295
7.261 6.17398426330725
7.2615 6.173806156057217
7.262 6.173526358977985
7.2625 6.173303874739035
7.263 6.173339341689144
7.2635 6.1737925626727135
7.264 6.174739524325209
7.2645 6.176180339326749
7.265 6.178043744132636
7.2655 6.180223754711409
7.266 6.182585532433893
7.2665 6.1849949572479455
7.267 6.1873427266760865
7.2675 6.189579568255401
7.268 6.191689975644441
7.2685 6.193680020453679
7.269 6.195545067729456
7.2695 6.197299036763547
7.27 6.19898406866239
7.2705 6.200671122676632
7.271 6.2024664289922535
7.2715 6.204512129130706
7.272 6.206994881922623
7.2725 6.210172223005567
7.273 6.214406301275788
7.2735 6.220046058314767
7.274 6.227045696152483
7.2745 6.234436854998175
7.275 6.24039060789847
7.2755 6.2433262545676635
7.276 6.243132599457906
7.2765 6.241157254802009
7.277 6.239058198493212
7.2775 6.237876825551299
7.278 6.23788884010503
7.2785 6.23892537060082
7.279 6.240683615122927
7.2795 6.24287952763098
7.28 6.245318993416588
7.2805 6.247887232415406
7.281 6.250535393769305
7.2815 6.253222232036273
7.282 6.255909430016168
7.2825 6.258557581236858
7.283 6.2611190003533865
7.2835 6.263555700362992
7.284 6.26583293526222
7.2845 6.26791927199628
7.285 6.269800820029565
7.2855 6.271511905653756
7.286 6.273160361146226
7.2865 6.274898155387542
7.287 6.2768627720971795
7.2875 6.279124146876952
7.288 6.28169396262487
7.2885 6.284535748613782
7.289 6.287589979397432
7.2895 6.290810382891521
7.29 6.294146141850635
7.2905 6.297578703919565
7.291 6.301105058070944
7.2915 6.3047652297161205
7.292 6.308645447384834
7.2925 6.312925815755951
7.293 6.317845986857686
7.2935 6.323624744022028
7.294 6.3301674553601
7.2945 6.336774593090717
7.295 6.342185940376019
7.2955 6.345156926889961
7.296 6.3452919487866515
7.2965 6.343358016678892
7.297 6.340762515154132
7.2975 6.338693077532702
7.298 6.337665610499047
7.2985 6.337656380741353
7.299 6.33843810710158
7.2995 6.339782001827465
7.3 6.341530300564121
7.3005 6.343598086859516
7.301 6.34595136732253
7.3015 6.3485830063720785
7.302 6.351517708037831
7.3025 6.3547881785370075
7.303 6.358438299420496
7.3035 6.36242192938744
7.304 6.366486799699596
7.3045 6.37010024367864
7.305 6.372597068336181
7.3055 6.373546907886751
7.306 6.373074262512362
7.3065 6.371798579146849
7.307 6.370454068001716
7.3075 6.369525689738238
7.308 6.369141933987685
7.3085 6.369222898911654
7.309 6.3696351463500465
7.3095 6.370278119219846
7.31 6.371092201518924
7.3105 6.372035218439389
7.311 6.373082085526485
7.3115 6.374193861087904
7.312 6.375342031879062
7.3125 6.376508554618609
7.313 6.377667618134793
7.3135 6.378803334895312
7.314 6.379860468037175
7.3145 6.380749758012912
7.315 6.381359509007052
7.3155 6.381593378820329
7.316 6.381432024606249
7.3165 6.380949578204791
7.317 6.380258807410381
7.3175 6.379456515426077
7.318 6.378596591240794
7.3185 6.377696217195084
7.319 6.376774727936627
7.3195 6.375849162173062
7.32 6.374956351635128
7.3205 6.374131514430956
7.321 6.373408490004084
7.3215 6.372831312163339
7.322 6.372436702052911
7.3225 6.3722682211664905
7.323 6.3723473281582
7.3235 6.372658361198266
7.324 6.373126145583311
7.3245 6.373577427621636
7.325 6.373786593319015
7.3255 6.373551000415943
7.326 6.372802671676076
7.3265 6.371601038740008
7.327 6.370088833176392
7.3275 6.36841052502058
7.328 6.366689145612763
7.3285 6.365022997502426
7.329 6.363470490788351
7.3295 6.3620630794258135
7.33 6.360805995451337
7.3305 6.359697216195138
7.331 6.358750572278994
7.3315 6.357984275905475
7.332 6.357438234488428
7.3325 6.357151453250473
7.333 6.357147059945993
7.3335 6.357444195389712
7.334 6.358035997777191
7.3345 6.358885771559948
7.335 6.359923260342858
7.3355 6.3610328773576414
7.336 6.362079607511402
7.3365 6.362918681252872
7.337 6.3634415277390675
7.3375 6.363601860165724
7.338 6.363457716089941
7.3385 6.363124582121778
7.339 6.362712826787862
7.3395 6.362273626291759
7.34 6.361818490888969
7.3405 6.361341326916288
7.341 6.360863209436796
7.3415 6.360448150453235
7.342 6.360168998991662
7.3425 6.360093145670656
7.343 6.360269999960834
7.3435 6.360738334511697
7.344 6.361513605909582
7.3445 6.3625956719192684
7.345 6.363954418750343
7.3455 6.365518475738761
7.346 6.367158019224191
7.3465 6.368708204251811
7.347 6.370003926711392
7.3475 6.370947124060568
7.348 6.371541528522294
7.3485 6.371858216606205
7.349 6.371983964845909
7.3495 6.372009923248343
7.35 6.372008208333377
7.3505 6.372036961342794
7.351 6.372154543177291
7.3515 6.372424826577283
7.352 6.372896887715922
7.3525 6.373597387471187
7.353 6.3745422643397225
7.3535 6.375732089044521
7.354 6.377175683436318
7.3545 6.378871412049759
7.355 6.380804898112918
7.3555 6.382936386211244
7.356 6.385216083671769
7.3565 6.387569469104942
7.357 6.389917597520198
7.3575 6.392179128446025
7.358 6.394278066747664
7.3585 6.396163994551398
7.359 6.397834826791571
7.3595 6.399351783550702
7.36 6.400788965273999
7.3605 6.402219495766421
7.361 6.403679022779493
7.3615 6.405186271613938
7.362 6.406750816796504
7.3625 6.408364385166242
7.363 6.410031626821952
7.3635 6.411769678402485
7.364 6.413599978200845
7.3645 6.415557665518613
7.365 6.417701697528552
7.3655 6.420109528535442
7.366 6.422885846499848
7.3665 6.426211156946047
7.367 6.430334944346748
7.3675 6.435588315364778
7.368 6.442259294768948
7.3685 6.450335376047943
7.369 6.459157969090431
7.3695 6.467284240453297
7.37 6.472852440433317
7.3705 6.474556580594171
7.371 6.472617710002916
7.3715 6.468722091342344
7.372 6.464855386686122
7.3725 6.462245054857205
7.373 6.461176371644963
7.3735 6.461419715814965
7.374 6.462601532166622
7.3745 6.464390341878722
7.375 6.466543671937196
7.3755 6.468913799401945
7.376 6.47141665784143
7.3765 6.474000192000227
7.377 6.476639932290529
7.3775 6.4793317803323385
7.378 6.482078277640697
7.3785 6.484917006183424
7.379 6.487928172077907
7.3795 6.491239526268628
7.38 6.495012177399228
7.3805 6.49938879880158
7.381 6.504424538281003
7.3815 6.5100199236846565
7.382 6.515916353060525
7.3825 6.52172165439923
7.383 6.527008009302075
7.3835 6.5315137279893944
7.384 6.535275808477981
7.3845 6.5386510223604395
7.385 6.542164412551542
7.3855 6.546342202453217
7.386 6.551700669953417
7.3865 6.5588252750127
7.387 6.568377397069583
7.3875 6.580854188099782
7.388 6.596306089487295
7.3885 6.613865954415043
7.389 6.631457434286937
7.3895 6.645868648830665
7.39 6.653527998216902
7.3905 6.651832267872275
7.391 6.640672951903945
7.3915 6.622815685879535
7.392 6.602670423570079
7.3925 6.584304175818896
7.393 6.57006782093742
7.3935 6.560452754815983
7.394 6.554786318533005
7.3945 6.55194326668803
7.395 6.550905754141872
7.3955 6.550909507472208
7.396 6.5514815316387525
7.3965 6.552336710748482
7.397 6.553308499485227
7.3975 6.554305134120626
7.398 6.555279490723858
7.3985 6.556227583762042
7.399 6.557184380853081
7.3995 6.558220950604588
7.4 6.559459210768536
7.4005 6.561055484544158
7.401 6.56320901055136
7.4015 6.566145375323372
7.402 6.570130222774895
7.4025 6.57537849682972
7.403 6.581812862532678
7.4035 6.588808991886926
7.404 6.595291059572522
7.4045 6.600042266364386
7.405 6.602092174363871
7.4055 6.601028652535578
7.406 6.597208205345365
7.4065 6.5915407801703365
7.407 6.585089356878309
7.4075 6.578716801849761
7.408 6.573002217145608
7.4085 6.568275904233501
7.409 6.564636289498027
7.4095 6.561968070530592
7.41 6.559992353145886
7.4105 6.558378387554593
7.411 6.556904402793211
7.4115 6.555530227446748
7.412 6.554279057498083
7.4125 6.553128952843067
7.413 6.551978350443915
7.4135 6.5507073020275675
7.414 6.54922099057019
7.4145 6.547467995558109
7.415 6.545429841259582
7.4155 6.5431281565815125
7.416 6.540607957642922
7.4165 6.537954338857978
7.417 6.535275942683046
7.4175 6.532689404273463
7.418 6.530337660986953
7.4185 6.528365756485026
7.419 6.526932103786145
7.4195 6.526165170913949
7.42 6.526100483608608
7.4205 6.526585965537634
7.421 6.527247833583847
7.4215 6.527620177873973
7.422 6.5272554461821555
7.4225 6.525809810238125
7.423 6.523109432559775
7.4235 6.519273133472978
7.424 6.514702361032557
7.4245 6.5099065287584255
7.425 6.505298183092987
7.4255 6.501071977751498
7.426 6.49722655574672
7.4265 6.49364801997156
7.427 6.490222971218068
7.4275 6.486879667924952
7.428 6.483598790721197
7.4285 6.480419484969903
7.429 6.4774184344260926
7.4295 6.474723212627047
7.43 6.47251425010957
7.4305 6.471042987037145
7.431 6.470658985606174
7.4315 6.471759198302418
7.432 6.474627760956333
7.4325 6.479071085057554
7.433 6.484017359203725
7.4335 6.4875712123812095
7.434 6.487842612012444
7.4345 6.484138958135152
7.435 6.477456797128673
7.4355 6.469708636822118
7.436 6.462516006717938
7.4365 6.4566188105833495
7.437 6.452021871402489
7.4375 6.4483992615920025
7.438 6.4454148058351555
7.4385 6.44283436889386
7.439 6.440529216177352
7.4395 6.438463819715669
7.44 6.436658772172611
7.4405 6.4351642920977445
7.441 6.434039374852094
7.4415 6.433346496366295
7.442 6.433102566272944
7.4425 6.433261560765405
7.443 6.4336654227142995
7.4435 6.434030293082659
7.444 6.434024913810677
7.4445 6.433394240525508
7.445 6.432122054035632
7.4455 6.4304376789047
7.446 6.42866666531583
7.4465 6.427047058397718
7.447 6.4256777833198795
7.4475 6.424540398957441
7.448 6.423552468358602
7.4485 6.422620658556158
7.449 6.421669785475557
7.4495 6.420662257262241
7.45 6.419616833888283
7.4505 6.418619746487745
7.451 6.41785598042133
7.4515 6.4176257710458
7.452 6.418381350704036
7.4525 6.420702217474376
7.453 6.425166207742564
7.4535 6.43191937765308
7.454 6.440066698696838
7.4545 6.447380360143257
7.455 6.451116142621184
7.4555 6.449627679496849
7.456 6.443518383277662
7.4565 6.435260079498277
7.457 6.427532863834743
7.4575 6.421924061147801
7.458 6.418681298924414
7.4585 6.417305865046607
7.459 6.417128907571018
7.4595 6.417625677057804
7.46 6.418457056999423
7.4605 6.419420330497478
7.461 6.420410129280996
7.4615 6.4213837819661554
7.462 6.42234600636687
7.4625 6.42334658840407
7.463 6.424481422612328
7.4635 6.425895333071929
7.464 6.427803960209363
7.4645 6.430489780534958
7.465 6.434253631359659
7.4655 6.43924071615274
7.466 6.445165954973581
7.4665 6.451113924025893
7.467 6.455792270455514
7.4675 6.4581991527730525
7.468 6.458210135643696
7.4685 6.456569549901686
7.469 6.454414289780407
7.4695 6.452693565921732
7.47 6.451883293866763
7.4705 6.452014502673749
7.471 6.452875178342148
7.4715 6.454193907862204
7.472 6.455743015886884
7.4725 6.457355207250168
7.473 6.458924220631897
7.4735 6.46040849269555
7.474 6.461797012311362
7.4745 6.463124187898255
7.475 6.4644448457939605
7.4755 6.465843156900191
7.476 6.467411217357438
7.4765 6.469264333442292
7.477 6.471534164100572
7.4775 6.474354405752693
7.478 6.477827318709605
7.4785 6.4819611458161335
7.479 6.486624827591229
7.4795 6.49151288743965
7.48 6.496179835137339
7.4805 6.50016806922804
7.481 6.503209617561496
7.4815 6.505397259503629
7.482 6.507116996047471
7.4825 6.508788663550166
7.483 6.510634169100046
7.4835 6.5126609954357795
7.484 6.514736020794012
7.4845 6.516689228106322
7.485 6.518373178622382
7.4855 6.519691788566036
7.486 6.5205955308922485
7.4865 6.521097144420128
7.487 6.521245931512122
7.4875 6.521139742149578
7.488 6.520919985341711
7.4885 6.520791456344573
7.489 6.521078594082279
7.4895 6.522292345758868
7.49 6.525295660927923
7.4905 6.531528872032339
7.491 6.543417189968463
7.4915 6.565144847821402
7.492 6.603737226695302
7.4925 6.669576767201126
7.493 6.773381864389006
7.4935 6.917039576815884
7.494 7.082828425698687
7.4945 7.234332940762836
7.495 7.333502112498169
7.4955 7.355871872695318
7.496 7.294654941116296
7.4965 7.160366818869037
7.497 6.983805377263674
7.4975 6.811844595661904
7.498 6.683065724959314
7.4985 6.606620469200849
7.499 6.569031453341627
7.4995 6.553094108320086
7.5 6.54732039077338
7.5005 6.5459098047528075
7.501 6.5462886815233405
7.5015 6.54736066727621
7.502 6.548633482324019
7.5025 6.5498617359530185
7.503 6.550917868310083
7.5035 6.55171739621444
7.504 6.552236292329625
7.5045 6.55249971662916
7.505 6.552610806645938
7.5055 6.552849563458369
7.506 6.553848431636406
7.5065 6.557034292776538
7.507 6.5654410225778195
7.5075 6.584777723982946
7.508 6.623700433832284
7.5085 6.6910435971517375
7.509 6.789174678119989
7.5095 6.908423300475577
7.51 7.029804218631313
7.5105 7.134750109092622
7.511 7.21202584061144
7.5115 7.25860976040516
7.512 7.275911293728638
7.5125 7.266664939886309
7.513 7.233487350286478
7.5135 7.1777362932239805
7.514 7.101277042189326
7.5145 7.0073033442719455
7.515 6.902690129111783
7.5155 6.798106588334698
7.516 6.705630181372533
7.5165 6.634105954352955
7.517 6.585510116721767
7.5175 6.555840529631264
7.518 6.538788752502657
7.5185 6.528946292674019
7.519 6.522869984635933
7.5195 6.518729806630625
7.52 6.515586279246286
7.5205 6.512922292837332
7.521 6.5104232204521155
7.5215 6.507893015608018
7.522 6.505233007181173
7.5225 6.502423267501668
7.523 6.499508156488788
7.5235 6.496579732740204
7.524 6.493783440812789
7.5245 6.4913235378267915
7.525 6.489479586981116
7.5255 6.488608405181881
7.526 6.48910328891603
7.5265 6.491307234848462
7.527 6.495247787677834
7.5275 6.500240919366523
7.528 6.504574576112939
7.5285 6.505939711693073
7.529 6.5027792480556625
7.5295 6.4954774244800175
7.53 6.485984776058005
7.5305 6.476407646091137
7.531 6.468060419259067
7.5315 6.461429347132666
7.532 6.456473873908423
7.5325 6.452921460145725
7.533 6.450422999818392
7.5335 6.448652451489852
7.534 6.447335571459555
7.5345 6.4462592735329745
7.535 6.445274370546222
7.5355 6.444295999447458
7.536 6.4432960671096415
7.5365 6.442310470306752
7.537 6.441441087380874
7.5375 6.440837388823232
7.538 6.440672637780705
7.5385 6.441097747807034
7.539 6.442144010156247
7.5395 6.4436208335583265
7.54 6.445004654579438
7.5405 6.445495453247047
7.541 6.444378506158507
7.5415 6.44146099022706
7.542 6.43720810027341
7.5425 6.432466570693328
7.543 6.428077771362253
7.5435 6.424547901529965
7.544 6.421971064421933
7.5445 6.420176549935429
7.545 6.418915098293183
7.5455 6.417958996885505
7.546 6.41714339166981
7.5465 6.4163542640530595
7.547 6.415533784650909
7.5475 6.414708543302672
7.548 6.414034675934034
7.5485 6.4138548835960725
7.549 6.414780380193162
7.5495 6.417742396757839
7.55 6.423863416336016
7.5505 6.43380634887457
7.551 6.4464647374104525
7.5515 6.458038447648598
7.552 6.463339447295664
7.5525 6.459232754892537
7.553 6.44698190273919
7.5535 6.431183929163754
7.554 6.416322804923895
7.5545 6.404701678896903
7.555 6.396695811357966
7.5555 6.391708787519804
7.556 6.388804673215426
7.5565 6.387155281478072
7.557 6.386167168438031
7.5575 6.385458151696889
7.558 6.384806642641203
7.5585 6.3840823993074425
7.559 6.383220986289635
7.5595 6.382219488535108
7.56 6.381141899361807
7.5605 6.380117046816101
7.561 6.379368850980922
7.5615 6.379198011929396
7.562 6.379994546134653
7.5625 6.382186038895877
7.563 6.3861155801594345
7.5635 6.391621543406685
7.564 6.397340384415311
7.5645 6.400627699373561
7.565 6.399310080457222
7.5655 6.393625164456512
7.566 6.38594798519554
7.5665 6.378722432691904
7.567 6.373213559581894
7.5675 6.369635640190007
7.568 6.36772861618435
7.5685 6.367140755628157
7.569 6.367584221316981
7.5695 6.368824415946281
7.57 6.370680388050695
7.5705 6.373000292138742
7.571 6.3756540783398465
7.5715 6.378532378623537
7.572 6.381557738076929
7.5725 6.384688480014067
7.573 6.38789650468521
7.5735 6.39116061924769
7.574 6.394397817553277
7.5745 6.397493903723176
7.575 6.400359812718652
7.5755 6.403029749688444
7.576 6.40562887574061
7.5765 6.408359229022836
7.577 6.411408206657087
7.5775 6.414897778096848
7.578 6.418810656766321
7.5785 6.422918297410916
7.579 6.426799349554996
7.5795 6.429938738707473
7.58 6.43196113681721
7.5805 6.432823200520965
7.581 6.432778914419841
7.5815 6.432232035290398
7.582 6.4315757108621865
7.5825 6.431063743012083
7.583 6.430792025051939
7.5835 6.430765876535577
7.584 6.431003754482645
7.5845 6.431581824604156
7.585 6.43256782331705
7.5855 6.433948671701786
7.586 6.435656751840676
7.5865 6.437614866839335
7.587 6.4397843149012255
7.5875 6.442177576052081
7.588 6.444848018635974
7.5885 6.447888468711018
7.589 6.451434678412734
7.5895 6.455689548888842
7.59 6.4609432580463055
7.5905 6.467621942899776
7.591 6.476082211720068
7.5915 6.486063179495248
7.592 6.496023880500167
7.5925 6.503221459135161
7.593 6.505273672224429
7.5935 6.502029563310464
7.594 6.4957126096449676
7.5945 6.489100501403121
7.595 6.483870559505211
7.5955 6.480414044722745
7.596 6.478517387889322
7.5965 6.477971031533879
7.597 6.478955865876064
7.5975 6.482517200909151
7.598 6.49196518430226
7.5985 6.517804817753176
7.599 6.594262356587735
7.5995 6.8194677166788145
7.6 7.3356251461495825
7.6005 7.985818137395005
7.601 8.389388675629935
7.6015 8.550160366928289
7.602 8.605704739275957
7.6025 8.622512499989732
7.603 8.620824789049504
7.6035 8.599473082569805
7.604 8.532978002648992
7.6045 8.335322677645397
7.605 7.834614397330179
7.6055 7.115131653377948
7.606 6.670382819778973
7.6065 6.521639232443822
7.607 6.480004078611782
7.6075 6.4669105930990165
7.608 6.461475809082711
7.6085 6.4584223662734646
7.609 6.456354063384883
7.6095 6.455003880415492
7.61 6.45472064098101
7.6105 6.456721151254638
7.611 6.463906311494431
7.6115 6.481906396917631
7.612 6.518217930643723
7.6125 6.57530294867835
7.613 6.639494059594104
7.6135 6.681496717111798
7.614 6.67764336607805
7.6145 6.630814341046725
7.615 6.5672913491742415
7.6155 6.512503526028138
7.616 6.474855390983161
7.6165 6.450607165481391
7.617 6.433934811878479
7.6175 6.421079008223683
7.618 6.410462631893233
7.6185 6.401687058311308
7.619 6.394586074184207
7.6195 6.388819076628992
7.62 6.383936870028463
7.6205 6.37953297904487
7.621 6.375310924032523
7.6215 6.371093258281642
7.622 6.3667853254027085
7.6225 6.362333614880288
7.623 6.357697800162648
7.6235 6.3528688412579095
7.624 6.34789589789657
7.6245 6.342879075119753
7.625 6.337960867729332
7.6255 6.333266518747664
7.626 6.328918138413166
7.6265 6.325036038190249
7.627 6.3217745724706225
7.6275 6.319346409915908
7.628 6.318086311087904
7.6285 6.318572742028773
7.629 6.321732984861037
7.6295 6.328659204213197
7.63 6.339707069959034
7.6305 6.353136155616062
7.631 6.365030163504545
7.6315 6.371430491226719
7.632 6.370251120608086
7.6325 6.361532285705478
7.633 6.347178300803146
7.6335 6.330580627332368
7.634 6.315117044959995
7.6345 6.302697620094679
7.635 6.293560919022982
7.6355 6.287062163926884
7.636 6.282418175728693
7.6365 6.279033631506409
7.637 6.276580531858081
7.6375 6.274960247350921
7.638 6.274314618312295
7.6385 6.275049206974107
7.639 6.2778211555090975
7.6395 6.283383968367612
7.64 6.292030934115336
7.6405 6.302791590845051
7.641 6.312961127719167
7.6415 6.318814209530154
7.642 6.3173643760877
7.6425 6.3080722712762425
7.643 6.293394966987026
7.6435 6.277516039619237
7.644 6.264006772017061
7.6445 6.254341981493499
7.645 6.248172481165743
7.6455 6.244429860738147
7.646 6.242132594571987
7.6465 6.240624604312724
7.647 6.239543397560914
7.6475 6.238703553343341
7.648 6.2380201277244955
7.6485 6.237486582093257
7.649 6.237164984774469
7.6495 6.237178849107324
7.65 6.237691718992511
7.6505 6.238813533830428
7.651 6.240424978748268
7.6515 6.242051686925319
7.652 6.242882661339805
7.6525 6.242098453425686
7.653 6.239318011846108
7.6535 6.234900708219652
7.654 6.229824066601819
7.6545 6.225124720160054
7.655 6.221342351478884
7.6555 6.218471053304296
7.656 6.216246834442319
7.6565 6.214412194978119
7.657 6.212779827045224
7.6575 6.2112397312017835
7.658 6.209723775818287
7.6585 6.20820156736811
7.659 6.206688428441976
7.6595 6.205261429180095
7.66 6.204096668561001
7.6605 6.203489575364631
7.661 6.203897900551941
7.6615 6.205878506641011
7.662 6.209782431802757
7.6625 6.215148190833717
7.663 6.220089201157454
7.6635 6.221820180780145
7.664 6.218690842340535
7.6645 6.211747868220871
7.665 6.203699312688577
7.6655 6.196720761258486
7.666 6.191576475479354
7.6665 6.188108362015359
7.667 6.1858677453795385
7.6675 6.184421978313467
7.668 6.183444270832685
7.6685 6.182712680291714
7.669 6.182092076653007
7.6695 6.1815124665170655
7.67 6.180976294806281
7.6705 6.18052219766571
7.671 6.180254406396926
7.6715 6.18030803190361
7.672 6.180814275799274
7.6725 6.181812983265098
7.673 6.183105559836062
7.6735 6.184201141968022
7.674 6.1844837219552575
7.6745 6.183591638855556
7.675 6.181728266838953
7.6755 6.179521718162493
7.676 6.177649226956057
7.6765 6.17650072496424
7.677 6.176146931684298
7.6775 6.176454205159344
7.678 6.177228600997801
7.6785 6.178306957369974
7.679 6.179550677886513
7.6795 6.18085735883487
7.68 6.182157963837546
7.6805 6.183408717292864
7.681 6.184628645488442
7.6815 6.185903411042314
7.682 6.187424762295534
7.6825 6.189526461835018
7.683 6.1926904296696685
7.6835 6.197442699830003
7.684 6.203949556607431
7.6845 6.211429532512068
7.685 6.217943541703783
7.6855 6.22128835520214
7.686 6.220617282763713
7.6865 6.217130724830299
7.687 6.21300410648183
7.6875 6.2098694786604876
7.688 6.208342967783238
7.6885 6.208353223573876
7.689 6.209583086611707
7.6895 6.21168559760265
7.69 6.214382298850942
7.6905 6.217469204565165
7.691 6.220801907907554
7.6915 6.224288085651939
7.692 6.227860640772014
7.6925 6.23149530877189
7.693 6.23518862707325
7.6935 6.238980186024926
7.694 6.242943452232665
7.6945 6.247200796791504
7.695 6.251895923403018
7.6955 6.25719738715565
7.696 6.263253686707247
7.6965 6.270216435134
7.697 6.278220276689372
7.6975 6.287348501189084
7.698 6.297509468131195
7.6985 6.308297389456244
7.699 6.318982629794152
7.6995 6.328701475034921
7.7 6.336809928521965
7.7005 6.342990160705523
7.701 6.34707052595403
7.7015 6.348877799037026
7.702 6.348431094990775
7.7025 6.346283891799803
7.703 6.343489217201548
7.7035 6.341168919795353
7.704 6.3400637868534
7.7045 6.340358367810473
7.705 6.341860124224762
7.7055 6.344226783772496
7.706 6.347126081853333
7.7065 6.350306578710467
7.707 6.353607421877338
7.7075 6.356957809064412
7.708 6.3603483986185685
7.7085 6.3638061382103155
7.709 6.367387289863767
7.7095 6.371170772452175
7.71 6.375308623305558
7.7105 6.380122291208303
7.711 6.38637218440113
7.7115 6.3958025638724765
7.712 6.412003347793495
7.7125 6.440455361758356
7.713 6.4845963530118675
7.7135 6.537156329946435
7.714 6.577731310960901
7.7145 6.58720887821847
7.715 6.565092973914271
7.7155 6.528362756302712
7.716 6.494840797987922
7.7165 6.472032792188137
7.717 6.459023930385393
7.7175 6.452447438179191
7.718 6.449605054010882
7.7185 6.448901409550101
7.719 6.449521521522345
7.7195 6.451178712098694
7.72 6.453962427279055
7.7205 6.458206648865173
7.721 6.4644319220560496
7.7215 6.473257147646231
7.722 6.485091812126684
7.7225 6.49940630909023
7.723 6.513652684495384
7.7235 6.522967292790329
7.724 6.522150432299184
7.7245 6.509465465232572
7.725 6.488620754162745
7.7255 6.466122752425261
7.726 6.446926700637744
7.7265 6.432654557591872
7.727 6.422671409757629
7.7275 6.415710035147268
7.728 6.410697658802827
7.7285 6.406914315079372
7.729 6.403924708764905
7.7295 6.401464224187582
7.73 6.399366741684733
7.7305 6.39750810506401
7.731 6.395797099771392
7.7315 6.394173361812425
7.732 6.392608205913205
7.7325 6.391110781692974
7.733 6.389737211282259
7.7335 6.388573588955256
7.734 6.387770230616392
7.7345 6.387571294428514
7.735 6.388402353190069
7.7355 6.390992411563283
7.736 6.396513181805308
7.7365 6.406546981651336
7.737 6.422513391522721
7.7375 6.444308415619498
7.738 6.469200772764775
7.7385 6.492841097785511
7.739 6.511770814956249
7.7395 6.524573064795827
7.74 6.531068599176199
7.7405 6.531094916038094
7.741 6.524126379850817
7.7415 6.510137683465518
7.742 6.490809445965021
7.7425 6.469509665709087
7.743 6.449719840427272
7.7435 6.4338162260170195
7.744 6.423086378629789
7.7445 6.418412511341356
7.745 6.4211200240528745
7.7455 6.433785505708252
7.746 6.460674533197044
7.7465 6.505040793013845
7.747 6.557709369630177
7.7475 6.592581772025043
7.748 6.599120276803265
7.7485 6.5918446525105105
7.749 6.583105380409081
7.7495 6.576551570381759
7.75 6.5722181965596205
7.7505 6.569464908547531
7.751 6.567727223575564
7.7515 6.566642930747897
7.752 6.565965101926145
7.7525 6.56554243324024
7.753 6.565258028283661
7.7535 6.5650249457694665
7.754 6.564765869281003
7.7545 6.564392356176833
7.755 6.5638113112974095
7.7555 6.5629227957311
7.756 6.561676630200792
7.7565 6.5600775947668835
7.757 6.558175889973021
7.7575 6.556024699009563
7.758 6.5536788381119075
7.7585 6.551192514504829
7.759 6.548628891354411
7.7595 6.546063384034407
7.76 6.543574567013239
7.7605 6.541237585957751
7.761 6.539109345734862
7.7615 6.537214465801923
7.762 6.535567586356001
7.7625 6.534178234585091
7.763 6.533086734605299
7.7635 6.532307477793705
7.764 6.531774641899717
7.7645 6.531182859005429
7.765 6.530021615173635
7.7655 6.527910674430694
7.766 6.52499912244262
7.7665 6.52184650489941
7.767 6.51894366707118
7.7675 6.5164599952314655
7.768 6.5143524226529435
7.7685 6.512516269579289
7.769 6.51084997371714
7.7695 6.509269306631247
7.77 6.507727910860445
7.7705 6.5062048554725616
7.771 6.504702036852886
7.7715 6.5032431026900595
7.772 6.501867607529003
7.7725 6.500651446490049
7.773 6.4996906778669805
7.7735 6.499123909944575
7.774 6.499142823730302
7.7745 6.499996593675598
7.775 6.501965800397767
7.7755 6.505332645286836
7.776 6.510300947433991
7.7765 6.516908997674666
7.777 6.524786339305725
7.7775 6.532833873699713
7.778 6.539186347943443
7.7785 6.5418239269942005
7.779 6.539847499304616
7.7795 6.534407066252228
7.78 6.52802168448524
7.7805 6.522854365099794
7.781 6.519719530718825
7.7815 6.518372772988511
7.782 6.518220851042048
7.7825 6.518767412147155
7.783 6.5196856650072545
7.7835 6.520827321806766
7.784 6.522129231231227
7.7845 6.523605248117129
7.785 6.525284381399202
7.7855 6.527223885619542
7.786 6.529484443180849
7.7865 6.5321394417679395
7.787 6.535306368418113
7.7875 6.5391692580442085
7.788 6.544035637658252
7.7885 6.550305653976209
7.789 6.558245960827683
7.7895 6.567606698599271
7.79 6.5772758932687525
7.7905 6.585585325203138
7.791 6.590989615869751
7.7915 6.592894273169191
7.792 6.592140087151438
7.7925 6.590561423167814
7.793 6.589776005504883
7.7935 6.5903871337168285
7.794 6.592196377896545
7.7945 6.5947567711797435
7.795 6.597704351324976
7.7955 6.600827756784949
7.796 6.604037745614119
7.7965 6.607314866739116
7.797 6.610667991794741
7.7975 6.614134450320999
7.798 6.617767414982171
7.7985 6.621662898946904
7.799 6.6259794790403115
7.7995 6.630964392612095
7.8 6.6369444439332765
7.8005 6.644156122047787
7.801 6.6522824051367335
7.8015 6.659994999421564
7.802 6.665301081289356
7.8025 6.666968427044899
7.803 6.665530574558221
7.8035 6.662655803988717
7.804 6.659909578013626
7.8045 6.65812198142651
7.805 6.6574367779793375
7.8055 6.657640736954099
7.806 6.658445094091863
7.8065 6.659646259579003
7.807 6.661135587645265
7.8075 6.662855511875239
7.808 6.664777636506181
7.8085 6.666890168162932
7.809 6.669189681954895
7.8095 6.671686821654123
7.81 6.674421276316688
7.8105 6.677451419664851
7.811 6.680829327766594
7.8115 6.684551934992746
7.812 6.688489275809554
7.8125 6.692339965928679
7.813 6.695679379077856
7.8135 6.698157062676658
7.814 6.699759119433204
7.8145 6.700840052523794
7.815 6.701863547294939
7.8155 6.703123386813847
7.816 6.704737336507992
7.8165 6.706703603221716
7.817 6.709015329894657
7.8175 6.711636018784488
7.818 6.7145109215429075
7.8185 6.717559083344756
7.819 6.720684664366453
7.8195 6.7237893686108405
7.82 6.72675391444644
7.8205 6.729470832339747
7.821 6.731860691958238
7.8215 6.733874407381438
7.822 6.735490082054077
7.8225 6.73670984475777
7.823 6.737566721684019
7.8235 6.7381258835267195
7.824 6.738470185827242
7.8245 6.738708989369527
7.825 6.738956969379147
7.8255 6.7393692147789634
7.826 6.74013393956329
7.8265 6.741555601608037
7.827 6.744212738557569
7.8275 6.749358026118325
7.828 6.759844796747033
7.8285 6.781797357605989
7.829 6.826789278151149
7.8295 6.91104501272588
7.83 7.0440160114674155
7.8305 7.207220714794373
7.831 7.34974496837784
7.8315 7.415453900133554
7.832 7.372065286009954
7.8325 7.230428264856507
7.833 7.052180290971015
7.8335 6.9107565596900935
7.834 6.831936424417171
7.8345 6.797915271156371
7.835 6.785668409179805
7.8355 6.782147048284748
7.836 6.78189328541101
7.8365 6.782858907294265
7.837 6.784255502136838
7.8375 6.785746103302668
7.838 6.787141923491412
7.8385 6.788344688185977
7.839 6.789320422600418
7.8395 6.790150811855885
7.84 6.791138491268268
7.8405 6.793033109731019
7.841 6.797475289802935
7.8415 6.807567388974799
7.842 6.827947380577846
7.8425 6.862799716037432
7.843 6.910648327894166
7.8435 6.95927505103245
7.844 6.989693183703662
7.8445 6.989101367640848
7.845 6.960153803345194
7.8455 6.917364223304953
7.846 6.875683433125814
7.8465 6.842392197704041
7.847 6.817840811667209
7.8475 6.799826089288293
7.848 6.786465132977864
7.8485 6.776641038781091
7.849 6.769567316342957
7.8495 6.764483046803963
7.85 6.760656239839158
7.8505 6.757486737656156
7.851 6.754539536055007
7.8515 6.751511471861492
7.852 6.748222361060743
7.8525 6.744612374780888
7.853 6.740711636454127
7.8535 6.736606268854035
7.854 6.732411041344904
7.8545 6.728299363668431
7.855 6.724575183425711
7.8555 6.721800164659634
7.856 6.721046948700292
7.8565 6.724471510601163
7.857 6.736374746730768
7.8575 6.764805125994365
7.858 6.822318636039252
7.8585 6.9198338099182
7.859 7.0399993686362885
7.8595 7.110565094547243
7.86 7.080868757895151
7.8605 6.997238069623385
7.861 6.916999697954835
7.8615 6.858727771416128
7.862 6.820858404621725
7.8625 6.797548966848912
7.863 6.783620260415128
7.8635 6.775404109147774
7.864 6.770542432352312
7.8645 6.767659987973482
7.865 6.766009597180617
7.8655 6.765215348931821
7.866 6.765083686397602
7.8665 6.765502244284716
7.867 6.766384481292072
7.8675 6.76762363779967
7.868 6.769120127833591
7.8685 6.770841627728667
7.869 6.772835483836768
7.8695 6.7751479399698455
7.87 6.777732051298435
7.8705 6.780380758522781
7.871 6.782788646925435
7.8715 6.7846331240006075
7.872 6.785721167811114
7.8725 6.786037158835323
7.873 6.7855970804271015
7.8735 6.783942471711112
7.874 6.7790351044215145
7.8745 6.76611565522414
7.875 6.739725102403466
7.8755 6.701813985850349
7.876 6.664027240819434
7.8765 6.635801123376399
7.877 6.618645242243601
7.8775 6.6109797560426875
7.878 6.612302353449212
7.8785 6.624639515820042
7.879 6.652531692365586
7.8795 6.700216854864363
7.88 6.763524557625455
7.8805 6.8237759592363885
7.881 6.860058262578504
7.8815 6.867776772670552
7.882 6.856082038186165
7.8825 6.835316474608889
7.883 6.811551584876008
7.8835 6.7863996785511445
7.884 6.757881279074607
7.8845 6.722237467947552
7.885 6.678131173204988
7.8855 6.6309648793907146
7.886 6.589985403632931
7.8865 6.560553495621629
7.887 6.5425938917349145
7.8875 6.534399501631579
7.888 6.535784454346602
7.8885 6.549764571913259
7.889 6.5835672411542445
7.8895 6.64574426382113
7.89 6.730490340804285
7.8905 6.802156991094619
7.891 6.829735664951644
7.8915 6.822550356990141
7.892 6.8028604055460695
7.8925 6.783094921250027
7.893 6.767348493117454
7.8935 6.756043090637093
7.894 6.748331381239811
7.8945 6.743128023261492
7.895 6.739495363474972
7.8955 6.736734842363254
7.896 6.734334477465937
7.8965 6.731952315824281
7.897 6.72944958948374
7.8975 6.7269530667819675
7.898 6.724894416493242
7.8985 6.723885273772519
7.899 6.724430060650785
7.8995 6.726601209256123
7.9 6.730078686123405
7.9005 6.734502497628493
7.901 6.7398792225609006
7.9015 6.746755577606394
7.902 6.756341250688174
7.9025 6.770521926650654
7.903 6.791176920593149
7.9035 6.815982337897551
7.904 6.824248617100355
7.9045 6.760942319407305
7.905 6.615413965335814
7.9055 6.495072155522435
7.906 6.4407551794185744
7.9065 6.421968387779521
7.907 6.41619027220793
7.9075 6.414696177509392
7.908 6.414556310213027
7.9085 6.414800630991485
7.909 6.4151219336189955
7.9095 6.4154657347776025
7.91 6.41589186574151
7.9105 6.416520570385111
7.911 6.41756085689743
7.9115 6.419366646425945
7.912 6.422605423925686
7.9125 6.428536354832745
7.913 6.439192501387015
7.9135 6.456620953239681
7.914 6.480253762089533
7.9145 6.504636163321755
7.915 6.522168255263867
7.9155 6.529772194480031
7.916 6.530720433583075
7.9165 6.530357744092384
7.917 6.5324531432363395
7.9175 6.539030489321871
7.918 6.551847452341284
7.9185 6.5734142306969305
7.919 6.606801699295798
7.9195 6.652825544235454
7.92 6.7051020860520625
7.9205 6.749418837792812
7.921 6.775607324986139
7.9215 6.786933072393981
7.922 6.792721982630572
7.9225 6.799243735549585
7.923 6.807986593942167
7.9235 6.817017623139592
7.924 6.823161541741441
7.9245 6.824637217968941
7.925 6.8224874345407125
7.9255 6.819252074881288
7.926 6.816176432240128
7.9265 6.81195779224272
7.927 6.804418583269334
7.9275 6.793371889922397
7.928 6.781280150892923
7.9285 6.771242598628162
7.929 6.764969565502075
7.9295 6.762239468366256
7.93 6.761632995075483
7.9305 6.761725243962705
7.931 6.7619210965665255
7.9315 6.762440487827116
7.932 6.763835514775102
7.9325 6.766743881009222
7.933 6.772035692929474
7.9335 6.781116866739057
7.934 6.796296228329575
7.9345 6.820856605977636
7.935 6.856086353190233
7.9355 6.885590403121289
7.936 6.853733731482692
7.9365 6.752707025553563
7.937 6.670886734258029
7.9375 6.63326840868898
7.938 6.620467144588665
7.9385 6.618163134567067
7.939 6.6199326176473265
7.9395 6.623157596627112
7.94 6.626802258120173
7.9405 6.630498069918729
7.941 6.634173242484741
7.9415 6.637895789003228
7.942 6.641812679505212
7.9425 6.646106630441634
7.943 6.650996259931124
7.9435 6.656699214027584
7.944 6.66330341408866
7.9445 6.67060645267508
7.945 6.677960931261544
7.9455 6.6844262711432565
7.946 6.6892993076932905
7.9465 6.692582570301535
7.947 6.694970050566748
7.9475 6.697267663543957
7.948 6.699954593939041
7.9485 6.703100597994319
7.949 6.706540188710389
7.9495 6.710087330435429
7.95 6.713653349011094
7.9505 6.717376722894648
7.951 6.721707681410412
7.9515 6.727654489791775
7.952 6.737136258062491
7.9525 6.753442295719512
7.953 6.780898187954938
7.9535 6.82284445159025
7.954 6.8804630922289745
7.9545 6.956550832172902
7.955 7.05944756280059
7.9555 7.197417769732632
7.956 7.35934181906591
7.9565 7.491560371531944
7.957 7.513836549867125
7.9575 7.394466947268611
7.958 7.193692337170222
7.9585 7.003688242491811
7.959 6.874735081988287
7.9595 6.805882850322257
7.96 6.775266629830605
7.9605 6.763499510417222
7.961 6.75960071423246
7.9615 6.758601290824211
7.962 6.758482554704435
7.9625 6.758464703499231
7.963 6.758284450454643
7.9635 6.757931136013368
7.964 6.757527479336518
7.9645 6.757315569734165
7.965 6.757696898924007
7.9655 6.75937619063729
7.966 6.763612734087549
7.9665 6.7723931193355495
7.967 6.788173496541817
7.9675 6.812532570084296
7.968 6.843590875275942
7.9685 6.874093667213143
7.969 6.894089351670881
7.9695 6.897942088314715
7.97 6.888030685082376
7.9705 6.871161221686193
7.971 6.853475039149473
7.9715 6.838701612445202
7.972 6.828526583660355
7.9725 6.823283366716292
7.973 6.8225764058163785
7.9735 6.8259502706705915
7.974 6.833415225976204
7.9745 6.845939211301469
7.975 6.866202051094038
7.9755 6.900034603535654
7.976 6.958874538114773
7.9765 7.06260788477664
7.977 7.235303187401514
7.9775 7.470442945254324
7.978 7.668819529087325
7.9785 7.690306278768639
7.979 7.529748148286168
7.9795 7.307943613607189
7.98 7.127462532005038
7.9805 7.016738704526058
7.981 6.959584979542801
7.9815 6.9327122776197045
7.982 6.920570054747826
7.9825 6.915198848894913
7.983 6.912976731634763
7.9835 6.912305105234826
7.984 6.912500459896484
7.9845 6.913276261019949
7.985 6.914560488155138
7.9855 6.916455034136859
7.986 6.919264434952457
7.9865 6.9236105017101925
7.987 6.930533450348485
7.9875 6.941363619662815
7.988 6.9569960258839005
7.9885 6.976475007826822
7.989 6.995713171814287
7.9895 7.008139447732941
7.99 7.008532189882124
7.9905 6.997566545584923
7.991 6.981427448468904
7.9915 6.966652305556228
7.992 6.956415603716141
7.9925 6.950791161037199
7.993 6.948615191953997
7.9935 6.9487173447653765
7.994 6.950302979596777
7.9945 6.952915886960118
7.995 6.956336387455484
7.9955 6.960518425606186
7.996 6.965504719727741
7.9965 6.97114244537837
7.997 6.975886683774299
7.9975 6.974278701086802
7.998 6.958595363439875
7.9985 6.932652083935191
7.999 6.913156722280283
7.9995 6.911624513672025
8.0 6.932286004530183
8.0005 6.97280471722802
8.001 7.011313357064185
8.0015 7.0202650306385985
8.002 7.0080385212984995
8.0025 6.994685092703411
8.003 6.986553993994083
8.0035 6.982724399269746
8.004 6.981391403576011
8.0045 6.981393547560866
8.005 6.982156901743628
8.0055 6.983402679249987
8.006 6.985007392292354
8.0065 6.986893736823313
8.007 6.989017299150617
8.0075 6.991362906506212
8.008 6.993947190053167
8.0085 6.996841817632601
8.009 7.000214093561074
8.0095 7.004354909384504
8.01 7.009680872053788
8.0105 7.016549791619608
8.011 7.024861482846544
8.0115 7.033614589175076
8.012 7.041040758233309
8.0125 7.0456231646145975
8.013 7.047078662221758
8.0135 7.046274841235495
8.014 7.044414985591671
8.0145 7.042424873994032
8.015 7.040837764038526
8.0155 7.039899419332511
8.016 7.0396817692173
8.0165 7.040119736342986
8.017 7.041052863153449
8.0175 7.042292667523712
8.018 7.0436581866573045
8.0185 7.045007175369206
8.019 7.046232913137605
8.0195 7.047249911073744
8.02 7.048012824752388
8.0205 7.048513459139952
8.021 7.048773964861456
8.0215 7.048835473517497
8.022 7.048756549934404
8.0225 7.04859496279282
8.023 7.048432481843981
8.0235 7.048362078062163
8.024 7.048516995580983
8.0245 7.049057837667363
8.025 7.050186557331441
8.0255 7.05216948786972
8.026 7.055317254937244
8.0265 7.0599727167093755
8.027 7.066390402703651
8.0275 7.074532418522462
8.028 7.083812048730388
8.0285 7.092895129513718
8.029 7.099776935351719
8.0295 7.1023489692845265
8.03 7.099416100534818
8.0305 7.091579202993333
8.031 7.081092836686383
8.0315 7.070562193518136
8.032 7.0616982601209495
8.0325 7.054963851136601
8.033 7.0500049947095045
8.0335 7.046210256508872
8.034 7.043034760681793
8.0345 7.040128112592334
8.035 7.037307195506448
8.0355 7.034510247951219
8.036 7.0317624190919625
8.0365 7.029197211469193
8.037 7.027055604704686
8.0375 7.025874656707335
8.038 7.026739025414055
8.0385 7.031814637876583
8.039 7.045015101431955
8.0395 7.071944542975802
8.04 7.117357703667252
8.0405 7.179190613217055
8.041 7.243541132331628
8.0415 7.28828778010461
8.042 7.295699321060696
8.0425 7.2633744290169515
8.043 7.204737203414964
8.0435 7.1394107424761915
8.044 7.082543162590809
8.0445 7.040928705560121
8.045 7.014295631553719
8.0455 6.998731699177523
8.046 6.989899498484985
8.0465 6.984619456112292
8.047 6.981015643808816
8.0475 6.97809709864426
8.048 6.975377170453368
8.0485 6.972638818334711
8.049 6.969807488492484
8.0495 6.966883561712232
8.05 6.963918756073931
8.0505 6.9610067353529965
8.051 6.958297396215696
8.0515 6.956059153514414
8.052 6.954833540966555
8.0525 6.955787858627043
8.053 6.961401496346634
8.0535 6.976401159305856
8.054 7.008105820527304
8.0545 7.063954666618506
8.055 7.144133959939523
8.0555 7.23213660375825
8.056 7.294869452668572
8.0565 7.3012744538222565
8.057 7.246526155235238
8.0575 7.156033526382999
8.058 7.065734819867289
8.0585 6.9989634697302785
8.059 6.959300638707046
8.0595 6.939233158188171
8.06 6.930165801513245
8.0605 6.926450129814433
8.061 6.9251847051404445
8.0615 6.925047509655269
8.062 6.925444593395581
8.0625 6.9260897367549275
8.063 6.926822969266094
8.0635 6.927549734490554
8.064 6.928217641826991
8.0645 6.928836878864895
8.065 6.929501484557092
8.0655 6.930463507006272
8.066 6.932261378597448
8.0665 6.935901538705374
8.067 6.942964230140757
8.0675 6.955135976325594
8.068 6.9728445409399376
8.0685 6.993614370124733
8.069 7.012136890079259
8.0695 7.022139520725072
8.07 7.0184320615091496
8.0705 7.000948960805498
8.071 6.977483342175328
8.0715 6.957457511324592
8.072 6.944615556108858
8.0725 6.937754925669151
8.073 6.934551535063828
8.0735 6.933316345360084
8.074 6.933102463156904
8.0745 6.933399208064766
8.075 6.93393190729281
8.0755 6.934548515011575
8.076 6.93514918390705
8.0765 6.935689532815599
8.077 6.9361537199887975
8.0775 6.936581098130756
8.078 6.937073228816314
8.0785 6.9378030870875245
8.079 6.938966750725139
8.0795 6.940614706186753
8.08 6.942456488200448
8.0805 6.943832917567346
8.081 6.944045308869902
8.0815 6.94280741865643
8.082 6.940318007442637
8.0825 6.937092696206789
8.083 6.933755311302185
8.0835 6.930823804827949
8.084 6.9285827296139955
8.0845 6.927085008288192
8.085 6.926246675255629
8.0855 6.9259668116931445
8.086 6.926162721740998
8.0865 6.926801320499744
8.087 6.927911433754725
8.0875 6.929610927242947
8.088 6.93211024509085
8.0885 6.935703773327474
8.089 6.940662683423114
8.0895 6.946943169950944
8.09 6.953766293370248
8.0905 6.959316884919603
8.091 6.961232545583326
8.0915 6.958048078359046
8.092 6.95049963747246
8.0925 6.941101874347596
8.093 6.932221135191992
8.0935 6.9249099359836075
8.094 6.919166232133212
8.0945 6.914598821177166
8.095 6.910812358682674
8.0955 6.9075234002863946
8.096 6.904564254372674
8.0965 6.901847578513791
8.097 6.899332429972675
8.0975 6.8970217961578575
8.098 6.894965600109477
8.0985 6.8932697104711815
8.099 6.8921554815157995
8.0995 6.892014867114157
8.1 6.893474311131114
8.1005 6.8973684692980965
8.101 6.904429216110514
8.1015 6.914585169073775
8.102 6.9262426352017625
8.1025 6.936314563017803
8.103 6.941288247242935
8.1035 6.939065535712973
8.104 6.930217183880916
8.1045 6.917486814889874
8.105 6.903966499440341
8.1055 6.89177443791418
8.106 6.88178313661149
8.1065 6.874062626624668
8.107 6.868291754674083
8.1075 6.864043770924481
8.108 6.860935539178608
8.1085 6.858672024114656
8.109 6.857053706722881
8.1095 6.85597575715511
8.11 6.8554253336016275
8.1105 6.855453748522057
8.111 6.856154014740677
8.1115 6.857576036533044
8.112 6.859601620324667
8.1125 6.861827116748326
8.113 6.863496640612023
8.1135 6.863586899226241
8.114 6.8612142037114685
8.1145 6.856143586997768
8.115 6.849023682962348
8.1155 6.841035191911003
8.116 6.833324315468139
8.1165 6.826578967977171
8.117 6.820986629961294
8.1175 6.816414956062938
8.118 6.8126269326715745
8.1185 6.809438607534854
8.119 6.806721861387165
8.1195 6.804408619020795
8.12 6.802452925608512
8.1205 6.800820500693416
8.121 6.799495728765927
8.1215 6.798484944188863
8.122 6.797837825149233
8.1225 6.797700114277348
8.123 6.798348563332564
8.1235 6.80024112878236
8.124 6.803960642142072
8.1245 6.809964751858552
8.125 6.818134251796308
8.1255 6.827308726752666
8.126 6.835234140043819
8.1265 6.839159885198366
8.127 6.837082923671187
8.1275 6.8291063372817975
8.128 6.817750700127861
8.1285 6.806540108714382
8.129 6.797844465722826
8.1295 6.792111228000789
8.13 6.788650079691007
8.1305 6.7866196692933025
8.131 6.785443850858791
8.1315 6.784805577649089
8.132 6.784528848043153
8.1325 6.784524888103234
8.133 6.784732240553866
8.1335 6.785126193088762
8.134 6.785735048878897
8.1345 6.786667143576326
8.135 6.788199037512997
8.1355 6.790824025078977
8.136 6.795255113496316
8.1365 6.802158017570647
8.137 6.811425649421827
8.1375 6.821443994816206
8.138 6.8291895514603445
8.1385 6.831636707915176
8.139 6.827522420473621
8.1395 6.818173517271595
8.14 6.806771915927897
8.1405 6.796434710524504
8.141 6.788725775042452
8.1415 6.783621874817112
8.142 6.7804022411797105
8.1425 6.778332901401799
8.143 6.776932227997913
8.1435 6.77595621925457
8.144 6.77529988452669
8.1445 6.77494415628182
8.145 6.774912543752806
8.1455 6.775298045054691
8.146 6.7763528882599156
8.1465 6.77872757639829
8.147 6.784080789265659
8.1475 6.796380990861246
8.148 6.823913827202861
8.1485 6.879590692035268
8.149 6.972886813396355
8.1495 7.0916914399380575
8.15 7.195794846096798
8.1505 7.241348940305808
8.151 7.211675687966761
8.1515 7.124427377195311
8.152 7.017104278341031
8.1525 6.922690140802605
8.153 6.855250608582334
8.1535 6.812891789553597
8.154 6.787917203160995
8.1545 6.77333584990268
8.155 6.764528795572116
8.1555 6.7588233332174505
8.156 6.754779060572287
8.1565 6.751635611613248
8.157 6.749009384094529
8.1575 6.746702641280764
8.158 6.74462232886395
8.1585 6.742729008075142
8.159 6.741021681237966
8.1595 6.739523594863768
8.16 6.738299525735939
8.1605 6.7374567023517065
8.161 6.737152376862979
8.1615 6.737603376442549
8.162 6.739109023454508
8.1625 6.742051375769253
8.163 6.746801776349959
8.1635 6.753399134915699
8.164 6.761029133169301
8.1645 6.767830358092994
8.165 6.771405775800132
8.1655 6.770039547921098
8.166 6.7635741333295885
8.1665 6.753390937742716
8.167 6.741539081508628
8.1675 6.729914560432319
8.168 6.719707424654252
8.1685 6.711387146746573
8.169 6.704858431840726
8.1695 6.699768546011666
8.17 6.6957087851742285
8.1705 6.692352235621857
8.171 6.689478312066647
8.1715 6.686957115689823
8.172 6.684710687552365
8.1725 6.682681812919507
8.173 6.680829353940125
8.1735 6.67912154788871
8.174 6.6775595629352855
[truncated: 1,330,803 more chars]
