# Supplementary material for: Distinct solvation patterns of OH− versus H3O+ charge defects at electrified gold/water interfaces govern their properties
Source: Nat Commun. 2025 Sep 19;16:8325. doi: 10.1038/s41467-025-63832-1 (PMC12449469; doi:10.1038/s41467-025-63832-1)
Supplement: Supplementary file 4 — Source Data [file 41467_2025_63832_MOESM4_ESM.zip › data/si/fig3/lower/h3o_pos_6.dat]

0.0 5.102513843255749
0.0005 5.102640197567269
0.001 5.103041056808737
0.0015 5.103595235974232
0.002 5.1042535733788865
0.0025 5.105078333951144
0.003 5.106309664789246
0.0035 5.108589966238864
0.004 5.113375588521209
0.0045 5.123623742691087
0.005 5.144130427307419
0.0055 5.179458798850418
0.006 5.227340608261453
0.0065 5.271826449494642
0.007 5.289594234635467
0.0075 5.270272538241934
0.008 5.226513996057602
0.0085 5.180734929958745
0.009 5.147055259823275
0.0095 5.127220471438682
0.01 5.116968158063339
0.0105 5.111850074636961
0.011 5.109107923864827
0.0115 5.107370307525888
0.012 5.106035047816195
0.0125 5.104854414328638
0.013 5.103763539207779
0.0135 5.102785825104356
0.014 5.101992550249013
0.0145 5.10148414413307
0.015 5.101353420711798
0.0155 5.1016602017132735
0.016 5.102367135427829
0.0165 5.103328420498266
0.017 5.1043344949127745
0.0175 5.105190098119615
0.018 5.105809512851967
0.0185 5.106218249501111
0.019 5.106508316650552
0.0195 5.106768028685772
0.02 5.107052602372419
0.0205 5.107368811627675
0.021 5.1076855141116075
0.0215 5.1079523121791715
0.022 5.108132624209344
0.0225 5.108206444608823
0.023 5.108187302132682
0.0235 5.108087442598198
0.024 5.107888883831211
0.0245 5.107459436348949
0.025 5.106436891516126
0.0255 5.104056877669396
0.026 5.099186156469536
0.0265 5.090752033393641
0.027 5.078806302014335
0.0275 5.065662519241189
0.028 5.055995791140485
0.0285 5.054927104356781
0.029 5.0650340187929475
0.0295 5.084233651643525
0.03 5.106223364156754
0.0305 5.123858385274851
0.031 5.133090521620624
0.0315 5.1342632389949285
0.032 5.130342358188588
0.0325 5.124488907990286
0.033 5.118812561021801
0.0335 5.114279730360647
0.034 5.1111279947891495
0.0345 5.109267334400191
0.035 5.108516089846932
0.0355 5.108693624267292
0.036 5.109658931537644
0.0365 5.111311490590123
0.037 5.113567911697195
0.0375 5.116344460670747
0.038 5.119550657657714
0.0385 5.123102458749991
0.039 5.126928975764831
0.0395 5.130991153301669
0.04 5.1353143002690915
0.0405 5.1399944427849436
0.041 5.145219440235194
0.0415 5.151261506443661
0.042 5.15847374607231
0.0425 5.167250504060024
0.043 5.177959272583062
0.0435 5.190774834932967
0.044 5.205385350442376
0.0445 5.220372852727967
0.045 5.232653266464825
0.0455 5.237941180512315
0.046 5.233286078639032
0.0465 5.21954438487903
0.047 5.201059835770203
0.0475 5.18296247182738
0.048 5.168671407021429
0.0485 5.159131467804765
0.049 5.153553329670271
0.0495 5.150609004888815
0.05 5.14921762931028
0.0505 5.148724902110852
0.051 5.148808410047262
0.0515 5.149325314504265
0.052 5.150228057663759
0.0525 5.151502135283219
0.053 5.153163916469043
0.0535 5.1552705151034255
0.054 5.157971177212441
0.0545 5.161648546043122
0.055 5.167208980065044
0.0555 5.176532971012594
0.056 5.192935300182168
0.0565 5.220766690953069
0.057 5.262591566798499
0.0575 5.31392074033653
0.058 5.360625074408792
0.0585 5.385499680136534
0.059 5.379779351862905
0.0595 5.34876180842915
0.06 5.306786609240889
0.0605 5.26762703130295
0.061 5.238289113271892
0.0615 5.219353779930587
0.062 5.208410364985123
0.0625 5.202636811062757
0.063 5.199817554569898
0.0635 5.19847767846981
0.064 5.197792884008613
0.0645 5.197371302040209
0.065 5.197110619199255
0.0655 5.197103327711717
0.066 5.197609150302569
0.0665 5.199151495052267
0.067 5.202784165333797
0.0675 5.210873483387528
0.068 5.229284179539937
0.0685 5.272764069693765
0.069 5.370170321886586
0.0695 5.529876517969906
0.07 5.667336845103224
0.0705 5.722306071811315
0.071 5.731940320911
0.0715 5.731100409336766
0.072 5.732724038835962
0.0725 5.7420161850565785
0.073 5.763010146217293
0.0735 5.799559981120571
0.074 5.852739064539448
0.0745 5.915864946209088
0.075 5.970954200449012
0.0755 5.99426982485434
0.076 5.9719797657549245
0.0765 5.912676563214716
0.077 5.8404836705132075
0.0775 5.776991484005786
0.078 5.731646439210192
0.0785 5.703898081971887
0.079 5.688695307035345
0.0795 5.680398746478208
0.08 5.674558245938573
0.0805 5.6685439561804545
0.081 5.661545183539707
0.0815 5.654580524808265
0.082 5.6499116580110575
0.0825 5.650314441011219
0.083 5.658014632515589
0.0835 5.673488939032082
0.084 5.694511611231241
0.0845 5.715265175617003
0.085 5.725755458368174
0.0855 5.711191215205051
0.086 5.655812735513009
0.0865 5.558449315946722
0.087 5.447695776091867
0.0875 5.359648625392658
0.088 5.305032292585662
0.0885 5.274959348090063
0.089 5.258761798671526
0.0895 5.249797923731379
0.09 5.244718484660443
0.0905 5.2419410861888105
0.091 5.240685438580264
0.0915 5.240457786271041
0.092 5.240770331673862
0.0925 5.240954854639292
0.093 5.2399717203744975
0.0935 5.23650469089053
0.094 5.230099345071683
0.0945 5.223930873209933
0.095 5.226831669759215
0.0955 5.248738870243506
0.096 5.287127105866648
0.0965 5.322379682265166
0.097 5.340049146144341
0.0975 5.34370620154628
0.098 5.341590577363225
0.0985 5.338133774437808
0.099 5.334776848571621
0.0995 5.331808004408001
0.1 5.3292074154650075
0.1005 5.326894576061853
0.101 5.324786360431747
0.1015 5.322746013487321
0.102 5.32034943729153
0.1025 5.31623858692106
0.103 5.3071173891730785
0.1035 5.28753560804457
0.104 5.253080304137847
0.1045 5.207371139966557
0.105 5.165448667141894
0.1055 5.1457021203533175
0.106 5.157260752872982
0.1065 5.1948963304488815
0.107 5.2436906539396295
0.1075 5.288609305606774
0.108 5.3214834157852655
0.1085 5.341476238297454
0.109 5.351513145604279
0.1095 5.355133948222394
0.11 5.355223125143822
0.1105 5.353829675350242
0.111 5.3522604326710725
0.1115 5.351213519922241
0.112 5.351004280879118
0.1125 5.351740691453929
0.113 5.353438590220395
0.1135 5.35603209355654
0.114 5.359412836178227
0.1145 5.363490177069717
0.115 5.368250591914852
0.1155 5.373803718657441
0.116 5.380466266152896
0.1165 5.388992237271965
0.117 5.401107436825879
0.1175 5.420522590545134
0.118 5.454102118729353
0.1185 5.509785894036715
0.119 5.580374294453724
0.1195 5.615318197028892
0.12 5.565794920605186
0.1205 5.472309285099073
0.121 5.392153675658643
0.1215 5.3389726936517095
0.122 5.306712267368126
0.1225 5.288121429521767
0.123 5.278454548966786
0.1235 5.274905688253294
0.124 5.27581866624523
0.1245 5.280182392005206
0.125 5.287546569260903
0.1255 5.297936328712868
0.126 5.311830339622687
0.1265 5.329838227118544
0.127 5.351929114711962
0.1275 5.375620314941952
0.128 5.393815625950581
0.1285 5.395994948945957
0.129 5.375673529302831
0.1295 5.337763734973021
0.13 5.295648740721853
0.1305 5.2608810075943575
0.131 5.237208451804906
0.1315 5.222794630247095
0.132 5.214418197176124
0.1325 5.209562341045467
0.133 5.206685195412214
0.1335 5.204951229788624
0.134 5.203936349475419
0.1345 5.203449812027267
0.135 5.203409612845129
0.1355 5.203823165745178
0.136 5.2047683190340015
0.1365 5.206450597666453
0.137 5.209374201967944
0.1375 5.214670068993244
0.138 5.224635033997351
0.1385 5.243116014338388
0.139 5.274710742768135
0.1395 5.321580644305468
0.14 5.378528923412593
0.1405 5.4307614129736566
0.141 5.4591427847851355
0.1415 5.451735258965678
0.142 5.41227632437507
0.1425 5.357207478024725
0.143 5.304745638771885
0.1435 5.265723394210295
0.144 5.241738842220037
0.1445 5.228979191342096
0.145 5.2227753945000766
0.1455 5.219875544452363
0.146 5.218569391786853
0.1465 5.2181067154137475
0.147 5.218195989160463
0.1475 5.218720923936352
0.148 5.219624493210515
0.1485 5.220874058572208
0.149 5.222472053579325
0.1495 5.224491643027384
0.15 5.227137197280659
0.1505 5.230846745138316
0.151 5.236416772982987
0.1515 5.245177808445933
0.152 5.259174733308044
0.1525 5.281079587197323
0.153 5.313047114722061
0.1535 5.354020729600932
0.154 5.397034068098175
0.1545 5.430159249362593
0.155 5.442237257497811
0.1555 5.42934704023473
0.156 5.396852907300315
0.1565 5.355730198991609
0.157 5.316696148720969
0.1575 5.286141103912821
0.158 5.2655531264372515
0.1585 5.253168772862206
0.159 5.246296007879912
0.1595 5.2426887062898855
0.16 5.240893819061694
0.1605 5.240090823741251
0.161 5.239866554805498
0.1615 5.2400208286420105
0.162 5.240474551790107
0.1625 5.241202720861867
0.163 5.242185505624485
0.1635 5.243431114389451
0.164 5.244964418968688
0.1645 5.246898857856729
0.165 5.249562548348092
0.1655 5.25387054947526
0.166 5.262226342953693
0.1665 5.280604353417963
0.167 5.321879338274482
0.1675 5.403222646049898
0.168 5.491834703609345
0.1685 5.3535733304753785
0.169 4.894277890039036
0.1695 4.527330047834568
0.17 4.352360470249972
0.1705 4.2784669586415225
0.171 4.248457002307275
0.1715 4.237570035329147
0.172 4.235318318168859
0.1725 4.237098451717022
0.173 4.240815277378977
0.1735 4.245475256181524
0.174 4.250586028239671
0.1745 4.255897566773483
0.175 4.261289718740975
0.1755 4.266736625892986
0.176 4.272305879559025
0.1765 4.278183629514266
0.177 4.28476265142293
0.1775 4.292865505776988
0.178 4.304322531766284
0.1785 4.323467381058834
0.179 4.360929274953377
0.1795 4.4406866055173095
0.18 4.602050410757941
0.1805 4.864195667292761
0.181 5.163329997478704
0.1815 5.3855621524083075
0.182 5.460873329725202
0.1825 5.40551919992616
0.183 5.325132171284499
0.1835 5.2800761205839075
0.184 5.260665260292291
0.1845 5.252407451504557
0.185 5.248778569864174
0.1855 5.2471801306908885
0.186 5.246500183161925
0.1865 5.246211050946029
0.187 5.246011636582941
0.1875 5.245676166920524
0.188 5.245021979098449
0.1885 5.243920905549207
0.189 5.242484813218687
0.1895 5.2413172236757495
0.19 5.24164520896655
0.1905 5.244934104308736
0.191 5.251917452089164
0.1915 5.261486604012437
0.192 5.270651050722987
0.1925 5.275670112520019
0.193 5.273448091741634
0.1935 5.261375028986024
0.194 5.23525592625401
0.1945 5.185435890283093
0.195 5.0932338663599745
0.1955 4.939471001286262
0.196 4.7422524153183145
0.1965 4.572809216961688
0.197 4.475379944618518
0.1975 4.4327891480331685
0.198 4.416585993853238
0.1985 4.410840261229887
0.199 4.409003804568839
0.1995 4.408636202824552
0.2 4.408834232038845
0.2005 4.4092607062667275
0.201 4.409811455480573
0.2015 4.410507388897533
0.202 4.411476269959315
0.2025 4.412982327298425
0.203 4.4155165516879
0.2035 4.42008538016979
0.204 4.429099634003143
0.2045 4.448842514372038
0.205 4.494237577305063
0.2055 4.590202892083261
0.206 4.748506344566931
0.2065 4.930146044321876
0.207 5.0767370851894755
0.2075 5.170785021455765
0.208 5.226036062655795
0.2085 5.259330065373718
0.209 5.282358547818782
0.2095 5.3028939090324565
0.21 5.326689705943449
0.2105 5.357523617199543
0.211 5.39518843721453
0.2115 5.433065060277134
0.212 5.459297286537303
0.2125 5.4634590151978975
0.213 5.444781829255841
0.2135 5.413397501624691
0.214 5.382447919975523
0.2145 5.359713089535201
0.215 5.346154295176631
0.2155 5.339267288259543
0.216 5.336221552607566
0.2165 5.335062246442722
0.217 5.334741396971723
0.2175 5.33474684658836
0.218 5.334852191049353
0.2185 5.334963148635279
0.219 5.335076273034207
0.2195 5.3352512911758
0.22 5.335574663534403
0.2205 5.336222950227531
0.221 5.337543444408781
0.2215 5.340136178838551
0.222 5.34491791624037
0.2225 5.35292284985064
0.223 5.364655275936468
0.2235 5.379128947391902
0.224 5.393425901991562
0.2245 5.403609073694979
0.225 5.406928255558996
0.2255 5.403472267071552
0.226 5.3957889087796795
0.2265 5.387082130688641
0.227 5.379563505710551
0.2275 5.374008450299667
0.228 5.37019883017627
0.2285 5.367635560101628
0.229 5.365943877938242
0.2295 5.364929771813483
0.23 5.364487311509554
0.2305 5.364500589437822
0.231 5.364777765824271
0.2315 5.365040542160121
0.232 5.364948859980591
0.2325 5.364207418848603
0.233 5.36270968874219
0.2335 5.360611087716525
0.234 5.358285640772864
0.2345 5.35616054186169
0.235 5.354533923038672
0.2355 5.353528234032523
0.236 5.35311122009209
0.2365 5.353187757505416
0.237 5.353655557117892
0.2375 5.354430484514249
0.238 5.355454026061939
0.2385 5.356690798754792
0.239 5.358141972546302
0.2395 5.359835010513222
0.24 5.361850836345828
0.2405 5.364291900295348
0.241 5.367275871606094
0.2415 5.370861194747639
0.242 5.374930013236734
0.2425 5.379028163387182
0.243 5.382397594078337
0.2435 5.384287598463511
0.244 5.384454144341199
0.2445 5.383276217170345
0.245 5.381396970431559
0.2455 5.379289611374738
0.246 5.37717145398413
0.2465 5.375122787717758
0.247 5.373215632664363
0.2475 5.371517047030353
0.248 5.370063073866532
0.2485 5.368837246058676
0.249 5.367803318815253
0.2495 5.366925576530083
0.25 5.366186496123977
0.2505 5.3655791206519305
0.251 5.3651195651487535
0.2515 5.364830834817659
0.252 5.364751839460777
0.2525 5.364924829178997
0.253 5.365396029370907
0.2535 5.366198511136894
0.254 5.367357365472535
0.2545 5.368863505583374
0.255 5.370608788852382
0.2555 5.37231547573364
0.256 5.3735598550176755
0.2565 5.373917131742393
0.257 5.3731630899466625
0.2575 5.371452447268184
0.258 5.3692265426309165
0.2585 5.366985709999184
0.259 5.365059263830774
0.2595 5.363575089797098
0.26 5.362529241597325
0.2605 5.361852522138897
0.261 5.361467203208256
0.2615 5.361310536496194
0.262 5.361337617962426
0.2625 5.3615411901435115
0.263 5.361942203948469
0.2635 5.3625931672001075
0.264 5.3635810384073475
0.2645 5.365028819472445
0.265 5.367095620333779
0.2655 5.369961153325957
0.266 5.373762394610055
0.2665 5.378445971944653
0.267 5.383587215632825
0.2675 5.388371258222478
0.268 5.391920015677198
0.2685 5.393802287110781
0.269 5.394266925346181
0.2695 5.394029059463073
0.27 5.393822868954705
0.2705 5.394090421565212
0.271 5.394951325989845
0.2715 5.39633381180074
0.272 5.398090020246435
0.2725 5.400073214539064
0.273 5.40215173110805
0.2735 5.4042215117008885
0.274 5.40620890849362
0.2745 5.4080688149745155
0.275 5.409787789829704
0.2755 5.411394072203206
0.276 5.412930989977123
0.2765 5.414431296717274
0.277 5.415902770310443
0.2775 5.417307631768254
0.278 5.418590870377975
0.2785 5.419702442264767
0.279 5.420616251701902
0.2795 5.421314218502142
0.28 5.4217992474597105
0.2805 5.422098721950934
0.281 5.422295187432549
0.2815 5.422492850556101
0.282 5.422788630319432
0.2825 5.423244267239689
0.283 5.423879038253015
0.2835 5.424702185553129
0.284 5.425730281434713
0.2845 5.426967591617292
0.285 5.428397386333567
0.2855 5.429981514148273
0.286 5.43167918433426
0.2865 5.433439850792893
0.287 5.435220391210199
0.2875 5.436974649388209
0.288 5.438666838601743
0.2885 5.4402864850242425
0.289 5.441843771697516
0.2895 5.443344445593159
0.29 5.444794210251277
0.2905 5.4461923973934185
0.291 5.447540551220585
0.2915 5.448846017993806
0.292 5.450114028331236
0.2925 5.451319739692194
0.293 5.452442502237267
0.2935 5.4534962307709245
0.294 5.454543266886609
0.2945 5.455654919297303
0.295 5.4568180800203505
0.2955 5.457938685899493
0.296 5.45889688676385
0.2965 5.459660152498235
0.297 5.460320098508212
0.2975 5.4610690771898325
0.298 5.462099441349118
0.2985 5.463524307534876
0.299 5.465345614667126
0.2995 5.4674804105333665
0.3 5.469813484853879
0.3005 5.47223452038696
0.301 5.474650017793674
0.3015 5.476981764386102
0.302 5.479163421736341
0.3025 5.481155268129126
0.303 5.482929542811374
0.3035 5.484482031099719
0.304 5.48581851354798
0.3045 5.486958497502793
0.305 5.4879256947732555
0.3055 5.488739507253162
0.306 5.4894326228406625
0.3065 5.490038400515398
0.307 5.490593814862273
0.3075 5.491132560704405
0.308 5.491693913636582
0.3085 5.492316814339364
0.309 5.493033167666151
0.3095 5.49385457235936
0.31 5.4947726942656265
0.3105 5.495752603377912
0.311 5.496747358254972
0.3115 5.497719869577115
0.312 5.498649132664254
0.3125 5.499549645041239
0.313 5.500448172908299
0.3135 5.501381738699087
0.314 5.502371446562273
0.3145 5.503409289881241
0.315 5.50446535049574
0.3155 5.50549934067915
0.316 5.5065071936391865
0.3165 5.507527930826352
0.317 5.508627153145629
0.3175 5.509870035927579
0.318 5.511312223178565
0.3185 5.512985532850787
0.319 5.514893025215321
0.3195 5.517022812690326
0.32 5.519346286098915
0.3205 5.521829711005954
0.321 5.524449867091216
0.3215 5.527175580341059
0.322 5.529984551178967
0.3225 5.532866283411713
0.323 5.535807161559334
0.3235 5.538795304721282
0.324 5.541803860885602
0.3245 5.544776620606124
0.325 5.547642524471967
0.3255 5.550338285407448
0.326 5.552798268689414
0.3265 5.554961438556362
0.327 5.556780578706527
0.3275 5.55826730641576
0.328 5.559493442842325
0.3285 5.560553244476762
0.329 5.561507028695769
0.3295 5.5623816969086475
0.33 5.563170970328028
0.3305 5.563874293414707
0.331 5.564481767501651
0.3315 5.565002305835756
0.332 5.565451834441178
0.3325 5.565859770161729
0.333 5.566274917224175
0.3335 5.566757217831225
0.334 5.567365017744632
0.3345 5.568157811144544
0.335 5.569198522060243
0.3355 5.570536564023398
0.336 5.572184769821695
0.3365 5.574082258532353
0.337 5.576075577543517
0.3375 5.577978228489205
0.338 5.579663338164111
0.3385 5.5811112037418225
0.339 5.5823789387749665
0.3395 5.583540489746437
0.34 5.584647557828025
0.3405 5.585703466314059
0.341 5.586667338182765
0.3415 5.587488465269527
0.342 5.588141783746546
0.3425 5.588624831474335
0.343 5.588958117398101
0.3435 5.589166196612571
0.344 5.589284516173572
0.3445 5.589362030649588
0.345 5.589445493894128
0.3455 5.589558065975791
0.346 5.589700600770027
0.3465 5.58985247534168
0.347 5.590008499382159
0.3475 5.590207528402748
0.348 5.590510954913463
0.3485 5.590986241208619
0.349 5.591674015699566
0.3495 5.592584983917901
0.35 5.593706765225046
0.3505 5.5950032450620695
0.351 5.596408398722645
0.3515 5.597838498099173
0.352 5.599214208667715
0.3525 5.600475754927211
0.353 5.60159377549467
0.3535 5.602573087673574
0.354 5.60344519176287
0.3545 5.604223234319831
0.355 5.604894113764089
0.3555 5.605389535015994
0.356 5.605633114362965
0.3565 5.605555604467356
0.357 5.605119858338203
0.3575 5.604316669729571
0.358 5.603176164289507
0.3585 5.601754735396834
0.359 5.6001427258413345
0.3595 5.598391818828229
0.36 5.596493148861877
0.3605 5.594417223224059
0.361 5.5921866765188275
0.3615 5.589917092673443
0.362 5.587759465855242
0.3625 5.5858106415567805
0.363 5.584114618972667
0.3635 5.582677687764886
0.364 5.581491043006623
0.3645 5.5805307343652215
0.365 5.579776306271868
0.3655 5.579201799389359
0.366 5.578786062458094
0.3665 5.578535564613756
0.367 5.578484882300569
0.3675 5.578728522795157
0.368 5.579430600891025
0.3685 5.580776056290531
0.369 5.582844084159929
0.3695 5.585397321687506
0.37 5.587762636368068
0.3705 5.588979023489052
0.371 5.5882270393117635
0.3715 5.585236103639152
0.372 5.58036286180537
0.3725 5.574303728600671
0.373 5.567791570471084
0.3735 5.561400107755321
0.374 5.555489374599854
0.3745 5.55019048467653
0.375 5.545477089254576
0.3755 5.541243243596393
0.376 5.537375869754331
0.3765 5.533803718621626
0.377 5.530492050034375
0.3775 5.527433655095295
0.378 5.524658493910276
0.3785 5.522195704629136
0.379 5.520072205777308
0.3795 5.518318020909963
0.38 5.516953174168639
0.3805 5.516014358672975
0.381 5.5155751787156495
0.3815 5.515785023483033
0.382 5.516847015607294
0.3825 5.518931860398902
0.383 5.521963622105017
0.3835 5.525393590478518
0.384 5.528197735092756
0.3845 5.529085174383064
0.385 5.526862166838192
0.3855 5.520989228555194
0.386 5.512329735424269
0.3865 5.503441411331091
0.387 5.4973948998247755
0.3875 5.495573607873232
0.388 5.496451685504344
0.3885 5.496888129478827
0.389 5.494690987437269
0.3895 5.4898186622818885
0.39 5.483500413634274
0.3905 5.47696596985512
0.391 5.470866613077724
0.3915 5.465383322887658
0.392 5.460465281911289
0.3925 5.456013815632102
0.393 5.451946698043929
0.3935 5.448222801251814
0.394 5.444836461703249
0.3945 5.441805841961103
0.395 5.4391642259383195
0.3955 5.436953919467645
0.396 5.435247587428948
0.3965 5.434158928473614
0.397 5.43388340960665
0.3975 5.434743385994431
0.398 5.437225846342591
0.3985 5.44183135618015
0.399 5.4485861976334045
0.3995 5.456464872633846
0.4 5.463429988372639
0.4005 5.467261417099237
0.401 5.466472517909714
0.4015 5.460760627544304
0.402 5.451067269537018
0.4025 5.439372337311128
0.403 5.428229010791001
0.4035 5.4199190181873265
0.404 5.415622634824369
0.4045 5.414923126716942
0.405 5.416141245234383
0.4055 5.417336560805054
0.406 5.417198093696173
0.4065 5.415322267773441
0.407 5.411946704771762
0.4075 5.407552427154736
0.408 5.4025989469914935
0.4085 5.3974319463061855
0.409 5.39229314801065
0.4095 5.387375105307906
0.41 5.38283780834828
0.4105 5.378787460464971
0.411 5.37525130098711
0.4115 5.372218232820852
0.412 5.36965339418076
0.4125 5.367512438131933
0.413 5.36575364153346
0.4135 5.364325899530612
0.414 5.363181084048041
0.4145 5.362272521243821
0.415 5.3615720264160425
0.4155 5.361070928270407
0.416 5.360779279830347
0.4165 5.3607492061009205
0.417 5.361094047082994
0.4175 5.362039346397361
0.418 5.364028086974797
0.4185 5.367895937598749
0.419 5.37515068447063
0.4195 5.388201139230534
0.42 5.409881002939948
0.4205 5.44142795463475
0.421 5.4794912470045345
0.4215 5.515585539548417
0.422 5.539939185795741
0.4225 5.546773309364908
0.423 5.536292574579549
0.4235 5.5131635117010545
0.424 5.48348844058975
0.4245 5.452832322651921
0.425 5.425302968036321
0.4255 5.40300411634849
0.426 5.386155429003613
0.4265 5.373913007736486
0.427 5.365181123376444
0.4275 5.358997831009773
0.428 5.3546230152903265
0.4285 5.351511229815615
0.429 5.349292778095944
0.4295 5.347720451528381
0.43 5.346638115936369
0.4305 5.345946204003234
0.431 5.34558508178849
0.4315 5.345515778467591
0.432 5.345736023314839
0.4325 5.34625941595933
0.433 5.347107057820572
0.4335 5.348243779184446
0.434 5.349569918983883
0.4345 5.350998617093922
0.435 5.352526676693244
0.4355 5.354225243323282
0.436 5.356157034090045
0.4365 5.358319488198835
0.437 5.360666343797118
0.4375 5.363146647645951
0.438 5.365709475019416
0.4385 5.368336692340857
0.439 5.371033140898711
0.4395 5.3738398670769465
0.44 5.376835744831085
0.4405 5.380116720994752
0.441 5.383774646283077
0.4415 5.3879104315585264
0.442 5.39266659034426
0.4425 5.398269943011695
0.443 5.404812116530516
0.4435 5.411635885097112
0.444 5.417257286226291
0.4445 5.42100617765099
0.445 5.42433335672792
0.4455 5.428867103874558
0.446 5.433674187515764
0.4465 5.435866188363568
0.447 5.433473966398821
0.4475 5.427040425018213
0.448 5.4187016569559665
0.4485 5.4105741508250675
0.449 5.403872834522825
0.4495 5.398945954141294
0.45 5.395657769891733
0.4505 5.393750308614915
0.451 5.393005682362461
0.4515 5.393284360147699
0.452 5.394453203781617
0.4525 5.396344212282796
0.453 5.398721930242352
0.4535 5.401318607946217
0.454 5.403901761438791
0.4545 5.406307426064173
0.455 5.408463976565341
0.4555 5.410390372816106
0.456 5.412145970550427
0.4565 5.413805801580204
0.457 5.41543270356319
0.4575 5.417090868102711
0.458 5.418846869192344
0.4585 5.420764273401658
0.459 5.422887295667711
0.4595 5.425229342074636
0.46 5.427740208792341
0.4605 5.430242936180044
0.461 5.4323432468405874
0.4615 5.4333587535274335
0.462 5.432432917029259
0.4625 5.42907317349404
0.463 5.424103355561951
0.4635 5.420087566096199
0.464 5.420012744767875
0.4645 5.424930361567962
0.465 5.433147080005797
0.4655 5.441792293799044
0.466 5.448864758951095
0.4665 5.453779383654637
0.467 5.4567166885592675
0.4675 5.457851277601274
0.468 5.4568929171797125
0.4685 5.452790586496387
0.469 5.443439397072807
0.4695 5.425528175707396
0.47 5.395306894259849
0.4705 5.3513482086124915
0.471 5.298808445508727
0.4715 5.251473616568034
0.472 5.22778637282381
0.4725 5.243747972953998
0.473 5.30751048302196
0.4735 5.412810836650096
0.474 5.530337645544534
0.4745 5.614037639898663
0.475 5.637109837702799
0.4755 5.6146080421294124
0.476 5.577961085065705
0.4765 5.546848370484011
0.477 5.526484465528424
0.4775 5.515140778166297
0.478 5.5096431741933545
0.4785 5.507473953348264
0.479 5.50708147642201
0.4795 5.507643061610353
0.48 5.5087972732522354
0.4805 5.510482728364916
0.481 5.512863306547422
0.4815 5.516294604155015
0.482 5.52130795801508
0.4825 5.528475006145388
0.483 5.538131655061647
0.4835 5.54991978328557
0.484 5.562311136337853
0.4845 5.572549764455245
0.485 5.577465359641205
0.4855 5.57520848352548
0.486 5.566741615616023
0.4865 5.555493212407893
0.487 5.545230533181685
0.4875 5.538079401590223
0.488 5.5342203647574815
0.4885 5.532818422492757
0.489 5.5329263918326275
0.4895 5.533865408635717
0.49 5.535239606752875
0.4905 5.536880895150543
0.491 5.5387615512387525
0.4915 5.540993137192635
0.492 5.543818980057856
0.4925 5.547674588802701
0.493 5.553225664093639
0.4935 5.561313307758023
0.494 5.572668635442535
0.4945 5.587098336274621
0.495 5.602472012125609
0.4955 5.6145838575793805
0.496 5.619171642902972
0.4965 5.61490733859022
0.497 5.604378602716523
0.4975 5.591813402356752
0.498 5.580266279105914
0.4985 5.570759122560788
0.499 5.562888449777067
0.4995 5.555663095222536
0.5 5.547868772426395
0.5005 5.5379930528451515
0.501 5.523889788735159
0.5015 5.5023090197527535
0.502 5.468388252164179
0.5025 5.415722640387233
0.503 5.338032252335064
0.5035 5.233917507114069
0.504 5.112097616696807
0.5045 4.988919318802014
0.505 4.877009935085712
0.5055 4.779593367450949
0.506 4.696370212258361
0.5065 4.629360396309749
0.507 4.580899759598121
0.5075 4.550120928639056
0.508 4.533086112843544
0.5085 4.525367325922054
0.509 4.523737854898063
0.5095 4.52645732478842
0.51 4.532786336270067
0.5105 4.542407662205599
0.511 4.554941190726782
0.5115 4.5695142765113586
0.512 4.5845638528619235
0.5125 4.598034327044368
0.513 4.608062352068569
0.5135 4.6137316101818255
0.514 4.615458219253838
0.5145 4.614456357383101
0.515 4.611804725765009
0.5155 4.607527031389991
0.516 4.600768296688012
0.5165 4.591274898624239
0.517 4.5802055068645915
0.5175 4.5694348723270855
0.518 4.56002034259711
0.5185 4.551985157712402
0.519 4.545039894852468
0.5195 4.539127337718205
0.52 4.534452720279792
0.5205 4.5312852065007965
0.521 4.529851375567946
0.5215 4.530328626933826
0.522 4.533004929700721
0.5225 4.53851565237976
0.523 4.548207106375151
0.5235 4.56475792286144
0.524 4.5932521291530035
0.5245 4.643026292779099
0.525 4.728783626377457
0.5255 4.865051148531017
0.526 5.046463823050773
0.5265 5.23210672266181
0.527 5.374322445855072
0.5275 5.461766469919039
0.528 5.510563190422141
0.5285 5.535862017636362
0.529 5.544704072438342
0.5295 5.538441853036175
0.53 5.513075236345483
0.5305 5.457298752739077
0.531 5.350647714483832
0.5315 5.172680919309596
0.532 4.940057923303061
0.5325 4.728360535232057
0.533 4.5969868546103205
0.5335 4.535720887631888
0.534 4.51135031988595
0.5345 4.502522131758588
0.535 4.499830458070121
0.5355 4.499611970103776
0.536 4.500453685537884
0.5365 4.501785021592032
0.537 4.503429113833191
0.5375 4.505367036661002
0.538 4.50761758626576
0.5385 4.510154797369062
0.539 4.512851427226013
0.5395 4.515505606617777
0.54 4.517837055934801
0.5405 4.519457135898734
0.541 4.519963336528039
0.5415 4.5192245390386345
0.542 4.517520004613604
0.5425 4.515284681108516
0.543 4.512854203459509
0.5435 4.510462545684018
0.544 4.508304902190006
0.5445 4.506540872729448
0.545 4.505288513727197
0.5455 4.504666482943413
0.546 4.50490379709779
0.5465 4.506475959521684
0.547 4.510378543360015
0.5475 4.5186191451520505
0.548 4.535176365553261
0.5485 4.567820682443691
0.549 4.6307162118751934
0.5495 4.745016692783186
0.55 4.929094411944843
0.5505 5.174208039003092
0.551 5.433089915693695
0.5515 5.650834970307119
0.552 5.795981805603112
0.5525 5.852593270593412
0.553 5.801570372072001
0.5535 5.628495168542115
0.554 5.359379262126942
0.5545 5.069152962733919
0.555 4.832521078594694
0.5555 4.67838492272329
0.556 4.594573965051388
0.5565 4.554989153265159
0.557 4.538195777148403
0.5575 4.531720741539098
0.558 4.529605656826919
0.5585 4.529293003239718
0.559 4.529746981108656
0.5595 4.530563571043916
0.56 4.531585915978286
0.5605 4.532758409082477
0.561 4.534057742932432
0.5615 4.535491868645168
0.562 4.537091203617691
0.5625 4.538938741979053
0.563 4.541218472349404
0.5635 4.544324932665661
0.564 4.549076148483638
0.5645 4.557028337306233
0.565 4.570840033537892
0.5655 4.594414031522365
0.566 4.632481403507984
0.5665 4.68919440813547
0.567 4.765496086515346
0.5675 4.8558471499887945
0.568 4.94635665450959
0.5685 5.0175403881608895
0.569 5.052336708461078
0.5695 5.0426633019458125
0.57 4.9897832209040915
0.5705 4.903834800187352
0.571 4.804347326236061
0.5715 4.7146370696974005
0.572 4.649708850332538
0.5725 4.610553256241713
0.573 4.589798725345868
0.5735 4.579620301309045
0.574 4.574913715605425
0.5745 4.572985964935781
0.575 4.572507285471171
0.5755 4.5728019974695675
0.576 4.573482799389331
0.5765 4.574310018790707
0.577 4.575128801618539
0.5775 4.575820613484182
0.578 4.576273388638723
0.5785 4.576377678365044
0.579 4.576050920162724
0.5795 4.575288522523043
0.58 4.574173767938203
0.5805 4.572872155378076
0.581 4.571590931058316
0.5815 4.570562785820505
0.582 4.570085356962642
0.5825 4.570569780024763
0.583 4.572623973236559
0.5835 4.5771393621906595
0.584 4.585460516697885
0.5845 4.599579729407249
0.585 4.622390864791327
0.5855 4.657721356761207
0.586 4.709802850688944
0.5865 4.781667397256865
0.587 4.872290469377034
0.5875 4.973275765776763
0.588 5.068870689055159
0.5885 5.142224337819202
0.589 5.182022240517623
0.5895 5.182466513582381
0.59 5.139230455072071
0.5905 5.050065480582277
0.591 4.923645122578827
0.5915 4.788194465358797
0.592 4.678462152909273
0.5925 4.609263163467792
0.593 4.57277373534843
0.5935 4.555217480792771
0.594 4.546883169869816
0.5945 4.542770986880211
0.595 4.540660308725925
0.5955 4.539624671896619
0.596 4.539289347244719
0.5965 4.539514827690735
0.597 4.540263507162451
0.5975 4.5415764744647396
0.598 4.5435864014929725
0.5985 4.546593434144378
0.599 4.551083972174223
0.5995 4.557584254176095
0.6 4.5662422137088585
0.6005 4.576238238744707
0.601 4.585592584990349
0.6015 4.591810830938347
0.602 4.593210074285758
0.6025 4.589942746895297
0.603 4.583794951143877
0.6035 4.576989792843208
0.604 4.57101284485993
0.6045 4.56636110655199
0.605 4.562913001822801
0.6055 4.56035805548371
0.606 4.558454673060591
0.6065 4.5570524555377565
0.607 4.556036443945078
0.6075 4.555239991410978
0.608 4.554471001788888
0.6085 4.5535086369548745
0.609 4.552031120531688
0.6095 4.549650778055699
0.61 4.5461373685111335
0.6105 4.541613602970307
0.611 4.536510178466691
0.6115 4.531311757193001
0.612 4.5263894515787415
0.6125 4.521967350083217
0.613 4.5181430866307535
0.6135 4.5148969191104795
0.614 4.512132424149633
0.6145 4.509734566588908
0.615 4.507598436942245
0.6155 4.505661107012766
0.616 4.503903352555894
0.6165 4.5023647813978895
0.617 4.5011332106075175
0.6175 4.500375195494878
0.618 4.500393220138819
0.6185 4.501730106457106
0.619 4.505338165836782
0.6195 4.51282645827652
0.62 4.526638128789624
0.6205 4.549845744211374
0.621 4.584610212823697
0.6215 4.628706181035828
0.622 4.672599621066737
0.6225 4.701726150826542
0.623 4.704387041699387
0.6235 4.679257646033695
0.624 4.636553745985883
0.6245 4.591454153326706
0.625 4.554970938433619
0.6255 4.5302957462885844
0.626 4.515432775339751
0.6265 4.507067681242474
0.627 4.502499519259046
0.6275 4.500010616501711
0.628 4.498633187787729
0.6285 4.497875520044032
0.629 4.497517640702394
0.6295 4.497464083625075
0.63 4.497684865777871
0.6305 4.498165816760291
0.631 4.498903848571648
0.6315 4.49988459558574
0.632 4.501094626165753
0.6325 4.502512535270948
0.633 4.504127997536826
0.6335 4.5059284987708095
0.634 4.507910497418554
0.6345 4.510066138168537
0.635 4.512374803860797
0.6355 4.514765017631222
0.636 4.51711830679879
0.6365 4.519344372482457
0.637 4.52149571483042
0.6375 4.523888930104813
0.638 4.5271306748659415
0.6385 4.532273913514808
0.639 4.5411976716325215
0.6395 4.5573283016822925
0.64 4.586286811047244
0.6405 4.6348589159547915
0.641 4.705470026085105
0.6415 4.78826007114622
0.642 4.861679215500133
0.6425 4.904723392548282
0.643 4.906775553703979
0.6435 4.868496674952794
0.644 4.800326524269795
0.6445 4.7206174710375555
0.645 4.648487341667791
0.6455 4.594368745834241
0.646 4.558375889665977
0.6465 4.535893253631754
0.647 4.5222582270529825
0.6475 4.514113222575028
0.648 4.509261770134354
0.6485 4.5063582488633065
0.649 4.504605513535522
0.6495 4.503539258872681
0.65 4.502880163921222
0.6505 4.502457998465377
0.651 4.5021716860726935
0.6515 4.501970516957663
0.652 4.501837426985266
0.6525 4.501786911794361
0.653 4.5018536104360996
0.6535 4.5020972363758185
0.654 4.502608393734174
0.6545 4.50349942989519
0.655 4.504944069294132
0.6555 4.507195754795586
0.656 4.510607427214516
0.6565 4.515643924111948
0.657 4.522825502449959
0.6575 4.532653779256727
0.658 4.545533336442074
0.6585 4.561882151742604
0.659 4.582440073070615
0.6595 4.60856688890616
0.66 4.641856373863601
0.6605 4.682953867351709
0.661 4.730815227899613
0.6615 4.783256295737448
0.662 4.838680803576858
0.6625 4.896320657839731
0.663 4.954280345499266
0.6635 5.006130044201597
0.664 5.040768173289172
0.6645 5.0452601193158815
0.665 5.008664164713109
0.6655 4.927497596293965
0.666 4.813992899511576
0.6665 4.698798089983902
0.667 4.610821142112964
0.6675 4.555506318108306
0.668 4.522951298985764
0.6685 4.503670625948248
0.669 4.492392931381649
0.6695 4.486074590874913
0.67 4.482608480467841
0.6705 4.480573809355893
0.671 4.47911639787399
0.6715 4.477775106443377
0.672 4.476335858567256
0.6725 4.474714798550566
0.673 4.472925421213804
0.6735 4.471041719052798
0.674 4.469201575631572
0.6745 4.467655285273767
0.675 4.4669201954630315
0.6755 4.468239450117527
0.676 4.474615371365091
0.6765 4.492599220913806
0.677 4.533166589428366
0.6775 4.606439927219971
0.678 4.705658168230586
0.6785 4.793454261250788
0.679 4.818875349497282
0.6795 4.762487006502172
0.68 4.658217776411999
0.6805 4.560321172971528
0.681 4.4965908167060205
0.6815 4.463672303070239
0.682 4.448424893745938
0.6825 4.44114663899117
0.683 4.43702111419372
0.6835 4.434066852761869
0.684 4.431528689654884
0.6845 4.429111942081932
0.685 4.426708305548503
0.6855 4.424275943745887
0.686 4.421837371461277
0.6865 4.419504475724669
0.687 4.417561727768244
0.6875 4.416715729287389
0.688 4.418651572562324
0.6885 4.427018090819675
0.689 4.448267199964719
0.6895 4.490133961162932
0.69 4.555271725226935
0.6905 4.6329533667330915
0.691 4.699447516056343
0.6915 4.731296129918836
0.692 4.720116089749911
0.6925 4.675534940791777
0.693 4.616231352590655
0.6935 4.55858677568535
0.694 4.511272011247715
0.6945 4.476311381621124
0.695 4.452290513063784
0.6955 4.436732005963797
0.696 4.427294427554043
0.6965 4.4220551019961745
0.697 4.419535948279081
0.6975 4.418664297176931
0.698 4.418709542597516
0.6985 4.419221174430496
0.699 4.419938361206529
0.6995 4.420714019833302
0.7 4.421432356966016
0.7005 4.422010836441998
0.701 4.4223801656105115
0.7015 4.422504034874415
0.702 4.422391678670169
0.7025 4.422099984426196
0.703 4.421748951978388
0.7035 4.421539783093423
0.704 4.42180856284086
0.7045 4.423146337733059
0.705 4.426664777382888
0.7055 4.4345587494657215
0.706 4.451317521696882
0.7065 4.485880282974839
0.707 4.553949488847466
0.7075 4.6765559496997815
0.708 4.86816651609512
0.7085 5.115915863864308
0.709 5.369941041497367
0.7095 5.562803788333471
0.71 5.644174451224946
0.7105 5.6050315510183575
0.711 5.477653072353715
0.7115 5.317401763995062
0.712 5.175975573769745
0.7125 5.086166753899794
0.713 5.064269864232142
0.7135 5.124178587739654
0.714 5.288082076704497
0.7145 5.5768291167341255
0.715 5.949491847648445
0.7155 6.25662961053376
0.716 6.392483053460624
0.7165 6.41036307395849
0.717 6.390962266291852
0.7175 6.369544307775114
0.718 6.353792746538143
0.7185 6.343098849783861
0.719 6.335664267691743
0.7195 6.330137046991118
0.72 6.325726015545478
0.7205 6.322032039216171
0.721 6.318866490131538
0.7215 6.316161065803601
0.722 6.313871815294639
0.7225 6.311922872144822
0.723 6.3100833116548545
0.7235 6.307915415778077
0.724 6.304953146936069
0.7245 6.301224516781825
0.725 6.2976084978763
0.7255 6.295159081576078
0.726 6.293811095687677
0.7265 6.292276760372245
0.727 6.289423563469398
0.7275 6.285227947486358
0.728 6.280308962451392
0.7285 6.274998692128686
0.729 6.268511528253648
0.7295 6.256724759419169
0.73 6.222388994837636
0.7305 6.0946591142571505
0.731 5.674931510763142
0.7315 4.9978963933414375
0.732 4.627059701350006
0.7325 4.529278219296139
0.733 4.50773623843648
0.7335 4.502565018760419
0.734 4.501128272222496
0.7345 4.500688079179564
0.735 4.500538437182933
0.7355 4.500503152849027
0.736 4.500707871380347
0.7365 4.50188125411328
0.737 4.506684721556442
0.7375 4.525490824185815
0.738 4.602022980862309
0.7385 4.886765240154117
0.739 5.500763348367312
0.7395 5.991382623297164
0.74 6.16465962742629
0.7405 6.210988407481332
0.741 6.2240487400717095
0.7415 6.2286937124751836
0.742 6.231170442293082
0.7425 6.233220557323748
0.743 6.235443360196318
0.7435 6.238189920229435
0.744 6.241788057789285
0.7445 6.246640957973674
0.745 6.253120642344249
0.7455 6.261230936528727
0.746 6.270088302409495
0.7465 6.277930481599351
0.747 6.282943358608098
0.7475 6.284337837127594
0.748 6.282543052188422
0.7485 6.27866330289205
0.749 6.2736973905604065
0.7495 6.267990511341073
0.75 6.26074843884532
0.7505 6.249321109959397
0.751 6.227533990166724
0.7515 6.182302276976638
0.752 6.088376351015447
0.7525 5.907309715869533
0.753 5.613565268017234
0.7535 5.2572653599708365
0.754 4.955824794324831
0.7545 4.771556405732361
0.755 4.681498240689135
0.7555 4.641821526599782
0.756 4.619835684615134
0.7565 4.595329897602158
0.757 4.558834803608096
0.7575 4.5116155055099965
0.758 4.462241558077074
0.7585 4.42004408164211
0.759 4.389822432321831
0.7595 4.37102171075393
0.76 4.360165469895221
0.7605 4.353691741371894
0.761 4.349230747163873
0.7615 4.345566233205859
0.762 4.3421650319341785
0.7625 4.338841402155922
0.763 4.335562828928272
0.7635 4.332396692312465
0.764 4.32953854273589
0.7645 4.3274969959182075
0.765 4.327747886709134
0.7655 4.335000210093432
0.766 4.364766595557957
0.7665 4.466597112163293
0.767 4.775231822806069
0.7675 5.521374882303337
0.768 6.632547451700963
0.7685 7.148642211045609
0.769 6.846743803722339
0.7695 6.528087271361788
0.77 6.386093725390999
0.7705 6.33522610997212
0.771 6.317466593543343
0.7715 6.3108076037154595
0.772 6.307949192096657
0.7725 6.3065025400048045
0.773 6.305657914217133
0.7735 6.305149409120403
0.774 6.30490436511599
0.7745 6.304932929745937
0.775 6.305296930527983
0.7755 6.306096562871548
0.776 6.307522266006477
0.7765 6.309917411741018
0.777 6.313793630518302
0.7775 6.319520712671133
0.778 6.326668593565642
0.7785 6.33379021956305
0.779 6.339489186543672
0.7795 6.343650865108434
0.78 6.347304288451203
0.7805 6.351786730649223
0.781 6.358246264670593
0.7815 6.367687556352215
0.782 6.381200329762895
0.7825 6.399997029811948
0.783 6.42447343655449
0.7835 6.4511537167082915
0.784 6.464845284581467
0.7845 6.427099429388867
0.785 6.284052507796464
0.7855 6.034979768198162
0.786 5.7701443153468945
0.7865 5.562699450532166
0.787 5.401914658675117
0.7875 5.239589262869674
0.788 5.040466212738397
0.7885 4.809951125934105
0.789 4.591035986078942
0.7895 4.424821940449827
0.79 4.320063919873989
0.7905 4.261649964522404
0.791 4.23140491829676
0.7915 4.2165848426038695
0.792 4.209639078097388
0.7925 4.206423942959913
0.793 4.2048268905708115
0.7935 4.203832819298889
0.794 4.202960105593324
0.7945 4.201989105362279
0.795 4.200829327530152
0.7955 4.199461602049348
0.796 4.197930869395868
0.7965 4.196367758585141
0.797 4.195081515673448
0.7975 4.1948066602167335
0.798 4.197425840299904
0.7985 4.2077583863000685
0.799 4.237528912117955
0.7995 4.313248410929524
0.8 4.490528203423021
0.8005 4.855041349965533
0.801 5.376440844498641
0.8015 5.78219313085476
0.802 5.964688882375003
0.8025 6.016242997518673
0.803 5.999419990249607
0.8035 5.922387776466672
0.804 5.7586465338470765
0.8045 5.47036188736845
0.805 5.075321017195086
0.8055 4.698119839238486
0.806 4.448944155814824
0.8065 4.322135115462594
0.807 4.266543889824649
0.8075 4.24579074703771
0.808 4.24260990226244
0.8085 4.249692958288166
0.809 4.263421633651485
0.8095 4.280548074119868
0.81 4.296776057822297
0.8105 4.307264096939778
0.811 4.308360044808617
0.8115 4.299015614219729
0.812 4.280809703043512
0.8125 4.257694387173562
0.813 4.235072909547074
0.8135 4.217173224069049
0.814 4.205138629567615
0.8145 4.1977786908923465
0.815 4.19332166985732
0.8155 4.19036855360189
0.816 4.1880639929913235
0.8165 4.185968262979194
0.817 4.183901421413414
0.8175 4.181848872582525
0.818 4.179884409413593
0.8185 4.178168881804225
0.819 4.176948706798288
0.8195 4.176659851648684
0.82 4.178115848139362
0.8205 4.182934996680065
0.821 4.194168568734482
0.8215 4.2164336456049165
0.822 4.25306169053358
0.8225 4.298728833560031
0.823 4.335558889854677
0.8235 4.344154519454372
0.824 4.319897083810475
0.8245 4.275572459781579
0.825 4.229649533036809
0.8255 4.19372496153492
0.826 4.169960922004775
0.8265 4.1554553678356525
0.827 4.146583018438762
0.8275 4.140755792110693
0.828 4.136487022704904
0.8285 4.13300671866834
0.829 4.129964613962714
0.8295 4.127237280871278
0.83 4.124849001061556
0.8305 4.122978253388351
0.831 4.122034857622313
0.8315 4.122889901296332
0.832 4.12728003025149
0.8325 4.138383905807726
0.833 4.1610642780900315
0.8335 4.200441202435061
0.834 4.257358327979854
0.8345 4.322391891668153
0.835 4.3747144651286325
0.8355 4.391677581922303
0.836 4.364232786986425
0.8365 4.304128958313632
0.837 4.2346904911217935
0.8375 4.175600017578785
0.838 4.134867877885839
0.8385 4.110699179265425
0.839 4.0975420765874455
0.8395 4.090373353243117
0.84 4.086032977701239
0.8405 4.082880513313804
0.841 4.08014452365648
0.8415 4.0774764009318885
0.842 4.074712463484455
0.8425 4.071796822041272
0.843 4.068751140442765
0.8435 4.065704231024363
0.844 4.0629585954515095
0.8445 4.061194823865672
0.845 4.061942116130752
0.8455 4.068513318949171
0.846 4.087302467683826
0.8465 4.128082778728506
0.847 4.200081372038539
0.8475 4.301589439473768
0.848 4.40934358615645
0.8485 4.483291525423668
0.849 4.490293324019626
0.8495 4.42824667205092
0.85 4.326247126478825
0.8505 4.222039680301584
0.851 4.139657691689677
0.8515 4.0842740334097245
0.852 4.0503976927928464
0.8525 4.030487998877498
0.853 4.018752040984299
0.8535 4.011588954222719
0.854 4.006990186585425
0.8545 4.003875147410247
0.855 4.001701703884886
0.8555 4.000218357025411
0.856 3.999356825199814
0.8565 3.999205558680443
0.857 4.000032264066717
0.8575 4.002372073506874
0.858 4.007100620367091
0.8585 4.015491577647382
0.859 4.029033173709743
0.8595 4.0488231791532625
0.86 4.074383706537405
0.8605 4.102021772758818
0.861 4.124080152168413
0.8615 4.131244127432116
0.862 4.118297435482748
0.8625 4.088893786512686
0.863 4.053827166917963
0.8635 4.023649772301103
0.864 4.002913284191577
0.8645 3.990702810516159
0.865 3.984154037297267
0.8655 3.9807808741308106
0.866 3.9790190000601244
0.8665 3.978028604729036
0.867 3.9773953709413368
0.8675 3.9769346887580275
0.868 3.976564584891112
0.8685 3.9762748551693443
0.869 3.9761208023983157
0.8695 3.976313886459624
0.87 3.977486468186341
0.8705 3.9814144001094567
0.871 3.9929657181457836
0.8715 4.024583769807932
0.872 4.104046759334859
0.8725 4.279134698064936
0.873 4.595899125264855
0.8735 5.02946803871862
0.874 5.4273315197022844
0.8745 5.581160093040078
0.875 5.390433041334849
0.8755 4.954151607830847
0.876 4.50172303751354
0.8765 4.198372514574934
0.877 4.050942462574075
0.8775 3.9935413502272423
0.878 3.9740990716308735
0.8785 3.968197540490224
0.879 3.9668293366729577
0.8795 3.9669932681730726
0.88 3.9676917320068776
0.8805 3.968579184491765
0.881 3.9695286360182136
0.8815 3.970534355753265
0.882 3.9716714577580943
0.8825 3.9731686817612895
0.883 3.9756256043002987
0.8835 3.980799229002659
0.884 3.9937375308058884
0.8845 4.02719502983138
0.885 4.105909582522584
0.8855 4.25740237227459
0.886 4.473662071669215
0.8865 4.677214520095739
0.887 4.765412972772286
0.8875 4.696214288388233
0.888 4.514212931492312
0.8885 4.310531892597562
0.889 4.15650715182757
0.8895 4.068743144579085
0.89 4.0285306960994935
0.8905 4.013076337480267
0.891 4.008179391994491
0.8915 4.007257581466347
0.892 4.007733411533352
0.8925 4.008676644658508
0.893 4.009761336292805
0.8935 4.0108538919856445
0.894 4.011883259575506
0.8945 4.012817058420647
0.895 4.013701935173395
0.8955 4.014771281936944
0.896 4.01670662425416
0.8965 4.021210470580367
0.897 4.032246589973876
0.8975 4.057917094655896
0.898 4.111067855089561
0.8985 4.203175472227852
0.899 4.330478312275663
0.8995 4.46844992985601
0.9 4.582429743716507
0.9005 4.638789406204231
0.901 4.619657805425994
0.9015 4.537965811402668
0.902 4.427853982803252
0.9025 4.319819861681883
0.903 4.229781718236237
0.9035 4.161834905541039
0.904 4.113896176903158
0.9045 4.081388295857098
0.905 4.059760412616888
0.9055 4.045536341868739
0.906 4.03651438203202
0.9065 4.03141995559491
0.907 4.0295256954750025
0.9075 4.0303590470293775
0.908 4.033583187162413
0.9085 4.038940878590588
0.909 4.046139006005261
0.9095 4.054714097607666
0.91 4.063910315504482
0.9105 4.072702741605894
0.911 4.079931361788312
0.9115 4.084619730525914
0.912 4.086280810250188
0.9125 4.0850481568584724
0.913 4.081541910039683
0.9135 4.076627861928581
0.914 4.07108166992925
0.9145 4.065329337763887
0.915 4.059440086258506
0.9155 4.053399970137938
0.916 4.04731166324147
0.9165 4.041422448016262
0.917 4.036011071306622
0.9175 4.031308560667493
0.918 4.027559944124023
0.9185 4.025147436633053
0.919 4.024749456008478
0.9195 4.027553068363793
0.92 4.035433986709234
0.9205 4.050904246620003
0.921 4.076258510473251
0.9215 4.111685619184233
0.922 4.153400552885997
0.9225 4.193966676718335
0.923 4.225256260595459
0.9235 4.24155659808645
0.924 4.2403470622465465
0.9245 4.221726107995974
0.925 4.189067540282838
0.9255 4.149469538232435
0.926 4.11149154325276
0.9265 4.080844782003251
0.927 4.0588521515034435
0.9275 4.043998873935419
0.928 4.034088481392479
0.9285 4.027409652559752
0.929 4.022930248006872
0.9295 4.020187732255727
0.93 4.019130105999348
0.9305 4.020021207402221
0.931 4.023383684463133
0.9315 4.029906593828023
0.932 4.040216310974537
0.9325 4.054533612269199
0.933 4.072276073585173
0.9335 4.091712793150088
0.934 4.109850028547409
0.9345 4.122884393892481
0.935 4.127864032693057
0.9355 4.124417603947907
0.936 4.115288230672834
0.9365 4.104824641411658
0.937 4.096724465758412
0.9375 4.092952908236314
0.938 4.093920021047292
0.9385 4.098965170336965
0.939 4.10702540046207
0.9395 4.117234262038241
0.94 4.129579913782298
0.9405 4.14470498860008
0.941 4.162804611141046
0.9415 4.182214676974557
0.942 4.198490024419313
0.9425 4.204809162935644
0.943 4.194513092900693
0.9435 4.165662806849922
0.944 4.1242740391997055
0.9445 4.08170162960984
0.945 4.047701257294791
0.9455 4.02564083764856
0.946 4.0135976163456
0.9465 4.007993404765455
0.947 4.00593503051397
0.9475 4.005717691682054
0.948 4.00652776623681
0.9485 4.0081336235662866
0.949 4.0107940822316115
0.9495 4.015406716716172
0.95 4.0238446426665915
0.9505 4.039427729233046
0.951 4.0671821836617985
0.9515 4.113226405342286
0.952 4.182179049710089
0.9525 4.271295126812313
0.953 4.363002137677916
0.9535 4.426844053292155
0.954 4.4367604396902705
0.9545 4.38682455162773
0.955 4.294163150403919
0.9555 4.191145002405205
0.956 4.107509585123023
0.9565 4.0543006158069455
0.957 4.026074707187514
0.9575 4.013000096081023
0.958 4.007955718160772
0.9585 4.007291860468269
0.959 4.009773902525255
0.9595 4.01597783743236
0.96 4.028652408643391
0.9605 4.054408177767862
0.961 4.107435887464354
0.9615 4.214371231342134
0.962 4.408593363929815
0.9625 4.687144906904114
0.963 4.967816961719948
0.9635 5.158828075196632
0.964 5.2346292120125755
0.9645 5.2011879741747835
0.965 5.055320301464218
0.9655 4.798092476808317
0.966 4.489835456459439
0.9665 4.242772827494959
0.967 4.105018479652116
0.9675 4.0443297967418355
0.968 4.020524419923235
0.9685 4.012325946390603
0.969 4.011612215128632
0.9695 4.016801675605625
0.97 4.031322510289775
0.9705 4.067815528042362
0.971 4.163625119768059
0.9715 4.411004307114868
0.972 4.8997130753763125
0.9725 5.412406320506503
0.973 5.668466907932992
0.9735 5.745965333797186
0.974 5.762029188046484
0.9745 5.760234273898694
0.975 5.7513893008734955
0.9755 5.734319228777333
0.976 5.69692297207829
0.9765 5.604884054035119
0.977 5.38980272632747
0.9775 5.011622734466548
0.978 4.601601117129898
0.9785 4.327099323054958
0.979 4.191960518717537
0.9795 4.138930934505235
0.98 4.134466812333179
0.9805 4.174579303132494
0.981 4.282826170191133
0.9815 4.511592616021482
0.982 4.8953481515323505
0.9825 5.325884522585336
0.983 5.620629416891483
0.9835 5.753305840626314
0.984 5.79113206254562
0.9845 5.7779315346626055
0.985 5.714646429258427
0.9855 5.548809531735876
0.986 5.164513607159612
0.9865 4.583436421840543
0.987 4.166966590595453
0.9875 4.01130507061641
0.988 3.966546312346627
0.9885 3.9526027916248188
0.989 3.9467258680083175
0.9895 3.943251768165436
0.99 3.9408132828943048
0.9905 3.9393111473395086
0.991 3.939524794443625
0.9915 3.944031018619653
0.992 3.9605898073010506
0.9925 4.011826368770085
0.993 4.155837773106234
0.9935 4.491241771525206
0.994 5.013478129123205
0.9945 5.453164146005396
0.995 5.657043481662783
0.9955 5.713741860750214
0.996 5.7014428127024095
0.9965 5.637942690724764
0.997 5.507227738830362
0.9975 5.281952000735875
0.998 4.964622870712609
0.9985 4.630792506744657
0.999 4.376879049494744
0.9995 4.229672792098831
1.0 4.162650697355585
1.0005 4.147964948687803
1.001 4.172926869397407
1.0015 4.236131048312154
1.002 4.338996615513413
1.0025 4.47325622908187
1.003 4.610543836683729
1.0035 4.708676546417885
1.004 4.736177246076372
1.0045 4.688585649248144
1.005 4.578326370686123
1.0055 4.4243110846387514
1.006 4.258236912805134
1.0065 4.118490457428446
1.007 4.02525194380108
1.0075 3.973080074180328
1.008 3.9467654271750883
1.0085 3.934114445423625
1.009 3.9282048764300503
1.0095 3.9256188073878073
1.01 3.9247591375042132
1.0105 3.92490155373856
1.011 3.925729553695118
1.0115 3.9270818401794942
1.012 3.9287791990804406
1.0125 3.9305158276946175
1.013 3.931896634330946
1.0135 3.932637270993747
1.014 3.932771485126797
1.0145 3.932668523256697
1.015 3.9328489880927124
1.0155 3.933816400541194
1.016 3.9359971136487415
1.0165 3.939814439725404
1.017 3.945809764579862
1.0175 3.954796869524343
1.018 3.9678902790378308
1.0185 3.9864468457028375
1.019 4.012217351858264
1.0195 4.048167343836783
1.02 4.09979473315943
1.0205 4.175357307063787
1.021 4.282607362028156
1.0215 4.420144477776286
1.022 4.564699583320356
1.0225 4.668582928406912
1.023 4.683824722597616
1.0235 4.601207022572718
1.024 4.458280925203812
1.0245 4.30646432001907
1.025 4.179336550998571
1.0255 4.08892865759232
1.026 4.0342069773683855
1.0265 4.006783454759497
1.027 3.9961875976975803
1.0275 3.9942717490406343
1.028 3.9963203343814504
1.0285 4.0000440494742735
1.029 4.004414298859856
1.0295 4.009020164144313
1.03 4.0138085734376405
1.0305 4.019075147497813
1.031 4.025658022640079
1.0315 4.035323562404961
1.032 4.051048692323794
1.0325 4.076008223127805
1.033 4.109768240330809
1.0335 4.14417769515616
1.034 4.167335425367116
1.0345 4.175813472190179
1.035 4.178485633554078
1.0355 4.183846119102692
1.036 4.189532614746269
1.0365 4.188123091656778
1.037 4.177514770435294
1.0375 4.161900475724857
1.038 4.146572772228757
1.0385 4.134760394087301
1.039 4.127724880684657
1.0395 4.126261404915801
1.04 4.132180254487602
1.0405 4.150136761281268
1.041 4.191443022199368
1.0415 4.282403849896615
1.042 4.475406607686854
1.0425 4.833002787483275
1.043 5.325486588244572
1.0435 5.759297747597812
1.044 5.982835092644897
1.0445 6.0336082079446784
1.045 6.003206511336901
1.0455 5.932680350780223
1.046 5.809023641622566
1.0465 5.582336470901773
1.047 5.208812361520603
1.0475 4.7612356805932015
1.048 4.416626155415616
1.0485 4.235534828610846
1.049 4.158925747614913
1.0495 4.129414990408933
1.05 4.1193214749172204
1.0505 4.118297697397257
1.051 4.123916506871269
1.0515 4.1387541827502785
1.052 4.171773381491449
1.0525 4.242199554248397
1.053 4.37865610105352
1.0535 4.595997166906137
1.054 4.8494329766338025
1.0545 5.033685619920322
1.055 5.0732823681024355
1.0555 4.987284626896671
1.056 4.836999004602675
1.0565 4.663692728816321
1.057 4.493404803351328
1.0575 4.351965266910875
1.058 4.255039157040822
1.0585 4.199465887034163
1.059 4.17182937138731
1.0595 4.1596947463511205
1.06 4.155350963579807
1.0605 4.154871586927228
1.061 4.156446346810317
1.0615 4.159297804671238
1.062 4.163115118884138
1.0625 4.167806971750637
1.063 4.173318566221281
1.0635 4.179508128576029
1.064 4.186075990120863
1.0645 4.1926483641274315
1.065 4.198973775977064
1.0655 4.205052412559064
1.066 4.211015858557803
1.0665 4.216928512956193
1.067 4.222679838261167
1.0675 4.228063454517673
1.068 4.23290857223236
1.0685 4.23719328574052
1.069 4.241013218798179
1.0695 4.244539243945588
1.07 4.24793817799602
1.0705 4.2513706398447235
1.071 4.254945533193106
1.0715 4.258701885200236
1.072 4.262620743526983
1.0725 4.266683851958956
1.073 4.270951316878393
1.0735 4.275609730807292
1.074 4.280991775570905
1.0745 4.287673617843139
1.075 4.296691835927461
1.0755 4.310020143433943
1.076 4.331729225631789
1.0765 4.370549603819444
1.077 4.445214808341913
1.0775 4.593070355305302
1.078 4.872276603266125
1.0785 5.314831052995685
1.079 5.813281665987749
1.0795 6.16758731894408
1.08 6.326598142055201
1.0805 6.370904359684524
1.081 6.37199375015549
1.0815 6.362126404835888
1.082 6.352026674809008
1.0825 6.344311314254338
1.083 6.339035103659753
1.0835 6.3356313239992295
1.084 6.333541643414885
1.0845 6.332355173392435
1.085 6.331837688160962
1.0855 6.331854960607708
1.086 6.3323668559178286
1.0865 6.333380387155699
1.087 6.334984158591861
1.0875 6.3373739488803755
1.088 6.340809982012558
1.0885 6.344988315232395
1.089 6.3441529160939085
1.0895 6.2968461182842725
1.09 5.999548239075106
1.0905 5.2233515613101185
1.091 4.670936121344252
1.0915 4.522837971821981
1.092 4.494122816856689
1.0925 4.490582059624402
1.093 4.492638977946386
1.0935 4.495984088910341
1.094 4.499518059789412
1.0945 4.50293214142896
1.095 4.506171258984266
1.0955 4.5092981602115865
1.096 4.512479820607541
1.0965 4.516079110297244
1.097 4.520899784658607
1.0975 4.528845146525133
1.098 4.544653267468456
1.0985 4.579940389660433
1.099 4.6605406518566825
1.0995 4.829460884741862
1.1 5.1131401354094
1.1005 5.4485395838229325
1.101 5.713187205882083
1.1015 5.850484007033107
1.102 5.873402033461136
1.1025 5.807604132241022
1.103 5.676078741985941
1.1035 5.510531017706742
1.104 5.350138654467803
1.1045 5.226004474810975
1.105 5.151426977898907
1.1055 5.129095546157907
1.106 5.162029851601365
1.1065 5.261373430210553
1.107 5.44768911454688
1.1075 5.734462541338654
1.108 6.081235444965025
1.1085 6.375746663989317
1.109 6.536739092521237
1.1095 6.587360459192211
1.11 6.586531453451484
1.1105 6.571721932632484
1.111 6.558258326851294
1.1115 6.551117667814002
1.112 6.551887659241902
1.1125 6.561569609233412
1.113 6.581012407910303
1.1135 6.607900798175277
1.114 6.625253063979977
1.1145 6.574950396448297
1.115 6.349150433770716
1.1155 5.923192331267965
1.116 5.484515727090334
1.1165 5.1930080210790885
1.117 5.044546791500216
1.1175 4.9902645731890045
1.118 5.004125815698187
1.1185 5.094168370449418
1.119 5.3106412285049265
1.1195 5.720745048475609
1.12 6.198041965710778
1.1205 6.437801119318613
1.121 6.480483913282959
1.1215 6.474722616543706
1.122 6.467177334405915
1.1225 6.462986617175624
1.123 6.4608896525146635
1.1235 6.459808881140099
1.124 6.459243711619151
1.1245 6.459009198808613
1.125 6.459054607410514
1.1255 6.459404873066593
1.126 6.460132042588833
1.1265 6.461372047146912
1.127 6.4633918315253185
1.1275 6.466695273285523
1.128 6.47213172760759
1.1285 6.480945356914977
1.129 6.494567124032849
1.1295 6.513883944618068
1.13 6.537852339781812
1.1305 6.5622096552206335
1.131 6.580218717448877
1.1315 6.585905859686416
1.132 6.577870679308918
1.1325 6.560307213182225
1.133 6.540183858442005
1.1335 6.522923969394173
1.134 6.510627673958413
1.1345 6.503008384083606
1.135 6.498896531490423
1.1355 6.497151845665475
1.136 6.496932676847524
1.1365 6.497700460371891
1.137 6.499158335697044
1.1375 6.501224501203825
1.138 6.5039950348551665
1.1385 6.507767562824497
1.139 6.513035130764586
1.1395 6.5203837201075325
1.14 6.530232493366134
1.1405 6.542307086717298
1.141 6.555018133548939
1.1415 6.565370509196534
1.142 6.5702437919478465
1.1425 6.568524301887314
1.143 6.561787171638675
1.1435 6.552449293851024
1.144 6.542152092330492
1.1445 6.532097207627186
1.145 6.523643016246612
1.1455 6.517692869445789
1.146 6.514234723785269
1.1465 6.512728273573159
1.147 6.512576528403247
1.1475 6.513346316560882
1.148 6.514777417361484
1.1485 6.516730741471181
1.149 6.51914165787879
1.1495 6.522021531271439
1.15 6.525477262051024
1.1505 6.52978026418216
1.151 6.535536227932753
1.1515 6.543985675052974
1.152 6.557519744140802
1.1525 6.580099068558085
1.153 6.615960389881612
1.1535 6.662821888489751
1.154 6.7018168182277735
1.1545 6.709666387161753
1.155 6.695364902794915
1.1555 6.689527346165677
1.156 6.6937205345988415
1.1565 6.682475205521929
1.157 6.650777133481776
1.1575 6.618341672197988
1.158 6.597884149147004
1.1585 6.588722157091293
1.159 6.586232294528677
1.1595 6.586983010174129
1.16 6.589214001085417
1.1605 6.592142151030164
1.161 6.595436210292708
1.1615 6.598962563891132
1.162 6.602669668715788
1.1625 6.60655063294601
1.163 6.610635957302178
1.1635 6.615029121541769
1.164 6.619942190706134
1.1645 6.625742119591515
1.165 6.632942821318761
1.1655 6.642005514134055
1.166 6.652815773608713
1.1665 6.663931038616586
1.167 6.672645092361589
1.1675 6.676747307282606
1.168 6.676435713818093
1.1685 6.674012445372127
1.169 6.671946434825263
1.1695 6.6715598537503995
1.17 6.67300684969567
1.1705 6.675887897511093
1.171 6.679713762213729
1.1715 6.684134034555163
1.172 6.688923169022314
1.1725 6.6939746824689506
1.173 6.69924066118335
1.1735 6.704733364832731
1.174 6.710538344722525
1.1745 6.716875811101446
1.175 6.724223662790542
1.1755 6.733468108792947
1.176 6.7459952582634815
1.1765 6.76327041639017
1.177 6.785599498723246
1.1775 6.810488842011124
1.178 6.832057035235096
1.1785 6.843222920466553
1.179 6.840326226393436
1.1795 6.826412127664429
1.18 6.8089211823711535
1.1805 6.794314886673017
1.181 6.785080928640691
1.1815 6.780604978724127
1.182 6.779247628805913
1.1825 6.7796219662498745
1.183 6.780864188284819
1.1835 6.782526171581787
1.184 6.78441281985956
1.1845 6.78644370667297
1.185 6.7886235561449455
1.1855 6.791015851383539
1.186 6.7937570211559075
1.1865 6.797106404453477
1.187 6.801530807866203
1.1875 6.807749409169465
1.188 6.816631354932981
1.1885 6.8288196769114
1.189 6.844083952135139
1.1895 6.8607987375489
1.19 6.876147516789898
1.1905 6.88703162259772
1.191 6.891231203166156
1.1915 6.888236802991645
1.192 6.879609070668736
1.1925 6.86842327553997
1.193 6.857803883820211
1.1935 6.849612318483406
1.194 6.844304405540497
1.1945 6.8414655876412125
1.195 6.8404228896409185
1.1955 6.840555262491486
1.196 6.841408508786215
1.1965 6.842675317035513
1.197 6.844166787688471
1.1975 6.845766519595965
1.198 6.847409234943112
1.1985 6.8490623733369675
1.199 6.850731338722334
1.1995 6.852466290965581
1.2 6.854370565498141
1.2005 6.856593282499376
1.201 6.859347020071991
1.2015 6.86290927284193
1.202 6.867657889933356
1.2025 6.87410937205289
1.203 6.882841125935372
1.2035 6.894281061684835
1.204 6.908323935869675
1.2045 6.924092161672788
1.205 6.940056250881523
1.2055 6.954536365314531
1.206 6.9658670248348775
1.2065 6.9717397531192065
1.207 6.969149811142697
1.2075 6.956652871282606
1.208 6.937059782335516
1.2085 6.916416037710177
1.209 6.899742553841713
1.2095 6.888709751540795
1.21 6.882448346396445
1.2105 6.8793633226557835
1.211 6.878160340943315
1.2115 6.8780349367691604
1.212 6.878553808832463
1.2125 6.879479567784636
1.213 6.880672577831027
1.2135 6.88205754513909
1.214 6.883619042147957
1.2145 6.885411941576545
1.215 6.88758210446982
1.2155 6.890396416406754
1.216 6.894288948829003
1.2165 6.899888564963155
1.217 6.907940696018829
1.2175 6.918869076932341
1.218 6.932179599106173
1.2185 6.946188884704191
1.219 6.9587437215890136
1.2195 6.968052058465655
1.22 6.97283815753056
1.2205 6.972508186564538
1.221 6.967928068757925
1.2215 6.961700495170043
1.222 6.956678370254658
1.2225 6.954133942613386
1.223 6.9534451319315265
1.2235 6.953289901535739
1.224 6.952993829841451
1.2245 6.952887454494703
1.225 6.953695864585877
1.2255 6.95592754427462
1.226 6.959737985276397
1.2265 6.965104837684861
1.227 6.971998556626759
1.2275 6.980452830960281
1.228 6.9906130732155605
1.2285 7.002568357910428
1.229 7.015969589652571
1.2295 7.02950205361372
1.23 7.040687176338971
1.2305 7.04678358964317
1.231 7.046545656038568
1.2315 7.041323650338511
1.232 7.0342371052830694
1.2325 7.028022515029705
1.233 7.023744910415583
1.2335 7.021250282852352
1.234 7.020133175943712
1.2345 7.020099220795353
1.235 7.020941973143459
1.2355 7.022444618882697
1.236 7.024408115682847
1.2365 7.026689492609942
1.237 7.029219621997334
1.2375 7.032007320110179
1.238 7.035163841018442
1.2385 7.038894631283509
1.239 7.043583804616341
1.2395 7.049832305799797
1.24 7.058522919407934
1.2405 7.0707788684193735
1.241 7.087608659420288
1.2415 7.109127578916055
1.242 7.133615880085524
1.2425 7.157235305190976
1.243 7.175390487200601
1.2435 7.185427356594141
1.244 7.188877382670278
1.2445 7.191151659631752
1.245 7.198445906927273
1.2455 7.214490850229507
1.246 7.238804578212437
1.2465 7.26596019125991
1.247 7.287002040132692
1.2475 7.29403724170606
1.248 7.285195119107516
1.2485 7.264761076625079
1.249 7.238961406091447
1.2495 7.212578556965576
1.25 7.188206185932853
1.2505 7.167230129266378
1.251 7.150337723171835
1.2515 7.13765362531547
1.252 7.128807130290261
1.2525 7.123054905272519
1.253 7.119571547876846
1.2535 7.117560066779439
1.254 7.116427400045704
1.2545 7.115828906019002
1.255 7.1156953491887025
1.2555 7.11620872396175
1.256 7.117642023537694
1.2565 7.120130612163099
1.257 7.12343662429011
1.2575 7.126953811247975
1.258 7.1299128919510695
1.2585 7.131707179367521
1.259 7.131985434002183
1.2595 7.130523994037776
1.26 7.127210254251595
1.2605 7.122338856149196
1.261 7.1167118811555765
1.2615 7.111266986637623
1.262 7.106640609046534
1.2625 7.103026746324422
1.263 7.100308795401689
1.2635 7.098293244828905
1.264 7.096813889693492
1.2645 7.095769746416857
1.265 7.095103938838812
1.2655 7.094790811418702
1.266 7.094793646126591
1.2665 7.094984440546688
1.267 7.095026099067783
1.2675 7.094265980050104
1.268 7.0922099454413905
1.2685 7.089582506780997
1.269 7.088204061904178
1.2695 7.089016540586662
1.27 7.091404598075784
1.2705 7.093870038624025
1.271 7.094741010369094
1.2715 7.092919137242945
1.272 7.088481878990483
1.2725 7.082383282525131
1.273 7.075881593846124
1.2735 7.070206778272515
1.274 7.0661256106323025
1.2745 7.063712602681153
1.275 7.062586629530556
1.2755 7.062310972840282
1.276 7.062581305658651
1.2765 7.063250473908181
1.277 7.064275093801441
1.2775 7.065697867441753
1.278 7.067695922193727
1.2785 7.070745544417933
1.279 7.076091891476097
1.2795 7.0867480829392155
1.28 7.1084218771208905
1.2805 7.145002265691857
1.281 7.183411316120323
1.2815 7.200388512322319
1.282 7.194541844292604
1.2825 7.178035193930637
1.283 7.159080317632294
1.2835 7.1413310674513975
1.284 7.126575439655125
1.2845 7.115472153700311
1.285 7.107754602751638
1.2855 7.102615885613081
1.286 7.099242084945517
1.2865 7.097059012264821
1.287 7.095730723627072
1.2875 7.095062524787902
1.288 7.094941817647713
1.2885 7.095273803444049
1.289 7.095994364306276
1.2895 7.097056224428823
1.29 7.0984549411914015
1.2905 7.100236565766244
1.291 7.102508377114515
1.2915 7.105444043095274
1.292 7.109271147639041
1.2925 7.114318111156366
1.293 7.121118479347477
1.2935 7.130562850897172
1.294 7.144125133110969
1.2945 7.1639803283778685
1.295 7.192006043949928
1.2955 7.222703366082821
1.296 7.225588097437215
1.2965 7.171251351052276
1.297 7.101131546938558
1.2975 7.05323823251491
1.298 7.025724274355999
1.2985 7.0099594364538325
1.299 7.000745123873503
1.2995 6.995685737973246
1.3 6.9940502795187856
1.3005 6.996421314392834
1.301 7.0048579785169105
1.3015 7.023058166260351
1.302 7.055304794052216
1.3025 7.10276584493642
1.303 7.157633329910397
1.3035 7.2015170764930945
1.304 7.214732215762122
1.3045 7.1912089672922805
1.305 7.142241568511063
1.3055 7.085690537634977
1.306 7.034718736182428
1.3065 6.994687693611614
1.307 6.965704789531389
1.3075 6.9455929965057726
1.308 6.93189000433805
1.3085 6.922663276008698
1.309 6.916808033254392
1.3095 6.914077635291757
1.31 6.915332202031517
1.3105 6.9234508587618455
1.311 6.945701765147967
1.3115 6.998897541907904
1.312 7.114298133755272
1.3125 7.3064919511630935
1.313 7.455521364214861
1.3135 7.429050016804454
1.314 7.335827417991852
1.3145 7.268460419909714
1.315 7.232694365293878
1.3155 7.215836154064443
1.316 7.20860253294127
1.3165 7.206130432185868
1.317 7.206092030755053
1.3175 7.20740389342533
1.318 7.209484020191051
1.3185 7.211832820254512
1.319 7.2138235774472035
1.3195 7.214652597535708
1.32 7.2138464719381945
1.3205 7.2122994834508765
1.321 7.2127302954323715
1.3215 7.218192935824756
1.322 7.229437514153273
1.3225 7.243742515030857
1.323 7.256676212092807
1.3235 7.2652398706630175
1.324 7.269117388743688
1.3245 7.269426811428947
1.325 7.267064600284162
1.3255 7.261245455982825
1.326 7.247027851738648
1.3265 7.209711496170633
1.327 7.122758879113433
1.3275 6.9898767723495085
1.328 6.884843764989166
1.3285 6.837800215433311
1.329 6.82139774924453
1.3295 6.8154914029803395
1.33 6.812825411368068
1.3305 6.811163557749668
1.331 6.80983150856749
1.3315 6.808635134993199
1.332 6.807555095006733
1.3325 6.806639259206626
1.333 6.805993844924813
1.3335 6.805809270058892
1.334 6.806498538344827
1.3345 6.809203896289696
1.335 6.817866613458436
1.3355 6.8470954518426455
1.336 6.9379723253045205
1.3365 7.108387010620667
1.337 7.242620532827904
1.3375 7.294884121187137
1.338 7.310915443685469
1.3385 7.3164364072627714
1.339 7.319143515401779
1.3395 7.321122021604848
1.34 7.322983601793871
1.3405 7.324945162900913
1.341 7.327115310917768
1.3415 7.329573884409739
1.342 7.33232837480353
1.3425 7.335246987838285
1.343 7.337939119374728
1.3435 7.33983223168346
1.344 7.3404125560656
1.3445 7.339542348493402
1.345 7.337503450582367
1.3455 7.334790260092476
1.346 7.331870669139852
1.3465 7.329084703790644
1.347 7.32664113005782
1.3475 7.324677500141147
1.348 7.323265441306744
1.3485 7.322431308766487
1.349 7.3222114849102935
1.3495 7.322686838631813
1.35 7.3240162294035445
1.3505 7.326448910815242
1.351 7.330375763056366
1.3515 7.33638059776388
1.352 7.3453667587519265
1.3525 7.358689864306682
1.353 7.378232015362571
1.3535 7.4060731366776915
1.354 7.443409510217575
1.3545 7.488838343844743
1.355 7.5371512170320285
1.3555 7.5801317223583995
1.356 7.608805074076645
1.3565 7.616351196543154
1.357 7.600483428658692
1.3575 7.564979210625785
1.358 7.517787671241876
1.3585 7.46673730383394
1.359 7.417409562821693
1.3595 7.3738400945781075
1.36 7.338829976137213
1.3605 7.313091363855038
1.361 7.295171474689389
1.3615 7.282755639176821
1.362 7.2738003303462095
1.3625 7.26689605490403
1.363 7.261153389431212
1.3635 7.256051180849814
1.364 7.251310167224742
1.3645 7.246789059739213
1.365 7.2424378864207055
1.3655 7.238252458274345
1.366 7.2342581162314294
1.3665 7.230509335445933
1.367 7.227110453422676
1.3675 7.22424866218264
1.368 7.222285950657247
1.3685 7.2217943597453695
1.369 7.223390464440532
1.3695 7.227188844224366
1.37 7.232240179511773
1.3705 7.236689463665235
1.371 7.238670215083229
1.3715 7.2373570648608245
1.372 7.233200493855624
1.3725 7.226890000396465
1.373 7.218401847336334
1.3735 7.207973408782455
1.374 7.196988811054184
1.3745 7.1869984822986686
1.375 7.178659686846555
1.3755 7.1718296679130775
1.376 7.166100935738215
1.3765 7.161144196404401
1.377 7.156785577729688
1.3775 7.152996502770857
1.378 7.149871802450838
1.3785 7.147658416413301
1.379 7.146808274512147
1.3795 7.148035347028654
1.38 7.152185581962642
1.3805 7.159440606633363
1.381 7.167850568397895
1.3815 7.173712424624644
1.382 7.176661298553783
1.3825 7.181543206809606
1.383 7.188202175043895
1.3835 7.186411024734986
1.384 7.1692308958349455
1.3845 7.142477958204004
1.385 7.115890108855461
1.3855 7.09432197492957
1.386 7.078179327334136
1.3865 7.066198934110052
1.387 7.056985383570701
1.3875 7.049491153057239
1.388 7.043054907452526
1.3885 7.037298118594824
1.389 7.0320154870272935
1.3895 7.02709892040714
1.39 7.0224941835401795
1.3905 7.01818785141982
1.391 7.014221923969777
1.3915 7.01066705253976
1.392 7.007670251024229
1.3925 7.00544998998804
1.393 7.004319870454016
1.3935 7.004688071288267
1.394 7.007106349335122
1.3945 7.012260158312045
1.395 7.020838620096627
1.3955 7.033113885309613
1.396 7.0484378127154015
1.3965 7.065256101962626
1.397 7.081681464257895
1.3975 7.096242012775861
1.398 7.107950313499733
1.3985 7.115960372204419
1.399 7.119558558751668
1.3995 7.118728129172937
1.4 7.114227781672324
1.4005 7.107007429265207
1.401 7.097516948728784
1.4015 7.085608787522481
1.402 7.0710880290338585
1.4025 7.054206872072409
1.403 7.03595482702026
1.4035 7.017724087088985
1.404 7.000855797987501
1.4045 6.986084948408176
1.405 6.973471834578638
1.4055 6.962605946840234
1.406 6.952959683518626
1.4065 6.944165567686517
1.407 6.936001291942991
1.4075 6.928324837247971
1.408 6.920879639151743
1.4085 6.9134106815053
1.409 6.905832884419584
1.4095 6.898409439119097
1.41 6.891493309247669
1.4105 6.885260663704211
1.411 6.879695435105734
1.4115 6.874685815667136
1.412 6.870107709490418
1.4125 6.86588381974748
1.413 6.861954734947573
1.4135 6.858287782159276
1.414 6.854875757552395
1.4145 6.851748849958022
1.415 6.848981799497909
1.4155 6.846733157870513
1.416 6.845380761096464
1.4165 6.845711241104532
1.417 6.849423081510598
1.4175 6.860175753482477
1.418 6.885747151958626
1.4185 6.940847910701668
1.419 7.042310868307362
1.4195 7.178692842530263
1.42 7.29362748421119
1.4205 7.350832298203694
1.421 7.3615223062544635
1.4215 7.348174277918486
1.422 7.327170225332062
1.4225 7.3084575411920705
1.423 7.2975387162143965
1.4235 7.297520179256186
1.424 7.311415184308305
1.4245 7.343324864544669
1.425 7.397534012812501
1.4255 7.475160968976819
1.426 7.570637745063025
1.4265 7.671362989793454
1.427 7.761214554529338
1.4275 7.823907244281796
1.428 7.846098630038875
1.4285 7.822467882699212
1.429 7.7593841265033605
1.4295 7.670249496568805
1.43 7.5664825654769325
1.4305 7.452277506800745
1.431 7.326335741493774
1.4315 7.188792762201344
1.432 7.050283419702693
1.4325 6.9310656881348995
1.433 6.845365113423969
1.4335 6.791911178475986
1.434 6.760921293071379
1.4345 6.743151743270462
1.435 6.732622068829829
1.4355 6.7260153787959345
1.436 6.721586696256714
1.4365 6.718387593523484
1.437 6.715809117207285
1.4375 6.7133941127302
1.438 6.710808367293855
1.4385 6.707901361447436
1.439 6.704739362069945
1.4395 6.701493133355885
1.44 6.698340591137291
1.4405 6.695411032295994
1.441 6.692775403623499
1.4415 6.690481607721407
1.442 6.688542527758094
1.4425 6.686966328160442
1.443 6.685776304612154
1.4435 6.685051848186663
1.444 6.684999504042584
1.4445 6.686083301203307
1.445 6.689330371450443
1.4455 6.697032790688248
1.446 6.714186109185991
1.4465 6.751028672739586
1.447 6.824542791755349
1.4475 6.948434677685287
1.448 7.101119390743894
1.4485 7.221513953909274
1.449 7.276340184797314
1.4495 7.282655555320079
1.45 7.266882620244123
1.4505 7.2446708866618765
1.451 7.222778701019538
1.4515 7.203571875172954
1.452 7.187301752497192
1.4525 7.173219754102337
1.453 7.160337757733028
1.4535 7.147882734653387
1.454 7.13543592327354
1.4545 7.122839778378686
1.455 7.1100530940883795
1.4555 7.0969642217100395
1.456 7.083209100355753
1.4565 7.067960139862914
1.457 7.049807807866256
1.4575 7.026755440766132
1.458 6.996305068405197
1.4585 6.956344134012855
1.459 6.906843869809756
1.4595 6.8516089107650275
1.46 6.797718127127694
1.4605 6.752326895885614
1.461 6.7191488344937715
1.4615 6.697646424747332
1.462 6.684760611177823
1.4625 6.677215589991154
1.463 6.672630096285995
1.4635 6.669595219945509
1.464 6.667373944546434
1.4645 6.665622498383223
1.465 6.664190699577719
1.4655 6.663028524687648
1.466 6.662140663767478
1.4665 6.661567052182115
1.467 6.661382990162852
1.4675 6.6617400500118675
1.468 6.662917742515309
1.4685 6.665423676968103
1.469 6.670032839985065
1.4695 6.677673552521068
1.47 6.688913013602796
1.4705 6.703186473879694
1.471 6.718386041978024
1.4715 6.731512896513586
1.472 6.740188601163559
1.4725 6.743738527699951
1.473 6.74331565800927
1.4735 6.740909587552042
1.474 6.738465542894878
1.4745 6.737384364577777
1.475 6.738678877060715
1.4755 6.743377976605262
1.476 6.752938908223862
1.4765 6.769607639037798
1.477 6.796614773046955
1.4775 6.837795419265967
1.478 6.895605276400221
1.4785 6.9664043259318715
1.479 7.036145008928238
1.4795 7.08484132297547
1.48 7.1007227817020295
1.4805 7.087986501975499
1.481 7.0599393125546905
1.4815 7.02870562297048
1.482 7.000905443940369
1.4825 6.978487321604638
1.483 6.960993245305743
1.4835 6.947268636186254
1.484 6.936206964583541
1.4845 6.926975009473039
1.485 6.919022301898553
1.4855 6.912097642580679
1.486 6.906234647329952
1.4865 6.901719312057041
1.487 6.89899741062819
1.4875 6.898492070763004
1.488 6.900295910440703
1.4885 6.903835530576553
1.489 6.907761515960051
1.4895 6.910434115204439
1.49 6.910779842300401
1.4905 6.908844881003458
1.491 6.905459092801547
1.4915 6.901504478555984
1.492 6.897249683356526
1.4925 6.892318115127083
1.493 6.8858363746097
1.4935 6.876377183585945
1.494 6.862104630059368
1.4945 6.84181573573199
1.495 6.816942970400183
1.4955 6.791932927190836
1.496 6.7715828797990865
1.4965 6.758532159390653
1.497 6.753418666211879
1.4975 6.755910098152811
1.498 6.764728922503045
1.4985 6.77623132424877
1.499 6.784165011518689
1.4995 6.784150271498391
1.5 6.777869543612813
1.5005 6.769651897789095
1.501 6.76212540548437
1.5015 6.755942375179049
1.502 6.750912806577852
1.5025 6.746714788743881
1.503 6.7431126898761695
1.5035 6.739984736076635
1.504 6.737314704187997
1.5045 6.7351767741112125
1.505 6.733693243266798
1.5055 6.7329306271965175
1.506 6.732639343078751
1.5065 6.732022470070677
1.507 6.7300306374064744
1.5075 6.726542712245554
1.508 6.723077413630684
1.5085 6.721527892737522
1.509 6.722133152267113
1.5095 6.723078131450015
1.51 6.722048195662029
1.5105 6.718213905321
1.511 6.712613724991386
1.5115 6.706877816044208
1.512 6.702064359183795
1.5125 6.698560436693186
1.513 6.696436271511982
1.5135 6.695804223742173
1.514 6.696962894654459
1.5145 6.700585245446095
1.515 6.707751651811864
1.5155 6.719543501240715
1.516 6.735407761089829
1.5165 6.751302889892741
1.517 6.762152519835369
1.5175 6.766839281308434
1.518 6.7677327881972
1.5185 6.767522881905957
1.519 6.768211114919555
1.5195 6.771336975452916
1.52 6.777859203895297
1.5205 6.787434684442309
1.521 6.797118090455572
1.5215 6.800241707512233
1.522 6.789594252597079
1.5225 6.767195164163572
1.523 6.743903480145122
1.5235 6.726804108449129
1.524 6.716242322776522
1.5245 6.710214687800041
1.525 6.706965712066
1.5255 6.705387522840653
1.526 6.704879095706464
1.5265 6.705124649071673
1.527 6.705959346398486
1.5275 6.707291974871873
1.528 6.709070431928681
1.5285 6.711263082901232
1.529 6.713861855480782
1.5295 6.716860526699738
1.53 6.720267824451462
1.5305 6.724090535067687
1.531 6.728341795823824
1.5315 6.733018077569361
1.532 6.738056709709828
1.5325 6.74333260976655
1.533 6.7487094106629515
1.5335 6.7540901674750815
1.534 6.759439090668191
1.5345 6.764721313373264
1.535 6.769784250242034
1.5355 6.774320585267501
1.536 6.777883108188319
1.5365 6.77995530955839
1.537 6.780256542731881
1.5375 6.778993294894925
1.538 6.77687354363504
1.5385 6.774708574910297
1.539 6.773073045531771
1.5395 6.772229243897761
1.54 6.772208213559433
1.5405 6.7729527039541795
1.541 6.774364554973583
1.5415 6.776368243343577
1.542 6.778940359973771
1.5425 6.782183762124117
1.543 6.786406133437061
1.5435 6.792148738026174
1.544 6.80002735387296
1.5445 6.810238983598597
1.545 6.821851506942216
1.5455 6.832714850860641
1.546 6.840403394553866
1.5465 6.843609605756062
1.547 6.842456602703769
1.5475 6.837978699729338
1.548 6.831447742680491
1.5485 6.824066610503292
1.549 6.8168301792863355
1.5495 6.810398639392134
1.55 6.805093931241429
1.5505 6.800984609555933
1.551 6.798054560808198
1.5515 6.796323083935618
1.552 6.7957566401022005
1.5525 6.796224090909873
1.553 6.797505516741462
1.5535 6.7993808384608085
1.554 6.801658299178736
1.5545 6.804205894889132
1.555 6.8069462457693435
1.5555 6.809863337754385
1.556 6.813013219852992
1.5565 6.816497952420918
1.557 6.820452057076921
1.5575 6.8250203607730695
1.558 6.830315810452041
1.5585 6.836394828607252
1.559 6.842997743507875
1.5595 6.849188435124145
1.56 6.853246126040973
1.5605 6.853524139987875
1.561 6.849690729563348
1.5615 6.842867763070653
1.562 6.834625712736103
1.5625 6.8262781946225255
1.563 6.818890950077818
1.5635 6.813138339113812
1.564 6.809111000277299
1.5645 6.806459354284407
1.565 6.8047181341175245
1.5655 6.803497669254566
1.566 6.80253517954326
1.5665 6.8016451222402905
1.567 6.800713351486512
1.5675 6.7996656171659415
1.568 6.798459981325419
1.5685 6.79707851982048
1.569 6.795528941529692
1.5695 6.793825124993014
1.57 6.7920042585819145
1.5705 6.790092455859029
1.571 6.788057510622672
1.5715 6.7857554746514355
1.572 6.782986730174415
1.5725 6.77965294826618
1.573 6.775885444024847
1.5735 6.771957735257632
1.574 6.7681215668131545
1.5745 6.764473820779668
1.575 6.760979516539694
1.5755 6.7575520341574
1.576 6.754104634475669
1.5765 6.7505808072293805
1.577 6.7469304726466115
1.5775 6.74311474749143
1.578 6.739119985405019
1.5785 6.734958198570493
1.579 6.730668145675732
1.5795 6.726270120681215
1.58 6.7217690005215625
1.5805 6.717141418841099
1.581 6.712347457412155
1.5815 6.7073479064442525
1.582 6.702141846857006
1.5825 6.696780283978771
1.583 6.691346624508015
1.5835 6.685933190448794
1.584 6.680617392391407
1.5845 6.675441961501236
1.585 6.670434051822508
1.5855 6.66560481808076
1.586 6.660944251427039
1.5865 6.656427321240007
1.587 6.652014377530301
1.5875 6.647659064639689
1.588 6.643330328118593
1.5885 6.639005394337773
1.589 6.634627189130382
1.5895 6.630027523524789
1.59 6.624976959766351
1.5905 6.619342083907095
1.591 6.613236012189028
1.5915 6.606989505124399
1.592 6.600908730042444
1.5925 6.595152342142179
1.593 6.58972848620781
1.5935 6.584583479458819
1.594 6.579666148921437
1.5945 6.574938392992986
1.595 6.570397866514269
1.5955 6.566097339738588
1.596 6.5621655947014625
1.5965 6.558821875150033
1.597 6.5564444774183
1.5975 6.555667242777768
1.598 6.557611112434228
1.5985 6.5643021672092265
1.599 6.579175608249471
1.5995 6.607236232873828
1.6 6.654196896681797
1.6005 6.724171762042974
1.601 6.815371694894028
1.6015 6.912395930268604
1.602 6.985358603504573
1.6025 7.016493476143691
1.603 7.01734449480892
1.6035 7.006886579483729
1.604 6.995362344686485
1.6045 6.985849887162023
1.605 6.978572781398628
1.6055 6.9730183070120875
1.606 6.968663613404186
1.6065 6.965135762097192
1.607 6.962224658152814
1.6075 6.959853802754172
1.608 6.958049707820371
1.6085 6.956924719345861
1.609 6.956535710788214
1.6095 6.95656712709494
1.61 6.955882271997964
1.6105 6.95237815581022
1.611 6.943488278379644
1.6115 6.926832927601661
1.612 6.90029283572265
1.6125 6.862038706186904
1.613 6.811502178565525
1.6135 6.750984537554772
1.614 6.685927902208085
1.6145 6.623445122000043
1.615 6.5693552832344375
1.6155 6.526428378320358
1.616 6.494579679987992
1.6165 6.472049150038624
1.617 6.456524738601167
1.6175 6.445982892799518
1.618 6.438937165381092
1.6185 6.434512109718127
1.619 6.432349209792862
1.6195 6.43260554249295
1.62 6.4361117829283865
1.6205 6.4448489698284
1.621 6.462903137241464
1.6215 6.4977553344434815
1.622 6.559768129755191
1.6225 6.653042152672993
1.623 6.757909055727281
1.6235 6.838378388084121
1.624 6.88031082564527
1.6245 6.895175337095254
1.625 6.897267641467955
1.6255 6.894602794815813
1.626 6.890515731175996
1.6265 6.886168048076553
1.627 6.881863735960663
1.6275 6.877607756819171
1.628 6.87330139539852
1.6285 6.868844478107422
1.629 6.864186128536583
1.6295 6.8593464674042215
1.63 6.854406236610687
1.6305 6.849526446353495
1.631 6.844909240654041
1.6315 6.840703984284668
1.632 6.836958668788022
1.6325 6.833596423180549
1.633 6.830414741683206
1.6335 6.8270694871579485
1.634 6.822922660083212
1.6345 6.816840314479429
1.635 6.806857342356415
1.6355 6.789745903621092
1.636 6.76093494905579
1.6365 6.716455761063949
1.637 6.6583286557696075
1.6375 6.59793812259898
1.638 6.548737879222041
1.6385 6.5160788797990685
1.639 6.497668354140491
1.6395 6.4889530271844835
1.64 6.4861980710248455
1.6405 6.486984197633547
1.641 6.489921362647807
1.6415 6.49425776063605
1.642 6.499591417545642
1.6425 6.505695644143869
1.643 6.512357895301846
1.6435 6.519181119216767
1.644 6.525388763810418
1.6445 6.529896207065456
1.645 6.531967605973956
1.6455 6.531887455272323
1.646 6.530858727570517
1.6465 6.530108392546933
1.647 6.530229466103878
1.6475 6.531239511859446
1.648 6.532958576868158
1.6485 6.535254256646065
1.649 6.538030227366437
1.6495 6.541197186235846
1.65 6.544680049877701
1.6505 6.5484311866632305
1.651 6.5524294118127395
1.6515 6.556692437852155
1.652 6.561278537519985
1.6525 6.566318246457393
1.653 6.572118224168746
1.6535 6.579336982325317
1.654 6.589261579948968
1.6545 6.603958165051062
1.655 6.625933253989182
1.6555 6.657214932022906
1.656 6.6990163737851605
1.6565 6.752021251995942
1.657 6.812855919460287
1.6575 6.864460430342432
1.658 6.878658567845201
1.6585 6.841352020360971
1.659 6.771871952427023
1.6595 6.706424495820975
1.66 6.66515463949625
1.6605 6.645663963639035
1.661 6.638430187428432
1.6615 6.636677588023297
1.662 6.637141486354705
1.6625 6.638486347313596
1.663 6.6402052555892785
1.6635 6.642115608869035
1.664 6.6441587178200185
1.6645 6.646359578513981
1.665 6.648801320285506
1.6655 6.651752988922051
1.666 6.656051644958144
1.6665 6.664482520670501
1.667 6.686600550743333
1.6675 6.75282797789204
1.668 6.935385528404582
1.6685 7.3050250111171335
1.669 7.767377548969164
1.6695 8.125612860584877
1.67 8.320605731600605
1.6705 8.387479223648839
1.671 8.349610369252229
1.6715 8.19676183261786
1.672 7.904270876307492
1.6725 7.499609776135849
1.673 7.113764102587605
1.6735 6.866496259087566
1.674 6.7517214597392785
1.6745 6.708260016649066
1.675 6.693524269677522
1.6755 6.688961026726573
1.676 6.687887104235538
1.6765 6.6879857543699055
1.677 6.688401777898211
1.6775 6.688776604323071
1.678 6.688951105261933
1.6785 6.688869800762508
1.679 6.688543432088548
1.6795 6.688067470284653
1.68 6.687671522396312
1.6805 6.6878324459012495
1.681 6.689489733141156
1.6815 6.694413862890685
1.682 6.705366452823061
1.6825 6.725301713177532
1.683 6.755076669794616
1.6835 6.791528000715592
1.684 6.828897423315129
1.6845 6.862729079451415
1.685 6.891178990795512
1.6855 6.912975344341821
1.686 6.925830820947227
1.6865 6.92777554276148
1.687 6.919200004240593
1.6875 6.903523733645602
1.688 6.885553767424843
1.6885 6.869051972271261
1.689 6.855343326054533
1.6895 6.843296019715464
1.69 6.830489701233444
1.6905 6.81452625523091
1.691 6.7940042310279205
1.6915 6.769168408532235
1.692 6.742292874248039
1.6925 6.717019436610765
1.693 6.69644508482778
1.6935 6.681559355356769
1.694 6.671500545928832
1.6945 6.6647785460770494
1.695 6.660152628931189
1.6955 6.656843209083331
1.696 6.654431587670955
1.6965 6.652710839167338
1.697 6.651586378500515
1.6975 6.651032965095653
1.698 6.651068036925685
1.6985 6.651773555543467
1.699 6.653284685982519
1.6995 6.655834122405877
1.7 6.659789571210612
1.7005 6.665707595892727
1.701 6.674376328822622
1.7015 6.686896342092653
1.702 6.704939203551107
1.7025 6.731339571423267
1.703 6.7705117657058915
1.7035 6.826919784393287
1.704 6.899430983453187
1.7045 6.975753549875283
1.705 7.03711589543047
1.7055 7.0720378751444715
1.706 7.082434489345748
1.7065 7.077494884832215
1.707 7.066235940929878
1.7075 7.054328577824756
1.708 7.0442871601466015
1.7085 7.03661919270407
1.709 7.030964022109349
1.7095 7.026737483319407
1.71 7.023451486553195
1.7105 7.020805918341082
1.711 7.01862802899882
1.7115 7.01685312031294
1.712 7.015476079326175
1.7125 7.014566737509587
1.713 7.014278642192344
1.7135 7.014899039093046
1.714 7.016915685446718
1.7145 7.021082967587303
1.715 7.028476840201049
1.7155 7.040272905248311
1.716 7.056964956699617
1.7165 7.076837990177949
1.717 7.095110269951889
1.7175 7.105361606697854
1.718 7.102351914929277
1.7185 7.082642027315207
1.719 7.044033321587688
1.7195 6.988022909025978
1.72 6.922714981845183
1.7205 6.860767837968241
1.721 6.812190005663132
1.7215 6.780218033662758
1.722 6.762611883448973
1.7225 6.7549213061945705
1.723 6.753035919699898
1.7235 6.75414894180826
1.724 6.756664045008773
1.7245 6.759746820548192
1.725 6.762964532114583
1.7255 6.766091277510543
1.726 6.768996106456737
1.7265 6.771621990545298
1.727 6.773948235155623
1.7275 6.77601436673971
1.728 6.777916112311632
1.7285 6.779857945303012
1.729 6.782207393785003
1.7295 6.785684595415259
1.73 6.791577339136446
1.7305 6.801979325788024
1.731 6.819624720350652
1.7315 6.846917841473963
1.732 6.884041304191162
1.7325 6.927365437891347
1.733 6.9697087531265
1.7335 7.002729831337223
1.734 7.019675532810745
1.7345 7.018221203271888
1.735 7.001642829069945
1.7355 6.977190102444408
1.736 6.951926488926321
1.7365 6.930202189743913
1.737 6.913400503162207
1.7375 6.901286840850836
1.738 6.892921437471872
1.7385 6.887185652784036
1.739 6.8830497916133035
1.7395 6.879702762402252
1.74 6.876616795294097
1.7405 6.873477194272836
1.741 6.870177231979182
1.7415 6.86679830375085
1.742 6.863658506830757
1.7425 6.861169469661173
1.743 6.859645339923978
1.7435 6.859197761988187
1.744 6.859798231857934
1.7445 6.861358796569745
1.745 6.863725290683083
1.7455 6.866713158426266
1.746 6.870136062187259
1.7465 6.8738249332202495
1.747 6.877652583162942
1.7475 6.881506735435312
1.748 6.885287251748937
1.7485 6.88892173086379
1.749 6.892382152042958
1.7495 6.895706351152216
1.75 6.899050129079618
1.7505 6.902755874413233
1.751 6.907474559747219
1.7515 6.914335900906932
1.752 6.925209950425997
1.7525 6.942947840233914
1.753 6.971356196275816
1.7535 7.0140874140166956
1.754 7.071647034139235
1.7545 7.137366835285598
1.755 7.196302823912677
1.7555 7.230869668458353
1.756 7.230246128348129
1.7565 7.195971042146867
1.757 7.14028689295468
1.7575 7.079217455004787
1.758 7.025978312217579
1.7585 6.987430133483657
1.759 6.963995969662254
1.7595 6.952332495967247
1.76 6.948228697097595
1.7605 6.948281650969466
1.761 6.950323151031308
1.7615 6.953172093145933
1.762 6.956244807131092
1.7625 6.959260390087079
1.763 6.962089891554968
1.7635 6.964677114790844
1.764 6.967021252675171
1.7645 6.969169831423417
1.765 6.971240659608822
1.7655 6.973488094513123
1.766 6.9765262146731155
1.7665 6.981840141505319
1.767 6.99280480240023
1.7675 7.015808302764159
1.768 7.057804023974694
1.7685 7.111278327071539
1.769 7.136844569229358
1.7695 7.10737315779298
1.77 7.056784829369513
1.7705 7.025637484477449
1.771 7.0267245268765945
1.7715 7.052191508390442
1.772 7.074662375958723
1.7725 7.065279603594177
1.773 7.034156509758451
1.7735 7.00840397045948
1.774 6.9950061471974765
1.7745 6.98947886775136
1.775 6.9875411508387435
1.7755 6.987016483705079
1.776 6.986970777532256
1.7765 6.987008979187954
1.777 6.98697242581017
1.7775 6.986813037152875
1.778 6.986568677185519
1.7785 6.986313343219822
1.779 6.986190188865684
1.7795 6.98641218134748
1.78 6.987353139829259
1.7805 6.9896183385461095
1.781 6.994056293155052
1.7815 7.001409227365348
1.782 7.01148007311664
1.7825 7.0223148758943
1.783 7.030493840224996
1.7835 7.032951672672241
1.784 7.02909563242842
1.7845 7.021234330325565
1.785 7.012811822635849
1.7855 7.006229098142895
1.786 7.002158174761191
1.7865 7.000177189181341
1.787 6.999579385662666
1.7875 6.999763949145751
1.788 7.000341626906697
1.7885 7.001072653709179
1.789 7.001855060839104
1.7895 7.002686948058844
1.79 7.003685667870404
1.7905 7.00509150268067
1.791 7.007250615874914
1.7915 7.010433373473183
1.792 7.014500545342236
1.7925 7.018541490923481
1.793 7.020959958654262
1.7935 7.020240375297878
1.794 7.015995265803283
1.7945 7.009409556762965
1.795 7.0024649819488
1.7955 6.9967050919926175
1.796 6.992633302052119
1.7965 6.990038421702642
1.797 6.988502265848916
1.7975 6.987674982661253
1.798 6.987327238343036
1.7985 6.987337739695312
1.799 6.987624538920572
1.7995 6.988159550297733
1.8 6.988978811887638
1.8005 6.9902633920822135
1.801 6.992551058741367
1.8015 6.9972261019361985
1.802 7.007786592962558
1.8025 7.032510585139504
1.803 7.0879029170887184
1.8035 7.194630607705558
1.804 7.348856231085054
1.8045 7.485623133051761
1.805 7.512463235781179
1.8055 7.4038928221883795
1.806 7.219323611716033
1.8065 7.03161718012958
1.807 6.876877817695315
1.8075 6.758974896649435
1.808 6.668558706613873
1.8085 6.59446288749318
1.809 6.528432718219336
1.8095 6.467302784011811
1.81 6.41291399782251
1.8105 6.369361630046266
1.811 6.338771755177217
1.8115 6.319752912344133
1.812 6.308906248217846
1.8125 6.302903832829855
1.813 6.299438384405655
1.8135 6.297218448687434
1.814 6.295639753465948
1.8145 6.294454090214793
1.815 6.293535939319082
1.8155 6.292802423200041
1.816 6.292205155685552
1.8165 6.291775354743716
1.817 6.291586668603725
1.8175 6.291736569936478
1.818 6.292298762800336
1.8185 6.2932491525347904
1.819 6.294457052846723
1.8195 6.2957168180434016
1.82 6.296875443266738
1.8205 6.297942111659631
1.821 6.299212557934667
1.8215 6.301323506665333
1.822 6.305324803387138
1.8225 6.31269703949017
1.823 6.325366629350422
1.8235 6.346046463574708
1.824 6.379897394797385
1.8245 6.438596588256696
1.825 6.544217074783858
1.8255 6.710682311696108
1.826 6.882804196266476
1.8265 6.977870403650459
1.827 7.00643536359154
1.8275 7.0108996386397715
1.828 7.010381303881242
1.8285 7.009633098416637
1.829 7.009367187812873
1.8295 7.0095218488887125
1.83 7.009964374013861
1.8305 7.0105709600771045
1.831 7.011211847140403
1.8315 7.011415912912988
1.832 7.008551854458353
1.8325 6.987142265826633
1.833 6.875564158423859
1.8335 6.583964473856686
1.834 6.354277660134053
1.8345 6.283764518061935
1.835 6.266747986423765
1.8355 6.262216848660063
1.836 6.260947228549774
1.8365 6.260778846755641
1.837 6.261132014628543
1.8375 6.261859497884811
1.838 6.262943724934476
1.8385 6.264403751625179
1.839 6.266153445576195
1.8395 6.268009909391188
1.84 6.2697477863507745
1.8405 6.271240932502628
1.841 6.272412694003985
1.8415 6.273073800262865
1.842 6.272900398485169
1.8425 6.271713862278864
1.843 6.269682316891205
1.8435 6.267278678738758
1.844 6.265000714151129
1.8445 6.2631834052845
1.845 6.26197499935435
1.8455 6.261429073540971
1.846 6.26160716671857
1.8465 6.262637248586677
1.847 6.264738403363881
1.8475 6.268258422150725
1.848 6.2736414288318345
1.8485 6.2812843908623845
1.849 6.291120634338021
1.8495 6.302106154452516
1.85 6.312203109579731
1.8505 6.319342296954509
1.851 6.322456912256757
1.8515 6.3213032480664415
1.852 6.316029036227271
1.8525 6.307742073228815
1.853 6.29886664871069
1.8535 6.2918596929536
1.854 6.287694870398215
1.8545 6.285864404700555
1.855 6.285418373591045
1.8555 6.285639478348215
1.856 6.286158660222276
1.8565 6.286827013547174
1.857 6.287630955795181
1.8575 6.288612503317338
1.858 6.289873035413174
1.8585 6.291542558680454
1.859 6.293820685619992
1.8595 6.297059727578705
1.86 6.3019794192436285
1.8605 6.310168181946174
1.861 6.324981842740418
1.8615 6.3522558365199595
1.862 6.397964380128321
1.8625 6.4585293874977845
1.863 6.51074850398052
1.8635 6.52442182708647
1.864 6.4941654159682605
1.8645 6.443788948076899
1.865 6.398711863879824
1.8655 6.3690887295209935
1.866 6.35361325183148
1.8665 6.347335173200281
1.867 6.345935490039435
1.8675 6.346774654036246
1.868 6.3485446004067105
1.8685 6.3506870316811
1.869 6.352987209982804
1.8695 6.355384782440834
1.87 6.357876025874249
1.8705 6.3604926474296635
1.871 6.3632756963128285
1.8715 6.366354034071205
1.872 6.370060073759588
1.8725 6.37525356414623
1.873 6.383812825278569
1.8735 6.399003430995802
1.874 6.424583104526346
1.8745 6.460821355696258
1.875 6.4979708402737115
1.8755 6.519015902165097
1.876 6.515788925119872
1.8765 6.4938058005967365
1.877 6.463208715417921
1.8775 6.434213194513721
1.878 6.413985037371272
1.8785 6.403299784244491
1.879 6.399024560142286
1.8795 6.398180851514103
1.88 6.399073166175634
1.8805 6.400933930108301
1.881 6.403428345066961
1.8815 6.406412552692749
1.882 6.409820981634243
1.8825 6.413685063398353
1.883 6.418181096528788
1.8835 6.423818824640539
1.884 6.431781931160471
1.8845 6.444195794742103
1.885 6.463442527680043
1.8855 6.489066601351527
1.886 6.5151401449940805
1.8865 6.5339305600181445
1.887 6.540420824616812
1.8875 6.532017192671115
1.888 6.511240738056503
1.8885 6.488279444538125
1.889 6.472105060912161
1.8895 6.464034474170096
1.89 6.461399711321065
1.8905 6.461690473815797
1.891 6.463515637666322
1.8915 6.4662333299336785
1.892 6.469535700704749
1.8925 6.473229691780143
1.893 6.477184860864173
1.8935 6.481299097832966
1.894 6.48554477858809
1.8945 6.490011542840178
1.895 6.495022695152751
1.8955 6.501299294086086
1.896 6.510136001482324
1.8965 6.523405571213204
1.897 6.542847225927669
1.8975 6.5684592287786545
1.898 6.59664924473397
1.8985 6.6207629395448615
1.899 6.6348716706550634
1.8995 6.63720841426565
1.9 6.629576967783007
1.9005 6.615215446578238
1.901 6.597904456815095
1.9015 6.581477824648945
1.902 6.568784952995029
1.9025 6.560819327369942
1.903 6.556998909558307
1.9035 6.556152184335599
1.904 6.557275042625755
1.9045 6.559676958898268
1.905 6.562872633701635
1.9055 6.566498292657006
1.906 6.5702632529001805
1.9065 6.573928568177814
1.907 6.5773101765862
1.9075 6.580294915029946
1.908 6.582867834773464
1.9085 6.585109782407952
1.909 6.587138655513068
1.9095 6.589046866295672
1.91 6.590891577123457
1.9105 6.592706338643812
1.911 6.594532371360535
1.9115 6.596454731187456
1.912 6.598613741698634
1.9125 6.6012251631445364
1.913 6.604558412796892
1.9135 6.6089047024053
1.914 6.614474803605902
1.9145 6.621325358852903
1.915 6.629302724785588
1.9155 6.6378698284978706
1.916 6.645897470711595
1.9165 6.65166955458426
1.917 6.65351609827828
1.9175 6.65096672378449
1.918 6.645413864368636
1.9185 6.639286262520534
1.919 6.634498932487239
1.9195 6.631716442571643
1.92 6.630684892116789
1.9205 6.630893279784831
1.921 6.631935593779132
1.9215 6.6335891968823715
1.922 6.6357606148684125
1.9225 6.638454470162894
1.923 6.641733853023655
1.9235 6.645723686665916
1.924 6.650655658265625
1.9245 6.656949495396467
1.925 6.665384006118946
1.9255 6.677217871529831
1.926 6.694003326365544
1.9265 6.716583296428323
1.927 6.743122471579414
1.9275 6.7676898827928165
1.928 6.782079794878647
1.9285 6.781186646787684
1.929 6.76718314226171
1.9295 6.747511727219604
1.93 6.729225530552683
1.9305 6.715676964630419
1.931 6.7069753635758245
1.9315 6.701860362350986
1.932 6.698957495965982
1.9325 6.697277167611941
1.933 6.696253837633297
1.9335 6.695606567977992
1.934 6.6952402510326925
1.9345 6.695140764126822
1.935 6.695351928569285
1.9355 6.6959520527300365
1.936 6.697084622746842
1.9365 6.698990284339428
1.937 6.702089555103732
1.9375 6.707007937641568
1.938 6.714535011673665
1.9385 6.725174154174554
1.939 6.738326070290323
1.9395 6.751447031523425
1.94 6.760412247943781
1.9405 6.761615305955046
1.941 6.754332164672992
1.9415 6.741298322623247
1.942 6.726874879047121
1.9425 6.7146355106364295
1.943 6.70602062082103
1.9435 6.700681722283153
1.944 6.6975760796032935
1.9445 6.695787909833823
1.945 6.694744885703396
1.9455 6.694174086772189
1.946 6.693962919503028
1.9465 6.694080478888675
1.947 6.694522222853904
1.9475 6.695296423580266
1.948 6.696437966860798
1.9485 6.698059794813157
1.949 6.7004300325984
1.9495 6.704128672284125
1.95 6.710154628690732
1.9505 6.719816100115296
1.951 6.733875717036201
1.9515 6.7506775104907275
1.952 6.764234500771878
1.9525 6.7650918011780865
1.953 6.747187420805809
1.9535 6.717775481944487
1.954 6.693050169836247
1.9545 6.681925121836923
1.955 6.6822314525678665
1.9555 6.686841547760552
1.956 6.690077257394342
1.9565 6.690591423504945
1.957 6.689567252631927
1.9575 6.6882527496866855
1.958 6.687273230832868
1.9585 6.68685105301572
1.959 6.687061611573829
1.9595 6.687983356472722
1.96 6.689746702216822
1.9605 6.692538265126985
1.961 6.696456958896335
1.9615 6.701227094077216
1.962 6.705837856365435
1.9625 6.708634779804146
1.963 6.708305152377341
1.9635 6.705275159442663
1.964 6.70159831824092
1.9645 6.698846864715146
1.965 6.696756637780713
1.9655 6.694293601408792
1.966 6.691149123216014
1.9665 6.687854078868248
1.967 6.684956700786443
1.9675 6.6826509371069855
1.968 6.680880162392078
1.9685 6.679546850897201
1.969 6.678599079751399
1.9695 6.678048109336447
1.97 6.677963581671206
1.9705 6.678455164624116
1.971 6.679670943348623
1.9715 6.681824586531202
1.972 6.68527120453757
1.9725 6.690620283709424
1.973 6.698805645910874
1.9735 6.710916754760521
1.974 6.72729594210078
1.9745 6.745663316973148
1.975 6.759884578295737
1.9755 6.763037392777092
1.976 6.753891710764976
1.9765 6.7380823160389935
1.977 6.722547158377632
1.9775 6.711007996619373
1.978 6.7038737164681
1.9785 6.70002785051386
1.979 6.6981803040173515
1.9795 6.697401029980804
1.98 6.697142090088586
1.9805 6.697138101920447
1.981 6.697276125987904
1.9815 6.697547279960172
1.982 6.698035097651677
1.9825 6.698936171794444
1.983 6.700640067603648
1.9835 6.7039048205647935
1.984 6.710124313625898
1.9845 6.721582129595485
1.985 6.741214684195998
1.9855 6.770875568663015
1.986 6.807828272486961
1.9865 6.842120088607392
1.987 6.859670914645975
1.9875 6.851672311421859
1.988 6.82228629807313
1.9885 6.785629994973289
1.989 6.754335049833238
1.9895 6.733025176504172
1.99 6.720552992959656
1.9905 6.71399242819412
1.991 6.710801139561323
1.9915 6.709330369001717
1.992 6.708672397409232
1.9925 6.708391059288771
1.993 6.708291254742464
1.9935 6.708306088244371
1.994 6.708441415232856
1.9945 6.708765461966528
1.995 6.709408886673608
1.9955 6.710597510554039
1.996 6.712692426654152
1.9965 6.716202244569296
1.997 6.721704730302123
1.9975 6.729813316219606
1.998 6.741544852202227
1.9985 6.758408750407038
1.999 6.780062005881802
1.9995 6.800559298451243
2.0 6.809883778719226
2.0005 6.80299461741225
2.001 6.785302562233345
2.0015 6.766821081541704
2.002 6.753639121412262
2.0025 6.746351381863641
2.003 6.743136892683492
2.0035 6.742196094545155
2.004 6.7423904407328985
2.0045 6.743098639465596
2.005 6.744025189407375
2.0055 6.745024133126987
2.006 6.746071498058142
2.0065 6.747228947374279
2.007 6.74876683661667
2.0075 6.751642534840108
2.008 6.759387232023381
2.0085 6.78441752315478
2.009 6.864883884402331
2.0095 7.087131436643811
2.01 7.5446385352307095
2.0105 8.107074767772794
2.011 8.240788398632638
2.0115 7.674389059950909
2.012 7.016144738535341
2.0125 6.667183643927516
2.013 6.528012301764401
2.0135 6.47751779330413
2.014 6.468089617615843
2.0145 6.489767108251336
2.015 6.546203283659808
2.0155 6.628395590857006
2.016 6.698392375866848
2.0165 6.73439286357516
2.017 6.748030428159489
2.0175 6.7530800406803175
2.018 6.755770400574057
2.0185 6.758320753202699
2.019 6.7615719373611745
2.0195 6.765924411840353
2.02 6.771458790876307
2.0205 6.7777789492047775
2.021 6.783966414585225
2.0215 6.789144808984045
2.022 6.793275630142932
2.0225 6.79708235591309
2.023 6.800797198667493
2.0235 6.803573534248106
2.024 6.804367765226796
2.0245 6.803059327362354
2.025 6.800565290477883
2.0255 6.798136035815614
2.026 6.79661508318762
2.0265 6.796220705975549
2.027 6.796758251174549
2.0275 6.797918194691376
2.028 6.799426381652645
2.0285 6.801092747586803
2.029 6.802801058338097
2.0295 6.804485857598704
2.03 6.806119807811707
2.0305 6.807706429906108
2.031 6.809267277174556
2.0315 6.810841267761975
2.032 6.812416222112808
2.0325 6.813802288953499
2.033 6.814517953382279
2.0335 6.813890306363644
2.034 6.811810508721297
2.0345 6.809660887764044
2.035 6.80997154665127
2.0355 6.814422894678722
2.036 6.822207267830078
2.0365 6.830351624794672
2.037 6.835585586919472
2.0375 6.836199331411465
2.038 6.832706725283594
2.0385 6.827053609560536
2.039 6.821292360945175
2.0395 6.816724991922718
2.04 6.8137498071499705
2.0405 6.812184566948292
2.041 6.811655021861784
2.0415 6.811812933499589
2.042 6.812416942039465
2.0425 6.8133281636305965
2.043 6.8144696560939435
2.0435 6.815812735132128
2.044 6.817370715643597
2.0445 6.819188260289812
2.045 6.821357392220389
2.0455 6.824062086483271
2.046 6.827617706877397
2.0465 6.832574531708796
2.047 6.839868577997742
2.0475 6.850943221469277
2.048 6.867575716540576
2.0485 6.890720279003012
2.049 6.917821613210742
2.0495 6.940009832356417
2.05 6.941538049518541
2.0505 6.906054600519247
2.051 6.836121818829544
2.0515 6.765555761174228
2.052 6.728914530553118
2.0525 6.735047469706763
2.053 6.77068086333334
2.0535 6.810492479035015
2.054 6.836274474389227
2.0545 6.847811965464863
2.055 6.852170293258534
2.0555 6.854159090030184
2.056 6.855682540827035
2.0565 6.857307460915933
2.057 6.859195525762046
2.0575 6.8614384004252775
2.058 6.864202051301635
2.0585 6.867848922085444
2.059 6.873129486170108
2.0595 6.881206496597785
2.06 6.891894055679658
2.0605 6.892375201722495
2.061 6.827431455402606
2.0615 6.64841922322032
2.062 6.469022880226906
2.0625 6.37126105505808
2.063 6.329071566038299
2.0635 6.316219293140095
2.064 6.325824268212226
2.0645 6.3659095437134985
2.065 6.456032999699457
2.0655 6.601298455398758
2.066 6.7486939224826274
2.0665 6.840591530218446
2.067 6.88288378879698
2.0675 6.901536080459187
2.068 6.910871106294899
2.0685 6.912752086341228
2.069 6.891792103188721
2.0695 6.798562856597221
2.07 6.593473037190196
2.0705 6.385540822213106
2.071 6.2701578730475225
2.0715 6.218225137142288
2.072 6.193465030522618
2.0725 6.179739273383217
2.073 6.17088438998046
2.0735 6.164593324028776
2.074 6.1601974780378415
2.0745 6.15806992398377
2.075 6.159883553869402
2.0755 6.17004994031675
2.076 6.1991134802818015
2.0765 6.269376710660462
2.077 6.4134027226599
2.0775 6.634552250670258
2.078 6.855450667621056
2.0785 6.997362938474585
2.079 7.063190887466868
2.0795 7.079001284339024
2.08 7.043534662952131
2.0805 6.929675377760584
2.081 6.731749443050844
2.0815 6.5151897100726215
2.082 6.353228673582701
2.0825 6.257334214813496
2.083 6.206210666252827
2.0835 6.1806189466807
2.084 6.170200549352322
2.0845 6.171593251569017
2.085 6.187827897946147
2.0855 6.232203068002341
2.086 6.340876726317535
2.0865 6.578687529520118
2.087 6.879027153553554
2.0875 6.961810282966108
2.088 6.912877756346506
2.0885 6.8695344039631
2.089 6.845267319044072
2.0895 6.831561872882225
2.09 6.822885302601473
2.0905 6.816727445794279
2.091 6.812014114762726
2.0915 6.808303670932994
2.092 6.805439715959541
2.0925 6.8034129490958835
2.093 6.802214960536808
2.0935 6.801596320994261
2.094 6.800798820942448
2.0945 6.798804186751959
2.095 6.795420436652109
2.0955 6.79162562635211
2.096 6.788003422545649
2.0965 6.78370091118845
2.097 6.777887408124205
2.0975 6.771036292319562
2.098 6.764219664262051
2.0985 6.758084047849493
2.099 6.752718244562678
2.0995 6.747990488920379
2.1 6.743786935588532
2.1005 6.740095382633167
2.101 6.737049680262797
2.1015 6.734998499544463
2.102 6.734692722926337
2.1025 6.737459443571681
2.103 6.743847045862993
2.1035 6.740554390379901
2.104 6.657030625735779
2.1045 6.447367453094407
2.105 6.279592821989458
2.1055 6.206523106778165
2.106 6.179213763654542
2.1065 6.169863685792451
2.107 6.168732440138748
2.1075 6.1736754375717355
2.108 6.187380619278424
2.1085 6.219687960056324
2.109 6.291057639591284
2.1095 6.412906770974748
2.11 6.536915090563629
2.1105 6.607816603803898
2.111 6.634911029461029
2.1115 6.6426881289514705
2.112 6.643255243055196
2.1125 6.639973702899023
2.113 6.630828472467631
2.1135 6.606945951921973
2.114 6.551011027192513
2.1145 6.456171653945561
2.115 6.353931046038492
2.1155 6.280035432090366
2.116 6.239969364538159
2.1165 6.2253306974163936
2.117 6.231421832084851
2.1175 6.263996642600593
2.118 6.341902369909291
2.1185 6.467253974235612
2.119 6.560950306034669
2.1195 6.582516826377405
2.12 6.577067902390094
2.1205 6.569311448836996
2.121 6.563267913058632
2.1215 6.558611215521419
2.122 6.554829656935669
2.1225 6.551647432330658
2.123 6.548972484411823
2.1235 6.546774837132818
2.124 6.545085247611545
2.1245 6.543929925406741
2.125 6.543306535756888
2.1255 6.543182512291964
2.126 6.543550291076024
2.1265 6.5445036072594105
2.127 6.5461656241043
2.1275 6.548468943136727
2.128 6.550946697632344
2.1285 6.552805789278643
2.129 6.553229301870799
2.1295 6.551797995654485
2.13 6.548685448742742
2.1305 6.5444862782445385
2.131 6.539778149658022
2.1315 6.534940109483675
2.132 6.530221106967422
2.1325 6.52581499017466
2.133 6.521874079237848
2.1335 6.518466253223333
2.134 6.515576043111227
2.1345 6.513160737191201
2.135 6.511208476737845
2.1355 6.5097653756361895
2.136 6.508913546451198
2.1365 6.508718988561527
2.137 6.509219006431697
2.1375 6.510379552867788
2.138 6.512043026864039
2.1385 6.513824856832643
2.139 6.515063975350199
2.1395 6.515054439607439
2.14 6.513411816938274
2.1405 6.510300017102689
2.141 6.50624627887403
2.1415 6.501838129632028
2.142 6.497441650455305
2.1425 6.493026488970606
2.143 6.4882249870078175
2.1435 6.482801774656974
2.144 6.4770822753385575
2.1445 6.471724238376328
2.145 6.467196279514799
2.1455 6.46354654090467
2.146 6.460581011318715
2.1465 6.458113190271178
2.147 6.4560151348699195
2.1475 6.454220198150819
2.148 6.452654237488098
2.1485 6.451217413801138
2.149 6.449780004777627
2.1495 6.44824057111171
2.15 6.446576208763044
2.1505 6.444807816990754
2.151 6.442971533271915
2.1515 6.441092348999228
2.152 6.439185293933968
2.1525 6.437242987874812
2.153 6.435245987937134
2.1535 6.433161097916673
2.154 6.4310361731816785
2.1545 6.429040662281413
2.155 6.427453648159278
2.1555 6.4265887844543785
2.156 6.426707495153683
2.1565 6.427962797588548
2.157 6.430325501031931
2.1575 6.433488577654042
2.158 6.436691413832004
2.1585 6.438772836695022
2.159 6.438636620668498
2.1595 6.435873184319724
2.16 6.430965636896693
2.1605 6.424886742794411
2.161 6.418554903274395
2.1615 6.412565177280734
2.162 6.407249382542761
2.1625 6.402780070866142
2.163 6.399203625074381
2.1635 6.396455675095015
2.164 6.39439118545324
2.1645 6.392863024691343
2.165 6.391751124475484
2.1655 6.390979249046384
2.166 6.390531376777026
2.1665 6.390428925864092
2.167 6.390729567089813
2.1675 6.391494388642655
2.168 6.392725289657828
2.1685 6.394305203854318
2.169 6.395954303378898
2.1695 6.397322005919922
2.17 6.3981334635100735
2.1705 6.398247594884377
2.171 6.397638236696998
2.1715 6.396283946348976
2.172 6.394224349308691
2.1725 6.391618792883398
2.173 6.388739056599802
2.1735 6.38588343778135
2.174 6.383265147119485
2.1745 6.381025231566935
2.175 6.3792569288237795
2.1755 6.3780204514356535
2.176 6.377327017835857
2.1765 6.377173127552505
2.177 6.377550095715894
2.1775 6.3784882376030145
2.178 6.380086516886636
2.1785 6.382480637626698
2.179 6.3857947215473585
2.1795 6.3900262342439484
2.18 6.394944199470106
2.1805 6.39999442804421
2.181 6.4043860017809715
2.1815 6.407333305995436
2.182 6.408399631375581
2.1825 6.407441312506406
2.183 6.404251015058754
2.1835 6.398796438901775
2.184 6.391758443844519
2.1845 6.38442954152561
2.185 6.377945245347083
2.1855 6.372777507646616
2.186 6.368836722016835
2.1865 6.365802447151521
2.187 6.363399117236116
2.1875 6.361441616389539
2.188 6.359830152357824
2.1885 6.358509328643774
2.189 6.3574577745733185
2.1895 6.356691941094829
2.19 6.356277994362665
2.1905 6.356321867271585
2.191 6.356954562254855
2.1915 6.358278081667426
2.192 6.360310847512067
2.1925 6.362860125677533
2.193 6.365292316968373
2.1935 6.3664973123390505
2.194 6.365418300876079
2.1945 6.36179989327906
2.195 6.3563934632127514
2.1955 6.350441345279768
2.196 6.344935894686855
2.1965 6.3403401379131035
2.197 6.336704458758702
2.1975 6.333924268265499
2.198 6.331852320120748
2.1985 6.330390925279299
2.199 6.329514685239086
2.1995 6.329293996244522
2.2 6.329883771385794
2.2005 6.331473072144255
2.201 6.334259288117722
2.2015 6.33834818548828
2.202 6.343528525933599
2.2025 6.348876806459544
2.203 6.352529504130003
2.2035 6.3523663732250855
2.204 6.347553440208265
2.2045 6.339346369788774
2.205 6.3302467269991025
2.2055 6.322354213110086
2.206 6.316512248762581
2.2065 6.312512910470917
2.207 6.3097614443818015
2.2075 6.307750410031919
2.208 6.306164463863907
2.2085 6.304863976397152
2.209 6.303785946780537
2.2095 6.302930851555307
2.21 6.302318422465016
2.2105 6.302011959388033
2.211 6.302179668433783
2.2115 6.303207584138364
2.212 6.306001713954088
2.2125 6.312438919406348
2.213 6.325863946240951
2.2135 6.350442401439712
2.214 6.387415080943488
2.2145 6.429543433441128
2.215 6.46130959610574
2.2155 6.4684684529690974
2.216 6.448706555540263
2.2165 6.412438388244651
2.217 6.373753695637098
2.2175 6.341520996056956
2.218 6.318083378709912
2.2185 6.302356057665389
2.219 6.292278022245683
2.2195 6.285881277275876
2.22 6.281672707551837
2.2205 6.278713705500089
2.221 6.27648465490443
2.2215 6.27474577580858
2.222 6.2734151060247845
2.2225 6.272522972427285
2.223 6.272240163887459
2.2235 6.272944626524885
2.224 6.275295019715874
2.2245 6.280179534494956
2.225 6.288294200657474
2.2255 6.29911239251827
2.226 6.30985010158554
2.2265 6.316006813297309
2.227 6.31399462188435
2.2275 6.303754222405693
2.228 6.288898574224722
2.2285 6.274159392085546
2.229 6.2625038129093396
2.2295 6.254391010090278
2.23 6.248935729138059
2.2305 6.2451187709130815
2.231 6.242251804961632
2.2315 6.239989699883918
2.232 6.238182308181995
2.2325 6.236808785217147
2.233 6.23594088483443
2.2335 6.235803192389883
2.234 6.2369239081876815
2.2345 6.24047592205675
2.235 6.248800133023415
2.2355 6.265799658951205
2.236 6.2961838809478925
2.2365 6.341734143879186
2.237 6.394632084448953
2.2375 6.4344703301872554
2.238 6.438577358206998
2.2385 6.401715684035861
2.239 6.3423352480308575
2.2395 6.286031450575318
2.24 6.246155788566415
2.2405 6.222164905688127
2.241 6.208310666146272
2.2415 6.199741282005163
2.242 6.193709152810098
2.2425 6.188923482703053
2.243 6.184835424704789
2.2435 6.181230454447523
2.244 6.1780595457105365
2.2445 6.175340685532373
2.245 6.173165631666843
2.2455 6.171733794493524
2.246 6.171454461412961
2.2465 6.173070041974287
2.247 6.177677955335585
2.2475 6.1862375330747374
2.248 6.198223329542173
2.2485 6.210231667527734
2.249 6.216964801065967
2.2495 6.214974311151676
2.25 6.205191006711337
2.2505 6.191269135221048
2.251 6.176725277383075
2.2515 6.163751430570625
2.252 6.153432156891932
2.2525 6.145893332038717
2.253 6.140582289847901
2.2535 6.1367546301835185
2.254 6.133828983219648
2.2545 6.131456694784354
2.255 6.1294583249165
2.2555 6.127762251575095
2.256 6.126353322000049
2.2565 6.125262815178675
2.257 6.124583254595431
2.2575 6.124482569557048
2.258 6.125245866480468
2.2585 6.127347226001455
2.259 6.131508669200367
2.2595 6.138648762133955
2.26 6.1494806395833335
2.2605 6.163466005595956
2.261 6.177611585621057
2.2615 6.186606060702176
2.262 6.185561648325694
2.2625 6.173648560300209
2.263 6.1549265900561805
2.2635 6.135397413204294
2.264 6.119266670428156
2.2645 6.1078298383234335
2.265 6.100349363920029
2.2655 6.095497135674479
2.266 6.092174025396523
2.2665 6.089719588015401
2.267 6.087806395592183
2.2675 6.086279727979696
2.268 6.085075341785493
2.2685 6.084181508734646
2.269 6.0836428653581995
2.2695 6.083589879106529
2.27 6.084316441198694
2.2705 6.086407230116831
2.271 6.090843186884411
2.2715 6.098889254185452
2.272 6.111338674968548
2.2725 6.126938253563234
2.273 6.1412099710212855
2.2735 6.148088546940058
2.274 6.14425895733454
2.2745 6.131819522204778
2.275 6.1161290423483985
2.2755 6.101922234550266
2.276 6.091452290207136
2.2765 6.0848142500967795
2.277 6.081095483536317
2.2775 6.079248692625854
2.278 6.078505886550089
2.2785 6.078417488880912
2.279 6.078752849660703
2.2795 6.0794123280292895
2.28 6.080367481017274
2.2805 6.081625076378098
2.281 6.083233195423449
2.2815 6.08530396773086
2.282 6.088063276608927
2.2825 6.091950252179319
2.283 6.097701787008757
2.2835 6.106298031879406
2.284 6.11854490419154
2.2845 6.134146357553356
2.285 6.150491437707108
2.2855 6.162634602657472
2.286 6.1657638968000095
2.2865 6.158974977091321
2.287 6.1463997234287815
2.2875 6.133903665030654
2.288 6.12497375355112
2.2885 6.119926307260937
2.289 6.117633125759215
2.2895 6.117022499210486
2.29 6.117430795715234
2.2905 6.11850025947854
2.291 6.120048062161646
2.2915 6.121973274937278
2.292 6.124249824742576
2.2925 6.126901928012896
2.293 6.130019665430436
2.2935 6.133786396473801
2.294 6.138459479034686
2.2945 6.144288145379881
2.295 6.151278833658874
2.2955 6.158945518596027
2.296 6.166085096501326
2.2965 6.17102364328355
2.297 6.172522174009502
2.2975 6.1707057986982425
2.298 6.166947533373457
2.2985 6.162863356435579
2.299 6.159462074861788
2.2995 6.157046722035678
2.3 6.155554010332412
2.3005 6.1547654957903815
2.301 6.154464704697301
2.3015 6.154463110436839
2.302 6.154624465156968
2.3025 6.15488758957405
2.303 6.155286596977203
2.3035 6.155900314326856
2.304 6.156816500885754
2.3045 6.1580547160370385
2.305 6.159538616357746
2.3055 6.161089574099818
2.306 6.162439481653171
2.3065 6.163363657033046
2.307 6.163828660388348
2.3075 6.1640269565217
2.308 6.164249331265075
2.3085 6.164718247119137
2.309 6.165526065713283
2.3095 6.166687707689655
2.31 6.1681886690953105
2.3105 6.17003900462604
2.311 6.172274314310816
2.3115 6.17496908487566
2.312 6.178256280494252
2.3125 6.182390806859494
2.313 6.1877775775322155
2.3135 6.1950606072723735
2.314 6.205135211392439
2.3145 6.219136043761513
2.315 6.23808229595683
2.3155 6.261947667918419
2.316 6.288099367969164
2.3165 6.310244889040061
2.317 6.320273418023301
2.3175 6.313227054197527
2.318 6.29143711530815
2.3185 6.263062302384111
2.319 6.236464881396063
2.3195 6.216102789716374
2.32 6.202524381966707
2.3205 6.194310337523924
2.321 6.189661931450606
2.3215 6.18713402994721
2.322 6.185801887568053
2.3225 6.185144039595291
2.323 6.184892503880609
2.3235 6.184928313877562
2.324 6.185198560318573
2.3245 6.1857060386999025
2.325 6.186483544865145
2.3255 6.187606354636675
2.326 6.1892553620681765
2.3265 6.191801952012937
2.327 6.195957865593836
2.3275 6.202930303595333
2.328 6.214439555614647
2.3285 6.232279269541226
2.329 6.256942265944084
2.3295 6.28555613485121
2.33 6.311551494455016
2.3305 6.328299073485154
2.331 6.333360523172575
2.3315 6.3278808255181636
2.332 6.313977100378808
2.3325 6.29448784050065
2.333 6.273396066776098
2.3335 6.254573005154092
2.334 6.2400671359612945
2.3345 6.230019251341971
2.335 6.223563846305875
2.3355 6.219667969246953
2.336 6.217497742677694
2.3365 6.216476135736678
2.337 6.216224047753321
2.3375 6.216489400616779
2.338 6.217098563239573
2.3385 6.217954157138872
2.339 6.21898922411263
2.3395 6.220165398908551
2.34 6.221456157038992
2.3405 6.2228635279758775
2.341 6.224403859894125
2.3415 6.226093834933283
2.342 6.227922415620651
2.3425 6.22983750166662
2.343 6.231749023842382
2.3435 6.23357058734211
2.344 6.235235745974124
2.3445 6.23668175269382
2.345 6.237819805082407
2.3455 6.238544751288086
2.346 6.238809110797759
2.3465 6.238644265869087
2.347 6.238085184940426
2.3475 6.237146999821458
2.348 6.235878569761243
2.3485 6.234424048471754
2.349 6.232976042461497
2.3495 6.231714400551758
2.35 6.230770752024861
2.3505 6.230210217514629
2.351 6.230065735559502
2.3515 6.230320756814998
2.352 6.230948808250342
2.3525 6.231903156835124
2.353 6.233134138680092
2.3535 6.23458693824731
2.354 6.236212998682903
2.3545 6.237929175042729
2.355 6.239574297349038
2.3555 6.240942362165668
2.356 6.24184845144755
2.3565 6.242231512870229
2.357 6.242165556283871
2.3575 6.24178749113119
2.358 6.24130396219807
2.3585 6.240878994058526
2.359 6.240615889659794
2.3595 6.240569789218269
2.36 6.240777560617876
2.3605 6.241299086303589
2.361 6.242203807835728
2.3615 6.24356455219264
2.362 6.245458469732845
2.3625 6.247963354506317
2.363 6.251137960553939
2.3635 6.254987183037433
2.364 6.259410775965555
2.3645 6.26418161378986
2.365 6.268896373107698
2.3655 6.272957675057138
2.366 6.275581835269516
2.3665 6.276043393098949
2.367 6.274261250388617
2.3675 6.271029955884825
2.368 6.2674626103019255
2.3685 6.264342986792069
2.369 6.26194478056219
2.3695 6.260271526410409
2.37 6.259281895603723
2.3705 6.258948692800195
2.371 6.259292912567848
2.3715 6.2603470271552455
2.372 6.262149288546094
2.3725 6.264606504962223
2.373 6.267356939198833
2.3735 6.26979440264711
2.374 6.2714735313621235
2.3745 6.272545181942159
2.375 6.2736339634198695
2.3755 6.275174653463309
2.376 6.277017909570572
2.3765 6.278542464244
2.377 6.279108200918036
2.3775 6.278483556483947
2.378 6.277054507153697
2.3785 6.275501406648316
2.379 6.2743803265147475
2.3795 6.273936175009882
2.38 6.274218843688719
2.3805 6.275199030803214
2.381 6.276842256586899
2.3815 6.279136164290713
2.382 6.282096151052717
2.3825 6.285727620499814
2.383 6.2899492192762105
2.3835 6.294504132206126
2.384 6.29899228335463
2.3845 6.303144381164652
2.385 6.3071032811181675
2.3855 6.311526545436771
2.386 6.31727188066909
2.3865 6.324613079400266
2.387 6.3321710682658745
2.3875 6.337216798256672
2.388 6.338158983203534
2.3885 6.336187041788031
2.389 6.33372338253839
2.3895 6.332248280961864
2.39 6.331973960919366
2.3905 6.332636274191345
2.391 6.333985046685338
2.3915 6.33585359818403
2.392 6.338074248941445
2.3925 6.340474832448341
2.393 6.342891503523501
2.3935 6.345191403302407
2.394 6.347324891633035
2.3945 6.349328404156656
2.395 6.351327238631215
2.3955 6.353518483172972
2.396 6.356087565251312
2.3965 6.359062818195359
2.397 6.362218771749897
2.3975 6.3651226259491365
2.398 6.367444381878813
2.3985 6.369118689859788
2.399 6.370284809417895
2.3995 6.371092217276991
2.4 6.371627420709925
2.4005 6.371967105365537
2.401 6.37218290373785
2.4015 6.372350257913841
2.402 6.372529583490231
2.4025 6.372756581397922
2.403 6.373036015731922
2.4035 6.373395927926993
2.404 6.373876113427765
2.4045 6.3745186667421025
2.405 6.375359069199779
2.4055 6.376404023509278
2.406 6.377652066407012
2.4065 6.379083634786684
2.407 6.380684538211905
2.4075 6.382438440216121
2.408 6.384342368423737
2.4085 6.386385652815604
2.409 6.388574449204568
2.4095 6.3909190710309245
2.41 6.393468596211902
2.4105 6.396297393778291
2.411 6.399489965742435
2.4115 6.4031675658589196
2.412 6.407423628487174
2.4125 6.412301597696794
2.413 6.4176741459900155
2.4135 6.423166926353889
2.414 6.4281112258815165
2.4145 6.4317183084586835
2.415 6.433367702377018
2.4155 6.432905103461457
2.416 6.430753828788485
2.4165 6.427705011127293
2.417 6.4245455224809485
2.4175 6.421729138051332
2.418 6.419382359593311
2.4185 6.4174842007329
2.419 6.4160096793496395
2.4195 6.414928217062809
2.42 6.4141719550172445
2.4205 6.413649293224805
2.421 6.413278558175299
2.4215 6.413037475318061
2.422 6.4129295209080714
2.4225 6.413022029604204
2.423 6.413420417979473
2.4235 6.414294732861328
2.424 6.415907700338111
2.4245 6.4186831149173615
2.425 6.423350139311306
2.4255 6.430932192551521
2.426 6.442181272451443
2.4265 6.456079998772636
2.427 6.468487187340959
2.4275 6.473459491491487
2.428 6.4675119864986685
2.4285 6.4527865243752816
2.429 6.435345395068649
2.4295 6.420593925999749
2.43 6.410596243684345
2.4305 6.4046864490049265
2.431 6.401364470380124
2.4315 6.399451217315046
2.432 6.398295241788314
2.4325 6.397615583823796
2.433 6.397306778513324
2.4335 6.397304190050387
2.434 6.397538007909254
2.4345 6.397881573295543
2.435 6.398198435496549
2.4355 6.39834407232502
2.436 6.398241620082543
2.4365 6.397843280843362
2.437 6.3971334573388665
2.4375 6.396088629318284
2.438 6.39471285568091
2.4385 6.393028402896582
2.439 6.3910694220344935
2.4395 6.388868164437473
2.44 6.386495149558315
2.4405 6.384053265161049
2.441 6.381632888316182
2.4415 6.379289957730804
2.442 6.3770222429457375
2.4425 6.374820438558186
2.443 6.372663510407807
2.4435 6.3705448736115935
2.444 6.36844347537821
2.4445 6.3663188487482225
2.445 6.364129451323985
2.4455 6.361833523750717
2.446 6.359486193325204
2.4465 6.357198093284164
2.447 6.355144420215868
2.4475 6.353522124685695
2.448 6.352505151756666
2.4485 6.352205558980688
2.449 6.352586951236991
2.4495 6.35340223565053
2.45 6.354275113275633
2.4505 6.354823900150728
2.451 6.354795028237549
2.4515 6.354022361002545
2.452 6.352349362429309
2.4525 6.349640638339005
2.453 6.345875111310552
2.4535 6.341226538941515
2.454 6.335974219767665
2.4545 6.330402122034074
2.455 6.324776518429853
2.4555 6.319431855868065
2.456 6.314687080551635
2.4565 6.310711083421967
2.457 6.307477763067028
2.4575 6.304853658570084
2.458 6.302691969277345
2.4585 6.30087414497249
2.459 6.299309448654578
2.4595 6.297944029174855
2.46 6.296751591524662
2.4605 6.295725089641192
2.461 6.2948853970209955
2.4615 6.294227220555798
2.462 6.293734314694254
2.4625 6.293354712601277
2.463 6.293037522836586
2.4635 6.292720258154746
2.464 6.292335070950364
2.4645 6.2918256532355405
2.465 6.291164154632061
2.4655 6.29039278325891
2.466 6.2896274126939575
2.4665 6.289014176403222
2.467 6.288692690854435
2.4675 6.288669024579357
2.468 6.288783434126748
2.4685 6.2886119530581945
2.469 6.287367490994597
2.4695 6.283801891653945
2.47 6.276175021112132
2.4705 6.2625527412800315
2.471 6.242010900209169
2.4715 6.216612803607929
2.472 6.192499716358353
2.4725 6.178159976157862
2.473 6.180007438511276
2.4735 6.198503327294511
2.474 6.226998586896731
2.4745 6.255224864135509
2.475 6.275502967385861
2.4755 6.286451465672701
2.476 6.2909494772568975
2.4765 6.2923165079666115
2.477 6.292593821867293
2.4775 6.292643207348543
2.478 6.292685982690384
2.4785 6.292698522045639
2.479 6.292645451357491
2.4795 6.292577121541352
2.48 6.292610072674752
2.4805 6.292857442080483
2.481 6.293395088867789
2.4815 6.294247250772272
2.482 6.295378931387442
2.4825 6.296741455194252
2.483 6.298280006175967
2.4835 6.29997857441469
2.484 6.301823344601577
2.4845 6.303791541737676
2.485 6.305853508180889
2.4855 6.30801716914756
2.486 6.310328664967735
2.4865 6.312851743967307
2.487 6.315681814708092
2.4875 6.318916007352608
2.488 6.3226279111017005
2.4885 6.326867996767963
2.489 6.331677712155986
2.4895 6.337221096298982
2.49 6.344015269385724
2.4905 6.353122803839814
2.491 6.365922448876394
2.4915 6.38310995635412
2.492 6.402976667362215
2.4925 6.420636952146984
2.493 6.430514980209556
2.4935 6.430862317385782
2.494 6.425487798259167
2.4945 6.421694499022077
2.495 6.427277517108103
2.4955 6.44678017794616
2.496 6.4770113802528
2.4965 6.506331209108546
2.497 6.521275700768915
2.4975 6.516358726217182
2.498 6.496066610272739
2.4985 6.469204865026378
2.499 6.442895023889766
2.4995 6.420892991293997
2.5 6.404047697767793
2.5005 6.391455388602947
2.501 6.381563348826597
2.5015 6.373055573416145
2.502 6.365361949287117
2.5025 6.358602356568553
2.503 6.353115850146941
2.5035 6.349027926459802
2.504 6.346160381001215
2.5045 6.344199772482736
2.505 6.342847980293365
2.5055 6.341910380916155
2.506 6.341287071206996
2.5065 6.3409367648611275
2.507 6.340853497005527
2.5075 6.341024358909311
2.508 6.341440827090513
2.5085 6.342102081318495
2.509 6.343033326948398
2.5095 6.344305247987601
2.51 6.346045878200196
2.5105 6.348447002473674
2.511 6.351803174311008
2.5115 6.356503669429148
2.512 6.363028314156513
2.5125 6.371935186124266
2.513 6.3838048334470665
2.5135 6.399090596831976
2.514 6.417755733685824
2.5145 6.43857807391288
2.515 6.458327640812926
2.5155 6.471890542937049
2.516 6.474859897155086
2.5165 6.467354264659233
2.517 6.4556778875264405
2.5175 6.449405140554304
2.518 6.456049017823385
2.5185 6.477441495505356
2.519 6.509347303847393
2.5195 6.543466892584127
2.52 6.570259811949387
2.5205 6.581926227652805
2.521 6.574929997971057
2.5215 6.551045715619462
2.522 6.5160039294658025
2.5225 6.477266462217135
2.523 6.441557289391647
2.5235 6.412936442314561
2.524 6.39217160587788
2.5245 6.377911906053106
2.525 6.368423156413704
2.5255 6.3623422283779805
2.526 6.358597325364946
2.5265 6.356334325572768
2.527 6.354949835970621
2.5275 6.35408293081326
2.528 6.353548220975829
2.5285 6.35328130799881
2.529 6.3532844332822735
2.5295 6.353630392322935
2.53 6.354495591612625
2.5305 6.356274569116299
2.531 6.359857697561002
2.5315 6.3671867510646125
2.532 6.38209260662378
2.5325 6.410474459993881
2.533 6.4548752690669255
2.5335 6.490385082584777
2.534 6.4343446778147575
2.5345 6.239888307266086
2.535 6.01831908999779
2.5355 5.872825266434838
2.536 5.817565923309087
2.5365 5.846886663430445
2.537 5.961383234735172
2.5375 6.131601670387984
2.538 6.271972552335643
2.5385 6.337275439589072
2.539 6.35626432137362
2.5395 6.359705221433564
2.54 6.359696189639647
2.5405 6.359388117121996
2.541 6.359386003630715
2.5415 6.35974864315238
2.542 6.360482896077898
2.5425 6.361641904293781
2.543 6.363378449088294
2.5435 6.36601849238732
2.544 6.370137342706886
2.5445 6.376617382584398
2.545 6.386618753644259
2.5455 6.40143768772693
2.546 6.422320681922927
2.5465 6.449947479326842
2.547 6.483303015573822
2.5475 6.5183406258313505
2.548 6.548310054273526
2.5485 6.566500138946776
2.549 6.569503688125237
2.5495 6.558469562813552
2.55 6.53782525245579
2.5505 6.512640713275142
2.551 6.487218667146629
2.5515 6.464370517873388
2.552 6.445397680561029
2.5525 6.430367455816447
2.553 6.418796868802059
2.5535 6.410246189048899
2.554 6.4043027898933405
2.5545 6.400508063729215
2.555 6.398326666183039
2.5555 6.397275257431004
2.556 6.396984276001489
2.5565 6.397189481829295
2.557 6.397718102242814
2.5575 6.398468728165116
2.558 6.399393771665561
2.5585 6.4004929735992695
2.559 6.401796577750351
2.5595 6.403361861149896
2.56 6.4052591614856444
2.5605 6.407563375180607
2.561 6.410288116002582
2.5615 6.413315529430352
2.562 6.416364187503402
2.5625 6.419186602732096
2.563 6.421856293650737
2.5635 6.424809577173078
2.564 6.428480235737275
2.5645 6.432946773016369
2.565 6.43798116933911
2.5655 6.443273603513881
2.566 6.448562652900992
2.5665 6.453437658840973
2.567 6.457298086634721
2.5675 6.459493660209257
2.568 6.459657723495293
2.5685 6.457987880486624
2.569 6.455205872123298
2.5695 6.452280629463041
2.57 6.450086107364172
2.5705 6.449068794579099
2.571 6.449089669571175
2.5715 6.449480814764649
2.572 6.449528646413536
2.5725 6.449029552469656
2.573 6.448378216983829
2.5735 6.448068528499072
2.574 6.448295002639225
2.5745 6.448987373780095
2.575 6.450009604465607
2.5755 6.451298049857468
2.576 6.4528657346609455
2.5765 6.4547963904696735
2.577 6.457238220870571
2.5775 6.460417005796596
2.578 6.464684295865063
2.5785 6.470580921976654
2.579 6.478933050551926
2.5795 6.490886488069379
2.58 6.507838731428433
2.5805 6.531226571063432
2.581 6.5616321553406936
2.5815 6.595541512093596
2.582 6.621084885432263
2.5825 6.62265877624307
2.583 6.596526154589367
2.5835 6.556191623465623
2.584 6.51834002812899
2.5845 6.490451602308766
2.585 6.472135341588722
2.5855 6.460643087235293
2.586 6.453525813889287
2.5865 6.4490772315506115
2.587 6.446211481796982
2.5875 6.444292589881827
2.588 6.442973252214485
2.5885 6.4420881235519785
2.589 6.441596776074129
2.5895 6.441535692089263
2.59 6.44204788697031
2.5905 6.443405661064717
2.591 6.446075331767898
2.5915 6.450757503475372
2.592 6.458203907778603
2.5925 6.468637445195108
2.593 6.480801362616998
2.5935 6.49170563865787
2.594 6.497919668084271
2.5945 6.497897315268474
2.595 6.492815717595513
2.5955 6.484975658760775
2.596 6.476215890536767
2.5965 6.467695741039706
2.597 6.460181267581688
2.5975 6.454217657872131
2.598 6.450102853086077
2.5985 6.448028165994679
2.599 6.4481768184761
2.5995 6.450824421596342
2.6 6.456284106451105
2.6005 6.464723902266669
2.601 6.475701173725654
2.6015 6.487495054871649
2.602 6.4966277483080885
2.6025 6.4987571473234125
2.603 6.491179699126964
2.6035 6.475282757208844
2.604 6.455633435838249
2.6045 6.436668186146405
2.605 6.420771298201539
2.6055 6.408542851959942
2.606 6.399542889459794
2.6065 6.392963389561042
2.607 6.38802945722172
2.6075 6.384201368170193
2.608 6.381108276288853
2.6085 6.378389828789319
2.609 6.375354107519866
2.6095 6.370171337718591
2.61 6.358231764599126
2.6105 6.329708854152368
2.611 6.270141984759134
2.6115 6.172770259385833
2.612 6.057919737977225
2.6125 5.964524473317199
2.613 5.919117634327187
2.6135 5.927972491530112
2.614 5.9876702020238275
2.6145 6.088190308644108
2.615 6.205657297776651
2.6155 6.302176432504646
2.616 6.352406766875869
2.6165 6.364263897303627
2.617 6.358886486309067
2.6175 6.349822461105128
2.618 6.341867417376409
2.6185 6.335787020173258
2.619 6.331236691336387
2.6195 6.3277422282452855
2.62 6.324948542162509
2.6205 6.322601736566335
2.621 6.320505282622119
2.6215 6.3184873037194995
2.622 6.316339968687639
2.6225 6.3137289031031285
2.623 6.310044590336356
2.6235 6.304133022160749
2.624 6.29372237208388
2.6245 6.274376239511885
2.625 6.237506912815673
2.6255 6.168296805755737
2.626 6.049237947201493
2.6265 5.8818380046452825
2.627 5.710048099061239
2.6275 5.584416776206608
2.628 5.512109031979709
2.6285 5.473921175431317
2.629 5.453160081626355
2.6295 5.441297264738398
2.63 5.434613937331089
2.6305 5.431301666076215
2.631 5.430281531733388
2.6315 5.430903229923573
2.632 5.432946464970242
2.6325 5.436743813266749
2.633 5.44361675556926
2.6335 5.457104896327176
2.634 5.485996968258337
2.6345 5.54989101163546
2.635 5.679147198771084
2.6355 5.8785817758456185
2.636 6.078313259117739
2.6365 6.20918937418405
2.637 6.27732759115142
2.6375 6.315041330610026
2.638 6.345050707815873
2.6385 6.38125225189883
2.639 6.433518840171653
2.6395 6.506710557049748
2.64 6.5962142883027886
2.6405 6.6884371431200025
2.641 6.767838483001934
2.6415 6.819786846259656
2.642 6.828569940881013
2.6425 6.783262568833954
2.643 6.688804134501349
2.6435 6.569340338836105
2.644 6.457977389043985
2.6445 6.37706028443758
2.645 6.328716607715788
2.6455 6.303344830983547
2.646 6.290782259206501
2.6465 6.284496988903064
2.647 6.281132609651883
2.6475 6.279167553437277
2.648 6.277940810989862
2.6485 6.277181395492405
2.649 6.276778505232291
2.6495 6.2766975149109685
2.65 6.27698791105571
2.6505 6.277784682622619
2.651 6.279449191794437
2.6515 6.282730993322924
2.652 6.289029901630234
2.6525 6.300469276884027
2.653 6.31944877573996
2.6535 6.347071471904223
2.654 6.380641123554629
2.6545 6.412286497668213
2.655 6.432388215297936
2.6555 6.436132274362451
2.656 6.426245448599125
2.6565 6.4094349167951945
2.657 6.391552573359987
2.6575 6.3757887120732475
2.658 6.363655654297477
2.6585 6.35600889668036
2.659 6.353409340358611
2.6595 6.356219163752848
2.66 6.364635975737827
2.6605 6.378773599206542
2.661 6.397278513530503
2.6615 6.411084866328442
2.662 6.385824182909185
2.6625 6.247686186980903
2.663 5.979161131827136
2.6635 5.730731350600032
2.664 5.595794407623125
2.6645 5.538722683797013
2.665 5.51638186575926
2.6655 5.508067389330406
2.666 5.505557981456106
2.6665 5.505625017301155
2.667 5.506954708006417
2.6675 5.509042242933346
2.668 5.5117757204180355
2.6685 5.515361428577838
2.669 5.520372992314582
2.6695 5.527889716465858
2.67 5.539508822317676
2.6705 5.556946805401904
2.671 5.581223950714171
2.6715 5.612067523029334
2.672 5.648161769664768
2.6725 5.687634128057522
2.673 5.728336458629868
2.6735 5.768103298811373
2.674 5.805916903795034
2.6745 5.842530844117182
2.675 5.879853299650363
2.6755 5.919980006808307
2.676 5.96494400869116
2.6765 6.015216691677366
2.677 6.067602775019162
2.6775 6.114667521153504
2.678 6.149052102661385
2.6785 6.168656697376547
2.679 6.176835660294077
2.6795 6.178535941345237
2.68 6.177386934487042
2.6805 6.175328967460774
2.681 6.173203442895187
2.6815 6.171321745524241
2.682 6.169737037114159
2.6825 6.168431451080703
2.683 6.167373038948123
2.6835 6.166553594362687
2.684 6.165995619996974
2.6845 6.165750170407743
2.685 6.165842498432888
2.6855 6.1661360132881695
2.686 6.165903276231197
2.6865 6.162817081696244
2.687 6.151444647441923
2.6875 6.123749941423733
2.688 6.077244386077038
2.6885 6.025645980634523
2.689 5.991223168189479
2.6895 5.987326201838951
2.69 6.01455153558672
2.6905 6.06385978351748
2.691 6.11917650211362
2.6915 6.1632890880279705
2.692 6.1874448546984935
2.6925 6.194520878802291
2.693 6.1923804895142895
2.6935 6.187275756157532
2.694 6.18223300834254
2.6945 6.178146259892423
2.695 6.175059768220948
2.6955 6.172801378971854
2.696 6.171246307168398
2.6965 6.170371998682467
2.697 6.170188942164965
2.6975 6.170719848972015
2.698 6.17192023260471
2.6985 6.173626250437908
2.699 6.17543833133439
2.6995 6.17670673439381
2.7 6.176737008771052
2.7005 6.175266989553022
2.701 6.172663556640109
2.7015 6.169659775450376
2.702 6.16689807626974
2.7025 6.1647137553205615
2.703 6.163172199994055
2.7035 6.162202931866429
2.704 6.161698861501187
2.7045 6.161568978913114
2.705 6.161748781745579
2.7055 6.1622234937668265
2.706 6.163010976740641
2.7065 6.164183760456413
2.707 6.165886617426453
2.7075 6.168386706515464
2.708 6.172185343681114
2.7085 6.178091933058801
2.709 6.187219147232658
2.7095 6.200514454262961
2.71 6.21774297999253
2.7105 6.236352685796905
2.711 6.2513483335740405
2.7115 6.257223265111528
2.712 6.251540181856524
2.7125 6.237073501522588
2.713 6.219892193394293
2.7135 6.2049706636030235
2.714 6.194097128516115
2.7145 6.187037559355599
2.715 6.182977331022207
2.7155 6.18101539095647
2.716 6.180340981331502
2.7165 6.180397688196071
2.717 6.180892713032105
2.7175 6.181703967213722
2.718 6.1828065244044685
2.7185 6.184199683068598
2.719 6.185913434231579
2.7195 6.187999461230157
2.72 6.190605158542286
2.7205 6.194064701840062
2.721 6.199024415239406
2.7215 6.206352336028632
2.722 6.216282867284165
2.7225 6.226661531457835
2.723 6.232290612373444
2.7235 6.228709841087659
2.724 6.2178911946603845
2.7245 6.207298691140802
2.725 6.20230439604958
2.7255 6.202385462655108
2.726 6.204328482603995
2.7265 6.206079029773188
2.727 6.207276831067504
2.7275 6.208245398955367
2.728 6.209325619419231
2.7285 6.210754491596657
2.729 6.212740697788708
2.7295 6.215620901664544
2.73 6.220092962873374
2.7305 6.227606118791846
2.731 6.240578790156962
2.7315 6.259661897446407
2.732 6.268854056732811
2.7325 6.208027341285308
2.733 6.0215213252506254
2.7335 5.787479572791779
2.734 5.612709379512629
2.7345 5.513531684721403
2.735 5.470794380365478
2.7355 5.471966869419478
2.736 5.517484108379484
2.7365 5.615462577234955
2.737 5.765240005461762
2.7375 5.935049293303343
2.738 6.075333598977122
2.7385 6.163565605854884
2.739 6.209898801267749
2.7395 6.231882386761186
2.74 6.24133905243423
2.7405 6.243530922063191
2.741 6.238543595538833
2.7415 6.222147432592833
2.742 6.188407320070241
2.7425 6.136961707857513
2.743 6.0802956696498915
2.7435 6.040528219750898
2.744 6.037699388182111
2.7445 6.0798930853005535
2.745 6.154897487054035
2.7455 6.228480654662083
2.746 6.268879568504178
2.7465 6.276288356182849
2.747 6.2696004277193085
2.7475 6.261763180888319
2.748 6.256521234319625
2.7485 6.253753884242568
2.749 6.252654648307026
2.7495 6.252626321150179
2.75 6.253325454703535
2.7505 6.254598612762945
2.751 6.256378614687619
2.7515 6.258669682049214
2.752 6.261479774493242
2.7525 6.264772026871815
2.753 6.268490986671902
2.7535 6.2726994156382725
2.754 6.277617897779241
2.7545 6.283389481430871
2.755 6.28972988953513
2.7555 6.295899373487232
2.756 6.301113373443235
2.7565 6.304962863731988
2.757 6.307521856879565
2.7575 6.309072866687585
2.758 6.309763887843414
2.7585 6.3094404202585475
2.759 6.307857662954954
2.7595 6.305182197021774
2.76 6.302309190433914
2.7605 6.300708362416603
2.761 6.301573935524925
2.7615 6.3048253672222385
2.762 6.308996186275331
2.7625 6.312338270186792
2.763 6.314178300449197
2.7635 6.314805288321305
2.764 6.314501071202826
2.7645 6.313162539697612
2.765 6.310735262100018
2.7655 6.307591966892445
2.766 6.304361339945751
2.7665 6.301562178261137
2.767 6.29942199193792
2.7675 6.297927985466544
2.768 6.296973687032216
2.7685 6.296440325898426
2.769 6.296239463224176
2.7695 6.2963230411169535
2.77 6.2966643590123175
2.7705 6.297254157924448
2.771 6.298101733466852
2.7715 6.299217142876839
2.772 6.300619861136796
2.7725 6.302355027848454
2.773 6.304520523796998
2.7735 6.307334455903908
2.774 6.311087623907087
2.7745 6.3157961801918345
2.775 6.320129815396741
2.7755 6.318917504986042
2.776 6.298425159900895
2.7765 6.230864849762908
2.777 6.07976143029325
2.7775 5.839483856528578
2.778 5.57617139041798
2.7785 5.37231337037312
2.779 5.250091414995766
2.7795 5.189382970156633
2.78 5.169221852452741
2.7805 5.182324549881806
2.781 5.238823120124377
2.7815 5.371701532841182
2.782 5.625449497178361
2.7825 5.962535562592163
2.783 6.215531229499585
2.7835 6.322590824616211
2.784 6.353596302747264
2.7845 6.361325139899038
2.785 6.363819836161265
2.7855 6.365617414783354
2.786 6.367671780413272
2.7865 6.370108209083987
2.787 6.372825543162208
2.7875 6.375627321263319
2.788 6.378274840390778
2.7885 6.380613122979969
2.789 6.382649008920356
2.7895 6.384537112824467
2.79 6.386482210820575
2.7905 6.388649688959485
2.791 6.39113401387351
2.7915 6.3939934871394195
2.792 6.397266921264962
2.7925 6.401023371211532
2.793 6.4053686733639355
2.7935 6.41045425334748
2.794 6.416511597515901
2.7945 6.423977554518328
2.795 6.433763080928959
2.7955 6.447639215046949
2.796 6.468802721071884
2.7965 6.5017318517134095
2.797 6.549651225595581
2.7975 6.607564709267309
2.798 6.65588042936433
2.7985 6.668275294353804
2.799 6.63547295613063
2.7995 6.576917515710128
2.8 6.521576033524805
2.8005 6.484080885017629
2.801 6.463072715647468
2.8015 6.452380795434327
2.802 6.447435009624175
2.8025 6.445720539941893
2.803 6.44584400072567
2.8035 6.447024393005395
2.804 6.4488772528110205
2.8045 6.4512370306375955
2.805 6.45405774718131
2.8055 6.457352938698997
2.806 6.461183626614575
2.8065 6.465720354280097
2.807 6.471362553364792
2.8075 6.479023364560416
2.808 6.490472604772363
2.8085 6.508375596069929
2.809 6.5349934767137805
2.8095 6.569174875823095
2.81 6.603927847377457
2.8105 6.628529500904913
2.811 6.634643695481549
2.8115 6.621873793898048
2.812 6.597761585587803
2.8125 6.572148210789087
2.813 6.551703689622177
2.8135 6.538507491714635
2.814 6.531604181558541
2.8145 6.528942974743123
2.815 6.528679871630199
2.8155 6.529641839281001
2.816 6.531219859857415
2.8165 6.533151561428309
2.817 6.5353547045093725
2.8175 6.537814941069011
2.818 6.540578665553697
2.8185 6.5437666182250895
2.819 6.547654511905926
2.8195 6.552805662210042
2.82 6.5602250895136445
2.8205 6.571334971144316
2.821 6.587579580651103
2.8215 6.60945972718229
2.822 6.635060395980754
2.8225 6.658461713028244
2.823 6.670402373368096
2.8235 6.664321574057802
2.824 6.643017989104279
2.8245 6.616987601478923
2.825 6.5954966904407994
2.8255 6.581571200548466
2.826 6.57384907025119
2.8265 6.569986653364945
2.827 6.568297118062877
2.8275 6.567845035715419
2.828 6.568178283008588
2.8285 6.569084947414205
2.829 6.570452924325514
2.8295 6.57222207621789
2.83 6.574353662332636
2.8305 6.576869714186398
2.831 6.579887332139376
2.8315 6.583739810988994
2.832 6.58914004913625
2.8325 6.59738727070788
2.833 6.6102275571068185
2.8335 6.628825344754465
2.834 6.651737676076432
2.8345 6.6735289848466275
2.835 6.686714093701302
2.8355 6.68693486459554
2.836 6.676206563437204
2.8365 6.660756189381487
2.837 6.646150409739833
2.8375 6.634837688723866
2.838 6.62690114729743
2.8385 6.6216480890219005
2.839 6.618401318065383
2.8395 6.616679624030584
2.84 6.616176034067249
2.8405 6.616721981030236
2.841 6.618270859321098
2.8415 6.620975053515262
2.842 6.625263212492665
2.8425 6.6318951424763215
2.843 6.641702548000386
2.8435 6.654805666476393
2.844 6.669464648167831
2.8445 6.681675046467745
2.845 6.68686374102736
2.8455 6.682813756639409
2.846 6.671098886539009
2.8465 6.655793574982886
2.847 6.641015898902965
2.8475 6.629295685834621
2.848 6.621214431032738
2.8485 6.616074641764645
2.849 6.612880810991503
2.8495 6.610880714716477
2.85 6.609662643629888
2.8505 6.609066493323284
2.851 6.609076229985136
2.8515 6.609776691812955
2.852 6.611400667174251
2.8525 6.614510824968611
2.853 6.620407652112207
2.8535 6.631824547984359
2.854 6.653661801164286
2.8545 6.692481423285449
2.855 6.752275720848892
2.8555 6.825559390725338
2.856 6.887805456283606
2.8565 6.9102575650947715
2.857 6.88558126216047
2.8575 6.832477550947709
2.858 6.775040107076021
2.8585 6.727330132802751
2.859 6.693205634841946
2.8595 6.671130075979442
2.86 6.6578487986362775
2.8605 6.650468382696203
2.861 6.647118663263506
2.8615 6.646830245045231
2.862 6.649137246657786
2.8625 6.653773958375237
2.863 6.660567258829283
2.8635 6.669534624095937
2.864 6.680976022900491
2.8645 6.695226280234279
2.865 6.711938134037761
2.8655 6.728842079479949
2.866 6.741658815663043
2.8665 6.745863460998826
2.867 6.738805405101641
2.8675 6.720260510654406
2.868 6.693766240343828
2.8685 6.666442764704873
2.869 6.644445727102277
2.8695 6.62960137960417
2.87 6.620481468179498
2.8705 6.614909763404772
2.871 6.611303376939589
2.8715 6.608813700192397
2.872 6.607060638646213
2.8725 6.605922874550488
2.873 6.605446887627564
2.8735 6.605831456211333
2.874 6.607580962116928
2.8745 6.611792315617531
2.875 6.620699379632216
2.8755 6.6379623104316865
2.876 6.666562027289332
2.8765 6.700878840668664
2.877 6.72198928538988
2.8775 6.717360973270503
2.878 6.696357433717062
2.8785 6.674431956997437
2.879 6.660376859449477
2.8795 6.654740664163875
2.88 6.6498832070360505
2.8805 6.638588697815291
2.881 6.624300783606272
2.8815 6.613103030951948
2.882 6.60638722695075
2.8825 6.6028786993902395
2.883 6.6011950785061115
2.8835 6.600503642540578
2.884 6.600404586685591
2.8845 6.600720086441371
2.885 6.60139847718984
2.8855 6.602479694975991
2.886 6.6042127502587755
2.8865 6.6072602492965276
2.887 6.613154494133121
2.8875 6.624612374318628
2.888 6.6445272646517095
2.8885 6.672183774696925
2.889 6.699656634581776
2.8895 6.715578155541304
2.89 6.713517318589825
2.8905 6.69530779124807
2.891 6.668657545676113
2.8915 6.64267676290812
2.892 6.6230790920002915
2.8925 6.610640754117569
2.893 6.603410222606951
2.8935 6.599214366149211
2.894 6.596641091596486
2.8945 6.59497717924073
2.895 6.593916542171367
2.8955 6.5933342327653
2.896 6.593191487553489
2.8965 6.593488520003034
2.897 6.594256896357021
2.8975 6.595603356030765
2.898 6.597736811158291
2.8985 6.601034149443648
2.899 6.606010854143663
2.8995 6.613163542304906
2.9 6.622433967519359
2.9005 6.632527881718006
2.901 6.6406886766390345
2.9015 6.643957240045178
2.902 6.6413116929210085
2.9025 6.634527768734224
2.903 6.626643113584438
2.9035 6.619919525259125
2.904 6.615175543345921
2.9045 6.612259686241949
2.905 6.61068938916321
2.9055 6.610040790603205
2.906 6.610014168707003
2.9065 6.610439550119271
2.907 6.611217559720356
2.9075 6.61229625320687
2.908 6.613648950774274
2.9085 6.615275813748647
2.909 6.617222182398028
2.9095 6.6196246612867276
2.91 6.62275254899519
2.9105 6.62708554350623
2.911 6.6332995347886206
2.9115 6.642114951343372
2.912 6.653995470196475
2.9125 6.668843997833773
2.913 6.6855845006063435
2.9135 6.701738289109515
2.914 6.71333643906796
2.9145 6.716288440581667
2.915 6.7089100632969165
2.9155 6.69354803604844
2.916 6.675198787091021
2.9165 6.6585524529355675
2.917 6.645930974127153
2.9175 6.637381428572637
2.918 6.631876269086683
2.9185 6.628334408561986
2.919 6.625968389113006
2.9195 6.624335092190921
2.92 6.623197484024657
2.9205 6.622439431842518
2.921 6.622023551230675
2.9215 6.621948035902432
2.922 6.622255426154417
2.9225 6.623045032605998
2.923 6.624472306219862
2.9235 6.626738440216584
2.924 6.6299856366476595
2.9245 6.634097062725391
2.925 6.638442397609331
2.9255 6.6419697180728585
2.926 6.643664751023061
2.9265 6.64324876993578
2.927 6.641243128574316
2.9275 6.638511611949693
2.928 6.6357758073588355
2.9285 6.633437036188664
2.929 6.631643308253731
2.9295 6.630358839763878
2.93 6.62949236287992
2.9305 6.628958250126741
2.931 6.628702728036257
2.9315 6.628721917894411
2.932 6.629085984858604
2.9325 6.629963348870654
2.933 6.63170121345956
2.9335 6.634850732483836
2.934 6.640104293444989
2.9345 6.648016722999553
2.935 6.658470373270931
2.9355 6.670299824891015
2.936 6.681448158414864
2.9365 6.6895807534233365
2.937 6.692629274171064
2.9375 6.689077820507877
2.938 6.678909731596584
2.9385 6.663965150915648
2.939 6.64718166850994
2.9395 6.631276954082868
2.94 6.617851989694112
2.9405 6.60730859762709
2.941 6.599271765960979
2.9415 6.5930816052786705
2.942 6.588130774932744
2.9425 6.583951858825178
2.943 6.580191249552102
2.9435 6.576563484491307
2.944 6.572873342348376
2.9445 6.569067795042449
2.945 6.565244702230266
2.9455 6.561592429016215
2.946 6.55829083720528
2.9465 6.5554580162052
2.947 6.55313715450158
2.9475 6.551306082930336
2.948 6.549862612553922
2.9485 6.548591379039322
2.949 6.547145483112579
2.9495 6.545134912527041
2.95 6.542315134086766
2.9505 6.538733302955381
2.951 6.534716258408367
2.9515 6.530681219127426
2.952 6.5269335285435615
2.9525 6.523549189741927
2.953 6.520395722498235
2.9535 6.5172581998892705
2.954 6.514013891856558
2.9545 6.510705685713076
2.955 6.507473970980221
2.9555 6.504457266560435
2.956 6.501739649105086
2.9565 6.499363807800219
2.957 6.497374541986313
2.9575 6.495839702090536
2.958 6.494787841062769
2.9585 6.494116994235969
2.959 6.49346676303169
2.9595 6.492247661706965
2.96 6.489918303344003
2.9605 6.486260186773452
2.961 6.4814204607435615
2.9615 6.475733972861364
2.962 6.469524630989528
2.9625 6.463022538419499
2.963 6.456383692725036
2.9635 6.449757390669567
2.964 6.443304141574919
2.9645 6.437143586756986
2.965 6.431343265325862
2.9655 6.425910200697001
2.966 6.42082339653011
2.9665 6.416066393100748
2.967 6.411614063546721
2.9675 6.407465061399262
2.968 6.403605390440389
2.9685 6.400027052136637
2.969 6.396716916324011
2.9695 6.393677499744096
2.97 6.390929891603482
2.9705 6.388520551324814
2.971 6.386500587454219
2.9715 6.384888217893097
2.972 6.383658866618503
2.9725 6.382725018895321
2.973 6.381947776874363
2.9735 6.381170471784178
2.974 6.38025267813373
2.9745 6.379095341871339
2.975 6.377616236522134
2.9755 6.375754189808238
2.976 6.373515310350821
2.9765 6.370964309356309
2.977 6.368232353583287
2.9775 6.365431239793383
2.978 6.362643971508601
2.9785 6.3599307769031705
2.979 6.357344310717175
2.9795 6.3549363279437605
2.98 6.352757647698021
2.9805 6.350829414140088
2.981 6.349159880835484
2.9815 6.347746601823574
2.982 6.346599542436112
2.9825 6.3457371805921605
2.983 6.345210008479204
2.9835 6.345068163566627
2.984 6.345350694488277
2.9845 6.346006246461333
2.985 6.346877092975329
2.9855 6.3476549565111755
2.986 6.347954565233246
2.9865 6.347430732805507
2.987 6.345886067809418
2.9875 6.3433157790704415
2.988 6.339881346995969
2.9885 6.335855268199192
2.989 6.331534192731499
2.9895 6.3271858709363835
2.99 6.323030517708923
2.9905 6.319218513528775
2.991 6.315872231555018
2.9915 6.313063240641806
2.992 6.3108390307773865
2.9925 6.30921270003476
2.993 6.308176308418001
2.9935 6.3077206375052155
2.994 6.307827401497904
2.9945 6.308431059938964
2.995 6.309457067680317
2.9955 6.310963331736036
2.996 6.3132780237721855
2.9965 6.317003771203546
2.997 6.322840756975308
2.9975 6.331401545312214
2.998 6.342996174854705
2.9985 6.35733127822093
2.999 6.3728651535566945
2.9995 6.386068198831471
3.0 6.39105387384297
3.0005 6.3801445624732205
3.001 6.345109262376233
3.0015 6.278885393804649
3.002 6.178817246631355
3.0025 6.0521819550184
3.003 5.917389232162107
3.0035 5.795310335963479
3.004 5.698271447119018
3.0045 5.628343030170583
3.005 5.582490885668153
3.0055 5.557703919316366
3.006 5.5533159388411795
3.0065 5.570902855442026
3.007 5.613323298162604
3.0075 5.682886989501225
3.008 5.778086924831919
3.0085 5.890798165996274
3.009 6.006116274778937
3.0095 6.107132180398929
3.01 6.180310828918258
3.0105 6.21780014402944
3.011 6.216901946634251
3.0115 6.17682679746632
3.012 6.097315503216939
3.0125 5.981053290193901
3.013 5.838002250678634
3.0135 5.687999409011552
3.014 5.554313406660918
3.0145 5.451482423178768
3.015 5.380564912802801
3.0155 5.335096968459411
3.016 5.307900675888738
3.0165 5.293900814788306
3.017 5.290702626024335
3.0175 5.2985542149466935
3.018 5.320913501531709
3.0185 5.365521058642853
3.019 5.444432470475916
3.0195 5.568434096389505
3.02 5.731145483495799
3.0205 5.897922686798716
3.021 6.027375118955123
3.0215 6.105799933323341
3.022 6.145023861057326
3.0225 6.15460272100693
3.023 6.124534689389569
3.0235 6.025897186308515
3.024 5.835675885162318
3.0245 5.591202244647884
3.025 5.388481249648543
3.0255 5.274166827073803
3.026 5.223513273116789
3.0265 5.203039993447267
3.027 5.194560379989185
3.0275 5.190705944403438
3.028 5.188798954032776
3.0285 5.187899067334228
3.029 5.187661742191032
3.0295 5.187950000242975
3.03 5.1887542755008385
3.0305 5.190218295173943
3.031 5.192809626113012
3.0315 5.19766712346398
3.032 5.2072175407776955
3.0325 5.2259037371032315
3.033 5.260089106507306
3.0335 5.314957525349935
3.034 5.387044628945742
3.0345 5.457619345008882
3.035 5.498189098267891
3.0355 5.489948439329994
3.036 5.438542237123749
3.0365 5.36809088984804
3.037 5.302594482683642
3.0375 5.253616421531041
3.038 5.221552047416028
3.0385 5.2020949263356195
3.039 5.190656563622221
3.0395 5.183947833331673
3.04 5.180001327658586
3.0405 5.1778051319350356
3.041 5.176901159509618
3.0415 5.177179848380914
3.042 5.178746871002436
3.0425 5.181975870079271
3.043 5.187633328243028
3.0435 5.197124801305216
3.044 5.212679613302291
3.0445 5.23699115558873
3.045 5.27158329607039
3.0455 5.313933379940237
3.046 5.355151694255208
3.0465 5.381275650546709
3.047 5.379983368467603
3.0475 5.350166083872183
3.048 5.304888153186032
3.0485 5.261834044013351
3.049 5.231215530503962
3.0495 5.2133727992007115
3.05 5.204137063130797
3.0505 5.199527397144961
3.051 5.197111257711824
3.0515 5.195661865749785
3.052 5.194627072596311
3.0525 5.193799933106891
3.053 5.1931342613825136
3.0535 5.1926889563581815
3.054 5.192587020729291
3.0545 5.193039795587411
3.055 5.1944202922629445
3.0555 5.197432465298593
3.056 5.203441439957309
3.0565 5.214767090878667
3.057 5.234349490017055
3.0575 5.263636193083641
3.058 5.2987383831511385
3.0585 5.329059467870775
3.059 5.342629887894463
3.0595 5.33432616648797
3.06 5.308667092267528
3.0605 5.276130056493787
3.061 5.246773058134045
3.0615 5.225790829004832
3.062 5.21325035626525
3.0625 5.206699476061426
3.063 5.203597377620523
3.0635 5.202269237789889
3.064 5.201845031658789
3.0645 5.201946381433188
3.065 5.202441529579972
3.0655 5.203301063270351
3.066 5.2045463369226015
3.0665 5.206208989432022
3.067 5.208355964073374
3.0675 5.21112150058434
3.068 5.214802559330553
3.0685 5.219995009536466
3.069 5.227705432356804
3.0695 5.2391962334877915
3.07 5.255154866429584
3.0705 5.274326241932065
3.071 5.292854392045537
3.0715 5.305985480826966
3.072 5.311052082092151
3.0725 5.308793667644658
3.073 5.302050576609269
3.0735 5.293833978982804
3.074 5.286503502274926
3.0745 5.281554334826974
3.075 5.2798912085468706
3.0755 5.282229294806231
3.076 5.289546516076011
3.0765 5.3033720166023715
3.077 5.326186816938267
3.0775 5.361857628496897
3.078 5.415936172386389
3.0785 5.495172871080777
3.079 5.604727514131032
3.0795 5.74196993432717
3.08 5.8894478013692675
3.0805 6.0160927691704
3.081 6.0898619972737675
3.0815 6.092070736486467
3.082 6.0212227434444
3.0825 5.889400381396869
3.083 5.722919821124724
3.0835 5.559150076202628
3.084 5.429473955175399
3.0845 5.344069684877092
3.085 5.294941052422742
3.0855 5.268902867283633
3.086 5.255559719629338
3.0865 5.248746270568923
3.087 5.2452994282797905
3.0875 5.2437336865785165
3.088 5.243412554815943
3.0885 5.2441393486775665
3.089 5.245991533946946
3.0895 5.24931948254397
3.09 5.254840421901773
3.0905 5.263845151857617
3.091 5.278346985647919
3.0915 5.300955944364357
3.092 5.333653679176808
3.0925 5.37517675292269
3.093 5.418467705744365
3.0935 5.451820035621371
3.094 5.465001691667333
3.0945 5.455030820302347
3.095 5.427310071028576
3.0955 5.391607782268445
3.096 5.3567304153210555
3.0965 5.327799286973083
3.097 5.306252172039099
3.0975 5.291419799165133
3.098 5.281918605268378
3.0985 5.276486032012584
3.099 5.274234875905511
3.0995 5.274738106761283
3.1 5.2780458169976034
3.1005 5.284678531016774
3.101 5.295717524556506
3.1015 5.3127391544352305
3.102 5.337324726510382
3.1025 5.369606963538117
3.103 5.40609138996398
3.1035 5.437878730345278
3.104 5.452950506645123
3.1045 5.4427035604452145
3.105 5.409111483561802
3.1055 5.364701410699248
3.106 5.323768955192588
3.1065 5.293848236494896
3.107 5.275099726103215
3.1075 5.2643046386491905
3.108 5.258188707063092
3.1085 5.254556201939434
3.109 5.252215055697966
3.1095 5.250612385774942
3.11 5.249530431342328
3.1105 5.248926358625675
3.111 5.248890449598458
3.1115 5.249690173962176
3.112 5.25196738999762
3.1125 5.257214538200636
3.113 5.268685110129119
3.1135 5.292740373705466
3.114 5.33932676017188
3.1145 5.418031895732303
3.115 5.526826428674162
3.1155 5.641239936412421
3.116 5.721321612162089
3.1165 5.736308015630029
3.117 5.682327286385543
3.1175 5.582393351953008
3.118 5.473153256427596
3.1185 5.383520402638319
3.119 5.3229008217968685
3.1195 5.286695085762703
3.12 5.266578688383883
3.1205 5.255809732947488
3.121 5.2501809831962865
3.1215 5.247372194664503
3.122 5.2461897586892805
3.1225 5.246070410167751
3.123 5.2467684094092535
3.1235 5.248259537516007
3.124 5.250667289204819
3.1245 5.254256214584799
3.125 5.259318775806782
3.1255 5.26593400323902
3.126 5.273567803372871
3.1265 5.280764329492775
3.127 5.285406628284314
3.1275 5.285699500237379
3.128 5.281149569940596
3.1285 5.272813702340659
3.129 5.262661489138911
3.1295 5.2526615060102015
3.13 5.244091954150439
3.1305 5.237334197713433
3.131 5.232198802113255
3.1315 5.228352940181481
3.132 5.225560107045976
3.1325 5.223720298881992
3.133 5.222845386201818
3.1335 5.223042614522341
3.134 5.224523056800735
3.1345 5.227667526000272
3.135 5.23309151023198
3.1355 5.2415432734803735
3.136 5.25345431138422
3.1365 5.267978782524733
3.137 5.282192593466326
3.1375 5.291783305142647
3.138 5.293416399301518
3.1385 5.286874702279522
3.139 5.274919628101702
3.1395 5.261302078765424
3.14 5.248925440405729
3.1405 5.239167395741213
3.141 5.23217779330117
3.1415 5.227468468078304
3.142 5.224359537813611
3.1425 5.222266366644914
3.143 5.220781176100078
3.1435 5.219689810994104
3.144 5.218934663764805
3.1445 5.218608252864059
3.145 5.218988053622772
3.1455 5.220655816783196
3.146 5.2247484529506165
3.1465 5.23328070586301
3.147 5.249273296085069
3.1475 5.276104195950338
3.148 5.31582209282669
3.1485 5.367786283331365
3.149 5.42895282874034
3.1495 5.491855332838052
3.15 5.53900449905903
3.1505 5.54749509730341
3.151 5.509399906626574
3.1515 5.441353720888356
3.152 5.368949881668116
3.1525 5.309651677094085
3.153 5.268756932165743
3.1535 5.243754567674535
3.154 5.229677293967906
3.1545 5.222209102260645
3.155 5.218527075287297
3.1555 5.217056965467692
3.156 5.217008531810188
3.1565 5.218024039569314
3.157 5.219989284645567
3.1575 5.222924659273855
3.158 5.226965734442326
3.1585 5.232347621407242
3.159 5.239392745665964
3.1595 5.248384325591041
3.16 5.259311689321923
3.1605 5.271416390383009
3.161 5.282797114560123
3.1615 5.2906576395865565
3.162 5.292655449194723
3.1625 5.28851158206436
3.163 5.280294783140289
3.1635 5.270931375984655
3.164 5.262635648798512
3.1645 5.256291101082891
3.165 5.251832860355624
3.1655 5.248828414708702
3.166 5.2468436816087936
3.1665 5.245586433250549
3.167 5.244930519453315
3.1675 5.2449459830276615
3.168 5.246029529592751
3.1685 5.2493386133660485
3.169 5.258366684033764
3.1695 5.28419994275431
3.17 5.361321507804512
3.1705 5.571341260471535
3.171 5.966819250889121
3.1715 6.3557460526731555
3.172 6.558987543230669
3.1725 6.633814624880178
3.173 6.658437143264586
3.1735 6.666224588736102
3.174 6.668166996118139
3.1745 6.667451462135852
3.175 6.66423018563547
3.1755 6.656402583397052
3.176 6.638200344741054
3.1765 6.596394333383263
3.177 6.504748934883932
3.1775 6.326875752450271
3.178 6.054153706254465
3.1785 5.756936043880372
3.179 5.530407735626288
3.1795 5.397984465333727
3.18 5.330789588324605
3.1805 5.298447262278338
3.181 5.2831299152904
3.1815 5.276144280390285
3.182 5.273479303495466
3.1825 5.27326417152359
3.183 5.274585900996185
3.1835 5.276903757817368
3.184 5.279751960177234
3.1845 5.282604663860332
3.185 5.284841761153705
3.1855 5.285838938906891
3.186 5.28521132407642
3.1865 5.282977157112378
3.187 5.279575038996051
3.1875 5.275688961314674
3.188 5.271957036095048
3.1885 5.268768933586196
3.189 5.2662928428977045
3.1895 5.26459236925488
3.19 5.263773376126651
3.1905 5.264127343480308
3.191 5.266362404952289
3.1915 5.27207648656725
3.192 5.284998139687263
3.1925 5.31408468980029
3.193 5.380844417201035
3.1935 5.532548809981937
3.194 5.84474123486392
3.1945 6.343126346332141
3.195 6.866742700838926
3.1955 7.20174083396365
3.196 7.3173658239648764
3.1965 7.29183869287601
3.197 7.1989795809908825
3.1975 7.08834499559486
3.198 6.988865719526962
3.1985 6.912635830182615
3.199 6.859661293080905
3.1995 6.824814561978754
3.2 6.802223935426659
3.2005 6.787330014559868
3.201 6.777145809402007
3.2015 6.770039269229785
3.202 6.765201342824214
3.2025 6.7622879313679585
3.203 6.761058086049592
3.2035 6.761247896932219
3.204 6.762485504193246
3.2045 6.764327754509165
3.205 6.766370533735349
3.2055 6.7682164211001306
3.206 6.7694351045021195
3.2065 6.7695558331141195
3.207 6.768160221131562
3.2075 6.765149012473185
3.208 6.760903068262105
3.2085 6.7560134388570345
3.209 6.750983353460438
3.2095 6.7460137217183265
3.21 6.741056581279245
3.2105 6.736093485093913
3.211 6.731287173069805
3.2115 6.726893235312322
3.212 6.723109573554646
3.2125 6.719970543303261
3.213 6.717402843894489
3.2135 6.715281500021333
3.214 6.713494311231664
3.2145 6.711973557647567
3.215 6.7106995152935225
3.2155 6.709670838954392
3.216 6.708902615962333
3.2165 6.708396758511321
3.217 6.708191398956266
3.2175 6.70840402674195
3.218 6.709219838965571
3.2185 6.710811130908911
3.219 6.7130829700228345
3.2195 6.715384958795066
3.22 6.716482687180668
3.2205 6.715062747091243
3.221 6.710518861342448
3.2215 6.703422395262989
3.222 6.695074937287303
3.2225 6.6868155563097345
3.223 6.679495710037512
3.2235 6.673454158241699
3.224 6.668673195097363
3.2245 6.664972350997663
3.225 6.66211553555848
3.2255 6.659907779144514
3.226 6.658229038718832
3.2265 6.657038024823243
3.227 6.65635691925807
3.2275 6.656267687840178
3.228 6.656909607084114
3.2285 6.658426558686258
3.229 6.660873807904767
3.2295 6.663968523690872
3.23 6.666932696025893
3.2305 6.668591289133
3.231 6.66798275871438
3.2315 6.665030323959351
3.232 6.660372398878871
3.2325 6.6547532033855274
3.233 6.64899223114059
3.2335 6.6440905683205775
3.234 6.640642899739665
3.2345 6.6383735224254545
3.235 6.636616116895811
3.2355 6.634948451887028
3.236 6.633325417910437
3.2365 6.631881680051683
3.237 6.630749377229406
3.2375 6.630016299483311
3.238 6.629714759781494
3.2385 6.629873593401549
3.239 6.630528568227679
3.2395 6.631745716275254
3.24 6.633554962866659
3.2405 6.635599162367673
3.241 6.635596916637767
3.2415 6.624362151037613
3.242 6.576065504369272
3.2425 6.452253458806029
3.243 6.259751751437109
3.2435 6.080561795051772
3.244 5.977831439427667
3.2445 5.960191746392295
3.245 6.023342465348377
3.2455 6.161419677375442
3.246 6.339477959394613
3.2465 6.489360241578194
3.247 6.574253830011545
3.2475 6.610406684080007
3.248 6.623787396448287
3.2485 6.628783778278113
3.249 6.631097234084213
3.2495 6.632710217835755
3.25 6.63428094252538
3.2505 6.635965027971284
3.251 6.637541789778466
3.2515 6.637807096188795
3.252 6.632345312793491
3.2525 6.608233018322168
3.253 6.539563505814377
3.2535 6.406452495159399
3.254 6.24067947750279
3.2545 6.109093222812228
3.255 6.046807598680261
3.2555 6.056840540065644
3.256 6.136068004774676
3.2565 6.273312131520517
3.257 6.429789548657857
3.2575 6.5515136794206645
3.258 6.618234701884703
3.2585 6.646200716122826
3.259 6.65602061494537
3.2595 6.6593022098681685
3.26 6.660896811628169
3.2605 6.662702229331415
3.261 6.6656733345950725
3.2615 6.670734372042978
3.262 6.679318832491481
3.2625 6.693760781282985
3.263 6.717196841323543
3.2635 6.7506374650382215
3.264 6.783394747550342
3.2645 6.7850699004870245
3.265 6.732350807508737
3.2655 6.649991681227928
3.266 6.588204343210573
3.2665 6.579029745523921
3.267 6.6284591508381
3.2675 6.722039146812663
3.268 6.830717568586441
3.2685 6.921009817260637
3.269 6.972955657786927
3.2695 6.990567307977469
3.27 6.993239337688432
3.2705 7.000863313517839
3.271 7.02786296984129
3.2715 7.086420718622434
3.272 7.191667407111123
3.2725 7.361331491756485
3.273 7.5954836987534255
3.2735 7.822346849124867
3.274 7.8831912901153105
3.2745 7.685082765756763
3.275 7.311483758525809
3.2755 6.897667597083976
3.276 6.525992322599582
3.2765 6.226612133347973
3.277 6.002498958136113
3.2775 5.844285813053122
3.278 5.737722596851444
3.2785 5.6687453638946925
3.279 5.625632903464827
3.2795 5.599643633812254
3.28 5.584589674401976
3.2805 5.576336170637322
3.281 5.572265640306354
3.2815 5.570909990729235
3.282 5.571589520199248
3.2825 5.574104852960773
3.283 5.578529107701665
3.2835 5.58498765860796
3.284 5.593521883982231
3.2845 5.603960482204465
3.285 5.615690545784935
3.2855 5.627394569761035
3.286 5.63702158348512
3.2865 5.642189600127208
3.287 5.641110907972117
3.2875 5.633639672343349
3.288 5.621716854428036
3.2885 5.6087003552944585
3.289 5.597569741696197
3.2895 5.5897889902363564
3.29 5.585413548050117
3.2905 5.5839644387510825
3.291 5.585212931907054
3.2915 5.589716705894191
3.292 5.599417199510756
3.2925 5.618954209734382
3.293 5.658472887246245
3.2935 5.738018668104602
3.294 5.887403972625392
3.2945 6.118432571630543
3.295 6.370943710509109
3.2955 6.551508116863535
3.296 6.6396747068357636
3.2965 6.670073690568269
3.297 6.673644098938909
3.2975 6.66616530421797
3.298 6.654810393907849
3.2985 6.643116090580587
3.299 6.632814738868228
3.2995 6.624475911896126
3.3 6.617924183709504
3.3005 6.612631870451184
3.301 6.6079031064941
3.3015 6.602804208903305
3.302 6.5958781816325684
3.3025 6.584465227385778
3.303 6.563539112126791
3.3035 6.5240174185327175
3.304 6.452514818151026
3.3045 6.338424563975274
3.305 6.190860330992071
3.3055 6.043973747584666
3.306 5.9307660357322485
3.3065 5.86038147847835
3.307 5.824322475427734
3.3075 5.808846065707621
3.308 5.800218742000079
3.3085 5.787034872065218
3.309 5.763448175274887
3.3095 5.730968907876904
3.31 5.6958763681460445
3.3105 5.664199617207609
3.311 5.639022389869573
3.3115 5.620820228240951
3.312 5.608590571316534
3.3125 5.600764207205613
3.313 5.595802276163734
3.3135 5.592552948260754
3.314 5.590311783999431
3.3145 5.588733727720572
3.315 5.587735882526542
3.3155 5.587425719101774
3.316 5.588180925566461
3.3165 5.5908686431141605
3.317 5.5974543865472475
3.3175 5.61254878294917
3.318 5.646839933256577
3.3185 5.723901001332574
3.319 5.889125923528696
3.3195 6.205603272979599
3.32 6.688632886076877
3.3205 7.172223964630308
3.321 7.379698974767176
3.3215 7.272588258124178
3.322 7.045970452707972
3.3225 6.852179960778858
3.323 6.728575630858967
3.3235 6.659400241287735
3.324 6.62268384766045
3.3245 6.603746143183888
3.325 6.5944766387231715
3.3255 6.590590796262922
3.326 6.589687634105652
3.3265 6.590258286156337
3.327 6.591341061767229
3.3275 6.592528153517015
3.328 6.59389609838927
3.3285 6.595702682623682
3.329 6.597948189841403
3.3295 6.600283901534071
3.33 6.602184132044253
3.3305 6.603219379296479
3.331 6.603093157449435
3.3315 6.601675298120688
3.332 6.5991341849647975
3.3325 6.595942901092786
3.333 6.592724022952848
3.3335 6.589976841717237
3.334 6.587921342888232
3.3345 6.586558381496276
3.335 6.585807813112255
3.3355 6.585573609673067
3.336 6.585769295164897
3.3365 6.586316958408779
3.337 6.587165401927977
3.3375 6.588307785057414
3.338 6.589818007764008
3.3385 6.591866477114061
3.339 6.594739247738935
3.3395 6.598915574016902
3.34 6.605166787755048
3.3405 6.614694035810023
3.341 6.629037394282524
3.3415 6.649711449046431
3.342 6.67694484207584
3.3425 6.707153518865687
3.343 6.73105269921122
3.3435 6.737876841126615
3.344 6.724537153550222
3.3445 6.698686775514273
3.345 6.671438566193847
3.3455 6.649872596353448
3.346 6.63579667992735
3.3465 6.628011580017508
3.347 6.624546331304054
3.3475 6.623717426635388
3.348 6.624390949554711
3.3485 6.625923784266996
3.349 6.627990647558913
3.3495 6.630437879401355
3.35 6.633199130713128
3.3505 6.636254832963657
3.351 6.639614777045733
3.3515 6.643340872934345
3.352 6.647592451736352
3.3525 6.6527247937291
3.353 6.659365348497315
3.3535 6.668428328932285
3.354 6.680850047187046
3.3545 6.697020357710794
3.355 6.715937376171074
3.3555 6.7344045816680405
3.356 6.747351142055105
3.3565 6.750487135155736
3.357 6.743633166097628
3.3575 6.731037011179356
3.358 6.7181189638243906
3.3585 6.708357808202121
3.359 6.70258946445031
3.3595 6.700065062506309
3.36 6.699699233597575
3.3605 6.700643240258208
3.361 6.702378586418949
3.3615 6.704627114550422
3.362 6.70725392400676
3.3625 6.71021080282132
3.363 6.7134917494074235
3.3635 6.717145286767566
3.364 6.721268835116844
3.3645 6.7260576155325404
3.365 6.731876995115125
3.3655 6.739309902656889
3.366 6.749148227849132
3.3665 6.76220518430286
3.367 6.77882370857981
3.3675 6.798031318108801
3.368 6.816630081494879
3.3685 6.829862150480776
3.369 6.834207861527406
3.3695 6.8298594070826395
3.37 6.820222222057649
3.3705 6.8097107156936625
3.371 6.801579741881381
3.3715 6.797072750097285
3.372 6.79586400456587
3.3725 6.797009835617364
3.373 6.799639073047781
3.3735 6.803168916736479
3.374 6.807258944209184
3.3745 6.81173268538785
3.375 6.816500853225908
3.3755 6.821519922325334
3.376 6.82679760055768
3.3765 6.832394052401937
3.377 6.838489585148898
3.3775 6.845473376390154
3.378 6.854098581256836
3.3785 6.865633863772302
3.379 6.881922033669249
3.3795 6.904903684706301
3.38 6.934931502549415
3.3805 6.968514412120659
3.381 6.9979879831188585
3.3815 7.014881769154365
3.382 7.0141101269236215
3.3825 6.9967628359467
3.383 6.96991180087634
3.3835 6.9429611530977455
3.384 6.92241718512853
3.3845 6.90984321913123
3.385 6.9036381991834235
3.3855 6.901496306750295
3.386 6.901654545488934
3.3865 6.9030651534234275
3.387 6.905191342042603
3.3875 6.907775762663577
3.388 6.9106884537102085
3.3885 6.913878760776968
3.389 6.917316393477976
3.3895 6.921007561257658
3.39 6.924995624926564
3.3905 6.9293986943122095
3.391 6.934451157576663
3.3915 6.9405550695838345
3.392 6.948186784259483
3.3925 6.957540891773477
3.393 6.967938796938262
3.3935 6.977628278160625
3.394 6.984643534763928
3.3945 6.988045251927425
3.395 6.988320962402349
3.3955 6.986792648662239
3.396 6.984798528303796
3.3965 6.983212680592145
3.397 6.982442997680544
3.3975 6.982584149174879
3.398 6.9835633537612685
3.3985 6.9852357983924085
3.399 6.987438779897038
3.3995 6.990024033542151
3.4 6.99289401591239
3.4005 6.996001460158996
3.401 6.999367296902757
3.4015 7.003046745572232
3.402 7.007104328903625
3.4025 7.011509104049353
3.403 7.0160659223787745
3.4035 7.0204695187907555
3.404 7.024436187415245
3.4045 7.0278161918811035
3.405 7.030484811501913
3.4055 7.032165483221356
3.406 7.032412529644978
3.4065 7.030916357338264
3.407 7.027909099287807
3.4075 7.024130239462493
3.408 7.020364502281617
3.4085 7.01702259058968
3.409 7.014096885274578
3.4095 7.011432095174077
3.41 7.00891627736594
3.4105 7.006548207754732
3.411 7.004375527714308
3.4115 7.002418781582459
3.412 7.000677150075865
3.4125 6.999124497929988
3.413 6.9977650932730695
3.4135 6.996621020961373
3.414 6.995721509042272
3.4145 6.995081012703495
3.415 6.9946994013389245
3.4155 6.994569913699681
3.416 6.994681505967315
3.4165 6.9950251135106205
3.417 6.995589466229821
3.4175 6.996385926299488
3.418 6.997423858125784
3.4185 6.998702459842298
3.419 7.000139557565693
3.4195 7.001460714010618
3.42 7.001909128227111
3.4205 6.999620689857603
3.421 6.9903302654898
3.4215 6.965568087693204
3.422 6.912436561282617
3.4225 6.819777472341525
3.423 6.691154153935133
3.4235 6.550474148477387
3.424 6.427760038102087
3.4245 6.342331304134535
3.425 6.301206316250812
3.4255 6.307159835355706
3.426 6.365036684887582
3.4265 6.479293295746063
3.427 6.639649082601065
3.4275 6.804584888483412
3.428 6.9224158006305805
3.4285 6.9800033890275985
3.429 6.999723735675958
3.4295 7.00414225836846
3.43 7.004111016860665
3.4305 7.003214778011736
3.431 7.0023718384731195
3.4315 7.001761231885152
3.432 7.00142274904979
3.4325 7.001363085142823
3.433 7.0016089460261535
3.4335 7.002179802120682
3.434 7.003110608079736
3.4345 7.004416760213611
3.435 7.005907328895122
3.4355 7.006517805803941
3.436 7.002761858744839
3.4365 6.987706700222552
3.437 6.956014582774993
3.4375 6.916283191797489
3.438 6.89167304283171
3.4385 6.8990093288598
3.439 6.932537015616355
3.4395 6.971316968273126
3.44 6.998891730353972
3.4405 7.01272305463059
3.441 7.017982353235102
3.4415 7.019662929064615
3.442 7.020371322712527
3.4425 7.0210765969496824
3.443 7.02204989872902
3.4435 7.023340570731947
3.444 7.0249564957388335
3.4445 7.026939549311911
3.445 7.029379979004676
3.4455 7.032463835678199
3.446 7.036429467958173
3.4465 7.041492051652331
3.447 7.047633626741736
3.4475 7.054402114620252
3.448 7.060763097174383
3.4485 7.065247271152985
3.449 7.066525964602181
3.4495 7.064259819427687
3.45 7.059461451470361
3.4505 7.053882101388139
3.451 7.048987659665861
3.4515 7.045418705592891
3.452 7.043174827840345
3.4525 7.041948612186231
3.453 7.041411116999009
3.4535 7.041317937322224
3.454 7.04152526902718
3.4545 7.0419732037033596
3.455 7.042667283823913
3.4555 7.043718158971125
3.456 7.045398548017519
3.4565 7.048307101510196
3.457 7.0535936898811995
3.4575 7.062937549635396
3.458 7.077691139942126
3.4585 7.096666161365682
3.459 7.114374415167261
3.4595 7.1233305969622025
3.46 7.1200328425365536
3.4605 7.107733122890086
3.461 7.092816671177023
3.4615 7.079867680450886
3.462 7.07037570794654
3.4625 7.064046778430584
3.463 7.060133371434584
3.4635 7.05801790807732
3.464 7.057257608702934
3.4645 7.057547958397083
3.465 7.058689499562777
3.4655 7.060580586518829
3.466 7.063250025170473
3.4665 7.066877424462507
3.467 7.0718148048106775
3.4675 7.078491547488388
3.468 7.087146679305278
3.4685 7.09734407539981
3.469 7.107724140607485
3.4695 7.116396711165085
3.47 7.121979981594184
3.4705 7.124473178362265
3.471 7.124863595509985
3.4715 7.12399634961399
3.472 7.1218463820285995
3.4725 7.118033455984711
3.473 7.112708183860383
3.4735 7.106753330444101
3.474 7.1012620567987375
3.4745 7.096991867678995
3.475 7.094192144948948
3.4755 7.092696018229618
3.476 7.092156004582834
3.4765 7.092224551066157
3.477 7.0926529100642215
3.4775 7.0932633474136475
3.478 7.093951820182881
3.4785 7.094657425525702
3.479 7.095357822927519
3.4795 7.0960609070656036
3.48 7.096794874112818
3.4805 7.097602844642146
3.481 7.0985269362549905
3.4815 7.099587103768221
3.482 7.1007630937032635
3.4825 7.101959658819294
3.483 7.1029808855682335
3.4835 7.103580379215564
3.484 7.10355621852051
3.4845 7.102863132438395
3.485 7.10164218011444
3.4855 7.100128207889774
3.486 7.098550111085864
3.4865 7.097073941601189
3.487 7.095805323241254
3.4875 7.094856796928789
3.488 7.094328560837613
3.4885 7.094266861479071
3.489 7.094633405350936
3.4895 7.095341101912493
3.49 7.096282672444967
3.4905 7.097361839324768
3.491 7.098493927463136
3.4915 7.099617582873871
3.492 7.100687984845577
3.4925 7.101678339979261
3.493 7.102586077164374
3.4935 7.103432599345752
3.494 7.1042732333051495
3.4945 7.105218721642376
3.495 7.106438945060266
3.4955 7.108188214858358
3.496 7.110847581251627
3.4965 7.114884915765923
3.497 7.120800129800988
3.4975 7.128968249482603
3.498 7.139573791775773
3.4985 7.152577178940327
3.499 7.167334542183727
3.4995 7.181910687634567
3.5 7.192577502159565
3.5005 7.194967508902848
3.501 7.186467012862809
3.5015 7.168286764040553
3.502 7.1450875394891815
3.5025 7.122459333726826
3.503 7.10403156179419
3.5035 7.090535734855782
3.504 7.080897408718047
3.5045 7.073665802003135
3.505 7.067774208963496
3.5055 7.062588277689913
3.506 7.057798585743709
3.5065 7.0532753251884275
3.507 7.048979898945373
3.5075 7.0449486765875635
3.508 7.041279547582437
3.5085 7.03817622976466
3.509 7.036013791139353
3.5095 7.035389681069009
3.51 7.0371497781259125
3.5105 7.042265709264671
3.511 7.05144093312722
3.5115 7.064235155107105
3.512 7.078041972076643
3.5125 7.087948703151466
3.513 7.088818596574616
3.5135 7.078683034529591
3.514 7.060284243898772
3.5145 7.039231923261558
3.515 7.020421218073559
3.5155 7.006031620089039
3.516 6.995839190771323
3.5165 6.988573562546656
3.517 6.983002253389858
3.5175 6.978319405184123
3.518 6.974092697162432
3.5185 6.970132637423274
3.519 6.966374459105531
3.5195 6.962811252874526
3.52 6.959501970925074
3.5205 6.956607055093053
3.521 6.954540157624138
3.5215 6.954340198061298
3.522 6.958499114518021
3.5225 6.972698587432922
3.523 7.008237689929996
3.5235 7.082956523078518
3.524 7.213739862307519
3.5245 7.394989090604384
3.525 7.578331501543313
3.5255 7.688895884086425
3.526 7.676171578306566
3.5265 7.5497252307601075
3.527 7.3654504257081355
3.5275 7.186415941005733
3.528 7.050422842402043
3.5285 6.963332689166482
3.529 6.913017330292397
3.5295 6.884933668450885
3.53 6.868654558294517
3.5305 6.858198481524874
3.531 6.850537780923665
3.5315 6.844268060567317
3.532 6.838761757497418
3.5325 6.833745809920127
3.533 6.82911798763413
3.5335 6.824874572505418
3.534 6.821091572594576
3.5345 6.817978609737676
3.535 6.815960128860291
3.5355 6.815771088060205
3.536 6.818533265190601
3.5365 6.82561923484728
3.537 6.838379106271401
3.5375 6.857680480089656
3.538 6.882247930478468
3.5385 6.905243322960259
3.539 6.9141091207158185
3.5395 6.899947125546428
3.54 6.867515890242193
3.5405 6.831051677201544
3.541 6.801594904988737
3.5415 6.78199616896235
3.542 6.770137267519213
3.5425 6.763009916352304
3.543 6.7584505621403155
3.5435 6.75526249126631
3.544 6.752872960975185
3.5445 6.751019684898272
3.545 6.749584639412801
3.5455 6.748511714824487
3.546 6.747781133943874
3.5465 6.747418206838998
3.547 6.747510094179783
3.5475 6.74821853339824
3.548 6.749717946444103
3.5485 6.751758378098802
3.549 6.752532773571741
3.5495 6.7476641417377765
3.55 6.732897548263906
3.5505 6.71153425896908
3.551 6.694748509293235
3.5515 6.69037386217853
3.552 6.696102692357445
3.5525 6.702708963261341
3.553 6.702931438546913
3.5535 6.699089604909497
3.554 6.6990605540514965
3.5545 6.705717766158451
3.555 6.714291856315811
3.5555 6.7194576550599985
3.556 6.720094921384844
3.5565 6.717887220407198
3.557 6.714647108262942
3.5575 6.711359605855249
3.558 6.708359592085729
3.5585 6.705738886614195
3.559 6.7035343743089575
3.5595 6.701809873051183
3.56 6.700661367489405
3.5605 6.7001871282885785
3.561 6.700498453653776
3.5615 6.701699032863121
3.562 6.703894188567037
3.5625 6.7071395761469565
3.563 6.711371670761246
3.5635 6.716378360636415
3.564 6.721789422797301
3.5645 6.7270830293271695
3.565 6.7313606953072105
3.5655 6.733083068980334
3.566 6.730190665390228
3.5665 6.721595120727495
3.567 6.709589778990115
3.5675 6.700970863888647
3.568 6.70568553801074
3.5685 6.735091109664347
3.569 6.801772324992846
3.5695 6.917773722169415
3.57 7.085604776397271
3.5705 7.283369371430193
3.571 7.462274845254819
3.5715 7.569592646844465
3.572 7.578551836053083
3.5725 7.496764115369637
3.573 7.354777442320791
3.5735 7.191736833889858
3.574 7.040998582684778
3.5745 6.9212947489919765
3.575 6.836868281280593
3.5755 6.782653717943892
3.576 6.749939120866116
3.5765 6.730692578888207
3.577 6.719226335763882
3.5775 6.712068361055503
3.578 6.707302299765
3.5785 6.7039287889162
3.579 6.701449488942708
3.5795 6.699613208867269
3.58 6.698310824364937
3.5805 6.697497937407598
3.581 6.697174380324843
3.5815 6.697323594586309
3.582 6.697876429173733
3.5825 6.69868392877818
3.583 6.699560523365512
3.5835 6.7002976006514805
3.584 6.700703341934919
3.5845 6.700602890802066
3.585 6.699897893541206
3.5855 6.698631416195586
3.586 6.69699281954228
3.5865 6.695321957352509
3.587 6.6939618758254875
3.5875 6.693093238022189
3.588 6.692738386684947
3.5885 6.692860800838818
3.589 6.693476102183165
3.5895 6.6946830161360085
3.59 6.696687095619889
3.5905 6.699856924672553
3.591 6.704793103730043
3.5915 6.712414782053375
3.592 6.723935847928005
3.5925 6.7405473831329585
3.593 6.762513697680123
3.5935 6.787713580630583
3.594 6.81062995658984
3.5945 6.823592781466281
3.595 6.821222463374975
3.5955 6.804553287155701
3.596 6.780071675170817
3.5965 6.75463012738441
3.597 6.7323466725326755
3.5975 6.714717162938501
3.598 6.701749926820706
3.5985 6.692723235341323
3.599 6.6865870245795564
3.5995 6.68233351746511
3.6 6.679201008771787
3.6005 6.676696751049447
3.601 6.674548042893693
3.6015 6.672631601012447
3.602 6.670920495532292
3.6025 6.669457517136858
3.603 6.668380251247524
3.6035 6.667918408330995
3.604 6.668421098008799
3.6045 6.670291403000877
3.605 6.673789852272708
3.6055 6.678721571083089
3.606 6.684253385668847
3.6065 6.68891198177701
3.607 6.69076077927227
3.6075 6.6880405782593
3.608 6.6803798418322495
3.6085 6.669556468687214
3.609 6.658402295485906
3.6095 6.648961578090726
3.61 6.641777562284672
3.6105 6.63647317405544
3.611 6.632448949945657
3.6115 6.629259444150969
3.612 6.626637776885635
3.6125 6.6244606379473145
3.613 6.622670278235099
3.6135 6.621275483025223
3.614 6.620324202673712
3.6145 6.619919350413496
3.615 6.62024101921125
3.6155 6.621568958064823
3.616 6.624286268423371
3.6165 6.628756473730978
3.617 6.635007662710502
3.6175 6.6422401916325535
3.618 6.648589560088266
3.6185 6.651818408751493
3.619 6.650627933935852
3.6195 6.645622615642634
3.62 6.63870692915054
3.6205 6.631669156446718
3.621 6.625375424891588
3.6215 6.619950648386303
3.622 6.615294020565583
3.6225 6.6113136958953165
3.623 6.607979871389349
3.6235 6.605242190922062
3.624 6.6030465120138
3.6245 6.601359764655112
3.625 6.600150461943827
3.6255 6.59940958489955
3.626 6.599099366336824
3.6265 6.5990928652545096
3.627 6.599120169922359
3.6275 6.598793538616639
3.628 6.597727491376507
3.6285 6.595720361663049
3.629 6.5928546187790955
3.6295 6.589444742144569
3.63 6.58586299486046
3.6305 6.582400084208214
3.631 6.579242323621108
3.6315 6.576528069405863
3.632 6.574334243468393
3.6325 6.572660550144353
3.633 6.5714691768392415
3.6335 6.570720014526176
3.634 6.570387264835484
3.6345 6.570476208618589
3.635 6.571020839888356
3.6355 6.5720935576930914
3.636 6.573827654692402
3.6365 6.5764424252843705
3.637 6.580232345668949
3.6375 6.5854417788887405
3.638 6.592026003418057
3.6385 6.599236580885006
3.639 6.605307102732916
3.6395 6.607912390386139
3.64 6.605662637435176
3.6405 6.5996194352422615
3.641 6.592904215462991
3.6415 6.58845380583439
3.642 6.587175579575395
3.6425 6.588095523944028
3.643 6.58992672884719
3.6435 6.59207761348381
3.644 6.594582617028519
3.6445 6.597759432681548
3.645 6.602005958979444
3.6455 6.607758241762887
3.646 6.6154348290342115
3.6465 6.625342269380815
3.647 6.637565506958091
3.6475 6.651872527560346
3.648 6.667330241200257
3.6485 6.681925109129373
3.649 6.693083017761562
3.6495 6.699460202870765
3.65 6.701528257535332
3.6505 6.700013050676767
3.651 6.694619920629035
3.6515 6.6844026606321
3.652 6.668821959083936
3.6525 6.649331289572557
3.653 6.62954755329472
3.6535 6.612994780851657
3.654 6.601281416626514
3.6545 6.594110455452884
3.655 6.590326435572595
3.6555 6.58876808667588
3.656 6.588613162828996
3.6565 6.5893787332778055
3.657 6.5908320389151696
3.6575 6.592895950815321
3.658 6.59557306307448
3.6585 6.598915070343696
3.659 6.603002389849089
3.6595 6.607957768199282
3.66 6.613903647172546
3.6605 6.620853516176845
3.661 6.628569467129009
3.6615 6.636475782168417
3.662 6.64359510406556
3.6625 6.6485879855580885
3.663 6.650146239885285
3.6635 6.647915886996473
3.664 6.642873883697535
3.6645 6.6367622770205505
3.665 6.631040404760088
3.6655 6.626409843007978
3.666 6.623088716958184
3.6665 6.6210967956294295
3.667 6.620456579272903
3.6675 6.621139671718139
3.668 6.622830724799507
3.6685 6.623790129954727
3.669 6.616560020286932
3.6695 6.574932173226268
3.67 6.436963317456642
3.6705 6.171148170223488
3.671 5.910903656844787
3.6715 5.762917756685188
3.672 5.695018023717268
3.6725 5.663012955629196
3.673 5.646067266947521
3.6735 5.636016174398013
3.674 5.629598589330127
3.6745 5.625451630607807
3.675 5.623025647213201
3.6755 5.62221222892551
3.676 5.62324397104033
3.6765 5.626602801096348
3.677 5.632567001168671
3.6775 5.640096067022305
3.678 5.6459275564780045
3.6785 5.645714720237806
3.679 5.637385935229486
3.6795 5.6231852518068335
3.68 5.607781124950182
3.6805 5.5946865247297
3.681 5.584810618696676
3.6815 5.577505691905276
3.682 5.571855221037539
3.6825 5.5672057414660925
3.683 5.563153963661763
3.6835 5.559462077076241
3.684 5.5559876168072995
3.6845 5.552662930461591
3.685 5.5494919563700575
3.6855 5.54658549855533
3.686 5.544291828454209
3.6865 5.543707842233958
3.687 5.548718091811618
3.6875 5.574124742675797
3.688 5.6684446221405045
3.6885 5.908057650809
3.689 6.220295151209929
3.6895 6.421945842689669
3.69 6.50957638381784
3.6905 6.54425823654059
3.691 6.558277190826739
3.6915 6.5636508590012435
3.692 6.563873827265369
3.6925 6.556586638244839
3.693 6.5297718038630626
3.6935 6.459940132979317
3.694 6.334060698503596
3.6945 6.177001318540376
3.695 6.029902845436806
3.6955 5.916683149620943
3.696 5.842989967992925
3.6965 5.806262154179437
3.697 5.802980718370271
3.6975 5.830817602760177
3.698 5.888048060460343
3.6985 5.970822841710093
3.699 6.070856856417103
3.6995 6.1748437906705105
3.7 6.268926822465166
3.7005 6.344317712981666
3.701 6.399695276035229
3.7015 6.438553709004293
3.702 6.464070752383715
3.7025 6.472817022233168
3.703 6.448661587505728
3.7035 6.366213267187031
3.704 6.214463605700053
3.7045 6.018426948421026
3.705 5.825033294245936
3.7055 5.669626480814061
3.706 5.561192428347119
3.7065 5.491250543550396
3.707 5.4472650855280245
3.7075 5.419138063166163
3.708 5.400439165856491
3.7085 5.3874257124853555
3.709 5.378004257487418
3.7095 5.371021063142456
3.71 5.365910781378804
3.7105 5.362539643246444
3.711 5.3611400711592045
3.7115 5.362245580204026
3.712 5.366575308210645
3.7125 5.374673121980204
3.713 5.386343203769548
3.7135 5.400207203052468
3.714 5.413948819734851
3.7145 5.425356939541312
3.715 5.433758262420171
3.7155 5.441371825639002
3.716 5.453903477014554
3.7165 5.480250507285679
3.717 5.530289580161823
3.7175 5.609689837474215
3.718 5.71390300781328
3.7185 5.828853652203679
3.719 5.939239366101655
3.7195 6.036187120622244
3.72 6.118619904260748
3.7205 6.190332425954945
3.721 6.258026150441798
3.7215 6.330710678896529
3.722 6.417300392868619
3.7225 6.5220754954037305
3.723 6.635193937374711
3.7235 6.728871960888497
3.724 6.7711001216613065
3.7245 6.751745780093327
3.725 6.6920711630842336
3.7255 6.625899525275094
3.726 6.575131741777507
3.7265 6.543860262297419
3.727 6.526951467810853
3.7275 6.518251658122556
3.728 6.513652558967592
3.7285 6.510977533742003
3.729 6.509203875501112
3.7295 6.507936502674558
3.73 6.5071226206074515
3.7305 6.507013880073344
3.731 6.508284664034583
3.7315 6.512343626586749
3.732 6.521778163679451
3.7325 6.540397125958166
3.733 6.571596549255594
3.7335 6.6138003213655745
3.734 6.655628166939121
3.7345 6.678023249627645
3.735 6.665073437496843
3.7355 6.612755302916594
3.736 6.526210985142934
3.7365 6.4113924617222375
3.737 6.269392173561164
3.7375 6.098475709063025
3.738 5.903470498714364
3.7385 5.704473215795372
3.739 5.531054732994378
3.7395 5.402705779862793
3.74 5.319862866214886
3.7405 5.271357760939165
3.741 5.244785358460379
3.7415 5.231111411878605
3.742 5.224924309485899
3.7425 5.223457857067035
3.743 5.225377409642857
3.7435 5.2296369748662
3.744 5.234340639221009
3.7445 5.236529439886545
3.745 5.23363485904379
3.7455 5.225476821918185
3.746 5.214490995927213
3.7465 5.203780606120614
3.747 5.195127498123715
3.7475 5.188710058095189
3.748 5.1839553248928345
3.7485 5.18026648078179
3.749 5.1772585952193895
3.7495 5.174736022804724
3.75 5.172611642336567
3.7505 5.170880431968018
3.751 5.1696056042883365
3.7515 5.168950859569553
3.752 5.169256374988078
3.7525 5.171115740467266
3.753 5.175387248193956
3.7535 5.182876006379057
3.754 5.193450816990169
3.7545 5.204839739744663
3.755 5.212635688250036
3.7555 5.212864456947917
3.756 5.205305463156212
3.7565 5.193626948282831
3.757 5.182043852915073
3.7575 5.17277178818038
3.758 5.166117272415819
3.7585 5.161558876019735
3.759 5.158482359917477
3.7595 5.1563929304806875
3.76 5.15495185291955
3.7605 5.153954718190966
3.761 5.153277445515083
3.7615 5.152858803528685
3.762 5.152666413656063
3.7625 5.152682548572602
3.763 5.152876654777104
3.7635 5.153192583820268
3.764 5.153546036182303
3.7645 5.153807916519509
3.765 5.1538341993930965
3.7655 5.153490981544343
3.766 5.152707389857098
3.7665 5.151507384215695
3.767 5.15001914146852
3.7675 5.148451846111882
3.768 5.146995087133642
3.7685 5.145757848724267
3.769 5.144749919549462
3.7695 5.143941773502806
3.77 5.143293785696428
3.7705 5.142783692533199
3.771 5.142405683707202
3.7715 5.142170780010235
3.772 5.142104696021888
3.7725 5.142243968050141
3.773 5.142642002159984
3.7735 5.143370570238507
3.774 5.144513752797729
3.7745 5.146166553232216
3.775 5.148388766579335
3.7755 5.151127914565115
3.776 5.154168686162268
3.7765 5.157207444183666
3.777 5.160035673734911
3.7775 5.162706403969033
3.778 5.165466849096849
3.7785 5.168551413755579
3.779 5.1719738487608895
3.7795 5.175536736703385
3.78 5.1790212978910715
3.7805 5.1822972320232035
3.781 5.185330459427655
3.7815 5.188322211216829
3.782 5.19184312794975
3.7825 5.196845356079911
3.783 5.20461676675965
3.7835 5.216848285786804
3.784 5.235744478460002
3.7845 5.26398080943587
3.785 5.304197722855988
3.7855 5.3580507928768215
3.786 5.4250871856787795
3.7865 5.5018998829572014
3.787 5.581337877433591
3.7875 5.6525156932972775
3.788 5.703779595988213
3.7885 5.72600454880807
3.789 5.7135331459292
3.7895 5.663416709429511
3.79 5.577982984347924
3.7905 5.469465936396982
3.791 5.360768657245411
3.7915 5.273969155099002
3.792 5.217389814812344
3.7925 5.186138480720607
3.793 5.1709963339329255
3.7935 5.164498757289123
3.794 5.162182628515613
3.7945 5.1617592067068285
3.795 5.162155071733248
3.7955 5.162895943666739
3.796 5.163785242782812
3.7965 5.164743440134175
3.797 5.165705255768153
3.7975 5.166593221897673
3.798 5.16736337716726
3.7985 5.168022040197482
3.799 5.1686128536567955
3.7995 5.169191741390546
3.8 5.169794408065958
3.8005 5.170432011129326
3.801 5.171129299226538
3.8015 5.1719192174235955
3.802 5.172860879647115
3.8025 5.174020558794433
3.803 5.17547598692808
3.8035 5.177319077602472
3.804 5.179680865893924
3.8045 5.182794679870173
3.805 5.187042359358075
3.8055 5.193126338786148
3.806 5.20225555178862
3.8065 5.2164396057505344
3.807 5.238942149298736
3.8075 5.274860920998591
3.808 5.331117607910087
3.8085 5.412882033573054
3.809 5.515003824660099
3.8095 5.617615204320562
3.81 5.698141696609292
3.8105 5.744815432928731
3.811 5.756619164713492
3.8115 5.736883354773288
3.812 5.690098116061745
3.8125 5.623111461989331
3.813 5.546912104013113
3.8135 5.474650317585881
3.814 5.415598589835288
3.8145 5.372391813140477
3.815 5.342964101341393
3.8155 5.323932199904871
3.816 5.312057399354173
3.8165 5.304669973613215
3.817 5.299504434263953
3.8175 5.294711521138594
3.818 5.2888423014737596
3.8185 5.2811507637369415
3.819 5.271960851523462
3.8195 5.262522327518423
3.82 5.254311375495239
3.8205 5.248272122049648
3.821 5.244561808778243
3.8215 5.242806566257941
3.822 5.24246879208972
3.8225 5.243086287420602
3.823 5.244345172464233
3.8235 5.2460498337032435
3.824 5.2481033534297525
3.8245 5.250480160453093
3.825 5.253204701488698
3.8255 5.256350064602066
3.826 5.260033458135109
3.8265 5.264418389223825
3.827 5.26973379584298
3.8275 5.276253744035773
3.828 5.284299176795998
3.8285 5.29431091966354
3.829 5.307197452346327
3.8295 5.325118897088358
3.83 5.352628988205452
3.8305 5.397591937551959
3.831 5.469880791291863
3.8315 5.575768853921349
3.832 5.709801955682692
3.8325 5.853718956556482
3.833 5.986633624289278
3.8335 6.09533991755847
3.834 6.174953165819347
3.8345 6.225866410128579
3.835 6.251854886715468
3.8355 6.258943432658724
3.836 6.253805609302984
3.8365 6.242492401382207
3.837 6.229699741718449
3.8375 6.218420517098756
3.838 6.210007122549372
3.8385 6.204512881468255
3.839 6.201356272079926
3.8395 6.199818553809052
3.84 6.199353221727429
3.8405 6.199613030444781
3.841 6.200457382558299
3.8415 6.201911379498809
3.842 6.204183401124779
3.8425 6.207676235468367
3.843 6.21297460932989
3.8435 6.220734367142554
3.844 6.231482270273008
3.8445 6.2453787478337714
3.845 6.261748208115413
3.8455 6.2782581536571564
3.846 6.290444496790916
3.8465 6.293366012800754
3.847 6.285040494084321
3.8475 6.268600204492755
3.848 6.250219060944198
3.8485 6.234898300692056
3.849 6.224410857244446
3.8495 6.218192685214954
3.85 6.214966455359845
3.8505 6.213651377894206
3.851 6.213543776786838
3.8515 6.2142573441815445
3.852 6.215581253861862
3.8525 6.217398723710555
3.853 6.219641317337852
3.8535 6.222332904417251
3.854 6.225668674179661
3.8545 6.23001462845989
3.855 6.235677044073516
3.8555 6.242429680224352
3.856 6.249062135203766
3.8565 6.2535389531844325
3.857 6.254048230580792
3.8575 6.250341461717286
3.858 6.244041278713586
3.8585 6.237400199353792
3.859 6.231982830306998
3.8595 6.228282794901557
3.86 6.2261209548258
3.8605 6.225079781464113
3.861 6.224758552467812
3.8615 6.224884225467027
3.862 6.225296727785927
3.8625 6.225913223941789
3.863 6.226696324977843
3.8635 6.227649332234255
3.864 6.228787759150708
3.8645 6.230183469168277
3.865 6.231975772469943
3.8655 6.234468032129155
3.866 6.238223644749003
3.8665 6.244204871493836
3.867 6.253631592998755
3.8675 6.267183468623675
3.868 6.283615464445348
3.8685 6.298820585932959
3.869 6.307108660048246
3.8695 6.305055263169977
3.87 6.294318195279897
3.8705 6.280226596482572
3.871 6.267657272818094
3.8715 6.25882021969774
3.872 6.253649407827507
3.8725 6.251150974379359
3.873 6.250308539984521
3.8735 6.250404748490017
3.874 6.2510189202151585
3.8745 6.251929901961977
3.875 6.25303547693951
3.8755 6.254293356550549
3.876 6.255699931402799
3.8765 6.257297230921622
3.877 6.259163054478269
3.8775 6.261461253037228
3.878 6.26447047860425
3.8785 6.268620406216118
3.879 6.274396781308995
3.8795 6.2819843794237284
3.88 6.290613972206857
3.8805 6.2980961066345875
3.881 6.301521753411854
3.8815 6.299184857991073
3.882 6.292135021386444
3.8825 6.283385600077723
3.883 6.275601281599751
3.8835 6.269800372614227
3.884 6.265770733469469
3.8845 6.262944731365059
3.885 6.2608648646126115
3.8855 6.259254758603329
3.886 6.2579788663748035
3.8865 6.256981869541751
3.887 6.256240877591176
3.8875 6.255770442876371
3.888 6.255608241221975
3.8885 6.255839204491065
3.889 6.256674245461578
3.8895 6.258578535156025
3.89 6.262538246623477
3.8905 6.270384155840284
3.891 6.28496864386945
3.8915 6.309553932686394
3.892 6.3459600991903935
3.8925 6.391277607940059
3.893 6.434467280179741
3.8935 6.457712484663044
3.894 6.447705981809405
3.8945 6.40880792077862
3.895 6.35986057378454
3.8955 6.317979903526978
3.896 6.289218571552573
3.8965 6.271648420792393
3.897 6.261223404242748
3.8975 6.254820538609722
3.898 6.250640043848027
3.8985 6.247810495429424
3.899 6.245910124741543
3.8995 6.244748828082289
3.9 6.244224855275003
3.9005 6.244323442087928
3.901 6.245126142749938
3.9015 6.246853197771663
3.902 6.249897213161568
3.9025 6.25478113963955
3.903 6.261967548382448
3.9035 6.271352761112527
3.904 6.2819008869944115
3.9045 6.291853708767445
3.905 6.2995797679378915
3.9055 6.3042117425070865
3.906 6.305655801905812
3.9065 6.304239937040211
3.907 6.300260315278076
3.9075 6.29376452706359
3.908 6.285137286445459
3.9085 6.275670182355738
3.909 6.267204799833304
3.9095 6.261089210210764
3.91 6.2576432614127375
3.9105 6.256440459249926
3.911 6.2568340879310815
3.9115 6.2582944045196465
3.912 6.2604689101174005
3.9125 6.2631404010121345
3.913 6.266167198554984
3.9135 6.269417461164269
3.914 6.2727559221680265
3.9145 6.276082408138463
3.915 6.279317474551267
3.9155 6.28244864825957
3.916 6.285527872873234
3.9165 6.288748609752456
3.917 6.292451324234913
3.9175 6.297023777860715
3.918 6.302585912242445
3.9185 6.308566989657812
3.919 6.313769477568855
3.9195 6.3171133937857435
3.92 6.318466680728538
3.9205 6.318784885572803
3.921 6.319513347467301
3.9215 6.321703912939975
3.922 6.325637118262093
3.9225 6.330934288271032
3.923 6.3368640629713555
3.9235 6.342445033214676
3.924 6.346703433895864
3.9245 6.348976907136103
3.925 6.3491323165830105
3.9255 6.347625796877
3.926 6.34520532112215
3.9265 6.342722122517636
3.927 6.340809021592723
3.9275 6.339814590180972
3.928 6.339854714191612
3.9285 6.340899780994682
3.929 6.3427566216109765
3.9295 6.345010443271126
3.93 6.347248058700589
3.9305 6.349385999324022
3.931 6.3517481851285895
3.9315 6.354814592618319
3.932 6.358910256850444
3.9325 6.364062842655305
3.933 6.369811641116386
3.9335 6.375134010914331
3.934 6.378714334699901
3.9345 6.379774401266698
3.935 6.378527147337185
3.9355 6.3759768369525505
3.936 6.3732349651023315
3.9365 6.3710647778319105
3.937 6.369752052991708
3.9375 6.369356937095659
3.938 6.369958752891429
3.9385 6.371799035988533
3.939 6.375319769617049
3.9395 6.381171767862946
3.94 6.390238227233472
3.9405 6.403432190637173
3.941 6.421130085700592
3.9415 6.442394911555609
3.942 6.4649064526812845
3.9425 6.486520843600467
3.943 6.506467103382557
3.9435 6.5239149678773325
3.944 6.535675146762066
3.9445 6.535879766943332
3.945 6.519329065249635
3.9455 6.48668643464791
3.946 6.4465349321667995
3.9465 6.41025614299098
3.947 6.384197995165194
3.9475 6.367502372320183
3.948 6.356179464936294
3.9485 6.347193372504722
3.949 6.3392394234421205
3.9495 6.331949593507674
3.95 6.325221214025375
3.9505 6.319024907792303
3.951 6.313340860108485
3.9515 6.308138687171728
3.952 6.303445931789784
3.9525 6.29940820558219
3.953 6.296365977751852
3.9535 6.294928977413069
3.954 6.296127321455123
3.9545 6.30161437366849
3.955 6.314029405591994
3.9555 6.337593981093035
3.956 6.378046857557545
3.9565 6.438214006323979
3.957 6.50044654469334
3.9575 6.516684178149142
3.958 6.479946002814329
3.9585 6.437515230516138
3.959 6.41019347794128
3.9595 6.395283276894639
3.96 6.387491388092509
3.9605 6.383505342132149
3.961 6.381612065327277
3.9615 6.381004031743889
3.962 6.381385226530786
3.9625 6.382762278766861
3.963 6.385355402330769
3.9635 6.389453227319703
3.964 6.395276154158334
3.9645 6.4028853086416335
3.965 6.412267588177207
3.9655 6.423299348957925
3.966 6.435340730853283
3.9665 6.447078529493168
3.967 6.456929692047182
3.9675 6.463236180392223
3.968 6.464027982524972
3.9685 6.4582761476741775
3.969 6.447992421330681
3.9695 6.437494889612078
3.97 6.430409976025834
3.9705 6.4281957189044485
3.971 6.430749579833015
3.9715 6.437210088202563
3.972 6.446040364555906
3.9725 6.4537651164585155
3.973 6.454300584970148
3.9735 6.440885642043843
3.974 6.4115119732888415
3.9745 6.372012862337649
3.975 6.332103592943279
3.9755 6.298739681412299
3.976 6.274378929023929
3.9765 6.258414279288204
3.977 6.248862330813636
3.9775 6.243539132948308
3.978 6.240748085416757
3.9785 6.23945358003352
3.979 6.239086015105928
3.9795 6.239352121029124
3.98 6.240089773506015
3.9805 6.24119937030287
3.981 6.242635935136822
3.9815 6.244420317143992
3.982 6.246682589781114
3.9825 6.249711645900889
3.983 6.254034994510275
3.9835 6.260453492184273
3.984 6.269939487983481
3.9845 6.283180497773061
3.985 6.299615318317136
3.9855 6.316272388305648
3.986 6.328088904854025
3.9865 6.3307399800594615
3.987 6.323868432410753
3.9875 6.310950475065314
3.988 6.296636372613539
3.9885 6.284196408223296
3.989 6.274896000348227
3.9895 6.268563911023935
3.99 6.26449401680081
3.9905 6.262005765297771
3.991 6.260633846218851
3.9915 6.260134473611379
3.992 6.260452802777897
3.9925 6.261760774640011
3.993 6.264558055414713
3.9935 6.269987011257633
3.994 6.2802855769302335
3.9945 6.299235554345693
3.995 6.3316227541955135
3.9955 6.38017864681107
3.996 6.440386075330307
3.9965 6.4983560726962155
3.997 6.536908559582119
3.9975 6.544511554271181
3.998 6.519942179269006
3.9985 6.471250496413844
3.999 6.411452113013179
3.9995 6.353165546765013
4.0 6.304799590904289
4.0005 6.269443428879801
4.001 6.246051562990519
4.0015 6.231509691389097
4.002 6.222627292938587
4.0025 6.217085498905219
4.003 6.213471856249217
4.0035 6.210978036328387
4.004 6.209137491887049
4.0045 6.207655781966667
4.005 6.2063339083402544
4.0055 6.205036236214988
4.006 6.203681070277825
4.0065 6.202244684361308
4.007 6.200742974227908
4.0075 6.199221433423557
4.008 6.197753034118551
4.0085 6.196443477656042
4.009 6.195421618205471
4.0095 6.194858983826353
4.01 6.195093117744466
4.0105 6.1968730388263475
4.011 6.201767054787221
4.0115 6.212676806225081
4.012 6.234476368348063
4.0125 6.274659051042497
4.013 6.343212973590846
4.0135 6.447850001345484
4.014 6.578079262293278
4.0145 6.695733683574171
4.015 6.768312616010333
4.0155 6.798442031580223
4.016 6.800577962053679
4.0165 6.770579448617384
4.017 6.678079630732179
4.0175 6.511205096373248
4.018 6.339430669873315
4.0185 6.230702322662704
4.019 6.1795072929315085
4.0195 6.157695923267105
4.02 6.147412340643354
4.0205 6.140995289015376
4.021 6.135744588180867
4.0215 6.130842697545886
4.022 6.12609967713695
4.0225 6.121523323550162
4.023 6.117179763818712
4.0235 6.1131904530664345
4.024 6.1099353143046615
4.0245 6.109214897329269
4.025 6.120876437104367
4.0255 6.19208141641053
4.026 6.386049413358207
4.0265 6.533240528234706
4.027 6.573438678148306
4.0275 6.582455601711863
4.028 6.587149973005096
4.0285 6.593793767602475
4.029 6.604875085312364
4.0295 6.620618357412645
4.03 6.626728673305105
4.0305 6.554957835675649
4.031 6.347817429279796
4.0315 6.163423943205829
4.032 6.077781651735019
4.0325 6.043109357712074
4.033 6.027587644211189
4.0335 6.019345801559969
4.034 6.014126504275551
4.0345 6.010263115650946
4.035 6.007030774683737
4.0355 6.00407709129771
4.036 6.001230281090739
4.0365 5.998411682255816
4.037 5.995644077276686
4.0375 5.993031120839924
4.038 5.990754932300043
4.0385 5.989074909219508
4.039 5.988319884627201
4.0395 5.988938733397844
4.04 5.991649475638067
4.0405 5.997631836359786
4.041 6.008746034840489
4.0415 6.027574280080741
4.042 6.056993961608193
4.0425 6.099017467911623
4.043 6.152753000698984
4.0435 6.212626356858277
4.044 6.268138284084523
4.0445 6.30606184523437
4.045 6.315324353276536
4.0455 6.290799376743171
4.046 6.234219798882644
4.0465 6.154564660491313
4.047 6.067776098833433
4.0475 5.991882407714585
4.048 5.937482138084298
4.0485 5.903973910069696
4.049 5.884717101595373
4.0495 5.873137203394259
4.05 5.865093745323036
4.0505 5.858531637928025
4.051 5.852581602325819
4.0515 5.846910842283276
4.052 5.841421208092394
4.0525 5.836109729982845
4.053 5.831033275633861
4.0535 5.826302688829874
4.054 5.822159505386858
4.0545 5.819214400176809
4.055 5.819187298010212
4.0555 5.827103256473712
4.056 5.856688859774823
4.0565 5.936978321045388
4.057 6.0911996902570555
4.0575 6.2665627499971785
4.058 6.382216164688056
4.0585 6.442290914683903
4.059 6.478105768476692
4.0595 6.486088799902462
4.06 6.408604047403114
4.0605 6.197155508309279
4.061 5.96832418217732
4.0615 5.84195252107627
4.062 5.793706722696963
4.0625 5.777302234406666
4.063 5.771240735668974
4.0635 5.768397369141806
4.064 5.766652873863332
4.0645 5.765373596673483
4.065 5.764348782570605
4.0655 5.763480930016917
4.066 5.762723919969258
4.0665 5.762057501376662
4.067 5.761516724107891
4.0675 5.761280974233769
4.068 5.761956250236731
4.0685 5.765418315497947
4.069 5.776828426512952
4.0695 5.807633970041274
4.07 5.874704606230432
4.0705 5.984827771732928
4.071 6.109178852550513
4.0715 6.18634517900129
4.072 6.169960322367918
4.0725 6.071707573189809
4.073 5.948418125824117
4.0735 5.849604070392
4.074 5.789448974259002
4.0745 5.758614889605583
4.075 5.743985136890767
4.0755 5.736886619452801
4.076 5.733049535207194
4.0765 5.730656034756207
4.077 5.728959806246535
4.0775 5.727634358104576
4.078 5.726522151668626
4.0785 5.725529975655811
4.079 5.724647210324528
4.0795 5.723946859008504
4.08 5.72369572150802
4.0805 5.72451916641863
4.081 5.727709070588285
4.0815 5.7354830034340685
4.082 5.75068470577851
4.0825 5.775353865080901
4.083 5.808757803529514
4.0835 5.8467842751329195
4.084 5.884265198060414
4.0845 5.918552744418634
4.085 5.95109056778936
4.0855 5.986257099550671
4.086 6.030081549471267
4.0865 6.089989810310878
4.087 6.173330606014919
4.0875 6.279491217187798
4.088 6.390695430006352
4.0885 6.478088151454149
4.089 6.526482762790239
4.0895 6.543403511400672
4.09 6.543847354185073
4.0905 6.538215476820887
4.091 6.531257162769898
4.0915 6.524590724683372
4.092 6.518609344623699
4.0925 6.5132964231535935
4.093 6.508557780474438
4.0935 6.504305538240847
4.094 6.5004801367853515
4.0945 6.4970559695698045
4.095 6.4940239829570485
4.0955 6.491303488303514
4.096 6.488714248843089
4.0965 6.4859033889226625
4.097 6.482353555601853
4.0975 6.47744614177816
4.098 6.470588677446368
4.0985 6.461255427115463
4.099 6.448782740394406
4.0995 6.431755825174945
4.1 6.407450365236808
4.1005 6.371373067018127
4.101 6.317293199305841
4.1015 6.239345019475416
4.102 6.138005018538071
4.1025 6.026873161245219
4.103 5.928058576129879
4.1035 5.8557117175855575
4.104 5.809495971594017
4.1045 5.782024734205543
4.105 5.766160539880231
4.1055 5.757153618429016
4.106 5.752353870806258
4.1065 5.750467207807451
4.107 5.750866158837208
4.1075 5.7531045157678316
4.108 5.756546402510671
4.1085 5.760152300898578
4.109 5.76257101033369
4.1095 5.762520264819334
4.11 5.759312740022726
4.1105 5.7532503738597045
4.111 5.745537085188876
4.1115 5.737678108852051
4.112 5.730837155779478
4.1125 5.7255919759329315
4.113 5.72211667641298
4.1135 5.720582671264448
4.114 5.721574818873742
4.1145 5.7266380165827835
4.115 5.7392413309925745
4.1155 5.766490693392169
4.116 5.821449038653115
4.1165 5.9222664753502885
4.117 6.077213231065259
4.1175 6.257484762100375
4.118 6.406951370604353
4.1185 6.496374995050622
4.119 6.534684738755707
4.1195 6.540681323743391
4.12 6.526937023948389
4.1205 6.499142008106273
4.121 6.458872868140976
4.1215 6.405658157039023
4.122 6.339331072328105
4.1225 6.263985915749454
4.123 6.190120060163221
4.1235 6.130300790223585
4.124 6.09296959817456
4.1245 6.081057522085685
4.125 6.095099307797489
4.1255 6.136581167764764
4.126 6.209008867829378
4.1265 6.317409616073557
4.127 6.4652187436569735
4.1275 6.6502067872956045
4.128 6.859327365591118
4.1285 7.062837952066356
4.129 7.207935653267671
4.1295 7.216801644488696
4.13 7.011693637067494
4.1305 6.606340449738654
4.131 6.172841438104425
4.1315 5.878176111680541
4.132 5.731962067902695
4.1325 5.670163636689915
4.133 5.644826627053315
4.1335 5.633869971229253
4.134 5.628831395344325
4.1345 5.626651974627618
4.135 5.626234124470053
4.1355 5.627213737417921
4.136 5.629627711980382
4.1365 5.633994194203285
4.137 5.641597454337512
4.1375 5.654879827111469
4.138 5.677337098643254
4.1385 5.711422739520708
4.139 5.753623707101654
4.1395 5.790628375563508
4.14 5.804923079526499
4.1405 5.78907163705724
4.141 5.7524555773925075
4.1415 5.711586168464199
4.142 5.677800243088876
4.1425 5.654212741783559
4.143 5.639448003898592
4.1435 5.63113046777955
4.144 5.627489975385347
4.1445 5.627744362546076
4.145 5.632307418173089
4.1455 5.643218638480019
4.146 5.665228208077463
4.1465 5.7074201552101504
4.147 5.783119544768003
4.1475 5.900986258135805
4.148 6.045688210082123
4.1485 6.177084420008236
4.149 6.264163817137736
4.1495 6.3038077783351385
4.15 6.3080601480217355
4.1505 6.291005924331187
4.151 6.264232448114032
4.1515 6.236009299315936
4.152 6.211344144606696
4.1525 6.1922769317525175
4.153 6.178578783267873
4.1535 6.168940829199358
4.154 6.162007197389689
4.1545 6.156757250195995
4.155 6.152494015635191
4.1555 6.148770210925963
4.156 6.145340936980063
4.1565 6.142140081065775
4.157 6.139195142940987
4.1575 6.136554255781026
4.158 6.1342156645777495
4.1585 6.132042222790932
4.159 6.1296432177151905
4.1595 6.126280815818418
4.16 6.120934561430194
4.1605 6.1126944844606514
4.161 6.101357522641616
4.1615 6.087604659833292
4.162 6.072469818193695
4.1625 6.056807074959424
4.163 6.041417178271202
4.1635 6.026944786648872
4.164 6.013366554664356
4.1645 5.998811941325649
4.165 5.978672437697544
4.1655 5.945801519202003
4.166 5.892393315266069
4.1665 5.815211385244441
4.167 5.72476810053963
4.1675 5.6447604857089955
4.168 5.5917344047647655
4.1685 5.563174529362885
4.169 5.548851856867418
4.1695 5.5410860066927325
4.17 5.536061128665504
4.1705 5.532242133829933
4.171 5.5291269389215225
4.1715 5.526612860185177
4.172 5.524726169978389
4.1725 5.523538860872185
4.173 5.5231982949549066
4.1735 5.524090205791322
4.174 5.5271446630248535
4.1745 5.534179499750514
4.175 5.547719594730357
4.1755 5.569335154841347
4.176 5.596600916935642
4.1765 5.622005761985657
4.177 5.636695434450629
4.1775 5.636077994648491
4.178 5.622598017435364
4.1785 5.603571543731722
4.179 5.586335891830166
4.1795 5.5753477309883275
4.18 5.572715622791681
4.1805 5.580375611763116
4.181 5.601866105103775
4.1815 5.6434842141300345
4.182 5.712740711916553
4.1825 5.809297303884725
4.183 5.910053986548589
4.1835 5.979918229651573
4.184 6.009140170353329
4.1845 6.0129724021646025
4.185 6.0068264147786055
4.1855 5.9984414773597505
4.186 5.990607935868112
4.1865 5.9839826243888
4.187 5.978360049936696
4.1875 5.973284460104501
4.188 5.968316042819178
4.1885 5.963248624133137
4.189 5.958438776128612
4.1895 5.95509922287695
4.19 5.954959049119265
4.1905 5.959203098848344
4.191 5.967172390851945
4.1915 5.9758310673879445
4.192 5.980964163439867
4.1925 5.980038489902822
4.193 5.97392464203191
4.1935 5.965493732766341
4.194 5.957134523151081
4.1945 5.949742898707782
4.195 5.943302754576245
4.1955 5.937588440291223
4.196 5.932461961455787
4.1965 5.927859767600732
4.197 5.923759766989787
4.1975 5.920133710297406
4.198 5.916942734065237
4.1985 5.914120800239027
4.199 5.911598426469516
4.1995 5.909310564673173
4.2 5.9072136798600186
4.2005 5.905270993394102
4.201 5.903420003021535
4.2015 5.901605805263627
4.202 5.899819839654959
4.2025 5.898114726835142
4.203 5.89656589663947
4.2035 5.895226608894222
4.204 5.894076550988797
4.2045 5.893049571987214
4.205 5.892069907072581
4.2055 5.891080767441863
4.206 5.890044180015738
4.2065 5.888948514374232
4.207 5.887796094075184
4.2075 5.886599693625601
4.208 5.885361898459819
4.2085 5.884078152006363
4.209 5.882718150506126
4.2095 5.881275842793689
4.21 5.87976338209939
4.2105 5.8782036956442765
4.211 5.876586778958532
4.2115 5.874915632226352
4.212 5.873230767598851
4.2125 5.871630754991197
4.213 5.870207996241146
4.2135 5.869010166709788
4.214 5.868001731163745
4.2145 5.8670697518210515
4.215 5.866035610194577
4.2155 5.864689362517182
4.216 5.862805307260104
4.2165 5.860237237844939
4.217 5.856963070412324
4.2175 5.85308376956915
4.218 5.848796100545216
4.2185 5.844324219957703
4.219 5.839895303325039
4.2195 5.835671287689574
4.22 5.831746129135374
4.2205 5.828119868285055
4.221 5.824758904135375
4.2215 5.821620008794592
4.222 5.818669608453695
4.2225 5.815889266778895
4.223 5.8132777973701115
4.2235 5.8108438827976014
4.224 5.808616344431509
4.2245 5.806648193524842
4.225 5.805035633090376
4.2255 5.803932278715766
4.226 5.803563754952269
4.2265 5.804195433264339
4.227 5.806025309071255
4.2275 5.808973372847174
4.228 5.81245906248525
4.2285 5.815345505857359
4.229 5.8163325727541375
4.2295 5.8145767656245395
4.23 5.810130324945635
4.2305 5.803910902757212
4.231 5.7971350424649275
4.2315 5.790735831294113
4.232 5.785157918618972
4.2325 5.780469549353611
4.233 5.776563615193779
4.2335 5.7732938013014765
4.234 5.770538388313384
4.2345 5.768201659907404
4.235 5.766218060292405
4.2355 5.764531512664322
4.236 5.76308347179656
4.2365 5.7618248199713245
4.237 5.7607024582873505
4.2375 5.759672200341558
4.238 5.758679505790419
4.2385 5.757654950252001
4.239 5.756537235992357
4.2395 5.755295063656871
4.24 5.753934893956166
4.2405 5.752510176187722
4.241 5.751072635687426
4.2415 5.7496863699746426
4.242 5.748391960397215
4.2425 5.747220074913954
4.243 5.746188946976997
4.2435 5.745312811080063
4.244 5.744617854152437
4.2445 5.744160912675567
4.245 5.744043055993298
4.2455 5.744413121093186
4.246 5.745472022808134
4.2465 5.7474892605352155
4.247 5.750808557218725
4.2475 5.755784254283403
4.248 5.762587627477612
4.2485 5.770859577410438
4.249 5.779520417050056
4.2495 5.7869301910598105
4.25 5.791482297932689
4.2505 5.792243729427303
4.251 5.789317202550401
4.2515 5.78365154600803
4.252 5.776544444665711
4.2525 5.769323377447765
4.253 5.763261083928657
4.2535 5.7593684448310585
4.254 5.758044026140245
4.2545 5.758991023444792
4.255 5.761570662166396
4.2555 5.76522668333329
4.256 5.7696666296499
4.2565 5.774822133675243
4.257 5.7807513272504645
4.2575 5.78750847716207
4.258 5.795093157006202
4.2585 5.803385408928496
4.259 5.812103426762833
4.2595 5.82080012873186
4.26 5.828866203469956
4.2605 5.835599280517287
4.261 5.840370324031626
4.2615 5.842780710418993
4.262 5.842899216623876
4.2625 5.841425460276956
4.263 5.839713146638332
4.2635 5.839284689021054
4.264 5.841016411707014
4.2645 5.844685831675442
4.265 5.849434029467129
4.2655 5.854432255928491
4.266 5.859177242789735
4.2665 5.863501058147924
4.267 5.867403011538573
4.2675 5.870919409950473
4.268 5.874077448456011
4.2685 5.876840939501579
4.269 5.879188738674908
4.2695 5.881139233267725
4.27 5.882734080094132
4.2705 5.884039385034925
4.271 5.885092067263067
4.2715 5.885904207001194
4.272 5.8864551990209835
4.2725 5.8867175626792205
4.273 5.886699217667014
4.2735 5.88646831174658
4.274 5.886142187305688
4.2745 5.885859196910407
4.275 5.8857472323293925
4.2755 5.885945211272232
4.276 5.886616091617811
4.2765 5.887948581093309
4.277 5.890117966572061
4.2775 5.893131751498955
4.278 5.8967396052417
4.2785 5.900509325195377
4.279 5.904080073531085
4.2795 5.90731238443225
4.28 5.9102614513057
4.2805 5.913042685852141
4.281 5.915747443895586
4.2815 5.918427703728093
4.282 5.9211075392377195
4.2825 5.92379718399781
4.283 5.926513230225505
4.2835 5.9292265100712855
4.284 5.931758741552033
4.2845 5.933610974351718
4.285 5.933718397866104
4.2855 5.93029610136185
4.286 5.921147186151038
4.2865 5.904904221175683
4.287 5.883231603990599
4.2875 5.862094546883591
4.288 5.849693285626228
4.2885 5.8519619628620925
4.289 5.86909236813048
4.2895 5.895677987049139
4.29 5.923831142288999
4.2905 5.94726778371239
4.291 5.963241274957791
4.2915 5.971814394804276
4.292 5.97408893935729
4.2925 5.970696012157734
4.293 5.960686732473589
4.2935 5.940571114190354
4.294 5.9036296761902465
4.2945 5.8415371668495135
4.295 5.751777608221114
4.2955 5.648107024693098
4.296 5.556074382252663
4.2965 5.492218335242458
4.297 5.456026533288482
4.2975 5.439475420953802
4.298 5.435433626259038
4.2985 5.439911754095884
4.299 5.4515450797054745
4.2995 5.47070018405974
4.3 5.498384764882776
4.3005 5.534435844353067
4.301 5.57536008917342
4.3015 5.61370036153414
4.302 5.640253087209449
4.3025 5.648020671038892
4.303 5.635374839979479
4.3035 5.606596209189569
4.304 5.570463574351861
4.3045 5.536436374391246
4.305 5.510617386513137
4.3055 5.494341121579569
4.306 5.485911306264733
4.3065 5.482912456389253
4.307 5.483397060852693
4.3075 5.486091765889586
4.308 5.490247291240093
4.3085 5.495458867714167
4.309 5.501578126358569
4.3095 5.508633532239128
4.31 5.5166884248178745
4.3105 5.525601482483448
4.311 5.5347393384669425
4.3115 5.542943274702613
4.312 5.548836787516303
4.3125 5.5514260065637435
4.313 5.550693782027598
4.3135 5.547730387737221
4.314 5.544169023445996
4.3145 5.541246840030541
4.315 5.539507321298992
4.3155 5.538952942658692
4.316 5.539394241716223
4.3165 5.5406265282476435
4.317 5.542495705911764
4.3175 5.54490270778446
4.318 5.547774222973257
4.3185 5.551062864262081
4.319 5.554738081594405
4.3195 5.558838124344965
4.32 5.563523807922583
4.3205 5.569189163235348
4.321 5.576612241386706
4.3215 5.587098191389296
4.322 5.6024766503992405
4.3225 5.624503742080507
4.323 5.653421802155592
4.3235 5.686158514151553
4.324 5.7161222032129695
4.3245 5.7359063665116965
4.325 5.741386257723591
4.3255 5.73400989911686
4.326 5.719227662598683
4.3265 5.7030683246285365
4.327 5.689631281058463
4.3275 5.680822741562696
4.328 5.677211264169144
4.3285 5.678750508828846
4.329 5.685361424978313
4.3295 5.697261990224537
4.33 5.715145979428169
4.3305 5.73996427614957
4.331 5.772385518893478
4.3315 5.81193314844107
4.332 5.855901685659355
4.3325 5.898571109619955
4.333 5.93170864196039
4.3335 5.947026008537116
4.334 5.939847669206208
4.3345 5.9120416551767
4.335 5.871684755024442
4.3355 5.828902635206027
4.336 5.7912983010344865
4.3365 5.762039530148081
4.337 5.741193001534923
4.3375 5.727546166631446
4.338 5.719526635524056
4.3385 5.71561193947434
4.339 5.714494310753957
4.3395 5.715202815891071
4.34 5.717056404361759
4.3405 5.719582506353697
4.341 5.722485033010769
4.3415 5.725583993174101
4.342 5.728777002112609
4.3425 5.731993255225091
4.343 5.735169068329053
4.3435 5.738241181805377
4.344 5.74118325117609
4.3445 5.744011996328861
4.345 5.7468063137684195
4.3455 5.749705021361989
4.346 5.752907266625805
4.3465 5.756708269618559
4.347 5.761542905554044
4.3475 5.768110785455954
4.348 5.77752475930865
4.3485 5.791465629744686
4.349 5.812118078815312
4.3495 5.841465165190539
4.35 5.879472877558807
4.3505 5.921929275110808
4.351 5.960269372671319
4.3515 5.984619343373137
4.352 5.987982878830102
4.3525 5.969096381468344
4.353 5.9335484588393745
4.3535 5.892120908164384
4.354 5.855490429808998
4.3545 5.829151483528366
4.355 5.813030579006113
4.3555 5.804340373012081
4.356 5.800180430127223
4.3565 5.798550095153543
4.357 5.798313356867605
4.3575 5.798896194931559
4.358 5.80002711325066
4.3585 5.801575779689737
4.359 5.803491677319372
4.3595 5.805763357657637
4.36 5.808398804909168
4.3605 5.811403015899898
4.361 5.81476935895254
4.3615 5.818434160590399
4.362 5.822269041841705
4.3625 5.826091557500784
4.363 5.829729632196947
4.3635 5.833065954927247
4.364 5.836098925693245
4.3645 5.838926350897169
4.365 5.841783502498308
4.3655 5.845006652142076
4.366 5.84902131287632
4.3665 5.854299017779149
4.367 5.861381172617473
4.3675 5.870821620804214
4.368 5.883089512338338
4.3685 5.898239521255339
4.369 5.915599614998375
4.3695 5.933624678834904
4.37 5.950311302741574
4.3705 5.963874641598546
4.371 5.973227727029982
4.3715 5.978009750127364
4.372 5.978351541256441
4.3725 5.97466324189726
4.373 5.9675813093009955
4.3735 5.958046445189102
4.374 5.947334707847847
4.3745 5.936904967181026
4.375 5.927939190006685
4.3755 5.921093397914743
4.376 5.916456709838774
4.3765 5.9137988186953345
4.377 5.912766847832326
4.3775 5.912980501199681
4.378 5.914050653290315
4.3785 5.915615451806654
4.379 5.917347498865046
4.3795 5.9189355773877415
4.38 5.920016380465369
4.3805 5.920183903323175
4.381 5.9191684429676
4.3815 5.917042606863917
4.382 5.914243537843057
4.3825 5.9113243189502365
4.383 5.908762002570151
4.3835 5.906838998540112
4.384 5.905688476516544
4.3845 5.905322432907577
4.385 5.905657928859294
4.3855 5.9065852420059
4.386 5.908005210731722
4.3865 5.909852698661417
4.387 5.91209082050965
4.3875 5.914704928073159
4.388 5.917690367974854
4.3885 5.921055589413144
4.389 5.924829500090385
4.3895 5.929063944334286
4.39 5.933807949715489
4.3905 5.939077023148909
4.391 5.944761864289267
4.3915 5.95057880380842
4.392 5.956008257410134
4.3925 5.960336076331509
4.393 5.96287366164793
4.3935 5.9634289058919565
4.394 5.962548272721485
4.3945 5.961149686813838
4.395 5.9600048251242965
4.3955 5.959479384923113
4.396 5.959661135906296
4.3965 5.960540091559291
4.397 5.9621222606036435
4.3975 5.964460537268271
4.398 5.967649255726955
4.3985 5.971787454811458
4.399 5.97696632756423
4.3995 5.983262554661974
4.4 5.990695202631119
4.4005 5.999050769703747
4.401 6.0075096296822545
4.4015 6.014165998757156
4.402 6.016323668784179
4.4025 6.012546417330452
4.403 6.004859625125349
4.4035 5.9973678179468
4.404 5.992681763230064
4.4045 5.9908691169161274
4.405 5.99089854022503
4.4055 5.991871149026827
4.406 5.993299560392416
4.4065 5.994969918549084
4.407 5.996816630314085
4.4075 5.998858788445696
4.408 6.001180346197111
4.4085 6.0040167748119915
4.409 6.0079644345322185
4.4095 6.014644492307524
4.41 6.028538704030001
4.4105 6.061795728374459
4.411 6.1443835857277564
4.4115 6.335200508455668
4.412 6.703569836639139
4.4125 7.239958872455333
4.413 7.778333016279627
4.4135 8.099252671882716
4.414 8.115660765457193
4.4145 7.8932333816483995
4.415 7.540620028042164
4.4155 7.1437176856752265
4.416 6.7744292269819875
4.4165 6.486609953660346
4.417 6.294070898955414
4.4175 6.178850926364359
4.418 6.114976099855089
4.4185 6.081587505876057
4.419 6.065388095502626
4.4195 6.059092433061367
4.42 6.059307299890933
4.4205 6.06513639122118
4.421 6.077699992315034
4.4215 6.100129536833262
4.422 6.137919275782944
4.4225 6.1983086530393185
4.423 6.286805449714868
4.4235 6.399735728898706
4.424 6.517565458012711
4.4245 6.609873875015608
4.425 6.651926524301081
4.4255 6.637478968592837
4.426 6.576683066445935
4.4265 6.488149148876366
4.427 6.392290157780548
4.4275 6.306522085826251
4.428 6.241012429976796
4.4285 6.19822887070561
4.429 6.1756108913053795
4.4295 6.169301514527551
4.43 6.176022602864244
4.4305 6.1929998413645295
4.431 6.21668806533778
4.4315 6.242159690955478
4.432 6.264632553321106
4.4325 6.281568127654896
4.433 6.29288954172963
4.4335 6.299746022024379
4.434 6.3034787923808855
4.4345 6.3052637420995135
4.435 6.3060385393609115
4.4355 6.306496457495315
4.436 6.307014572329481
4.4365 6.307643296747085
4.437 6.308086756954784
4.4375 6.3075724702565426
4.438 6.3043025693258725
4.4385 6.294233508115879
4.439 6.270069294712889
4.4395 6.225736009691535
4.44 6.168818358158076
4.4405 6.118661783852789
4.441 6.08517835941769
4.4415 6.065700130788636
4.442 6.054695340111942
4.4425 6.048310991453428
4.443 6.044594823269493
4.4435 6.043020717273662
4.444 6.044192098096127
4.4445 6.049690593877846
4.445 6.061975447256995
4.4455 6.083695932049438
4.446 6.115671714116174
4.4465 6.154516750236472
4.447 6.193246180438062
4.4475 6.225657692633361
4.448 6.249093386267867
4.4485 6.263733328426274
4.449 6.270911497121008
4.4495 6.272577311137085
4.45 6.271665150646466
4.4505 6.272201312996796
4.451 6.278887662072424
4.4515 6.295389386926392
4.452 6.321123703673872
4.4525 6.347548259121594
4.453 6.360421383419713
4.4535 6.352692345707706
4.454 6.331638055771191
4.4545 6.3090463528983465
4.455 6.291313301078122
4.4555 6.279274695314181
4.456 6.271517471037661
4.4565 6.2665218421175135
4.457 6.26319784712457
4.4575 6.260898665192879
4.458 6.25926019119806
4.4585 6.258107068263576
4.459 6.257388720796704
4.4595 6.257140448500276
4.46 6.257513656823034
4.4605 6.258795235526715
4.461 6.261431566325565
4.4615 6.26601595165121
4.462 6.273050127638473
4.4625 6.282517947487999
4.463 6.293436952495045
4.4635 6.304031040194949
4.464 6.312580179907472
4.4645 6.3182427224942215
4.465 6.3208603096123595
4.4655 6.320429610415682
4.466 6.317004260656501
4.4665 6.31105950175716
4.467 6.303616739919852
4.4675 6.2958862702560845
4.468 6.288860252806821
4.4685 6.283074676738717
4.469 6.278613303640472
4.4695 6.27524382493037
4.47 6.272531113833554
4.4705 6.2700103037940424
4.471 6.2673164992400165
4.4715 6.264259341610528
4.472 6.2608385507871125
4.4725 6.257185220109489
4.473 6.253510621548732
4.4735 6.250091176412513
4.474 6.247226243420582
4.4745 6.245135717058427
4.475 6.243900228774758
4.4755 6.243436785198425
4.476 6.243635962109656
4.4765 6.244495795521261
4.477 6.246190566625008
4.4775 6.249128424734963
4.478 6.25398668061865
4.4785 6.2617480905342395
4.479 6.273619784925384
4.4795 6.290571846490262
4.48 6.3123212232730515
4.4805 6.3356924630472085
4.481 6.3539677120926035
4.4815 6.359461214575387
4.482 6.349507031987108
4.4825 6.329926859097333
4.483 6.310559248218046
4.4835 6.296655944219977
4.484 6.2854615036793
4.4845 6.27172469262048
4.485 6.255011950410819
4.4855 6.239039636527102
4.486 6.22657418192004
4.4865 6.217910107829472
4.487 6.212146785127994
4.4875 6.208332272371982
4.488 6.205757432199014
4.4885 6.203980247901701
4.489 6.20274126291591
4.4895 6.201916210954706
4.49 6.20145980540152
4.4905 6.201405861912417
4.491 6.20187355806715
4.4915 6.203154234044251
4.492 6.205896195508276
4.4925 6.211447256168882
4.493 6.222502488437965
4.4935 6.244116172635985
4.494 6.285307738689526
4.4945 6.361598455325356
4.495 6.497383633447568
4.4955 6.716687791075837
4.496 7.004718040311876
4.4965 7.268351891271839
4.497 7.386132615971385
4.4975 7.319205486859777
4.498 7.137708004448537
4.4985 6.938414578031925
4.499 6.7714979662741905
4.4995 6.641860736278022
4.5 6.540391373291537
4.5005 6.459956260336532
4.501 6.396789179813161
4.5015 6.348035825290125
4.502 6.311031985393375
4.5025 6.2835371290444995
4.503 6.263827443755637
4.5035 6.25041970202111
4.504 6.241842762732172
4.5045 6.236678141300247
4.505 6.233765126645555
4.5055 6.232238649563869
4.506 6.231481185181967
4.5065 6.231069203781918
4.507 6.230745792898415
4.5075 6.230424758880619
4.508 6.230153698751592
4.5085 6.23004112937515
4.509 6.230209588544883
4.5095 6.230830521308245
4.51 6.232174281343595
4.5105 6.234725088704921
4.511 6.239202834071107
4.5115 6.2460344164693895
4.512 6.252426883192819
4.5125 6.2454245568822175
4.513 6.20486670562543
4.5135 6.138730300106935
4.514 6.081066885746883
4.5145 6.044941581792805
4.515 6.02535276229838
4.5155 6.016204878192235
4.516 6.014369788143612
4.5165 6.019191508012834
4.517 6.031513983326662
4.5175 6.052532206982204
4.518 6.081897378489772
4.5185 6.116056632212
4.519 6.14930030315083
4.5195 6.177253711770068
4.52 6.199085165721939
4.5205 6.216598106164931
4.521 6.232471351086892
4.5215 6.248998460705402
4.522 6.267014606165168
4.5225 6.285448019857372
4.523 6.302165864225588
4.5235 6.3159481708867995
4.524 6.327143254537973
4.5245 6.335543164839925
4.525 6.33865482215609
4.5255 6.334115662373789
4.526 6.3233667934091455
4.5265 6.310679649369868
4.527 6.2995926323343125
4.5275 6.291415721648588
4.528 6.285888304324906
4.5285 6.282249286385867
4.529 6.279862967643038
4.5295 6.278378273925742
4.53 6.277677521966395
4.5305 6.277745847680078
4.531 6.278565255403996
4.5315 6.280090190195048
4.532 6.282278343643266
4.5325 6.285137259426839
4.533 6.288839986592172
4.5335 6.293799862118704
4.534 6.300609979814221
4.5345 6.309689116070262
4.535 6.320876407769076
4.5355 6.333318839286423
4.536 6.3459510882050045
4.5365 6.3581805783473095
4.537 6.369964009936564
4.5375 6.381415274239491
4.538 6.39228751031279
4.5385 6.4016425793411456
4.539 6.407947213323086
4.5395 6.409742462189551
4.54 6.40667434293698
4.5405 6.399773025535018
4.541 6.39063398125639
4.5415 6.380173164718802
4.542 6.368969520635692
4.5425 6.358452497562014
4.543 6.350695992194384
4.5435 6.346456339139922
4.544 6.343971734365801
4.5445 6.340527604465465
4.545 6.335016810869443
4.5455 6.3284676169092124
4.546 6.322519574817119
4.5465 6.318139444916443
4.547 6.315502104421047
4.5475 6.314335102878265
4.548 6.314295498398525
4.5485 6.315075293374275
4.549 6.3164443200562514
4.5495 6.318246340522246
4.55 6.320379352177912
4.5505 6.322781593222422
4.551 6.32543855521505
4.5515 6.328367900278365
4.552 6.331646434662633
4.5525 6.335377067532286
4.553 6.339670922830449
4.5535 6.344563694324138
4.554 6.350343370160192
4.5545 6.35916780084806
4.555 6.377857580868265
4.5555 6.417432945975597
4.556 6.484332657872176
4.5565 6.568837565698069
4.557 6.64414071693741
4.5575 6.681168103384697
4.558 6.667872185267345
4.5585 6.614965674396774
4.559 6.54492074137299
4.5595 6.477896744514992
4.56 6.425267878320581
4.5605 6.389936539238062
4.561 6.369116424471019
4.5615 6.357919060032272
4.562 6.352111357884495
4.5625 6.34904361217091
4.563 6.34737048337423
4.5635 6.34647870934132
4.564 6.346090454009485
4.5645 6.346087799005651
4.565 6.346412929637908
4.5655 6.3470535439568225
4.566 6.34803293412799
4.5665 6.3493914661990045
4.567 6.35121852651205
4.5675 6.353694632185408
4.568 6.357183923964132
4.5685 6.3624591991112736
4.569 6.371038082185481
4.5695 6.385640553194608
4.57 6.410108193335522
4.5705 6.447002664475696
4.571 6.489410964122599
4.5715 6.510388811240699
4.572 6.477970708430779
4.5725 6.401747558319037
4.573 6.324091504082337
4.5735 6.266598280895656
4.574 6.2208056796041555
4.5745 6.169422373543752
4.575 6.1039247733887505
4.5755 6.0294130233635785
4.576 5.956728389491803
4.5765 5.894881154140294
4.577 5.847961775021758
4.5775 5.815478615737285
4.578 5.794178048507249
4.5785 5.780229480203336
4.579 5.770634373944698
4.5795 5.763493800118304
4.58 5.757770403202195
4.5805 5.752911166609889
4.581 5.748615172647898
4.5815 5.744709089035648
4.582 5.7411236324814015
4.5825 5.73794457618827
4.583 5.7354107076815195
4.5835 5.733937262586157
4.584 5.734095692099879
4.5845 5.736567190027118
4.585 5.742057592941895
4.5855 5.75100505411982
4.586 5.763271583387811
4.5865 5.778301443371798
4.587 5.796248652837529
4.5875 5.81939311707004
4.588 5.852226963884143
4.5885 5.899529957615836
4.589 5.962700040972675
4.5895 6.036403971320309
4.59 6.109331725811248
4.5905 6.1698529850640424
4.591 6.211154076110668
4.5915 6.2309773313403385
4.592 6.228367417459798
4.5925 6.200905555213301
4.593 6.144671184086424
4.5935 6.057448382337983
4.594 5.9473830036900255
4.5945 5.838269984098033
4.595 5.756120526059624
4.5955 5.70821366256033
4.596 5.684327981430676
4.5965 5.67145469665457
4.597 5.6615718513063635
4.5975 5.651588334802143
4.598 5.641187428488025
4.5985 5.630917030881512
4.599 5.621243538269181
4.5995 5.612392822210741
4.6 5.604394567254002
4.6005 5.597166363924779
4.601 5.590581498272235
4.6015 5.58452096440753
4.602 5.5788805603395195
4.6025 5.57357609673902
4.603 5.568525916490102
4.6035 5.563663727802759
4.604 5.5589317645508425
4.6045 5.5542873774966255
4.605 5.549692727719282
4.6055 5.5451148082198065
4.606 5.540534594643231
4.6065 5.535982309966406
4.607 5.531553131915111
4.6075 5.527353935848251
4.608 5.5234324201588185
4.6085 5.519720245085982
4.609 5.516076219856989
4.6095 5.51235287652831
4.61 5.508432389166585
4.6105 5.504231049981711
4.611 5.499737615100785
4.6115 5.495053235343486
4.612 5.490380264674378
4.6125 5.485938879921119
4.613 5.481881523161385
4.6135 5.478272018034471
4.614 5.4751063891770455
4.6145 5.472340615497807
4.615 5.46991776969442
4.6155 5.467781424237633
4.616 5.465872459801738
4.6165 5.464144087349292
4.617 5.462548908979913
4.6175 5.461075172153955
4.618 5.459717396561394
4.6185 5.458515558564929
4.619 5.457551817827652
4.6195 5.456987202715168
4.62 5.457050370290365
4.6205 5.458008205506142
4.621 5.460027766632925
4.6215 5.462957081355902
4.622 5.466119704923982
4.6225 5.468294352697577
4.623 5.468072687803146
4.6235 5.464583687298847
4.624 5.458210576985706
4.6245 5.450509403022186
4.625 5.443289268030564
4.6255 5.4375973436418805
4.626 5.433551023356439
4.6265 5.430774517304575
4.627 5.4288560869583895
4.6275 5.427509833409473
4.628 5.426571957700474
4.6285 5.425949380740103
4.629 5.425590913060703
4.6295 5.425470576194651
4.63 5.425586163212295
4.6305 5.425957722136711
4.631 5.42665998980947
4.6315 5.427838025095556
4.632 5.429773728785615
4.6325 5.432943741253388
4.633 5.437959132741223
4.6335 5.445229197925891
4.634 5.454313648758981
4.6345 5.463406183630323
4.635 5.469782838220856
4.6355 5.471239249307216
4.636 5.467483871612058
4.6365 5.460219991243551
4.637 5.452054759356982
4.6375 5.445191949490428
4.638 5.440620767061973
4.6385 5.438165195167376
4.639 5.437159290698578
4.6395 5.436986625880153
4.64 5.437265368040166
4.6405 5.437803822618069
4.641 5.43851695795606
4.6415 5.439367020640874
4.642 5.440338884681226
4.6425 5.4414250590990365
4.643 5.442642723303053
4.6435 5.444049784196333
4.644 5.445757775968731
4.6445 5.448023545246616
4.645 5.4512672348478395
4.6455 5.4561100476861375
4.646 5.463197733884949
4.6465 5.4727349577631506
4.647 5.483839033583538
4.6475 5.4943479007956855
4.648 5.501637609999048
4.6485 5.504016412202556
4.649 5.501647581000635
4.6495 5.496314996011084
4.65 5.490307865977171
4.6505 5.485336658347694
4.651 5.482129758559247
4.6515 5.480712446748892
4.652 5.480790158109392
4.6525 5.482039312354126
4.653 5.4842193964024455
4.6535 5.487167598995657
4.654 5.490791027755624
4.6545 5.495019189845622
4.655 5.499777286751029
4.6555 5.5048866668509495
4.656 5.5099975672162875
4.6565 5.514542711940982
4.657 5.517878409196384
4.6575 5.5195448677456165
4.658 5.519479203798576
4.6585 5.51802988176546
4.659 5.515814468064556
4.6595 5.513446595241793
4.66 5.511352368397604
4.6605 5.5096971007068065
4.661 5.508479141444801
4.6615 5.507639224823708
4.662 5.507140850289512
4.6625 5.507005324782225
4.663 5.507311391350638
4.6635 5.508185973832465
4.664 5.509810869184109
4.6645 5.5124781221600605
4.665 5.516702692134753
4.6655 5.52343972399703
4.666 5.534267561879319
4.6665 5.551170964078833
4.667 5.575286291255662
4.6675 5.604550717728835
4.668 5.632066848955451
4.6685 5.648423978300069
4.669 5.647440702265279
4.6695 5.630537839138616
4.67 5.605496148466966
4.6705 5.580868493846398
4.671 5.56170993326124
4.6715 5.549118824954596
4.672 5.5419294406413515
4.6725 5.538416684917089
4.673 5.537185517649598
4.6735 5.5373708252641345
4.674 5.538491964812866
4.6745 5.540304172298671
4.675 5.542661971035508
4.6755 5.545497052485133
4.676 5.548834752608058
4.6765 5.552920087590057
4.677 5.558513632538291
4.6775 5.567526380176557
4.678 5.583833279716781
4.6785 5.612340367507509
4.679 5.652851312427155
4.6795 5.692328975631178
4.68 5.710021018140632
4.6805 5.6959807992189395
4.681 5.660733646709214
4.6815 5.624238558278402
4.682 5.5980292443514275
4.6825 5.582102308116551
4.683 5.572578721222757
4.6835 5.566498878910756
4.684 5.562334293426848
4.6845 5.55937976980844
4.685 5.557285465520473
4.6855 5.555854054887845
4.686 5.554920220238896
4.6865 5.55435470664971
4.687 5.554077456037835
4.6875 5.554086403944971
4.688 5.554444131271912
4.6885 5.555252541373528
4.689 5.556465404356293
4.6895 5.557662472714841
4.69 5.558009363186712
4.6905 5.556663284861037
4.691 5.553452043782012
4.6915 5.549038944450349
4.692 5.5443705247792865
4.6925 5.540135926076737
4.693 5.536722743362573
4.6935 5.5344130762904244
4.694 5.533641437681546
4.6945 5.535126162444475
4.695 5.540154570059493
4.6955 5.5508111854776
4.696 5.5700511939200466
4.6965 5.600927125451855
4.697 5.644411789665864
4.6975 5.697063354652557
4.698 5.750909840812095
4.6985 5.795007889955433
4.699 5.816798981273009
4.6995 5.805538838168091
4.7 5.760903698410998
4.7005 5.6976280866861275
4.701 5.636094467972728
4.7015 5.588806971732105
4.702 5.557275556268574
4.7025 5.537588438212475
4.703 5.525520092611473
4.7035 5.518239924873568
4.704 5.514212874406387
4.7045 5.512649453279118
4.705 5.5130926385054595
4.7055 5.515142406111706
4.706 5.518374936667777
4.7065 5.522435847452017
4.707 5.527238518541405
4.7075 5.5329116192709575
4.708 5.539203569564097
4.7085 5.544127518481582
4.709 5.5439000199675865
4.7095 5.535407355491032
4.71 5.519415428487103
4.7105 5.500394028398381
4.711 5.4830643876699225
4.7115 5.469814916731196
4.712 5.4606673893815865
4.7125 5.454549093227841
4.713 5.450341801980302
4.7135 5.447273975103706
4.714 5.4449189535241755
4.7145 5.44308452803767
4.715 5.441708699050266
4.7155 5.440779127463453
4.716 5.440342457126158
4.7165 5.44050680413775
4.717 5.441605297382064
4.7175 5.444490413062243
4.718 5.451272758928488
4.7185 5.466652613868255
4.719 5.499576302277933
4.7195 5.5627274621964125
4.72 5.664859876523001
4.7205 5.7954261334657895
4.721 5.916922558415389
4.7215 5.983018261128117
4.722 5.969285340163084
4.7225 5.8846317632724245
4.723 5.761214754791287
4.7235 5.638306742807594
4.724 5.5447916961485815
4.7245 5.487857697807633
4.725 5.458584042912693
4.7255 5.445048394169212
4.726 5.439162876551651
4.7265 5.436809386699701
4.727 5.436131921269403
4.7275 5.43631551900322
4.728 5.436967101164355
4.7285 5.437881821095421
4.729 5.43895367103416
4.7295 5.440151176967455
4.73 5.441509992160918
4.7305 5.44314490936192
4.731 5.445250730605491
4.7315 5.44803905819477
4.732 5.451593863201571
4.7325 5.455613654531823
4.733 5.459244741319069
4.7335 5.46134614881209
4.734 5.461165425196861
4.7345 5.458857076828958
4.735 5.455309570197131
4.7355 5.4515778205154115
4.736 5.448417249491077
4.7365 5.446209886237326
4.737 5.4450413333057375
4.7375 5.44487059819494
4.738 5.445601247895385
4.7385 5.4471146261973535
4.739 5.4492759467038505
4.7395 5.451954741159899
4.74 5.455038986302621
4.7405 5.45844633985742
4.741 5.462152045766646
4.7415 5.466144908180126
4.742 5.470348750651101
4.7425 5.474521501772263
4.743 5.4781860792269415
4.7435 5.480776750042657
4.744 5.481912443750555
4.7445 5.481549129771092
4.745 5.479979057024887
4.7455 5.477662055188152
4.746 5.475064256749456
4.7465 5.472529341678109
4.747 5.470236035522247
4.7475 5.468261207848502
4.748 5.466642757835618
4.7485 5.46542885217858
4.749 5.4646767343540175
4.7495 5.464464651210407
4.75 5.46485552267976
4.7505 5.465921817686845
4.751 5.467707990229633
4.7515 5.470236952726794
4.752 5.4734798467816494
4.7525 5.47731676360399
4.753 5.481496926646696
4.7535 5.485637303150054
4.754 5.489309237953289
4.7545 5.492177375053303
4.755 5.4940830542157935
4.7555 5.495082126710623
4.756 5.495379424540057
4.7565 5.495290501772389
4.757 5.49510359393651
4.7575 5.495016542476896
4.758 5.495108951595616
4.7585 5.49536260646791
4.759 5.495737418274461
4.7595 5.496210281771872
4.76 5.496798039015757
4.7605 5.49755196499241
4.761 5.4985949859885315
4.7615 5.500133608802657
4.762 5.502558283677776
4.7625 5.506685786572061
4.763 5.51423697976291
4.7635 5.528586725991329
4.764 5.555404775114169
4.7645 5.601299463247973
4.765 5.667858800023349
4.7655 5.743476841362436
4.766 5.804288874136552
4.7665 5.827749124756788
4.767 5.80574629427855
4.7675 5.748180093124533
4.768 5.676985982080837
4.7685 5.612772373138342
4.769 5.565259838499812
4.7695 5.534512413237411
4.77 5.516367620531857
4.7705 5.506296106579289
4.771 5.500894714745336
4.7715 5.498070525507756
4.772 5.496684543137101
4.7725 5.496160969360507
4.773 5.49620482433643
4.7735 5.49666495204302
4.774 5.497448499876302
4.7745 5.498507210479668
4.775 5.499831125016317
4.7755 5.501458255074046
4.776 5.50347351066464
4.7765 5.506022217948108
4.777 5.509278471649032
4.7775 5.513382134917216
4.778 5.5183168132445894
4.7785 5.5237930994783655
4.779 5.5292337788954535
4.7795 5.534020762662144
4.78 5.537908547315101
4.7805 5.54125430543239
4.781 5.544941940101061
4.7815 5.550101489787925
4.782 5.558027370514011
4.7825 5.570343159521005
4.783 5.588996177512176
4.7835 5.615658082086122
4.784 5.65021526875126
4.7845 5.688873195625628
4.785 5.723855136989649
4.7855 5.745470748026823
4.786 5.745923506742611
4.7865 5.722879650441208
4.787 5.682239769463309
4.7875 5.636445358696608
4.788 5.596384073110834
4.7885 5.565271013089331
4.789 5.541807712966722
4.7895 5.5245521046160055
4.79 5.512536953037402
4.7905 5.504549502772982
4.791 5.499274409374787
4.7915 5.495669089949053
4.792 5.493068102178566
4.7925 5.491119165909976
4.793 5.489659819465163
4.7935 5.488616677365758
4.794 5.487980945647004
4.7945 5.487773467394523
4.795 5.488065624844247
4.7955 5.488978556274932
4.796 5.490716102698994
4.7965 5.493547745541805
4.797 5.497727070174196
4.7975 5.50316102301857
4.798 5.508812609876679
4.7985 5.512486098689718
4.799 5.511988433654284
4.7995 5.507064306250055
4.8 5.499581742632642
4.8005 5.491755593731253
4.801 5.484847094570056
4.8015 5.4791470120731836
4.802 5.474488737538253
4.8025 5.470591133991625
4.803 5.467209635157077
4.8035 5.4641804966134115
4.804 5.461437247464898
4.8045 5.458965967462169
4.805 5.456824485713994
4.8055 5.455142735211402
4.806 5.454217870289871
4.8065 5.454700464309272
4.807 5.458072835272142
4.8075 5.467420144930588
4.808 5.488099628755717
4.8085 5.52649767871434
4.809 5.584986416423772
4.8095 5.6553225564585885
4.81 5.718599191542686
4.8105 5.7543098828627235
4.811 5.7503626548771285
4.8115 5.7076564529078615
4.812 5.639868267606281
4.8125 5.568247743682435
4.813 5.509561159570713
4.8135 5.468953522082967
4.814 5.443273869251599
4.8145 5.4274265908333765
4.815 5.417507548732758
4.8155 5.41115340812292
4.816 5.407001110177402
4.8165 5.404227704302003
4.817 5.402304083599183
4.8175 5.400893025522669
4.818 5.399782698104636
4.8185 5.398862348534389
4.819 5.3980862423056335
4.8195 5.397466492796533
4.82 5.397044034242735
4.8205 5.396853179844185
4.821 5.396893188570494
4.8215 5.397163863640144
4.822 5.397760484366436
4.8225 5.399051488434812
4.823 5.401758746884863
4.8235 5.406835212138918
4.824 5.415217865219083
4.8245 5.42761209316767
4.825 5.44446773811242
4.8255 5.466227755219676
4.826 5.49354129496843
4.8265 5.5273578520235995
4.827 5.569139423679364
4.8275 5.620494906388509
4.828 5.6824453050508525
4.8285 5.753948368081121
4.829 5.83073939156874
4.8295 5.905491947305941
4.83 5.9702745898644975
4.8305 6.018409368110524
4.831 6.0459182545683925
4.8315 6.050840363186572
4.832 6.031848019021276
4.8325 5.985863609708541
4.833 5.906162147215457
4.8335 5.787868661188173
4.834 5.644841685907491
4.8345 5.511593712196043
4.835 5.415352591897613
4.8355 5.358057099247961
4.836 5.327421344862256
4.8365 5.31134739845782
4.837 5.3024998558585485
4.8375 5.297194857337925
4.838 5.2936920481990155
4.8385 5.291166067883023
4.839 5.289189052272557
4.8395 5.287525267238007
4.84 5.286022599492658
4.8405 5.284589424747085
4.841 5.283188599751598
4.8415 5.281861248722387
4.842 5.280777161324795
4.8425 5.280345710374678
4.843 5.281366454364922
4.8435 5.285102697860123
4.844 5.292935078765297
4.8445 5.3051285757783875
4.845 5.31937500704485
4.8455 5.331168561752015
4.846 5.336516604315427
4.8465 5.334068548546928
4.847 5.324403467815295
4.8475 5.308868879040905
4.848 5.2896703342417135
4.8485 5.269912876419402
4.849 5.252422305663729
4.8495 5.23851306935357
4.85 5.228022545642708
4.8505 5.220077028433503
4.851 5.213769609870806
4.8515 5.208444305364353
4.852 5.203719633491734
4.8525 5.199400013844383
4.853 5.1953959891580945
4.8535 5.191683426906038
4.854 5.188261333159468
4.8545 5.185149499096691
4.855 5.182389584602951
4.8555 5.180046737709113
4.856 5.178239971997928
4.8565 5.177131220926687
4.857 5.176900261855775
4.8575 5.177651800009808
4.858 5.179257333276644
4.8585 5.181153019965701
4.859 5.1822607469676365
4.8595 5.1814247040367905
4.86 5.178249060345958
4.8605 5.173347675819762
4.861 5.167693571003032
4.8615 5.161953560287674
4.862 5.1563502027993495
4.8625 5.150876908812122
4.863 5.145538358443134
4.8635 5.140389392825983
4.864 5.135507757920155
4.8645 5.130950892657274
4.865 5.1267526642635515
4.8655 5.122960683698879
4.866 5.119655242043879
4.8665 5.116922711962059
4.867 5.114799355552113
4.8675 5.1131800341053735
4.868 5.111800684427858
4.8685 5.110324484467603
4.869 5.108511405294432
4.8695 5.106369378158768
4.87 5.104133349839631
4.8705 5.102117982951593
4.871 5.10056606056328
4.8715 5.099592782892514
4.872 5.099203965877801
4.8725 5.099346861317977
4.873 5.099941165215777
4.8735 5.100911201598348
4.874 5.1021782434979
4.8745 5.103660250197408
4.875 5.105282658588481
4.8755 5.1069541322120875
4.876 5.108594053494005
4.8765 5.110186873294409
4.877 5.111869303916246
4.8775 5.113971190171855
4.878 5.116743552408276
4.8785 5.119967300321691
4.879 5.122820202948177
4.8795 5.124380562594825
4.88 5.124295239226885
4.8805 5.122949476417429
4.881 5.121071437803436
4.8815 5.119251758619636
4.882 5.1177822189022075
4.8825 5.116722392289554
4.883 5.116023774780898
4.8835 5.115613702707388
4.884 5.115439535278372
4.8845 5.115475937045162
4.885 5.115719876476942
4.8855 5.116193251417349
4.886 5.116939531072675
4.8865 5.11800909344042
4.887 5.11947158266062
4.8875 5.121396421980573
4.888 5.123847287250105
4.8885 5.126859682080684
4.889 5.130413347302091
4.8895 5.134389508907231
4.89 5.138565300179546
4.8905 5.142662040547498
4.891 5.14641857126263
4.8915 5.149655884183468
4.892 5.152338186431071
4.8925 5.154584132536301
4.893 5.156600464101957
4.8935 5.1585698575847685
4.894 5.160571445009508
4.8945 5.162596197491966
4.895 5.164583720079579
4.8955 5.1664752002749355
4.896 5.168208595645038
4.8965 5.169757246411312
4.897 5.171095950205484
4.8975 5.172237985211837
4.898 5.173208497217517
4.8985 5.174069923489326
4.899 5.174900057846345
4.8995 5.175785311969068
4.9 5.176805647052617
4.9005 5.178024344716625
4.901 5.179476806639063
4.9015 5.1811672965924265
4.902 5.183098977089471
4.9025 5.185272173084299
4.903 5.187690374206519
4.9035 5.190349279427182
4.904 5.193219612893846
4.9045 5.196253625156383
4.905 5.199394441960609
4.9055 5.202570563791235
4.906 5.205697495519664
4.9065 5.2086686053094455
4.907 5.211379958327144
4.9075 5.213799087078466
4.908 5.2159850567701485
4.9085 5.218053240743303
4.909 5.220126063233411
4.9095 5.222297144620712
4.91 5.2246336158290445
4.9105 5.227199535872052
4.911 5.23007193006054
4.9115 5.233324000991391
4.912 5.237032107051825
4.9125 5.241244493906533
4.913 5.245956477244053
4.9135 5.251070921964943
4.914 5.256362662742208
4.9145 5.2615288287134065
4.915 5.266282125801191
4.9155 5.270388036900642
4.916 5.2736474144009255
4.9165 5.275894458421052
4.917 5.277101271286216
4.9175 5.277466358345628
4.918 5.277330641978529
4.9185 5.2770336084521405
4.919 5.276780227607838
4.9195 5.27664880512864
4.92 5.276656801704601
4.9205 5.276815619217538
4.921 5.2771365646160815
4.9215 5.277644412442043
4.922 5.278363758342345
4.9225 5.279315002887867
4.923 5.2805153306471775
4.9235 5.281964697902546
4.924 5.283646295776246
4.9245 5.28553080987776
4.925 5.287562853767082
4.9255 5.289658202526742
4.926 5.29170450469626
4.9265 5.293553335447199
4.927 5.295085735089306
4.9275 5.296233968673374
4.928 5.2970324255568295
4.9285 5.2975772838987
4.929 5.297984353551297
4.9295 5.298355854428418
4.93 5.298779611944664
4.9305 5.2993692069006135
4.931 5.300263333289009
4.9315 5.301682797569625
4.932 5.303960199477209
4.9325 5.3076591414771075
4.933 5.313717449640232
4.9335 5.323713317313145
4.934 5.340089477864368
4.9345 5.365994810327435
4.935 5.403990078269977
4.9355 5.453088477424925
4.936 5.505222751218805
4.9365 5.545000703315979
4.937 5.556253378215042
4.9375 5.533102582466221
4.938 5.485292986794618
4.9385 5.431810961597644
4.939 5.387672590142697
4.9395 5.357995994199208
4.94 5.340789018356065
4.9405 5.3319455138683844
4.941 5.327939677727998
4.9415 5.326504635892372
4.942 5.326406547563976
4.9425 5.327033339201511
4.943 5.328098162724138
4.9435 5.329469550372141
4.944 5.3310803313977635
4.9445 5.332903479105373
4.945 5.334923857051421
4.9455 5.3371401348883145
4.946 5.3395480109511935
4.9465 5.342111480106895
4.947 5.3447205359123755
4.9475 5.347205986432175
4.948 5.349361088023897
4.9485 5.351044995705338
4.949 5.352221452758159
4.9495 5.352996838045683
4.95 5.353570962462066
4.9505 5.354173048843129
4.951 5.35498409357558
4.9515 5.356123716104096
4.952 5.357704873378602
4.9525 5.359899311826603
4.953 5.3630331221433485
4.9535 5.367740813804521
4.954 5.3751500855702306
4.9545 5.387104899300675
4.955 5.406616854323016
4.9555 5.439137933414824
4.956 5.4955583181346155
4.9565 5.595430017723227
4.957 5.7569611368921025
4.9575 5.961424755378437
4.958 6.144841236378562
4.9585 6.2626375151199225
4.959 6.316343236858617
4.9595 6.3203762983540015
4.96 6.282022032807274
4.9605 6.203413665543397
4.961 6.092049016387663
4.9615 5.968342862877644
4.962 5.858267131069364
4.9625 5.779505886045135
4.963 5.736967918658244
4.9635 5.730066257040469
4.964 5.758524092083483
4.9645 5.824379755013859
4.965 5.928171495789527
4.9655 6.061311103208184
4.966 6.200673474309201
4.9665 6.316693508014498
4.967 6.39280103022483
4.9675 6.431122964281596
4.968 6.440337574504645
4.9685 6.423132561056071
4.969 6.370861700852495
4.9695 6.264223530743265
4.97 6.087726971966858
4.9705 5.867503905364891
4.971 5.675944972987359
4.9715 5.557832137861591
4.972 5.500221637788278
4.9725 5.475409007350119
4.973 5.465612573986555
4.9735 5.462553098418717
4.974 5.462871172842369
4.9745 5.465483181807756
4.975 5.470753072249562
4.9755 5.480955271051875
4.976 5.502613852034986
4.9765 5.5522912011263506
4.977 5.663780236671658
4.9775 5.869191878207837
4.978 6.123590156000787
4.9785 6.3199862505575615
4.979 6.4268576916709295
4.9795 6.476829995067358
4.98 6.4999440551857885
4.9805 6.511343451364907
4.981 6.517535143648307
4.9815 6.521376091211105
4.982 6.524250777516037
4.9825 6.527015877772283
4.983 6.530253399092193
4.9835 6.534232533838703
4.984 6.538839052216757
4.9845 6.5436437131187235
4.985 6.548133976938165
4.9855 6.551957326720786
4.986 6.555048829465044
4.9865 6.5575870804717615
4.987 6.559865694878854
4.9875 6.562153409935834
4.988 6.564629348441433
4.9885 6.567390737840495
4.989 6.570483427949987
4.9895 6.573948879113423
4.99 6.577846542184996
4.9905 6.582262137609599
4.991 6.587288486010698
4.9915 6.592824499432122
4.992 6.597918355475939
4.9925 6.599163453611198
4.993 6.588654822000431
4.9935 6.555852541707439
4.994 6.498989565709796
4.9945 6.435650243597984
4.995 6.392980914997737
4.9955 6.388557043464393
4.996 6.423785098929742
4.9965 6.486151954980426
4.997 6.554692744764826
4.9975 6.609618999889624
4.998 6.642932846326844
4.9985 6.658473597478774
4.999 6.664155304399194
4.9995 6.66604375849174
5.0 6.667313351084441
5.0005 6.669258912252787
5.001 6.672284043281437
5.0015 6.676465014756455
5.002 6.681710004013056
5.0025 6.687774105333097
5.003 6.694259696754783
5.0035 6.700770702270698
5.004 6.707114950921718
5.0045 6.713275079034051
5.005 6.71909785732288
5.0055 6.723937119232532
5.006 6.726850553595429
5.0065 6.727286209601783
5.007 6.725601851823336
5.0075 6.722879992231953
5.008 6.720308982062039
5.0085 6.718656315473473
5.009 6.718178685550957
5.0095 6.718763115313107
5.01 6.720182783012272
5.0105 6.722209914604666
5.011 6.724709088423
5.0115 6.727603335927255
5.012 6.730885600084572
5.0125 6.734625019262933
5.013 6.738947373614471
5.0135 6.744062066838821
5.014 6.750235757764984
5.0145 6.7576948206622705
5.015 6.766380908101518
5.0155 6.775645819671735
5.016 6.7841721200976
5.0165 6.790316082093676
5.017 6.792881861711524
5.0175 6.791710869351669
5.018 6.78772215390905
5.0185 6.782369522595521
5.019 6.776964091043584
5.0195 6.77230293370445
5.02 6.768698903163753
5.0205 6.766129379527119
5.021 6.764491734455368
5.0215 6.763653616440982
5.022 6.7634916594187
5.0225 6.763870051417835
5.023 6.764583703356929
5.0235 6.7653369705966115
5.024 6.765763557888602
5.0245 6.765461469095315
5.025 6.764149392465705
5.0255 6.761817561571491
5.026 6.758745729220197
5.0265 6.7554045457403875
5.027 6.752244185166629
5.0275 6.749577275325641
5.028 6.747549264501031
5.0285 6.746166297289018
5.029 6.745373462722857
5.0295 6.745084898474862
5.03 6.745230014024101
5.0305 6.745757861616725
5.031 6.746661566482383
5.0315 6.74797308226472
5.032 6.749759384305075
5.0325 6.752151608610565
5.033 6.755300410664101
5.0335 6.759369994799848
5.034 6.764370686505205
5.0345 6.7699883618472905
5.035 6.775373544993546
5.0355 6.77927972562719
5.036 6.7805367172639395
5.0365 6.778689877900468
5.037 6.774318364596373
5.0375 6.768765708954565
5.038 6.763372479943492
5.0385 6.7589423329556295
5.039 6.755634122444476
5.0395 6.753271398391601
5.04 6.751604250747971
5.0405 6.750439559336102
5.041 6.749668085204179
5.0415 6.749255598031476
5.042 6.74924169224069
5.0425 6.749755167649293
5.043 6.751035978182611
5.0435 6.753437245054749
5.044 6.757226696720527
5.0445 6.761715338905572
5.045 6.763048261760418
5.0455 6.751240236413879
5.046 6.712558998634878
5.0465 6.644621000885512
5.047 6.568384921203417
5.0475 6.513024512610822
5.048 6.494559871333528
5.0485 6.512405750373191
5.049 6.554826772941461
5.0495 6.605578120408432
5.05 6.650702861484519
5.0505 6.68349460997841
5.051 6.70361749759035
5.0515 6.7131489622161835
5.052 6.713356020668038
5.0525 6.702921428464321
5.053 6.676822673895731
5.0535 6.625984073120704
5.054 6.54036756675936
5.0545 6.419853177928135
5.055 6.285116375896306
5.0555 6.167966920674499
5.056 6.088475619430727
5.0565 6.050310429449293
5.057 6.052093867581234
5.0575 6.097648378200188
5.058 6.197503008326566
5.0585 6.355553887438263
5.059 6.5360557959300225
5.0595 6.67291803350122
5.06 6.742087686318565
5.0605 6.767728409048254
5.061 6.7755141297618
5.0615 6.777742232577659
5.062 6.778661741094843
5.0625 6.779488622573385
5.063 6.780502718535488
5.0635 6.7817279241618875
5.064 6.783114878097424
5.0645 6.784551095928175
5.065 6.785819171795585
5.0655 6.786508619229104
5.066 6.785971238344485
5.0665 6.783413673641934
5.067 6.778299701952622
5.0675 6.771015378657906
5.068 6.7632056747832
5.0685 6.757294144023137
5.069 6.75533374449921
5.0695 6.758111883018281
5.07 6.76515053421699
5.0705 6.7755445028037995
5.071 6.788480143046297
5.0715 6.803056270562167
5.072 6.816481592540064
5.0725 6.8207048508204755
5.073 6.798530561925866
5.0735 6.725717320486061
5.074 6.588391392281843
5.0745 6.408791067655851
5.075 6.237754624631353
5.0755 6.111083163231787
5.076 6.032246159129948
5.0765 5.989492582803972
5.077 5.971399285910603
5.0775 5.971679113230688
5.078 5.989224635518215
5.0785 6.027338051064418
5.079 6.092122781758232
5.0795 6.188160415935379
5.08 6.31024949093769
5.0805 6.440027327936575
5.081 6.556414869933291
5.0815 6.649268499999473
5.082 6.720033906899425
5.0825 6.772778647012667
5.083 6.8070517800451205
5.0835 6.815569687112254
5.084 6.786867509023822
5.0845 6.713525811068558
5.085 6.601927938253458
5.0855 6.474574832704925
5.086 6.35738331019471
5.0865 6.266950901047417
5.087 6.208259153502193
5.0875 6.180762729830531
5.088 6.183043809388301
5.0885 6.214516253480478
5.089 6.273726305953731
5.0895 6.355006210826271
5.09 6.446746415580207
5.0905 6.535130578393532
5.091 6.610426380553105
5.0915 6.669808571535596
5.092 6.71530068962931
5.0925 6.75045271861313
5.093 6.778506682298029
5.0935 6.801611989402086
5.094 6.820871122841404
5.0945 6.836340970085117
5.095 6.847796939178221
5.0955 6.855040471017214
5.096 6.856815315254599
5.0965 6.849536770489933
5.097 6.830083879846774
5.0975 6.801164007146228
5.098 6.771071891298161
5.0985 6.746127197500402
5.099 6.725362467180854
5.0995 6.702764362612311
5.1 6.669887864961862
5.1005 6.616738910911695
5.101 6.5319062287415735
5.1015 6.408469603284087
5.102 6.257672482142795
5.1025 6.113945837943402
5.103 6.009364874523121
5.1035 5.948370558167876
5.104 5.917303857556049
5.1045 5.902487410852747
5.105 5.895759230402258
5.1055 5.893143424045845
5.106 5.892805825253624
5.1065 5.893817179041419
5.107 5.895587373569268
5.1075 5.897729704053295
5.108 5.900030972757819
5.1085 5.9023414849032525
5.109 5.904400199897641
5.1095 5.905827407369677
5.11 5.906293036543157
5.1105 5.905652072992459
5.111 5.9039829876231815
5.1115 5.901557625137401
5.112 5.898727095427332
5.1125 5.895833341721276
5.113 5.893118044371605
5.1135 5.890734900620827
5.114 5.88876582531782
5.1145 5.88727152651757
5.115 5.886358123932985
5.1155 5.886208325085566
5.116 5.887154674017283
5.1165 5.889768148664607
5.117 5.894991095964936
5.1175 5.904267318404814
5.118 5.919520098796691
5.1185 5.942504145425089
5.119 5.973130652574441
5.1195 6.006876309206677
5.12 6.033586582058619
5.1205 6.040856024875249
5.121 6.0223137916042555
5.1215 5.983777954795893
5.122 5.940110168402044
5.1225 5.904279873916082
5.123 5.8806045488579075
5.1235 5.866902843329135
5.124 5.859431820610113
5.1245 5.855419500315446
5.125 5.853268427339725
5.1255 5.852147079540061
5.126 5.851601515132992
5.1265 5.851367879509676
5.127 5.851266580014518
5.1275 5.851172054748974
5.128 5.8510021853122085
5.1285 5.85071984883731
5.129 5.850346548880656
5.1295 5.849973966677939
5.13 5.849782695224326
5.1305 5.8500411015447105
5.131 5.8510727530658455
5.1315 5.853172972825203
5.132 5.856524331698602
5.1325 5.861156932467858
5.133 5.86703499596513
5.1335 5.874174816404291
5.134 5.882652719590815
5.1345 5.892373835125174
5.135 5.902948840971491
5.1355 5.913571979300884
5.136 5.9234230460245785
5.1365 5.932167405962054
5.137 5.940057392644165
5.1375 5.9473154927267915
5.138 5.953349619510747
5.1385 5.956732922866673
5.139 5.955579241196449
5.1395 5.948212808177991
5.14 5.93380179521782
5.1405 5.9131161439581925
5.141 5.888675328804216
5.1415 5.86391906619182
5.142 5.841865460426278
5.1425 5.824132248899605
5.143 5.810944102982087
5.1435 5.801635729596113
5.144 5.79523651119406
5.1445 5.790820829333117
5.145 5.7876610035204346
5.1455 5.785255419891841
5.146 5.783272737155932
5.1465 5.781490010810493
5.147 5.779747990916673
5.1475 5.777932515468781
5.148 5.775967660005224
5.1485 5.773820889035853
5.149 5.7715090688347646
5.1495 5.769084318807875
5.15 5.766645802584731
5.1505 5.764330147175687
5.151 5.762328108661284
5.1515 5.760872971002727
5.152 5.760270873602127
5.1525 5.7609131199738455
5.153 5.7633339498639815
5.1535 5.768191119552919
5.154 5.775991525863611
5.1545 5.786426580291294
5.155 5.797472605343493
5.1555 5.805426833599271
5.156 5.806685454827064
5.1565 5.8002052663466666
5.157 5.788142720869504
5.1575 5.774082636129239
5.158 5.7609931334247895
5.1585 5.750423914030034
5.159 5.742682151814553
5.1595 5.73737988074818
5.16 5.733885630890035
5.1605 5.73158387074974
5.161 5.729993675594909
5.1615 5.7287796571829235
5.162 5.72772178922711
5.1625 5.726689431845428
5.163 5.725637213800918
5.1635 5.724556300400317
5.164 5.723499133293731
5.1645 5.72255990840855
5.165 5.721889556983643
5.1655 5.721718785210975
5.166 5.72239603179719
5.1665 5.724480467297524
5.167 5.728890137296426
5.1675 5.737077355181497
5.168 5.751147919932007
5.1685 5.773590297395882
5.169 5.806220587320742
5.1695 5.848095220048591
5.17 5.893207771259145
5.1705 5.930610950932652
5.171 5.948781072546725
5.1715 5.942118070009005
5.172 5.914314685339643
5.1725 5.875365428726682
5.173 5.835471709429595
5.1735 5.800953888483526
5.174 5.7740184553778375
5.1745 5.754368739266476
5.175 5.740816289657924
5.1755 5.732062919097747
5.176 5.726955770917459
5.1765 5.724500587802702
5.177 5.723876327678849
5.1775 5.724470031474593
5.178 5.72586075734191
5.1785 5.7277826431084575
5.179 5.730064736003505
5.1795 5.732597469449993
5.18 5.735327910631466
5.1805 5.738219275870777
5.181 5.741284971562469
5.1815 5.744579535873743
5.182 5.748238502805514
5.1825 5.752514435332633
5.183 5.757775121572549
5.1835 5.764344958641266
5.184 5.7721572058378525
5.1845 5.780324896279596
5.185 5.787067179563574
5.1855 5.7905984733716585
5.186 5.7903300913275855
5.1865 5.7872846162120775
5.187 5.783315563296218
5.1875 5.78000489229887
5.188 5.778156864694581
5.1885 5.77787520316645
5.189 5.778882921908273
5.1895 5.780811419113268
5.19 5.783346635034346
5.1905 5.786257105956246
5.191 5.7893854473689546
5.1915 5.792620231609431
5.192 5.795869770749479
5.1925 5.799078708119443
5.193 5.80219699160977
5.1935 5.805190102147786
5.194 5.80800823200154
5.1945 5.810586444704044
5.195 5.81287005257895
5.1955 5.8148644590546
5.196 5.816690881278292
5.1965 5.81865776191838
5.197 5.8213057643080495
5.1975 5.825474104722086
5.198 5.832151199619724
5.1985 5.841948399306346
5.199 5.854278807419907
5.1995 5.867031077330414
5.2 5.877433632887153
5.2005 5.883436903988113
5.201 5.884462483805719
5.2015 5.881093716935951
5.202 5.874458425676289
5.2025 5.865858178983955
5.203 5.856607042806506
5.2035 5.8478658723185974
5.204 5.840542401484812
5.2045 5.835204951880505
5.205 5.831974440920805
5.2055 5.830557098052302
5.206 5.830455313752943
5.2065 5.831199040396435
5.207 5.83246184905764
5.2075 5.834043281516727
5.208 5.835836416773966
5.2085 5.837785103378459
5.209 5.83986222681036
5.2095 5.842045806328303
5.21 5.844358742772013
5.2105 5.846871494727975
5.211 5.849797043686146
5.2115 5.853632862082226
5.212 5.859416031710338
5.2125 5.869103345011941
5.213 5.885664147160537
5.2135 5.912164184226719
5.214 5.949671172792519
5.2145 5.995798216629361
5.215 6.045870734917618
5.2155 6.095095627205814
5.216 6.138679386628964
5.2165 6.171608434328648
5.217 6.189721154693259
5.2175 6.190538750336645
5.218 6.172667329936833
5.2185 6.135916342704166
5.219 6.083910550789844
5.2195 6.026125429028956
5.22 5.974693652775195
5.2205 5.936595534941682
5.221 5.911393918145765
5.2215 5.895224630379418
5.222 5.884380996744279
5.2225 5.876413842554833
5.223 5.870102170203434
5.2235 5.865067799155965
5.224 5.861259453239996
5.2245 5.858584995818354
5.225 5.856842360662417
5.2255 5.855805954779032
5.226 5.8552963052752345
5.2265 5.855217032407418
5.227 5.855535016067432
5.2275 5.856273220809812
5.228 5.857491290362451
5.2285 5.8593025354241535
5.229 5.8618939770644145
5.2295 5.865582060073332
5.23 5.870885148494977
5.2305 5.878565383761713
5.231 5.889514234678528
5.2315 5.9040989244607305
5.232 5.92083837682991
5.2325 5.935504360830037
5.233 5.942717742388372
5.2335 5.93973068105035
5.234 5.928431136244877
5.2345 5.9136350034069975
5.235 5.899829772918243
5.2355 5.88941562346541
5.236 5.8826917635486575
5.2365 5.8788076809822405
5.237 5.876694300424323
5.2375 5.8755436329678625
5.238 5.8748653693975035
5.2385 5.874413079514556
5.239 5.874056331576566
5.2395 5.873736557674033
5.24 5.873444090605324
5.2405 5.873193912021162
5.241 5.873067409187462
5.2415 5.873219532439999
5.242 5.873908011726738
5.2425 5.875529565783991
5.243 5.8786041531996895
5.2435 5.883704934719279
5.244 5.89117358486581
5.2445 5.900696910688853
5.245 5.910897250676979
5.2455 5.919657637984801
5.246 5.9251844331540395
5.2465 5.92702505672442
5.247 5.92599820079199
5.2475 5.923450684528855
5.248 5.920593727745692
5.2485 5.9183175845665845
5.249 5.917170889633446
5.2495 5.917453017033503
5.25 5.919287109201279
5.2505 5.922588777276386
5.251 5.927077955434252
5.2515 5.932348107967596
5.252 5.937823997071283
5.2525 5.942799139798304
5.253 5.946457962119456
5.2535 5.948080078441609
5.254 5.947267313995394
5.2545 5.94418603085689
5.255 5.939598382202209
5.2555 5.934514795654551
5.256 5.929798454053768
5.2565 5.925900130625794
5.257 5.9229262893578545
5.2575 5.920799634371179
5.258 5.919403195035321
5.2585 5.91862914212632
5.259 5.918384751321045
5.2595 5.91859930828925
5.26 5.919198771175634
5.2605 5.920111656784548
5.261 5.9212719518132575
5.2615 5.922621174934323
5.262 5.924101133109532
5.2625 5.925661973439683
5.263 5.92724235874602
5.2635 5.928790495002747
5.264 5.930256197721641
5.2645 5.931649529023381
5.265 5.9330405087256475
5.2655 5.934612088717809
5.266 5.936712235043143
5.2665 5.940050771607294
5.267 5.946234167202758
5.2675 5.959358660826228
5.268 5.990658214918414
5.2685 6.068266147469237
5.269 6.2221520413100935
5.2695 6.36835994757475
5.27 6.409306693946708
5.2705 6.402491920721947
5.271 6.391744476555613
5.2715 6.3846606030651865
5.272 6.3804687413353856
5.2725 6.377926056817976
5.273 6.376284067683183
5.2735 6.3751517938416
5.274 6.374316805678245
5.2745 6.37366954993191
5.275 6.373151638610149
5.2755 6.372744105061426
5.276 6.37245980311133
5.2765 6.372322400230574
5.277 6.372342565929842
5.2775 6.3724659148938345
5.278 6.372497069548122
5.2785 6.372120221884383
5.279 6.3710036461979245
5.2795 6.369054966834578
5.28 6.366501500102989
5.2805 6.36377256970968
5.281 6.361294597585732
5.2815 6.3594168209279855
5.282 6.358382898435756
5.2825 6.357610016273656
5.283 6.3504579675720025
5.2835 6.299223542012432
5.284 6.137466487876645
5.2845 5.992495992364312
5.285 5.944261087575243
5.2855 5.931184625778564
5.286 5.9266613695003665
5.2865 5.924417995819275
5.287 5.922936849813987
5.2875 5.921797648995072
5.288 5.920858323085894
5.2885 5.920042786116356
5.289 5.919300383431296
5.2895 5.918607979703736
5.29 5.917994194144296
5.2905 5.917674809094728
5.291 5.91856403525765
5.2915 5.924891957518336
5.292 5.9585754490840594
5.2925 6.0958368676574155
5.293 6.2788676882801076
5.2935 6.323232608621384
5.294 6.3188743678596415
5.2945 6.311517822085816
5.295 6.306283219380689
5.2955 6.302705576886663
5.296 6.30009853475321
5.2965 6.298019309269715
5.297 6.296181483898795
5.2975 6.294392287797945
5.298 6.292515389679205
5.2985 6.2904770385409945
5.299 6.288265899036207
5.2995 6.285904848581585
5.3 6.283435904477684
5.3005 6.280896628379792
5.301 6.2783125014682755
5.3015 6.2757078055831
5.302 6.27311546270746
5.3025 6.270589855917241
5.303 6.268213019625153
5.3035 6.2661575012520325
5.304 6.264769362682295
5.3045 6.264750134449472
5.305 6.267585889584255
5.3055 6.276353139161695
5.306 6.296701511448018
5.3065 6.334565799992865
5.307 6.370888708462771
5.3075 6.305941341986132
5.308 6.123679698745902
5.3085 5.987003464244526
5.309 5.921957552987652
5.3095 5.893004029693562
5.31 5.879432507043618
5.3105 5.872506822824884
5.311 5.868587065578711
5.3115 5.866076551531166
5.312 5.86425266710524
5.3125 5.862790099785964
5.313 5.861552675937131
5.3135 5.860483372349136
5.314 5.85954958274088
5.3145 5.858714792339376
5.315 5.857931716875984
5.3155 5.8571498250533365
5.316 5.856305306584132
5.3165 5.8553144879430805
5.317 5.854092064523502
5.3175 5.8526249147942115
5.318 5.850989436779606
5.3185 5.849315582010116
5.319 5.847716100739523
5.3195 5.846239861553939
5.32 5.844898716723825
5.3205 5.843711970286614
5.321 5.842769726078845
5.3215 5.842273193055948
5.322 5.842648486178571
5.3225 5.844661210933874
5.323 5.849665063599727
5.3235 5.85995499981401
5.324 5.879207844875803
5.3245 5.912608687716653
5.325 5.965963804519045
5.3255 6.042271996272535
5.326 6.13494443825359
5.3265 6.222946008168678
5.327 6.279312778763621
5.3275 6.291822662057576
5.328 6.270499827359905
5.3285 6.23428872318178
5.329 6.197379394414331
5.3295 6.166757783671614
5.33 6.145143589090956
5.3305 6.133658924222584
5.331 6.132928424274522
5.3315 6.142637415440363
5.332 6.160441429422376
5.3325 6.178700760117862
5.333 6.179868271647343
5.3335 6.136165537468288
5.334 6.030217792393896
5.3345 5.888936236244061
5.335 5.776663166967508
5.3355 5.743844854832722
5.336 5.792487344675872
5.3365 5.871266674133367
5.337 5.910176827794891
5.3375 5.894167112365923
5.338 5.86212052237854
5.3385 5.840357142345934
5.339 5.830393663437131
5.3395 5.826971954404038
5.34 5.8263344289812435
5.3405 5.826683469106297
5.341 5.827259509050717
5.3415 5.827770475821272
5.342 5.828134102894057
5.3425 5.828388612019407
5.343 5.8286324679534
5.3435 5.829046090824977
5.344 5.829911297191349
5.3445 5.831712261381095
5.345 5.835343227815522
5.3455 5.8429469961739935
5.346 5.861706698313834
5.3465 5.911879977570469
5.347 5.994188932302051
5.3475 6.044973266488559
5.348 6.05822194712315
5.3485 6.059095303038984
5.349 6.057251118061477
5.3495 6.054987315562996
5.35 6.052797098233241
5.3505 6.050789746247797
5.351 6.049001728900001
5.3515 6.047493057291109
5.352 6.046394906313988
5.3525 6.045964462619945
5.353 6.046622152835837
5.3535 6.048907931730249
5.354 6.053235774973515
5.3545 6.059128069644159
5.355 6.063442940593215
5.3555 6.057323848251563
5.356 6.026918867844651
5.3565 5.971688569035936
5.357 5.918662890722222
5.3575 5.8875712031237795
5.358 5.87456970680257
5.3585 5.870872174249409
5.359 5.871247960405671
5.3595 5.873329841803922
5.36 5.876114196870454
5.3605 5.879196345864718
5.361 5.882451932930391
5.3615 5.885934227303189
5.362 5.889870282432017
5.3625 5.894763327253766
5.363 5.901579024982623
5.3635 5.911821822480843
5.364 5.92661377820304
5.3645 5.942071014233055
5.365 5.936710654269038
5.3655 5.855837904574005
5.366 5.632662002264914
5.3665 5.276517241934349
5.367 4.896368945277527
5.3675 4.585395564068581
5.368 4.360798860657838
5.3685 4.202445659126062
5.369 4.089117835019294
5.3695 4.007953628449093
5.37 3.9520239882711765
5.3705 3.916547817299409
5.371 3.897264462973612
5.3715 3.89022929006683
5.372 3.892069876039346
5.3725 3.9000414895801976
5.373 3.9118976076817864
5.3735 3.925534729342867
5.374 3.93804597976938
5.3745 3.94521441161715
5.375 3.9424467013323996
5.3755 3.9273972854022476
5.376 3.901505461384567
5.3765 3.8693285058990243
5.377 3.8368524479498065
5.3775 3.809652399899174
5.378 3.7908427349532543
5.3785 3.780209770481867
5.379 3.775487578372764
5.3795 3.774231950573971
5.38 3.7747406962851757
5.3805 3.7760478852513346
5.381 3.77766269869315
5.3815 3.7793363175464796
5.382 3.7809381813680387
5.3825 3.782408680112508
5.383 3.7837388796837628
5.3835 3.7849736341498845
5.384 3.7862447338893785
5.3845 3.787840775499917
5.385 3.7904144913427187
5.3855 3.7955455338323683
5.386 3.8073167130593353
5.3865 3.836277651520267
5.387 3.906484814470878
5.3875 4.055386857363369
5.388 4.298558964743301
5.3885 4.581515404386908
5.389 4.818613103663863
5.3895 4.971430234264177
5.39 5.051797030455092
5.3905 5.090893080896966
5.391 5.12157058235949
5.3915 5.172748626731756
5.392 5.264341370289068
5.3925 5.401165904553266
5.393 5.5660954739627835
5.3935 5.723480625493264
5.394 5.841227642700416
5.3945 5.911560702680656
5.395 5.9466654245650235
5.3955 5.962179161409671
5.396 5.968682744530322
5.3965 5.971499254132316
5.397 5.9729286618771225
5.3975 5.973903367829748
5.398 5.97479789439151
5.3985 5.975615424759796
5.399 5.9752232074147775
5.3995 5.967127275048706
5.4 5.920620148344784
5.4005 5.719067778596501
5.401 5.149738196853742
5.4015 4.419446554234233
5.402 4.016073331952044
5.4025 3.8740325802730355
5.403 3.8278029458522385
5.4035 3.811814754097937
5.404 3.8059394127228883
5.4045 3.80388123854373
5.405 3.803473849991641
5.4055 3.803889057089454
5.406 3.80477029213307
5.4065 3.8059592015400563
5.407 3.8073749523519362
5.4075 3.8089637326094925
5.408 3.810647974981518
5.4085 3.8123070277966766
5.409 3.813770478782298
5.4095 3.8148346098140147
5.41 3.8152742935656887
5.4105 3.814890336146262
5.411 3.8136561688543393
5.4115 3.811799905623656
5.412 3.8097505724382446
5.4125 3.8080144808083487
5.413 3.807102098346177
5.4135 3.8077060294995997
5.414 3.811216586505039
5.4145 3.821098154387914
5.415 3.846852460918673
5.4155 3.9154040114725026
5.416 4.0958654906986505
5.4165 4.501145129945617
5.417 5.107249135587515
5.4175 5.613343351638458
5.418 5.870646529368618
5.4185 5.972799044648613
5.419 6.01192039895006
5.4195 6.0288358268643565
5.42 6.038331203838902
5.4205 6.045269410552737
5.421 6.050655706911319
5.4215 6.053673545109567
5.422 6.052443990863364
5.4225 6.044455555881675
5.423 6.027532243333019
5.4235 6.0015321523094824
5.424 5.969855182576764
5.4245 5.939094479871398
5.425 5.91633509284376
5.4255 5.906022084613347
5.426 5.908626464445663
5.4265 5.921381118746344
5.427 5.939816282699723
5.4275 5.959512282702138
5.428 5.9771567829846015
5.4285 5.990995765839945
5.429 6.000397642171657
5.4295 6.004482731948646
5.43 5.998980516949339
5.4305 5.967586469341852
5.431 5.859571236272639
5.4315 5.559415753079363
5.432 4.982625619159026
5.4325 4.375853571496564
5.433 4.035083976165692
5.4335 3.9071800524857165
5.434 3.8672009297943566
5.4345 3.856182615274629
5.435 3.8542080079615966
5.4355 3.85508706841789
5.436 3.8568789153019205
5.4365 3.858928869576883
5.437 3.8609830894581902
5.4375 3.8629143150676244
5.438 3.8646601683868846
5.4385 3.866199049315372
5.439 3.8675684497405785
5.4395 3.868925403376619
5.44 3.8706790552588854
5.4405 3.8738999262060583
5.441 3.881372287796606
5.4415 3.899869642314145
5.442 3.9438565511219137
5.4425 4.037872600347003
5.443 4.20905622965456
5.4435 4.46219710870808
5.444 4.756684793450147
5.4445 5.027016299080162
5.445 5.232746753733925
5.4455 5.376874371330328
5.446 5.483307643467266
5.4465 5.57512245680875
5.447 5.665248684127929
5.4475 5.757002572180647
5.448 5.846471261666644
5.4485 5.926416167957545
5.449 5.990767921997418
5.4495 6.037513267063541
5.45 6.068558563754897
5.4505 6.0878331420215135
5.451 6.09937724829872
5.4515 6.106392947169097
5.452 6.111000146437148
5.4525 6.114353866492656
5.453 6.116881665848788
5.4535 6.118537495660328
5.454 6.119138460012903
5.4545 6.118652806590712
5.455 6.117351442900081
5.4555 6.115693686934324
5.456 6.114091824265237
5.4565 6.112808113831277
5.457 6.111953132425094
5.4575 6.111545522408318
5.458 6.111527203695199
5.4585 6.111800758666184
5.459 6.112260698658571
5.4595 6.112814873790266
5.46 6.113395597499291
5.4605 6.113976372213307
5.461 6.114562995736224
5.4615 6.115206356907286
5.462 6.116022966877705
5.4625 6.117199849234701
5.463 6.118990637187374
5.4635 6.121596569904976
5.464 6.124846747699729
5.4645 6.127708722258769
5.465 6.127600348984793
5.4655 6.1191639059020035
5.466 6.092065246592253
5.4665 6.028568853908099
5.467 5.904167444220163
5.4675 5.697944312889288
5.468 5.415422713078189
5.4685 5.102630673153263
5.469 4.820561323103928
5.4695 4.604579805799637
5.47 4.456076379629727
5.4705 4.360322879320774
5.471 4.301811249375059
5.4715 4.269740193624005
5.472 4.258663186513286
5.4725 4.267748620862103
5.473 4.300872915447896
5.4735 4.36753949178845
5.474 4.484731736458628
5.4745 4.676068697711195
5.475 4.95792118199195
5.4755 5.30596063572819
5.476 5.639172865696591
5.4765 5.878834918357646
5.477 6.013253354633419
5.4775 6.076542810067898
5.478 6.103335320847314
5.4785 6.113992204921932
5.479 6.118020422011814
5.4795 6.119412834049178
5.48 6.119770287197476
5.4805 6.119728367570393
5.481 6.119531520188974
5.4815 6.1192840010625025
5.482 6.1190516677333635
5.4825 6.11888689249601
5.483 6.118860688327218
5.4835 6.11905833373291
5.484 6.11959791483364
5.4845 6.1206145288320615
5.485 6.122225114685594
5.4855 6.124459374559337
5.486 6.1271584045077025
5.4865 6.130009328460916
5.487 6.1326905579387505
5.4875 6.135017166581878
5.488 6.136950102045668
5.4885 6.138438951477002
5.489 6.1393883515360175
5.4895 6.139726612808595
5.49 6.139481331499861
5.4905 6.13862871865783
5.491 6.136892210712031
5.4915 6.133444566270467
5.492 6.126593368357391
5.4925 6.113390175693991
5.493 6.089501460956652
5.4935 6.049864408322224
5.494 5.991041377851224
5.4945 5.915068129578867
5.495 5.831938966854824
5.4955 5.757008745371734
5.496 5.704292602130635
5.4965 5.6813591255254225
5.497 5.6890451778970705
5.4975 5.723022609049777
5.498 5.773138680168008
5.4985 5.821555066635592
5.499 5.843114347890764
5.4995 5.81190488155858
5.5 5.712635253014272
5.5005 5.547057971509603
5.501 5.331514879173622
5.5015 5.087496518565238
5.502 4.839178824403674
5.5025 4.613091084007137
5.503 4.430748170394
5.5035 4.2988893796173775
5.504 4.210755930793302
5.5045 4.154507401862397
5.505 4.119478321830626
5.5055 4.098089356040787
5.506 4.085582231811336
5.5065 4.0791656643710725
5.507 4.077250147248695
5.5075 4.078932512239024
5.508 4.083570291781009
5.5085 4.0904504135318005
5.509 4.098563280436454
5.5095 4.106419435307624
5.51 4.11209131089804
5.5105 4.113386069344469
5.511 4.108543396285538
5.5115 4.097447483202502
5.512 4.082434158781655
5.5125 4.067232363626975
5.513 4.05474124602915
5.5135 4.045852586855074
5.514 4.040036425009261
5.5145 4.036383329343717
5.515 4.034156002618228
5.5155 4.032897668143341
5.516 4.032330395324686
5.5165 4.032297882884946
5.517 4.032692085169715
5.5175 4.03345369335996
5.518 4.034572424022852
5.5185 4.0360959869604836
5.519 4.038151991106408
5.5195 4.040943352748779
5.52 4.044726310550417
5.5205 4.049710345721471
5.521 4.055917583899082
5.5215 4.0630756407173765
5.522 4.0707545810518395
5.5225 4.078682447581746
5.523 4.086898158785552
5.5235 4.095506023468931
5.524 4.1042212841020485
5.5245 4.112035975051609
5.525 4.117368680412787
5.5255 4.118656890751605
5.526 4.115155963467388
5.5265 4.107368885380626
5.527 4.096888641510348
5.5275 4.085680600428991
5.528 4.075355835902028
5.5285 4.066770042497487
5.529 4.060015681965335
5.5295 4.05476696865072
5.53 4.05061057406727
5.5305 4.047240664224016
5.531 4.044490657022032
5.5315 4.042300863295073
5.532 4.040636179800768
5.5325 4.039442236172541
5.533 4.038637611438706
5.5335 4.038137784833453
5.534 4.0378846847953325
5.5345 4.03786770330298
5.535 4.038112292893982
5.5355 4.038680640782222
5.536 4.03965966057966
5.5365 4.041170891647474
5.537 4.043341030092882
5.5375 4.0462958973533825
5.538 4.050101122374591
5.5385 4.054663971989627
5.539 4.059595639497039
5.5395 4.064105893623487
5.54 4.067085871349456
5.5405 4.067447502085439
5.541 4.064832690067882
5.5415 4.060044267446361
5.542 4.054586540257801
5.5425 4.049719389960521
5.543 4.045998076194381
5.5435 4.043414846149465
5.544 4.041722309286377
5.5445 4.040667662740902
5.545 4.040060395734646
5.5455 4.039776094100216
5.546 4.039752326380326
5.5465 4.039949688931444
5.547 4.040342473493465
5.5475 4.040928283032561
5.548 4.041713085113195
5.5485 4.042715105054033
5.549 4.043936009226463
5.5495 4.045327984969837
5.55 4.046764088217254
5.5505 4.048018102953779
5.551 4.04880855025688
5.5515 4.048879651432018
5.552 4.048121265547194
5.5525 4.046621952314594
5.553 4.044587176830295
5.5535 4.04224080129461
5.554 4.039743071463124
5.5545 4.037187640277735
5.555 4.034690686353454
5.5555 4.032394043695942
5.556 4.030461192782165
5.5565 4.029033864044487
5.557 4.028219427537931
5.5575 4.0280694453830845
5.558 4.028548347643464
5.5585 4.0295123887768876
5.559 4.030760986372219
5.5595 4.0321889176206875
5.56 4.033868367145955
5.5605 4.035976859300081
5.561 4.038672463267658
5.5615 4.042018494213154
5.562 4.04600212051658
5.5625 4.050513653532808
5.563 4.055174773247592
5.5635 4.059124334864694
5.564 4.0611028475731255
5.5645 4.06012791773276
5.565 4.056358376580238
5.5655 4.051157824765705
5.566 4.046181157800361
5.5665 4.042392976781097
5.567 4.039885001095697
5.5675 4.0382880562716705
5.568 4.03717562631726
5.5685 4.0362672035790785
5.569 4.035434637695613
5.5695 4.034663216711135
5.57 4.033985416813157
5.5705 4.0334726980681
5.571 4.033208724056636
5.5715 4.033294989391167
5.572 4.033825616208376
5.5725 4.03483476986113
5.573 4.03620781826664
5.5735 4.037586021537234
5.574 4.038340545409617
5.5745 4.037822143239702
5.575 4.035807859650519
5.5755 4.032721370067484
5.576 4.029361847352381
5.5765 4.02644763790308
5.577 4.024353468852811
5.5775 4.023104248836879
5.578 4.022536623193578
5.5785 4.022454455344106
5.579 4.022721034850096
5.5795 4.023262266820168
5.58 4.024064275494232
5.5805 4.025169261103648
5.581 4.0266938952679885
5.5815 4.028832518444674
5.582 4.03177468504462
5.5825 4.035551659757119
5.583 4.039862340816206
5.5835 4.044160968772048
5.584 4.047973249096681
5.5845 4.051144971162608
5.585 4.053572244728971
5.5855 4.054515297621941
5.586 4.052624466709134
5.5865 4.047405887191512
5.587 4.040424236987083
5.5875 4.0340594426722225
5.588 4.0295177526402
5.5885 4.026634205666901
5.589 4.024801540053809
5.5895 4.023576326076015
5.59 4.02276237729516
5.5905 4.022318938186383
5.591 4.022268891799048
5.5915 4.022652225918381
5.592 4.023507178335193
5.5925 4.024851704718672
5.593 4.026679955063538
5.5935 4.028962209776801
5.594 4.031665990466865
5.5945 4.034691660207062
5.595 4.037756434480209
5.5955 4.040333720409202
5.596 4.0417732445248165
5.5965 4.041610458689205
5.597 4.039845654965064
5.5975 4.036909085783495
5.598 4.033389780435576
5.5985 4.029743915292358
5.599 4.026287507580249
5.5995 4.023284543803855
5.6 4.020957981127071
5.6005 4.019422356303864
5.601 4.018668110552345
5.6015 4.018627787616766
5.602 4.019231693376372
5.6025 4.020458261897091
5.603 4.022334585997409
5.6035 4.024925034179543
5.604 4.028286147136202
5.6045 4.0323994822250375
5.605 4.037059150616591
5.6055 4.041819474169947
5.606 4.046049222143089
5.6065 4.049133153179784
5.607 4.050691352775414
5.6075 4.0506835379450274
5.608 4.049329839619788
5.6085 4.0469932070213614
5.609 4.044100443334529
5.6095 4.041000966421975
5.61 4.0379369887712455
5.6105 4.034980922562931
5.611 4.032025339476976
5.6115 4.028807366214145
5.612 4.025015574727452
5.6125 4.020475931409988
5.613 4.015478827679263
5.6135 4.011075530375689
5.614 4.009084152752274
5.6145 4.011515005846518
5.615 4.019341971290104
5.6155 4.030823629308451
5.616 4.040875958538487
5.6165 4.043740829755532
5.617 4.037963076834623
5.6175 4.02762648159345
5.618 4.017919258661508
5.6185 4.0111546516946985
5.619 4.007043860679635
5.6195 4.004611522028752
5.62 4.003182411373207
5.6205 4.002424275299272
5.621 4.002183464296341
5.6215 4.002366318473521
5.622 4.0029107216874165
5.6225 4.0037744401168185
5.623 4.004898132566374
5.6235 4.0061813575642775
5.624 4.007339011716479
5.6245 4.007573388423974
5.625 4.004709828970879
5.6255 3.9931157599680036
5.626 3.960667656580326
5.6265 3.8915285158265993
5.627 3.7850777929931363
5.6275 3.6691974180739626
5.628 3.575641439023758
5.6285 3.514758196502984
5.629 3.4814474041937933
5.6295 3.468300378795438
5.63 3.471165045730669
5.6305 3.4895822320443726
5.631 3.5261834840749477
5.6315 3.585519612026208
5.632 3.671106850147221
5.6325 3.7776569297432667
5.633 3.883497116336142
5.6335 3.960432101820788
5.634 3.998897746818945
5.6345 4.0103764184751745
5.635 4.0096942279793995
5.6355 4.005520662185243
5.636 4.0012393109160636
5.6365 3.9977676750870605
5.637 3.9951785507279007
5.6375 3.9933419671043593
5.638 3.992121201556471
5.6385 3.991431313499576
5.639 3.9912455858105043
5.6395 3.9915944352733623
5.64 3.992554610838993
5.6405 3.99424986335844
5.641 3.996834557404216
5.6415 4.000491360948188
5.642 4.005406239543734
5.6425 4.011696321973862
5.643 4.019238502876406
5.6435 4.027430760284571
5.644 4.035179379021225
5.6445 4.041270992321732
5.645 4.04483792039463
5.6455 4.045499940914733
5.646 4.043330154060263
5.6465 4.038934589398994
5.647 4.033387726059476
5.6475 4.027861720295189
5.648 4.023288300562414
5.6485 4.0202988063130265
5.649 4.019418851805022
5.6495 4.021331142779551
5.65 4.027102273409226
5.6505 4.038532338903736
5.651 4.05853327239829
5.6515 4.091487505803054
5.652 4.142711276353427
5.6525 4.215554615687556
5.653 4.305776366156857
5.6535 4.397254513785561
5.654 4.465936168802393
5.6545 4.491999869681952
5.655 4.468401663163076
5.6555 4.401140015289099
5.656 4.306780547816577
5.6565 4.209499208481152
5.657 4.131446538036953
5.6575 4.081058525053556
5.658 4.0535147290193185
5.6585 4.040002131384612
5.659 4.033823201696115
5.6595 4.031187522884724
5.66 4.030208860629885
5.6605 4.030018785890397
5.661 4.030236991352196
5.6615 4.0307302887423555
5.662 4.031481188029923
5.6625 4.032558370848025
5.663 4.03412149809214
5.6635 4.036477929965138
5.664 4.040229466740718
5.6645 4.046537965309976
5.665 4.057377976350602
5.6655 4.075043933566389
5.666 4.099055574319569
5.6665 4.119887750703779
5.667 4.117475301665366
5.6675 4.0778802576018505
5.668 4.015227612964849
5.6685 3.9621361647823354
5.669 3.9409825272743033
5.6695 3.9533498304847603
5.67 3.985872273107611
5.6705 4.020911030797666
5.671 4.0471289045190355
5.6715 4.062699017122001
5.672 4.070807783273582
5.6725 4.0750171110159945
5.673 4.077692264800732
5.6735 4.080186002939141
5.674 4.083335389246822
5.6745 4.087852117539163
5.675 4.094436889798268
5.6755 4.10332731764404
5.676 4.113052019726731
5.6765 4.119935768580507
5.677 4.121177152184177
5.6775 4.119685885064405
5.678 4.1225509754035885
5.6785 4.132436584348169
5.679 4.143180660171933
5.6795 4.14584853899951
5.68 4.138152283930661
5.6805 4.1253318717057885
5.681 4.113495892080766
5.6815 4.105443381476728
5.682 4.101153357544116
5.6825 4.09962079029378
5.683 4.099862772028788
5.6835 4.101201116056527
5.684 4.1032138963937035
5.6845 4.105652431524356
5.685 4.108353615867585
5.6855 4.11120579951763
5.686 4.114133727195896
5.6865 4.117117682351014
5.687 4.120200982030622
5.6875 4.123545427621523
5.688 4.127459874813465
5.6885 4.132473089492222
5.689 4.139428876367259
5.6895 4.1494255491308385
5.69 4.163306145660253
5.6905 4.180589176261361
5.691 4.198565657459244
5.6915 4.2128671489215845
5.692 4.219891271174705
5.6925 4.219289857409275
5.693 4.213804027955708
5.6935 4.2064621648505005
5.694 4.1981362166766685
5.6945 4.188054150569985
5.695 4.175995834128309
5.6955 4.163279870987508
5.696 4.1518611646573875
5.6965 4.14296876349134
5.697 4.136711156544936
5.6975 4.132530540687017
5.698 4.129768278403351
5.6985 4.127941745417753
5.699 4.126741605456284
5.6995 4.125970812819252
5.7 4.1255080429424025
5.7005 4.125277065956861
5.701 4.125268326454806
5.7015 4.125547389802644
5.702 4.126323031005092
5.7025 4.128014098112032
5.703 4.131370479724661
5.7035 4.1375522525886295
5.704 4.147906362561964
5.7045 4.163191179344916
5.705 4.182292055823171
5.7055 4.201536549016079
5.706 4.215814710074253
5.7065 4.221055477381829
5.707 4.216031522755618
5.7075 4.20253188208151
5.708 4.184313413553217
5.7085 4.165501963232278
5.709 4.148961731459491
5.7095 4.135842005594143
5.71 4.12600639390928
5.7105 4.118778367992321
5.711 4.1134271575891015
5.7115 4.109353788317713
5.712 4.106122826310755
5.7125 4.103436066522444
5.713 4.101112189785554
5.7135 4.099045753482119
5.714 4.097177443235824
5.7145 4.09548158380506
5.715 4.093970344729496
5.7155 4.092681536888429
5.716 4.091714018113259
5.7165 4.0912600228055895
5.717 4.091638499101012
5.7175 4.0933319113555795
5.718 4.096987431395404
5.7185 4.103345171486315
5.719 4.113006991852147
5.7195 4.125947788537789
5.72 4.140813669108353
5.7205 4.1544603511987725
5.721 4.1627139858509326
5.7215 4.162370148059066
5.722 4.153155016393749
5.7225 4.13786778959751
5.723 4.12059932936389
5.7235 4.104656977192149
5.724 4.091591259330593
5.7245 4.08149740976175
5.725 4.073790496058822
5.7255 4.067779622122527
5.726 4.062915551185939
5.7265 4.058823503103782
5.727 4.055253461293266
5.7275 4.052052712302758
5.728 4.049124611621489
5.7285 4.0464135669297
5.729 4.043890113177986
5.7295 4.041544274669877
5.73 4.039373580665166
5.7305 4.037383864495884
5.731 4.035564097733206
5.7315 4.033902779160184
5.732 4.032381665435804
5.7325 4.03099671194781
5.733 4.029772912642449
5.7335 4.028746322773714
5.734 4.02795378682
5.7345 4.027374801126245
5.735 4.026857699935612
5.7355 4.025834010442783
5.736 4.022570286191759
5.7365 4.011987375530418
5.737 3.980228258341868
5.7375 3.8961763784527568
5.738 3.720399810709597
5.7385 3.4715433912458655
5.739 3.2506917776254687
5.7395 3.115372029871753
5.74 3.0466763901249054
5.7405 3.0137755367881143
5.741 2.998604073322695
5.7415 2.9929254546302504
5.742 2.9932964537880045
5.7425 2.998316015101566
5.743 3.007218707319807
5.7435 3.019041223901943
5.744 3.031938063139873
5.7445 3.042897814285719
5.745 3.048312933514862
5.7455 3.0454842447256825
5.746 3.03437809362027
5.7465 3.017826117914052
5.747 2.9998481828210535
5.7475 2.983721165387057
5.748 2.971219522451869
5.7485 2.9629777876148546
5.749 2.9592984768697983
5.7495 2.9610189111221077
5.75 2.9706508810867787
5.7505 2.994562597235409
5.751 3.048026466203642
5.7515 3.163976529876785
5.752 3.388112596648482
5.7525 3.69347640155405
5.753 3.9203749098823293
5.7535 4.006820028879852
5.754 4.023113839954623
5.7545 4.0207193167901485
5.755 4.015975347853137
5.7555 4.012200964253812
5.756 4.0095686096507945
5.7565 4.007743028269201
5.757 4.006422495727086
5.7575 4.005416221131834
5.758 4.0046247406928055
5.7585 4.004005003258778
5.759 4.003567919970151
5.7595 4.003365977785369
5.76 4.003490707065281
5.7605 4.00411548324536
5.761 4.005489975508932
5.7615 4.008001963815231
5.762 4.012209878619363
5.7625 4.018885150990209
5.763 4.028952567113305
5.7635 4.04312087936849
5.764 4.0612392827866275
5.7645 4.081767905721892
5.765 4.101997488039587
5.7655 4.1193057304742124
5.766 4.13273401096514
5.7665 4.143617760155615
5.767 4.154782853204256
5.7675 4.1692701545968225
5.768 4.189041292187892
5.7685 4.212423163867979
5.769 4.226705143395944
5.7695 4.192503287090182
5.77 4.038835853242172
5.7705 3.7420814963903934
5.771 3.4169297921134083
5.7715 3.179130574780639
5.772 3.0376989436472472
5.7725 2.9592330255873867
5.773 2.9160560155350863
5.7735 2.891972549361463
5.774 2.8782571120841878
5.7745 2.8703006145272143
5.775 2.86567479692338
5.7755 2.8630713890191304
5.776 2.861741273217601
5.7765 2.8612393425854448
5.777 2.8612911674337598
5.7775 2.8617446795716583
5.778 2.8625275129656336
5.7785 2.863628793630606
5.779 2.8650873526820506
5.7795 2.866999329767638
5.78 2.8695165397278
5.7805 2.872835026735067
5.781 2.877145269595201
5.7815 2.8825318723837468
5.782 2.8888257962570227
5.7825 2.8954465957144135
5.783 2.901358228543363
5.7835 2.9053074807566963
5.784 2.9063803082466793
5.7845 2.9045722447683486
5.785 2.9009290200411906
5.7855 2.8969744785010176
5.786 2.893943759035939
5.7865 2.8923793352583003
5.787 2.8922712256197203
5.7875 2.893405615400975
5.788 2.895617344103967
5.7885 2.8989119135085852
5.789 2.9035301267404767
5.7895 2.9100579976388543
5.79 2.9196674069486255
5.7905 2.9345311876179716
5.791 2.9583348012616417
5.7915 2.9965380522827916
5.792 3.0551608018891665
5.7925 3.1364306136302167
5.793 3.2308689564005286
5.7935 3.312258722787761
5.794 3.3463588452597515
5.7945 3.314295442122181
5.795 3.230102667267146
5.7955 3.13117977344453
5.796 3.0499641899978895
5.7965 2.997541326339287
5.797 2.969176189811461
5.7975 2.956061278204456
5.798 2.9513117003876586
5.7985 2.9507909044208054
5.799 2.9523004987404553
5.7995 2.9547501865258523
5.8 2.9576128570719655
5.8005 2.960656962908641
5.801 2.963777861286487
5.8015 2.9669605690501895
5.802 2.970247319361113
5.8025 2.9737480806672325
5.803 2.9776902114270447
5.8035 2.982483654090074
5.804 2.988881507999495
5.8045 2.9982640816489896
5.805 3.0131578104464287
5.8055 3.038054626193536
5.806 3.0800723017251963
5.8065 3.1480490674357844
5.807 3.2479837072165667
5.8075 3.3746759125162233
5.808 3.5062651401208837
5.8085 3.613845655976747
5.809 3.6811087339647424
5.8095 3.7101414214792507
5.81 3.7114423544139408
5.8105 3.6941132875141394
5.811 3.663487883290313
5.8115 3.6230461777177227
5.812 3.5766384374684046
5.8125 3.5288734989473474
5.813 3.484244574755743
5.8135 3.446239421023132
5.814 3.4172003463784764
5.8145 3.3989274288764983
5.815 3.3926509836759555
5.8155 3.399324004413672
5.816 3.41940237568122
5.8165 3.4526303450900633
5.817 3.497032842571829
5.8175 3.5482743035799755
5.818 3.5998727023127186
5.8185 3.6448748200628414
5.819 3.6777651290098268
5.8195 3.69512553394605
5.82 3.6948838877235604
5.8205 3.674719811086722
5.821 3.6313872846211366
5.8215 3.5623715983051722
5.822 3.4701265725683177
5.8225 3.366420212799958
5.823 3.269810975409425
5.8235 3.1949625380643036
5.824 3.1452869370933003
5.8245 3.115733183630332
5.825 3.099330121587628
5.8255 3.090649335932844
5.826 3.086341969538714
5.8265 3.0845543551331245
5.827 3.0843399559987885
5.8275 3.0852907292524607
5.828 3.0873700137507347
5.8285 3.090922333275791
5.829 3.096853440369885
5.8295 3.10708856837132
5.83 3.125381673996384
5.8305 3.1584312342414096
5.831 3.216277698007679
5.8315 3.3090998982653668
5.832 3.437401344142322
5.8325 3.5820077822801357
5.833 3.7116752662158836
5.8335 3.806251885225479
5.834 3.8655285631917886
5.8345 3.899706331800684
5.835 3.9194414774858304
5.8355 3.932490314918314
5.836 3.943782681729666
5.8365 3.9559859904694408
5.837 3.9698305041051922
5.8375 3.9844903272779453
5.838 3.9983459605982103
5.8385 4.009831704949655
5.839 4.018077805809011
5.8395 4.023117063541387
5.84 4.0256671172309995
5.8405 4.026664861875665
5.841 4.026851758224702
5.8415 4.026632884757535
5.842 4.026196653406026
5.8425 4.0256725504649244
5.843 4.025211537440399
5.8435 4.024957828087568
5.844 4.0250172603788625
5.8445 4.02543773579962
5.845 4.026229345955939
5.8455 4.02738948946497
5.846 4.028918631196622
5.8465 4.030840953058825
5.847 4.033198048568759
5.8475 4.036036196633419
5.848 4.039395600727995
5.8485 4.043296155370126
5.849 4.047735861202166
5.8495 4.052685336917457
5.85 4.058036173870243
5.8505 4.0635204802712765
5.851 4.068597015188275
5.8515 4.072494109580769
5.852 4.074542889592791
5.8525 4.074436234542119
5.853 4.072344218289538
5.8535 4.068758365567565
5.854 4.064291012088046
5.8545 4.059521260311034
5.855 4.054929946274545
5.8555 4.050824547026754
5.856 4.047333184466763
5.8565 4.044439941155317
5.857 4.042068658688591
5.8575 4.04016187803133
5.858 4.038704196465301
5.8585 4.037728647728822
5.859 4.03732786944209
5.8595 4.037642218122373
5.86 4.038870420917388
5.8605 4.041218507013242
5.861 4.044834283450277
5.8615 4.049657489970145
5.862 4.055331164310149
5.8625 4.061159919993009
5.863 4.066175251742986
5.8635 4.06922239877231
5.864 4.069185788420428
5.8645 4.065499709975893
5.865 4.058656655777212
5.8655 4.050031576898665
5.866 4.041162813819423
5.8665 4.033105617674763
5.867 4.026312828069606
5.8675 4.020814464878581
5.868 4.016394007214186
5.8685 4.012746870977392
5.869 4.009587559004285
5.8695 4.006706219996404
5.87 4.003971931899328
5.8705 4.001330868943117
5.871 3.998784565115751
5.8715 3.996381478857944
5.872 3.9942135557013563
5.8725 3.9924141244098754
5.873 3.9911740241920937
5.8735 3.990738387170633
5.874 3.991394505933461
5.8745 3.9934553657081997
5.875 3.9971442772367736
5.8755 4.002383219829569
5.876 4.008382560360444
5.8765 4.013430609458822
5.877 4.0154788187687
5.8775 4.0134694597687846
5.878 4.008037297873664
5.8785 4.000732189425704
5.879 3.992922428102646
5.8795 3.9854793785711946
5.88 3.9789846111676974
5.8805 3.9737745560878475
5.881 3.969885799271636
5.8815 3.967123574852029
5.882 3.9651718296314504
5.8825 3.9637386631605773
5.883 3.9626088151906638
5.8835 3.9616600649386617
5.884 3.9608486342050115
5.8845 3.960189011278419
5.885 3.959756141645916
5.8855 3.9596609253501844
5.886 3.960032961982729
5.8865 3.9610203300489504
5.887 3.9627866085272876
5.8875 3.965513308710645
5.888 3.9692770669692043
5.8885 3.97379029681382
5.889 3.9782029643153036
5.8895 3.9813346657115263
5.89 3.9822322896268743
5.8905 3.980651929435127
5.891 3.977183913358398
5.8915 3.9728992713663596
5.892 3.9688015056641364
5.8925 3.9654629402425927
5.893 3.96306024242907
5.8935 3.9615252755715664
5.894 3.960729009486058
5.8945 3.9605313781473734
5.895 3.9607924920737245
5.8955 3.9613917969763586
5.896 3.9622492906847055
5.8965 3.9633457486234187
5.897 3.9647531251499553
5.8975 3.9666653628923028
5.898 3.9694069942951833
5.8985 3.9734503762488957
5.899 3.9793373746532827
5.8995 3.987428738444147
5.9 3.9973428330499763
5.9005 4.007491355549312
5.901 4.015399966830915
5.9015 4.019068314960816
5.902 4.017922256844046
5.9025 4.012693978341514
5.903 4.004934536076688
5.9035 3.9966401333955917
5.904 3.9896231855615776
5.9045 3.9848385141688167
5.905 3.9823075253131917
5.9055 3.9815454313240126
5.906 3.9819830393038336
5.9065 3.9831770139705496
5.907 3.9848293604663274
5.9075 3.986763272800835
5.908 3.9888722856215493
5.9085 3.9911183408175317
5.909 3.9935154455564374
5.9095 3.996136668692354
5.91 3.999138865179993
5.9105 4.002785404189866
5.911 4.007474663785776
5.9115 4.013728541536662
5.912 4.022038920714906
5.9125 4.032429774184155
5.913 4.043875625471933
5.9135 4.054190729150734
5.914 4.060874962876963
5.9145 4.062511362560618
5.915 4.059495931477691
5.9155 4.0534394122576165
5.916 4.0461222820385965
5.9165 4.038963061935351
5.917 4.0329158296552565
5.9175 4.028450005086454
5.918 4.02559656441312
5.9185 4.024128884839256
5.919 4.023719336436918
5.9195 4.024085331788034
5.92 4.025015365292352
5.9205 4.0263908342133705
5.921 4.028172478506243
5.9215 4.030383581040687
5.922 4.033129732527827
5.9225 4.036624564078115
5.923 4.0412325963917395
5.9235 4.047521079888267
5.924 4.056206224237507
5.9245 4.067936097011667
5.925 4.082812377720059
5.9255 4.099880008296027
5.926 4.116961194237574
5.9265 4.130745476516672
5.927 4.137539369888196
5.9275 4.135109755993347
5.928 4.124465494914886
5.9285 4.109298198935149
5.929 4.093687662280568
5.9295 4.080409240105811
5.93 4.070553008075117
5.9305 4.063987907499457
5.931 4.05998622996331
5.9315 4.057745583665906
5.932 4.056654665275409
5.9325 4.056322625694182
5.933 4.056538042399347
5.9335 4.057199600707986
5.934 4.058292434553654
5.9345 4.059884205432993
5.935 4.062155166903334
5.9355 4.0654864061810185
5.936 4.0705360719597055
5.9365 4.078284972805171
5.937 4.089797448394443
5.9375 4.10561818859921
5.938 4.124922339049809
5.9385 4.144803826835099
5.939 4.160368929469546
5.9395 4.166386823287797
5.94 4.160384642866927
5.9405 4.1447040223401705
5.941 4.12524427618519
5.9415 4.107728309796282
5.942 4.09498109518669
5.9425 4.086993331581799
5.943 4.082479244936423
5.9435 4.080091964476707
5.944 4.0789008477000985
5.9445 4.078372549078245
5.945 4.078247002152064
5.9455 4.078423575363112
5.946 4.078917282307176
5.9465 4.079827414857777
5.947 4.081398391536033
5.9475 4.084090984800343
5.948 4.08871483397589
5.9485 4.096541053833003
5.949 4.109184436305232
5.9495 4.127802088297018
5.95 4.151397877393962
5.9505 4.175417215017004
5.951 4.192701226917596
5.9515 4.197280897068244
5.952 4.1879949692990985
5.9525 4.16905700290448
5.953 4.146974075140565
5.9535 4.1267970251838095
5.954 4.110584161203604
5.9545 4.098225135894217
5.955 4.088891536385497
5.9555 4.081814420241456
5.956 4.07646692688365
5.9565 4.072458439118303
5.957 4.06946937638313
5.9575 4.067207424477517
5.958 4.065442860836627
5.9585 4.063998876399277
5.959 4.062763882676594
5.9595 4.061662130927153
5.96 4.0606574646387275
5.9605 4.059743184295656
5.961 4.05892757172026
5.9615 4.058236674547577
5.962 4.0577146221642115
5.9625 4.057408738137519
5.963 4.057376139774635
5.9635 4.057644889903179
5.964 4.058174012784844
5.9645 4.058801572344456
5.965 4.0592085037032115
5.9655 4.059028488046491
5.966 4.05805928822346
5.9665 4.056393111882266
5.967 4.054362405378325
5.9675 4.05231236260991
5.968 4.050447813820733
5.9685 4.048781397497142
5.969 4.04716499181789
5.9695 4.045320743375435
5.97 4.042863243760746
5.9705 4.039380453387715
5.971 4.034536612385039
5.9715 4.028220781277205
5.972 4.0206867636287855
5.9725 4.012690021732131
5.973 4.005593901514962
5.9735 4.001375660261739
5.974 4.002274079378517
5.9745 4.009705923718676
5.975 4.022382604891479
5.9755 4.035008216756519
5.976 4.040343209452927
5.9765 4.03378627757268
5.977 4.0153714984677515
5.9775 3.987854298110139
5.978 3.9547145976647586
5.9785 3.9198795002058135
5.979 3.8877160380053146
5.9795 3.8621946193776724
5.98 3.8457177766797317
5.9805 3.8387468872859456
5.981 3.8400627479760336
5.9815 3.847269228323179
5.982 3.8576432931460145
5.9825 3.8688442463167556
5.983 3.879516446829924
5.9835 3.889399090074103
5.984 3.8991111026584955
5.9845 3.9096228596151557
5.985 3.9216933710208
5.9855 3.9355184102111
5.986 3.9506949224528585
5.9865 3.9663408325977825
5.987 3.981278544247739
5.9875 3.994305016899273
5.988 4.004445053360036
5.9885 4.011262078059189
5.989 4.014971252278884
5.9895 4.0163259922716295
5.99 4.016268235801859
5.9905 4.015593614051434
5.991 4.014788477676965
5.9915 4.014064054505259
5.992 4.013507107279554
5.9925 4.013201142717244
5.993 4.013276477649662
5.9935 4.0138994609001015
5.994 4.015256060033514
5.9945 4.017570703354619
5.995 4.021206469678021
5.9955 4.026761560365757
5.996 4.034912417462473
5.9965 4.045875649553305
5.997 4.0587224021366515
5.9975 4.071166834878354
5.998 4.080350761617503
5.9985 4.084271796763441
5.999 4.082693909728305
5.9995 4.076978057421699
6.0 4.069112930851898
6.0005 4.060831172622037
6.001 4.053294843969732
6.0015 4.047095471324588
6.002 4.04243416417112
6.0025 4.039240554348949
6.003 4.037290246247047
6.0035 4.036306381166448
6.004 4.036043648810911
6.0045 4.036317372009365
6.005 4.037015223191347
6.0055 4.038071645065053
6.006 4.039432196675166
6.0065 4.041019533588504
6.007 4.042725344620787
6.0075 4.04440536306208
6.008 4.045917139196502
6.0085 4.0471459861569405
6.009 4.04804414870386
6.0095 4.048629225797629
6.01 4.048970783821809
6.0105 4.04915496465244
6.011 4.04927702722726
6.0115 4.049424621586497
6.012 4.049672929096263
6.0125 4.05007324924506
6.013 4.050654545784334
6.0135 4.051422377605143
6.014 4.052386069194566
6.0145 4.053562085329342
6.015 4.0549795475082435
6.0155 4.056692831638759
6.016 4.05877036896952
6.0165 4.06132383848639
6.017 4.064512917778679
6.0175 4.068575819037835
6.018 4.073845040241285
6.0185 4.080751260956736
6.019 4.089737108532648
6.0195 4.101074359949799
6.02 4.114475397207042
6.0205 4.128678042835358
6.021 4.141344670036978
6.0215 4.149672307068022
6.022 4.151445353725186
6.0225 4.146078452246102
6.023 4.134993598705848
6.0235 4.121170579221707
6.024 4.107837449141365
6.0245 4.097143554697904
6.025 4.089685260650376
6.0255 4.084983627382447
6.026 4.082229985583427
6.0265 4.080727077889532
6.027 4.080024487274197
6.0275 4.079855164926744
6.028 4.080093385947891
6.0285 4.080686343030194
6.029 4.0816463007283845
6.0295 4.0830656249252995
6.03 4.08513506886193
6.0305 4.088197427538794
6.031 4.092771472008784
6.0315 4.09949805831718
6.032 4.108829224293637
6.0325 4.120397135488459
6.033 4.132402589006609
6.0335 4.14188318988539
6.034 4.146248499928787
6.0345 4.144842980625751
6.035 4.138964906011977
6.0355 4.1305870664320965
6.036 4.121379221340313
6.0365 4.112503526532342
6.037 4.104718905044137
6.0375 4.098443718959165
6.038 4.0937914270105376
6.0385 4.090697507851941
6.039 4.0890373760936205
6.0395 4.088740448613875
6.04 4.0898424236522635
6.0405 4.0925278191306935
6.041 4.097144381205182
6.0415 4.104176601121792
6.042 4.114170808413454
6.0425 4.127490368569549
6.043 4.143799147232895
6.0435 4.161212674879308
6.044 4.175825298332454
6.0445 4.182631416565786
6.045 4.1780921697772575
6.0455 4.162928724029963
6.046 4.141921516471901
6.0465 4.12079165628396
6.047 4.103081891338106
6.0475 4.089708003825119
6.048 4.080155129302882
6.0485 4.073570872016528
6.049 4.0692015132969805
6.0495 4.066412503034907
6.05 4.064730933603889
6.0505 4.063842588164159
6.051 4.063534807441939
6.0515 4.063528164749081
6.052 4.063176418935915
6.0525 4.0610604957276655
6.053 4.054666795700791
6.0535 4.0407105885988654
6.054 4.016905550744998
6.0545 3.9849035828614054
6.055 3.9518710023235544
6.0555 3.927841729092701
6.056 3.920108750306155
6.0565 3.929277450235417
6.057 3.9494115009855664
6.0575 3.972029617521419
6.058 3.9907844016833183
6.0585 4.003361511560684
6.059 4.010433635828602
6.0595 4.013736398295497
6.06 4.014855327388122
6.0605 4.0148506671735325
6.061 4.014306587454706
6.0615 4.013501379296467
6.062 4.0125399123705305
6.0625 4.0114339135035015
6.063 4.0100999405080815
6.0635 4.008220369270966
6.064 4.004787189032018
6.0645 3.9969618523847137
6.065 3.977781798176273
6.0655 3.9335929583860354
6.066 3.847029477719226
6.0665 3.713555919190182
6.067 3.5580890822073803
6.0675 3.420836345304118
6.068 3.327952313940311
6.0685 3.286498081374506
6.069 3.295244827014799
6.0695 3.3520684076381295
6.07 3.4515375847310787
6.0705 3.5785446665129887
6.071 3.7068782843309522
6.0715 3.8122424490460185
6.072 3.8857166119903264
6.0725 3.9327346218981996
6.073 3.9635876317679406
6.0735 3.987157566064524
6.074 4.00939317732949
6.0745 4.033340678043857
6.075 4.058930328889677
6.0755 4.082517309868593
6.076 4.097845019587333
6.0765 4.099293344283251
6.077 4.085824372107228
6.0775 4.061847389648361
6.078 4.034319913342265
6.0785 4.008990890649712
6.079 3.9886171338088294
6.0795 3.973492818344929
6.08 3.962724832582171
6.0805 3.955193122178822
6.081 3.949932623933713
6.0815 3.946183739709885
6.082 3.943406755069696
6.0825 3.94123581801209
6.083 3.9394560842446973
6.0835 3.93794897553989
6.084 3.936670378251107
6.0845 3.935623178340344
6.085 3.9348988051047185
6.0855 3.9346753150404252
6.086 3.9353034755106586
6.0865 3.937347148462499
6.087 3.941609232335316
6.0875 3.948925632172638
6.088 3.9596546014072986
6.0885 3.972906540451457
6.089 3.98608297396322
6.0895 3.9954909740319122
6.09 3.9981155402167152
6.0905 3.9933183523953195
6.091 3.982862215052104
6.0915 3.9693449945044508
6.092 3.9549758448357197
6.0925 3.941313162853114
6.093 3.929250105876986
6.0935 3.919001917087235
6.094 3.9103338998633914
6.0945 3.902915813883806
6.095 3.8965091424574245
6.0955 3.890999320625201
6.096 3.8863211820667773
6.0965 3.8823885555215254
6.097 3.879096475434248
6.0975 3.876335994541651
6.098 3.874018652582026
6.0985 3.872070835480808
6.099 3.8704168291225143
6.0995 3.868925416382159
6.1 3.867431405712627
6.1005 3.8657747510068967
6.101 3.8638764524744564
6.1015 3.861760210419498
6.102 3.85953909020295
6.1025 3.857333564811854
6.103 3.855198662941059
6.1035 3.853101908699643
6.104 3.8509542203232927
6.1045 3.848679586001686
6.105 3.8462416438094342
6.1055 3.8436854438498047
6.106 3.84115718977013
6.1065 3.838841005947006
6.107 3.836868374432206
6.1075 3.835234259643637
6.108 3.833780090639851
6.1085 3.832250862415484
6.109 3.8303644320458288
6.1095 3.827874731514677
6.11 3.8246452562134996
6.1105 3.820717308562119
6.111 3.816336742860231
6.1115 3.811871040436425
6.112 3.807661990341864
6.1125 3.803927898301402
6.113 3.8007386824806746
6.1135 3.79806730467329
6.114 3.795852746544086
6.1145 3.7940163254969805
6.115 3.792496363575318
6.1155 3.79126609538418
6.116 3.7903644599647555
6.1165 3.789918378863125
6.117 3.7901285900454953
6.1175 3.791256595783099
6.118 3.793586533684203
6.1185 3.7974171111966646
6.119 3.8030377950934477
6.1195 3.8105950054913693
6.12 3.819788965889873
6.1205 3.8295506162125497
6.121 3.8381459113907566
6.1215 3.8437854174756536
6.122 3.8454260612772115
6.1225 3.8430768931306334
6.123 3.837662614893696
6.1235 3.8307229534874176
6.124 3.8239554696539164
6.1245 3.8186071939093287
6.125 3.81512106291333
6.1255 3.8131976934961473
6.126 3.8122163647563836
6.1265 3.8116228285367972
6.127 3.8111100256693335
6.1275 3.81060058542369
6.128 3.8101373301672643
6.1285 3.8098000580796123
6.129 3.809657820824202
6.1295 3.809769087822624
6.13 3.8101781951400833
6.1305 3.8109252813758934
6.131 3.8120377950029534
6.1315 3.81354216080467
6.132 3.815448585591265
6.1325 3.8177621595737987
6.133 3.8204588493517386
6.1335 3.8234793688277966
6.134 3.8267236156366744
6.1345 3.8300689674489226
6.135 3.8334672243380448
6.1355 3.836999652044274
6.136 3.8408763470242198
6.1365 3.8453131026819287
6.137 3.8504098753982
6.1375 3.856067100529038
6.138 3.862045390476397
6.1385 3.8680325965731504
6.139 3.8736915053117746
6.1395 3.878633646066233
6.14 3.882465509813861
6.1405 3.8849535053459716
6.141 3.886304913921225
6.1415 3.887286563018857
6.142 3.888843310173079
6.1425 3.8915059397857137
6.143 3.895180722116094
6.1435 3.899443106640967
6.144 3.9039677284722023
6.1445 3.9086080584974807
6.145 3.9133285607787682
6.1455 3.9180973535098387
6.146 3.9228717605559025
6.1465 3.927601097354901
6.147 3.9322578073925234
6.1475 3.9368350922950315
6.148 3.941353854911278
6.1485 3.9458518088795893
6.149 3.9503498678535207
6.1495 3.9548062352665996
6.15 3.959109193465209
6.1505 3.9631122018547567
6.151 3.9666996350264574
6.1515 3.9698285510740705
6.152 3.972508535165976
6.1525 3.9747985856626125
6.153 3.9768266880376624
6.1535 3.978754043883522
6.154 3.98072837727113
6.1545 3.9828025018303643
6.155 3.9849638943624006
6.1555 3.9872313743449572
6.156 3.989715791458285
6.1565 3.9925648025267337
6.157 3.995886712979627
6.1575 3.9997072288678437
6.158 4.004006964668391
6.1585 4.008776623388145
6.159 4.014048265550207
6.1595 4.019933980037739
6.16 4.026679522114526
6.1605 4.034720540516957
6.161 4.04478661940663
6.1615 4.057885517492015
6.162 4.07500597731305
6.1625 4.096405485174661
6.163 4.120792798610432
6.1635 4.145080378987223
6.164 4.164775194291779
6.1645 4.174756317735299
6.165 4.171261402380062
6.1655 4.1551228745651825
6.166 4.132789730462592
6.1665 4.112291453804677
6.167 4.098065873028859
6.1675 4.089984540013938
6.168 4.085916864496871
6.1685 4.083923573463209
6.169 4.082873614757916
6.1695 4.082247329840695
6.17 4.081856412550834
6.1705 4.081689337547455
6.171 4.081843041584727
6.1715 4.082521150430604
6.172 4.084066643972148
6.1725 4.08698403125829
6.173 4.0919365127656375
6.1735 4.099528579531067
6.174 4.109895541533816
6.1745 4.122212566797532
6.175 4.134476553682405
6.1755 4.143499276356837
6.176 4.145688449229097
6.1765 4.1393676784407605
6.177 4.126775207077656
6.1775 4.112497635780978
6.178 4.100042034870575
6.1785 4.090584810216119
6.179 4.083843848019559
6.1795 4.079091901742696
6.18 4.075661821919495
6.1805 4.07304996828728
6.181 4.070941686163322
6.1815 4.069168571201584
6.182 4.067656130226282
6.1825 4.0663925763570115
6.183 4.065430283319798
6.1835 4.064862980980261
6.184 4.064867782625869
6.1845 4.0657218690412025
6.185 4.067850131957839
6.1855 4.071835158062599
6.186 4.07827895240792
6.1865 4.0875064318406915
6.187 4.099198881210042
6.1875 4.112071589312472
6.188 4.123581009297706
6.1885 4.130053829147383
6.189 4.128351366997843
6.1895 4.118297053031438
6.19 4.103163390231791
6.1905 4.087295422630613
6.191 4.0735642612593095
6.1915 4.062750051785293
6.192 4.05434521528906
6.1925 4.047416273141024
6.193 4.041052966454585
6.1935 4.034528921813215
6.194 4.027443452980809
6.1945 4.019935937340201
6.195 4.012958548587513
6.1955 4.008346893322741
6.196 4.008524595725254
6.1965 4.0159885165084885
6.197 4.033020296564522
6.1975 4.0614044521670545
6.198 4.100279205750577
6.1985 4.141511505655731
6.199 4.168393778950889
6.1995 4.166151946625351
6.2 4.136003812959831
6.2005 4.094129337962756
6.201 4.056703152958019
6.2015 4.030234649859355
6.202 4.013595347250244
6.2025 4.003441989777927
6.203 3.997078729140555
6.2035 3.9928871615942265
6.204 3.989957126720266
6.2045 3.987774730308277
6.205 3.986050972648065
6.2055 3.9846395612841983
6.206 3.9835159757328276
6.2065 3.9827655113482416
6.207 3.982617637352212
6.2075 3.983482688862858
6.208 3.985938167657685
6.2085 3.990423368775846
6.209 3.996599630698941
6.2095 4.002917717396882
6.21 4.007286459247253
6.2105 4.008601605440501
6.211 4.007413923221473
6.2115 4.0050377395429715
6.212 4.002402038525449
6.2125 3.999761139538564
6.213 3.997109601315903
6.2135 3.994492989139368
6.214 3.9919629731041093
6.2145 3.98949390153878
6.215 3.987050292006269
6.2155 3.984716975329433
6.216 3.9826864146187875
6.2165 3.981162935069448
6.217 3.980315215588125
6.2175 3.980239030016965
6.218 3.9809167893042803
6.2185 3.9821773320814744
6.219 3.983651309960572
6.2195 3.9848893138670816
6.22 3.9855539134752176
6.2205 3.985541073394997
6.221 3.98492361461632
6.2215 3.9839033405075837
6.222 3.9827564623654963
6.2225 3.9817439285301903
6.223 3.9810543291189946
6.2235 3.9808054594149747
6.224 3.9810084225091957
6.2245 3.9815920160647247
6.225 3.9824294996178216
6.2255 3.9833884385031846
6.226 3.9843563955752694
6.2265 3.9852441786559316
6.227 3.9860132151000736
6.2275 3.9866627313375345
6.228 3.9872495555919505
6.2285 3.987873748975402
6.229 3.98869006804322
6.2295 3.9898946308686716
6.23 3.9917184711601488
6.2305 3.9944118964828066
6.231 3.998208532497901
6.2315 4.003291728334179
6.232 4.009742392337405
6.2325 4.017439204355477
6.233 4.025939247705604
6.2335 4.034176186852856
6.234 4.039829234230573
6.2345 4.038268193709954
6.235 4.02163728804321
6.2355 3.9802442390991493
6.236 3.909755594604561
6.2365 3.8207661549386325
6.237 3.73704940319877
6.2375 3.6801479488695543
6.238 3.6588520927979475
6.2385 3.670800559258107
6.239 3.707360457956413
6.2395 3.7577538203589222
6.24 3.81203748849292
6.2405 3.8630550564001895
6.241 3.9068972067593135
6.2415 3.9417836199878318
6.242 3.9670783927487774
6.2425 3.982393850927818
6.243 3.9872058727594206
6.2435 3.9805276759708947
6.244 3.9607042527238354
6.2445 3.925392344759085
6.245 3.872097100858828
6.2455 3.8002437078064863
6.246 3.7144393352897653
6.2465 3.626455737177065
6.247 3.551821673792129
6.2475 3.503050195916116
6.248 3.4858110684030175
6.2485 3.499807634313261
6.249 3.54039818029828
6.2495 3.5994354974284724
6.25 3.6668409110760267
6.2505 3.7337010274132973
6.251 3.794747370591643
6.2515 3.848301911637967
6.252 3.89436247616812
6.2525 3.9329725937812023
6.253 3.9633354440683766
6.2535 3.983897115509788
6.254 3.9926670776889077
6.2545 3.987633764235512
6.255 3.9671899289017967
6.2555 3.930770104455262
6.256 3.880349640977321
6.2565 3.8221932202102087
6.257 3.766962082066235
6.2575 3.7266984079098835
6.258 3.7104742033432467
6.2585 3.7219191100798
6.259 3.758595812554911
6.2595 3.812561266580011
6.26 3.872852317396009
6.2605 3.929981449196517
6.261 3.978926291616875
6.2615 4.019346044176779
6.262 4.053361844592469
6.2625 4.083727282526504
6.263 4.112639778725996
6.2635 4.141362249643566
6.264 4.170081022589021
6.2645 4.197793213472953
6.265 4.221981059875655
6.2655 4.238668195311969
6.266 4.243693046695825
6.2665 4.235327806000149
6.267 4.21624835991489
6.2675 4.192702738245207
6.268 4.171079923391011
6.2685 4.154811764935089
6.269 4.144046114557631
6.2695 4.1373102573298075
6.27 4.13308554806805
6.2705 4.130316492634161
6.271 4.128351175576053
6.2715 4.126835858313009
6.272 4.125601485789127
6.2725 4.1246115031169195
6.273 4.123904275448852
6.2735 4.123576462376641
6.274 4.123763720556533
6.2745 4.124670651518394
6.275 4.1265777878068155
6.2755 4.129771279405785
6.276 4.1343222452880175
6.2765 4.13966150110699
6.277 4.144256985640401
6.2775 4.146037191437954
6.278 4.143671241358171
6.2785 4.137635259255714
6.279 4.129840925473858
6.2795 4.122235276891041
6.28 4.115834957018687
6.2805 4.110745454263966
6.281 4.10664527628298
6.2815 4.1031746198313135
6.282 4.100083819375864
6.2825 4.097257498892131
6.283 4.094708678902074
6.2835 4.092614101725402
6.284 4.0914079876810066
6.2845 4.092026531336358
6.285 4.0963159325490475
6.2855 4.107596758084239
6.286 4.130790131245861
6.2865 4.170507847971353
6.287 4.225315090151567
6.2875 4.280552557126561
6.288 4.310557133043635
6.2885 4.29720039606094
6.289 4.246597476680294
6.2895 4.182138227269237
6.29 4.124899377644241
6.2905 4.083557776786276
6.291 4.057151534189042
6.2915 4.041145714561551
6.292 4.031211250527426
6.2925 4.024431751882129
6.293 4.019181898749106
6.2935 4.014654532758072
6.294 4.010470989941932
6.2945 4.006441217498437
6.295 4.0024734847092125
6.2955 3.9985298759501093
6.296 3.9946342831249337
6.2965 3.99090406688718
6.297 3.9876224729768124
6.2975 3.985311968149996
6.298 3.98477246942434
6.2985 3.9868426874209044
6.299 3.991573641223872
6.2995 3.996922416192512
6.3 3.9984833388908507
6.3005 3.9924615802386283
6.301 3.979880102168866
6.3015 3.9659443724563213
6.302 3.9549583974199995
6.3025 3.947541713517711
6.303 3.9422113289706067
6.3035 3.9377208400695762
6.304 3.9337369803964473
6.3045 3.9304312697852426
6.305 3.9280587409023804
6.3055 3.9266764770037907
6.306 3.9254748063647478
6.3065 3.920410665634166
6.307 3.897158930039958
6.3075 3.8202147881715893
6.308 3.656494221989788
6.3085 3.46096433684058
6.309 3.3234335487825932
6.3095 3.2520761337776216
6.31 3.2201784386352275
6.3105 3.210595576074714
6.311 3.2186544689943295
6.3115 3.2509961726532426
6.312 3.332081400226092
6.3125 3.5049559031443804
6.313 3.728740721224379
6.3135 3.837317578259042
6.314 3.8488964975520146
6.3145 3.840579630955255
6.315 3.832928679992018
6.3155 3.827339239676113
6.316 3.8229048559375736
6.3165 3.8189981154500243
6.317 3.81531170715495
6.3175 3.8117124174084447
6.318 3.8081766676989544
6.3185 3.804762095878224
6.319 3.8016146988501776
6.3195 3.7990000590904467
6.32 3.797268905802894
6.3205 3.796720727060035
6.321 3.7972269457390206
6.3215 3.7979950989744458
6.322 3.797791503986512
6.3225 3.7955682652049765
6.323 3.7910306038999186
6.3235 3.784748918685497
6.324 3.777763964095926
6.3245 3.7709987932953704
6.325 3.764961599786216
6.3255 3.759765946207218
6.326 3.755292013066735
6.3265 3.7513546632663965
6.327 3.7478081349448926
6.3275 3.7445944628701193
6.328 3.741742953470541
6.3285 3.7394079168832954
6.329 3.737890831072611
6.3295 3.737718257311811
6.33 3.7396599068182654
6.3305 3.7445952710183166
6.331 3.752926677550959
6.3315 3.7632507219642557
6.332 3.7705022605733864
6.3325 3.766174179889089
6.333 3.745172572004962
6.3335 3.714718874397154
6.334 3.690115130263984
6.3345 3.6811685290880325
6.335 3.6867852050875607
6.3355 3.699169349485099
6.336 3.7106895307781196
6.3365 3.7178790511145996
6.337 3.7208906248786784
6.3375 3.7211524260917086
6.338 3.7199025623066353
6.3385 3.7178806742510746
6.339 3.7154323916597365
6.3395 3.7126706120312667
6.34 3.709629147003633
6.3405 3.70636444228293
6.341 3.7030385102166745
6.3415 3.699889253469716
6.342 3.697115387675386
6.3425 3.6948002683037133
6.343 3.692924172361578
6.3435 3.6914525132107103
6.344 3.6903759622977654
6.3445 3.6896889653905935
6.345 3.689365537873395
6.3455 3.6893393945348256
6.346 3.689517808647474
6.3465 3.6897983442146005
6.347 3.690108223007509
6.3475 3.6904311499805678
6.348 3.6908224863888117
6.3485 3.691232123655719
6.349 3.6901208981072555
6.3495 3.6770691578766668
6.35 3.6080520295630256
6.3505 3.418339817936782
6.351 3.2077435390469757
6.3515 3.098156511830065
6.352 3.0552595138266794
6.3525 3.038514204984181
6.353 3.0323425554845764
6.3535 3.0321679075286836
6.354 3.038025812092017
6.3545 3.053509379338899
6.355 3.087062388367527
6.3555 3.15287407079182
6.356 3.2631580007530774
6.3565 3.405003811065675
6.357 3.5354365230034626
6.3575 3.6239356761911425
6.358 3.673728152520181
6.3585 3.7003562872838947
6.359 3.7156024225950484
6.3595 3.7254689344624223
6.36 3.732065992050887
6.3605 3.735338827635421
6.361 3.7346774496836206
6.3615 3.7304068513417645
6.362 3.724121716170436
6.3625 3.717729468180143
6.363 3.71253188729717
6.3635 3.709102456967604
6.364 3.7075103454704896
6.3645 3.707522027445319
6.365 3.708796259270163
6.3655 3.7110158848840937
6.366 3.7139176156541174
6.3665 3.7172859230924837
6.367 3.720963578735561
6.3675 3.7248446832303257
6.368 3.728893904350005
6.3685 3.7331713111730833
6.369 3.737870855534326
6.3695 3.7433335468705744
6.37 3.749982223239754
6.3705 3.758047853555488
6.371 3.7671266040614393
6.3715 3.775909481066635
6.372 3.7825721396894165
6.3725 3.785730506723872
6.373 3.785223655955119
6.3735 3.782093334557884
6.374 3.7779437745137807
6.3745 3.7742506321527527
6.375 3.771898452393761
6.3755 3.7711097403196456
6.376 3.7716966892305015
6.3765 3.773343495667107
6.377 3.7757701648221706
6.3775 3.7787729446489857
6.378 3.782209526095788
6.3785 3.785997341445861
6.379 3.790132178480735
6.3795 3.794767958685683
6.38 3.800308644758691
6.3805 3.8075130270530186
6.381 3.817348058190283
6.3815 3.83031022175484
6.382 3.845335932302942
6.3825 3.859281168168196
6.383 3.8679321620567686
6.3835 3.868151865040896
6.384 3.860073170936052
6.3845 3.847462191357768
6.385 3.8352681192035893
6.3855 3.8265670556290017
6.386 3.82183587681786
6.3865 3.8201482787199508
6.387 3.820423068837651
6.3875 3.821922384339657
6.388 3.824242178844613
6.3885 3.8271723938505877
6.389 3.830593207880095
6.3895 3.834421186068421
6.39 3.8385895650433115
6.3905 3.843077385383652
6.391 3.8479800962185218
6.3915 3.853660932142925
6.392 3.8609938612985166
6.3925 3.871635240579976
6.393 3.8878218324327145
6.3935 3.9108348319872333
6.394 3.937961162576465
6.3945 3.961025719369885
6.395 3.9705172600344776
6.3955 3.9631434823699943
6.396 3.9442338434253097
6.3965 3.922565429124881
6.397 3.90436009301835
6.3975 3.891548091683517
6.398 3.8834160751225513
6.3985 3.8785434221041273
6.399 3.875744265058537
6.3995 3.874274570916529
6.4 3.873738053372885
6.4005 3.873963859391279
6.401 3.8749403733281893
6.4015 3.876772019591818
6.402 3.879653337032779
6.4025 3.8837454600477193
6.403 3.888962288576871
6.4035 3.894729500386691
6.404 3.8999738492752387
6.4045 3.903543538386363
6.405 3.904750380610989
6.4055 3.9035570451266883
6.406 3.900470877467206
6.4065 3.896375138197489
6.407 3.892254852041808
6.4075 3.888804351756799
6.408 3.8863119031838798
6.4085 3.884771459246708
6.409 3.884073336770201
6.4095 3.884097576774244
6.41 3.884775569568899
6.4105 3.886125256559164
6.411 3.8882699727537693
6.4115 3.8914272951121047
6.412 3.8957497891584305
6.4125 3.9010838729686403
6.413 3.906642841220626
6.4135 3.911028034920583
6.414 3.9126800711685634
6.4145 3.9104490816105146
6.415 3.9040643373446775
6.4155 3.8945265075316504
6.416 3.883863676080117
6.4165 3.873966627036663
6.417 3.865775867085346
6.4175 3.8594039918876595
6.418 3.854660415699283
6.4185 3.8514547235444807
6.419 3.849934021737133
6.4195 3.8505049804521745
6.42 3.853743680829722
6.4205 3.8602224220292216
6.421 3.8702385168428757
6.4215 3.883477705748084
6.422 3.898786040210756
6.4225 3.9141773696922764
6.423 3.9268529348933656
6.4235 3.9327686898949024
6.424 3.9270482552600017
6.4245 3.907715067424699
6.425 3.879496615408862
6.4255 3.851447410218463
6.426 3.830141929089952
6.4265 3.816567818717515
6.427 3.8084321395066167
6.4275 3.803214464381596
6.428 3.799326056248444
6.4285 3.7959862976434335
6.429 3.7928776434383744
6.4295 3.7899038402276277
6.43 3.787073841462157
6.4305 3.784440189370124
6.431 3.782119331447693
6.4315 3.7803109681174822
6.432 3.779470533361912
6.4325 3.7807005124127775
6.433 3.7866689306517403
6.4335 3.803230227944076
6.434 3.8407737392216044
6.4345 3.9106461982923912
6.435 4.010277379606753
6.4355 4.105885867569934
6.436 4.144120856358788
6.4365 4.097667300548205
6.437 3.994370213031986
6.4375 3.889529993901694
6.438 3.8173462778273537
6.4385 3.7788240637921726
6.439 3.760989912822013
6.4395 3.7527758781804854
6.44 3.7483776030456477
6.4405 3.7453911274119713
6.441 3.742937522966371
6.4415 3.740712345451141
6.442 3.7386212968985406
6.4425 3.736640186086059
6.443 3.7347768317999366
6.4435 3.7330734675796977
6.444 3.73164366410798
6.4445 3.730790378179406
6.445 3.7313147880095547
6.4455 3.7351717606708457
6.446 3.7462927145543405
6.4465 3.7703355792923157
6.447 3.8105411893215946
6.4475 3.8593339352914073
6.448 3.8950745297623977
6.4485 3.8960781647951466
6.449 3.8612789133366237
6.4495 3.8112555326825843
6.45 3.768525530891764
6.4505 3.7419772108629568
6.451 3.728808165628082
6.4515 3.723305859548744
6.452 3.7214348687099195
6.4525 3.721160999238106
6.453 3.72160417326739
6.4535 3.7224015855657067
6.454 3.723387954078615
6.4545 3.7244742291927517
6.455 3.725626677860318
6.4555 3.726843515071482
6.456 3.728199468060816
6.4565 3.729917314817974
6.457 3.7325743227430896
6.4575 3.737573813681208
6.458 3.747973335942496
6.4585 3.7689767290128726
6.459 3.8054065679323914
6.4595 3.8530213837973024
6.46 3.891772546055919
6.4605 3.898395446609059
6.461 3.8698098522003628
6.4615 3.8252919935813727
6.462 3.786097605088048
6.4625 3.7607313672217524
6.463 3.747222855856271
6.4635 3.7408994855480726
6.464 3.7383042987444997
6.4645 3.737573143558156
6.465 3.737838624495626
6.4655 3.7387020283612147
6.466 3.7399687965713193
6.4665 3.741526930501224
6.467 3.7432982890768516
6.4675 3.745247754793856
6.468 3.7473889610448703
6.4685 3.7498493943945546
6.469 3.75294547114203
6.4695 3.757258396259613
6.47 3.763554142470489
6.4705 3.7724578235412602
6.471 3.7839673876195894
6.4715 3.7969048544259474
6.472 3.808750272365116
6.4725 3.816251000860574
6.473 3.8165086058501165
6.4735 3.8078987508465465
6.474 3.7905995559842376
6.4745 3.767420781782124
6.475 3.744492742231949
6.4755 3.729879921570027
6.476 3.729164501512538
6.4765 3.7413772970800823
6.477 3.7596969604419845
6.4775 3.776602826500226
6.478 3.788376471634069
6.4785 3.7952987809345595
6.479 3.7992740439865473
6.4795 3.801954112640053
6.48 3.804258391436
6.4805 3.8065699290474546
6.481 3.8090161435110543
6.4815 3.81161983036269
6.482 3.8143859742066395
6.4825 3.81731946986124
6.483 3.8204397227859976
6.4835 3.8238153744152994
6.484 3.827618647497572
6.4845 3.832328100340262
6.485 3.839463438669733
6.4855 3.8543713491974687
6.486 3.896779967341497
6.4865 4.031497962098846
6.487 4.3898675458333285
6.4875 4.974357900453019
6.488 5.479674834367006
6.4885 5.752957719263795
6.489 5.8732884186750605
6.4895 5.921445716796508
6.49 5.93504875730824
6.4905 5.92566869518109
6.491 5.889079597528661
6.4915 5.807152602930294
6.492 5.652341783247787
6.4925 5.412706807562517
6.493 5.129709477208736
6.4935 4.883505526526819
6.494 4.7293714937450515
6.4945 4.680749020221405
6.495 4.737644924628422
6.4955 4.902132579642356
6.496 5.161223117746245
6.4965 5.455100304707609
6.497 5.696611918604092
6.4975 5.845321099141121
6.498 5.920380582852878
6.4985 5.95468831963674
6.499 5.969773199582023
6.4995 5.975673841082286
6.5 5.975553496163466
6.5005 5.967233838640589
6.501 5.938476490759467
6.5015 5.846583393288012
6.502 5.571171913138625
6.5025 4.983135997080034
6.503 4.372295014314605
6.5035 4.076098079116378
6.504 3.9800140776156807
6.5045 3.9507434237423587
6.505 3.941131452509512
6.5055 3.937899670948336
6.506 3.9373921156426315
6.5065 3.938876515625277
6.507 3.9432172903794234
6.5075 3.9538441171667005
6.508 3.9809143621723626
6.5085 4.0526682009066475
6.509 4.235140258114979
6.5095 4.614923060147654
6.51 5.140466794271913
6.5105 5.572859884224834
6.511 5.804365008849078
6.5115 5.896974520472603
6.512 5.917706141823975
6.5125 5.896451647807232
6.513 5.839334102905856
6.5135 5.742335236180497
6.514 5.603808974698416
6.5145 5.437315286078413
6.515 5.276897895989689
6.5155 5.164266116661655
6.516 5.133728474286557
6.5165 5.20815254981119
6.517 5.394543332567383
6.5175 5.6586851662022015
6.518 5.9082588735179895
6.5185 6.060156054678759
6.519 6.116349363310641
6.5195 6.123044150408691
6.52 6.114082946313316
6.5205 6.103645075164805
6.521 6.095772516140818
6.5215 6.0908656188998505
6.522 6.088358090416567
6.5225 6.087579743707635
6.523 6.088005221072769
6.5235 6.089271845454186
6.524 6.0911547908039685
6.5245 6.093507577457689
6.525 6.096243107560732
6.5255 6.099291717957409
6.526 6.102608499551843
6.5265 6.106199169496882
6.527 6.110183187461399
6.5275 6.115033765360386
6.528 6.122087340535354
6.5285 6.134489783291049
6.529 6.158461145129981
6.5295 6.203794561807016
6.53 6.280571680731785
6.5305 6.387149577622263
6.531 6.488557197311747
6.5315 6.500898957502229
6.532 6.314818785275594
6.5325 5.879346690467554
6.533 5.291981657314785
6.5335 4.746450845374116
6.534 4.364246363141452
6.5345 4.144092120256137
6.535 4.032411129053082
6.5355 3.9802966596818594
6.536 3.957484569373281
6.5365 3.9482969832529156
6.537 3.9453142998269213
6.5375 3.945188340777741
6.538 3.946397007635375
6.5385 3.948225624577872
6.539 3.95029603229031
6.5395 3.9523915478805725
6.54 3.954363467699502
6.5405 3.956102838501754
6.541 3.95754569969315
6.5415 3.9586910973588365
6.542 3.959621312437508
6.5425 3.960506502049756
6.543 3.961641101532236
6.5435 3.9634480771392395
6.544 3.9665689870170633
6.5445 3.971965344153234
6.545 3.9810246472352473
6.5455 3.9954873412368377
6.546 4.016874844485698
6.5465 4.044983136352637
6.547 4.075897426910676
6.5475 4.101395355875103
6.548 4.111917208568221
6.5485 4.102189659146009
6.549 4.075109086268143
6.5495 4.040049241877351
6.55 4.006859923438568
6.5505 3.9810934892396714
6.551 3.9636220532790007
6.5515 3.9527485753628886
6.552 3.946296200806832
6.5525 3.9425740517376147
6.553 3.940510091227668
6.5535 3.9395181456517525
6.554 3.9393252955800078
6.5545 3.9398875882910724
6.555 3.941403918277673
6.5555 3.9444674470572787
6.556 3.950446781468787
6.5565 3.962121896475236
6.557 3.9841271949813164
6.5575 4.021566936402125
6.558 4.074617787791156
6.5585 4.131647050348604
6.559 4.171011953996264
6.5595 4.175147794666407
6.56 4.14255851986666
6.5605 4.087408370889283
6.561 4.029960876666469
6.5615 3.9846857525838546
6.562 3.9550809593415464
6.5625 3.93741460986904
6.563 3.9266987496928616
6.5635 3.919450638355829
6.564 3.913832377011201
6.5645 3.9090232719248297
6.565 3.9046990822937895
6.5655 3.900768124735751
6.566 3.8972321032262043
6.5665 3.8941592350532614
6.567 3.8916938848584897
6.5675 3.8901499338368906
6.568 3.890170146803004
6.5685 3.892949488087784
6.569 3.900398686735371
6.5695 3.914871883697411
6.57 3.937876007173309
6.5705 3.96763023245414
6.571 3.9973354657855014
6.5715 4.017379407651203
6.572 4.021021016223927
6.5725 4.008300571350351
6.573 3.9847627995796655
6.5735 3.957429629722035
6.574 3.9316768305067713
6.5745 3.9102060166950787
6.575 3.8935671196863266
6.5755 3.8811964952191618
6.576 3.872269416882072
6.5765 3.8660068103821184
6.577 3.861721813657195
6.5775 3.8588028629688127
6.578 3.8567424042634366
6.5785 3.8551616119137053
6.579 3.853780161596524
6.5795 3.852374460610826
6.58 3.8507403111898
6.5805 3.848699992088604
6.581 3.846106198211081
6.5815 3.8428917394910753
6.582 3.8390708658594734
6.5825 3.8347654107907667
6.583 3.830161217762879
6.5835 3.8254640584504385
6.584 3.8208168322569938
6.5845 3.8162796478924745
6.585 3.8118660943214335
6.5855 3.8075805835194965
6.586 3.8034736808182794
6.5865 3.7996241463504967
6.587 3.7961024172382922
6.5875 3.792932824968667
6.588 3.7901022315449646
6.5885 3.7876193452928577
6.589 3.7855172891985935
6.5895 3.783855545471524
6.59 3.7826577879658787
6.5905 3.7818662615808387
6.591 3.781338952606025
6.5915 3.7808955703387968
6.592 3.780412975792445
6.5925 3.779858784101328
6.593 3.779250846925284
6.5935 3.7785546614241428
6.594 3.7776315604501134
6.5945 3.776279772505162
6.595 3.774335248315542
6.5955 3.771801668312512
6.596 3.768822254111682
6.5965 3.7655903946736897
6.597 3.762232691275144
6.5975 3.7588198789145446
6.598 3.755421171936878
6.5985 3.752118078947958
6.599 3.748990522137272
6.5995 3.7460787098940083
6.6 3.7433864556332734
6.6005 3.7408965196896853
6.601 3.738608416944996
6.6015 3.736518207681514
6.602 3.7346305429431768
6.6025 3.7329463483595235
6.603 3.7314578416743744
6.6035 3.7301558458976656
6.604 3.72903803334403
6.6045 3.728121826600563
6.605 3.727453255619502
6.6055 3.727114142268186
6.606 3.727221676330495
6.6065 3.7279016708244272
6.607 3.7292270674851506
6.6075 3.7311457486732964
6.608 3.7334763711471846
6.6085 3.735937291407919
6.609 3.7381796334202404
6.6095 3.739749384826669
6.61 3.740169163430749
6.6105 3.7391593926179025
6.611 3.736884440261229
6.6115 3.7339192393037246
6.612 3.7309502950782294
6.6125 3.7284842736806203
6.613 3.7267608084232746
6.6135 3.725829085612058
6.614 3.7256189306906498
6.6145 3.7259971266037732
6.615 3.7267838606202597
6.6155 3.7277794322565194
6.616 3.728813182049069
6.6165 3.7297580944621815
6.617 3.730550430318492
6.6175 3.7311943806390167
6.618 3.7317533538116043
6.6185 3.7323338185020836
6.619 3.733051062005031
6.6195 3.733993285129169
6.62 3.7351922152527743
6.6205 3.7365984651485347
6.621 3.7380562775749366
6.6215 3.7393608234453355
6.622 3.7403578684991485
6.6225 3.7410484356808
6.623 3.741568872140868
6.6235 3.7420787516192915
6.624 3.7426725965406584
6.6245 3.74335767719439
6.625 3.7440769262400666
6.6255 3.7447849021586643
6.626 3.7454989693198746
6.6265 3.746313493244055
6.627 3.7473729091806662
6.6275 3.7488187277893
6.628 3.7507810912622412
6.6285 3.7533886664494434
6.629 3.7568600469070157
6.6295 3.761588545880863
6.63 3.768213424018538
6.6305 3.7775655468879217
6.631 3.7903242039694076
6.6315 3.8064948359200157
6.632 3.8248969530978245
6.6325 3.8428984096832375
6.633 3.8564103271788115
6.6335 3.860776860089767
6.634 3.853250998478768
6.6345 3.835589889410941
6.635 3.813759004744342
6.6355 3.794258077231558
6.636 3.7806263861942755
6.6365 3.7729670421052033
6.637 3.7696550163575493
6.6375 3.768975022796117
6.638 3.7697487033717882
6.6385 3.7713042082879342
6.639 3.7732988699508807
6.6395 3.775544941202914
6.64 3.7779365864652066
6.6405 3.780409523744651
6.641 3.7829405820818787
6.6415 3.785580439029201
6.642 3.7885244401009155
6.6425 3.792271898690596
6.643 3.797900839581602
6.6435 3.807450218360782
6.644 3.824085806565596
6.6445 3.851270766079156
6.645 3.8896422690174406
6.6455 3.931931238531093
6.646 3.962004865459398
6.6465 3.9648257972623364
6.647 3.9400033716092535
6.6475 3.901761912182441
6.648 3.8657293488309774
6.6485 3.839446911476604
6.649 3.8231383119886244
6.6495 3.814146938636216
6.65 3.8096910731842533
6.6505 3.8077496270281648
6.651 3.8070838643533795
6.6515 3.8070383776855907
6.652 3.8072918331676044
6.6525 3.807715958293179
6.653 3.8082793304886566
6.6535 3.809017749216255
6.654 3.8100204498050347
6.6545 3.8114595133895373
6.655 3.813634790793924
6.6555 3.8170159128086345
6.656 3.822191827927683
6.6565 3.8296180650170664
6.657 3.8391727824363864
6.6575 3.849733083313141
6.658 3.8590844345343926
6.6585 3.86435839859364
6.659 3.8634307257065528
6.6595 3.8567110509659015
6.66 3.847360846828116
6.6605 3.838969365686716
6.661 3.8332674939650078
6.6615 3.8300464958631943
6.662 3.828398812036334
6.6625 3.827564666167537
6.663 3.8270935643220154
6.6635 3.82677125568081
6.664 3.826511692971427
6.6645 3.8263098669160795
6.665 3.8262266440089023
6.6655 3.8264091509199707
6.666 3.827164880659743
6.6665 3.829159068889953
6.667 3.83383594428543
6.6675 3.8442661525055017
6.668 3.866454315084435
6.6685 3.910097042098598
6.669 3.985271689355314
6.6695 4.090600501412731
6.67 4.198981981055684
6.6705 4.263900548658808
6.671 4.252834292041817
6.6715 4.172640167672198
6.672 4.0626895372667216
6.6725 3.9648492468822356
6.673 3.8988172064812803
6.6735 3.862352996116134
6.674 3.845194055486881
6.6745 3.8384247392485014
6.675 3.836694852109539
6.6755 3.837329258347345
6.676 3.839110121611962
6.6765 3.8414811128584025
6.677 3.8441692131329477
6.6775 3.8470237711427435
6.678 3.8500059941698668
6.6785 3.8532511061340182
6.679 3.8572598136768415
6.6795 3.8633420814402575
6.68 3.8744917501114147
6.6805 3.896627443033023
6.681 3.9389683856269064
6.6815 4.010022762572052
6.682 4.106459511833374
6.6825 4.201805325179676
6.683 4.253233921054238
6.6835 4.232257327258137
6.684 4.150632012299343
6.6845 4.050010431412134
6.685 3.9672606290356844
6.6855 3.9147322520050354
6.686 3.8869378682490057
6.6865 3.8741297367996888
6.687 3.8690626542609676
6.6875 3.8677635178981644
6.688 3.8683697475443646
6.6885 3.8700661832216854
6.689 3.8724947011899067
6.6895 3.8754824443932945
6.69 3.8789582497995445
6.6905 3.8829439601311906
6.691 3.8876400497901935
6.6915 3.8936012823493504
6.692 3.902073973639813
6.6925 3.915174401736196
6.693 3.9346578643701493
6.6935 3.9570324009780817
6.694 3.968465805144649
6.6945 3.956602772672171
6.695 3.936068856124593
6.6955 3.9389881023196205
6.696 3.9752233034414877
6.6965 4.016494933859483
6.697 4.0252398500863285
6.6975 3.99963308155682
6.698 3.966104401748681
6.6985 3.942155841752963
6.699 3.929269975677328
6.6995 3.923324688534424
6.7 3.92084497404377
6.7005 3.919997315982367
6.701 3.9199790610678784
6.7015 3.920494569070148
6.702 3.9214460915867173
6.7025 3.92284472346826
6.703 3.9248082605139265
6.7035 3.927645318113856
6.704 3.9321590875933596
6.7045 3.940327029440483
6.705 3.95680465873619
6.7055 3.991431685390954
6.706 4.061108833492786
6.7065 4.184649709282261
6.707 4.363198176224661
6.7075 4.558359603021759
6.708 4.702856470206519
6.7085 4.744057428975583
6.709 4.676163378616162
6.7095 4.536264002624651
6.71 4.376230972839648
6.7105 4.2352420099388715
6.711 4.130100034041198
6.7115 4.0607608067555665
6.712 4.0193217391885545
6.7125 3.996587319667573
6.713 3.985205426086524
6.7135 3.9802960059391
6.714 3.978962677818777
6.7145 3.9795602682615288
6.715 3.981197101855938
6.7155 3.983403733527907
6.716 3.9859394608065655
6.7165 3.9886922090827666
6.717 3.9916012647588586
6.7175 3.9946315822144483
6.718 3.9977599024973953
6.7185 4.000972571830801
6.719 4.004251112199255
6.7195 4.0076080185206235
6.72 4.011125681721233
6.7205 4.014929214264543
6.721 4.01902430261005
6.7215 4.02315118706496
6.722 4.026767243292009
6.7225 4.0291867702618385
6.723 4.029873778422515
6.7235 4.028713017556266
6.724 4.026071509559313
6.7245 4.022573515400977
6.725 4.01883603742916
6.7255 4.015284588137756
6.726 4.012096460656658
6.7265 4.00922072826859
6.727 4.006557757524351
6.7275 4.004086833505332
6.728 4.001880433527783
6.7285 4.0000166812237365
6.729 3.9985271293731577
6.7295 3.99741374528707
6.73 3.996673135431391
6.7305 3.996273468086918
6.731 3.9961456021256128
6.7315 3.9961906391563753
6.732 3.9962805753943558
6.7325 3.9962312811933343
6.733 3.995779511224943
6.7335 3.994627395000001
6.734 3.9925581342697383
6.7345 3.989569989320093
6.735 3.9858763521682983
6.7355 3.981751096386252
6.736 3.9773796368001806
6.7365 3.972850051327467
6.737 3.968277455186761
6.7375 3.9638455773351344
6.738 3.9597246166647606
6.7385 3.9559898350826055
6.739 3.9526434944028397
6.7395 3.9496567704664
6.74 3.9470105581716295
6.7405 3.9446884850440513
6.741 3.9426747608894894
6.7415 3.940964741394189
6.742 3.939592483528128
6.7425 3.9385998896365058
6.743 3.938005525318819
6.7435 3.937728640582505
6.744 3.937600493880079
6.7445 3.9373474763610377
6.745 3.9365995730976815
6.7455 3.9347661183769
6.746 3.931105214254548
6.7465 3.9251461918478663
6.747 3.917234703811343
6.7475 3.9084470940196754
6.748 3.899915626838026
6.7485 3.8922944917881788
6.749 3.885745618710211
6.7495 3.880158351941149
6.75 3.8753478274599322
6.7505 3.8711701138000967
6.751 3.8675225353811955
6.7515 3.86433471071365
6.752 3.8615509671409365
6.7525 3.8591215798730696
6.753 3.857000247518079
6.7535 3.8551519935087404
6.754 3.853549921310285
6.7545 3.85219183253185
6.755 3.851112174765956
6.7555 3.8503525724396637
6.756 3.849916068564366
6.7565 3.8496970981003775
6.757 3.8494713331748995
6.7575 3.8489796278244475
6.758 3.848036766588904
6.7585 3.8465200438014486
6.759 3.8442599208473203
6.7595 3.8410414949429095
6.76 3.836726445132622
6.7605 3.8313666230158274
6.761 3.825207239048029
6.7615 3.818570572122126
6.762 3.811753054848393
6.7625 3.804971307029816
6.763 3.7983757064902273
6.7635 3.7921052532847606
6.764 3.786282529873108
6.7645 3.7809894132005732
6.765 3.7762411892205145
6.7655 3.772037431787097
6.766 3.7683959105604705
6.7665 3.7653467738492994
6.767 3.762901146745686
6.7675 3.7610130938741078
6.768 3.7595950422859667
6.7685 3.7585479037407064
6.769 3.7578079571986818
6.7695 3.757352836814545
6.77 3.7572102909144123
6.7705 3.75746635644681
6.771 3.758261551119749
6.7715 3.759747564998393
6.772 3.7618719796609605
6.7725 3.7637951406382095
6.773 3.7627834455266553
6.7735 3.752941426429399
6.774 3.725519828604347
6.7745 3.6736729211472996
6.775 3.6003512096173216
6.7755 3.520367084072631
6.776 3.4516867143274217
6.7765 3.4055427904127447
6.777 3.38391182559051
6.7775 3.382027754394332
6.778 3.391893262077283
6.7785 3.405288823307818
6.779 3.4155216671598465
6.7795 3.4182378389932238
6.78 3.411185479038731
6.7805 3.3936742946915546
6.781 3.366373741610624
6.7815 3.3314419809698874
6.782 3.2928210114695053
6.7825 3.2559744204091823
6.783 3.2270759447966055
6.7835 3.211783305890667
6.784 3.2146339622081443
6.7845 3.2383189934173133
6.785 3.28361406269297
6.7855 3.348216179936224
6.786 3.4258288734036464
6.7865 3.506137661338456
6.787 3.5777057995071333
6.7875 3.6325992959175837
6.788 3.669271547287022
6.7885 3.6912133029134173
6.789 3.7036039498034787
6.7895 3.7107971344394626
6.79 3.715481411409198
6.7905 3.7190497755993173
6.791 3.7221495431266556
6.7915 3.7250830804589823
6.792 3.728012167842137
6.7925 3.7310344264766906
6.793 3.7342009073689306
6.7935 3.7375488753016937
6.794 3.741109697701444
6.7945 3.74491867190826
6.795 3.7490100721000106
6.7955 3.7533988259068005
6.796 3.758040737441555
6.7965 3.7627804101440985
6.797 3.7673386020601507
6.7975 3.771384525142108
6.798 3.774665036404577
6.7985 3.7771182786496587
6.799 3.7789004487352598
6.7995 3.780269408796662
6.8 3.7814835536634055
6.8005 3.7827170647921937
6.801 3.7840886227361556
6.8015 3.7857079641452342
6.802 3.787744934284082
6.8025 3.790501017088034
6.803 3.7945167216894804
6.8035 3.8006873684070923
6.804 3.810439244820823
6.8045 3.825872873887607
6.805 3.849743036988989
6.8055 3.8849053767036628
6.806 3.9327242579825983
6.8065 3.9905036562007554
6.807 4.049355502458535
6.8075 4.095011798767074
6.808 4.113477756451712
6.8085 4.098300585041216
6.809 4.055138306625643
6.8095 3.998576275994094
6.81 3.944088976439704
6.8105 3.9011973188138436
6.811 3.872047021356729
6.8115 3.854286797414699
6.812 3.8443217359596646
6.8125 3.8390808085715014
6.813 3.836465339734704
6.8135 3.8351910768035316
6.814 3.834527410000571
6.8145 3.8340839728931053
6.815 3.8336648752291156
6.8155 3.833198657131242
6.816 3.8326875953472586
6.8165 3.8322084454752536
6.817 3.8319433548959276
6.8175 3.832318688134774
6.818 3.834466917982046
6.8185 3.8416220222943496
6.819 3.863091432218762
6.8195 3.923384022604366
6.82 4.0735842244897595
6.8205 4.373192409685399
6.821 4.80323790682371
6.8215 5.231365992706539
6.822 5.551422175258705
6.8225 5.757907126064139
6.823 5.885679960857037
6.8235 5.961545159162701
6.824 5.9946893386190885
6.8245 5.980840922314829
6.825 5.9074422461377685
6.8255 5.757347500812325
6.826 5.515513672480284
6.8265 5.185588652751318
6.827 4.809207066443695
6.8275 4.458713390330202
6.828 4.1923396456084765
6.8285 4.021701985718784
6.829 3.925115020178727
6.8295 3.8746032201991154
6.83 3.8494367139926675
6.8305 3.8372664101649105
6.831 3.831537745749764
6.8315 3.8289801229223874
6.832 3.8280283592209203
6.8325 3.8279532296702365
6.833 3.828417116008734
6.8335 3.8292364387692066
6.834 3.830258684592388
6.8345 3.8313207971198304
6.835 3.8322492462035127
6.8355 3.832839994578708
6.836 3.8328349322305426
6.8365 3.8319093957506647
6.837 3.829775160260586
6.8375 3.8263339124669455
6.838 3.8217911377963967
6.8385 3.8165918035325417
6.839 3.8112281869885427
6.8395 3.8060661148884725
6.84 3.801289381083488
6.8405 3.7969612502356833
6.841 3.79308377225676
6.8415 3.78965984523673
6.842 3.786694043583412
6.8425 3.78419824317296
6.843 3.782205637033548
6.8435 3.780758888217032
6.844 3.7799627222969514
6.8445 3.779997838762365
6.845 3.781183313931236
6.8455 3.7840161699486705
6.846 3.789214732985232
6.8465 3.7975778875090116
6.847 3.8095839455389955
6.8475 3.824694770685066
6.848 3.8408788540886034
6.8485 3.855090452451562
6.849 3.8646928032078316
6.8495 3.8683476273991717
6.85 3.8657878741527982
6.8505 3.85748017372494
6.851 3.8447966400064972
6.8515 3.8299649388515578
6.852 3.8154002823799322
6.8525 3.8028704717300412
6.853 3.7931259308706897
6.8535 3.7860301007676638
6.854 3.7809988478035352
6.8545 3.7773642423135447
6.855 3.77459056451107
6.8555 3.7723070503632092
6.856 3.770301418133392
6.8565 3.7684776778529256
6.857 3.7668163296853274
6.8575 3.765358321137751
6.858 3.7641801079054362
6.8585 3.7634067809277
6.859 3.7632187684149274
6.8595 3.7638766414647877
6.86 3.7657357903834106
6.8605 3.769194954382386
6.861 3.7745533344247884
6.8615 3.781752045050939
6.862 3.7901103741420874
6.8625 3.7982590961348714
6.863 3.8044362589654552
6.8635 3.807162142699645
6.864 3.8059941715677743
6.8645 3.801911504017192
6.865 3.796808611822695
6.8655 3.7923533433899594
6.866 3.7892328350520126
6.8665 3.7873083047187945
6.867 3.786195440498502
6.8675 3.785613521001646
6.868 3.7854316643628065
6.8685 3.7855794591359
6.869 3.7859997227112716
6.8695 3.786622978140083
6.87 3.787395680553302
6.8705 3.7882750056722534
6.871 3.789255761473508
6.8715 3.7903757664393796
6.872 3.791737720378207
6.8725 3.793482941548249
6.873 3.7957573427189635
6.8735 3.798616333491073
6.874 3.8019154054063984
6.8745 3.805245498133817
6.875 3.8080326558894795
6.8755 3.8097732462409892
6.876 3.810311204927376
6.8765 3.809891079519592
6.877 3.808999027762165
6.8775 3.8081347047911303
6.878 3.8076768820701288
6.8785 3.807824604941829
6.879 3.808587948927806
6.8795 3.809829645250784
6.88 3.811346756107681
6.8805 3.812968695714333
6.881 3.8146275549780553
6.8815 3.816376083079448
6.882 3.818347012335212
6.8825 3.820711888630563
6.883 3.8236818046640346
6.8835 3.8275430537239084
6.884 3.8326619276536738
6.8845 3.8394393999284135
6.885 3.8480925020832997
6.8855 3.858389899745009
6.886 3.8694959519804497
6.8865 3.8802133153038296
6.887 3.8895777559301132
6.8875 3.8974563235131443
6.888 3.9045814552542337
6.8885 3.9120868978748353
6.889 3.9210550182737363
6.8895 3.9324430035326357
6.89 3.9470728769056462
6.8905 3.965520889852212
6.891 3.987986730534721
6.8915 4.014463829193358
6.892 4.0449804432194805
6.8925 4.079918452920565
6.893 4.119922459268611
6.8935 4.1658957938461905
6.894 4.218421510886931
6.8945 4.276984025930484
6.895 4.338964598667675
6.8955 4.399332326666305
6.896 4.450793443291853
6.8965 4.485033520988238
6.897 4.493417972477334
6.8975 4.46895934332142
6.898 4.408888494081286
6.8985 4.318288004672488
6.899 4.212336731191546
6.8995 4.110512416867333
6.9 4.027552412811132
6.9005 3.9680879491321788
6.901 3.929078086910404
6.9015 3.905025220875072
6.902 3.8909800328047703
6.9025 3.883234405917448
6.903 3.879227853275471
6.9035 3.877374161705503
6.904 3.8768080001093805
6.9045 3.87715207483235
6.905 3.8784004130601586
6.9055 3.8809234277838547
6.906 3.885737217616396
6.9065 3.8953252282479722
6.907 3.915684911499235
6.9075 3.9606421968689647
6.908 4.058871879443271
6.9085 4.2595151015701935
6.909 4.622767105759526
6.9095 5.177924626869095
6.91 5.862058769846366
6.9105 6.505806535899123
6.911 6.907349768838466
6.9115 6.915762007440832
6.912 6.469406049107527
6.9125 5.668349051424728
6.913 4.834948121891194
6.9135 4.274821747942672
6.914 4.008423190675001
6.9145 3.905914079015477
6.915 3.869472588609626
6.9155 3.856074055834081
6.916 3.8504179235869094
6.9165 3.8474695076827894
6.917 3.8455734459955417
6.9175 3.8441846659831045
6.918 3.843095143069749
6.9185 3.8422211550941396
6.919 3.841523270659228
6.9195 3.841014727182869
6.92 3.84084517145521
6.9205 3.8415459209111473
6.921 3.8446631078712405
6.9215 3.854358957195756
6.922 3.8809218264852907
6.9225 3.9468587924706204
6.923 4.0922084905477165
6.9235 4.361096132763101
6.924 4.741193227857157
6.9245 5.103076161290267
6.925 5.282663313610892
6.9255 5.23356022459791
6.926 5.026077292610551
6.9265 4.7527498577204925
6.927 4.480612615969219
6.9275 4.248417365205133
6.928 4.073643889625427
6.9285 3.956773779249331
6.929 3.886930363832284
6.9295 3.8494662771748915
6.93 3.831793226526549
6.9305 3.825576901739921
6.931 3.826156164072464
6.9315 3.831299610565021
6.932 3.8401646361922905
6.9325 3.8526141980536126
6.933 3.8685097263652226
6.9335 3.8867543634851396
6.934 3.904502671779146
6.9345 3.9172253438928246
6.935 3.9202035749479647
6.9355 3.91090462007637
6.936 3.8909097917929367
6.9365 3.86562275138919
6.937 3.8412329212448393
6.9375 3.8216466005684415
6.938 3.807726492448057
6.9385 3.7985180295996104
6.939 3.7926111635240263
6.9395 3.7888247598473095
6.94 3.7863517822918746
6.9405 3.7847092351827127
6.941 3.783625653607369
6.9415 3.782977719971716
6.942 3.782739448140993
6.9425 3.7829609506651414
6.943 3.7837437410414525
6.9435 3.7852075699933367
6.944 3.787436992551524
6.9445 3.790369646835887
6.945 3.7936328162865296
6.9455 3.796464511818976
6.946 3.797907561482204
6.9465 3.7972906393326875
6.947 3.7946090224189097
6.9475 3.7904944197711137
6.948 3.785809271605941
6.9485 3.781282173069113
6.949 3.7773569890187497
6.9495 3.774239850862098
6.95 3.772004068976506
6.9505 3.770689085647766
6.951 3.770335588692377
6.9515 3.7710189570467447
6.952 3.772850296639519
6.9525 3.7759409429285347
6.953 3.78026228692102
6.9535 3.7850814255856635
6.954 3.787702276328493
6.9545 3.782093695294553
6.955 3.76089540765227
6.9555 3.7239717905738337
6.956 3.684236931397037
6.9565 3.65927406974427
6.957 3.659273351992728
6.9575 3.683935134554482
6.958 3.7243691247973123
6.9585 3.766893443929935
6.959 3.79954367017356
6.9595 3.817603001013926
6.96 3.823295406031918
6.9605 3.821546049166142
6.961 3.8165527657376677
6.9615 3.810797320974314
6.962 3.8053906857250057
6.9625 3.8008099446149464
6.963 3.7973386773057465
6.9635 3.795186629459965
6.964 3.7943974501041042
6.9645 3.794763027001708
6.965 3.795848407371026
6.9655 3.7971353684519817
6.966 3.7982385865051898
6.9665 3.799051716212202
6.967 3.799711815487929
6.9675 3.800452153952839
6.968 3.8014751397318394
6.9685 3.8029041498058485
6.969 3.804800851889076
6.9695 3.807222957862529
6.97 3.8103192772938153
6.9705 3.814393929365548
6.971 3.820054351870408
6.9715 3.8284115084211683
6.972 3.8414754831211875
6.9725 3.8627970035700683
6.973 3.8980895300804645
6.9735 3.9548189093576687
6.974 4.038703468936768
6.9745 4.146045419178825
6.975 4.260055167643432
6.9755 4.364413347397677
6.976 4.462145542739438
6.9765 4.568934265384409
6.977 4.688960119015996
6.9775 4.8032853833506985
6.978 4.878705626787382
6.9785 4.886096678662203
6.979 4.8121145171198725
6.9795 4.6646957413870895
6.98 4.4767268846055
6.9805 4.292927337252837
6.981 4.145653024743532
6.9815 4.043334272217764
6.982 3.978378027087529
6.9825 3.938870595855005
6.983 3.915111381268278
6.9835 3.900807142010131
6.984 3.8923217813462214
6.9845 3.887588937889432
6.985 3.8853934046483554
6.9855 3.884995631227892
6.986 3.885918577080953
6.9865 3.8877999104398
6.987 3.8903069974529236
6.9875 3.893124206521695
6.988 3.8960297313813195
6.9885 3.898933034942128
6.989 3.9018384383662914
6.9895 3.9048078222042113
6.99 3.907938313023423
6.9905 3.9114304059527916
6.991 3.9156359638383735
6.9915 3.9210186682086166
6.992 3.927816512103596
6.9925 3.9349132897053574
6.993 3.936079233762011
6.9935 3.9098410734676348
6.994 3.8142832031291585
6.9945 3.6510662235707736
6.995 3.5132648541034817
6.9955 3.4419434265455964
6.996 3.4117846459933157
6.9965 3.399735532565054
6.997 3.3953425972674074
6.9975 3.394413192847007
6.998 3.3952087280761623
6.9985 3.396948578381852
6.999 3.3992499095124424
6.9995 3.4019206985619705
7.0 3.4048670239449725
7.0005 3.408058579876454
7.001 3.4114999010750813
7.0015 3.4152172790023476
7.002 3.4192577589618898
7.0025 3.423672487419009
7.003 3.428511064779433
7.0035 3.4338202572850447
7.004 3.4396558424972676
7.0045 3.4461291267287253
7.005 3.4534872487905863
7.0055 3.462108696215897
7.006 3.4723333827179887
7.0065 3.4842791264179445
7.007 3.4979326590147695
7.0075 3.5133965991879927
7.008 3.5308326227456144
7.0085 3.5500561813440568
7.009 3.570347465660837
7.0095 3.590392346364065
7.01 3.6078615908224405
7.0105 3.6189678102256577
7.011 3.6196061098591743
7.0115 3.608177404584162
7.012 3.5874576408896575
7.0125 3.563302182111417
7.013 3.5413990381352827
7.0135 3.5250177854890756
7.014 3.514727452979872
7.0145 3.5093959417578136
7.015 3.507355356328932
7.0155 3.5071949222651932
7.016 3.5080456175802945
7.0165 3.5094564233015246
7.017 3.511193317806458
7.0175 3.513116643473958
7.018 3.5151405901522077
7.0185 3.5172406367943525
7.019 3.5194495190011716
7.0195 3.521857938897166
7.02 3.5246161462731402
7.0205 3.5279605248555237
7.021 3.5321935404132505
7.0215 3.5375940847871865
7.022 3.54423511498693
7.0225 3.5517953479530613
7.023 3.559584308203381
7.0235 3.5667937483234473
7.024 3.5727050147143933
7.0245 3.576780593003847
7.025 3.578729513998698
7.0255 3.578543364381038
7.026 3.5765255549816564
7.0265 3.5732782094544353
7.027 3.569588067737201
7.0275 3.5661827628469878
7.028 3.563529450537076
7.0285 3.561789203180097
7.029 3.560908947276263
7.0295 3.560752558738094
7.03 3.5611649176977336
7.0305 3.5619746653476225
7.031 3.5629584783488335
7.0315 3.563856129039574
7.032 3.564451979068223
7.0325 3.564693188611943
7.033 3.5647118281917356
7.0335 3.564719140061544
7.034 3.5648725800176395
7.0345 3.565235285474979
7.035 3.5658108671139876
7.0355 3.566601626483485
7.036 3.5676343937636927
7.0365 3.5689798640076935
7.037 3.57076566868568
7.0375 3.5731901803861748
7.038 3.576522939910819
7.0385 3.5810783387847644
7.039 3.5870319563176567
7.0395 3.5941744235699735
7.04 3.6018371576632164
7.0405 3.609295931023742
7.041 3.6161478188394733
7.0415 3.621881813376583
7.042 3.6252989504368687
7.0425 3.625241474660407
7.043 3.622029817882397
7.0435 3.6173602363861876
7.044 3.6127903128460437
7.0445 3.6089539794014476
7.045 3.605965589330622
7.0455 3.6038371474550255
7.046 3.6025101451040227
7.0465 3.6018158085645107
7.047 3.601545303223271
7.0475 3.601526251266262
7.048 3.6016807093840564
7.0485 3.602012693766407
7.049 3.602611511184233
7.0495 3.603647019528485
7.05 3.6054025867179176
7.0505 3.6083246112670055
7.051 3.6130776423767523
7.0515 3.6205278922353807
7.052 3.6314490202865786
7.0525 3.6458709570716783
7.053 3.6622842436757237
7.0535 3.6773075542689417
7.054 3.686614231065346
7.0545 3.6871013247675526
7.055 3.6788658730708326
7.0555 3.6652553110056862
7.056 3.6508047192156594
7.0565 3.6389725260081223
7.057 3.6311037501888768
7.0575 3.626871231536481
7.058 3.6252525838162226
7.0585 3.6252593440286587
7.059 3.626189260211471
7.0595 3.6276171219356845
7.06 3.6292906452675675
7.0605 3.6310615827649544
7.061 3.6328485437619653
7.0615 3.6346223459696754
7.062 3.6363973829424507
7.0625 3.638260580826601
7.063 3.640383648385847
7.0635 3.6430725787341762
7.064 3.6468284843428185
7.0645 3.65239009596113
7.065 3.660660728207154
7.0655 3.6723072587019407
7.066 3.6870565032245866
7.0665 3.7032421829408824
7.067 3.7182856264873285
7.0675 3.729421165472311
7.068 3.7341858394086307
7.0685 3.7313902007090816
7.069 3.722325798071929
7.0695 3.7102093887709957
7.07 3.69826433738866
7.0705 3.688352414954525
7.071 3.6810508871892376
7.0715 3.6761713429449676
7.072 3.673249561662339
7.0725 3.671771614897076
7.073 3.671323559531909
7.0735 3.6716197611663715
7.074 3.6724728784086027
7.0745 3.673727368224605
7.075 3.6752221531804787
7.0755 3.67681841902938
7.076 3.678460494588017
7.0765 3.680180088349039
7.077 3.682015323280056
7.0775 3.6839442368970152
7.078 3.685880954311725
7.0785 3.6877217954251913
7.079 3.689379471352816
7.0795 3.6908150394432164
7.08 3.692016930603601
7.0805 3.6930123203435956
7.081 3.6938575167296
7.0815 3.6946340197693734
7.082 3.6954775907935415
7.0825 3.6965606464863425
7.083 3.698141488682963
7.0835 3.700593860001745
7.084 3.7044878473007197
7.0845 3.7107405587031232
7.085 3.7210714236658733
7.0855 3.7391073461364153
7.086 3.771698876017445
7.0865 3.8272790431453805
7.087 3.907519303122693
7.0875 3.998192641201512
7.088 4.072945358802243
7.0885 4.109224322460816
7.089 4.099744025339445
7.0895 4.053168299942333
7.09 3.987674914431625
7.0905 3.9215205442921226
7.091 3.8656022935605447
7.0915 3.822997860663766
7.092 3.7922693076153964
7.0925 3.770961159924025
7.093 3.756954867999066
7.0935 3.7485348629094917
7.094 3.744180069827853
7.0945 3.7425781653351278
7.095 3.74269957160599
7.0955 3.7438062663739364
7.096 3.74540152993404
7.0965 3.7471620250988016
7.097 3.748887699433946
7.0975 3.750464342860904
7.098 3.751844699381123
7.0985 3.7530469397408543
7.099 3.754168645459635
7.0995 3.755426203242698
7.1 3.7572886966730197
7.1005 3.7608924973419464
7.101 3.7695937013871896
7.1015 3.795616137810513
7.102 3.888452862421066
7.1025 4.208929648173517
7.103 4.8850999082548165
7.1035 5.465971252631291
7.104 5.702497156091211
7.1045 5.776522022661356
7.105 5.80030185999719
7.1055 5.808675985841153
7.106 5.811687469150335
7.1065 5.8123754365729665
7.107 5.81154990332415
7.1075 5.808955479774636
7.108 5.803379339807102
7.1085 5.792429859019818
7.109 5.772749158899178
7.1095 5.741299102496536
7.11 5.697073929978489
7.1105 5.640619252727116
7.111 5.57014221201544
7.1115 5.476740881405145
7.112 5.341023890245586
7.1125 5.132355854637466
7.113 4.824336768753761
7.1135 4.446973939264171
7.114 4.116780271221368
7.1145 3.9232307438807696
7.115 3.8421051211383626
7.1155 3.8144409372107058
7.116 3.805766272868653
7.1165 3.8030029508592085
7.117 3.8019976826755633
7.1175 3.8014638994979153
7.118 3.8009714164238373
7.1185 3.800355638667379
7.119 3.7995559829982115
7.1195 3.798574158822146
7.12 3.7974681671303143
7.1205 3.7963575964667475
7.121 3.795459456019244
7.1215 3.7951554718815474
7.122 3.796118707257656
7.1225 3.799430168409546
7.123 3.8064244010396537
7.1235 3.817667951034351
7.124 3.831158543987164
7.1245 3.8419024640822537
7.125 3.8450526979412016
7.1255 3.839870148223331
7.126 3.8295383803756993
7.1265 3.8176805957675706
7.127 3.8064289002156224
7.1275 3.796746308290831
7.128 3.789012961338094
7.1285 3.783245232520792
7.129 3.7792352557679854
7.1295 3.7766805410567708
7.13 3.7752907998867604
7.1305 3.7748275316268325
7.131 3.775125130347061
7.1315 3.7761036540947943
7.132 3.7777675330193565
7.1325 3.780199685823214
7.133 3.7835480209378227
7.1335 3.7880113644519655
7.134 3.7937756113048673
7.1345 3.8009058699664378
7.135 3.8091997673453024
7.1355 3.818078404780377
7.136 3.8265706225530556
7.1365 3.833336714676599
7.137 3.8367768553590897
7.1375 3.835471147142129
7.138 3.828964061561707
7.1385 3.818344196391249
7.139 3.805827358406437
7.1395 3.7936047091991147
7.14 3.7830962217773036
7.1405 3.7748364297307324
7.141 3.768763309429189
7.1415 3.764497473000568
7.142 3.7615863679369737
7.1425 3.7596629453608026
7.143 3.758494689978696
7.1435 3.757943370695636
7.144 3.7579120167692173
7.1445 3.7583278738173567
7.145 3.759130531689837
7.1455 3.7602671864397488
7.146 3.7616884205860694
7.1465 3.7633340247009555
7.147 3.7651422618570214
7.1475 3.7670653422756653
7.148 3.7691278725670427
7.1485 3.771469451557027
7.149 3.7743693398155864
7.1495 3.7782628382094616
7.15 3.783772247267154
7.1505 3.7917657491597856
7.151 3.803377222418006
7.1515 3.8197694718417123
7.152 3.8415488222288223
7.1525 3.8679865914709337
7.153 3.8968561056002295
7.1535 3.925089190861752
7.154 3.9495450862116117
7.1545 3.967069877335711
7.155 3.974539475689242
7.1555 3.969408431019608
7.156 3.950827837547199
7.1565 3.920771177807013
7.157 3.884361377211426
7.1575 3.848174382098347
7.158 3.817448709549189
7.1585 3.794485224370143
7.159 3.7789661726553225
7.1595 3.769237043481227
7.16 3.763406176410583
7.1605 3.7599360148942553
7.161 3.7578064270925884
7.1615 3.7564234026652548
7.162 3.7554764815340578
7.1625 3.7547984280931717
7.163 3.7543129253409466
7.1635 3.7539905578658344
7.164 3.7538386671414026
7.1645 3.7539017761337385
7.165 3.754266176759578
7.1655 3.7550795717139467
7.166 3.7566094146238767
7.1665 3.7592835466200336
7.167 3.7637648884786428
7.1675 3.7708971581151305
7.168 3.781460607955739
7.1685 3.795677860066051
7.169 3.812776326305827
7.1695 3.8307469291271863
7.17 3.8460362967667967
7.1705 3.853622076273715
7.171 3.8495315046705203
7.1715 3.834709274855407
7.172 3.815106265642963
7.1725 3.7969950498863545
7.173 3.7833545594902125
7.1735 3.7741313389725883
7.174 3.7680855790438263
7.1745 3.7640124638100234
7.175 3.761089919904447
7.1755 3.7588341021965563
7.176 3.7569822950471776
7.1765 3.755411862006306
7.177 3.754076258908529
7.1775 3.753009465605957
7.178 3.75232734555481
7.1785 3.752259477071987
7.179 3.753189191998323
7.1795 3.7556671860583224
7.18 3.7601865509665524
7.1805 3.7665996541145015
7.181 3.773423333870354
7.1815 3.7781724475149607
7.182 3.778944532468283
7.1825 3.77565989196681
7.183 3.769680782656308
7.1835 3.7626364074885457
7.184 3.7557126533522096
7.1845 3.749542734461836
7.185 3.7444516559631102
7.1855 3.7405851815834614
7.186 3.737935077969394
7.1865 3.7363588256905595
7.187 3.7356457345352796
7.1875 3.735606031320155
7.188 3.736099946639242
7.1885 3.737046782780504
7.189 3.738427270688077
7.1895 3.7402597112208715
7.19 3.742586101151942
7.1905 3.7454354214238466
7.191 3.748785555815487
7.1915 3.752553732653232
7.192 3.7566184110283887
7.1925 3.7608390114410275
7.193 3.764950223814979
7.1935 3.7683381332088652
7.194 3.7700315813110885
7.1945 3.7693963239518533
7.195 3.766761112831282
7.1955 3.7631037940689955
7.196 3.7593182723353182
7.1965 3.7559048006135702
7.197 3.7530360691373437
7.1975 3.75070769697279
7.198 3.748823378588498
7.1985 3.747272595637754
7.199 3.745965496574285
7.1995 3.744833412614496
7.2 3.7438272453571466
7.2005 3.7429115045767825
7.201 3.742066649106195
7.2015 3.741275961732229
7.202 3.7405415165393636
7.2025 3.7398646617644316
7.203 3.739255325077793
7.2035 3.7387075129637557
7.204 3.7381919755877613
7.2045 3.73764612207819
7.205 3.737031254783287
7.2055 3.736331806618069
7.206 3.735559818677241
7.2065 3.734712760187487
7.207 3.733785567700722
7.2075 3.7327860567347466
7.208 3.7317443310841005
7.2085 3.7307078499074864
7.209 3.729730334509175
7.2095 3.7288520364644357
7.21 3.7280877311092757
7.2105 3.727419891909766
7.211 3.7268117319196223
7.2115 3.726235780203745
7.212 3.725659364005426
7.2125 3.7250557443329564
7.213 3.7244006498674898
7.2135 3.723685406962736
7.214 3.7229045602037916
7.2145 3.722044943280161
7.215 3.721092078439818
7.2155 3.7200419599652177
7.216 3.7189052975004246
7.2165 3.717720715962627
7.217 3.7165225036898013
7.2175 3.7153519639995425
7.218 3.7142254533293277
7.2185 3.713149244425108
7.219 3.712126609974871
7.2195 3.711163506978127
7.22 3.710262968390711
7.2205 3.709411417771329
7.221 3.708592319878977
7.2215 3.7077827911362435
7.222 3.706974468398129
7.2225 3.7061703816045464
7.223 3.7053791061527734
7.2235 3.704609126232673
7.224 3.7038710136553457
7.2245 3.7031573848601598
7.225 3.7024739294630082
7.2255 3.7018329106275383
7.226 3.7012507106213457
7.2265 3.7007441415862177
7.227 3.7003291514471472
7.2275 3.7000174061304802
7.228 3.6998188984880356
7.2285 3.6997432307061713
7.229 3.6997972254608227
7.2295 3.6999891159200766
7.23 3.700306179687627
7.2305 3.700721957133939
7.231 3.7011766837936255
7.2315 3.7015729291275674
7.232 3.7017954586282764
7.2325 3.7017566467904652
7.233 3.701430491340294
7.2335 3.7008527472164507
7.234 3.7000892750493977
7.2345 3.6992291206687424
7.235 3.6983760388335254
7.2355 3.697616182111724
7.236 3.697004815173389
7.2365 3.696564540303563
7.237 3.6963059592148673
7.2375 3.6962323477870926
7.238 3.6963368113389192
7.2385 3.6966196234394983
7.239 3.6970712171788813
7.2395 3.6976921557018754
7.24 3.6985075545151895
7.2405 3.699567308587091
7.241 3.7009464821267626
7.2415 3.702703299798759
7.242 3.704854963307839
7.2425 3.7073449100433225
7.243 3.7100259101850392
7.2435 3.712694215751694
7.244 3.7151516709202506
7.2445 3.717266837640513
7.245 3.718948499031902
7.2455 3.720083736677693
7.246 3.7205594477587605
7.2465 3.720389027498199
7.247 3.7197798456567623
7.2475 3.7190150260201262
7.248 3.718307432172989
7.2485 3.7177413871428326
7.249 3.7173390029855495
7.2495 3.7170966034639337
7.25 3.716979204491781
7.2505 3.716918539759461
7.251 3.716833358135065
7.2515 3.7166575256107253
7.252 3.7163528142399533
7.2525 3.7159014167509303
7.253 3.715315573948746
7.2535 3.7146256010526217
7.254 3.713877711296692
7.2545 3.713137958304382
7.255 3.7124939016344802
7.2555 3.7120417231254956
7.256 3.7118827516604176
7.2565 3.7120765911346956
7.257 3.7126156147707077
7.2575 3.7133675433805218
7.258 3.714018116874626
7.2585 3.7141203256872872
7.259 3.7133434229425886
7.2595 3.7116824940260527
7.26 3.7093838840189415
7.2605 3.706716233769172
7.261 3.703901479077527
7.2615 3.701154895350249
7.262 3.6986797536082703
7.2625 3.6965880010295136
7.263 3.6948683207131934
7.2635 3.693440522477972
7.264 3.6922122722591384
7.2645 3.691116934379539
7.265 3.69012989137405
7.2655 3.689254149839962
7.266 3.688510895337756
7.2665 3.687948814611601
7.267 3.6876448251464966
7.2675 3.687714810034163
7.268 3.6883266543440376
7.2685 3.689724925722987
7.269 3.6922151387318154
7.2695 3.6960858392570453
7.27 3.701367751678613
7.2705 3.7075864711123296
7.271 3.71370217038504
7.2715 3.7183795588668103
7.272 3.720413236713566
7.2725 3.7191582117825606
7.273 3.7148178179616638
7.2735 3.708470332275879
7.274 3.701628575488047
7.2745 3.6955850136000086
7.275 3.6909497488602954
7.2755 3.6876621841022237
7.276 3.6853547906144195
7.2765 3.683630850891057
7.277 3.6821996749335897
7.2775 3.6808900976400354
7.278 3.6796029012106013
7.2785 3.678286755662442
7.279 3.676925310402722
7.2795 3.67552556107809
7.28 3.674127751530972
7.2805 3.6728066499531886
7.281 3.6716797932889866
7.2815 3.670909574432227
7.282 3.670678503636018
7.2825 3.671142209350845
7.283 3.672300289538282
7.2835 3.6738317836392467
7.284 3.675030936405123
7.2845 3.6751189748279147
7.285 3.673741392844456
7.2855 3.6711696143481882
7.286 3.6679639595408355
7.2865 3.66451795718772
7.287 3.6609758416703384
7.2875 3.6573955762133066
7.288 3.65387953826916
7.2885 3.6505972871201644
7.289 3.647707977142912
7.2895 3.645288939283083
7.29 3.6433080041152754
7.2905 3.6416673771094645
7.291 3.640260402652605
7.2915 3.638990550189315
7.292 3.637788404552757
7.2925 3.6366185908317545
7.293 3.635453103934519
7.2935 3.634275692698801
7.294 3.633069951778338
7.2945 3.631845613841837
7.295 3.630653049487093
7.2955 3.6296038356186875
7.296 3.6288260976379307
7.2965 3.6284071385270247
7.297 3.6283492617089204
7.2975 3.628530495551474
7.298 3.6286372575287027
7.2985 3.6282252470537086
7.299 3.6269621761441
7.2995 3.624858597306523
7.3 3.622203299485169
7.3005 3.6193017848387923
7.301 3.616296304657012
7.3015 3.6132184679033736
7.302 3.6101089515292246
7.3025 3.6070756414174303
7.303 3.604268593591441
7.3035 3.60178159366314
7.304 3.5996327019118963
7.3045 3.5977575691910024
7.305 3.5960891243431776
7.3055 3.594566163179514
7.306 3.5931488432707956
7.3065 3.591803947018197
7.307 3.590491206455705
7.3075 3.5891830688470607
7.308 3.587855396547007
7.3085 3.586490571578378
7.309 3.5850610404983856
7.3095 3.5835074363076034
7.31 3.581737974873591
7.3105 3.5796345368393796
7.311 3.577077089368589
7.3115 3.573970079221204
7.312 3.570316608096193
7.3125 3.566209591239425
7.313 3.5618075565613063
7.3135 3.5572707385025515
7.314 3.552737843998073
7.3145 3.5483032091867814
7.315 3.5440344913559807
7.3155 3.5399710538828435
7.316 3.5361327178522126
7.3165 3.5325340446276625
7.317 3.5291991784043732
7.3175 3.526183606064536
7.318 3.5235746831380146
7.3185 3.5215059799794135
7.319 3.5201952770709743
7.3195 3.520007991904408
7.32 3.5215939104308847
7.3205 3.5260771554768633
7.321 3.535301627561762
7.3215 3.5520112676225315
7.322 3.5795763745633193
7.3225 3.620765478403997
7.323 3.6753970445724677
7.3235 3.738111260650455
7.324 3.7986905414072956
7.3245 3.844082697513369
7.325 3.860582769862927
7.3255 3.837682760037219
7.326 3.775682012747642
7.3265 3.6906582984212113
7.327 3.606691706754096
7.3275 3.5412482670775356
7.328 3.4986300371161194
7.3285 3.474158492161414
7.329 3.460989513090733
7.3295 3.453837335616673
7.33 3.449575760879971
7.3305 3.4466022629643076
7.331 3.444141516735331
7.3315 3.4418125213344775
7.332 3.4394215471178073
7.3325 3.436861121905477
7.333 3.434080749517455
7.3335 3.4310792927215177
7.334 3.427907389185033
7.3345 3.4247053674560535
7.335 3.4217432478778766
7.3355 3.4195128810279636
7.336 3.4188256584367123
7.3365 3.4208766044915047
7.337 3.427087819874111
7.3375 3.4385822198513507
7.338 3.4553359076777417
7.3385 3.475480080657186
7.339 3.4955850406749436
7.3395 3.512134862572288
7.34 3.5233190117994644
7.3405 3.5297242968693228
7.341 3.533665664824203
7.3415 3.5380865577794305
7.342 3.545780239480247
7.3425 3.5588338305882337
7.343 3.5785623344403
7.3435 3.6058146108865143
7.344 3.6415708661907145
7.3445 3.6865942159678218
7.345 3.7404184340062594
7.3455 3.800220172284999
7.346 3.8607295645999224
7.3465 3.915408463871638
7.347 3.9585748363390634
7.3475 3.98668712780571
7.348 3.9979979837263917
7.3485 3.990570815003397
7.349 3.9600997296662035
7.3495 3.8998271353895726
7.35 3.804857788267543
7.3505 3.6830238421042436
7.351 3.559962549663253
7.3515 3.4627014754518433
7.352 3.399540860468565
7.3525 3.362914309159014
7.353 3.342307186690703
7.3535 3.3304343517777246
7.354 3.323262275191351
7.3545 3.3186605906345337
7.355 3.31548970658893
7.3555 3.313141472224582
7.356 3.311319971551277
7.3565 3.309912663480639
7.357 3.3089537066946972
7.3575 3.3086966087794716
7.358 3.309776637346377
7.3585 3.3134564908620847
7.359 3.3219776497738964
7.3595 3.3387979013479336
7.36 3.368087310638937
7.3605 3.41257647122229
7.361 3.470347370911548
7.3615 3.5340343952412967
7.362 3.5945476114334225
7.3625 3.6461467639242224
7.363 3.6884047135684375
7.3635 3.7251216103051243
7.364 3.762464445313779
7.3645 3.8073292396962417
7.365 3.865842957886959
7.3655 3.9399911553210165
7.366 4.023350659661335
7.3665 4.100691682397136
7.367 4.156637585124741
7.3675 4.186496737293383
7.368 4.196532713815274
7.3685 4.196109141797959
7.369 4.192096356250473
7.3695 4.188048363321539
7.37 4.185322295030239
7.3705 4.184173456201399
7.371 4.1844525089879
7.3715 4.18594542233117
7.372 4.188479435394883
7.3725 4.191887714659388
7.373 4.19587154071344
7.3735 4.199920883347356
7.374 4.203512817006733
7.3745 4.206600658240494
7.375 4.209788938950971
7.3755 4.2138235731800515
7.376 4.219078823077472
7.3765 4.225552639309536
7.377 4.233147957223749
7.3775 4.24195380589449
7.378 4.252372035999168
7.3785 4.265350590551383
7.379 4.282748941411863
7.3795 4.308165144547401
7.38 4.348763067243675
7.3805 4.41886935525569
7.381 4.543648431011591
7.3815 4.744922413698581
7.382 4.971323803041833
7.3825 5.037859639899071
7.383 4.782495356070679
7.3835 4.286654940396125
7.384 3.8025838433475476
7.3845 3.493108576786926
7.385 3.3429297729173006
7.3855 3.27736333719849
7.386 3.2479184780641814
7.3865 3.2339664188589117
7.387 3.2274042558106233
7.3875 3.2246964793549333
7.388 3.2240988155588637
7.3885 3.2246919529046982
7.389 3.225969566266877
7.3895 3.2276469353901964
7.39 3.229580058655933
7.3905 3.231730726841154
7.391 3.23417520979726
7.3915 3.237129614878561
7.392 3.2409629131124076
7.3925 3.2460890252061843
7.393 3.252636881901849
7.3935 3.260305974390957
7.394 3.269171057330932
7.3945 3.2806525949748027
7.395 3.296892211690019
7.3955 3.318943410052298
7.396 3.3455546706009835
7.3965 3.372990591054662
7.397 3.3957634923485704
7.3975 3.4084900073292674
7.398 3.408565248937646
7.3985 3.397367728242517
7.399 3.3789958797288575
7.3995 3.3577966253640836
7.4 3.3370200947647204
7.4005 3.318586277334215
7.401 3.303373303650802
7.4015 3.2915057717374365
7.402 3.282694430851067
7.4025 3.2765478285210774
7.403 3.272680742124238
7.4035 3.270699154518309
7.404 3.2701766831368877
7.4045 3.2707243041143963
7.405 3.2720758773585734
7.4055 3.2741154715543095
7.406 3.276867502103671
7.4065 3.2805149012192034
7.407 3.285464965000691
7.4075 3.292492947773842
7.408 3.303036018106666
7.4085 3.3197111214580852
7.409 3.34716006863476
7.4095 3.3929124437950184
7.41 3.466531952091427
7.4105 3.5729600325721718
7.411 3.6988033339765893
7.4115 3.8064033507065878
7.412 3.8527605513054874
7.4125 3.81788271713197
7.413 3.7174225212530354
7.4135 3.5933154970195664
7.414 3.486683733390284
7.4145 3.414349250029768
7.415 3.3719817945903996
7.4155 3.3489872571169856
7.416 3.336945279256118
7.4165 3.330770779201729
7.417 3.3276644283539776
7.4175 3.3261067721801565
7.418 3.325278050982873
7.4185 3.324744335708652
7.419 3.3242912294965157
7.4195 3.3238553979303456
7.42 3.323476928501216
7.4205 3.3233351904866817
7.421 3.323835177064063
7.4215 3.325874833270844
7.422 3.3313523209493328
7.4225 3.34386690385037
7.423 3.3687035757579205
7.4235 3.410108949101315
7.424 3.4657878931590824
7.4245 3.5243635302241936
7.425 3.5707038598197274
7.4255 3.5928404380640275
7.426 3.5845817444158206
7.4265 3.54735285173017
7.427 3.492324341189067
7.4275 3.4362753305299067
7.428 3.391804529030286
7.4285 3.362292863367128
7.429 3.3448315612337085
7.4295 3.3351343066939583
7.43 3.329950383393208
7.4305 3.3273045902961274
7.431 3.326082417831228
7.4315 3.325686813022709
7.432 3.325818992218923
7.4325 3.3263844633892896
7.433 3.3274324306814043
7.4335 3.3291436005111654
7.434 3.3318252668650183
7.4345 3.335867518683828
7.435 3.3415806799525027
7.4355 3.3488719650017087
7.436 3.3569649451501986
7.4365 3.364495050840273
7.437 3.3700830380239895
7.4375 3.373000840797986
7.438 3.3732679589621233
7.4385 3.371238793968886
7.439 3.3671611675781756
7.4395 3.3611302656122506
7.44 3.3535596993106678
7.4405 3.3454636969060667
7.441 3.3380714889000442
7.4415 3.3322160775120517
7.442 3.3280990973803997
7.4425 3.32551171929616
7.443 3.3241464805117884
7.4435 3.323768700875118
7.444 3.3242271396490723
7.4445 3.325442560794312
7.445 3.3273976399576712
7.4455 3.3301575947940334
7.446 3.333916923960502
7.4465 3.3390647815900616
7.447 3.346298203144337
7.4475 3.356736734118413
7.448 3.371953681204192
7.4485 3.393763167275437
7.449 3.4231393136516486
7.4495 3.4577693654435793
7.45 3.489677878367824
7.4505 3.5071115399020725
7.451 3.5021393383313937
7.4515 3.477027976984707
7.452 3.4418835775162604
7.4525 3.4070947021817526
7.453 3.378890066643941
7.4535 3.3592428677788666
7.454 3.3473005160832843
7.4545 3.3410589135753535
7.455 3.3385285111648964
7.4555 3.3382184624219304
7.456 3.339155475313251
7.4565 3.3407476157087332
7.457 3.3426575913526735
7.4575 3.3446973539405613
7.458 3.346781341905266
7.4585 3.3489116736506874
7.459 3.351204978308579
7.4595 3.3539495849590883
7.46 3.357716407194066
7.4605 3.3634471425709522
7.461 3.372433027871007
7.4615 3.3860650462316757
7.462 3.4052077479631544
7.4625 3.428913480837493
7.463 3.452714984052508
7.4635 3.46872447632395
7.464 3.469813636332895
7.4645 3.4551508613864472
7.465 3.4314031024059064
7.4655 3.4078984072029046
7.466 3.3906277425398033
7.4665 3.38058330822012
7.467 3.3759580061418264
7.4675 3.3745585821425257
7.468 3.3748313755563677
7.4685 3.3759005433352103
7.469 3.3773278980000656
7.4695 3.3789032069522706
7.47 3.380527167804723
7.4705 3.3821702771837208
7.471 3.383862554996786
7.4715 3.38573068779733
7.472 3.388099545585461
7.4725 3.391769343963232
7.473 3.3985730822238507
7.4735 3.4123228567919197
7.474 3.4394113448106394
7.4745 3.486548425162
7.475 3.552753740019708
7.4755 3.6202954638818303
7.476 3.6596667683080826
7.4765 3.6520184260483797
7.477 3.6040423649197413
7.4775 3.539605173023978
7.478 3.4818564175156004
7.4785 3.4418102086118756
7.479 3.4187939715626063
7.4795 3.407285309787338
7.48 3.402090307245868
7.4805 3.399911438026634
7.481 3.399051849515911
7.4815 3.3987393784805677
7.482 3.3986444093550103
7.4825 3.3986349493564108
7.483 3.398681511404688
7.4835 3.3988189865127856
7.484 3.3991667595488453
7.4845 3.39998883059116
7.485 3.4018356869329986
7.4855 3.4057707532070163
7.486 3.413496188864843
7.4865 3.4267793671002353
7.487 3.4455349269182465
7.4875 3.4659481003971004
7.488 3.481216534138885
7.4885 3.4850376560987213
7.489 3.475717581346493
7.4895 3.457781019116866
7.49 3.43844175994873
7.4905 3.422472447895058
7.491 3.410997027979353
7.4915 3.4032252686755955
7.492 3.397987523596398
7.4925 3.3942960717513104
7.493 3.391466538718338
7.4935 3.389073990763527
7.494 3.386893549377933
7.4945 3.384853456600349
7.495 3.382978981673607
7.4955 3.3814203428628113
7.496 3.380461198244377
7.4965 3.3806241507193535
7.497 3.3828477021283705
7.4975 3.388739877992511
7.498 3.4008018741967847
7.4985 3.422022370721371
7.499 3.454207742249104
7.4995 3.4952355883171444
7.5 3.53666161555022
7.5005 3.5647358264528277
7.501 3.5673963654356315
7.5015 3.5428135362703133
7.502 3.501185709480308
7.5025 3.4575424405229738
7.503 3.422683732054323
7.5035 3.3998201314650176
7.504 3.3869046690827345
7.5045 3.3804036217102302
7.505 3.3774418225502183
7.5055 3.376257499318805
7.506 3.375895179696694
7.5065 3.375864831363443
7.507 3.375912258578462
7.5075 3.3759159239046292
7.508 3.375829834805068
7.5085 3.3756605513354474
7.509 3.3754524391670584
7.5095 3.3752976506709453
7.51 3.3753379621454984
7.5105 3.375733115335499
7.511 3.3766058936161736
7.5115 3.377904789355541
7.512 3.379359079958312
7.5125 3.380611698701194
7.513 3.381521486111361
7.5135 3.3823206374126693
7.514 3.3834864821081245
7.5145 3.3855332270618534
7.515 3.388872822003509
7.5155 3.3936249435288923
7.516 3.399282813709374
7.5165 3.4046002656339853
7.517 3.4081186847712077
7.5175 3.4091558660894075
7.518 3.4082314286146085
7.5185 3.4063998182034885
7.519 3.4041823103292073
7.5195 3.401238626408392
7.52 3.3968488803022607
7.5205 3.390632429336647
7.521 3.383016294955966
7.5215 3.3751320789619568
7.522 3.3681734925961324
7.5225 3.3627885908693633
7.523 3.3589651033916423
7.5235 3.356309863322413
7.524 3.3543920823480216
7.5245 3.352905341627655
7.525 3.351681730829932
7.5255 3.350679805615301
7.526 3.3499377155194763
7.5265 3.3495634658420235
7.527 3.3497632530734434
7.5275 3.350901773665295
7.528 3.353625807122241
7.5285 3.3590720569338623
7.529 3.369074206772738
7.5295 3.386149708473819
7.53 3.412620786892556
7.5305 3.448390858659306
7.531 3.488121870345968
7.5315 3.520671844647981
7.532 3.5335759464096705
7.5325 3.5209561161513667
7.533 3.4883589014714795
7.5335 3.449200708752497
7.534 3.4156751443445765
7.5345 3.3928373227524444
7.535 3.3796245138524794
7.5355 3.3727717864550266
7.536 3.3694245683687525
7.5365 3.3677839363804383
7.537 3.366893275986212
7.5375 3.3663001803683104
7.538 3.365829760153452
7.5385 3.3654636440475256
7.539 3.365279238126157
7.5395 3.3654461286040283
7.54 3.3662252355626032
7.5405 3.36802825545682
7.541 3.3714425382444277
7.5415 3.3771959687788096
7.542 3.3859450353395273
7.5425 3.397716533579591
7.543 3.411076768596632
7.5435 3.4228785736969565
7.544 3.429594304577564
7.5445 3.4296356299689377
7.545 3.424223176207266
7.5455 3.41601214986171
7.546 3.4074293392992443
7.5465 3.4000566706063173
7.547 3.394670516334421
7.5475 3.391389239526389
7.548 3.389879345609704
7.5485 3.389625057411066
7.549 3.39014173540317
7.5495 3.3910609062126325
7.55 3.3921501031404064
7.5505 3.393299275688263
7.551 3.3944996698102683
7.5515 3.3958315842659212
7.552 3.3974286779058547
7.5525 3.3995012376629807
7.553 3.40234089402015
7.5535 3.4063331900603186
7.554 3.41195201477474
7.5545 3.4197207883382204
7.555 3.430163798668704
7.5555 3.443666055080411
7.556 3.4600308816249994
7.5565 3.4779432837817774
7.557 3.4947261276486765
7.5575 3.5067323515111157
7.558 3.5105471278438953
7.5585 3.5048042833518567
7.559 3.4915827373247685
7.5595 3.475584870661547
7.56 3.4614380976646553
7.5605 3.4515722259035018
7.561 3.446169992554899
7.5615 3.444218184414395
7.562 3.444464996180611
7.5625 3.445889368937192
7.563 3.4477916882236803
7.5635 3.449748215429536
7.564 3.4515141786158745
7.5645 3.4529529442309466
7.565 3.4540245209072546
7.5655 3.45476191532551
7.566 3.4552685262067255
7.5665 3.4557437952593526
7.567 3.4565507167823926
7.5675 3.458382823769072
7.568 3.4626546709685906
7.5685 3.4722192345684055
7.569 3.492372047788037
7.5695 3.5309509552363947
7.57 3.594344898189246
7.5705 3.67814944411107
7.571 3.7618007327895677
7.5715 3.81865995498496
7.572 3.8318556606333116
7.5725 3.8008791261514654
7.573 3.738668878712013
7.5735 3.664519254741008
7.574 3.5963703049242772
7.5745 3.5446227477795142
7.575 3.5108761472847094
7.5755 3.4914696061565076
7.576 3.4814570266922322
7.5765 3.4768828473346973
7.577 3.475246254140317
7.5775 3.4751559281824127
7.578 3.475872342821611
7.5785 3.4770077645566184
7.579 3.478335012172594
7.5795 3.4797166000966273
7.58 3.4810659904662584
7.5805 3.48232998858009
7.581 3.483501824269145
7.5815 3.4846127269832765
7.582 3.4857165842926987
7.5825 3.4868653580842137
7.583 3.4880969779770483
7.5835 3.489450079349912
7.584 3.490936891066009
7.5845 3.49247854604208
7.585 3.493903645324475
7.5855 3.4950393556535486
7.586 3.4958428892036375
7.5865 3.4963965475408783
7.587 3.4968316151939556
7.5875 3.4972221785655107
7.588 3.4975959069171596
7.5885 3.49795140549318
7.589 3.4982775479875157
7.5895 3.498514392024858
7.59 3.498529161461428
7.5905 3.4981234610519776
7.591 3.4971145299287505
7.5915 3.495430684748901
7.592 3.493185512720676
7.5925 3.490653406330959
7.593 3.4881491956388624
7.5935 3.4859062827230067
7.594 3.4840276976836178
7.5945 3.482483274701088
7.595 3.481180730094434
7.5955 3.4800104477816065
7.596 3.478873880668071
7.5965 3.4776954151869583
7.597 3.476428508317821
7.5975 3.475055556978668
7.598 3.473602918857263
7.5985 3.472143710502581
7.599 3.4708172051237343
7.5995 3.4698732299135306
7.6 3.46972142161533
7.6005 3.470970627456862
7.601 3.474413292749454
7.6015 3.48083101595308
7.602 3.4905508039704722
7.6025 3.502778979354958
7.603 3.5151436347474556
7.6035 3.5240131066797007
7.604 3.526016719473355
7.6045 3.5201105603641887
7.605 3.50839187994434
7.6055 3.4945490493576985
7.606 3.4816466150045935
7.6065 3.4712135640734187
7.607 3.4636148237394417
7.6075 3.4586147894797774
7.608 3.4557379985097905
7.6085 3.454435718264391
7.609 3.454220072385401
7.6095 3.4547004625152864
7.61 3.4556051151987104
7.6105 3.4567546966288267
7.611 3.4580304671190882
7.6115 3.459367200086059
7.612 3.460718213885719
7.6125 3.4620643163973606
7.613 3.4634101340923182
7.6135 3.464777253480217
7.614 3.4662007984397123
7.6145 3.4676979662546197
7.615 3.469225736917072
7.6155 3.4706640096830013
7.616 3.471831721490058
7.6165 3.4725645373236906
7.617 3.472838211354012
7.6175 3.4728146942388856
7.618 3.4727539710182773
7.6185 3.472885898954565
7.619 3.4733275962354098
7.6195 3.4741023344947743
7.62 3.475182180286029
7.6205 3.4765386280530715
7.621 3.4781598141537104
7.6215 3.4800499076734015
7.622 3.4822249633657547
7.6225 3.484721820549887
7.623 3.487602014225229
7.6235 3.4909682304668985
7.624 3.4949461887317392
7.6245 3.4996449883221645
7.625 3.5050662629722877
7.6255 3.5109942893692727
7.626 3.516916411367631
7.6265 3.5221026736980017
7.627 3.525926120477835
7.6275 3.5282414952713
7.628 3.529454730823921
7.6285 3.5302228147748265
7.629 3.531079041576338
7.6295 3.532259899075096
7.63 3.5338043340053202
7.6305 3.535674652806832
7.631 3.537834027632033
7.6315 3.5402675763261575
7.632 3.5429886694637416
7.6325 3.5460261787318883
7.633 3.5494147128678426
7.6335 3.5531678822393564
7.634 3.557258660943215
7.6345 3.561635838783773
7.635 3.5662194549705726
7.6355 3.5708815319990004
7.636 3.575411995255611
7.6365 3.5795533637698815
7.637 3.5831106928698597
7.6375 3.5860616332500657
7.638 3.588564363656121
7.6385 3.5908275074504497
7.639 3.5930065562365465
7.6395 3.595158240063552
7.64 3.597276030535652
7.6405 3.599325892597167
7.641 3.601285448750592
7.6415 3.6031418235986594
7.642 3.6049195698199528
7.6425 3.606672939517204
7.643 3.608505475620693
7.6435 3.610544655375384
7.644 3.612926293071932
7.6445 3.6157242860582715
7.645 3.6188733206967223
7.6455 3.6221369263641217
7.646 3.6252406600132128
7.6465 3.628017027595015
7.647 3.630460071525211
7.6475 3.632597042723858
7.648 3.6343389062856355
7.6485 3.63558779309482
7.649 3.636415394783172
7.6495 3.6371022171299154
7.65 3.6379328491036658
7.6505 3.639023049069702
7.651 3.640305949850304
7.6515 3.6416450107777623
7.652 3.642914862291197
7.6525 3.6440482057681
7.653 3.645072536117376
7.6535 3.646081204351998
7.654 3.647173183589877
7.6545 3.648379723202347
7.655 3.6496788743138433
7.6555 3.651051902543588
7.656 3.652521901830604
7.6565 3.6541372120267974
7.657 3.6559205163993935
7.6575 3.657826492946728
7.658 3.6597746011191825
7.6585 3.6617183568244522
7.659 3.6636878389004517
7.6595 3.665751889390788
7.66 3.6679692319656274
7.6605 3.670351555973764
7.661 3.6728574792134294
7.6615 3.6753916522238947
7.662 3.6778084029578215
7.6625 3.679976372421115
7.663 3.6818305606981143
7.6635 3.6834109172968317
7.664 3.6848234529918296
7.6645 3.6861668370644134
7.665 3.687502431630427
7.6655 3.688856715646451
7.666 3.6902287716911237
7.6665 3.691612969884253
7.667 3.6929939224127777
7.6675 3.694349796281526
7.668 3.6956618765275193
7.6685 3.696919780245115
7.669 3.6981353351905595
7.6695 3.69932325193436
7.67 3.700519402763317
7.6705 3.7018015990355755
7.671 3.7033089128070857
7.6715 3.705209743543608
7.672 3.7076518924881947
7.6725 3.7106909382208437
7.673 3.7142707106248656
7.6735 3.71828500001783
7.674 3.7226598433095566
7.6745 3.7273940686791986
7.675 3.73251205809641
7.6755 3.737909227137192
7.676 3.743131662778601
7.6765 3.7472878586775566
7.677 3.7493078956400323
7.6775 3.7486406115445954
7.678 3.745707024422342
7.6785 3.741444532682457
7.679 3.7365048062165878
7.6795 3.731049455164679
7.68 3.725399301594039
7.6805 3.7203171258440575
7.681 3.716517691420715
7.6815 3.7141176217154266
7.682 3.7127622774894276
7.6825 3.712029878244649
7.683 3.711672396446999
7.6835 3.7115864026611254
7.684 3.7117148762465044
7.6845 3.7120041414783413
7.685 3.712390199186756
7.6855 3.7128156696054413
7.686 3.7132371106716855
7.6865 3.713641752686452
7.687 3.714050047815756
7.6875 3.7145179326678663
7.688 3.715116618489618
7.6885 3.7159131315402556
7.689 3.7169543252917743
7.6895 3.7182780363900045
7.69 3.719969150875639
7.6905 3.7221914430266514
7.691 3.7251947097800704
7.6915 3.7292006686558254
7.692 3.7342737533357395
7.6925 3.740255357422096
7.693 3.7468238652463617
7.6935 3.7536318978316876
7.694 3.760352030743374
7.6945 3.76663509964519
7.695 3.772010896057508
7.6955 3.7759335076183485
7.696 3.7779518688471887
7.6965 3.7778661291989186
7.697 3.775766356599669
7.6975 3.7719356460462032
7.698 3.7668970684309917
7.6985 3.7613507995248066
7.699 3.7560382373051615
7.6995 3.751531071103577
7.7 3.7481001397394804
7.7005 3.7457680773353816
7.701 3.7443770037979975
7.7015 3.743694932983
7.702 3.7434951973107014
7.7025 3.743640376791366
7.703 3.7440818256676627
7.7035 3.744828665200557
7.704 3.745892348013615
7.7045 3.747247563006506
7.705 3.74884860213674
7.7055 3.7506441735921916
7.706 3.752597580889776
7.7065 3.754705984842187
7.707 3.7569796114454794
7.7075 3.7594539224488104
7.708 3.7621742425905778
7.7085 3.765220615833747
7.709 3.768743473420275
7.7095 3.7730159782992283
7.71 3.7784839210077594
7.7105 3.7857615495055663
7.711 3.795490707125558
7.7115 3.8078296127812026
7.712 3.821600039478608
7.7125 3.833736260379342
7.713 3.8403636541021084
7.7135 3.83932663121396
7.714 3.8317905262591188
7.7145 3.821360224686935
7.715 3.8117467751432175
7.7155 3.8049727894874357
7.716 3.8012250395977043
7.7165 3.799721954428441
7.717 3.799572726522837
7.7175 3.8001558482917916
7.718 3.801105450838363
7.7185 3.8022433249862884
7.719 3.803482185130888
7.7195 3.8048003403371995
7.72 3.80623367610782
7.7205 3.807882266455894
7.721 3.809956915934678
7.7215 3.812777605730065
7.722 3.816744505978435
7.7225 3.822171087550829
7.723 3.8290653045229783
7.7235 3.8368402449034855
7.724 3.8441626471068533
7.7245 3.849299829249662
7.725 3.8510281759253546
7.7255 3.84941214341558
7.726 3.8456830619252704
7.7265 3.841396444845585
7.727 3.83775501592891
7.7275 3.835389802460605
7.728 3.8344616872720048
7.7285 3.834817796682656
7.729 3.83617999141327
7.7295 3.838261884842626
7.73 3.8408098620124127
7.7305 3.84360148462338
7.731 3.8464398471612062
7.7315 3.8491688690822583
7.732 3.8516869413470713
7.7325 3.853946925298044
7.733 3.855933749302806
7.7335 3.857703027019423
7.734 3.8593809911185053
7.7345 3.8611130022204696
7.735 3.8629819173933795
7.7355 3.8649527285770064
7.736 3.8669460548481807
7.7365 3.8688624772127094
7.737 3.870606013483541
7.7375 3.872117168055941
7.738 3.873460587935832
7.7385 3.8748390393967815
7.739 3.8764701299281343
7.7395 3.8783755169123415
7.74 3.8802550974283845
7.7405 3.88165786807608
7.741 3.882380293585375
7.7415 3.8826300222007655
7.742 3.882761250081237
7.7425 3.88291656603129
7.743 3.8829426365665656
7.7435 3.8826188853532857
7.744 3.8819207940810996
7.7445 3.8810735893698043
7.745 3.880370884804173
7.7455 3.8799977253674998
7.746 3.879984415266523
7.7465 3.880269263135914
7.747 3.8807798057582685
7.7475 3.88147317363354
7.748 3.882344825700886
7.7485 3.8833870139569653
7.749 3.8845776997429757
7.7495 3.885850919249175
7.75 3.8871658529172395
7.7505 3.888602580007352
7.751 3.8904181396872444
7.7515 3.893004988177121
7.752 3.896719751883883
7.7525 3.9015638165885127
7.753 3.9069152819581268
7.7535 3.9116503830515184
7.754 3.9147316987712903
7.7545 3.915668809841665
7.755 3.914522238654331
7.7555 3.9117009892191072
7.756 3.9079103850608456
7.7565 3.9040087657140843
7.757 3.9007325804401463
7.7575 3.898472266055724
7.758 3.8972740259047276
7.7585 3.896978702223012
7.759 3.8973784471817163
7.7595 3.8982891759008487
7.76 3.8995735813913255
7.7605 3.901120050636716
7.761 3.902846450755356
7.7615 3.9046886566378207
7.762 3.906595569464451
7.7625 3.9085199465620635
7.763 3.9104041229553372
7.7635 3.9121799691553365
7.764 3.91374964575236
7.7645 3.9149685175901636
7.765 3.915649406368849
7.7655 3.915625692440119
7.766 3.9148369278775297
7.7665 3.913354351281728
7.767 3.911353980727209
7.7675 3.9090433608278596
7.768 3.906613902910217
7.7685 3.9042030562192727
7.769 3.901902104518965
7.7695 3.8997697048812503
7.77 3.897847103522758
7.7705 3.8961726588253844
7.771 3.894781014026413
7.7715 3.8937008452587376
7.772 3.8929412972109523
7.7725 3.8924998051083053
7.773 3.8923409090162346
7.7735 3.8923848803743093
7.774 3.8924864878289993
7.7745 3.892456774097517
7.775 3.8921473420477986
7.7755 3.8915084753476554
7.776 3.89058591403544
7.7765 3.88945573036776
7.777 3.8881606328534906
7.7775 3.886697212783589
7.778 3.8850344914410178
7.7785 3.883136281784007
7.779 3.8809767569642775
7.7795 3.8785545382204125
7.78 3.875892690430848
7.7805 3.8730545827162457
7.781 3.8701380985956098
7.7815 3.8672798950623593
7.782 3.864677776263016
7.7825 3.8626387987662865
7.783 3.861681279221794
7.7835 3.8626717804114827
7.784 3.8670311930719405
7.7845 3.876864283755695
7.785 3.8948237098795166
7.7855 3.923377395670248
7.786 3.9636248674530075
7.7865 4.014272751504122
7.787 4.071514753980037
7.7875 4.129237041160443
7.788 4.178910533429582
7.7885 4.2096124032457665
7.789 4.210360579246111
7.7895 4.175961131223938
7.79 4.112510765982559
7.7905 4.03576718457209
7.791 3.9627752713800257
7.7915 3.9042560697177615
7.792 3.8628773936824805
7.7925 3.8361268795507995
7.793 3.81985390932872
7.7935 3.810270788947869
7.794 3.804601018014556
7.7945 3.8010689017369783
7.795 3.798640409877918
7.7955 3.796753469218763
7.796 3.7951124571863977
7.7965 3.793560343302871
7.797 3.7920203111273887
7.7975 3.7904695751746393
7.798 3.788940797471118
7.7985 3.7875310485686446
7.799 3.7864015245451634
7.7995 3.785785087073511
7.8 3.7859467408272574
7.8005 3.787201139169608
7.801 3.790032587156767
7.8015 3.795489645911279
7.802 3.8057463434699335
7.8025 3.824220446900834
7.803 3.853999792435025
7.8035 3.8943611290210436
7.804 3.9382709793823425
7.8045 3.974890717463638
7.805 3.9961130240992775
7.8055 4.001214837518083
7.806 3.9958375663027885
7.8065 3.9882585606568144
7.807 3.9858904674155573
7.8075 3.994103959223179
7.808 4.0166021824386275
7.8085 4.056065188961697
7.809 4.114391372150849
7.8095 4.1919621645095395
7.81 4.286434754835919
7.8105 4.390903505975957
7.811 4.4928603740141915
7.8115 4.575527064397549
7.812 4.621695541636309
7.8125 4.6177590499596315
7.813 4.555062625686616
7.8135 4.432928795142431
7.814 4.265360680920524
7.8145 4.08522116708025
7.815 3.931488263825174
7.8155 3.8249134076484124
7.816 3.760968457178719
7.8165 3.7246024879487285
7.817 3.703019228221314
7.8175 3.6887138004771485
7.818 3.6778910951864576
7.8185 3.668770492620207
7.819 3.66058843839643
7.8195 3.6530698338426566
7.82 3.646147559358355
7.8205 3.6397953967355194
7.821 3.6339393488873375
7.8215 3.628478152895487
7.822 3.6233123208093803
7.8225 3.6183931504472335
7.823 3.6137314124047544
7.8235 3.609402593609084
7.824 3.6055508840553587
7.8245 3.602419615455296
7.825 3.600391474724817
7.8255 3.6000508083611757
7.826 3.6022497706086574
7.8265 3.608061867219555
7.827 3.618355744843977
7.8275 3.63276269411823
7.828 3.648363694196953
7.8285 3.659545275270708
7.829 3.6605610344697785
7.8295 3.6495352063177604
7.83 3.6301400108459374
7.8305 3.608652054707128
7.831 3.589671404402403
7.8315 3.5746752891650866
7.832 3.5631690714665316
7.8325 3.554161389450191
7.833 3.5468455106628705
7.8335 3.540703614042072
7.834 3.535444473940415
7.8345 3.5309340604607327
7.835 3.5271341896058965
7.8355 3.5240976099285843
7.836 3.521958310816591
7.8365 3.5209008945419127
7.837 3.5210518043068246
7.8375 3.5221875782121783
7.838 3.5234220016659465
7.8385 3.5232620110122435
7.839 3.5203319970849583
7.8395 3.514273281527351
7.84 3.5059920122238077
7.8405 3.4969242424290394
7.841 3.4881553456985577
7.8415 3.4801395597405422
7.842 3.4729182704651533
7.8425 3.466362292595904
7.843 3.4603065323524698
7.8435 3.4546077169180345
7.844 3.44915550534832
7.8445 3.443890866581616
7.845 3.438798402369705
7.8455 3.433901177213415
7.846 3.4292467993327795
7.8465 3.4249035902845657
7.847 3.4209678014958724
7.8475 3.4175633789841102
7.848 3.41482147911952
7.8485 3.4128425472736295
7.849 3.4116500048374823
7.8495 3.411173136884803
7.85 3.4112134351243872
7.8505 3.4114110415702124
7.851 3.4112498406576597
7.8515 3.4102380384722357
7.852 3.4081535967858185
7.8525 3.4051122336188255
7.853 3.4013546165267714
7.8535 3.397029794239253
7.854 3.392109203945984
7.8545 3.3865435316459935
7.855 3.380493546550576
7.8555 3.3743501444297204
7.856 3.368470395024258
7.8565 3.3629569159053796
7.857 3.357667159614569
7.8575 3.3523462363847427
7.858 3.346806049334389
7.8585 3.34102698473495
7.859 3.335172223882773
7.8595 3.3294537675076077
7.86 3.324007440889905
7.8605 3.3188533448254107
7.861 3.313974140139309
7.8615 3.309366687159618
7.862 3.305051771510649
7.8625 3.301038676657602
7.863 3.2973177930842565
7.8635 3.2938731793017064
7.864 3.290697605352803
7.8645 3.287785772258089
7.865 3.285168100690659
7.8655 3.282892786417798
7.866 3.2810492069535426
7.8665 3.2797377218250565
7.867 3.2790297989576223
7.8675 3.2788861530117375
7.868 3.2791048096385085
7.8685 3.2793110359699105
7.869 3.279031410458848
7.8695 3.2777597612853873
7.87 3.2749913720867267
7.8705 3.2704367101655665
7.871 3.2643135774931364
7.8715 3.257380515279002
7.872 3.250525871444661
7.8725 3.244316296658048
7.873 3.2389087958894196
7.8735 3.234224226315818
7.874 3.230115253616721
7.8745 3.2264652496952086
7.875 3.223194882647104
7.8755 3.220252667161845
7.876 3.2176268343497894
7.8765 3.215322664469533
7.877 3.213368945834284
7.8775 3.2118032909573904
7.878 3.2106464190741404
7.8785 3.209886306880027
7.879 3.209423916520614
7.8795 3.2090069350961814
7.88 3.2082144176508782
7.8805 3.2065725618022816
7.881 3.203815625294351
7.8815 3.200083134218665
7.882 3.1958182966203976
7.8825 3.1914891869785533
7.883 3.187407056425461
7.8835 3.1837153114844527
7.884 3.1804332212688857
7.8845 3.1775075773844863
7.885 3.1748452710434742
7.8855 3.1723550962112315
7.886 3.169971797120817
7.8865 3.1676694498122915
7.887 3.165462583670455
7.8875 3.1634054230029998
7.888 3.1615869820840716
7.8885 3.160134972469522
7.889 3.1592200643246047
7.8895 3.1590360353241413
7.89 3.159736830121406
7.8905 3.1612930926199097
7.891 3.163368303313935
7.8915 3.165296115496381
7.892 3.1662143230724142
7.8925 3.165407853107239
7.893 3.1627672800375715
7.8935 3.1588727963868584
7.894 3.1545288948449572
7.8945 3.150211388171816
7.895 3.145982413499067
7.8955 3.141761214781293
7.896 3.137548279816092
7.8965 3.133475490794514
7.897 3.1297060404970276
7.8975 3.1263183290787024
7.898 3.123290817673513
7.8985 3.120539775624086
7.899 3.117991304369375
7.8995 3.115606886326119
7.9 3.1133740157209226
7.9005 3.1112773361058492
7.901 3.1093057804974835
7.9015 3.107445768623035
7.902 3.1057042242339437
7.9025 3.1040900263557623
7.903 3.1025974763143376
7.9035 3.101216581200032
7.904 3.0999058277270928
7.9045 3.098504630834465
7.905 3.0967266954168187
7.9055 3.0942855292007527
7.906 3.091117083668796
7.9065 3.087440054232851
7.907 3.0836185390579987
7.9075 3.0799598357365925
7.908 3.0766377921736554
7.9085 3.0737033308451247
7.909 3.0711346976687937
7.9095 3.0688583757786168
7.91 3.066775162950843
7.9105 3.0647995341928906
7.911 3.062863233372357
7.9115 3.060932287336171
7.912 3.0589951843167276
7.9125 3.0570494306674467
7.913 3.0550941116617993
7.9135 3.0531270115488427
7.914 3.0511621896585845
7.9145 3.0491951762450116
7.915 3.047213332747151
7.9155 3.0452054472290913
7.916 3.043200853615054
7.9165 3.041264609099348
7.917 3.0394293560521453
7.9175 3.037607103173685
7.918 3.0355700799556677
7.9185 3.0330430730168407
7.919 3.0298360076442235
7.9195 3.0259168975058826
7.92 3.021398156264314
7.9205 3.0164672152052168
7.921 3.011318776592158
7.9215 3.00609340880903
7.922 3.00086730074909
7.9225 2.995680476577074
7.923 2.990584567059332
7.9235 2.9856237657913427
7.924 2.9808250106746277
7.9245 2.976186516534379
7.925 2.971702304787473
7.9255 2.9673652190936126
7.926 2.963179038033023
7.9265 2.9591560185187893
7.927 2.955312309283742
7.9275 2.9516805456170454
7.928 2.948316559341543
7.9285 2.9452916490289427
7.929 2.9427076340764815
7.9295 2.9407033239134153
7.93 2.93944314141602
7.9305 2.9391107786303214
7.931 2.939843083651012
7.9315 2.941615461631126
7.932 2.9440917173026895
7.9325 2.946535478996844
7.933 2.947889370572571
7.9335 2.9470859959288473
7.934 2.9435589297216866
7.9345 2.937601037514354
7.935 2.9302939955889267
7.9355 2.9229838534935704
7.936 2.916663395695344
7.9365 2.911701791980428
7.937 2.9079782306924864
7.9375 2.9051783451085234
7.938 2.902991004708876
7.9385 2.901189852437983
7.939 2.89963373249764
7.9395 2.8982456222637394
7.94 2.8970092473700513
7.9405 2.8959472224119116
7.941 2.895128915143192
7.9415 2.8946778228604826
7.942 2.894787925207077
7.9425 2.8957218707777264
7.943 2.897774241575564
7.9435 2.901151577326103
7.944 2.9057321671745493
7.9445 2.9108088556451692
7.945 2.9150602008867113
7.9455 2.91709178269378
7.946 2.916316548514419
7.9465 2.9133311036879492
7.947 2.909391992844257
7.9475 2.905662058493001
7.948 2.9028171663688793
7.9485 2.901063848802102
7.949 2.9003020622863227
7.9495 2.9003250877813747
7.95 2.900916665637401
7.9505 2.9019094862937083
7.951 2.9031875189737617
7.9515 2.904671910612916
7.952 2.906328262354129
7.9525 2.908140691753105
7.953 2.910118608738512
7.9535 2.912276756195566
7.954 2.914637251868302
7.9545 2.9172154485134447
7.955 2.920028233833958
7.9555 2.923091081677293
7.956 2.9264346358791977
7.9565 2.930065714837851
7.957 2.9339525942448086
7.9575 2.9380260425035933
7.958 2.942194789352496
7.9585 2.9463650256139866
7.959 2.950451903782329
7.9595 2.954382570799324
7.96 2.9581674572664953
7.9605 2.9620167607574546
7.961 2.966533040986758
7.9615 2.9729869941347937
7.962 2.9836303758994243
7.9625 3.001671918097103
7.963 3.0299744490637073
7.9635 3.06792604890889
7.964 3.108583805805851
7.9645 3.1399889196043445
7.965 3.1515239785392923
7.9655 3.1403687021434186
7.966 3.112948088160386
7.9665 3.0806659320331233
7.967 3.0531565863228805
7.9675 3.0343129145171313
7.968 3.023334077967511
7.9685 3.017681671927952
7.969 3.015047146109164
7.9695 3.0138752565176654
7.97 3.0133310024601814
7.9705 3.013156880739465
7.971 3.0134470301969563
7.9715 3.0143983988056844
7.972 3.01610249689151
7.9725 3.01850384069225
7.973 3.0214287196140566
7.9735 3.0246051476768026
7.974 3.0277004161340715
7.9745 3.0303955159065046
7.975 3.0325119450088502
7.9755 3.034069762817574
7.976 3.035252914282725
7.9765 3.0363259104666414
7.977 3.0375785350381443
7.9775 3.0393208881678193
7.978 3.041933536357985
7.9785 3.045861777438719
7.979 3.0515528878994305
7.9795 3.0594066677557956
7.98 3.069916645279256
7.9805 3.084157318986903
7.981 3.104547599735608
7.9815 3.135611963096351
7.982 3.1845684743368894
7.9825 3.261226801490454
7.983 3.3759875494000324
7.9835 3.5337902276003907
7.984 3.725817299084812
7.9845 3.9263096437077065
7.985 4.103771241093356
7.9855 4.235865538536337
7.986 4.314683502356419
7.9865 4.341502194245433
7.987 4.320286966882919
7.9875 4.254118528644173
7.988 4.145807241439798
7.9885 3.9992415871914817
7.989 3.8238077913733095
7.9895 3.6367244210927945
7.99 3.4612948263110566
7.9905 3.317893217319603
7.991 3.215058655619866
7.9915 3.149083734283349
7.992 3.1100986055371793
7.9925 3.0882647442531317
7.993 3.076387345240847
7.9935 3.0698807821772904
7.994 3.0660004034450763
7.9945 3.0631507320215574
7.995 3.060544877297178
7.9955 3.057965662941256
7.996 3.055484916769619
7.9965 3.0532203257686072
7.997 3.0512071210282654
7.9975 3.049387199206575
7.998 3.047678112789085
7.9985 3.046030917723267
7.999 3.044452819534544
7.9995 3.0429986948186327
8.0 3.04176322560273
8.0005 3.0408252179141604
8.001 3.0402571012171036
8.0015 3.040132964253563
8.002 3.0405761352503697
8.0025 3.0418240122227287
8.003 3.044289644653273
8.0035 3.048665297053234
8.004 3.0560525507661547
8.0045 3.068163548364116
8.005 3.087717220684339
8.0055 3.1193286166466327
8.006 3.1714865505147776
8.0065 3.2595927985915045
8.007 3.40819313579163
8.0075 3.644940585476797
8.008 3.973718443173241
8.0085 4.3395482373076915
8.009 4.651374731249029
8.0095 4.860857225776299
8.01 4.979503549339236
8.0105 5.03582133851381
8.011 5.049503265877225
8.0115 5.028895103773697
8.012 4.975174442032043
8.0125 4.886230093217116
8.013 4.76229737625357
8.0135 4.612161236291159
8.014 4.455272746064595
8.0145 4.31562729676135
8.015 4.212487652064694
8.0155 4.157163943834029
8.016 4.154937382518372
8.0165 4.206143343911891
8.017 4.300272833852234
8.0175 4.408943915173599
8.018 4.490601716153258
8.0185 4.508915133643943
8.019 4.450611781421132
8.0195 4.322733280611533
8.02 4.139277683085784
8.0205 3.9157733372928254
8.021 3.6781072179744188
8.0215 3.464723315658408
8.022 3.3074533642156867
8.0225 3.211788360647458
8.023 3.162294503892883
8.0235 3.139972189836116
8.024 3.1314932532938657
8.0245 3.129613713882022
8.025 3.1308839938148205
8.0255 3.1337884880144857
8.026 3.1377246380765405
8.0265 3.1425089708054967
8.027 3.148076560990254
8.0275 3.1542165128208426
8.028 3.160368475060781
8.0285 3.1658358151468997
8.029 3.1703583508781206
8.0295 3.174563142484403
8.03 3.1796976086544317
8.0305 3.186897241036106
8.031 3.1967060869699866
8.0315 3.2090892636281607
8.032 3.2236406008731917
8.0325 3.2397838717655523
8.033 3.25704233239066
8.0335 3.2754742878161016
8.034 3.2962183400110847
8.0345 3.3219337302224003
8.035 3.3574531867829984
8.0355 3.4109600617079296
8.036 3.495703308025619
8.0365 3.631795832389648
8.037 3.844050591450075
8.0375 4.147363998446864
8.038 4.515335577132785
8.0385 4.868963408647168
8.039 5.13256640388603
8.0395 5.291863867467607
8.04 5.376819644723541
8.0405 5.4202455819275555
8.041 5.442968352605761
8.0415 5.455751581683946
8.042 5.463754362768781
8.0425 5.469403513177327
8.043 5.473861028995665
8.0435 5.477697219880931
8.044 5.481271086843834
8.0445 5.48498587007722
8.045 5.489501822715041
8.0455 5.495865303259058
8.046 5.505217423475151
8.0465 5.518186456022547
8.047 5.5344738374529046
8.0475 5.553066408390296
8.048 5.572743345280521
8.0485 5.592199606067031
8.049 5.609733838422728
8.0495 5.622871109963405
8.05 5.628978302267989
8.0505 5.626777226177642
8.051 5.6176063304777495
8.0515 5.604884876426481
8.052 5.592351027779094
8.0525 5.582418541136858
8.053 5.575820408206593
8.0535 5.572161983620835
8.054 5.5706590253371955
8.0545 5.5705837630962955
8.055 5.5714105154708
8.0555 5.572803465526838
8.056 5.574547918658561
8.0565 5.576528712111629
8.057 5.5787084214893445
8.0575 5.581103129336008
8.058 5.583722499251716
8.0585 5.586524904412822
8.059 5.589422576233374
8.0595 5.592298101547933
8.06 5.5950358560669775
8.0605 5.597539903924209
8.061 5.599760656027271
8.0615 5.601754371641854
8.062 5.603661372732856
8.0625 5.605689454003326
8.063 5.608063097099454
8.0635 5.610900978682861
8.064 5.614176599471745
8.0645 5.617617070354698
8.065 5.620730571339823
8.0655 5.622930461134289
8.066 5.623774195566228
8.0665 5.623170070975704
8.067 5.621366948440339
8.0675 5.618788799973886
8.068 5.615827274078602
8.0685 5.612746843926479
8.069 5.60973281693536
8.0695 5.60699444110477
8.07 5.604711619570172
8.0705 5.603011866862375
8.071 5.601927572182121
8.0715 5.6014342349357635
8.072 5.601495092234253
8.0725 5.602110576038288
8.073 5.603303991242167
8.0735 5.605101343931515
8.074 5.607449116600082
8.0745 5.610105286512565
8.075 5.612599687501345
8.0755 5.614356343309665
8.076 5.614830032040563
8.0765 5.613642225046891
8.077 5.6104845972350885
8.0775 5.604934306933175
8.078 5.596299760110356
8.0785 5.583308906270097
8.079 5.5636718484391166
8.0795 5.533421505068861
8.08 5.4860932031639935
8.0805 5.411876617979638
8.081 5.297503285241377
8.0815 5.129372186497206
8.082 4.9018319042999865
8.0825 4.629061240768633
8.083 4.347121967831439
8.0835 4.097742785520933
8.084 3.9056340561836445
8.0845 3.771490284528995
8.085 3.6816433315019195
8.0855 3.620575788159184
8.086 3.577458575566065
8.0865 3.5466093653976527
8.087 3.5249153462567806
8.0875 3.5099623316920914
8.088 3.4996563858231626
8.0885 3.4925740211405083
8.089 3.4879308762629924
8.0895 3.485375031272633
8.09 3.4846680709357516
8.0905 3.485591987399089
8.091 3.488038651710885
8.0915 3.492214058909128
8.092 3.498775069998513
8.0925 3.5090088643089326
8.093 3.525270984252196
8.0935 3.551886701559476
8.094 3.596806341612065
8.0945 3.6747747555077384
8.095 3.811012855572712
8.0955 4.040913184937717
8.096 4.3884606822658485
8.0965 4.81396791201026
8.097 5.201080866582594
8.0975 5.457066696799035
8.098 5.585606117886839
8.0985 5.63719120565657
8.099 5.653774215749187
8.0995 5.657600450711885
8.1 5.657822599557076
8.1005 5.657451792882026
8.101 5.657249317719979
8.1015 5.657337298306783
8.102 5.65768348214696
8.1025 5.6582522167520795
8.103 5.6590239147478725
8.1035 5.660016451996451
8.104 5.661307674763536
8.1045 5.663087219459995
8.105 5.66569255966322
8.1055 5.6695934971664785
8.106 5.6752030132677165
8.1065 5.6825381049867465
8.107 5.69093557576002
8.1075 5.699058479358878
8.108 5.705385167343295
8.1085 5.708979841543456
8.109 5.709976516443807
8.1095 5.70939098304028
8.11 5.708455277855786
8.1105 5.70807105102172
8.111 5.708601660084482
8.1115 5.709996608474806
8.112 5.712061169872052
8.1125 5.714614238187619
8.113 5.7175346603562565
8.1135 5.720766370294657
8.114 5.724294976875414
8.1145 5.728152553075055
8.115 5.73242303379389
8.1155 5.737224547746952
8.116 5.742690279987589
8.1165 5.74891123495713
8.117 5.755828012542932
8.1175 5.76315712841783
8.118 5.770373458926353
8.1185 5.7768021018870686
8.119 5.781821721704927
8.1195 5.785147047379962
8.12 5.787033827026879
8.1205 5.788136294069029
8.121 5.789091495584038
8.1215 5.790266213746704
8.122 5.791775488465761
8.1225 5.793635552252998
8.123 5.795855900207003
8.1235 5.798457132000505
8.124 5.801438623112804
8.1245 5.804771814644869
8.125 5.808407608075311
8.1255 5.81228307598306
8.126 5.816316996444239
8.1265 5.820424817985679
8.127 5.824546097397767
8.1275 5.828684919110654
8.128 5.832889139764707
8.1285 5.8372085491297865
8.129 5.841679589574221
8.1295 5.846315644754347
8.13 5.851092128859265
8.1305 5.85598306901795
8.131 5.860950423453537
8.1315 5.865952073953166
8.132 5.87094627961842
8.1325 5.875907382490907
8.133 5.880829722992401
8.1335 5.885744495915392
8.134 5.890727782907256
8.1345 5.895904618511914
8.135 5.901441577521937
8.1355 5.907512749964881
8.136 5.914226825771665
8.1365 5.921509313975661
8.137 5.929037261454808
[truncated: 1,211,668 more chars]
