# Supplementary material for: Distinct solvation patterns of OH− versus H3O+ charge defects at electrified gold/water interfaces govern their properties
Source: Nat Commun. 2025 Sep 19;16:8325. doi: 10.1038/s41467-025-63832-1 (PMC12449469; doi:10.1038/s41467-025-63832-1)
Supplement: Supplementary file 4 — Source Data [file 41467_2025_63832_MOESM4_ESM.zip › data/si/fig3/lower/h3o_pos_7.dat]

0.0 6.348424353998081
0.0005 6.348289840144406
0.001 6.348172537352455
0.0015 6.347969638577733
0.002 6.347654368218682
0.0025 6.347265345348409
0.003 6.346910727750752
0.0035 6.34677448122993
0.004 6.347111837827062
0.0045 6.348213447440933
0.005 6.350294477836099
0.0055 6.35327876768645
0.006 6.35661002541942
0.0065 6.359274938788773
0.007 6.360247700441705
0.0075 6.359138209858881
0.008 6.35643508322639
0.0085 6.353126180107432
0.009 6.350053194519941
0.0095 6.347596115926527
0.01 6.3457351203956565
0.0105 6.34426278380483
0.011 6.3429431357474355
0.0115 6.341587752628045
0.012 6.340096298669981
0.0125 6.3384516380510965
0.013 6.336683054180376
0.0135 6.33486194637323
0.014 6.333052791058695
0.0145 6.33130141272878
0.015 6.329628778837361
0.0155 6.32803230149712
0.016 6.326512069924751
0.0165 6.325088141989776
0.017 6.323803970564
0.0175 6.322698559944688
0.018 6.32177799871094
0.0185 6.321001386254108
0.019 6.320284635004566
0.0195 6.319546390293833
0.02 6.3186919072229175
0.0205 6.317655444296231
0.021 6.316413224454688
0.0215 6.314994393431371
0.022 6.313483990758862
0.0225 6.312024445682053
0.023 6.310762256658703
0.0235 6.309732301260463
0.024 6.308600876595718
0.0245 6.306303012485679
0.025 6.301004541677904
0.0255 6.291261974083622
0.026 6.278260214326452
0.0265 6.266485957831011
0.027 6.260695855932998
0.0275 6.262037878483031
0.028 6.267705052582779
0.0285 6.2738602039798606
0.029 6.27815961980713
0.0295 6.280114415295823
0.03 6.280185750892183
0.0305 6.279019856467106
0.031 6.27712799989843
0.0315 6.2748629609472735
0.032 6.2724199117115775
0.0325 6.269699156983603
0.033 6.266003050390062
0.0335 6.2595115578842195
0.034 6.2469021022682005
0.0345 6.224420469499903
0.035 6.191864041577975
0.0355 6.156920710636835
0.036 6.132993263266276
0.0365 6.129739889638272
0.037 6.146139609220094
0.0375 6.172448561481249
0.038 6.197962545025777
0.0385 6.21686387797024
0.039 6.2285322228934925
0.0395 6.234874724542343
0.04 6.238035846618993
0.0405 6.23952751682464
0.041 6.240265344605398
0.0415 6.240770583506525
0.042 6.2413954695107146
0.0425 6.2423402505509324
0.043 6.243512916357244
0.0435 6.244095675200863
0.044 6.242047163189977
0.0445 6.23441398094396
0.045 6.2198525022188464
0.0455 6.202141389124091
0.046 6.189601732356551
0.0465 6.188507609171313
0.047 6.197639735418638
0.0475 6.210375702117362
0.048 6.220906733161052
0.0485 6.227307398687471
0.049 6.230357019178727
0.0495 6.231438574582607
0.05 6.231555148057464
0.0505 6.23126050184509
0.051 6.230843116712589
0.0515 6.230489040558905
0.052 6.230392852296769
0.0525 6.23079799433662
0.053 6.2319966772463
0.0535 6.234218622210675
0.054 6.23733804350537
0.0545 6.24052873320982
0.055 6.241509048862608
0.0555 6.234076101072348
0.056 6.203145681718683
0.0565 6.124319884284383
0.057 5.980767883089816
0.0575 5.787630643042658
0.058 5.585732206359526
0.0585 5.40793437918209
0.059 5.263505700510831
0.0595 5.146483806859382
0.06 5.047410687568678
0.0605 4.960071414818999
0.061 4.882826180227819
0.0615 4.81668841470604
0.062 4.76110765797583
0.0625 4.707677086317815
0.063 4.631557485842008
0.0635 4.48975253271131
0.064 4.2637092056650845
0.0645 4.01958349081525
0.065 3.83960960215395
0.0655 3.7374290096417715
0.066 3.6911529681199804
0.0665 3.6829885508053257
0.067 3.7072990822672685
0.0675 3.768068110705596
0.068 3.873725606392182
0.0685 4.024397377568621
0.069 4.195545134091543
0.0695 4.344719086755252
0.07 4.445835447644597
0.0705 4.502376253599437
0.071 4.530180391082783
0.0715 4.542660408659736
0.072 4.547775877457053
0.0725 4.549620543624164
0.073 4.550157730625382
0.0735 4.5503069364132545
0.074 4.550528955667654
0.0745 4.551105038864097
0.075 4.55233641990043
0.0755 4.554704735343235
0.076 4.559056881282852
0.0765 4.566922956383693
0.077 4.5810262606866266
0.0775 4.606135533086245
0.078 4.650682526723027
0.0785 4.730029836493746
0.079 4.8712170790670575
0.0795 5.111182356755381
0.08 5.460766756860717
0.0805 5.842838972684997
0.081 6.135733728686518
0.0815 6.297802579938536
0.082 6.364862343532512
0.0825 6.381118535617392
0.083 6.374334541494059
0.0835 6.358976721219771
0.084 6.342230481892996
0.0845 6.327217093909556
0.085 6.3147626601953535
0.0855 6.304603914872442
0.086 6.296140233984857
0.0865 6.288914134800229
0.087 6.282742860718055
0.0875 6.277621615185338
0.088 6.273503692963554
0.0885 6.270219340498119
0.089 6.267563480832112
0.0895 6.265412837424836
0.09 6.263730014736468
0.0905 6.262480805717687
0.091 6.261599613849641
0.0915 6.261029387011731
0.092 6.26074902393423
0.0925 6.26075880352075
0.093 6.261078207676653
0.0935 6.261741864188937
0.094 6.262772345116782
0.0945 6.264188881317636
0.095 6.265940346137872
0.0955 6.267784014343394
0.096 6.268713618856469
0.0965 6.264894703841587
0.097 6.2421457968619825
0.0975 6.15344803917992
0.098 5.892252206590247
0.0985 5.424848517971628
0.099 5.007522113736944
0.0995 4.796999015834415
0.1 4.71477561057394
0.1005 4.684209048498896
0.101 4.672768263208936
0.1015 4.668775667370746
0.102 4.668132980764919
0.1025 4.669509744001107
0.103 4.672850588819903
0.1035 4.679194740322973
0.104 4.691343734283483
0.1045 4.715524380367824
0.105 4.763957150551961
0.1055 4.856008393485095
0.106 5.010597998590643
0.1065 5.224972098533919
0.107 5.462211328569082
0.1075 5.675611985924493
0.108 5.842028400985586
0.1085 5.963916846466694
0.109 6.053447730955599
0.1095 6.122183187671294
0.11 6.177447242565582
0.1105 6.222319148261531
0.111 6.25700164278055
0.1115 6.28129063047071
0.112 6.296463488292001
0.1125 6.305185263514043
0.113 6.310251415987591
0.1135 6.313667156456181
0.114 6.316524399807185
0.1145 6.3192937251671895
0.115 6.322141384217475
0.1155 6.3251027035033
0.116 6.328198738231131
0.1165 6.33147910722817
0.117 6.335020776538355
0.1175 6.338939776044817
0.118 6.34334508528278
0.1185 6.34818059923123
0.119 6.3529223216821995
0.1195 6.356113853754969
0.12 6.355153699569564
0.1205 6.347300920575193
0.121 6.3327034384096335
0.1215 6.317597907190129
0.122 6.312525005300254
0.1225 6.324920495113209
0.123 6.352893510490744
0.1235 6.386528991150972
0.124 6.415115137498561
0.1245 6.433131067965083
0.125 6.4406944186954584
0.1255 6.440483187644548
0.126 6.435227765074814
0.1265 6.427111261373072
0.127 6.418024832601058
0.1275 6.409551084143351
0.128 6.402732843513436
0.1285 6.397910708038844
0.129 6.394933706585976
0.1295 6.393443942067454
0.13 6.393048521063192
0.1305 6.393449312068918
0.131 6.3944605804106045
0.1315 6.395983059442677
0.132 6.3979474985395735
0.1325 6.400306957937645
0.133 6.403007647408198
0.1335 6.40599839168813
0.134 6.409248189117579
0.1345 6.412775685357059
0.135 6.416700226596549
0.1355 6.4213105239031
0.136 6.427137138947564
0.1365 6.434902630690295
0.137 6.4451635033209245
0.1375 6.457599733696877
0.138 6.470414385212059
0.1385 6.480642377130509
0.139 6.485502779254497
0.1395 6.4837564645604635
0.14 6.476334611471851
0.1405 6.466126391995171
0.141 6.4565794534535685
0.1415 6.449859091315356
0.142 6.446218703093138
0.1425 6.444833210843638
0.143 6.444768294194209
0.1435 6.445365467196921
0.144 6.44626957311539
0.1445 6.447321832368368
0.145 6.448467399964028
0.1455 6.449715684271472
0.146 6.451114042937534
0.1465 6.452745378808532
0.147 6.454765802718101
0.1475 6.457482711321032
0.148 6.461514045090374
0.1485 6.468056357051462
0.149 6.479178870982662
0.1495 6.497428597916552
0.15 6.523730484691961
0.1505 6.55379227582207
0.151 6.577057887972027
0.1515 6.582310275137691
0.152 6.566926146804348
0.1525 6.539973488776265
0.153 6.514782235961168
0.1535 6.49931285741279
0.154 6.49352727111478
0.1545 6.493115790427422
0.155 6.494122212261851
0.1555 6.494811422725488
0.156 6.495043143371265
0.1565 6.49517374189048
0.157 6.495492543896257
0.1575 6.496132681404634
0.158 6.497148447409981
0.1585 6.498560380935381
0.159 6.500355960255688
0.1595 6.50250525712548
0.16 6.504952264946534
0.1605 6.5076318273783835
0.161 6.510477205668892
0.1615 6.513406466795321
0.162 6.516337057248223
0.1625 6.519219198816816
0.163 6.522019517047446
0.1635 6.524734781006603
0.164 6.52735285270773
0.1645 6.529860342323459
0.165 6.532248547341125
0.1655 6.534537129500515
0.166 6.536780940363935
0.1665 6.539057979627754
0.167 6.54146274745352
0.1675 6.544094742992278
0.168 6.547071613415315
0.1685 6.550525326859463
0.169 6.55460079393248
0.1695 6.559439251343199
0.17 6.565083432047044
0.1705 6.571303463598627
0.171 6.577371393875818
0.1715 6.582025614423679
0.172 6.58383913538131
0.1725 6.581863796878156
0.173 6.576172682493266
0.1735 6.5679173252798995
0.174 6.558938695213603
0.1745 6.551249396309122
0.175 6.54656604375977
0.1755 6.545983560497587
0.176 6.549709165125237
0.1765 6.556870550174286
0.177 6.565792942939141
0.1775 6.574701744634834
0.178 6.582420731050747
0.1785 6.588556604158945
0.179 6.593239905354193
0.1795 6.596778798459352
0.18 6.599438746377197
0.1805 6.601406507869998
0.181 6.602846284212361
0.1815 6.603948076290746
0.182 6.604946010714978
0.1825 6.606040239074809
0.183 6.607339212819041
0.1835 6.6088506966345095
0.184 6.610497052305186
0.1845 6.612164644070158
0.185 6.613714979804365
0.1855 6.615015270046178
0.186 6.61593514730544
0.1865 6.616338069953957
0.187 6.616078600278919
0.1875 6.614989775063589
0.188 6.612911960286577
0.1885 6.6096943951404805
0.189 6.605257462716625
0.1895 6.599574199851538
0.19 6.592685636178023
0.1905 6.584625996944422
0.191 6.575381015339036
0.1915 6.5648960470773075
0.192 6.553309689892436
0.1925 6.5409547261774525
0.193 6.528242761694757
0.1935 6.515384238324278
0.194 6.50253431494905
0.1945 6.49017026181212
0.195 6.4795358996348
0.1955 6.472909880712849
0.196 6.473079315758709
0.1965 6.482592595467877
0.197 6.50255947058158
0.1975 6.531665799395401
0.198 6.566084487798277
0.1985 6.600449227241568
0.199 6.629987157854024
0.1995 6.652175536529415
0.2 6.6669207037822575
0.2005 6.675633660067233
0.201 6.680123922484916
0.2015 6.681989674973576
0.202 6.682479609252547
0.2025 6.682465099945886
0.203 6.682504809584688
0.2035 6.682917398063677
0.204 6.683869967780768
0.2045 6.685424612921181
0.205 6.687526157309093
0.2055 6.689979204953459
0.206 6.692507286122443
0.2065 6.694781700476153
0.207 6.696472064256684
0.2075 6.697283791416511
0.208 6.697102998879465
0.2085 6.696120807037491
0.209 6.694787298914856
0.2095 6.693570473739364
0.21 6.692746805822861
0.2105 6.692352825902886
0.211 6.692352651848979
0.2115 6.692728606631447
0.212 6.693497668526766
0.2125 6.694651632394556
0.213 6.6961679731348065
0.2135 6.698042329997286
0.214 6.70032882788496
0.2145 6.703208578557967
0.215 6.707060711317902
0.2155 6.712492346930632
0.216 6.720133854944662
0.2165 6.730045702739008
0.217 6.740970136616338
0.2175 6.750083153486908
0.218 6.753397067724367
0.2185 6.746869967291805
0.219 6.72780959046912
0.2195 6.695941548412228
0.22 6.653124334546592
0.2205 6.601715330794701
0.221 6.542817931322637
0.2215 6.475371391961507
0.222 6.39569949534624
0.2225 6.297816472079629
0.223 6.176222300170209
0.2235 6.032524093597266
0.224 5.881620287002533
0.2245 5.7482479174778005
0.225 5.65098289390276
0.2255 5.5911221230574055
0.226 5.558282804314529
0.2265 5.540989891773028
0.227 5.53173337650336
0.2275 5.526881743603567
0.228 5.524941085771897
0.2285 5.525212523471519
0.229 5.527170424875432
0.2295 5.530353871875772
0.23 5.5343820907318575
0.2305 5.539031337641149
0.231 5.544350675182149
0.2315 5.550886226387562
0.232 5.559839548962622
0.2325 5.57326740595217
0.233 5.594315128542674
0.2335 5.627416728979649
0.234 5.677859097329065
0.2345 5.750100332094948
0.235 5.845082729636132
0.2355 5.9585391562288565
0.236 6.082105610371175
0.2365 6.206243098328106
0.237 6.322231916656796
0.2375 6.423115990435405
0.238 6.504936225323807
0.2385 6.566861606154688
0.239 6.610288496264709
0.2395 6.637493463133809
0.24 6.65151891245118
0.2405 6.656385877763149
0.241 6.656111512924265
0.2415 6.6536139902701885
0.242 6.650422565369868
0.2425 6.647193633360529
0.243 6.644188460806201
0.2435 6.641531598676745
0.244 6.639250397043585
0.2445 6.637309524053117
0.245 6.635644589875201
0.2455 6.634183894608777
0.246 6.63286962758922
0.2465 6.631670495187859
0.247 6.630571096248533
0.2475 6.629571353919034
0.248 6.628632039333364
0.2485 6.627633813586784
0.249 6.626358364361457
0.2495 6.624459617130301
0.25 6.621529463182072
0.2505 6.617149121724469
0.251 6.610962106884876
0.2515 6.602742596118099
0.252 6.592598505437356
0.2525 6.581285157286474
0.253 6.570418937104722
0.2535 6.562175724062226
0.254 6.558396689460717
0.2545 6.559617642580434
0.255 6.564733200932831
0.2555 6.571571664105007
0.256 6.578015967509509
0.2565 6.582718299848723
0.257 6.5851920129563455
0.2575 6.585540942392108
0.258 6.584125884391557
0.2585 6.581375527441019
0.259 6.577700540967846
0.2595 6.573447206118424
0.26 6.5689103545027026
0.2605 6.564318531785081
0.261 6.559812848299029
0.2615 6.555448046730928
0.262 6.551251486255075
0.2625 6.547244379268588
0.263 6.543488409259621
0.2635 6.540059586360601
0.264 6.537074238087494
0.2645 6.5346761713154935
0.265 6.533047420403315
0.2655 6.532415721360773
0.266 6.533058346785974
0.2665 6.535211213957374
0.267 6.538989298641845
0.2675 6.54417754558409
0.268 6.550032767907996
0.2685 6.555177990884357
0.269 6.557802133245009
0.2695 6.556461449368622
0.27 6.55096744637713
0.2705 6.542402403084375
0.271 6.5323164073274755
0.2715 6.521931916281823
0.272 6.5118764315818956
0.2725 6.502250978482279
0.273 6.492798681390611
0.2735 6.483097331999049
0.274 6.472869425751621
0.2745 6.4625336504057715
0.275 6.453860703620269
0.2755 6.450305529783864
0.276 6.456101305775429
0.2765 6.474301372385786
0.277 6.504368514347967
0.2775 6.5405314166527235
0.278 6.57241762961043
0.2785 6.589253070533197
0.279 6.585930987276879
0.2795 6.5655472164112885
0.28 6.536235384786475
0.2805 6.505970317415557
0.281 6.4795677985573095
0.2815 6.458559197835444
0.282 6.4425582919471
0.2825 6.430516908296311
0.283 6.4214208252372265
0.2835 6.414504761876258
0.284 6.409262066095301
0.2845 6.405429220352619
0.285 6.403041152868286
0.2855 6.402547881122966
0.286 6.40499480045887
0.2865 6.411895225347979
0.287 6.424299452064154
0.2875 6.441040887794158
0.288 6.457398277398858
0.2885 6.46621576319892
0.289 6.4615104552048175
0.2895 6.44249143795103
0.29 6.414730693855025
0.2905 6.386387258079341
0.291 6.362999017357036
0.2915 6.345811681238767
0.292 6.333487469959597
0.2925 6.32422171514004
0.293 6.316679889959949
0.2935 6.310055924745048
0.294 6.3039354048132745
0.2945 6.298137850266282
0.295 6.292620088833076
0.2955 6.287446258615266
0.296 6.282789610257802
0.2965 6.279005827613358
0.297 6.276698168039299
0.2975 6.276806086765151
0.298 6.28053169422962
0.2985 6.28880954499176
0.299 6.300951295818781
0.2995 6.312875701240345
0.3 6.3175744802289175
0.3005 6.309422875539178
0.301 6.288692804299012
0.3015 6.260977733804222
0.302 6.233095695967607
0.3025 6.2098318732304785
0.303 6.192994045922021
0.3035 6.18193368796526
0.304 6.174818441252529
0.3045 6.169816591912583
0.305 6.165667729471832
0.3055 6.1617123586309885
0.306 6.157695634513327
0.3065 6.15359792637645
0.307 6.149591635145961
0.3075 6.146159373443068
0.308 6.144311912032783
0.3085 6.1457219525545606
0.309 6.152374380735252
0.3095 6.1653175518048835
0.31 6.183086802530373
0.3105 6.201037665268411
0.311 6.212431713758808
0.3115 6.211243203448256
0.312 6.19598750523494
0.3125 6.171965358658638
0.313 6.1476930282965965
0.3135 6.12868336802084
0.314 6.115620499998269
0.3145 6.10679107340384
0.315 6.10037917439561
0.3155 6.095184841550425
0.316 6.0905725256475725
0.3165 6.086237065971376
0.317 6.0820520882072975
0.3175 6.077988147746114
0.318 6.074078585330926
0.3185 6.070417829405211
0.319 6.067194711448717
0.3195 6.064767035417838
0.32 6.063775504994683
0.3205 6.0651910186522295
0.321 6.07018624890446
0.3215 6.079352874827806
0.322 6.09137733933997
0.3225 6.102308429691447
0.323 6.107199023933325
0.3235 6.103316594830646
0.324 6.0917884661506205
0.3245 6.07623576777151
0.325 6.060333110621483
0.3255 6.046324999884036
0.326 6.034985532729064
0.3265 6.026170419809852
0.327 6.019383866297713
0.3275 6.014126879906672
0.328 6.0100012554955216
0.3285 6.006746573251507
0.329 6.004209065364663
0.3295 6.002334970816141
0.33 6.001148034734228
0.3305 6.000720757993833
0.331 6.001118763865539
0.3315 6.002249319634562
0.332 6.0036772112590695
0.3325 6.004517649398806
0.333 6.0037019704874135
0.3335 6.000545076627234
0.334 5.995128296473987
0.3345 5.988128075463163
0.335 5.980441203048389
0.3355 5.9728611205706335
0.336 5.965887035652494
0.3365 5.959658480741454
0.337 5.954075593158659
0.3375 5.948965891385712
0.338 5.944169592570261
0.3385 5.939592262680512
0.339 5.935189958094436
0.3395 5.930974024370383
0.34 5.927033705726314
0.3405 5.9235561006723865
0.341 5.920907568564462
0.3415 5.919696641485724
0.342 5.920850913017342
0.3425 5.925598760612526
0.343 5.935306506076041
0.3435 5.951059718483507
0.344 5.9725665155979994
0.3445 5.996812841584377
0.345 6.017876220761747
0.3455 6.028983622475427
0.346 6.025642180917061
0.3465 6.008068522773054
0.347 5.981203345297307
0.3475 5.9516764299012594
0.348 5.924559446275629
0.3485 5.902121252804942
0.349 5.884590452651763
0.3495 5.871266069670301
0.35 5.8612291934967375
0.3505 5.853642540755771
0.351 5.847880885849871
0.3515 5.843496293041185
0.352 5.840191719706918
0.3525 5.837795810628815
0.353 5.836230911004841
0.3535 5.835497139796005
0.354 5.835572342989752
0.3545 5.836229644409586
0.355 5.836776897696489
0.3555 5.836006535173168
0.356 5.832654856494407
0.3565 5.826232035827624
0.357 5.817495629701363
0.3575 5.807916929426242
0.358 5.798798862871712
0.3585 5.7908773371248765
0.359 5.784340375684875
0.3595 5.77902071363632
0.36 5.774617329808238
0.3605 5.770826441232415
0.361 5.76743672066885
0.3615 5.764311623964404
0.362 5.761383113644572
0.3625 5.758624758067557
0.363 5.75606988550475
0.3635 5.7538457360325515
0.364 5.7523558350492054
0.3645 5.75279261171019
0.365 5.758668597094693
0.3655 5.7789603227226545
0.366 5.8257562394873945
0.3665 5.8887938168178815
0.367 5.935415399129114
0.3675 5.958618712454446
0.368 5.968880709139607
0.3685 5.9734292237110145
0.369 5.97502748255826
0.3695 5.974399340229353
0.37 5.971605825103796
0.3705 5.966687054876863
0.371 5.960076342119414
0.3715 5.9527967712259136
0.372 5.946341967326826
0.3725 5.942167867154967
0.373 5.941200072086688
0.3735 5.9435222753132075
0.374 5.948460146654505
0.3745 5.954930790156834
0.375 5.961807694547756
0.3755 5.968083884495159
0.376 5.972654337522433
0.3765 5.973432632316205
0.377 5.965683464436027
0.3775 5.940306165731196
0.378 5.887419469214831
0.3785 5.811861718761764
0.379 5.739103364498939
0.3795 5.688490018149758
0.38 5.659189571356369
0.3805 5.64293591642443
0.381 5.633337625878878
0.3815 5.6269364429495115
0.382 5.622087476811928
0.3825 5.618051106717304
0.383 5.614504688707707
0.3835 5.611324221208123
0.384 5.608501262760851
0.3845 5.606125584319757
0.385 5.604437908753542
0.3855 5.603898058206993
0.386 5.605279605381788
0.3865 5.609621768300486
0.387 5.617962731856147
0.3875 5.630716341021546
0.388 5.647034938092525
0.3885 5.664359633137951
0.389 5.678571677866347
0.3895 5.685440595870998
0.39 5.683027336095109
0.3905 5.672940901391205
0.391 5.659111643083173
0.3915 5.645435280902688
0.392 5.634390203164988
0.3925 5.627090159559308
0.393 5.623992352039607
0.3935 5.625724901534139
0.394 5.633780903940706
0.3945 5.651132505464049
0.395 5.682677591826924
0.3955 5.735011679878508
0.396 5.814337916545003
0.3965 5.9210568095878235
0.397 6.043692893190761
0.3975 6.161319150307363
0.398 6.257763837411647
0.3985 6.330269583713689
0.399 6.382918985244921
0.3995 6.417522385476087
0.4 6.430778139861558
0.4005 6.415233482644125
0.401 6.362686571031239
0.4015 6.271297436244345
0.402 6.153039665391392
0.4025 6.030823952695688
0.403 5.926228160805334
0.4035 5.850102230209864
0.404 5.803471425645676
0.4045 5.78249612012477
0.405 5.782743458033264
0.4055 5.800388286109178
0.406 5.831785080469554
0.4065 5.87273336920684
0.407 5.918696068366182
0.4075 5.965947634549511
0.408 6.011422260013101
0.4085 6.051094497363214
0.409 6.078940631167256
0.4095 6.087149335616004
0.41 6.06726015404742
0.4105 6.0130546373167215
0.411 5.926938640639679
0.4115 5.824673838929129
0.412 5.72842403776323
0.4125 5.6532919960595605
0.413 5.602168785937693
0.4135 5.570323633606459
0.414 5.551380268076204
0.4145 5.54037594408281
0.415 5.534286893418517
0.4155 5.53159174074075
0.416 5.531807862050669
0.4165 5.535275121271989
0.417 5.543194295493151
0.4175 5.557675147608884
0.418 5.58139370579543
0.4185 5.615952705923864
0.419 5.659118378928327
0.4195 5.703570383782231
0.42 5.740337778656296
0.4205 5.763944208396329
0.421 5.7733663683503655
0.4215 5.7698218988223315
0.422 5.755425879301403
0.4225 5.733141535978645
0.423 5.707084564082542
0.4235 5.682016355784525
0.424 5.661960379798697
0.4245 5.649461109028354
0.425 5.645857684056144
0.4255 5.651973395375964
0.426 5.668378613096658
0.4265 5.694484952643378
0.427 5.72680382764369
0.4275 5.7584917974893335
0.428 5.782661786855329
0.4285 5.796740478803849
0.429 5.80254936098378
0.4295 5.803331422077165
0.43 5.801670652713812
0.4305 5.799067557045226
0.431 5.796100611592931
0.4315 5.79222481168295
0.432 5.784589007528097
0.4325 5.765836790486733
0.433 5.7258588924341405
0.4335 5.666599858776526
0.434 5.6094253240978995
0.4345 5.570111366506294
0.435 5.547641127418157
0.4355 5.535709722261283
0.436 5.529594181362731
0.4365 5.526683608871999
0.437 5.525640401501197
0.4375 5.52581103639469
0.438 5.526905314534777
0.4385 5.528838873726754
0.439 5.531665978599389
0.4395 5.535481807446813
0.44 5.540311179623866
0.4405 5.545944091196868
0.441 5.551855206742995
0.4415 5.557305115926247
0.442 5.56157410527048
0.4425 5.564216491261328
0.443 5.565237855833767
0.4435 5.5651788577164245
0.444 5.564995553768031
0.4445 5.5659399954196305
0.445 5.569476100108413
0.4455 5.577347819890924
0.446 5.591597551440697
0.4465 5.614445001805907
0.447 5.6473515207750635
0.4475 5.688523353201901
0.448 5.7289519419744925
0.4485 5.753886468026741
0.449 5.756104112592811
0.4495 5.743160999309061
0.45 5.726398267793221
0.4505 5.712049727682468
0.451 5.701863701586658
0.4515 5.695745210238397
0.452 5.6931679981763965
0.4525 5.69362526339287
0.453 5.696679306542051
0.4535 5.701895568999473
0.454 5.70867375265711
0.4545 5.716019427450548
0.455 5.72245400540043
0.4555 5.725929349174359
0.456 5.724202387027467
0.4565 5.715920271757537
0.457 5.701796849626542
0.4575 5.684512049685959
0.458 5.667215049599776
0.4585 5.652066325275372
0.459 5.63980250399448
0.4595 5.630225225981834
0.46 5.622797627525244
0.4605 5.617020017683418
0.461 5.6125368663326975
0.4615 5.609152795142426
0.462 5.606812032674829
0.4625 5.605581461766216
0.463 5.605667188726584
0.4635 5.607433028785201
0.464 5.611433026711782
0.4645 5.618371887922902
0.465 5.628827211265912
0.4655 5.642608036179209
0.466 5.657879715528817
0.4665 5.670982861939202
0.467 5.677793582517414
0.4675 5.675864429992813
0.468 5.665599572806356
0.4685 5.649789910191456
0.469 5.632093809153015
0.4695 5.615527903221268
0.47 5.601769871562895
0.4705 5.591316957962769
0.471 5.584190650444429
0.4715 5.580513528304441
0.472 5.5809570075992605
0.4725 5.586913271428455
0.473 5.600055977034345
0.4735 5.61950848658685
0.474 5.635054539085991
0.4745 5.628995792694512
0.475 5.600879703024517
0.4755 5.568818337929824
0.476 5.544369587267618
0.4765 5.528609388443582
0.477 5.519088062366609
0.4775 5.513443497755836
0.478 5.510171787518924
0.4785 5.508440708741335
0.479 5.507804911607059
0.4795 5.508078090667252
0.48 5.509279728955984
0.4805 5.51162591120226
0.481 5.51526596661336
0.4815 5.518315612166824
0.482 5.511876549095626
0.4825 5.4904853671885325
0.483 5.469932921736354
0.4835 5.457510039473225
0.484 5.450135593868549
0.4845 5.445145784589939
0.485 5.441287961112351
0.4855 5.4379893163915645
0.486 5.434965683077727
0.4865 5.432057485463214
0.487 5.429159822028237
0.4875 5.426217224638216
0.488 5.423206638904802
0.4885 5.4201323086114845
0.489 5.417012982604766
0.4895 5.413890364421971
0.49 5.410846251364894
0.4905 5.408000887765753
0.491 5.405529469793302
0.4915 5.40363433133357
0.492 5.402581534397519
0.4925 5.4027316582893965
0.493 5.404634947317072
0.4935 5.409204103731947
0.494 5.417946913997704
0.4945 5.433171521512615
0.495 5.457558672291083
0.4955 5.491339421625285
0.496 5.525886627161669
0.4965 5.543594179753955
0.497 5.538139174431154
0.4975 5.522865608369032
0.498 5.509591204162706
0.4985 5.500899397054016
0.499 5.495701561624835
0.4995 5.492726242904706
0.5 5.4912254815689865
0.5005 5.490912277416942
0.501 5.491935390604708
0.5015 5.495005321257378
0.502 5.501881182623237
0.5025 5.516455102925895
0.503 5.546617800731073
0.5035 5.6060174438300345
0.504 5.710187854108114
0.5045 5.857500459613662
0.505 6.003168237123702
0.5055 6.074490994105445
0.506 6.035184187982115
0.5065 5.914545577890256
0.507 5.769217977170729
0.5075 5.6401049776259375
0.508 5.541985033164129
0.5085 5.473156448275371
0.509 5.42633386221594
0.5095 5.394602158240352
0.51 5.372933352706638
0.5105 5.35807000483848
0.511 5.347929636875711
0.5115 5.341198348837303
0.512 5.3369955997448875
0.5125 5.334671214328632
0.513 5.333569624024167
0.5135 5.3328946236218355
0.514 5.331669018328026
0.5145 5.329034936348763
0.515 5.324710521652624
0.5155 5.319164462288151
0.516 5.3132153372268975
0.5165 5.307562951311735
0.517 5.302570141684838
0.5175 5.298321216078587
0.518 5.294716178361484
0.5185 5.291612429019826
0.519 5.288864019386833
0.5195 5.286385250066979
0.52 5.2841458521619975
0.5205 5.282153342497106
0.521 5.28046077906455
0.5215 5.279159623121932
0.522 5.278429659762652
0.5225 5.278640263541091
0.523 5.280556970151852
0.5235 5.285729741726107
0.524 5.297007659897422
0.5245 5.318852802633958
0.525 5.356562393391163
0.5255 5.413215000153946
0.526 5.484000082653316
0.5265 5.551646430717063
0.527 5.590915797191067
0.5275 5.583816763784978
0.528 5.532533860974543
0.5285 5.457650401518486
0.529 5.384065131009645
0.5295 5.327318560147195
0.53 5.290257021967361
0.5305 5.268420733988926
0.531 5.256114954879119
0.5315 5.249125129402976
0.532 5.244970076781407
0.5325 5.242340558473917
0.533 5.240583661563343
0.5335 5.23936323068335
0.534 5.238528245426219
0.5345 5.23805082748071
0.535 5.238039739822253
0.5355 5.23887144946963
0.536 5.241476434983768
0.5365 5.247922448233012
0.537 5.262101305069264
0.5375 5.288741966403564
0.538 5.327769404860779
0.5385 5.366544245527183
0.539 5.383687409283399
0.5395 5.368519325161237
0.54 5.33194752714276
0.5405 5.293187235528225
0.541 5.2634144357264026
0.5415 5.243781450694473
0.542 5.231486313368731
0.5425 5.223822054690381
0.543 5.219061273074893
0.5435 5.216172247159796
0.544 5.214492604873802
0.5445 5.213583571662309
0.545 5.2131604508903715
0.5455 5.213044355260698
0.546 5.213154534634367
0.5465 5.213498894074923
0.547 5.214197379298336
0.5475 5.215544323110854
0.548 5.218022262391426
0.5485 5.222346008507858
0.549 5.229398161025181
0.5495 5.240064720148985
0.55 5.254844169856983
0.5505 5.273142071814347
0.551 5.292163799166571
0.5515 5.306472522780546
0.552 5.309752770094847
0.5525 5.298894469465435
0.553 5.276802050981773
0.5535 5.2505813747613965
0.554 5.226923720441548
0.5545 5.20906390988658
0.555 5.197053666793944
0.5555 5.189529623380971
0.556 5.185005755314601
0.5565 5.182390721978623
0.557 5.18098977653731
0.5575 5.180391203877426
0.558 5.180364257121682
0.5585 5.18076942651087
0.559 5.18157489011313
0.5595 5.182868807180637
0.56 5.184983242046623
0.5605 5.188672657502026
0.561 5.195436317410638
0.5615 5.207726369730962
0.562 5.22838895247554
0.5625 5.258265530053069
0.563 5.292464065092257
0.5635 5.319858175362495
0.564 5.329516890061096
0.5645 5.318580935606554
0.565 5.292369676040486
0.5655 5.259396121257152
0.566 5.228016315900281
0.5665 5.204124250005058
0.567 5.189055452951652
0.5675 5.180745955130125
0.568 5.176490356562806
0.5685 5.174425122591303
0.569 5.1735806165207
0.5695 5.17351199959761
0.57 5.174035899476212
0.5705 5.175069847760645
0.571 5.176581729667579
0.5715 5.178578444231257
0.572 5.1811370189671715
0.5725 5.184486842418923
0.573 5.1891470329530796
0.5735 5.1961616259828665
0.574 5.20725198720547
0.5745 5.224353120305966
0.575 5.2477293314934395
0.5755 5.273294389668892
0.576 5.292640651480849
0.5765 5.298540409237959
0.577 5.29082333917042
0.5775 5.275630013140831
0.578 5.25976040358517
0.5785 5.2470016349627775
0.579 5.238349159888913
0.5795 5.233473157445563
0.58 5.231593913410953
0.5805 5.231900117052192
0.581 5.233770110697011
0.5815 5.236870851728788
0.582 5.241192229842503
0.5825 5.247199165661406
0.583 5.2562139512985615
0.5835 5.271384161275562
0.584 5.2995801020812925
0.5845 5.354044015100457
0.585 5.454930043389827
0.5855 5.6197319695448185
0.586 5.838385532470483
0.5865 6.054237157054195
0.587 6.186062035385075
0.5875 6.176966087556084
0.588 6.0259640793977445
0.5885 5.794230568976823
0.589 5.573687039035479
0.5895 5.424396559293524
0.59 5.347998688265469
0.5905 5.317197529747161
0.591 5.307863861358279
0.5915 5.307254418894707
0.592 5.3101183934206455
0.5925 5.314517826658814
0.593 5.319733639931639
0.5935 5.3254576238215074
0.594 5.331527885562362
0.5945 5.3378491530890235
0.595 5.3443958062593255
0.5955 5.351249287744355
0.596 5.358717513159362
0.5965 5.367579057295582
0.597 5.379636393916505
0.5975 5.398749282506778
0.598 5.432602232281249
0.5985 5.4954079331026024
0.599 5.608434578830985
0.5995 5.7823317654025255
0.6 5.982505010612999
0.6005 6.149540817495525
0.601 6.2584571870871875
0.6015 6.318920292166458
0.602 6.348448888831546
0.6025 6.361926721483257
0.603 6.371233232385626
0.6035 6.38587734697562
0.604 6.412334062974225
0.6045 6.451839148395458
0.605 6.4992712177960525
0.6055 6.545258085835269
0.606 6.581645736246986
0.6065 6.60560763620193
0.607 6.619316740931688
0.6075 6.62665033184864
0.608 6.630887146746688
0.6085 6.6338923910436245
0.609 6.636281940992522
0.6095 6.63742152708346
0.61 6.6342421154848195
0.6105 6.616463734853455
0.611 6.552808222463484
0.6115 6.3737431731036915
0.612 6.044614220107181
0.6125 5.728544922105763
0.613 5.562468962446556
0.6135 5.499282268174437
0.614 5.477705778910415
0.6145 5.470991262951109
0.615 5.469784979926293
0.6155 5.470799715141989
0.616 5.472765034198438
0.6165 5.475113456013971
0.617 5.477577005956575
0.6175 5.480037598118636
0.618 5.4824793958522955
0.6185 5.4849772740616425
0.619 5.487694560441695
0.6195 5.490888718921183
0.62 5.4949484610882875
0.6205 5.500477422245512
0.621 5.508375287144987
0.6215 5.5199794809823475
0.622 5.537191178054429
0.6225 5.562646434706861
0.623 5.59939821216483
0.6235 5.649340926623979
0.624 5.710785752490172
0.6245 5.777613009868207
0.625 5.841597854568602
0.6255 5.895291924745087
0.626 5.932566252835154
0.6265 5.948059361008023
0.627 5.937625680563284
0.6275 5.9002619596707815
0.628 5.840025359601497
0.6285 5.76630082342682
0.629 5.691609355836124
0.6295 5.627174868478966
0.63 5.5790128023411425
0.6305 5.54720514702496
0.631 5.52822238083952
0.6315 5.517761245455223
0.632 5.512372016386597
0.6325 5.509815968106158
0.633 5.5088363437544965
0.6335 5.508813995151944
0.634 5.509487098700601
0.6345 5.510784184930961
0.635 5.512744399940183
0.6355 5.515507965351525
0.636 5.519391847420736
0.6365 5.525018919309928
0.637 5.533566596821193
0.6375 5.546878902463438
0.638 5.567014802778677
0.6385 5.594395032448037
0.639 5.624736912611408
0.6395 5.647837744706723
0.64 5.65236446707305
0.6405 5.6351343141370505
0.641 5.604893835990377
0.6415 5.574972224654899
0.642 5.553332269501806
0.6425 5.540562943708305
0.643 5.533890464188347
0.6435 5.530624706115634
0.644 5.529123714379412
0.6445 5.528582727502019
0.645 5.528641360932077
0.6455 5.5291400018504495
0.646 5.530006483586278
0.6465 5.531198783733854
0.647 5.532718847324381
0.6475 5.534649826671436
0.648 5.5372280471550654
0.6485 5.54096001798927
0.649 5.546773170486941
0.6495 5.555915861267523
0.65 5.569321152600517
0.6505 5.586295925534375
0.651 5.603741944031982
0.6515 5.6174330858567325
0.652 5.6247420256021075
0.6525 5.625963008602329
0.653 5.623294403878874
0.6535 5.619136057055743
0.654 5.615170648982136
0.6545 5.612375115966404
0.655 5.611255920885266
0.6555 5.6120429746544405
0.656 5.614656347473772
0.6565 5.618459978267235
0.657 5.6221001477107615
0.6575 5.623894069947576
0.658 5.622517037355743
0.6585 5.617559926619298
0.659 5.609742595491569
0.6595 5.60073001366066
0.66 5.592473227740093
0.6605 5.586289788908696
0.661 5.58245348892816
0.6615 5.580469232125721
0.662 5.579631163014741
0.6625 5.579389699856093
0.663 5.5794246436813095
0.6635 5.579590762105204
0.664 5.579862854727282
0.6645 5.580268265072841
0.665 5.580874622643203
0.6655 5.581776295087887
0.666 5.5831638279844595
0.6665 5.585465582913154
0.667 5.589821897987821
0.6675 5.599123170929899
0.668 5.619810705117383
0.6685 5.661582155252732
0.669 5.72540974874467
0.6695 5.785284482050641
0.67 5.8097424931577715
0.6705 5.798631974849484
0.671 5.770728251452529
0.6715 5.740797172203668
0.672 5.714371620864962
0.6725 5.690546904265509
0.673 5.666788704381806
0.6735 5.643806158871347
0.674 5.625520231150175
0.6745 5.613990267027035
0.675 5.608123050273712
0.6755 5.605896830164316
0.676 5.605750610978315
0.6765 5.606715995942909
0.677 5.608243098634165
0.6775 5.6100165644533115
0.678 5.611863784061312
0.6785 5.613704292099535
0.679 5.615500477981905
0.6795 5.617253513696114
0.68 5.618999767619916
0.6805 5.620829986793617
0.681 5.622916121773092
0.6815 5.625516564233462
0.682 5.6290092938005385
0.6825 5.633934903295391
0.683 5.641076485171246
0.6835 5.651513459556473
0.684 5.666683251209213
0.6845 5.688152677058363
0.685 5.716745214808133
0.6855 5.751032342906442
0.686 5.786488943989045
0.6865 5.816890700225213
0.687 5.836961230421214
0.6875 5.843281667314401
0.688 5.833673990233508
0.6885 5.807649376225206
0.689 5.769117059904711
0.6895 5.726651362729437
0.69 5.689162238723211
0.6905 5.661367666598349
0.691 5.643262353816417
0.6915 5.6323992665985125
0.692 5.626071214469964
0.6925 5.622283492096822
0.693 5.619861176904549
0.6935 5.618207342737748
0.694 5.617067154484707
0.6945 5.616353601413249
0.695 5.616078310582016
0.6955 5.616368367260743
0.696 5.617569234166175
0.6965 5.620667706243858
0.697 5.628638132826874
0.6975 5.650866729112807
0.698 5.716631859709941
0.6985 5.899337847013478
0.699 6.258204408210452
0.6995 6.606882788308698
0.7 6.761805587528863
0.7005 6.800466057181386
0.701 6.805188391744307
0.7015 6.8038341606810855
0.702 6.802973438058449
0.7025 6.803580150985458
0.703 6.80520421491384
0.7035 6.806065748145788
0.704 6.800118953972459
0.7045 6.767749777497728
0.705 6.659825129852824
0.7055 6.419112703033288
0.706 6.105816251039301
0.7065 5.870938548354627
0.707 5.747605061776951
0.7075 5.690164286252551
0.708 5.662587665508192
0.7085 5.647970950112941
0.709 5.639358267641712
0.7095 5.63391037328807
0.71 5.630365344361167
0.7105 5.628064156325499
0.711 5.6266200583528
0.7115 5.625801314736104
0.712 5.625465016741399
0.7125 5.625514816764439
0.713 5.625878882508238
0.7135 5.626520469568248
0.714 5.627440606398367
0.7145 5.62866876577852
0.715 5.630282512530486
0.7155 5.632425589545062
0.716 5.635309004313926
0.7165 5.639226695621315
0.717 5.644472285826853
0.7175 5.651235983109523
0.718 5.659419390544678
0.7185 5.6686695303688746
0.719 5.678841427643957
0.7195 5.690721386842969
0.72 5.706516371636128
0.7205 5.72943977135482
0.721 5.762054542436473
0.7215 5.803537533364724
0.722 5.847770768013052
0.7225 5.884910792080681
0.723 5.906122787891078
0.7235 5.907494288250565
0.724 5.890603277576221
0.7245 5.861106781381767
0.725 5.826150284227068
0.7255 5.792083800903144
0.726 5.763100804080136
0.7265 5.740672101984571
0.727 5.724031376948234
0.7275 5.7110818197859325
0.728 5.699719934708129
0.7285 5.688784960727516
0.729 5.678311951859761
0.7295 5.668906432583223
0.73 5.661023436234729
0.7305 5.654716207951988
0.731 5.6497877731201624
0.7315 5.645985708113812
0.732 5.643086474712642
0.7325 5.640912986530606
0.733 5.639329928670313
0.7335 5.638232761891742
0.734 5.637555423126835
0.7345 5.6372759517740585
0.735 5.637421489144697
0.7355 5.638107410822919
0.736 5.639539449315989
0.7365 5.64206342146094
0.737 5.646152160755327
0.7375 5.652421230671965
0.738 5.661559768584547
0.7385 5.674225683936448
0.739 5.690821422527923
0.7395 5.711016653754304
0.74 5.7331262997166705
0.7405 5.753703282079209
0.741 5.768138733480511
0.7415 5.772314059306951
0.742 5.764547492013324
0.7425 5.746624925124249
0.743 5.723029152765146
0.7435 5.698972025935865
0.744 5.678265479086309
0.7445 5.662488757445186
0.745 5.651392507706153
0.7455 5.643884665935341
0.746 5.638794717279805
0.7465 5.635217045565953
0.747 5.6325928786033055
0.7475 5.630641452522618
0.748 5.629275004570762
0.7485 5.628545485025607
0.749 5.628584287763814
0.7495 5.629549930165342
0.75 5.631523228217046
0.7505 5.634356254734031
0.751 5.637531229314223
0.7515 5.640172726209792
0.752 5.641312437376713
0.7525 5.640305629920033
0.753 5.637118502615114
0.7535 5.632294475868538
0.754 5.626739012318713
0.7545 5.62136923923686
0.755 5.616802484278009
0.7555 5.613241028682585
0.756 5.610578669884533
0.7565 5.608576698222522
0.757 5.607016886730071
0.7575 5.605761130198775
0.758 5.604759847318365
0.7585 5.604036122918035
0.759 5.603676399116783
0.7595 5.603825552230428
0.76 5.604680758676934
0.7605 5.606434624344883
0.761 5.609171386733707
0.7615 5.612716817815451
0.762 5.61650857619905
0.7625 5.619572049074635
0.763 5.620752589332352
0.7635 5.61919905455995
0.764 5.614952700220665
0.7645 5.609012333415918
0.765 5.602699089432204
0.7655 5.596921915918478
0.766 5.591997137917537
0.7665 5.587898383060492
0.767 5.584479599143459
0.7675 5.581587914715958
0.768 5.5790718548744715
0.7685 5.576823424432297
0.769 5.574765202131368
0.7695 5.572876863523326
0.77 5.57117578208289
0.7705 5.5697131384488605
0.771 5.568579686147889
0.7715 5.567928212714574
0.772 5.567993758413601
0.7725 5.569103183658101
0.773 5.5716071776074925
0.7735 5.575722418476144
0.774 5.581320795249092
0.7745 5.58771953153036
0.775 5.593622645169911
0.7755 5.5974936243728
0.776 5.598403262694927
0.7765 5.596622396224466
0.777 5.59337398025652
0.7775 5.589929267863153
0.778 5.587041964451317
0.7785 5.5849373766267965
0.779 5.583558052710294
0.7795 5.582735361057122
0.78 5.582312747392277
0.7805 5.5821824817118015
0.781 5.582274477666638
0.7815 5.582537201760524
0.782 5.5828995269461545
0.7825 5.5833152669138935
0.783 5.5837629831337035
0.7835 5.584273020157734
0.784 5.584909548841387
0.7845 5.585764207996326
0.785 5.5869447694955605
0.7855 5.588590257371771
0.786 5.590874233555936
0.7865 5.5939961604277295
0.787 5.598119709149738
0.7875 5.603255433868225
0.788 5.609102479187771
0.7885 5.614893400246946
0.789 5.619359853055738
0.7895 5.621136153630755
0.79 5.619547161866705
0.7905 5.6152484699651835
0.791 5.609896701312304
0.7915 5.605079070972018
0.792 5.601586061645148
0.7925 5.599485883773499
0.793 5.598506849722811
0.7935 5.59831966780007
0.794 5.598658254438203
0.7945 5.599326420520348
0.795 5.600203367657824
0.7955 5.601230128008345
0.796 5.602388408147232
0.7965 5.603693064683511
0.797 5.605186238376867
0.7975 5.6069606302372526
0.798 5.6091697886496865
0.7985 5.612052384347433
0.799 5.6159059454022655
0.7995 5.620989668452359
0.8 5.627354239313395
0.8005 5.634747833324886
0.801 5.642696369598217
0.8015 5.650637288025416
0.802 5.657868859627993
0.8025 5.663524601294797
0.803 5.666767900081649
0.8035 5.667047287208653
0.804 5.664274094006468
0.8045 5.658963178840152
0.805 5.652288908219346
0.8055 5.645763119693901
0.806 5.6404774011322685
0.8065 5.636758651183654
0.807 5.634357258438723
0.8075 5.632909874804274
0.808 5.632145740966377
0.8085 5.631888870388168
0.809 5.632005282928497
0.8095 5.632368486722561
0.81 5.6328772739244295
0.8105 5.63345249855372
0.811 5.6340376610339655
0.8115 5.634608107253029
0.812 5.635151803651213
0.8125 5.635672530491415
0.813 5.636172669689588
0.8135 5.636654809450879
0.814 5.6370864066417115
0.8145 5.637421292683805
0.815 5.637604655626569
0.8155 5.637617312536366
0.816 5.637476783587652
0.8165 5.637209442807635
0.817 5.636853299159113
0.8175 5.636440363133759
0.818 5.636008595071869
0.8185 5.635599855111487
0.819 5.635249594548115
0.8195 5.634991945098327
0.82 5.634858027093029
0.8205 5.63487334238457
0.821 5.635040301596905
0.8215 5.6353474823097445
0.822 5.6357676681006295
0.8225 5.636254252423044
0.823 5.636741426447425
0.8235 5.637111263977849
0.824 5.6372195389414825
0.8245 5.636917101688449
0.825 5.636099357672445
0.8255 5.634722540831491
0.826 5.632784061718961
0.8265 5.630332028338414
0.827 5.6274646360821
0.8275 5.62431352113818
0.828 5.621014600125785
0.8285 5.617686846738427
0.829 5.614428764095474
0.8295 5.611308529843217
0.83 5.608386154364472
0.8305 5.60570472713755
0.831 5.60330244382994
0.8315 5.601224281038273
0.832 5.599523689886317
0.8325 5.598213629208208
0.833 5.597241908797828
0.8335 5.596459303384363
0.834 5.595704649985415
0.8345 5.594863078131984
0.835 5.59386996687338
0.8355 5.592676388392673
0.836 5.5912011374801045
0.8365 5.589356244244837
0.837 5.587085579593732
0.8375 5.584401634732804
0.838 5.581403694597486
0.8385 5.578237022016716
0.839 5.575034323862671
0.8395 5.571863361533768
0.84 5.568740000148673
0.8405 5.565641656307391
0.841 5.562541186370054
0.8415 5.5594129707272435
0.842 5.556248180781103
0.8425 5.553045811924528
0.843 5.5498196219301645
0.8435 5.546599653986832
0.844 5.543424635914868
0.8445 5.540339756029032
0.845 5.537400810928307
0.8455 5.534649754861056
0.846 5.532134818747216
0.8465 5.529910207035184
0.847 5.528022542004442
0.8475 5.526489838646385
0.848 5.525183888992154
0.8485 5.523739911447103
0.849 5.521623940413812
0.8495 5.5183798946920755
0.85 5.513915386737664
0.8505 5.50839992043679
0.851 5.50201673400625
0.8515 5.49493695281254
0.852 5.487466567602513
0.8525 5.480076061831601
0.853 5.4732450124314385
0.8535 5.4672617315960315
0.854 5.462165672719547
0.8545 5.457833169739284
0.855 5.454076785574347
0.8555 5.450717895159552
0.856 5.447608766278825
0.8565 5.444627513126039
0.857 5.441692533439887
0.8575 5.438741300342813
0.858 5.4357382650489745
0.8585 5.43268578682916
0.859 5.429622517233814
0.8595 5.426631583803105
0.86 5.423870607674847
0.8605 5.421567269630718
0.861 5.420009232637814
0.8615 5.419450768915376
0.862 5.419891935732628
0.8625 5.420842642062957
0.863 5.421317248036176
0.8635 5.420134317724146
0.864 5.416486492889276
0.8645 5.41036360614883
0.865 5.402573885280099
0.8655 5.394361876995609
0.866 5.386789967060117
0.8665 5.380357673751138
0.867 5.3750358884058285
0.8675 5.3705709930123
0.868 5.3667254730239895
0.8685 5.363348971489528
0.869 5.3603568392148615
0.8695 5.35770403865724
0.87 5.3553527441654145
0.8705 5.353274024111362
0.871 5.351447673826635
0.8715 5.349872756806676
0.872 5.348571509939869
0.8725 5.347600655470456
0.873 5.347069133091984
0.8735 5.347109769365262
0.874 5.347768334180883
0.8745 5.348670939028811
0.875 5.348428181555954
0.8755 5.344262113124965
0.876 5.332895466699662
0.8765 5.313676296545567
0.877 5.291693032637263
0.8775 5.276221055137619
0.878 5.274052886482965
0.8785 5.2844293318115065
0.879 5.300617278192271
0.8795 5.3155980370927685
0.88 5.325994656896367
0.8805 5.331866152214247
0.881 5.334674526989503
0.8815 5.335802321948537
0.882 5.336128519589628
0.8825 5.336102106761728
0.883 5.335931947341606
0.8835 5.33570345227746
0.884 5.335464854359748
0.8845 5.335243271982228
0.885 5.335094528353641
0.8855 5.33508237529739
0.886 5.335322536229737
0.8865 5.335987103558057
0.887 5.337342921005395
0.8875 5.33978199758127
0.888 5.343923893743109
0.8885 5.3508200028182165
0.889 5.362548698058061
0.8895 5.383766063496354
0.89 5.425352587016863
0.8905 5.510648463950816
0.891 5.67350027277064
0.8915 5.9136517271299605
0.892 6.1479791266116015
0.8925 6.300198452016981
0.893 6.376522756123751
0.8935 6.4109512095905705
0.894 6.425997214437559
0.8945 6.431689080127524
0.895 6.430878991203573
0.8955 6.421496148668019
0.896 6.3958313533783295
0.8965 6.338521970009892
0.897 6.229495307171921
0.8975 6.063168128655383
0.898 5.870552762348701
0.8985 5.700773072067549
0.899 5.579480166606058
0.8995 5.503555996707475
0.9 5.45935675512482
0.9005 5.434731868019271
0.901 5.421605855667528
0.9015 5.415183818174058
0.902 5.412719870851867
0.9025 5.412635544968894
0.903 5.414014044097942
0.9035 5.416280330466958
0.904 5.419027091220351
0.9045 5.421937048901714
0.905 5.424803428048668
0.9055 5.42754697351596
0.906 5.430189920025399
0.9065 5.432730839902605
0.907 5.4350753234864735
0.9075 5.437010651578883
0.908 5.438292852741593
0.9085 5.438854955238436
0.909 5.439008140540108
0.9095 5.439521955118878
0.91 5.441689265380902
0.9105 5.4477280425739485
0.911 5.462014266883236
0.9115 5.493667242597351
0.912 5.559875897697176
0.9125 5.683081286072956
0.913 5.866337132488419
0.9135 6.063623925033068
0.914 6.215060497957864
0.9145 6.305379820451962
0.915 6.352464587303467
0.9155 6.376060194131564
0.916 6.388153469868077
0.9165 6.3947901525304145
0.917 6.398783943529577
0.9175 6.401313251241093
0.918 6.4027187232757905
0.9185 6.4029591921935305
0.919 6.401999585276184
0.9195 6.400063240174698
0.92 6.397575569798927
0.9205 6.39496256116007
0.921 6.392492666062924
0.9215 6.390309580663968
0.922 6.388484603862129
0.9225 6.387054919043336
0.923 6.3860098748336
0.9235 6.38531850117539
0.924 6.384944438869405
0.9245 6.384844609847298
0.925 6.384979053307267
0.9255 6.385271611393047
0.926 6.38563931776121
0.9265 6.385993212137282
0.927 6.386295617256169
0.9275 6.386549037514775
0.928 6.386778520255917
0.9285 6.387014753896207
0.929 6.387300761098751
0.9295 6.387671901385979
0.93 6.388148304207051
0.9305 6.38873057317761
0.931 6.389398950850382
0.9315 6.3901314815510775
0.932 6.390895489447083
0.9325 6.391655943963664
0.933 6.3923828667593385
0.9335 6.393073472805779
0.934 6.393751852649291
0.9345 6.3944621588641875
0.935 6.395271133733602
0.9355 6.396276588076545
0.936 6.397603609623084
0.9365 6.399418026488891
0.937 6.401923304477708
0.9375 6.405377601711707
0.938 6.4101019441770175
0.9385 6.416612178959517
0.939 6.4258879330341765
0.9395 6.4398019821532
0.94 6.4614047735188125
0.9405 6.4942627206973365
0.941 6.539232099480087
0.9415 6.588975171374742
0.942 6.625986272379339
0.9425 6.63178182367142
0.943 6.60280343231543
0.9435 6.554634440870548
0.944 6.508452344796088
0.9445 6.475877820657193
0.945 6.4571202127488965
0.9455 6.44767395570146
0.946 6.44342557242098
0.9465 6.441905328266203
0.947 6.441844655587622
0.9475 6.442628093642361
0.948 6.443963249763205
0.9485 6.445712114671477
0.949 6.447814544659324
0.9495 6.450245605434842
0.95 6.45299653770149
0.9505 6.456081677637681
0.951 6.459524287527475
0.9515 6.463369768811305
0.952 6.467664796332259
0.9525 6.472421587818309
0.953 6.4775906552198785
0.9535 6.483010367017012
0.954 6.48842012614685
0.9545 6.493504886975557
0.955 6.497962343861791
0.9555 6.501541491619608
0.956 6.504156682524404
0.9565 6.505894194100892
0.957 6.50697678005345
0.9575 6.507603820226959
0.958 6.507842574390467
0.9585 6.5076866667005335
0.959 6.5071968557540805
0.9595 6.506631155930781
0.96 6.506314778700758
0.9605 6.5064516261627245
0.961 6.507077299684265
0.9615 6.508111967823585
0.962 6.50947098071878
0.9625 6.511083936396369
0.963 6.512901910170622
0.9635 6.5148949715157665
0.964 6.5170438299168465
0.9645 6.519331095870746
0.965 6.521759998469991
0.9655 6.52434032358511
0.966 6.5270939473912
0.9665 6.530053455759902
0.967 6.53320400742576
0.9675 6.536453022452641
0.968 6.539576497736285
0.9685 6.542245779486964
0.969 6.544139335493502
0.9695 6.545080104090936
0.97 6.545095373137905
0.9705 6.544284915645544
0.971 6.542741163639284
0.9715 6.540590798141557
0.972 6.538042202480658
0.9725 6.535353801931989
0.973 6.5327463586859205
0.9735 6.530346865738552
0.974 6.528194804651169
0.9745 6.526288530407572
0.975 6.524601008638791
0.9755 6.52312099825962
0.976 6.521839443816233
0.9765 6.52075571915575
0.977 6.5198719021049465
0.9775 6.519199403784534
0.978 6.518762353854918
0.9785 6.518588936603112
0.979 6.5187223647152495
0.9795 6.5191952925746
0.98 6.519973129213482
0.9805 6.520799607794847
0.981 6.520988021276611
0.9815 6.519413548522583
0.982 6.515002543588806
0.9825 6.507520925173799
0.983 6.497954193316887
0.9835 6.488130673366521
0.984 6.479912407105428
0.9845 6.474568517749499
0.985 6.472563195441938
0.9855 6.473593430461519
0.986 6.476748469066767
0.9865 6.48081855128522
0.987 6.484691900059908
0.9875 6.4876479953130515
0.988 6.489477853606664
0.9885 6.490344495123705
0.989 6.490581239022707
0.9895 6.490487836331096
0.99 6.490163589558137
0.9905 6.489441494832943
0.991 6.4879373196100785
0.9915 6.485306192814094
0.992 6.481529527976966
0.9925 6.476961905790508
0.993 6.472110468970734
0.9935 6.467396718342804
0.994 6.463036673827989
0.9945 6.459097870790958
0.995 6.455554843323617
0.9955 6.45236907079872
0.996 6.44948506911929
0.9965 6.446848437309527
0.997 6.44441352304274
0.9975 6.442186734962548
0.998 6.440283926476819
0.9985 6.43906610894441
0.999 6.439354097436426
0.9995 6.442927645550056
1.0 6.45326057445173
1.0005 6.475616504927454
1.001 6.514246725971074
1.0015 6.565248309329545
1.002 6.611292519736474
1.0025 6.630157776202366
1.003 6.613232649921371
1.0035 6.572656897050588
1.004 6.528136461119609
1.0045 6.492100372532886
1.005 6.467022906226885
1.0055 6.450083930080145
1.006 6.437211554389887
1.0065 6.425360276761896
1.007 6.413614542748701
1.0075 6.402675348084714
1.008 6.393406133978902
1.0085 6.386012496951602
1.009 6.380185172894495
1.0095 6.37548612343302
1.01 6.371553824533016
1.0105 6.368143348250849
1.011 6.365091555843901
1.0115 6.362314564691126
1.012 6.359775249421102
1.0125 6.357491370962783
1.013 6.35552294894197
1.0135 6.3539500964719755
1.014 6.352868346635268
1.0145 6.352370158121555
1.015 6.352582273390808
1.0155 6.353657418270957
1.016 6.3556898859551945
1.0165 6.358535217804097
1.017 6.361727032696655
1.0175 6.3646688453037354
1.018 6.3669611992725565
1.0185 6.368664691455591
1.019 6.3701195490755955
1.0195 6.371563321470377
1.02 6.372954702112753
1.0205 6.37405564585199
1.021 6.374581973637031
1.0215 6.374346401955655
1.022 6.373373842695002
1.0225 6.371864509018786
1.023 6.3698158664612885
1.0235 6.3667061359952895
1.024 6.3617629205717305
1.0245 6.354777494505654
1.025 6.3466095625060595
1.0255 6.338665319140611
1.026 6.332018804596911
1.0265 6.3269916770013355
1.027 6.323364829038051
1.0275 6.320746213787644
1.028 6.318799125670725
1.0285 6.317296016390638
1.029 6.316111679693765
1.0295 6.315183008131712
1.03 6.314521277403485
1.0305 6.31419141534755
1.031 6.314383007151593
1.0315 6.315491104362031
1.032 6.318379061811304
1.0325 6.3248133635626145
1.033 6.33773065873232
1.0335 6.3590820777719115
1.034 6.379928790739066
1.0345 6.366386430328668
1.035 6.278462205509407
1.0355 6.129006810496889
1.036 5.981498336366648
1.0365 5.889690558803966
1.037 5.876750408522093
1.0375 5.943322224475463
1.038 6.065453773986024
1.0385 6.1917161158761305
1.039 6.275765549114355
1.0395 6.3125725925820815
1.04 6.322599613353938
1.0405 6.323052409587668
1.041 6.3215299767421635
1.0415 6.320271048297809
1.042 6.319682511008563
1.0425 6.319738937928228
1.043 6.320347191468913
1.0435 6.321382179139236
1.044 6.322648759827723
1.0445 6.323917369720868
1.045 6.325040784556516
1.0455 6.326143762431797
1.046 6.327588395399077
1.0465 6.329839588647551
1.047 6.33324586599747
1.0475 6.337898448327398
1.048 6.3435268111501815
1.0485 6.349502573107192
1.049 6.355095795411901
1.0495 6.359834153152513
1.05 6.363683595723702
1.0505 6.366865757511069
1.051 6.369603082079659
1.0515 6.3719423353112985
1.052 6.373679007988742
1.0525 6.374389885027591
1.053 6.37383285234971
1.0535 6.372372925003972
1.054 6.370794591414367
1.0545 6.369662768389726
1.055 6.368996537829061
1.0555 6.368599211131602
1.056 6.368403753509699
1.0565 6.368517361358692
1.057 6.369059576493975
1.0575 6.370061304138855
1.058 6.371481695005316
1.0585 6.373266182996457
1.059 6.375365086625135
1.0595 6.377753974045452
1.06 6.380403036921005
1.0605 6.38328357721021
1.061 6.386367330349908
1.0615 6.389638367186357
1.062 6.393103317864806
1.0625 6.396773188908418
1.063 6.400677747993288
1.0635 6.404829012212953
1.064 6.409138745113942
1.0645 6.413386587878681
1.065 6.417389770821834
1.0655 6.421580735466873
1.066 6.427739435083001
1.0665 6.438811150384704
1.067 6.457027385935619
1.0675 6.48137288285188
1.068 6.506658761436252
1.0685 6.525727074263041
1.069 6.533355480267866
1.0695 6.528731142806582
1.07 6.51507702406941
1.0705 6.497536577822346
1.071 6.480804704533679
1.0715 6.467558784341352
1.072 6.458446366136919
1.0725 6.452948904081443
1.073 6.450116741242494
1.0735 6.449032707339071
1.074 6.448990282495182
1.0745 6.449532932571915
1.075 6.450393754635752
1.0755 6.45143795028861
1.076 6.4526115981256895
1.0765 6.453899233876473
1.077 6.455317545265321
1.0775 6.456904138000316
1.078 6.458729240457736
1.0785 6.460906747985567
1.079 6.463646314269195
1.0795 6.467285792991645
1.08 6.472373734151046
1.0805 6.479703541093195
1.081 6.490243299771559
1.0815 6.504849138029917
1.082 6.523580650077078
1.0825 6.544924762493202
1.083 6.565520936748791
1.0835 6.581143852221781
1.084 6.588701484155121
1.0845 6.587729251582187
1.085 6.5802436880675375
1.0855 6.569307627560696
1.086 6.557484782374154
1.0865 6.546271694668277
1.087 6.536127168718578
1.0875 6.526952059752452
1.088 6.518522250041047
1.0885 6.510720315653635
1.089 6.503561071173073
1.0895 6.497185787081684
1.09 6.491774383829019
1.0905 6.487425455881822
1.091 6.4841107881691995
1.0915 6.481687324027365
1.092 6.47998989700691
1.0925 6.478866038450406
1.093 6.478201640199511
1.0935 6.4778992640967195
1.094 6.477861328829936
1.0945 6.477988960835243
1.095 6.4781964899900215
1.0955 6.478412949217399
1.096 6.478597204798899
1.0965 6.478748147060858
1.097 6.478884781149541
1.0975 6.479040355908237
1.098 6.479258254200622
1.0985 6.479559894825093
1.099 6.479961608362193
1.0995 6.480482146717011
1.1 6.481171768067555
1.1005 6.482114650846536
1.101 6.483350794318404
1.1015 6.484787274504192
1.102 6.486203311132198
1.1025 6.487358810690986
1.103 6.488055249811976
1.1035 6.48805021926781
1.104 6.486849933648716
1.1045 6.483463353753815
1.105 6.476316394149793
1.1055 6.463330867425223
1.106 6.442005706087598
1.1065 6.409523381732927
1.107 6.363168866088354
1.1075 6.30119801537067
1.108 6.224000897816594
1.1085 6.135227868735597
1.109 6.0414815264003545
1.1095 5.950672491123309
1.11 5.868102928903972
1.1105 5.794275115276377
1.111 5.726426112071597
1.1115 5.662801699364528
1.112 5.604421858788684
1.1125 5.553460752014806
1.113 5.511103833264065
1.1135 5.477484247892391
1.114 5.452023345802622
1.1145 5.433682962417783
1.115 5.421095961950763
1.1155 5.412718086591801
1.116 5.407113997576306
1.1165 5.403166476272825
1.117 5.400119975748763
1.1175 5.397516858635648
1.118 5.395108134381716
1.1185 5.392780838543367
1.119 5.390504135137003
1.1195 5.388296453319142
1.12 5.3861984195824375
1.1205 5.384267857062128
1.121 5.382563232059032
1.1215 5.381167072492663
1.122 5.38016921002276
1.1225 5.379673609229742
1.123 5.379786399361428
1.1235 5.380694192978022
1.124 5.382806552641358
1.1245 5.38703810986754
1.125 5.395076880444942
1.1255 5.409459683529543
1.126 5.43316619056723
1.1265 5.468559990552968
1.127 5.5160793174021086
1.1275 5.573284617847803
1.128 5.6355275206265505
1.1285 5.697494445755399
1.129 5.7546901247914155
1.1295 5.803576248152164
1.13 5.8406447412338105
1.1305 5.861878075610819
1.131 5.862985850815437
1.1315 5.840272055847032
1.132 5.791859235111779
1.1325 5.719122566998013
1.133 5.6295804088346815
1.1335 5.537553117248751
1.134 5.458980408103677
1.1345 5.4030086683539365
1.135 5.36874759280568
1.1355 5.349732973324179
1.136 5.339402699027326
1.1365 5.333404055834838
1.137 5.329395317946154
1.1375 5.3262478658359
1.138 5.323442498042927
1.1385 5.320734611871644
1.139 5.318018787069369
1.1395 5.3152585257009894
1.14 5.31247178971772
1.1405 5.309718404444102
1.141 5.307092468497268
1.1415 5.304739589865954
1.142 5.302828442196687
1.1425 5.301526425292239
1.143 5.300913108761718
1.1435 5.300848952104714
1.144 5.30094759375108
1.1445 5.300705059872247
1.145 5.29968011015887
1.1455 5.297653992051409
1.146 5.294626523979605
1.1465 5.290808851133476
1.147 5.28656924024648
1.1475 5.282309771965687
1.148 5.27836182141762
1.1485 5.274925659609052
1.149 5.272075077395399
1.1495 5.26976685117246
1.15 5.267900616498792
1.1505 5.266321888507378
1.151 5.264865687844801
1.1515 5.263375784037724
1.152 5.261733141927778
1.1525 5.259862776271972
1.153 5.257732740604058
1.1535 5.255349054723008
1.154 5.252746571381862
1.1545 5.24994625179438
1.155 5.2469515130015685
1.1555 5.2437166716004056
1.156 5.240158311791627
1.1565 5.236211972727921
1.157 5.2318684134110915
1.1575 5.2271853393817045
1.158 5.222293185228724
1.1585 5.217369619120807
1.159 5.212598554446843
1.1595 5.208134029555011
1.16 5.204076380224344
1.1605 5.200446339841759
1.161 5.1972023220403765
1.1615 5.194268887281569
1.162 5.191595445681528
1.1625 5.189164296582201
1.163 5.186981385552509
1.1635 5.185037798674565
1.164 5.183305720396253
1.1645 5.181735836155201
1.165 5.180275013142684
1.1655 5.178872205374241
1.166 5.177489714504005
1.1665 5.176094095759992
1.167 5.174688951395626
1.1675 5.173283010754857
1.168 5.171905717335231
1.1685 5.170599430674737
1.169 5.169413370691333
1.1695 5.168381233104427
1.17 5.167473856054378
1.1705 5.1665777706941425
1.171 5.165510858499776
1.1715 5.164076119581227
1.172 5.162148066865432
1.1725 5.159704678420646
1.173 5.156844870397118
1.1735 5.1536897371879045
1.174 5.150332794302117
1.1745 5.1468169801874
1.175 5.143167988244055
1.1755 5.139403965445726
1.176 5.1355514688358275
1.1765 5.131642817694776
1.177 5.127697118087025
1.1775 5.123741196912468
1.178 5.119803869128453
1.1785 5.115929269235038
1.179 5.112194248631844
1.1795 5.1087037818325465
1.18 5.105626003176737
1.1805 5.1031709263319565
1.181 5.101552886375283
1.1815 5.100877252726812
1.182 5.100957098735113
1.1825 5.101134280479285
1.183 5.100328413747197
1.1835 5.097546527874123
1.184 5.092587813744317
1.1845 5.086269422807333
1.185 5.079870433233496
1.1855 5.074330887065552
1.186 5.069933140245571
1.1865 5.066529193848443
1.187 5.06384115276068
1.1875 5.061628480224075
1.188 5.059702172731186
1.1885 5.05793857588126
1.189 5.056246675539918
1.1895 5.054580459055013
1.19 5.052925596374197
1.1905 5.05129682486066
1.191 5.049720113807431
1.1915 5.0482242030834135
1.192 5.046820445190627
1.1925 5.0454825239887695
1.193 5.044138267382672
1.1935 5.042668213411125
1.194 5.040957941441305
1.1945 5.038954401211286
1.195 5.03667603017652
1.1955 5.034193157966041
1.196 5.03158608325007
1.1965 5.028936305920905
1.197 5.026302583163575
1.1975 5.023700432739367
1.198 5.021118441572605
1.1985 5.018516960897201
1.199 5.01589134544908
1.1995 5.01328432982969
1.2 5.0108056938040315
1.2005 5.008585510460599
1.201 5.00676999009032
1.2015 5.00545626597878
1.202 5.004681307947295
1.2025 5.004407599148826
1.203 5.004560496682402
1.2035 5.005100583533278
1.204 5.006102918566609
1.2045 5.0077102153051305
1.205 5.0100300332348295
1.2055 5.013007559749201
1.206 5.016430093083092
1.2065 5.020032332473989
1.207 5.023664488851693
1.2075 5.027379112781408
1.208 5.03151018523024
1.2085 5.036666451791906
1.209 5.043726185491502
1.2095 5.053380227417695
1.21 5.065072905304308
1.2105 5.076036206575863
1.211 5.0819028293491515
1.2115 5.0792347054390214
1.212 5.068192936003379
1.2125 5.052462516039546
1.213 5.036593801819209
1.2135 5.023529874726109
1.214 5.014003476779476
1.2145 5.00741780230826
1.215 5.002853042237592
1.2155 4.999555199603457
1.216 4.997039214443352
1.2165 4.995041494687418
1.217 4.993429889861299
1.2175 4.992148700618135
1.218 4.991199761671843
1.2185 4.9906160366510575
1.219 4.990477273344461
1.2195 4.990886875243157
1.22 4.991937554468296
1.2205 4.993650116869621
1.221 4.99592775889372
1.2215 4.998561745300145
1.222 5.001257276851454
1.2225 5.003711486494354
1.223 5.005703405771894
1.2235 5.007207257832003
1.224 5.008372582793025
1.2245 5.009452856167706
1.225 5.010663753752843
1.2255 5.012113770889196
1.226 5.013766755734344
1.2265 5.015393229395246
1.227 5.016457590528851
1.2275 5.0159770009492
1.228 5.012451096808758
1.2285 5.004162597942531
1.229 4.990304549636302
1.2295 4.972953120288143
1.23 4.958558576321713
1.2305 4.956301367441971
1.231 4.97255354136806
1.2315 5.00479902660818
1.232 5.041380297018182
1.2325 5.069130369881912
1.233 5.082034171476015
1.2335 5.082656686523802
1.234 5.077276740000728
1.2345 5.07111653298401
1.235 5.066697263736972
1.2355 5.064496517827256
1.236 5.06410484232553
1.2365 5.0649736225782
1.237 5.066695394714448
1.2375 5.069041719204942
1.238 5.071903612579994
1.2385 5.0752228343610115
1.239 5.078965582915692
1.2395 5.083088950785272
1.24 5.087558733622886
1.2405 5.092339322945299
1.241 5.097418360675632
1.2415 5.102828134585251
1.242 5.108670034230136
1.2425 5.115153821806493
1.243 5.122586707699402
1.2435 5.1312890190354965
1.244 5.141355860488445
1.2445 5.152391906231844
1.245 5.163310340150825
1.2455 5.172591267954341
1.246 5.178862500258611
1.2465 5.181674725519131
1.247 5.1817682075819365
1.2475 5.1806370758754055
1.248 5.179650181866729
1.2485 5.179544993764757
1.249 5.180515313485468
1.2495 5.18249203952336
1.25 5.185357705113971
1.2505 5.188999062966604
1.251 5.1933395183585
1.2515 5.1983235304624715
1.252 5.20394646313417
1.2525 5.210259925359863
1.253 5.217433716251574
1.2535 5.225815893158544
1.254 5.235990084951033
1.2545 5.248694015076771
1.255 5.264421344172532
1.2555 5.28257630603439
1.256 5.300540916754568
1.2565 5.313901967887458
1.257 5.3187991982155784
1.2575 5.314716478457817
1.258 5.305161950232759
1.2585 5.295159631235641
1.259 5.288152019960131
1.2595 5.284995737766979
1.26 5.284946540874135
1.2605 5.2869295949426816
1.261 5.290157795333543
1.2615 5.294198103000867
1.262 5.298844054407128
1.2625 5.304016795002172
1.263 5.3096654564704435
1.2635 5.315803489610231
1.264 5.322558206229524
1.2645 5.3303808854625165
1.265 5.340540463759681
1.2655 5.356269119391153
1.266 5.3852521720229705
1.2665 5.444180541662374
1.267 5.563547628483696
1.2675 5.778846314836829
1.268 6.07478222440193
1.2685 6.338800466415578
1.269 6.488099010786956
1.2695 6.5501906684406
1.27 6.573303450112388
1.2705 6.582141717582814
1.271 6.585856204483695
1.2715 6.587752735446101
1.272 6.589160875592179
1.2725 6.590654151004254
1.273 6.592451620185284
1.2735 6.594611610508838
1.274 6.597140313027688
1.2745 6.600015328501546
1.275 6.6032205674900295
1.2755 6.606766361938107
1.276 6.6106978855997545
1.2765 6.615174115307039
1.277 6.620568800242961
1.2775 6.627704427888912
1.278 6.6382422579366365
1.2785 6.654364943197261
1.279 6.671231318381317
1.2795 6.632942778158106
1.28 6.370648020012676
1.2805 5.9425146106331885
1.281 5.675272064206998
1.2815 5.563726009322067
1.282 5.518658406632437
1.2825 5.499965976037612
1.283 5.4932126408273385
1.2835 5.49313409774751
1.284 5.498076635242065
1.2845 5.508264081608345
1.285 5.525247077554305
1.2855 5.551073016177392
1.286 5.58599412671892
1.2865 5.6251985785448495
1.287 5.657792861581252
1.2875 5.671954658790463
1.288 5.662959036319289
1.2885 5.636433319601557
1.289 5.604187048757583
1.2895 5.576465439817286
1.29 5.557528783759676
1.2905 5.54702045681626
1.291 5.5431475439030065
1.2915 5.544632918567971
1.292 5.551401094809427
1.2925 5.5650293612064745
1.293 5.59021857204987
1.2935 5.639206490133941
1.294 5.743571305178084
1.2945 5.971136304124317
1.295 6.354092343061443
1.2955 6.666754634259466
1.296 6.754736739216368
1.2965 6.747651414885351
1.297 6.7293243015341995
1.2975 6.716482966381695
1.298 6.708930430538836
1.2985 6.704665889641487
1.299 6.702301365011405
1.2995 6.701060465409898
1.3 6.700550147640844
1.3005 6.700584130473881
1.301 6.701085935838711
1.3015 6.702048794207484
1.302 6.703486732001164
1.3025 6.705408653593875
1.303 6.707807133368083
1.3035 6.710590060780263
1.304 6.7135816410022615
1.3045 6.7165350931329995
1.305 6.71924965472929
1.3055 6.721588401595718
1.306 6.723414386982083
1.3065 6.724625727662517
1.307 6.725268435650327
1.3075 6.725581106737422
1.308 6.725938068265715
1.3085 6.726752034946007
1.309 6.728379817554161
1.3095 6.731002497416767
1.31 6.734343699779969
1.3105 6.736998987883063
1.311 6.735447353374858
1.3115 6.723581997528318
1.312 6.695076886987423
1.3125 6.65151000739542
1.313 6.612298232213125
1.3135 6.612865046792453
1.314 6.69021730749257
1.3145 6.873439573680579
1.315 7.174498819391046
1.3155 7.56208937336046
1.316 7.936075510794683
1.3165 8.158207418149448
1.317 8.14078965353696
1.3175 7.9097251696609865
1.318 7.575703980811228
1.3185 7.255493765998351
1.319 7.013523679258767
1.3195 6.85801358209222
1.32 6.768069659931768
1.3205 6.719009974866931
1.321 6.692670912570782
1.3215 6.678077984988014
1.322 6.669220864845657
1.3225 6.6630178095281964
1.323 6.657979670696029
1.3235 6.6534349385902845
1.324 6.649119738677997
1.3245 6.644972965721533
1.325 6.641029597448603
1.3255 6.637401043900005
1.326 6.63429246803175
1.3265 6.63206462854082
1.327 6.631375267841935
1.3275 6.633398744469534
1.328 6.640129484498007
1.3285 6.654522738253683
1.329 6.679763092567163
1.3295 6.7170275909852615
1.33 6.761877193363431
1.3305 6.802359805777278
1.331 6.823518669692384
1.3315 6.8172171473304894
1.332 6.78810438981106
1.3325 6.748726796972698
1.333 6.7107003700560535
1.3335 6.680879142317708
1.334 6.661885225880943
1.3345 6.653436482260418
1.335 6.653484110455799
1.3355 6.659146498281655
1.336 6.666041126613991
1.3365 6.664500730116258
1.337 6.6323324092917195
1.3375 6.534387842367683
1.338 6.354491831510525
1.3385 6.138008785632294
1.339 5.9542328666908295
1.3395 5.830787137052302
1.34 5.7592090937557865
1.3405 5.724260692647806
1.341 5.716786316787423
1.3415 5.736678014336307
1.342 5.795619610330232
1.3425 5.923255102264171
1.343 6.159165250575664
1.3435 6.440333845994631
1.344 6.55468358481473
1.3445 6.529387085259361
1.345 6.49242296473409
1.3455 6.471635030086552
1.346 6.460931205168815
1.3465 6.454269898529321
1.347 6.448843092808649
1.3475 6.443623615358507
1.348 6.438340184955799
1.3485 6.433027008559738
1.349 6.427842945885293
1.3495 6.423015522798635
1.35 6.418798466314969
1.3505 6.415388531084639
1.351 6.412672601872559
1.3515 6.409112040839575
1.352 6.397764414996691
1.3525 6.356692057626513
1.353 6.242159757442637
1.3535 6.028794116638459
1.354 5.782867590786682
1.3545 5.5967745174329435
1.355 5.489119934703461
1.3555 5.436743760512429
1.356 5.419788370658492
1.3565 5.4319343078741165
1.357 5.481392670815013
1.3575 5.5917250062990655
1.358 5.773256339569113
1.3585 5.917887146255555
1.359 5.881142288440388
1.3595 5.744592662763156
1.36 5.6297870256406
1.3605 5.563193540927663
1.361 5.529688286582183
1.3615 5.513109405444294
1.362 5.504514866902581
1.3625 5.500143410648101
1.363 5.498881108433918
1.3635 5.5010186773725005
1.364 5.507899285895209
1.3645 5.521850274008899
1.365 5.545386140463273
1.3655 5.578863776727851
1.366 5.621302170017441
1.3665 5.684266167148418
1.367 5.807098841206801
1.3675 6.049494407524091
1.368 6.43496416692991
1.3685 6.8323607275072336
1.369 6.98914109236978
1.3695 6.820964075135666
1.37 6.486040907162223
1.3705 6.173612106472196
1.371 5.962885579131306
1.3715 5.844125594858139
1.372 5.786339304059241
1.3725 5.76873945437849
1.373 5.782965935932984
1.3735 5.827210249998109
1.374 5.899601066135841
1.3745 5.991179776331198
1.375 6.08417122304868
1.3755 6.161173801063863
1.376 6.214705220861622
1.3765 6.246791099698446
1.377 6.262151672341607
1.3775 6.263323559868472
1.378 6.247631666427531
1.3785 6.203759991291126
1.379 6.110118399367479
1.3795 5.951999752760542
1.38 5.7651395340923335
1.3805 5.619912077003886
1.381 5.5384069817192705
1.3815 5.498611717549877
1.382 5.4788732052801885
1.3825 5.468304541177404
1.383 5.462309863755325
1.3835 5.458875488588787
1.384 5.457082338765605
1.3845 5.456534829914639
1.385 5.45713512731557
1.3855 5.459004008842764
1.386 5.462415164512129
1.3865 5.467778466678383
1.387 5.475478479605285
1.3875 5.485393861269123
1.388 5.4963070689477584
1.3885 5.505889965888344
1.389 5.511899791963693
1.3895 5.513679748855828
1.39 5.512412340745315
1.3905 5.509887406403444
1.391 5.507173629563373
1.3915 5.504487649981585
1.392 5.5018572658705915
1.3925 5.499468059474499
1.393 5.497606016241423
1.3935 5.4964530592820635
1.394 5.496045149013153
1.3945 5.49634022413082
1.395 5.497304904266696
1.3955 5.4989939809428146
1.396 5.501590451070375
1.3965 5.505401887374284
1.397 5.510733508099334
1.3975 5.517618210931171
1.398 5.525675497091808
1.3985 5.534413345935158
1.399 5.543694445691918
1.3995 5.553848529822475
1.4 5.565036271109482
1.4005 5.576323793411128
1.401 5.585318689273332
1.4015 5.58895881813318
1.402 5.58531036893545
1.4025 5.574867594246862
1.403 5.560206745559776
1.4035 5.544610567188827
1.404 5.530682801126866
1.4045 5.519774340429321
1.405 5.5120711450954465
1.4055 5.507024839788005
1.406 5.503838788039997
1.4065 5.501820856501717
1.407 5.5005177362311075
1.4075 5.499703256214896
1.408 5.499289290631265
1.4085 5.499241593812099
1.409 5.499562762523252
1.4095 5.500251810329099
1.41 5.5013153891281545
1.4105 5.502749332738248
1.411 5.504550737032532
1.4115 5.5067336739350905
1.412 5.509340530464212
1.4125 5.512478250664285
1.413 5.51628775102894
1.4135 5.520912652617379
1.414 5.526363843397971
1.4145 5.532375598233407
1.415 5.538323591697249
1.4155 5.543291317182779
1.416 5.546302593927337
1.4165 5.546687465090627
1.417 5.544534144468989
1.4175 5.540714418624897
1.418 5.536335152656412
1.4185 5.53217017024178
1.419 5.528519886061377
1.4195 5.525435235931039
1.42 5.522945566255692
1.4205 5.521117546771888
1.421 5.519982665532308
1.4215 5.5194905431998444
1.422 5.519537103534476
1.4225 5.519994250594325
1.423 5.520740012126077
1.4235 5.521653169183469
1.424 5.522612334911362
1.4245 5.523487869258537
1.425 5.524149261215977
1.4255 5.524498339930989
1.426 5.524473039015851
1.4265 5.524077126692421
1.427 5.523357859861741
1.4275 5.5224057033002785
1.428 5.521324607661838
1.4285 5.520218545194573
1.429 5.519166758115149
1.4295 5.518222253897222
1.43 5.517391633024112
1.4305 5.516543646580353
1.431 5.515259257834924
1.4315 5.512649687698322
1.432 5.507465863757523
1.4325 5.498964948198707
1.433 5.488513376209927
1.4335 5.480318873089186
1.434 5.479434324163427
1.4345 5.48794748742739
1.435 5.502454444867882
1.4355 5.515594265887281
1.436 5.521483193185971
1.4365 5.519701040872492
1.437 5.513628635612526
1.4375 5.506658140303874
1.438 5.500544467201032
1.4385 5.495677102861186
1.439 5.491850073581351
1.4395 5.48877113475475
1.44 5.486241739655811
1.4405 5.4841551488944384
1.441 5.482468338202506
1.4415 5.481169222083428
1.442 5.480273733242114
1.4425 5.479823862817317
1.443 5.4799479779551605
1.4435 5.480863277694389
1.444 5.482908725140921
1.4445 5.48647952510538
1.445 5.491774395202511
1.4455 5.498366228014331
1.446 5.504907044268815
1.4465 5.5095117257252015
1.447 5.510886041304466
1.4475 5.50900400287597
1.448 5.504775855918308
1.4485 5.499214841594138
1.449 5.493049604393076
1.4495 5.48681357877767
1.45 5.480985300668453
1.4505 5.475938040223206
1.451 5.471855003808309
1.4515 5.468713569836342
1.452 5.466380423161014
1.4525 5.464683986946844
1.453 5.463455248272148
1.4535 5.46256724269823
1.454 5.461951969861274
1.4545 5.4615494978902595
1.455 5.461273799906098
1.4555 5.460926443995679
1.456 5.460256844798203
1.4565 5.45911197006327
1.457 5.457520861398039
1.4575 5.45573833069719
1.458 5.454209264360652
1.4585 5.453556252023611
1.459 5.4546717657341235
1.4595 5.458917538779967
1.46 5.468562250930478
1.4605 5.487438606648893
1.461 5.521741299109096
1.4615 5.57973303367291
1.462 5.667212949646674
1.4625 5.777199742692264
1.463 5.886793035270691
1.4635 5.973254460385738
1.464 6.02969157824029
1.4645 6.060703242612422
1.465 6.072158117122464
1.4655 6.066041047386393
1.466 6.039036346245308
1.4665 5.98258593627419
1.467 5.887311423622019
1.4675 5.757487253722432
1.468 5.622664575425968
1.4685 5.517272987107661
1.469 5.450832952327425
1.4695 5.413314005364723
1.47 5.392700112666833
1.4705 5.381527740186212
1.471 5.376297378302607
1.4715 5.376055057321394
1.472 5.381579671606972
1.4725 5.395142274098325
1.473 5.420273063880386
1.4735 5.460734853318304
1.474 5.517366773245878
1.4745 5.5837488425910164
1.475 5.645829243531794
1.4755 5.688556066640412
1.476 5.701882000879581
1.4765 5.682054748919527
1.477 5.631038359920663
1.4775 5.558289538193677
1.478 5.480186401510658
1.4785 5.412919845068061
1.479 5.3642145982215625
1.4795 5.33292038947715
1.48 5.314305472001863
1.4805 5.304155678451676
1.481 5.300003185658137
1.4815 5.301011199312396
1.482 5.307757042984684
1.4825 5.322106118052996
1.483 5.346915346420647
1.4835 5.385271383426448
1.484 5.4387573103329965
1.4845 5.505353618833264
1.485 5.578642370333077
1.4855 5.650173995852657
1.486 5.712360408116038
1.4865 5.760083609321765
1.487 5.790675246763279
1.4875 5.804101442535184
1.488 5.803339582543221
1.4885 5.7948805240722505
1.489 5.788427493262456
1.4895 5.795891518623821
1.49 5.830195313030607
1.4905 5.903840042177724
1.491 6.025704360469187
1.4915 6.192886082009319
1.492 6.376935841092027
1.4925 6.525087644383691
1.493 6.600592651159544
1.4935 6.6144381406108925
1.494 6.601219029055408
1.4945 6.586155720393108
1.495 6.580045137695245
1.4955 6.585800524840253
1.496 6.60407076719095
1.4965 6.635769766927866
1.497 6.683368974589318
1.4975 6.7505599885882885
1.498 6.840438916970627
1.4985 6.951622174914719
1.499 7.074246775789454
1.4995 7.189377246282652
1.5 7.274941522066684
1.5005 7.312849403664241
1.501 7.294082181806352
1.5015 7.219520543797908
1.502 7.100447657353082
1.5025 6.957204654138823
1.503 6.8145397224986395
1.5035 6.692620482392237
1.504 6.600875590689157
1.5045 6.5383132906974835
1.505 6.499309777340009
1.5055 6.478042755144073
1.506 6.470657152490916
1.5065 6.475633692242618
1.507 6.493817911331891
1.5075 6.528604138081094
1.508 6.58596380756011
1.5085 6.672345216806813
1.509 6.785882544940923
1.5095 6.9014970057749165
1.51 6.968215148565895
1.5105 6.944284763579087
1.511 6.835966097539749
1.5115 6.685613130691654
1.512 6.53540411401032
1.5125 6.413133110618797
1.513 6.3307657243458015
1.5135 6.284154056878367
1.514 6.260060859234014
1.5145 6.2466329546191846
1.515 6.237178397215369
1.5155 6.228717953985419
1.516 6.2200254515899305
1.5165 6.21051493433504
1.517 6.1997879435437495
1.5175 6.18746241929058
1.518 6.173242536590725
1.5185 6.1572557122282925
1.519 6.140797042033715
1.5195 6.127379416472466
1.52 6.1228245040344484
1.5205 6.132892085772618
1.521 6.158204375784444
1.5215 6.190865881149118
1.522 6.217599474027662
1.5225 6.228291034870044
1.523 6.221916999033355
1.5235 6.204601457334481
1.524 6.18381325044867
1.5245 6.164787967873308
1.525 6.149785785800783
1.5255 6.138811300636202
1.526 6.130857658385415
1.5265 6.124859510850025
1.527 6.120063918308614
1.5275 6.11601491127288
1.528 6.1124326234829285
1.5285 6.109095648843176
1.529 6.10578797049068
1.5295 6.102284365121991
1.53 6.098335589880953
1.5305 6.09365060988415
1.531 6.087844227575107
1.5315 6.080408041855107
1.532 6.070774232129593
1.5325 6.058789102197809
1.533 6.0452423569309
1.5335 6.031467276790079
1.534 6.018375642390267
1.5345 6.007672652141591
1.535 6.003836763999
1.5355 6.011799521553917
1.536 6.030341086236517
1.5365 6.049909518115492
1.537 6.0605079640699175
1.5375 6.060692242325032
1.538 6.055432419614559
1.5385 6.049200230897758
1.539 6.043828290796331
1.5395 6.039559380476615
1.54 6.0361384859481015
1.5405 6.0332676900027
1.541 6.030748558715634
1.5415 6.028482739543606
1.542 6.026511476818823
1.5425 6.0250025513058505
1.543 6.024279060641832
1.5435 6.024767598576843
1.544 6.026842863978097
1.5445 6.030511758736011
1.545 6.0350839521800905
1.5455 6.0389711323056465
1.546 6.039948390802613
1.5465 6.036252342807809
1.547 6.027966158517091
1.5475 6.0171358926577065
1.548 6.006324348744928
1.5485 5.997283017584393
1.549 5.990595855587432
1.5495 5.986049169810159
1.55 5.9831238439658305
1.5505 5.981327482629399
1.551 5.980296187813107
1.5515 5.979801041979626
1.552 5.97969103735872
1.5525 5.979865135545849
1.553 5.9802461302271235
1.5535 5.980803423846296
1.554 5.981566014695617
1.5545 5.982646102572276
1.555 5.984284817874527
1.5555 5.98681616643059
1.556 5.990506821848803
1.5565 5.995253909594818
1.557 6.000209535781958
1.5575 6.003645214866549
1.558 6.003698232147163
1.5585 6.000046982606439
1.559 5.99441898571692
1.5595 5.988811256796315
1.56 5.9840197869655745
1.5605 5.9800428288575
1.561 5.976824460915243
1.5615 5.974343298120066
1.562 5.972520432670579
1.5625 5.9712339153685585
1.563 5.970368727700698
1.5635 5.969857378554418
1.564 5.96965592162752
1.5645 5.969746637306343
1.565 5.970131056156567
1.5655 5.9708197004727035
1.566 5.971864756372196
1.5665 5.973346548060891
1.567 5.975404057717637
1.5675 5.978180437908878
1.568 5.981720127931363
1.5685 5.985850003251692
1.569 5.990307576308074
1.5695 5.995061255805321
1.57 6.000283450660128
1.5705 6.005575773193363
1.571 6.009576462855628
1.5715 6.010888393140337
1.572 6.009236412173268
1.5725 6.0054987412558605
1.573 6.000952313744821
1.5735 5.996641524463242
1.574 5.9931533590779695
1.5745 5.990679055431289
1.575 5.989170391066623
1.5755 5.988449862280931
1.576 5.988310671686993
1.5765 5.988569238126247
1.577 5.989067946413175
1.5775 5.9897010795461325
1.578 5.990407902502464
1.5785 5.991166941579352
1.579 5.991975771645429
1.5795 5.992844804767937
1.58 5.993800134523437
1.5805 5.994876587451908
1.581 5.996115468210411
1.5815 5.997552042330601
1.582 5.99920778637087
1.5825 6.001081543399235
1.583 6.003135576517821
1.5835 6.005262102589351
1.584 6.007257634475425
1.5845 6.008808813890822
1.585 6.009611451335625
1.5855 6.009543965349214
1.586 6.008762236142235
1.5865 6.007596991682543
1.587 6.006333863888197
1.5875 6.005103156003146
1.588 6.003925767309114
1.5885 6.002819733390553
1.589 6.001835808799865
1.5895 6.0010349315067755
1.59 6.000452036977234
1.5905 6.000082012369041
1.591 5.999901771675121
1.5915 5.999881392208656
1.592 6.00000071362829
1.5925 6.000258030218553
1.593 6.0006579594508205
1.5935 6.001228307358148
1.594 6.00199927480437
1.5945 6.002995135972788
1.595 6.004182095581855
1.5955 6.0054204908739495
1.596 6.006441437044301
1.5965 6.006880214097083
1.597 6.006376612594468
1.5975 6.004732460320704
1.598 6.001998275894116
1.5985 5.998402267606907
1.599 5.994217811948322
1.5995 5.989677333979137
1.6 5.984951131370692
1.6005 5.980203513441583
1.601 5.9756167932754485
1.6015 5.971366772176622
1.602 5.967584326923158
1.6025 5.9643552382699925
1.603 5.961701526447039
1.6035 5.959610372890231
1.604 5.958061227143754
1.6045 5.957062774530374
1.605 5.956626217899243
1.6055 5.956724735930133
1.606 5.957225020774765
1.6065 5.95785998346994
1.607 5.958237719073558
1.6075 5.9578939537323725
1.608 5.956373866901912
1.6085 5.953354869022516
1.609 5.948803630771114
1.6095 5.943092323650272
1.61 5.936883841059124
1.6105 5.930853984307293
1.611 5.925427089398638
1.6115 5.920710534954456
1.612 5.916591999149888
1.6125 5.912904498198297
1.613 5.9095246133478385
1.6135 5.906401579104375
1.614 5.903556835282843
1.6145 5.901039741505573
1.615 5.898907597221103
1.6155 5.8971979819405655
1.616 5.895919381887045
1.6165 5.895033247111914
1.617 5.894431500717997
1.6175 5.893882095451221
1.618 5.8928977508803415
1.6185 5.89043488286313
1.619 5.884303759206165
1.6195 5.87055120928795
1.62 5.8441191531676795
1.6205 5.802686534385509
1.621 5.751586704971436
1.6215 5.702478828312555
1.622 5.665495975908477
1.6225 5.644462532205474
1.623 5.63809194025331
1.6235 5.642578574634821
1.624 5.653448263685283
1.6245 5.666509094565227
1.625 5.678657712420892
1.6255 5.687818088494947
1.626 5.692550738198647
1.6265 5.6924093487351195
1.627 5.688982871866453
1.6275 5.68639787195738
1.628 5.689960338315809
1.6285 5.7038218188789385
1.629 5.728575046724038
1.6295 5.759758223960421
1.63 5.789202362390866
1.6305 5.810073077702831
1.631 5.820848273710184
1.6315 5.824123872064308
1.632 5.8232621551856125
1.6325 5.820601111165561
1.633 5.817322628851609
1.6335 5.813907401494677
1.634 5.810508496615609
1.6345 5.807173778158604
1.635 5.803947363910463
1.6355 5.800904876936815
1.636 5.798161463604173
1.6365 5.795895294438238
1.637 5.794374276996563
1.6375 5.793980686876421
1.638 5.795220202758444
1.6385 5.798632020943285
1.639 5.8046358151672885
1.6395 5.8135536596870585
1.64 5.8259324032078466
1.6405 5.842746943748478
1.641 5.864481636490416
1.6415 5.88901013214283
1.642 5.910681796265135
1.6425 5.922871881772985
1.643 5.9223421088623445
1.6435 5.910871713917353
1.644 5.892888910598555
1.6445 5.872522176293125
1.645 5.852467875389274
1.6455 5.834279288847051
1.646 5.81882032492718
1.6465 5.806391169515819
1.647 5.796718557145415
1.6475 5.78912014941704
1.648 5.782809438857771
1.6485 5.777244979328574
1.649 5.772309787989282
1.6495 5.7682070209042395
1.65 5.765151891440792
1.6505 5.763115465791382
1.651 5.761864730793069
1.6515 5.761158523831564
1.652 5.760911779745395
1.6525 5.761109342906839
1.653 5.761729237776179
1.6535 5.762680741784465
1.654 5.763848913152274
1.6545 5.765130889550096
1.655 5.76643090197095
1.6555 5.767665942185386
1.656 5.768742695567574
1.6565 5.769586058155624
1.657 5.7701583392428875
1.6575 5.77047210234181
1.658 5.770577706293472
1.6585 5.770520500828753
1.659 5.770300904514335
1.6595 5.769859165540059
1.66 5.769118769506194
1.6605 5.768052916962724
1.661 5.766675190828935
1.6615 5.765012926156898
1.662 5.7631079398255975
1.6625 5.761104042591204
1.663 5.759224665411581
1.6635 5.757704343040353
1.664 5.756723996444989
1.6645 5.756370649981689
1.665 5.756650407483332
1.6655 5.75750728845536
1.666 5.758866498707882
1.6665 5.7606596914087485
1.667 5.76286156280062
1.6675 5.76551304898348
1.668 5.768768747249317
1.6685 5.772935756664121
1.669 5.778498220699125
1.6695 5.786138282722319
1.67 5.796624110211636
1.6705 5.810589572365655
1.671 5.828386745256499
1.6715 5.850294118514669
1.672 5.876402141188694
1.6725 5.905235895354973
1.673 5.9323954805032
1.6735 5.951456676639171
1.674 5.956990990706676
1.6745 5.947262347710111
1.675 5.924312363981977
1.6755 5.8928254083437315
1.676 5.859895717799412
1.6765 5.832730398141936
1.677 5.814656603063889
1.6775 5.804560187473402
1.678 5.799569521430759
1.6785 5.797245310733467
1.679 5.796144539776477
1.6795 5.795589207780069
1.68 5.795323029290768
1.6805 5.795286615931416
1.681 5.795500330280885
1.6815 5.7960228966307055
1.682 5.796935800284117
1.6825 5.798369924533374
1.683 5.800619194002105
1.6835 5.804422578976221
1.684 5.811647241327644
1.6845 5.826542348195459
1.685 5.8568513681482335
1.6855 5.911567353375623
1.686 5.991296567687518
1.6865 6.078071997059509
1.687 6.14268626997067
1.6875 6.1667752887155105
1.688 6.15192523092401
1.6885 6.109604145147194
1.689 6.051025276779542
1.6895 5.986934200184485
1.69 5.928943906724293
1.6905 5.885261387346865
1.691 5.857163144002384
1.6915 5.841158175084243
1.692 5.832771459091702
1.6925 5.828585609427738
1.693 5.826524143845316
1.6935 5.825500102162102
1.694 5.824985083744271
1.6945 5.824749924800169
1.695 5.824701591219459
1.6955 5.824821341858255
1.696 5.825141341282678
1.6965 5.8257600230571756
1.697 5.826836660505838
1.6975 5.82851298690471
1.698 5.830788900797544
1.6985 5.833427199099609
1.699 5.83594818836444
1.6995 5.837703129859563
1.7 5.8380349132001
1.7005 5.836540253259845
1.701 5.833323009306157
1.7015 5.829014501155876
1.702 5.8244501744524255
1.7025 5.820297507092621
1.703 5.816883481376279
1.7035 5.814242316739761
1.704 5.812238017750242
1.7045 5.81068069751021
1.705 5.809357278840404
1.7055 5.808039728817305
1.706 5.806533523981893
1.7065 5.8047613729247844
1.707 5.802793407927733
1.7075 5.800820548003931
1.708 5.799164655730654
1.7085 5.798273332593566
1.709 5.798653465690047
1.7095 5.800571491629936
1.71 5.803737596793673
1.7105 5.807278572170703
1.711 5.810104183529691
1.7115 5.811333469570436
1.712 5.810625450568177
1.7125 5.808213765560173
1.713 5.804623256369125
1.7135 5.800285728609153
1.714 5.795466286810998
1.7145 5.790344347399354
1.715 5.785075955052469
1.7155 5.7798228150184014
1.716 5.77485828142292
1.7165 5.770595237728188
1.717 5.7674073608736345
1.7175 5.765378357485209
1.718 5.7643152262961275
1.7185 5.763909726324553
1.719 5.763874562037377
1.7195 5.763981672114821
1.72 5.764044630309519
1.7205 5.763920366865023
1.721 5.7634994537924245
1.7215 5.762728529502781
1.722 5.761632776637959
1.7225 5.760305508011702
1.723 5.7589263754010895
1.7235 5.7577726181345
1.724 5.757262796761453
1.7245 5.757992121611214
1.725 5.760749217136778
1.7255 5.7663764127073724
1.726 5.775403903857771
1.7265 5.787603009164575
1.727 5.801769998736661
1.7275 5.81586369000978
1.728 5.827247371987245
1.7285 5.832911326241615
1.729 5.830149552659351
1.7295 5.818494911673587
1.73 5.801296128070093
1.7305 5.784127178201646
1.731 5.771168721835903
1.7315 5.7634353179695
1.732 5.7597540236623415
1.7325 5.758474797786948
1.733 5.75835329330721
1.7335 5.758676946620212
1.734 5.7590760158947925
1.7345 5.759391868550542
1.735 5.7595931684376
1.7355 5.759721229629206
1.736 5.759897512266849
1.7365 5.760305520741569
1.737 5.761212996032387
1.7375 5.763060510503984
1.738 5.766566968522153
1.7385 5.77277341038869
1.739 5.782603118378407
1.7395 5.795620315258398
1.74 5.808846138669446
1.7405 5.817625577683999
1.741 5.818868806709255
1.7415 5.81366585694811
1.742 5.806017125686259
1.7425 5.799423412269451
1.743 5.795193178606641
1.7435 5.793071462777754
1.744 5.792288477547648
1.7445 5.792129641256847
1.745 5.792098446133184
1.7455 5.791923173284975
1.746 5.791517503920782
1.7465 5.790917993026631
1.747 5.790261717003214
1.7475 5.789733047804522
1.748 5.789538278714789
1.7485 5.789900910687973
1.749 5.791014589907621
1.7495 5.793007657336736
1.75 5.795866842279989
1.7505 5.799400389362211
1.751 5.803327780719285
1.7515 5.807393299506923
1.752 5.811430527407496
1.7525 5.815268847143197
1.753 5.818674326510467
1.7535 5.821436082271796
1.754 5.8235508752708105
1.7545 5.825277610340776
1.755 5.826981456089544
1.7555 5.828888909220047
1.756 5.830967719821504
1.7565 5.832964742886932
1.757 5.834558470070916
1.7575 5.835568390616044
1.758 5.836256350402924
1.7585 5.837447118018075
1.759 5.840412832737372
1.7595 5.84653299066131
1.76 5.856997171920361
1.7605 5.872679375550679
1.761 5.893878490687496
1.7615 5.91953406128295
1.762 5.945985554727566
1.7625 5.966378864047862
1.763 5.972886948483992
1.7635 5.962141147226581
1.764 5.939225855501392
1.7645 5.914698306817541
1.765 5.896783994942605
1.7655 5.887448434074671
1.766 5.884528715935207
1.7665 5.885264519930973
1.767 5.887787436234846
1.7675 5.8910979988505305
1.768 5.894703719447061
1.7685 5.898351787729422
1.769 5.90190961541722
1.7695 5.905311053021895
1.77 5.908556581459595
1.7705 5.911681130376695
1.771 5.914793911939214
1.7715 5.918092210236943
1.772 5.921978792521192
1.7725 5.92730376286987
1.773 5.935894175296085
1.7735 5.952085109748135
1.774 5.987966457474502
1.7745 6.079992370980613
1.775 6.310940476870493
1.7755 6.728345519973629
1.776 7.163259913379295
1.7765 7.436978058663622
1.777 7.556333855164106
1.7775 7.570310656940401
1.778 7.48599059363177
1.7785 7.259991738773036
1.779 6.849801192504924
1.7795 6.387127103161359
1.78 6.105742422103588
1.7805 6.003035638561742
1.781 5.974650762274316
1.7815 5.967887863850051
1.782 5.9666843814875685
1.7825 5.96676449039528
1.783 5.966954188329345
1.7835 5.966886990783411
1.784 5.966466545253922
1.7845 5.965756113526344
1.785 5.965097052097181
1.7855 5.965615978372253
1.786 5.971131288434976
1.7865 5.994415953858142
1.787 6.072541697203607
1.7875 6.276943263215331
1.788 6.638676116625503
1.7885 7.030681937791885
1.789 7.307202111662773
1.7895 7.4515386220572255
1.79 7.499717327607509
1.7905 7.47328274518689
1.791 7.371228481054019
1.7915 7.18163557391654
1.792 6.909412957260121
1.7925 6.604288690020302
1.793 6.3405933295086525
1.7935 6.158138027438713
1.794 6.0488258228035585
1.7945 5.987392627228149
1.795 5.953087205965301
1.7955 5.9334280875840895
1.796 5.921655299871909
1.7965 5.91416305333392
1.797 5.908997406371738
1.7975 5.905137211191954
1.798 5.902076117993917
1.7985 5.899594911590113
1.799 5.897621391743226
1.7995 5.89617107272204
1.8 5.895295522219548
1.8005 5.895004197962218
1.801 5.895200280066875
1.8015 5.89567528996007
1.802 5.896284149026106
1.8025 5.897101049120862
1.803 5.898207217479476
1.8035 5.899225131057778
1.804 5.899117020175715
1.8045 5.896894871943817
1.805 5.89253480450219
1.8055 5.8867304407367955
1.806 5.879721201934491
1.8065 5.870931456238545
1.807 5.8599990511808455
1.8075 5.847733353458014
1.808 5.835749553627061
1.8085 5.8254029197043335
1.809 5.817195124025075
1.8095 5.810962764364953
1.81 5.806282057956303
1.8105 5.8027257728300485
1.811 5.799989170706378
1.8115 5.797878344608567
1.812 5.796301207007203
1.8125 5.795198490603618
1.813 5.7945324374102976
1.8135 5.794287680910286
1.814 5.794511109744829
1.8145 5.795407511178833
1.815 5.797452577902347
1.8155 5.80157168553487
1.816 5.809308475235164
1.8165 5.8230034253080705
1.817 5.845603517404034
1.8175 5.879549948553957
1.818 5.923968385676871
1.8185 5.970917274991682
1.819 6.005079077789815
1.8195 6.012425383120683
1.82 5.991059257702125
1.8205 5.950015933282329
1.821 5.900859104326856
1.8215 5.8537563653437745
1.822 5.815952092643701
1.8225 5.789863191017729
1.823 5.773851150455017
1.8235 5.764861254370497
1.824 5.760129282254176
1.8245 5.757731044129554
1.825 5.756506126994652
1.8255 5.755812719996242
1.826 5.7553288859377405
1.8265 5.754891271018386
1.827 5.75446697647189
1.8275 5.754123393481627
1.828 5.754077821113872
1.8285 5.754733306510951
1.829 5.756755457080918
1.8295 5.761049396329624
1.83 5.768431245639406
1.8305 5.778842925967081
1.831 5.790476922028302
1.8315 5.799635745376679
1.832 5.802233086042496
1.8325 5.796681562656082
1.833 5.785481233174093
1.8335 5.773277683380697
1.834 5.763515985675867
1.8345 5.757183664230777
1.835 5.7537401284169905
1.8355 5.752320559722816
1.836 5.752252894869701
1.8365 5.753089250053939
1.837 5.75455111860662
1.8375 5.756479713059737
1.838 5.758819085656074
1.8385 5.761640117343927
1.839 5.765159621361161
1.8395 5.769765223641234
1.84 5.776005384497046
1.8405 5.784365662165103
1.841 5.794651582405529
1.8415 5.805099473173256
1.842 5.812382815190282
1.8425 5.813445665513549
1.843 5.807964694944913
1.8435 5.798660983041574
1.844 5.789092610041657
1.8445 5.781501742388158
1.845 5.776482043344465
1.8455 5.773687301049699
1.846 5.772509053461742
1.8465 5.7724133215481155
1.847 5.773036192674254
1.8475 5.774167808009612
1.848 5.775715844706423
1.8485 5.777644653252854
1.849 5.779982605223643
1.8495 5.782806099907428
1.85 5.786301556960848
1.8505 5.790904968040093
1.851 5.797573991105177
1.8515 5.808279901987848
1.852 5.826496247292304
1.8525 5.857141391521982
1.853 5.904671264609145
1.8535 5.968464206797754
1.854 6.036726924248874
1.8545 6.085960965083022
1.855 6.093529989548425
1.8555 6.055696878615412
1.856 5.99083022199605
1.8565 5.925410362163565
1.857 5.877075874977016
1.8575 5.84909938311564
1.858 5.83600972823641
1.8585 5.8311160102751005
1.859 5.829948232586745
1.8595 5.8302706723121736
1.86 5.831145225163589
1.8605 5.832221629482876
1.861 5.83339930940934
1.8615 5.834666907399158
1.862 5.836066840580462
1.8625 5.837674519058438
1.863 5.839652772583661
1.8635 5.84234755955985
1.864 5.846559304985402
1.8645 5.854047872786347
1.865 5.8681885818218875
1.8655 5.893976698903637
1.866 5.935432196115838
1.8665 5.989237348155723
1.867 6.0393600671297
1.8675 6.062531262850871
1.868 6.045422433267354
1.8685 5.997662637094099
1.869 5.944860382420184
1.8695 5.9073578072275685
1.87 5.888911589175712
1.8705 5.883051458335598
1.871 5.882954120761419
1.8715 5.884897055507149
1.872 5.887456481789582
1.8725 5.890210805263769
1.873 5.893085002572016
1.8735 5.896138792382074
1.874 5.899553415525944
1.8745 5.90373856765449
1.875 5.909672044613468
1.8755 5.919560884131584
1.876 5.936795732737251
1.8765 5.9565163789060405
1.877 5.919026691891893
1.8775 5.687127215100555
1.878 5.31634020589662
1.8785 5.032414684536417
1.879 4.878832311657452
1.8795 4.815523683362142
1.88 4.823076507509831
1.8805 4.920123382475944
1.881 5.154335796066655
1.8815 5.49808116528613
1.882 5.7668491268501425
1.8825 5.885232782140437
1.883 5.923556442540671
1.8835 5.935158739794745
1.884 5.939078938475517
1.8845 5.940899974154671
1.885 5.94227964867441
1.8855 5.943805277994335
1.886 5.945783822603272
1.8865 5.948371329597889
1.887 5.951346425437014
1.8875 5.953857891343394
1.888 5.955471838483276
1.8885 5.958984596308368
1.889 5.969617489465446
1.8895 5.986459264329011
1.89 5.998477305584555
1.8905 5.996554805161037
1.891 5.984735749842417
1.8915 5.9727308444143725
1.892 5.965209508413799
1.8925 5.961862929960456
1.893 5.961086113408416
1.8935 5.961676631650254
1.894 5.962976812480767
1.8945 5.964672714517792
1.895 5.966617710245068
1.8955 5.968753641917567
1.896 5.971075723284518
1.8965 5.9736410643701925
1.897 5.976626834225857
1.8975 5.980518199012523
1.898 5.986544776472571
1.8985 5.997328099190898
1.899 6.017000409615178
1.8995 6.050020321422356
1.9 6.102928200836842
1.9005 6.191246330641239
1.901 6.328189578310272
1.9015 6.488427803997388
1.902 6.595855953019332
1.9025 6.578641534805846
1.903 6.446221075887277
1.9035 6.279860358965412
1.904 6.149805726525083
1.9045 6.073040637213439
1.905 6.034598034643921
1.9055 6.016679187110843
1.906 6.008374109373604
1.9065 6.004401826453068
1.907 6.002386423210782
1.9075 6.001273712937707
1.908 6.000610171543214
1.9085 6.000231515560196
1.909 6.0001128250676645
1.9095 6.000345464051622
1.91 6.001123180298097
1.9105 6.002834021574425
1.911 6.0061805762245255
1.9115 6.012414010235623
1.912 6.023553210479045
1.9125 6.042335533785439
1.913 6.071268494786385
1.9135 6.110388152924785
1.914 6.1545396429814145
1.9145 6.192304757503657
1.915 6.209686072526387
1.9155 6.198608724539736
1.916 6.1643754096506855
1.9165 6.1223597884126475
1.917 6.086618838643299
1.9175 6.062618489283385
1.918 6.048967808367867
1.9185 6.042121608700314
1.919 6.039094866098334
1.9195 6.038037862641821
1.92 6.0379721749611095
1.9205 6.038428235685246
1.921 6.039208313530437
1.9215 6.040283679235297
1.922 6.041730690477357
1.9225 6.0437795630118485
1.923 6.046934235322937
1.9235 6.052212762913869
1.924 6.061538418005537
1.9245 6.077863606664134
1.925 6.1043050347303245
1.9255 6.141883250587468
1.926 6.187289913874371
1.9265 6.232778012476957
1.927 6.268359846390944
1.9275 6.285399055066416
1.928 6.280456737712824
1.9285 6.256967323002532
1.929 6.222671370660563
1.9295 6.186106912414972
1.93 6.154148686727097
1.9305 6.130633657663284
1.931 6.115923783828317
1.9315 6.1080088393061525
1.932 6.104310920846243
1.9325 6.102849214990033
1.933 6.102446542430614
1.9335 6.102519250511659
1.934 6.102819737413285
1.9345 6.103293648854883
1.935 6.103976896281554
1.9355 6.104950055021269
1.936 6.106342171468264
1.9365 6.108321621904802
1.937 6.111148819464739
1.9375 6.11517199669846
1.938 6.120823547834509
1.9385 6.1284875668473395
1.939 6.138197827339158
1.9395 6.149126111765946
1.94 6.159162433575539
1.9405 6.16528296291411
1.941 6.165209472661922
1.9415 6.159392474113777
1.942 6.151042841343851
1.9425 6.1439098287970575
1.943 6.140042774449424
1.9435 6.139423452936927
1.944 6.140889135032277
1.9445 6.143120693941511
1.945 6.145198060989434
1.9455 6.146750750380009
1.946 6.147812044481957
1.9465 6.148575699436255
1.947 6.149255581268254
1.9475 6.150003162396117
1.948 6.150927534569084
1.9485 6.15210852549678
1.949 6.153601811584564
1.9495 6.155439947086832
1.95 6.157621102248171
1.9505 6.160105442347629
1.951 6.162832365772075
1.9515 6.165724352429357
1.952 6.168710139901466
1.9525 6.171739210863703
1.953 6.17474335841164
1.9535 6.177648089938198
1.954 6.180370040239008
1.9545 6.182841068730444
1.955 6.185010961838054
1.9555 6.186856965810057
1.956 6.18839284977834
1.9565 6.189658115134358
1.957 6.1907271100120385
1.9575 6.191725771873579
1.958 6.192872696818905
1.9585 6.194579887157233
1.959 6.197575423281434
1.9595 6.202843942297139
1.96 6.211253567935928
1.9605 6.222825461454792
1.961 6.2361642606307806
1.9615 6.248685893621066
1.962 6.257668425766645
1.9625 6.26144783223856
1.963 6.259904534473416
1.9635 6.254125814126334
1.964 6.245883640814729
1.9645 6.237105707153826
1.965 6.229351355988707
1.9655 6.223416599976043
1.966 6.21939535690992
1.9665 6.217024856879974
1.967 6.2159940544752645
1.9675 6.216034840294426
1.968 6.2169032302495415
1.9685 6.218372321325135
1.969 6.220234186276252
1.9695 6.222302156029486
1.97 6.2243690657600235
1.9705 6.226203701375527
1.971 6.22765194649273
1.9715 6.228721079489238
1.972 6.229533848888619
1.9725 6.230185640526675
1.973 6.230690684594426
1.9735 6.231004320658934
1.974 6.231134682768819
1.9745 6.231255301384501
1.975 6.231715100385341
1.9755 6.23290141973846
1.976 6.235131533501478
1.9765 6.238638556961587
1.977 6.243709361039376
1.9775 6.25076462108465
1.978 6.260151184077565
1.9785 6.271837609083538
1.979 6.2852582114551145
1.9795 6.29969174802383
1.98 6.314796829503838
1.9805 6.330454729662464
1.981 6.345241767108397
1.9815 6.355278103118704
1.982 6.355732256037379
1.9825 6.3444109064099825
1.983 6.323975041063833
1.9835 6.300263915374523
1.984 6.278545466643155
1.9845 6.261355888386485
1.985 6.248816202689317
1.9855 6.2398686541684745
1.986 6.233275568157819
1.9865 6.228077371634469
1.987 6.223717224431458
1.9875 6.219974234460508
1.988 6.216832868318224
1.9885 6.214404490041855
1.989 6.212996490263186
1.9895 6.213190168026432
1.99 6.215919472077178
1.9905 6.222356662992213
1.991 6.23331347244327
1.9915 6.248385109151553
1.992 6.265421456596049
1.9925 6.281103642777357
1.993 6.2922717699854465
1.9935 6.296980499300157
1.994 6.29459438108023
1.9945 6.285435865519678
1.995 6.27084671227474
1.9955 6.25346087307912
1.996 6.236648424627105
1.9965 6.223138824812689
1.997 6.214044886917475
1.9975 6.208974445987956
1.998 6.206808348478591
1.9985 6.206413172446189
1.999 6.206946268436162
1.9995 6.207854348678317
2.0 6.208800538732937
2.0005 6.209590951956353
2.001 6.210132154336626
2.0015 6.210382932931512
2.002 6.210249282105084
2.0025 6.209103106989034
2.003 6.203508838769287
2.0035 6.177793973107991
2.004 6.076694271494138
2.0045 5.803117446394466
2.005 5.4141949336185915
2.0055 5.133968866182239
2.006 5.004642980171991
2.0065 4.96845572150204
2.007 4.995438816069458
2.0075 5.092275900191896
2.008 5.298923560198536
2.0085 5.660210340389619
2.009 6.060488166864062
2.0095 6.2398636298611665
2.01 6.248274778823595
2.0105 6.22800472737084
2.011 6.215904824510068
2.0115 6.211114678409081
2.012 6.209842127423054
2.0125 6.210048419434378
2.013 6.210849977256799
2.0135 6.211887418081774
2.014 6.213028594429637
2.0145 6.214266635316354
2.015 6.215690150651109
2.0155 6.21749420516137
2.016 6.2200665559232915
2.0165 6.22405732729749
2.017 6.230425241995573
2.0175 6.240177548815782
2.018 6.253423863237001
2.0185 6.2678429507281885
2.019 6.278266786439217
2.0195 6.279865061102735
2.02 6.2726758087219485
2.0205 6.261462597248102
2.021 6.251212633925214
2.0215 6.244145301191151
2.022 6.240161019010519
2.0225 6.238294355928269
2.023 6.237637988254101
2.0235 6.237588955868918
2.024 6.237797489980676
2.0245 6.238093961312072
2.025 6.238409872601957
2.0255 6.238749373728402
2.026 6.239186105716729
2.0265 6.239910612618183
2.027 6.241314724801625
2.0275 6.244125913702356
2.028 6.24943846334192
2.0285 6.258234532932497
2.029 6.270237916921547
2.0295 6.283004046279822
2.03 6.292528234869441
2.0305 6.295308069627789
2.031 6.290424288556673
2.0315 6.280259529071915
2.032 6.268926018963698
2.0325 6.259636473719206
2.033 6.253534287257792
2.0335 6.2502439445180995
2.034 6.248912031281745
2.0345 6.248763097364939
2.035 6.249264283166936
2.0355 6.25009082844661
2.036 6.251064101637829
2.0365 6.252111353017107
2.037 6.253246745045476
2.0375 6.254571934522571
2.038 6.256295650696825
2.0385 6.258780560134919
2.039 6.262610388972578
2.0395 6.268606612198197
2.04 6.27759179997567
2.0405 6.289707110189403
2.041 6.303359883385055
2.0415 6.314827189201105
2.042 6.319745143194058
2.0425 6.316203529859657
2.043 6.306281225904963
2.0435 6.29427078643968
2.044 6.28382445880884
2.0445 6.276573403680826
2.045 6.272421739422945
2.0455 6.27050122114906
2.046 6.269911320303616
2.0465 6.270010209993912
2.047 6.270403118135545
2.0475 6.270896209978621
2.048 6.271433114873946
2.0485 6.2720107877646845
2.049 6.272429901246489
2.0495 6.271869688021641
2.05 6.2687837343193165
2.0505 6.2628865994830845
2.051 6.258660612834832
2.0515 6.263926232589594
2.052 6.283530354889758
2.0525 6.313774577740731
2.053 6.338458041838529
2.0535 6.339511343245014
2.054 6.320380793138406
2.0545 6.299114164478087
2.055 6.285411377004874
2.0555 6.278935087802879
2.056 6.276707236864369
2.0565 6.27654883726687
2.057 6.277315370347922
2.0575 6.278473071024524
2.058 6.279758357962323
2.0585 6.281028316828906
2.059 6.282166077599347
2.0595 6.282916378262278
2.06 6.282388160673368
2.0605 6.277750265600283
2.061 6.263274248069011
2.0615 6.2368636457382065
2.062 6.21094366319386
2.0625 6.200178227704716
2.063 6.20907367999198
2.0635 6.240064059555064
2.064 6.298599204372436
2.0645 6.386253271326141
2.065 6.478651057444245
2.0655 6.513550447890318
2.066 6.462658110544004
2.0665 6.384470580519825
2.067 6.330848778442927
2.0675 6.305286619953663
2.068 6.295472255393952
2.0685 6.292386056732595
2.069 6.291830931613455
2.0695 6.2921696391474535
2.07 6.292789680307567
2.0705 6.29346078893735
2.071 6.294095205937194
2.0715 6.294682894868745
2.072 6.29526899906021
2.0725 6.295979334393576
2.073 6.2971187703473595
2.0735 6.299543427059276
2.074 6.305787778994055
2.0745 6.323014343653221
2.075 6.3686915888394955
2.0755 6.473450495294403
2.076 6.659031023059147
2.0765 6.88409026406937
2.077 7.0411526371311846
2.0775 7.0545620860435845
2.078 6.940168711547776
2.0785 6.764029129613772
2.079 6.58970723494775
2.0795 6.45798949163344
2.08 6.379091836238387
2.0805 6.339886496011046
2.081 6.322741008266841
2.0815 6.3157371526097
2.082 6.312863577383479
2.0825 6.311528590598274
2.083 6.31071604250321
2.0835 6.310095570871725
2.084 6.309623630576039
2.0845 6.309411052355903
2.085 6.30973651418623
2.0855 6.311200759681312
2.086 6.315141643280488
2.0865 6.324392187880313
2.087 6.344103427360593
2.0875 6.381281088560519
2.088 6.44109256079055
2.0885 6.520514312713204
2.089 6.60481314722118
2.0895 6.669528456573359
2.09 6.688099295111123
2.0905 6.648717973147478
2.091 6.568979172961858
2.0915 6.484677861994711
2.092 6.421031367781834
2.0925 6.382156130289892
2.093 6.361193810334599
2.0935 6.3505574840687045
2.094 6.345178878240023
2.0945 6.34225142307042
2.095 6.340369955394377
2.0955 6.338922335980137
2.096 6.337701471307269
2.0965 6.336726331586928
2.097 6.336138381733675
2.0975 6.336155542794265
2.098 6.337069910405288
2.0985 6.3392671099982225
2.099 6.343217044791593
2.0995 6.349389722674926
2.1 6.358060912023597
2.1005 6.369058034271645
2.101 6.381570183023565
2.1015 6.3940933584179165
2.102 6.4046478585313436
2.1025 6.411177522059359
2.103 6.412227244483856
2.1035 6.407613343272668
2.104 6.3986715345026495
2.1045 6.387815959275415
2.105 6.377561991122556
2.1055 6.369673907048829
2.106 6.364803734391519
2.1065 6.362679197661007
2.107 6.362567106820415
2.1075 6.363715299989612
2.108 6.365557675183504
2.1085 6.367753737541565
2.109 6.3701876355592555
2.1095 6.372935658985898
2.11 6.376353872896947
2.1105 6.381185507977331
2.111 6.388823156555172
2.1115 6.401723900311473
2.112 6.423867741171013
2.1125 6.460709002169014
2.113 6.517178523776264
2.1135 6.591586962390955
2.114 6.667786426838965
2.1145 6.716418611673709
2.115 6.7133109970457445
2.1155 6.659143983340765
2.116 6.579103249889495
2.1165 6.503547163469782
2.117 6.449985428573085
2.1175 6.41982404295766
2.118 6.40604161084759
2.1185 6.401187097089944
2.119 6.400483659676715
2.1195 6.401550487153062
2.12 6.403362099782343
2.1205 6.40548378522302
2.121 6.407740820770292
2.1215 6.410042387333445
2.122 6.412352165600972
2.1225 6.414675346654648
2.123 6.417067063026312
2.1235 6.419717352012586
2.124 6.4230708382220145
2.1245 6.428061784823979
2.125 6.43636612516648
2.1255 6.450294066900926
2.126 6.4716970130574785
2.1265 6.500052094030786
2.127 6.531523033135136
2.1275 6.5604362176235655
2.128 6.581073425949136
2.1285 6.58798235201663
2.129 6.577442294032131
2.1295 6.551211355123207
2.13 6.517698840943056
2.1305 6.487059199027413
2.131 6.465155753683457
2.1315 6.45228236227394
2.132 6.44587558669834
2.1325 6.443241827658931
2.133 6.442597795809935
2.1335 6.442978374702391
2.134 6.443901187461976
2.1345 6.445127339566558
2.135 6.446532333962947
2.1355 6.448054465661463
2.136 6.449677119329901
2.1365 6.451431261694519
2.137 6.453397027588365
2.1375 6.455658777705303
2.138 6.458224078045217
2.1385 6.460870630350935
2.139 6.463121011769803
2.1395 6.46443283281632
2.14 6.464564228534363
2.1405 6.463736461026342
2.141 6.462417420251094
2.1415 6.460993448351268
2.142 6.459646199978153
2.1425 6.458422890831877
2.143 6.457343052882503
2.1435 6.45641849803913
2.144 6.4556377100686335
2.1445 6.454957026588102
2.145 6.454317922928948
2.1455 6.453658974200077
2.146 6.4529281302093855
2.1465 6.452096248645579
2.147 6.451187432937352
2.1475 6.450296477739728
2.148 6.449604375498871
2.1485 6.449408091901094
2.149 6.450127337489637
2.1495 6.452264589042902
2.15 6.456336948066014
2.1505 6.46262795071875
2.151 6.470724790831606
2.1515 6.478897565864771
2.152 6.484143227311763
2.1525 6.483541495202647
2.153 6.476261168608336
2.1535 6.464300339147406
2.154 6.451143174351642
2.1545 6.439683466717244
2.155 6.431200743598947
2.1555 6.425619559136183
2.156 6.422246564794842
2.1565 6.420333163413926
2.157 6.419301217482075
2.1575 6.418778839837478
2.158 6.418533419251038
2.1585 6.418438910583164
2.159 6.418438006110812
2.1595 6.41854002349375
2.16 6.418834594567502
2.1605 6.419503056294398
2.161 6.4208198193989
2.1615 6.423087838913946
2.162 6.4265063534801845
2.1625 6.430916074985276
2.163 6.43548714724719
2.1635 6.43864700429513
2.164 6.438516011756641
2.1645 6.433911451426078
2.165 6.425169968950374
2.1655 6.414198047780203
2.166 6.403741330552397
2.1665 6.396208109632927
2.167 6.392701977231549
2.1675 6.392755539816773
2.168 6.394985755952779
2.1685 6.397992737609845
2.169 6.400931270710941
2.1695 6.4035541734252055
2.17 6.405874353171325
2.1705 6.407920387077856
2.171 6.4096639331125855
2.1715 6.4110420804600645
2.172 6.411801882131274
2.1725 6.411201137282187
2.173 6.407967923110427
2.1735 6.401035642457383
2.174 6.3905850847865215
2.1745 6.378252227200089
2.175 6.366320737226915
2.1755 6.3567655239368195
2.176 6.3508672822745025
2.1765 6.349299137759478
2.177 6.352250759342456
2.1775 6.359288027498292
2.178 6.369404513454469
2.1785 6.3812323494860665
2.179 6.393577791588252
2.1795 6.405660346494352
2.18 6.4171885945365394
2.1805 6.428097046325042
2.181 6.438202538073424
2.1815 6.446836948567845
2.182 6.452755766552163
2.1825 6.454545272044853
2.183 6.451574703102243
2.1835 6.444766470338485
2.184 6.436485206825968
2.1845 6.429261871155595
2.185 6.4243926638242685
2.1855 6.421733893010322
2.186 6.420556192296204
2.1865 6.420252221004602
2.187 6.420508264730905
2.1875 6.42126678775053
2.188 6.422679763044333
2.1885 6.425130081467642
2.189 6.429375974123597
2.1895 6.436765062075726
2.19 6.449477976285304
2.1905 6.470512605919601
2.191 6.502779332516117
2.1915 6.546933112069731
2.192 6.598242612544342
2.1925 6.6452103955995705
2.193 6.672890087178762
2.1935 6.670385341086635
2.194 6.636951623238661
2.1945 6.581605880127596
2.195 6.518658792144373
2.1955 6.461880210022996
2.196 6.41904671671536
2.1965 6.390219012672788
2.197 6.370260619321644
2.1975 6.352364408042198
2.198 6.329686162459988
2.1985 6.294852840315207
2.199 6.239238897258198
2.1995 6.1542887199944625
2.2 6.039334974701787
2.2005 5.911574155556893
2.201 5.793923483519742
2.2015 5.686325721541592
2.202 5.573596974471976
2.2025 5.45394814965383
2.203 5.341505579631021
2.2035 5.250793856082583
2.204 5.186468371817873
2.2045 5.144207401500254
2.205 5.116717042466134
2.2055 5.097972820448159
2.206 5.084307560986152
2.2065 5.073782990687069
2.207 5.065319415115719
2.2075 5.058186863231641
2.208 5.051877356907922
2.2085 5.046103474083673
2.209 5.040732475303417
2.2095 5.035680211928512
2.21 5.030896656589143
2.2105 5.0263804812049715
2.211 5.022159885177724
2.2115 5.018246495848447
2.212 5.014623744994808
2.2125 5.011264716190596
2.213 5.008173429925246
2.2135 5.0053732057049976
2.214 5.002889179125924
2.2145 5.000705661568571
2.215 4.99872099405821
2.2155 4.996773917730786
2.216 4.994741414727382
2.2165 4.992598373994951
2.217 4.990420302930468
2.2175 4.988287873551026
2.218 4.9862468516072544
2.2185 4.984323820407027
2.219 4.982534423615038
2.2195 4.980884571427251
2.22 4.979375960881176
2.2205 4.978008909855588
2.221 4.976785971884312
2.2215 4.97570099350689
2.222 4.974721854496685
2.2225 4.973790712995515
2.223 4.972854602321914
2.2235 4.971882207595082
2.224 4.970868957563273
2.2245 4.969782039203522
2.225 4.9684943941907305
2.2255 4.9668238552099995
2.226 4.964643426967698
2.2265 4.961978436782192
2.227 4.958985696070889
2.2275 4.955846147375186
2.228 4.952725659772011
2.2285 4.949774563787487
2.229 4.947123548295635
2.2295 4.944852963109807
2.23 4.9429708818304094
2.2305 4.941453474800611
2.231 4.940263267740309
2.2315 4.939369330853613
2.232 4.938773050809732
2.2325 4.93853752825864
2.233 4.938845727026767
2.2335 4.940083070891883
2.234 4.942973050257131
2.2345 4.948655706045442
2.235 4.9585732728394545
2.2355 4.973889817878436
2.236 4.994423883363015
2.2365 5.017407594825552
2.237 5.036934740535316
2.2375 5.045518621054604
2.238 5.038088589009967
2.2385 5.016293440672638
2.239 4.988426407271743
2.2395 4.963866139533622
2.24 4.947276458335696
2.2405 4.93796010130539
2.241 4.933147052855275
2.2415 4.930598464802785
2.242 4.929097315412387
2.2425 4.928077000557164
2.243 4.927266017526887
2.2435 4.926536657538887
2.244 4.925828799902374
2.2445 4.925133480280748
2.245 4.9245176754432025
2.2455 4.924118423425631
2.246 4.924165719490488
2.2465 4.92507599746602
2.247 4.927594141527869
2.2475 4.932890279841373
2.248 4.942352378115841
2.2485 4.9563162017041895
2.249 4.971015747934552
2.2495 4.97500652753289
2.25 4.95143447255773
2.2505 4.8931585618962545
2.251 4.818842110543653
2.2515 4.76340471851027
2.252 4.750375130075297
2.2525 4.778486390646264
2.253 4.828477809226347
2.2535 4.87801703507155
2.254 4.913848314384
2.2545 4.934140880466651
2.255 4.943296973695248
2.2555 4.946409032971878
2.256 4.946997920027884
2.2565 4.946963655083276
2.257 4.947111748115749
2.2575 4.947574292464259
2.258 4.94801226410221
2.2585 4.947804293239794
2.259 4.946294104225591
2.2595 4.943171287008043
2.26 4.938652187898458
2.2605 4.933310997734808
2.261 4.927765798119412
2.2615 4.922444036675656
2.262 4.917572732140717
2.2625 4.91324033977659
2.263 4.90942927375803
2.2635 4.906064286414558
2.264 4.903028440601701
2.2645 4.9002181384942345
2.265 4.89756829221674
2.2655 4.89506355961199
2.266 4.8927629883278625
2.2665 4.8907921855780385
2.267 4.889409563490566
2.2675 4.8890385528380245
2.268 4.890381582091675
2.2685 4.894505526271145
2.269 4.902793941851708
2.2695 4.916477973179886
2.27 4.935592623151085
2.2705 4.957503287293457
2.271 4.976045704022625
2.2715 4.982974268056036
2.272 4.972740247817721
2.2725 4.947821359885595
2.273 4.918473487977601
2.2735 4.895795830949733
2.274 4.88501560904873
2.2745 4.884562626165324
2.275 4.889676237545058
2.2755 4.896227563571341
2.276 4.9023890050389936
2.2765 4.90824647167756
2.277 4.914779416091364
2.2775 4.923154495108547
2.278 4.9341877466156
2.2785 4.947488798242378
2.279 4.9605726287126855
2.2795 4.9686439767244
2.28 4.966120414834093
2.2805 4.949732794635525
2.281 4.921814270618769
2.2815 4.891002256777926
2.282 4.867829916100839
2.2825 4.857475051518727
2.283 4.8565491042455475
2.2835 4.857755363481156
2.284 4.856604472387564
2.2845 4.852879820870425
2.285 4.848087517818985
2.2855 4.843358149846547
2.286 4.839094765791301
2.2865 4.835312019578992
2.287 4.831927465233236
2.2875 4.8288712470594914
2.288 4.826127001753211
2.2885 4.82371062841522
2.289 4.821679614195175
2.2895 4.8201350392451685
2.29 4.819226042180399
2.2905 4.8191779875221625
2.291 4.820263508851608
2.2915 4.822605508545755
2.292 4.825510295629528
2.2925 4.826127502205359
2.293 4.818372726594252
2.2935 4.795576203052893
2.294 4.758575536655603
2.2945 4.720446710623979
2.295 4.698181969853029
2.2955 4.6998911093321185
2.296 4.721241476198544
2.2965 4.751208273089962
2.297 4.779920652016277
2.2975 4.802464686471688
2.298 4.8181060063529335
2.2985 4.8278535164088785
2.299 4.832802973767506
2.2995 4.833393472456282
2.3 4.828965964037756
2.3005 4.817433776177912
2.301 4.795261001399683
2.3015 4.758807754200526
2.302 4.7080218740259925
2.3025 4.65124701637066
2.303 4.6059099329952735
2.3035 4.591283710286837
2.304 4.61734996417074
2.3045 4.67656876849543
2.305 4.744979415401974
2.3055 4.797493839306292
2.306 4.825158694434903
2.3065 4.834571991845132
2.307 4.835440209879356
2.3075 4.833716609768076
2.308 4.831788646698887
2.3085 4.8303054892270785
2.309 4.8293294244233165
2.3095 4.828779512931718
2.31 4.828575039633699
2.3105 4.828661254829927
2.311 4.829033935286186
2.3115 4.829711124606212
2.312 4.830764113977184
2.3125 4.832291605578692
2.313 4.834448052801657
2.3135 4.837388337953992
2.314 4.841175440741927
2.3145 4.845650881132262
2.315 4.850410231153396
2.3155 4.855029239268556
2.316 4.8593301890342575
2.3165 4.863412336407335
2.317 4.8673109036956825
2.3175 4.8707342021177
2.318 4.873343302277381
2.3185 4.875132988405235
2.319 4.876449455071326
2.3195 4.877703245810182
2.32 4.879164577460135
2.3205 4.880918236894293
2.321 4.882938692594034
2.3215 4.885137266617286
2.322 4.887439256461186
2.3225 4.88977667874279
2.323 4.892095654146709
2.3235 4.894349787519119
2.324 4.8965020111130135
2.3245 4.8985645296407805
2.325 4.90060644136912
2.3255 4.902713709203414
2.326 4.904857404596208
2.3265 4.906779603778726
2.327 4.908070983498436
2.3275 4.908440353400413
2.328 4.907956084867263
2.3285 4.906984851574712
2.329 4.905984757263954
2.3295 4.905319632317764
2.33 4.905193244717059
2.3305 4.905645617103036
2.331 4.9066127283160155
2.3315 4.907989629659885
2.332 4.909672407081975
2.3325 4.911571107588297
2.333 4.913625925788591
2.3335 4.91580827784117
2.334 4.918106105095263
2.3345 4.920544024031268
2.335 4.9231712345445535
2.3355 4.926090701257903
2.336 4.929462155457746
2.3365 4.9334993594945145
2.337 4.938445947211078
2.3375 4.94447914980539
2.338 4.951527994040908
2.3385 4.959027253469917
2.339 4.965743548947516
2.3395 4.970085150783464
2.34 4.9710827684908425
2.3405 4.969198821235275
2.341 4.965964097587613
2.3415 4.962865043737959
2.342 4.960607126292042
2.3425 4.959237157437792
2.343 4.958496304364956
2.3435 4.958127570597118
2.344 4.957970298754886
2.3445 4.957945808350531
2.345 4.958038322470068
2.3455 4.9582689590378175
2.346 4.958693283300252
2.3465 4.959414010180542
2.347 4.960562281940191
2.3475 4.962305027659016
2.348 4.964758496539594
2.3485 4.967784052758565
2.349 4.970815575028982
2.3495 4.972993796634701
2.35 4.973758579032027
2.3505 4.973296951761198
2.351 4.972274627820387
2.3515 4.9712547767657105
2.352 4.970496815226999
2.3525 4.970035227133516
2.353 4.969807419033841
2.3535 4.969714305840461
2.354 4.969643117401641
2.3545 4.96949254233398
2.355 4.969196281400696
2.3555 4.968754880223957
2.356 4.968252026003216
2.3565 4.967882751132593
2.357 4.967973885356135
2.3575 4.96895405663338
2.358 4.9711831083177485
2.3585 4.9744572865873105
2.359 4.9776581680114935
2.3595 4.979244926009378
2.36 4.978541051001501
2.3605 4.976138421575334
2.361 4.972915400947623
2.3615 4.969307151246626
2.362 4.9654787356469265
2.3625 4.961579768914759
2.363 4.957713996479151
2.3635 4.953891423622099
2.364 4.950057067351479
2.3645 4.946190943685235
2.365 4.942357314288718
2.3655 4.938724192127975
2.366 4.93549753646549
2.3665 4.9328448634872375
2.367 4.930831779226277
2.3675 4.929331354741795
2.368 4.928062919886879
2.3685 4.926731982526056
2.369 4.92522628694278
2.3695 4.923643773758854
2.37 4.922165409777011
2.3705 4.9208874369834
2.371 4.919851697398211
2.3715 4.919161636257571
2.372 4.919029587790615
2.3725 4.919731316574993
2.373 4.921520970058608
2.3735 4.924568572669675
2.374 4.928947054278393
2.3745 4.934705082388688
2.375 4.94198192677364
2.3755 4.9511835244047
2.376 4.96292895115696
2.3765 4.977272556092712
2.377 4.992348840923895
2.3775 5.003918858983961
2.378 5.007280713878193
2.3785 5.000221819178891
2.379 4.984316189878881
2.3795 4.963572880093182
2.38 4.9424261130124565
2.3805 4.924231029106504
2.381 4.910562079123092
2.3815 4.901242298595013
2.382 4.895117935137006
2.3825 4.890948956003826
2.383 4.887853883219424
2.3835 4.885328930346426
2.384 4.88314944680113
2.3845 4.881237494220039
2.385 4.8796081467330366
2.3855 4.8783469148850065
2.386 4.877633957585064
2.3865 4.877826065193074
2.387 4.879653197738995
2.3875 4.884570388237543
2.388 4.895310002600634
2.3885 4.916393189416097
2.389 4.953845715456517
2.3895 5.012925931369643
2.39 5.0931921904599955
2.3905 5.18356618913426
2.391 5.26394495829213
2.3915 5.315687919868119
2.392 5.332113632999577
2.3925 5.319408719038912
2.393 5.288966020360109
2.3935 5.25000031639587
2.394 5.207818838165939
2.3945 5.1660134981240775
2.395 5.127537310869326
2.3955 5.094379088927984
2.396 5.067087542969587
2.3965 5.0452543592682
2.397 5.028471772230618
2.3975 5.0168085619597855
2.398 5.010909155640474
2.3985 5.011523794826577
2.399 5.018972045621578
2.3995 5.032242618026054
2.4 5.048747125423469
2.4005 5.065956786936579
2.401 5.084505524901018
2.4015 5.111368695087781
2.402 5.163449846437303
2.4025 5.274415812740343
2.403 5.498420239911591
2.4035 5.8568382429742565
2.404 6.215423497142884
2.4045 6.41536819895543
2.405 6.484166500587366
2.4055 6.500181676045144
2.406 6.501076447035476
2.4065 6.498514200187636
2.407 6.495479987038954
2.4075 6.492639867508754
2.408 6.490075229436015
2.4085 6.487650729562945
2.409 6.484921684639116
2.4095 6.480812274168364
2.41 6.4731727197903774
2.4105 6.458828915122019
2.411 6.435289946136414
2.4115 6.404615402205585
2.412 6.37589194451522
2.4125 6.360983087801125
2.413 6.365915564005216
2.4135 6.386579742694225
2.414 6.412509463656943
2.4145 6.434461049375538
2.415 6.44876757959232
2.4155 6.456378938512278
2.416 6.459758694796586
2.4165 6.460952236273637
2.417 6.461152992642488
2.4175 6.460944329549501
2.418 6.460544506109502
2.4185 6.459818110889441
2.419 6.457783206776592
2.4195 6.450399648637407
2.42 6.4224214902510885
2.4205 6.323839175339173
2.421 6.054229230931598
2.4215 5.624734549417863
2.422 5.2825531554881335
2.4225 5.11692444232141
2.423 5.0502394572309965
2.4235 5.024921758207518
2.424 5.019030397230725
2.4245 5.028375654751565
2.425 5.0610284172262
2.4255 5.144509197208493
2.426 5.3407939895949665
2.4265 5.71021752871316
2.427 6.131065251555353
2.4275 6.381462411436657
2.428 6.471219733219681
2.4285 6.495464450046492
2.429 6.50101603610388
2.4295 6.502367839834496
2.43 6.503292646483982
2.4305 6.504637034572281
2.431 6.506536725293871
2.4315 6.508967079843321
2.432 6.5118815586185415
2.4325 6.515229901553421
2.433 6.5189730588723345
2.4335 6.523063370792115
2.434 6.527452125725465
2.4345 6.532056416948728
2.435 6.536762156065042
2.4355 6.541436779296094
2.436 6.545955270073512
2.4365 6.550262787062564
2.437 6.554345512124946
2.4375 6.558194838282833
2.438 6.5617932534682675
2.4385 6.565088052445897
2.439 6.567974465759678
2.4395 6.570328234932769
2.44 6.572061645778034
2.4405 6.573200038521466
2.441 6.573854877166682
2.4415 6.574135258777624
2.442 6.57413730726254
2.4425 6.57394769084114
2.443 6.5737090137535406
2.4435 6.573562154665313
2.444 6.573622218816827
2.4445 6.5739451463792475
2.445 6.5745890574643395
2.4455 6.575586291666114
2.446 6.576942876105172
2.4465 6.578631612765734
2.447 6.580593818668919
2.4475 6.582757046477377
2.448 6.585048322096726
2.4485 6.587414543008603
2.449 6.5898139309395
2.4495 6.5922446650056115
2.45 6.5947291806179456
2.4505 6.597357657215784
2.451 6.600284198573147
2.4515 6.603707001947604
2.452 6.607763721570069
2.4525 6.612402414744332
2.453 6.6172343391733675
2.4535 6.621620426350602
2.454 6.624781565109571
2.4545 6.6260337594972585
2.455 6.6251300791973575
2.4555 6.6225402859323514
2.456 6.619261838526383
2.4565 6.616231024868932
2.457 6.613875969442257
2.4575 6.612179246487748
2.458 6.61091320948259
2.4585 6.609845484763693
2.459 6.608815363197997
2.4595 6.607740744608129
2.46 6.606591101757377
2.4605 6.605379913979102
2.461 6.604150689596293
2.4615 6.602974065885378
2.462 6.601965338101054
2.4625 6.601319133803686
2.463 6.60134088362878
2.4635 6.602595014871615
2.464 6.60591225319214
2.4645 6.612133203601894
2.465 6.62129470322722
2.4655 6.631744732226596
2.466 6.640436450830159
2.4665 6.644611774385374
2.467 6.6432224544439125
2.4675 6.637022675124846
2.468 6.627892110674485
2.4685 6.618050551158304
2.469 6.609304052047494
2.4695 6.60250215970435
2.47 6.597578898989057
2.4705 6.594012151463779
2.471 6.591243173714539
2.4715 6.588870454449029
2.472 6.58666718392542
2.4725 6.584527257598663
2.473 6.582432542687777
2.4735 6.5803982896489925
2.474 6.578461602530665
2.4745 6.576663271658158
2.475 6.575027203537375
2.4755 6.573581359439207
2.476 6.57236311371483
2.4765 6.571413882297013
2.477 6.5707761429159754
2.4775 6.570474138336368
2.478 6.57045998240696
2.4785 6.570614005507957
2.479 6.570734490843951
2.4795 6.570566228688727
2.48 6.56983242885311
2.4805 6.568312922291693
2.481 6.56591368314793
2.4815 6.562705801054332
2.482 6.5589275023882765
2.4825 6.554886999564817
2.483 6.550850374588673
2.4835 6.5469549980867
2.484 6.543223185868578
2.4845 6.53962047750884
2.485 6.53611898191597
2.4855 6.532734501243488
2.486 6.5295267493511835
2.4865 6.526551868601255
2.487 6.523822676526822
2.4875 6.521321104777203
2.488 6.519029128936173
2.4885 6.516972430592113
2.489 6.51522897615249
2.4895 6.513896973010422
2.49 6.51300914912107
2.4905 6.512507732014298
2.491 6.5122590097891715
2.4915 6.5120885846588346
2.492 6.511845805232553
2.4925 6.511435645595289
2.493 6.510790012633403
2.4935 6.509886425846692
2.494 6.508682277587673
2.4945 6.507143024014865
2.495 6.505206470105283
2.4955 6.50278677335863
2.496 6.499707626271028
2.4965 6.495728428199574
2.497 6.4906973102400025
2.4975 6.484872347172852
2.498 6.479092127088797
2.4985 6.474405583775879
2.499 6.471375972018996
2.4995 6.4697673713656725
2.5 6.468947038153494
2.5005 6.468402293350022
2.501 6.467901248085782
2.5015 6.467413766993221
2.502 6.466971893339848
2.5025 6.466592356432792
2.503 6.466262534647561
2.5035 6.465971338445859
2.504 6.4657333435106965
2.5045 6.465487403986802
2.505 6.464544939204097
2.5055 6.459001119816951
2.506 6.433402281851035
2.5065 6.348887179817347
2.507 6.172914279924258
2.5075 5.967686373069186
2.508 5.840829226692445
2.5085 5.835654375662393
2.509 5.9569089840984715
2.5095 6.169144769532811
2.51 6.354420870980959
2.5105 6.436223201750097
2.511 6.4554891686142595
2.5115 6.457626996412372
2.512 6.45748326118176
2.5125 6.457596572807513
2.513 6.458034927489025
2.5135 6.458628579067754
2.514 6.459246925556234
2.5145 6.4598317102296745
2.515 6.460359452232786
2.5155 6.460851303240676
2.516 6.461364777971103
2.5165 6.462016786568737
2.517 6.462965249456496
2.5175 6.464459064255103
2.518 6.466820118006397
2.5185 6.470400509941155
2.519 6.47534524973213
2.5195 6.481073113827493
2.52 6.485952914039035
2.5205 6.488087328895278
2.521 6.486874501808384
2.5215 6.483462949263294
2.522 6.479678842239928
2.5225 6.47685666605443
2.523 6.475448593548429
2.5235 6.475272866060577
2.524 6.475926152140608
2.5245 6.477041413362351
2.525 6.478373889460035
2.5255 6.479770383279665
2.526 6.481141784254532
2.5265 6.482443743333035
2.527 6.483662052572996
2.5275 6.484827063873806
2.528 6.486010915059633
2.5285 6.487343327820716
2.529 6.4890841785549
2.5295 6.491672708382029
2.53 6.49575814719238
2.5305 6.501874129460133
2.531 6.509606556280054
2.5315 6.5168538442578585
2.532 6.520795986760523
2.5325 6.52047213111332
2.533 6.5176381309372955
2.5335 6.514589977929179
2.534 6.51221456265069
2.5345 6.510419818626395
2.535 6.509109699448813
2.5355 6.508306821645484
2.536 6.507935462964837
2.5365 6.507797717934811
2.537 6.507680850075993
2.5375 6.507452264618764
2.538 6.507034860257966
2.5385 6.506424911892343
2.539 6.505662242476467
2.5395 6.504805671349879
2.54 6.503945460674893
2.5405 6.5032006294398945
2.541 6.5027540953473215
2.5415 6.502974310388049
2.542 6.504574700523631
2.5425 6.508832128425197
2.543 6.517532902353929
2.5435 6.53174556914949
2.544 6.548855401955479
2.5445 6.5605127938322445
2.545 6.558695601611322
2.5455 6.547361380291247
2.546 6.540693364611367
2.5465 6.5466125201912915
2.547 6.558100363614915
2.5475 6.5616395208344
2.548 6.551677726604365
2.5485 6.533732529717667
2.549 6.515707520435737
2.5495 6.501566281243915
2.55 6.491604194031395
2.5505 6.484690368704576
2.551 6.479633713018111
2.5515 6.4755648598747575
2.552 6.471948414391496
2.5525 6.468485981498149
2.553 6.46501808403401
2.5535 6.461488522802777
2.554 6.457889071644586
2.5545 6.454252300325648
2.555 6.4506371456284635
2.5555 6.447130932495534
2.556 6.443862353836077
2.5565 6.441025644439715
2.557 6.438955836623442
2.5575 6.438256592155542
2.558 6.440051425846222
2.5585 6.446383945114165
2.559 6.460458289316729
2.5595 6.4862555053678
2.56 6.527106005422454
2.5605 6.5836678015211065
2.561 6.651928994796875
2.5615 6.720431409631888
2.562 6.769428993843182
2.5625 6.7772848522653435
2.563 6.733628504424428
2.5635 6.649478958642912
2.564 6.55401397766586
2.5645 6.476109149563995
2.565 6.426455215005919
2.5655 6.399141874021306
2.566 6.384377975336908
2.5665 6.375507177003127
2.567 6.369235255648982
2.5675 6.36412721823736
2.568 6.359529182140812
2.5685 6.355138633004583
2.569 6.3507960874903935
2.5695 6.346429056637498
2.57 6.342007261550417
2.5705 6.33755931774203
2.571 6.333169526300192
2.5715 6.329049672879816
2.572 6.325616237330965
2.5725 6.323626658645023
2.573 6.324334127058592
2.5735 6.329455628203596
2.574 6.340687800550891
2.5745 6.35849150964384
2.575 6.380437310241237
2.5755 6.40020736010536
2.576 6.408896078304287
2.5765 6.399617571498031
2.577 6.372933066203676
2.5775 6.337696232985805
2.578 6.3049335372026905
2.5785 6.280701457216455
2.579 6.264800153206074
2.5795 6.254302927250822
2.58 6.246588814103842
2.5805 6.240105878241542
2.581 6.234105895047329
2.5815 6.22826340382793
2.582 6.222456248390379
2.5825 6.216670047839242
2.583 6.210930378434678
2.5835 6.205309207993603
2.584 6.199906033228781
2.5845 6.1948877369211806
2.585 6.190528876397008
2.5855 6.187249167061306
2.586 6.185556526565903
2.5865 6.185784916626418
2.587 6.187558573115926
2.5875 6.189280627508174
2.588 6.1883608749238475
2.5885 6.182707676308584
2.589 6.172501481504276
2.5895 6.160235029333275
2.59 6.148686179064748
2.5905 6.139158912294897
2.591 6.131560991872358
2.5915 6.12526958919038
2.592 6.1197285194527735
2.5925 6.114575870568218
2.593 6.109622544971134
2.5935 6.104780335950239
2.594 6.100029971822704
2.5945 6.0953986830332445
2.595 6.090970720111835
2.5955 6.086916769038052
2.596 6.0835601289210635
2.5965 6.081458577530859
2.597 6.081362090790404
2.5975 6.083576925813758
2.598 6.086151142823776
2.5985 6.083349237906025
2.599 6.070456555545724
2.5995 6.053906313828146
2.6 6.046499435610229
2.6005 6.049400829038123
2.601 6.052382311577882
2.6015 6.0497103548564555
2.602 6.043831582008123
2.6025 6.038135923162247
2.603 6.033664395820813
2.6035 6.030171303749502
2.604 6.02723561724603
2.6045 6.0245928572670335
2.605 6.022112125236757
2.6055 6.019758095179944
2.606 6.017525353445046
2.6065 6.015438526271642
2.607 6.013560436469764
2.6075 6.01200837161531
2.608 6.011032689947023
2.6085 6.011111391374739
2.609 6.013050273300766
2.6095 6.017861203138527
2.61 6.026055853538371
2.6105 6.036308155469233
2.611 6.0445025000209585
2.6115 6.045533704634251
2.612 6.037698750571544
2.6125 6.024720732898678
2.613 6.012147839830631
2.6135 6.003022018267443
2.614 5.997393939240664
2.6145 5.994113565715929
2.615 5.992113538871437
2.6155 5.990742126900563
2.616 5.989650837113165
2.6165 5.988663186544861
2.617 5.987696459533509
2.6175 5.986721240190827
2.618 5.985755971319231
2.6185 5.984883516096402
2.619 5.984268080663527
2.6195 5.9842620748622375
2.62 5.985555217252778
2.6205 5.989400900356029
2.621 5.997511724692996
2.6215 6.010971387821493
2.622 6.0280385049283955
2.6225 6.043037181432246
2.623 6.049187040132902
2.6235 6.043847058559842
2.624 6.030499127183581
2.6245 6.015321813911219
2.625 6.0026994886260985
2.6255 5.993880173409354
2.626 5.988249126956354
2.6265 5.984769063230147
2.627 5.98258423956977
2.6275 5.9810996142963075
2.628 5.9799366156919485
2.6285 5.978896760297402
2.629 5.977926604946375
2.6295 5.977062479014013
2.63 5.976395928658547
2.6305 5.976064544289373
2.631 5.976274097484146
2.6315 5.977296266822322
2.632 5.9794578794816085
2.6325 5.983010304332523
2.633 5.987849519773506
2.6335 5.993228489147971
2.634 5.99785920181126
2.6345 6.0005009840369
2.635 6.000589069457285
2.6355 5.9984000265192305
2.636 5.994818793288984
2.6365 5.9908752728371875
2.637 5.9872727932680805
2.6375 5.984228356644903
2.638 5.981631239683144
2.6385 5.979263745080693
2.639 5.976959536129525
2.6395 5.974660717404345
2.64 5.972411804574384
2.6405 5.970324342805449
2.641 5.968552822396487
2.6415 5.967248522312457
2.642 5.966536858935261
2.6425 5.966444635906899
2.643 5.966871612070556
2.6435 5.967603461658089
2.644 5.968451811109072
2.6445 5.969333289750542
2.645 5.970200724461761
2.6455 5.970923452178078
2.646 5.97140922666694
2.6465 5.971769544820771
2.647 5.972277836566593
2.6475 5.973140522331101
2.648 5.9743698160996805
2.6485 5.975841330737546
2.649 5.977387306332589
2.6495 5.978845509341462
2.65 5.980073834657781
2.6505 5.980941694205485
2.651 5.9813566393257025
2.6515 5.981268133594587
2.652 5.9806958474725205
2.6525 5.97970358483222
2.653 5.978412262580698
2.6535 5.976975951975402
2.654 5.975599018095015
2.6545 5.9745178930685325
2.655 5.97398176624599
2.6555 5.974231376840897
2.656 5.975530391975441
2.6565 5.978229094660391
2.657 5.982846469553173
2.6575 5.989989999951082
2.658 6.000043308159946
2.6585 6.012810697510772
2.659 6.027339624315757
2.6595 6.041707595672359
2.66 6.052563321751355
2.6605 6.05559040072226
2.661 6.048326714897887
2.6615 6.033001542146189
2.662 6.015345496353118
2.6625 6.000505897190679
2.663 5.9905750277137395
2.6635 5.985182931716138
2.664 5.983115304071631
2.6645 5.983330445835731
2.665 5.985298263297412
2.6655 5.989012225391046
2.666 5.995073923536444
2.6665 6.004892529746296
2.667 6.020816926607101
2.6675 6.0456547120349535
2.668 6.080737400325252
2.6685 6.123027692614902
2.669 6.164304503875067
2.6695 6.194558280915207
2.67 6.204218620579858
2.6705 6.185741294728211
2.671 6.140593389228829
2.6715 6.083614672357327
2.672 6.032964440869775
2.6725 5.997932956186038
2.673 5.977634906935205
2.6735 5.967077344216366
2.674 5.9618381363416235
2.6745 5.959262853433883
2.675 5.958022652359072
2.6755 5.957506521114518
2.676 5.957434249144817
2.6765 5.95768790141264
2.677 5.95824333961293
2.6775 5.959167043376017
2.678 5.960644160863143
2.6785 5.96295214312359
2.679 5.966276776997957
2.6795 5.970454633054767
2.68 5.9761658427223585
2.6805 5.992190475318233
2.681 6.047138224502118
2.6815 6.178386303367074
2.682 6.385168437973186
2.6825 6.608037234969584
2.683 6.772643042292249
2.6835 6.835526968828529
2.684 6.789630168697973
2.6845 6.656206865821228
2.685 6.478271858108092
2.6855 6.305140313324766
2.686 6.169554383522137
2.6865 6.079191365982811
2.687 6.0253180702927205
2.6875 5.995206955550805
2.688 5.978755329269235
2.6885 5.969647002750212
2.689 5.964388530470283
2.6895 5.961176039921143
2.69 5.9590754105337504
2.6905 5.957597758013773
2.691 5.956490183836359
2.6915 5.955639770366029
2.692 5.955004438606179
2.6925 5.954587448320628
2.693 5.95441150214302
2.6935 5.954529481037416
2.694 5.955062601452835
2.6945 5.956187914124432
2.695 5.958149528976338
2.6955 5.9612073857014645
2.696 5.965631107661971
2.6965 5.971588279102995
2.697 5.9789264628863625
2.6975 5.986825826048526
2.698 5.993639659130467
2.6985 5.997062851497199
2.699 5.995057705852232
2.6995 5.987539311473955
2.7 5.977494563640847
2.7005 5.9692210466230184
2.701 5.964524334826888
2.7015 5.961491792553649
2.702 5.957250775635482
2.7025 5.95083138474902
2.703 5.943137789687353
2.7035 5.935514230987704
2.704 5.928817454619252
2.7045 5.923334355818715
2.705 5.918981936057949
2.7055 5.915561953876522
2.706 5.9128826793103135
2.7065 5.910807831389561
2.707 5.909286164949488
2.7075 5.908350180258183
2.708 5.9081375581561355
2.7085 5.908966358133395
2.709 5.911425798690366
2.7095 5.916530070276058
2.71 5.925810427924996
2.7105 5.941144853034653
2.711 5.963848738616359
2.7115 5.992840613486515
2.712 6.022506374180559
2.7125 6.042598528056801
2.713 6.042854962563889
2.7135 6.020810526384138
2.714 5.985198798133752
2.7145 5.94981168308628
2.715 5.923881950607464
2.7155 5.908633963762173
2.716 5.900825716255157
2.7165 5.896978142861822
2.717 5.8949417148810985
2.7175 5.893692316233101
2.718 5.89281488872894
2.7185 5.8921598601635745
2.719 5.891675819539034
2.7195 5.891358153472525
2.72 5.89124151170271
2.7205 5.891443305744567
2.721 5.892342429897245
2.7215 5.895018789087788
2.722 5.902527269203213
2.7225 5.922826577077639
2.723 5.973164109482375
2.7235 6.079008494339292
2.724 6.250924155561015
2.7245 6.444749411353526
2.725 6.56810006050508
2.7255 6.55553257942359
2.726 6.423407419740138
2.7265 6.246462688492543
2.727 6.095093604772557
2.7275 5.9969003199046105
2.728 5.944533021883747
2.7285 5.920250829585915
2.729 5.910187596075983
2.7295 5.906647466496596
2.73 5.906045157044393
2.7305 5.906830481980845
2.731 5.908335767390091
2.7315 5.910280322512329
2.732 5.912562262072808
2.7325 5.915219819198142
2.733 5.91846078790108
2.7335 5.922793505433638
2.734 5.929229869128
2.7345 5.9395443812818085
2.735 5.956243952831694
2.7355 5.981628420461678
2.736 6.015095427405288
2.7365 6.04983483231194
2.737 6.073877626925634
2.7375 6.07828788066653
2.738 6.0640155457227065
2.7385 6.03887229615876
2.739 6.010673438302237
2.7395 5.985051769719564
2.74 5.965605181779977
2.7405 5.953261160665501
2.741 5.946612118431795
2.7415 5.9435385326089305
2.742 5.942413714142293
2.7425 5.942325467695039
2.743 5.942838252486731
2.7435 5.9437813039564675
2.744 5.945093306890024
2.7445 5.9467849693333354
2.745 5.948916607196467
2.7455 5.951636791602884
2.746 5.955258514090036
2.7465 5.960420534515973
2.747 5.968359059832683
2.7475 5.981341506752885
2.748 6.003090414596314
2.7485 6.038192581316205
2.749 6.08813530685551
2.7495 6.143767408510153
2.75 6.183643254835649
2.7505 6.1886288341260665
2.751 6.159497874557041
2.7515 6.114261340031052
2.752 6.070722299564182
2.7525 6.037258933724886
2.753 6.0150838343120485
2.7535 6.002253457763412
2.754 5.99585769261149
2.7545 5.993205155697754
2.755 5.992431329227286
2.7555 5.992490817922653
2.756 5.9928872641009
2.7565 5.993400723216827
2.757 5.993954297604744
2.7575 5.994535048369106
2.758 5.995191474132587
2.7585 5.996113001674787
2.759 5.997789745198566
2.7595 6.001481619212721
2.76 6.010263313595918
2.7605 6.031168132475677
2.761 6.0785893242889975
2.7615 6.176594460751768
2.762 6.3500003309667
2.7625 6.589157947862668
2.763 6.814448151693283
2.7635 6.919185448561174
2.764 6.852938813426165
2.7645 6.63881375105542
2.765 6.368402561320834
2.7655 6.16113346790624
2.766 6.05774332851746
2.7665 6.0199310580064695
2.767 6.008232017072493
2.7675 6.004886120684174
2.768 6.00407200747114
2.7685 6.0040320199396815
2.769 6.004201729796297
2.7695 6.004378444308448
2.77 6.004493526421727
2.7705 6.004583274669387
2.771 6.004826565897193
2.7715 6.00577428408772
2.772 6.008988580414672
2.7725 6.018635992648501
2.773 6.044370139810165
2.7735 6.102729828446962
2.774 6.206226164149233
2.7745 6.332730774746579
2.775 6.420102763979849
2.7755 6.431013327000836
2.776 6.383936004317719
2.7765 6.3117518928192
2.777 6.234082325972374
2.7775 6.161017969769049
2.778 6.1010767851924745
2.7785 6.0588695817949665
2.779 6.032419471493404
2.7795 6.016678600292013
2.78 6.0072571907579695
2.7805 6.001400988215845
2.781 5.997576978628589
2.7815 5.994969019406963
2.782 5.993134518864077
2.7825 5.991838264980765
2.783 5.991019196878464
2.7835 5.9908836545605615
2.784 5.99188723754703
2.7845 5.9943209026418485
2.785 5.997432464497115
2.7855 5.999184189328582
2.786 5.997594861434336
2.7865 5.992520895326453
2.787 5.985712003247211
2.7875 5.979273911313018
2.788 5.974422730028425
2.7885 5.971362844786927
2.789 5.969749139421123
2.7895 5.969120747320395
2.79 5.969093771286091
2.7905 5.969384689126305
2.791 5.969776719653816
2.7915 5.970096996202597
2.792 5.9701466460777
2.7925 5.969552564572571
2.793 5.967291900059323
2.7935 5.960352314371984
2.794 5.940763252711283
2.7945 5.892399691335862
2.795 5.798819724152554
2.7955 5.673008828089638
2.796 5.562236583752417
2.7965 5.4975134973804805
2.797 5.476362951307757
2.7975 5.486327007665202
2.798 5.519530146899812
2.7985 5.573427597930281
2.799 5.646138804618833
2.7995 5.730850346547572
2.8 5.813530673075621
2.8005 5.8784437733308215
2.801 5.918675939700829
2.8015 5.938760062123538
2.802 5.947128026298102
2.8025 5.950134084844673
2.803 5.951168299614943
2.8035 5.951742729142539
2.804 5.952538346740893
2.8045 5.953985748667976
2.805 5.956486365004937
2.8055 5.960513543237018
2.806 5.966523029691035
2.8065 5.974505667283123
2.807 5.9831100176468
2.8075 5.989357661483241
2.808 5.990377737953673
2.8085 5.986045817038714
2.809 5.978962070734133
2.8095 5.9719225571420855
2.81 5.966272622172197
2.8105 5.9622737421818846
2.811 5.959785439479362
2.8115 5.958536988694347
2.812 5.958197527408783
2.8125 5.958442853853486
2.813 5.959040491464688
2.8135 5.959878288586393
2.814 5.960989126433129
2.8145 5.962579572353449
2.815 5.965051164359491
2.8155 5.9690695441070085
2.816 5.975546368855718
2.8165 5.985344808009546
2.817 5.998503256801954
2.8175 6.013307724890427
2.818 6.0263524598557145
2.8185 6.033916339391074
2.819 6.033560384806871
2.8195 6.025203356017777
2.82 6.011672793489107
2.8205 5.997581445122759
2.821 5.986685111078267
2.8215 5.980310767009125
2.822 5.977888009500654
2.8225 5.97820396594276
2.823 5.980177582541645
2.8235 5.983067534748286
2.824 5.986436810606144
2.8245 5.9900687420768355
2.825 5.993933921280969
2.8255 5.998211387810307
2.826 6.003401486686507
2.8265 6.010582412978308
2.827 6.021906589628077
2.8275 6.0412385901043235
2.828 6.074195418359635
2.8285 6.125573416408714
2.829 6.192991890207
2.8295 6.261064708413193
2.83 6.305684219884049
2.8305 6.3089699242981725
2.831 6.271565228888433
2.8315 6.210871463822552
2.832 6.148666654540411
2.8325 6.099443282218735
2.833 6.066973344360627
2.8335 6.048106916464676
2.834 6.037978709352246
2.8345 6.032777975572256
2.835 6.030172937595103
2.8355 6.028888194193413
2.836 6.0282708908921885
2.8365 6.028032538856221
2.837 6.0280828451759865
2.8375 6.028452421358751
2.838 6.029216584521168
2.8385 6.030489482577669
2.839 6.032399969831451
2.8395 6.035087742058425
2.84 6.038708906549396
2.8405 6.043472460866339
2.841 6.049647135795433
2.8415 6.057521144626114
2.842 6.067230534694796
2.8425 6.078421680284246
2.843 6.089790250605927
2.8435 6.098665925374983
2.844 6.10086362007308
2.8445 6.091352737176277
2.845 6.066648842234211
2.8455 6.028330512649663
2.846 5.984502184950432
2.8465 5.946538952639849
2.847 5.923272947976206
2.8475 5.917563961222288
2.848 5.926933432503774
2.8485 5.946257841181713
2.849 5.970414005327972
2.8495 5.995701605878442
2.85 6.020000117458722
2.8505 6.0422092804105185
2.851 6.061714063085421
2.8515 6.078144306441772
2.852 6.091373720001587
2.8525 6.101438063082035
2.853 6.108501581728452
2.8535 6.112892949541787
2.854 6.115152804023363
2.8545 6.116162514957526
2.855 6.117036636732336
2.8555 6.118800946395548
2.856 6.12192970354707
2.8565 6.1260394780224585
2.857 6.130085732612057
2.8575 6.1329711542564675
2.858 6.134185031944171
2.8585 6.1339448469752
2.859 6.132884537624229
2.8595 6.131660126356237
2.86 6.130711990450101
2.8605 6.130270815965068
2.861 6.130445300748701
2.8615 6.131290163817485
2.862 6.1328312437466
2.8625 6.135053630748325
2.863 6.137920769886283
2.8635 6.14140114359713
2.864 6.145468448203819
2.8645 6.150125927929527
2.865 6.155385935474112
2.8655 6.161265296141525
2.866 6.167735571852353
2.8665 6.174621715208599
2.867 6.18148386290446
2.8675 6.187618627875451
2.868 6.192252955131887
2.8685 6.1948276974049685
2.869 6.195178886733374
2.8695 6.1935540019159445
2.87 6.190564727398226
2.8705 6.187105195805921
2.871 6.1839971664676385
2.8715 6.181656517643064
2.872 6.180099258191777
2.8725 6.1791597394815385
2.873 6.178683677011505
2.8735 6.178591939256104
2.874 6.178880011971818
2.8745 6.179611197746094
2.875 6.180906051538044
2.8755 6.182952981869595
2.876 6.186049407218722
2.8765 6.190610633624183
2.877 6.197146339668362
2.8775 6.206045570701323
2.878 6.2171319375871805
2.8785 6.22907474231705
2.879 6.239180800563621
2.8795 6.244305970448845
2.88 6.242885481090732
2.8805 6.236201556000341
2.881 6.227341520493158
2.8815 6.219026501134006
2.882 6.212451731881038
2.8825 6.207622057289002
2.883 6.204086795909549
2.8835 6.201395367004438
2.884 6.199234283107391
2.8845 6.197439001323532
2.885 6.195957765309889
2.8855 6.194854930836944
2.886 6.194267106032407
2.8865 6.194395119438844
2.887 6.195527125914809
2.8875 6.1980449666444075
2.888 6.202395613976958
2.8885 6.208846096639802
2.889 6.216890722793729
2.8895 6.224796054476237
2.89 6.230117574859528
2.8905 6.2311755219766995
2.891 6.228107234742244
2.8915 6.222535742249817
2.892 6.2164091705596265
2.8925 6.21110337795793
2.893 6.207187572729983
2.8935 6.204611133874365
2.894 6.20297604356906
2.8945 6.201795508312766
2.895 6.200672714150243
2.8955 6.19934317482327
2.896 6.197705276677143
2.8965 6.195794138521985
2.897 6.193782783802072
2.8975 6.191998755493368
2.898 6.190986058483246
2.8985 6.191634054754355
2.899 6.195205503802007
2.8995 6.203131330091526
2.9 6.216241358552344
2.9005 6.233801674569082
2.901 6.252843598409933
2.9015 6.268328153258939
2.902 6.274362064807206
2.9025 6.2671180403742115
2.903 6.2481829949880465
2.9035 6.22433948669702
2.904 6.202944587657883
2.9045 6.187704017435338
2.905 6.178551472865155
2.9055 6.173812237027172
2.906 6.171811946527748
2.9065 6.171352296161561
2.907 6.171671640940333
2.9075 6.17228962291366
2.908 6.172909057300605
2.9085 6.173361552029847
2.909 6.173601672489055
2.9095 6.173728840835923
2.91 6.174025539029645
2.9105 6.175082114686622
2.911 6.178004362295039
2.9115 6.184585237973084
2.912 6.196887915532712
2.9125 6.215651808123803
2.913 6.237984181018889
2.9135 6.25717007951292
2.914 6.266309264061824
2.9145 6.26235048978985
2.915 6.246791133696813
2.9155 6.22446148899905
2.916 6.201506303518154
2.9165 6.182689461585668
2.917 6.169719941807334
2.9175 6.161893255807166
2.918 6.157672195272938
2.9185 6.155682555242408
2.919 6.155005917894839
2.9195 6.1550846270312585
2.92 6.1555999618703785
2.9205 6.156362111966632
2.921 6.157264963744212
2.9215 6.158275461371265
2.922 6.159449610984216
2.9225 6.160976722790635
2.923 6.163312961774323
2.9235 6.1674285924453
2.924 6.1753205497403565
2.9245 6.190673781159421
2.925 6.2189297596470405
2.9255 6.263956839216166
2.926 6.318637032870231
2.9265 6.358703539305014
2.927 6.363088635173747
2.9275 6.342723521635821
2.928 6.325167297692238
2.9285 6.320230445239168
2.929 6.315934120517462
2.9295 6.2994694204300385
2.93 6.272819151361722
2.9305 6.246132023026052
2.931 6.225686971331133
2.9315 6.212078446967285
2.932 6.203509968877275
2.9325 6.198052068958389
2.933 6.194322379314369
2.9335 6.191505097959573
2.934 6.189168858275923
2.9345 6.187129279636543
2.935 6.185340883562403
2.9355 6.183853319144778
2.936 6.18278475510161
2.9365 6.182312923999834
2.937 6.182646775060147
2.9375 6.1839410609608665
2.938 6.186159576134625
2.9385 6.18899623560501
2.939 6.192053318104869
2.9395 6.195078476426981
2.94 6.198003479030519
2.9405 6.200756766203866
2.941 6.20323837772358
2.9415 6.2053731824707326
2.942 6.2071274424383285
2.9425 6.2084349045941645
2.943 6.208982604463656
2.9435 6.207881436519307
2.944 6.2031349344327
2.9445 6.190441489759238
2.945 6.160941596406208
2.9455 6.098613254632821
2.946 5.98209929920399
2.9465 5.800041077811607
2.947 5.575341896573337
2.9475 5.361217710778322
2.948 5.201202008654369
2.9485 5.108326766794357
2.949 5.079266045382679
2.9495 5.113582846161562
2.95 5.222884269588227
2.9505 5.427662824267055
2.951 5.7241990241702
2.9515 6.030041271910178
2.952 6.22597216545998
2.9525 6.290528434105325
2.953 6.286331291095146
2.9535 6.266909136842211
2.954 6.2525855828133965
2.9545 6.245657289866636
2.955 6.243644935948953
2.9555 6.2442764281268
2.956 6.246246113361896
2.9565 6.248894073844538
2.957 6.251878508862666
2.9575 6.255002870549199
2.958 6.258145414810868
2.9585 6.261226630422045
2.959 6.264212721717153
2.9595 6.267110982525202
2.96 6.270007509462871
2.9605 6.273091453652735
2.961 6.276721043835281
2.9615 6.281525533168124
2.962 6.288489129522859
2.9625 6.298821278226684
2.963 6.313299490591114
2.9635 6.330978894838448
2.964 6.348507861406104
2.9645 6.3613900337812845
2.965 6.366507524769777
2.9655 6.363383057825767
2.966 6.353648406484154
2.9665 6.340275536559626
2.967 6.32678567843504
2.9675 6.315921907876347
2.968 6.308688133948608
2.9685 6.304677776260861
2.969 6.302970485159842
2.9695 6.302748344353874
2.97 6.303473560982241
2.9705 6.304843544564046
2.971 6.306682269138329
2.9715 6.308891652280757
2.972 6.311387137093054
2.9725 6.3141120770362305
2.973 6.3170227714797305
2.9735 6.320127369760461
2.974 6.323513233924978
2.9745 6.327442151232849
2.975 6.33247785760975
2.9755 6.339596250567083
2.976 6.350151434722634
2.9765 6.365495509236971
2.977 6.386409088024656
2.9775 6.412732522437262
2.978 6.443284634132898
2.9785 6.475444679952218
2.979 6.5039276929240435
2.9795 6.5205000929295975
2.98 6.51754089494113
2.9805 6.493974726834952
2.981 6.45732786537357
2.9815 6.418974258411445
2.982 6.387319559184983
2.9825 6.365014193203357
2.983 6.35071355073121
2.9835 6.341888117503411
2.984 6.336378259174052
2.9845 6.332756458608018
2.985 6.33018599143564
2.9855 6.328201317077766
2.986 6.326556366006355
2.9865 6.325128925180331
2.987 6.323875348365877
2.9875 6.32278537865422
2.988 6.3218962615816965
2.9885 6.32127248830463
2.989 6.321005283974242
2.9895 6.321207626352398
2.99 6.321964748871184
2.9905 6.323310978057184
2.991 6.325200710034896
2.9915 6.327573208723595
2.992 6.3303833934222995
2.9925 6.333546234650217
2.993 6.336845555551409
2.9935 6.339886212468621
2.994 6.342264387673876
2.9945 6.343760318705741
2.995 6.344384889047208
2.9955 6.34422835454357
2.996 6.343312915811603
2.9965 6.3416584749236256
2.997 6.339446960024014
2.9975 6.337071036049024
2.998 6.335008673784377
2.9985 6.333507762048648
2.999 6.332319834437725
2.9995 6.330838097974866
3.0 6.328548587413414
3.0005 6.325429694093667
3.001 6.3219062430518
3.0015 6.318456782283094
3.002 6.3153593748835855
3.0025 6.3126658065436265
3.003 6.310323409245158
3.0035 6.308292618623745
3.004 6.306543733405268
3.0045 6.305088851495721
3.005 6.303956947402669
3.0055 6.303175917761947
3.006 6.302768929561947
3.0065 6.302734827015894
3.007 6.303081259954705
3.0075 6.303802471978613
3.008 6.304905912995761
3.0085 6.306396391013464
3.009 6.308274013887842
3.0095 6.310531271983106
3.01 6.313172480829514
3.0105 6.316323870271195
3.011 6.320438583380358
3.0115 6.326413851391382
3.012 6.335352673260677
3.0125 6.347919286692307
3.013 6.363818556473505
3.0135 6.381678958777935
3.014 6.399039228116631
3.0145 6.412239520761092
3.015 6.416851741118591
3.0155 6.409123135008614
3.016 6.387477226390506
3.0165 6.353326641808622
3.017 6.311787639169656
3.0175 6.2717060993963285
3.018 6.243584162371902
3.0185 6.234712317709351
3.019 6.244453953563023
3.0195 6.264275405633389
3.02 6.283710613170574
3.0205 6.2968532359125495
3.021 6.303475773289942
3.0215 6.305925852127891
3.022 6.306389590120863
3.0225 6.306115074013545
3.023 6.305666441023482
3.0235 6.305264818953833
3.024 6.305002855215679
3.0245 6.304945495264158
3.025 6.30514866725916
3.0255 6.305688286586702
3.026 6.306652660511719
3.0265 6.308111645516592
3.027 6.3099658014001045
3.0275 6.311346166270087
3.028 6.308629774932499
3.0285 6.289856817522209
3.029 6.224886806712127
3.0295 6.06901418003991
3.03 5.818906868119117
3.0305 5.555786020619158
3.031 5.357727536772843
3.0315 5.235188275712212
3.032 5.167126440781286
3.0325 5.134155490689255
3.033 5.125477122507221
3.0335 5.1371408099368425
3.034 5.1697868864754275
3.0345 5.226889309820144
3.035 5.3127756763767
3.0355 5.429848359316387
3.036 5.575778544695704
3.0365 5.741551905330643
3.037 5.911959437846883
3.0375 6.068753649672268
3.038 6.196280497150354
3.0385 6.286844760362611
3.039 6.341725356707321
3.0395 6.368677755903383
3.04 6.378127868755889
3.0405 6.379595210817549
3.041 6.379241607302597
3.0415 6.379625899383199
3.042 6.381150921025431
3.0425 6.383517494242018
3.043 6.3863922446841075
3.0435 6.389558241686909
3.044 6.392900997886531
3.0445 6.396374762326778
3.045 6.399988248272856
3.0455 6.403781583686748
3.046 6.407833575189465
3.0465 6.412251459763188
3.047 6.41718816709668
3.0475 6.422838888712824
3.048 6.42947208119348
3.0485 6.437462814855356
3.049 6.44715755135245
3.0495 6.458162696980982
3.05 6.468350720010796
3.0505 6.474695029141125
3.051 6.476133624759872
3.0515 6.474693672480659
3.052 6.4730935569020405
3.0525 6.472612788967589
3.053 6.473247219412358
3.0535 6.474631615883056
3.054 6.47644639679971
3.0545 6.478512413806571
3.055 6.480738586660064
3.0555 6.483082111236569
3.056 6.485525489943142
3.0565 6.4880599154419984
3.057 6.490692235549763
3.0575 6.493444509808461
3.058 6.496363418130968
3.0585 6.4995082515496145
3.059 6.50296436235046
3.0595 6.506794320822414
3.06 6.511001623928522
3.0605 6.5154580911481075
3.061 6.5199270850979625
3.0615 6.5242076216132405
3.062 6.5282527633143905
3.0625 6.5320970161531635
3.063 6.5356998125918055
3.0635 6.538956988927695
3.064 6.54179205552778
3.0645 6.5442264906437275
3.065 6.546388202599995
3.0655 6.548442531494024
3.066 6.550582020636845
3.0665 6.5529613330085175
3.067 6.555677855200067
3.0675 6.558731039858164
3.068 6.562071979095937
3.0685 6.5656354041910445
3.069 6.569368927972209
3.0695 6.57322783483592
3.07 6.577167950346564
3.0705 6.581140959120094
3.071 6.585109800742582
3.0715 6.58906100113265
3.072 6.5930332728933445
3.0725 6.597119062748551
3.073 6.6014769903663515
3.0735 6.606314664207765
3.074 6.6119153401462265
3.0745 6.618576357847229
3.075 6.626428835087689
3.0755 6.635071705947488
3.076 6.643348653729489
3.0765 6.649647315916289
3.077 6.652640744651891
3.0775 6.652060441156251
3.078 6.648891295896628
3.0785 6.644800651884277
3.079 6.64123855991692
3.0795 6.638914113900955
3.08 6.637862584670159
3.0805 6.637796751167044
3.081 6.638419220135623
3.0815 6.639511225766596
3.082 6.640931034139803
3.0825 6.642568742861536
3.083 6.644341553360976
3.0835 6.646202127392574
3.084 6.648123167156576
3.0845 6.650130872743897
3.085 6.6522721322883624
3.0855 6.654632903430495
3.086 6.657334808428003
3.0865 6.660475805963361
3.087 6.663969715877188
3.0875 6.6673510888926915
3.088 6.669812104569849
3.0885 6.670600268954179
3.089 6.669475934304063
3.0895 6.666757530576459
3.09 6.663040115881594
3.0905 6.658952604171703
3.091 6.654994443204578
3.0915 6.651455488679704
3.092 6.64841496846043
3.0925 6.645842479239438
3.093 6.643665441616885
3.0935 6.641817223831647
3.094 6.640259545894641
3.0945 6.63898728792237
3.095 6.638008319750184
3.0955 6.637350478807142
3.096 6.6370503632741515
3.0965 6.6371510515694565
3.097 6.637658690655376
3.0975 6.638478314172253
3.098 6.639412824507365
3.0985 6.640225235782629
3.099 6.640777258371593
3.0995 6.641071301691626
3.1 6.641145402113378
3.1005 6.640975039588311
3.101 6.640362408153195
3.1015 6.63893001791022
3.102 6.636022717369721
3.1025 6.630602179781092
3.103 6.6212380894151925
3.1035 6.6065670365833435
3.104 6.586296438725859
3.1045 6.562636488227532
3.105 6.541019755609532
3.1055 6.528883825684267
3.106 6.53227296916286
3.1065 6.551784144085501
3.107 6.580579094701126
3.1075 6.607347753863523
3.108 6.6233880652512545
3.1085 6.627653306779407
3.109 6.624752445870835
3.1095 6.619637395290083
3.11 6.614907822573158
3.1105 6.611242494966306
3.111 6.608539388942876
3.1115 6.606549833225041
3.112 6.605076001494532
3.1125 6.6039910696908
3.113 6.603231793911966
3.1135 6.602766779324171
3.114 6.602592967067047
3.1145 6.602726230164893
3.115 6.603223630929356
3.1155 6.60422076722242
3.116 6.60599386304636
3.1165 6.609020850644574
3.117 6.614026692029898
3.1175 6.6217695959212906
3.118 6.632412439146283
3.1185 6.644572550317517
3.119 6.654883915871831
3.1195 6.6592065556529425
3.12 6.655146688549659
3.1205 6.64410298464889
3.121 6.630486110640729
3.1215 6.618498364212257
3.122 6.609934895634425
3.1225 6.604449709228223
3.123 6.600918156825288
3.1235 6.598409761612145
3.124 6.596392527623906
3.1245 6.5946338551656885
3.125 6.593067819965948
3.1255 6.591700778715453
3.126 6.590572994879667
3.1265 6.589740592896047
3.127 6.5892730306761225
3.1275 6.589287325047029
3.128 6.590025799462432
3.1285 6.5920979495176555
3.129 6.5969781802622665
3.1295 6.608062864599757
3.13 6.631977514898451
3.1305 6.677831799691194
3.131 6.749802658759827
3.1315 6.83470934997638
3.132 6.902257555258703
3.1325 6.926932864869058
3.133 6.906280692108523
3.1335 6.855080553712027
3.134 6.791224670522541
3.1345 6.728577698076461
3.135 6.676235906576665
3.1355 6.638410317549961
3.136 6.614400337780899
3.1365 6.600451287005957
3.137 6.592566945639432
3.1375 6.587993798355693
3.138 6.5852101896055695
3.1385 6.58349368305699
3.139 6.582518387085234
3.1395 6.582146152236267
3.14 6.582324518574974
3.1405 6.583035397944273
3.141 6.584268576704226
3.1415 6.586040929515495
3.142 6.588387862059654
3.1425 6.591437493757135
3.143 6.595395660430042
3.1435 6.600311832680968
3.144 6.604378341877141
3.1445 6.598261178373035
3.145 6.556216744704607
3.1455 6.448213252732725
3.146 6.2940038664317735
3.1465 6.16370555975958
3.147 6.1032277622673385
3.1475 6.122048296217337
3.148 6.220664089660763
3.1485 6.389497329488903
3.149 6.580237360257722
3.1495 6.711791598236943
3.15 6.7481158571266855
3.1505 6.722175567258202
3.151 6.679537272779366
3.1515 6.645055877177001
3.152 6.624470935837857
3.1525 6.614597635484814
3.153 6.610866813938055
3.1535 6.610147704722633
3.154 6.6108269682141225
3.1545 6.612182960807652
3.155 6.6139060433143415
3.1555 6.615870863292325
3.156 6.618065497163495
3.1565 6.62059413775705
3.157 6.623779997233286
3.1575 6.628445507112267
3.158 6.63657197800494
3.1585 6.652715062527014
3.159 6.686105712372345
3.1595 6.750978298436812
3.16 6.858299567200786
3.1605 6.995553542338716
3.161 7.115498144778106
3.1615 7.163106245743806
3.162 7.119507836797459
3.1625 7.011878490952223
3.163 6.886430724348343
3.1635 6.7803552922148915
3.164 6.708889633737349
3.1645 6.668450522252013
3.165 6.648074384313186
3.1655 6.6382026842665605
3.166 6.633099862836397
3.1665 6.6300002560552125
3.167 6.627773124181519
3.1675 6.62601609669153
3.168 6.624625686597192
3.1685 6.623608967814403
3.169 6.623006718191605
3.1695 6.62287203172358
3.17 6.623280553135403
3.1705 6.624380721468143
3.171 6.626502739154945
3.1715 6.63040711032884
3.172 6.6376565688428935
3.1725 6.650977351030517
3.173 6.673660677224301
3.1735 6.706856938546323
3.174 6.745628515345607
3.1745 6.778399596122401
3.175 6.792810773786104
3.1755 6.783612622065385
3.176 6.755458313780143
3.1765 6.719379953332372
3.177 6.686134826702074
3.1775 6.661361099856969
3.178 6.645291531693519
3.1785 6.635455728054171
3.179 6.6291991096972565
3.1795 6.624740615541708
3.18 6.621137670761814
3.1805 6.6179885761822606
3.181 6.615158327059313
3.1815 6.612654157447666
3.182 6.610547420997086
3.1825 6.6089846150100255
3.183 6.608208948091893
3.1835 6.608661308258815
3.184 6.611057288817304
3.1845 6.616394940620904
3.185 6.625577888362552
3.1855 6.638393891285788
3.186 6.652279211456611
3.1865 6.6623799896586755
3.187 6.664299096998989
3.1875 6.657516722705233
3.188 6.645596199729511
3.1885 6.633141408843836
3.189 6.623016427307763
3.1895 6.615926270032854
3.19 6.611358325307626
3.1905 6.608509244212091
3.191 6.606690832225175
3.1915 6.605435851976162
3.192 6.6044704401752385
3.1925 6.603648733453288
3.193 6.602928317352817
3.1935 6.602366117267139
3.194 6.602174940170795
3.1945 6.602837758595482
3.195 6.6051817077087405
3.1955 6.6100516980595865
3.196 6.6172039063942885
3.1965 6.624201649550719
3.197 6.627287257248143
3.1975 6.624194253609086
3.198 6.615882758086431
3.1985 6.605351123162202
3.199 6.59544452086944
3.1995 6.587696159551592
3.2 6.582372385555925
3.2005 6.579095523805749
3.201 6.577337792717219
3.2015 6.5766681104525615
3.202 6.5768074026650725
3.2025 6.577593311416186
3.203 6.5789072267832145
3.2035 6.580680748308722
3.204 6.582845336217145
3.2045 6.585348924750385
3.205 6.588129180196076
3.2055 6.591121502547456
3.206 6.594169747485471
3.2065 6.5970067543913045
3.207 6.599288644021324
3.2075 6.60083198735697
3.208 6.601872665126424
3.2085 6.602947527141608
3.209 6.604447359075929
3.2095 6.606253872093773
3.21 6.607923296706441
3.2105 6.608987534731869
3.211 6.609213859036953
3.2115 6.608657716033558
3.212 6.607644133393408
3.2125 6.60651079827574
3.213 6.6054001147465895
3.2135 6.604201465037256
3.214 6.60275210197656
3.2145 6.601022382290551
3.215 6.5991786319653825
3.2155 6.5974589707417275
3.216 6.596027958450354
3.2165 6.594921441830302
3.217 6.594080938450792
3.2175 6.593428871242218
3.218 6.592883755977952
3.2185 6.592407048955381
3.219 6.5919686430798015
3.2195 6.591557646959221
3.22 6.591170791742129
3.2205 6.590813986638641
3.221 6.59052025193741
3.2215 6.590367764875526
3.222 6.590545833411638
3.2225 6.591459816958694
3.223 6.59387877379161
3.2235 6.599121336184381
3.224 6.609135509324001
3.2245 6.626225621422518
3.225 6.652496543584447
3.2255 6.688958224365423
3.226 6.734065462147348
3.2265 6.78197555543198
3.227 6.82196389601063
3.2275 6.8411023729787255
3.228 6.8300961330833045
3.2285 6.789750666413192
3.229 6.732153853532826
3.2295 6.6740849871023835
3.23 6.6277443639791604
3.2305 6.596757998306926
3.231 6.578468075991782
3.2315 6.568164617134369
3.232 6.561984885581487
3.2325 6.557650376080754
3.233 6.5540990547642055
3.2335 6.550917900334844
3.234 6.547987588744843
3.2345 6.545305936371542
3.235 6.542919880171021
3.2355 6.540913485568228
3.236 6.539427456110494
3.2365 6.538785565934099
3.237 6.539660499686989
3.2375 6.543477628933119
3.238 6.552777225223665
3.2385 6.570742140424126
3.239 6.598261290287666
3.2395 6.628600747509576
3.24 6.64627705419396
3.2405 6.63855910903743
3.241 6.6095658874444085
3.2415 6.575838519494037
3.242 6.5498151733836165
3.2425 6.533807174970955
3.243 6.524922198229132
3.2435 6.519861820465821
3.244 6.516477992261323
3.2445 6.513674416218412
3.245 6.510975657722576
3.2455 6.508223872262493
3.246 6.505390623339234
3.2465 6.502529795448392
3.247 6.499727658777165
3.2475 6.497108326599331
3.248 6.494847671169938
3.2485 6.493285985054771
3.249 6.49321422869041
3.2495 6.496483521217274
3.25 6.506913000383858
3.2505 6.530574369917194
3.251 6.573287642806426
3.2515 6.633617837385153
3.252 6.695665243709112
3.2525 6.733333387825488
3.253 6.728851097717185
3.2535 6.686764962665337
3.254 6.627954869155821
3.2545 6.573112783148681
3.255 6.532625559432753
3.2555 6.5068907257580895
3.256 6.491705543603033
3.2565 6.48268432083809
3.257 6.476849217146889
3.2575 6.472544110446244
3.258 6.468948627383589
3.2585 6.465736499967631
3.259 6.462838461862911
3.2595 6.460309398386056
3.26 6.458270070686718
3.2605 6.456864849906949
3.261 6.456256124222073
3.2615 6.4566240983451975
3.262 6.458217360372065
3.2625 6.4613393226375395
3.263 6.466256277716602
3.2635 6.472935989849398
3.264 6.480735532001661
3.2645 6.488494196093673
3.265 6.4951028429968565
3.2655 6.499670461485732
3.266 6.5013184507764405
3.2665 6.499441808114338
3.267 6.494495242903622
3.2675 6.488115975222207
3.268 6.48214738793297
3.2685 6.477596447250039
3.269 6.474503006172941
3.2695 6.47246559707589
3.27 6.471086465233571
3.2705 6.470136303316205
3.271 6.46952587695418
3.2715 6.469271782539171
3.272 6.469441527040224
3.2725 6.470142489399721
3.273 6.4715045553279245
3.2735 6.473672966273546
3.274 6.476819014054452
3.2745 6.481069418719488
3.275 6.486430603217124
3.2755 6.4926730259562815
3.276 6.499352436738877
3.2765 6.505947524056395
3.277 6.511960969626377
3.2775 6.5168703853267
3.278 6.520082012152323
3.2785 6.5211976319211695
3.279 6.52048620593414
3.2795 6.518933773613669
3.28 6.517556068929083
3.2805 6.5168426708112515
3.281 6.5167599361405655
3.2815 6.51708104484815
3.282 6.517645351929878
3.2825 6.518418557943444
3.283 6.519454568278669
3.2835 6.520871095753139
3.284 6.522796711232686
3.2845 6.525338728891884
3.285 6.528559734411503
3.2855 6.5324663257553715
3.286 6.5370050106296995
3.2865 6.54206917556018
3.287 6.547473631700693
3.2875 6.552925489762825
3.288 6.557985194015484
3.2885 6.562167442486662
3.289 6.565215416997494
3.2895 6.567281146609889
3.29 6.5687686292636185
3.2905 6.5700357022500055
3.291 6.5712723828611415
3.2915 6.57257324049785
3.292 6.5739654285434
3.2925 6.5754284911207845
3.293 6.576915725327731
3.2935 6.5783965859974165
3.294 6.579869323417831
3.2945 6.581390108276222
3.295 6.58307969726673
3.2955 6.585139252246255
3.296 6.587871054948493
3.2965 6.591692767415348
3.297 6.597160483324127
3.2975 6.604922090913299
3.298 6.615636360077603
3.2985 6.629820241622048
3.299 6.647585657243957
3.2995 6.668108936138419
3.3 6.6888925355208135
3.3005 6.705595643566547
3.301 6.713351505678335
3.3015 6.709666390248004
3.302 6.696485756386321
3.3025 6.678970148182429
3.303 6.6621442257406125
3.3035 6.648672666628561
3.304 6.6390044455512305
3.3045 6.632597718608118
3.305 6.628752610987543
3.3055 6.62680796747641
3.306 6.626157225775125
3.3065 6.626284483057069
3.307 6.626849941765815
3.3075 6.627671478969067
3.308 6.628692251697598
3.3085 6.629936800649243
3.309 6.631498390588718
3.3095 6.633525931536101
3.31 6.6362695929015265
3.3105 6.64017066629416
3.311 6.645931792481769
3.3115 6.654548999324732
3.312 6.667062030867078
3.3125 6.683803676329538
3.313 6.703269205865152
3.3135 6.721200913003638
3.314 6.731177619319609
3.3145 6.727972821922347
3.315 6.712092234687581
3.3155 6.690367083168831
3.316 6.6706914860362785
3.3165 6.656961238513948
3.317 6.648916669661838
3.3175 6.644674173763664
3.318 6.642558424523096
3.3185 6.641556262233071
3.319 6.641182348289788
3.3195 6.6412336261991145
3.32 6.641636105831679
3.3205 6.6423922101310255
3.321 6.643561949512979
3.3215 6.645294461049141
3.322 6.6478808191098375
3.3225 6.651784949084653
3.323 6.657533422043241
3.3235 6.665312484087122
3.324 6.67417551279197
3.3245 6.681352096251392
3.325 6.6830465271664545
3.3255 6.677396324454759
3.326 6.666435961273877
3.3265 6.654237244308701
3.327 6.6437544658563
3.3275 6.635832562662865
3.328 6.6300850790367365
3.3285 6.625835112187384
3.329 6.622583381400887
3.3295 6.620056574231172
3.33 6.61816002204703
3.3305 6.616898528744373
3.331 6.6163340984077665
3.3315 6.616565755899065
3.332 6.617810967613841
3.3325 6.620550664621018
3.333 6.6259239057282775
3.3335 6.636473069427624
3.334 6.6570955832690055
3.3345 6.694904634204863
3.335 6.754919131687296
3.3355 6.83084964595493
3.336 6.899910353742777
3.3365 6.933177545937604
3.337 6.915420639694619
3.3375 6.856143524237097
3.338 6.782535484534649
3.3385 6.719877166500006
3.339 6.678255104897837
3.3395 6.654973312501933
3.34 6.643237152142956
3.3405 6.637514837407783
3.341 6.634604665239171
3.3415 6.632969348996304
3.342 6.6319420786562135
3.3425 6.631257514555757
3.343 6.630817313274069
3.3435 6.630610349366548
3.344 6.630697014347363
3.3445 6.63125064530479
3.345 6.6327057632012165
3.3455 6.635956164511167
3.346 6.6426893405258225
3.3465 6.655428068004075
3.347 6.6765764175555615
3.3475 6.70586422483061
3.348 6.737658166402173
3.3485 6.76172790173572
3.349 6.769353437590998
3.3495 6.759640581529687
3.35 6.7389421660499496
3.3505 6.715237358228404
3.351 6.694004308052645
3.3515 6.677567768078766
3.352 6.6663099418220275
3.3525 6.659652634059394
3.353 6.656668336885381
3.3535 6.6563853528953265
3.354 6.657939466407199
3.3545 6.660698837619797
3.355 6.664243801842564
3.3555 6.668305096315573
3.356 6.6726911460598535
3.3565 6.677200385453744
3.357 6.6815284602485425
3.3575 6.685245053009862
3.358 6.687861667640067
3.3585 6.68908330965992
3.359 6.688991419626647
3.3595 6.687956685248797
3.36 6.686395332177546
3.3605 6.684608433692644
3.361 6.682790251195715
3.3615 6.681070324340786
3.362 6.679575742369896
3.3625 6.678450777171592
3.363 6.6779041862948025
3.3635 6.678303366522504
3.364 6.680309795525102
3.3645 6.685239278965889
3.365 6.695863139111682
3.3655 6.718067039754721
3.366 6.763730985615454
3.3665 6.85321880248886
3.367 7.009457598746743
3.3675 7.233214238556573
3.368 7.478024347797073
3.3685 7.674299669075281
3.369 7.777274900030437
3.3695 7.774621460754365
3.37 7.66920909326963
3.3705 7.47701437497722
3.371 7.241623984849411
3.3715 7.026677759578585
3.372 6.874967836395169
3.3725 6.787365954119861
3.373 6.742998525527002
3.3735 6.722310689748512
3.374 6.713370030277663
3.3745 6.710097858948269
3.375 6.709618139666964
3.3755 6.710619103668969
3.376 6.712536937077812
3.3765 6.715196275170652
3.377 6.718650493618694
3.3775 6.723067662258569
3.378 6.728666108748286
3.3785 6.735520386875435
3.379 6.7433148622311085
3.3795 6.750934563462107
3.38 6.756395674701614
3.3805 6.757549017437175
3.381 6.753338769803222
3.3815 6.744462494381316
3.382 6.73290490323591
3.3825 6.720869454587995
3.383 6.709911227736396
3.3835 6.7007125206898985
3.384 6.693265504324574
3.3845 6.687257013459807
3.385 6.682322548138257
3.3855 6.678192387509259
3.386 6.674712130409756
3.3865 6.671822427104545
3.387 6.669530735495438
3.3875 6.667885225316636
3.388 6.666962600928513
3.3885 6.666858403708194
3.389 6.667694346465805
3.3895 6.669604078792498
3.39 6.672721018324597
3.3905 6.6770917002091545
3.391 6.682633942214218
3.3915 6.689071510393071
3.392 6.695910421617108
3.3925 6.702482664340725
3.393 6.708025233647819
3.3935 6.71180882174927
3.394 6.713186103262099
3.3945 6.711474994937544
3.395 6.7059580968003205
3.3955 6.696495670631173
3.396 6.684425919533813
3.3965 6.672353373790872
3.397 6.66257275138235
3.3975 6.655491219608211
3.398 6.649992348081573
3.3985 6.644946046751703
3.399 6.639998341905632
3.3995 6.635258611678755
3.4 6.630830576620283
3.4005 6.6267095445405575
3.401 6.622855467052669
3.4015 6.619240294374179
3.402 6.61586648985729
3.4025 6.612781996787326
3.403 6.610049371145657
3.4035 6.607772911151014
3.404 6.606119081043009
3.4045 6.605399440806001
3.405 6.606121691189272
3.4055 6.609006040479705
3.406 6.6145945243700455
3.4065 6.622365899166096
3.407 6.6300351579714425
3.4075 6.634527680336833
3.408 6.634464432885362
3.4085 6.631198562365564
3.409 6.627041886767095
3.4095 6.623087692538191
3.41 6.619191980628012
3.4105 6.615196518216266
3.411 6.61140699641176
3.4115 6.608222158216228
3.412 6.605834082696306
3.4125 6.604254777662178
3.413 6.603511930179427
3.4135 6.603822214604812
3.414 6.605723649465966
3.4145 6.610144473940509
3.415 6.6181118297220065
3.4155 6.628982370634483
3.416 6.634811300978952
3.4165 6.61214803983841
3.417 6.530802271243709
3.4175 6.39692438781313
3.418 6.268959629646658
3.4185 6.206376864333989
3.419 6.231894629169617
3.4195 6.329871606876629
3.42 6.448698506272286
3.4205 6.532056781981944
3.421 6.565766425137396
3.4215 6.570370073837011
3.422 6.565510923145392
3.4225 6.55962571005612
3.423 6.554844536215557
3.4235 6.5513354029936375
3.424 6.54901843089995
3.4245 6.54803843421007
3.425 6.548885446973112
3.4255 6.552155388074481
3.426 6.556929157492367
3.4265 6.553882970255327
3.427 6.506045478626663
3.4275 6.334695175336017
3.428 6.012919470026387
3.4285 5.6817606534302305
3.429 5.4612556765920415
3.4295 5.342132829944471
3.43 5.2830516255589925
3.4305 5.257647542890758
3.431 5.2537482996365705
3.4315 5.26668099113503
3.432 5.294261015788519
3.4325 5.3328337812110105
3.433 5.374062499911408
3.4335 5.404978102236751
3.434 5.412583032171898
3.4345 5.389952579669653
3.435 5.340253523698183
3.4355 5.276741401223661
3.436 5.216415690573622
3.4365 5.170794153015296
3.437 5.141801299945565
3.4375 5.125305505895164
3.438 5.116336214590063
3.4385 5.111406246410156
3.439 5.108587224840398
3.4395 5.106965919166211
3.44 5.106249193804071
3.4405 5.10673239159305
3.441 5.109871149231657
3.4415 5.120921114864639
3.442 5.1591662799053735
3.4425 5.2911398346468035
3.443 5.650206009421091
3.4435 6.140118734236657
3.444 6.405143374149072
3.4445 6.478551285005904
3.445 6.491819117041589
3.4455 6.492325286192599
3.446 6.491235468827912
3.4465 6.490571337884105
3.447 6.490473541658512
3.4475 6.49085439691856
3.448 6.491687195355275
3.4485 6.492950038560724
3.449 6.494555944949343
3.4495 6.496226367492533
3.45 6.497430849008816
3.4505 6.4974675959939505
3.451 6.495732619683335
3.4515 6.492059424583936
3.452 6.486766249283039
3.4525 6.480261316267318
3.453 6.472470303110238
3.4535 6.462350395828369
3.454 6.447501686540902
3.4545 6.42348914614757
3.455 6.382508164178364
3.4555 6.311027599096197
3.456 6.188714364683681
3.4565 5.999038074425315
3.457 5.761896127751693
3.4575 5.541266352568544
3.458 5.380889831768816
3.4585 5.27506033691511
3.459 5.204416957177867
3.4595 5.156439464870368
3.46 5.12410120897309
3.4605 5.1027843734310805
3.461 5.089081359856695
3.4615 5.080565210030595
3.462 5.07558194991596
3.4625 5.073063833224867
3.463 5.0723973782979455
3.4635 5.073353012358035
3.464 5.076066099017525
3.4645 5.081082261378614
3.465 5.089426019934627
3.4655 5.102633830901344
3.466 5.122721896440134
3.4665 5.151987426079127
3.467 5.192480636752593
3.4675 5.245291468887074
3.468 5.3101323006543035
3.4685 5.386611319801253
3.469 5.475824375315063
3.4695 5.5802515751779405
3.47 5.701848385150288
3.4705 5.8408393977717035
3.471 5.997163032381212
3.4715 6.1715583193187795
3.472 6.363631343401468
3.4725 6.561849078963248
3.473 6.722149056252467
3.4735 6.772956938297512
3.474 6.715638400267703
3.4745 6.63865852912022
3.475 6.589622543172758
3.4755 6.5656617751883894
3.476 6.555121791729195
3.4765 6.550610325231527
3.477 6.548596789553522
3.4775 6.547564558400645
3.478 6.546896536418067
3.4785 6.5463725589102895
3.479 6.545947984070042
3.4795 6.545682397364284
3.48 6.545716529146447
3.4805 6.546288930653657
3.481 6.547794656407825
3.4815 6.550870109526541
3.482 6.5563903394588605
3.4825 6.565169512092097
3.483 6.577185483738471
3.4835 6.590689078527055
3.484 6.602239621862215
3.4845 6.608179930007336
3.485 6.606809932178943
3.4855 6.5994272499654345
3.486 6.589296022087038
3.4865 6.579469336495378
3.487 6.571612818237891
3.4875 6.566182140253388
3.488 6.563087141867121
3.4885 6.5621510272422645
3.489 6.563265640178407
3.4895 6.566364821020405
3.49 6.571403146737329
3.4905 6.578416455221794
3.491 6.588132636214854
3.4915 6.603053288214476
3.492 6.627755420548941
3.4925 6.665439454299565
3.493 6.709727251600069
3.4935 6.739543809668278
3.494 6.730841348264012
3.4945 6.682338233167543
3.495 6.6198386693880265
3.4955 6.569342686326972
3.496 6.538549426500734
3.4965 6.522523675435367
3.497 6.514500771808463
3.4975 6.510157555856211
3.498 6.507430665943969
3.4985 6.505455591037074
3.499 6.503888693139786
3.4995 6.5025681096733825
3.5 6.501434527632351
3.5005 6.500491931599972
3.501 6.499866494415609
3.5015 6.4999412694891765
3.502 6.501565937145998
3.5025 6.505754160283156
3.503 6.510260930445228
3.5035 6.498335221136755
3.504 6.433262466322945
3.5045 6.305298620033823
3.505 6.16658131914155
3.5055 6.063578997693539
3.506 6.006300400417106
3.5065 5.991516488439898
3.507 6.014905176057906
3.5075 6.068158245441782
3.508 6.135573745212372
3.5085 6.198622581069254
3.509 6.245084206698961
3.5095 6.271926852049133
3.51 6.281298966526246
3.5105 6.276386363956045
3.511 6.259689333767844
3.5115 6.233253945411641
3.512 6.200660090109134
3.5125 6.168925562731041
3.513 6.149982121829081
3.5135 6.15860106170897
3.514 6.20583555707931
3.5145 6.288856761791531
3.515 6.383149873659408
3.5155 6.4531697501828456
3.516 6.481649175237963
3.5165 6.479870476714177
3.517 6.467585282355926
3.5175 6.456317507898999
3.518 6.449034631698672
3.5185 6.445047765544209
3.519 6.443089994514216
3.5195 6.442242625477344
3.52 6.4419884882476355
3.5205 6.442048743712898
3.521 6.442266684561765
3.5215 6.442545269262719
3.522 6.442832699865122
3.5225 6.443116095803197
3.523 6.443469266261457
3.5235 6.444073175830968
3.524 6.44523226875505
3.5245 6.447376399772478
3.525 6.450968721668892
3.5255 6.456290136063523
3.526 6.462998873515802
3.5265 6.469717667582441
3.527 6.474249802687047
3.5275 6.474806175844825
3.528 6.471152147917311
3.5285 6.4644522839363825
3.529 6.45601223237959
3.5295 6.446846181318972
3.53 6.438232834314069
3.5305 6.431404653031545
3.531 6.426710317074087
3.5315 6.423700108164952
3.532 6.421721355384473
3.5325 6.420315243434586
3.533 6.41922121476495
3.5335 6.418330034748489
3.534 6.417623757294812
3.5345 6.417142402667269
3.535 6.416958896215804
3.5355 6.417160511831022
3.536 6.4178457350983935
3.5365 6.419124027938712
3.537 6.421132512857118
3.5375 6.424061062165273
3.538 6.428182469125349
3.5385 6.433795331015985
3.539 6.440981325127349
3.5395 6.449175879480275
3.54 6.457308327995922
3.5405 6.465041228776582
3.541 6.474019515952198
3.5415 6.486823797375231
3.542 6.503189318723471
3.5425 6.517051741032138
3.543 6.520159794812822
3.5435 6.510280084276499
3.544 6.493416597920585
3.5445 6.477401289910211
3.545 6.465811530991421
3.5455 6.458004000147553
3.546 6.452098961339693
3.5465 6.446760779170812
3.547 6.441361757079227
3.5475 6.43576092447429
3.548 6.430088386181349
3.5485 6.424560046630671
3.549 6.419372688074213
3.5495 6.414672242482156
3.55 6.410628500282098
3.5505 6.407456810025638
3.551 6.405315323314254
3.5515 6.40418723886807
3.552 6.403921259931587
3.5525 6.404341445875988
3.553 6.405293311726298
3.5535 6.406679353597183
3.554 6.408448732216768
3.5545 6.410639125614455
3.555 6.413455420333199
3.5555 6.417429157127063
3.556 6.423683225540038
3.5565 6.43439824890019
3.557 6.453212291380274
3.5575 6.484800150848337
3.558 6.531822568754168
3.5585 6.588586739936562
3.559 6.63645414781523
3.5595 6.650858345553515
3.56 6.620167499296605
3.5605 6.558571888144608
3.561 6.493369608069805
3.5615 6.442687066281345
3.562 6.4097712211500655
3.5625 6.390262134639184
3.563 6.3787324285912055
3.5635 6.371308033746669
3.564 6.365892616522648
3.5645 6.361525773953393
3.565 6.357807221337846
3.5655 6.3545518287968745
3.566 6.351646044812417
3.5665 6.349001220881267
3.567 6.34658498782646
3.5675 6.344493793197057
3.568 6.343103323515822
3.5685 6.343434686366659
3.569 6.34779020687293
3.5695 6.360512897488637
3.57 6.387702781980162
3.5705 6.4337762148710835
3.571 6.494577443879886
3.5715 6.552113468550213
3.572 6.579635824367505
3.5725 6.559836810581529
3.573 6.50034769269615
3.5735 6.428477858267498
3.574 6.369567546421519
3.5745 6.332430848724846
3.575 6.31247580706219
3.5755 6.3020412635927
3.576 6.295859381551675
3.5765 6.29136936727187
3.577 6.287539870747945
3.5775 6.283999851437083
3.578 6.280627039179589
3.5785 6.277373238459078
3.579 6.274207368441805
3.5795 6.271111190376728
3.58 6.268126653976068
3.5805 6.2654449549189435
3.581 6.263620419211242
3.5815 6.263950150210776
3.582 6.268897475008409
3.5825 6.2816691537065
3.583 6.3033033935334535
3.5835 6.3280095155773415
3.584 6.343218488515469
3.5845 6.338465168939595
3.585 6.314605227013982
3.5855 6.282664003592452
3.586 6.254218878950305
3.5865 6.234119152273023
3.587 6.221340346334517
3.5875 6.213112442574119
3.588 6.207270645809358
3.5885 6.202594531803498
3.589 6.198498298715685
3.5895 6.194727794418491
3.59 6.191180524093897
3.5905 6.187818246511649
3.591 6.184617744077408
3.5915 6.181560685956243
3.592 6.178675282299362
3.5925 6.1760762696575044
3.593 6.173751523968163
3.5935 6.1702877050286355
3.594 6.161447021025428
3.5945 6.143846741185199
3.595 6.122679946647955
3.5955 6.110392642340037
3.596 6.114943375839975
3.5965 6.131811933039105
3.597 6.148136270964886
3.5975 6.155492239674078
3.598 6.154938240068559
3.5985 6.150847882583364
3.599 6.145934883619785
3.5995 6.141068769736484
3.6 6.136356870508226
3.6005 6.131775248779248
3.601 6.127332096927414
3.6015 6.123108445814659
3.602 6.1192171235910395
3.6025 6.115792444181754
3.603 6.1129802173388095
3.6035 6.110927745726523
3.604 6.109783131094631
3.6045 6.109660195649853
3.605 6.1106054333794395
3.6055 6.112520436025975
3.606 6.11502705314684
3.6065 6.117287093151886
3.607 6.1179738374493065
3.6075 6.115640197643157
3.608 6.109543221163922
3.6085 6.100664834943983
3.609 6.092030664552564
3.6095 6.087238452415501
3.61 6.087906571961718
3.6105 6.092357292922869
3.611 6.097105794124226
3.6115 6.099591731221335
3.612 6.099365757695666
3.6125 6.097255376683198
3.613 6.0942442267801225
3.6135 6.090977447377685
3.614 6.087785898744948
3.6145 6.084867441534292
3.615 6.0824077402086685
3.6155 6.080550887292973
3.616 6.079345177937991
3.6165 6.078740129365866
3.617 6.078625913628557
3.6175 6.078877235947048
3.618 6.079386985554824
3.6185 6.080062945155613
3.619 6.080839076639147
3.6195 6.081698808582069
3.62 6.082688084434502
3.6205 6.0839582976051885
3.621 6.085776643072259
3.6215 6.08860869554895
3.622 6.093155801685779
3.6225 6.100332454326458
3.623 6.11075052668759
3.6235 6.123648943982839
3.624 6.135793425330847
3.6245 6.1421708180821435
3.625 6.139071542079479
3.6255 6.126934629926141
3.626 6.110108465860454
3.6265 6.0937384715410365
3.627 6.081166035067475
3.6275 6.07324811614293
3.628 6.069184399203571
3.6285 6.067711602291388
3.629 6.067793699532936
3.6295 6.068772788755857
3.63 6.070249940125531
3.6305 6.071988606555821
3.631 6.073826083811341
3.6315 6.075672135652247
3.632 6.077512745114382
3.6325 6.079430112738488
3.633 6.081694801108985
3.6335 6.084866754226947
3.634 6.0899592597347825
3.6345 6.0983256052842
3.635 6.110643410540535
3.6355 6.1248731049165
3.636 6.1355289728167355
3.6365 6.137297919784172
3.637 6.129845472986902
3.6375 6.117606807096732
3.638 6.105518281473157
3.6385 6.096219865018996
3.639 6.09009793307533
3.6395 6.086482477940698
3.64 6.084576932313197
3.6405 6.083791883452258
3.641 6.083758810174861
3.6415 6.084254052451189
3.642 6.085122799493827
3.6425 6.086262070686929
3.643 6.0876141440678575
3.6435 6.089180288164321
3.644 6.091078214574055
3.6445 6.093597403176839
3.645 6.097246663533496
3.6455 6.102675634068691
3.646 6.110300506018617
3.6465 6.119764433827009
3.647 6.129622941256213
3.6475 6.137615539475505
3.648 6.141370452219127
3.6485 6.139638250908882
3.649 6.133545923331904
3.6495 6.126096980383463
3.65 6.120032118472197
3.6505 6.116385786431912
3.651 6.114831362350922
3.6515 6.114634182537601
3.652 6.115193848447249
3.6525 6.116159987773382
3.653 6.117365042394744
3.6535 6.118748684577084
3.654 6.120295745724728
3.6545 6.121999841736915
3.655 6.123855826810904
3.6555 6.125886945931254
3.656 6.128172042027802
3.6565 6.130920768383294
3.657 6.134498605320171
3.6575 6.139327734847741
3.658 6.145462148023131
3.6585 6.15194786924337
3.659 6.156779178635802
3.6595 6.157946892145849
3.66 6.154864414283002
3.6605 6.148884410788768
3.661 6.142341065228446
3.6615 6.137031664989231
3.662 6.1335290597892635
3.6625 6.131564935067984
3.663 6.130663915139086
3.6635 6.130463826774753
3.664 6.130778379535028
3.6645 6.131520504614113
3.665 6.1326641726683
3.6655 6.134210127026631
3.666 6.136186179075787
3.6665 6.1387245978376965
3.667 6.142211880274455
3.6675 6.147674909063494
3.668 6.157513419861934
3.6685 6.176681260140238
3.669 6.213243983345163
3.6695 6.274299046750001
3.67 6.353221897097639
3.6705 6.420184850558981
3.671 6.441655158150856
3.6715 6.411404074704087
3.672 6.349708175666174
3.6725 6.281535303413166
3.673 6.224501653946736
3.6735 6.185689544257074
3.674 6.163277273930967
3.6745 6.151720972417027
3.675 6.14609616593578
3.6755 6.143416730358218
3.676 6.142208785018382
3.6765 6.141817581244996
3.677 6.141938345448291
3.6775 6.142401275683791
3.678 6.143087087312305
3.6785 6.143904417617855
3.679 6.144809837663279
3.6795 6.14580945793023
3.68 6.146962346432651
3.6805 6.148353690427295
3.681 6.1500260351274365
3.6815 6.151865302030157
3.682 6.153513972592662
3.6825 6.154447188066306
3.683 6.154252245856276
3.6835 6.152932374020225
3.684 6.150922702531543
3.6845 6.148796396923015
3.685 6.146975463575768
3.6855 6.145673880358264
3.686 6.144961565150479
3.6865 6.144855704984145
3.687 6.145336147383332
3.6875 6.146377760332018
3.688 6.1479235705956965
3.6885 6.149909015013352
3.689 6.152293311871799
3.6895 6.155067411194115
3.69 6.15826130653319
3.6905 6.1618955691090305
3.691 6.165842998778424
3.6915 6.169637626570849
3.692 6.172449553545943
3.6925 6.173353903464386
3.693 6.171867596125778
3.6935 6.168306165868784
3.694 6.163570716011001
3.6945 6.158601671283621
3.695 6.154001024567646
3.6955 6.149978895431123
3.696 6.146520922430327
3.6965 6.143548557471035
3.697 6.140996348410638
3.6975 6.138859366678511
3.698 6.137162801727535
3.6985 6.135954035762308
3.699 6.135318043273089
3.6995 6.135365161437128
3.7 6.136275690909501
3.7005 6.138307820174734
3.701 6.141726851382974
3.7015 6.146517547478319
3.702 6.151989935209214
3.7025 6.1566209294179925
3.703 6.1587813473015265
3.7035 6.1578036192099335
3.704 6.1543573367364965
3.7045 6.149822183665992
3.705 6.145496372509473
3.7055 6.14206143748009
3.706 6.139605120969272
3.7065 6.1378581010937046
3.707 6.136488442450207
3.7075 6.135255005583237
3.708 6.134026886431513
3.7085 6.132761256423172
3.709 6.13147493392919
3.7095 6.130211088960569
3.71 6.129045963479142
3.7105 6.128071293939766
3.711 6.127452956018813
3.7115 6.127517965571296
3.712 6.128951690738897
3.7125 6.13315216990794
3.713 6.142572240246941
3.7135 6.160487496276461
3.714 6.188993714311509
3.7145 6.225340332382795
3.715 6.259842729842926
3.7155 6.279549457996098
3.716 6.275805096951966
3.7165 6.24964196826697
3.717 6.21119669875899
3.7175 6.173312418311496
3.718 6.14432741529557
3.7185 6.125759702371956
3.719 6.115096763102408
3.7195 6.109198343503963
3.72 6.105833513540632
3.7205 6.103790386595352
3.721 6.1024990683960345
3.7215 6.101726074118807
3.722 6.101377130430856
3.7225 6.101414137685482
3.723 6.101817660675439
3.7235 6.102569254587304
3.724 6.103674743095888
3.7245 6.105213646069463
3.725 6.107390074505656
3.7255 6.110599796573699
3.726 6.115421887363513
3.7265 6.122372832108899
3.727 6.131305816674508
3.7275 6.1407380503406985
3.728 6.1479407430173625
3.7285 6.150322532942163
3.729 6.147269363562246
3.7295 6.140496487046586
3.73 6.13271139208413
3.7305 6.125961900169092
3.731 6.121048819015175
3.7315 6.1179153225409335
3.732 6.116168840078015
3.7325 6.115434997649101
3.733 6.115461928254796
3.7335 6.116119726053232
3.734 6.1173647054171925
3.7345 6.119217054827316
3.735 6.121762440419512
3.7355 6.125159550487058
3.736 6.1296455215219146
3.7365 6.135464419218066
3.737 6.142692928470667
3.7375 6.1508875789564295
3.738 6.158821001053707
3.7385 6.164668965138524
3.739 6.166889068576675
3.7395 6.1652035474699725
3.74 6.160770946653101
3.7405 6.155361162921326
3.741 6.1503666207686605
3.7415 6.1464066064726195
3.742 6.143496665387464
3.7425 6.141406039826676
3.743 6.139882672521593
3.7435 6.138753662982906
3.744 6.137911240700668
3.7445 6.137292399262802
3.745 6.1368689370101075
3.7455 6.136644468724076
3.746 6.136664173014121
3.7465 6.137021181328019
3.747 6.1378488348219316
3.7475 6.139301586119772
3.748 6.141493036118001
3.7485 6.14442998530014
3.749 6.147950772812098
3.7495 6.1517725663888685
3.75 6.155623926496673
3.7505 6.15939510791418
3.751 6.163168899708853
3.7515 6.167147931134271
3.752 6.17146563016495
3.7525 6.1759932514220734
3.753 6.180190685579787
3.7535 6.183152967277372
3.754 6.183839670866077
3.7545 6.181549884868374
3.755 6.176342827087047
3.7555 6.169088878500092
3.756 6.16097524853718
3.7565 6.152944807879689
3.757 6.145501561502177
3.7575 6.138838632671017
3.758 6.1329550176689915
3.7585 6.127778914973743
3.759 6.123219432297751
3.7595 6.119191675121587
3.76 6.115613097950345
3.7605 6.112399177557376
3.761 6.1094937439183274
3.7615 6.1068666669074725
3.762 6.1045400209611005
3.7625 6.10258120930393
3.763 6.1011451163757
3.7635 6.100509936699933
3.764 6.101162733965327
3.7645 6.103961943740356
3.765 6.110456149180654
3.7655 6.123192720203607
3.766 6.145417290396684
3.7665 6.179092141881886
3.767 6.221477873117025
3.7675 6.26391264777527
3.768 6.295599375580195
3.7685 6.308665090215386
3.769 6.300026413527793
3.7695 6.271638188832202
3.77 6.230791635175831
3.7705 6.188024915638704
3.771 6.151968721210706
3.7715 6.126089281309388
3.772 6.109498952889914
3.7725 6.099615698491836
3.773 6.093944670831646
3.7735 6.090730449385849
3.774 6.088904635936765
3.7745 6.087869286181987
3.775 6.087315091917508
3.7755 6.087081314845544
3.776 6.087109717210963
3.7765 6.087410795878436
3.777 6.0881020558323575
3.7775 6.089476360145704
3.778 6.092126917684461
3.7785 6.097050139951667
3.779 6.105574949075128
3.7795 6.118926640170275
3.78 6.137362526269253
3.7805 6.159277764366963
3.781 6.1808559732140855
3.7815 6.196654175549207
3.782 6.201579051823665
3.7825 6.193467280658569
3.783 6.174282946485117
3.7835 6.148816415936808
3.784 6.1226433451261295
3.7845 6.100383761676386
3.785 6.084327037871508
3.7855 6.074242450050149
3.786 6.068506649685236
3.7865 6.065407164028858
3.787 6.063732434467801
3.7875 6.062764140567029
3.788 6.062116534627937
3.7885 6.061573535945551
3.789 6.061016639306142
3.7895 6.060376234348413
3.79 6.059629283630858
3.7905 6.058787404440131
3.791 6.05790961821739
3.7915 6.057108746351353
3.792 6.056587072509546
3.7925 6.056679092961876
3.793 6.057886604662758
3.7935 6.0608612992548645
3.794 6.06617672642962
3.7945 6.0738960542186815
3.795 6.083099939527037
3.7955 6.091577447349892
3.796 6.0960334641556075
3.7965 6.093211478920849
3.797 6.082021734015412
3.7975 6.065287293424761
3.798 6.048949921204273
3.7985 6.0384346531573465
3.799 6.035446912679922
3.7995 6.037924709584657
3.8 6.042482014966857
3.8005 6.04661120357978
3.801 6.0493142521929935
3.8015 6.0505762943922585
3.802 6.050722234969723
3.8025 6.050083092306665
3.803 6.0489214641059155
3.8035 6.047444153326482
3.804 6.045837533395862
3.8045 6.044274867229219
3.805 6.042907752546365
3.8055 6.0418491587450545
3.806 6.041167825344297
3.8065 6.04085576262798
3.807 6.040851831326699
3.8075 6.041082759788515
3.808 6.041511408858667
3.8085 6.04213981551841
3.809 6.042984127126785
3.8095 6.044055808858562
3.81 6.045355145710979
3.8105 6.046886235648198
3.811 6.048666719172828
3.8115 6.05069614988057
3.812 6.052951452279651
3.8125 6.05538929416712
3.813 6.057962905988165
3.8135 6.060618006163154
3.814 6.0632883062622485
3.8145 6.065917717532485
3.815 6.068483590723241
3.8155 6.071039413148674
3.816 6.073763705554723
3.8165 6.076949657307407
3.817 6.081008534970574
3.8175 6.0864248847637255
3.818 6.093603218915603
3.8185 6.102629310465292
3.819 6.112858447692019
3.8195 6.122638425812824
3.82 6.129602093768418
3.8205 6.131661516676133
3.821 6.128175352765392
3.8215 6.120307212422927
3.822 6.110447220504104
3.8225 6.1011523278052975
3.823 6.094165707676308
3.8235 6.09012828412014
3.824 6.08883097745898
3.8245 6.089717865492664
3.825 6.092204390132582
3.8255 6.095810787550115
3.826 6.100192217644742
3.8265 6.1051104461645265
3.827 6.110448296966447
3.8275 6.116195893591683
3.828 6.122531536701843
3.8285 6.12986078636506
3.829 6.138850889044801
3.8295 6.1503498074386735
3.83 6.165077899308337
3.8305 6.182958888027533
3.831 6.201982101131256
3.8315 6.217443817411257
3.832 6.223641023252619
3.8325 6.217940828949502
3.833 6.203178044481326
3.8335 6.185529555614692
3.834 6.170368241226165
3.8345 6.1599887820990835
3.835 6.154114895678469
3.8355 6.151490265448298
3.836 6.150977278286793
3.8365 6.151835613061901
3.837 6.15364857387278
3.8375 6.156200788689511
3.838 6.159374357537099
3.8385 6.163130088474287
3.839 6.167512253373059
3.8395 6.172704437691908
3.84 6.179147738441693
3.8405 6.187758512512652
3.841 6.200228484847497
3.8415 6.219238957391371
3.842 6.248258819376287
3.8425 6.290377260852506
3.843 6.346267724156879
3.8435 6.412684047564503
3.844 6.4834547431224
3.8445 6.551835857186272
3.845 6.612395290469739
3.8455 6.660661981550645
3.846 6.69173830999465
3.8465 6.700495489192693
3.847 6.683601561442068
3.8475 6.64175815511553
3.848 6.580287741948097
3.8485 6.508620033770193
3.849 6.437810294303811
3.8495 6.376679069907861
3.85 6.329179243426316
3.8505 6.295160869351792
3.851 6.27253877044959
3.8515 6.258722337374199
3.852 6.2511881269636875
3.8525 6.247754323449363
3.853 6.246784150237896
3.8535 6.247192478164114
3.854 6.248327533727559
3.8545 6.249828905309914
3.855 6.2515086349236375
3.8555 6.25328359843146
3.856 6.255142770193985
3.8565 6.257127510429146
3.857 6.259346580634483
3.8575 6.261980032300921
3.858 6.265300886752402
3.8585 6.26963254135729
3.859 6.275270368846074
3.8595 6.282232149090929
3.86 6.2899477725342345
3.8605 6.297128895345431
3.861 6.302183423312338
3.8615 6.304093144119977
3.862 6.303026064640107
3.8625 6.300105029791195
3.863 6.296684281013905
3.8635 6.2937863944488575
3.864 6.291920899775461
3.8645 6.2911770029350675
3.865 6.291392108580395
3.8655 6.292315471321618
3.866 6.2937146878256796
3.8665 6.295402804971885
3.867 6.297247026978728
3.8675 6.299152890970272
3.868 6.301057731653251
3.8685 6.302916243188611
3.869 6.304674548205051
3.8695 6.3062707599065275
3.87 6.307626671387399
3.8705 6.308674686284907
3.871 6.309371480461722
3.8715 6.309743104186537
3.872 6.3098872357426545
3.8725 6.309932920548106
3.873 6.310004086454536
3.8735 6.310203656909548
3.874 6.310617846264413
3.8745 6.311307094932457
3.875 6.312287055731988
3.8755 6.313537704866188
3.876 6.314938306694317
3.8765 6.31619119735582
3.877 6.316864158204498
3.8775 6.316561666815354
3.878 6.3151297408577145
3.8785 6.3126543250869505
3.879 6.3093809546956185
3.8795 6.30567187120671
3.88 6.302009316704029
3.8805 6.298923405053807
3.881 6.296771659260307
3.8815 6.29556542424531
3.882 6.29500485795428
3.8825 6.294634375277044
3.883 6.293995697518613
3.8835 6.292703298383604
3.884 6.290358714794892
3.8845 6.286536641478851
3.885 6.280754886833965
3.8855 6.272598915689797
3.886 6.2619951432547465
3.8865 6.249574325937895
3.887 6.237027983386546
3.8875 6.227067686325284
3.888 6.222725272419805
3.8885 6.226302601279754
3.889 6.238365216090487
3.8895 6.257346627934132
3.89 6.279675240707962
3.8905 6.300784895835938
3.891 6.317170175331305
3.8915 6.327915324315387
3.892 6.334225612751378
3.8925 6.337836113212583
3.893 6.340045772364227
3.8935 6.341607481734322
3.894 6.342892964248205
3.8945 6.3441044402707645
3.895 6.345397539868357
3.8955 6.3469561908523255
3.896 6.34905939698979
3.8965 6.35214384286146
3.897 6.356871421164269
3.8975 6.364099779403232
3.898 6.3745459300248255
3.8985 6.387941750393952
3.899 6.402203539058838
3.8995 6.414108071319508
3.9 6.421835238178725
3.9005 6.4264087144157545
3.901 6.429672899151837
3.9015 6.431668721553643
3.902 6.430857510288976
3.9025 6.42645423203325
3.903 6.419582719946326
3.9035 6.412447977763134
3.904 6.406829016496631
3.9045 6.403452237591591
3.905 6.40222797121248
3.9055 6.402696270470014
3.906 6.404331958682973
3.9065 6.406680632056463
3.907 6.40938620802562
3.9075 6.412170497824676
3.908 6.414876046325257
3.9085 6.4174651455008265
3.909 6.420080198250051
3.9095 6.423027952896926
3.91 6.426786419175817
3.9105 6.4318503573327765
3.911 6.438556414371239
3.9115 6.44679949853344
3.912 6.45582465255167
3.9125 6.464239593559447
3.913 6.470471347248179
3.9135 6.4734336836557995
3.914 6.473068032862959
3.9145 6.470343959835575
3.915 6.466706962067609
3.9155 6.463417118458673
3.916 6.461158937436523
3.9165 6.460008368769182
3.917 6.459677364931287
3.9175 6.459746630912972
3.918 6.459974074470245
3.9185 6.4604370082785225
3.919 6.461470304645894
3.9195 6.46345050856658
3.92 6.466575904950687
3.9205 6.47079311023549
3.921 6.475788652690498
3.9215 6.480996876502368
3.922 6.485600743870116
3.9225 6.48862600792977
3.923 6.489218787246478
3.9235 6.487070689846244
3.924 6.482729941097852
3.9245 6.477361800113608
3.925 6.472165482012309
3.9255 6.467927184421096
3.926 6.464949104763174
3.9265 6.463198593072831
3.927 6.46245106315888
3.9275 6.462413403168575
3.928 6.462815494391733
3.9285 6.463442242811547
3.929 6.464150981796542
3.9295 6.464855328376193
3.93 6.465513782995553
3.9305 6.466130944905683
3.931 6.466742492905634
3.9315 6.467428504761158
3.932 6.468306459089971
3.9325 6.469507853014796
3.933 6.4711326615074425
3.9335 6.473160841392281
3.934 6.475386146680838
3.9345 6.477383850807304
3.935 6.478608091639141
3.9355 6.478628604556282
3.936 6.477445251361979
3.9365 6.475540940682008
3.937 6.4736144754316465
3.9375 6.472188110082677
3.938 6.471462793740474
3.9385 6.471383727012236
3.939 6.471800243792097
3.9395 6.472553587794587
3.94 6.473518139956398
3.9405 6.474612659003129
3.941 6.475780607374394
3.9415 6.477007070490736
3.942 6.478318624777777
3.9425 6.479805292610924
3.943 6.4816635489051775
3.9435 6.484300577193642
3.944 6.488531471333711
3.9445 6.495790259687291
3.945 6.507956373911015
3.9455 6.524894303460981
3.946 6.535179991958713
3.9465 6.502250172297027
3.947 6.39228313100513
3.9475 6.246550237111911
3.948 6.130386477928096
3.9485 6.0574480230992505
3.949 6.014870624962131
3.9495 5.990109062365664
3.95 5.975552832882117
3.9505 5.966918464355451
3.951 5.961769902899058
3.9515 5.958665697620737
3.952 5.956756396748081
3.9525 5.955599331891615
3.953 5.954996153779303
3.9535 5.95487801007052
3.954 5.955251831535345
3.9545 5.956167559806583
3.955 5.95775612220674
3.9555 5.960287084211774
3.956 5.964284711065582
3.9565 5.970756664000006
3.957 5.98173797562882
3.9575 6.001605131115075
3.958 6.040202706956959
3.9585 6.117139332137811
3.959 6.248688431203619
3.9595 6.3893827070574405
3.96 6.46588611810762
3.9605 6.4882207774966725
3.961 6.4912915351506575
3.9615 6.490274593557353
3.962 6.48911898885152
3.9625 6.488482872360362
3.963 6.488308204334401
3.9635 6.488444123936724
3.964 6.488783836975384
3.9645 6.489285349202286
3.965 6.48994659132769
3.9655 6.490793207553193
3.966 6.49183125295385
3.9665 6.493030170574191
3.967 6.494270530448142
3.9675 6.495358074885957
3.968 6.496079288302936
3.9685 6.49633330673374
3.969 6.4961612296852875
3.9695 6.495710322708699
3.97 6.495069162514654
3.9705 6.494211196195015
3.971 6.493029401427989
3.9715 6.491451260078477
3.972 6.489511070660968
3.9725 6.487314805137884
3.973 6.484982800815357
3.9735 6.482636383399419
3.974 6.4804173875318005
3.9745 6.478444816093142
3.975 6.476740403643196
3.9755 6.475177458675625
3.976 6.473524587772851
3.9765 6.471572802508841
3.977 6.469235204754729
3.9775 6.466625868973723
3.978 6.464011595920547
3.9785 6.461682295864228
3.979 6.459834094905848
3.9795 6.458532624943129
3.98 6.457733877775248
3.9805 6.457365254939755
3.981 6.457366362073601
3.9815 6.457722004355413
3.982 6.4584257182198455
3.9825 6.459476678798862
3.983 6.460898993553312
3.9835 6.4628101883926705
3.984 6.4654498881048665
3.9845 6.4691510821489375
3.985 6.474148821056743
3.9855 6.480276900425946
3.986 6.486696516623378
3.9865 6.491773155017705
3.987 6.4931616279906
3.9875 6.488724353512903
3.988 6.478701222543088
3.9885 6.4671208830033455
3.989 6.459231147956536
3.9895 6.456899817222763
3.99 6.45777910350125
3.9905 6.458695086767258
3.991 6.458387446146944
3.9915 6.457224013903441
3.992 6.455896087357883
3.9925 6.4548097936345625
3.993 6.454076523727699
3.9935 6.453694511927808
3.994 6.453650331122065
3.9945 6.4539488212729355
3.995 6.454642686704763
3.9955 6.455856945876135
3.996 6.457822258026806
3.9965 6.46087472672659
3.997 6.465157485703933
3.9975 6.468835202753888
3.998 6.4614798423265425
3.9985 6.409654181012637
3.999 6.2586525360955845
3.9995 6.00900837993155
4.0 5.762404516332432
4.0005 5.600623157876382
4.001 5.532731324522067
4.0015 5.546874169972448
4.002 5.639642060368417
4.0025 5.807830252625565
4.003 6.021114170748734
4.0035 6.21770393996574
4.004 6.35343684305941
4.0045 6.430110624301919
4.005 6.469576271744796
4.0055 6.489764203336365
4.006 6.500664631707086
4.0065 6.507145610294626
4.007 6.511552851331898
4.0075 6.515112763773113
4.008 6.518563360475421
4.0085 6.522328521706544
4.009 6.526421911780697
4.0095 6.530290238204318
4.01 6.532967753979787
4.0105 6.533698249038971
4.011 6.532536513924158
4.0115 6.530345227226381
4.012 6.528170191052795
4.0125 6.526718633782569
4.013 6.526216651736303
4.0135 6.526585886591222
4.014 6.527619155473169
4.0145 6.52913401755555
4.015 6.530993272873794
4.0155 6.533127223644596
4.016 6.535498501297732
4.0165 6.538112546542787
4.017 6.541022907767073
4.0175 6.544354561673228
4.018 6.548304434038868
4.0185 6.553200046463442
4.019 6.559478593017013
4.0195 6.567644138570151
4.02 6.577992332072378
4.0205 6.590274495736732
4.021 6.6035208392603275
4.0215 6.616522918397902
4.022 6.628562991613417
4.0225 6.639529641660974
4.023 6.649451003727974
4.0235 6.6581481423915525
4.024 6.665135971817249
4.0245 6.669450786041685
4.025 6.669795575346408
4.0255 6.665251284744879
4.026 6.656348499757628
4.0265 6.645211686167106
4.027 6.634467301213282
4.0275 6.625841207538458
4.028 6.619711358831926
4.0285 6.615648647192066
4.029 6.613012578875471
4.0295 6.611278665249579
4.03 6.610116388576052
4.0305 6.609365339887167
4.031 6.608995932416394
4.0315 6.609045692022193
4.032 6.609578846820917
4.0325 6.610691794975717
4.033 6.612488748372608
4.0335 6.615125264792483
4.034 6.618798144538393
4.0345 6.6237871782486115
4.035 6.630431096445569
4.0355 6.639029225792762
4.036 6.649615468634365
4.0365 6.66170791263212
4.037 6.674375660283142
4.0375 6.6865762574741305
4.038 6.697257874519528
4.0385 6.705061899355818
4.039 6.708316067721577
4.0395 6.7057814180993764
4.04 6.697785134732205
4.0405 6.686595942523955
4.041 6.675379841971579
4.0415 6.666476597797073
4.042 6.660580593238669
4.0425 6.657179392667975
4.043 6.655420475328165
4.0435 6.654611822808678
4.044 6.654369472506661
4.0445 6.654542132217457
4.045 6.655121845154622
4.0455 6.656155502757636
4.046 6.657712342433332
4.0465 6.659877603116203
4.047 6.662809701395621
4.0475 6.666848131836603
4.048 6.672653654938368
4.0485 6.681287125751701
4.049 6.693976592476333
4.0495 6.711236650714537
4.05 6.731269128973277
4.0505 6.749108169178601
4.051 6.75874411305585
4.0515 6.757245614762319
4.052 6.7466734377068205
4.0525 6.731849542390207
4.053 6.717099074178685
4.0535 6.704793794140641
4.054 6.6956322460119635
4.0545 6.689315954943475
4.055 6.685170217938388
4.0555 6.682559492116195
4.056 6.681030376280337
4.0565 6.680323907639708
4.057 6.680300607170911
4.0575 6.6808958910243375
4.058 6.682088330953987
4.0585 6.683880078947637
4.059 6.6862790216194385
4.0595 6.689316557586191
4.06 6.693051727524879
4.0605 6.697574270852145
4.061 6.702944252838397
4.0615 6.709123016430666
4.062 6.715891309591119
4.0625 6.722918507346473
4.063 6.72988921688954
4.0635 6.736449385986746
4.064 6.741849296507337
4.0645 6.744899638324216
4.065 6.744617473275617
4.0655 6.7411567336127485
4.066 6.735907225672173
4.0665 6.730547086778858
4.067 6.726131183007083
4.0675 6.72295546312952
4.068 6.720925716721118
4.0685 6.719874904676586
4.069 6.719669126355023
4.0695 6.720226608093861
4.07 6.72147985376028
4.0705 6.723405994715846
4.071 6.7260166692415835
4.0715 6.729353432451737
4.072 6.733480702829671
4.0725 6.738431750936539
4.073 6.744148039646087
4.0735 6.750360770190597
4.074 6.7565422582667365
4.0745 6.762017792551066
4.075 6.766197952479696
4.0755 6.7687779640275325
4.076 6.769771016638006
4.0765 6.769432077499785
4.077 6.7682172054573675
4.0775 6.766654410647438
4.078 6.765181346170329
4.0785 6.764043024511094
4.079 6.763302035003126
4.0795 6.762944453481912
4.08 6.762969505933232
4.0805 6.76344214210813
4.081 6.7645463752825
4.0815 6.766630048222214
4.082 6.770225292810358
4.0825 6.77609986280456
4.083 6.7851963496016525
4.0835 6.798472689877948
4.084 6.816594296698086
4.0845 6.839506388034814
4.085 6.865918830749195
4.0855 6.892681537432016
4.086 6.914281245296535
4.0865 6.923761792179811
4.087 6.91644358827772
4.0875 6.894067125638229
4.088 6.864445552233595
4.0885 6.836346592323744
4.089 6.814941828638106
4.0895 6.801115531639115
4.09 6.793301994626845
4.0905 6.789356760385666
4.091 6.787539426389254
4.0915 6.786751502146363
4.092 6.786411311188792
4.0925 6.78627430359322
4.093 6.786278428311449
4.0935 6.786460168144392
4.094 6.786901755169544
4.0945 6.787733633178463
4.095 6.789129461187549
4.0955 6.791340368088865
4.096 6.794718546119863
4.0965 6.799662155413016
4.097 6.806442027027578
4.0975 6.814856790097665
4.098 6.823910335183611
4.0985 6.831886163315745
4.099 6.8371260449347675
4.0995 6.839038813758543
4.1 6.838409120077187
4.1005 6.836690956946504
4.101 6.835098208840852
4.1015 6.834181251815742
4.102 6.8339749702194
4.1025 6.834229946762544
4.103 6.834639151386109
4.1035 6.834999236323557
4.104 6.835266014713871
4.1045 6.8355356783970125
4.105 6.835999449949802
4.1055 6.836890156739128
4.106 6.838409893327872
4.1065 6.840680768892843
4.107 6.843671326760522
4.1075 6.8471520877082535
4.108 6.850701667368155
4.1085 6.853855454808387
4.109 6.856333693426699
4.1095 6.858179447856883
4.11 6.859665648462875
4.1105 6.861043870746204
4.111 6.862451912007315
4.1115 6.863979644539058
4.112 6.865747383015855
4.1125 6.867883956350171
4.113 6.870484666406495
4.1135 6.873562578350762
4.114 6.877073990211504
4.1145 6.880938804470577
4.115 6.885064543253706
4.1155 6.889387124560991
4.116 6.893895315250222
4.1165 6.898692598218276
4.117 6.904053853734568
4.1175 6.910519509591416
4.118 6.919068793397373
4.1185 6.9314321508834835
4.119 6.950572177141827
4.1195 6.980871219087104
4.12 7.025695383887306
4.1205 7.080652432371061
4.121 7.1281086869444765
4.1215 7.146367887565227
4.122 7.1295284952347595
4.1225 7.091733646283109
4.123 7.0508613781955445
4.1235 7.015797450045967
4.124 6.987787370263438
4.1245 6.966295309295792
4.125 6.951229947233014
4.1255 6.942235261054621
4.126 6.938138355334719
4.1265 6.937422339932115
4.127 6.938768176639024
4.1275 6.941268211313909
4.128 6.944362842087931
4.1285 6.947740647399232
4.129 6.951237607236844
4.1295 6.9548049325838806
4.13 6.958475912053907
4.1305 6.962366671123777
4.131 6.966652527527564
4.1315 6.971581087244432
4.132 6.9773238008551095
4.1325 6.983532874431286
4.133 6.98836375193062
4.1335 6.987824924399946
4.134 6.977582400422166
4.1345 6.957599564579874
4.135 6.933981307159352
4.1355 6.914730735857995
4.136 6.904523991696542
4.1365 6.903509410324211
4.137 6.9088470899018395
4.1375 6.916630071442115
4.138 6.923531503745742
4.1385 6.927336840863039
4.139 6.9265769538513515
4.1395 6.919900969628121
4.14 6.905985932832103
4.1405 6.884047652859926
4.141 6.854894549209088
4.1415 6.8217654233329155
4.142 6.790173661026153
4.1425 6.766629964593057
4.143 6.757157826211963
4.1435 6.766820576099447
4.144 6.80005423478224
4.1445 6.859809193842545
4.145 6.94237874136278
4.1455 7.027826130055705
4.146 7.083500588140342
4.1465 7.095050723661644
4.147 7.080341193785855
4.1475 7.062219156513156
4.148 7.050414199642092
4.1485 7.045234959564353
4.149 7.044388812236986
4.1495 7.045902188859698
4.15 7.04860131577544
4.1505 7.051876356350195
4.151 7.055398695665208
4.1515 7.058983296729173
4.152 7.06252532721705
4.1525 7.0659645392216115
4.153 7.0693048986084355
4.1535 7.072633495490082
4.154 7.076161348476291
4.1545 7.0803022195288365
4.155 7.085715798758039
4.1555 7.093206726678667
4.156 7.103377475907075
4.1565 7.1159036483628535
4.157 7.12889121528877
4.1575 7.139000621856327
4.158 7.143105106692864
4.1585 7.140386617532077
4.159 7.132687803387287
4.1595 7.123014558703434
4.16 7.113968158061383
4.1605 7.107045037288176
4.161 7.1026572727631185
4.1615 7.100535673031909
4.162 7.10013751883931
4.1625 7.100927740451902
4.163 7.102495020841119
4.1635 7.104552550339348
4.164 7.106924863250554
4.1645 7.109498662626236
4.165 7.112223135152665
4.1655 7.115100289105654
4.166 7.118214636296641
4.1665 7.121768711891041
4.167 7.126138169071864
4.1675 7.131948256292767
4.168 7.140050844502208
4.1685 7.151210805299585
4.169 7.165217903497935
4.1695 7.17969238047766
4.17 7.190027540121956
4.1705 7.1918065210547235
4.171 7.1844078348532205
4.1715 7.171904407918476
4.172 7.159811127538107
4.1725 7.151326561749804
4.173 7.14664980475951
4.1735 7.1445937279939224
4.174 7.1439690515686705
4.1745 7.143996742886157
4.175 7.144258748438474
4.1755 7.1445506996792885
4.176 7.144775348188385
4.1765 7.14491898648827
4.177 7.145012194714156
4.1775 7.145130500018255
4.178 7.145443835878081
4.1785 7.1462805826480915
4.179 7.148318061528873
4.1795 7.15290292307298
4.18 7.162224045475841
4.1805 7.178648237359632
4.181 7.202308223444848
4.1815 7.228646642658711
4.182 7.249976875661502
4.1825 7.260413926739834
4.183 7.257436646732885
4.1835 7.241538396754538
4.184 7.217688366124089
4.1845 7.194099523004099
4.185 7.1766832690583025
4.1855 7.166433253391236
4.186 7.1614486851213135
4.1865 7.1594975683336335
4.187 7.159051461326308
4.1875 7.15926936801375
4.188 7.159729164202127
4.1885 7.16022213238259
4.189 7.160684313890713
4.1895 7.161137435055937
4.19 7.1617113136470705
4.1905 7.162677702913608
4.191 7.164559654061731
4.1915 7.16833830848381
4.192 7.175701308245409
4.1925 7.189064542728608
4.193 7.210528129139315
4.1935 7.239044378313783
4.194 7.267743226907334
4.1945 7.285998632357681
4.195 7.2869468344589
4.1955 7.27218146918256
4.196 7.2489294078677995
4.1965 7.224483039028963
4.197 7.2036146047604985
4.1975 7.188517183722138
4.198 7.179181242892892
4.1985 7.174285333133853
4.199 7.172240083697962
4.1995 7.171814423059506
4.2 7.172245388720282
4.2005 7.173090079057904
4.201 7.174132158836067
4.2015 7.175335965304737
4.202 7.176908189776028
4.2025 7.179414821577049
4.203 7.1840510705173
4.2035 7.192920217529701
4.204 7.208998562401553
4.2045 7.23512251117205
4.205 7.271657095227247
4.2055 7.314215706866745
4.206 7.35343646459624
4.2065 7.376849197573077
4.207 7.373980578705438
4.2075 7.3441694086108145
4.208 7.29892779722431
4.2085 7.254066614672161
4.209 7.219824237178364
4.2095 7.198227842349907
4.21 7.186486963718436
4.2105 7.180918316133568
4.211 7.178747172551241
4.2115 7.178324180195669
4.212 7.178773234341752
4.2125 7.179641224301823
4.213 7.180686341059144
4.2135 7.181774546696171
4.214 7.182835109545523
4.2145 7.183865484152366
4.215 7.1849507701828275
4.2155 7.186304156134217
4.216 7.188357654138765
4.2165 7.19183266890913
4.217 7.197778500422543
4.2175 7.207395478724101
4.218 7.221472071318284
4.2185 7.239490341919056
4.219 7.2587176963405176
4.2195 7.274195206470368
4.22 7.280396624644392
4.2205 7.27421589587522
4.221 7.257255600319659
4.2215 7.235073211565989
4.222 7.21380598490783
4.2225 7.197167249512238
4.223 7.185950979058775
4.2235 7.179192464427163
4.224 7.175467731518613
4.2245 7.173607746618603
4.225 7.172841715806483
4.2255 7.1727228381724
4.226 7.172994999247744
4.2265 7.173521654700308
4.227 7.174244048482714
4.2275 7.175196514894984
4.228 7.176562990878705
4.2285 7.178812517008422
4.229 7.182978128405268
4.2295 7.191049145174744
4.23 7.2063165036127055
4.2305 7.232754799924735
4.231 7.27214070553691
4.2315 7.319324910125203
4.232 7.360878348803301
4.2325 7.3812387133708315
4.233 7.3716129955029635
4.2335 7.334465855945374
4.234 7.283487017794742
4.2345 7.236210785176733
4.235 7.202940674947393
4.2355 7.1836562239288595
4.236 7.173632599940551
4.2365 7.168524840124237
4.237 7.165767296327524
4.2375 7.164096386093605
4.238 7.162941760041108
4.2385 7.1620634704539805
4.239 7.161367689782703
4.2395 7.160830780594185
4.24 7.160507717187282
4.2405 7.1605402187666884
4.241 7.161270011619874
4.2415 7.163495815452159
4.242 7.169042657017267
4.2425 7.18165890925414
4.243 7.20766656773355
4.2435 7.253700336790133
4.244 7.3187644821661655
4.2445 7.385756038886112
4.245 7.42851443688292
4.2455 7.43237025319075
4.246 7.400770495975871
4.2465 7.346600655669765
4.247 7.286448120886328
4.2475 7.236329075091748
4.248 7.203593711190616
4.2485 7.185823669998796
4.249 7.177263661262443
4.2495 7.1733963268902885
4.25 7.171702282799498
4.2505 7.170974281454986
4.251 7.17068698540236
4.2515 7.170624591567722
4.252 7.1707386581886
4.2525 7.171080371838564
4.253 7.1717964670017205
4.2535 7.1731706661079615
4.254 7.175692218860051
4.2545 7.1801657853892396
4.255 7.187707323656743
4.2555 7.199321458710684
4.256 7.214661733693741
4.2565 7.230899603003441
4.257 7.243645914691375
4.2575 7.249696918944886
4.258 7.248172474729917
4.2585 7.239910033584645
4.259 7.227156039204153
4.2595 7.21316990255271
4.26 7.200841207344264
4.2605 7.191623147069714
4.261 7.185558064131928
4.2615 7.181971024115955
4.262 7.180070517527159
4.2625 7.179239820016641
4.263 7.179078566607942
4.2635 7.179371741019042
4.264 7.180039007536155
4.2645 7.1811568453656
4.265 7.183010347812336
4.2655 7.186270558775257
4.266 7.192367835473926
4.2665 7.204264884998564
4.267 7.227863759128117
4.2675 7.273859928026746
4.268 7.358041191650879
4.2685 7.494638126271453
4.269 7.679154748338948
4.2695 7.873328854646437
4.27 8.01392829701312
4.2705 8.044565882561834
4.271 7.947185543536302
4.2715 7.756659231466366
4.272 7.545315256696125
4.2725 7.3772070542030805
4.273 7.273091979967451
4.2735 7.219320752108989
4.274 7.19442673217669
4.2745 7.183313040176423
4.275 7.178144710172599
4.2755 7.1754244138717835
4.276 7.173685872583195
4.2765 7.17229832330029
4.277 7.170995592593299
4.2775 7.169697470642798
4.278 7.168433535769959
4.2785 7.167388797784617
4.279 7.166982168928256
4.2795 7.168076160809561
4.28 7.172289286917475
4.2805 7.182361570898887
4.281 7.201774816216745
4.2815 7.232572378852622
4.282 7.271307634080137
4.2825 7.306851030598138
4.283 7.324687974594924
4.2835 7.3158339237877845
4.284 7.282273418543096
4.2845 7.234670787652683
4.285 7.185803810509488
4.2855 7.144776377331556
4.286 7.114910623939008
4.2865 7.095075772896515
4.287 7.082115886016145
4.2875 7.072569627623557
4.288 7.063436401097406
4.2885 7.052322108672663
4.289 7.0376227628472785
4.2895 7.01862599108961
4.29 6.995766915930241
4.2905 6.9706685606682575
4.291 6.945584927346627
4.2915 6.922663448719844
4.292 6.903117976234632
4.2925 6.887074725741429
4.293 6.873969531567872
4.2935 6.863019180702188
4.294 6.853581967402508
4.2945 6.8451928217521685
4.295 6.837675535358138
4.2955 6.83122377139452
4.296 6.8262827283519725
4.2965 6.823385427071025
4.297 6.8233351040555865
4.2975 6.827871266110846
4.298 6.841047723321444
4.2985 6.871002745749965
4.299 6.926770557897428
4.2995 7.00016779316227
4.3 7.0604625305203905
4.3005 7.0928410506114075
4.301 7.106128803218696
4.3015 7.110742030812518
4.302 7.1119881956894995
4.3025 7.112119154570787
4.303 7.112257779904094
4.3035 7.113247936353036
4.304 7.115878859580467
4.3045 7.1206128246827385
4.305 7.127072357031056
4.3055 7.133758060158045
4.306 7.138504118853029
4.3065 7.1396611753552
4.307 7.13686169063456
4.3075 7.130806426566987
4.308 7.12258756753253
4.3085 7.11328334815586
4.309 7.103827924039044
4.3095 7.094983066808525
4.31 7.08734445111062
4.3105 7.081210315937917
4.311 7.0765817440818575
4.3115 7.073248732833348
4.312 7.070940537524765
4.3125 7.06943658344274
4.313 7.0686467037606215
4.3135 7.068619852803294
4.314 7.069567598562066
4.3145 7.071883560227396
4.315 7.076168813987201
4.3155 7.083368325955338
4.316 7.095081926390747
4.3165 7.113772148432521
4.317 7.141860091678843
4.3175 7.178814905162075
4.318 7.21736017857758
4.3185 7.243024663638551
4.319 7.240907409184573
4.3195 7.207225512070546
4.32 7.1543906849041745
4.3205 7.101713900620735
4.321 7.061706759203781
4.3215 7.03613571027804
4.322 7.021115071144922
4.3225 7.012297616591739
4.323 7.006782810484384
4.3235 7.00298286641634
4.324 7.0001213611938065
4.3245 6.997808711432625
4.325 6.995853282224181
4.3255 6.994156315230664
4.326 6.992670551974187
4.3265 6.991437908438805
4.327 6.990655507837034
4.3275 6.990888380515169
4.328 6.993526013469952
4.3285 7.001574409792741
4.329 7.0202705123445215
4.3295 7.055253389839707
4.33 7.104938867853073
4.3305 7.152212682781642
4.331 7.173394971973839
4.3315 7.161185713932636
4.332 7.125459823722847
4.3325 7.078278572321927
4.333 7.0315975763301575
4.3335 6.995812461547566
4.334 6.973493055413537
4.3345 6.960986105448936
4.335 6.953898462920839
4.3355 6.949445709756142
4.336 6.946277519823194
4.3365 6.943799350377469
4.337 6.941772654874687
4.3375 6.940091261907054
4.338 6.938753453110896
4.3385 6.93786620896669
4.339 6.937778364475112
4.3395 6.9394118969482
4.34 6.94486936018757
4.3405 6.9584163949447495
4.341 6.987187701665047
4.3415 7.039827718297219
4.342 7.12054281300517
4.3425 7.219099536280718
4.343 7.305744565070541
4.3435 7.3429013136410815
4.344 7.31124189933547
4.3445 7.226008371989773
4.345 7.124190345391431
4.3455 7.037078864481583
4.346 6.9770062076486505
4.3465 6.941500637556678
4.347 6.922574003049406
4.3475 6.912864154280672
4.348 6.907638013827808
4.3485 6.904440038921369
4.349 6.9021587763680285
4.3495 6.90033744709707
4.35 6.898787597721104
4.3505 6.897450363387562
4.351 6.896348958103569
4.3515 6.895572783860634
4.352 6.895343539669095
4.3525 6.896114632037276
4.353 6.89877701501906
4.3535 6.904834583652856
4.354 6.916331940398485
4.3545 6.934932316162821
4.355 6.959949206676812
4.3555 6.986838295150995
4.356 7.008387094776986
4.3565 7.018810789111373
4.357 7.016930481862199
4.3575 7.005548644551397
4.358 6.988604089031564
4.3585 6.96921566478125
4.359 6.9494559157236795
4.3595 6.9308190883347605
4.36 6.914509057878242
4.3605 6.901240508792884
4.361 6.891055637527427
4.3615 6.883490135875184
4.362 6.877897685272665
4.3625 6.873697769935588
4.363 6.870471603979204
4.3635 6.867947853547835
4.364 6.865954085928824
4.3645 6.864384438768801
4.365 6.863182411251322
4.3655 6.862336393704612
4.366 6.861876785818606
4.3665 6.861900530017622
4.367 6.862606096296454
4.3675 6.864327399103819
4.368 6.867551829863355
4.3685 6.872812019397387
4.369 6.880277891089253
4.3695 6.889096931345276
4.37 6.897050292772231
4.3705 6.901276545124616
4.371 6.8999294617345095
4.3715 6.893320785711508
4.372 6.883534877873955
4.3725 6.873064916148686
4.373 6.8636343229285055
4.3735 6.8559389923246465
4.374 6.849970181107948
4.3745 6.845412765927267
4.375 6.841892414427748
4.3755 6.839089279771664
4.376 6.8367600196209155
4.3765 6.834760922277138
4.377 6.833009257007535
4.3775 6.831490686594004
4.378 6.830262605310922
4.3785 6.829462648702605
4.379 6.829349032788607
4.3795 6.830308668911123
4.38 6.832831011764212
4.3805 6.837323962843258
4.381 6.8437808781718745
4.3815 6.85135687644181
4.382 6.858177531232934
4.3825 6.861710485848509
4.383 6.859819557653968
4.3835 6.852120005601431
4.384 6.840528240346351
4.3845 6.828139379768031
4.385 6.817384000384965
4.3855 6.8091549924298755
4.386 6.803188025807352
4.3865 6.798822311111786
4.387 6.795466108988273
4.3875 6.79269175850724
4.388 6.790224169767872
4.3885 6.787886961500383
4.389 6.785585820972673
4.3895 6.783310777460287
4.39 6.781147259522359
4.3905 6.779294524352358
4.391 6.778097159814624
4.3915 6.778128660204673
4.392 6.7802953946608495
4.3925 6.786024619776314
4.393 6.7973354798421335
4.3935 6.816519878758304
4.394 6.844860510291578
4.3945 6.880493126165725
4.395 6.917153460937041
4.3955 6.945730015449143
4.396 6.95859329934419
4.3965 6.9530002112085905
4.397 6.931666897053776
4.3975 6.900254577862065
4.398 6.864643740235313
4.3985 6.829138746473677
4.399 6.796453095607197
4.3995 6.768263444346469
4.4 6.745506337066593
4.4005 6.728255272999495
4.401 6.715794783318516
4.4015 6.7070190849917575
4.402 6.7008185552048305
4.4025 6.69627176179107
4.403 6.692704105870736
4.4035 6.689633214607729
4.404 6.686722401488789
4.4045 6.683755558047065
4.405 6.680592100919546
4.4055 6.677168352911283
4.406 6.673491856681259
4.4065 6.6696505614909904
4.407 6.665827447030609
4.4075 6.662311659155754
4.408 6.659527559867221
4.4085 6.658077593894533
4.409 6.658878970224873
4.4095 6.663182437926518
4.41 6.672160081846697
4.4105 6.685734817672674
4.411 6.701366135818675
4.4115 6.7142643398626936
4.412 6.71933317570991
4.4125 6.713681840009872
4.413 6.697959795400773
4.4135 6.675849570292411
4.414 6.6522727602929885
4.4145 6.631215576368459
4.415 6.614664642133174
4.4155 6.602725147348505
4.416 6.594524982132477
4.4165 6.588981117850461
4.417 6.58519153717685
4.4175 6.582510715431943
4.418 6.580496547290379
4.4185 6.578852747964459
4.419 6.577438925281553
4.4195 6.576293051765286
4.42 6.575722118505614
4.4205 6.576358939990478
4.421 6.5790725460166
4.4215 6.584562338608186
4.422 6.592838929781723
4.4225 6.602835224707824
4.423 6.612269756917672
4.4235 6.617877905914837
4.424 6.616335651754635
4.4245 6.606210174582961
4.425 6.589316349294683
4.4255 6.5697083969247485
4.426 6.551115533627793
4.4265 6.535395307247204
4.427 6.522727769172588
4.4275 6.512580464104073
4.428 6.504379278527259
4.4285 6.497678626755895
4.429 6.492152584358448
4.4295 6.48757842788507
4.43 6.48381601387653
4.4305 6.480785228102007
4.431 6.478427655101535
4.4315 6.476698374715393
4.432 6.47555324453361
4.4325 6.474966697443736
4.433 6.47497163570833
4.4335 6.475632954851885
4.434 6.477013506196832
4.4345 6.479116306446769
4.435 6.481841706499618
4.4355 6.484829482952008
4.436 6.486842956943694
4.4365 6.48403240259023
4.437 6.466500055973465
4.4375 6.415635832077128
4.438 6.312839773248515
4.4385 6.167069755127151
4.439 6.028918576740826
4.4395 5.959381108084023
4.44 5.998759053860916
4.4405 6.165442656450051
4.441 6.442806765439671
4.4415 6.740943873904709
4.442 6.919931988068213
4.4425 6.918491638494127
4.443 6.797891572506775
4.4435 6.651029615108722
4.444 6.535063622882434
4.4445 6.463935124505093
4.445 6.426891983701652
4.4455 6.408851579140236
4.446 6.399623722468486
4.4465 6.3941425484249885
4.447 6.390265333064753
4.4475 6.387154725209741
4.448 6.384492855058798
4.4485 6.382175261716415
4.449 6.380188966782165
4.4495 6.378620305282614
4.45 6.377674367220686
4.4505 6.377865287258813
4.451 6.380293673857856
4.4515 6.387234586272933
4.452 6.402862405366084
4.4525 6.433292308171279
4.453 6.483335851597
4.4535 6.548476222296764
4.454 6.60948413143189
4.4545 6.641805693431455
4.455 6.633885522103001
4.4555 6.593159717860547
4.456 6.5372271489260525
4.4565 6.482776456007712
4.457 6.439550484265312
4.4575 6.409759233488804
4.458 6.39087898072157
4.4585 6.3789977113914444
4.459 6.370911275636561
4.4595 6.364698567267507
4.46 6.3594356891610415
4.4605 6.354725201252427
4.461 6.350384122376362
4.4615 6.346344884628253
4.462 6.342612373461418
4.4625 6.339265771082677
4.463 6.33641818027493
4.4635 6.334205552142001
4.464 6.332757481266557
4.4645 6.332173936280445
4.465 6.332521888547986
4.4655 6.333799207223861
4.466 6.335906639490545
4.4665 6.338643733365328
4.467 6.341688398594738
4.4675 6.344603331418594
4.468 6.346909899955402
4.4685 6.348284663599208
4.469 6.348727081563498
4.4695 6.3485021945708935
4.47 6.347904163797097
4.4705 6.347060900907253
4.471 6.345955570855629
4.4715 6.344535447226876
4.472 6.342826631783523
4.4725 6.340936708219979
4.473 6.339010319594272
4.4735 6.337191751785276
4.474 6.335604039187246
4.4745 6.334373606284099
4.475 6.333605359590796
4.4755 6.3333979780782235
4.476 6.333797170826316
4.4765 6.334782825860768
4.477 6.336283294554412
4.4775 6.338159264792668
4.478 6.3402167114878365
4.4785 6.3422547531158875
4.479 6.344155053572202
4.4795 6.345928941602886
4.48 6.347593712478939
4.4805 6.34907468463745
4.481 6.350220654397943
4.4815 6.350956881184415
4.482 6.351365625654895
4.4825 6.351625936437196
4.483 6.3518714511992505
4.4835 6.352141906562232
4.484 6.352411935337925
4.4845 6.352660896286335
4.485 6.352924573085301
4.4855 6.3533037102033925
4.486 6.353921212132803
4.4865 6.354918459328444
4.487 6.356442482875001
4.4875 6.3586663558591185
4.488 6.361812274995677
4.4885 6.36610796837205
4.489 6.371763210836286
4.4895 6.378962421085666
4.49 6.387707564574829
4.4905 6.397418931012731
4.491 6.406620242653086
4.4915 6.413178831851087
4.492 6.415316092722196
4.4925 6.4126732609636905
4.493 6.406526261497514
4.4935 6.399012170150347
4.494 6.392071280618528
4.4945 6.386853356863004
4.495 6.383691709183288
4.4955 6.382389586302419
4.496 6.382533014754167
4.4965 6.383733038868185
4.497 6.385686733754974
4.4975 6.388169436992075
4.498 6.390996533587425
4.4985 6.394055351207583
4.499 6.397315759897547
4.4995 6.4008969795707875
4.5 6.405109535639771
4.5005 6.410452827039978
4.501 6.417522963405063
4.5015 6.426759701464804
4.502 6.438043336059814
4.5025 6.45041018608445
4.503 6.462086601188514
4.5035 6.470993985199089
4.504 6.47540173525054
4.5045 6.474341970355696
4.505 6.4680558781438675
4.5055 6.458015849847171
4.506 6.446459807276981
4.5065 6.435521466553447
4.507 6.426675796113172
4.5075 6.420763856932367
4.508 6.418333003105087
4.5085 6.42008952869829
4.509 6.427460425325347
4.5095 6.4433409724205815
4.51 6.473265245053903
4.5105 6.526620106497009
4.511 6.6161492708077825
4.5115 6.750863623647505
4.512 6.920517650333394
4.5125 7.083898613499316
4.513 7.183819368355958
4.5135 7.179076230636338
4.514 7.06443537956348
4.5145 6.8758268815357235
4.515 6.680389796776258
4.5155 6.535525801060591
4.516 6.452938858755528
4.5165 6.413509477270888
4.517 6.396299927733286
4.5175 6.388738020789638
4.518 6.384916291544392
4.5185 6.382345374372782
4.519 6.380040873345856
4.5195 6.377642035192646
4.52 6.3750516294324795
4.5205 6.372299235297468
4.521 6.369497537853587
4.5215 6.366853720405637
4.522 6.364780407393556
4.5225 6.3642925581915195
4.523 6.368344512030908
4.5235 6.386406494038437
4.524 6.449368890422899
4.5245 6.644632625655659
4.525 7.110058755432463
4.5255 7.767878869278323
4.526 8.258376149989008
4.5265 8.48877842202867
4.527 8.577700948480974
4.5275 8.61013022185508
4.528 8.62068613915093
4.5285 8.620657440227706
4.529 8.610852247930659
4.5295 8.583887153667991
4.53 8.520094891280944
4.5305 8.38033078731874
4.531 8.111575754605685
4.5315 7.70215434886886
4.532 7.249737354048736
4.5325 6.887171829395222
4.533 6.655489626604846
4.5335 6.522466948477747
4.534 6.447767756592639
4.5345 6.405000890024392
4.535 6.379767095528471
4.5355 6.364560601813756
4.536 6.355326793838516
4.5365 6.349762960102217
4.537 6.346572124202692
4.5375 6.3450506856446305
4.538 6.344801041804076
4.5385 6.345603236942096
4.539 6.347336771537486
4.5395 6.349964284403339
4.54 6.353524315012732
4.5405 6.358117216957816
4.541 6.363791379051201
4.5415 6.370356312225774
4.542 6.377167119471022
4.5425 6.383193881303268
4.543 6.3874467856067705
4.5435 6.389457207152284
4.544 6.389175630104309
4.5445 6.386328012256652
4.545 6.380180055565449
4.5455 6.370249097921694
4.546 6.35730641637178
4.5465 6.343388951884548
4.547 6.330657418935028
4.5475 6.320334639663437
4.548 6.312537652137775
4.5485 6.306788077025636
4.549 6.3025312045859545
4.5495 6.299388003322616
4.55 6.297187483342046
4.5505 6.295985519362136
4.551 6.29605383772883
4.5515 6.298019755215914
4.552 6.303145321809612
4.5525 6.313943577078784
4.553 6.335476775815722
4.5535 6.37774771697559
4.554 6.4589429991599525
4.5545 6.605575669452997
4.555 6.839968066983002
4.5555 7.151328343118348
4.556 7.478765410408742
4.5565 7.743458770797864
4.557 7.900701832364544
4.5575 7.95233994957226
4.558 7.922781486404898
4.5585 7.835573264901362
4.559 7.705384519099247
4.5595 7.540110604986359
4.56 7.347460694008286
4.5605 7.140628690226339
4.561 6.937957115171424
4.5615 6.758464244160801
4.562 6.614048768030508
4.5625 6.506973327415044
4.563 6.4323894036471705
4.5635 6.382600445737666
4.564 6.350337535585971
4.5645 6.329885040585167
4.565 6.3171747649091285
4.5655 6.3095068294809815
4.566 6.305129865785415
4.5665 6.302926505187178
4.567 6.302226063141416
4.5675 6.302690875679629
4.568 6.304275233858852
4.5685 6.307231222163446
4.569 6.312129433523155
4.5695 6.319885865669645
4.57 6.331669966064536
4.5705 6.3486482186940885
4.571 6.371414932576898
4.5715 6.399173170097991
4.572 6.429144929379574
4.5725 6.457100088413196
4.573 6.478776204838607
4.5735 6.490928991073127
4.574 6.491537607426749
4.5745 6.480015008154951
4.575 6.45779687192985
4.5755 6.428214474106642
4.576 6.395561120717207
4.5765 6.363666185689158
4.577 6.335289315605299
4.5775 6.311756749003307
4.578 6.293189619688319
4.5785 6.27890139629478
4.579 6.267936053179278
4.5795 6.259438412003775
4.58 6.252791538887618
4.5805 6.247658011152857
4.581 6.243944862674081
4.5815 6.2417687503108175
4.582 6.241408213989771
4.5825 6.2432406577466635
4.583 6.247621576021394
4.5835 6.254603318481238
4.584 6.2633828549549575
4.5845 6.2719822230582105
4.585 6.277714905382063
4.5855 6.278602333719461
4.586 6.2744902567817595
4.5865 6.266551671964982
4.587 6.256066823116718
4.5875 6.243901428177895
4.588 6.230670685057896
4.5885 6.216955860982218
4.589 6.20322433093112
4.5895 6.189531686721764
4.59 6.175460430590337
4.5905 6.160437686993284
4.591 6.1443610141245335
4.5915 6.128360288229383
4.592 6.114976159813351
4.5925 6.107188081793605
4.593 6.10665473783373
4.5935 6.112719040389346
4.594 6.122977313288948
4.5945 6.13457558729512
4.595 6.145054020622649
4.5955 6.1527015674348915
4.596 6.156497757902696
4.5965 6.156085496620471
4.597 6.151811628873181
4.5975 6.144652004199169
4.598 6.13599358031249
4.5985 6.1272332779294745
4.599 6.119392711464369
4.5995 6.112948201921054
4.6 6.107958326777884
4.6005 6.104256474909056
4.601 6.101600403252866
4.6015 6.099738527432414
4.602 6.09847348829448
4.6025 6.097633087766526
4.603 6.097095938434422
4.6035 6.096780355999592
4.604 6.096674403587246
4.6045 6.096885603536333
4.605 6.097736463844396
4.6055 6.099940727524305
4.606 6.104826957842184
4.6065 6.114551510214276
4.607 6.13184539521538
4.6075 6.158491747902727
4.608 6.1918309071116395
4.6085 6.2209339847028575
4.609 6.227833765305289
4.6095 6.198676388106441
4.61 6.13845376498361
4.6105 6.073271518673249
4.611 6.0329767724626615
4.6115 6.029341759428346
4.612 6.049749643202861
4.6125 6.071530508746732
4.613 6.082299584384587
4.6135 6.083508638240006
4.614 6.080754505965211
4.6145 6.077505656630538
4.615 6.074845313638346
4.6155 6.072800662342565
4.616 6.071144394804361
4.6165 6.069691056481344
4.617 6.068350355844667
4.6175 6.067111637307973
4.618 6.0660189371321716
4.6185 6.06514892052252
4.619 6.064579993589912
4.6195 6.06436794585331
4.62 6.064527110671679
4.6205 6.065012919127406
4.621 6.065746254001318
4.6215 6.066653715600334
4.622 6.0676704605489435
4.6225 6.068730069183915
4.623 6.069758970964128
4.6235 6.0706914929314495
4.624 6.071512239490301
4.6245 6.0722428536599855
4.625 6.072941576583511
4.6255 6.0736641755940335
4.626 6.074441131919152
4.6265 6.075287569758815
4.627 6.076183522807324
4.6275 6.077105639001549
4.628 6.0780552329994615
4.6285 6.0790653393614535
4.629 6.080208304112481
4.6295 6.081585800900405
4.63 6.083277524672789
4.6305 6.085349799830333
4.631 6.087811582427579
4.6315 6.090538312713437
4.632 6.093200455580415
4.6325 6.0951681005518425
4.633 6.095584872242131
4.6335 6.093721379149833
4.634 6.0894864363377375
4.6345 6.083700178635085
4.635 6.077734488546452
4.6355 6.072798205226095
4.636 6.069483893254358
4.6365 6.067782490309781
4.637 6.0673564730914995
4.6375 6.067825398491524
4.638 6.068871215794165
4.6385 6.070267885453089
4.639 6.071865225618745
4.6395 6.073593328150307
4.64 6.075477163669469
4.6405 6.077683829857128
4.641 6.080581466891037
4.6415 6.084788562758285
4.642 6.0910942869243785
4.6425 6.100159884835846
4.643 6.112043174196335
4.6435 6.126006890805171
4.644 6.140642366323257
4.6445 6.153458566948795
4.645 6.160473716049407
4.6455 6.1579963049876225
4.646 6.1463210795021626
4.6465 6.130347389265958
4.647 6.115705856655608
4.6475 6.105181889026716
4.648 6.098727926092233
4.6485 6.095144797118025
4.649 6.093292995141176
4.6495 6.0924320776270955
4.65 6.092190454333884
4.6505 6.09243333434073
4.651 6.093175909718451
4.6515 6.094473110829843
4.652 6.0962829944389005
4.6525 6.0983639081583805
4.653 6.1002944377004935
4.6535 6.101790911157134
4.654 6.1030522711509905
4.6545 6.104540517297813
4.655 6.106387847474044
4.6555 6.108158350071361
4.656 6.109173960279182
4.6565 6.109081905052073
4.657 6.1081569282396435
4.6575 6.107089274983685
4.658 6.106553673264375
4.6585 6.106921342184832
4.659 6.108236758064119
4.6595 6.110356876453726
4.66 6.113079557255898
4.6605 6.116240031399134
4.661 6.1197198023255295
4.6615 6.123445832919766
4.662 6.127368788557523
4.6625 6.131298604708715
4.663 6.1345176130273815
4.6635 6.134816120691478
4.664 6.126965215004032
4.6645 6.102245792986905
4.665 6.053250073624693
4.6655 5.9846942005534745
4.666 5.9180630691451475
4.6665 5.879269526498022
4.667 5.8826922413426805
4.6675 5.925413589187571
4.668 5.990519290173483
4.6685 6.056216266778088
4.669 6.107127625478484
4.6695 6.139553680394081
4.67 6.1578538615415
4.6705 6.167984326476881
4.671 6.17423626531991
4.6715 6.178926643445343
4.672 6.183083398722258
4.6725 6.187058771565918
4.673 6.190904257475524
4.6735 6.194548580615433
4.674 6.1979175483864255
4.6745 6.200993558326339
4.675 6.203866160504282
4.6755 6.20670157392247
4.676 6.209660974622698
4.6765 6.212784000420721
4.677 6.216028778451656
4.6775 6.2193549895146765
4.678 6.222776842484559
4.6785 6.2263647106667195
4.679 6.230236104209754
4.6795 6.2345548053154785
4.68 6.239568309319439
4.6805 6.245673625548391
4.681 6.2534969686267265
4.6815 6.26390898290608
4.682 6.277773723850966
4.6825 6.295211575436054
4.683 6.314742083096275
4.6835 6.333294935409872
4.684 6.347334709900838
4.6845 6.354198474584506
4.685 6.352747852424161
4.6855 6.344026831509146
4.686 6.331232625076665
4.6865 6.318371879290132
4.687 6.308330098211822
4.6875 6.302039943191544
4.688 6.299014107023324
4.6885 6.298305587908389
4.689 6.299113860632477
4.6895 6.300908320724692
4.69 6.3033948130185005
4.6905 6.3064332487566235
4.691 6.309982371083788
4.6915 6.314098179822159
4.692 6.3189057575643455
4.6925 6.3245711126778295
4.693 6.331215413326583
4.6935 6.338789866543002
4.694 6.346926218002909
4.6945 6.3547393324784265
4.695 6.360913634494216
4.6955 6.364318175637874
4.696 6.3647353001399845
4.6965 6.362987407717136
4.697 6.3603539808566
4.6975 6.357903666272706
4.698 6.356214982077989
4.6985 6.355480353881378
4.699 6.355731852531309
4.6995 6.3570143036726785
4.7 6.359551322222525
4.7005 6.363938200956103
4.701 6.371567652703978
4.7015 6.385636188229459
4.702 6.413536799529381
4.7025 6.47236111784479
4.703 6.598225636486441
4.7035 6.847783443948013
4.704 7.246226546053834
4.7045 7.69302226880873
4.705 8.03310790314519
4.7055 8.22711707643078
4.706 8.32165031783429
4.7065 8.36304434725367
4.707 8.375819653709094
4.7075 8.368949494195743
4.708 8.341367862729207
4.7085 8.283074154027283
4.709 8.173479545447108
4.7095 7.983936834360917
4.71 7.698024808681903
4.7105 7.349596605337312
4.711 7.021410843924891
4.7115 6.776757027649162
4.712 6.621321340987074
4.7125 6.530161116574997
4.713 6.477980656791488
4.7135 6.447992314291143
4.714 6.430190669819157
4.7145 6.418663594581308
4.715 6.4098075829124985
4.7155 6.401725391053133
4.716 6.393764631615524
4.7165 6.386006016597457
4.717 6.378782228407476
4.7175 6.372418974659568
4.718 6.367102838530365
4.7185 6.362837306262603
4.719 6.359426721885661
4.7195 6.356551245552676
4.72 6.35389685618055
4.7205 6.351325371968399
4.721 6.348902876684176
4.7215 6.346872647449914
4.722 6.345610265367296
4.7225 6.3457014868749
4.723 6.348250022175205
4.7235 6.355483645580374
4.724 6.372046315510501
4.7245 6.407711012661349
4.725 6.482693605245914
4.7255 6.634937588345925
4.726 6.917083059924329
4.7265 7.350664623708297
4.727 7.8447623288444435
4.7275 8.237093026840618
4.728 8.458579589199275
4.7285 8.549274722006576
4.729 8.56812829159346
4.7295 8.554270272804569
4.73 8.529512830987557
4.7305 8.50517682007306
4.731 8.485831036240064
4.7315 8.471958908474438
4.732 8.46237243425854
4.7325 8.455666671472184
4.733 8.450800310576344
4.7335 8.447090008956213
4.734 8.444150997969405
4.7345 8.441756121134532
4.735 8.439790188256971
4.7355 8.4382096752106
4.736 8.437004527173297
4.7365 8.436231287232669
4.737 8.436008325697507
4.7375 8.436647991200566
4.738 8.438791389508978
4.7385 8.443734910641936
4.739 8.453753176008927
4.7395 8.472315892847817
4.74 8.503246153661099
4.7405 8.546703899921273
4.741 8.588039826718937
4.7415 8.581759208728833
4.742 8.458522799943488
4.7425 8.189977797711123
4.743 7.838470776294936
4.7435 7.494920116254147
4.744 7.205945541328229
4.7445 6.97550232600972
4.745 6.791923483417864
4.7455 6.64392324792298
4.746 6.5259838949848
4.7465 6.436163432131045
4.747 6.372433815729043
4.7475 6.330530898348422
4.748 6.304719229349964
4.7485 6.289498590852635
4.749 6.28073437369873
4.7495 6.275729544471711
4.75 6.272845373133127
4.7505 6.271122782964819
4.751 6.270000664481285
4.7515 6.269157813280258
4.752 6.268406517282851
4.7525 6.267666114112328
4.753 6.266938610514253
4.7535 6.2663280742549565
4.754 6.266111455755124
4.7545 6.266855683644443
4.755 6.269772512020574
4.7555 6.277558968071685
4.756 6.296940119608132
4.7565 6.347247756905316
4.757 6.485550392537996
4.7575 6.8336248106820845
4.758 7.418938018072645
4.7585 7.930614351477437
4.759 8.186042510370697
4.7595 8.285191379041432
4.76 8.322447374961872
4.7605 8.336900802017336
4.761 8.342297958653685
4.7615 8.343401441551975
4.762 8.341780835286812
4.7625 8.337622023396104
4.763 8.330226977289843
4.7635 8.317928567022683
4.764 8.297680115841544
4.7645 8.264270685276113
4.765 8.2091031660012
4.7655 8.118578413592047
4.766 7.973582500299664
4.7665 7.7548518786364395
4.767 7.460948439593268
4.7675 7.127961761056626
4.768 6.817235296709547
4.7685 6.57576305404456
4.769 6.414184915448268
4.7695 6.317776128723634
4.77 6.2647758025007585
4.7705 6.237015387943292
4.771 6.2225583624777245
4.7715 6.214632627174134
4.772 6.209784638889418
4.7725 6.206371058569075
4.773 6.2036269340539425
4.7735 6.201208093686881
4.774 6.198959141440029
4.7745 6.196817690466767
4.775 6.1948047232147365
4.7755 6.193019806066457
4.776 6.191679701940566
4.7765 6.191167921645829
4.777 6.1921119459062135
4.7775 6.195470151785936
4.778 6.2025599808881
4.7785 6.2147698696368865
4.779 6.232796952178304
4.7795 6.255567577403844
4.78 6.2798039493675875
4.7805 6.300679663027943
4.781 6.313244587417413
4.7815 6.314163730336248
4.782 6.3030863898848315
4.7825 6.282755703321576
4.783 6.2575215882013255
4.7835 6.231618134679091
4.784 6.208212658217941
4.7845 6.1889872311879275
4.785 6.174240146748574
4.7855 6.163368464519222
4.786 6.155452648120142
4.7865 6.149666423824738
4.787 6.145395674888468
4.7875 6.142190476786255
4.788 6.139725530274101
4.7885 6.1377567450638155
4.789 6.136098179833888
4.7895 6.134601469911206
4.79 6.133139198000332
4.7905 6.131608725529008
4.791 6.12995167938939
4.7915 6.128154263506301
4.792 6.126238426715543
4.7925 6.124225475894751
4.793 6.122101339277926
4.7935 6.119832161145278
4.794 6.117352593007266
4.7945 6.114632379827317
4.795 6.111666106796235
4.7955 6.108499646607583
4.796 6.105242856031697
4.7965 6.102064182427125
4.797 6.099135669563984
4.7975 6.096560326215676
4.798 6.094351861290311
4.7985 6.092460444068599
4.799 6.090853206337523
4.7995 6.0895299734321275
4.8 6.088523319941211
4.8005 6.08786289255385
4.801 6.087564820264295
4.8015 6.087622302726813
4.802 6.088003542275795
4.8025 6.088670010674551
4.803 6.089569172979327
4.8035 6.09066794278523
4.804 6.0919237676008935
4.8045 6.093261047608224
4.805 6.094510788285029
4.8055 6.0954469275191565
4.806 6.095871177563073
4.8065 6.095700982792697
4.807 6.094959852875214
4.8075 6.09363337985464
4.808 6.091616365747112
4.8085 6.088772814056802
4.809 6.085101074043236
4.8095 6.080797101616443
4.81 6.0762364559643105
4.8105 6.071813053743617
4.811 6.067839213735694
4.8115 6.06446032083029
4.812 6.061695028110829
4.8125 6.059504728057427
4.813 6.057840170252981
4.8135 6.056670787658379
4.814 6.05596306803849
4.8145 6.055675748591223
4.815 6.055775387337692
4.8155 6.056249019028097
4.816 6.05713517808826
4.8165 6.058556532395833
4.817 6.06071813810724
4.8175 6.063897005309822
4.818 6.0683962317458215
4.8185 6.074505073305695
4.819 6.082418641894267
4.8195 6.092126311119947
4.82 6.103416848401671
4.8205 6.116100654729197
4.821 6.130357401193339
4.8215 6.146750055074361
4.822 6.165464875474378
4.8225 6.184969962480424
4.823 6.200819737209577
4.8235 6.206023097787658
4.824 6.1946033152914035
4.8245 6.166886638503935
4.825 6.130967875178201
4.8255 6.0973555264649795
4.826 6.072290009702344
4.8265 6.056191490294355
4.827 6.046553126987125
4.8275 6.040772070519689
4.828 6.037097862822114
4.8285 6.03453085943434
4.829 6.032533009574718
4.8295 6.030821224042364
4.83 6.029253179784146
4.8305 6.027756557073778
4.831 6.026310547607051
4.8315 6.024942926924608
4.832 6.023770908730863
4.8325 6.023091955914528
4.833 6.02358508685042
4.8335 6.026721560932223
4.834 6.035318731661882
4.8345 6.053831420901427
4.835 6.0871500407565735
4.8355 6.136270198937299
4.836 6.190663709942
4.8365 6.224582826468606
4.837 6.212959418878463
4.8375 6.1569232172880595
4.838 6.082515780823155
4.8385 6.01698103698332
4.839 5.974517716925766
4.8395 5.957457555190312
4.84 5.961241109843471
4.8405 5.976720620547577
4.841 5.992860165606664
4.8415 6.002506442713838
4.842 6.005223035617129
4.8425 6.003939184566392
4.843 6.0012007212424985
4.8435 5.998224908223928
4.844 5.9953793322243785
4.8445 5.992696098914949
4.845 5.990146406196607
4.8455 5.987722674213347
4.846 5.9854453349268875
4.8465 5.983364082522814
4.847 5.981533529023715
4.8475 5.9800304353582385
4.848 5.978975044388906
4.8485 5.978535493224061
4.849 5.978862231193115
4.8495 5.979950189495235
4.85 5.981459808072434
4.8505 5.982745038218215
4.851 5.983110912887402
4.8515 5.982175398536513
4.852 5.980005270816865
4.8525 5.976999828623916
4.853 5.973615820714877
4.8535 5.970210420758334
4.854 5.966989555892039
4.8545 5.964121523558606
4.855 5.961881326518491
4.8555 5.960742191547555
4.856 5.961324053186982
4.8565 5.964154638888346
4.857 5.969419158565285
4.8575 5.976864934444332
4.858 5.985894116386928
4.8585 5.995625396489275
4.859 6.004561125584272
4.8595 6.010196799120634
4.86 6.0096730230013415
4.8605 6.001792907701762
4.861 5.988402677908593
4.8615 5.973338215675651
4.862 5.960065131481625
4.8625 5.950187379032459
4.863 5.94366295810075
4.8635 5.93967775254045
4.864 5.9373632105277645
4.8645 5.936066284948843
4.865 5.935366663586895
4.8655 5.935020498768156
4.866 5.93487857812683
4.8665 5.934858280052924
4.867 5.934932540382287
4.8675 5.935135002969775
4.868 5.935601934142228
4.8685 5.936641062283912
4.869 5.938831628703389
4.8695 5.943074788372797
4.87 5.9503687911544505
4.8705 5.961133904036287
4.871 5.974197426721113
4.8715 5.986369984862521
4.872 5.993663925059505
4.8725 5.993565905300001
4.873 5.986343076499327
4.8735 5.9744481522499955
4.874 5.960977497259328
4.8745 5.948415316226515
4.875 5.938113276891799
4.8755 5.930369956660669
4.876 5.924870767938706
4.8765 5.921124954842674
4.877 5.918697672663623
4.8775 5.917258765801869
4.878 5.916590776395538
4.8785 5.916560140971025
4.879 5.917103419302925
4.8795 5.918223271295147
4.88 5.91999048374248
4.8805 5.922578241892563
4.881 5.926253580129635
4.8815 5.931377947816832
4.882 5.938265804555974
4.8825 5.947017400186941
4.883 5.95730863335582
4.8835 5.968207825113134
4.884 5.978148662545014
4.8845 5.98520307554072
4.885 5.987682658176763
4.8855 5.984709159166292
4.886 5.976602982495808
4.8865 5.965073913807843
4.887 5.952768719093203
4.8875 5.9420435288080435
4.888 5.934043727551253
4.8885 5.9287034409143535
4.889 5.92538776765202
4.8895 5.923431228328639
4.89 5.922365316344105
4.8905 5.921908224572172
4.891 5.9219217692503525
4.8915 5.922346138752832
4.892 5.9231640472144855
4.8925 5.9243832674369985
4.893 5.926039661211676
4.8935 5.928200797915086
4.894 5.931021342016273
4.8945 5.934781117464227
4.895 5.939937898747437
4.8955 5.947070913818336
4.896 5.956558796363388
4.8965 5.967971414200185
4.897 5.97958677723213
4.8975 5.988746920024535
4.898 5.9930386041439965
4.8985 5.991655872932813
4.899 5.985839091260966
4.8995 5.97796327306128
4.9 5.9701943326662485
4.9005 5.963766383096869
4.901 5.959094260263449
4.9015 5.956064762834324
4.902 5.9543280197415465
4.9025 5.9535059323390636
4.903 5.95332077828441
4.9035 5.953603542923195
4.904 5.954299808231728
4.9045 5.95543318709285
4.905 5.957118260460926
4.9055 5.959630867715378
4.906 5.963522716806771
4.9065 5.969898410807541
4.907 5.980703938493721
4.9075 5.998824791507546
4.908 6.027100350385184
4.9085 6.065799201144162
4.909 6.10910545371057
4.9095 6.143540642242107
4.91 6.152820735607318
4.9105 6.130459328806851
4.911 6.087729909061488
4.9115 6.044307200900769
4.912 6.012978961251144
4.9125 5.995430998616965
4.913 5.987653997233733
4.9135 5.985302979625716
4.914 5.985596297741298
4.9145 5.987125312598821
4.915 5.989261063616822
4.9155 5.991736325730035
4.916 5.994459113427616
4.9165 5.997412190899785
4.917 6.000658573756053
4.9175 6.004354859883846
4.918 6.008858439917538
4.9185 6.0150154471686195
4.919 6.024955915548751
4.9195 6.043912148699243
4.92 6.083643745662038
4.9205 6.167032656626355
4.921 6.328580928945381
4.9215 6.590287057587628
4.922 6.9020182909673045
4.9225 7.148623580378367
4.923 7.25651152924291
4.9235 7.221649852829244
4.924 7.071195672332986
4.9245 6.857497777047819
4.925 6.6542738548518345
4.9255 6.511391218874324
4.926 6.4252962567011584
4.9265 6.368254941933249
4.927 6.321421867332334
4.9275 6.281805985146744
4.928 6.256521420693647
4.9285 6.258944328620211
4.929 6.31384696784692
4.9295 6.476582092569328
4.93 6.852119588108237
4.9305 7.474563133157127
4.931 8.032039894240238
4.9315 8.272185929199836
4.932 8.326108916365971
4.9325 8.32797871357629
4.933 8.322039635381167
4.9335 8.317281809871915
4.934 8.314371030361876
4.9345 8.312659656599713
4.935 8.311415878407853
4.9355 8.309661237686615
4.936 8.305267809622862
4.9365 8.292683013289519
4.937 8.257741827052886
4.9375 8.1696162938251
4.938 7.982215737619565
4.9385 7.677526404723516
4.939 7.3265058769764435
4.9395 7.041308960311148
4.94 6.874820091816548
4.9405 6.824560433293324
4.941 6.879313209563008
4.9415 7.03637269625836
4.942 7.285615422954295
4.9425 7.582241899057663
4.943 7.85140401600438
4.9435 8.040395957274487
4.944 8.148791011840416
4.9445 8.202108658700258
4.945 8.222418992141382
4.9455 8.219708213413018
4.946 8.1921934391464
4.9465 8.124620366844521
4.947 7.982490964642207
4.9475 7.715816074134019
4.948 7.311075304324135
4.9485 6.868969123393575
4.949 6.530964081729658
4.9495 6.333622359641471
4.95 6.234074782639968
4.9505 6.18735439407842
4.951 6.167854477924556
4.9515 6.16425695604375
4.952 6.173930173748494
4.9525 6.201204237319572
4.953 6.259793389565716
4.9535 6.379427679070571
4.954 6.611630341343999
4.9545 7.0064762876831415
4.955 7.517873372545822
4.9555 7.963290210077848
4.956 8.22217081542113
4.9565 8.33499694639243
4.957 8.378217120385475
4.9575 8.395471406841093
4.958 8.4041840450475
4.9585 8.410343989164911
4.959 8.415868238878605
4.9595 8.421327972554963
4.96 8.426887339200114
4.9605 8.432576875136835
4.961 8.438382428368243
4.9615 8.444297062517986
4.962 8.450357466835811
4.9625 8.456630570777147
4.963 8.463256061601538
4.9635 8.470421656044365
4.964 8.478274630799266
4.9645 8.48666770391528
4.965 8.49453521508427
4.9655 8.498614222966182
4.966 8.492188877706713
4.9665 8.466681018576868
4.967 8.419054867044085
4.9675 8.358756588695659
4.968 8.30240259518759
4.9685 8.262584477613682
4.969 8.244715225396948
4.9695 8.25062019603568
4.97 8.28210438488416
4.9705 8.341097172612074
4.971 8.426566193509721
4.9715 8.52827031904453
4.972 8.623332077659104
4.9725 8.68402436420114
4.973 8.696731892416981
4.9735 8.673209966564528
4.974 8.638149249975516
4.9745 8.609306772085233
4.975 8.59165816777972
4.9755 8.583069687050514
4.976 8.580162671671616
4.9765 8.580455681508344
4.977 8.58250916118692
4.9775 8.585554687573467
4.978 8.589195246735251
4.9785 8.593228043378403
4.979 8.597551477894886
4.9795 8.602121783846076
4.98 8.6069515743715
4.9805 8.61218211841673
4.981 8.61822720800751
4.9815 8.626157500499737
4.982 8.638438012716222
4.9825 8.660099227744539
4.983 8.699467999438248
4.9835 8.76648265594008
4.984 8.866280770181895
4.9845 8.988969747345617
4.985 9.103126912605081
4.9855 9.164947239701515
4.986 9.144669683494286
4.9865 9.050121989734404
4.987 8.923826182402294
4.9875 8.812123243190676
4.988 8.737300344073844
4.9885 8.696320926122251
4.989 8.676690995332002
4.9895 8.66800465666325
4.99 8.664344599122181
4.9905 8.662909283344604
4.991 8.66245901347678
4.9915 8.662479951660202
4.992 8.662775687725862
4.9925 8.663280096064017
4.993 8.663989494742658
4.9935 8.664954892691306
4.994 8.666279322400332
4.9945 8.668153881140963
4.995 8.670937596044066
4.9955 8.675227017829371
4.996 8.681885337328211
4.9965 8.691942271625681
4.997 8.706264956374977
4.9975 8.724860201231262
4.998 8.745956979291918
4.9985 8.765823517262309
4.999 8.781227538110343
4.9995 8.793783798769294
5.0 8.809262357477078
5.0005 8.82874491123125
5.001 8.842502686966615
5.0015 8.838252351847864
5.002 8.81453079046981
5.0025 8.781847513018732
5.003 8.752004438543207
5.0035 8.729956767567966
5.004 8.714792661108305
5.0045 8.704011323932018
5.005 8.695810833707647
5.0055 8.689314794496504
5.006 8.684190069838248
5.0065 8.680279876367976
5.007 8.677418353088864
5.0075 8.675398400583752
5.008 8.674031719986804
5.0085 8.673178352903534
5.009 8.672776809544342
5.0095 8.672784478879151
5.01 8.67314050192726
5.0105 8.673714149992747
5.011 8.674197855873054
5.0115 8.673851204684652
5.012 8.670601101266431
5.0125 8.6585513998502
5.013 8.622651119570929
5.0135 8.532585006151752
5.014 8.351588719746744
5.0145 8.080354586834389
5.015 7.788991767508684
5.0155 7.560413161662228
5.016 7.426625760484884
5.0165 7.379536359978888
5.017 7.401389027204799
5.0175 7.477152374342503
5.018 7.594898795084176
5.0185 7.746990136599137
5.019 7.929746293486903
5.0195 8.134225692834598
5.02 8.331668022155753
5.0205 8.484480273279143
5.021 8.578320380410307
5.0215 8.625967911022297
5.022 8.647043768335834
5.0225 8.6554386873533
5.023 8.658454284542199
5.0235 8.659378867099878
5.024 8.65956848946161
5.0245 8.659572092715493
5.025 8.659632363300165
5.0255 8.659882338970718
5.026 8.66043388053162
5.0265 8.661447574442668
5.027 8.663199135355036
5.0275 8.66622813539945
5.028 8.671405719449695
5.0285 8.679560591023787
5.029 8.688797731696607
5.0295 8.686036089003675
5.03 8.636797490342651
5.0305 8.514277036362014
5.031 8.362885270603304
5.0315 8.247561508232383
5.032 8.18131333159167
5.0325 8.151479255952747
5.033 8.148581410351259
5.0335 8.171974109916285
5.034 8.22867593622506
5.0345 8.327874347354179
5.035 8.463854638625328
5.0355 8.596350710760923
5.036 8.679483016577993
5.0365 8.71132941489859
5.037 8.716604626455918
5.0375 8.713507589252888
5.038 8.709447557467325
5.0385 8.7065062131486
5.039 8.704979940086478
5.0395 8.704687264577604
5.04 8.705383556172361
5.0405 8.706865798728572
5.041 8.708995632650058
5.0415 8.71167284440126
5.042 8.714852434741456
5.0425 8.718527389242379
5.043 8.722731112915252
5.0435 8.727526733096532
5.044 8.732976853622326
5.0445 8.739054790147701
5.045 8.745554850976315
5.0455 8.752033683456894
5.046 8.757961954659113
5.0465 8.762902683431872
5.047 8.76658268704228
5.0475 8.768892093696305
5.048 8.7699792291078
5.0485 8.770339373315938
5.049 8.77063422490232
5.0495 8.771326218644596
5.05 8.77255157191794
5.0505 8.774211555498233
5.051 8.77614742801137
5.0515 8.778234587305164
5.052 8.78039656618552
5.0525 8.78260841685519
5.053 8.784875162200755
5.0535 8.787252031396353
5.054 8.789856551702549
5.0545 8.792940997481043
5.055 8.797031253921023
5.0555 8.80313296601435
5.056 8.812845312179004
5.0565 8.827750312901856
5.057 8.847688544929998
5.0575 8.86953110562063
5.058 8.88900271355579
5.0585 8.903115743413192
5.059 8.910135557892062
5.0595 8.908786510328866
5.06 8.898533663524514
5.0605 8.880952666689172
5.061 8.86009388796992
5.0615 8.84065267681354
5.062 8.825530957230786
5.0625 8.815160212936803
5.063 8.808568861492407
5.0635 8.804503288045009
5.064 8.801970658714882
5.0645 8.800320367556662
5.065 8.79917365928365
5.0655 8.798320212207258
5.066 8.79763722843985
5.0665 8.797040245615381
5.067 8.796471359890553
5.0675 8.795872909608512
5.068 8.795200522155884
5.0685 8.79442898683089
5.069 8.793564527471357
5.0695 8.792652431985278
5.07 8.791801445349329
5.0705 8.791175781877236
5.071 8.790981601347514
5.0715 8.791352121981223
5.072 8.792151303011817
5.0725 8.792702766192402
5.073 8.791847929892857
5.0735 8.788533777553923
5.074 8.782687657614208
5.0745 8.77531990006339
5.075 8.767749636139005
5.0755 8.760788443705813
5.076 8.754652178427005
5.0765 8.749246022347272
5.077 8.744404205648618
5.0775 8.739996749552152
5.078 8.735940172668965
5.0785 8.732190306170814
5.079 8.728736706705416
5.0795 8.725586876386277
5.08 8.722794935113502
5.0805 8.720514211247757
5.081 8.719045182487264
5.0815 8.718943981765868
5.082 8.720996740327049
5.0825 8.72582989625911
5.083 8.732895405301825
5.0835 8.739346091335708
5.084 8.740698379562506
5.0845 8.734142047768817
5.085 8.721023839181694
5.0855 8.70531443595867
5.086 8.690327593411158
5.0865 8.677510718254677
5.087 8.666938683094017
5.0875 8.658098383401018
5.088 8.650370111962317
5.0885 8.6432576912453
5.089 8.636466175884195
5.0895 8.629853932641108
5.09 8.623393887660821
5.0905 8.617113305046757
5.091 8.611095056083432
5.0915 8.605493367593425
5.092 8.600676687489532
5.0925 8.597456711518621
5.093 8.597660426145396
5.0935 8.604926777947291
5.094 8.625392322597879
5.0945 8.666954323981127
5.095 8.735030796687159
5.0955 8.822852973873559
5.096 8.905034867479085
5.0965 8.953835969828248
5.097 8.95964746743903
5.0975 8.92458188633448
5.098 8.855068745056862
5.0985 8.767551211110888
5.099 8.685178014412688
5.0995 8.62194070008702
5.1 8.578538348023251
5.1005 8.54975477933645
5.101 8.530281047075636
5.1015 8.516447680659986
5.102 8.505990133815136
5.1025 8.49758445689464
5.103 8.490467064696592
5.1035 8.48417598082133
5.104 8.478433763128528
5.1045 8.473080392971706
5.105 8.468000603396664
5.1055 8.463123812457802
5.106 8.458379167325752
5.1065 8.453694478393398
5.107 8.449011301252199
5.1075 8.444278438319554
5.108 8.439471171845543
5.1085 8.434578337756374
5.109 8.429635611687281
5.1095 8.424714800690982
5.11 8.419928275908262
5.1105 8.415378927002813
5.111 8.411161250509352
5.1115 8.407380172167738
5.112 8.404149335565638
5.1125 8.401595243527257
5.113 8.399857380662002
5.1135 8.399108388465663
5.114 8.399693143581231
5.1145 8.402437280250155
5.115 8.40919916831815
5.1155 8.423329309109814
5.116 8.448677365025304
5.1165 8.484224276539369
5.117 8.518543279444955
5.1175 8.535956531443205
5.118 8.527178876565344
5.1185 8.492749108600346
5.119 8.445343696404763
5.1195 8.40416720294164
5.12 8.378262614824173
5.1205 8.364407297046498
5.121 8.357074859728538
5.1215 8.352864554879098
5.122 8.350143314707434
5.1225 8.348174292675914
5.123 8.346609625650487
5.1235 8.345296144445783
5.124 8.344150361860514
5.1245 8.343138948323613
5.125 8.342253764406589
5.1255 8.341539451276727
5.126 8.34112951796342
5.1265 8.341400050649153
5.127 8.343307744418574
5.1275 8.348993452621475
5.128 8.361919783574287
5.1285 8.38438265437884
5.129 8.412279814971786
5.1295 8.434747955880717
5.13 8.442041226458656
5.1305 8.431741331172088
5.131 8.408978825932316
5.1315 8.382597408482745
5.132 8.359716914372918
5.1325 8.342984837833516
5.133 8.331832962644857
5.1335 8.324654052674173
5.134 8.32001135805248
5.1345 8.316939082835784
5.135 8.314870165613431
5.1355 8.313487268468748
5.136 8.312621834864867
5.1365 8.312197571004216
5.137 8.312202603111192
5.1375 8.312696261917186
5.138 8.3138228327029
5.1385 8.315839642556284
5.139 8.319114242357678
5.1395 8.324077620808943
5.14 8.330935930217116
5.1405 8.339210179829976
5.141 8.347319121919888
5.1415 8.352822072555956
5.142 8.353597958441998
5.1425 8.349284047113425
5.143 8.341462341426848
5.1435 8.332544112020315
5.144 8.32447081226794
5.1445 8.318148394515688
5.145 8.313597455722281
5.1455 8.310460184953808
5.146 8.308340137379922
5.1465 8.306942157290699
5.147 8.306079724104325
5.1475 8.3056442711969
5.148 8.305585048712825
5.1485 8.305885682380914
5.149 8.306560124478434
5.1495 8.307665519604193
5.15 8.309333626771103
5.1505 8.311831919524138
5.151 8.315601534009243
5.1515 8.32123585672073
5.152 8.329266012576927
5.1525 8.33963441795861
5.153 8.351011974076808
5.1535 8.360559397244586
5.154 8.365057009987108
5.1545 8.36301637801472
5.155 8.355784162782275
5.1555 8.346348522701817
5.156 8.337198331452768
5.1565 8.32955909380373
5.157 8.32371943456183
5.1575 8.319556820724209
5.158 8.316765466172331
5.1585 8.31499561710553
5.159 8.313954757527377
5.1595 8.313407191546503
5.16 8.313210758141363
5.1605 8.313245973726954
5.161 8.313453570577614
5.1615 8.313778476297394
5.162 8.314201869036573
5.1625 8.314695974392638
5.163 8.315214715612996
5.1635 8.315634968795067
5.164 8.315737868377337
5.1645 8.315277361486249
5.165 8.31411450766685
5.1655 8.312314188459226
5.166 8.310098510382318
5.1665 8.307753387855474
5.167 8.305502499724238
5.1675 8.303487621120734
5.168 8.301770323140314
5.1685 8.300377404483722
5.169 8.299315502397953
5.1695 8.298596684017419
5.17 8.298222917957268
5.1705 8.298184969413239
5.171 8.298468025004823
5.1715 8.299051369026785
5.172 8.299931066679385
5.1725 8.301123554165414
5.173 8.302675203495191
5.1735 8.304626150519503
5.174 8.306953298867874
5.1745 8.309470376809603
5.175 8.31177118724263
5.1755 8.313270060623626
5.176 8.313457482701939
5.1765 8.312205406419903
5.177 8.309789486008565
5.1775 8.306728115811005
5.178 8.303510306900872
5.1785 8.300496418604116
5.179 8.297883456915738
5.1795 8.29574002411329
5.18 8.294054828256854
5.1805 8.292784304422678
5.181 8.29189359998243
5.1815 8.291363589718188
5.182 8.29120230160106
5.1825 8.291408115034965
5.183 8.291973987216451
5.1835 8.292859725776637
5.184 8.293906810234077
5.1845 8.294790138070177
5.185 8.295120112062833
5.1855 8.294684425645098
5.186 8.293591605305629
5.1865 8.292102843105837
5.187 8.29045920085774
5.1875 8.288832284796861
5.188 8.2873290555438
5.1885 8.286030172492119
5.189 8.284996532927345
5.1895 8.284288166119076
5.19 8.283977322281533
5.1905 8.284117964680501
5.191 8.284750612509548
5.1915 8.285895290309366
5.192 8.287619956125514
5.1925 8.290098256257128
5.193 8.293597466664398
5.1935 8.298291051742915
5.194 8.30375890551878
5.1945 8.30862450856631
5.195 8.311180852611699
5.1955 8.310728898441607
5.196 8.308112682253586
5.1965 8.304808539594479
5.197 8.301954334464167
5.1975 8.299994354396837
5.198 8.298859250681911
5.1985 8.298308536237432
5.199 8.298159021513083
5.1995 8.29833374943248
5.2 8.298832384582006
5.2005 8.299676554620877
5.201 8.300894043277367
5.2015 8.302495360984622
5.202 8.304539873645044
5.2025 8.307229916533146
5.203 8.311126950026981
5.2035 8.31734717658227
5.204 8.327470814993013
5.2045 8.34251268394295
5.205 8.361086260127209
5.2055 8.378406093377595
5.206 8.38767743684554
5.2065 8.384115548695284
5.207 8.369225275810564
5.2075 8.350075590401246
5.208 8.333383335437944
5.2085 8.321736577365304
5.209 8.314562655522622
5.2095 8.310406306617761
5.21 8.308104809038046
5.2105 8.306958579120145
5.211 8.306595740390865
5.2115 8.306798096302774
5.212 8.307411933760982
5.2125 8.308328546222405
5.213 8.309468126344115
5.2135 8.31079835408195
5.214 8.31234227651765
5.2145 8.314192003848987
5.215 8.316492096213135
5.2155 8.31941157721312
5.216 8.322981431206177
5.2165 8.326889916724646
5.217 8.330381977705297
5.2175 8.33254403278362
5.218 8.332886716326783
5.2185 8.331566062475918
5.219 8.329145191130454
5.2195 8.326234470536807
5.22 8.323290463621664
5.2205 8.320631026555315
5.221 8.318478566022502
5.2215 8.316946181531112
5.222 8.316046991488864
5.2225 8.315732683096524
5.223 8.315898961463287
5.2235 8.31641731363004
5.224 8.317141403775778
5.2245 8.317951717365148
5.225 8.318750770598431
5.2255 8.319464637346737
5.226 8.320027429510422
5.2265 8.320378873692814
5.227 8.320484477692581
5.2275 8.32036025481511
5.228 8.320042416406125
5.2285 8.31955826015082
5.229 8.31891481750646
5.2295 8.31815069205729
5.23 8.317323239805948
5.2305 8.316499518805866
5.231 8.315738570588312
5.2315 8.31509463253921
5.232 8.314622998605657
5.2325 8.314383170370586
5.233 8.314456061258895
5.2335 8.314909585016924
5.234 8.315801128342049
5.2345 8.317132953135864
5.235 8.318832329489599
5.2355 8.320681427524676
5.236 8.322311046373176
5.2365 8.323239499637708
5.237 8.323099379289584
5.2375 8.321739214050332
5.238 8.319312546408973
5.2385 8.316251213780813
5.239 8.31310478484308
5.2395 8.310313707790726
5.24 8.308050709180485
5.2405 8.306271341439857
5.241 8.304869588837704
5.2415 8.303755338696085
5.242 8.302867107241173
5.2425 8.302185718594721
5.243 8.301717160979013
5.2435 8.301483955833174
5.244 8.301519008752152
5.2445 8.30185086972828
5.245 8.302515608425505
5.2455 8.303547770656774
5.246 8.304988318108439
5.2465 8.30690062705149
5.247 8.309349711671487
5.2475 8.312350300319615
5.248 8.315763788410177
5.2485 8.319192329731166
5.249 8.322009797182773
5.2495 8.323594157457983
5.25 8.323680269203674
5.2505 8.322545798708664
5.251 8.320849173766366
5.2515 8.319244693291655
5.252 8.318107229537251
5.2525 8.31751087376875
5.253 8.317372036020032
5.2535 8.317567179817612
5.254 8.318009250663604
5.2545 8.318646206765084
5.255 8.319455033105147
5.2555 8.320442818448857
5.256 8.321625222131612
5.2565 8.323033272545729
5.257 8.32470152150658
5.2575 8.326708896865632
5.258 8.329177094874208
5.2585 8.332303980792265
5.259 8.336341800935926
5.2595 8.3414784881899
5.26 8.347588936188885
5.2605 8.354024546790917
5.261 8.359708835569357
5.2615 8.363492820821843
5.262 8.3645475771722
5.2625 8.362766322824985
5.263 8.359052576541714
5.2635 8.354898986580654
5.264 8.3514788643595
5.2645 8.349219522221034
5.265 8.34801716602394
5.2655 8.347604038542507
5.266 8.347743308071877
5.2665 8.348295640699313
5.267 8.34918654290114
5.2675 8.350393266241664
5.268 8.351903311789819
5.2685 8.35372127047695
5.269 8.355838122372756
5.2695 8.358254545360463
5.27 8.36099315285282
5.2705 8.364121337512096
5.271 8.367794489867737
5.2715 8.37223941661663
5.272 8.377666318418523
5.2725 8.383929273805919
5.273 8.390082582715635
5.2735 8.394465140150452
5.274 8.395749487624066
5.2745 8.3941972767131
5.275 8.391528323922117
5.2755 8.38941256892246
5.276 8.388404907751724
5.2765 8.38819959029556
5.277 8.388366674439798
5.2775 8.388713980394247
5.278 8.38925441587006
5.2785 8.390044974917412
5.279 8.391163093655386
5.2795 8.392665690347219
5.28 8.39459175637483
5.2805 8.396965136773598
5.281 8.399770419389384
5.2815 8.402970856966121
5.282 8.406505384988556
5.2825 8.410293779521666
5.283 8.414260458804158
5.2835 8.418325793751691
5.284 8.422423498835325
5.2845 8.426489311722829
5.285 8.430493429145319
5.2855 8.434420185304642
5.286 8.438291059521745
5.2865 8.442086346831893
5.287 8.445751414560014
5.2875 8.44919487300681
5.288 8.45230510196086
5.2885 8.455008503226118
5.289 8.457275389048355
5.2895 8.459201527423115
5.29 8.460957887819507
5.2905 8.46274705194472
5.291 8.464699889782487
5.2915 8.466890536103968
5.292 8.469337746894048
5.2925 8.472044541591284
5.293 8.47499752794652
5.2935 8.47818029769726
5.294 8.481550774161782
5.2945 8.48507355568379
5.295 8.488698240921234
5.2955 8.492382355142617
5.296 8.496093139148954
5.2965 8.499798257014792
5.297 8.503475904066171
5.2975 8.507109389147764
5.298 8.510668917062734
5.2985 8.514092348064473
5.299 8.517297580993368
5.2995 8.520219435789183
5.3 8.522842250798956
5.3005 8.525201298126387
5.301 8.527362526138543
5.3015 8.529369735624044
5.302 8.531258032303988
5.3025 8.533037975673189
5.303 8.534704647016664
5.3035 8.536253350553707
5.304 8.537682004868628
5.3045 8.539005153738625
5.305 8.540256543431763
5.3055 8.541475613800277
5.306 8.542690843340395
5.3065 8.543934159018264
5.307 8.54523399392691
5.3075 8.546626946508873
5.308 8.548119693373515
5.3085 8.549703523258398
5.309 8.551362336076739
5.3095 8.553087307713703
5.31 8.554878440571173
5.3105 8.556755115863783
5.311 8.5587334535158
5.3115 8.560844637010572
5.312 8.563157287942818
5.3125 8.56582175595004
5.313 8.569077863377359
5.3135 8.57320705617354
5.314 8.578507185504922
5.3145 8.58514334757903
5.315 8.593041507238489
5.3155 8.601565193886241
5.316 8.60910749861284
5.3165 8.612820085224442
5.317 8.60872521399406
5.3175 8.591980486462973
5.318 8.556173671185554
5.3185 8.491482760030657
5.319 8.384411326898949
5.3195 8.221375350001043
5.32 7.996592277270108
5.3205 7.718535217386354
5.321 7.411536499819218
5.3215 7.111947849296704
5.322 6.856254772018448
5.3225 6.665969349601363
5.323 6.541420614899651
5.3235 6.468579812142916
5.324 6.429895338963861
5.3245 6.4110758503048695
5.325 6.402785967019359
5.3255 6.3997631398872565
5.326 6.399295847899951
5.3265 6.400067117775154
5.327 6.401442689236666
5.3275 6.403114300334642
5.328 6.404947749714073
5.3285 6.40690244475138
5.329 6.409030498433961
5.3295 6.411507936211069
5.33 6.414733902240026
5.3305 6.419638762803216
5.331 6.428294868096908
5.3315 6.445351582798588
5.332 6.480620895843367
5.3325 6.552084714292781
5.333 6.683765181629391
5.3335 6.889652827254653
5.334 7.149927753124559
5.3345 7.414390400153235
5.335 7.638591714762248
5.3355 7.80673312866391
5.336 7.924754733825572
5.3365 8.005673110650484
5.337 8.061522472372229
5.3375 8.101401238252748
5.338 8.130772787981517
5.3385 8.152261649687059
5.339 8.166153950621524
5.3395 8.170577532415372
5.34 8.161456737273308
5.3405 8.131653126441503
5.341 8.069032222066681
5.3415 7.953523327690493
5.342 7.756627637686534
5.3425 7.456814383987376
5.343 7.084771757496763
5.3435 6.746658375038744
5.344 6.530293094946875
5.3445 6.425855474725773
5.345 6.382193367196236
5.3455 6.363408733146266
5.346 6.353496477018164
5.3465 6.346576457621411
5.347 6.340661470259014
5.3475 6.335092742000559
5.348 6.329671611214816
5.3485 6.324343933643212
5.349 6.319122477612022
5.3495 6.314051206157235
5.35 6.309210282717822
5.3505 6.304739486282508
5.351 6.3008858226931475
5.3515 6.298092680794736
5.352 6.297039412283726
5.3525 6.298562783011268
5.353 6.303112811229977
5.3535 6.309637228971879
5.354 6.314790937219292
5.3545 6.314262804348776
5.355 6.306119813238554
5.3555 6.292540315241456
5.356 6.277701997661562
5.3565 6.264700990280915
5.357 6.254545121849286
5.3575 6.246854152323965
5.358 6.24081645639433
5.3585 6.2357558605818335
5.359 6.231208997078251
5.3595 6.22690061407149
5.36 6.222669359170488
5.3605 6.218435744199055
5.361 6.214167172432982
5.3615 6.209868934875064
5.362 6.205588785201928
5.3625 6.2014369432274945
5.363 6.19759486075555
5.3635 6.194370997830201
5.364 6.1921880335950314
5.3645 6.191416704845115
5.365 6.1918264892807064
5.3655 6.191645143818964
5.366 6.187204732303811
5.3665 6.1751406230943635
5.367 6.15678404698316
5.3675 6.139066249266272
5.368 6.128933308852862
5.3685 6.127487586916694
5.369 6.130675840153416
5.3695 6.134044579087244
5.37 6.135540095775423
5.3705 6.134947383983765
5.371 6.1324675764169045
5.3715 6.12777986148643
5.372 6.119322282318094
5.3725 6.1027936285425275
5.373 6.067670772360025
5.3735 5.992511093582411
5.374 5.851168206983016
5.3745 5.651482933891983
5.375 5.458234960103543
5.3755 5.325026973790769
5.376 5.25237014214301
5.3765 5.2210712778129915
5.377 5.217918253513058
5.3775 5.240380631685345
5.378 5.295962321814804
5.3785 5.39981842086572
5.379 5.559303008218634
5.3795 5.743212843487934
5.38 5.8929158813522475
5.3805 5.983531007880763
5.381 6.02909264394468
5.3815 6.048513289195296
5.382 6.052045543770535
5.3825 6.042007174844714
5.383 6.014223311252452
5.3835 5.958192079733585
5.384 5.860207187394052
5.3845 5.71794536687394
5.385 5.558330144459654
5.3855 5.423419601086189
5.386 5.334812878452346
5.3865 5.289436067051702
5.387 5.278240596743017
5.3875 5.298433197195638
5.388 5.3577615973383805
5.3885 5.4741640290500255
5.389 5.657181060981899
5.3895 5.863054582338473
5.39 6.01259482025536
5.3905 6.0864968646246735
5.391 6.116148178483535
5.3915 6.127896685576229
5.392 6.13335255771814
5.3925 6.136633509211605
5.393 6.139117658444685
5.3935 6.141288749726164
5.394 6.143348344394185
5.3945 6.145409076709407
5.395 6.147562192210514
5.3955 6.149888305250678
5.396 6.152466887559172
5.3965 6.155359637494514
5.397 6.158565504952565
5.3975 6.16207783703907
5.398 6.1659700869175085
5.3985 6.1704107053707125
5.399 6.175496497930369
5.3995 6.1810743491407125
5.4 6.186793107458169
5.4005 6.192228570101682
5.401 6.196954055148969
5.4015 6.200469168230128
5.402 6.201921388178367
5.4025 6.199275398827711
5.403 6.186819491805298
5.4035 6.147909669294974
5.404 6.037503849123406
5.4045 5.781866513592349
5.405 5.432337674302469
5.4055 5.2083492824914766
5.406 5.1291260190720935
5.4065 5.107175306953118
5.407 5.101164383958948
5.4075 5.099415339505195
5.408 5.0988921305871875
5.4085 5.098729660044872
5.409 5.098652452170334
5.4095 5.098579653290117
5.41 5.098506501253721
5.4105 5.098469079335017
5.411 5.098527677339933
5.4115 5.09877224905138
5.412 5.099320376158343
5.4125 5.100337620965331
5.413 5.102043626631185
5.4135 5.104668582493313
5.414 5.108307771972371
5.4145 5.112722982333776
5.415 5.117104926809124
5.4155 5.120189151107618
5.416 5.120840231451148
5.4165 5.118775160190245
5.417 5.114629003899055
5.4175 5.109487613387173
5.418 5.104316023608843
5.4185 5.099703771011931
5.419 5.095899003214352
5.4195 5.092929245802943
5.42 5.090737590013615
5.4205 5.0892632462699305
5.421 5.088508542092012
5.4215 5.088572419249249
5.422 5.089640568379932
5.4225 5.0919838388346
5.423 5.095897620559854
5.4235 5.101607859969918
5.424 5.109049443163507
5.4245 5.117553334010309
5.425 5.125522839562426
5.4255 5.130577537975799
5.426 5.130711841342259
5.4265 5.125825679281493
5.427 5.117743391198235
5.4275 5.108816860735883
5.428 5.10081227348986
5.4285 5.094554582891123
5.429 5.090088944656679
5.4295 5.086992294101091
5.43 5.0847548144663035
5.4305 5.082964752881112
5.431 5.081364307743969
5.4315 5.07982378551081
5.432 5.078300042801174
5.4325 5.076804016688235
5.433 5.075385792310709
5.4335 5.074164677984245
5.434 5.073446795430672
5.4345 5.0740328330839075
5.435 5.078077100182218
5.4355 5.090935163730456
5.436 5.124115405741207
5.4365 5.1964687567565635
5.437 5.326932859083803
5.4375 5.518381465477499
5.438 5.749289534089569
5.4385 5.9836666646649155
5.439 6.185295448114064
5.4395 6.3291006787696835
5.44 6.407960496723702
5.4405 6.434311034071606
5.441 6.4349219060312235
5.4415 6.438115593325432
5.442 6.456072439932032
5.4425 6.481272393519565
5.443 6.502211823029477
5.4435 6.515367866956528
5.444 6.5229976323715055
5.4445 6.5279658881111216
5.445 6.531938417233705
5.4455 6.535610893304237
5.446 6.539207824518203
5.4465 6.542768090593847
5.447 6.546283104734209
5.4475 6.549758698675972
5.448 6.553256484790265
5.4485 6.556919963539596
5.449 6.561019104987282
5.4495 6.56596762534273
5.45 6.572182008091544
5.4505 6.579277779468877
5.451 6.583049118095546
5.4515 6.566911387032458
5.452 6.487849635107055
5.4525 6.284831804338274
5.453 5.96018815415882
5.4535 5.6291023550518196
5.454 5.390260565839649
5.4545 5.247797071762538
5.455 5.168049061408385
5.4555 5.12296788535624
5.456 5.0962900144124506
5.4565 5.079525484663242
5.457 5.068290657916871
5.4575 5.060307531552691
5.458 5.054338533195865
5.4585 5.049674326562642
5.459 5.045875974704587
5.4595 5.042651503462511
5.46 5.039821389553997
5.4605 5.037259508147398
5.461 5.034891822201712
5.4615 5.032691990669357
5.462 5.030677382592859
5.4625 5.028906452309706
5.463 5.027440751642026
5.4635 5.026315264829882
5.464 5.0255459143701495
5.4645 5.025120848803424
5.465 5.0250445868871045
5.4655 5.025323752806764
5.466 5.026003721964435
5.4665 5.027243215496921
5.467 5.029401864917994
5.4675 5.033267858289686
5.468 5.040548685665612
5.4685 5.055101255438067
5.469 5.086215417828606
5.4695 5.157144798183968
5.47 5.321902891590237
5.4705 5.659449796946022
5.471 6.123742292061745
5.4715 6.4646279037386
5.472 6.605450760137269
5.4725 6.646914538303778
5.473 6.657183333475339
5.4735 6.6593466913001835
5.474 6.659659495395515
5.4745 6.659698957728737
5.475 6.659889693630947
5.4755 6.660425195280232
5.476 6.6615019675949165
5.4765 6.663441740540418
5.477 6.666846031636463
5.4775 6.6727735421458485
5.478 6.682862811068991
5.4785 6.698997573496256
5.479 6.721972458670227
5.4795 6.749342816653937
5.48 6.7742715056496605
5.4805 6.788040903729633
5.481 6.7857667708590315
5.4815 6.770012111882209
5.482 6.748512326025177
5.4825 6.728603503866945
5.483 6.713833429355019
5.4835 6.704438240608908
5.484 6.699223764944157
5.4845 6.696857809874973
5.485 6.696343499477666
5.4855 6.697039825533403
5.486 6.698601896387339
5.4865 6.700933809841605
5.487 6.704114150305194
5.4875 6.70817801455179
5.488 6.712175628490054
5.4885 6.711183732938395
5.489 6.689411185173456
5.4895 6.613741143206469
5.49 6.451891341578091
5.4905 6.221702070437957
5.491 5.992028493192795
5.4915 5.817786457326799
5.492 5.713757663509656
5.4925 5.6726568154082875
5.493 5.680994499034875
5.4935 5.723422310308059
5.494 5.782464203146994
5.4945 5.839042282821041
5.495 5.874848214074102
5.4955 5.874052807280173
5.496 5.8245570984934565
5.4965 5.720247254956489
5.497 5.5687306648316985
5.4975 5.3993869628268465
5.498 5.25167470522146
5.4985 5.148436672174639
5.499 5.087262965005217
5.4995 5.05451686703051
5.5 5.038093603581301
5.5005 5.030520465052448
5.501 5.027767529754388
5.5015 5.02770535381945
5.502 5.02920125946626
5.5025 5.031662671792035
5.503 5.034803519220605
5.5035 5.038553922014471
5.504 5.043022562383805
5.5045 5.048540277824782
5.505 5.055847351918968
5.5055 5.066414924405826
5.506 5.082939861306039
5.5065 5.109974586750757
5.507 5.15435651198258
5.5075 5.2246611332735045
5.508 5.329151466783194
5.5085 5.4725388146901865
5.509 5.652544801595391
5.5095 5.857551948633831
5.51 6.066481225649823
5.5105 6.255049742523501
5.511 6.405626925185499
5.5115 6.513214745368789
5.512 6.583139400375944
5.5125 6.624799175743484
5.513 6.647383227855367
5.5135 6.6582333804681175
5.514 6.662643306596176
5.5145 6.6640710564952
5.515 6.664517555482649
5.5155 6.664951155280288
5.516 6.665757825464163
5.5165 6.66703546252696
5.517 6.668774104960302
5.5175 6.670908308243667
5.518 6.673329643622993
5.5185 6.675841952185052
5.519 6.6780782533952765
5.5195 6.679144943146457
5.52 6.6766902667384675
5.5205 6.664361420634317
5.521 6.626204237574254
5.5215 6.530243336959715
5.522 6.341241528269916
5.5225 6.07636543495829
5.523 5.8250481045843605
5.5235 5.657724787103295
5.524 5.579596274741188
5.5245 5.569440203016547
5.525 5.607992453147667
5.5255 5.68452014361386
5.526 5.7996018546060215
5.5265 5.967074067179737
5.527 6.195616300734192
5.5275 6.439502761544648
5.528 6.612332535163225
5.5285 6.691927820141054
5.529 6.718151834184499
5.5295 6.725179620255655
5.53 6.727223927066841
5.5305 6.728438389773284
5.531 6.729723534764482
5.5315 6.731212317756371
5.532 6.732917772373098
5.5325 6.734878327306267
5.533 6.73716603319913
5.5335 6.739892599668516
5.534 6.743226179234424
5.5345 6.747432735905945
5.535 6.752966180244351
5.5355 6.760524783805409
5.536 6.771043753918346
5.5365 6.785414110286605
5.537 6.803778676300229
5.5375 6.824335499436386
5.538 6.842642599524997
5.5385 6.853400631008671
5.539 6.854207127637792
5.5395 6.847521822692161
5.54 6.838445623264048
5.5405 6.831061571117673
5.541 6.826909177098359
5.5415 6.825736477163454
5.542 6.82669798917746
5.5425 6.8290021169744906
5.543 6.832099587326652
5.5435 6.835652571288464
5.544 6.8394840218144894
5.5445 6.8435285716422944
5.545 6.8477985931777114
5.5455 6.85238554339755
5.546 6.8574744896081965
5.5465 6.863355810237901
5.547 6.870379006241472
5.5475 6.878756455712719
5.548 6.8881577619079986
5.5485 6.897417467283991
5.549 6.9047692466672155
5.5495 6.908810986458158
5.55 6.909436245715981
5.5505 6.90795251719915
5.551 6.906184822398539
5.5515 6.905506052442317
5.552 6.90645766963138
5.5525 6.908942267506613
5.553 6.912590657861345
5.5535 6.917029975185165
5.554 6.922009220917125
5.5545 6.927431103471254
5.555 6.933398191554896
5.5555 6.940355806771868
5.556 6.949505755264741
5.5565 6.963926466818065
5.557 6.991291068348805
5.5575 7.048864101503185
5.558 7.163156712508894
5.5585 7.313594260838729
5.559 7.266504448591728
5.5595 6.792672398730908
5.56 6.208400932180511
5.5605 5.799605208697677
5.561 5.5626105250680125
5.5615 5.432048929845476
5.562 5.362642972950778
5.5625 5.329674539731404
5.563 5.320948585395537
5.5635 5.333399858777757
5.564 5.374420385890368
5.5645 5.46553426918888
5.565 5.638482384268127
5.5655 5.9020899059064815
5.566 6.199860520471016
5.5665 6.447151181475355
5.567 6.60794184218481
5.5675 6.6928191096437635
5.568 6.720434614948792
5.5685 6.701695616327659
5.569 6.6426825321162974
5.5695 6.555242863540291
5.57 6.46411054805031
5.5705 6.402109408437206
5.571 6.399066126836291
5.5715 6.474227960794086
5.572 6.622967744181429
5.5725 6.795269579646885
5.573 6.9186105189225335
5.5735 6.971819548631491
5.574 6.9846151295676515
5.5745 6.984417577280348
5.575 6.981964644495716
5.5755 6.9797491463338135
5.576 6.978077725848665
5.5765 6.976907509632158
5.577 6.976204146828313
5.5775 6.975944529441349
5.578 6.976113422117744
5.5785 6.976704154794102
5.579 6.977714384448777
5.5795 6.9790788640875645
5.58 6.980236333787123
5.5805 6.978296494726211
5.581 6.961826233772725
5.5815 6.897951867597954
5.582 6.732768907506245
5.5825 6.459230315355012
5.583 6.1749337748697615
5.5835 5.974227499412044
5.584 5.872259616575394
5.5845 5.849611700392901
5.585 5.8874984592838535
5.5855 5.971734114544216
5.586 6.086510392490477
5.5865 6.210996157967673
5.587 6.323452243932677
5.5875 6.408101430518086
5.588 6.457728361993488
5.5885 6.4718003273007545
5.589 6.453450841465432
5.5895 6.409656135452715
5.59 6.353062663804331
5.5905 6.302806968989482
5.591 6.280440496651006
5.5915 6.30520523327147
5.592 6.388257448480824
5.5925 6.524198294991376
5.593 6.683010572557488
5.5935 6.819350739195223
5.594 6.905859447878506
5.5945 6.9476764901371295
5.595 6.963644720893529
5.5955 6.968331923280556
5.596 6.968998285636789
5.5965 6.9685394931183575
5.597 6.967992154560185
5.5975 6.967703319436818
5.598 6.967782447584022
5.5985 6.968233525943563
5.599 6.969010313045341
5.5995 6.97002410185847
5.6 6.971162068726655
5.6005 6.972273257343379
5.601 6.97315802945704
5.6015 6.973555592977498
5.602 6.9731900080000395
5.6025 6.971943370939683
5.603 6.9700913199041485
5.6035 6.968326562221333
5.604 6.967444413877025
5.6045 6.967889919343565
5.605 6.969652687306751
5.6055 6.972582334299148
5.606 6.976773581015515
5.6065 6.982735546075191
5.607 6.991293790941113
5.6075 7.003242612972936
5.608 7.018759565011066
5.6085 7.036613903859599
5.609 7.052607932243089
5.6095 7.055565092085128
5.61 7.019446992339817
5.6105 6.898835744927168
5.611 6.657354757739744
5.6115 6.334741314083403
5.612 6.037462063340784
5.6125 5.8336343744297965
5.613 5.72470693781739
5.6135 5.690675919801218
5.614 5.718663950734547
5.6145 5.809589565561642
5.615 5.973365516626127
5.6155 6.213366965636214
5.616 6.500657284826089
5.6165 6.770546134530268
5.617 6.964285708537482
5.6175 7.0678443274709535
5.618 7.101415577402892
5.6185 7.092389747820579
5.619 7.0613103977932346
5.6195 7.019826866284331
5.62 6.973748522181093
5.6205 6.92673091314741
5.621 6.883341203574683
5.6215 6.84985654524026
5.622 6.832645987806413
5.6225 6.834689989084256
5.623 6.852447135610009
5.6235 6.87604270877488
5.624 6.894659267322875
5.6245 6.902881270820086
5.625 6.90202800497799
5.6255 6.896211394291842
5.626 6.888738962428866
5.6265 6.881253562560629
5.627 6.874316067857605
5.6275 6.868073719216588
5.628 6.8625301502251626
5.6285 6.857637918120278
5.629 6.853338710046313
5.6295 6.849572727117891
5.63 6.846274139181525
5.6305 6.843378813632341
5.631 6.8407623177298165
5.6315 6.838179208877167
5.632 6.8349700493100505
5.6325 6.829361355902152
5.633 6.816443537414716
5.6335 6.783258674834387
5.634 6.700351221980651
5.6345 6.522064105375528
5.635 6.232690507586958
5.6355 5.909829111067034
5.636 5.657441445492901
5.6365 5.501612930625552
5.637 5.414623621633846
5.6375 5.365934976643943
5.638 5.3364456462457275
5.6385 5.31639402557543
5.639 5.301434803132197
5.6395 5.289974150928786
5.64 5.281439489975479
5.6405 5.2754603840308105
5.641 5.271589536431395
5.6415 5.269413906779119
5.642 5.268665549866685
5.6425 5.269280231372728
5.643 5.271430299542804
5.6435 5.275663982917853
5.644 5.283186784570042
5.6445 5.296485116928669
5.645 5.3206523596910165
5.6455 5.3659823551709875
5.646 5.452403225596828
5.6465 5.61240254376025
5.647 5.87516210194478
5.6475 6.210841189088758
5.648 6.508784676724296
5.6485 6.689665596962024
5.649 6.770198529046813
5.6495 6.797838429312745
5.65 6.804144637388165
5.6505 6.803417807243261
5.651 6.8012102914581005
5.6515 6.799556164735926
5.652 6.799039912744612
5.6525 6.799606471223341
5.653 6.800981755105398
5.6535 6.802889780829315
5.654 6.805115175923013
5.6545 6.8074740036121755
5.655 6.809802687224663
5.6555 6.811890124239556
5.656 6.813432125915496
5.6565 6.813931128527371
5.657 6.812544958823904
5.6575 6.807780238826385
5.658 6.7967346748997
5.6585 6.773718180508999
5.659 6.728640762679874
5.6595 6.646432518991403
5.66 6.507277250337045
5.6605 6.292765532236179
5.661 6.013935979344301
5.6615 5.731489893604885
5.662 5.511405661881825
5.6625 5.372513817574197
5.663 5.295932874605914
5.6635 5.256609660659
5.664 5.237110914921206
5.6645 5.227646930672733
5.665 5.22314374171373
5.6655 5.221086576591259
5.666 5.220256476907754
5.6665 5.220055339075869
5.667 5.220189656856676
5.6675 5.2204884378854475
5.668 5.220876771179543
5.6685 5.221318064372205
5.669 5.221836347374906
5.6695 5.2225144985481355
5.67 5.223516781207986
5.6705 5.225097094813724
5.671 5.227622836923605
5.6715 5.231558409322312
5.672 5.237386467902314
5.6725 5.245498912298905
5.673 5.256124187482091
5.6735 5.269394250301111
5.674 5.285562566660569
5.6745 5.305173108957569
5.675 5.3288630973101645
5.6755 5.356634122963876
5.676 5.386448055813738
5.6765 5.413328150492471
5.677 5.430024967115144
5.6775 5.430414559695987
5.678 5.413404034751177
5.6785 5.384176775953468
5.679 5.351184909627986
5.6795 5.321592450889178
5.68 5.298930168739568
5.6805 5.28349372616302
5.681 5.273976285795306
5.6815 5.2687232154961725
5.682 5.26632049093253
5.6825 5.265718806233546
5.683 5.266203402338436
5.6835 5.267311132461525
5.684 5.268791545084897
5.6845 5.270522310111617
5.685 5.272489004254928
5.6855 5.274729820739405
5.686 5.277358875492644
5.6865 5.280605467511342
5.687 5.284926646672079
5.6875 5.2913872350754145
5.688 5.302892139451948
5.6885 5.327637223655365
5.689 5.38448222447968
5.6895 5.49691402031451
5.69 5.655608870578047
5.6905 5.8028719929427846
5.691 5.888863956656718
5.6915 5.898795874277247
5.692 5.834254975088121
5.6925 5.716359307443532
5.693 5.5912929244288785
5.6935 5.494741494273186
5.694 5.432439167000756
5.6945 5.396411046962684
5.695 5.377475280384057
5.6955 5.36874881956217
5.696 5.365781390598374
5.6965 5.365940800776381
5.697 5.367784967988146
5.6975 5.370599052311801
5.698 5.374123409719444
5.6985 5.378379947315401
5.699 5.383641816775866
5.6995 5.390549590102707
5.7 5.400286738529775
5.7005 5.41470759608555
5.701 5.435863599128598
5.7015 5.46450987518991
5.702 5.49782538370932
5.7025 5.5286117791938745
5.703 5.547831408966142
5.7035 5.549325792086667
5.704 5.53348839544442
5.7045 5.507338225416254
5.705 5.480092852344861
5.7055 5.4580061974433205
5.706 5.442781355685178
5.7065 5.433561216333813
5.707 5.428975572927388
5.7075 5.427794788942223
5.708 5.42896411968204
5.7085 5.431658396239405
5.709 5.435319094863131
5.7095 5.43962237545234
5.71 5.444456989635042
5.7105 5.449922304367477
5.711 5.456441241640207
5.7115 5.465020053492645
5.712 5.477892470315784
5.7125 5.500012515743312
5.713 5.541985027494339
5.7135 5.623916194986466
5.714 5.774435802751603
5.7145 6.0115848549841635
5.715 6.307835689126439
5.7155 6.591805032466698
5.716 6.8065600802749
5.7165 6.94355459690962
5.717 7.023063353901452
5.7175 7.06819238438302
5.718 7.095080745878859
5.7185 7.113180011051782
5.719 7.127598322174493
5.7195 7.1409243294819555
5.72 7.154179458238315
5.7205 7.167250223947101
5.721 7.179022547039
5.7215 7.187329953560355
5.722 7.189364655893994
5.7225 7.183173300370249
5.723 7.168969870347568
5.7235 7.147704498291767
5.724 7.1177983374893605
5.7245 7.0726533918911185
5.725 7.001196169755485
5.7255 6.892941739002445
5.726 6.747292883666872
5.7265 6.579523212780535
5.727 6.41369617874886
5.7275 6.269744893109952
5.728 6.159318122330952
5.7285 6.089381240016663
5.729 6.066498911501173
5.7295 6.093937555708574
5.73 6.159347973902865
5.7305 6.222696043440862
5.731 6.226272514169916
5.7315 6.133482157552817
5.732 5.963466909809372
5.7325 5.781083744584312
5.733 5.645261576615893
5.7335 5.5705345474474735
5.734 5.53836591157279
5.7345 5.5268426792799294
5.735 5.523246079901985
5.7355 5.522283422786615
5.736 5.522123315753446
5.7365 5.522218504863676
5.737 5.522447065546772
5.7375 5.522816495076046
5.738 5.523367664063584
5.7385 5.524159388646479
5.739 5.525351680368762
5.7395 5.527469950386961
5.74 5.53239209820281
5.7405 5.546467805868956
5.741 5.58939565246973
5.7415 5.713914605789463
5.742 6.026624553426983
5.7425 6.6252710689477565
5.743 7.33501472406864
5.7435 7.720360382294159
5.744 7.720358168252811
5.7445 7.585242317643892
5.745 7.46151039003938
5.7455 7.378421818515437
5.746 7.32852307082985
5.7465 7.300359226793954
5.747 7.285451276918553
5.7475 7.27830855721604
5.748 7.275378937576172
5.7485 7.274233313817159
5.749 7.273260750651075
5.7495 7.271687860507595
5.75 7.2695255707510755
5.7505 7.267212488027854
5.751 7.2651900224033215
5.7515 7.263685868005944
5.752 7.262729435893056
5.7525 7.262269819148073
5.753 7.26222101311959
5.7535 7.262519940891694
5.754 7.263121044772267
5.7545 7.2639851331469965
5.755 7.265100627890257
5.7555 7.266464141502676
5.756 7.268105894577734
5.7565 7.270063928116824
5.757 7.2723680413310285
5.7575 7.275012829012458
5.758 7.2778967917939505
5.7585 7.280833032812068
5.759 7.283625006175623
5.7595 7.286143763431451
5.76 7.288386785908842
5.7605 7.2904348855466
5.761 7.292443379303305
5.7615 7.2946045382164035
5.762 7.297173814941693
5.7625 7.300423044067014
5.763 7.304446754429073
5.7635 7.308324987072116
5.764 7.307324647320834
5.7645 7.284360000813947
5.765 7.19152988280709
5.7655 6.946542439933254
5.766 6.542072138557779
5.7665 6.152279264661986
5.767 5.906160095073662
5.7675 5.777243120276769
5.768 5.710220738529981
5.7685 5.673888786130386
5.769 5.654216597859709
5.7695 5.644339975152694
5.77 5.640154281379124
5.7705 5.638893030114207
5.771 5.638662278640637
5.7715 5.63832019480527
5.772 5.637346146914585
5.7725 5.63566595682141
5.773 5.633416797640025
5.7735 5.630897597618964
5.774 5.628491053497005
5.7745 5.626609021065797
5.775 5.625625049029343
5.7755 5.625972909231639
5.776 5.628404895338039
5.7765 5.634441961702193
5.777 5.6472516866769285
5.7775 5.6734998648272255
5.778 5.727984168851434
5.7785 5.845254831943724
5.779 6.0958105371507125
5.7795 6.531796073467592
5.78 6.981095054511068
5.7805 7.21539405285928
5.781 7.286253394711186
5.7815 7.300207190307478
5.782 7.300555661268953
5.7825 7.298702633729602
5.783 7.296996552626026
5.7835 7.295709708083543
5.784 7.294662626960821
5.7845 7.293537064845457
5.785 7.291847769422961
5.7855 7.288842761442161
5.786 7.283512055622135
5.7865 7.274813549833966
5.787 7.262370540896966
5.7875 7.247477548481922
5.788 7.233601471095787
5.7885 7.225269637605124
5.789 7.225634606240161
5.7895 7.234381980169167
5.79 7.247809005898497
5.7905 7.260625312815608
5.791 7.267454334885964
5.7915 7.262029251865029
5.792 7.233654072139525
5.7925 7.160785260509502
5.793 7.00395068975135
5.7935 6.718985519690427
5.794 6.33214565675159
5.7945 5.985190830038129
5.795 5.778041376027278
5.7955 5.683244039378882
5.796 5.643970214991911
5.7965 5.627224144417849
5.797 5.619258886485118
5.7975 5.614955447027705
5.798 5.612486932569296
5.7985 5.61125894950928
5.799 5.611230367162524
5.7995 5.612756287508305
5.8 5.616645567752987
5.8005 5.624231385937882
5.801 5.637126020029469
5.8015 5.656300858233853
5.802 5.680650166157842
5.8025 5.706261794884166
5.803 5.727805755462307
5.8035 5.7414711774957246
5.804 5.746805222770578
5.8045 5.746179765907697
5.805 5.743530796381235
5.8055 5.743269739151935
5.806 5.750463042568048
5.8065 5.7720643278420605
5.807 5.820395133230993
5.8075 5.920006279716735
5.808 6.1176613580008175
5.8085 6.46920639594262
5.809 6.927081248036052
5.8095 7.265712069994559
5.81 7.3887907903758405
5.8105 7.402109795274968
5.811 7.3900488830382
5.8115 7.378707740581674
5.812 7.371704614253644
5.8125 7.36786377891205
5.813 7.365848961298416
5.8135 7.3648636425395155
5.814 7.364524100630683
5.8145 7.364664294875987
5.815 7.365225489134768
5.8155 7.366187495434098
5.816 7.3675397970949446
5.8165 7.369284634655632
5.817 7.371451775465817
5.8175 7.374152488066938
5.818 7.377673886248677
5.8185 7.382672346688291
5.819 7.390456064991004
5.8195 7.403257612621679
5.82 7.423982525301816
5.8205 7.454842931297402
5.821 7.49478761490088
5.8215 7.53562454066105
5.822 7.554261269863525
5.8225 7.500435515295906
5.823 7.29630586747406
5.8235 6.895978759841589
5.824 6.3979527983803655
5.8245 5.994902673692681
5.825 5.763407200751627
5.8255 5.655791938955118
5.826 5.610530034481495
5.8265 5.592037187235971
5.827 5.58442731407166
5.8275 5.58127795101682
5.828 5.580087008721391
5.8285 5.579875698273855
5.829 5.580271450444395
5.8295 5.581157953755384
5.83 5.582594145463443
5.8305 5.5848431672932515
5.831 5.588531906242129
5.8315 5.595033048445338
5.832 5.607053335157418
5.8325 5.6294041906459915
5.833 5.669589491748828
5.8335 5.737589616324144
5.834 5.84392153417014
5.8345 5.995106378335572
5.835 6.187982614332177
5.8355 6.407199697003658
5.836 6.62854971631054
5.8365 6.8299047273023445
5.837 7.000198466282092
5.8375 7.138402813436399
5.838 7.247045898873723
5.8385 7.328558221306047
5.839 7.38525941297453
5.8395 7.4210031190171675
5.84 7.441067251909053
5.8405 7.4509467851168205
5.841 7.455037830913951
5.8415 7.456169501029257
5.842 7.455919426651355
5.8425 7.45514057622306
5.843 7.4543557281128345
5.8435 7.453911332240714
5.844 7.4539802677649165
5.8445 7.454623431886538
5.845 7.4558302935793845
5.8455 7.457579867030607
5.846 7.459842026272248
5.8465 7.462567355992884
5.847 7.465640779186876
5.8475 7.4686295589135225
5.848 7.469670737115552
5.8485 7.461060518398416
5.849 7.413925028959254
5.8495 7.244620497653602
5.85 6.841520111608097
5.8505 6.320519522351582
5.851 5.964117350680307
5.8515 5.800609243878923
5.852 5.736606526649816
5.8525 5.714218702951
5.853 5.709889613589181
5.8535 5.714625799995095
5.854 5.723917391393905
5.8545 5.733418167545339
5.855 5.7379189830234685
5.8555 5.733517354631696
5.856 5.720446852225181
5.8565 5.702898082649846
5.857 5.685861425941048
5.8575 5.672275034216898
5.858 5.662776115186445
5.8585 5.656729146729043
5.859 5.653195264247006
5.8595 5.651425930873482
5.86 5.650979054460046
5.8605 5.651696956204838
5.861 5.653692732129751
5.8615 5.657497745800902
5.862 5.66454902568769
5.8625 5.678663838349116
5.863 5.710003159272529
5.8635 5.785034476848357
5.864 5.96616253275698
5.8645 6.360837435595953
5.865 6.994009945155063
5.8655 7.5347895780296215
5.866 7.699992497881156
5.8665 7.670432107194034
5.867 7.621210064720134
5.8675 7.591935442285831
5.868 7.578555743918382
5.8685 7.5733524832144985
5.869 7.571753924887514
5.8695 7.571653700323856
5.87 7.572188542166027
5.8705 7.573033975959157
5.871 7.574071730579377
5.8715 7.575277353360506
5.872 7.576672200047253
5.8725 7.578318643051307
5.873 7.58032889958188
5.8735 7.582848834021585
5.874 7.586029600562916
5.8745 7.5900105817392545
5.875 7.594994975292072
5.8755 7.601290916188195
5.876 7.6091282050507525
5.8765 7.618223428877571
5.877 7.627446887821722
5.8775 7.634750431669162
5.878 7.6366218418046765
5.8785 7.624249156728941
5.879 7.570840115885814
5.8795 7.407351857045033
5.88 7.038070637067913
5.8805 6.520600419340757
5.881 6.106868637126959
5.8815 5.890383792117839
5.882 5.798233329244783
5.8825 5.762199532591384
5.883 5.749528004527503
5.8835 5.746681353342885
5.884 5.748111751117372
5.8845 5.751517664947749
5.885 5.755728301867461
5.8855 5.759526130922025
5.886 5.761304821604775
5.8865 5.759893491637659
5.887 5.755593095019051
5.8875 5.749993874226123
5.888 5.744794903551335
5.8885 5.740872871900058
5.889 5.738311418776582
5.8895 5.736863057142261
5.89 5.7362907981637905
5.8905 5.736507230546324
5.891 5.737601566123922
5.8915 5.739931893537917
5.892 5.744438615514359
5.8925 5.753600507820962
5.893 5.774155724818544
5.8935 5.824620919764571
5.894 5.953611742172202
5.8945 6.260135024226767
5.895 6.803590868884597
5.8955 7.348237917876623
5.896 7.612868360459951
5.8965 7.659483864444909
5.897 7.630945332989671
5.8975 7.5950783804000155
5.898 7.569776988148889
5.8985 7.554607082024574
5.899 7.545545102119584
5.8995 7.539612488272605
5.9 7.535262827834855
5.9005 7.53179561489618
5.901 7.528917860420855
5.9015 7.526509115418285
5.902 7.524519162222954
5.9025 7.522929510322386
5.903 7.521736445744142
5.9035 7.520959382486168
5.904 7.520663330018162
5.9045 7.521004177856919
5.905 7.522312398929317
5.9055 7.525217982015328
5.906 7.530784876467474
5.9065 7.540423707662769
5.907 7.55526370968112
5.9075 7.574440407555488
5.908 7.592434404581813
5.9085 7.59725252379262
5.909 7.574222134021322
5.9095 7.518737112925414
5.91 7.447362624793942
5.9105 7.390384493961508
5.911 7.371741077048227
5.9115 7.396101591787709
5.912 7.447501451191676
5.9125 7.4986872310594075
5.913 7.52908245745513
5.9135 7.536822822071293
5.914 7.531943778533438
5.9145 7.523702270620617
5.915 7.516283478590924
5.9155 7.5105496632367545
5.916 7.50623001079608
5.9165 7.502884694102723
5.917 7.50020259748993
5.9175 7.498011271724491
5.918 7.496223513818925
5.9185 7.494800123641581
5.919 7.493662178664583
5.9195 7.4926337635112725
5.92 7.491285308487604
5.9205 7.4886923130882055
5.921 7.483096352966768
5.9215 7.47174984372172
5.922 7.4520292590945525
5.9225 7.4247842564921
5.923 7.397760701622805
5.9235 7.383645018950257
5.924 7.392558811183869
5.9245 7.425264371750804
5.925 7.470052151332607
5.9255 7.508212462242942
5.926 7.528582151041834
5.9265 7.533806467380633
5.927 7.531983529056313
5.9275 7.528768972264134
5.928 7.526281363831363
5.9285 7.524738906884623
5.929 7.523877536803888
5.9295 7.523531688722239
5.93 7.523651356318346
5.9305 7.524194387607111
5.931 7.525111908746198
5.9315 7.526342225968826
5.932 7.527855742951744
5.9325 7.5296370389925
5.933 7.5316951354873
5.9335 7.534070486984002
5.934 7.536848548403747
5.9345 7.540170184694653
5.935 7.544225976068364
5.9355 7.549243133095026
5.936 7.555403280570231
5.9365 7.562776734177118
5.937 7.571260817403043
5.9375 7.580500567908715
5.938 7.589639258292945
5.9385 7.597184005892562
5.939 7.6013787525750525
5.9395 7.601270027499901
5.94 7.597376342887746
5.9405 7.591278611927707
5.941 7.584657775880001
5.9415 7.578811793505792
5.942 7.574455938793663
5.9425 7.571742789390405
5.943 7.570466995945789
5.9435 7.57027996601128
5.944 7.570880704895392
5.9445 7.572049223557344
5.945 7.573638764690448
5.9455 7.575549976696753
5.946 7.5777216724153655
5.9465 7.58011880528056
5.947 7.582732368194956
5.9475 7.585545712330487
5.948 7.588510004467159
5.9485 7.5914776820919085
5.949 7.594219239097927
5.9495 7.596487268459133
5.95 7.598117153101183
5.9505 7.59902610850087
5.951 7.5992092450549125
5.9515 7.598747682268441
5.952 7.597848529625357
5.9525 7.59680897313594
5.953 7.595893376292978
5.9535 7.595238633535172
5.954 7.594865564622077
5.9545 7.59472937705288
5.955 7.594786196047006
5.9555 7.595026766485591
5.956 7.5954676257838925
5.9565 7.596147132650883
5.957 7.5971262348657485
5.9575 7.598486416289908
5.958 7.6003637360027545
5.9585 7.603007102852973
5.959 7.606888102503514
5.9595 7.612788405829881
5.96 7.621658212756752
5.9605 7.633794244709317
5.961 7.64735492608957
5.9615 7.657747664003545
5.962 7.660138054073017
5.9625 7.653306514461161
5.963 7.64038664646436
5.9635 7.6260186556740885
5.964 7.613542384253086
5.9645 7.60418080303027
5.965 7.597681258626946
5.9655 7.59322201059716
5.966 7.589997385745542
5.9665 7.587489384626141
5.967 7.585416832362109
5.9675 7.583680469414925
5.968 7.582263688448758
5.9685 7.581187921193053
5.969 7.580508025462366
5.9695 7.580355819410795
5.97 7.581085544736296
5.9705 7.583678822460562
5.971 7.5905858005761635
5.9715 7.607053101478349
5.972 7.6416458749032605
5.9725 7.701669032673643
5.973 7.779887483725186
5.9735 7.843867969846985
5.974 7.852727139303236
5.9745 7.795560383350025
5.975 7.706139151970754
5.9755 7.630638330005737
5.976 7.587252548715861
5.9765 7.567371877602963
5.977 7.558410674072191
5.9775 7.553383102812975
5.978 7.549605303885488
5.9785 7.546220843678614
5.979 7.5429855366667065
5.9795 7.539839409042913
5.98 7.536792014360921
5.9805 7.533859189142034
5.981 7.531096158120294
5.9815 7.528649801462916
5.982 7.526965223555481
5.9825 7.527462862084497
5.983 7.534399282164363
5.9835 7.558805028425973
5.984 7.621666548085037
5.9845 7.741461568075759
5.985 7.894244001119385
5.9855 7.996118309112394
5.986 7.972125403690192
5.9865 7.838648063539575
5.987 7.684584780880086
5.9875 7.577649460345667
5.988 7.52375838126192
5.9885 7.500879490565935
5.989 7.490975707950754
5.9895 7.485506875642705
5.99 7.481352999694351
5.9905 7.477502581497267
5.991 7.473650985206217
5.9915 7.469720389426194
5.992 7.465710317751623
5.9925 7.46166455723374
5.993 7.457668494466231
5.9935 7.453918404304871
5.994 7.451017805373355
5.9945 7.450978327151412
5.995 7.460397709488663
5.9955 7.497656269415223
5.996 7.599342969099529
5.9965 7.798294807382475
5.997 8.053937684060394
5.9975 8.228619628127714
5.998 8.203535332147212
5.9985 8.00089409608541
5.999 7.751904213435428
5.9995 7.5661192517196545
6.0 7.465505384246385
6.0005 7.4211438160356975
6.001 7.4029097253094305
6.0015 7.394486400824408
6.002 7.389336440991589
6.0025 7.385240344159851
6.003 7.381477393337204
6.0035 7.377835428440135
6.004 7.374269403046459
6.0045 7.3708092720920435
6.005 7.367529943625315
6.0055 7.364580429085602
6.006 7.362240049463897
6.0065 7.361095973787676
6.007 7.362346889266893
6.0075 7.36817725740099
6.008 7.381899635945229
6.0085 7.407062511848298
6.009 7.444122750852563
6.0095 7.484763118119683
6.01 7.511043732714582
6.0105 7.507461935211073
6.011 7.47594652427427
6.0115 7.432852388499266
6.012 7.39380261162155
6.0125 7.365414855971907
6.013 7.347246453980014
6.0135 7.336195159534804
6.014 7.329286812199093
6.0145 7.324500717346139
6.015 7.320730723779239
6.0155 7.317431474489317
6.016 7.314375461258318
6.0165 7.311491195387073
6.017 7.308792335759473
6.0175 7.306332790388786
6.018 7.3042124692472905
6.0185 7.302596486252846
6.019 7.301793489281491
6.0195 7.302358403135284
6.02 7.305269556238684
6.0205 7.311990829576442
6.021 7.324136584930044
6.0215 7.342089534820832
6.022 7.362241889887989
6.0225 7.3758957280724795
6.023 7.374808182109068
6.0235 7.359289064470816
6.024 7.337773980660963
6.0245 7.318640447254322
6.025 7.305227377819047
6.0255 7.2969036555975615
6.026 7.291825021275913
6.0265 7.288428993943051
6.027 7.285763977831837
6.0275 7.283322693748555
6.028 7.28086984895804
6.0285 7.278350450573073
6.029 7.275805701606681
6.0295 7.273355524882079
6.03 7.271170910869164
6.0305 7.269532822820861
6.031 7.268970700363011
6.0315 7.270639039627649
6.032 7.277094827263119
6.0325 7.2935920666657905
6.033 7.329328666576104
6.0335 7.397141852451827
6.034 7.509751067817871
6.0345 7.668373523945761
6.035 7.839378189240784
6.0355 7.952836808092967
6.036 7.955142641205113
6.0365 7.840519596601669
6.037 7.649973455631694
6.0375 7.466238029469179
6.038 7.351682877678756
6.0385 7.3004631886353755
6.039 7.281891569742219
6.0395 7.276433542015304
6.04 7.275827110164259
6.0405 7.276984811427185
6.041 7.2787481011474044
6.0415 7.280629527803195
6.042 7.282372019032064
6.0425 7.283826460488661
6.043 7.284911161495336
6.0435 7.285634359706191
6.044 7.286086371633252
6.0445 7.286481691463476
6.045 7.287224905475317
6.0455 7.289208140008406
6.046 7.294565710986109
6.0465 7.308322358700255
6.047 7.34031082398056
6.0475 7.400864011824988
6.048 7.482753376779134
6.0485 7.550323908755371
6.049 7.564793984881622
6.0495 7.51966324897925
6.05 7.445419569666131
6.0505 7.378884719174679
6.051 7.336009795531399
6.0515 7.313960763522526
6.052 7.304554937409063
6.0525 7.30142525209408
6.053 7.301060200633445
6.0535 7.301820762514896
6.054 7.3029994886031995
6.0545 7.304281120529315
6.055 7.305516293594942
6.0555 7.306627028556625
6.056 7.307584286635678
6.0565 7.308403175741147
6.057 7.309154580041542
6.0575 7.310011366893558
6.058 7.311333364475206
6.0585 7.313773944214399
6.059 7.318375202397504
6.0595 7.326257337916727
6.06 7.337550617226133
6.0605 7.349816349094778
6.061 7.358018720160488
6.0615 7.357633040882733
6.062 7.3485336284896094
6.0625 7.334963988053668
6.063 7.321844461929948
6.0635 7.311813955156986
6.064 7.305148721555585
6.0645 7.301004934776938
6.065 7.298437384408147
6.0655 7.296772552909011
6.066 7.295604204801397
6.0665 7.294706643605788
6.067 7.293958495679985
6.0675 7.293274983689643
6.068 7.292617469873728
6.0685 7.291968515831491
6.069 7.291366050606455
6.0695 7.290922192828263
6.07 7.29087329768245
6.0705 7.291606235180127
6.071 7.293603534645984
6.0715 7.297215656286199
6.072 7.302215369476927
6.0725 7.307464500996006
6.073 7.311188948954837
6.0735 7.311859191468243
6.074 7.309058800060288
6.0745 7.303613038975391
6.075 7.297010046872985
6.0755 7.290649148299598
6.076 7.285392757656431
6.0765 7.281521100898822
6.077 7.2789043234161666
6.0775 7.277236637289806
6.078 7.276185716486192
6.0785 7.275487162858631
6.079 7.27495442210964
6.0795 7.2744738896313015
6.08 7.273978587869471
6.0805 7.273457154423881
6.081 7.27295289980881
6.0815 7.272564515881233
6.082 7.272451329985539
6.0825 7.27282115836648
6.083 7.2738891484943435
6.0835 7.275751444527985
6.084 7.278162876024973
6.0845 7.280420176101084
6.085 7.28154553544513
6.0855 7.28074799847306
6.086 7.277851610574262
6.0865 7.273432847022112
6.087 7.268552135757122
6.0875 7.264173152246953
6.088 7.26079088316546
6.0885 7.258399943943908
6.089 7.2568074044197965
6.0895 7.25581610958134
6.09 7.255295755646164
6.0905 7.255167007800158
6.091 7.255394725889688
6.0915 7.255970996829782
6.092 7.256960754205516
6.0925 7.258514458846517
6.093 7.2608999145898485
6.0935 7.264478258999277
6.094 7.269588591384186
6.0945 7.276317256979188
6.095 7.2840682983420395
6.0955 7.291156278423542
6.096 7.294913252573189
6.0965 7.29322730292136
6.097 7.286429952361803
6.0975 7.277181600050281
6.098 7.268239916523588
6.0985 7.261048579401103
6.099 7.256023934325808
6.0995 7.253018773881135
6.1 7.251603320690665
6.1005 7.251279613631625
6.101 7.2516260763343885
6.1015 7.2523535906102845
6.102 7.2532705377380156
6.1025 7.254254658363206
6.103 7.255240260226262
6.1035 7.256192714659956
6.104 7.257140418869823
6.1045 7.25818245871312
6.105 7.259542689686479
6.1055 7.26170964717443
6.106 7.265599749579979
6.1065 7.272807609644507
6.107 7.285820811758458
6.1075 7.307828848629398
6.108 7.341039604496436
6.1085 7.3825338695734155
6.109 7.421128251293363
6.1095 7.441501688090518
6.11 7.434753640944822
6.1105 7.405493551440725
6.111 7.367699118396167
6.1115 7.334153892733856
6.112 7.31028776061595
6.1125 7.295529685196819
6.113 7.287175337911406
6.1135 7.2827164180888575
6.114 7.280448851538092
6.1145 7.279365489943049
6.115 7.278930322153273
6.1155 7.278889834865775
6.116 7.2791508398433775
6.1165 7.27970638142203
6.117 7.2805941822164995
6.1175 7.281866697613224
6.118 7.283597989038566
6.1185 7.285896683378518
6.119 7.288901482998031
6.1195 7.292760221627787
6.12 7.297518282717591
6.1205 7.302941365826746
6.121 7.308390458267874
6.1215 7.313015379588188
6.122 7.316379117052436
6.1225 7.318936365538208
6.123 7.321493872040047
6.1235 7.324169256633712
6.124 7.326119735914779
6.1245 7.326448250541827
6.125 7.325066337150935
6.1255 7.322709131574334
6.126 7.320243694358694
6.1265 7.318200100853544
6.127 7.3167473845428175
6.1275 7.315855844365166
6.128 7.315450156339911
6.1285 7.315444644690948
6.129 7.315770799543652
6.1295 7.316392657009067
6.13 7.3173019863317785
6.1305 7.3185132366397605
6.131 7.320047804363427
6.1315 7.321922059675232
6.132 7.324156315983035
6.1325 7.326808976040728
6.133 7.329983314632915
6.1335 7.333869172672707
6.134 7.338686647812433
6.1345 7.344647732711159
6.135 7.351837577944367
6.1355 7.360162845923955
6.136 7.369386403770066
6.1365 7.3792102808624795
6.137 7.389408591646338
6.1375 7.399692608669516
6.138 7.409030610089975
6.1385 7.414954690940369
6.139 7.414410361265424
6.1395 7.4064652222488325
6.14 7.39379911121419
6.1405 7.380951064044315
6.141 7.371274774309774
6.1415 7.3657117631562175
6.142 7.3634953772286105
6.1425 7.363379612078572
6.143 7.364366525196648
6.1435 7.365876344486469
6.144 7.36762793769613
6.1445 7.369515722969935
6.145 7.371510290269696
6.1455 7.373637913154609
6.146 7.3759891392091275
6.1465 7.378762834070151
6.147 7.382374431705661
6.1475 7.387637381631239
6.148 7.395914163084892
6.1485 7.408945148686892
6.149 7.4275658803471645
6.1495 7.44915603560811
6.15 7.465958696937146
6.1505 7.46876423816635
6.151 7.455635496955758
6.1515 7.435691724839189
6.152 7.42057514079812
6.1525 7.413737435284218
6.153 7.411304285796233
6.1535 7.409706853349941
6.154 7.408390173099911
6.1545 7.407815640746615
6.155 7.40805798865638
6.1555 7.4088834106755455
6.156 7.410042239643034
6.1565 7.411397581678325
6.157 7.412882099437469
6.1575 7.414485816834696
6.158 7.41621361580355
6.1585 7.418110809594677
6.159 7.420295942787102
6.1595 7.423043498834001
6.16 7.4269330691846305
6.1605 7.433033422265402
6.161 7.44279780314707
6.1615 7.457273986590981
6.162 7.475786569624778
6.1625 7.496312763934186
6.163 7.51859605021932
6.1635 7.544602859260547
6.164 7.572390593973455
6.1645 7.5924513811116165
6.165 7.594310706998043
6.1655 7.575738920024421
6.166 7.544098190706504
6.1665 7.5101399799070245
6.167 7.4814412370738035
6.1675 7.4605799829343935
6.168 7.446706037322353
6.1685 7.437863495659209
6.169 7.432254339394182
6.1695 7.428606924471361
6.17 7.426118960706527
6.1705 7.424310580838591
6.171 7.422915654914479
6.1715 7.42178306814503
6.172 7.420832984227242
6.1725 7.4200302324339455
6.173 7.419374068449025
6.1735 7.4189135765952505
6.174 7.418757511106679
6.1745 7.419096539485422
6.175 7.4202200416113255
6.1755 7.42254089566694
6.176 7.42661434752561
6.1765 7.433101585129358
6.177 7.44260698100839
6.1775 7.455299787829563
6.178 7.4703152751564526
6.1785 7.485239123500622
6.179 7.496173196395088
6.1795 7.498835427759633
6.18 7.490691869936433
6.1805 7.472992594229537
6.181 7.45071301368221
6.1815 7.429989411723233
6.182 7.415178581303819
6.1825 7.407382377689337
6.183 7.404855322353282
6.1835 7.404636665928062
6.184 7.404447522997491
6.1845 7.403503344500302
6.185 7.402019804212675
6.1855 7.400438596182737
6.186 7.399057772032159
6.1865 7.398010017124002
6.187 7.397336399440616
6.1875 7.397070894889892
6.188 7.397252022881607
6.1885 7.397968685985311
6.189 7.399343948053443
6.1895 7.401539468661265
6.19 7.404645456520178
6.1905 7.408337458204598
6.191 7.4109616673567205
6.1915 7.407600578929011
6.192 7.3885370063172955
6.1925 7.344912106294131
6.193 7.284747707454442
6.1935 7.234641432926165
6.194 7.216922940507367
6.1945 7.237536930732863
6.195 7.291415456494778
6.1955 7.36427246632245
6.196 7.429341417334505
6.1965 7.46043483168456
6.197 7.457306497547029
6.1975 7.439576039820202
6.198 7.422617597317955
6.1985 7.411136332486007
6.199 7.404438252758127
6.1995 7.400797192794214
6.2 7.398923267204881
6.2005 7.39803900695031
6.201 7.3977136365704075
6.2015 7.397716659975262
6.202 7.397933088563868
6.2025 7.398315317555702
6.203 7.398863113308422
6.2035 7.399601061594454
6.204 7.4006004557686635
6.2045 7.4019772900799685
6.205 7.403894356463037
6.2055 7.406387769481365
6.206 7.408198256253322
6.2065 7.401210597463684
6.207 7.3489397860574845
6.2075 7.141448712496069
6.208 6.6694081734915995
6.2085 6.1412197896919585
6.209 5.816130656636948
6.2095 5.664839975975158
6.21 5.598843662870327
6.2105 5.5719847069410315
6.211 5.56626415819846
6.2115 5.576159861370644
6.212 5.602002327814964
6.2125 5.646002488429832
6.213 5.705446696168058
6.2135 5.762612623382311
6.214 5.784545581028918
6.2145 5.749010936212444
6.215 5.672201995045376
6.2155 5.594587144468339
6.216 5.541995165659478
6.2165 5.51471619266498
6.217 5.502812032311881
6.2175 5.498221844326335
6.218 5.496819109075736
6.2185 5.496906995205186
6.219 5.497871375763922
6.2195 5.499513427735493
6.22 5.501755357399108
6.2205 5.504548132232967
6.221 5.507884544101613
6.2215 5.511887893871678
6.222 5.516982522514771
6.2225 5.524067942596809
6.223 5.534544851321743
6.2235 5.5498466177088615
6.224 5.570255087281455
6.2245 5.5936165450232425
6.225 5.615554632226561
6.2255 5.63165812892808
6.226 5.639770531275018
6.2265 5.640329184432578
6.227 5.635029877163903
6.2275 5.625626241237367
6.228 5.613555001104117
6.2285 5.600313314034772
6.229 5.587748058355664
6.2295 5.577670583321619
6.23 5.571047768581621
6.2305 5.567774152811414
6.231 5.566971373251772
6.2315 5.567521524557484
6.232 5.5684366991242085
6.2325 5.569053238294264
6.233 5.569138502653003
6.2335 5.56881487686707
6.234 5.5683301322614644
6.2345 5.567854355042784
6.235 5.567422361542625
6.2355 5.56697809757629
6.236 5.566467107912156
6.2365 5.565871411120884
6.237 5.565238782233739
6.2375 5.564670387225058
6.238 5.564345451135938
6.2385 5.5645319095708485
6.239 5.56570846129716
6.2395 5.568914612331091
6.24 5.576783157114151
6.2405 5.596012594665074
6.241 5.641005250409594
6.2415 5.73004084192826
6.242 5.857280164967688
6.2425 5.977172446482457
6.243 6.053348353002213
6.2435 6.082537443975139
6.244 6.06689166533127
6.2445 5.997318207669358
6.245 5.872032369491625
6.2455 5.736213015110457
6.246 5.645325488411479
6.2465 5.601510216473174
6.247 5.583141363297936
6.2475 5.575714009482941
6.248 5.572844256060059
6.2485 5.572010467851933
6.249 5.5722117106718985
6.2495 5.573020733557063
6.25 5.57421224203449
6.2505 5.575635892856593
6.251 5.5771930918586206
6.2515 5.57881041562205
6.252 5.5804864599506745
6.2525 5.582294010549938
6.253 5.584409102110201
6.2535 5.587114860258512
6.254 5.590717560830577
6.2545 5.595381292387807
6.255 5.600837697308905
6.2555 5.606248597265208
6.256 5.61043137016897
6.2565 5.612481349394188
6.257 5.612246801725273
6.2575 5.610257096233442
6.258 5.607278179093643
6.2585 5.603965599308146
6.259 5.600830357377723
6.2595 5.598309051660972
6.26 5.5967294995913734
6.2605 5.596240650123369
6.261 5.596805428881114
6.2615 5.598260223853273
6.262 5.6004192225900775
6.2625 5.603103658930823
6.263 5.606166253729529
6.2635 5.60948630162592
6.264 5.612959297045932
6.2645 5.61649089454384
6.265 5.619986287410444
6.2655 5.623354836676678
6.266 5.6265285332553505
6.2665 5.629475456042068
6.267 5.632192327173326
6.2675 5.634714466971361
6.268 5.637098275842333
6.2685 5.639420472442418
6.269 5.641761967757559
6.2695 5.644209398118854
6.27 5.646840321374564
6.2705 5.649728990775391
6.271 5.652945749790905
6.2715 5.656551606005375
6.272 5.660611587047012
6.2725 5.66519274236219
6.273 5.670378214460729
6.2735 5.676274347829376
6.274 5.6830191054124475
6.2745 5.690772059453557
6.275 5.6996834724250816
6.2755 5.709830721336524
6.276 5.721074570237284
6.2765 5.73283031960194
6.277 5.743870238055746
6.2775 5.752531493165859
6.278 5.757492849077418
6.2785 5.7586817686872385
6.279 5.757404722033699
6.2795 5.755456040929325
6.28 5.754074024754156
6.2805 5.753711732865146
6.281 5.754392690466845
6.2815 5.755985643312932
6.282 5.758287383549971
6.2825 5.761072110296747
6.283 5.764166094818074
6.2835 5.767473624062913
6.284 5.770963614078824
6.2845 5.77465763676929
6.285 5.778598749477225
6.2855 5.7828361115217595
6.286 5.787454968469814
6.2865 5.792594041104732
6.287 5.798550282283101
6.2875 5.805949047001126
6.288 5.816016563769693
6.2885 5.830788039848762
6.289 5.852615928224046
6.2895 5.8818937278357515
6.29 5.913513748980063
6.2905 5.936520181718238
6.291 5.941073670539443
6.2915 5.927261193358999
6.292 5.905109617930095
6.2925 5.885585739420345
6.293 5.8736110802732275
6.2935 5.868622277291631
6.294 5.868217467377865
6.2945 5.87033643250581
6.295 5.873753218079556
6.2955 5.877833499276169
6.296 5.882275560834162
6.2965 5.886937421951516
6.297 5.891738820131395
6.2975 5.8966571356436885
6.298 5.901760358540932
6.2985 5.907397278837384
6.299 5.914698159028197
6.2995 5.927002545913184
6.3 5.953371578734028
6.3005 6.014292779269534
6.301 6.141287798645883
6.3015 6.348772920876583
6.302 6.591559663738617
6.3025 6.788931320969129
6.303 6.892994443351237
6.3035 6.899896592815947
6.304 6.829313566841246
6.3045 6.713227064378015
6.305 6.589438984258218
6.3055 6.489454789663129
6.306 6.430738054272118
6.3065 6.421656963494869
6.307 6.471602452117346
6.3075 6.5993111673626865
6.308 6.82879436542487
6.3085 7.154612232601747
6.309 7.493762170676631
6.3095 7.736868115634128
6.31 7.8620879752569826
6.3105 7.9143332280788945
6.311 7.934519021021663
6.3115 7.942798709701184
6.312 7.946984798023382
6.3125 7.949804729925115
6.313 7.952151861283249
6.3135 7.954217119059847
6.314 7.955847442455238
6.3145 7.956536863534365
6.315 7.955367366150255
6.3155 7.951137547442284
6.316 7.943271239176085
6.3165 7.933614131021813
6.317 7.927281454187351
6.3175 7.929702715347553
6.318 7.941313272769539
6.3185 7.956408060219796
6.319 7.968501202373353
6.3195 7.9753401354959985
6.32 7.978311173464323
6.3205 7.979496558376105
6.321 7.980195213433132
6.3215 7.980974253159842
6.322 7.9820242186214
6.3225 7.983393471482972
6.323 7.985080887658245
6.3235 7.987056625594717
6.324 7.989284248948429
6.3245 7.991729706366287
6.325 7.9943360082980215
6.3255 7.997011597519852
6.326 7.999542381452314
6.3265 8.001483580926838
6.327 8.00217059803882
6.3275 8.001386343338009
6.328 8.000630765381356
6.3285 8.00334779348384
6.329 8.01207818320033
6.3295 8.024859265284249
6.33 8.035826224216247
6.3305 8.039943973176925
6.331 8.036564776764916
6.3315 8.028765336610995
6.332 8.02021866488445
6.3325 8.012942045737379
6.333 8.00724102649568
6.3335 8.00269194751623
6.334 7.998860524539084
6.3345 7.995479188323597
6.335 7.992412640239425
6.3355 7.9896230850780325
6.336 7.9871086953166825
6.3365 7.98492419654352
6.337 7.983116536874893
6.3375 7.981762331731082
6.338 7.980915435969201
6.3385 7.9806236455907085
6.339 7.980849330812323
6.3395 7.981440777656068
6.34 7.982083061234241
6.3405 7.982342529923057
6.341 7.981845172555505
6.3415 7.980413583077431
6.342 7.978225447391554
6.3425 7.975812055080838
6.343 7.973885786511988
6.3435 7.972992605994828
6.344 7.973189337104871
6.3445 7.974020995845055
6.345 7.974798864880241
6.3455 7.974968351778936
6.346 7.9743074084663705
6.3465 7.97290535164439
6.347 7.971009202831904
6.3475 7.968888320356496
6.348 7.966769178786088
6.3485 7.964834544954257
6.349 7.963207015058207
6.3495 7.961911066546958
6.35 7.960835075902687
6.3505 7.959839316044293
6.351 7.958938537653675
6.3515 7.9583558250947535
6.352 7.958344926095784
6.3525 7.9589689672084125
6.353 7.960045134152236
6.3535 7.961253315087528
6.354 7.962317296373773
6.3545 7.96306425291412
6.355 7.963431774892057
6.3555 7.963410624365793
6.356 7.9630270721957155
6.3565 7.962334749791467
6.357 7.9613605581845155
6.3575 7.960038746295981
6.358 7.958223659211817
6.3585 7.955820208154832
6.359 7.9528447184794535
6.3595 7.949431220070083
6.36 7.9457651590726615
6.3605 7.942024662680397
6.361 7.938359895469646
6.3615 7.934871186311653
6.362 7.931622439006749
6.3625 7.928668347469798
6.363 7.926069699868589
6.3635 7.923902059751579
6.364 7.922270722784805
6.3645 7.9212930106132715
6.365 7.9211234031734685
6.3655 7.921960939105227
6.366 7.924056048178831
6.3665 7.927688450391256
6.367 7.933069943235306
6.3675 7.940196327804842
6.368 7.948678897474703
6.3685 7.957475717138068
6.369 7.964534693108328
6.3695 7.967174295312282
6.37 7.963818482712882
6.3705 7.9556768062756875
6.371 7.946174946085747
6.3715 7.93858730067929
6.372 7.93421841415059
6.3725 7.9323668719620555
6.373 7.931563988954662
6.3735 7.930705604367231
6.374 7.929371246544995
6.3745 7.927567121249756
6.375 7.9254393857173495
6.3755 7.923150118627164
6.376 7.920860067225715
6.3765 7.918750792955676
6.377 7.9170580096883425
6.3775 7.916086899745571
6.378 7.916261985804609
6.3785 7.918172036423292
6.379 7.922553500220459
6.3795 7.930230337565507
6.38 7.941893675550328
6.3805 7.95757555088545
6.381 7.9757437418797705
6.3815 7.992625644586327
6.382 8.002981887928634
6.3825 8.002623837598037
6.383 7.991083244433352
6.3835 7.9721059409325425
6.384 7.951367459378587
6.3845 7.933394520774539
6.385 7.920222687446805
6.3855 7.9119144743102146
6.386 7.907502653370934
6.3865 7.905785006524629
6.387 7.905727549156549
6.3875 7.906592719377257
6.388 7.907902513646339
6.3885 7.909331209427886
6.389 7.910660216943904
6.3895 7.911695566455127
6.39 7.912237651052183
6.3905 7.911946697004061
6.391 7.910154901442584
6.3915 7.905796749222115
6.392 7.898121054129995
6.3925 7.88892562130754
6.393 7.885307380293615
6.3935 7.899120117198875
6.394 7.941471859269439
6.3945 8.016404906894167
6.395 8.11560116777764
6.3955 8.212701449961738
6.396 8.269204267680387
6.3965 8.259285913550496
6.397 8.188578740892758
6.3975 8.090334951750553
6.398 8.001649365511334
6.3985 7.9410391149686115
6.399 7.906710244136142
6.3995 7.889222790977166
6.4 7.880656022285325
6.4005 7.876516921351668
6.401 7.874565050183084
6.4015 7.873617916038225
6.402 7.87302900601981
6.4025 7.87252292810058
6.403 7.872087911768371
6.4035 7.8717532864641635
6.404 7.871499680528646
6.4045 7.871249295329634
6.405 7.870950431211017
6.4055 7.870621754457612
6.406 7.870439101402019
6.4065 7.870785509906759
6.407 7.872221037821421
6.4075 7.874912261704634
6.408 7.875715080820963
6.4085 7.858996463480872
6.409 7.782565251098435
6.4095 7.598605169446929
6.41 7.347449978051311
6.4105 7.1632276894957885
6.411 7.141808856502879
6.4115 7.301984325197643
6.412 7.607264213737351
6.4125 7.952578593457942
6.413 8.165624147084912
6.4135 8.142954983576722
6.414 8.000980460476988
6.4145 7.892950414979729
6.415 7.842375834992979
6.4155 7.821759435131264
6.416 7.8123407403061345
6.4165 7.80668732365844
6.417 7.802270126643193
6.4175 7.7982186050175555
6.418 7.794221612981874
6.4185 7.790180697463712
6.419 7.786108028588132
6.4195 7.782114173398303
6.42 7.778373034371575
6.4205 7.775153397198136
6.421 7.7727485053721965
6.4215 7.7713866951759725
6.422 7.771018340086269
6.4225 7.771144941888655
6.423 7.770839222327113
6.4235 7.76910454461905
6.424 7.765384285836128
6.4245 7.759868629146323
6.425 7.753297489175947
6.4255 7.746744513150452
6.426 7.74114895792514
6.4265 7.736880414059452
6.427 7.733711721196607
6.4275 7.731181265791821
6.428 7.728873623584037
6.4285 7.726475592888137
6.429 7.723746396850006
6.4295 7.72045641413311
6.43 7.716389319940995
6.4305 7.711370297012414
6.431 7.705281271147837
6.4315 7.698098394193461
6.432 7.689999450912304
6.4325 7.6816855085691715
6.433 7.675077251644018
6.4335 7.673943692668488
6.434 7.683006532247643
6.4345 7.704144012669503
6.435 7.731841590619275
6.4355 7.753791954564176
6.436 7.7590433618159755
6.4365 7.746129762796241
6.437 7.722548381141039
6.4375 7.697776219528445
6.438 7.67782476288357
6.4385 7.664265980081125
6.439 7.655980154494352
6.4395 7.65111427162894
6.44 7.648124015530159
6.4405 7.645990010548894
6.441 7.644086208859982
6.4415 7.6420407123355
6.442 7.63968605368927
6.4425 7.637022426568998
6.443 7.634206365028795
6.4435 7.63155393544544
6.444 7.6295700622430145
6.4445 7.629015981670261
6.445 7.630756612959407
6.4455 7.635135367825709
6.446 7.641130157284022
6.4465 7.6463785459303955
6.447 7.648321685368308
6.4475 7.645528163538372
6.448 7.638536561258916
6.4485 7.629719710480031
6.449 7.621793022935088
6.4495 7.616235840467202
6.45 7.613064064915798
6.4505 7.6115907080905325
6.451 7.611064575957504
6.4515 7.610912292014469
6.452 7.610750918676124
6.4525 7.610351933530191
6.453 7.609661612250279
6.4535 7.608884192724244
6.454 7.608573381109516
6.4545 7.609846622409875
6.455 7.6146498909214175
6.4555 7.625786530276632
6.456 7.645433951912355
6.4565 7.670878873778409
6.457 7.691323885024709
6.4575 7.6953295406873545
6.458 7.682924864773731
6.4585 7.662711022014801
6.459 7.641345293632898
6.4595 7.621956777955218
6.46 7.607066240001342
6.4605 7.5978475811275965
6.461 7.593264902292
6.4615 7.591499287960658
6.462 7.591116344008895
6.4625 7.5912489857710606
6.463 7.591406272108556
6.4635 7.591338771402005
6.464 7.590999904301392
6.4645 7.590563053616498
6.465 7.590504524928952
6.4655 7.591607796689211
6.466 7.593882371296339
6.4665 7.587766846340753
6.467 7.528522707683222
6.4675 7.387699374253002
6.468 7.263895212992856
6.4685 7.198655370247454
6.469 7.167061237588293
6.4695 7.151779423081462
6.47 7.146776329751334
6.4705 7.1524144319482525
6.471 7.174428999218679
6.4715 7.223283636711298
6.472 7.30451813739541
6.4725 7.4006241794410395
6.473 7.480452882060356
6.4735 7.5314680246648775
6.474 7.559984465223551
6.4745 7.575239570341469
6.475 7.582939177188327
6.4755 7.5842361754164065
6.476 7.57430497513334
6.4765 7.542951188030323
6.477 7.4867662978744915
6.4775 7.422189299425544
6.478 7.372079862639548
6.4785 7.350117413387015
6.479 7.364696463220089
6.4795 7.4259687764159255
6.48 7.538317993103239
6.4805 7.658143418521452
6.481 7.692792532708743
6.4815 7.653217826717465
6.482 7.613110176895943
6.4825 7.592074119905468
6.483 7.583321388727328
6.4835 7.580076931309889
6.484 7.5789062224471
6.4845 7.578309855867052
6.485 7.577685740231424
6.4855 7.576860609708869
6.486 7.575940554534976
6.4865 7.575247049748138
6.487 7.5754342290650625
6.4875 7.577741951456919
6.488 7.584482279980294
6.4885 7.59929650682169
6.489 7.626220949413775
6.4895 7.666161129341625
6.49 7.711864149239575
6.4905 7.7472202274537425
6.491 7.7556776709614565
6.4915 7.732653162152725
6.492 7.689991033035704
6.4925 7.64643818071355
6.493 7.613989666020649
6.4935 7.5942288886364056
6.494 7.583477075398716
6.4945 7.577781340928852
6.495 7.574556966500048
6.4955 7.572390104496347
6.496 7.570573140332191
6.4965 7.568813664137019
6.497 7.5670901459526965
6.4975 7.565608140386083
6.498 7.564779895785059
6.4985 7.565263076475458
6.499 7.567924387576469
6.4995 7.5735591087864185
6.5 7.582204343245572
6.5005 7.592333867674397
6.501 7.6008237588970635
6.5015 7.604264692906397
6.502 7.600881665974183
6.5025 7.591604990541337
6.503 7.579361206196491
6.5035 7.56732630741972
6.504 7.557582288410365
6.5045 7.550803167362592
6.505 7.54663133080268
6.5055 7.544267058167294
6.506 7.542916323807334
6.5065 7.541988267151058
6.507 7.541096145204105
6.5075 7.540062267962438
6.508 7.538896053887174
6.5085 7.5378791040610436
6.509 7.537657189404174
6.5095 7.539376588628524
6.51 7.544307640038707
6.5105 7.550940224224324
6.511 7.545493933462091
6.5115 7.49519068136614
6.512 7.386485018735649
6.5125 7.264792741497888
6.513 7.176091631770352
6.5135 7.130709176217024
6.514 7.125529202814362
6.5145 7.158645239137019
6.515 7.2261129167274545
6.5155 7.310926361915338
6.516 7.385695672504517
6.5165 7.4347489945984675
6.517 7.460808856567563
6.5175 7.472335653120736
6.518 7.475125627335417
6.5185 7.471354981632332
6.519 7.46013801179152
6.5195 7.437199958423398
6.52 7.393294811778806
6.5205 7.314767010384672
6.521 7.195681518046277
6.5215 7.059375156048497
6.522 6.945855493654849
6.5225 6.871867194936224
6.523 6.830298859844835
6.5235 6.810825961057309
6.524 6.8086895144812045
6.5245 6.826000965126226
6.525 6.872798070769055
6.5255 6.9646894692140675
6.526 7.102781538745961
6.5265 7.246970879280709
6.527 7.350064866676337
6.5275 7.4066690953024645
6.528 7.43396773462304
6.5285 7.44589701228131
6.529 7.449293829283449
6.5295 7.446514313123852
6.53 7.4369203300862745
6.5305 7.416572264481693
6.531 7.376790915079648
6.5315 7.305387664744395
6.532 7.199115350501432
6.5325 7.080599425776021
6.533 6.98403981512721
6.5335 6.925436234831426
6.534 6.904595330166576
6.5345 6.921782957117698
6.535 6.985357202323903
6.5355 7.104712270875022
6.536 7.257646000103901
6.5365 7.379636297832758
6.537 7.440108579868222
6.5375 7.462139344389928
6.538 7.469861540625257
6.5385 7.473397033626855
6.539 7.475717236969007
6.5395 7.477535295473362
6.54 7.4790306239141975
6.5405 7.480385833659557
6.541 7.482004690985936
6.5415 7.484723278011846
6.542 7.4901757628153876
6.5425 7.501209736557114
6.543 7.521726765163073
6.5435 7.554289212173841
6.544 7.594690363147852
6.5445 7.628094975637638
6.545 7.636113957673278
6.5455 7.6138870499504785
6.546 7.575652362932231
6.5465 7.540276246193561
6.547 7.516282170473324
6.5475 7.5017682834480715
6.548 7.4928093554478155
6.5485 7.487427873631542
6.549 7.4845591543578935
6.5495 7.483236150514567
6.55 7.482668219541643
6.5505 7.482329984525136
6.551 7.4819311657063095
6.5515 7.481365843352395
6.552 7.480694656061856
6.5525 7.480125790460614
6.553 7.48006458379854
6.5535 7.481167452639208
6.554 7.484444915306336
6.5545 7.491078428835936
6.555 7.50148896195483
6.5555 7.5136087695119675
6.556 7.5224765882470175
6.5565 7.523485856997936
6.557 7.5164084393481
6.5575 7.505120069558132
6.558 7.494039716879381
6.5585 7.4857537041365
6.559 7.480886407032318
6.5595 7.4788802847296685
6.56 7.478795640025862
6.5605 7.479823339859288
6.561 7.481393529478903
6.5615 7.483134340639071
6.562 7.484784844394848
6.5625 7.4861834515204135
6.563 7.487287571762015
6.5635 7.4882632153956665
6.564 7.489664421121124
6.5645 7.492868368554748
6.565 7.500933703612836
6.5655 7.5198420482801955
6.566 7.55832419182956
6.5665 7.622299496618429
6.567 7.70291736858153
6.5675 7.772240638414593
6.568 7.799653059796129
6.5685 7.770449024268411
6.569 7.694703790661301
6.5695 7.607709467194316
6.57 7.542833798169851
6.5705 7.5074629048090715
6.571 7.492189865988473
6.5715 7.486894857650674
6.572 7.485793232639263
6.5725 7.4863346681832885
6.573 7.48748266488245
6.5735 7.488797506195367
6.574 7.490057660086342
6.5745 7.491152600864345
6.575 7.492065481574138
6.5755 7.492886761984519
6.576 7.493893736248594
6.5765 7.495773629507437
6.577 7.500138766096174
6.5775 7.510419058530728
6.578 7.532064871130022
6.5785 7.5694621287509305
6.579 7.620408533460236
6.5795 7.675608754005217
6.58 7.719373816727377
6.5805 7.728142711443341
6.581 7.68978048491813
6.5815 7.624974263043399
6.582 7.56635918246817
6.5825 7.528647028674075
6.583 7.508980608225197
6.5835 7.499935305807461
6.584 7.49609219823881
6.5845 7.494570084193168
6.585 7.493993514115192
6.5855 7.493702565007063
6.586 7.493364813677693
6.5865 7.492801479422689
6.587 7.491946904576394
6.5875 7.490785722105465
6.588 7.489339811195165
6.5885 7.487568829321817
6.589 7.485448087324486
6.5895 7.483608483528838
6.59 7.485136025098115
6.5905 7.496609050043083
6.591 7.523241466797304
6.5915 7.558930567243855
6.592 7.584959841471217
6.5925 7.585194239992027
6.593 7.561532974357804
6.5935 7.529694152939267
6.594 7.50360297601292
6.5945 7.487541664595487
6.595 7.479361929482139
6.5955 7.475719582681564
6.596 7.474303417284649
6.5965 7.473909194457073
6.597 7.473944652889643
6.5975 7.474086675529663
6.598 7.474134054835958
6.5985 7.473951107152241
6.599 7.473489692048195
6.5995 7.4728381650350775
6.6 7.472340576181064
6.6005 7.472833586237894
6.601 7.4760649480154635
6.6015 7.484989225255624
6.602 7.5032439925346095
6.6025 7.532513819098251
6.603 7.567904867175677
6.6035 7.595422696511792
6.604 7.598905426703998
6.6045 7.574546040999908
6.605 7.535065651926858
6.6055 7.497596981583485
6.606 7.471227987142515
6.6065 7.455841541972078
6.607 7.447618661491732
6.6075 7.44314231584577
6.608 7.440429260871427
6.6085 7.438539228605012
6.609 7.437044191735418
6.6095 7.435751939439652
6.61 7.434561006002869
6.6105 7.433438087693317
6.611 7.432400432545719
6.6115 7.431586550810489
6.612 7.4313839774633434
6.6125 7.432850745625811
6.613 7.438740725092145
6.6135 7.455447453375299
6.614 7.495005267748543
6.6145 7.572597926529297
6.615 7.692572041689204
6.6155 7.82707010429873
6.616 7.916731486131678
6.6165 7.913433500119889
6.617 7.8212077788490015
6.6175 7.688629890141272
6.618 7.5687864647309775
6.6185 7.488101720756036
6.619 7.444447676996318
6.6195 7.4239378541162635
6.62 7.414659390896763
6.6205 7.410044131195826
6.621 7.4072226238465975
6.6215 7.4050551818421555
6.622 7.40309500994914
6.6225 7.401157939443009
6.623 7.399181773641332
6.6235 7.397197845978597
6.624 7.3953904143218745
6.6245 7.394273838089753
6.625 7.395216148079112
6.6255 7.401694037516534
6.626 7.421831406518886
6.6265 7.471088316407967
6.627 7.568579468914661
6.6275 7.716141550586317
6.628 7.870752257375298
6.6285 7.95452373667765
6.629 7.914692647778007
6.6295 7.772634009433722
6.63 7.605759766525236
6.6305 7.479473706576594
6.631 7.4084764862736305
6.6315 7.375892265762741
6.632 7.362391663421058
6.6325 7.356632758936176
6.633 7.353690779541709
6.6335 7.351745317838097
6.634 7.350152859815883
6.6345 7.348675386147199
6.635 7.3472185506667875
6.6355 7.345771304286962
6.636 7.3443913608912945
6.6365 7.343238370683404
6.637 7.342510168890304
6.6375 7.342025076476488
6.638 7.340596542128417
6.6385 7.338140473798222
6.639 7.344138133821905
6.6395 7.376286070056927
6.64 7.433095858076247
6.6405 7.481998245797725
6.641 7.485895967938229
6.6415 7.4376672372272905
6.642 7.368851336913138
6.6425 7.318434773365067
6.643 7.29730292799112
6.6435 7.293773271812728
6.644 7.295687511180451
6.6445 7.297659360895701
6.645 7.298450133836272
6.6455 7.298194557227011
6.646 7.29722502918453
6.6465 7.295796295176829
6.647 7.29408855773445
6.6475 7.292247775283028
6.648 7.290472973798452
6.6485 7.289112937529915
6.649 7.288880437685326
6.6495 7.291181110645895
6.65 7.2983964265512595
6.6505 7.313323427890794
6.651 7.33653841024871
6.6515 7.362216841930768
6.652 7.377916351196059
6.6525 7.372773939063786
6.653 7.3478886746926735
6.6535 7.316133374614977
6.654 7.2910891598152725
6.6545 7.27763235307216
6.655 7.272819495620998
6.6555 7.271960149453805
6.656 7.272148660518513
6.6565 7.272288776555672
6.657 7.272125959512949
6.6575 7.27164624605268
6.658 7.270882625850352
6.6585 7.269878356098169
6.659 7.268707028895151
6.6595 7.267493877160665
6.66 7.266533275052725
6.6605 7.266502456675538
6.661 7.269062266201781
6.6615 7.2780088043507165
6.662 7.300404202178146
6.6625 7.344070500944359
6.663 7.405469838879827
6.6635 7.457652088767122
6.664 7.469436089687215
6.6645 7.439710792216013
6.665 7.3914843632349205
6.6655 7.343276029440777
6.666 7.302338874256265
6.6665 7.272202564785945
6.667 7.253403044262114
6.6675 7.242910589400066
6.668 7.237014469388128
6.6685 7.23321541354906
6.669 7.230244197766614
6.6695 7.227539826817643
6.67 7.2248930792205135
6.6705 7.222231958718315
6.671 7.219583520913024
6.6715 7.217022866254889
6.672 7.2146968360041095
6.6725 7.212935276188506
6.673 7.212448199516934
6.6735 7.214686147316617
6.674 7.221990427735835
6.6745 7.23640302867548
6.675 7.256398804514785
6.6755 7.274497165709817
6.676 7.281769764188652
6.6765 7.276004662485168
6.677 7.261314450780266
6.6775 7.241928815732096
6.678 7.221465570496393
6.6785 7.203746113605299
6.679 7.190732850244182
6.6795 7.18187317680134
6.68 7.1756517947536205
6.6805 7.1707979294683915
6.681 7.1665451407507055
6.6815 7.162503919562549
6.682 7.158501873127226
6.6825 7.154516004501155
6.683 7.1506193942072
6.6835 7.146996348671519
6.684 7.1439726072033976
6.6845 7.142130602128277
6.685 7.142493210183418
6.6855 7.146616150619162
6.686 7.156180763635606
6.6865 7.17133459343225
6.687 7.18813227349754
6.6875 7.198728676398685
6.688 7.197791167485392
6.6885 7.188242496971461
6.689 7.176218108211374
6.6895 7.163492934726107
6.69 7.149080666577839
6.6905 7.13436064119836
6.691 7.122099871813602
6.6915 7.113311456640736
6.692 7.107213023584101
6.6925 7.102618608561207
6.693 7.098643970105489
6.6935 7.094789152915193
6.694 7.090828685518313
6.6945 7.086738262789718
6.695 7.08260844674973
6.6955 7.078625881301233
6.696 7.075055027465074
6.6965 7.072223327980674
6.697 7.070533844619729
6.6975 7.070385454166968
6.698 7.071955954874649
6.6985 7.074736284442852
6.699 7.077002685594569
6.6995 7.076247589642072
6.7 7.0709739795307565
6.7005 7.062306013867308
6.701 7.053089011978153
6.7015 7.045568492777007
6.702 7.04035307379315
6.7025 7.037027983167664
6.703 7.0349546314241485
6.7035 7.033626993428752
6.704 7.032721166946
6.7045 7.032036388640171
6.705 7.03149682091633
6.7055 7.0311490452810075
6.706 7.031292223047166
6.7065 7.032722713968318
6.707 7.037417511841153
6.7075 7.050083734714321
6.708 7.080984360946613
6.7085 7.147832797265441
6.709 7.267514827749248
6.7095 7.4290195552898295
6.71 7.576877484357236
6.7105 7.649421973925411
6.711 7.623251254389799
6.7115 7.51153135089528
6.712 7.354711117875525
6.7125 7.208449831116639
6.713 7.108287159592776
6.7135 7.054126350886006
6.714 7.0290803875509935
6.7145 7.0182354201804324
6.715 7.013287579026966
6.7155 7.010551939043606
6.716 7.008549816182717
6.7165 7.006722748194849
6.717 7.0048975925620605
6.7175 7.003079282488891
6.718 7.001406227601678
6.7185 7.00014703813732
6.719 6.9997616189332605
6.7195 7.000987615376098
6.72 7.004843029056635
6.7205 7.012292302207547
6.721 7.023410258030823
6.7215 7.036302510984947
6.722 7.046681996180149
6.7225 7.049467756967204
6.723 7.042475800744742
6.7235 7.028868881628349
6.724 7.014661309408873
6.7245 7.004025708558969
6.725 6.9977282943247525
6.7255 6.99465337003999
6.726 6.993450639959357
6.7265 6.99315605577019
6.727 6.993195235946701
6.7275 6.993260812285949
6.728 6.993204081922767
6.7285 6.993007145719777
6.729 6.992783094776329
6.7295 6.992822100277638
6.73 6.993746296554039
6.7305 6.996896287639264
6.731 7.005228875388137
6.7315 7.024887310461234
6.732 7.066428730544744
6.7325 7.141281644009317
6.733 7.247838366153153
6.7335 7.355552392410551
6.734 7.414080926732372
6.7345 7.390730367467657
6.735 7.298682427911104
6.7355 7.184536525330748
6.736 7.091043181228032
6.7365 7.033200971239748
6.737 7.004178285720328
6.7375 6.991610151302933
6.738 6.98657717510546
6.7385 6.984529781374218
6.739 6.9835490127495055
6.7395 6.982888868588936
6.74 6.9822639712797665
6.7405 6.981574591505836
6.741 6.980813699858914
6.7415 6.9800328079634495
6.742 6.979345298987119
6.7425 6.978976769293902
6.743 6.979390247492538
6.7435 6.9816514117628765
6.744 6.9881131749210015
6.7445 7.0033359188926765
6.745 7.033765730606697
6.7455 7.08310392208737
6.746 7.14268772321864
6.7465 7.187854367211167
6.747 7.193944069142822
6.7475 7.1588327416080615
6.748 7.103979709632481
6.7485 7.0537754338507925
6.749 7.019546661807701
6.7495 7.000383947951508
6.75 6.9910637538882705
6.7505 6.987034316826036
6.751 6.98550236540352
6.7515 6.984998169654008
6.752 6.9847936221684135
6.7525 6.984545725379335
6.753 6.984106073048227
6.7535 6.983447410976276
6.754 6.982638589473281
6.7545 6.981845355670589
6.755 6.98139703274287
6.7555 6.981942782432458
6.756 6.984725462036807
6.7565 6.991774660623066
6.757 7.005339192778764
6.7575 7.025711645058187
6.758 7.048533826539441
6.7585 7.065271164026037
6.759 7.06848810321462
6.7595 7.056927022386438
6.76 7.036040016548198
6.7605 7.013822534467336
6.761 6.995997624389031
6.7615 6.984253892140436
6.762 6.977551599818665
6.7625 6.974167341146795
6.763 6.972727331531455
6.7635 6.972380928149879
6.764 6.972670271799406
6.7645 6.973433313308639
6.765 6.974790931910193
6.7655 6.9772671043963
6.766 6.982087205536144
6.7665 6.991702479469953
6.767 7.01029718194853
6.7675 7.043633097354095
6.768 7.097155513785045
6.7685 7.171915867162697
6.769 7.256694920502221
6.7695 7.318142746051385
6.77 7.312670010630531
6.7705 7.232194164453081
6.771 7.121993747290438
6.7715 7.033109384265663
6.772 6.9810801843036385
6.7725 6.955795709166483
6.773 6.944135461587652
6.7735 6.938286780483593
6.774 6.934751515526485
6.7745 6.932150662581567
6.775 6.929932016350716
6.7755 6.92785035479105
6.776 6.9257642779620125
6.7765 6.923577751199752
6.777 6.921255626911296
6.7775 6.91883042585667
6.778 6.9165215313466915
6.7785 6.914957074151601
6.779 6.915684505473341
6.7795 6.9219568565544085
6.78 6.938874657741542
6.7805 6.9702305128902795
6.781 7.011971815399309
6.7815 7.052895891213004
6.782 7.086621581230445
6.7825 7.112497845234704
6.783 7.126359185717546
6.7835 7.122462207917864
6.784 7.1028975637422525
6.7845 7.077395264290156
6.785 7.055203421742864
6.7855 7.041529233581131
6.786 7.039001364242979
6.7865 7.048836049170849
6.787 7.067285528654637
6.7875 7.071485782141955
6.788 7.013112908572734
6.7885 6.905089653656863
6.789 6.822432988371145
6.7895 6.777840975179585
6.79 6.75478194314917
6.7905 6.741987215451533
6.791 6.734099627591925
6.7915 6.728661475091733
6.792 6.724541809034423
6.7925 6.721232023166903
6.793 6.718549293647048
6.7935 6.716510046547856
6.794 6.715282650979211
6.7945 6.715129905757528
6.795 6.716332394824158
6.7955 6.71903540008418
6.796 6.723154124069031
6.7965 6.728434501300662
6.797 6.734761781595343
6.7975 6.742301651676221
6.798 6.75153399198686
6.7985 6.763431172966723
6.799 6.779796082240833
6.7995 6.803117911283631
6.8 6.8354592145213315
6.8005 6.875632217418755
6.801 6.9150131399296955
6.8015 6.937266782369263
6.802 6.9294193011641
6.8025 6.8955199575878
6.803 6.852086412704067
6.8035 6.813227817205386
6.804 6.784802855888231
6.8045 6.766497776477045
6.805 6.755429910287327
6.8055 6.748761624262321
6.806 6.744617080283581
6.8065 6.741964805862454
6.807 6.740266217798445
6.8075 6.739244312786412
6.808 6.738800995248275
6.8085 6.739074766644015
6.809 6.740654592986375
6.8095 6.745033728457977
6.81 6.754948472474818
6.8105 6.772547789466295
6.811 6.793703975848435
6.8115 6.812313989001402
6.812 6.8325176397142835
6.8125 6.8637658650352185
6.813 6.914963702658988
6.8135 6.992617197165903
6.814 7.092542036196767
6.8145 7.180570928009296
6.815 7.191283349344766
6.8155 7.100723644178692
6.816 6.973827131956658
6.8165 6.874894222446314
6.817 6.816033960184343
6.8175 6.785967385241023
6.818 6.77380570898674
6.8185 6.77371947268754
6.819 6.781728634984087
6.8195 6.7861755730353
6.82 6.77140522710214
6.8205 6.751314789458838
6.821 6.73992260695077
6.8215 6.735145121550192
6.822 6.733399012483068
6.8225 6.732878860695808
6.823 6.732860791960415
6.8235 6.733084325118685
6.824 6.733485451551089
6.8245 6.734094151788093
6.825 6.735002801642
6.8255 6.7364084815613365
6.826 6.7387586104711685
6.8265 6.743105878352167
6.827 6.751996429918768
6.8275 6.7709943235141035
6.828 6.809587851622731
6.8285 6.87277602382624
6.829 6.937409394790095
6.8295 6.969464136314385
6.83 6.978283622361466
6.8305 6.989176102513414
6.831 7.0074674660898095
6.8315 7.0105641768349
6.832 6.966921881293239
6.8325 6.893644850308143
6.833 6.8334579867411085
6.8335 6.7974829802130765
6.834 6.77814730469938
6.8345 6.767697443639833
6.835 6.761644664378543
6.8355 6.757767140015933
6.836 6.755027358164232
6.8365 6.752989972271041
6.837 6.7515424897810865
6.8375 6.75080350692522
6.838 6.751106338330797
6.8385 6.753067213907067
6.839 6.757545730597431
6.8395 6.765343141005197
6.84 6.776384008214852
6.8405 6.788939090142315
6.841 6.799832896382923
6.8415 6.8058571084095805
6.842 6.8052805754895145
6.8425 6.798431834855864
6.843 6.787187762434518
6.8435 6.77403158198567
6.844 6.7611907187747216
6.8445 6.75013759482552
6.845 6.741484143850724
6.8455 6.735142856791767
6.846 6.730641111877509
6.8465 6.727400852454866
6.847 6.724934418942786
6.8475 6.722919856391118
6.848 6.721186833277625
6.8485 6.71971355919148
6.849 6.718638256008144
6.8495 6.718386914703843
6.85 6.71991113844049
6.8505 6.725260122024772
6.851 6.738698030170977
6.8515 6.768713549496273
6.852 6.830624179527738
6.8525 6.947196354372406
6.853 7.140801890086073
6.8535 7.41129436430261
6.854 7.710632072597272
6.8545 7.945649883135702
6.855 8.023051551823514
6.8555 7.90043192297312
6.856 7.612720055453043
6.8565 7.267886790462749
6.857 6.984490058362877
6.8575 6.811602166008208
6.858 6.727350461668611
6.8585 6.6915049770914345
6.859 6.676598154478628
6.8595 6.669597300860802
6.86 6.6653940486342185
6.8605 6.66214682028147
6.861 6.659219332131328
6.8615 6.656370130480986
6.862 6.653516821063158
6.8625 6.6506348996077245
6.863 6.647778794368027
6.8635 6.645138854400378
6.864 6.643265973843765
6.8645 6.643732667798258
6.865 6.650595091649946
6.8655 6.672607567106108
6.866 6.723050064136346
6.8665 6.809606582742847
6.867 6.914472908060836
6.8675 6.9894794261331095
6.868 6.988737808123559
6.8685 6.9098012668813675
6.869 6.796399600029088
6.8695 6.69935208423838
6.87 6.640052948139231
6.8705 6.6113818294509725
6.871 6.598967604304728
6.8715 6.593283810942558
6.872 6.590101411570575
6.8725 6.5878632892514615
6.873 6.586027405378055
6.8735 6.584363463042458
6.874 6.582754556010028
6.8745 6.5811419927007035
6.875 6.579517630984703
6.8755 6.577996419146317
6.876 6.576947773663828
6.8765 6.57751761990155
6.877 6.583252071856006
6.8775 6.604487012808677
6.878 6.665995887990992
6.8785 6.804930910374082
6.879 7.024602255261924
6.8795 7.23425125880835
6.88 7.315091523981613
6.8805 7.243118831152098
6.881 7.074878669946901
6.8815 6.881248015908837
6.882 6.72285183572659
6.8825 6.626431147095823
6.883 6.5794684221510655
6.8835 6.5589438567371525
6.884 6.549824840756986
6.8845 6.5451757854390005
6.885 6.542234472218905
6.8855 6.5399658976810295
6.886 6.5380039622843364
6.8865 6.536239572251506
6.887 6.534682699881697
6.8875 6.533414839436515
6.888 6.532621226982704
6.8885 6.532721024674113
6.889 6.534635298310627
6.8895 6.5401900159577915
6.89 6.552500278254636
6.8905 6.575558739161175
6.891 6.611740120639888
6.8915 6.656886519027046
6.892 6.697508735133291
6.8925 6.717713749115103
6.893 6.712106392264643
6.8935 6.688563556462005
6.894 6.658591759827238
6.8945 6.629312266275437
6.895 6.603233350855432
6.8955 6.580911869857112
6.896 6.562590147010215
6.8965 6.548405083664858
6.897 6.538042226560857
6.8975 6.530737980551916
6.898 6.525623789302091
6.8985 6.522000505453559
6.899 6.519403432426199
6.8995 6.517569984482486
6.9 6.516353378170847
6.9005 6.515655498650946
6.901 6.51537767955728
6.9015 6.515399015623427
6.902 6.515616583065179
6.9025 6.515936336217254
6.903 6.516328451965928
6.9035 6.51678120995602
6.904 6.517306604924319
6.9045 6.517912481828364
6.905 6.518592939291792
6.9055 6.519354794934814
6.906 6.520185701584308
6.9065 6.521087499073546
6.907 6.522074212779329
6.9075 6.52318079426601
6.908 6.524477519564425
6.9085 6.526085116924384
6.909 6.5281896897287846
6.9095 6.531045319397257
6.91 6.534897341330802
6.9105 6.539709203755218
6.911 6.54471170277412
6.9115 6.548218246561693
6.912 6.548308582230194
6.9125 6.544109101262996
6.913 6.536413653015045
6.9135 6.52690086361702
6.914 6.5171957288680735
6.9145 6.508456792078143
6.915 6.501274022758495
6.9155 6.495808955371332
6.916 6.491929506560388
6.9165 6.489389037125995
6.917 6.487946338532974
6.9175 6.487382279549029
6.918 6.4875332109896595
6.9185 6.488272752884533
6.919 6.4894919792002
6.9195 6.491120861266842
6.92 6.49310827970993
6.9205 6.495491568494617
6.921 6.498446324489479
6.9215 6.502428759021906
6.922 6.5082684301790055
6.9225 6.516961583677646
6.923 6.52805280470377
6.9235 6.535436426320806
6.924 6.524211376818742
6.9245 6.483292840132921
6.925 6.431590462659774
6.9255 6.410465062287568
6.926 6.441538318618947
6.9265 6.507119335592811
6.927 6.565283769572885
6.9275 6.58546408260701
6.928 6.572780221623565
6.9285 6.550270496263379
6.929 6.532226183165029
6.9295 6.521136666264325
6.93 6.51501735098208
6.9305 6.5116994095430245
6.931 6.50984174979686
6.9315 6.508738360169583
6.932 6.508064803909648
6.9325 6.507716035962452
6.933 6.507757473450481
6.9335 6.508453505750487
6.934 6.510378475698823
6.9345 6.514581232589509
6.935 6.522659697995517
6.9355 6.536272510897832
6.936 6.555500400077942
6.9365 6.576546241153168
6.937 6.591714923043999
6.9375 6.594125146806877
6.938 6.583225379195812
6.9385 6.564787347512655
6.939 6.545851591234823
6.9395 6.530683264794811
6.94 6.52031203617297
6.9405 6.513958297749004
6.941 6.510362996666562
6.9415 6.508467791131349
6.942 6.507526842516177
6.9425 6.507029771221924
6.943 6.506600397035039
6.9435 6.505905939668309
6.944 6.504640173820277
6.9445 6.5025140254810365
6.945 6.499313447036779
6.9455 6.494974795922171
6.946 6.489554671674303
6.9465 6.483125987013984
6.947 6.475768872094254
6.9475 6.46811794741697
6.948 6.4617908098164785
6.9485 6.458774477213773
6.949 6.4598833104437245
6.9495 6.464082271521749
6.95 6.469103841559215
6.9505 6.472994955628926
6.951 6.475104121677341
6.9515 6.476081851042392
6.952 6.476916461125032
6.9525 6.478144668310921
6.953 6.47966679002741
6.9535 6.4810361775992105
6.954 6.481646266518676
6.9545 6.4807655695532125
6.955 6.477247512336533
6.9555 6.468882185212089
6.956 6.451159525794876
6.9565 6.414902494616107
6.957 6.342889506709343
6.9575 6.2081852845517185
6.958 5.984924558209113
6.9585 5.681872307635218
6.959 5.3652173736440085
6.9595 5.109957170164061
6.96 4.940481189034034
6.9605 4.839536167627881
6.961 4.782575639412639
6.9615 4.752659346771227
6.962 4.741149231643186
6.9625 4.7456759458132245
6.963 4.769209664768218
6.9635 4.820723148390537
6.964 4.915387568160008
6.9645 5.069142737346213
6.965 5.2811604739195
6.9655 5.517578019075217
6.966 5.728553415655214
6.9665 5.8839331312986145
6.967 5.982007834721423
6.9675 6.0335877963988755
6.968 6.049661417387237
6.9685 6.037507639341544
6.969 6.001774971423912
6.9695 5.947315049625785
6.97 5.883165175775821
6.9705 5.82327446843417
6.971 5.785494640100182
6.9715 5.786366831486336
6.972 5.837610125276579
6.9725 5.942574835206593
6.973 6.089264553140413
6.9735 6.245405677795911
6.974 6.372846856318321
6.9745 6.454106221701676
6.975 6.496867518726158
6.9755 6.517144433515102
6.976 6.526926365506939
6.9765 6.532470249690001
6.977 6.536473697107689
6.9775 6.539956869927219
6.978 6.54323444726485
6.9785 6.546294934037083
6.979 6.548860850384947
6.9795 6.550106530929093
6.98 6.547635502386044
6.9805 6.534597742778868
6.981 6.493315561919688
6.9815 6.38879332484031
6.982 6.186956244865763
6.9825 5.914867326493462
6.983 5.666490418773633
6.9835 5.51214665646262
6.984 5.468511508432694
6.9845 5.537240454026125
6.985 5.7226187114765095
6.9855 6.002902220698139
6.986 6.2869858088368415
6.9865 6.474203051202518
6.987 6.557898790690888
6.9875 6.586392419926596
6.988 6.595056124581981
6.9885 6.59836064456483
6.989 6.600735224612957
6.9895 6.603271993142298
6.99 6.606182060105682
6.9905 6.609568873017559
6.991 6.613682375802736
6.9915 6.619134863362901
6.992 6.627243409239019
6.9925 6.640717853357475
6.993 6.664602100814231
6.9935 6.707021391580191
6.994 6.777627268012851
6.9945 6.881068420483325
6.995 7.006622398314366
6.9955 7.122741928201612
6.996 7.185753287608619
6.9965 7.163773247669771
6.997 7.062991385993738
6.9975 6.928538243544586
6.998 6.81120572260031
6.9985 6.73487384642362
6.999 6.695552742644053
6.9995 6.6790919162256275
7.0 6.673893838461493
7.0005 6.673539822850619
7.001 6.67511339273289
7.0015 6.677405511485602
7.002 6.679935729304439
7.0025 6.682532206074138
7.003 6.685165047569622
7.0035 6.687903400718974
7.004 6.690947125472403
7.0045 6.694752656555431
7.005 6.700303277688959
7.0055 6.7096231734102245
7.006 6.726439451644828
7.0065 6.756415056132966
7.007 6.805491774424602
7.0075 6.8750850667423
7.008 6.95587038218738
7.0085 7.026910298908931
7.009 7.06489329535916
7.0095 7.057752638110672
7.01 7.0114866146163175
7.0105 6.945428508662469
7.011 6.880362771826188
7.0115 6.8288926035339665
7.012 6.793811181946698
7.0125 6.772255490676501
7.013 6.759966672326963
7.0135 6.753453299445968
7.014 6.750412285733655
7.0145 6.749507065921958
7.015 6.750036507034438
7.0155 6.7516935430917675
7.016 6.754413054161726
7.0165 6.758243540290562
7.017 6.763204346073903
7.0175 6.7691352429901075
7.018 6.775571079897845
7.0185 6.781762903192207
7.019 6.786937276013629
7.0195 6.790504238127471
7.02 6.792114825371914
7.0205 6.7917950257303685
7.021 6.789976779850858
7.0215 6.78738151849709
7.022 6.784694183435454
7.0225 6.782353313045353
7.023 6.780547921100422
7.0235 6.779309635263245
7.024 6.778594645258141
7.0245 6.778314815980358
7.025 6.778351702860992
7.0255 6.7785920569641975
7.026 6.778946943051987
7.0265 6.7793779812210735
7.027 6.779914603398669
7.0275 6.780683434402417
7.028 6.781938577239969
7.0285 6.784155403144266
7.029 6.788118135156412
7.0295 6.795020897491878
7.03 6.80638966296299
7.0305 6.823494731484886
7.031 6.845954334318281
7.0315 6.870004760823602
7.032 6.888631674704716
7.0325 6.8952582970363485
7.033 6.888157133740543
7.0335 6.8706324369459795
7.034 6.847549767345909
7.0345 6.823461707706742
7.035 6.802619290658508
7.0355 6.787746872989193
7.036 6.778937617666469
7.0365 6.774587592985822
7.037 6.772914060544779
7.0375 6.772654181060875
7.038 6.773063068123826
7.0385 6.773744284016687
7.039 6.774496440873588
7.0395 6.775203474749541
7.04 6.775834276556542
7.0405 6.776398621348068
7.041 6.776974574814644
7.0415 6.777715423024019
7.042 6.778896019317913
7.0425 6.780946605194029
7.043 6.784426043541777
7.0435 6.789830686621957
7.044 6.797228300780694
7.0445 6.805860686161076
7.045 6.814088149898979
7.0455 6.819877278531382
7.046 6.8215551763649875
7.0465 6.818409636636052
7.047 6.810939516762471
7.0475 6.8008613686604305
7.048 6.790410591016495
7.0485 6.781393090449881
7.049 6.774598490181577
7.0495 6.7699531785681595
7.05 6.76694822141295
7.0505 6.7650301191899915
7.051 6.763761923286984
7.0515 6.762845386876836
7.052 6.762107775965604
7.0525 6.761475781534695
7.053 6.760944116032175
7.0535 6.7605689981816655
7.054 6.760507610228612
7.0545 6.76104144612104
7.055 6.762686810994386
7.0555 6.766255090906628
7.056 6.772684225643956
7.0565 6.782170954455009
7.057 6.793163530085214
7.0575 6.802580660629126
7.058 6.807421986952579
7.0585 6.805892450112901
7.059 6.797873806373912
7.0595 6.785285428458676
7.06 6.771217945177573
7.0605 6.7582501480806
7.061 6.747657443823525
7.0615 6.739668648489821
7.062 6.733893510903406
7.0625 6.729716764205047
7.063 6.7265840241613
7.0635 6.724098404881276
7.064 6.722010911140205
7.0645 6.72019312177535
7.065 6.718576333112142
7.0655 6.717150568598551
7.066 6.715943843670591
7.0665 6.715096189785988
7.067 6.714920799201065
7.0675 6.716090451480755
7.068 6.719742967382648
7.0685 6.726007433200825
7.069 6.724654948792765
7.0695 6.665320155466406
7.07 6.44685529920699
7.0705 6.075056221698746
7.071 5.731400313605724
7.0715 5.515201584581731
7.072 5.411786183341547
7.0725 5.393523407110455
7.073 5.451616088271744
7.0735 5.593789617247109
7.074 5.826957805975833
7.0745 6.1202677424426435
7.075 6.3896518710771835
7.0755 6.565714675634193
7.076 6.651937771449771
7.0765 6.686434875562363
7.077 6.698150663830638
7.0775 6.701086920099372
7.078 6.7009612309506545
7.0785 6.699970109541348
7.079 6.698967206425222
7.0795 6.698257079783066
7.08 6.697856475917372
7.0805 6.697578714048732
7.081 6.697037867165927
7.0815 6.695692182904115
7.082 6.693092329478524
7.0825 6.689169927781104
7.083 6.684335261175677
7.0835 6.679266285280817
7.084 6.674556210430851
7.0845 6.670506676543822
7.085 6.667172249645845
7.0855 6.664464172318351
7.086 6.6622572313095665
7.0865 6.660434758031564
7.087 6.658895068290797
7.0875 6.657585781627682
7.088 6.656481767469132
7.0885 6.655621638876641
7.089 6.655165600126947
7.0895 6.655521055872385
7.09 6.657619311471541
7.0905 6.663211179243459
7.091 6.673813264805065
7.0915 6.680066495359013
7.092 6.616844367566951
7.0925 6.318591508442608
7.093 5.778244840741551
7.0935 5.301160828811464
7.094 5.00908305370563
7.0945 4.843393316865082
7.095 4.745885949574078
7.0955 4.685199300640915
7.096 4.645580430580144
7.0965 4.618886230342228
7.097 4.60055708247575
7.0975 4.58777452284625
7.098 4.578624019633886
7.0985 4.571794977577135
7.099 4.566421625490574
7.0995 4.561945568032438
7.1 4.558012654291116
7.1005 4.554400437000514
7.101 4.550956084469489
7.1015 4.547598405868388
7.102 4.544277739355993
7.1025 4.541014444107469
7.103 4.537880779359191
7.1035 4.535036437885645
7.104 4.53276226755728
7.1045 4.531506923948776
7.105 4.531940140600269
7.1055 4.534946345950904
7.106 4.5415081901914265
7.1065 4.552340103084627
7.107 4.567246259086853
7.1075 4.584169161376283
7.108 4.598645790145805
7.1085 4.605011765669825
7.109 4.599365887345409
7.1095 4.582281845490491
7.11 4.55856417180144
7.1105 4.534283590628754
7.111 4.513633976880437
7.1115 4.4979560234339315
7.112 4.486714750446814
7.1125 4.478790099165505
7.113 4.473192908973156
7.1135 4.469276524943363
7.114 4.4667091439320386
7.1145 4.465380577156197
7.115 4.465380618125711
7.1155 4.4669774198082655
7.116 4.470610313056345
7.1165 4.476859143372507
7.117 4.486293892928333
7.1175 4.498939815507955
7.118 4.5132628558925765
7.1185 4.525393516670383
7.119 4.53016893074219
7.1195 4.524511471502023
7.12 4.51010243006668
7.1205 4.491999236337137
7.121 4.474992587914982
7.1215 4.461356822061728
7.122 4.451215147561725
7.1225 4.443787365513946
7.123 4.438190568876929
7.1235 4.4337187443078045
7.124 4.429895216220509
7.1245 4.426436964817129
7.125 4.42320809547619
7.1255 4.420181255319897
7.126 4.417392434814862
7.1265 4.414953051271838
7.127 4.413088988159642
7.1275 4.412272242225989
7.128 4.41356475159843
7.1285 4.4192353515089815
7.129 4.433512195039865
7.1295 4.462175314933936
7.13 4.508619285542296
7.1305 4.566722555387108
7.131 4.618723402291461
7.1315 4.644799671294485
7.132 4.636159927193053
7.1325 4.599028730781334
7.133 4.548542871613541
7.1335 4.499055468856782
7.134 4.458646804333852
7.1345 4.429411848654786
7.135 4.410043600022774
7.1355 4.397985967737607
7.136 4.3907286585987295
7.1365 4.386381958543683
7.137 4.383721841146577
7.1375 4.382031274348582
7.138 4.380915800357243
7.1385 4.380163142320321
7.139 4.37966903499468
7.1395 4.379426286031456
7.14 4.379538006150001
7.1405 4.380297114522347
7.141 4.382313946762079
7.1415 4.386705525756699
7.142 4.39524800353827
7.1425 4.410088001923888
7.143 4.432248781756013
7.1435 4.4589195418123095
7.144 4.4820367741717435
7.1445 4.491446278086923
7.145 4.4816020837505635
7.1455 4.4559658703299805
7.146 4.424359582385693
7.1465 4.396040417048499
7.147 4.375150666110048
7.1475 4.361440775438591
7.148 4.352896686738704
7.1485 4.347582765003778
7.149 4.344185507672223
7.1495 4.341937652834486
7.15 4.340411984159677
7.1505 4.3393694504157905
7.151 4.338663458057282
7.1515 4.338218292450446
7.152 4.338033517718926
7.1525 4.338219700427502
7.153 4.339071712656328
7.1535 4.341117911336808
7.154 4.345091472875247
7.1545 4.351750631545273
7.155 4.3615229983312345
7.1555 4.374161161876603
7.156 4.3885930862513165
7.1565 4.402982353163606
7.157 4.415216889669973
7.1575 4.423818839250367
7.158 4.428428921783074
7.1585 4.429320340776122
7.159 4.426842644386073
7.1595 4.421513064789438
7.16 4.414248514526753
7.1605 4.406392738987958
7.161 4.399386945427062
7.1615 4.394309023041727
7.162 4.391432361733179
7.1625 4.3900653158304985
7.163 4.388725475408889
7.1635 4.38550833211283
7.164 4.378800422216499
7.1645 4.367981465944049
7.165 4.3539985766705405
7.1655 4.339010126014254
7.166 4.32535980437824
7.1665 4.314565386955009
7.167 4.307036986196308
7.1675 4.302325355446475
7.168 4.299637659258109
7.1685 4.298224273643236
7.169 4.297560391852792
7.1695 4.297337232672805
7.17 4.297379950845461
7.1705 4.297607213695891
7.171 4.297979837622997
7.1715 4.298498653088763
7.172 4.299193872217336
7.1725 4.300143113899149
7.173 4.301510281462391
7.1735 4.3035895137057745
7.174 4.306825436831182
7.1745 4.311718044774314
7.175 4.318531589483853
7.1755 4.326931008073802
7.176 4.335751348372912
7.1765 4.343220325904196
7.177 4.347702034922608
7.1775 4.348640846597667
7.178 4.3468219555298
7.1785 4.343761247451986
7.179 4.340983303824205
7.1795 4.339722367334981
7.18 4.340854049019035
7.1805 4.345006988700969
7.181 4.352574556021124
7.1815 4.363693082938128
7.182 4.3780283655601755
7.1825 4.39456018972393
7.183 4.411418283921813
7.1835 4.425950184210731
7.184 4.4351170891321
7.1845 4.436225082487948
7.185 4.427822015106339
7.1855 4.410548335589087
7.186 4.3874262447312296
7.1865 4.363150367658322
7.187 4.342264394915236
7.1875 4.327184903816524
7.188 4.317864863686547
7.1885 4.3128181188175825
7.189 4.310367250871464
7.1895 4.309263087313988
7.19 4.308741100892749
7.1905 4.308386879399097
7.191 4.307994085175193
7.1915 4.3074740511896445
7.192 4.306813859974638
7.1925 4.306071557736865
7.193 4.305427046977946
7.1935 4.305340040964196
7.194 4.307094739413762
7.1945 4.314387327692331
7.195 4.337350960821317
7.1955 4.400166917218363
7.196 4.545917432416329
7.1965 4.814648627330237
7.197 5.18600450908662
7.1975 5.567732675703572
7.198 5.876708521602299
7.1985 6.091354210246496
7.199 6.229684684578314
7.1995 6.316892438558512
7.2 6.372092411051182
7.2005 6.407195227717135
7.201 6.429295555224907
7.2015 6.442929348125314
7.202 6.451259515492892
7.2025 6.456476559723465
7.203 6.459990229412889
7.2035 6.462628413756856
7.204 6.464839055804252
7.2045 6.466866038960041
7.205 6.468850400529948
7.2055 6.470814734727948
7.206 6.472388184719059
7.2065 6.471368763460583
7.207 6.457688099107247
7.2075 6.3903866930588995
7.208 6.138066326478037
7.2085 5.525886814591746
7.209 4.826152283831113
7.2095 4.451064247024735
7.21 4.314405170637653
7.2105 4.266720667715444
7.211 4.247912756620809
7.2115 4.238852574529047
7.212 4.2333944042539615
7.2125 4.22942467015256
7.213 4.2261413498423535
7.2135 4.223211309520077
7.214 4.220473723559421
7.2145 4.217843211792551
7.215 4.215274982296868
7.2155 4.212732740923857
7.216 4.210154919118701
7.2165 4.207417453238649
7.217 4.204338870689406
7.2175 4.200704126652753
7.218 4.196377169526953
7.2185 4.19136179294584
7.219 4.185813520012862
7.2195 4.179981614534088
7.22 4.174134941530711
7.2205 4.168532868090733
7.221 4.163404413060628
7.2215 4.158968880016647
7.222 4.155460270194445
7.2225 4.153179917573932
7.223 4.152545260481351
7.2235 4.154102310730743
7.224 4.158449270702278
7.2245 4.1659137851954275
7.225 4.175983350809662
7.2255 4.186808426995127
7.226 4.195404664820658
7.2265 4.198788980171179
7.227 4.19499638878188
7.2275 4.183438154267049
7.228 4.165456419310174
7.2285 4.144608435043668
7.229 4.125052466087426
7.2295 4.1092610838595744
7.23 4.0974837938176725
7.2305 4.08875702340342
7.231 4.081951316259707
7.2315 4.0762402769719275
7.232 4.071129663683409
7.2325 4.066366857787933
7.233 4.0618499907890095
7.2335 4.05757139474536
7.234 4.053592315796222
7.2345 4.050052361572045
7.235 4.047200091204371
7.2355 4.0454833366752
7.236 4.04548975461823
7.2365 4.047576859931499
7.237 4.051067186236295
7.2375 4.053752349660569
7.238 4.05281432312771
7.2385 4.046922569132204
7.239 4.037186878681097
7.2395 4.026107424998137
7.24 4.015836913839064
7.2405 4.007414706174617
7.241 4.00095179894651
7.2415 3.9960594284546707
7.242 3.9922006625958426
7.2425 3.988906026340996
7.243 3.985844704153549
7.2435 3.982806040206664
7.244 3.9796683677579034
7.2445 3.9763885029098374
7.245 3.972985039372513
7.2455 3.969554582527887
7.246 3.9662939549712695
7.2465 3.963590367664099
7.247 3.96224555111922
7.2475 3.9638423702174537
7.248 3.9711376600580506
7.2485 3.9877867218650644
7.249 4.016357394991997
7.2495 4.0541089068827025
7.25 4.089233828312673
7.2505 4.104127622952595
7.251 4.087942219535397
7.2515 4.047067171284746
7.252 4.000185042384978
7.2525 3.963034086419216
7.253 3.9400679565457173
7.2535 3.927922733302567
7.254 3.9217857036370445
7.2545 3.918426414920085
7.255 3.916235966983659
7.2555 3.914502770877692
7.256 3.912917417924004
7.2565 3.9113267269042007
7.257 3.9096679771354514
7.2575 3.9079465506760505
7.258 3.9062537852597137
7.2585 3.9048293076722116
7.259 3.9042671002628593
7.2595 3.906054797610987
7.26 3.9138671226942234
7.2605 3.9355571694035687
7.261 3.9831228988109713
7.2615 4.063402379300698
7.262 4.158547968851679
7.2625 4.222262555649491
7.263 4.214918903460023
7.2635 4.142424723874863
7.264 4.048037946336938
7.2645 3.971372305832616
7.265 3.9249722866171206
7.2655 3.902079375394089
7.266 3.8922968011069363
7.2665 3.8886406467538768
7.267 3.887655380898827
7.2675 3.887859227027014
7.268 3.8886246805203966
7.2685 3.8896645938890364
7.269 3.8908040437015208
7.2695 3.891936236433117
7.27 3.8930320382173074
7.2705 3.8942138000279636
7.271 3.895954148740228
7.2715 3.8996330163606716
7.272 3.9087669724967897
7.2725 3.929708572072209
7.273 3.956845697124529
7.2735 3.903242727276397
7.274 3.6762924081704886
7.2745 3.463243630643851
7.275 3.3560505202316895
7.2755 3.310853021585525
7.276 3.2956519124346704
7.2765 3.2996301061365303
7.277 3.3254750483168136
7.2775 3.3896720333690924
7.278 3.5178792363814404
7.2785 3.6951610621976743
7.279 3.8339338482079084
7.2795 3.8971228671236444
7.28 3.9179190595175077
7.2805 3.924148482431712
7.281 3.9265628458801443
7.2815 3.928447180609969
7.282 3.9307266405206915
7.2825 3.933557132690715
7.283 3.936685200450092
7.2835 3.9394886828809055
7.284 3.9411056699564915
7.2845 3.940679048422978
7.285 3.9377180553442193
7.2855 3.9323758855405364
7.286 3.925477756042146
7.2865 3.9181958882036225
7.287 3.911575413772261
7.2875 3.906242328898135
7.288 3.9024238101843425
7.2885 3.900078200253369
7.289 3.8990459609463626
7.2895 3.8991237190099843
7.29 3.9001203701685645
7.2905 3.9019797635929274
7.291 3.9048673413841373
7.2915 3.909129095486562
7.292 3.9149657776055315
7.2925 3.9220068902233765
7.293 3.929112378207976
7.2935 3.9349360114174816
7.294 3.938976129956937
7.2945 3.9417840676527787
7.295 3.9440101587774263
7.2955 3.9456873628973748
7.296 3.946585182551021
7.2965 3.9467261191203766
7.297 3.946450777361572
7.2975 3.9463139479596974
7.298 3.947325460385737
7.2985 3.9511518356771473
7.299 3.960212213945913
7.2995 3.977579742832531
7.3 4.006490556618615
7.3005 4.048982410700671
7.301 4.103173530326141
7.3015 4.160168283300378
7.302 4.203554335202406
7.3025 4.214610226800253
7.303 4.183040679080572
7.3035 4.11612387604693
7.304 4.036555204608697
7.3045 3.968002379108193
7.305 3.921821504655333
7.3055 3.896036244508049
7.306 3.883308282254247
7.3065 3.877373545930161
7.307 3.8745989817192337
7.3075 3.873225410869611
7.308 3.8724595779656754
7.3085 3.871941062217183
7.309 3.871484490621424
7.3095 3.871002005734341
7.31 3.8704868743701075
7.3105 3.8700438807372057
7.311 3.8700406954607276
7.3115 3.8714772208695445
7.312 3.8770737017090537
7.3125 3.893767464520626
7.313 3.9370250062214867
7.3135 4.03345311439521
7.314 4.2098408333179504
7.3145 4.458776777025133
7.315 4.710869087631077
7.3155 4.86648510813331
7.316 4.861130728177318
7.3165 4.6969356159889815
7.317 4.44123351093346
7.3175 4.193511198569165
7.318 4.0194916956717295
7.3185 3.923617429473077
7.319 3.8793417836302853
7.3195 3.8609944306777253
7.32 3.853452893576308
7.3205 3.849830031607902
7.321 3.8474608726164687
7.3215 3.84541568276697
7.322 3.84341705961807
7.3225 3.841433893480972
7.323 3.839527463303839
7.3235 3.837808033474059
7.324 3.836444007362915
7.3245 3.8357398465706867
7.325 3.8364296796000312
7.3255 3.840424586678618
7.326 3.85241970711274
7.3265 3.8821460449930774
7.327 3.944027743205779
7.3275 4.045113145278495
7.328 4.157510405666955
7.3285 4.213727549703008
7.329 4.169349512933327
7.3295 4.059133071300818
7.33 3.9529188253173606
7.3305 3.885856059928911
7.331 3.8534303036906303
7.3315 3.840249612831296
7.332 3.8355230584488718
7.3325 3.8341172861015584
7.333 3.8339986770089682
7.3335 3.83441547243184
7.334 3.835077585946686
7.3345 3.8358459811050176
7.335 3.8366455354159816
7.3355 3.837457996398478
7.336 3.8384152526456203
7.3365 3.8400336892691955
7.337 3.843784520667197
7.3375 3.8531794644816655
7.338 3.874699355662645
7.3385 3.91547069848379
7.339 3.9742796248165257
7.3395 4.032755056580869
7.34 4.062804660827333
7.3405 4.047373881666913
7.341 3.994112253460666
7.3415 3.9297477937559
7.342 3.878734426736991
7.3425 3.8482961133336717
7.343 3.8331712127117177
7.3435 3.826278073286466
7.344 3.8231920063683438
7.3445 3.8218818030584787
7.345 3.8215444430555765
7.3455 3.8218698754161844
7.346 3.8227198034518812
7.3465 3.8240043580230223
7.347 3.8256448437277024
7.3475 3.8276082214887426
7.348 3.829979058802901
7.3485 3.8331026208667227
7.349 3.8378078559342326
7.3495 3.8454222481745797
7.35 3.857052222127373
7.3505 3.871776755288354
7.351 3.8851758458102568
7.3515 3.890916845779583
7.352 3.8857037065316584
7.3525 3.8724834717699705
7.353 3.8575023313317844
7.3535 3.845152006741494
7.354 3.8364453374153795
7.3545 3.830554810287702
7.355 3.826413401883207
7.3555 3.823302399076675
7.356 3.8208267862161973
7.3565 3.8188232192926206
7.357 3.81722247471503
7.3575 3.8160305431648167
7.358 3.8153039433195497
7.3585 3.8152156589160517
7.359 3.816155714652596
7.3595 3.818908345906089
7.36 3.8248644552189797
7.3605 3.836065858479194
7.361 3.854401431114888
7.3615 3.879225066514487
7.362 3.9046267388312144
7.3625 3.9207361333339685
7.363 3.9204161010442435
7.3635 3.904698321362946
7.364 3.881030213024366
7.3645 3.8572604891576416
7.365 3.837842220964588
7.3655 3.8238750558866554
7.366 3.814581981778846
7.3665 3.8086022067818535
7.367 3.80467826625413
7.3675 3.801927834545716
7.368 3.7998459474831696
7.3685 3.7981773231130083
7.369 3.796812725734042
7.3695 3.79572853394897
7.37 3.7949459361021054
7.3705 3.7945330935222
7.371 3.79461708457647
7.3715 3.795451802492045
7.372 3.7974802691345557
7.3725 3.801341208029675
7.373 3.8076624192429156
7.3735 3.8166257220794355
7.374 3.8275158666023907
7.3745 3.8385760721490163
7.375 3.8472009792359048
7.3755 3.850558578105816
7.376 3.846940541681019
7.3765 3.83707483709492
7.377 3.823720015391147
7.3775 3.8099199162486537
7.378 3.797629734399801
7.3785 3.7875535689339666
7.379 3.779572966515121
7.3795 3.773214338782153
7.38 3.76798034951518
7.3805 3.763522685576464
7.381 3.759658603173162
7.3815 3.7563329532661784
7.382 3.753583414139123
7.3825 3.751509581603224
7.383 3.7502984873578393
7.3835 3.7502743000865992
7.384 3.7520476902063864
7.3845 3.7566874293647485
7.385 3.7659213928182096
7.3855 3.7818855732498813
7.386 3.8058691408581433
7.3865 3.8358404721515162
7.387 3.864333137409406
7.3875 3.8801087177447
7.388 3.8751465561913934
7.3885 3.8519464981533895
7.389 3.821799035657013
7.3895 3.795623132864905
7.39 3.7778238456928515
7.3905 3.767484620986248
7.391 3.761942066413435
7.3915 3.7589062229005448
7.392 3.756926474419404
7.3925 3.755235223826566
7.393 3.7535001545444375
7.3935 3.751639565772586
7.394 3.74971134413184
7.3945 3.747842499450159
7.395 3.746210141431983
7.3955 3.745071076874205
7.396 3.744827549581271
7.3965 3.7461733521158953
7.397 3.7502276501196965
7.3975 3.7585468149198435
7.398 3.772596908685691
7.3985 3.7923994265734047
7.399 3.8146928220792864
7.3995 3.832578327865469
7.4 3.838607555339002
7.4005 3.8300228952618207
7.401 3.8112069242878404
7.4015 3.7904093132190697
7.402 3.773988524658429
7.4025 3.7637617987427694
7.403 3.7585444335195737
7.4035 3.756445068634581
7.404 3.756000710592569
7.4045 3.756318298691153
7.405 3.7569455024597316
7.4055 3.7577053533401203
7.406 3.7586325036879815
7.4065 3.7599047709103983
7.407 3.7618495117443755
7.4075 3.764964852602133
7.408 3.769961145415288
7.4085 3.7776846513854947
7.409 3.788764056275469
7.4095 3.802906493383621
7.41 3.8180430997321
7.4105 3.8302553206614425
7.411 3.835498688863246
7.4115 3.8323640538749784
7.412 3.823222587031645
7.4125 3.81242514899144
7.413 3.8034901043953733
7.4135 3.7978218296259145
7.414 3.7952215153604074
7.4145 3.794884479906977
7.415 3.795981890038564
7.4155 3.797869771549828
7.416 3.8000885576346564
7.4165 3.802321001028967
7.417 3.804351349835348
7.4175 3.806035254489312
7.418 3.8072959388535983
7.4185 3.808127838147013
7.419 3.80860537885951
7.4195 3.8088823485801244
7.42 3.8092194504795236
7.4205 3.8099864142361612
7.421 3.811711425631139
7.4215 3.815049973190079
7.422 3.8207113451058925
7.4225 3.8292913125886843
7.423 3.840964248088482
7.4235 3.8549129653085368
7.424 3.868795298682042
7.4245 3.8790013018374703
7.425 3.8822503053457558
7.4255 3.877537450353249
7.426 3.866839018781005
7.4265 3.853965878526414
7.427 3.8427433225530523
7.4275 3.835643646524308
7.428 3.833246442061104
7.4285 3.834599685753184
7.429 3.838110421028156
7.4295 3.842375249029369
7.43 3.8465154163124717
7.4305 3.8501272075340944
7.431 3.8531235770657206
7.4315 3.8555856305630796
7.432 3.8576690511947733
7.4325 3.8595450119873886
7.433 3.8613614920507517
7.4335 3.8632246679963247
7.434 3.8652034675865172
7.4345 3.8673293461201768
7.435 3.869603116396328
7.4355 3.8720067819676
7.436 3.8745183502185148
7.4365 3.877098951496218
7.437 3.87967676909373
7.4375 3.8821485700619585
7.438 3.8844449235720395
7.4385 3.886575683921982
7.439 3.88863201342519
7.4395 3.8907304692667877
7.44 3.892911515785559
7.4405 3.8951305781512398
7.441 3.8972869916038695
7.4415 3.8993677253352343
7.442 3.9015155386561817
7.4425 3.9039551558188323
7.443 3.9068567055403465
7.4435 3.910261928900705
7.444 3.9141063564046563
7.4445 3.918257689099886
7.445 3.922593927005507
7.4455 3.927113463250449
7.446 3.93196530584994
7.4465 3.937422521054553
7.447 3.9436657927930687
7.4475 3.9505152118996127
7.448 3.957244852215008
7.4485 3.962827418773439
7.449 3.9664175906901304
7.4495 3.9677382471240916
7.45 3.967090860040897
7.4505 3.9651946266111198
7.451 3.9628873791364816
7.4515 3.9608494179780758
7.452 3.9594528777528994
7.4525 3.958762410963023
7.453 3.958647516703352
7.4535 3.95893844676893
7.454 3.9595636433648567
7.4545 3.9606193058546575
7.455 3.9623442899553387
7.4555 3.9651207234918564
7.456 3.9694319932728446
7.4565 3.97577218319027
7.457 3.9843582245972486
7.4575 3.9946006112552217
7.458 4.00468975528397
7.4585 4.01169904800089
7.459 4.012591946013157
7.4595 4.005903529834048
7.46 3.9930162272530056
7.4605 3.977526185087391
7.461 3.963002670074819
7.4615 3.9513163904070536
7.462 3.9427355480156185
7.4625 3.9367251221876165
7.463 3.932559217605939
7.4635 3.92959015277295
7.464 3.9273266227045722
7.4645 3.925443095546636
7.465 3.9237461008504466
7.4655 3.9221425070880356
7.466 3.92060234527968
7.4665 3.9191528567137643
7.467 3.917859753815745
7.4675 3.916863430699375
7.468 3.916431570614308
7.4685 3.9171215857965924
7.469 3.92010324765969
7.4695 3.927815515964636
7.47 3.9449567795718083
7.4705 3.9791887011717018
7.471 4.03897346709885
7.4715 4.124901715146684
7.472 4.2174435662278364
7.4725 4.278107296023763
7.473 4.274237899152479
7.4735 4.206818839996521
7.474 4.109415147863456
7.4745 4.0208544813805185
7.475 3.9602212681219493
7.4755 3.925915326376603
7.476 3.9084594983934453
7.4765 3.8997927415039824
7.477 3.8952667097604285
7.4775 3.89264510477327
7.478 3.8909172482450733
7.4785 3.889630405832743
7.479 3.888562586398634
7.4795 3.887597715221914
7.48 3.8866909523529563
7.4805 3.885898165111784
7.481 3.8854288111634796
7.4815 3.8857466121268436
7.482 3.887617965520291
7.4825 3.892008507942019
7.483 3.899630099381432
7.4835 3.91009361062373
7.484 3.920993692556764
7.4845 3.9280960960609574
7.485 3.927511347956778
7.4855 3.918270064137853
7.486 3.9029518975831214
7.4865 3.8860396802876176
7.487 3.8714402918027373
7.4875 3.8608875570513286
7.488 3.854106663837734
7.4885 3.849996467629123
7.489 3.8475263941449525
7.4895 3.846019271260295
7.49 3.8450774241780588
7.4905 3.8444581432441423
7.491 3.8440076908814396
7.4915 3.8436296901568765
7.492 3.8432857531806564
7.4925 3.8430312169915846
7.493 3.84308698199957
7.4935 3.843934543647083
7.494 3.8464350629268376
7.4945 3.8518531069463817
7.495 3.8615154016398874
7.4955 3.875758102372216
7.496 3.892349488445377
7.4965 3.905861527503556
7.497 3.909992689020892
7.4975 3.901990520103827
7.498 3.884887669010298
7.4985 3.8649038248498178
7.499 3.8471431976827235
7.4995 3.8335845760961105
7.5 3.823920832742492
7.5005 3.817122006628929
7.501 3.812298335457606
7.5015 3.80888339315213
7.502 3.8065333106749213
7.5025 3.805046182140189
7.503 3.804299501509335
7.5035 3.804268632965786
7.504 3.8050605903176136
7.5045 3.8069711523593357
7.505 3.8105398225387495
7.5055 3.8166317332983626
7.506 3.8263906504029785
7.5065 3.841013135356122
7.507 3.86109691526372
7.5075 3.885770373581159
7.508 3.912003947324348
7.5085 3.9348597557207965
7.509 3.948680073353338
7.5095 3.948471841844344
7.51 3.931991356321986
7.5105 3.902402302235303
7.511 3.8684817298743868
7.5115 3.839658756030347
7.512 3.8204870286632717
7.5125 3.81013613691779
7.513 3.805620331406266
7.5135 3.8043068857121307
7.514 3.804582860203392
7.5145 3.8056078242633165
7.515 3.806985942228448
7.5155 3.808515085157743
7.516 3.810090548916839
7.5165 3.811643059413435
7.517 3.8131301885900717
7.5175 3.8145415510224483
7.518 3.8159127987117882
7.5185 3.8173869135473284
7.519 3.8192712093004557
7.5195 3.8221325476665493
7.52 3.8267621844900885
7.5205 3.8337665496476374
7.521 3.8426774459322965
7.5215 3.851304307055723
7.522 3.8565202097896263
7.5225 3.8563898593791466
7.523 3.8515587079783726
7.5235 3.8444471072919706
7.524 3.8374065713908516
7.5245 3.8317223877683455
7.525 3.8276896977687285
7.5255 3.8250867274032503
7.526 3.8235341634158084
7.5265 3.8226743527502896
7.527 3.8222432946187466
7.5275 3.8220909162570935
7.528 3.8221700894577717
7.5285 3.8225293689655873
7.529 3.8233265744745966
7.5295 3.824839136268971
7.53 3.827506784802085
7.5305 3.8318963631992817
7.531 3.838508866644978
7.5315 3.8472569293597756
7.532 3.856720417335022
7.5325 3.8638332806294704
7.533 3.8650445252728955
7.5335 3.859182192887011
7.534 3.8496110990492296
7.5345 3.842255444455728
7.535 3.8406867737698667
7.5355 3.843967733272218
7.536 3.8490953961274714
7.5365 3.854047280763189
7.537 3.8583664262588995
7.5375 3.862297120531477
7.538 3.8661026989037266
7.5385 3.86990329728508
7.539 3.8737241010307537
7.5395 3.8775709304168773
7.54 3.881468223328933
7.5405 3.8854906906051054
7.541 3.889770061090629
7.5415 3.894548017048691
7.542 3.9001322946282313
7.5425 3.906549164188342
7.543 3.911696475283743
7.5435 3.90486759413374
7.544 3.854392066575527
7.5445 3.716541653130659
7.545 3.5087274406844466
7.5455 3.3210237387580355
7.546 3.2058337557434973
7.5465 3.161235780994974
7.547 3.1770005321831105
7.5475 3.2526325267513174
7.548 3.3903949771691098
7.5485 3.573903615514939
7.549 3.754674603971533
7.5495 3.8852769375955445
7.55 3.958144593512791
7.5505 3.9926162991713836
7.551 4.008151816393155
7.5515 4.016171961895959
7.552 4.0221879152870175
7.5525 4.028707227468909
7.553 4.036867718582013
7.5535 4.047106225237976
7.554 4.059282710928785
7.5545 4.0726444994066275
7.555 4.085841111692999
7.5555 4.097067391045488
7.556 4.104452363273439
7.5565 4.106341752149931
7.557 4.101542354659663
7.5575 4.089858026463319
7.558 4.072920359356661
7.5585 4.0540539421794906
7.559 4.036859201887039
7.5595 4.023556363921974
7.56 4.014616946440271
7.5605 4.009386523549961
7.561 4.0068849472574515
7.5615 4.006284778933225
7.562 4.007040750657105
7.5625 4.008846354987923
7.563 4.011580789804031
7.5635 4.015270926664278
7.564 4.020090163193802
7.5645 4.0264409842980635
7.565 4.0350737350495285
7.5655 4.047259771463982
7.566 4.064969003559814
7.5665 4.090691307136299
7.567 4.126060406934774
7.5675 4.168132870009027
7.568 4.204356062688459
7.5685 4.21393300783524
7.569 4.183256482359272
7.5695 4.122586036548376
7.57 4.060075973845499
7.5705 4.02052862535641
7.571 4.014969783024825
7.5715 4.04191978745908
7.572 4.091572306287975
7.5725 4.147302725075037
7.573 4.186509076161262
7.5735 4.1815244160065435
7.574 4.108238402823738
7.5745 3.955597650430003
7.575 3.7373257493351266
7.5755 3.48826871329256
7.576 3.248897164690667
7.5765 3.04832230330197
7.577 2.8984533092789766
7.5775 2.797484594262527
7.578 2.7354721729991853
7.5785 2.7002829862143427
7.579 2.6814361048123887
7.5795 2.671665813264828
7.58 2.6666455939486875
7.5805 2.664036328656045
7.581 2.662653872610046
7.5815 2.6619205433267537
7.582 2.6615878742630352
7.5825 2.661606289803145
7.583 2.6620963411583114
7.5835 2.663420961899102
7.584 2.6664149968501425
7.5845 2.672976256252091
7.585 2.687463233619831
7.5855 2.719469678965896
7.586 2.787356704250157
7.5865 2.9164422734656243
7.587 3.120674844687591
7.5875 3.3758165660808617
7.588 3.625244186779507
7.5885 3.82092220731134
7.589 3.943837343621195
7.5895 3.9933462651060685
7.59 3.9750143809767513
7.5905 3.8985475467502715
7.591 3.7819348486713666
7.5915 3.654564326761741
7.592 3.5507215970344417
7.5925 3.499307713491423
7.593 3.5169621685259083
7.5935 3.601544714188271
7.594 3.7220451301954034
7.5945 3.8288370440754997
7.595 3.8936898023048245
7.5955 3.9226313965321777
7.596 3.9323764782168
7.5965 3.934280418361566
7.597 3.9334783025532927
7.5975 3.931846104699024
7.598 3.9299639956723853
7.5985 3.927967278258188
7.599 3.9258768605967385
7.5995 3.923716358944607
7.6 3.9215539604106757
7.6005 3.9194255565661793
7.601 3.916627985341381
7.6015 3.907049123719685
7.602 3.851894291459181
7.6025 3.589792531322286
7.603 3.0701539628180994
7.6035 2.7830698069398006
7.604 2.709761122102072
7.6045 2.692201540904141
7.605 2.687050274758879
7.6055 2.6851532555824376
7.606 2.684273333874674
7.6065 2.6837334281433334
7.607 2.6833082406639717
7.6075 2.6829366562164525
7.608 2.682649322514707
7.6085 2.682514300639437
7.609 2.682625632553857
7.6095 2.6831344615073656
7.61 2.684397906458128
7.6105 2.6873082436575197
7.611 2.693814031282302
7.6115 2.707323709660389
7.612 2.732290099332663
7.6125 2.772098609350455
7.613 2.8263775264935047
7.6135 2.8902820035837893
7.614 2.9565311233392544
7.6145 3.017385333817775
7.615 3.0662460423404125
7.6155 3.100424674858533
7.616 3.1244208622574954
7.6165 3.148485196169889
7.617 3.1759872208865945
7.6175 3.1887736875543586
7.618 3.1554537594310057
7.6185 3.06443179453139
7.619 2.9422510660055883
7.6195 2.8312725562898757
7.62 2.755672184325735
7.6205 2.713776415478738
7.621 2.6929114544491677
7.6215 2.6824557003743807
7.622 2.676806586620047
7.6225 2.673585681805288
7.623 2.6717859551762535
7.6235 2.6709372755248078
7.624 2.6708011721095763
7.6245 2.671299285728977
7.625 2.672454989475514
7.6255 2.674386840742028
7.626 2.6773074535613324
7.6265 2.6815807133872616
7.627 2.687752322931197
7.6275 2.6964691708045985
7.628 2.7081329073366005
7.6285 2.722309185531002
7.629 2.737432644046458
7.6295 2.7513697208826953
7.63 2.7622524219160782
7.6305 2.768673787356982
7.631 2.7692290346409
7.6315 2.7629548639867023
7.632 2.7505163520178924
7.6325 2.7343601911945212
7.633 2.7175401615836074
7.6335 2.702485322710289
7.634 2.6905693743569676
7.6345 2.6820758707792036
7.635 2.676562174185414
7.6355 2.673282706669453
7.636 2.6715366381834267
7.6365 2.6707972776815767
7.637 2.67069921081501
7.6375 2.671024667692879
7.638 2.6716428473044695
7.6385 2.672499719767095
7.639 2.673606498146941
7.6395 2.6750462639298815
7.64 2.6769757049108565
7.6405 2.679587847032871
7.641 2.683074544156983
7.6415 2.6875433795749926
7.642 2.693000598007141
7.6425 2.699369088975719
7.643 2.7065556866924956
7.6435 2.7144482541804758
7.644 2.7227858767573307
7.6445 2.7310444519618704
7.645 2.7385529418702736
7.6455 2.7448607270716776
7.646 2.750039969245674
7.6465 2.7545918132162894
7.647 2.7590977005155795
7.6475 2.764024039701966
7.648 2.7697549285288074
7.6485 2.7767570210455252
7.649 2.7856635349414747
7.6495 2.7971191372084148
7.65 2.8114062155060315
7.6505 2.828230880123086
7.651 2.846781930976099
7.6515 2.8663531715251667
7.652 2.8870427203966598
7.6525 2.9102225186089923
7.653 2.9377261690178136
7.6535 2.9702173485373136
7.654 3.0056004909219487
7.6545 3.039411766557188
7.655 3.0671191950625376
7.6555 3.0864060951830075
7.656 3.09766424854734
7.6565 3.102982223652897
7.657 3.104906952516937
7.6575 3.1056633443920125
7.658 3.1069759239830868
7.6585 3.11013928410184
7.659 3.115418168927479
7.6595 3.1211508377309967
7.66 3.1233288493873372
7.6605 3.116856905593086
7.661 3.098224033732852
7.6615 3.0680517112718144
7.662 3.0309418822816303
7.6625 2.993565158314108
7.663 2.9608188870931675
7.6635 2.9345066199849787
7.664 2.9134518617363527
7.6645 2.895435605307413
7.665 2.8784802788063297
7.6655 2.8616048746781386
7.666 2.844930840701527
7.6665 2.829294535442984
7.667 2.8157755776548887
7.6675 2.805219564576668
7.668 2.7981613432400048
7.6685 2.7948717335138626
7.669 2.7954066353723777
7.6695 2.7997777231168213
7.67 2.807829407613048
7.6705 2.8191697046516007
7.671 2.833185040814228
7.6715 2.8490254130512804
7.672 2.8656958265182526
7.6725 2.8816119536128513
7.673 2.8939482632015627
7.6735 2.8984471381757855
7.674 2.89166890439916
7.6745 2.873634984371173
7.675 2.84825883260383
7.6755 2.8211229188335514
7.676 2.796684819852925
7.6765 2.7770437258043783
7.677 2.7625036098081024
7.6775 2.7525003680964035
7.678 2.7463714658593767
7.6785 2.7437661443881227
7.679 2.7449875138081117
7.6795 2.751756270912881
7.68 2.7691701771152664
7.6805 2.8112386029482304
7.681 2.9131835223807867
7.6815 3.1289742836642
7.682 3.413525855170149
7.6825 3.5895211978802513
7.683 3.645247082311216
7.6835 3.6570619684890238
7.684 3.658878779621598
7.6845 3.6589763845477306
7.685 3.658859622276146
7.6855 3.6586577766442874
7.686 3.658305160053133
7.6865 3.6577804640384324
7.687 3.6571747459108535
7.6875 3.6567619968189176
7.688 3.6571807303465684
7.6885 3.6600349167790887
7.689 3.669524987510049
7.6895 3.695684715177298
7.69 3.7527771144496933
7.6905 3.8049326958243634
7.691 3.6445162036248826
7.6915 3.2566138832276996
7.692 2.9540130091555996
7.6925 2.793727275993672
7.693 2.7168310404207725
7.6935 2.6805970136566843
7.694 2.6629976991919593
7.6945 2.653609921806459
7.695 2.6477556866804806
7.6955 2.6433975240874537
7.696 2.639642794974306
7.6965 2.6360967406059066
7.697 2.632590457158156
7.6975 2.629079012335688
7.698 2.6256068930310077
7.6985 2.622338567383225
7.699 2.619648311212532
7.6995 2.6184286343102565
7.7 2.620820492597759
7.7005 2.631970475230589
7.701 2.6633602097594613
7.7015 2.7366467798376037
7.702 2.881425191661349
7.7025 3.115613492585797
7.703 3.411275245411187
7.7035 3.6795114039264645
7.704 3.808210012153361
7.7045 3.7345213261902375
7.705 3.4924529553533654
7.7055 3.187898179848493
7.706 2.9242662751149213
7.7065 2.7467051300976157
7.707 2.647065972307714
7.7075 2.5977182819007085
7.708 2.5748829261838813
7.7085 2.564320937666044
7.709 2.559008460744592
7.7095 2.555851015994718
7.71 2.5535640310485244
7.7105 2.5516291812894307
7.711 2.549849307686734
7.7115 2.5481780963068
7.712 2.546692447971034
7.7125 2.545667464437524
7.713 2.5458106398330953
7.7135 2.548869119017101
7.714 2.558937843813095
7.7145 2.5846211700647332
7.715 2.640901245642799
7.7155 2.7463043052333136
7.716 2.9091969131517024
7.7165 3.1062840089066652
7.717 3.2757940408472033
7.7175 3.344601143091766
7.718 3.2780167484072935
7.7185 3.108800846819764
7.719 2.912828084791488
7.7195 2.7521904114267093
7.72 2.6467664953553944
7.7205 2.587058246365415
7.721 2.5564367486668287
7.7215 2.541757148447208
7.722 2.535036147754929
7.7225 2.5320463221943728
7.723 2.530754618439574
7.7235 2.5302486872140024
7.724 2.5301300659200168
7.7245 2.530253550471458
7.725 2.530594542846056
7.7255 2.5312257840693144
7.726 2.5323543409532325
7.7265 2.5344058418449658
7.727 2.5382261256795386
7.7275 2.545406606622149
7.728 2.5587332471573907
7.7285 2.582537527985594
7.729 2.6221743336325956
7.7295 2.6811797505774555
7.73 2.755536577061073
7.7305 2.8298792302377977
7.731 2.883100933447527
7.7315 2.899851609466455
7.732 2.8757923527823985
7.7325 2.8179794973358243
7.733 2.7442057562782436
7.7335 2.6755248721510787
7.734 2.624664774848722
7.7345 2.5930499776491702
7.735 2.575922952755536
7.7355 2.5677256363240817
7.736 2.5644197462780953
7.7365 2.5636277387201547
7.737 2.564117452649543
7.7375 2.565281544534808
7.738 2.566845117089911
7.7385 2.56868394169783
7.739 2.570782458365003
7.7395 2.573218052985573
7.74 2.576210144556341
7.7405 2.580213232133585
7.741 2.5860920107538847
7.7415 2.595320035871823
7.742 2.6101154192948135
7.7425 2.6331956201720734
7.743 2.6666724800770405
7.7435 2.7099629794358533
7.744 2.757686351228407
7.7445 2.800141081681647
7.745 2.827326571890901
7.7455 2.833565327192111
7.746 2.8185811201031656
7.7465 2.7859371793434233
7.747 2.743299502407951
7.7475 2.7009541109393664
7.748 2.666934949823614
7.7485 2.643622239608443
7.749 2.629175669441099
7.7495 2.620748561797371
7.75 2.6160526162322784
7.7505 2.613634944070358
7.751 2.6126775528881003
7.7515 2.612818830889794
7.752 2.6140312577913205
7.7525 2.616502532077557
7.753 2.6204725659886945
7.7535 2.626136425736788
7.754 2.633954097163387
7.7545 2.6455344384160027
7.755 2.6639157969438907
7.7555 2.6907131793822012
7.756 2.720985827230934
7.7565 2.743081409424474
7.757 2.746594534510499
7.7575 2.73003147725355
7.758 2.7014310228241376
7.7585 2.67219439583383
7.759 2.6499052475550817
7.7595 2.6361078476147872
7.76 2.628945592165171
7.7605 2.626160926855099
7.761 2.6263578606388345
7.7615 2.629207315329828
7.762 2.6354597328221265
7.7625 2.647319071627801
7.763 2.66961876237914
7.7635 2.712150037551857
7.764 2.791166999263436
7.7645 2.919957972492093
7.765 3.0833347500720523
7.7655 3.2353397810030478
7.766 3.3410538243108254
7.7665 3.395938817700478
7.767 3.407681655626317
7.7675 3.381872465918648
7.768 3.321051133172257
7.7685 3.231064113029743
7.769 3.127889833182876
7.7695 3.035026502756689
7.77 2.9719664707114957
7.7705 2.949041971350934
7.771 2.974091808120675
7.7715 3.0607417143343136
7.772 3.2229116604061376
7.7725 3.4374645378852895
7.773 3.6198199790609573
7.7735 3.715135306400337
7.774 3.748900332374613
7.7745 3.758770530826923
7.775 3.7625413102866494
7.7755 3.7658506120425814
7.776 3.770409559459323
7.7765 3.7774389143549554
7.777 3.7894484200198066
7.7775 3.8126883705336505
7.778 3.862636283347064
7.7785 3.9719027553920894
7.779 4.156888464276601
7.7795 4.143602105222553
7.78 3.539659011581249
7.7805 2.9747837830926267
7.781 2.714958711208584
7.7815 2.613759025151972
7.782 2.5746284141542786
7.7825 2.558615463875838
7.783 2.551302098838401
7.7835 2.547415133864651
7.784 2.5450158637214164
7.7845 2.543411345982114
7.785 2.5424339713604462
7.7855 2.5422468969638574
7.786 2.543425291871638
7.7865 2.547329918403592
7.787 2.5568798305919307
7.7875 2.577825218606084
7.788 2.6198085754213425
7.7885 2.694808822681625
7.789 2.8091475206025978
7.7895 2.949144395265953
7.79 3.0731187050332798
7.7905 3.126910868730376
7.791 3.081551528362323
7.7915 2.9580241894050987
7.792 2.811668937326764
7.7925 2.6904646846496645
7.793 2.611126909660064
7.7935 2.566994588710121
7.794 2.5449579412163734
7.7945 2.534744088509746
7.795 2.5303616001022293
7.7955 2.5287864075389903
7.796 2.5285932398560034
7.7965 2.5291334785401594
7.797 2.5301117726798656
7.7975 2.531424458182628
7.798 2.5330830287749615
7.7985 2.5352343163266946
7.799 2.538254111092468
7.7995 2.543019547440019
7.8 2.5513916618961643
7.8005 2.5668832163964828
7.801 2.5949145089585253
7.8015 2.641417081751549
7.802 2.7086950172162085
7.8025 2.789312453503574
7.803 2.8626357777022617
7.8035 2.9011914600558546
7.804 2.886860108447661
7.8045 2.8248391392746557
7.805 2.741937795055075
7.8055 2.668360624333755
7.806 2.619039518238531
7.8065 2.592420228195272
7.807 2.5805087648304434
7.8075 2.576409693541243
7.808 2.576075648780656
7.8085 2.5775109692670357
7.809 2.579800140321196
7.8095 2.582536898816989
7.81 2.585563955989529
7.8105 2.5888625805809893
7.811 2.5925196297228874
7.8115 2.59677131363357
7.812 2.602106307147287
7.8125 2.609437276065127
7.813 2.62020949499063
7.8135 2.6360528781597674
7.814 2.6574110755602325
7.8145 2.68143431420184
7.815 2.7015145642022835
7.8155 2.710670462112563
7.816 2.7066747664388293
7.8165 2.693662110397331
7.817 2.678524186904233
7.8175 2.6663123233891275
7.818 2.6586153097682574
7.8185 2.6547629600408937
7.819 2.65346551628848
7.8195 2.653629696688472
7.82 2.6545652436548783
7.8205 2.6559121670871564
7.821 2.657554300351827
7.8215 2.6595814807109646
7.822 2.662313747929958
7.8225 2.6664838278795644
7.823 2.6735632389311226
7.8235 2.6863042180417063
7.824 2.7090638593289684
7.8245 2.7469262520765474
7.825 2.8026034685225634
7.8255 2.8720777014035113
7.826 2.9428485307326104
7.8265 2.999034386905792
7.827 3.030859743021728
7.8275 3.038993476390785
7.828 3.0298375818348164
7.8285 3.008990160889897
7.829 2.9790076514963983
7.8295 2.9409835582104433
7.83 2.8975894457331366
7.8305 2.8544186918896832
7.831 2.8178422161703827
7.8315 2.791535688196407
7.832 2.7754529500382565
7.8325 2.767371921442101
7.833 2.7645172969242884
7.8335 2.76422457040204
7.834 2.764208376290248
7.8345 2.7630235617990815
7.835 2.7604545582826345
7.8355 2.7572474896718395
7.836 2.754403744595174
7.8365 2.752629753446583
7.837 2.7521776473318864
7.8375 2.752976100488632
7.838 2.754813315366479
7.8385 2.7574500928766588
7.839 2.7606586749462574
7.8395 2.764241230699297
7.84 2.768047325302329
7.8405 2.772047766032432
7.841 2.776435227974871
7.8415 2.7817286172037656
7.842 2.7888203742211664
7.8425 2.798780585816089
7.843 2.8121353039838715
7.8435 2.827465353856275
7.844 2.8406805049699235
7.8445 2.8468744603593494
7.845 2.8438149623699056
7.8455 2.8335189083357024
7.846 2.820529346499673
7.8465 2.809014419196852
7.847 2.8010142433279563
7.8475 2.7965216227122385
7.848 2.7945662627610544
7.8485 2.794137628611071
7.849 2.7945178059532987
7.8495 2.795284158733396
7.85 2.796207476457101
7.8505 2.7971653601071926
7.851 2.7981105515715674
7.8515 2.799041993223784
7.852 2.800023066822246
7.8525 2.801198377956781
7.853 2.802816012611536
7.8535 2.8052496893511334
7.854 2.8089865168698376
7.8545 2.8145410917693168
7.855 2.8221572759595057
7.8555 2.8312038774858417
7.856 2.8396948342770676
7.8565 2.8449437524987298
7.857 2.845384815911168
7.8575 2.841599499432255
7.858 2.835496100347421
7.8585 2.828836709573209
7.859 2.8226406696888846
7.8595 2.8173600760171675
7.86 2.8131486872011022
7.8605 2.8100122485890724
7.861 2.8078490807083893
7.8615 2.806473950488102
7.862 2.8056462659642962
7.8625 2.8050948853648494
7.863 2.8045348447969554
7.8635 2.8037259151161136
7.864 2.802533539134859
7.8645 2.800915412297516
7.865 2.7988536166327895
7.8655 2.7963177558701355
7.866 2.793369712481815
7.8665 2.790228749956193
7.867 2.787178299231017
7.8675 2.784436190267562
7.868 2.782074936885752
7.8685 2.780069676139516
7.869 2.7783561545850075
7.8695 2.776877380681385
7.87 2.7755989485688035
7.8705 2.774495808943043
7.871 2.7735571218515647
7.8715 2.772785680313052
7.872 2.772198695879708
7.8725 2.771832970769041
7.873 2.771759818696272
7.8735 2.7720812809116024
7.874 2.7729255850192915
7.8745 2.7744234978758824
7.875 2.7766796373813554
7.8755 2.779836876764519
7.876 2.7841028570604474
7.8765 2.789357882596577
7.877 2.7943919566572832
7.8775 2.7966917321722784
7.878 2.7939209279107855
7.8785 2.786339041340182
7.879 2.7768657075298746
7.8795 2.7684780824129147
7.88 2.762394498446123
7.8805 2.758367681407848
7.881 2.7556739302939315
7.8815 2.7536849897249693
7.882 2.7520078499608713
7.8825 2.7504316100050223
7.883 2.748857237633973
7.8835 2.747242588082716
7.884 2.7455896650364524
7.8845 2.7439573436179936
7.885 2.742518415013323
7.8855 2.7417323506121827
7.886 2.7428554479922225
7.8865 2.7493184503885226
7.887 2.76985316697385
7.8875 2.8229696126666406
7.888 2.934818752054709
7.8885 3.115615282582392
7.889 3.3263446798338867
7.8895 3.484175173770578
7.89 3.511676735547744
7.8905 3.3903396951171656
7.891 3.180634838301434
7.8915 2.977165552081199
7.892 2.8368695993700124
7.8925 2.7608903403244662
7.893 2.725697790430263
7.8935 2.71027282204519
7.894 2.7029914659972727
7.8945 2.698791788385029
7.895 2.6957379741711227
7.8955 2.6931366271788564
7.896 2.6907415389106495
7.8965 2.688471455129565
7.897 2.686304211139139
7.8975 2.6842681517207234
7.898 2.6824515989971927
7.8985 2.6810785424122345
7.899 2.68071061951436
7.8995 2.6828058586725154
7.9 2.6911808289268704
7.9005 2.715398195970022
7.901 2.7760222109982857
7.9015 2.9005858826729414
7.902 3.0616605090914044
7.9025 3.0892130265201247
7.903 2.9393211910830717
7.9035 2.783493931159163
7.904 2.686109577968627
7.9045 2.6326562562397866
7.905 2.604518364434326
7.9055 2.5908390010554614
7.906 2.5860530255605534
7.9065 2.5873672155982765
7.907 2.5932837081195315
7.9075 2.6025452727556813
7.908 2.6132555370274213
7.9085 2.6231633888084653
7.909 2.630765836904744
7.9095 2.6357601623349707
7.91 2.6385482832999605
7.9105 2.6396340281882944
7.911 2.639380730765276
7.9115 2.6379584879651405
7.912 2.6354098759888744
7.9125 2.631825576214651
7.913 2.6276436516333908
7.9135 2.6237765096820995
7.914 2.6212260363474575
7.9145 2.620449417867097
7.915 2.6210613128061775
7.9155 2.622100942579668
7.916 2.6224927263705338
7.9165 2.62171926353765
7.917 2.620320381837449
7.9175 2.6195289514145186
7.918 2.62020849161519
7.9185 2.622209072219648
7.919 2.6247604277066268
7.9195 2.627144635816646
7.92 2.629023784945919
7.9205 2.630399809142694
7.921 2.631479032641809
7.9215 2.632610313932065
7.922 2.6343342990595575
7.9225 2.637509022247756
7.923 2.6433723062671897
7.9235 2.6530725927892904
7.924 2.6659542453524603
7.9245 2.6777303683799074
7.925 2.682736108572466
7.9255 2.6792939668166893
7.926 2.6706570244786816
7.9265 2.661419448066936
7.927 2.6546449344089806
7.9275 2.651394387704504
7.928 2.6513679908993053
7.9285 2.653071165125229
7.929 2.6528909882038514
7.9295 2.646188308857014
7.93 2.633960237059628
7.9305 2.6225211239682595
7.931 2.6147637691666707
7.9315 2.6100246284908613
7.932 2.6071387624836957
7.9325 2.6054206955641765
7.933 2.604644084499159
7.9335 2.604971539391838
7.934 2.6070239740985732
7.9345 2.6121108376488325
7.935 2.622570557797112
7.9355 2.6419304201364833
7.936 2.67408752019169
7.9365 2.7203287325310628
7.937 2.774592736585327
7.9375 2.8212801025393004
7.938 2.8421598829518873
7.9385 2.8291684459755517
7.939 2.789915027838661
7.9395 2.7407028186022186
7.94 2.6960377578473045
7.9405 2.662786480398684
7.941 2.641073335139045
7.9415 2.628055384317439
7.942 2.6207380266525986
7.9425 2.616944314513913
7.943 2.615319843781772
7.9435 2.615100953912612
7.944 2.6159170758556867
7.9445 2.617686667300142
7.945 2.620571532779466
7.9455 2.6249695685206875
7.946 2.6314770610694866
7.9465 2.640631785867133
7.947 2.652304279636433
7.9475 2.6648005782271804
7.948 2.674618136400283
7.9485 2.677858454284336
7.949 2.6728833996340056
7.9495 2.661711823911756
7.95 2.64857584099392
7.9505 2.6371423661557385
7.951 2.629097546447178
7.9515 2.6244144858117435
7.952 2.62222492715373
7.9525 2.6215745988368075
7.953 2.6217649580139293
7.9535 2.6223868570917697
7.954 2.623221960486716
7.9545 2.624164100169293
7.955 2.625173192411455
7.9555 2.6262502395012506
7.956 2.6274504777424594
7.9565 2.6289429979855745
7.957 2.6311651864525816
7.9575 2.635267460703072
7.958 2.6442367206745354
7.9585 2.665349837355623
7.959 2.713999984382922
7.9595 2.8146751580674616
7.96 2.987166363644932
7.9605 3.213308478360802
7.961 3.4213272637351695
7.9615 3.527666881018857
7.962 3.4915123759878606
7.9625 3.3311467641252106
7.963 3.112939088028459
7.9635 2.9149078875814896
7.964 2.7798408942803983
7.9645 2.705471559756826
7.965 2.67023362077446
7.9655 2.6550970012265767
7.966 2.649045961665224
7.9665 2.6468615365700385
7.967 2.6463042705425517
7.9675 2.6464557768522967
7.968 2.646935465157063
7.9685 2.6475958101029233
7.969 2.6484100598796028
7.9695 2.649428127570922
7.97 2.6508247154276274
7.9705 2.6529693688465867
7.971 2.656626451864283
7.9715 2.663283374024126
7.972 2.675489337317271
7.9725 2.696583810573741
7.973 2.728758370436972
7.9735 2.7693380733227135
7.974 2.8079897445338267
7.9745 2.8299414533153966
7.975 2.825866532521167
7.9755 2.799479805093511
7.976 2.76407000335226
7.9765 2.7322959653314127
7.977 2.7100544988412105
7.9775 2.6971574594615904
7.978 2.6908724779936355
7.9785 2.688479321774932
7.979 2.6881647904383916
7.9795 2.688914336143106
7.98 2.6902264548778634
7.9805 2.691871857496534
7.981 2.6937568835375894
7.9815 2.6958650983187935
7.982 2.698248851832809
7.9825 2.7010569381995326
7.983 2.704586668584228
7.9835 2.709396003002994
7.984 2.7163655695551236
7.9845 2.7266846435943775
7.985 2.741418601273181
7.9855 2.76055638056686
7.986 2.781895896777576
7.9865 2.800866084608102
7.987 2.8121606864318
7.9875 2.8124833905858138
7.988 2.802393516406208
7.9885 2.785786078104862
7.989 2.7677196623163782
7.9895 2.7523172970654413
7.99 2.7415060809463876
7.9905 2.735056832066115
7.991 2.7316764038951016
7.9915 2.7300560616164136
7.992 2.729283334754757
7.9925 2.728847053007617
7.993 2.72848496931086
7.9935 2.7280877295328514
7.994 2.7276204961197523
7.9945 2.7271017235155712
7.995 2.726584109608681
7.9955 2.7261630044713963
7.996 2.725991769669119
7.9965 2.72630411776485
7.997 2.7274417466437386
7.9975 2.7298338711822643
7.998 2.733853125766502
7.9985 2.7394620052038254
7.999 2.7457202220617
7.9995 2.750749652701276
8.0 2.7525902976444785
8.0005 2.7504314568791957
8.001 2.7450754019555683
8.0015 2.738316372204811
8.002 2.7318866099859056
8.0025 2.7267449772443895
8.003 2.7230598851617023
8.0035 2.7205319009164155
8.004 2.7187559797498464
8.0045 2.7173956799790853
8.005 2.716225690785415
8.0055 2.715120822989534
8.006 2.7140329107952317
8.0065 2.7129682426668476
8.007 2.71199334955305
8.0075 2.7112466197992697
8.008 2.710979639580283
8.0085 2.711610643271441
8.009 2.7138076748553326
8.0095 2.7185416819643917
8.01 2.7269355122143404
8.0105 2.7396834118563467
8.011 2.755974968334086
8.0115 2.77262844513731
8.012 2.784580281595276
8.0125 2.7872128158687106
8.013 2.779146710604185
8.0135 2.76318834342539
8.014 2.744348216929292
8.0145 2.7269470716898043
8.015 2.713101165754229
8.0155 2.7030739396205705
8.016 2.6961803971189395
8.0165 2.691520851987833
8.017 2.688290040801477
8.0175 2.6859075993660175
8.018 2.68399650534717
8.0185 2.6823604170337854
8.019 2.6809153916777566
8.0195 2.679654571376914
8.02 2.6786174003339367
8.0205 2.6778878565098294
8.021 2.677607518983682
8.0215 2.6779783530334216
8.022 2.679266459936664
8.0225 2.6817266250121845
8.023 2.6854260708373348
8.0235 2.69001727050487
8.024 2.6945742679945015
8.0245 2.697756375625681
8.025 2.6983760072888705
8.0255 2.696111403351602
8.026 2.6917773344101574
8.0265 2.6867856305882123
8.027 2.682239793438405
8.0275 2.678510652660255
8.028 2.675468401413636
8.0285 2.672911478664557
8.029 2.670755725011909
8.0295 2.668972683810744
8.03 2.6675086385223947
8.0305 2.6663078458686558
8.031 2.665365282633126
8.0315 2.6647207626983063
8.032 2.6644584060059318
8.0325 2.6646824771546376
8.033 2.6654911740143
8.0335 2.6669442387347884
8.034 2.6690560231173412
8.0345 2.671739363523707
8.035 2.674788674580557
8.0355 2.6778428916480346
8.036 2.680452838652463
8.0365 2.6822205820274396
8.037 2.6829699717962585
8.0375 2.682805858345021
8.038 2.681991059615357
8.0385 2.6808468196635014
8.039 2.6797036904858134
8.0395 2.6788286104082664
8.04 2.678345617009115
8.0405 2.6782318662137667
8.041 2.6783962955575378
8.0415 2.678732870440384
8.042 2.67917172386156
8.0425 2.679688208157626
8.043 2.680293023512811
8.0435 2.681036382675054
8.044 2.6820037699238837
8.0445 2.683345201461088
8.045 2.6853233387966986
8.0455 2.688371567374335
8.046 2.693169857806679
8.0465 2.7006593377484185
8.047 2.7117806805776334
8.0475 2.726765617580715
8.048 2.743973310325525
8.0485 2.7592998746984945
8.049 2.767659257389597
8.0495 2.766288939641476
8.05 2.7568279208507898
8.0505 2.7440375600633233
8.051 2.73264607903993
8.0515 2.7250966736140194
8.052 2.721493414729248
8.0525 2.7208126611937002
8.053 2.7219656428996535
8.0535 2.7242077305500674
8.054 2.7271201454328855
8.0545 2.7305080565522255
8.055 2.734321150732158
8.0555 2.738619638773403
8.056 2.7435784120984303
8.0565 2.7495226159860584
8.057 2.7569488077577526
8.0575 2.766461483395255
8.058 2.7783727462194667
8.0585 2.7918887297959634
8.059 2.8043984067436876
8.0595 2.8122870448019883
8.06 2.8135780419878538
8.0605 2.809858749693137
8.061 2.8049205249252056
8.0615 2.801776427020303
8.062 2.8013231113926897
8.0625 2.803055776984304
8.063 2.80615346673149
8.0635 2.8099712180787852
8.064 2.8141212091072125
8.0645 2.818424647384137
8.065 2.822862497177364
8.0655 2.827591964599576
8.066 2.8330825075816746
8.0665 2.8405012716628653
8.067 2.8528637636078225
8.0675 2.8781381030612154
8.068 2.935716510143073
8.0685 3.052632676402216
8.069 3.2025017199994616
8.0695 3.2999166022495876
8.07 3.331652240781314
8.0705 3.3235888480656177
8.071 3.279138608934246
8.0715 3.1824973042955635
8.072 3.047703281358941
8.0725 2.9483246860495145
8.073 2.9089414118334593
8.0735 2.8996286522233072
8.074 2.8999617509054696
8.0745 2.9030479489092835
8.075 2.906933807473796
8.0755 2.911054478798081
8.076 2.9152660756603064
8.0765 2.919585396098511
8.077 2.9241679094364814
8.0775 2.9294098645505757
8.078 2.93620296849818
8.0785 2.9463277208659884
8.079 2.9625205717508463
8.0795 2.986858536980141
8.08 3.016677389187154
8.0805 3.041603312079988
8.081 3.048974565596331
8.0815 3.03622513689288
8.082 3.0142837004810987
8.0825 2.995906805170905
8.083 2.9857849749572276
8.0835 2.9822905127479897
8.084 2.982590460439659
8.0845 2.9847930787414194
8.085 2.9879317801656624
8.0855 2.9915529194462467
8.086 2.995445107286451
8.0865 2.9995032761088067
8.087 3.003687698403854
8.0875 3.008030029972814
8.088 3.01268845201949
8.0885 3.0180603753366553
8.089 3.0249727841503278
8.0895 3.034698273932082
8.09 3.0483412493434523
8.0905 3.0652237201882153
8.091 3.0816014801932505
8.0915 3.092298974473363
8.092 3.0945926613838752
8.0925 3.0899480673776614
8.093 3.082062715445084
8.0935 3.074341753139911
8.094 3.0687408291855425
8.0945 3.0657527419746478
8.095 3.0649864389315384
8.0955 3.0658058360807106
8.096 3.06768327121548
8.0965 3.0702774115971456
8.097 3.073421876522649
8.0975 3.077118686772903
8.098 3.0815785457474005
8.0985 3.0872482280909113
8.099 3.0946830799079192
8.0995 3.1040626286076334
8.1 3.1144110749118896
8.1005 3.1234746277135956
8.101 3.1290867127286512
8.1015 3.1307515325525914
8.102 3.129579409526216
8.1025 3.1271172477876155
8.103 3.1246206118445654
8.1035 3.122913187786682
8.104 3.1223614804348694
8.1045 3.1230312580890134
8.105 3.1249426770217648
8.1055 3.128356327117136
8.106 3.1341521703605446
8.1065 3.144620214379281
8.107 3.165388756629759
8.1075 3.2100053554651096
8.108 3.3073388088740048
8.1085 3.496310849147302
8.109 3.7633688069724807
8.1095 3.9983994511430945
8.11 4.131199805390703
8.1105 4.187813935798991
8.111 4.20806713794667
8.1115 4.2129082001764155
8.112 4.210121476748248
8.1125 4.201227170095593
8.113 4.184330791792029
8.1135 4.1550902651373685
8.114 4.107576315912049
8.1145 4.03672494504142
8.115 3.9426489855819655
8.1155 3.8354491665024506
8.116 3.7347540666663788
8.1165 3.6614244390673987
8.117 3.629213846527951
8.1175 3.645092567637506
8.118 3.7114014559800497
8.1185 3.823451704469936
8.119 3.9621866445614335
8.1195 4.094661099729403
8.12 4.188759996188124
8.1205 4.226130404548109
8.121 4.199396048265116
8.1215 4.102181613681
8.122 3.9305640559209474
8.1225 3.7072284767738806
8.123 3.4927172016993913
8.1235 3.3378916187796994
8.124 3.2460185575345326
8.1245 3.195818415017359
8.125 3.168408768942336
8.1255 3.1531243782212366
8.126 3.144860830269921
8.1265 3.141392673929519
8.127 3.142042572923013
8.1275 3.147331320279549
8.128 3.159119214426192
8.1285 3.1806760382217574
8.129 3.2158594656035087
8.1295 3.266360824854355
8.13 3.3274637405112815
8.1305 3.385922929736517
8.131 3.4244912774977214
8.1315 3.430516931116732
8.132 3.401863140571032
8.1325 3.347368524308222
8.133 3.283628181065187
8.1335 3.2272817903536657
8.134 3.1868509024287155
8.1345 3.161759858816212
8.135 3.1475502595264464
8.1355 3.1401201811023602
8.136 3.13704413745337
8.1365 3.1375655188101925
8.137 3.1428393367179526
8.1375 3.1579999867572797
8.138 3.2009954722651566
8.1385 3.3362266042721123
8.139 3.7176196801993617
8.1395 4.155816261303127
8.14 4.235054544578129
8.1405 4.2067309747346835
8.141 4.185682815581104
8.1415 4.174339829203542
8.142 4.167119965568724
8.1425 4.161391856581326
8.143 4.156186328126881
8.1435 4.1511855883295725
8.144 4.146312710977651
8.1445 4.141569989253237
8.145 4.137002222587705
8.1455 4.132688353070221
8.146 4.128787157782106
8.1465 4.125626186802887
8.147 4.123905904170521
8.1475 4.125003122240874
8.148 4.1312291617146615
8.1485 4.14547852023349
8.149 4.169495029517178
8.1495 4.20107296363181
8.15 4.233298244042062
8.1505 4.25795386313593
8.151 4.270233542734995
8.1515 4.270416903544038
8.152 4.262521588673674
8.1525 4.2518629188899295
8.153 4.2423721888543
8.1535 4.232642134307999
8.154 4.204263290210563
8.1545 4.087450648212799
8.155 3.765727483592486
8.1555 3.3727100838841766
8.156 3.170083080798947
8.1565 3.1039171415076288
8.157 3.0833626317643796
8.1575 3.075893904438888
8.158 3.0723854807199045
8.1585 3.0702038367600393
8.159 3.068508459082774
8.1595 3.0670160399633106
8.16 3.0656487515188102
8.1605 3.064443959865124
8.161 3.0635946704033463
8.1615 3.0635897155589484
8.162 3.065526414919211
8.1625 3.0716512820889283
8.163 3.0858646486594443
8.1635 3.11309873759867
8.164 3.155670803850316
[truncated: 803,857 more chars]
