# Supplementary material for: Distinct solvation patterns of OH− versus H3O+ charge defects at electrified gold/water interfaces govern their properties
Source: Nat Commun. 2025 Sep 19;16:8325. doi: 10.1038/s41467-025-63832-1 (PMC12449469; doi:10.1038/s41467-025-63832-1)
Supplement: Supplementary file 4 — Source Data [file 41467_2025_63832_MOESM4_ESM.zip › data/si/fig3/lower/h3o_pos_8.dat]

0.0 2.7280754069206266
0.0005 2.7338419505216285
0.001 2.7416898875253937
0.0015 2.752389741639555
0.002 2.7666042877967074
0.0025 2.784852894598605
0.003 2.8076181972251275
0.0035 2.8353067085638086
0.004 2.8681239735219313
0.0045 2.9054172762509074
0.005 2.9447612241586762
0.0055 2.9810284892364445
0.006 3.006802109645988
0.0065 3.014438353805379
0.007 2.99936344659264
0.0075 2.962652941018143
0.008 2.911547353668939
0.0085 2.8572716549754107
0.009 2.8100222051205916
0.0095 2.7748937096086843
0.01 2.7516258762567363
0.0105 2.7372963549119165
0.011 2.728838804899845
0.0115 2.7240396200492834
0.012 2.7215464705266603
0.0125 2.720549487813284
0.013 2.7205412598516654
0.0135 2.7211833779426877
0.014 2.722240142384986
0.0145 2.723540225009086
0.015 2.7249554639340507
0.0155 2.7263954215384283
0.016 2.7278010477735313
0.0165 2.7291469846779632
0.017 2.7304471126625875
0.0175 2.731745077936117
0.018 2.733126974834172
0.0185 2.734706095702639
0.019 2.736626737752684
0.0195 2.7390800262125934
0.02 2.7423024340338964
0.0205 2.7465991925928543
0.021 2.7522868854949794
0.0215 2.7596124431292983
0.022 2.7686923676270707
0.0225 2.7795148021197305
0.023 2.792094401212391
0.0235 2.8067131395233256
0.024 2.8239871736893525
0.0245 2.8448009364806586
0.025 2.8701055739966845
0.0255 2.900967327646126
0.026 2.938895360044774
0.0265 2.9854342065692174
0.027 3.040348451517029
0.0275 3.0982722656300323
0.028 3.1482398073376503
0.0285 3.1778299579861313
0.029 3.178419387936837
0.0295 3.1479086829512193
0.03 3.091813194523863
0.0305 3.0223258013183356
0.031 2.9542079474603353
0.0315 2.8976138789664256
0.032 2.8553484727406255
0.0325 2.825449271328952
0.033 2.8048243735035188
0.0335 2.7908088705055123
0.034 2.7813823447241193
0.0345 2.775024087973244
0.035 2.7706529513413107
0.0355 2.767564362431062
0.036 2.765333402222077
0.0365 2.763705707814357
0.037 2.7625117421521983
0.0375 2.761618651948626
0.038 2.7609045818905065
0.0385 2.7602796407621506
0.039 2.7596887147295943
0.0395 2.7591248019654566
0.04 2.758607751650257
0.0405 2.758183550293279
0.041 2.757920482680354
0.0415 2.757906466042786
0.042 2.7582811903746203
0.0425 2.759284083966244
0.043 2.7613957926720287
0.0435 2.7657291178557335
0.044 2.775181322733812
0.0445 2.7980955149840225
0.045 2.859513695567565
0.0455 3.0212281190510994
0.046 3.3322261021793116
0.0465 3.6385489215600737
0.047 3.786492722817978
0.0475 3.833282034858118
0.048 3.8455532597323705
0.0485 3.8479983126980093
0.049 3.847683090793139
0.0495 3.846570567854772
0.05 3.8452521244767004
0.0505 3.8439556015510012
0.051 3.8427576780412247
0.0515 3.841498505515337
0.052 3.839464547525597
0.0525 3.8348515613398027
0.053 3.8244474026791453
0.0535 3.8044053669846383
0.054 3.7729819266235056
0.0545 3.7337856073701685
0.055 3.6953321269742174
0.0555 3.6662197166068475
0.056 3.6505193125327997
0.0565 3.6470702242905064
0.057 3.6516794508284844
0.0575 3.659740272733244
0.058 3.6674521425553577
0.0585 3.6723212440466027
0.059 3.6726913562443633
0.0595 3.6669668119960575
0.06 3.6529688748763247
0.0605 3.6272256836050554
0.061 3.5843156838420827
0.0615 3.517151582688176
0.062 3.419937261998295
0.0625 3.295567006975765
0.063 3.1613730584585413
0.0635 3.041387254222969
0.064 2.9500510860683926
0.0645 2.88768147911503
0.065 2.847499387362002
0.0655 2.822296222953251
0.066 2.8067888190216133
0.0665 2.7975743227900383
0.067 2.7924499640746516
0.0675 2.7899352693791863
0.068 2.7890460965975636
0.0685 2.7891489484768917
0.069 2.789875327582039
0.0695 2.791030689861688
0.07 2.79254754406115
0.0705 2.79444811954503
0.071 2.7968757906222903
0.0715 2.8001698774755015
0.072 2.805112501394679
0.0725 2.8134848931741034
0.073 2.829372737111048
0.0735 2.8620436124656843
0.074 2.9311956925517437
0.0745 3.0696845196309246
0.075 3.297086585972912
0.0755 3.550919196256806
0.076 3.718185042689682
0.0765 3.7787674530201736
0.077 3.7832941102269286
0.0775 3.7707407635339605
0.078 3.756740878687336
0.0785 3.7454728574411957
0.079 3.7372051858795237
0.0795 3.731230600709041
0.08 3.726812708398012
0.0805 3.7234255412079618
0.081 3.720737516345433
0.0815 3.7185356074512823
0.082 3.7166426564717066
0.0825 3.7149178545693955
0.083 3.713272042929037
0.0835 3.7117034504149347
0.084 3.7102463056848753
0.0845 3.7089070953546583
0.085 3.707647679735131
0.0855 3.706444115132224
0.086 3.7053429141981793
0.0865 3.7044700410697695
0.087 3.7040107233088806
0.0875 3.704238567947985
0.088 3.705564738182905
0.0885 3.7086279328429343
0.089 3.7143808512919536
0.0895 3.724149938276242
0.09 3.7396484059100112
0.0905 3.7627884122844675
0.091 3.795098790479668
0.0915 3.836456642097823
0.092 3.883487259819627
0.0925 3.9287098820278574
0.093 3.961817315563338
0.0935 3.97220508885957
0.094 3.953075308601245
0.0945 3.9064082722376936
0.095 3.844981645757975
0.0955 3.7855479234297524
0.096 3.739171207609135
0.0965 3.7080247249237646
0.097 3.6888249590116624
0.0975 3.6771937160133197
0.098 3.669760216599699
0.0985 3.664503846945112
0.099 3.660365188570668
0.0995 3.656838942282424
0.1 3.6536884271749708
0.1005 3.6508121290687496
0.101 3.648176292310567
0.1015 3.645784390765468
0.102 3.643658674132932
0.1025 3.6418303601030617
0.103 3.6403433219484382
0.1035 3.6392472708053587
0.104 3.638576175823963
0.1045 3.6383426255733466
0.105 3.6385597049929848
0.1055 3.6392713318907335
0.106 3.6406425649233443
0.1065 3.6430154564705424
0.107 3.646914593588396
0.1075 3.6527821231681505
0.108 3.6604100242512425
0.1085 3.668347047681725
0.109 3.6739924258493764
0.1095 3.674701661223671
0.11 3.6694520868865217
0.1105 3.6595248877881277
0.111 3.6475240269386733
0.1115 3.635763904827816
0.112 3.625403132441627
0.1125 3.616713144425904
0.113 3.6095990861211584
0.1135 3.6038819033445764
0.114 3.5993466882865155
0.1145 3.5957669064936857
0.115 3.59292794670493
0.1155 3.590641427600505
0.116 3.588761805064446
0.1165 3.5872101696198966
0.117 3.585950954455863
0.1175 3.585025943045708
0.118 3.5845223695313093
0.1185 3.584573432955213
0.119 3.585298678237627
0.1195 3.586774071287235
0.12 3.58908350003355
0.1205 3.592438383774083
0.121 3.597265620066927
0.1215 3.6039127735050025
0.122 3.6120831208354316
0.1225 3.6203956179044274
0.123 3.6266662321362224
0.1235 3.628795519607597
0.124 3.6257638179925857
0.1245 3.6181610658808934
0.125 3.607700810259966
0.1255 3.5962125408353076
0.126 3.5849885341466345
0.1265 3.5747899706369415
0.127 3.566001318514238
0.1275 3.5586834278813315
0.128 3.552646710931035
0.1285 3.547563924959616
0.129 3.5431335805226523
0.1295 3.5391372542368957
0.13 3.535451172976436
0.1305 3.5320198028304857
0.131 3.5288217864813065
0.1315 3.5258626643317976
0.132 3.5231683660556703
0.1325 3.5207992013529337
0.133 3.518862715945546
0.1335 3.517573640718086
0.134 3.5173023483090526
0.1345 3.5186368043700265
0.135 3.522345306356441
0.1355 3.528867814752739
0.136 3.536970311340009
0.1365 3.542093840077352
0.137 3.5384023196337475
0.1375 3.527070946928995
0.138 3.520379013026198
0.1385 3.5318294740594167
0.139 3.564048227882192
0.1395 3.6037446988454525
0.14 3.626865888581789
0.1405 3.618490873816225
0.141 3.586741128867483
0.1415 3.550180964687942
0.142 3.5205431100315403
0.1425 3.5002787512026385
0.143 3.487404550908301
0.1435 3.4792683086741745
0.144 3.4738972237605514
0.1445 3.4700917978231773
0.145 3.467198872678453
0.1455 3.4648943670399577
0.146 3.4630788938224475
0.1465 3.4618460223136713
0.147 3.46152223839369
0.1475 3.462669177904062
0.148 3.465948763562218
0.1485 3.471689704807136
0.149 3.479188215643492
0.1495 3.4863448618056045
0.15 3.490255214113895
0.1505 3.4887495118276535
0.151 3.481688856398665
0.1515 3.4709496948828464
0.152 3.4591934234468384
0.1525 3.448475477965691
0.153 3.4396939615030293
0.1535 3.4328484899443614
0.154 3.4275687046658048
0.1545 3.4234390565605137
0.155 3.4201296231193234
0.1555 3.417403518587208
0.156 3.415109439297665
0.1565 3.413164537077944
0.157 3.411530119139811
0.1575 3.410199967733628
0.158 3.40921658726245
0.1585 3.4086981221942745
0.159 3.408930180820609
0.1595 3.4105276940379747
0.16 3.414625598214694
0.1605 3.4230495992068937
0.161 3.438173565301999
0.1615 3.4625102387011433
0.162 3.4983095944724445
0.1625 3.5472709845074606
0.163 3.609101461053391
0.1635 3.678579176295016
0.164 3.7441325762002267
0.1645 3.79079461807905
0.165 3.8066393274135786
0.1655 3.788579711506503
0.166 3.7430161364170518
0.1665 3.6820376730585727
0.167 3.6176570589377937
0.1675 3.5585164071085886
0.168 3.5095196089867935
0.1685 3.47290811642205
0.169 3.448627451856882
0.1695 3.4344683388124
0.17 3.426512573666183
0.1705 3.420556649487522
0.171 3.4140790984699825
0.1715 3.4068444971179206
0.172 3.399822011699647
0.1725 3.3938727588476736
0.173 3.3892453965185814
0.1735 3.3857942569151627
0.174 3.383263048290787
0.1745 3.381451678954563
0.175 3.380249639298982
0.1755 3.3796589281679053
0.176 3.3797888038365658
0.1765 3.380849798491533
0.177 3.383122108914576
0.1775 3.3868957390283922
0.178 3.3923164765079354
0.1785 3.3992030363580907
0.179 3.406907830917194
0.1795 3.414371493184162
0.18 3.4203992615384395
0.1805 3.42387399694472
0.181 3.423888153208112
0.1815 3.4199890098412107
0.182 3.4126303370590465
0.1825 3.4033153981205944
0.183 3.3939407884845716
0.1835 3.3859063911375467
0.184 3.3797145098011923
0.1845 3.375233254840315
0.185 3.3721081483667037
0.1855 3.3699956301082024
0.186 3.368647200746918
0.1865 3.3679199110276103
0.187 3.3677793795392814
0.1875 3.3682709816126666
0.188 3.3695311171663205
0.1885 3.371777663579482
0.189 3.3753261425279577
0.1895 3.3805633702075726
0.19 3.387888538832015
0.1905 3.3975494561828947
0.191 3.409311725952711
0.1915 3.422035495154291
0.192 3.433656352777235
0.1925 3.441902128619444
0.193 3.4450838405293895
0.1935 3.442222815949159
0.194 3.4332367888776902
0.1945 3.4196350009783023
0.195 3.4044959679007674
0.1955 3.3909395064530967
0.196 3.3805048483464484
0.1965 3.37307803197844
0.197 3.3678356604939674
0.1975 3.3640361257778393
0.198 3.361228890079569
0.1985 3.359168193047016
0.199 3.357702147144546
0.1995 3.3567220549732566
0.2 3.3561581412188923
0.2005 3.3559838794119594
0.201 3.3562295490795693
0.2015 3.357002343743601
0.202 3.358518678559247
0.2025 3.3610978601137225
0.203 3.3650396099240494
0.2035 3.3699667933374657
0.204 3.3731213959467476
0.2045 3.3667467992980233
0.205 3.3397861300043354
0.2055 3.2917977149043756
0.206 3.2422749793619507
0.2065 3.2126881007428265
0.207 3.212113218922245
0.2075 3.2413134359697393
0.208 3.295648074793273
0.2085 3.3601084875102005
0.209 3.408527657369471
0.2095 3.422267845696598
0.21 3.4078316665831556
0.2105 3.384282441692595
0.211 3.3641238813587107
0.2115 3.350506978839955
0.212 3.342191774872986
0.2125 3.337218990348629
0.213 3.334146070460549
0.2135 3.332117374157302
0.214 3.3306850532582635
0.2145 3.329622646502618
0.215 3.328833067981585
0.2155 3.3282745704044503
0.216 3.3279619655197115
0.2165 3.327942193167849
0.217 3.328302312490819
0.2175 3.3291635358696157
0.218 3.3306535434956546
0.2185 3.3328712328890804
0.219 3.3358425889229393
0.2195 3.3394595711353015
0.22 3.3433733764331732
0.2205 3.346811031539864
0.221 3.3486100979392566
0.2215 3.347585905733614
0.222 3.3429656330665933
0.2225 3.334440965624034
0.223 3.3216660259360475
0.2235 3.3037858121744135
0.224 3.2795843919510803
0.2245 3.2486549998359537
0.225 3.2128849666515977
0.2255 3.176834878862933
0.226 3.1461354884404082
0.2265 3.1252161665676352
0.227 3.1164944521262585
0.2275 3.1210892026334607
0.228 3.139457359045122
0.2285 3.1715473383222976
0.229 3.2160683857240526
0.2295 3.2696182231713715
0.23 3.326074208854595
0.2305 3.377240711042126
0.231 3.414524364822557
0.2315 3.431836548045136
0.232 3.428618597544893
0.2325 3.410345677440538
0.233 3.3855589909954906
0.2335 3.361631030426781
0.234 3.3426173898913065
0.2345 3.329375383121609
0.235 3.3209691643463897
0.2355 3.315928764682167
0.236 3.31298925289543
0.2365 3.3112981944874393
0.237 3.310347963402534
0.2375 3.309861045311611
0.238 3.3097083515563215
0.2385 3.309845946738249
0.239 3.31030882154736
0.2395 3.3111779529882712
0.24 3.3125961810630242
0.2405 3.3147208909419748
0.241 3.31763956109556
0.2415 3.321200891974777
0.242 3.3248780061618683
0.2425 3.327896121986792
0.243 3.3296093782195433
0.2435 3.32989270497914
0.244 3.3291536614176698
0.2445 3.3280540059326222
0.245 3.327177316857658
0.2455 3.326836515148128
0.246 3.3270984099147443
0.2465 3.327874651005849
0.247 3.3290405002789596
0.2475 3.3304868986506913
0.248 3.332138783316533
0.2485 3.3339556860280455
0.249 3.3359431684923395
0.2495 3.3381479578510147
0.25 3.3406717318547132
0.2505 3.3436632456563844
0.251 3.3473012992689855
0.2515 3.351704438466599
0.252 3.3568050849491664
0.2525 3.3622586054396573
0.253 3.3674250241653345
0.2535 3.3714373520645706
0.254 3.373444745103238
0.2545 3.3732200667562866
0.255 3.3714764811022198
0.2555 3.369406269660023
0.256 3.3678762428634963
0.2565 3.367165930676701
0.257 3.367174816065881
0.2575 3.367679522679091
0.258 3.3684878874089117
0.2585 3.3694733922654985
0.259 3.3705712352892077
0.2595 3.371755126582358
0.26 3.3730239999710987
0.2605 3.3744035310078084
0.261 3.3759433489389776
0.2615 3.3777259524373493
0.262 3.3798970428723267
0.2625 3.382688008935559
0.263 3.3863828791515305
0.2635 3.39106702368879
0.264 3.3962358819195417
0.2645 3.4007761942290022
0.265 3.403677177218264
0.2655 3.4046591309990903
0.266 3.4039696307536405
0.2665 3.402026797286193
0.267 3.399367931959886
0.2675 3.396617461158443
0.268 3.3942805337232853
0.2685 3.3925926091713885
0.269 3.391526091555618
0.2695 3.390933020464101
0.27 3.39066515555644
0.2705 3.3906285348320884
0.271 3.3907895218347663
0.2715 3.3911590587159646
0.272 3.39178728385986
0.2725 3.3927788592601127
0.273 3.394275726625735
0.2735 3.396418265780171
0.274 3.3992651037066706
0.2745 3.402738071665646
0.275 3.4067119872920335
0.2755 3.41110962230018
0.276 3.4157227888151676
0.2765 3.419860602867417
0.277 3.422370356368652
0.2775 3.422301850410915
0.278 3.419619387994369
0.2785 3.4152434608676723
0.279 3.410370599917317
0.2795 3.4058324312898245
0.28 3.401924626081107
0.2805 3.3985815017850003
0.281 3.3955905161782534
0.2815 3.392762054657985
0.282 3.3900492787255994
0.2825 3.3876441378018347
0.283 3.386019575119831
0.2835 3.3858599783959393
0.284 3.387928952482974
0.2845 3.3929294008949276
0.285 3.4014406845175946
0.2855 3.4138007059855022
0.286 3.42947844669741
0.2865 3.4462136502474428
0.287 3.46001087356744
0.2875 3.4669730663405796
0.288 3.465769855017464
0.2885 3.4580309459807337
0.289 3.4466934536653655
0.2895 3.4342324599245826
0.29 3.4223022832646963
0.2905 3.412076000568212
0.291 3.4044004067483575
0.2915 3.399680037306047
0.292 3.397776915053707
0.2925 3.3981447889321563
0.293 3.4001102422997684
0.2935 3.4030063534548036
0.294 3.4062580705678736
0.2945 3.409449542210335
0.295 3.412407579453757
0.2955 3.4151630295825486
0.296 3.4178213925735994
0.2965 3.4204533356284097
0.297 3.4230945902316536
0.2975 3.4257812817427817
0.298 3.428554222611271
0.2985 3.4314389980286952
0.299 3.4344232681844877
0.2995 3.4374788743809352
0.3 3.440574902959203
0.3005 3.4436724996062447
0.301 3.446703470045663
0.3015 3.449506758189295
0.302 3.451810255564813
0.3025 3.4532437140024053
0.303 3.453479445498057
0.3035 3.4525097378176826
0.304 3.4509541146036655
0.3045 3.450020398194364
0.305 3.450818112411423
0.3055 3.453537509512697
0.306 3.4573051101276535
0.3065 3.4609444612387916
0.307 3.463856565178994
0.3075 3.4661966331792895
0.308 3.4684425452434047
0.3085 3.4710109102747824
0.309 3.4741826172414454
0.3095 3.4782281371419055
0.31 3.483496590636096
0.3105 3.490433206319291
0.311 3.4994576856170942
0.3115 3.510746806198278
0.312 3.524017058277443
0.3125 3.53824152028539
0.313 3.5511976911050214
0.3135 3.5596887407869966
0.314 3.5613206672456945
0.3145 3.5564873917089406
0.315 3.547971555127476
0.3155 3.538705972361716
0.316 3.53058646066781
0.3165 3.524635975206327
0.317 3.521251517351387
0.3175 3.5202504173386044
0.318 3.521085407763791
0.3185 3.523160807671789
0.319 3.526014748575572
0.3195 3.5293384652709063
0.32 3.532939695649314
0.3205 3.5367014857811805
0.321 3.5405586031873506
0.3215 3.5444823544578528
0.322 3.54847682297659
0.3225 3.5525582936602325
0.323 3.5567538330488437
0.3235 3.5610852228954135
0.324 3.565570490289283
0.3245 3.5702099009287833
0.325 3.57495957507268
0.3255 3.57968665580733
0.326 3.584190449446237
0.3265 3.5882859168277284
0.327 3.5918871518239586
0.3275 3.59501186901237
0.328 3.5977467757118324
0.3285 3.6002389292975545
0.329 3.6026929552005287
0.3295 3.6053312723242703
0.33 3.6083196034615588
0.3305 3.6117276460688084
0.331 3.6155327537277033
0.3315 3.6196744159130967
0.332 3.6240761612885004
0.3325 3.628636477722755
0.333 3.6332439153377196
0.3335 3.637813028718994
0.334 3.642307032582564
0.3345 3.64669742268173
0.335 3.6508739308384603
0.3355 3.654594679093459
0.336 3.657577324590844
0.3365 3.659638937139561
0.337 3.6608289462999144
0.3375 3.661406394851391
0.338 3.66176265164282
0.3385 3.6622715246400803
0.339 3.6631763753478177
0.3395 3.6645501286627065
0.34 3.666334165728842
0.3405 3.668427078264556
0.341 3.670731727075281
0.3415 3.6731778192708253
0.342 3.6757141633428754
0.3425 3.6783016818908694
0.343 3.6809209249352373
0.3435 3.6835842231679985
0.344 3.686348644073079
0.3445 3.6893100905181138
0.345 3.6925973884092853
0.3455 3.6963755001809835
0.346 3.7008265563030482
0.3465 3.7060331685111025
0.347 3.7117512442850584
0.3475 3.7172420010446823
0.348 3.7215224887756735
0.3485 3.7240447730261605
0.349 3.724999215099545
0.3495 3.724980751634532
0.35 3.7244585661319816
0.3505 3.7236844111571257
0.351 3.7228221968600304
0.3515 3.722044399929211
0.352 3.7215307139690763
0.3525 3.7214211056334543
0.353 3.721804685522449
0.3535 3.7226915160916194
0.354 3.7240339442177097
0.3545 3.725745542647247
0.355 3.7277544465949335
0.3555 3.730016872485792
0.356 3.7325190542802344
0.3565 3.735270128858857
0.357 3.7382905095348287
0.3575 3.741610179692821
0.358 3.7453001772065226
0.3585 3.749486967785292
0.359 3.75434625076882
0.3595 3.7599301679215733
0.36 3.7658893186522464
0.3605 3.77129948700411
0.361 3.774891779345162
0.3615 3.775749013445222
0.362 3.773895046322763
0.3625 3.770327424152666
0.363 3.7663731719655322
0.3635 3.7629982977834766
0.364 3.7605523967010592
0.3645 3.758952379394615
0.365 3.7579705409728748
0.3655 3.7574068515890593
0.366 3.757110830370258
0.3665 3.7569950922354165
0.367 3.7570121065279887
0.3675 3.757149221734683
0.368 3.757418266458683
0.3685 3.757846436416213
0.369 3.7584730646257922
0.3695 3.7593564602958383
0.37 3.7605408238054734
0.3705 3.7620438528586133
0.371 3.7638295253482523
0.3715 3.7657830951986524
0.372 3.767721356154163
0.3725 3.7694561547330734
0.373 3.7709016056362623
0.3735 3.772107471388696
0.374 3.773207749687482
0.3745 3.774303792400464
0.375 3.7754154784838105
0.3755 3.776489135602268
0.376 3.7774493262404834
0.3765 3.778240237551338
0.377 3.778864406371013
0.3775 3.779370747435597
0.378 3.7798183661883025
0.3785 3.7802418403955054
0.379 3.7806370954116284
0.3795 3.7809526697587623
0.38 3.7811401144229704
0.3805 3.781142320334811
0.381 3.7809285715761574
0.3815 3.780481267389125
0.382 3.779826111728174
0.3825 3.7790260271985003
0.383 3.7781613022155964
0.3835 3.7773214647633155
0.384 3.7765589331341465
0.3845 3.775912316437716
0.385 3.775396918176109
0.3855 3.775025453154867
0.386 3.774787883755063
0.3865 3.7746506539007827
0.387 3.774560747300911
0.3875 3.77445997079388
0.388 3.7743197439742096
0.3885 3.774158172645641
0.389 3.774013622853583
0.3895 3.773920987643728
0.39 3.7738751218849282
0.3905 3.77381873439255
0.391 3.773671519248876
0.3915 3.773375154921193
0.392 3.7729490498638674
0.3925 3.7724980259816148
0.393 3.7721681643257545
0.3935 3.772082471426681
0.394 3.7723186140059175
0.3945 3.7729131864199656
0.395 3.7738562059746306
0.3955 3.7750637496109585
0.396 3.776359402225693
0.3965 3.7775376087894346
0.397 3.7784624478941913
0.3975 3.779176016922153
0.398 3.7798596736845207
0.3985 3.780687127172432
0.399 3.7816885432837894
0.3995 3.7827246246851365
0.4 3.7835572832624207
0.4005 3.783968156915411
0.401 3.7838767584351194
0.4015 3.7833862833020904
0.402 3.7827131797809495
0.4025 3.7820888835901263
0.403 3.781656255981658
0.4035 3.781463026733321
0.404 3.7814808028657643
0.4045 3.781647426271566
0.405 3.781894069108085
0.4055 3.782163771760964
0.406 3.78242762213963
0.4065 3.782673644033367
0.407 3.7829202446546786
0.4075 3.783200324216483
0.408 3.783574792028511
0.4085 3.7841321912937564
0.409 3.7849936019261916
0.4095 3.7862896066397864
0.41 3.7881104521248785
0.4105 3.7903936880300426
0.411 3.792758904635936
0.4115 3.794532650439586
0.412 3.795253762869641
0.4125 3.7954218374569466
0.413 3.7963132593839424
0.4135 3.7984609404961853
0.414 3.8007968719754546
0.4145 3.801827451281258
0.415 3.801217593222
0.4155 3.7996955497340723
0.416 3.798080795184613
0.4165 3.796789708319765
0.417 3.795905056156072
0.4175 3.795371211991424
0.418 3.795104258767002
0.4185 3.7950185846199043
0.419 3.7950533308413688
0.4195 3.7951733893278226
0.42 3.7953739128207475
0.4205 3.7956787901510944
0.421 3.7961317739279083
0.4215 3.796802360341318
0.422 3.797773029203408
0.4225 3.7991288819220523
0.423 3.800941507162377
0.4235 3.8032172927099372
0.424 3.8058702581740933
0.4245 3.8087020882883076
0.425 3.8114358653215605
0.4255 3.8137914269948814
0.426 3.815494501351824
0.4265 3.8163545886037378
0.427 3.816434284600665
0.4275 3.8161351485746122
0.428 3.8159646463333035
0.4285 3.816252552132018
0.429 3.8170708000560962
0.4295 3.818332947579788
0.43 3.819898272261633
0.4305 3.8216400090976643
0.431 3.8234600179873572
0.4315 3.8252972630027786
0.432 3.827115956184474
0.4325 3.8289257703558155
0.433 3.830767002738761
0.4335 3.8327303561323367
0.434 3.834942881083248
0.4345 3.837569920848071
0.435 3.840806437953005
0.4355 3.8448521108574534
0.436 3.849780550758619
0.4365 3.8553910035102197
0.437 3.861135708721295
0.4375 3.866250161270396
0.438 3.870047835033568
0.4385 3.872162395475857
0.439 3.8726040784429356
0.4395 3.87166145925453
0.44 3.8698792677808287
0.4405 3.867989867812107
0.441 3.866657951593486
0.4415 3.866181224153265
0.442 3.8665030623089978
0.4425 3.8673964910126353
0.443 3.868638888772673
0.4435 3.8700555755327786
0.444 3.871537119157721
0.4445 3.873031467199689
0.445 3.87454091156538
0.4455 3.8761087786942214
0.446 3.8778110024161334
0.4465 3.879734201059148
0.447 3.8819780653337608
0.4475 3.884619461714064
0.448 3.8877031682641148
0.4485 3.8911898233555453
0.449 3.894907710871716
0.4495 3.8985259543771233
0.45 3.9016668112179564
0.4505 3.904080407244213
0.451 3.905762894969146
0.4515 3.9068162717171324
0.452 3.9072473327500417
0.4525 3.9070074924327463
0.453 3.9062553492324836
0.4535 3.905397087062622
0.454 3.9048744499107686
0.4545 3.904951583261659
0.455 3.9056502346628283
0.4555 3.906845782844962
0.456 3.9083684694440555
0.4565 3.9100830453846127
0.457 3.911907155457455
0.4575 3.9138183710264363
0.458 3.9158226372627167
0.4585 3.9179186142042566
0.459 3.920070446295095
0.4595 3.922170026681612
0.46 3.9240503264382225
0.4605 3.9255153335848716
0.461 3.926406639165715
0.4615 3.926634390165346
0.462 3.9261924625340994
0.4625 3.925143365840399
0.463 3.923638000834118
0.4635 3.9218902656473
0.464 3.9201284986561094
0.4645 3.918525567057327
0.465 3.9171786505945674
0.4655 3.916118305800766
0.466 3.915338233922033
0.4665 3.9148417867120218
0.467 3.914644080345739
0.4675 3.91474753193729
0.468 3.9151188300199697
0.4685 3.9156726813405713
0.469 3.916287009045388
0.4695 3.9168529577075626
0.47 3.917298093008898
0.4705 3.9175797631249507
0.471 3.9176658205380486
0.4715 3.917539556904603
0.472 3.917226253805688
0.4725 3.916780861249408
0.473 3.9162826761814467
0.4735 3.9157939796866765
0.474 3.915356950885566
0.4745 3.9149990784225404
0.475 3.91475680820236
0.4755 3.9146682454822104
0.476 3.9147948702090654
0.4765 3.9152244075578553
0.477 3.9161056207926217
0.4775 3.9176138950447994
0.478 3.9198496043839173
0.4785 3.9226459229835617
0.479 3.9256209889168128
0.4795 3.9284821736653663
0.48 3.931176354741541
0.4805 3.9334652492901254
0.481 3.934644830713025
0.4815 3.9339547634450236
0.482 3.9312754747778227
0.4825 3.9273218700351213
0.483 3.923080472191862
0.4835 3.919186585945785
0.484 3.9157992960640664
0.4845 3.912821188611395
0.485 3.9101128897116935
0.4855 3.9075739682612953
0.486 3.9051465584473037
0.4865 3.9028083079219273
0.487 3.9005751716854506
0.4875 3.8984840307020336
0.488 3.8965902084491875
0.4885 3.894973047679554
0.489 3.893733759503225
0.4895 3.8930068987609525
0.49 3.8929467076404913
0.4905 3.8936970738007117
0.491 3.8953075753962603
0.4915 3.8976295506271184
0.492 3.9002827859502203
0.4925 3.9027667687237786
0.493 3.9045862143985692
0.4935 3.905321433512536
0.494 3.904685155308207
0.4945 3.9027087258771553
0.495 3.8997857901025954
0.4955 3.896519318629948
0.496 3.893405863209421
0.4965 3.890694460015033
0.497 3.8883980539865286
0.4975 3.886435120379219
0.498 3.884722890164178
0.4985 3.8832246014129987
0.499 3.881944630798368
0.4995 3.8809122829007707
0.5 3.880201392627902
0.5005 3.879934138191042
0.501 3.8803145303124635
0.5015 3.881687368690595
0.502 3.884595514980778
0.5025 3.889751881100506
0.503 3.897733617737054
0.5035 3.9083317941461706
0.504 3.919701844136914
0.5045 3.9282590145506786
0.505 3.9300303475428704
0.5055 3.923444656991099
0.506 3.9110531279585876
0.5065 3.897747504685186
0.507 3.887142932303184
0.5075 3.880135035126659
0.508 3.8759232161612394
0.5085 3.8733890101103805
0.509 3.8717098899641558
0.5095 3.870402124901344
0.51 3.8692084136221174
0.5105 3.8680125933361955
0.511 3.8667738243190035
0.5115 3.865509588374441
0.512 3.8642806207735783
0.5125 3.863206423478128
0.513 3.862493550254121
0.5135 3.8624700855867866
0.514 3.8635838084663243
0.5145 3.8662476074948406
0.515 3.870401884565916
0.5155 3.8750383270461315
0.516 3.878301116849408
0.5165 3.8786412187605146
0.517 3.8759234981830053
0.5175 3.8713262815569296
0.518 3.8662914701197737
0.5185 3.8617726383684454
0.519 3.858157155051356
0.5195 3.855450842516734
0.52 3.853470729794016
0.5205 3.8519637369891333
0.521 3.8506832751335933
0.5215 3.8494541144089007
0.522 3.8481791457056884
0.5225 3.84683440488966
0.523 3.8454584991691076
0.5235 3.8441623981084474
0.524 3.8431227483658867
0.5245 3.8425885967396
0.525 3.8428609724844085
0.5255 3.844216554015598
0.526 3.8467856890105674
0.5265 3.850417603764968
0.527 3.8545557798602585
0.5275 3.8580608333751565
0.528 3.85922591803877
0.5285 3.8564812399781383
0.529 3.8496815464763037
0.5295 3.8404976860705125
0.53 3.8312667058445298
0.5305 3.8235205708891167
0.531 3.817587133454233
0.5315 3.813062296808396
0.532 3.8093760156083816
0.5325 3.806079417347296
0.533 3.8028974491886958
0.5335 3.799681978741453
0.534 3.796372170684438
0.5345 3.792967196353744
0.535 3.7895048041839408
0.5355 3.7860760272687743
0.536 3.782829955814731
0.5365 3.780021140894635
0.537 3.7780785754637476
0.5375 3.7776621921295517
0.538 3.779543287236442
0.5385 3.784162743936043
0.539 3.7908527018728924
0.5395 3.7974266428011907
0.54 3.8008417035671647
0.5405 3.7989504494159503
0.541 3.7919646724084837
0.5415 3.7820346023939626
0.542 3.771598024156634
0.5425 3.76210907768506
0.543 3.753998643378824
0.5435 3.747102621270579
0.544 3.741084108395195
0.5445 3.735644021666473
0.545 3.7306095509176957
0.5455 3.7259068224470893
0.546 3.721524222071161
0.5465 3.7174756002953044
0.547 3.7137460312532946
0.5475 3.7102783982083993
0.548 3.706963891775282
0.5485 3.703675646062046
0.549 3.700344910991464
0.5495 3.696963068367192
0.55 3.693561175995236
0.5505 3.69018625075745
0.551 3.6868990085289832
0.5515 3.683741978311951
0.552 3.680755242429977
0.5525 3.677953250042333
0.553 3.6753512469893588
0.5535 3.6729463461025995
0.554 3.6707209851845297
0.5545 3.668645938943171
0.555 3.6667132140201444
0.5555 3.6649733991479083
0.556 3.6635486381141122
0.5565 3.6626370414683107
0.557 3.6624560786863123
0.5575 3.66313920713059
0.558 3.6646067655489274
0.5585 3.6664597631284126
0.559 3.6680389387380687
0.5595 3.6685420082873366
0.56 3.667249730880825
0.5605 3.6637094186258947
0.561 3.6579358985640544
0.5615 3.6505183900073197
0.562 3.642475510690665
0.5625 3.6348567562668324
0.563 3.6283291242735745
0.5635 3.623064196711389
0.564 3.618904363540673
0.5645 3.615569099573528
0.565 3.612787439823733
0.5655 3.6103666880799894
0.566 3.608180032123065
0.5665 3.6061416974115508
0.567 3.6041796735953264
0.5675 3.6022035307750615
0.568 3.6001137241585104
0.5685 3.5978399099036027
0.569 3.5953464452660517
0.5695 3.5926335763890984
0.57 3.589709073858635
0.5705 3.586648883794056
0.571 3.583626874758896
0.5715 3.5808875662619224
0.572 3.5786509424173145
0.5725 3.5770173238101632
0.573 3.575970820902193
0.5735 3.5754104576622376
0.574 3.5752072119548783
0.5745 3.5752222738600485
0.575 3.575324267337762
0.5755 3.575379320683264
0.576 3.575260784505363
0.5765 3.574908211769322
0.577 3.574510730142115
0.5775 3.5749635216375486
0.578 3.5785609218998244
0.5785 3.5893135923423563
0.579 3.6114538007378654
0.5795 3.6452740219568485
0.58 3.6824046974420765
0.5805 3.706633320494835
0.581 3.704122555700443
0.5815 3.675855050544137
0.582 3.6371528340278116
0.5825 3.6038663717131945
0.583 3.5822342460918337
0.5835 3.570539350155145
0.584 3.564874489519231
0.5845 3.562205181205477
0.585 3.560812887398929
0.5855 3.5598634951443264
0.586 3.558994672191152
0.5865 3.5580945052537922
0.587 3.5571965796077682
0.5875 3.5564587208668046
0.588 3.556187817978871
0.5885 3.5569421980855305
0.589 3.55968503413811
0.5895 3.56586763788854
0.59 3.577034578893371
0.5905 3.593455289186493
0.591 3.6122835275538945
0.5915 3.627437660647984
0.592 3.63275595604087
0.5925 3.626257763057711
0.593 3.6113517138059974
0.5935 3.5940935874217503
0.594 3.5793021248587786
0.5945 3.568764614310882
0.595 3.5620265953584918
0.5955 3.557877956717282
0.596 3.5552559947420024
0.5965 3.55346683864365
0.597 3.55211175599345
0.5975 3.5509974549594014
0.598 3.5500579355381
0.5985 3.549312920719758
0.599 3.548848411865646
0.5995 3.548825776547001
0.6 3.549500563690528
0.6005 3.551256510559779
0.601 3.554645481139855
0.6015 3.5603147958452697
0.602 3.5687319463301277
0.6025 3.579579810498715
0.603 3.5911290534371423
0.6035 3.6003518421343914
0.604 3.604301561053602
0.6045 3.601835591407789
0.605 3.5942123923377105
0.6055 3.584124741007364
0.606 3.574157083123805
0.6065 3.565848372828568
0.607 3.559626052616827
0.6075 3.555234801228621
0.608 3.5521491609727294
0.6085 3.5498561655557888
0.609 3.547985003655829
0.6095 3.5463248505188725
0.61 3.544797531502467
0.6105 3.5434141469069873
0.611 3.5422467576562466
0.6115 3.541407205192251
0.612 3.5410590193297233
0.6125 3.541422935397388
0.613 3.542806631599949
0.6135 3.545606040734662
0.614 3.55027373143493
0.6145 3.5570903071635636
0.615 3.565752354832374
0.6155 3.5748699901612353
0.616 3.582070525687322
0.6165 3.5849464717991664
0.617 3.5824781073949064
0.6175 3.5757063176590362
0.618 3.5669546099620364
0.6185 3.5583716408484802
0.619 3.5511645079004817
0.6195 3.545648473698985
0.62 3.541640379953905
0.6205 3.538755535465186
0.621 3.536602810292199
0.6215 3.534850421210961
0.622 3.533269774345544
0.6225 3.531708463498984
0.623 3.530099589447544
0.6235 3.528431284139123
0.624 3.5267570083281194
0.6245 3.5251913902791268
0.625 3.5239376541888623
0.6255 3.5232962223881925
0.626 3.5236628306639117
0.6265 3.5254511540641795
0.627 3.528912827379579
0.6275 3.5338779291700773
0.628 3.5394360908147986
0.6285 3.5437605908641396
0.629 3.544555930758153
0.6295 3.540406992397073
0.63 3.5318772292392167
0.6305 3.521261973003875
0.631 3.5111230906626423
0.6315 3.5030219211194167
0.632 3.4972589885626233
0.6325 3.4933817781145224
0.633 3.490764990373143
0.6335 3.4888861946428333
0.634 3.4873865803595274
0.6345 3.486044041902937
0.635 3.4847199473160133
0.6355 3.4833459190515343
0.636 3.4819181689151213
0.6365 3.480521533510575
0.637 3.4793791203078586
0.6375 3.478962949502413
0.638 3.4801702890503803
0.6385 3.484589990876654
0.639 3.4946709978903536
0.6395 3.5131711445630662
0.64 3.540953426490483
0.6405 3.573484940262886
0.641 3.6000890870513915
0.6415 3.609256433503865
0.642 3.59648624957162
0.6425 3.5672455708457624
0.643 3.5325373269801075
0.6435 3.5017155717029302
0.644 3.478685082861534
0.6445 3.462982735667345
0.645 3.4526233975383436
0.6455 3.4458110225033556
0.646 3.4412886273971646
0.6465 3.43820288416767
0.647 3.4359853424448614
0.6475 3.434277585553482
0.648 3.4328612916514123
0.6485 3.4316009596265493
0.649 3.4304086101248457
0.6495 3.4292225996143904
0.65 3.428009800178889
0.6505 3.42675543565825
0.651 3.4254944778502656
0.6515 3.4242632955743337
0.652 3.4230733612560895
0.6525 3.421788421354452
0.653 3.42012513744801
0.6535 3.417840813850318
0.654 3.414907793837611
0.6545 3.411479397431539
0.655 3.4077505768552223
0.6555 3.403885424501115
0.656 3.4000375153815137
0.6565 3.39634748272499
0.657 3.3929635481533102
0.6575 3.3900292101950216
0.658 3.3876767618816013
0.6585 3.385991121372851
0.659 3.3849789804446777
0.6595 3.3844748644421765
0.66 3.3841093977975136
0.6605 3.3834102783966644
0.661 3.3820496020822164
0.6615 3.3799916708083666
0.662 3.3774042745760733
0.6625 3.3744476646047437
0.663 3.371168519345404
0.6635 3.36756830342567
0.664 3.36369074598949
0.6645 3.359580137423131
0.665 3.3552934522067686
0.6655 3.350894647573445
0.666 3.3464771665070474
0.6665 3.3421243357141934
0.667 3.3378962852157743
0.6675 3.333828670286965
0.668 3.32994219916304
0.6685 3.326266504554213
0.669 3.3228235479492456
0.6695 3.319620341540795
0.67 3.3166495320825016
0.6705 3.3138836656676807
0.671 3.3113186180354797
0.6715 3.3089751872277793
0.672 3.3068697981635102
0.6725 3.3050020893360825
0.673 3.303339955310057
0.6735 3.3018509268368748
0.674 3.300521736178365
0.6745 3.2993545360041745
0.675 3.2983520572343474
0.6755 3.2974627947229314
0.676 3.2965381074622924
0.6765 3.295349918808486
0.677 3.2936787146723328
0.6775 3.2914523948678402
0.678 3.288771320568654
0.6785 3.285831744000478
0.679 3.2827945004928525
0.6795 3.279732212008935
0.68 3.2766579740750315
0.6805 3.2735746526933953
0.681 3.2705174590397244
0.6815 3.267537791593802
0.682 3.264681381846956
0.6825 3.261978872944355
0.683 3.259467256555552
0.6835 3.2572156053561665
0.684 3.2553573961507363
0.6845 3.254051565253124
0.685 3.2534387035740897
0.6855 3.253621683918154
0.686 3.2545915348727616
0.6865 3.256214193394645
0.687 3.2581284995744175
0.6875 3.259591839509091
0.688 3.2594698557205968
0.6885 3.2567815784230367
0.689 3.2515638662253066
0.6895 3.2449438148484573
0.69 3.2382408274665915
0.6905 3.2322388046350428
0.691 3.2271246844954975
0.6915 3.2227557561257294
0.692 3.2189142351577695
0.6925 3.2154378243972923
0.693 3.2122697998976824
0.6935 3.209426381621989
0.694 3.2069619036677652
0.6945 3.204972777007886
0.695 3.203626127546012
0.6955 3.203191086603831
0.696 3.204083325655845
0.6965 3.2069199444542535
0.697 3.2125976509770657
0.6975 3.222348222648802
0.698 3.237550044720657
0.6985 3.2587779127609844
0.699 3.2843550184025654
0.6995 3.3099549005895748
0.7 3.3307692210675652
0.7005 3.344100434628511
0.701 3.3493184314423905
0.7015 3.3457407859357593
0.702 3.3322679531683574
0.7025 3.309526888840842
0.703 3.2816451787404395
0.7035 3.2544714825959753
0.704 3.232303585483577
0.7045 3.2165681779513102
0.705 3.206626891662748
0.7055 3.2009481790246044
0.706 3.197948134084668
0.7065 3.1964186223477435
0.707 3.195583774381654
0.7075 3.1949908971880268
0.708 3.1944049699036894
0.7085 3.1937210575479353
0.709 3.1929161355284803
0.7095 3.1920438967886193
0.71 3.1912233492139697
0.7105 3.1906845806029613
0.711 3.190815865299556
0.7115 3.192244669130594
0.712 3.195839106154428
0.7125 3.202476788540454
0.713 3.212463089787689
0.7135 3.2248216231942672
0.714 3.236973713826404
0.7145 3.245639880463865
0.715 3.2485150437934314
0.7155 3.2452134161274193
0.716 3.2369250965271403
0.7165 3.2257362986627074
0.717 3.2141035170108045
0.7175 3.2040728206550595
0.718 3.196670692471268
0.7185 3.1918889497577245
0.719 3.189182983872505
0.7195 3.18790470860434
0.72 3.187528786522143
0.7205 3.1876702814132427
0.721 3.188073893563156
0.7215 3.1885854284198425
0.722 3.1891323392841295
0.7225 3.1897096491916583
0.723 3.190384617746971
0.7235 3.1912665044758883
0.724 3.1925182082699264
0.7245 3.1943659093676375
0.725 3.1971208451226536
0.7255 3.201112910481336
0.726 3.2065219215267655
0.7265 3.213215524961883
0.727 3.2207136015022124
0.7275 3.228272422646765
0.728 3.2349063472755146
0.7285 3.239360049067728
0.729 3.240311954154069
0.7295 3.2370561321959075
0.73 3.2301102967882906
0.7305 3.2210350638912066
0.731 3.2115601192873813
0.7315 3.2029271746603234
0.732 3.195776560150498
0.7325 3.190322943942241
0.733 3.1864995861130234
0.7335 3.1840446286906863
0.734 3.1826335736544236
0.7345 3.181977620193945
0.735 3.1818672857564545
0.7355 3.1821602989178386
0.736 3.1827791359288407
0.7365 3.1836961150524496
0.737 3.1849567135859287
0.7375 3.186694822707701
0.738 3.189161221286409
0.7385 3.1927144909555034
0.739 3.19774124250742
0.7395 3.2044873277371364
0.74 3.212711734173779
0.7405 3.221345848129885
0.741 3.228465440609475
0.7415 3.2319422454999893
0.742 3.230596582430123
0.7425 3.224873285058602
0.743 3.2165187040738354
0.7435 3.207592556097791
0.744 3.199649362225405
0.7445 3.193461030572494
0.745 3.1891175807899304
0.7455 3.1863250728776995
0.746 3.184684138132382
0.7465 3.1838589617268225
0.747 3.183609412759579
0.7475 3.183782578996042
0.748 3.1842836981561247
0.7485 3.1850642863011887
0.749 3.1861107444063963
0.7495 3.1874709062354833
0.75 3.189269412042809
0.7505 3.1917598809351313
0.751 3.1953663541026645
0.7515 3.2007667674939517
0.752 3.2089027235580003
0.7525 3.220933917164886
0.753 3.2378551444592096
0.7535 3.2596129017162925
0.754 3.2837703175642448
0.7545 3.305115073641031
0.755 3.317596341068092
0.7555 3.317582749835613
0.756 3.3054799542116475
0.7565 3.284653315785211
0.757 3.259699818592286
0.7575 3.235152420422991
0.758 3.214603963852057
0.7585 3.1997339874172015
0.759 3.190316857429514
0.7595 3.1850622494234644
0.76 3.1825415591405113
0.7605 3.181663980971316
0.761 3.181743265765136
0.7615 3.1823848971140114
0.762 3.1833851008328393
0.7625 3.1846447107199607
0.763 3.1861272931471243
0.7635 3.1878450246888788
0.764 3.1898279321068417
0.7645 3.1921016207374118
0.765 3.194684790938605
0.7655 3.197572066398357
0.766 3.200707099490029
0.7665 3.203891604692381
0.767 3.2067511070649095
0.7675 3.208815952930565
0.768 3.209759905370542
0.7685 3.209653740206531
0.769 3.2090051575130554
0.7695 3.2084088208188595
0.77 3.208030078491819
0.7705 3.2074703068087187
0.771 3.2061723743070187
0.7715 3.2039360044114398
0.772 3.2011138731780298
0.7725 3.198385968095063
0.773 3.196389827456472
0.7735 3.195527362830002
0.774 3.195963646902512
0.7745 3.197737125614279
0.775 3.200942587193958
0.7755 3.205902009036774
0.776 3.213332291062307
0.7765 3.2243132784781805
0.777 3.239973747900229
0.7775 3.260937766784294
0.778 3.2871149289058232
0.7785 3.3181032359352995
0.779 3.3535561757311863
0.7795 3.3913439847851494
0.78 3.4236316748561544
0.7805 3.4360949597674315
0.781 3.4172497054045303
0.7815 3.3712027223743855
0.782 3.316733474864992
0.7825 3.2720308183309337
0.783 3.2437410464614134
0.7835 3.2290399725979464
0.784 3.2225715035454643
0.7845 3.220295461653312
0.785 3.2200009476890132
0.7855 3.2206510246908904
0.786 3.221803553235554
0.7865 3.2232989045448415
0.787 3.225128835479537
0.7875 3.2273874567282883
0.788 3.230286328868485
0.7885 3.2341856562614604
0.789 3.2396906663671254
0.7895 3.2477650528048754
0.79 3.2597702861818805
0.7905 3.2771496055910854
0.791 3.3006347694816283
0.7915 3.3291518808028124
0.792 3.3593279653201416
0.7925 3.386060338675901
0.793 3.404118375235302
0.7935 3.4095524749481134
0.794 3.4007517182812785
0.7945 3.379509382732752
0.795 3.3511429790337646
0.7955 3.322633134439239
0.796 3.299432787894381
0.7965 3.283638807854424
0.797 3.274482585023727
0.7975 3.2700208171432203
0.798 3.268474740552107
0.7985 3.2686541722633633
0.799 3.2698969410400194
0.7995 3.2718689438971653
0.8 3.2744432418276803
0.8005 3.2776711369124234
0.801 3.281781506337315
0.8015 3.2872549140022516
0.802 3.294910149216478
0.8025 3.3059825968038092
0.803 3.32201578333719
0.8035 3.3442259646780643
0.804 3.3718721777041507
0.8045 3.4000211075984685
0.805 3.419504089683401
0.8055 3.4222709614559887
0.806 3.4084267366005916
0.8065 3.386542444009158
0.807 3.3662936532016525
0.8075 3.352622050908823
0.808 3.345773368901276
0.8085 3.343954379996384
0.809 3.3451966191031675
0.8095 3.3480514941733217
0.81 3.3516366504164212
0.8105 3.355475499030695
0.811 3.359329659871558
0.8115 3.363098868136741
0.812 3.3667815285441494
0.8125 3.3704947741426876
0.813 3.3745561718063497
0.8135 3.379730159520121
0.814 3.387646791557194
0.8145 3.4010681964352765
0.815 3.4230525792043673
0.8155 3.4544957572280923
0.816 3.4926536046398775
0.8165 3.533114794375787
0.817 3.5711160687583385
0.8175 3.5985052018060406
0.818 3.6040581737718265
0.8185 3.58232183095513
0.819 3.5411456226440885
0.8195 3.497318909394452
0.82 3.4641225604322523
0.8205 3.4449614407546827
0.821 3.4366179497709526
0.8215 3.4347379848506074
0.822 3.4362582021075765
0.8225 3.4394945254058316
0.823 3.4436073209598588
0.8235 3.4481872528377044
0.824 3.453035926562479
0.8245 3.4580636610279507
0.825 3.4632689981223157
0.8255 3.4687591392148436
0.826 3.4748171519561195
0.8265 3.482044183281624
0.827 3.491521524558899
0.8275 3.5048223291550267
0.828 3.523332853542521
0.8285 3.546305905047098
0.829 3.568693698263707
0.8295 3.5827527129374515
0.83 3.584474285682803
0.8305 3.577229032561555
0.831 3.5675483991989347
0.8315 3.5596577574341213
0.832 3.554362588713656
0.8325 3.5508067229942304
0.833 3.548301674573083
0.8335 3.5468584507004772
0.834 3.546745131940921
0.8345 3.548064090560179
0.835 3.550742553008983
0.8355 3.5546830888390764
0.836 3.5599211149933767
0.8365 3.5667331654335923
0.837 3.575776721727645
0.8375 3.5881085569275273
0.838 3.604595226837376
0.8385 3.6240588760655603
0.839 3.6417689887149924
0.8395 3.651744446955237
0.84 3.6521806996468404
0.8405 3.6466680544146888
0.841 3.639900021461732
0.8415 3.6343384983624576
0.842 3.6302727000123456
0.8425 3.627064145060289
0.843 3.624535299258281
0.8435 3.6232304763762757
0.844 3.623573718155284
0.8445 3.6254021463566106
0.845 3.628198660837186
0.8455 3.631483084821478
0.846 3.634964008701849
0.8465 3.638512800660961
0.847 3.642128573873875
0.8475 3.645915440730138
0.848 3.650129787489658
0.8485 3.655278063314767
0.849 3.6623322497757824
0.8495 3.6730675162951743
0.85 3.6905457272890088
0.8505 3.719259587775537
0.851 3.7636918699426873
0.8515 3.8238802101495564
0.852 3.889832389345332
0.8525 3.9414408931794442
0.853 3.9587046600843907
0.8535 3.93562221764168
0.854 3.884774799828288
0.8545 3.8275759853189326
0.855 3.780079653214732
0.8555 3.7477360581707986
0.856 3.7290011266343663
0.8565 3.7201160461495304
0.857 3.7174740521326646
0.8575 3.7183957141991515
0.858 3.7211955193305863
0.8585 3.7249286698724733
0.859 3.729091405222044
0.8595 3.733419811536419
0.86 3.7377799959992553
0.8605 3.742131691542025
0.861 3.7465131446340267
0.8615 3.7510605713508243
0.862 3.7560711334132053
0.8625 3.762089049043335
0.863 3.7700078808830044
0.8635 3.7810936217875897
0.864 3.796551987174987
0.8645 3.816138606349827
0.865 3.836065029827494
0.8655 3.8490316384136927
0.866 3.849399008016701
0.8665 3.839085168949688
0.867 3.8256621273934757
0.8675 3.815517262362227
0.868 3.8106335252423102
0.8685 3.8100280354347644
0.869 3.8120237800532175
0.8695 3.815337512595282
0.87 3.819197915012853
0.8705 3.8231888955453917
0.871 3.8270924150603927
0.8715 3.8307971560251355
0.872 3.8342751566615076
0.8725 3.837580534580268
0.873 3.840888872568102
0.8735 3.844617097995404
0.874 3.849778759172648
0.8745 3.858827778519516
0.875 3.8770463890430493
0.8755 3.9129033403725435
0.876 3.9730904378187697
0.8765 4.051385689480729
0.877 4.124108674363911
0.8775 4.163545096051375
0.878 4.1554629239662715
0.8785 4.106315394967123
0.879 4.039499010924449
0.8795 3.980275790453578
0.88 3.9408840165605215
0.8805 3.920368436390098
0.881 3.9125164778624297
0.8815 3.911635400834178
0.882 3.914102262875235
0.8825 3.917978449927767
0.883 3.9223118254047717
0.8835 3.926662547297922
0.884 3.9308420774113797
0.8845 3.9348038251160746
0.885 3.9385657244025127
0.8855 3.9421980792956406
0.886 3.9457838418594475
0.8865 3.9494308756030074
0.887 3.953282597870296
0.8875 3.957518903817294
0.888 3.9623466730466435
0.8885 3.967931790891579
0.889 3.9743384097754957
0.8895 3.981418933232276
0.89 3.988709882463069
0.8905 3.995434819968895
0.891 4.000819653880639
0.8915 4.004625161878674
0.892 4.007298233496935
0.8925 4.00955866536128
0.893 4.011935951697725
0.8935 4.014678012452493
0.894 4.017863256533533
0.8945 4.021475184634446
0.895 4.025392593873483
0.8955 4.029367305331445
0.896 4.033130405747365
0.8965 4.036516932534785
0.897 4.039511417744243
0.8975 4.04212609233383
0.898 4.044296343705345
0.8985 4.045884192923
0.899 4.046747670619715
0.8995 4.0468531774005365
0.9 4.046335942934676
0.9005 4.045544577853966
0.901 4.044958561174739
0.9015 4.045023688043375
0.902 4.045988953799653
0.9025 4.0478605741589915
0.903 4.050521372855338
0.9035 4.053811296362462
0.904 4.057586780065045
0.9045 4.061731713086039
0.905 4.066144514669149
0.9055 4.0707633194469475
0.906 4.075616181426011
0.9065 4.080968513947394
0.907 4.087597524540693
0.9075 4.09737156120075
0.908 4.114265347980875
0.9085 4.145947640809223
0.909 4.204484601678959
0.9095 4.301446721283942
0.91 4.434370851132072
0.9105 4.576814102003987
0.911 4.685675438066212
0.9115 4.714488999194404
0.912 4.635110753634618
0.9125 4.4744126565426425
0.913 4.31052469560326
0.9135 4.2008752896418065
0.914 4.146903362572631
0.9145 4.125877696526266
0.915 4.119553063753595
0.9155 4.118885344273509
0.916 4.120251664097611
0.9165 4.122285689726412
0.917 4.124452454925144
0.9175 4.126516583655763
0.918 4.128379179393222
0.9185 4.130047287501996
0.919 4.131629038732181
0.9195 4.133369503787459
0.92 4.135758510104696
0.9205 4.139656739421967
0.921 4.146324535607012
0.9215 4.15689303958968
0.922 4.1707285410892725
0.9225 4.183721143926218
0.923 4.189676128047398
0.9235 4.185639147028861
0.924 4.1750055743336665
0.9245 4.163856341316463
0.925 4.155876373321905
0.9255 4.151479473182817
0.926 4.149616966009423
0.9265 4.149196762874628
0.927 4.149471160512179
0.9275 4.150007159139293
0.928 4.150578660250068
0.9285 4.151101006013319
0.929 4.1516230233223785
0.9295 4.152356836477151
0.93 4.153756199233521
0.9305 4.156658269797197
0.931 4.162459491197187
0.9315 4.173090132877946
0.932 4.190158499289537
0.9325 4.212613824753212
0.933 4.234464375565055
0.9335 4.2465086779812244
0.934 4.242679142324433
0.9345 4.224887845664299
0.935 4.201142591215242
0.9355 4.179365017193464
0.936 4.163292833130199
0.9365 4.152858273398079
0.937 4.146464374291354
0.9375 4.142500591609472
0.938 4.139805086634683
0.9385 4.1376578539460285
0.939 4.135672516436659
0.9395 4.133693834803997
0.94 4.131704688722709
0.9405 4.1297929320948805
0.941 4.12811033800567
0.9415 4.126884524488315
0.942 4.126393148930187
0.9425 4.126923510337051
0.943 4.128641071161408
0.9435 4.1313487657424615
0.944 4.134300070126135
0.9445 4.136383113194122
0.945 4.13669549464552
0.9455 4.135090575486264
0.946 4.13217320237077
0.9465 4.128831037074675
0.947 4.125742753632321
0.9475 4.123179319487808
0.948 4.121063094743147
0.9485 4.119198465663172
0.949 4.117431554164479
0.9495 4.115758951548535
0.95 4.114392559984759
0.9505 4.113839487690101
0.951 4.115006690697377
0.9515 4.119324564762128
0.952 4.128528847676239
0.9525 4.143429119137987
0.953 4.161479371215456
0.9535 4.1751643894650945
0.954 4.175474065756796
0.9545 4.15931505876052
0.955 4.132577868490233
0.9555 4.104928042362929
0.956 4.082990822762546
0.9565 4.068348485551344
0.957 4.0594144829044945
0.9575 4.053913095313566
0.958 4.050171115090127
0.9585 4.047257129881662
0.959 4.0447025233971745
0.9595 4.042269073522358
0.96 4.0398413856816004
0.9605 4.0374091429659
0.961 4.035101400651073
0.9615 4.033321260866441
0.962 4.032946320584146
0.9625 4.034747324096563
0.963 4.031114085034651
0.9635 3.966839465148804
0.964 3.7449433422352216
0.9645 3.500402251213619
0.965 3.377237534560149
0.9655 3.3275867075992016
0.966 3.3063568767060234
0.9665 3.2962602849278975
0.967 3.2912021763562604
0.9675 3.2889299969654475
0.968 3.288634661295279
0.9685 3.290093500890639
0.969 3.293318093682182
0.9695 3.2983216375441424
0.97 3.3049670497336647
0.9705 3.3128699086614857
0.971 3.3213785073588076
0.9715 3.3295877367455153
0.972 3.336440237880155
0.9725 3.3409779178432677
0.973 3.342925979741284
0.9735 3.3431402373835253
0.974 3.343662623666762
0.9745 3.347501786855056
0.975 3.35952400993962
0.9755 3.3894449235952058
0.976 3.45765193476229
0.9765 3.591610373445799
0.977 3.7698008629620174
0.9775 3.8950193760737433
0.978 3.9421563689888286
0.9785 3.953777121838045
0.979 3.9557652589889623
0.9795 3.9557586374709546
0.98 3.9553863431762233
0.9805 3.9548935256326443
0.981 3.9542883501276593
0.9815 3.953595494480205
0.982 3.952896508213672
0.9825 3.952389962066005
0.983 3.9524611367516185
0.9835 3.953865569913906
0.984 3.9579977624578957
0.9845 3.967030320106095
0.985 3.983333881761605
0.9855 4.007428457429616
0.986 4.035057677684105
0.9865 4.056400505139352
0.987 4.060661434137381
0.9875 4.044225199837064
0.988 4.0143906169263674
0.9885 3.9835397939592943
0.989 3.960056398805764
0.9895 3.945381766432493
0.99 3.9369816380969818
0.9905 3.9319348555498115
0.991 3.9283721991037934
0.9915 3.925360158077546
0.992 3.9224915049040474
0.9925 3.919616471010248
0.993 3.9167282214394854
0.9935 3.9139247289202936
0.994 3.911397793445272
0.9945 3.9095121789556293
0.995 3.9089199090899234
0.9955 3.9107449505104954
0.996 3.916616034065096
0.9965 3.928043488023401
0.997 3.9447299832643177
0.9975 3.962668776580327
0.998 3.9743823164784393
0.9985 3.973213768140133
0.999 3.9593141507363763
0.9995 3.940234690401879
1.0 3.923905922746937
1.0005 3.9132754565183996
1.001 3.907456156290869
1.0015 3.904617930903341
1.002 3.903332832835047
1.0025 3.9027218933477554
1.003 3.9022923412858477
1.0035 3.9017980378087946
1.004 3.901140687021223
1.0045 3.900328328586599
1.005 3.8994305907717743
1.0055 3.8985491268985824
1.006 3.897809955879933
1.0065 3.8973350610062836
1.007 3.8972332065999504
1.0075 3.8975058866189682
1.008 3.8979290071713377
1.0085 3.8980002716858992
1.009 3.8972155535761184
1.0095 3.8954896698325188
1.01 3.8932475318502826
1.0105 3.891012406652618
1.011 3.8890623808499454
1.0115 3.887396042409562
1.012 3.8858949619301226
1.0125 3.8844046941793318
1.013 3.8828200508750745
1.0135 3.8811094284016265
1.014 3.8793562663896806
1.0145 3.877803042407609
1.015 3.876879316300033
1.0155 3.877252953092291
1.016 3.879855192094909
1.0165 3.8857167798361276
1.017 3.895182691154628
1.0175 3.90636921851046
1.018 3.9143632574893834
1.0185 3.9137861833906706
1.019 3.9036585027475033
1.0195 3.8885438537285326
1.02 3.874289958598344
1.0205 3.8640171590544936
1.021 3.857993072428502
1.0215 3.8552212951213347
1.022 3.854584403676541
1.0225 3.85523815785531
1.023 3.8566240662019853
1.0235 3.8583943083175614
1.024 3.860325230943107
1.0245 3.8622865387451766
1.025 3.8642522267162134
1.0255 3.8663646443017177
1.026 3.869038248087466
1.0265 3.8732196890397015
1.027 3.880733205496436
1.0275 3.894416599699908
1.028 3.917053558299062
1.0285 3.9480875166446454
1.029 3.9799573085191833
1.0295 3.999392190708254
1.03 3.9961803347304867
1.0305 3.9719049338336356
1.031 3.9390398109598808
1.0315 3.9109249566169213
1.032 3.893382539323956
1.0325 3.885032923488274
1.033 3.8821689663228662
1.0335 3.8819238931208675
1.034 3.88275636165375
1.0345 3.8839530296278104
1.035 3.885191877160504
1.0355 3.8863155378210275
1.036 3.8872548840708943
1.0365 3.8880133469374387
1.037 3.888662826354383
1.0375 3.88938125802414
1.038 3.89052594030493
1.0385 3.892845342430001
1.039 3.8978413804534453
1.0395 3.9080484961028725
1.04 3.9261560430020053
1.0405 3.951793959669337
1.041 3.9776989915604544
1.0415 3.9916545981411327
1.042 3.986283456326974
1.0425 3.9661831371491774
1.043 3.9431988623761756
1.0435 3.92614654594255
1.044 3.9169277355715044
1.0445 3.913456800761643
1.045 3.913186432353661
1.0455 3.9144302861907
1.046 3.9162938081673646
1.0465 3.918347465036905
1.047 3.9204058907813826
1.0475 3.9224028512213165
1.048 3.924355343465316
1.0485 3.926345219233389
1.049 3.928542564599158
1.0495 3.931291008055319
1.05 3.935323992531349
1.0505 3.942192922200861
1.051 3.9549105316451056
1.0515 3.978218399390925
1.052 4.016857000627033
1.0525 4.070467397354492
1.053 4.128593636441216
1.0535 4.173363501827855
1.054 4.1902204479042835
1.0545 4.1751150485091015
1.055 4.134191892865965
1.0555 4.0815047916555764
1.056 4.033423011003708
1.0565 4.0001232582332795
1.057 3.9821623068980623
1.0575 3.9747886688492615
1.058 3.97319162001899
1.0585 3.974367145446922
1.059 3.9768142641037256
1.0595 3.9798254938986473
1.06 3.9830626733738823
1.0605 3.9863349065911597
1.061 3.9895457037963373
1.0615 3.992667731023178
1.062 3.9957676442942196
1.0625 3.999043005412166
1.063 4.002960179435097
1.0635 4.008537434642917
1.064 4.017924379605135
1.0645 4.035216528301526
1.065 4.066443517324145
1.0655 4.11702499458542
1.066 4.187824232702025
1.0665 4.276978383841626
1.067 4.39104758119871
1.0675 4.552413583633263
1.068 4.78315577153183
1.0685 5.0650296052758845
1.069 5.330710861464897
1.0695 5.524120604324913
1.07 5.641169261983705
1.0705 5.705658366375855
1.071 5.740040050391005
1.0715 5.75747021233101
1.072 5.763621350572303
1.0725 5.758278012767735
1.073 5.733060622850354
1.0735 5.660244942402868
1.074 5.4694163049536355
1.0745 5.073708397490226
1.075 4.585856558324486
1.0755 4.266786692023335
1.076 4.1305768423135385
1.0765 4.081199557213066
1.077 4.064521443981019
1.0775 4.059733484046128
1.078 4.059270974123835
1.0785 4.060347042288549
1.079 4.061913291394647
1.0795 4.063563797760362
1.08 4.065138656928881
1.0805 4.066596567379743
1.081 4.067968962322438
1.0815 4.0693642486592205
1.082 4.0710107071781705
1.0825 4.073407946567063
1.083 4.077582199916617
1.0835 4.085449892190868
1.084 4.099765577811058
1.0845 4.122458170977722
1.085 4.1508104852538645
1.0855 4.175118260475501
1.086 4.183682811914557
1.0865 4.17262403566954
1.087 4.148928954137102
1.0875 4.123682687411679
1.088 4.104146828716364
1.0885 4.091831776459631
1.089 4.0850588162097905
1.0895 4.081665296333289
1.09 4.080121844263185
1.0905 4.07960153563523
1.091 4.079750232328181
1.0915 4.080511253754687
1.092 4.0821262656716195
1.0925 4.08537189991148
1.093 4.092372538188505
1.0935 4.1087694929402145
1.094 4.148864572052234
1.0945 4.244461721718507
1.095 4.448574378960786
1.0955 4.8051764455790655
1.096 5.275090652266656
1.0965 5.712911368037651
1.097 5.9615862700340285
1.0975 5.940033133705259
1.098 5.661378141521131
1.0985 5.233212093399561
1.099 4.810370225242461
1.0995 4.496183699646244
1.1 4.303692691503824
1.1005 4.198587943356645
1.101 4.144468525244778
1.1015 4.117331195120275
1.102 4.103956784606718
1.1025 4.097581448171577
1.103 4.094815398032115
1.1035 4.093921217152679
1.104 4.093947842377818
1.1045 4.094308913267006
1.105 4.094615077264348
1.1055 4.094642443342081
1.106 4.0943410422181
1.1065 4.093767121825397
1.107 4.0929971969866985
1.1075 4.09210516937564
1.108 4.091181109482478
1.1085 4.090356393792166
1.109 4.0898288250293975
1.1095 4.089882049419997
1.11 4.0909446385684065
1.1105 4.09371173353066
1.111 4.099379579489423
1.1115 4.110026224093258
1.112 4.129112157405344
1.1125 4.161727633689208
1.113 4.213772522333
1.1135 4.288443528033306
1.114 4.379066574869726
1.1145 4.462087510815706
1.115 4.504290117177862
1.1155 4.488927457999924
1.116 4.429331665725397
1.1165 4.35222001103143
1.117 4.278055444282756
1.1175 4.217546538052809
1.118 4.1740798860969255
1.1185 4.145906179426512
1.119 4.12889870249228
1.1195 4.119112080394198
1.12 4.113842313860213
1.1205 4.11160532294013
1.121 4.111806892083318
1.1215 4.1144501166267675
1.122 4.1199422295266475
1.1225 4.128822514704212
1.123 4.141247596030458
1.1235 4.156124697967326
1.124 4.1702185113486925
1.1245 4.178415404181329
1.125 4.176330942101372
1.1255 4.16375265657572
1.126 4.145128330812423
1.1265 4.126344734798356
1.127 4.111321109808238
1.1275 4.1011459261142695
1.128 4.095083127471725
1.1285 4.091858443087923
1.129 4.090409394737674
1.1295 4.090073399906211
1.13 4.090494995886817
1.1305 4.091490183950493
1.131 4.092960084904068
1.1315 4.094860873653414
1.132 4.097221757578507
1.1325 4.100191415800544
1.133 4.104135774966372
1.1335 4.109745397095911
1.134 4.118042804562044
1.1345 4.130150968494326
1.135 4.146615582817469
1.1355 4.166396805710536
1.136 4.1862835296578575
1.1365 4.201790163519585
1.137 4.209392032676559
1.1375 4.208261093280808
1.138 4.200136122859557
1.1385 4.1878539761189915
1.139 4.174112512099712
1.1395 4.161036703437715
1.14 4.1500048458247845
1.1405 4.14166819700906
1.141 4.136043043579826
1.1415 4.1327412569134525
1.142 4.131202173579678
1.1425 4.130845750912916
1.143 4.131116511550942
1.1435 4.131533823378532
1.144 4.131715905133281
1.1445 4.131459256015289
1.145 4.130742218126268
1.1455 4.12968399398198
1.146 4.128451431423801
1.1465 4.1272145711433685
1.147 4.126101876259358
1.1475 4.12518378483614
1.148 4.124485270459238
1.1485 4.124019574979436
1.149 4.123805960223057
1.1495 4.123897280121478
1.15 4.124357669447336
1.1505 4.1252634734666875
1.151 4.126702673497227
1.1515 4.128764011023571
1.152 4.131533448110088
1.1525 4.135049255924433
1.153 4.139267019128545
1.1535 4.143995887402473
1.154 4.148811471140225
1.1545 4.1530336662345
1.155 4.155861380750525
1.1555 4.156710663083319
1.156 4.155489069888243
1.1565 4.1525858903440165
1.157 4.1486614961326795
1.1575 4.144354658415504
1.158 4.1401628881892885
1.1585 4.13637696070909
1.159 4.133145266484283
1.1595 4.130541607518132
1.16 4.12867979413491
1.1605 4.127773013103732
1.161 4.128271622271323
1.1615 4.13106392740245
1.162 4.137689639846097
1.1625 4.1505214617736685
1.163 4.1724129602331805
1.1635 4.204856264030492
1.164 4.243971367741943
1.1645 4.277607528256287
1.165 4.289846051466221
1.1655 4.272705403139049
1.166 4.233450678470832
1.1665 4.188602348952599
1.167 4.15126164224806
1.1675 4.125538823493385
1.168 4.109726136630209
1.1685 4.100628834823264
1.169 4.095486430765219
1.1695 4.09242413539829
1.17 4.090366590938737
1.1705 4.088773577509683
1.171 4.087394698609834
1.1715 4.086116266272815
1.172 4.08490504112678
1.1725 4.0837775806483885
1.173 4.082822020164232
1.1735 4.082234749136723
1.174 4.08242471924325
1.1745 4.084251454672896
1.175 4.089468733111311
1.1755 4.101208932834763
1.176 4.1233816903925975
1.1765 4.156968255837925
1.177 4.1943154811405945
1.1775 4.219850901775291
1.178 4.221684026382802
1.1785 4.201724089040934
1.179 4.172043558991255
1.1795 4.143749754115034
1.18 4.121714422245158
1.1805 4.1061093528281445
1.181 4.095474354445876
1.1815 4.088367227946125
1.182 4.083784983558526
1.1825 4.0810270230281604
1.183 4.079529717746197
1.1835 4.078850383116655
1.184 4.078677321525402
1.1845 4.078798324681531
1.185 4.079078014857907
1.1855 4.079416353683899
1.186 4.079740755169181
1.1865 4.080003705537352
1.187 4.080191777925873
1.1875 4.080332742159622
1.188 4.08049396600362
1.1885 4.080777972303983
1.189 4.081297636663925
1.1895 4.082114784357279
1.19 4.083142014291485
1.1905 4.083935084105723
1.191 4.083430776907973
1.1915 4.079831153276879
1.192 4.071008289140951
1.1925 4.055413143381409
1.193 4.032983405978473
1.1935 4.00529577198344
1.194 3.97510364928245
1.1945 3.945122924991261
1.195 3.917206023831123
1.1955 3.892272753843261
1.196 3.8709884652066497
1.1965 3.8544381241795103
1.197 3.8448375119286657
1.1975 3.8454436450893708
1.198 3.8597955289603165
1.1985 3.889861983438016
1.199 3.9340665089292797
1.1995 3.98567298410343
1.2 4.034477230821593
1.2005 4.071529223536712
1.201 4.093352959314854
1.2015 4.102185370986557
1.202 4.102608622620081
1.2025 4.0986456354552105
1.203 4.092967842019864
1.2035 4.087312792635404
1.204 4.0826936032139
1.2045 4.079525247171149
1.205 4.077788378318636
1.2055 4.0772624061882725
1.206 4.077667012954977
1.2065 4.078753484283719
1.207 4.080313753576001
1.2075 4.082188874568117
1.208 4.08422868563201
1.2085 4.086322888482145
1.209 4.088387767129297
1.2095 4.090391882427212
1.21 4.092372579819519
1.2105 4.094442550933409
1.211 4.096843321652588
1.2115 4.099998169891001
1.212 4.104375713677407
1.2125 4.110068421823086
1.213 4.1163466046708
1.2135 4.121850560925206
1.214 4.125318403466241
1.2145 4.126124584440922
1.215 4.124241565060012
1.2155 4.119850752236576
1.216 4.113498243707242
1.2165 4.10632562598346
1.217 4.099700899150469
1.2175 4.094526265718572
1.218 4.09099807610992
1.2185 4.088860582909473
1.219 4.087729917618616
1.2195 4.087263902187066
1.22 4.087211610769628
1.2205 4.087437152162177
1.221 4.087899877220614
1.2215 4.088625595053641
1.222 4.089644293946862
1.2225 4.090955212288246
1.223 4.092599541312743
1.2235 4.094738145791246
1.224 4.097675109585663
1.2245 4.101701748073613
1.225 4.106642769260035
1.2255 4.111280903971797
1.226 4.113583760950864
1.2265 4.112162568036735
1.227 4.107555131057226
1.2275 4.1017832364854785
1.228 4.0968185641045975
1.2285 4.093595516797271
1.229 4.0920770035505845
1.2295 4.091786427826283
1.23 4.092224397081163
1.2305 4.0930069218514715
1.231 4.093867273485173
1.2315 4.094623616991142
1.232 4.09517445319885
1.2325 4.095498287723463
1.233 4.095667480211465
1.2335 4.095884411661072
1.234 4.096567321693784
1.2345 4.098512954449041
1.235 4.103008233504826
1.2355 4.11158782275291
1.236 4.1250758370190725
1.2365 4.142269270983985
1.237 4.159474178518095
1.2375 4.171565699091418
1.238 4.174315094049713
1.2385 4.166577672614149
1.239 4.150715681724649
1.2395 4.131286379659644
1.24 4.113044599223392
1.2405 4.098997397549618
1.241 4.08978808114193
1.2415 4.084480200672107
1.242 4.081755893199143
1.2425 4.080568363699585
1.243 4.080260047069454
1.2435 4.080453022036674
1.244 4.080934122527252
1.2445 4.0815824856039145
1.245 4.082339473818805
1.2455 4.083205036307317
1.246 4.084241486214311
1.2465 4.085600669821823
1.247 4.087535881183968
1.2475 4.090411843521555
1.248 4.094644096025411
1.2485 4.100459193635589
1.249 4.107285560535671
1.2495 4.113115608950401
1.25 4.115106399710231
1.2505 4.111888165318605
1.251 4.105108758428082
1.2515 4.097922213130599
1.252 4.092438787657124
1.2525 4.089056769612504
1.253 4.087324378856711
1.2535 4.086701187941361
1.254 4.086817821233638
1.2545 4.087453224441064
1.255 4.088492893747696
1.2555 4.089882088832256
1.256 4.091610464767611
1.2565 4.093723031625477
1.257 4.096346578002618
1.2575 4.099754254754784
1.258 4.104403432390668
1.2585 4.110938022281762
1.259 4.11982913006102
1.2595 4.130483217409334
1.26 4.140383804351514
1.2605 4.145982431245476
1.261 4.145397675386826
1.2615 4.139868666942362
1.262 4.132192025843737
1.2625 4.124565873183141
1.263 4.118128787486314
1.2635 4.113296041943788
1.264 4.110022953911323
1.2645 4.107971118578857
1.265 4.106734875398547
1.2655 4.105979640605944
1.266 4.105499861004769
1.2665 4.105172287488231
1.267 4.104946937521903
1.2675 4.104804770150774
1.268 4.104760637838949
1.2685 4.104858742460988
1.269 4.105195046592557
1.2695 4.105949020675895
1.27 4.107437032726552
1.2705 4.110172013384013
1.271 4.114975744178593
1.2715 4.122898575739096
1.272 4.13458725060674
1.2725 4.148939531815203
1.273 4.162509547794715
1.2735 4.17117595306719
1.274 4.172714280429834
1.2745 4.167540967708754
1.275 4.157641853510623
1.2755 4.145390920733937
1.276 4.132965279190855
1.2765 4.121973664294377
1.277 4.113215880905696
1.2775 4.106749275297582
1.278 4.10221216485557
1.2785 4.099145083813467
1.279 4.097150798200642
1.2795 4.095938973425398
1.28 4.095320450057787
1.2805 4.0952085962435385
1.281 4.09559348022623
1.2815 4.0965155750945526
1.282 4.098033377014823
1.2825 4.1002075759410035
1.283 4.103106514194507
1.2835 4.106841388264221
1.284 4.111598863944205
1.2845 4.117548286466666
1.285 4.124475972701009
1.2855 4.131449522793493
1.286 4.136896883747352
1.2865 4.139469437871267
1.287 4.138953645166802
1.2875 4.136193337259001
1.288 4.132188941128763
1.2885 4.127617361354239
1.289 4.1229556146307695
1.2895 4.1186478325894695
1.29 4.115021787336716
1.2905 4.112221933918282
1.291 4.110229083255189
1.2915 4.108945728735351
1.292 4.1082913040461895
1.2925 4.108268834188258
1.293 4.108996699887004
1.2935 4.110640146632794
1.294 4.113353880952595
1.2945 4.117179196142762
1.295 4.1219482404037615
1.2955 4.1271186498275645
1.296 4.131798709921385
1.2965 4.135074300389934
1.297 4.136457381562839
1.2975 4.136010346048331
1.298 4.134037351019026
1.2985 4.130823346519752
1.299 4.126619065424566
1.2995 4.1217462398706735
1.3 4.116631597091149
1.3005 4.11171103705913
1.301 4.107292198720528
1.3015 4.103494163832436
1.302 4.100313989570419
1.3025 4.097710298799245
1.303 4.095657719726412
1.3035 4.094148826100638
1.304 4.093179945303823
1.3045 4.092748724507396
1.305 4.092865866867297
1.3055 4.0936269254146
1.306 4.095265834725965
1.3065 4.098099098002039
1.307 4.102409932467466
1.3075 4.108241130600526
1.308 4.115160910063717
1.3085 4.122072167482787
1.309 4.127434759689337
1.3095 4.129962555589434
1.31 4.129239807562631
1.3105 4.12578919659908
1.311 4.120865587093088
1.3115 4.115936572514321
1.312 4.111958943532074
1.3125 4.109027695621319
1.313 4.106641010867906
1.3135 4.104234888108846
1.314 4.101564392271684
1.3145 4.098754741651606
1.315 4.096076929324748
1.3155 4.0937079341113245
1.316 4.09167517584311
1.3165 4.089946342844683
1.317 4.088508470592523
1.3175 4.087418257270449
1.318 4.086772623338089
1.3185 4.086703391129476
1.319 4.087347342194044
1.3195 4.088768812813904
1.32 4.090764788296748
1.3205 4.09277375205222
1.321 4.09412231144282
1.3215 4.094490954065578
1.322 4.094032275676384
1.3225 4.092973237296788
1.323 4.091215188056377
1.3235 4.0885540292254605
1.324 4.08516385506839
1.3245 4.081596219709987
1.325 4.078341953845979
1.3255 4.075526632102938
1.326 4.072995387384997
1.3265 4.070579292739537
1.327 4.068220744586413
1.3275 4.0659848135744765
1.328 4.064040628814076
1.3285 4.062634659554402
1.329 4.062076202155141
1.3295 4.062665367842109
1.33 4.064569211475082
1.3305 4.067700710826277
1.331 4.07162888541422
1.3315 4.075648347580956
1.332 4.07919276232681
1.3325 4.082268475852362
1.333 4.085292848225335
1.3335 4.088650047693322
1.334 4.092667669014015
1.3345 4.097693951704941
1.335 4.103879507715459
1.3355 4.110807444007992
1.336 4.1175233124606345
1.3365 4.123005203585742
1.337 4.126597125385119
1.3375 4.127967480320103
1.338 4.126798953937409
1.3385 4.122564465577184
1.339 4.114970952383806
1.3395 4.1046510891348555
1.34 4.093200198589892
1.3405 4.08252313801258
1.341 4.073983661988318
1.3415 4.068105670396153
1.342 4.064682272349619
1.3425 4.063129561810034
1.343 4.062797747233044
1.3435 4.063158368794693
1.344 4.063858405444315
1.3445 4.064686516023937
1.345 4.065541227657737
1.3455 4.066393264219877
1.346 4.067268119556187
1.3465 4.068242866864712
1.347 4.069445560846318
1.3475 4.071066556917317
1.348 4.073380112954843
1.3485 4.076715015247367
1.349 4.081364610324239
1.3495 4.087381859173063
1.35 4.094252389905628
1.3505 4.100608937831184
1.351 4.104551777808491
1.3515 4.104976768627769
1.352 4.102572760686781
1.3525 4.09908298479177
1.353 4.095936249984967
1.3535 4.093750701538519
1.354 4.092585131598697
1.3545 4.092261847548616
1.355 4.092566684558444
1.3555 4.093316801441467
1.356 4.0943769586745224
1.3565 4.095648913664612
1.357 4.097081043884688
1.3575 4.0986880419799325
1.358 4.100565315503233
1.3585 4.102955335180661
1.359 4.1063521120812565
1.3595 4.111670440639146
1.36 4.120487287751065
1.3605 4.135303240500874
1.361 4.159815322502985
1.3615 4.199268952181986
1.362 4.261382502373844
1.3625 4.357894246013978
1.363 4.506016148230052
1.3635 4.726399992367708
1.364 5.029384860712216
1.3645 5.3851072114065905
1.365 5.709275516785321
1.3655 5.9222900967998635
1.366 6.021034544414802
1.3665 6.053551416456247
1.367 6.060706245295838
1.3675 6.06143149475296
1.368 6.061680237848765
1.3685 6.062644100728186
1.369 6.064284201068737
1.3695 6.066411363358648
1.37 6.068920718228019
1.3705 6.071801095854645
1.371 6.075140552161154
1.3715 6.079152501413552
1.372 6.0842185136011375
1.3725 6.09095656340302
1.373 6.100247332405922
1.3735 6.113098483628106
1.374 6.129953043239687
1.3745 6.149343776000209
1.375 6.166985759739124
1.3755 6.177109785993832
1.376 6.1758802471333665
1.3765 6.164330051791434
1.377 6.147838928289182
1.3775 6.132344556555954
1.378 6.120980669741479
1.3785 6.113947572418534
1.379 6.110064269379358
1.3795 6.108118004964118
1.38 6.107293441466614
1.3805 6.107173659678781
1.381 6.10760615577498
1.3815 6.1086465480852
1.382 6.110614982304585
1.3825 6.114374506343304
1.383 6.1217115688725565
1.3835 6.135402027168033
1.384 6.158212666646915
1.3845 6.190338733145199
1.385 6.226290285878965
1.3855 6.254220938568815
1.386 6.261381134499103
1.3865 6.2437115923503965
1.387 6.209811193338999
1.3875 6.173651584523754
1.388 6.144859384500825
1.3885 6.125751345762786
1.389 6.114384176319926
1.3895 6.107950224129877
1.39 6.104303209058366
1.3905 6.102155685627685
1.391 6.100855522791831
1.3915 6.100108901783487
1.392 6.099821774587428
1.3925 6.10002509492685
1.393 6.100892823043675
1.3935 6.102877560407827
1.394 6.107062118602886
1.3945 6.11584541365263
1.395 6.133722269640306
1.3955 6.16677152167616
1.396 6.217957868889992
1.3965 6.277597310700917
1.397 6.315810034868762
1.3975 6.288780363566288
1.398 6.161740211171218
1.3985 5.932465385523327
1.399 5.634294218816604
1.3995 5.314738163838572
1.4 5.014699247567635
1.4005 4.759912910925951
1.401 4.5615825910009375
1.4015 4.418100171949869
1.402 4.319577722858885
1.4025 4.254006024952958
1.403 4.21140190394203
1.4035 4.184540193567305
1.404 4.1683770704871685
1.4045 4.159439822604743
1.405 4.1555361828339
1.4055 4.155658033911144
1.406 4.159596410908654
1.4065 4.167018664374349
1.407 4.176013356691203
1.4075 4.182493658758058
1.408 4.182106599215687
1.4085 4.17369483217712
1.409 4.160205133304129
1.4095 4.145873798449586
1.41 4.133496087599915
1.4105 4.124029761668754
1.411 4.117323572172981
1.4115 4.11277420241029
1.412 4.109757591810163
1.4125 4.107813469402514
1.413 4.106626604755273
1.4135 4.105967536204671
1.414 4.10566892799121
1.4145 4.105629370894392
1.415 4.105808697372379
1.4155 4.106231830914887
1.416 4.107005152265683
1.4165 4.108352285495431
1.417 4.110659740548123
1.4175 4.114516092272216
1.418 4.12068336134577
1.4185 4.1300376653640525
1.419 4.143576830512948
1.4195 4.162688084051381
1.42 4.189481739972826
1.4205 4.226480840674102
1.421 4.275049023762983
1.4215 4.333919504370249
1.422 4.400473113193555
1.4225 4.473806315768731
1.423 4.557187194680011
1.4235 4.658006351590479
1.424 4.788231128039727
1.4245 4.963479273190543
1.425 5.1970305202582585
1.4255 5.482139825588633
1.426 5.771355748600496
1.4265 5.991513542621823
1.427 6.10417785165959
1.4275 6.129201502088676
1.428 6.108390203602297
1.4285 6.0734740156738605
1.429 6.040554670515058
1.4295 6.015112355350545
1.43 5.997254863081078
1.4305 5.985114572288249
1.431 5.976624767541053
1.4315 5.970251893752178
1.432 5.965117540344536
1.4325 5.960869534457367
1.433 5.957399436683983
1.4335 5.954620406366977
1.434 5.952323414216711
1.4345 5.950123915982659
1.435 5.947479350653322
1.4355 5.943943120727369
1.436 5.9397651395158055
1.4365 5.936444173973205
1.437 5.936282714525972
1.4375 5.9405160100749095
1.438 5.947085593305872
1.4385 5.949887380803751
1.439 5.939793054927759
1.4395 5.905557863841653
1.44 5.8327691662576955
1.4405 5.704400111718514
1.441 5.5091431641166375
1.4415 5.2578003614308235
1.442 4.9904238155061895
1.4425 4.75459512943264
1.443 4.577922157412046
1.4435 4.4625291802617335
1.444 4.3981753882637245
1.4445 4.375276649934638
1.445 4.391708060298352
1.4455 4.456840996250185
1.446 4.594996317773885
1.4465 4.839955828941652
1.447 5.191926429846917
1.4475 5.549784711904064
1.448 5.780833624511149
1.4485 5.873168806580286
1.449 5.892353968706046
1.4495 5.887244214793355
1.45 5.877465925307763
1.4505 5.868370767267257
1.451 5.86069893122328
1.4515 5.854143522598043
1.452 5.848329114337823
1.4525 5.842994035781756
1.453 5.837968107885103
1.4535 5.833151260174447
1.454 5.8285273738939045
1.4545 5.824194114640135
1.455 5.820407416471141
1.4555 5.817523732468513
1.456 5.815806678431367
1.4565 5.8151225388189625
1.457 5.814770451699121
1.4575 5.813741011286067
1.458 5.8112955558983534
1.4585 5.80733106291943
1.459 5.802293315207325
1.4595 5.796833033435363
1.46 5.791478273800508
1.4605 5.78653259365741
1.461 5.782104427151935
1.4615 5.778184191686326
1.462 5.774721844479484
1.4625 5.771655260882606
1.463 5.7689314767882385
1.4635 5.766476080697083
1.464 5.764180617585054
1.4645 5.761851744039036
1.465 5.759203353769064
1.4655 5.755905130769787
1.466 5.751840268606284
1.4665 5.7476177786054565
1.467 5.745263539722829
1.4675 5.7485973470760845
1.468 5.762377498671651
1.4685 5.789551541992208
1.469 5.826500985522988
1.4695 5.8571993383097185
1.47 5.8474744745768374
1.4705 5.7423793585563105
1.471 5.48183901184452
1.4715 5.065638364035455
1.472 4.617154662980162
1.4725 4.288256844481087
1.473 4.111592864450263
1.4735 4.0335475853446345
1.474 4.001600255929341
1.4745 3.9879663597302537
1.475 3.981131805094134
1.4755 3.9767874818628934
1.476 3.973361583467102
1.4765 3.9702655336916726
1.477 3.9672644544670446
1.4775 3.96426405641959
1.478 3.9612541281166083
1.4785 3.9583200463164134
1.479 3.9557293987511004
1.4795 3.954146510226491
1.48 3.955105124811163
1.4805 3.9619215119154143
1.481 3.9808972433921683
1.4815 4.021467226080504
1.482 4.091986641183735
1.4825 4.189830940648274
1.483 4.294681046782807
1.4835 4.376983549723852
1.484 4.4165773949207425
1.4845 4.411495185377247
1.485 4.37124060847698
1.4855 4.308233216125699
1.486 4.235476738960682
1.4865 4.165428983825415
1.487 4.107250140907726
1.4875 4.064687303944285
1.488 4.036880571365244
1.4885 4.020790503734001
1.489 4.0129919706674615
1.4895 4.010199904682021
1.49 4.009216225815904
1.4905 4.0072642227750395
1.491 4.002409943582829
1.4915 3.9936459989729043
1.492 3.980611138982149
1.4925 3.963703529933416
1.493 3.944427617304801
1.4935 3.9251223887758764
1.494 3.9080668009208823
1.4945 3.8944750416807485
1.495 3.8843078616697886
1.4955 3.8768400621320795
1.496 3.871230199733069
1.4965 3.866810504378374
1.497 3.8631028669293377
1.4975 3.8597554008417907
1.498 3.856529650585519
1.4985 3.8533072674814077
1.499 3.850062074461234
1.4995 3.846831334062757
1.5 3.8436975338271084
1.5005 3.8407737233765102
1.501 3.838223619166661
1.5015 3.8362846299435267
1.502 3.8352966792218544
1.5025 3.8357730761805735
1.503 3.838477619159307
1.5035 3.8444783724161953
1.504 3.8550904156257007
1.5045 3.8713320589849625
1.505 3.8924024800404906
1.5055 3.9134809707388145
1.506 3.9261607178405074
1.5065 3.9239925772445607
1.507 3.908108853950133
1.5075 3.885234501248065
1.508 3.861999126729967
1.5085 3.8422526987827057
1.509 3.827201348551159
1.5095 3.8163362303233184
1.51 3.808504115749032
1.5105 3.80257569816441
1.511 3.79770768535266
1.5115 3.7933489273530396
1.512 3.7892023968638915
1.5125 3.7851530664758632
1.513 3.7812381455306534
1.5135 3.7776109459104275
1.514 3.774580688634587
1.5145 3.77270758155382
1.515 3.77295348814108
1.5155 3.776883795796407
1.516 3.786864004736814
1.5165 3.806264242198959
1.517 3.8394805043238582
1.5175 3.890118406439128
1.518 3.956140469753703
1.5185 4.024886965946954
1.519 4.07464304456717
1.5195 4.0849452254463765
1.52 4.049291879577706
1.5205 3.9800752393945116
1.521 3.901015902419341
1.5215 3.8328870315114143
1.522 3.7847209570575204
1.5225 3.7553315345033917
1.523 3.739202198199906
1.5235 3.7308500545444145
1.524 3.726459876858409
1.5245 3.7238616856813893
1.525 3.721961895949369
1.5255 3.720230900203144
1.526 3.718433017687558
1.5265 3.7165025485068837
1.527 3.714524605225079
1.5275 3.7127666023736614
1.528 3.7118084586013778
1.5285 3.7128727929516687
1.529 3.7184547759222957
1.5295 3.733133832994217
1.53 3.7637543344518436
1.5305 3.81714012728325
1.531 3.894355206154409
1.5315 3.984679921803699
1.532 4.0650249508280405
1.5325 4.109044786143827
1.533 4.102400160690327
1.5335 4.051529098774892
1.534 3.975887046740941
1.5345 3.8953435526548548
1.535 3.824042589542022
1.5355 3.768767712102677
1.536 3.729965374900474
1.5365 3.704501631828463
1.537 3.68844313596136
1.5375 3.6784955987301275
1.538 3.6723306878496453
1.5385 3.6684576579131543
1.539 3.6659488354748317
1.5395 3.6642305123219527
1.54 3.662948536534354
1.5405 3.661878467482098
1.541 3.660902062368673
1.5415 3.6599815747642124
1.542 3.6592108426993457
1.5425 3.65887946843812
1.543 3.6596687563417065
1.5435 3.663031002182591
1.544 3.6719119840626115
1.5445 3.6918475622496354
1.545 3.7319359124975593
1.5455 3.8032365305622315
1.546 3.910131801407018
1.5465 4.035825813913578
1.547 4.14172560144391
1.5475 4.195173668276017
1.548 4.190053607525948
1.5485 4.133679558113154
1.549 4.034373965153077
1.5495 3.91028174124862
1.55 3.792652833693766
1.5505 3.7064877325630627
1.551 3.6559463118793873
1.5515 3.6310083068130856
1.552 3.619993201075528
1.5525 3.6152925061966767
1.553 3.613179009839919
1.5535 3.6120759725107456
1.554 3.6113414824127608
1.5545 3.6107034390455377
1.555 3.610047732430025
1.5555 3.60936141065729
1.556 3.608772193557054
1.5565 3.6086357882822204
1.557 3.6097737342724328
1.5575 3.6139563444571055
1.558 3.6248748142065876
1.5585 3.6500032699125677
1.559 3.7034619289537423
1.5595 3.806788815960785
1.56 3.97604767015459
1.5605 4.189816087439627
1.561 4.377000509088501
1.5615 4.462192487557817
1.562 4.4217207451850795
1.5625 4.2903168512780345
1.563 4.12508895159987
1.5635 3.9689714793558677
1.564 3.8418225184108374
1.5645 3.746820423461103
1.565 3.6795784342734192
1.5655 3.6341981757638395
1.566 3.605392374059238
1.5665 3.588181215395836
1.567 3.578209697739541
1.5675 3.572281153808171
1.568 3.56841840675727
1.5685 3.5655587710892567
1.569 3.5632246837086035
1.5695 3.5612942643038954
1.57 3.5599015146090442
1.5705 3.5593784684689913
1.571 3.5602381741274263
1.5715 3.5631529528651518
1.572 3.5689879772286632
1.5725 3.5790208593183594
1.573 3.5953256513633844
1.5735 3.6208893860576294
1.574 3.6583404014922207
1.5745 3.7062436736312003
1.575 3.7541709226365567
1.5755 3.783443987430691
1.576 3.7788131335579367
1.5765 3.741777144572773
1.577 3.6890830216367076
1.5775 3.6394742932674626
1.578 3.6033065861297553
1.5785 3.581468834348395
1.579 3.5699653870358814
1.5795 3.5643624592087386
1.58 3.561612490981486
1.5805 3.5600068345762184
1.581 3.558691456097974
1.5815 3.5573080064202385
1.582 3.555821099286857
1.5825 3.5544113084003195
1.583 3.5534487240814583
1.5835 3.553575826846335
1.584 3.5558832458448384
1.5845 3.562128888053146
1.585 3.5746518486877656
1.5855 3.595386401329793
1.586 3.6236305296157623
1.5865 3.6539557405424903
1.587 3.6771146891567073
1.5875 3.685009745727929
1.588 3.6757918111209884
1.5885 3.6543636258130414
1.589 3.628114745677146
1.5895 3.602635599782457
1.59 3.5809989034657077
1.5905 3.564831131430032
1.591 3.5544319875681554
1.5915 3.548781999155268
1.592 3.546267094168434
1.5925 3.545457207785385
1.593 3.5453816032009824
1.5935 3.5454565819008037
1.594 3.5453735686691674
1.5945 3.5450281023048165
1.595 3.5445233531479934
1.5955 3.5442196160843986
1.596 3.544814577171274
1.5965 3.5475496726928943
1.597 3.554459542740031
1.5975 3.568489985531337
1.598 3.5929277520788743
1.5985 3.629658842370646
1.599 3.6763570098431293
1.5995 3.7243334473130476
1.6 3.7599860517147414
1.6005 3.7710091551545206
1.601 3.7533035284231735
1.6015 3.713082721745592
1.602 3.662689985587881
1.6025 3.614381780032427
1.603 3.575678761909482
1.6035 3.5486453750638693
1.604 3.5317155242556657
1.6045 3.5220172224047515
1.605 3.5168915837406383
1.6055 3.5144083019886123
1.606 3.5133318464923216
1.6065 3.512904927311399
1.607 3.512671344631566
1.6075 3.5123629221097135
1.608 3.511850544537441
1.6085 3.5111198878300707
1.609 3.510282826656682
1.6095 3.5095762443531084
1.61 3.5094082387674694
1.6105 3.510436332021258
1.611 3.513703333526357
1.6115 3.5208359147419968
1.612 3.5341151472043952
1.6125 3.5560244997904773
1.613 3.5877654162926342
1.6135 3.62697315231354
1.614 3.666487644193155
1.6145 3.6961460703611637
1.615 3.707717907469644
1.6155 3.6989654913140457
1.616 3.6739216253039944
1.6165 3.639705512547482
1.617 3.603509302936561
1.6175 3.571037568485118
1.618 3.5455451420713127
1.6185 3.5275935740033697
1.619 3.51590292063442
1.6195 3.5086150961876266
1.62 3.5041678034447346
1.6205 3.5014900921997922
1.621 3.499874879393773
1.6215 3.4988413472958184
1.622 3.4980739000362844
1.6225 3.497375682643189
1.623 3.496658481984059
1.6235 3.4959200814472036
1.624 3.495251329710981
1.6245 3.494849227607223
1.625 3.495052785799989
1.6255 3.496423086321193
1.626 3.4998144024383295
1.6265 3.506415392156499
1.627 3.5175899828405397
1.6275 3.5343732487950943
1.628 3.5563769031711496
1.6285 3.580197743392456
1.629 3.5989865136841273
1.6295 3.605553598329542
1.63 3.597903152204519
1.6305 3.58078974941881
1.631 3.561640560385743
1.6315 3.5455291718939153
1.632 3.5339527836144713
1.6325 3.5262642145652316
1.633 3.5211429090862643
1.6335 3.5173866429411254
1.634 3.5142199247235917
1.6345 3.5113909016226836
1.635 3.508993989133752
1.6355 3.5071664984368587
1.636 3.5059081547365656
1.6365 3.5050972265598004
1.637 3.5045701854484923
1.6375 3.5042154363408775
1.638 3.5039804526476255
1.6385 3.503847527755279
1.639 3.5037654089834858
1.6395 3.5036555643692777
1.64 3.5034575544671442
1.6405 3.503141518130737
1.641 3.5027213696017023
1.6415 3.502259503983546
1.642 3.501869960710711
1.6425 3.501699181129138
1.643 3.5018684202543566
1.6435 3.502456878291617
1.644 3.5035386532553376
1.6445 3.5052662921795443
1.645 3.5079616449395727
1.6455 3.5121380134619775
1.646 3.5185598381963468
1.6465 3.5284306919112405
1.647 3.5438908511571503
1.6475 3.568528666367487
1.648 3.6072163886412065
1.6485 3.6644390578998722
1.649 3.7410135903848323
1.6495 3.830657130411068
1.65 3.919414869125906
1.6505 3.990318850940043
1.651 4.028826308461126
1.6515 4.025441925074074
1.652 3.9766315958709546
1.6525 3.8879292805529397
1.653 3.777889901010128
1.6535 3.6730326597639307
1.654 3.593992345219177
1.6545 3.5456565452775406
1.655 3.521001560798662
1.6555 3.5103768454160234
1.656 3.5067707716305128
1.6565 3.5062988808184334
1.657 3.507071541539097
1.6575 3.5082114430649414
1.658 3.5093050166987014
1.6585 3.510173788298366
1.659 3.5107517874197063
1.6595 3.511077238785126
1.66 3.5112805053775586
1.6605 3.511654047705261
1.661 3.512797306028941
1.6615 3.515944907247941
1.662 3.5234820911549525
1.6625 3.5391622908959812
1.663 3.5664714538219533
1.6635 3.604062780360773
1.664 3.6419568655528893
1.6645 3.6654820156230015
1.665 3.6657097153889913
1.6655 3.64527728725633
1.666 3.614648753013122
1.6665 3.5844278983727422
1.667 3.560629103064282
1.6675 3.5445661895619773
1.668 3.534950117308818
1.6685 3.529867726804661
1.669 3.527724242568488
1.6695 3.5274394014471193
1.67 3.5283753764127104
1.6705 3.5301635750901363
1.671 3.5326325405394323
1.6715 3.535739376629347
1.672 3.5395644390402135
1.6725 3.5443484856068563
1.673 3.550535329160069
1.6735 3.5588772472712185
1.674 3.5705170578482237
1.6745 3.587044892622308
1.675 3.610277575442585
1.6755 3.6415379295176686
1.676 3.6804170317272673
1.6765 3.7234889738077035
1.677 3.764328970731632
1.6775 3.7956282448427165
1.678 3.811947317453762
1.6785 3.810206132582368
1.679 3.7898392447986025
1.6795 3.7538968097845364
1.68 3.710246190304585
1.6805 3.668489896153205
1.681 3.6351366165910592
1.6815 3.6118318272024323
1.682 3.5971761571550998
1.6825 3.5889583371560336
1.683 3.585201539530801
1.6835 3.584434847895259
1.684 3.5856420261328497
1.6845 3.5881389804852377
1.685 3.591478719625484
1.6855 3.5953707649761197
1.686 3.599617709196939
1.6865 3.6040919775210645
1.687 3.6087121030024685
1.6875 3.613453405963056
1.688 3.6183474071158814
1.6885 3.6234868890125744
1.689 3.6290398042681575
1.6895 3.6352622712097054
1.69 3.642515900582464
1.6905 3.6512646898374443
1.691 3.6619917854673654
1.6915 3.675068966294428
1.692 3.690670684370059
1.6925 3.7087567622941373
1.693 3.7289777473241132
1.6935 3.750302153913762
1.694 3.7707176556279576
1.6945 3.787430506067291
1.695 3.7978117463243395
1.6955 3.8007682834645076
1.696 3.7973686492631566
1.6965 3.7903891742615885
1.697 3.782458420312378
1.6975 3.7741337811443687
1.698 3.7638664842315537
1.6985 3.750168472800852
1.699 3.734197205746489
1.6995 3.7194387846799666
1.7 3.708608113336509
1.7005 3.7020691278033953
1.701 3.6988799780304396
1.7015 3.697949428587127
1.702 3.698460775368736
1.7025 3.6998544929072787
1.703 3.701782769733451
1.7035 3.7040385956227917
1.704 3.7065254104154866
1.7045 3.709219125820243
1.705 3.7121642326008226
1.7055 3.7154858369296084
1.706 3.719443908434113
1.7065 3.7245023806222823
1.707 3.7313888597862492
1.7075 3.740980429164021
1.708 3.7538260620222124
1.7085 3.7694595995034392
1.709 3.786638922821097
1.7095 3.8046752954771064
1.71 3.8235657234353466
1.7105 3.8419780689086585
1.711 3.856384479224288
1.7115 3.8626913345778506
1.712 3.8591379274385895
1.7125 3.847740714989608
1.713 3.832933918113649
1.7135 3.8190277717334817
1.714 3.808431802216508
1.7145 3.801625872901197
1.715 3.7979570384056176
1.7155 3.7964102258098
1.716 3.7960764704291607
1.7165 3.796298060654501
1.717 3.79669926972631
1.7175 3.7971216688355947
1.718 3.7975514850523284
1.7185 3.7980704024973155
1.719 3.7988208169222455
1.7195 3.8000177607883705
1.72 3.8019445454010006
1.7205 3.804942718890561
1.721 3.8093616891401334
1.7215 3.815380608586316
1.722 3.8227897346211117
1.7225 3.830861860803693
1.723 3.838474499040319
1.7235 3.84441444379173
1.724 3.8478065655121076
1.7245 3.8485203425097927
1.725 3.847315367428785
1.7255 3.8454336899763346
1.726 3.843946669059693
1.7265 3.8434293483716315
1.727 3.8439803399938706
1.7275 3.8454073897332135
1.728 3.84739949753365
1.7285 3.8496200759453556
1.729 3.851785046304685
1.7295 3.8537013192492777
1.73 3.855279603313721
1.7305 3.8565376421020696
1.731 3.8575740113190795
1.7315 3.858557119831043
1.732 3.8597319208543395
1.7325 3.861424528942682
1.733 3.864101710749268
1.7335 3.868381203715015
1.734 3.875014759312605
1.7345 3.8847694525101426
1.735 3.898151314523223
1.7355 3.914977180775204
1.736 3.93383190259581
1.7365 3.9517084200575576
1.737 3.9643230715310755
1.7375 3.9676691890085687
1.738 3.9602238918305703
1.7385 3.9441739818230444
1.739 3.9244530213181337
1.7395 3.906183733722755
1.74 3.892449769326457
1.7405 3.8838451123509072
1.741 3.879423035490876
1.7415 3.877823991787179
1.742 3.877902677991009
1.7425 3.878858445508233
1.743 3.8801780814913487
1.7435 3.8815699041944365
1.744 3.882922231434839
1.7445 3.8842713341932695
1.745 3.8858156370580934
1.7455 3.887926006352491
1.746 3.8911994652470137
1.7465 3.896457634261373
1.747 3.9045760021982945
1.7475 3.9159112232631914
1.748 3.929477359531931
1.7485 3.9426336602752707
1.749 3.9520277048395593
1.7495 3.9554033274973497
1.75 3.9527766940202413
1.7505 3.946116745511337
1.751 3.9379339053936695
1.7515 3.930283424947585
1.752 3.9243687291419453
1.7525 3.9206457167338113
1.753 3.9190169291666335
1.7535 3.919077219108776
1.754 3.920334529951652
1.7545 3.922343639274623
1.755 3.9247634484663356
1.7555 3.927351702257849
1.756 3.9299423457778593
1.7565 3.932442761101103
1.757 3.934833394738754
1.7575 3.9372058013594726
1.758 3.939825874023687
1.7585 3.943236564732449
1.759 3.9483460096652214
1.7595 3.9564438620821827
1.76 3.968886591285396
1.7605 3.9861874092158667
1.761 4.006508588371973
1.7615 4.024867825752431
1.762 4.034641057507284
1.7625 4.031470616423845
1.763 4.016564622804572
1.7635 3.9960560765118
1.764 3.976946384834032
1.7645 3.96328838888729
1.765 3.9556287753634125
1.7655 3.952601009159417
1.766 3.952557266604395
1.7665 3.954252002998321
1.767 3.956889247745205
1.7675 3.9599889695809454
1.768 3.963272981569694
1.7685 3.9666028206825628
1.769 3.9699960657362885
1.7695 3.9736651173213717
1.77 3.978132825897343
1.7705 3.9844033671377366
1.771 3.994109855937027
1.7715 4.009208012791263
1.772 4.0305922847135145
1.7725 4.055640527979393
1.773 4.077311982842761
1.7735 4.087552956894181
1.774 4.083281302084202
1.7745 4.068287526732671
1.775 4.049765445965877
1.7755 4.033623025500726
1.776 4.0225171224405
1.7765 4.016411082754975
1.777 4.014052948481484
1.7775 4.014077061647808
1.778 4.015454970273184
1.7785 4.017531508195609
1.779 4.0199232701697865
1.7795 4.022424085907443
1.78 4.024969518296282
1.7805 4.027647109666435
1.781 4.030769462456576
1.7815 4.035059695730303
1.782 4.042026588254083
1.7825 4.054673262135126
1.783 4.078363854861682
1.7835 4.120390411429269
1.784 4.184179134373223
1.7845 4.256660723777974
1.785 4.305813606311204
1.7855 4.307992221888717
1.786 4.271626662737554
1.7865 4.2231725472355715
1.787 4.183436104299129
1.7875 4.160385604360147
1.788 4.15153215959059
1.7885 4.14710055446228
1.789 4.13658921460189
1.7895 4.119327910877783
1.79 4.102632664963546
1.7905 4.09121829753471
1.791 4.085109768262755
1.7915 4.082570764496334
1.792 4.081990788027244
1.7925 4.0823478050372115
1.793 4.08312643013575
1.7935 4.084129373468037
1.794 4.0853425854245655
1.7945 4.086829146309557
1.795 4.088708842825585
1.7955 4.091136692107177
1.796 4.0943581037328345
1.7965 4.0988044576218305
1.797 4.105189247247034
1.7975 4.114385048619453
1.798 4.126914089727486
1.7985 4.142008079571329
1.799 4.1569848605150925
1.7995 4.168121152654623
1.8 4.172974518187998
1.8005 4.172102855368325
1.801 4.168462201123705
1.8015 4.165248303779987
1.802 4.164301441883345
1.8025 4.1659381395303425
1.803 4.169581317523321
1.8035 4.174361849687027
1.804 4.179573939625995
1.8045 4.184907768084135
1.805 4.1903849549422985
1.8055 4.1961586557535595
1.806 4.202326001707823
1.8065 4.2086916045743505
1.807 4.214060734836553
1.8075 4.215972781838794
1.808 4.212192014144944
1.8085 4.203078966900423
1.809 4.191798710592006
1.8095 4.181869879636541
1.81 4.175096006465295
1.8105 4.171536921695032
1.811 4.170466577485397
1.8115 4.17106718470338
1.812 4.17270545934625
1.8125 4.174955453755884
1.813 4.177545053204828
1.8135 4.180294823357408
1.814 4.183075459702843
1.8145 4.185804592167631
1.815 4.18845073991661
1.8155 4.191077209950463
1.816 4.193925592757327
1.8165 4.197546827592599
1.817 4.202897667868034
1.8175 4.211276635276055
1.818 4.223923112719329
1.8185 4.2413569034372545
1.819 4.262465667705967
1.8195 4.283100554480211
1.82 4.295850680251601
1.8205 4.293822057173068
1.821 4.276849975181805
1.8215 4.2524110405684175
1.822 4.229367476873066
1.8225 4.212508727121997
1.823 4.202177752360856
1.8235 4.1967059443366574
1.824 4.19429765411734
1.8245 4.193685493859252
1.825 4.1941202235250765
1.8255 4.1951856901311695
1.826 4.1966480991511945
1.8265 4.198375977738507
1.827 4.200297025072705
1.8275 4.202388593088815
1.828 4.204690873086942
1.8285 4.2073424990691
1.829 4.210637691467048
1.8295 4.215084521612945
1.83 4.221369781035011
1.8305 4.230105100615618
1.831 4.241267267085147
1.8315 4.253500016978951
1.832 4.264038990872103
1.8325 4.269858066513026
1.833 4.269447356613525
1.8335 4.263762576561846
1.834 4.255489332341694
1.8345 4.24741228045574
1.835 4.241173696741817
1.8355 4.237130218835319
1.836 4.234920995124196
1.8365 4.234019475483394
1.837 4.23399561287503
1.8375 4.234565600817491
1.838 4.235562065648954
1.8385 4.236888228834627
1.839 4.238500197292095
1.8395 4.240372800020764
1.84 4.242514460711042
1.8405 4.244950763638751
1.841 4.2477165535197114
1.8415 4.25084312858007
1.842 4.254315329520021
1.8425 4.258038447261561
1.843 4.2617925088555735
1.8435 4.2652351156391815
1.844 4.267941521372685
1.8445 4.269512377953835
1.845 4.269756024281466
1.8455 4.2687789993389424
1.846 4.266968586961487
1.8465 4.264790787686915
1.847 4.262588417931817
1.8475 4.260522068831597
1.848 4.258621773287575
1.8485 4.256860914339149
1.849 4.255204314580671
1.8495 4.25362280136322
1.85 4.252106582924408
1.8505 4.250660130686504
1.851 4.249295862190984
1.8515 4.248046164727916
1.852 4.246937170924331
1.8525 4.2460008843268335
1.853 4.24525682568201
1.8535 4.244712428396395
1.854 4.244342675960318
1.8545 4.244061791388602
1.855 4.24368714563708
1.8555 4.2429674088350575
1.856 4.241684203080932
1.8565 4.239769390382578
1.857 4.237333918223482
1.8575 4.234608699670235
1.858 4.231848168661069
1.8585 4.229255131190354
1.859 4.2269307213583955
1.8595 4.224891872385196
1.86 4.223112413912976
1.8605 4.221565687968574
1.861 4.220245408124042
1.8615 4.219149012840947
1.862 4.218283935616349
1.8625 4.217660801864283
1.863 4.217301295555672
1.8635 4.217244236159263
1.864 4.217552949324852
1.8645 4.21830446472059
1.865 4.219559405689396
1.8655 4.221305404161547
1.866 4.223434300956547
1.8665 4.225773757237298
1.867 4.228142500483179
1.8675 4.230407789950546
1.868 4.23251985242167
1.8685 4.234504686772511
1.869 4.236402136371757
1.8695 4.238164880228392
1.87 4.239631035665933
1.8705 4.240534577964056
1.871 4.240497897883423
1.8715 4.239051701650724
1.872 4.235760414490993
1.8725 4.230512741532862
1.873 4.223733462026968
1.8735 4.216312553962292
1.874 4.209135815952311
1.8745 4.202730858447986
1.875 4.197220586293539
1.8755 4.192520266818229
1.876 4.188497873806701
1.8765 4.18504129215152
1.877 4.182072525035722
1.8775 4.179552854550127
1.878 4.17746524237869
1.8785 4.175821176539514
1.879 4.1746615348179175
1.8795 4.174094364564266
1.88 4.174380153448111
1.8805 4.176129492730188
1.881 4.180644522722969
1.8815 4.190421136712708
1.882 4.209146368121645
1.8825 4.2382508265339025
1.883 4.260231991122844
1.8835 4.228187715275589
1.884 4.160455487183232
1.8845 4.115729031041293
1.885 4.09521848410182
1.8855 4.086846041693851
1.886 4.08431459736041
1.8865 4.0851731932215225
1.887 4.0887212607556025
1.8875 4.09522205803617
1.888 4.1057266821305705
1.8885 4.122232034502619
1.889 4.147761384531486
1.8895 4.1854668713916885
1.89 4.234174221495649
1.8905 4.279528125758753
1.891 4.296464044170302
1.8915 4.277746858625949
1.892 4.242872802619577
1.8925 4.211461370224925
1.893 4.190154281151828
1.8935 4.177516585846585
1.894 4.170248636008465
1.8945 4.165837248555449
1.895 4.162857394951867
1.8955 4.160613533391408
1.896 4.158787837266893
1.8965 4.157247157250231
1.897 4.155929657230909
1.8975 4.154816173511477
1.898 4.1539112594706955
1.8985 4.153243473646433
1.899 4.152851189497194
1.8995 4.152789703082772
1.9 4.153131708089732
1.9005 4.1540289641345955
1.901 4.155827927923972
1.9015 4.159326307070368
1.902 4.166420033736537
1.9025 4.181636688291349
1.903 4.2151783548964366
1.9035 4.280432161335141
1.904 4.339959083461426
1.9045 4.2960258129663105
1.905 4.2127702008213666
1.9055 4.157153947068607
1.906 4.126641127850868
1.9065 4.110459642775743
1.907 4.102001603890462
1.9075 4.0978642785841695
1.908 4.096512763903051
1.9085 4.097591642845049
1.909 4.101771136288247
1.9095 4.1111291155748555
1.91 4.130332105240497
1.9105 4.168610803720706
1.911 4.241419043152489
1.9115 4.365836186968498
1.912 4.53816379190864
1.9125 4.708332731414576
1.913 4.822783562131138
1.9135 4.891311525420776
1.914 4.952822020951619
1.9145 5.025048168002566
1.915 5.100708273232194
1.9155 5.160317543051572
1.916 5.180897742459039
1.9165 5.130606690844345
1.917 4.971651727221688
1.9175 4.714775594492893
1.918 4.454709902289834
1.9185 4.282185157746331
1.919 4.202024726611552
1.9195 4.173264146073294
1.92 4.164460108919061
1.9205 4.16208844180242
1.921 4.161653168241334
1.9215 4.161781633610791
1.922 4.162045818092397
1.9225 4.162299030143507
1.923 4.162494043112804
1.9235 4.162629782500477
1.924 4.16275870159006
1.9245 4.163053385176522
1.925 4.164103918101561
1.9255 4.168180745833568
1.926 4.185247184304578
1.9265 4.260736712298534
1.927 4.574422417209594
1.9275 5.571501739774237
1.928 7.415764817145704
1.9285 8.66956495824386
1.929 7.9574687061702685
1.9295 6.409260060819656
1.93 5.326889380643805
1.9305 4.778336721680721
1.931 4.509126463750444
1.9315 4.366408636410976
1.932 4.282392291993264
1.9325 4.226689935823781
1.933 4.184711064611123
1.9335 4.149951030435093
1.934 4.120456240182242
1.9345 4.0963676925279495
1.935 4.078012198280159
1.9355 4.0650072619440225
1.936 4.056342221727966
1.9365 4.050740872669489
1.937 4.046908959692469
1.9375 4.043747173914647
1.938 4.040635751457089
1.9385 4.037509331587279
1.939 4.0346066470999125
1.9395 4.032158130091648
1.94 4.030268929251199
1.9405 4.0290090088881945
1.941 4.028556349880074
1.9415 4.029319165281728
1.942 4.0320950086685015
1.9425 4.038334858197779
1.943 4.050532996029506
1.9435 4.0729016251040315
1.944 4.112281122195248
1.9445 4.179102523068694
1.945 4.286601140021349
1.9455 4.4441964710175546
1.946 4.6412809412419564
1.9465 4.830859263105576
1.947 4.943250000933209
1.9475 4.938086613097233
1.948 4.834577758253556
1.9485 4.685766947861285
1.949 4.537882628965861
1.9495 4.414091192788306
1.95 4.3193751245982215
1.9505 4.250834373072107
1.951 4.203380322541043
1.9515 4.171761886228778
1.952 4.1511936105488045
1.9525 4.137828515934662
1.953 4.128869915915252
1.9535 4.122512159597073
1.954 4.117685313998053
1.9545 4.11383337413053
1.955 4.110755218905198
1.9555 4.108516386870945
1.956 4.107451410942336
1.9565 4.108258352053677
1.957 4.112143358303411
1.9575 4.1209198355086345
1.958 4.1366264333178355
1.9585 4.158880989242314
1.959 4.175049085592254
1.9595 4.150884140649947
1.96 4.082940331282653
1.9605 4.024898958328763
1.961 3.9949511491700127
1.9615 3.98181902751294
1.962 3.9761579137194962
1.9625 3.973667084780767
1.963 3.972591214490392
1.9635 3.9722235519831477
1.964 3.9722716017727864
1.9645 3.972617013406155
1.965 3.973251526104435
1.9655 3.9742442547976067
1.966 3.975824629503358
1.9665 3.978506856676103
1.967 3.9833749231372098
1.9675 3.992500715519321
1.968 4.009241362937154
1.9685 4.037343380420553
1.969 4.076786806284354
1.9695 4.117489929480731
1.97 4.142506713225578
1.9705 4.144707542206089
1.971 4.131774548327118
1.9715 4.114254676591291
1.972 4.097807384792886
1.9725 4.083972328056581
1.973 4.072614761645656
1.9735 4.063296629683179
1.974 4.0556476142367
1.9745 4.049364490500998
1.975 4.044211947858579
1.9755 4.040046569467926
1.976 4.036864062317506
1.9765 4.034820370120568
1.977 4.034220372241351
1.9775 4.035495025060627
1.978 4.039205029028982
1.9785 4.046257310258654
1.979 4.058262937444076
1.9795 4.077659543345676
1.98 4.106104128077431
1.9805 4.137640668330255
1.981 4.146927747914089
1.9815 4.110870949176143
1.982 4.058265110176827
1.9825 4.0217837958102605
1.983 4.002898353519012
1.9835 3.994215393076243
1.984 3.990572058348703
1.9845 3.989370775809026
1.985 3.9894344460818276
1.9855 3.9902482038990863
1.986 3.9916026891339778
1.9865 3.9934262832021252
1.987 3.99573342634353
1.9875 3.998595088559873
1.988 4.002116881743938
1.9885 4.006430358810465
1.989 4.011612526114791
1.9895 4.017545839579847
1.99 4.023671656114774
1.9905 4.028975799885653
1.991 4.032414969099594
1.9915 4.033560992121644
1.992 4.0328502504184
1.9925 4.031296150592923
1.993 4.029872224937571
1.9935 4.029155780027366
1.994 4.029325203271132
1.9945 4.030334031893992
1.995 4.032040185302072
1.9955 4.03430040133139
1.996 4.037003994070845
1.9965 4.04009980886073
1.997 4.0435946784291685
1.9975 4.047571946653798
1.998 4.052235375872981
1.9985 4.057988171452139
1.999 4.065539565447641
1.9995 4.076010342890442
2.0 4.090835291598148
2.0005 4.1112044595384605
2.001 4.136682771629155
2.0015 4.163359866509627
2.002 4.183643264384664
2.0025 4.190036236792518
2.003 4.1807209030189005
2.0035 4.161036864845847
2.004 4.139299670541587
2.0045 4.121619567235082
2.005 4.109975991089205
2.0055 4.103521342254198
2.006 4.100552202089323
2.0065 4.099616477900448
2.007 4.099794286561514
2.0075 4.100578700880898
2.008 4.101714747934408
2.0085 4.103088968400148
2.009 4.104683295067763
2.0095 4.106558918152657
2.01 4.108886173622868
2.0105 4.112013840477837
2.011 4.116585330528474
2.0115 4.123726050592986
2.012 4.135199618291337
2.0125 4.153387425357514
2.013 4.180672722148592
2.0135 4.217737456655427
2.014 4.2609925248014475
2.0145 4.300762198394728
2.015 4.323515622345114
2.0155 4.319283159741739
2.016 4.289359385593639
2.0165 4.246038297503273
2.017 4.204091080040446
2.0175 4.172194507489391
2.018 4.151539274831207
2.0185 4.139439236350927
2.019 4.132686770186166
2.0195 4.128934608851808
2.02 4.1267800665196175
2.0205 4.1254914058786705
2.021 4.124703812739699
2.0215 4.124249948129996
2.022 4.124046475622484
2.0225 4.124070290313363
2.023 4.124358241842416
2.0235 4.125046324714931
2.024 4.126506252902108
2.0245 4.129586842452601
2.025 4.136057079306336
2.0255 4.149121173255623
2.026 4.173278661608875
2.0265 4.212202135471398
2.027 4.263591455962829
2.0275 4.314093064429303
2.028 4.341925509341498
2.0285 4.3308087119916285
2.029 4.284011116054997
2.0295 4.22296385618717
2.03 4.170417208156423
2.0305 4.136068234170199
2.031 4.1172400150526665
2.0315 4.107508414017093
2.032 4.102085272387499
2.0325 4.098511733331489
2.033 4.0957640358071705
2.0335 4.093461266162641
2.034 4.091475030963376
2.0345 4.089757182055872
2.035 4.08830050754579
2.0355 4.087128462344361
2.036 4.086363604189354
2.0365 4.086390698529409
2.037 4.088307281124334
2.0375 4.09487276980713
2.038 4.111759652816571
2.0385 4.146982470778831
2.039 4.204304536821483
2.0395 4.271651520388542
2.04 4.320145146896194
2.0405 4.32494217282892
2.041 4.285950368174814
2.0415 4.224315999990583
2.042 4.164457937144717
2.0425 4.1202228821933735
2.043 4.092959849506017
2.0435 4.0778159903259334
2.044 4.069601609996133
2.0445 4.064918426621836
2.045 4.062002111761935
2.0455 4.060055836694008
2.046 4.058750585881781
2.0465 4.057951083644025
2.047 4.05760446709263
2.0475 4.0577133421488325
2.048 4.0583896512379605
2.0485 4.059953312287592
2.049 4.063125466465515
2.0495 4.069233355231085
2.05 4.080268046010027
2.0505 4.09843477354003
2.051 4.124935383387505
2.0515 4.157999072201284
2.052 4.191271701319484
2.0525 4.214669713318773
2.053 4.219523077585397
2.0535 4.204441491728548
2.054 4.1758806601983975
2.0545 4.142775024441774
2.055 4.111780203332391
2.0555 4.0862572605167715
2.056 4.06724567016406
2.0565 4.054140199552804
2.057 4.04547697126534
2.0575 4.039721042351656
2.058 4.035730789440026
2.0585 4.03283994298461
2.059 4.030717157752163
2.0595 4.0292509211861285
2.06 4.0284500725278525
2.0605 4.028408679923635
2.061 4.029313312270882
2.0615 4.0314820182835645
2.062 4.035414221700029
2.0625 4.041817101854561
2.063 4.051518915282238
2.0635 4.065217896332968
2.064 4.0827945448981255
2.0645 4.102127043505704
2.065 4.118235126832155
2.0655 4.124876021676674
2.066 4.118900884762005
2.0665 4.103014773772853
2.067 4.0835470203089015
2.0675 4.065954527709024
2.068 4.0527232378216995
2.0685 4.043932978230928
2.069 4.038577677193568
2.0695 4.0354905900161375
2.07 4.0337539640331626
2.0705 4.032800753307815
2.071 4.032341480360581
2.0715 4.032254964952448
2.072 4.032530582006413
2.0725 4.033247002701757
2.073 4.034648800519515
2.0735 4.037249540826438
2.074 4.042018263503352
2.0745 4.050617366049351
2.075 4.0655307315437605
2.0755 4.089779807445674
2.076 4.125793835846625
2.0765 4.173038317720406
2.077 4.22496492677245
2.0775 4.267897401587942
2.078 4.285580151197274
2.0785 4.268994536914936
2.079 4.223656078886575
2.0795 4.166504885824863
2.08 4.114751518544288
2.0805 4.077095614542789
2.081 4.053325729154621
2.0815 4.039307330213798
2.082 4.030952136122015
2.0825 4.025572162130666
2.083 4.021695095622001
2.0835 4.018586031429064
2.084 4.015901276558494
2.0845 4.013490182556139
2.085 4.01131282852396
2.0855 4.0094051790701455
2.086 4.007916937301881
2.0865 4.007164899504102
2.087 4.007802593669129
2.0875 4.011129226741711
2.088 4.019583613624367
2.0885 4.037352857569464
2.089 4.0703089368138725
2.0895 4.123875820622307
2.09 4.197624623731158
2.0905 4.278961757496266
2.091 4.342655551992386
2.0915 4.362045873076492
2.092 4.32660907135829
2.0925 4.251048438130689
2.093 4.165079758752763
2.0935 4.09307817771544
2.094 4.04376101423776
2.0945 4.014112767984991
2.095 3.9974635159497582
2.0955 3.988159085300297
2.096 3.9826168459884235
2.0965 3.9789228832350174
2.097 3.976136610598277
2.0975 3.9738248522179402
2.098 3.971786056356936
2.0985 3.969949535932284
2.099 3.96832582610996
2.0995 3.967043080442319
2.1 3.9664449565700446
2.1005 3.9672970369646814
2.101 3.971173505568907
2.1015 3.980969296322619
2.102 4.001396141484778
2.1025 4.038991882410824
2.103 4.100629345602923
2.1035 4.189356589975213
2.104 4.297916410058751
2.1045 4.405392196902974
2.105 4.48286031231897
2.1055 4.505912076232911
2.106 4.465324822696039
2.1065 4.371362201288696
2.107 4.249907569814268
2.1075 4.131183587394614
2.108 4.036490253605485
2.1085 3.972317698942091
2.109 3.9337502497636914
2.1095 3.9119348917470598
2.11 3.8993205170230025
2.1105 3.8912026692480053
2.111 3.8851533766515667
2.1115 3.8800675453991866
2.112 3.87547126677151
2.1125 3.8711831588531824
2.113 3.8671387813524776
2.1135 3.8633178808945265
2.114 3.8597358364501746
2.1145 3.8564512593590257
2.115 3.8536442914681155
2.1155 3.85175039829907
2.116 3.85174171045288
2.1165 3.855474840116755
2.117 3.8658563500095857
2.1175 3.8860341164962025
2.118 3.916970481650556
2.1185 3.954499631939167
2.119 3.988921589472482
2.1195 4.009084725123322
2.12 4.007975595713577
2.1205 3.985907572178612
2.121 3.9499965193280664
2.1215 3.91008858370754
2.122 3.8739466605556165
2.1225 3.84502059976258
2.123 3.823272292395756
2.1235 3.8072487463375113
2.124 3.795362401935564
2.1245 3.786287577666278
2.125 3.779010978759012
2.1255 3.772815603841271
2.126 3.767251064341706
2.1265 3.7620549023203553
2.127 3.7570937313209614
2.1275 3.7523059903051594
2.128 3.7476619017319903
2.1285 3.74315533409852
2.129 3.738794091784725
2.1295 3.734596393412761
2.13 3.730600252857001
2.1305 3.726872937566296
2.131 3.723521601214066
2.1315 3.720708818778639
2.132 3.718638288193044
2.1325 3.717461114382755
2.133 3.7169933027383317
2.1335 3.7161783220111397
2.134 3.7121521292470545
2.1345 3.6993762490195907
2.135 3.670149784761775
2.1355 3.6185229756802046
2.136 3.5461315954687853
2.1365 3.4632460343638707
2.137 3.3825283366652785
2.1375 3.3127956769695386
2.138 3.2577754231402674
2.1385 3.2179225278024886
2.139 3.19243915616694
2.1395 3.180989899692155
2.14 3.184933799287646
2.1405 3.208261814393997
2.141 3.257148902101398
2.1415 3.334800001668552
2.142 3.42945326521438
2.1425 3.5123324521142942
2.143 3.5625741400544912
2.1435 3.58346529701718
2.144 3.588163176197173
2.1445 3.5862724308772256
2.145 3.5823215833007014
2.1455 3.5780032414865888
2.146 3.5738418206958515
2.1465 3.569946040470108
2.147 3.56630569945312
2.1475 3.562883495915835
2.148 3.5596462492214647
2.1485 3.556563886717698
2.149 3.55361064929422
2.1495 3.5507595963890806
2.15 3.547982677404966
2.1505 3.5452458811724687
2.151 3.542485668482649
2.1515 3.5395703230467666
2.152 3.536279567776899
2.1525 3.5323314264914165
2.153 3.527512882526275
2.1535 3.5219120522332927
2.154 3.5161036696205246
2.1545 3.511182945571931
2.155 3.508506373053497
2.1555 3.509247750061271
2.156 3.5139807769450604
2.1565 3.522479018762362
2.157 3.533759900147877
2.1575 3.5461850815966107
2.158 3.557499226977506
2.1585 3.565056693032152
2.159 3.566494549072938
2.1595 3.5607503991584304
2.16 3.5484747151651748
2.1605 3.5316787089817714
2.161 3.5130708392714896
2.1615 3.49533432135227
2.162 3.4803887898461996
2.1625 3.468890894308532
2.163 3.4604290395068764
2.1635 3.4541224227187035
2.164 3.449157076108553
2.1645 3.4449806434550814
2.165 3.44127990824222
2.1655 3.437914680951418
2.166 3.4348170924678856
2.1665 3.431981804597677
2.167 3.429444983542047
2.1675 3.427308530014865
2.168 3.4258069130824245
2.1685 3.425497914184855
2.169 3.4276456114820126
2.1695 3.435004486944302
2.17 3.4530117242652443
2.1705 3.490499126750053
2.171 3.5568600025667285
2.1715 3.6519190344554415
2.172 3.752423647449743
2.1725 3.815040401289294
2.173 3.8064225518778185
2.1735 3.7313419172701616
2.174 3.626244648003026
2.1745 3.529660871634621
2.175 3.4611381979639306
2.1755 3.4204750805734223
2.176 3.3987420029056112
2.1765 3.387314877264214
2.177 3.3807931720387208
2.1775 3.3764736291004622
2.178 3.373176969558357
2.1785 3.3704520073162305
2.179 3.3681582203455163
2.1795 3.3662824880615885
2.18 3.364890665474772
2.1805 3.364133015319749
2.181 3.3643950669791414
2.1815 3.3667628013900393
2.182 3.3743484925187266
2.1825 3.395719479625556
2.183 3.4513888879049253
2.1835 3.57414859510354
2.184 3.7575341381616374
2.1845 3.862135122731414
2.185 3.771444014908597
2.1855 3.584242206523647
2.186 3.424843822980958
2.1865 3.337140458406407
2.187 3.321581682164152
2.1875 3.354104777521406
2.188 3.3834538789510846
2.1885 3.382505034943338
2.189 3.3701773427994945
2.1895 3.3608053524611607
2.19 3.355550976581891
2.1905 3.352696646624481
2.191 3.3510640884820555
2.1915 3.3501035713929186
2.192 3.3495795205092316
2.1925 3.3494061852006114
2.193 3.3495871405275155
2.1935 3.350249964357995
2.194 3.3517446604259424
2.1945 3.354833421352656
2.195 3.360954341212671
2.1955 3.372285785700668
2.196 3.390986796107181
2.1965 3.416741959189399
2.197 3.44356803000558
2.1975 3.4603449055207145
2.198 3.458117718234754
2.1985 3.4381943289150767
2.199 3.4107955798319862
2.1995 3.386104110338702
2.2 3.3684975352422475
2.2005 3.357571273477393
2.201 3.351275495658764
2.2015 3.347754852796661
2.202 3.3458177749457745
2.2025 3.3448214260417997
2.203 3.3444475035984604
2.2035 3.344568492612221
2.204 3.3451683166937203
2.2045 3.346387092301062
2.205 3.3486492492569786
2.2055 3.3530685308832675
2.206 3.3622975562249033
2.2065 3.381903235849996
2.207 3.4209266569215133
2.2075 3.487744597458893
2.208 3.5792926328211356
2.2085 3.6744731975085907
2.209 3.743539292400601
2.2095 3.763559693176666
2.21 3.7276700444267155
2.2105 3.650492556781134
2.211 3.562074427358813
2.2115 3.4879987524253346
2.212 3.4371758554779968
2.2125 3.4062043387218894
2.213 3.3886111193248363
2.2135 3.37941460135331
2.214 3.3758846191388097
2.2145 3.377118823043392
2.215 3.3838558068266584
2.2155 3.398841291711636
2.216 3.4278609652549674
2.2165 3.480128546154707
2.217 3.5632094607212066
2.2175 3.6694350910245115
2.218 3.7770161742913304
2.2185 3.8804136751053475
2.219 3.9970731376639117
2.2195 4.136916642669585
2.22 4.259981136183684
2.2205 4.2513062238241295
2.221 4.033512723517879
2.2215 3.737173456904734
2.222 3.529731836520516
2.2225 3.430196226454677
2.223 3.3916171150530294
2.2235 3.3786576083263613
2.224 3.37522254793505
2.2245 3.375239470598337
2.225 3.376583034420297
2.2255 3.3785155192364025
2.226 3.380769472767164
2.2265 3.3832498197542664
2.227 3.3859289962897856
2.2275 3.3888415842280493
2.228 3.392144811185129
2.2285 3.3962416422097155
2.229 3.4019669643445516
2.2295 3.410680877498659
2.23 3.4239559383928624
2.2305 3.4427397261085035
2.231 3.4664270960222696
2.2315 3.492329392228206
2.232 3.515832387480498
2.2325 3.531933666489496
2.233 3.537833083755694
2.2335 3.5342368268071196
2.234 3.5239811857694727
2.2345 3.5101400763247232
2.235 3.4952301333928473
2.2355 3.48130217637896
2.236 3.469900348786923
2.2365 3.461834547321181
2.237 3.457172360482656
2.2375 3.4555073538743004
2.238 3.456246475719019
2.2385 3.4586961362323096
2.239 3.462038792222523
2.2395 3.465494473293938
2.24 3.4686683222155237
2.2405 3.471696081841526
2.241 3.4750181811908805
2.2415 3.4790087546373334
2.242 3.483889651833727
2.2425 3.4898371399385235
2.243 3.497091195241871
2.2435 3.5059301253494466
2.244 3.516495442808325
2.2445 3.528665952854893
2.245 3.5419485972622793
2.2455 3.5553548083828383
2.246 3.5667847743474814
2.2465 3.571800542476672
2.247 3.5618503528360472
2.2475 3.5244612693968884
2.248 3.4503289211132726
2.2485 3.3458925183959343
2.249 3.233717193739298
2.2495 3.1356971588065976
2.25 3.0617570802153784
2.2505 3.0120672905159376
2.251 2.9832252344428296
2.2515 2.9727051638202804
2.252 2.980643425957264
2.2525 3.0087172680641023
2.253 3.056631970214956
2.2535 3.118917392104483
2.254 3.185106480987897
2.2545 3.243806576284906
2.255 3.286899969774871
2.2555 3.311009729302177
2.256 3.3165898592597634
2.2565 3.3063387903606722
2.257 3.2839146432270647
2.2575 3.2530815251167757
2.258 3.216992703343945
2.2585 3.178094999595225
2.259 3.1382228663979523
2.2595 3.0988913914820246
2.26 3.06145040045823
2.2605 3.027092135776564
2.261 2.99698074514854
2.2615 2.971979577575433
2.262 2.952285326700852
2.2625 2.9374176269917998
2.263 2.9266941834687623
2.2635 2.9197224088579956
2.264 2.916578061574703
2.2645 2.9177529325165787
2.265 2.9242275673220446
2.2655 2.937849900468957
2.266 2.9620991960037975
2.2665 3.0032287500331973
2.267 3.071611915669112
2.2675 3.180398912649033
2.268 3.333226001845609
2.2685 3.4982258364654006
2.269 3.6162331888565236
2.2695 3.666479249682925
2.27 3.6760188121829627
2.2705 3.6727365109763417
2.271 3.668812533885304
2.2715 3.667154737311489
2.272 3.6676125646554043
2.2725 3.669525853760871
2.273 3.6723874588267806
2.2735 3.6758980983183003
2.274 3.679872493083727
2.2745 3.6840124712856968
2.275 3.686948544134892
2.2755 3.6815243470875147
2.276 3.633775839979859
2.2765 3.4446286843999383
2.277 3.127675039118974
2.2775 2.937861985508687
2.278 2.8734187080963496
2.2785 2.8514813448505167
2.279 2.842094804278088
2.2795 2.8371003712655947
2.28 2.834031863593558
2.2805 2.8320034800676153
2.281 2.8306748088488716
2.2815 2.8299491680386515
2.282 2.829893558033933
2.2825 2.830732641089683
2.283 2.832888615770721
2.2835 2.837024592034491
2.284 2.8440890042528055
2.2845 2.8552476076351647
2.285 2.871654437130206
2.2855 2.8939333405418184
2.286 2.9216040005121444
2.2865 2.9528419527403136
2.287 2.984879893168171
2.2875 3.01452572542136
2.288 3.039110198212504
2.2885 3.0576414148281943
2.289 3.0719033008610017
2.2895 3.0865837662224918
2.29 3.1085589011515706
2.2905 3.1469070576663993
2.291 3.214379942646681
2.2915 3.329737576745612
2.292 3.514805241389655
2.2925 3.763562611002757
2.293 3.9767725044100652
2.2935 4.034642836911961
2.294 3.9829551439574606
2.2945 3.9208328138610904
2.295 3.8812151679093274
2.2955 3.860777929480954
2.296 3.8511926681858393
2.2965 3.8469195932868283
2.297 3.845103887208441
2.2975 3.8444112824564867
2.298 3.844258492989792
2.2985 3.844393561035356
2.299 3.8447240652751047
2.2995 3.845216794537939
2.3 3.8458777037053116
2.3005 3.846728134201224
2.301 3.847808757760686
2.3015 3.849214419297085
2.302 3.851128672301587
2.3025 3.8539236778884502
2.303 3.858274290906908
2.3035 3.8652907591173973
2.304 3.876476575021152
2.3045 3.893364799736342
2.305 3.916722005432624
2.3055 3.945694857096238
2.306 3.9773471789550063
2.3065 4.007115557553649
2.307 4.0301285504926225
2.3075 4.043201477068295
2.308 4.046469392815415
2.3085 4.043229039872348
2.309 4.0378841595012895
2.3095 4.033672171959302
2.31 4.031878729842028
2.3105 4.032822486179758
2.311 4.037271818654967
2.3115 4.047018096028066
2.312 4.064401310645494
2.3125 4.090848091580972
2.313 4.125324251382609
2.3135 4.16337245891076
2.314 4.1983642061486615
2.3145 4.22537181400534
2.315 4.242414653770594
2.3155 4.245290038158891
2.316 4.2224944596554925
2.3165 4.163386868702216
2.317 4.075145161552244
2.3175 3.983755936849154
2.318 3.91255228111111
2.3185 3.8675419573195837
2.319 3.842370954187124
2.3195 3.8285915399648998
2.32 3.8203938715369494
2.3205 3.8147432396031453
2.321 3.810269526639545
2.3215 3.8064159383748466
2.322 3.802968045104394
2.3225 3.799857819675263
2.323 3.797071154456556
2.3235 3.79461385774954
2.324 3.792505330381494
2.3245 3.7907864662375976
2.325 3.789549051029911
2.3255 3.7889545051069833
2.326 3.7892275637354844
2.3265 3.790557731176931
2.327 3.79292304751377
2.3275 3.795969680602803
2.328 3.7989927792260643
2.3285 3.800988317596423
2.329 3.800952286447596
2.3295 3.798495027512094
2.33 3.7942053234620188
2.3305 3.789273950312471
2.331 3.784753223752708
2.3315 3.781149497250653
2.332 3.7784749136216353
2.3325 3.7765485293715217
2.333 3.7751955001839486
2.3335 3.774302283483757
2.334 3.7738339147542463
2.3345 3.773788995682197
2.335 3.7741185347217643
2.3355 3.7745544595005613
2.336 3.7744297151304513
2.3365 3.772752636803175
2.337 3.7688447290205476
2.3375 3.7632679511978404
2.338 3.7581966798618085
2.3385 3.756454767152703
2.339 3.7594554742874005
2.3395 3.7656016239248773
2.34 3.771191054410118
2.3405 3.7733595812326888
2.341 3.7719015908785236
2.3415 3.7683537600123147
2.342 3.764258055208768
2.3425 3.7604304191614686
2.343 3.757103914400269
2.3435 3.7542497089702236
2.344 3.7517824270856783
2.3445 3.749614879441924
2.345 3.747675146906418
2.3455 3.7459118177870883
2.346 3.7443209392184142
2.3465 3.742955270956359
2.347 3.7418827287534855
2.3475 3.741177384638161
2.348 3.740893224196797
2.3485 3.7411018425047695
2.349 3.741860839444242
2.3495 3.7432042087957162
2.35 3.745067171418822
2.3505 3.7473324878836403
2.351 3.7498728149608533
2.3515 3.7526442292016737
2.352 3.7556781105636636
2.3525 3.758952852330375
2.353 3.762268794867645
2.3535 3.7651371650780865
2.354 3.7668965849913567
2.3545 3.767025145764719
2.355 3.765499176092969
2.3555 3.7628512764795774
2.356 3.7598712105887317
2.3565 3.7571923120442845
2.357 3.7550823510449147
2.3575 3.7535168486665986
2.358 3.752352340946495
2.3585 3.751447277879712
2.359 3.750698692959701
2.3595 3.75004579007845
2.36 3.749472595428977
2.3605 3.7489686000218887
2.361 3.748543219104014
2.3615 3.7482350918391854
2.362 3.7481092299564294
2.3625 3.7482795664376694
2.363 3.7488820447970292
2.3635 3.7500546190801467
2.364 3.75186865221088
2.3645 3.7542940308560953
2.365 3.757211530151653
2.3655 3.7604694266159635
2.366 3.7639627453332443
2.3665 3.7676040059812346
2.367 3.7711420016331862
2.3675 3.7740149550005375
2.368 3.7752993114277595
2.3685 3.7740070428963586
2.369 3.769550598436475
2.3695 3.762104840788999
2.37 3.7525713657128668
2.3705 3.742246680522533
2.371 3.7323246898971787
2.3715 3.7235254685956933
2.372 3.716046437396769
2.3725 3.7097477534850194
2.373 3.704377357277745
2.3735 3.6997056359387477
2.374 3.695575983505747
2.3745 3.691901415528526
2.375 3.6886329757666863
2.3755 3.685737794316263
2.376 3.683182404509112
2.3765 3.680936215061693
2.377 3.6789692415190567
2.3775 3.6772639415306587
2.378 3.6758135779080545
2.3785 3.674621925303108
2.379 3.673698967468048
2.3795 3.673066002868846
2.38 3.6727404272322675
2.3805 3.672713325018468
2.381 3.672929913539064
2.3815 3.67326388827333
2.382 3.673527201930864
2.3825 3.67350066214325
2.383 3.6730100380354402
2.3835 3.672015598115453
2.384 3.6706234946992575
2.3845 3.6690089634227734
2.385 3.6673323082016873
2.3855 3.6657499785406893
2.386 3.6645162155328466
2.3865 3.6640937212788875
2.387 3.6653288357040905
2.3875 3.6697212810543958
2.388 3.6802114523258274
2.3885 3.702968952059977
2.389 3.751080064383019
2.3895 3.8474449578929635
2.39 3.987217918217474
2.3905 3.933476591788419
2.391 3.4640610834559
2.3915 3.06607065460062
2.392 2.888522074942924
2.3925 2.822254782149211
2.393 2.7993887179996593
2.3935 2.792479563059584
2.394 2.7914097921161227
2.3945 2.792536371431324
2.395 2.7945205688835015
2.3955 2.796863079017581
2.396 2.799384198881806
2.3965 2.8020593235182547
2.397 2.804980931216371
2.3975 2.808394006709027
2.398 2.812835737230368
2.3985 2.819494775652198
2.399 2.8310256949715837
2.3995 2.852752436783006
2.4 2.892959649724152
2.4005 2.9594611173888756
2.401 3.053082097588603
2.4015 3.1654261347802146
2.402 3.283612540962202
2.4025 3.3957485170869406
2.403 3.493392206542411
2.4035 3.570648341172215
2.404 3.6218363426632516
2.4045 3.641411657695179
2.405 3.6268623582084567
2.4055 3.5825252382669612
2.406 3.5189714070722102
2.4065 3.4468159676425687
2.407 3.3711380885397118
2.4075 3.29117843997967
2.408 3.204722229032112
2.4085 3.1148505694013684
2.409 3.0329132472541227
2.4095 2.9711287860571334
2.41 2.9322551118120055
2.4105 2.9105890256072735
2.411 2.8992672193765303
2.4115 2.8937230940451917
2.412 2.8914252894532675
2.4125 2.8909756715154904
2.413 2.8915581656780036
2.4135 2.8926910089988427
2.414 2.8941102406274704
2.4145 2.895675815606503
2.415 2.8973401015579414
2.4155 2.899123731499569
2.416 2.9011068549843797
2.4165 2.9034591210377245
2.417 2.906464394406968
2.4175 2.910586618860827
2.418 2.91662569589296
2.4185 2.9260444655617155
2.419 2.9417430682808474
2.4195 2.969702566363625
2.42 3.0214195764265126
2.4205 3.1131133219670533
2.421 3.2508790448149467
2.4215 3.405073393942554
2.422 3.5241588104683528
2.4225 3.586587744321686
2.423 3.6061997469629317
2.4235 3.603430552220419
2.424 3.591811043187737
2.4245 3.5782635503163336
2.425 3.565836863647859
2.4255 3.5555307271663237
2.426 3.5473891038331287
2.4265 3.5411566927943374
2.427 3.536524279548096
2.4275 3.5332064201049276
2.428 3.530935819264644
2.4285 3.529476071684603
2.429 3.528635524285991
2.4295 3.5282830182644895
2.43 3.52833569736135
2.4305 3.528760588181073
2.431 3.529574671896028
2.4315 3.5308349903905922
2.432 3.532627124667335
2.4325 3.5349743442949526
2.433 3.5377412179136707
2.4335 3.5405634987199273
2.434 3.54300341891613
2.4345 3.544785220488852
2.435 3.54591281327854
2.4355 3.546566126683744
2.436 3.546919694775103
2.4365 3.54711169635302
2.437 3.5472877416233226
2.4375 3.547617503719402
2.438 3.548308300357495
2.4385 3.549580280286423
2.439 3.551652110593113
2.4395 3.5547454182258127
2.44 3.5589999344667076
2.4405 3.564364852350555
2.441 3.570354775718445
2.4415 3.5759400078453494
2.442 3.5796806986082776
2.4425 3.580246411090738
2.443 3.5770630508870065
2.4435 3.5707611129288734
2.444 3.5629932600878247
2.4445 3.5556027855446724
2.445 3.549706578714436
2.4455 3.545521461761493
2.446 3.5427531392778837
2.4465 3.541012745890167
2.447 3.5399924046885216
2.4475 3.5395102317561173
2.448 3.5394943588094074
2.4485 3.539973732628966
2.449 3.541096023829634
2.4495 3.543198845062544
2.45 3.546914277467308
2.4505 3.553341360595307
2.451 3.564097858890306
2.4515 3.5808376007486773
2.452 3.6034603366182862
2.4525 3.6272225657758
2.453 3.6423858394647928
2.4535 3.640592236733643
2.454 3.6228615696717705
2.4545 3.5986313260826526
2.455 3.5772072829475414
2.4555 3.5624370425657252
2.456 3.5537619999696117
2.4565 3.549225959662418
2.457 3.5471524654990576
2.4575 3.546515266993457
2.458 3.54676360370265
2.4585 3.547619072878235
2.459 3.548950684681201
2.4595 3.550713229795437
2.46 3.5529273863712403
2.4605 3.555691932515619
2.461 3.5592016757131466
2.4615 3.563720178956804
2.462 3.569459320050707
2.4625 3.5763699809305303
2.463 3.5840177697874784
2.4635 3.5917068776703163
2.464 3.5988973372637707
2.4645 3.605509553086164
2.465 3.611917096217513
2.4655 3.6187914865138113
2.466 3.6269080445775446
2.4665 3.636943187524886
2.467 3.6491872040410724
2.4675 3.6631147893166647
2.468 3.6771006951602283
2.4685 3.6885196391744737
2.469 3.694737760856907
2.4695 3.6952233492891464
2.47 3.694176282731248
2.4705 3.700365476673107
2.471 3.7234059088914764
2.4715 3.768482803239368
2.472 3.8324888842699822
2.4725 3.899129482336627
2.473 3.9389801803998195
2.4735 3.926153704964279
2.474 3.8646786925605534
2.4745 3.786410713073553
2.475 3.720210957629093
2.4755 3.675633813924894
2.476 3.649313421550368
2.4765 3.634885840451692
2.477 3.62740259802682
2.4775 3.6238554417075735
2.478 3.622584507734566
2.4785 3.6226796496289966
2.479 3.623648267706595
2.4795 3.625221716373395
2.48 3.627260052418241
2.4805 3.6296956649416847
2.481 3.632493967726128
2.4815 3.63565090056277
2.482 3.6391894235051305
2.4825 3.643154245252508
2.483 3.647631019242726
2.4835 3.6527226157981394
2.484 3.658560656197227
2.4845 3.6652977499634174
2.485 3.673155789174465
2.4855 3.6824524359130715
2.486 3.6935997648877743
2.4865 3.707023620766253
2.487 3.7230231018934026
2.4875 3.7415298802151513
2.488 3.7618571443786033
2.4885 3.782567540835646
2.489 3.801712217124755
2.4895 3.8174855562733088
2.49 3.8287542174383082
2.4905 3.834753056315841
2.491 3.8346029692145587
2.4915 3.827581425884227
2.492 3.814336610470245
2.4925 3.7974019809222286
2.493 3.7801720506556657
2.4935 3.765467202418603
2.494 3.75470970393181
2.4945 3.747942666042529
2.495 3.7444009513731293
2.4955 3.743103823346444
2.496 3.743222609488126
2.4965 3.744206922657873
2.497 3.7457309560822116
2.4975 3.7476362178938922
2.498 3.7498565650073994
2.4985 3.7523966522755616
2.499 3.7553127647175275
2.4995 3.75875681729178
2.5 3.7629627285362757
2.5005 3.768244637874088
2.501 3.77488131283821
2.5015 3.7829361026761665
2.502 3.792045201794628
2.5025 3.801294279186778
2.503 3.8092910452620155
2.5035 3.81447523618153
2.504 3.815847717684176
2.5045 3.8135344899121497
2.505 3.80880178834816
2.5055 3.803325388510337
2.506 3.798441798829967
2.5065 3.794825927999846
2.507 3.7925907051259715
2.5075 3.7915691806042977
2.508 3.7914964929617936
2.5085 3.7921668816711955
2.509 3.7934446762721548
2.5095 3.7952415647282587
2.51 3.7974804254791605
2.5105 3.8000912133768585
2.511 3.803001915062663
2.5115 3.8061441523986526
2.512 3.8094542372241547
2.5125 3.8128769979808057
2.513 3.8163568079891563
2.5135 3.8198496507863124
2.514 3.823329307506101
2.5145 3.8268035194666483
2.515 3.8303150598531337
2.5155 3.833926388288707
2.516 3.8377209428952836
2.5165 3.8418101456300287
2.517 3.8463928996791408
2.5175 3.851808167420516
2.518 3.8586129492738985
2.5185 3.8676193804149497
2.519 3.8798945428944203
2.5195 3.8966758491198705
2.52 3.919188303947476
2.5205 3.9483789463105117
2.521 3.9843090894641717
2.5215 4.02514721606189
2.522 4.0668203436675805
2.5225 4.103847973430102
2.523 4.1300828128740426
2.5235 4.137459812297329
2.524 4.117829354719238
2.5245 4.071632865464445
2.525 4.012689613242018
2.5255 3.95905841530048
2.526 3.92089330320145
2.5265 3.8982282058726225
2.527 3.8863218118243212
2.5275 3.8804607821131034
2.528 3.8776262417848306
2.5285 3.876263024629824
2.529 3.875666824867465
2.5295 3.8755561802398715
2.53 3.8758247011585416
2.5305 3.8764386525458923
2.531 3.8773895053252856
2.5315 3.878686264069324
2.532 3.8803734986156284
2.5325 3.8825937383000975
2.533 3.8857060567621646
2.5335 3.890516212189655
2.534 3.8986299720778375
2.5345 3.912740932767224
2.535 3.9362204818794853
2.5355 3.971254568584011
2.536 4.016161396109353
2.5365 4.064583788187833
2.537 4.107904992183474
2.5375 4.138739585308994
2.538 4.153130773565906
2.5385 4.150821042683993
2.539 4.134776193847412
2.5395 4.110096088184126
2.54 4.0822991837827525
2.5405 4.055582692978343
2.541 4.032108652710417
2.5415 4.012480113350711
2.542 3.996448984614074
2.5425 3.9834148539403786
2.543 3.9727263317493877
2.5435 3.9639141949507595
2.544 3.956745361770568
2.5445 3.9510967137604753
2.545 3.9468215002790545
2.5455 3.943726247625098
2.546 3.9415660650212585
2.5465 3.940110360624524
2.547 3.9391456071929065
2.5475 3.938516326993171
2.548 3.938106417570949
2.5485 3.937845845338953
2.549 3.9377077004256167
2.5495 3.9377064254668683
2.55 3.937899642470195
2.5505 3.938417022492998
2.551 3.9395031464766346
2.5515 3.9415992801187274
2.552 3.9454727585203537
2.5525 3.9523735793204198
2.553 3.964222801017935
2.5535 3.983795911502388
2.554 4.014679332987172
2.5545 4.06030397526344
2.555 4.121130906657821
2.5555 4.1893845363118425
2.556 4.243779542996971
2.5565 4.253832068665981
2.557 4.206273386635563
2.5575 4.125993285354762
2.558 4.0514490516293415
2.5585 4.003033837019449
2.559 3.983173295318381
2.5595 3.987568423658595
2.56 4.010522848230408
2.5605 4.044826412112447
2.561 4.081288314034091
2.5615 4.109746553747894
2.562 4.119658913563403
2.5625 4.100181796295177
2.563 4.041771545231385
2.5635 3.9412130007888413
2.564 3.808852068264346
2.5645 3.669479402380225
2.565 3.55020224088235
2.5655 3.465050397962112
2.566 3.4123566610092757
2.5665 3.3830991077377215
2.567 3.3683865060055256
2.5675 3.362183702641661
2.568 3.3612286531360747
2.5685 3.364251172910797
2.569 3.3714955949660803
2.5695 3.3845465723027095
2.57 3.4061178719535006
2.5705 3.4390294244261588
2.571 3.4837377587208094
2.5715 3.5353659294304327
2.572 3.58387730665888
2.5725 3.6181609804121875
2.573 3.6304411921216095
2.5735 3.6174502423745762
2.574 3.5811881995857435
2.5745 3.530601613080358
2.575 3.4798290614691014
2.5755 3.44019685676495
2.576 3.414636997741172
2.5765 3.400197285471479
2.577 3.3928954713292994
2.5775 3.3900044181718885
2.578 3.390403748358719
2.5785 3.3947020139507975
2.579 3.4062313461245646
2.5795 3.4338657080579695
2.58 3.4960127963618897
2.5805 3.613016673379744
2.581 3.766832685787075
2.5815 3.8949329472193766
2.582 3.9692623146658486
2.5825 4.005904230344538
2.583 4.023633260239131
2.5835 4.031645029812634
2.584 4.031263363004412
2.5845 4.014377816997032
2.585 3.952954851666415
2.5855 3.800840008836306
2.586 3.594223782398058
2.5865 3.4576385288023124
2.587 3.4006007220929275
2.5875 3.3795243295715496
2.588 3.371716843710783
2.5885 3.369017956959209
2.589 3.368472030531195
2.5895 3.368918055611302
2.59 3.369900379129626
2.5905 3.3713191926690547
2.591 3.3733784941435827
2.5915 3.376764369019793
2.592 3.383190620608562
2.5925 3.396552860581326
2.593 3.4245865020333186
2.5935 3.4790505852779985
2.594 3.570222391127664
2.5945 3.6950502978810222
2.595 3.828607963778542
2.5955 3.9277217448248836
2.596 3.9490430089697
2.5965 3.8772519825521643
2.597 3.74349214634102
2.5975 3.604704912073399
2.598 3.5015819376883384
2.5985 3.441310376805723
2.599 3.41188964295534
2.5995 3.3994783509747046
2.6 3.394950618000066
2.6005 3.3936410626919598
2.601 3.3934940482415934
2.6015 3.393682297849094
2.602 3.3938712951652414
2.6025 3.3939383936948504
2.603 3.3938341474292733
2.6035 3.393567777913531
2.604 3.393210191423738
2.6045 3.3929473575256077
2.605 3.393258289302893
2.6055 3.395291065539456
2.606 3.4016901897130607
2.6065 3.4178489454984105
2.607 3.45250433192905
2.6075 3.5141314298027035
2.608 3.5994695314358536
2.6085 3.6823148567221144
2.609 3.724327296442543
2.6095 3.7037698653670157
2.61 3.632350659270265
2.6105 3.5453876231579793
2.611 3.4734885314575026
2.6115 3.426056842162665
2.612 3.3981478319685303
2.6125 3.382166267176406
2.613 3.3727120661347625
2.6135 3.366748779136654
2.614 3.36273930161643
2.6145 3.3599800336314116
2.615 3.358278415800778
2.6155 3.357862128344629
2.616 3.3594726990447557
2.6165 3.3646408512858743
2.617 3.375996141967767
2.6175 3.396972694962483
2.618 3.4294200242749318
2.6185 3.4692428076781043
2.619 3.505037875856339
2.6195 3.5231453171604032
2.62 3.5148484489976317
2.6205 3.4829652913440183
2.621 3.4417003361273606
2.6215 3.4054889224669536
2.622 3.3803521399637715
2.6225 3.365632864928288
2.623 3.358344501463514
2.6235 3.355558958088431
2.624 3.355170290164641
2.6245 3.35593083831695
2.625 3.3571905423009865
2.6255 3.358669552171407
2.626 3.3603521549068054
2.6265 3.362592454161306
2.627 3.3668645743388224
2.6275 3.3797144518775584
2.628 3.4299214252447863
2.6285 3.554498931559757
2.629 3.6338606329790766
2.6295 3.6461219046009363
2.63 3.6460228213149266
2.6305 3.645785274576526
2.631 3.646423388903325
2.6315 3.6477532176513785
2.632 3.6495857829644907
2.6325 3.651781224521703
2.633 3.6542110135624517
2.6335 3.656774738531042
2.634 3.659416524393577
2.6345 3.6620916128364565
2.635 3.664746039169784
2.6355 3.6672992923615313
2.636 3.669631327965619
2.6365 3.67141974979607
2.637 3.6718106766267082
2.6375 3.6686655918269304
2.638 3.657353617673208
2.6385 3.6302381932612127
2.639 3.5816958810579402
2.6395 3.520012875793559
2.64 3.4655021159797537
2.6405 3.4292816273589297
2.641 3.4085950811646724
2.6415 3.3971704514679333
2.642 3.3906843849323307
2.6425 3.3869193233294306
2.643 3.384933174519012
2.6435 3.3844943989422136
2.644 3.385893235860425
2.6445 3.3900771253590287
2.645 3.399274536696308
2.6455 3.4183991980135504
2.646 3.4565167785456294
2.6465 3.521751753198454
2.647 3.6018761601357108
2.6475 3.664840273859661
2.648 3.6986078590356586
2.6485 3.7135317109870796
2.649 3.7202022950152633
2.6495 3.7238124629293496
2.65 3.7263888846649875
2.6505 3.7286713935825224
2.651 3.7309366818715786
2.6515 3.7333003925179904
2.652 3.7358144974433243
2.6525 3.7384910955517734
2.653 3.741285181182721
2.6535 3.744113025806656
2.654 3.7468847531008196
2.6545 3.7495641315989046
2.655 3.752181341674482
2.6555 3.754796980717791
2.656 3.7574681091098876
2.6565 3.760231672584095
2.657 3.763104611386269
2.6575 3.7660911023385326
2.658 3.7692024413837304
2.6585 3.7724580369661593
2.659 3.775893498232599
2.6595 3.7795186255861255
2.66 3.7833002294268026
2.6605 3.787146316349671
2.661 3.7908773561608227
2.6615 3.794129710790318
2.662 3.796286362443259
2.6625 3.796700118416628
2.663 3.7952592297203234
2.6635 3.7926912043539778
2.664 3.7901280576189267
2.6645 3.7883694466284057
2.665 3.787618510621127
2.6655 3.7876790540636582
2.666 3.7882541871301063
2.6665 3.7890974973619036
2.667 3.790051929603538
2.6675 3.791014633492204
2.668 3.791929821216013
2.6685 3.7927705463805887
2.669 3.7935337688437842
2.6695 3.7942449255119763
2.67 3.794971030476261
2.6705 3.795853502491373
2.671 3.797145410202673
2.6715 3.7992304766157288
2.672 3.802586301607696
2.6725 3.8075304821830853
2.673 3.8137863001409373
2.6735 3.820097990865821
2.674 3.8244999120383207
2.6745 3.825399193044892
2.675 3.822548365341766
2.6755 3.817006590943566
2.676 3.810320598782366
2.6765 3.8037253605379773
2.677 3.797920241849085
2.6775 3.7931542525809663
2.678 3.7893759402173144
2.6785 3.786315924541406
2.679 3.7835890468345967
2.6795 3.780880446644857
2.68 3.778075592623561
2.6805 3.775245987754734
2.681 3.772504191887772
2.6815 3.7699142012191755
2.682 3.767477866121083
2.6825 3.7651564582012496
2.683 3.762893295143834
2.6835 3.7606320006353036
2.684 3.758311028300125
2.6845 3.755879056278732
2.685 3.7532984469823427
2.6855 3.7505548781941735
2.686 3.7476584157160806
2.6865 3.7446630835757793
2.687 3.741656443942518
2.6875 3.7387496868176404
2.688 3.7360316896629007
2.6885 3.7335106542911047
2.689 3.731057180685098
2.6895 3.728462667014875
2.69 3.7255843541350506
2.6905 3.722422074782073
2.691 3.7191057382098416
2.6915 3.7158170080113964
2.692 3.712711069472003
2.6925 3.709891210620291
2.693 3.707393512977151
2.6935 3.7052171691180034
2.694 3.7033180419275675
2.6945 3.701638611289108
2.695 3.700118733220825
2.6955 3.6987100643446658
2.696 3.6974149344478873
2.6965 3.696325156855786
2.697 3.695673606453883
2.6975 3.6958691780318906
2.698 3.697465912756141
2.6985 3.7009383434535943
2.699 3.706162429998243
2.6995 3.711709483736862
2.7 3.7147841534825803
2.7005 3.712621678611357
2.701 3.7048085393784627
2.7015 3.6939266763564857
2.702 3.6834549385257
2.7025 3.6753906766560904
2.703 3.669879213185337
2.7035 3.6661911574183117
2.704 3.6635429247652445
2.7045 3.661371132528074
2.705 3.659314029869928
2.7055 3.6571485204265537
2.706 3.654763806169284
2.7065 3.652141012552037
2.707 3.6493652717467784
2.7075 3.646661438676957
2.708 3.6444615264547897
2.7085 3.6435435952026465
2.709 3.6451570838266507
2.7095 3.650818386297506
2.71 3.661181919360387
2.7105 3.6742126090987233
2.711 3.68478962102487
2.7115 3.687761392291516
2.712 3.6817847786845066
2.7125 3.6695605335581627
2.713 3.655036862455872
2.7135 3.6410240155517206
2.714 3.6287817144879115
2.7145 3.6184883519186597
2.715 3.609846817651177
2.7155 3.6024565284266705
2.716 3.595983331761121
2.7165 3.5902488159457375
2.717 3.58520952647043
2.7175 3.5809074507757463
2.718 3.577379624429578
2.7185 3.574495226704351
2.719 3.571829006798027
2.7195 3.5686179563530045
2.72 3.564068600108942
2.7205 3.557990474917834
2.721 3.5510814430340973
2.7215 3.5443948246044856
2.722 3.53861885262383
2.7225 3.533854908500129
2.723 3.5298801928607846
2.7235 3.526398838661538
2.724 3.5231643314263676
2.7245 3.5200181498975303
2.725 3.516884002847717
2.7255 3.5137719972018084
2.726 3.5107365636980754
2.7265 3.5077583418374383
2.727 3.5044025329500395
2.7275 3.499053069052981
2.728 3.488136865035096
2.7285 3.467369890790798
2.729 3.436568040615559
2.7295 3.401781289617161
2.73 3.369918739403155
2.7305 3.3440426777645333
2.731 3.324146377601534
2.7315 3.3091725121966826
2.732 3.298048091406991
2.7325 3.289662686906204
2.733 3.2830291784215015
2.7335 3.277435833158182
2.734 3.272471759034768
2.7345 3.2680235524875973
2.735 3.264297965117641
2.7355 3.2620331731743546
2.736 3.2627312776683786
2.7365 3.268533288482714
2.737 3.2818647586162415
2.7375 3.3041883135620056
2.738 3.3338896348085116
2.7385 3.364673768066379
2.739 3.387957636503228
2.7395 3.3996213992519033
2.74 3.4021306988664994
2.7405 3.4000646504899317
2.741 3.39649406869641
2.7415 3.3927062042300316
2.742 3.389053491082735
2.7425 3.385573530792807
2.743 3.3822819240461692
2.7435 3.379313564698701
2.744 3.377041163807701
2.7445 3.3762660493480494
2.745 3.3786004940314642
2.7455 3.386981373057874
2.746 3.405858644886913
2.7465 3.439591609335964
2.747 3.487698066639827
2.7475 3.539674859895226
2.748 3.576255358986665
2.7485 3.580236385654824
2.749 3.549384596536096
2.7495 3.4979084169080386
2.75 3.4443537062492924
2.7505 3.4003928751718524
2.751 3.368901795563759
2.7515 3.3477063344727727
2.752 3.333494321207982
2.7525 3.3236946202034767
2.753 3.316756344765703
2.7535 3.3119348933457013
2.754 3.3090602010195047
2.7545 3.308352521663674
2.755 3.310178553973949
2.7555 3.3145542878202567
2.756 3.320368766058528
2.7565 3.324876533971115
2.757 3.3247057346096858
2.7575 3.3181819117096305
2.758 3.3066672559767616
2.7585 3.2932486717587865
2.759 3.2805633264619365
2.7595 3.269889277034637
2.76 3.261403207092111
2.7605 3.25474955914832
2.761 3.2495026019090973
2.7615 3.245341364173595
2.762 3.2421719026511893
2.7625 3.2401627630368006
2.763 3.2398033524401315
2.7635 3.2419511142347064
2.764 3.2476868530446703
2.7645 3.2576644283424008
2.765 3.2708082235880562
2.7655 3.2834015407332524
2.766 3.290450640931758
2.7665 3.288743578274194
2.767 3.278763755088126
2.7675 3.263895139468784
2.768 3.2483126713838315
2.7685 3.2351646852230944
2.769 3.226162920703504
2.7695 3.2222809781308515
2.77 3.2247795336111915
2.7705 3.2361415517505785
2.771 3.2602682038628403
2.7715 3.2993415515431996
2.772 3.3444924666539295
2.7725 3.3757909915936155
2.773 3.386249096561891
2.7735 3.3855355250253796
2.774 3.382206995515504
2.7745 3.3792576374143755
2.775 3.3770834524802895
2.7755 3.3754427628861174
2.776 3.37406286181833
2.7765 3.3727682575101747
2.777 3.371474367467374
2.7775 3.3701689717382957
2.778 3.3688769772284983
2.7785 3.367651749249247
2.779 3.366561749369077
2.7795 3.365721893890158
2.78 3.3653179437624656
2.7805 3.3655926231421907
2.781 3.366742308872193
2.7815 3.3687691136937934
2.782 3.371438990370531
2.7825 3.3744386776747257
2.783 3.3776113622603416
2.7835 3.3810390828021513
2.784 3.3850165130890284
2.7845 3.3899588352613153
2.785 3.396340849002482
2.7855 3.4045512875770223
2.786 3.414553421878426
2.7865 3.424593771660418
2.787 3.4275963809093684
2.7875 3.404931593362675
2.788 3.332990109049862
2.7885 3.2243280431381
2.789 3.1283456028454717
2.7895 3.066945741346694
2.79 3.0320878221990712
2.7905 3.0128898209656514
2.791 3.0032545107154016
2.7915 3.000774984800027
2.792 3.005147857965306
2.7925 3.017095791057785
2.793 3.037421010967001
2.7935 3.06555779596438
2.794 3.0976648984857933
2.7945 3.125933918132506
2.795 3.141266592582327
2.7955 3.1387865897176956
2.796 3.1209670777927956
2.7965 3.0948370462663837
2.797 3.0674068452175343
2.7975 3.042860473362823
2.798 3.0226102394830034
2.7985 3.0060765347924585
2.799 2.9913632408332065
2.7995 2.976435099130968
2.8 2.960319248397865
2.8005 2.943677466721536
2.801 2.927807913049354
2.8015 2.9135993999267145
2.802 2.90091838637193
2.8025 2.8887751564220645
2.803 2.8758981861302386
2.8035 2.8615176673682674
2.804 2.846229190159172
2.8045 2.831746884547216
2.805 2.8196837882837213
2.8055 2.8105699341904087
2.806 2.804004643168285
2.8065 2.7992834881777595
2.807 2.7958094071924906
2.8075 2.793195333230284
2.808 2.791264991000509
2.8085 2.790039576851229
2.809 2.7897873795729735
2.8095 2.79110356138193
2.81 2.7949922711638857
2.8105 2.8029127284846345
2.811 2.816565905784885
2.8115 2.8371685671435953
2.812 2.863925698131218
2.8125 2.891838626118221
2.813 2.9110609672845866
2.8135 2.9113542588589985
2.814 2.890657826465472
2.8145 2.8579027313515395
2.815 2.8255030787518107
2.8155 2.80092278956477
2.816 2.785266285400751
2.8165 2.7763957012725706
2.817 2.7717079310000132
2.8175 2.7692706968893104
2.818 2.7679163788723384
2.8185 2.767017443506659
2.819 2.7662735616394576
2.8195 2.7655826243175303
2.82 2.7649638689759124
2.8205 2.764505559217173
2.821 2.764360851095966
2.8215 2.7647262423022676
2.822 2.765823149889788
2.8225 2.7678191727370693
2.823 2.7706418574880454
2.8235 2.7738446383880904
2.824 2.7767516914203574
2.8245 2.7788400182180775
2.825 2.779985789810543
2.8255 2.7804017587401537
2.826 2.7804079340620165
2.8265 2.7803027537790763
2.827 2.780371236387013
2.8275 2.7809425218584662
2.828 2.7823173517912183
2.8285 2.7846976995253003
2.829 2.788130571658189
2.8295 2.7925136447376433
2.83 2.797600141778413
2.8305 2.8030356292649588
2.831 2.8084568445610367
2.8315 2.8136394823589947
2.832 2.8185406848583527
2.8325 2.823237168212816
2.833 2.8277795350517296
2.8335 2.831803485250698
2.834 2.8335525595724986
2.8345 2.828683503101554
2.835 2.8131282126773085
2.8355 2.7922903443526925
2.836 2.776634621102896
2.8365 2.768418289559574
2.837 2.7648213283934746
2.8375 2.7634162081410176
2.838 2.7629573690928266
2.8385 2.7629123847441894
2.839 2.7631080071894205
2.8395 2.7635624245294137
2.84 2.7643991379883817
2.8405 2.7658441440123207
2.841 2.768188539012411
2.8415 2.7717564427970443
2.842 2.7768556946350325
2.8425 2.7837170398829825
2.843 2.7924183122678317
2.8435 2.802703565660363
2.844 2.813797960244675
2.8445 2.824383361525867
2.845 2.8328844167353138
2.8455 2.8381396688956704
2.846 2.8400685823888905
2.8465 2.8396908154332356
2.847 2.8383128957821855
2.8475 2.836764518558918
2.848 2.835340121657633
2.8485 2.834006081487334
2.849 2.832551439227479
2.8495 2.830717167468223
2.85 2.828319117968019
2.8505 2.825314729759268
2.851 2.821835706307991
2.8515 2.8182265642563946
2.852 2.8150166196603044
2.8525 2.8127194644866984
2.853 2.811624908254374
2.8535 2.8116866479575977
2.854 2.812613288856645
2.8545 2.8140737399660596
2.855 2.815891352096391
2.8555 2.818050885357498
2.856 2.8206099987418147
2.8565 2.823604972761502
2.857 2.827035901290354
2.8575 2.8309150214587477
2.858 2.8352901467424347
2.8585 2.8402330745607687
2.859 2.845834170140818
2.8595 2.8521452316261664
2.86 2.859132936152135
2.8605 2.866575405074424
2.861 2.873977852078137
2.8615 2.8806084447687317
2.862 2.88590370084522
2.8625 2.88995861475066
2.863 2.893753314591108
2.8635 2.8987750526286975
2.864 2.9060489196440153
2.8645 2.915192313147986
2.865 2.924041554347144
2.8655 2.929586632522061
2.866 2.9296527504695673
2.8665 2.9241150165839995
2.867 2.914886133923374
2.8675 2.9046668494193577
2.868 2.8956425244258996
2.8685 2.88889085632925
2.869 2.884548463267998
2.8695 2.8822702991489253
2.87 2.8815690534797858
2.8705 2.881914989101337
2.871 2.8827087041597226
2.8715 2.8833385534303586
2.872 2.883264721867582
2.8725 2.8821545066879137
2.873 2.8799332356472105
2.8735 2.876789384995141
2.874 2.873112988014703
2.8745 2.869353247250227
2.875 2.8658415074846024
2.8755 2.862737724418424
2.876 2.8600570166118233
2.8765 2.857760922249647
2.877 2.855795738675085
2.8775 2.854108248682283
2.878 2.8526652632214704
2.8785 2.8514527533985286
2.879 2.8504848739501005
2.8795 2.84978796008538
2.88 2.8493310654636383
2.8805 2.848936260443362
2.881 2.848248268174557
2.8815 2.8468063064242903
2.882 2.8442252748619685
2.8825 2.8403411110381827
2.883 2.8352466927532616
2.8835 2.8292366238810294
2.884 2.822716872488434
2.8845 2.8161257773657633
2.885 2.8098317919176017
2.8855 2.804059643936877
2.886 2.7988881306508295
2.8865 2.794292922869322
2.887 2.790227027510835
2.8875 2.7866638802673345
2.888 2.783595301864314
2.8885 2.7810319258195664
2.889 2.77894771255876
2.8895 2.7773114889300983
2.89 2.776138602592522
2.8905 2.775546678074334
2.891 2.7756304666234035
2.8915 2.776339178414818
2.892 2.7773998825104114
2.8925 2.778380304168185
2.893 2.77878636309931
2.8935 2.778137218964347
2.894 2.7761231414203626
2.8945 2.772690046444338
2.895 2.7681242300312645
2.8955 2.762839008165394
2.896 2.757271871542284
2.8965 2.751778812494458
2.897 2.7466231298277792
2.8975 2.741981784092949
2.898 2.7379253074818246
2.8985 2.734452886537219
2.899 2.7315088050775573
2.8995 2.7290160942144857
2.9 2.7268922120829453
2.9005 2.7250587582653205
2.901 2.723464027669869
2.9015 2.7220848770190864
2.902 2.7209416177591494
2.9025 2.7200950842595146
2.903 2.7196346517860066
2.9035 2.7196404841915838
2.904 2.720109140008856
2.9045 2.720915401240993
2.905 2.72183064445938
2.9055 2.722622733276059
2.906 2.7231660584219286
2.9065 2.723492752377834
2.907 2.7237407459839735
2.9075 2.7240904990965005
2.908 2.7247526384621787
2.9085 2.7259913990449443
2.909 2.728089998381951
2.9095 2.731352027253508
2.91 2.7361265981496556
2.9105 2.7429825530097967
2.911 2.7529266627988322
2.9115 2.7676905003712546
2.912 2.7900680573755396
2.9125 2.824072674056773
2.913 2.8744851324583385
2.9135 2.9450798434714818
2.914 3.0353920487956083
2.9145 3.136784295462408
2.915 3.231178754274084
2.9155 3.2960104016158036
2.916 3.3155155881064102
2.9165 3.2880309748677634
2.917 3.2222311523548006
2.9175 3.1304795017033635
2.918 3.0272400013311023
2.9185 2.92958361117904
2.919 2.852366817205124
2.9195 2.8011121412332214
2.92 2.771996961756442
2.9205 2.7576388282078286
2.921 2.7516945621246007
2.9215 2.750120264615007
2.922 2.750718022105578
2.9225 2.7523697845000212
2.923 2.7545397118813684
2.9235 2.756980362812608
2.924 2.7596087625873187
2.9245 2.762459287618861
2.925 2.7657177341679153
2.9255 2.7698294446314966
2.926 2.7758103317951024
2.9265 2.7858763036463268
2.927 2.8043241407598822
2.9275 2.837610790437277
2.928 2.89107361065603
2.9285 2.962120879692436
2.929 3.0374402423538465
2.9295 3.100718005671541
2.93 3.1423603377082
2.9305 3.160914317738448
2.931 3.160075188706208
2.9315 3.1451466066722853
2.932 3.121537244295687
2.9325 3.0938543031076824
2.933 3.0656437772136735
2.9335 3.0391944630773997
2.934 3.0154647128887477
2.9345 2.994233458105046
2.935 2.9742881111343467
2.9355 2.954088572423701
2.936 2.9325167985948104
2.9365 2.9098228581954713
2.937 2.8877675984103446
2.9375 2.8685991775777167
2.938 2.85385420260448
2.9385 2.8436918387089785
2.939 2.837356164877604
2.9395 2.8338184609276693
2.94 2.832174748046641
2.9405 2.8317220588828613
2.941 2.8319751027692144
2.9415 2.832618005288178
2.942 2.8334749196221454
2.9425 2.8344640413807918
2.943 2.8355668198745567
2.9435 2.8368141195725256
2.944 2.8382997636410545
2.9445 2.840214338683457
2.945 2.842896592324178
2.9455 2.8469416953045323
2.946 2.853294885963641
2.9465 2.8633328959832403
2.947 2.8787634058009397
2.9475 2.901176112946101
2.948 2.9309801957982407
2.9485 2.9657290098589124
2.949 2.999122235026266
2.9495 3.0220648553090586
2.95 3.0262402785770997
2.9505 3.009277637675278
2.951 2.9779778409752877
2.9515 2.9447744017562014
2.952 2.91923006079628
2.9525 2.9038685657689127
2.953 2.8966455150099444
2.9535 2.894616450951145
2.954 2.8955192002353725
2.9545 2.8979388296800144
2.955 2.901079588393034
2.9555 2.904512005531614
2.956 2.9080185754919947
2.9565 2.911495983987325
2.957 2.9149175048252305
2.9575 2.9183102171376136
2.958 2.92176580076156
2.9585 2.9254817348460547
2.959 2.929825776469806
2.9595 2.9354115368756863
2.96 2.9430757816446453
2.9605 2.953661124732757
2.961 2.967710134919831
2.9615 2.9852103832914283
2.962 3.005202244584793
2.9625 3.025367783661193
2.963 3.0422789165241957
2.9635 3.0522597492787638
2.964 3.0523157855057237
2.9645 3.0419376926368953
2.965 3.0249221832121913
2.9655 3.0075073332699747
2.966 2.9941949139137245
2.9665 2.985973433227593
2.967 2.981779384747605
2.9675 2.980240278882337
2.968 2.980344797683707
2.9685 2.9814506579829088
2.969 2.983160083591968
2.9695 2.985249454214336
2.97 2.987626062697017
2.9705 2.9903307359211526
2.971 2.9935779459400136
2.9715 2.997869071701019
2.972 3.0043657319382655
2.9725 3.015919970012182
2.973 3.039131501929007
2.9735 3.084805755487177
2.974 3.1575888949484616
2.9745 3.2356329427710557
2.975 3.2754781218817284
2.9755 3.2525689478211612
2.976 3.186178190222333
2.9765 3.118007082010581
2.977 3.072151318939107
2.9775 3.0473841404649376
2.978 3.035087173223711
2.9785 3.029297589276246
2.979 3.0269114166280238
2.9795 3.026299055749834
2.98 3.0265744996515282
2.9805 3.0272524597535915
2.981 3.0280948237646497
2.9815 3.029022452533172
2.982 3.0300817290510613
2.9825 3.0314525731447413
2.983 3.0334842338233736
2.9835 3.036693218246797
2.984 3.041623475148218
2.9845 3.0484500394456377
2.985 3.056446764547016
2.9855 3.063910913376211
2.986 3.068913869830948
2.9865 3.070361928960387
2.987 3.068294623359713
2.9875 3.0635112232841726
2.988 3.0570964346140643
2.9885 3.0500182580537762
2.989 3.042901170537756
2.9895 3.0360729420947896
2.99 3.029868039156331
2.9905 3.0246587427533322
2.991 3.0206686621930166
2.9915 3.0178683089860536
2.992 3.016054547293476
2.9925 3.0149957443100197
2.993 3.0145121294377484
2.9935 3.014497801957437
2.994 3.014908680156446
2.9945 3.0157601198555595
2.995 3.0171235018175304
2.9955 3.0191631359137014
2.996 3.0221942438637663
2.9965 3.0267471781846007
2.997 3.0336050894108757
2.9975 3.043735365306177
2.998 3.0578441570664987
2.9985 3.075084157707466
2.999 3.091481026306261
2.9995 3.1005870316932578
3.0 3.097754563958129
3.0005 3.084208113895582
3.001 3.0658794114836843
3.0015 3.048660878162937
3.002 3.0353722815394972
3.0025 3.0261622762281233
3.003 3.0201104551203644
3.0035 3.0162438831112484
3.004 3.0138770301049584
3.0045 3.012546928564185
3.005 3.0119374498786966
3.0055 3.0118230340380387
3.006 3.0120536920984327
3.0065 3.0125436389465845
3.007 3.0132705000360422
3.0075 3.014282398095852
3.008 3.015710678298011
3.0085 3.0177934360554213
3.009 3.020902884703122
3.0095 3.0256966821522964
3.01 3.0333118143328663
3.0105 3.045493533936857
3.011 3.064124426043038
3.0115 3.090017425326157
3.012 3.1210249848235607
3.0125 3.150550789040481
3.013 3.168604813762207
3.0135 3.167184336512512
3.014 3.146495583428247
3.0145 3.115170788229345
3.015 3.083799062192763
3.0155 3.058842176669672
3.016 3.0416655806839197
3.0165 3.0308242188187853
3.017 3.0242245686508733
3.0175 3.020189650443423
3.018 3.017669639671184
3.0185 3.016057246018435
3.019 3.0149962066799576
3.0195 3.014273268696445
3.02 3.0137777967405723
3.0205 3.013485491122105
3.021 3.013430727404999
3.0215 3.013715599246116
3.022 3.014504705687714
3.0225 3.0160140511046114
3.023 3.0184891172009634
3.0235 3.022101919582645
3.024 3.026842995402709
3.0245 3.0324184042864433
3.025 3.038277505842639
3.0255 3.043735865710235
3.026 3.0480595382796336
3.0265 3.050526971425147
3.027 3.0506808742665443
3.0275 3.04876562271916
3.028 3.045719727806234
3.0285 3.0425886628698153
3.029 3.0400282151074434
3.0295 3.038235730676358
3.03 3.037189608481941
3.0305 3.0368068387861404
3.031 3.0370210333849785
3.0315 3.0377787991737035
3.032 3.0390225629167036
3.0325 3.0406420467516666
3.033 3.042476051243942
3.0335 3.0443569029238544
3.034 3.04619723425433
3.0345 3.048047178036625
3.035 3.050025252808717
3.0355 3.0522531172504186
3.036 3.0547651194370333
3.0365 3.0574618293781297
3.037 3.060124249839613
3.0375 3.0624501679714173
3.038 3.0641439023086976
3.0385 3.0650142895613977
3.039 3.065070018795372
3.0395 3.064548788304033
3.04 3.063826598475754
3.0405 3.063266865714275
3.041 3.06308557060649
3.0415 3.0633363370015756
3.042 3.0639606131316635
3.0425 3.064872941738037
3.043 3.0660323318628437
3.0435 3.0674505923708066
3.044 3.069175450894625
3.0445 3.071258441380958
3.045 3.073744308118253
3.0455 3.0766871864492513
3.046 3.0801499466731537
3.0465 3.0842070413580105
3.047 3.0889416772110883
3.0475 3.09443178365279
3.048 3.1007458753725468
3.0485 3.1078756551458513
3.049 3.1156959044685815
3.0495 3.123874912785456
3.05 3.1318752947225557
3.0505 3.139030862064012
3.051 3.1446830248237
3.0515 3.1483066105664923
3.052 3.149654381537375
3.0525 3.148921044438434
3.053 3.1467997286920033
3.0535 3.144245827309793
3.054 3.142084608007079
3.0545 3.140769459893833
3.055 3.1403794888061762
3.0555 3.1407628010930564
3.056 3.141714114968841
3.0565 3.143058257698363
3.057 3.1446951632549345
3.0575 3.1465879561617056
3.058 3.148740246766569
3.0585 3.151198808781257
3.059 3.154029814513726
3.0595 3.1573130508711165
3.06 3.1610936364816373
3.0605 3.165368992376826
3.061 3.1700501652423982
3.0615 3.1749908024490585
3.062 3.1799910685581994
3.0625 3.184685331127569
3.063 3.1884689225998217
3.0635 3.190777873917903
3.064 3.1915120253619618
3.0645 3.1910880307554317
3.065 3.1900866399629555
3.0655 3.189000841522886
3.066 3.1881878750617068
3.0665 3.187847419821604
3.067 3.1880131409380565
3.0675 3.1886000029514365
3.068 3.189492102525471
3.0685 3.190605695816358
3.069 3.191919762095382
3.0695 3.1935034177047834
3.07 3.1955757176840853
3.0705 3.198595025778036
3.071 3.2034766137685464
3.0715 3.2118861353115653
3.072 3.2265817851187384
3.0725 3.2515147125755837
3.073 3.2911713925753725
3.0735 3.3486678447695697
3.074 3.42285937373346
3.0745 3.5054609288535294
3.075 3.5804748896120175
3.0755 3.6287037746383364
3.076 3.636185918303526
3.0765 3.6004081948643742
3.077 3.5319586796521785
3.0775 3.449286428452541
3.078 3.3703472230295946
3.0785 3.306675188741683
3.079 3.262273220762361
3.0795 3.235323777180361
3.08 3.2210469305792016
3.0805 3.214375781754476
3.081 3.211605216905821
3.0815 3.210601862137559
3.082 3.210328109493367
3.0825 3.2103265799668685
3.083 3.2104080142190154
3.0835 3.2105247385005553
3.084 3.2107264333557017
3.0845 3.2111882078040095
3.085 3.21227703317951
3.0855 3.214649437426229
3.086 3.2193370282191394
3.0865 3.2276110047843796
3.087 3.240406869977643
3.0875 3.2572175826318395
3.088 3.2749792490705305
3.0885 3.2881589216056932
3.089 3.291170821732405
3.0895 3.28206582661178
3.09 3.2642830477546747
3.0905 3.244084559549825
3.091 3.2265865895668826
3.0915 3.2138391876578973
3.092 3.205554505134635
3.0925 3.200535821897172
3.093 3.1976269491749276
3.0935 3.196027733533337
3.094 3.195253453288063
3.0945 3.1950270155246807
3.095 3.1952106617016325
3.0955 3.195760923202017
3.096 3.1967351109406374
3.0965 3.198329878472353
3.097 3.2009621560637767
3.0975 3.2053768994687752
3.098 3.2127801188084506
3.0985 3.224959522509468
3.099 3.2443741540831263
3.0995 3.2741883914676704
3.1 3.3180344623483924
3.1005 3.3786508454517135
3.101 3.4539118414621095
3.1015 3.531419149332222
3.102 3.5882409189815343
3.1025 3.6007928147860815
3.103 3.56000723210519
3.1035 3.4795815920890645
3.104 3.3877252594624787
3.1045 3.3094623939756262
3.105 3.25530536112396
3.1055 3.22312984047118
3.106 3.2059030260817645
3.1065 3.197198292173934
3.107 3.192870687911628
3.1075 3.1906824516241015
3.108 3.1895343141897277
3.1085 3.1889109923788235
3.109 3.1885859548780138
3.1095 3.188483344539022
3.11 3.188623236320203
3.1105 3.189113289491499
3.111 3.190209772314593
3.1115 3.192461988404996
3.112 3.1970540114409163
3.1125 3.2065259617080644
3.113 3.226044473069389
3.1135 3.2641622260058094
3.114 3.3248862881315953
3.1145 3.3867068683028174
3.115 3.422276034618265
3.1155 3.4361332652195022
3.116 3.4419307060378683
3.1165 3.4457954377302906
3.117 3.4482603405615526
3.1175 3.445568266542275
3.118 3.4277937640594116
3.1185 3.3824173528456116
3.119 3.316087107488392
3.1195 3.25703970263742
3.12 3.218983628561456
3.1205 3.19784416338008
3.121 3.186822149649447
3.1215 3.1812557741825698
3.122 3.1784787187303722
3.1225 3.1771045848817048
3.123 3.1764686952701657
3.1235 3.1762847650125545
3.124 3.1764622284090516
3.1245 3.17703911191857
3.125 3.178185589271151
3.1255 3.1803006987171036
3.126 3.184190007600086
3.1265 3.1913359469921927
3.127 3.2040067279530406
3.1275 3.224701652230123
3.128 3.2544917961453903
3.1285 3.290914074075105
3.129 3.327187024446199
3.1295 3.3537203050918594
3.13 3.362239658831883
3.1305 3.3507436113171485
3.131 3.325234485839615
3.1315 3.2952319301624327
3.132 3.2682672090711504
3.1325 3.2475023038960673
3.133 3.2329892686227337
3.1335 3.2235273914787266
3.134 3.217820567066137
3.1345 3.2149335158273997
3.135 3.2143843413763102
3.1355 3.2161362674614624
3.136 3.2205562984419975
3.1365 3.2283529013067627
3.137 3.2403872243803713
3.1375 3.257299870030727
3.138 3.278943584107613
3.1385 3.303674914207231
3.139 3.327750556913011
3.1395 3.345155808827884
3.14 3.3494715604032193
3.1405 3.3378347645852644
3.141 3.3136373943143473
3.1415 3.2845640395952627
3.142 3.2579359274785604
3.1425 3.2376200007175315
3.143 3.224146902435886
3.1435 3.216218939724601
3.144 3.212120396001926
3.1445 3.210410650196267
3.145 3.210112737881663
3.1455 3.2106713846462247
3.146 3.2118312435437693
3.1465 3.2135585422006168
3.147 3.215993798367042
3.1475 3.219453323046337
3.148 3.2245054389782632
3.1485 3.2321069204106356
3.149 3.243794441914056
3.1495 3.2616775639382167
3.15 3.2878146641139248
3.1505 3.3226306925042115
3.151 3.362437597369543
3.1515 3.3976124409112005
3.152 3.4149933929927707
3.1525 3.406148720022995
3.153 3.374638331862662
3.1535 3.333683713398252
3.154 3.2966031316370126
3.1545 3.269767242501147
3.155 3.253064920638903
3.1555 3.2436576980776275
3.156 3.2386950916318176
3.1565 3.2362239591112827
3.157 3.235124244148193
3.1575 3.2348318609575637
3.158 3.2351228415895585
3.1585 3.236003386491647
3.159 3.2376850760656213
3.1595 3.240684119748681
3.16 3.246041906235326
3.1605 3.2556749043482975
3.161 3.2725495452049964
3.1615 3.2996565159244122
3.162 3.3368395144320138
3.1625 3.376813102917562
3.163 3.4059568371071665
3.1635 3.4124346272661255
3.164 3.394534471288625
3.1645 3.360783426486532
3.165 3.323220816119771
3.1655 3.290814106819476
3.166 3.2670753631817187
3.1665 3.2514291976333203
3.167 3.2416879264939693
3.1675 3.235686896537282
3.168 3.2318711266061966
3.1685 3.229284944695375
3.169 3.2273922420963954
3.1695 3.2259683585438745
3.17 3.2250160822171905
3.1705 3.224836881194528
3.171 3.226234857919498
3.1715 3.2310516567281846
3.172 3.2432006996921308
3.1725 3.2704321222436663
3.173 3.3265928408223475
3.1735 3.4328056390171193
3.174 3.610861227715458
3.1745 3.85857965299999
3.175 4.1272521743467125
3.1755 4.351075783359147
3.176 4.497679845371677
3.1765 4.568488622293972
3.177 4.572440190084243
3.1775 4.509852395238952
3.178 4.371618535403358
3.1785 4.152998780716733
3.179 3.882144425993922
3.1795 3.6279103153383785
3.18 3.4472276888297033
3.1805 3.3439318876437385
3.181 3.292115147347336
3.1815 3.2673809218052954
3.182 3.254723378443784
3.1825 3.2461018751730224
3.183 3.2376412657908107
3.1835 3.2282303618908683
3.184 3.21843232846864
3.1845 3.209251096179778
3.185 3.201079431775118
3.1855 3.193585145893713
3.186 3.1862994892425194
3.1865 3.179141137783172
3.187 3.1724255719639745
3.1875 3.1665324088918743
3.188 3.1616198874277073
3.1885 3.157576286456208
3.189 3.1541648998413203
3.1895 3.151147736186336
3.19 3.148372919849675
3.1905 3.145782996228257
3.191 3.14341070445269
3.1915 3.141401681594018
3.192 3.1400155044207176
3.1925 3.139660421935324
3.193 3.140960725524944
3.1935 3.144968870393627
3.194 3.1535475220323077
3.1945 3.169828073265694
3.195 3.19802013768651
3.1955 3.2412378322810627
3.196 3.2970603266088583
3.1965 3.354080373727265
3.197 3.3951198544816874
3.1975 3.406580204396737
3.198 3.3854843376732555
3.1985 3.3390858795836964
3.199 3.280478274073505
3.1995 3.2235709040856984
3.2 3.1776564383611694
3.2005 3.145369163440038
3.201 3.12464272828855
3.2015 3.111991066127719
3.202 3.10439611053365
3.2025 3.0998293209315113
3.203 3.097054610989537
3.2035 3.0953371952338324
3.204 3.094233867818679
3.2045 3.0934795493626064
3.205 3.092941644346241
3.2055 3.0925870162777995
3.206 3.0924870193339205
3.2065 3.092830020994387
3.207 3.093959424819606
3.2075 3.0964276838794964
3.208 3.100968985132911
3.2085 3.1082376452811546
3.209 3.1181652221519416
3.2095 3.1292305276391703
3.21 3.1384739157908745
3.2105 3.1428064727245735
3.211 3.1406142716619945
3.2115 3.13230161688253
3.212 3.119988710261775
3.2125 3.106619821857014
3.213 3.094677983807183
3.2135 3.0853586090618785
3.214 3.0786460017549837
3.2145 3.0739904624238266
3.215 3.0707847462674183
3.2155 3.068575014604389
3.216 3.0671007736260103
3.2165 3.06625047738338
3.217 3.0660093366814616
3.2175 3.066420923637822
3.218 3.0675285366917224
3.2185 3.0693605666586263
3.219 3.0719022266927043
3.2195 3.075078831289521
3.22 3.0786841795620186
3.2205 3.082320382283478
3.221 3.0854245400353575
3.2215 3.08735505053506
3.222 3.0875637179992
3.2225 3.085799940979345
3.223 3.082328247069202
3.2235 3.077877787987629
3.224 3.0732517038195537
3.2245 3.068974143909691
3.225 3.0652697030056766
3.2255 3.0621860007805255
3.226 3.059691953919102
3.2265 3.057728907560757
3.227 3.0562222842828097
3.2275 3.0551104561295928
3.228 3.0543350287121678
3.2285 3.0538768552869398
3.229 3.0537409163780387
3.2295 3.053973391332142
3.23 3.0546147455591166
3.2305 3.05568139425852
3.231 3.0570821041081393
3.2315 3.0585981805230213
3.232 3.05990947254421
3.2325 3.060722218759552
3.233 3.060869097200942
3.2335 3.0603199771061247
3.234 3.059106388651217
3.2345 3.057290855105946
3.235 3.054964148036892
3.2355 3.052296354157627
3.236 3.0495040233716564
3.2365 3.046814071261326
3.237 3.0444010993113357
3.2375 3.0423739999516544
3.238 3.0407902001959384
3.2385 3.0396805197417303
3.239 3.0390576488697016
3.2395 3.038930225692263
3.24 3.039288042491214
3.2405 3.040097428606356
3.241 3.0413063433368572
3.2415 3.042846909045271
3.242 3.044639727292668
3.2425 3.046610470700892
3.243 3.0486760403740556
3.2435 3.0506905000673283
3.244 3.052326704286476
3.2445 3.05306707498153
3.245 3.0523109917194438
3.2455 3.0496947379584993
3.246 3.045357617703556
3.2465 3.0400350123978024
3.247 3.034740763994491
3.2475 3.0302738547115835
3.248 3.0269247846534872
3.2485 3.0245579780129015
3.249 3.0228792426295916
3.2495 3.021623111184206
3.25 3.02060212326857
3.2505 3.0197115678037845
3.251 3.0189061559943093
3.2515 3.0181974213858487
3.252 3.0176475159662646
3.2525 3.0174125138582033
3.253 3.017772825783953
3.2535 3.0192101100209383
3.254 3.022466020684191
3.2545 3.0285647479504094
3.255 3.0386118869540715
3.2555 3.0531063741272098
3.256 3.0706218611635636
3.2565 3.0869491278345
3.257 3.0964979265635657
3.2575 3.095851706653506
3.258 3.0858857153123944
3.2585 3.07069495955663
3.259 3.0547904234181287
3.2595 3.0411037565533947
3.26 3.030601645688839
3.2605 3.022955725195396
3.261 3.0174419690099237
3.2615 3.013487246609343
3.262 3.010747689247464
3.2625 3.0089793653208163
3.263 3.0079308559660705
3.2635 3.0073551122174207
3.264 3.0070464836686517
3.2645 3.006866200129564
3.265 3.0067522925004306
3.2655 3.00668193920498
3.266 3.00666785788263
3.2665 3.0067562233122755
3.267 3.0070488317121624
3.2675 3.007727299275783
3.268 3.009072340439725
3.2685 3.0114948285764482
3.269 3.0155043306086435
3.2695 3.0216227902268527
3.27 3.030170156415074
3.2705 3.0409174131570813
3.271 3.052803046630671
3.2715 3.0640784287256535
3.272 3.0730803404438047
3.2725 3.078768016900475
3.273 3.0803820731323226
3.2735 3.0770613791210346
3.274 3.0688691286407837
3.2745 3.057751908788112
3.275 3.046492769581664
3.2755 3.0368912186556765
3.276 3.029435160661728
3.2765 3.0240983486713686
3.277 3.0207205240953163
3.2775 3.019005994577701
3.278 3.018530609448864
3.2785 3.0188644893193883
3.279 3.0196886813937143
3.2795 3.0208078601720514
3.28 3.0221438575309163
3.2805 3.0237292867725225
3.281 3.0257394429893028
3.2815 3.0285814283808525
3.282 3.0329623493257367
3.2825 3.0398559810516614
3.283 3.0500227947895153
3.2835 3.0630290062000087
3.284 3.0764104848226834
3.2845 3.086663368012064
3.285 3.092068418477047
3.2855 3.0937373513459123
3.286 3.093074169138384
3.2865 3.0899667647853137
3.287 3.0842051985718646
3.2875 3.076917114425563
3.288 3.069933168977376
3.2885 3.0645708309499584
3.289 3.061225812849206
3.2895 3.0596444531080236
3.29 3.0593264775153424
3.2905 3.0597928260952534
3.291 3.06067395089483
3.2915 3.0617298854736577
3.292 3.062820887309811
3.2925 3.063895438522212
3.293 3.0649797185891847
3.2935 3.0661614551738294
3.294 3.067599389328703
3.2945 3.0695605788884874
3.295 3.0724747913758614
3.2955 3.0770321425958107
3.296 3.084245584181807
3.2965 3.095401831518614
3.297 3.1117116005294863
3.2975 3.1334787906989083
3.298 3.15880825272676
3.2985 3.1827416275766103
3.299 3.1983654257337735
3.2995 3.2004879915605473
3.3 3.1891388297785026
3.3005 3.1694938529793477
3.301 3.1483534577074854
3.3015 3.130603328601814
3.302 3.11803309224391
3.3025 3.1101693397881247
3.303 3.105728566505861
3.3035 3.1035708146744225
3.304 3.102930064641403
3.3045 3.1033085499029633
3.305 3.1043517697686545
3.3055 3.1057982859088424
3.306 3.1074826665191493
3.3065 3.1093174688044973
3.307 3.1112987343608536
3.3075 3.113503567981712
3.308 3.1160943019708567
3.3085 3.1193540553875634
3.309 3.1236991223606045
3.3095 3.1296857130120097
3.31 3.1379295162946343
3.3105 3.149028755809229
3.311 3.1634482483005426
3.3115 3.181044172438635
3.312 3.1993179133134957
3.3125 3.211752620801877
3.313 3.2112677696699743
3.3135 3.197761791898185
3.314 3.179247719019865
3.3145 3.164062745089285
3.315 3.155102094287918
3.3155 3.151179639846993
3.316 3.1502560430890023
3.3165 3.1509108263570456
3.317 3.152372566828748
3.3175 3.154262463808224
3.318 3.156389871292366
3.3185 3.1586868900008325
3.319 3.161156092504302
3.3195 3.163880087200334
3.32 3.167047044042257
3.3205 3.171015079131714
3.321 3.17644739996956
3.3215 3.184497681571469
3.322 3.196675531716285
3.3225 3.2135300515830023
3.323 3.2323166133163257
3.3235 3.2469100959923223
3.324 3.2524509518626106
3.3245 3.249379727846086
3.325 3.2413269352794094
3.3255 3.2314557739650036
3.326 3.2217962343571456
3.3265 3.2138033002634154
3.327 3.2082861689564526
3.3275 3.205257107556476
3.328 3.2042186993945796
3.3285 3.2045559688897134
3.329 3.2057623999031586
3.3295 3.207493607550176
3.33 3.209535670670916
3.3305 3.211754189179998
3.331 3.2140776057887672
3.3315 3.216479559143651
3.332 3.2189771423848255
3.3325 3.2216652180914087
3.333 3.22473302819897
3.3335 3.228539970558386
3.334 3.233675882031773
3.3345 3.2409860382307683
3.335 3.2513712237474097
3.3355 3.265226065791393
3.336 3.2816211112751583
3.3365 3.2980208963800512
3.337 3.3111648945278978
3.3375 3.3182195789941398
3.338 3.317169007095649
3.3385 3.3076138268666506
3.339 3.29209693342892
3.3395 3.275520249717082
3.34 3.262115648345765
3.3405 3.2533399401372156
3.341 3.2484712225312693
3.3415 3.2461366939962835
3.342 3.245215083575432
3.3425 3.2450172135860766
3.343 3.2451622087388285
3.3435 3.245462055840899
3.344 3.2458247876626247
3.3445 3.246231260200335
3.345 3.2467076366732543
3.3455 3.2473585384620938
3.346 3.248410145331282
3.3465 3.250303395495254
3.347 3.253865418192146
3.3475 3.260498713187064
3.348 3.2721992582117343
3.3485 3.2908676239145462
3.349 3.3162675346569594
3.3495 3.3434443187941616
3.35 3.3629313485020313
3.3505 3.366213679175069
3.351 3.35206919077459
3.3515 3.3274407378064597
3.352 3.3017175127456726
3.3525 3.281114071568058
3.353 3.2672390798765223
3.3535 3.258978452482512
3.354 3.254531033487944
3.3545 3.2523845557587725
3.355 3.251528876964424
3.3555 3.2513531560866253
3.356 3.2515244030229207
3.3565 3.2518833279977803
3.357 3.2523690006245323
3.3575 3.252993308588816
3.358 3.2538418439731975
3.3585 3.2550958707300923
3.359 3.257092030377321
3.3595 3.2604028035818837
3.36 3.265914666014738
3.3605 3.2747078624636066
3.361 3.287520586496311
3.3615 3.3036829012871225
3.362 3.3201645237397654
3.3625 3.332024313033682
3.363 3.3350055796650038
3.3635 3.328436288373374
3.364 3.315599521465324
3.3645 3.301309255622681
3.365 3.289191720082953
3.3655 3.2806439843656596
3.366 3.2753829159510017
3.3665 3.2724796444799322
3.367 3.271024907325475
3.3675 3.270385083196582
3.368 3.2701795146648953
3.3685 3.2702101885248043
3.369 3.2703963809270418
3.3695 3.2707397268770118
3.37 3.2713289025798753
3.3705 3.27233935338269
3.371 3.2741010930215166
3.3715 3.2771809746323504
3.372 3.2825196386544624
3.3725 3.291484183267033
3.373 3.305653680954232
3.3735 3.3259809750109346
3.374 3.3511780876467556
3.3745 3.3762984655925434
3.375 3.3938160945790026
3.3755 3.3978328986412683
3.376 3.387908458402504
3.3765 3.3690506905725472
3.377 3.348187316755511
3.3775 3.3304103875284694
3.378 3.3176962212121355
3.3785 3.3098134318018113
3.379 3.3056495135057906
3.3795 3.3040006903888317
3.38 3.303913947521152
3.3805 3.3047244608580266
3.381 3.3060366734984816
3.3815 3.3076311128063525
3.382 3.3094149239867336
3.3825 3.311375460116797
3.383 3.3135710140957455
3.3835 3.3161178975279624
3.384 3.3192034875274166
3.3845 3.3231082088263344
3.385 3.328223571754976
3.3855 3.3350945175511493
3.386 3.3444108908595753
3.3865 3.3568430682454293
3.387 3.3723769580944802
3.3875 3.3889985005951084
3.388 3.4018302293091205
3.3885 3.405300341057573
3.389 3.398079231252594
3.3895 3.3845799702387067
3.39 3.370684272451899
3.3905 3.3597219929650395
3.391 3.3523083439635313
3.3915 3.3478538194714735
3.392 3.3455149150853094
3.3925 3.3445355865551045
3.393 3.344364703656546
3.3935 3.3446308362569477
3.394 3.345104344283974
3.3945 3.345642530884013
3.395 3.3461709815372336
3.3955 3.3466776524752246
3.396 3.3472301098518598
3.3965 3.34800615392819
3.397 3.349350051657866
3.3975 3.351823555697396
3.398 3.3561686412154
3.3985 3.3630570307500003
3.399 3.372777719631972
3.3995 3.385155332073972
3.4 3.3994923009471174
3.4005 3.4140736390826687
3.401 3.4258441201893985
3.4015 3.4312125435164083
3.402 3.427600775072471
3.4025 3.415191895906598
3.403 3.397644995804476
3.4035 3.3802984716982865
3.404 3.3669779532423485
3.4045 3.358572333446946
3.405 3.3540237315093036
3.4055 3.3518627080632433
3.406 3.3509801028319552
3.4065 3.3507132683491454
3.407 3.3507065411030217
3.4075 3.350770001886187
3.408 3.3508228270843103
3.4085 3.350849778305858
3.409 3.3508887152322933
3.4095 3.3510558303603775
3.41 3.3515779350312807
3.4105 3.352919596024461
3.411 3.355996415131865
3.4115 3.362541925946604
3.412 3.3754335472472805
3.4125 3.3984253314662487
3.413 3.4344818502328307
3.4135 3.482705593554839
3.414 3.5358095981816247
3.4145 3.581513964894163
3.415 3.608890917307403
3.4155 3.6145404695451733
3.416 3.601803757242819
3.4165 3.575679546432931
3.417 3.540750967552314
3.4175 3.502293327327366
3.418 3.46608068574725
3.4185 3.436289032575483
3.419 3.4142027183921515
3.4195 3.3988667443405083
3.42 3.3885986636497174
3.4205 3.38185562805842
3.421 3.3774598236468565
3.4215 3.37461078645756
3.422 3.3727663137649317
3.4225 3.371608317228934
3.423 3.37094902862352
3.4235 3.3706989050326
3.424 3.370810783748463
3.4245 3.371241289135452
3.425 3.3718927479282934
3.4255 3.3725741795337383
3.426 3.373031358872674
3.4265 3.3730620918948064
3.427 3.3726171773844618
3.4275 3.3718259168983016
3.428 3.370919996375842
3.4285 3.370131169944915
3.429 3.3696393489166576
3.4295 3.369548960465367
3.43 3.36989229962911
3.4305 3.3706432775528645
3.431 3.3717378267261173
3.4315 3.3731121614648556
3.432 3.3747268832439152
3.4325 3.376583283469004
3.433 3.378751414757205
3.4335 3.3814062183636535
3.434 3.3849053228564
3.4345 3.389884859666913
3.435 3.397273091825231
3.4355 3.408135727772126
3.436 3.4231574958576862
3.4365 3.4418184746088185
3.437 3.461761173096117
3.4375 3.4791914626573925
3.438 3.490858470176131
3.4385 3.496140257782492
3.439 3.4972168637616106
3.4395 3.49691353491039
3.44 3.496280573434997
3.4405 3.4932838098997
3.441 3.4833279714445284
3.4415 3.463612498849863
3.442 3.4381496600726615
3.4425 3.4144302219369687
3.443 3.3966390188546756
3.4435 3.3848943073197235
3.444 3.3776265009126307
3.4445 3.373192282455004
3.445 3.370381956566775
3.4455 3.368435056162917
3.446 3.366924256255916
3.4465 3.3656236880861714
3.447 3.3644277372839477
3.4475 3.3632905824274113
3.448 3.3622145611596865
3.4485 3.361230745360772
3.449 3.360406708567292
3.4495 3.3598540209041383
3.45 3.3597483991754435
3.4505 3.3603288482958424
3.451 3.3619068056156527
3.4515 3.3648257228356995
3.452 3.3693536781004196
3.4525 3.3755306295689165
3.453 3.38296421077895
3.4535 3.3907383549060652
3.454 3.3974469853049056
3.4545 3.4014775490495426
3.455 3.401557579099017
3.4555 3.3974570642399256
3.456 3.390201590792697
3.4565 3.3814893476445382
3.457 3.3727782942501703
3.4575 3.364872457084105
3.458 3.3579911355412824
3.4585 3.3520638341625224
3.459 3.3469138446277436
3.4595 3.342372865889989
3.46 3.3383195063448694
3.4605 3.334682670441235
3.461 3.3313933686958412
3.4615 3.328385717355853
3.462 3.3255846902254804
3.4625 3.322929836302431
3.463 3.3203798509040885
3.4635 3.317911107460401
3.464 3.315515151112275
3.4645 3.313189647751879
3.465 3.3109360807718096
3.4655 3.308765232868118
3.466 3.306715328771719
3.4665 3.3048282134754627
3.467 3.3031801794959224
3.4675 3.3018653602777244
3.468 3.3010236072792702
3.4685 3.3008470526136096
3.469 3.3015411087559032
3.4695 3.3031946892043846
3.47 3.305611523900793
3.4705 3.308234690055417
3.471 3.310275946173264
3.4715 3.3110701595471648
3.472 3.3103592288713317
3.4725 3.308256627432754
3.473 3.3049690032794716
3.4735 3.3005238803834063
3.474 3.2948570888414705
3.4745 3.288057794080369
3.475 3.280601063181938
3.4755 3.2731547149769495
3.476 3.266329202721491
3.4765 3.260453211724479
3.477 3.2555963175786813
3.4775 3.251658475195474
3.478 3.248476939222571
3.4785 3.2458939550935684
3.479 3.2437917632877804
3.4795 3.242103122256009
3.48 3.2407853318338935
3.4805 3.2398051885030634
3.481 3.239121920098847
3.4815 3.23870232003729
3.482 3.238524426250714
3.4825 3.2385965239112258
3.483 3.238958353500979
3.4835 3.2396878195800722
3.484 3.2409035098802716
3.4845 3.2427789907293905
3.485 3.245534791112047
3.4855 3.2493523522606536
3.486 3.2542799263879383
3.4865 3.2601352187432093
3.487 3.266462189572432
3.4875 3.272451925957193
3.488 3.276812678528116
3.4885 3.2782046771957
3.489 3.2760639782678806
3.4895 3.2710850598250323
3.49 3.264646638549176
3.4905 3.2579656829527925
3.491 3.2516935785216043
3.4915 3.246031496481316
3.492 3.240962336063313
3.4925 3.2364432227459323
3.493 3.2324563673737208
3.4935 3.2290033813438557
3.494 3.2260483351472287
3.4945 3.223478715599593
3.495 3.221127714256105
3.4955 3.218846115588364
3.496 3.2165627467443043
3.4965 3.214300132704113
3.497 3.212097235898777
3.4975 3.209971550383522
3.498 3.207915304088826
3.4985 3.2059507791172956
3.499 3.2041285767455063
3.4995 3.2024939578810807
3.5 3.201068002957947
3.5005 3.199870805821397
3.501 3.1989503783844944
3.5015 3.1984397391635992
3.502 3.198634283599003
3.5025 3.200117270262239
3.503 3.2040863857620705
3.5035 3.2128195537850095
3.504 3.229575543924134
3.5045 3.2556751636509356
3.505 3.2844337791168305
3.5055 3.3035291338060153
3.506 3.3093378489791734
3.5065 3.30830725235134
3.507 3.3065535005395263
3.5075 3.305754821930617
3.508 3.3044038770096043
3.5085 3.299693932475514
3.509 3.289363420275012
3.5095 3.273447729690745
3.51 3.2546179306908174
3.5105 3.23622908505554
3.511 3.2202701227351804
3.5115 3.207200366719806
3.512 3.196835082300786
3.5125 3.1889373800543774
3.513 3.1832649162500486
3.5135 3.1792037430369833
3.514 3.1754892535189407
3.5145 3.170713386599089
3.515 3.164438435242425
3.5155 3.15750743718331
3.516 3.151121274414881
3.5165 3.1457865367716975
3.517 3.141242245722414
3.5175 3.1370679975030553
3.518 3.1332135922995414
3.5185 3.1299467805901875
3.519 3.127485157432363
3.5195 3.125819592945475
3.52 3.1247808778117188
3.5205 3.1241831010518686
3.521 3.1239178009219915
3.5215 3.1239657251558173
3.522 3.1244389231140035
3.5225 3.125626199005091
3.523 3.1280878313178517
3.5235 3.1327902011761557
3.524 3.141161231637846
3.5245 3.154834188241197
3.525 3.1749174373183733
3.5255 3.2012403472318374
3.526 3.2318989843555235
3.5265 3.2616140537942693
3.527 3.2790977498422285
3.5275 3.27167672346921
3.528 3.2391836909312444
3.5285 3.1974005089256936
3.529 3.1625628967979944
3.5295 3.1397183505874446
3.53 3.1262895677668334
3.5305 3.1185682803743626
3.531 3.114015305869226
3.5315 3.111164227619537
3.532 3.109194155869125
3.5325 3.1076571182624138
3.533 3.1063137212558827
3.5335 3.105057818451548
3.534 3.10385952010473
3.5345 3.1027397822222698
3.535 3.1017936772222336
3.5355 3.101244097326558
3.536 3.1015074647461303
3.5365 3.1031712327766146
3.537 3.106602800024107
3.5375 3.111341544016347
3.538 3.1161190294241523
3.5385 3.1199904710307242
3.539 3.1233322310606058
3.5395 3.1271755720797243
3.54 3.1318089541410776
3.5405 3.1364841876236893
3.541 3.1402448703838113
3.5415 3.1427839630997587
3.542 3.1446749128838922
3.5425 3.147244887105427
3.543 3.1523315832693326
3.5435 3.16224652973366
3.544 3.1794335150568243
3.5445 3.2055357473423003
3.545 3.2394880691789707
3.5455 3.276484560133059
3.546 3.3098995097533246
3.5465 3.334844942653498
3.547 3.349277517905864
3.5475 3.352731480647873
3.548 3.3447854377247532
3.5485 3.324385458273082
3.549 3.290822838653596
3.5495 3.2463981431797952
3.55 3.198134722814694
3.5505 3.154363786892765
3.551 3.119540755076648
3.5515 3.093835225666786
3.552 3.0755790555501035
3.5525 3.062798296439728
3.553 3.0537587687024734
3.5535 3.0471343291425574
3.554 3.0420489855867485
3.5545 3.0379693511948274
3.555 3.0345748247491366
3.5555 3.0316438096988074
3.556 3.02900865745056
3.5565 3.0265548204639723
3.557 3.0242171101243995
3.5575 3.0219956541941384
3.558 3.019939056644051
3.5585 3.018171721589975
3.559 3.016904466440571
3.5595 3.016487209353504
3.56 3.0174591976236274
3.5605 3.020568994991181
3.561 3.0267845425117033
3.5615 3.0371694114780654
3.562 3.0522826447317533
3.5625 3.070865382623972
3.563 3.0888673122972543
3.5635 3.1009978464067176
3.564 3.1041847639598688
3.5645 3.0990895068152886
3.565 3.0884109425989807
3.5655 3.0748264894368775
3.566 3.060077704502798
3.5665 3.045430010278433
3.567 3.032116491999429
3.5675 3.0211564596965017
3.568 3.012998880315389
3.5685 3.0074958375521197
3.569 3.004159351857667
3.5695 3.0024121162293538
3.57 3.001716759461334
3.5705 3.0016008815745066
3.571 3.001694261880135
3.5715 3.001722601187729
3.572 3.001490088876145
3.5725 3.0008189979961264
3.573 2.999545261217251
3.5735 2.9974335561261407
3.574 2.994208598942378
3.5745 2.9898066579236806
3.575 2.984706921460991
3.5755 2.9797589050679347
3.576 2.975629850032635
3.5765 2.9724911666499567
3.577 2.9701628089247434
3.5775 2.968374565937098
3.578 2.9669037803019487
3.5785 2.9655739862914325
3.579 2.9642629704715295
3.5795 2.9628770963707245
3.58 2.9613799283564495
3.5805 2.959783806650715
3.581 2.9581833084299314
3.5815 2.9567470958451443
3.582 2.9557183854591047
3.5825 2.955459637459362
3.583 2.956475938683419
3.5835 2.959423855087514
3.584 2.9649400301340334
3.5845 2.9732520993188336
3.585 2.983725625809913
3.5855 2.9947523768351134
3.586 3.0041183915467053
3.5865 3.009486844116215
3.587 3.0087050118770895
3.5875 3.0005866066762428
3.588 2.9859776021952245
3.5885 2.9678728072421423
3.589 2.94992381197559
3.5895 2.93465746382559
3.59 2.9229409934298074
3.5905 2.914475527229354
3.591 2.9084850289810626
3.5915 2.9041840663868586
3.592 2.900954038447476
3.5925 2.8983766747032638
3.593 2.896195199483137
3.5935 2.894269388671826
3.594 2.89254070779321
3.5945 2.8910245841192426
3.595 2.8898026657874576
3.5955 2.8890159479810853
3.596 2.888815443527723
3.5965 2.889301900466413
3.597 2.890448662252836
3.5975 2.89206005143894
3.598 2.893809111982633
3.5985 2.8952980614603936
3.599 2.896087751662857
3.5995 2.8957190539155144
3.6 2.8938547879672276
3.6005 2.89053926877122
3.601 2.8863304962418157
3.6015 2.8820277793399933
3.602 2.8782328748542456
3.6025 2.8751523244805464
3.603 2.872694153294849
3.6035 2.870675039660921
3.604 2.8689406179818393
3.6045 2.867404008052854
3.605 2.8660239548134685
3.6055 2.864778301967754
3.606 2.8636652749321234
3.6065 2.8626974829552756
3.607 2.86191553379168
3.6075 2.861408644477067
3.608 2.8612915688599605
3.6085 2.8616678132983706
3.609 2.8625758204059943
3.6095 2.8638964448789173
3.61 2.865327168559655
3.6105 2.866431802695872
3.611 2.866816851159478
3.6115 2.8663125221919517
3.612 2.8649894945149166
3.6125 2.8629588515180773
3.613 2.8602433846609054
3.6135 2.8569458174076283
3.614 2.8534014489677864
3.6145 2.850078054876703
3.615 2.8473293275507947
3.6155 2.845273321148789
3.616 2.8438501533654774
3.6165 2.84293407196233
3.617 2.8424119455907606
3.6175 2.8422060249208956
3.618 2.8423038038233495
3.6185 2.842768575353788
3.619 2.8437936472678453
3.6195 2.8457728510932485
3.62 2.8494420145793145
3.6205 2.8561715012938
3.621 2.86863814341704
3.6215 2.8921696803459556
3.622 2.935863207424174
3.6225 3.0070845290002692
3.623 3.0938700236352092
3.6235 3.1655929713906064
3.624 3.205082469108935
3.6245 3.2129226945269957
3.625 3.189366413535338
3.6255 3.1296863947896094
3.626 3.0407015938729964
3.6265 2.953661882291569
3.627 2.8931203198627786
3.6275 2.8574532607766843
3.628 2.8370254758849507
3.6285 2.825043885284029
3.629 2.817704123676333
3.6295 2.8128854999842714
3.63 2.8093987830194402
3.6305 2.8065753082171385
3.631 2.8040547658842447
3.6315 2.8016543591323346
3.632 2.7993099417555536
3.6325 2.79704929232756
3.633 2.794977809662309
3.6335 2.793295077157649
3.634 2.792296036369664
3.6345 2.7923995048233676
3.635 2.794064731948276
3.6355 2.7975569458962886
3.636 2.8024780985866693
3.6365 2.8074156263643237
3.637 2.810308350221974
3.6375 2.8095413772056412
3.638 2.8049308606388363
3.6385 2.7976401444255368
3.639 2.789328238223322
3.6395 2.781392244827935
3.64 2.774638499089254
3.6405 2.769314705350676
3.641 2.765337951253737
3.6415 2.762492824637973
3.642 2.7605908015646206
3.6425 2.7595432633579042
3.643 2.7594309737771203
3.6435 2.760558291988475
3.644 2.7635349261141853
3.6445 2.7693124342922113
3.645 2.7791010730580803
3.6455 2.793818835749872
3.646 2.8129615773248657
3.6465 2.833238873661519
3.647 2.848734898828863
3.6475 2.853443638340919
3.648 2.8447512401535517
3.6485 2.8252220965124044
3.649 2.8009871926988597
3.6495 2.778409313785052
3.65 2.7612422120091784
3.6505 2.750126038710726
3.651 2.743831397541258
3.6515 2.7406894362106273
3.652 2.739373053345079
3.6525 2.7390202653931572
3.653 2.739122117130825
3.6535 2.739392217583343
3.654 2.7396799188919543
3.6545 2.7399084898560373
3.655 2.7400941028065686
3.6555 2.7403499280331856
3.656 2.7409896309607378
3.6565 2.7427147286019666
3.657 2.7470399084241928
3.6575 2.7570505900861955
3.658 2.7783913312505435
3.6585 2.8192308591142323
3.659 2.8861378968276883
3.6595 2.973844426564015
3.66 3.057656273720192
3.6605 3.103545462725042
3.661 3.091079048832312
3.6615 3.0276180960288004
3.662 2.942022879451117
3.6625 2.8637984840010082
3.663 2.8069987259058555
3.6635 2.7713900171330197
3.664 2.75102267284825
3.6645 2.73998600921139
3.665 2.7341864430875704
3.6655 2.7312218849434347
3.666 2.729819240881482
3.6665 2.7293345514412435
3.667 2.729456401481687
3.6675 2.73007646908986
3.668 2.731219985076298
3.6685 2.733046378245425
3.669 2.7358472007872328
3.6695 2.7400760762422367
3.67 2.746308417327211
3.6705 2.7551134800579744
3.671 2.766710119375822
3.6715 2.780456815261801
3.672 2.794452454056789
3.6725 2.8056962288998166
3.673 2.811047895998514
3.6735 2.8089484468003247
3.674 2.8006571538771707
3.6745 2.7895846906028554
3.675 2.779283683658787
3.6755 2.7718932145340682
3.676 2.7678400573344417
3.6765 2.7664864386062886
3.677 2.7668894670682276
3.6775 2.7682642588122546
3.678 2.770095480118722
3.6785 2.7720652888338426
3.679 2.774016428076256
3.6795 2.7758713135599935
3.68 2.7776512545019996
3.6805 2.779480932951544
3.681 2.7816328364428697
3.6815 2.784570650748189
3.682 2.789002037320027
3.6825 2.7958271713994085
3.683 2.805790001358436
3.6835 2.818729572702501
3.684 2.832751447745955
3.6845 2.8443464680836223
3.685 2.8499087939875762
3.6855 2.8479487718932743
3.686 2.839906392492936
3.6865 2.829107711678337
3.687 2.8188248038740182
3.6875 2.811104638099489
3.688 2.806563170708544
3.6885 2.8048466633297933
3.689 2.8052338355810678
3.6895 2.807047732231003
3.69 2.8098097448937063
3.6905 2.813243888205263
3.691 2.817257034218554
3.6915 2.8219409427865374
3.692 2.827642398377157
3.6925 2.8351341011053846
3.693 2.845868895619504
3.6935 2.8622564854029724
3.694 2.887692090508126
3.6945 2.925758836641319
3.695 2.9775851301453367
3.6955 3.0377254113769174
3.696 3.0911464746831596
3.6965 3.1170114847419716
3.697 3.1008617230839386
3.6975 3.048269381250951
3.698 2.983360674675404
3.6985 2.930453653821009
3.699 2.898786357188764
3.6995 2.8844495380410082
3.7 2.880045163269739
3.7005 2.8802655653590863
3.701 2.8823936789191444
3.7015 2.885245289589384
3.702 2.8883264281238192
3.7025 2.8914236979382073
3.703 2.894447928343923
3.7035 2.897388119839408
3.704 2.9003003259446496
3.7045 2.903400332498184
3.705 2.9073061278679004
3.7055 2.9138504358012485
3.706 2.9285662744104597
3.7065 2.9667095362785636
3.707 3.0611903397580145
3.7075 3.2543840444945156
3.708 3.5457586699179524
3.7085 3.8375384636056475
3.709 3.9950078540194456
3.7095 3.973733043944594
3.71 3.8283569716892965
3.7105 3.63084079948812
3.711 3.431714930228396
3.7115 3.262657802128639
3.712 3.1392091134441698
3.7125 3.0607891167149495
3.713 3.0165422256032075
3.7135 2.993836053609326
3.714 2.9831437916941033
3.7145 2.9788210574989185
3.715 2.9779307761539977
3.7155 2.9790281616777845
3.716 2.981389750240834
3.7165 2.984659337704456
3.717 2.9886788260560815
3.7175 2.9933860188017354
3.718 2.9987058041095933
3.7185 3.004423742008517
3.719 3.010158248037034
3.7195 3.0154403432386845
3.72 3.019880858941522
3.7205 3.0233091171994166
3.721 3.0258152283464357
3.7215 3.02770269589809
3.722 3.0293523252947585
3.7225 3.031096777628428
3.723 3.0331045190754002
3.7235 3.0353742116930666
3.724 3.0378046176873204
3.7245 3.0402729354331575
3.725 3.0426986466672004
3.7255 3.0450523204773274
3.726 3.047366132592015
3.7265 3.049726593632255
3.727 3.0522815830438708
3.7275 3.055271133978123
3.728 3.0590630729145873
3.7285 3.0641690700570896
3.729 3.071186469978456
3.7295 3.08061299230977
3.73 3.092476883032762
3.7305 3.105919223989898
3.731 3.119069352931059
3.7315 3.129633219790887
3.732 3.1359085925206633
3.7325 3.1373171486192435
3.733 3.1343279587633726
3.7335 3.128187650108706
3.734 3.1205358731510904
3.7345 3.1128826660828475
3.735 3.1062235918337064
3.7355 3.1010498561046616
3.736 3.0975028138968943
3.7365 3.0954574414028295
3.737 3.0945987577737997
3.7375 3.0945729954952617
3.738 3.0951154954229034
3.7385 3.096078229136764
3.739 3.0973970347045805
3.7395 3.0990495209563056
3.74 3.1010200602364817
3.7405 3.1032938834492265
3.741 3.105869435918396
3.7415 3.108761614560648
3.742 3.1120360833044307
3.7425 3.115768212085718
3.743 3.1200308238632646
3.7435 3.124849175227534
3.744 3.1302012957974936
3.7445 3.1360498856897125
3.745 3.1423720623531333
3.7455 3.149171696446545
3.746 3.156536642155557
3.7465 3.164615660406196
3.747 3.173518504917083
3.7475 3.183023277446117
3.748 3.192276795641404
3.7485 3.19980341362798
3.749 3.2039344732864814
3.7495 3.203616953681535
3.75 3.1991780104799554
3.7505 3.1921930524851385
3.751 3.184670531190272
3.7515 3.1782138153166253
3.752 3.173618380139314
3.7525 3.1709824895784378
3.753 3.1700025876465423
3.7535 3.170254726764507
3.754 3.171351312859719
3.7545 3.1729934331455008
3.755 3.1749659053210033
3.7555 3.1771326860245006
3.756 3.1794148281742265
3.7565 3.1817983284707223
3.757 3.1843488854788964
3.7575 3.1872437118442116
3.758 3.1908296572149633
3.7585 3.195694290083604
3.759 3.2026959372343233
3.7595 3.212810201458608
3.76 3.2266583062428014
3.7605 3.2437617001933896
3.761 3.261907041039577
3.7615 3.2774318189240175
3.762 3.286737113309587
3.7625 3.2880498678179597
3.763 3.2821328751626444
3.7635 3.2718960022838077
3.764 3.26097035890366
3.7645 3.252118988021228
3.765 3.2464640644768616
3.7655 3.2438506195274295
3.766 3.2435664248544347
3.7665 3.244881012486416
3.767 3.247231169241144
3.7675 3.2502697575729362
3.768 3.2538101161535122
3.7685 3.2577841135382473
3.769 3.2622080870635335
3.7695 3.26713635598471
3.77 3.272619419045486
3.7705 3.278647430736412
3.771 3.2850816297681105
3.7715 3.291661074988533
3.772 3.298047493849732
3.7725 3.303905587571351
3.773 3.309010770468311
3.7735 3.3133619361541973
3.774 3.3171686830103377
3.7745 3.320707364815502
3.775 3.324196531944904
3.7755 3.3277401555028865
3.776 3.3313735449402193
3.7765 3.3351018713160867
3.777 3.3389196068501965
3.7775 3.3428028501589884
3.778 3.3467286256710116
3.7785 3.350678007198172
3.779 3.3546604965154314
3.7795 3.3586928962214992
3.78 3.3627996175508974
3.7805 3.3670065915761027
3.781 3.371343870229812
3.7815 3.3758381048757196
3.782 3.380509244243263
3.7825 3.3853678762774413
3.783 3.390416279485474
3.7835 3.395660921403981
3.784 3.4011424589069383
3.7845 3.4068805897680656
3.785 3.4128830083207164
3.7855 3.419130274691395
3.786 3.4256006622622595
3.7865 3.432294430765123
3.787 3.439269729780432
3.7875 3.446669612112921
3.788 3.4546939955713745
3.7885 3.4635254567086706
3.789 3.473176845368603
3.7895 3.4833606157517627
3.79 3.493513989218015
3.7905 3.502975448222684
3.791 3.5111281643925727
3.7915 3.5173469855446013
3.792 3.5211086715204756
3.7925 3.522394494462774
3.793 3.521974124204573
3.7935 3.5211219456686527
3.794 3.5209692992365396
3.7945 3.522101162639376
3.795 3.524564372264776
3.7955 3.528123407336774
3.796 3.532465107912647
3.7965 3.537331330299211
3.797 3.5425335617292673
3.7975 3.5479350558108242
3.798 3.5534458035907432
3.7985 3.5590008544924094
3.799 3.564560087810965
3.7995 3.5700969521542563
3.8 3.575619584148785
3.8005 3.581177071125974
3.801 3.5868532295874784
3.8015 3.5927851695400994
3.802 3.5991068107761928
3.8025 3.605907408428295
3.803 3.6131074359719024
3.8035 3.620366266363553
3.804 3.6270812995816515
3.8045 3.632543701416423
3.805 3.636255017692478
3.8055 3.638256246640787
3.806 3.6391701019559184
3.8065 3.6398490955053644
3.807 3.640971616156924
3.8075 3.6428083918089404
3.808 3.6453264950481534
3.8085 3.648356913054605
3.809 3.651724747953776
3.8095 3.655294392527577
3.81 3.658979607721446
3.8105 3.6627256926524323
3.811 3.666508928184288
3.8115 3.670328770458675
3.812 3.67423006149117
3.8125 3.67830289480674
3.813 3.682704227085746
3.8135 3.6876434205155357
3.814 3.693320050398012
3.8145 3.6997657964191033
3.815 3.7066090711435455
3.8155 3.7129323807485877
3.816 3.7175392264606257
3.8165 3.7196170042328722
3.817 3.71933773129465
3.8175 3.7177168534730347
3.818 3.7158995893004514
3.8185 3.7146154207886406
3.819 3.7141033660191427
3.8195 3.714295571789008
3.82 3.71499911828064
3.8205 3.716022261388443
3.821 3.7172099706683666
3.8215 3.7184635172217027
3.822 3.7197180766716302
3.8225 3.720942884517725
3.823 3.7221354008059775
3.8235 3.723308861737885
3.824 3.724510428055818
3.8245 3.725804312804045
3.825 3.7272803218362034
3.8255 3.729034722599704
3.826 3.7311309863640174
3.8265 3.733562438753064
3.827 3.7361958336484564
3.8275 3.7387850670264564
3.828 3.7410088341226393
3.8285 3.7425624817578322
3.829 3.743271101896016
3.8295 3.743168959521305
3.83 3.7424749786829397
3.8305 3.741476830691984
3.831 3.74043674277575
3.8315 3.739509204808088
3.832 3.7387390857495335
3.8325 3.7380843121462677
3.833 3.7374900332488314
3.8335 3.73691306788644
3.834 3.736368704908032
3.8345 3.735934265348802
3.835 3.7357625787539197
3.8355 3.7360793939860377
3.836 3.7372006638820325
3.8365 3.7395065429553886
3.837 3.743371945206829
3.8375 3.7490025888815532
3.838 3.7561704886386
3.8385 3.76386786821237
3.839 3.770234598956324
3.8395 3.773081572648633
3.84 3.771053483816325
3.8405 3.764520746867233
3.841 3.7553895488247244
3.8415 3.7459916617868148
3.842 3.7380190528621506
3.8425 3.7321152163226854
3.843 3.7281569009630156
3.8435 3.725715692914066
3.844 3.7243391351150654
3.8445 3.723673358658746
3.845 3.723455786455097
3.8455 3.723505921751877
3.846 3.723703012233419
3.8465 3.7239771159231116
3.847 3.7243192747860077
3.8475 3.724773376002747
3.848 3.7254625662170993
3.8485 3.7266006338498103
3.849 3.728493084884744
3.8495 3.7315182019525386
3.85 3.736054737203186
3.8505 3.742290037269883
3.851 3.749958877403775
3.8515 3.758173041427038
3.852 3.7654788524067238
3.8525 3.7702085800579885
3.853 3.7710695140508497
3.8535 3.767872965919307
3.854 3.7618449167351082
3.8545 3.754993948042089
3.855 3.749042629086433
3.8555 3.7448388693155783
3.856 3.7424632748882294
3.8565 3.7415923351627933
3.857 3.7417870458126297
3.8575 3.742641548024607
3.858 3.743842937053093
3.8585 3.745175736574253
3.859 3.7465239509616337
3.8595 3.7478707802241216
3.86 3.749285928932294
3.8605 3.750933432976173
3.861 3.7530556134321573
3.8615 3.755897136295977
3.862 3.759560186593297
3.8625 3.7637633654053184
3.863 3.7677113787527317
3.8635 3.7703322126156253
3.864 3.7709244209865167
3.8645 3.769657558472587
3.865 3.767350370523949
3.8655 3.764967671440652
3.866 3.76320856584005
3.8665 3.762401935460141
3.867 3.7625642865261684
3.8675 3.763527682057993
3.868 3.7650919077041456
3.8685 3.7671085617434175
3.869 3.769521434505932
3.8695 3.7724073267179774
3.87 3.776076101610932
3.8705 3.7812353958512466
3.871 3.7892760742367377
3.8715 3.8025474377016293
3.872 3.82414740761235
3.8725 3.856321686342029
3.873 3.897038762533831
3.8735 3.937209011221179
3.874 3.9630480916592274
3.8745 3.964690925352632
3.875 3.943248688520698
3.8755 3.908859790958444
3.876 3.8724856844263753
3.8765 3.840830843953385
3.877 3.816838344655019
3.8775 3.801017382342571
3.878 3.791880667566672
3.8785 3.7871570915852475
3.879 3.7849960539356635
3.8795 3.784273034757393
3.88 3.7843870044098216
3.8805 3.785027639553083
3.881 3.7860429039458934
3.8815 3.787371171755921
3.882 3.788990910304107
3.8825 3.7909073161933184
3.883 3.793111065384454
3.8835 3.7955909766714884
3.884 3.798337385699699
3.8845 3.8013682433950313
3.885 3.8047487720485575
3.8855 3.8084939099153905
3.886 3.8123995791920864
3.8865 3.816012361235834
3.887 3.8189702636926173
3.8875 3.8213594219951927
3.888 3.8235982311192975
3.8885 3.82604386662688
3.889 3.828843778311078
3.8895 3.832030977814582
3.89 3.8356191582460566
3.8905 3.8396369904705017
3.891 3.8440436750052074
3.8915 3.8486243633127897
3.892 3.8529128480435633
3.8925 3.856294713919344
3.893 3.858298201240255
3.8935 3.8587790639561517
3.894 3.857956266287105
3.8945 3.856277115190262
3.895 3.8542478739358286
3.8955 3.852278717223439
3.896 3.8506420893783817
3.8965 3.849486778209573
3.897 3.8488454840840722
3.8975 3.8486601654214736
3.898 3.8488370776784295
3.8985 3.8493300192306075
3.899 3.8501515148059395
3.8995 3.851394230306803
3.9 3.8532493923303557
3.9005 3.8560539401424085
3.901 3.8603430471050837
3.9015 3.866825812150915
3.902 3.876147801194141
3.9025 3.8882732724570266
3.903 3.9017338431102297
3.9035 3.913392059717423
3.904 3.919593487371375
3.9045 3.9182527305528376
3.905 3.9101787885674932
3.9055 3.8982904166818466
3.906 3.8856774488291075
3.9065 3.8743944293608754
3.907 3.8652933207062885
3.9075 3.8584185642108784
3.908 3.853400396303482
3.9085 3.849723469815694
3.909 3.846911480729438
3.9095 3.844607014504537
3.91 3.842604185475449
3.9105 3.8408305673182133
3.911 3.839354421499311
3.9115 3.8383860444917497
3.912 3.838296363485168
3.9125 3.839581271761184
3.913 3.8427799510470466
3.9135 3.848404838884572
3.914 3.8571023745045006
3.9145 3.8704235901645125
3.915 3.892151727381237
3.9155 3.9290674879809506
3.916 3.988667041140201
3.9165 4.073551413921698
3.917 4.177656839626279
3.9175 4.289086051296072
3.918 4.3961716616248845
3.9185 4.492009616144979
3.919 4.5751046576385415
3.9195 4.650008545927013
3.92 4.727141599200352
3.9205 4.821453414509935
3.921 4.948420878267595
3.9215 5.115136466524764
3.922 5.309450078807433
3.9225 5.497136400653344
3.923 5.639681795191293
3.9235 5.719967282894236
3.924 5.748476881827794
3.9245 5.746909407176983
3.925 5.73079165823371
3.9255 5.704365283405118
3.926 5.662174975481483
3.9265 5.588881539882348
3.927 5.455876285007229
3.9275 5.221732921978297
3.928 4.865560035336023
3.9285 4.460096314429292
3.929 4.142125354557716
3.9295 3.9608905949902935
3.93 3.8737039848510912
3.9305 3.8329564387536204
3.931 3.812801963903378
3.9315 3.801792236334623
3.932 3.7950754370908575
3.9325 3.790553423519463
3.933 3.7872592550759903
3.9335 3.784684747729071
3.934 3.78250867300543
3.9345 3.7805183050775684
3.935 3.7785717485809025
3.9355 3.7766051437099106
3.936 3.774615782369936
3.9365 3.772679471282623
3.937 3.7709587964331055
3.9375 3.7697281957400994
3.938 3.7694348297038287
3.9385 3.7707450280324606
3.939 3.774621399745599
3.9395 3.78236862834638
3.94 3.7954876632624233
3.9405 3.81499520805476
3.941 3.8399861884007622
3.9415 3.8662989201780755
3.942 3.886714294358071
3.9425 3.893800381109261
3.943 3.8836292281278686
3.9435 3.8580391304653316
3.944 3.823865449439219
3.9445 3.790000507523515
3.945 3.763157899652888
3.9455 3.745305029050521
3.946 3.7347448225523303
3.9465 3.7287787785471087
3.947 3.725299874738842
3.9475 3.7230477935425066
3.948 3.7213513924412025
3.9485 3.7198602835824177
3.949 3.7183847716026834
3.9495 3.716839600061225
3.95 3.715201189173057
3.9505 3.7135253560242605
3.951 3.7119524087931195
3.9515 3.7107675304767964
3.952 3.7104839065154556
3.9525 3.7119954037934546
3.953 3.7167436202918713
3.9535 3.726731299460213
3.954 3.7439764396589963
3.9545 3.7689569498954834
3.955 3.7984253557370353
3.9555 3.824513915267528
3.956 3.837162115889309
3.9565 3.829916524053803
3.957 3.8044645671722046
3.9575 3.769824328234855
3.958 3.7365327033814504
3.9585 3.7108544883650962
3.959 3.6937181089044495
3.9595 3.6831044005455036
3.96 3.6765805675757877
3.9605 3.672365089076334
3.961 3.669400238438219
3.9615 3.667102040639338
3.962 3.665151233858839
3.9625 3.6633796808869965
3.963 3.661706240359057
3.9635 3.660106386657051
3.964 3.658608325131195
3.9645 3.657304853120979
3.965 3.6563780652640157
3.9655 3.6561171917061097
3.966 3.6569244933735083
3.9665 3.659181228496281
3.967 3.663004970801148
3.9675 3.667896460095853
3.968 3.6726208231881428
3.9685 3.6756624665853375
3.969 3.6759883397901545
3.9695 3.6733759938351787
3.97 3.6682515630799086
3.9705 3.661384820447723
3.971 3.6537138427135742
3.9715 3.6461810376035624
3.972 3.6394754632415927
3.9725 3.633822097622553
3.973 3.6290425821357006
3.9735 3.624823577694797
3.974 3.6209683887736483
3.9745 3.617434900524608
3.975 3.614256912023891
3.9755 3.6114420202685293
3.976 3.608944336715031
3.9765 3.6066832697597624
3.977 3.604550658970484
3.9775 3.6024225429872034
3.978 3.6001574133243386
3.9785 3.5976348698800047
3.979 3.5947526135875867
3.9795 3.5914652023596263
3.98 3.5877799790942957
3.9805 3.583783844600343
3.981 3.5796229302260345
3.9815 3.575468388603446
3.982 3.571442789476788
3.9825 3.567592720420282
3.983 3.563911213802572
3.9835 3.560366061228124
3.984 3.556962237696692
3.9845 3.5537124404206315
3.985 3.5506544223436487
3.9855 3.547821918456928
3.986 3.545240461480419
3.9865 3.5429211174159727
3.987 3.540859804673702
3.9875 3.5390274722546513
3.988 3.537377959703641
3.9885 3.5358424128033823
3.989 3.534332867603468
3.9895 3.532724443526365
3.99 3.5308855232535867
3.9905 3.528692762689869
3.991 3.526050880272728
3.9915 3.5229027942853284
3.992 3.5192931275648123
3.9925 3.515370425984732
3.993 3.5113152423422322
3.9935 3.507238071848259
3.994 3.5031718977720088
3.9945 3.499108546603307
3.995 3.495072348463901
3.9955 3.491130784004546
3.996 3.487370594974016
3.9965 3.4838669292345292
3.997 3.4806232155945507
3.9975 3.4775764956433024
3.998 3.4746522593961027
3.9985 3.471784323670481
3.999 3.4689179800816587
3.9995 3.466006608021929
4.0 3.4630086460968323
4.0005 3.4599282584622495
4.001 3.456832413318156
4.0015 3.4538244811274543
4.002 3.4509787676239503
4.0025 3.448308252465627
4.003 3.4457657407093167
4.0035 3.443263294596721
4.004 3.4407133828380063
4.0045 3.4380367864043277
4.005 3.435171542467388
4.0055 3.432095832006129
4.006 3.4288322681302654
4.0065 3.425419784168761
4.007 3.4218986655113524
4.0075 3.4182956187143594
4.008 3.4146428650116123
4.0085 3.41097269531394
4.009 3.407324207813132
4.0095 3.403717002768004
4.01 3.4001659024776894
4.0105 3.3966928457319296
4.011 3.393340278801719
4.0115 3.390173005737359
4.012 3.3872198340257773
4.0125 3.384470165059297
4.013 3.38186623184201
4.0135 3.379349340012328
4.014 3.3768677556436595
4.0145 3.374383651948718
4.015 3.3718349018541867
4.0155 3.3691784409638457
4.016 3.3664165469535012
4.0165 3.363554146073608
4.017 3.3605470591499094
4.0175 3.3572920434219684
4.018 3.3536971207252373
4.0185 3.3497250239121508
4.019 3.345400676254921
4.0195 3.340808602521112
4.02 3.336083610259899
4.0205 3.331381012810417
4.021 3.32684307732971
4.0215 3.3225840447824337
4.022 3.3186918515160437
4.0225 3.315243027102176
4.023 3.312328791116978
4.0235 3.3100510904058984
4.024 3.3084995325706634
4.0245 3.307690645153982
4.025 3.3075297328899227
4.0255 3.3078444581429656
4.026 3.3084614045366427
4.0265 3.309218292657005
4.027 3.3098551734606696
4.0275 3.3098844201347086
4.028 3.3086581030623003
4.0285 3.3057212183149263
4.029 3.301216351862979
4.0295 3.295867343649106
4.03 3.290558907952593
4.0305 3.285882171113003
4.031 3.281996774672355
4.0315 3.2787687867596516
4.032 3.275941995187398
4.0325 3.2732736886133056
4.033 3.270597545684459
4.0335 3.267819390664596
4.034 3.2649230696554
4.0345 3.2619559953006005
4.035 3.259022222813635
4.0355 3.2563023132047393
4.036 3.2540848008330103
4.0365 3.252802884121105
4.037 3.253025743324586
4.0375 3.2553313406088913
4.038 3.2600085817524525
4.0385 3.266715770645681
4.039 3.274420560833909
4.0395 3.2817154968953046
4.04 3.2873062128600052
4.0405 3.290321148512308
4.041 3.290381647240559
4.0415 3.2874920061759765
4.042 3.2819397604783953
4.0425 3.274244809626542
4.043 3.264916772539979
4.0435 3.2543472485399834
4.044 3.2428579113966167
4.0445 3.231212488689029
4.045 3.2207647641454473
4.0455 3.2126842179924333
4.046 3.2071811337816802
4.0465 3.203628587109125
4.047 3.20120900015531
4.0475 3.1992824730682754
4.048 3.1974528993656053
4.0485 3.1954912687797874
4.049 3.1932962040973996
4.0495 3.1908578176259423
4.05 3.188240694269365
4.0505 3.185581121690725
4.051 3.183087113943185
4.0515 3.1810743669999857
4.052 3.180038399675282
4.0525 3.1807436336610158
4.053 3.184185599921732
4.0535 3.1910949804568896
4.054 3.2006084652472415
4.0545 3.2091792318363064
4.055 3.2119926397607044
4.0555 3.206695802123071
4.056 3.1951279794259255
4.0565 3.1814333872904674
4.057 3.1691434351123595
4.0575 3.159759680779465
4.058 3.1531473248932107
4.0585 3.1485349062869146
4.059 3.1451465181597476
4.0595 3.142405847871758
4.06 3.139933432242155
4.0605 3.137496497313271
4.061 3.134971440848463
4.0615 3.1323311062241723
4.062 3.129630073301988
4.0625 3.1270229970721273
4.063 3.1247917213112126
4.0635 3.1234363272574965
4.064 3.1237848253625033
4.0645 3.1270614569694954
4.065 3.134631027495945
4.0655 3.1471586536864136
4.066 3.163393846596697
4.0665 3.1796438169649965
4.067 3.1907665836198627
4.0675 3.19232410400726
4.068 3.1828217648184483
4.0685 3.164938663762686
4.069 3.1442889825750013
4.0695 3.126143112001407
4.07 3.1130045860376283
4.0705 3.1047190374046822
4.071 3.0999295224690337
4.0715 3.097238507615466
4.072 3.0956309327809928
4.0725 3.094458430048433
4.073 3.093332461902226
4.0735 3.092026550282637
4.074 3.0904463126960637
4.0745 3.0886024158342105
4.075 3.08660163464302
4.0755 3.0846321877702225
4.076 3.082981632757112
4.0765 3.0820516998813092
4.077 3.082391145592392
4.0775 3.084603509749539
4.078 3.0890556657739205
4.0785 3.095370770809459
4.079 3.102082001185166
4.0795 3.106986235651216
4.08 3.1082517410285257
4.0805 3.1054063324818637
4.081 3.0994723500136017
4.0815 3.092228632617002
4.082 3.0853448651256583
4.0825 3.079850418574673
4.083 3.076037689999473
4.0835 3.073677143666715
4.084 3.0723093445797103
4.0845 3.0714736489479
4.085 3.0708081516524404
4.0855 3.0700827436152904
4.086 3.0691906530529733
4.0865 3.068131399466327
4.087 3.066995850356876
4.0875 3.0659548222197577
4.088 3.0652655611006354
4.0885 3.065314919382833
4.089 3.066672733966226
4.0895 3.0701382035869456
4.09 3.076718696793006
4.0905 3.0873551899908778
4.091 3.1020089088912846
4.0915 3.1182348398464965
4.092 3.130601583685345
4.0925 3.133062941752601
4.093 3.123583787978702
4.0935 3.1063734048196645
4.094 3.0886480492806028
4.0945 3.07534173809868
4.095 3.0673269076034577
4.0955 3.0632988378940125
4.096 3.061722443509665
4.0965 3.0615192863587977
4.097 3.062026484615777
4.0975 3.062857325702937
4.098 3.063782588192301
4.0985 3.0646847806911817
4.099 3.065539766913896
4.0995 3.0664241593801576
4.1 3.0675317643871187
4.1005 3.0692475691813206
4.101 3.0722004353558328
4.1015 3.077267565154636
4.102 3.0852119376730913
4.1025 3.0959068073750364
4.103 3.1077317242420515
4.1035 3.118141320782528
4.104 3.1250201438378804
4.1045 3.1273990283347635
4.105 3.1253764522297933
4.1055 3.1200609828936523
4.106 3.1131482784603373
4.1065 3.10618495283295
4.107 3.1001691544628374
4.1075 3.0955721231620315
4.108 3.092502610803142
4.1085 3.090849489593503
4.109 3.0903760007216965
4.1095 3.090809232428012
4.11 3.0919063660437045
4.1105 3.0934715811248656
4.111 3.0953803709611707
4.1115 3.0975554238024463
4.112 3.09998470241612
4.1125 3.1027072010790997
4.113 3.1058614516389875
4.1135 3.1097527665091276
4.114 3.114989734859715
4.1145 3.122642524401308
4.115 3.1344401474786574
4.1155 3.153022527810191
4.116 3.182260418752093
4.1165 3.227386884646303
4.117 3.294049895446311
4.1175 3.385603672369643
4.118 3.4987827480385105
4.1185 3.620677370052525
4.119 3.72889815521762
4.1195 3.797419884299992
4.12 3.8077367178066526
4.1205 3.760766014922658
4.121 3.677162145790267
4.1215 3.5835130879281882
4.122 3.497763241408289
4.1225 3.425420616476468
4.123 3.3647724412881237
4.1235 3.3129245774138996
4.124 3.268694714179129
4.1245 3.232488580374217
4.125 3.2049566640072955
4.1255 3.1856604092461405
4.126 3.1731444990858106
4.1265 3.165606636222427
4.127 3.16152675671911
4.1275 3.1599030019037366
4.128 3.160252859201088
4.1285 3.1624554489590713
4.129 3.1665790794269375
4.1295 3.1727085666294945
4.13 3.1808761857413517
4.1305 3.1910298591596318
4.131 3.2030918559910235
4.1315 3.2169770783451854
4.132 3.2324287022988036
4.1325 3.24858938227013
4.133 3.263585396667472
4.1335 3.2749049260184586
4.134 3.280398363613604
4.1345 3.279201740811984
4.135 3.2721422759501086
4.1355 3.2612360720967546
4.136 3.248946792769625
4.1365 3.2373695706644403
4.137 3.227907211718647
4.1375 3.2212123592883204
4.138 3.217597104581661
4.1385 3.217325435151621
4.139 3.220885140325376
4.1395 3.2291972399387374
4.14 3.243707625568258
4.1405 3.2663692806840556
4.141 3.299192718831798
4.1415 3.34331313927846
4.142 3.3975692678237293
4.1425 3.4574990455853163
4.143 3.516092756268878
4.1435 3.5662668872546677
4.144 3.603339957292161
4.1445 3.62522481410529
4.145 3.6309136307202943
4.1455 3.618083216855706
4.146 3.58230299040991
4.1465 3.5196624574089403
4.147 3.4340302903663487
4.1475 3.3415950556127756
4.148 3.26303874109018
4.1485 3.2090098450290983
4.149 3.1774596731620983
4.1495 3.1609978520973714
4.15 3.153056028145815
4.1505 3.1495483025038533
4.151 3.148324590948607
4.1515 3.148378737779896
4.152 3.1493024617320478
4.1525 3.151021819266151
4.153 3.153696296567225
4.1535 3.1577043081101115
4.154 3.1637118675847775
4.1545 3.172792385953799
4.155 3.186534014315339
4.1555 3.2067450168734313
4.156 3.2341824615937247
4.1565 3.2663192856707335
4.157 3.2964050899645505
4.1575 3.3163324388398108
4.158 3.3215683498908737
4.1585 3.3132900121004694
4.159 3.296431035621345
4.1595 3.276624907484096
4.16 3.2583078937832193
4.1605 3.2439707439255505
4.161 3.234236367153202
4.1615 3.228526455043947
4.162 3.22590398187283
4.1625 3.2255308189567264
4.163 3.2267983793726858
4.1635 3.229335136741203
4.164 3.232981083288819
4.1645 3.2377525260160587
4.165 3.2436371764675433
4.1655 3.250232715198675
4.166 3.256410814465787
4.1665 3.260481285739403
4.167 3.261080802116452
4.1675 3.258195660633361
4.168 3.253269314172818
4.1685 3.2482501271317785
4.169 3.244522752738427
4.1695 3.2425477851277273
4.17 3.24214798141601
4.1705 3.242910291708431
4.171 3.2444529150235377
4.1715 3.2465130511001528
4.172 3.2489402273567185
4.1725 3.251665694526662
4.173 3.2546497262914924
4.1735 3.2578650364571873
4.174 3.26128986078099
4.1745 3.264910823264297
4.175 3.2687356704654844
4.1755 3.2727780037705463
4.176 3.2770399749359624
4.1765 3.281494380907273
4.177 3.28606939335124
4.1775 3.2906736143314683
4.178 3.295236401878122
4.1785 3.2997772109683803
4.179 3.3044320577665482
4.1795 3.309401200027856
4.18 3.3148100813169323
4.1805 3.320577490903683
4.181 3.326374991140894
4.1815 3.3318111564438633
4.182 3.33669279733249
4.1825 3.3412282816712127
4.183 3.3459272771713477
4.1835 3.3512229148778507
4.184 3.3571090461629636
4.1845 3.363288771325718
4.185 3.3698883203388403
4.1855 3.3782214940323483
4.186 3.3913889889060735
4.1865 3.415372223291839
4.187 3.461587195416448
4.1875 3.5508219171039874
4.188 3.7120490285603447
4.1885 3.9595692466539125
4.189 4.2529189300653885
4.1895 4.51108025186221
4.19 4.6872601154056275
4.1905 4.787662894025281
4.191 4.835052910194286
4.1915 4.845051292368569
4.192 4.820174464181238
4.1925 4.748262267373733
4.193 4.600669009361757
4.1935 4.349022005017409
4.194 4.0233323909017935
4.1945 3.7285398835502166
4.195 3.535462368401432
4.1955 3.4346419229378684
4.196 3.3893476724030895
4.1965 3.3712023169336804
4.197 3.364850635950451
4.1975 3.3633296516279563
4.198 3.363754906498399
4.1985 3.364955926753084
4.199 3.366442354199024
4.1995 3.3680223973678034
4.2 3.369636843382957
4.2005 3.371338319210131
4.201 3.3733019079862343
4.2015 3.3758970538624693
4.202 3.3798791778269637
4.2025 3.386691348011765
4.203 3.3987838130254984
4.2035 3.4193235540510196
4.204 3.4503592144732993
4.2045 3.489728144550708
4.205 3.5301676780677544
4.2055 3.562961642072705
4.206 3.5821417131458473
4.2065 3.5846415262788147
4.207 3.569373043465636
4.2075 3.538701193850346
4.208 3.49962430549004
4.2085 3.4611874827143234
4.209 3.429995430464431
4.2095 3.4080484735401635
4.21 3.394019866983524
4.2105 3.385492647950719
4.211 3.3803502887129353
4.2115 3.3771468711887254
4.212 3.3750104473165505
4.2125 3.3734457407070044
4.213 3.372188701967908
4.2135 3.3711116089792723
4.214 3.3701957001992797
4.2145 3.3694918768181
4.215 3.369138420597536
4.2155 3.3693591025955003
4.216 3.370414370667519
4.2165 3.372491311156357
4.217 3.3755554514167505
4.2175 3.3793076661854586
4.218 3.383259261761487
4.2185 3.3867900995129583
4.219 3.3890278324489325
4.2195 3.388948991864676
4.22 3.385870190189469
4.2205 3.3801251061359414
4.221 3.3730439142283073
4.2215 3.366148478023603
4.222 3.3603661771748152
4.2225 3.3559085151668784
4.223 3.352583597073685
4.2235 3.3501130329932414
4.224 3.3482757688761913
4.2245 3.346917485121426
4.225 3.34594490846579
4.2255 3.3452906138209597
4.226 3.344897253129477
4.2265 3.3447066148771496
4.227 3.3446740198899922
4.2275 3.3447809039818575
4.228 3.3450841934453583
4.2285 3.3457115303897718
4.229 3.346866731657646
4.2295 3.3487816487544046
4.23 3.3516482338812628
4.2305 3.355516913537728
4.231 3.360166077524906
4.2315 3.3649918883208594
4.232 3.369089593561843
4.2325 3.3714716295444616
4.233 3.3714040815066886
4.2335 3.368608452788446
4.234 3.3633917884615387
4.2345 3.3567080355007777
4.235 3.3498192131038556
4.2355 3.3437507787695404
4.236 3.338991530585946
4.2365 3.3355450240537303
4.237 3.33318237070542
4.2375 3.3316443077115094
4.238 3.3307294504426848
4.2385 3.3303104494113756
4.239 3.330320528880999
4.2395 3.3307410131627657
4.24 3.3315839634477653
4.2405 3.3328750664611446
4.241 3.3346432002929047
4.2415 3.3368987190271566
4.242 3.3396247554088587
4.2425 3.3427536434185674
4.243 3.346154453666963
4.2435 3.3495999292935883
4.244 3.3527245732157605
4.2445 3.355068781183312
4.245 3.3563236190755417
4.2455 3.3565664953781207
4.246 3.3562183321254855
4.2465 3.355727285539623
4.247 3.3553479952236964
4.2475 3.355139804721376
4.248 3.355117946973544
4.2485 3.355330418757087
4.249 3.355835093618471
4.2495 3.3566469768072293
4.25 3.3577378999601324
4.2505 3.3590543125081807
4.251 3.3605562238202635
4.2515 3.3622212387047563
4.252 3.364066246445886
4.2525 3.3661467236802602
4.253 3.3685560661022356
4.2535 3.371396786160614
4.254 3.3746590644729144
4.2545 3.378096208902284
4.255 3.3812411171482557
4.2555 3.3836763487031662
4.256 3.3853184841272332
4.2565 3.3863992436530426
4.257 3.38718202956833
4.2575 3.3877675329862287
4.258 3.388170956555938
4.2585 3.3884241729823303
4.259 3.3885760540613026
4.2595 3.3886634658990014
4.26 3.3886987952615675
4.2605 3.3886986879048573
4.261 3.3886842718264374
4.2615 3.3886992784480183
4.262 3.388787555054537
4.2625 3.388984875666206
4.263 3.3892908319506025
4.2635 3.3896551442229983
4.264 3.389964348851934
4.2645 3.390060713006565
4.265 3.38981902999834
4.2655 3.389227434595008
4.266 3.388409345277794
4.2665 3.3875425880270678
4.267 3.3867824331431384
4.2675 3.386230499378569
4.268 3.3859516721173852
4.2685 3.3860119813330583
4.269 3.3864791404944716
4.2695 3.387406831138809
4.27 3.388781219232386
4.2705 3.3904998367478845
4.271 3.3923900643661016
4.2715 3.3942620326083395
4.272 3.3959258221999695
4.2725 3.3971889955368946
4.273 3.397811258407528
4.2735 3.3974617122723005
4.274 3.3957188140156864
4.2745 3.392288302606153
4.275 3.3873877794244764
4.2755 3.381818627980933
4.276 3.3765295783866867
4.2765 3.3721483238738097
4.277 3.3688361601463948
4.2775 3.3664566119151873
4.278 3.3647696032726317
4.2785 3.3635682760304215
4.279 3.36269943204132
4.2795 3.362061656158116
4.28 3.361600165897417
4.2805 3.3613050690019373
4.281 3.3611950946389557
4.2815 3.36131464522117
4.282 3.36172227665877
4.2825 3.3624751795112564
4.283 3.3636110057063613
4.2835 3.365078624041961
4.284 3.366638294328106
4.2845 3.367827121685642
4.285 3.368153398737129
4.2855 3.3673849963328424
4.286 3.3656839973799864
4.2865 3.3634573452032113
4.287 3.361099350254526
4.2875 3.3588496538100925
4.288 3.356808648582132
4.2885 3.3549885262679355
4.289 3.3533666656948684
4.2895 3.3519191864402975
4.29 3.3506443523767073
4.2905 3.3495542690270854
4.291 3.348676636514633
4.2915 3.348046538152402
4.292 3.347712304826037
4.2925 3.3477342836604747
4.293 3.348172942652414
4.2935 3.3490452212632453
4.294 3.3502679660600263
4.2945 3.3516321827100173
4.295 3.352861253210283
4.2955 3.3536884030524066
4.296 3.3538999401177376
4.2965 3.353358311036854
4.297 3.352057530837876
4.2975 3.3501695751616127
4.298 3.3479986083477096
4.2985 3.345849468263542
4.299 3.343919305461511
4.2995 3.342299981271112
4.3 3.3410006875815688
4.3005 3.3400024246159115
4.301 3.3392647216036453
4.3015 3.338741152632326
4.302 3.338387435866209
4.3025 3.338173560229616
4.303 3.3380946257735085
4.3035 3.3381635792701507
4.304 3.3384208179428017
4.3045 3.338942221083932
4.305 3.339822038573927
4.3055 3.341152718682273
4.306 3.3429655558725893
4.3065 3.345188056668527
4.307 3.3476521619314807
4.3075 3.3501693165820194
4.308 3.3525820542815348
4.3085 3.354743157791174
4.309 3.3564563997250536
4.3095 3.3574928845854997
4.31 3.3577525779542414
4.3105 3.3573615815030484
4.311 3.356598586049812
4.3115 3.355751078965592
4.312 3.3550602668388896
4.3125 3.3547119204268396
4.313 3.354819157999045
4.3135 3.355415767381044
4.314 3.3564479730872696
4.3145 3.357822824816263
4.315 3.3594090153216962
4.3155 3.361076140109529
4.316 3.3627225542367887
4.3165 3.3643129257973596
4.317 3.3658757980184637
4.3175 3.3674713519082102
4.318 3.3691593129998276
4.3185 3.370952894000495
4.319 3.372824705836659
4.3195 3.3747130504475473
4.32 3.376529578969646
4.3205 3.3781473449523753
4.321 3.3793888616150562
4.3215 3.3800957759702124
4.322 3.380239645432888
4.3225 3.3799737798039837
4.323 3.3795617083263574
4.3235 3.3792340992982934
4.324 3.379100555545844
4.3245 3.379129650783411
4.325 3.3792352794328666
4.3255 3.3793544572150767
4.326 3.3794862063664644
4.3265 3.379691589412565
4.327 3.3800390045839164
4.3275 3.380574099652125
4.328 3.381281417570208
4.3285 3.3821136241086647
4.329 3.383019127029942
4.3295 3.383953304183742
4.33 3.3848819820837486
4.3305 3.3857774282832382
4.331 3.386647004696397
4.3315 3.387557992378656
4.332 3.388640943737813
4.3325 3.3900802265514995
4.333 3.3920801425014604
4.3335 3.3947820864503067
4.334 3.3981895291139628
4.3345 3.4020924046394336
4.335 3.4060746174856105
4.3355 3.409624900671097
4.336 3.4123367397671887
4.3365 3.413986435279189
4.337 3.414524526151138
4.3375 3.4139727717629507
4.338 3.4124498269829493
4.3385 3.410201823973737
4.339 3.407597459228133
4.3395 3.404989501546221
4.34 3.4026564569588045
4.3405 3.4007938476941666
4.341 3.399534594326755
4.3415 3.398996541715211
4.342 3.3993378086154875
4.3425 3.4008455005680363
4.343 3.4040408701677416
4.3435 3.409779267921544
4.344 3.4192962285016604
4.3445 3.434081488767446
4.345 3.4553652664185686
4.3455 3.4830869301075156
4.346 3.514646955719539
4.3465 3.5441763184464046
4.347 3.5635530834363704
4.3475 3.5656436052555653
4.348 3.5484450043727813
4.3485 3.516808977192034
4.349 3.4797474821890892
4.3495 3.445459923994158
4.35 3.4183473829069735
4.3505 3.3991312747332865
4.351 3.3864456666360185
4.3515 3.37836222304007
4.352 3.3731995230060834
4.3525 3.3697838298443736
4.353 3.3673908905727563
4.3535 3.3656063281178605
4.354 3.3642138920360543
4.3545 3.3631356368465317
4.355 3.362385250446432
4.3555 3.36208203238058
4.356 3.3624544509559096
4.3565 3.3638527808464334
4.357 3.366726858990929
4.3575 3.371500744073699
4.358 3.378371383889836
4.3585 3.386957811036166
4.359 3.3958945209645295
4.3595 3.4027770667781434
4.36 3.4050886978284813
4.3605 3.4016507778762124
4.361 3.393334054500971
4.3615 3.3824963305430495
4.362 3.3717817805551418
4.3625 3.362983374591699
4.363 3.3566410017560395
4.3635 3.3524205596578094
4.364 3.3496915672546264
4.3645 3.347904106648513
4.365 3.3466845195824613
4.3655 3.3458084605387475
4.366 3.3451690169737693
4.3665 3.344736721087247
4.367 3.3445591125138696
4.3675 3.344766851828955
4.368 3.345606608735989
4.3685 3.3474660123407842
4.369 3.3508265833879785
4.3695 3.356022856480833
4.37 3.3628560471244127
4.3705 3.3702839473369357
4.371 3.3764784620264594
4.3715 3.3794571603449493
4.372 3.378097107736246
4.3725 3.372798316307086
4.373 3.365181118511871
4.3735 3.3570548792802954
4.374 3.3495838813217533
4.3745 3.3431979118177813
4.375 3.3379249783101796
4.3755 3.3337113974707497
4.376 3.3304570044184922
4.3765 3.32797816580917
4.377 3.3260295680693757
4.3775 3.3243823925682063
4.378 3.3228736127883307
4.3785 3.321409432347216
4.379 3.319961748762906
4.3795 3.3185515671584183
4.38 3.3172611866592066
4.3805 3.316220871316882
4.381 3.315635402196844
4.3815 3.315790151576109
4.382 3.317078507415599
4.3825 3.3200753726510017
4.383 3.3255260127118538
4.3835 3.3342070939735313
4.384 3.346522196788176
4.3845 3.3618801141947694
4.385 3.3781251630305507
4.3855 3.3916515777481857
4.386 3.399121831805126
4.3865 3.3993947086168435
4.387 3.3939867780148374
4.3875 3.38544056804077
4.388 3.3756355183843896
4.3885 3.3654175023392456
4.389 3.3551710941372948
4.3895 3.3452083671871717
4.39 3.3357607885941922
4.3905 3.3269403826887443
4.391 3.318956359940759
4.3915 3.312182519205769
4.392 3.306942053448176
4.3925 3.303319497538463
4.393 3.3011292418642126
4.3935 3.300039770556668
4.394 3.299739028888168
4.3945 3.299984971667338
4.395 3.3006169869580306
4.3955 3.3015333396631172
4.396 3.30268355974314
4.3965 3.3040535039217227
4.397 3.3056567484462276
4.3975 3.3075466224309986
4.398 3.3097994630154224
4.3985 3.3125252538855987
4.399 3.315882024393537
4.3995 3.320086554844054
4.4 3.3253213306721667
4.4005 3.331497296356882
4.401 3.3381345932299498
4.4015 3.3446295858001767
4.402 3.350592917408174
4.4025 3.3558314865958083
4.403 3.360030845524478
4.4035 3.3627195207377936
4.404 3.3636267000243203
4.4045 3.363008009721315
4.405 3.3615846184201876
4.4055 3.360141663890075
4.406 3.359108435937581
4.4065 3.3584944906862058
4.407 3.358026868479473
4.4075 3.3573635807698574
4.408 3.3562514121894464
4.4085 3.3546397519679987
4.409 3.3526456898340617
4.4095 3.3504448286238917
4.41 3.3480950707184283
4.4105 3.3455004001043394
4.411 3.3426027899019077
4.4115 3.3395757650312055
4.412 3.336821061650922
4.4125 3.334699669826752
4.413 3.333351068151967
4.4135 3.3326885883465946
4.414 3.332541160931684
4.4145 3.3327337983541065
4.415 3.333132020837735
4.4155 3.3336376079940004
4.416 3.3341857917148845
4.4165 3.334738731709213
4.417 3.3352956418955886
4.4175 3.3358870581909956
4.418 3.3366088982633935
4.4185 3.3376644042077084
4.419 3.3394592385655324
4.4195 3.342781051454943
4.42 3.3491248759444927
4.4205 3.3612069776543523
4.421 3.3832647495146935
4.4215 3.419449113588441
4.422 3.4683134891367517
4.4225 3.518326873161411
4.423 3.553732554093725
4.4235 3.5647368537940762
4.424 3.550149834897396
4.4245 3.5157129012892083
4.425 3.472185679530397
4.4255 3.4309981843345136
4.426 3.3987682203732
4.4265 3.376184150256626
4.427 3.3610681094933197
4.4275 3.3510866123753766
4.428 3.344549431014756
4.4285 3.3403700136091414
4.429 3.337850111921518
4.4295 3.336513756265057
4.43 3.3359963088908904
4.4305 3.3359349417684188
4.431 3.335961851485398
4.4315 3.3357615464872046
4.432 3.3351552883628868
4.4325 3.334117737370211
4.433 3.3327272890934436
4.4335 3.3311107454590383
4.434 3.329407479660021
4.4345 3.3277504702262197
4.435 3.3262599702506863
4.4355 3.3250112410193102
4.436 3.3240532177648054
4.4365 3.3233986246763907
4.437 3.3230414622246807
4.4375 3.322957348981139
4.438 3.323131290051422
4.4385 3.3235634905088185
4.439 3.3242856967420353
4.4395 3.3253828676373507
4.44 3.326992817972971
4.4405 3.3293244070451076
4.441 3.3326235997907654
4.4415 3.3371268267071015
4.442 3.3429549816810775
4.4425 3.3499538750756317
4.443 3.3575272171467807
4.4435 3.364604311858346
4.444 3.3698789462095737
4.4445 3.372226295547775
4.445 3.3710195869064394
4.4455 3.3663170670759177
4.446 3.358880830340939
4.4465 3.350164768795307
4.447 3.3418865656520724
4.4475 3.3352517936117296
4.448 3.330573130581686
4.4485 3.327508016886246
4.449 3.3255434038166856
4.4495 3.3242606939399204
4.45 3.3233940715974493
4.4505 3.3227892565337998
4.451 3.322354105811132
4.4515 3.322060837397262
4.452 3.321907910474043
4.4525 3.321915171084302
4.453 3.3221055123099843
4.4535 3.3225241940699624
4.454 3.32329610112414
4.4545 3.324598383312032
4.455 3.3265407933316693
4.4555 3.3289395998129114
4.456 3.3312286116002516
4.4565 3.3326862948358107
4.457 3.332914033132238
4.4575 3.33204892394759
4.458 3.330582751757075
4.4585 3.3290332133561327
4.459 3.3278055905549992
4.4595 3.3271511438328867
4.46 3.3272043666683375
4.4605 3.3279650395780065
4.461 3.3293130403139424
4.4615 3.3309364055232864
4.462 3.3323458161389654
4.4625 3.3330675060071444
4.463 3.3329211620773274
4.4635 3.332188697390163
4.464 3.3314235007698416
4.4645 3.331029681537397
4.465 3.330940490691485
4.4655 3.3306108556879748
4.466 3.329432552672743
4.4665 3.3272529132073023
4.467 3.324485388534929
4.4675 3.3217547128786835
4.468 3.319501863494124
4.4685 3.3178913919926307
4.469 3.316922338392959
4.4695 3.31652997565181
4.47 3.3166206122733106
4.4705 3.31707139164999
4.471 3.317768435042834
4.4715 3.3186063306483033
4.472 3.319521470712499
4.4725 3.3205089866843247
4.473 3.321626608645322
4.4735 3.322974833454068
4.474 3.3246493706038747
4.4745 3.3266816325906428
4.475 3.329000354910707
4.4755 3.3314504252002513
4.476 3.333812003008334
4.4765 3.3357947907523675
4.477 3.337061737567887
4.4775 3.3372826251636587
4.478 3.3362600194992273
4.4785 3.334059786921963
4.479 3.3310500144451582
4.4795 3.327741090289485
4.48 3.324557922696333
4.4805 3.321703460631812
4.481 3.319205467397766
4.4815 3.317010096883469
4.482 3.315040705191767
4.4825 3.3132348963799005
4.483 3.311529773069238
4.4835 3.309888560330287
4.484 3.308281832757616
4.4845 3.3067114228449848
4.485 3.3052019976048
4.4855 3.3038117636483344
4.486 3.3026391845088954
4.4865 3.301828503017984
4.487 3.301586606741105
4.4875 3.3021602715198837
4.488 3.3037790901009716
4.4885 3.3065367240516865
4.489 3.3102975828431385
4.4895 3.3147301194312897
4.49 3.3193684652681865
4.4905 3.323604730880221
4.491 3.3266798617776674
4.4915 3.327847936745118
4.492 3.326772491917912
4.4925 3.323728013449231
4.493 3.3194279648491873
4.4935 3.314672699430596
4.494 3.310076722909476
4.4945 3.305988895096619
4.495 3.3025644761859896
4.4955 3.299835414161218
4.496 3.2977712950668865
4.4965 3.2963222102206133
4.497 3.2953952901671064
4.4975 3.294861161960063
4.498 3.29455812874449
4.4985 3.2943432085123687
4.499 3.294134900912467
4.4995 3.2939112417580914
4.5 3.2936908677662116
4.5005 3.293500882659763
4.501 3.2933561341086106
4.5015 3.2932582278523705
4.502 3.2931998042107766
4.5025 3.29316744060987
4.503 3.2931425942034283
4.5035 3.2931164842354983
4.504 3.2930863544455837
4.5045 3.293061113359843
4.505 3.2930481648119487
4.5055 3.29304696332711
4.506 3.2930686335633395
4.5065 3.2931285321228456
4.507 3.2932556984845993
4.5075 3.2934784309766387
4.508 3.293826256953804
4.5085 3.2943308606404385
4.509 3.2950519565765033
4.5095 3.2960722401535074
4.51 3.297453272074006
4.5105 3.299171756629767
4.511 3.3010389119113634
4.5115 3.3026908180248418
4.512 3.303671624158066
4.5125 3.3036074967595868
4.513 3.3023292754870743
4.5135 3.2999282182279073
4.514 3.2966839544572837
4.5145 3.2929421310839873
4.515 3.2890460936519714
4.5155 3.2852960484999665
4.516 3.281890041111617
4.5165 3.2789045866733497
4.517 3.2763172311336914
4.5175 3.2740771661855783
4.518 3.2721476554585402
4.5185 3.270510654687473
4.519 3.2691702277802426
4.5195 3.2681640301345913
4.52 3.26754823299206
4.5205 3.2674088474650835
4.521 3.267847717454992
4.5215 3.268969931718284
4.522 3.2708388946668725
4.5225 3.2734106523776623
4.523 3.276487655016438
4.5235 3.2797092151630762
4.524 3.2825852380446454
4.5245 3.2846372181786796
4.525 3.285537161406288
4.5255 3.285172849664545
4.526 3.283622999673299
4.5265 3.281184102531147
4.527 3.2783749717489252
4.5275 3.275777007974429
4.528 3.2738157183797005
4.5285 3.2726665188857327
4.529 3.272295663905264
4.5295 3.272574751421648
4.53 3.27334693283447
4.5305 3.2744739754919943
4.531 3.2758581527324333
4.5315 3.27743912952801
4.532 3.2791690268496962
4.5325 3.280999165453305
4.533 3.2828926210629623
4.5335 3.2848391827903702
4.534 3.2868786583242864
4.5345 3.289099035695604
4.535 3.2915689452200576
4.5355 3.2942667950232503
4.536 3.2970166390927824
4.5365 3.299540558042655
4.537 3.3015146044985455
4.5375 3.3026729483263724
4.538 3.3028578093331964
4.5385 3.302116476397054
4.539 3.3007076834875546
4.5395 3.2990241067245103
4.54 3.297446030056263
4.5405 3.296241351635941
4.541 3.2955609690484176
4.5415 3.2955293474460285
4.542 3.2963587447299636
4.5425 3.2985532451431387
4.543 3.303287773411845
4.5435 3.313239746607171
4.544 3.334577321446793
4.5445 3.3814134807960725
4.545 3.483461250548566
4.5455 3.6880019685251044
4.546 4.018220316988242
4.5465 4.390073472375273
4.547 4.667929282047994
4.5475 4.818347875596484
4.548 4.886093382627556
4.5485 4.9137753682784675
4.549 4.923998932654421
4.5495 4.926518639290896
4.55 4.924648809543487
4.5505 4.917528747450613
4.551 4.899145326454231
4.5515 4.853749201849742
4.552 4.747936121804167
4.5525 4.5320108303954685
4.553 4.189319667683276
4.5535 3.8146045011335845
4.554 3.538197099962294
4.5545 3.385024955607375
4.555 3.3108991495225952
4.5555 3.275774074031397
4.556 3.2583238951094176
4.5565 3.2488833193967865
4.557 3.2432220467247417
4.5575 3.239452346466318
4.558 3.2367081782550526
4.5585 3.234596536460093
4.559 3.232958795850805
4.5595 3.2317794138722116
4.56 3.231111540512452
4.5605 3.2310433424302536
4.561 3.2316184856223797
4.5615 3.23280045099997
4.562 3.2344735826939113
4.5625 3.236525501835824
4.563 3.238955182138759
4.5635 3.2419534745623997
4.564 3.2459583833453847
4.5645 3.2517686025548
4.565 3.260799933037288
4.5655 3.275760242267334
4.566 3.3019313679765725
4.5665 3.349630416756418
4.567 3.437938667527873
4.5675 3.596984010653391
4.568 3.8546275921880175
4.5685 4.191081359349446
4.569 4.514790472113854
4.5695 4.743506148769394
4.57 4.872814124510861
4.5705 4.938481059191928
4.571 4.971560278455795
4.5715 4.989542020715832
4.572 5.001076632646844
4.5725 5.010528438511753
4.573 5.020488091226656
4.5735 5.032863376537802
4.574 5.04908573146509
4.5745 5.069676419481822
4.575 5.093627766929717
4.5755 5.1182365471371005
4.576 5.139733682480952
4.5765 5.1541969605304265
4.577 5.158180707612506
4.5775 5.150084274701665
4.578 5.131947568073165
4.5785 5.109329821287457
4.579 5.088147594811727
4.5795 5.071530653570137
4.58 5.059446483527309
4.5805 5.050647574436428
4.581 5.044163013389501
4.5815 5.039527431404772
4.582 5.036418467349008
4.5825 5.034479704656197
4.583 5.03335625586464
4.5835 5.032771450284026
4.584 5.032553715450184
4.5845 5.032618537148655
4.585 5.0329632423139286
4.5855 5.033636397665803
4.586 5.034722423769302
4.5865 5.036343986103106
4.587 5.038674916963131
4.5875 5.041946705563471
4.588 5.046454496763952
4.5885 5.0525592163941075
4.589 5.060563238550334
4.5895 5.070514977985826
4.59 5.081934532021591
4.5905 5.093608805673951
4.591 5.103837327903368
4.5915 5.11143625687703
4.592 5.1166420377615625
4.5925 5.120660837345398
4.593 5.124125141829096
4.5935 5.126393036459052
4.594 5.126476160536366
4.5945 5.124284884373474
4.595 5.120864006670945
4.5955 5.11752227494886
4.596 5.114956371935725
4.5965 5.113119755016853
4.597 5.1115935846312555
4.5975 5.109986384028157
4.598 5.10811740908536
4.5985 5.105961407044629
4.599 5.103570490450111
4.5995 5.101089991772409
4.6 5.0987220531393165
4.6005 5.096670342811039
4.601 5.095063119788182
4.6015 5.093931979737129
4.602 5.093283794951554
4.6025 5.093113426305044
4.603 5.0934403228979805
4.6035 5.094293696588466
4.604 5.095706440921648
4.6045 5.097710309885245
4.605 5.1003379156706545
4.6055 5.103666891691353
4.606 5.107877056526093
4.6065 5.113333299585498
4.607 5.1207178900348085
4.6075 5.13111212330359
4.608 5.14574647219868
4.6085 5.164725324287834
4.609 5.185046224217582
4.6095 5.201117692027716
4.61 5.2091854944994855
4.6105 5.2100829568034355
4.611 5.20659240479725
4.6115 5.200559931958046
4.612 5.192799604307951
4.6125 5.1838705457950995
4.613 5.174663532122572
4.6135 5.166357867824662
4.614 5.159883437757915
4.6145 5.155496474106015
4.615 5.152899553870101
4.6155 5.151589897420261
4.616 5.151136657217269
4.6165 5.151274511681167
4.617 5.1518741351536965
4.6175 5.152904100485139
4.618 5.154374788990652
4.6185 5.156304320883035
4.619 5.158695618451282
4.6195 5.161528235980193
4.62 5.164758008136817
4.6205 5.168338263394751
4.621 5.172227233798069
4.6215 5.176410673701144
4.622 5.180901252830616
4.6225 5.185718450105228
4.623 5.190826139854015
4.6235 5.196129348147788
4.624 5.2014834802558
4.6245 5.206703079982586
4.625 5.2115483816086146
4.6255 5.215687609190998
4.626 5.2187301621409885
4.6265 5.22033288207115
4.627 5.220299494361284
4.6275 5.218616077227705
4.628 5.215517566387507
4.6285 5.211497130797357
4.629 5.2071878414659585
4.6295 5.203182676874472
4.63 5.199855302034792
4.6305 5.197365665279668
4.631 5.19571601477934
4.6315 5.194840184296159
4.632 5.194672563038902
4.6325 5.1951582626023525
4.633 5.196283355049808
4.6335 5.198047524051547
4.634 5.200444353934846
4.6345 5.203435656972489
4.635 5.20696959274212
4.6355 5.21098076890958
4.636 5.215420512606102
4.6365 5.220259721205179
4.637 5.225487711114192
4.6375 5.23107912076189
4.638 5.236925153378878
4.6385 5.242839066692155
4.639 5.248616950422977
4.6395 5.254177125744225
4.64 5.259669853996793
4.6405 5.26538810957688
4.641 5.271359781018023
4.6415 5.276865085487366
4.642 5.280427029856919
4.6425 5.280735537586051
4.643 5.277786237616406
4.6435 5.272940956785713
4.644 5.267842475923852
4.6445 5.2634615823931155
4.645 5.260065495482986
4.6455 5.257580084332829
4.646 5.255852711424766
4.6465 5.254757135275331
4.647 5.254201193408968
4.6475 5.254131479883477
4.648 5.25452529234538
4.6485 5.25538867033523
4.649 5.25673831984393
4.6495 5.258605680093324
4.65 5.261024508813404
4.6505 5.26406782579942
4.651 5.2678339443855
4.6515 5.272450585176666
4.652 5.278067879716329
4.6525 5.284790208268549
4.653 5.2925749784826275
4.6535 5.3010853842053836
4.654 5.309533873461196
4.6545 5.316684045850395
4.655 5.321198937067035
4.6555 5.322270325743202
4.656 5.320198936291155
4.6565 5.316378375797794
4.657 5.3125603543849484
4.6575 5.309960418079121
4.658 5.308891933016912
4.6585 5.309056648990215
4.659 5.309977340405259
4.6595 5.311278290343929
4.66 5.312745456751922
4.6605 5.314282233177175
4.661 5.315872190618635
4.6615 5.317546964187886
4.662 5.319380130594586
4.6625 5.321470458758644
4.663 5.323941508561586
4.6635 5.32692329274107
4.664 5.330531932705125
4.6645 5.334830565890594
4.665 5.339776301036925
4.6655 5.345154138405138
4.666 5.3505347768934834
4.6665 5.355421882479008
4.667 5.359553710984888
4.6675 5.363121035833067
4.668 5.366596384195932
4.6685 5.370395510714128
4.669 5.374698638130282
4.6695 5.379511926951776
4.67 5.384808147567125
4.6705 5.390614105889038
4.671 5.397085539287596
4.6715 5.404551690244145
4.672 5.41351104708168
4.6725 5.424537183551402
4.673 5.437942536172639
4.6735 5.45334418441871
4.674 5.4692521485298995
4.6745 5.483133652760688
4.675 5.491956925095303
4.6755 5.493221510652407
4.676 5.486496206353077
4.6765 5.474315090662146
4.677 5.46098416937084
4.6775 5.450062527340953
4.678 5.442899487369588
4.6785 5.43909756489546
4.679 5.4376537130067275
4.6795 5.437650127426031
4.68 5.438471615729113
4.6805 5.43976372193993
4.681 5.441340058006181
4.6815 5.443114180754827
4.682 5.445051500416818
4.6825 5.447148388536783
4.683 5.44941603034233
4.6835 5.45188003052098
4.684 5.45459294188981
4.6845 5.457653483265186
4.685 5.4612259713014994
4.6855 5.465549288476784
4.686 5.47087423974619
4.6865 5.477341247248689
4.687 5.4847581805319345
4.6875 5.492412860161354
4.688 5.499254883016207
4.6885 5.504501396578884
4.689 5.50806017274284
4.6895 5.5102762169345985
4.69 5.511539736801002
4.6905 5.51215373668516
4.691 5.512404628327697
4.6915 5.512598699568975
4.692 5.512982821456107
4.6925 5.513697353824692
4.693 5.5147809343255245
4.6935 5.516258089749825
4.694 5.51815410676427
4.6945 5.520480475091774
4.695 5.523184008719331
4.6955 5.52614893641763
4.696 5.529203045648242
4.6965 5.532173467708314
4.697 5.534933683134818
4.6975 5.537441466204625
4.698 5.539744005664743
4.6985 5.541928439100389
4.699 5.544029113181156
4.6995 5.545998656300262
4.7 5.5477470563032805
4.7005 5.549231817746091
4.701 5.550496889503138
4.7015 5.551664179473918
4.702 5.5528522402602425
4.7025 5.554156234356959
4.703 5.555640265386807
4.7035 5.557351988976593
4.704 5.559302435891435
4.7045 5.561494454140832
4.705 5.563918037953113
4.7055 5.566571544832427
4.706 5.5694622427629925
4.7065 5.572603741340038
4.707 5.57604650068535
4.7075 5.579866033765467
4.708 5.58418743620033
4.7085 5.5891847930217216
4.709 5.595072468930083
4.7095 5.602020272779261
4.71 5.610056238607364
4.7105 5.618988496821175
4.711 5.628667402655341
4.7115 5.639447755134202
4.712 5.652488996733221
4.7125 5.669446113762668
4.713 5.6921606072218145
4.7135 5.722801222429141
4.714 5.763444909703584
4.7145 5.813726803855462
4.715 5.866744050477984
4.7155 5.906193600383156
4.716 5.910864556601656
4.7165 5.8707597999127215
4.717 5.800872870603125
4.7175 5.7316859717049455
4.718 5.683657195217823
4.7185 5.657872807941346
4.719 5.646325042735421
4.7195 5.64199477724696
4.72 5.6410977617188705
4.7205 5.641920767964778
4.721 5.643688300525354
4.7215 5.646042347422273
4.722 5.648813441710181
4.7225 5.651937261895674
4.723 5.655392317793072
4.7235 5.659185439753608
4.724 5.663352271283705
4.7245 5.66799464039886
4.725 5.673367678019788
4.7255 5.680048650740095
4.726 5.689141102446871
4.7265 5.702211375089134
4.727 5.720066737220402
4.7275 5.739620958103836
4.728 5.7512087559606995
4.7285 5.743234076720433
4.729 5.715244429225257
4.7295 5.683628308821281
4.73 5.668279869852795
4.7305 5.675715426198962
4.731 5.69704035547224
4.7315 5.719159700479971
4.732 5.735035448058407
4.7325 5.7445548513818485
4.733 5.7502482125902
4.7335 5.754269969149724
4.734 5.757763613097654
4.7345 5.7611835483010365
4.735 5.764665194237765
4.7355 5.768232936196584
4.736 5.7718973453003235
4.7365 5.775678091989119
4.737 5.779613450682514
4.7375 5.783769743168146
4.738 5.788227608108344
4.7385 5.7930883501726695
4.739 5.79840630217612
4.7395 5.804121074649111
4.74 5.810020292619503
4.7405 5.815782762752032
4.741 5.821073341385776
4.7415 5.825631555790898
4.742 5.829327602623276
4.7425 5.832178805349687
4.743 5.834404208396282
4.7435 5.836336105057156
4.744 5.838318681749283
4.7445 5.840556048836388
4.745 5.843099567015327
4.7455 5.845912495335788
4.746 5.848919477425839
4.7465 5.852045040081008
4.747 5.8552303773357695
4.7475 5.858462128520933
4.748 5.861775338442134
4.7485 5.865250399202691
4.749 5.869006795209924
4.7495 5.87320325544106
4.75 5.878049297165414
4.7505 5.883747340739158
4.751 5.890358796679052
4.7515 5.897524486875242
4.752 5.904280383187216
4.7525 5.9091472025918845
4.753 5.910743292996648
4.7535 5.908592423973247
4.754 5.903602441320261
4.7545 5.897522309223111
4.755 5.8919386988103595
4.7555 5.887656604206891
4.756 5.884782782969215
4.7565 5.883129746109035
4.757 5.882449098304455
4.7575 5.882528365214793
4.758 5.8831896326729245
4.7585 5.884293330436431
4.759 5.885746523564953
4.7595 5.887480263937827
4.76 5.8894814293683355
4.7605 5.891774440587597
4.761 5.894433800934208
4.7615 5.8975876570024335
4.762 5.901378477405955
4.7625 5.9059025951771025
4.763 5.910997770557853
4.7635 5.916047333700896
4.764 5.920055407818457
4.7645 5.922145571806108
4.765 5.922098388001603
4.7655 5.920280908282687
4.766 5.917250961429331
4.7665 5.913572227985958
4.767 5.909769445635313
4.7675 5.906255217819067
4.768 5.903218653839294
4.7685 5.900658037423608
4.769 5.898491349624302
4.7695 5.896651851672774
4.77 5.895110347942805
4.7705 5.893858413238408
4.771 5.892898273621818
4.7715 5.892235525903806
4.772 5.8918874098927505
4.7725 5.891866306840503
4.773 5.892187354159408
4.7735 5.892860092587802
4.774 5.89390827126572
4.7745 5.895371369804724
4.775 5.8972966504888005
4.7755 5.899728690290098
4.776 5.90269673720534
4.7765 5.906204066620844
4.777 5.910251879011597
4.7775 5.914789220312135
4.778 5.919606651418124
4.7785 5.924183171981626
4.779 5.927737762625406
4.7795 5.929598596174418
4.78 5.929532886783153
4.7805 5.927662407949172
4.781 5.924293962775654
4.7815 5.91988959044853
4.782 5.915057779841628
4.7825 5.910340636435325
4.783 5.9060533862425855
4.7835 5.902310701396339
4.784 5.899098099320342
4.7845 5.896327988377776
4.785 5.893890104113608
4.7855 5.891698165035296
4.786 5.889699202836042
4.7865 5.887886472749099
4.787 5.8862691748533384
4.7875 5.884868169629125
4.788 5.883700819757176
4.7885 5.882770626264631
4.789 5.882050939697829
4.7895 5.881486314838377
4.79 5.880989014691585
4.7905 5.880473346331725
4.791 5.879884768084785
4.7915 5.87924263155723
4.792 5.878617758689985
4.7925 5.878082112357428
4.793 5.877698074221928
4.7935 5.877519607022001
4.794 5.877561607786439
4.7945 5.8777333379178485
4.795 5.877632603008567
4.7955 5.875889982469894
4.796 5.86794562361414
4.7965 5.838642731137825
4.797 5.741345529513107
4.7975 5.468618666186141
4.798 4.942092996635849
4.7985 4.38085417777465
4.799 4.044485455160353
4.7995 3.8973039561165956
4.8 3.836935691037893
4.8005 3.8110321019088387
4.801 3.799571937339352
4.8015 3.795047122889465
4.802 3.7943656429126493
4.8025 3.795995473903713
4.803 3.7990523336629645
4.8035 3.80301494524383
4.804 3.8076257835585396
4.8045 3.812747142872623
4.805 3.818274513982984
4.8055 3.8242250868804204
4.806 3.830838600271629
4.8065 3.8384480383349233
4.807 3.8473309637616326
4.8075 3.8574944992963465
4.808 3.868854350641757
4.8085 3.8815647572236847
4.809 3.896175989906504
4.8095 3.913898665731625
4.81 3.9365772153597947
4.8105 3.9670396682171107
4.811 4.0091575974663725
4.8115 4.067985695171795
4.812 4.14846328239219
4.8125 4.253092796851683
4.813 4.378819580946419
4.8135 4.514733276608577
4.814 4.643043366306036
4.8145 4.741855524719489
4.815 4.7901313785040225
4.8155 4.774689070719913
4.816 4.69463538111924
4.8165 4.561795296966825
4.817 4.396555887828279
4.8175 4.224330996546828
4.818 4.071049586792404
4.8185 3.9537795345040694
4.819 3.875456967836878
4.8195 3.828406905492767
4.82 3.8021110119994903
4.8205 3.7880429321432922
4.821 3.78074124894768
4.8215 3.7771148047637135
4.822 3.7755201635389826
4.8225 3.7751386644246923
4.823 3.775608519027954
4.8235 3.776866949738314
4.824 3.779103572764689
4.8245 3.782703282832604
4.825 3.7880920936133444
4.8255 3.795476358107357
4.826 3.8047634130393915
4.8265 3.8160807870654567
4.827 3.8304251158121323
4.8275 3.849848238497102
4.828 3.87724907115945
4.8285 3.9166460890945727
4.829 3.973782062035501
4.8295 4.056395358843342
4.83 4.1729338282411375
4.8305 4.328003135151799
4.831 4.515259870301338
4.8315 4.713974814826371
4.832 4.895212596029961
4.8325 5.035592071558466
4.833 5.1238006910972524
4.8335 5.155816976022636
4.834 5.1272214352159144
4.8345 5.026384391513889
4.835 4.837236138662427
4.8355 4.560250581156292
4.836 4.250053849973077
4.8365 3.9991615645567498
4.837 3.8505374324324864
4.8375 3.779087137934673
4.838 3.7468557834400373
4.8385 3.731128930697058
4.839 3.7221234531668275
4.8395 3.716051186948346
4.84 3.7113747621089894
4.8405 3.7073476914380867
4.841 3.703569022113494
4.8415 3.6998022994622195
4.842 3.695928508695636
4.8425 3.6919013380991723
4.843 3.6877332648546934
4.8435 3.6835098607112906
4.844 3.67940081941794
4.8445 3.6757104126303277
4.845 3.67293056531219
4.8455 3.6717004238046167
4.846 3.672592441266171
4.8465 3.6758442873790793
4.847 3.6814152623926697
4.8475 3.6894379221559737
4.848 3.700152390818487
4.8485 3.7129799137896216
4.849 3.7256464560783025
4.8495 3.7345223852080176
4.85 3.7360494088691256
4.8505 3.728347778063644
4.851 3.7123405171717385
4.8515 3.6913368247064904
4.852 3.669313428202103
4.8525 3.6492556267014953
4.853 3.63262175400648
4.8535 3.6196973284533636
4.854 3.61006769953154
4.8545 3.602980305427482
4.855 3.5976549953640484
4.8555 3.5934665775270576
4.856 3.5899738910920087
4.8565 3.5868974676937855
4.857 3.5840344144712803
4.8575 3.581242732016908
4.858 3.5784266700325054
4.8585 3.5755357987268708
4.859 3.5725931101252497
4.8595 3.569703558506453
4.86 3.5670542095816016
4.8605 3.5649218593579066
4.861 3.5635872986405284
4.8615 3.563184261845435
4.862 3.5634260309173387
4.8625 3.563416193912727
4.863 3.5618917089214888
4.8635 3.557910066414286
4.864 3.551458915348806
4.8645 3.5433625538632585
4.865 3.53466149816627
4.8655 3.526164770758915
4.866 3.5183535270216373
4.8665 3.5114811080039834
4.867 3.505627700536329
4.8675 3.5007608981228033
4.868 3.496763446939039
4.8685 3.493492555567756
4.869 3.490836854021759
4.8695 3.4887240938871917
4.87 3.4871401404893207
4.8705 3.4861125293298967
4.871 3.485720629637652
4.8715 3.48607344934672
4.872 3.4873088528026583
4.8725 3.4895659915465336
4.873 3.4929363150387234
4.8735 3.4974078909599156
4.874 3.5027789127742954
4.8745 3.50861869050786
4.875 3.514268933638605
4.8755 3.518973982980831
4.876 3.522033538577955
4.8765 3.5229765007858918
4.877 3.5217711509566607
4.8775 3.518840978279832
4.878 3.514748430711472
4.8785 3.509710735524229
4.879 3.503420091422991
4.8795 3.4953033979684767
4.88 3.485166651833242
4.8805 3.473693528237301
4.881 3.462304391601079
4.8815 3.452412276535701
4.882 3.444783690660972
4.8825 3.439415854930302
4.883 3.4358633844272086
4.8835 3.433570199596047
4.884 3.432085258963519
4.8845 3.4311227130398807
4.885 3.4305453567943323
4.8855 3.430362235739893
4.886 3.430680722420873
4.8865 3.431723956861604
4.887 3.4337889787611653
4.8875 3.437270039879677
4.888 3.4426046670512482
4.8885 3.450263344456787
4.889 3.460804106147381
4.8895 3.4749790234493316
4.89 3.4934392820479934
4.8905 3.5155588964478275
4.891 3.5377040512561164
4.8915 3.5531014116067654
4.892 3.555216035170049
4.8925 3.5427250460449953
4.893 3.520808684771347
4.8935 3.4972189763463595
4.894 3.4775571335054574
4.8945 3.4636861933492495
4.895 3.4548405652131473
4.8955 3.4491357063691064
4.896 3.444558958206591
4.8965 3.4395552766717676
4.897 3.4333989927423216
4.8975 3.4262157886243445
4.898 3.418618655414341
4.8985 3.4113677654638
4.899 3.40506542249667
4.8995 3.3999908286711245
4.9 3.396129732976333
4.9005 3.393309640293226
4.901 3.3913261269986394
4.9015 3.390013013736275
4.902 3.3892572833317915
4.9025 3.3889968608545518
4.903 3.389217005543288
4.9035 3.389943250078786
4.904 3.3912611747416763
4.9045 3.3933547768624086
4.905 3.3965486671583145
4.9055 3.401375700205503
4.906 3.4086141575040605
4.9065 3.4192082307716527
4.907 3.4339420959476845
4.9075 3.452799052220027
4.908 3.474264554575659
4.9085 3.495228042633996
4.909 3.511810925352054
4.9095 3.5203901727087556
4.91 3.51852854923185
4.9105 3.5060120121735343
4.911 3.485799389272894
4.9115 3.46322736182426
4.912 3.443120844725299
4.9125 3.4276646226185017
4.913 3.4167429986397098
4.9135 3.4093251899961254
4.914 3.4043787104836065
4.9145 3.4011402478922586
4.915 3.3991274265916607
4.9155 3.3980389210954725
4.916 3.397700760545745
4.9165 3.3980212229448705
4.917 3.3989779533837075
4.9175 3.4006227168718786
4.918 3.4031013365275866
4.9185 3.4066375238059114
4.919 3.4115037809935105
4.9195 3.4179410116575797
4.92 3.426162719085352
4.9205 3.436494193869364
4.921 3.4494947683634924
4.9215 3.465871033523073
4.922 3.485805330350675
4.9225 3.5080090214844697
4.923 3.5288058946643774
4.9235 3.5426334388677487
4.924 3.5444611802816803
4.9245 3.533136328442862
4.925 3.5126379528416978
4.9255 3.489464986754496
4.926 3.4687978150238648
4.9265 3.4528076982155698
4.927 3.4415286090220016
4.9275 3.4341294822270365
4.928 3.429621209040703
4.9285 3.4271080479799787
4.929 3.425893906836772
4.9295 3.425531922487971
4.93 3.425770422356284
4.9305 3.426476536601851
4.931 3.4275644236860012
4.9315 3.4289763832557254
4.932 3.4307007902536037
4.9325 3.432798238236569
4.933 3.435498218274623
4.9335 3.439326785401314
4.934 3.445414892035507
4.9345 3.4560223869481446
4.935 3.4752583543987816
4.9355 3.5094113701767364
4.936 3.564801296463366
4.9365 3.6408435869171045
4.937 3.721771695458785
4.9375 3.779531186282603
4.938 3.7910754916934524
4.9385 3.7535999228616115
4.939 3.683105725594788
4.9395 3.603562415147471
4.94 3.5361039021948857
4.9405 3.4910548660610266
4.941 3.4662606654581998
4.9415 3.4541408833054623
4.942 3.448570958234849
4.9425 3.446235135534155
4.943 3.4455639751073432
4.9435 3.445806576711777
4.944 3.446599680451958
4.9445 3.447768999112319
4.945 3.4492518292197074
4.9455 3.451059770285412
4.946 3.45332437883659
4.9465 3.4563612744809626
4.947 3.460861448797334
4.9475 3.46817889729003
4.948 3.480500982619197
4.9485 3.500045530870902
4.949 3.5259280571417895
4.9495 3.550165945604701
4.95 3.5606631358512084
4.9505 3.5535401162390245
4.951 3.5376495436531945
4.9515 3.523265758453646
4.952 3.5129507456570197
4.9525 3.5041595214855503
4.953 3.4954165621811457
4.9535 3.4876105631797225
4.954 3.48180462668386
4.9545 3.478106072520844
4.955 3.4760457179105204
4.9555 3.475093495149232
4.956 3.47486208202882
4.9565 3.475120150083563
4.957 3.4757606021842173
4.9575 3.4767826134641977
4.958 3.4782806777072777
4.9585 3.480450537508589
4.959 3.48358082630575
4.9595 3.488000961992646
4.96 3.4940216001156044
4.9605 3.501784717958432
4.961 3.5109203059098304
4.9615 3.520147159844922
4.962 3.5273937692934316
4.9625 3.5305866450021908
4.963 3.5287147075899084
4.9635 3.5223718365997536
4.964 3.513549468582421
4.9645 3.5046264600864747
4.965 3.4973095230433247
4.9655 3.492163911765428
4.966 3.4889435192336196
4.9665 3.487130828735883
4.967 3.4862639235877593
4.9675 3.486028852156953
4.968 3.4862515844747852
4.9685 3.486864251805776
4.969 3.48788072681507
4.9695 3.4894047258944214
4.97 3.491673439913508
4.9705 3.4951016157572115
4.971 3.5003266026257096
4.9715 3.508054556216032
4.972 3.518581534260563
4.9725 3.5310975525174024
4.973 3.5434287064893093
4.9735 3.5528117144858635
4.974 3.5575528691239997
4.9745 3.557972896662508
4.975 3.555812915602977
4.9755 3.5529173264646294
4.976 3.5503466629440377
4.9765 3.5484210055443404
4.977 3.5470851893146724
4.9775 3.5461939642270215
4.978 3.5456484223669387
4.9785 3.5453923080250282
4.979 3.5454015142368602
4.9795 3.54558338265348
4.98 3.5457924231253903
4.9805 3.545768863508761
4.981 3.5451768277245153
4.9815 3.543691644412541
4.982 3.541180855286542
4.9825 3.537781744206698
4.983 3.5338866006306224
4.9835 3.5300076263082927
4.984 3.5266732068825446
4.9845 3.5242432993426087
4.985 3.5228141141924114
4.9855 3.522276696458415
4.986 3.5224372002155606
4.9865 3.523119740835983
4.987 3.5242036937092758
4.9875 3.5256286826329246
4.988 3.5273913777320756
4.9885 3.5295298966669533
4.989 3.532135659167973
4.9895 3.535376053384538
4.99 3.539510836187543
4.9905 3.54478254773323
4.991 3.5507390452505723
4.9915 3.5542968661847807
4.992 3.54853319979125
4.9925 3.529845786710868
4.993 3.5055108393493635
4.9935 3.4841174015603054
4.994 3.4681558346260095
4.9945 3.456859964257741
4.995 3.4489721577577184
4.9955 3.4435301962671288
4.996 3.439954674712104
4.9965 3.4380888238824125
4.997 3.4383849258974015
4.9975 3.442461144114726
4.998 3.4543825485014557
4.9985 3.4811376000124765
4.999 3.5238891219596935
4.9995 3.5638413902898742
5.0 3.5854613163103464
5.0005 3.5942771821418047
5.001 3.5984058878000633
5.0015 3.6014207503293134
5.002 3.6044149259134786
5.0025 3.607652254198924
5.003 3.611156970154716
5.0035 3.6148934182626293
5.004 3.6187932401557665
5.0045 3.622773931968603
5.005 3.6267432199927567
5.0055 3.6306256663248826
5.006 3.634382323127041
5.0065 3.638018063486812
5.007 3.6415752513633466
5.0075 3.6451174957297274
5.008 3.648722441988162
5.0085 3.652460997415921
5.009 3.6564105566665512
5.0095 3.660648015206175
5.01 3.6652756274222726
5.0105 3.670419618824817
5.011 3.6762602865377554
5.0115 3.6830557867461673
5.012 3.691173375989126
5.0125 3.701112127704781
5.013 3.713470786717756
5.0135 3.728781180187604
5.014 3.7470939175171507
5.0145 3.7672620646912955
5.015 3.786498530286747
5.0155 3.8005940783477543
5.016 3.8055701107952133
5.0165 3.800124840702977
5.017 3.786783574790694
5.0175 3.7703174012240614
5.018 3.754870008571836
5.0185 3.7426188191438543
5.019 3.7341576420665836
5.0195 3.7292190944400962
5.02 3.727064376398073
5.0205 3.7268080131477825
5.021 3.72771134903146
5.0215 3.729285723466549
5.022 3.7312660310648775
5.0225 3.7335367160225443
5.023 3.7360580804206434
5.0235 3.738867948086699
5.024 3.74208271631825
5.0245 3.7459886947496868
5.025 3.7511834186095507
5.0255 3.7588122226488467
5.026 3.770770386786249
5.0265 3.7896492551183867
5.027 3.8182256423256
5.0275 3.857925869729166
5.028 3.9054722315054695
5.0285 3.9490845780798347
5.029 3.9713050509637666
5.0295 3.9610347750771355
5.03 3.923482326691567
5.0305 3.8763416414837595
5.031 3.8361028276582845
5.0315 3.8093683702637415
5.032 3.794519062534783
5.0325 3.78732952874437
5.033 3.7843286052904004
5.0335 3.7834526023179764
5.034 3.7836442095090286
5.0345 3.784404730280829
5.035 3.785518894404931
5.0355 3.7869138524586026
5.036 3.788617776291754
5.0365 3.7907486199168057
5.037 3.7935420716924595
5.0375 3.7974142116151812
5.038 3.8029566850813348
5.0385 3.810739513360642
5.039 3.820742598394058
5.0395 3.8315837221917954
5.04 3.840400408514589
5.0405 3.8441500728287616
5.041 3.8416106504132665
5.0415 3.8341925110533923
5.042 3.8248417662540435
5.0425 3.816195228941024
5.043 3.809577366328379
5.0435 3.8051207839307546
5.044 3.802351898337638
5.0445 3.800727208718354
5.045 3.7998603628616126
5.0455 3.7995675371163307
5.046 3.799857759681463
5.0465 3.8009638988869527
5.047 3.8034926685167703
5.0475 3.808932871377661
5.048 3.8209737602642067
5.0485 3.8487567258621906
5.049 3.91310464199418
5.0495 4.05090699600444
5.05 4.291781700104186
5.0505 4.592846366738354
5.051 4.839455988588877
5.0515 4.9498568274842745
5.052 4.90090602880766
5.0525 4.691044879001219
5.053 4.3717059715797975
5.0535 4.080755134774695
5.054 3.9100029974356234
5.0545 3.8330790174087292
5.055 3.801320058750851
5.0555 3.7881382129501917
5.056 3.7821699371803694
5.0565 3.7788671696800895
5.057 3.776515895497913
5.0575 3.774495882186671
5.058 3.772583429794765
5.0585 3.7707071034944173
5.059 3.7688469247217897
5.0595 3.7670376300610178
5.06 3.765378297641166
5.0605 3.7640937641663674
5.061 3.763682908500704
5.0615 3.765180254494001
5.062 3.77047971645658
5.0625 3.782081123425299
5.063 3.8008293108066757
5.0635 3.8215940870939358
5.064 3.8325711535618767
5.0645 3.8247372093308583
5.065 3.802254897690079
5.0655 3.777824865585349
5.066 3.759867110404982
5.0665 3.748928253965894
5.067 3.742443428625509
5.0675 3.738348325867947
5.068 3.73553112928884
5.0685 3.7334336776565538
5.069 3.73175553634898
5.0695 3.73033436060419
5.07 3.729081625334163
5.0705 3.7279547265773187
5.071 3.72694033406533
5.0715 3.7260778761312023
5.072 3.7254944273422383
5.0725 3.725546230926219
5.073 3.7270873792631773
5.0735 3.7320016493742303
5.074 3.7434399866195287
5.0745 3.763945461155976
5.075 3.7900057926587776
5.0755 3.8089166538197796
5.076 3.8078813462086876
5.0765 3.7875749491465553
5.077 3.7606393083678435
5.0775 3.738129079837335
5.078 3.7231975048494155
5.0785 3.7142236598611804
5.079 3.7088619829206086
5.0795 3.7054614029643025
5.08 3.7031023607617692
5.0805 3.70131844889928
5.081 3.699884776747189
5.0815 3.6987004465937927
5.082 3.6977158814909243
5.0825 3.6969192903340096
5.083 3.696317369675346
5.0835 3.6959466261022333
5.084 3.695896568302783
5.0845 3.696362434668532
5.085 3.6977579460669068
5.0855 3.7008525772873364
5.086 3.7067743465227787
5.0865 3.7165408178482897
5.087 3.729725862649075
5.0875 3.742904430372957
5.088 3.74997261617903
5.0885 3.7459324071484366
5.089 3.731903076468332
5.0895 3.71519072504523
5.09 3.7033809099960164
5.0905 3.6988770832931452
5.091 3.6989318459333047
5.0915 3.699595336830721
5.092 3.698938253782008
5.0925 3.6971462604195944
5.093 3.6950314132034157
5.0935 3.6931185005483345
5.094 3.69155211811026
5.0945 3.690298214837294
5.095 3.689280869538865
5.0955 3.68845365259729
5.096 3.687792574450957
5.0965 3.687304345478055
5.097 3.6870153631614064
5.0975 3.6869555132527614
5.098 3.6871677567116885
5.0985 3.687689611945866
5.099 3.68855381446119
5.0995 3.689803954400964
5.1 3.691510546317308
5.1005 3.6937616135065108
5.101 3.6966131620525156
5.1015 3.700030525052129
5.102 3.70387111972303
5.1025 3.7080376414897005
5.103 3.7126462827081044
5.1035 3.718049738804317
5.104 3.7246073155947625
5.1045 3.7323031516570895
5.105 3.740656322705033
5.1055 3.748931356709263
5.106 3.7565892656315034
5.1065 3.7633224450499627
5.107 3.7687653219121158
5.1075 3.772236825271068
5.108 3.7726620883256254
5.1085 3.7686768411786273
5.109 3.7589888172861086
5.1095 3.7436615753341647
5.11 3.7249185815742925
5.1105 3.7061535756830013
5.111 3.690128325702495
5.1115 3.677936231037344
5.112 3.669255871505512
5.1125 3.6631696322254212
5.113 3.65877391507495
5.1135 3.655416208806936
5.114 3.652700651243607
5.1145 3.6504328590478528
5.115 3.648539080797371
5.1155 3.6470286216247425
5.116 3.6459912716894527
5.1165 3.6455966081518225
5.117 3.6461586260703873
5.1175 3.6482615015323985
5.118 3.6529490149757757
5.1185 3.661975277131849
5.119 3.6777360833366766
5.1195 3.702467986083895
5.12 3.736411040285584
5.1205 3.775979568747915
5.121 3.8135268735352232
5.1215 3.839670041633158
5.122 3.847298401616473
5.1225 3.835152252493221
5.123 3.808531001179241
5.1235 3.7758067153158477
5.124 3.7439450787509836
5.1245 3.7165380443560307
5.125 3.694413434668358
5.1255 3.6768720339300645
5.126 3.6627114686029847
5.1265 3.6509626671619815
5.127 3.6411267620996624
5.1275 3.632977589954101
5.128 3.6263119598207885
5.1285 3.620843270688318
5.129 3.6162608740257918
5.1295 3.6122833173954385
5.13 3.608705058374837
5.1305 3.6053958418899166
5.131 3.6022922815931304
5.1315 3.599378265347233
5.132 3.5966711735476027
5.1325 3.5942208635487445
5.133 3.592114273379912
5.1335 3.590479129145762
5.134 3.589538240118208
5.1345 3.5896600477779126
5.135 3.591462249071532
5.1355 3.595886751027643
5.136 3.6040516533251727
5.1365 3.6167397993449084
5.137 3.633386021673801
5.1375 3.6512685701787317
5.138 3.665851701463125
5.1385 3.6726635872950064
5.139 3.6693759282456755
5.1395 3.656500627108488
5.14 3.636979480916964
5.1405 3.615139221214913
5.141 3.595152041000172
5.1415 3.5794356398274205
5.142 3.568221177592668
5.1425 3.560384991627177
5.143 3.5545691035278226
5.1435 3.549775966600305
5.144 3.545454436540177
5.1445 3.541352231966246
5.145 3.537380552026378
5.1455 3.533527456927467
5.146 3.5298233876340204
5.1465 3.5263213882418905
5.147 3.5231253054508995
5.1475 3.5204330643394064
5.148 3.518664161181836
5.1485 3.5186794668924035
5.149 3.522109491391265
5.1495 3.531550956046197
5.15 3.5496772148019735
5.1505 3.5759265049810027
5.151 3.602375606008711
5.1515 3.615788865365249
5.152 3.607976013476075
5.1525 3.5829107996843303
5.153 3.551695527886088
5.1535 3.5233719266391264
5.154 3.5013277397866114
5.1545 3.4851082614225755
5.155 3.4730315208240112
5.1555 3.4635819616517685
5.156 3.455750157180435
5.1565 3.4489331844692623
5.157 3.442825477874238
5.1575 3.437324878038834
5.158 3.4324779400129364
5.1585 3.4284517240852184
5.159 3.425476608126213
5.1595 3.4237286299267344
5.16 3.4230107902904576
5.1605 3.422277605805717
5.161 3.4197084404054037
5.1615 3.413876654732346
5.162 3.4050412020690137
5.1625 3.3948905492113015
5.163 3.3851478928973444
5.1635 3.376656709245734
5.164 3.3694807391571606
5.1645 3.363370457240088
5.165 3.3580639956091085
5.1655 3.353393415774126
5.166 3.3493476727517626
5.1665 3.3461582105881744
5.167 3.344483283880826
5.1675 3.3453981133376542
5.168 3.3497425493824116
5.1685 3.356532229687331
5.169 3.362092769656482
5.1695 3.362294206209044
5.17 3.3567969893385987
5.1705 3.349584809428781
5.171 3.344598922482974
5.1715 3.342037728801876
5.172 3.3392400952632366
5.1725 3.3337554145139103
5.173 3.3251022527314804
5.1735 3.314263557682783
5.174 3.3026474925313503
5.1745 3.291499005429558
5.175 3.281694472750357
5.1755 3.273597828359331
5.176 3.2671262395447433
5.1765 3.261963951652924
5.177 3.2577528897772092
5.1775 3.2541589327788563
5.178 3.2508212531320266
5.1785 3.247373730290497
5.179 3.243557480172991
5.1795 3.2393770146907146
5.18 3.235118541201955
5.1805 3.2312424881043045
5.181 3.2282940460178695
5.1815 3.2269035090058305
5.182 3.2278109630025353
5.1825 3.231733974174296
5.183 3.238919159708918
5.1835 3.248375942160508
5.184 3.2571986628119225
5.1845 3.2609715434688864
5.185 3.2561786495826857
5.1855 3.2429496198284236
5.186 3.225200946017826
5.1865 3.2077180701410084
5.187 3.1933787351697296
5.1875 3.182702094186511
5.188 3.1749260252816756
5.1885 3.1690341059336857
5.189 3.164234898449661
5.1895 3.16003716535029
5.19 3.156160537311634
5.1905 3.1524581580602566
5.191 3.148874756515645
5.1915 3.145411213849047
5.192 3.1421154125382413
5.1925 3.1390890290390088
5.193 3.136510902994277
5.1935 3.134674424848929
5.194 3.1340178934991103
5.1945 3.135085228257844
5.195 3.138267408677309
5.1955 3.143426174098429
5.196 3.1496251465721388
5.1965 3.1552570599955088
5.197 3.1586200124794237
5.1975 3.1587156391539795
5.198 3.155850776564276
5.1985 3.151364481036503
5.199 3.146662696268998
5.1995 3.1426248705236963
5.2 3.1397416777981464
5.2005 3.138256856046028
5.201 3.1381931669767154
5.2015 3.139371499099531
5.202 3.1415346166016525
5.2025 3.1445554795468658
5.203 3.1484999343888225
5.2035 3.1533360240679
5.204 3.158255858766256
5.2045 3.1612790980748366
5.205 3.160034232938936
5.2055 3.153468699177094
5.206 3.1427724303571525
5.2065 3.1303789902955765
5.207 3.1183880142682705
5.2075 3.108141974278909
5.208 3.100269398765099
5.2085 3.094721046820186
5.209 3.091014816514728
5.2095 3.0885910061583806
5.21 3.0870208295845982
5.2105 3.086037248654608
5.211 3.0854833751983373
5.2115 3.0852771522109608
5.212 3.08539019849228
5.2125 3.085844014795133
5.213 3.086727777489693
5.2135 3.0882259902306073
5.214 3.090686726687264
5.2145 3.0946634793161936
5.215 3.100930876349879
5.2155 3.110317699904564
5.216 3.1232103164867544
5.2165 3.138715757181422
5.217 3.154035114305427
5.2175 3.165176594068206
5.218 3.1691344681200233
5.2185 3.165403056121172
5.219 3.1557491158250004
5.2195 3.1429342006724967
5.22 3.1297618000419805
5.2205 3.1184003374094713
5.221 3.1099577456903367
5.2215 3.104499350134593
5.222 3.10148323522158
5.2225 3.1002394785924396
5.223 3.100221359220357
5.2235 3.1010630588110955
5.224 3.1025509797439375
5.2245 3.1045899457332835
5.225 3.107180052428311
5.2255 3.1104086963189284
5.226 3.1144445048539984
5.2265 3.1195122190035205
5.227 3.12579476182614
5.2275 3.133265090202456
5.228 3.1414350686201677
5.2285 3.149067255684817
5.229 3.154268864590512
5.2295 3.1554614235297302
5.23 3.1527559061183483
5.2305 3.147997099569211
5.231 3.1433284022372545
5.2315 3.139946459961421
5.232 3.1380408383293004
5.2325 3.1373008026964486
5.233 3.137337733314996
5.2335 3.1378550359540514
5.234 3.138662857646959
5.2345 3.139659266588752
5.235 3.14081111707418
5.2355 3.142161021076091
5.236 3.1438763251637036
5.2365 3.1463422749386067
5.237 3.1504917995094024
5.2375 3.158508065014961
5.238 3.1744587573135954
5.2385 3.2015827462741404
5.239 3.2331679826587996
5.2395 3.249416257732446
5.24 3.237465833475107
5.2405 3.2087634481283276
5.241 3.18251004399768
5.2415 3.165859142429775
5.242 3.156458111611058
5.2425 3.15086739244041
5.243 3.1471940712780446
5.2435 3.144600799056712
5.244 3.1427185380478546
5.2445 3.1413816766860885
5.245 3.1405578867794715
5.2455 3.1403865015911974
5.246 3.1413187671372595
5.2465 3.1445313749517174
5.247 3.152918153075489
5.2475 3.1725914065906933
5.248 3.21224216516974
5.2485 3.2732702738284116
5.249 3.3339088384967726
5.2495 3.357810124543616
5.25 3.3332057684829364
5.2505 3.2827418834572546
5.251 3.2321313421991418
5.2515 3.1918854874027227
5.252 3.1630703779888405
5.2525 3.14376560618519
5.253 3.131371689365955
5.2535 3.1235062383663044
5.254 3.1184376802996256
5.2545 3.115084703359318
5.255 3.112843352605224
5.2555 3.1113947633405337
5.256 3.1105967749189363
5.2565 3.110420892841165
5.257 3.1109518219523915
5.2575 3.112369066977286
5.258 3.114860101946488
5.2585 3.1183783373836667
5.259 3.122336005120199
5.2595 3.1255003357077618
5.26 3.126505696401444
5.2605 3.1247696866753865
5.261 3.1208749981827504
5.2615 3.1160189767747477
5.262 3.1112917694981936
5.2625 3.107373488114905
5.263 3.1046155947234952
5.2635 3.103287184481432
5.264 3.1038524737579793
5.2645 3.1073153217400256
5.265 3.115857508318011
5.2655 3.1342282870333227
5.266 3.1724211359252203
5.2665 3.246445684292728
5.267 3.351838999267227
5.2675 3.4087827564608153
5.268 3.3838693790636265
5.2685 3.3444411341108884
5.269 3.3194393990490676
5.2695 3.3066839076142367
5.27 3.300761471667708
5.2705 3.298326114503639
5.271 3.297626295337131
5.2715 3.2977969676850725
5.272 3.2984229517889423
5.2725 3.2993322926802913
5.273 3.3004948128009337
5.2735 3.301962095157738
5.274 3.3038287783069746
5.2745 3.306194038537428
5.275 3.3091143856563656
5.2755 3.3125234947140045
5.276 3.3161846461159774
5.2765 3.319699629368036
5.277 3.3226766061976702
5.2775 3.3249465511518084
5.278 3.3266331376498757
5.2785 3.3280038351290466
5.279 3.329316238299845
5.2795 3.3307934114822926
5.28 3.332712503299473
5.2805 3.335467244822241
5.281 3.33966111063297
5.2815 3.3460812191972655
5.282 3.3552725065264974
5.2825 3.3656064296976753
5.283 3.368347669299765
5.2835 3.345009332282033
5.284 3.2873647263202495
5.2845 3.2195835785348725
5.285 3.1676345321776127
5.2855 3.13632616940193
5.286 3.1210370982368714
5.2865 3.11726497290869
5.287 3.1222391167229135
5.2875 3.1339647782670754
5.288 3.1496493705388504
5.2885 3.164734883402038
5.289 3.173442290623753
5.2895 3.1715206284622495
5.29 3.158912399398173
5.2905 3.1395509258581997
5.291 3.1185190081490743
5.2915 3.099483015916104
5.292 3.084205840437268
5.2925 3.073031306491262
5.293 3.0655629730230745
5.2935 3.0611690753594294
5.294 3.0593077546390477
5.2945 3.0597540775869136
5.295 3.062757484261236
5.2955 3.0693818594981854
5.296 3.082261015060756
5.2965 3.107259758340173
5.297 3.1564291266705338
5.2975 3.249897918364357
5.298 3.4010116512135307
5.2985 3.5600426506754745
5.299 3.6147295017536285
5.2995 3.5577287804172295
5.3 3.4747251566432515
5.3005 3.411757553761743
5.301 3.372931879034085
5.3015 3.3509515603542193
5.302 3.339032946441601
5.3025 3.332805964405398
5.303 3.3297749793497085
5.3035 3.328584796058352
5.304 3.328499956397933
5.3045 3.329129346881202
5.305 3.3302652997261832
5.3055 3.33179377493373
5.306 3.333670180053013
5.3065 3.335866646973318
5.307 3.3383844099693514
5.3075 3.3412646797593153
5.308 3.3446249643185597
5.3085 3.3487777720032232
5.309 3.3544857118404456
5.3095 3.3635580384867536
5.31 3.380220442289029
5.3105 3.4139670025554336
5.311 3.4835498040461
5.3115 3.610726145777435
5.312 3.7524218296247325
5.3125 3.7256106839309657
5.313 3.5307288023392553
5.3135 3.3600597493511257
5.314 3.25946650544718
5.3145 3.2048022768636644
5.315 3.1752917668944827
5.3155 3.1596144970322504
5.316 3.151901116826509
5.3165 3.1489350846351885
5.317 3.1488526547451423
5.3175 3.1504181213519056
5.318 3.1526645674588734
5.3185 3.1547659553834846
5.319 3.15612851154006
5.3195 3.1565796871239007
5.32 3.1563885187370273
5.3205 3.1560628646655333
5.321 3.156068227760712
5.3215 3.156694122488468
5.322 3.158078903090229
5.3225 3.160266853479073
5.323 3.1632585985290413
5.3235 3.1670307606311168
5.324 3.1715414830139688
5.3245 3.176745304608178
5.325 3.1826298305701544
5.3255 3.1892963381916983
5.326 3.197122729571263
5.3265 3.207011561555471
5.327 3.220737954039479
5.3275 3.2412749608100926
5.328 3.272528688747106
5.3285 3.317301108655859
5.329 3.3732425761537153
5.3295 3.430120689550148
5.33 3.4731847491493673
5.3305 3.490703815309943
5.331 3.4787801699746366
5.3315 3.4427634142917958
5.332 3.3952160702217205
5.3325 3.349628398103815
5.333 3.314118006677382
5.3335 3.2903679034263655
5.334 3.2764396230858273
5.3345 3.269515989743927
5.335 3.2671926119400014
5.3355 3.2677419035833273
5.336 3.2700325272585973
5.3365 3.2733854018973405
5.337 3.2774186994979937
5.3375 3.2819610323193524
5.338 3.2869700613218926
5.3385 3.2925062096376534
5.339 3.298727012339824
5.3395 3.305877176177318
5.34 3.3142760893864027
5.3405 3.32429695867162
5.341 3.336258430385354
5.3415 3.350227610520297
5.342 3.365580150938272
5.3425 3.380638750929738
5.343 3.392945860123862
5.3435 3.4004553423434123
5.344 3.402887088221731
5.3445 3.4019251491659483
5.345 3.400096033457001
5.3455 3.3993857405488663
5.346 3.4007000970572507
5.3465 3.4040272247018786
5.347 3.4088673166696504
5.3475 3.414562006473248
5.348 3.420552248612526
5.3485 3.4265665454338814
5.349 3.4326742484015247
5.3495 3.439182421076425
5.35 3.4464705063170475
5.3505 3.4548434877881915
5.351 3.4644942906939358
5.3515 3.4754666277898876
5.352 3.487501569152296
5.3525 3.499523290133518
5.353 3.509341514806196
5.3535 3.514610334697653
5.354 3.514653032349206
5.3545 3.5111386309038837
5.355 3.5068312054998048
5.3555 3.503875335274219
5.356 3.5031157450042523
5.3565 3.5044053606870955
5.357 3.5071999605888857
5.3575 3.5109784114559757
5.358 3.5153892537439715
5.3585 3.5202313423600264
5.359 3.5253928186133257
5.3595 3.5308063161054752
5.36 3.5364416577692177
5.3605 3.5422965757084794
5.361 3.5484200629850244
5.3615 3.5549368206089396
5.362 3.5621072288405697
5.3625 3.570350689229447
5.363 3.5801956180170302
5.3635 3.5919955836249864
5.364 3.605499122893634
5.3645 3.61945442037931
5.365 3.6316968160459675
5.3655 3.6399203352251446
5.366 3.642965837795436
5.3665 3.641565082958661
5.367 3.6377271563940434
5.3675 3.633506902988608
5.368 3.6302500012994416
5.3685 3.628432713125444
5.369 3.6279711208085166
5.3695 3.6285946122400494
5.37 3.6300400818692014
5.3705 3.6320993097035954
5.371 3.6346271607787353
5.3715 3.637529703223483
5.372 3.640774755413111
5.3725 3.644399282915523
5.373 3.6485585165523
5.3735 3.653588376734773
5.374 3.6601065298169013
5.3745 3.6690156096436253
5.375 3.6812105577319754
5.3755 3.6967379653823604
5.376 3.713660091395906
5.3765 3.727542077511674
5.377 3.7330209937221115
5.3775 3.7279239699884767
5.378 3.716147464504817
5.3785 3.704518863756964
5.379 3.697218398633921
5.3795 3.6943845633610843
5.38 3.6943769317388346
5.3805 3.6956912520972276
5.381 3.6974435328434003
5.3815 3.6991974943800647
5.382 3.700765864464418
5.3825 3.7020688886748756
5.383 3.703096457811516
5.3835 3.7038794834205993
5.384 3.704494905080847
5.3845 3.7050949756771923
5.385 3.7059946950018228
5.3855 3.7078927356963964
5.386 3.712315042497486
5.3865 3.722379471890604
5.387 3.7433776531294507
5.3875 3.781336921604731
5.388 3.836167347308982
5.3885 3.891624124816949
5.389 3.918577661079577
5.3895 3.900395889273626
5.39 3.8507366382101766
5.3905 3.7973812258146014
5.391 3.7568107882007533
5.3915 3.730899683292935
5.392 3.7159849060750547
5.3925 3.7080967000306186
5.393 3.704215884825886
5.3935 3.7024229122903014
5.394 3.7016624810741865
5.3945 3.7013968226207377
5.395 3.701364689322685
5.3955 3.7014327822707687
5.396 3.701535700425704
5.3965 3.7016405436144977
5.397 3.701757902529967
5.3975 3.701950991137088
5.398 3.7023584825264892
5.3985 3.7032063442581267
5.399 3.704743339017825
5.3995 3.7071113202641497
5.4 3.7101399021516537
5.4005 3.713191056836595
5.401 3.715195422316916
5.4015 3.7151613795831926
5.402 3.712809669740909
5.4025 3.7087865561911952
5.403 3.7042008186408735
5.4035 3.6999974444705037
5.404 3.6965840653017876
5.4045 3.6939444685610168
5.405 3.6918985488201335
5.4055 3.690277903196127
5.406 3.6889745564979792
5.4065 3.687924984944062
5.407 3.687105688210882
5.4075 3.6865226241172744
5.408 3.686216753191231
5.4085 3.6862643187562307
5.409 3.6867758158925374
5.4095 3.687869481518864
5.41 3.689629334852124
5.4105 3.692014797527416
5.411 3.694745732020631
5.4115 3.697224461176371
5.412 3.6986783014829347
5.4125 3.6985136878862663
5.413 3.69667683939917
5.4135 3.6936236727800535
5.414 3.6900037587486247
5.4145 3.6863851538926165
5.415 3.6831766605800995
5.4155 3.680571236051118
5.416 3.6785793079554745
5.4165 3.6771015576988146
5.417 3.6760123635782085
5.4175 3.6752134303337103
5.418 3.6746527156740223
5.4185 3.6743093655497185
5.419 3.6741954520159945
5.4195 3.6743268560417848
5.42 3.674734194817318
5.4205 3.6754392523796353
5.421 3.676449748828909
5.4215 3.6777477193802204
5.422 3.679272704533065
5.4225 3.6809352282606076
5.423 3.682653928696838
5.4235 3.6843605489046842
5.424 3.6859726232985137
5.4245 3.6874152703402734
5.425 3.6886724082752353
5.4255 3.6898439429100547
5.426 3.6911057547363493
5.4265 3.6926007823121205
5.427 3.6943960687560216
5.4275 3.6964839615049003
5.428 3.6988330201947894
5.4285 3.701433791676192
5.429 3.7042768712252228
5.4295 3.707343586837376
5.43 3.7105717691847255
5.4305 3.7138156418984183
5.431 3.716738317148839
5.4315 3.7187075926006896
5.432 3.719018743707358
5.4325 3.71738243338305
5.433 3.714264174631391
5.4335 3.7106266130072987
5.434 3.7073172784158155
5.4345 3.704775974716198
5.435 3.703088189761238
5.4355 3.7021589755989526
5.436 3.7018226450523573
5.4365 3.7019389235650566
5.437 3.7024009980902077
5.4375 3.703149272268747
5.438 3.704152576406753
5.4385 3.705407749861947
5.439 3.7069612109004177
5.4395 3.7089203291740036
5.44 3.7115096433930743
5.4405 3.715098101246487
5.441 3.7200671677765706
5.4415 3.7263335930806702
5.442 3.7325607837445096
5.4425 3.73628382712842
5.443 3.7362020229512387
5.4435 3.73432185444216
5.444 3.734161548668772
5.4445 3.7371093504186463
5.445 3.7415086023642994
5.4455 3.744565683058389
5.446 3.74484461890573
5.4465 3.742817907224201
5.447 3.739784072156767
5.4475 3.7367542989090348
5.448 3.7341747926655193
5.4485 3.7321324274169845
5.449 3.7305468514837505
5.4495 3.729296013599165
5.45 3.728264793339169
5.4505 3.7273685699023753
5.451 3.726557723465022
5.4515 3.7258084972354277
5.452 3.725116065503646
5.4525 3.7244841617069406
5.453 3.723918319647752
5.4535 3.7234048953980325
5.454 3.7229237497482055
5.4545 3.722468694722319
5.455 3.7220631643659265
5.4555 3.7217543273497595
5.456 3.7216124089004277
5.4565 3.7217213274404513
5.457 3.7221639184865927
5.4575 3.723065567249775
5.458 3.7246366322536586
5.4585 3.7272011765364867
5.459 3.7311772991287038
5.4595 3.73692570051585
5.46 3.7446294638437783
5.4605 3.7542524229365073
5.461 3.7656302738051393
5.4615 3.778610567614776
5.462 3.7931284417570614
5.4625 3.8090700979723993
5.463 3.8258712637506003
5.4635 3.8418029458360143
5.464 3.853528736410685
5.4645 3.856675507698303
5.465 3.8477784028729696
5.4655 3.8267581928313126
5.466 3.79794737913942
5.4665 3.767758432114138
5.467 3.7413589420573237
5.4675 3.7208719326879676
5.468 3.70598084494146
5.4685 3.6953708610438065
5.469 3.6876937278526034
5.4695 3.681920732444323
5.47 3.6773578049490334
5.4705 3.673561889022417
5.471 3.670277062005318
5.4715 3.6673694599257702
5.472 3.664782031819807
5.4725 3.662533009047624
5.473 3.660671353080258
5.4735 3.659293655361659
5.474 3.658534175083772
5.4745 3.6585591702372193
5.475 3.6595290071113107
5.4755 3.661536865873983
5.476 3.664594195289957
5.4765 3.6687255355734125
5.477 3.673989510971926
5.4775 3.680230945452039
5.478 3.6866645190191862
5.4785 3.691706243928441
5.479 3.6935339336335735
5.4795 3.6911722020959994
5.48 3.6851408175015647
5.4805 3.6769665034165167
5.481 3.668097462278795
5.4815 3.6593446655928057
5.482 3.651039551349684
5.4825 3.6433278404107687
5.483 3.636339670041294
5.4835 3.630220381099302
5.484 3.625045110429906
5.4845 3.62072103397474
5.485 3.6169481958011582
5.4855 3.6133922971310968
5.486 3.6099068412911732
5.4865 3.6065559949973798
5.487 3.6034761368575685
5.4875 3.600719495582619
5.488 3.5982446401577297
5.4885 3.59597659609467
5.489 3.593872029101596
5.4895 3.591975406166683
5.49 3.590435368642299
5.4905 3.5895275062520886
5.491 3.5896391070392903
5.4915 3.5911607698345955
5.492 3.5942985436488906
5.4925 3.5989542300790403
5.493 3.6050284207400276
5.4935 3.6133625717278717
5.494 3.6263742622510504
5.4945 3.645573277067311
5.495 3.664928194922422
5.4955 3.6699150287198217
5.496 3.651600691991452
5.4965 3.6181855429097007
5.497 3.5854732685756447
5.4975 3.5622164063731185
5.498 3.548233220265172
5.4985 3.5399909588798346
5.499 3.534549149277548
5.4995 3.5303469910264154
5.5 3.5267581907001384
5.5005 3.523618270612345
5.501 3.5209650170925313
5.5015 3.518917124746772
5.502 3.517639292659097
5.5025 3.5173586349470893
5.503 3.5184120599827393
5.5035 3.521141746024475
5.504 3.5256464084678507
5.5045 3.53154974692102
5.505 3.537707309495471
5.5055 3.5417371094162666
5.506 3.5404873113581408
5.5065 3.5324883328817416
5.507 3.5198077331328887
5.5075 3.5063588787134536
5.508 3.494871144244324
5.5085 3.486024200470438
5.509 3.4793538581826082
5.5095 3.4741987496177353
5.51 3.4700590518047116
5.5105 3.4666097644069866
5.511 3.4636110939479954
5.5115 3.460874377881029
5.512 3.458304983936622
5.5125 3.4559558782046134
5.513 3.4540110148776657
5.5135 3.4526255953761806
5.514 3.451816187135365
5.5145 3.4514215790490264
5.515 3.4511753595702137
5.5155 3.4507823520660414
5.516 3.4499344520896793
5.5165 3.448341671198526
5.517 3.4458337648380573
5.5175 3.4424847705384183
5.518 3.438603276884332
5.5185 3.434546608105303
5.519 3.4305492187704614
5.5195 3.426622279514059
5.52 3.4226409612235154
5.5205 3.41847348237975
5.521 3.4141132932682643
5.5215 3.4096924717927477
5.522 3.4053870190965325
5.5225 3.401312160492888
5.523 3.3974994642477645
5.5235 3.3939349070051454
5.524 3.390626423866876
5.5245 3.387587502987455
5.525 3.38483933726165
5.5255 3.3823791713647404
5.526 3.380184266490578
5.5265 3.378213256337502
5.527 3.3764299184762967
5.5275 3.3748070683897113
5.528 3.3733412988734086
5.5285 3.372080348666038
5.529 3.371158447034145
5.5295 3.3707996689116326
5.53 3.371218274302909
5.5305 3.372459463682861
5.531 3.374355519837489
5.5315 3.376756581856287
5.532 3.379810648907516
5.5325 3.3838225604377774
5.533 3.3887394352179188
5.5335 3.3939928788777403
5.534 3.3988448357170737
5.5345 3.4027305727597748
5.535 3.405199371684284
5.5355 3.4057250913297237
5.536 3.404046612395791
5.5365 3.400643322818474
5.537 3.3970988047687802
5.5375 3.3958054795366666
5.538 3.3996609210243927
5.5385 3.412128365635124
5.539 3.4372928383830237
5.5395 3.4786586228263277
5.54 3.5366231139417748
5.5405 3.6060194480843526
5.541 3.6764290451589554
5.5415 3.734007201414335
5.542 3.7646697510624945
5.5425 3.7605467422374756
5.543 3.7273910371233248
5.5435 3.6817241431294088
5.544 3.639335324297405
5.5445 3.6085474299705202
5.545 3.590557194438291
5.5455 3.581469325494509
5.546 3.574661274237976
5.5465 3.5646956755012242
5.547 3.5505489424954684
5.5475 3.53550831089166
5.548 3.5240709378464237
5.5485 3.5188494169644757
5.549 3.518672043281854
5.5495 3.5183722790402845
5.55 3.5108497728867247
5.5505 3.491517065090904
5.551 3.4616261587547834
5.5515 3.4269624074405884
5.552 3.393936416678044
5.5525 3.366644440944408
5.553 3.3464769946271025
5.5535 3.332953430797473
5.554 3.324728945919209
5.5545 3.320271222569846
5.555 3.318268644268721
5.5555 3.317756595231205
5.556 3.3181032920371853
5.5565 3.318916875521542
5.557 3.319967544129571
5.5575 3.321118736080817
5.558 3.3222977980477415
5.5585 3.323472924178307
5.559 3.324655585450386
5.5595 3.325916052543332
5.56 3.3273964565377634
5.5605 3.3293671627442185
5.561 3.332325335283673
5.5615 3.337143583253696
5.562 3.3451751118478574
5.5625 3.3580875538766284
5.563 3.376900202410261
5.5635 3.4001429326537176
5.564 3.4227153494734557
5.5645 3.438224142538016
5.565 3.443633803452241
5.5655 3.440530690474204
5.566 3.4322777338436454
5.5665 3.4219245528446374
5.567 3.411798237914767
5.5675 3.403433365270655
5.568 3.3973088250115593
5.5685 3.3930818695413487
5.569 3.390168884755055
5.5695 3.3881639213844617
5.57 3.3868704001988936
5.5705 3.386193661022859
5.571 3.386032542886663
5.5715 3.3862192251202456
5.572 3.3865440101310353
5.5725 3.3868001076131202
5.573 3.3868518776901704
5.5735 3.3866218817661933
5.574 3.386084525868349
5.5745 3.3852298816988897
5.575 3.384104045446281
5.5755 3.382848127998888
5.576 3.381684467831419
5.5765 3.3808419079324574
5.577 3.3804832586781943
5.5775 3.3806638988871542
5.578 3.381336252568526
5.5785 3.382413497309522
5.579 3.3838018542046866
5.5795 3.385429047831919
5.58 3.3872450397217735
5.5805 3.389224851245303
5.581 3.3913637559068226
5.5815 3.3936852038646093
5.582 3.396251166546299
5.5825 3.399183736839972
5.583 3.402646519010866
5.5835 3.4067906051614356
5.584 3.411629622849804
5.5845 3.4169226007088858
5.585 3.4221002358398698
5.5855 3.4262976512406587
5.586 3.4286217175923612
5.5865 3.4285803298615045
5.587 3.426422870778281
5.5875 3.423056124053642
5.588 3.4195551457943933
5.5885 3.4166905297941375
5.589 3.4147777684389604
5.5895 3.4137985087608635
5.59 3.4135924837537166
5.5905 3.4139803969406666
5.591 3.4148233309233538
5.5915 3.4160533532149318
5.592 3.417671285732415
5.5925 3.419734008614838
5.593 3.4223059896392156
5.5935 3.425411678991215
5.594 3.4290332994115387
5.5945 3.433101457326811
5.595 3.4374720251637294
5.5955 3.441878740207886
5.596 3.4459158526772162
5.5965 3.4491264954075556
5.597 3.4510945692191077
5.5975 3.4515747581427307
5.598 3.4506851386606074
5.5985 3.4489673967919403
5.599 3.447095895249814
5.5995 3.445484964414697
5.6 3.4442108432607634
5.6005 3.4431928778003913
5.601 3.442352037325967
5.6015 3.441663175868851
5.602 3.441131190881646
5.6025 3.4407636059734292
5.603 3.4405749766341573
5.6035 3.4405863066071936
5.604 3.440837355133641
5.6045 3.441395084269087
5.605 3.442328953394747
5.6055 3.443714244499776
5.606 3.445604190775703
5.6065 3.448018856390939
5.607 3.450937566603268
5.6075 3.4542828138489847
5.608 3.457816060973209
5.6085 3.461059476506059
5.609 3.4633376616436005
5.6095 3.464002617158111
5.61 3.4627273483719323
5.6105 3.459739371264974
5.611 3.4557497087192006
5.6115 3.4516059614932173
5.612 3.447896707019214
5.6125 3.44483546334794
5.613 3.44237319190868
5.6135 3.4403651804830213
5.614 3.4386718841478645
5.6145 3.437187678295369
5.615 3.435849928523848
5.6155 3.4346353803881593
5.616 3.433556525172519
5.6165 3.4326591015279417
5.617 3.43203474193093
5.6175 3.431817786127257
5.618 3.4321905492422298
5.6185 3.433383125737927
5.619 3.4356271137332888
5.6195 3.439060261286685
5.62 3.4435059100659453
5.6205 3.4482050744354646
5.621 3.4518105742194587
5.6215 3.452878770723326
5.622 3.4507273859464496
5.6225 3.4459080491315914
5.623 3.439856856195088
5.6235 3.433983407028758
5.624 3.4291157727831427
5.6245 3.4254697441896242
5.625 3.4228971821427168
5.6255 3.421120162667898
5.626 3.4198601958954766
5.6265 3.418903162593227
5.627 3.4181029913257968
5.6275 3.417375851422233
5.628 3.416681993478547
5.6285 3.4160189558109417
5.629 3.4154132235280548
5.6295 3.414925349936639
5.63 3.4146618959897337
5.6305 3.4147633370526096
5.631 3.415410406230035
5.6315 3.416744016173676
5.632 3.418775922147545
5.6325 3.4212798266577407
5.633 3.423761991382512
5.6335 3.4255332724038707
5.634 3.4258930565804944
5.6345 3.424398662940516
5.635 3.421155100907593
5.6355 3.416766657203735
5.636 3.4119774099317697
5.6365 3.4073150920078357
5.637 3.402988264598055
5.6375 3.399028715437825
5.638 3.3954369443833086
5.6385 3.3922504117970425
5.639 3.3894871396642925
5.6395 3.3871179552378985
5.64 3.385077465437308
5.6405 3.3832872415497706
5.641 3.3816652806899965
5.6415 3.3801285731441295
5.642 3.378620719184414
5.6425 3.377124537775072
5.643 3.3757032903664443
5.6435 3.3744657512639433
5.644 3.3734807257609036
5.6445 3.37264336502417
5.645 3.3715802412615625
5.6455 3.369788196051064
5.646 3.3670182455489472
5.6465 3.3635264080776652
5.647 3.359904721721283
5.6475 3.3566821021482545
5.648 3.3541221472964873
5.6485 3.352246321274273
5.649 3.3509714451155768
5.6495 3.3501663841942078
5.65 3.3495595660490247
5.6505 3.3484329474267644
5.651 3.345026293835697
5.6515 3.3359455009461216
5.652 3.317362332116045
5.6525 3.290046842875717
5.653 3.262034936636355
5.6535 3.241001318730647
5.654 3.228051487425133
5.6545 3.2205226085825087
5.655 3.2157962165396983
5.6555 3.2124929027218885
5.656 3.2102785960463605
5.6565 3.2094476225893347
5.657 3.210632659728984
5.6575 3.2147289117017523
5.658 3.222932637971968
5.6585 3.236556726284351
5.659 3.256260225423172
5.6595 3.280433651715195
5.66 3.3045737019226413
5.6605 3.323666643411083
5.661 3.3356275490424325
5.6615 3.341618378261395
5.662 3.3440096506317323
5.6625 3.344791906758794
5.663 3.3449344082096095
5.6635 3.3441347528197403
5.664 3.3411616737065524
5.6645 3.3352169462093686
5.665 3.327197744607653
5.6655 3.3190222919314527
5.666 3.3120322247772167
5.6665 3.306509197434619
5.667 3.3021944166990247
5.6675 3.298736484263059
5.668 3.2958825830505942
5.6685 3.2935077080254223
5.669 3.291587410282877
5.6695 3.2901898559908824
5.67 3.2894522361091907
5.6705 3.289614925133896
5.671 3.2910774472880293
5.6715 3.2944759229428557
5.672 3.3007903791573368
5.6725 3.3113493040489184
5.673 3.3275063106122102
5.6735 3.3495702048719744
5.674 3.374982767170331
5.6745 3.3979387060541084
5.675 3.4129065357532307
5.6755 3.418370555668001
5.676 3.4159534116378873
5.6765 3.408047550977691
5.677 3.3974561363679134
5.6775 3.3873881953939575
5.678 3.380619151613767
5.6785 3.378673151248644
5.679 3.3815931986578827
5.6795 3.387903625666513
5.68 3.394447290692315
5.6805 3.396775901267593
5.681 3.3910219910672135
5.6815 3.376689778435229
5.682 3.356847652303176
5.6825 3.335515886356025
5.683 3.315381754497353
5.6835 3.2978658508627765
5.684 3.2839654288673
5.6845 3.274197555048185
5.685 3.2681888526427754
5.6855 3.264906308410411
5.686 3.263296688618623
5.6865 3.2625984228957607
5.687 3.2623463767166703
5.6875 3.2622874859794093
5.688 3.2623042560351427
5.6885 3.2623755824720453
5.689 3.26254272414658
5.6895 3.262898794679182
5.69 3.263564561785052
5.6905 3.264633867889475
5.691 3.266130170330279
5.6915 3.2679577190401288
5.692 3.269921384694272
5.6925 3.2717943245233583
5.693 3.2733894239172416
5.6935 3.274620833017786
5.694 3.2755565791322843
5.6945 3.276403752933681
5.695 3.277418851832837
5.6955 3.278811894612679
5.696 3.280704779658982
5.6965 3.283138680103291
5.697 3.28614729584653
5.6975 3.289807223156447
5.698 3.29431683080941
5.6985 3.3000195389668923
5.699 3.307404462746997
5.6995 3.317019909867388
5.7 3.329092606518736
5.7005 3.343043308333134
5.701 3.3572597452519153
5.7015 3.3694638425598535
5.702 3.3773462786787247
5.7025 3.379073877327616
5.703 3.37402293170578
5.7035 3.3634025443899036
5.704 3.3501049191468644
5.7045 3.3374653037900712
5.705 3.3278138114540665
5.7055 3.3218438021759154
5.706 3.3190287361379474
5.7065 3.3184157035274113
5.707 3.3191655045631228
5.7075 3.320708558156791
5.708 3.322700173623276
5.7085 3.324948329174812
5.709 3.3273553328121244
5.7095 3.3298752770368223
5.71 3.332516271468587
5.7105 3.3353148624071762
5.711 3.338378960069858
5.7115 3.341929126175059
5.712 3.346405838443286
5.7125 3.3526869421402
5.713 3.36237068966222
5.7135 3.3779340458438947
5.714 3.4022080342297327
5.7145 3.4368432054424547
5.715 3.4806156984845122
5.7155 3.5293940844584286
5.716 3.5773259192496516
5.7165 3.618200956198403
5.717 3.647263127104245
5.7175 3.6624763606904827
5.718 3.662820725589259
5.7185 3.645061164723688
5.719 3.604528415162549
5.7195 3.5421572061809483
5.72 3.469222035400894
5.7205 3.4014409190522352
5.721 3.3494082789711497
5.7215 3.315870554221264
5.722 3.299254897708079
5.7225 3.2976744669226266
5.723 3.3110153238997304
5.7235 3.341454664228862
5.724 3.3922852147700047
5.7245 3.4627096610254897
5.725 3.5357081268427324
5.7255 3.574580774840306
5.726 3.5613669716751266
5.7265 3.521667535907979
5.727 3.4847184212588536
5.7275 3.4602353497549503
5.728 3.4467253060563534
5.7285 3.4403074783001903
5.729 3.437927664474489
5.7295 3.437721786808077
5.73 3.4386495665493824
5.7305 3.440121582210476
5.731 3.4418226506803107
5.7315 3.443596829898005
5.732 3.445399559329128
5.7325 3.4472709681212015
5.733 3.4493245549836944
5.7335 3.451761808227478
5.734 3.4549169327867597
5.7345 3.459338884829175
5.735 3.465910824976352
5.7355 3.475863502557565
5.736 3.4904148285945693
5.7365 3.5098317672773716
5.737 3.532354045105195
5.7375 3.554005203303606
5.738 3.5697455974367847
5.7385 3.575456549809732
5.739 3.5699431578907257
5.7395 3.555748611515283
5.74 3.537713794138633
5.7405 3.520444483619996
5.741 3.506614312416054
5.7415 3.49689365082778
5.742 3.4907537283995795
5.7425 3.4872164455483885
5.743 3.4852379054456017
5.7435 3.4839360886120874
5.744 3.4827423084652933
5.7445 3.481443910584292
5.745 3.4800964677437767
5.7455 3.478875476979442
5.746 3.477983037057565
5.7465 3.4776165297741306
5.747 3.477973018771407
5.7475 3.4792272658196177
5.748 3.4814522111920363
5.7485 3.484513218693995
5.749 3.4880135546510003
5.7495 3.4914350922798087
5.75 3.4944238140392363
5.7505 3.4969199348908697
5.751 3.4990266059430803
5.7515 3.5007320649354563
5.752 3.5017789424074577
5.7525 3.501800668308907
5.753 3.5005119130369744
5.7535 3.4978696561441796
5.754 3.494194641635448
5.7545 3.4901252389646347
5.755 3.4863669529129977
5.7555 3.483348890571034
5.756 3.481144902004835
5.7565 3.479596997259308
5.757 3.478466019315147
5.7575 3.4775113032193063
5.758 3.4765424262568496
5.7585 3.4754390325504803
5.759 3.4741505128762933
5.7595 3.4727038669510355
5.76 3.4711819963189905
5.7605 3.4697141639843254
5.761 3.468467468780438
5.7615 3.467665914198835
5.762 3.467583709025347
5.7625 3.4685762459172063
5.763 3.471025064704029
5.7635 3.475171882788948
5.764 3.4808747355178715
5.7645 3.4875423566966175
5.765 3.494360960797242
5.7655 3.5005149623977987
5.766 3.5051026941392385
5.7665 3.506922551146906
5.767 3.5046086763971642
5.7675 3.4974017893205582
5.768 3.486250839891537
5.7685 3.473857207899232
5.769 3.4631582943462975
5.7695 3.4556948431785193
5.77 3.451385259659671
5.7705 3.4493768516231436
5.771 3.4487670444264227
5.7715 3.4488940631575344
5.772 3.4493163677002086
5.7725 3.449790395772733
5.773 3.450279397935824
5.7735 3.4509910424682433
5.774 3.452477381970854
5.7745 3.455805111764815
5.775 3.462916313203201
5.7755 3.4771647717651577
5.776 3.50372468538339
5.7765 3.5486715738744925
5.777 3.6152536144274032
5.7775 3.69798743115705
5.778 3.779818944588343
5.7785 3.838021385186587
5.779 3.855220580305722
5.7795 3.828102548999941
5.78 3.768424449492847
5.7805 3.696255619528988
5.781 3.6285356080069766
5.7815 3.5730649799709147
5.782 3.5308028740400976
5.7825 3.5001297523815884
5.783 3.4788731111852043
5.7835 3.4647973516835924
5.784 3.4559500855154672
5.7845 3.4508242234275732
5.785 3.4482886053391733
5.7855 3.4474840537373828
5.786 3.447758696261361
5.7865 3.4486414927603244
5.787 3.449837429583634
5.7875 3.451201689495682
5.788 3.452726770718944
5.7885 3.4546195380592275
5.789 3.4574420658614757
5.7895 3.4625002044335007
5.79 3.4727208276097548
5.7905 3.4944320179192347
5.791 3.5394337655925403
5.7915 3.6161206906450625
5.792 3.6691515291530754
5.7925 3.5872000498801464
5.793 3.4558585495124516
5.7935 3.372808355759873
5.794 3.334055666598023
5.7945 3.323731616935576
5.795 3.3357833783695776
5.7955 3.3726870884921754
5.796 3.443069082191003
5.7965 3.5568011438037805
5.797 3.708667230341365
5.7975 3.850905922904402
5.798 3.897692408099304
5.7985 3.817554286484312
5.799 3.6837994633170768
5.7995 3.5732408414762498
5.8 3.50464907816066
5.8005 3.4669825612906076
5.801 3.4471747708175604
5.8015 3.437040718912768
5.802 3.432327777816478
5.8025 3.4308887254608473
5.803 3.4315023385216117
5.8035 3.433300116346021
5.804 3.4355887587604146
5.8045 3.437859417305714
5.805 3.4398842446352793
5.8055 3.4417748017458587
5.806 3.4439286199611514
5.8065 3.4468439057242106
5.807 3.4509592659407096
5.8075 3.45661451391621
5.808 3.463978088655103
5.8085 3.4727580878077644
5.809 3.481840808492062
5.8095 3.48945607232032
5.81 3.4939977542758553
5.8105 3.494630115791076
5.811 3.4908891904827373
5.8115 3.4817136014186394
5.812 3.465735268943889
5.8125 3.444019951542473
5.813 3.4214875044873834
5.8135 3.403727940480528
5.814 3.393711399672921
5.8145 3.3919244408856946
5.815 3.3975644545843346
5.8155 3.4088960584916927
5.816 3.42337115946954
5.8165 3.438285820658403
5.817 3.451952923477216
5.8175 3.464179168331504
5.818 3.4756656822494287
5.8185 3.4863398734463553
5.819 3.491707563050947
5.8195 3.4785577939281636
5.82 3.4355110826075608
5.8205 3.378598024242584
5.821 3.3342300300795467
5.8215 3.308952581990728
5.822 3.297073859287141
5.8225 3.2926542101357077
5.823 3.2921577486870754
5.8235 3.2938140712643564
5.824 3.296814720373196
5.8245 3.300890487550249
5.825 3.306211061171102
5.8255 3.3135496291972073
5.826 3.3249084324631637
5.8265 3.3448195047680125
5.827 3.3820923960170033
5.8275 3.4477904761154567
5.828 3.540590523632159
5.8285 3.6353057616882074
5.829 3.7114767461210265
5.8295 3.774684253264936
5.83 3.8373200819046014
5.8305 3.896311217129459
5.831 3.9194467949057
5.8315 3.865739087146518
5.832 3.747005449043777
5.8325 3.620210721048264
5.833 3.5224801698127797
5.8335 3.459131036157438
5.834 3.4221980064445434
5.8345 3.402369281524865
5.835 3.392677581147633
5.8355 3.388761263367882
5.836 3.388132628905944
5.8365 3.3894626020112844
5.837 3.3920552385941347
5.8375 3.3955298325053134
5.838 3.3995570471806245
5.8385 3.403655344412061
5.839 3.4071257952248635
5.8395 3.4092577821522
5.84 3.40969578940208
5.8405 3.4085708294244546
5.841 3.4062802629729108
5.8415 3.4032642068893386
5.842 3.4000101210373517
5.8425 3.3970798777398956
5.843 3.3949288801705775
5.8435 3.3937298077079214
5.844 3.393283443857764
5.8445 3.393105884980465
5.845 3.392635402981722
5.8455 3.3915004901428416
5.846 3.389706011224024
5.8465 3.3876349712211615
5.847 3.385901075839768
5.8475 3.3850791071347492
5.848 3.3855625142213848
5.8485 3.3874865301359103
5.849 3.390783048917771
5.8495 3.3952716970492522
5.85 3.4007101220587392
5.8505 3.406697536175291
5.851 3.4125255448350584
5.8515 3.417289760643551
5.852 3.4205119154460357
5.8525 3.4227077996719286
5.853 3.4254488664218252
5.8535 3.4311247085620815
5.854 3.4429326915841623
5.8545 3.4651214869541898
5.855 3.502382215802464
5.8555 3.5563524189834608
5.856 3.6191184760750366
5.8565 3.670738436722865
5.857 3.6896637399935868
5.8575 3.6692814852895017
5.858 3.6208118313414586
5.8585 3.560335704575107
5.859 3.499690911613512
5.8595 3.447142965198478
5.86 3.4078883063107854
5.8605 3.3825199805556716
5.861 3.3679749525889884
5.8615 3.360286308438986
5.862 3.3563303027362545
5.8625 3.3541685843008713
5.863 3.3527368965986186
5.8635 3.3515069241421243
5.864 3.3502417011823207
5.8645 3.3488727464986274
5.865 3.3474379263141296
5.8655 3.346055796620589
5.866 3.3449269409118214
5.8665 3.344367303780948
5.867 3.3449001096932607
5.8675 3.3473814917972122
5.868 3.3532070835520456
5.8685 3.364352558417022
5.869 3.3827457954330944
5.8695 3.4082567439380265
5.87 3.4359938352820683
5.8705 3.4561062031437038
5.871 3.459744809085298
5.8715 3.446868959481166
5.872 3.425703986125421
5.8725 3.404565554567033
5.873 3.3871049637998896
5.8735 3.3733469047242606
5.874 3.3622161235697154
5.8745 3.352922050442479
5.875 3.3451546162608503
5.8755 3.3387378653413675
5.876 3.333437343091563
5.8765 3.328999985206928
5.877 3.325256783880806
5.8775 3.3221292458499976
5.878 3.31961577495452
5.8785 3.3177337662373647
5.879 3.31648505666504
5.8795 3.315806148119214
5.88 3.3155518857747746
5.8805 3.3154872283190935
5.881 3.315358601006948
5.8815 3.3150265270343118
5.882 3.3145404241061387
5.8825 3.3140881074904653
5.883 3.3138458644595916
5.8835 3.3139425455272784
5.884 3.3144498059117025
5.8845 3.3154111686952428
5.885 3.3168668894606883
5.8855 3.3188654822869514
5.886 3.3214746586697297
5.8865 3.3247681429155564
5.887 3.328853410898968
5.8875 3.333938654225512
5.888 3.3403572435525026
5.8885 3.348434963901478
5.889 3.3581696691055507
5.8895 3.3687425567284164
5.89 3.37807982353143
5.8905 3.38305601487349
5.891 3.3808565775176254
5.8915 3.371042803561056
5.892 3.3563425023352
5.8925 3.3410501101533923
5.893 3.328464826132792
5.8935 3.3198513798284415
5.894 3.3148658927076804
5.8945 3.3124884138987474
5.895 3.3117076060941892
5.8955 3.3117906427781287
5.896 3.312273672837139
5.8965 3.312888052131572
5.897 3.3134893248575628
5.8975 3.3140361785538
5.898 3.3145830922278376
5.8985 3.3153166650879795
5.899 3.316614534176815
5.8995 3.3192136159686543
5.9 3.324390094163472
5.9005 3.3339665689313067
5.901 3.349493699067213
5.9015 3.3703371626917464
5.902 3.392298355473131
5.9025 3.408869961527425
5.903 3.414611816429372
5.9035 3.4082761961707684
5.904 3.3936201410169096
5.9045 3.3767150917795687
5.905 3.3622469873648617
5.9055 3.3521078379862574
5.906 3.346157104530417
5.9065 3.343401169561411
5.907 3.3427652259436007
5.9075 3.343414248585721
5.908 3.3448207103213106
5.9085 3.3467545885096177
5.909 3.3492314369192053
5.9095 3.3524742102635985
5.91 3.3568006862557587
5.9105 3.3623884293561934
5.911 3.3689130345156846
5.9115 3.3753550245050645
5.912 3.3802710700450893
5.9125 3.382472700280398
5.913 3.381597739599436
5.9135 3.378313742761976
5.914 3.374079848148818
5.9145 3.370400221148979
5.915 3.36813805141447
5.9155 3.3674282221814655
5.916 3.3679741559203373
5.9165 3.3693541725972276
5.917 3.371206357865737
5.9175 3.3732608356823226
5.918 3.37532269830096
5.9185 3.377255308259179
5.919 3.3789708649829047
5.9195 3.3804281300847014
5.92 3.3816532022806447
5.9205 3.3827451253572667
5.921 3.3838821706170448
5.9215 3.3853361504617157
5.922 3.387431537325047
5.9225 3.39042045960067
5.923 3.3942473508891124
5.9235 3.3983134680874487
5.924 3.401546325376823
5.9245 3.40291479740863
5.925 3.4020815337666024
5.9255 3.3996216076906025
5.926 3.396626252173193
5.9265 3.3940559515902917
5.927 3.3924157233068213
5.9275 3.391777595519966
5.928 3.3919611734400616
5.9285 3.3927084867361836
5.929 3.3937751661631888
5.9295 3.3949732484150656
5.93 3.3961924703843644
5.9305 3.3973954575171446
5.931 3.398625114730316
5.9315 3.400044390418853
5.932 3.4019694591787486
5.9325 3.4049787296994944
5.933 3.4100423519466814
5.9335 3.4186388515628687
5.934 3.4326314790726054
5.9345 3.453452745108028
5.935 3.4802433446754195
5.9355 3.507626287705844
5.936 3.5257340169912306
5.9365 3.525417277653216
5.937 3.505642282794798
5.9375 3.4752311165035037
5.938 3.445924548030731
5.9385 3.4246859155845693
5.939 3.4121854268242044
5.9395 3.4058515181367364
5.94 3.402877453774777
5.9405 3.4014269354557234
5.941 3.400566303647797
5.9415 3.399883156238494
5.942 3.39921152817485
5.9425 3.398480111654224
5.943 3.397675874599737
5.9435 3.396833482538006
5.944 3.396049926930984
5.9445 3.395580131411804
5.945 3.3960590855483934
5.9455 3.3990361447383046
5.946 3.407961784012076
5.9465 3.4289879190030037
5.947 3.468948894646041
5.9475 3.5272557780560545
5.948 3.585998159256625
5.9485 3.61477712180982
5.949 3.5958358158356836
5.9495 3.5416460282488798
5.95 3.481534787977581
5.9505 3.4362865284865665
5.951 3.4097157624233647
5.9515 3.396444219630772
5.952 3.390376880302438
5.9525 3.3876617398664193
5.953 3.3863696392954497
5.9535 3.385630643613818
5.954 3.385061636972453
5.9545 3.384506278498155
5.955 3.3839306421821087
5.9555 3.383406791524787
5.956 3.3831573426442594
5.9565 3.3836715099428707
5.957 3.3859090465718245
5.9575 3.3914686615416203
5.958 3.40217641588955
5.9585 3.4182007007787645
5.959 3.4351957133418702
5.9595 3.4444418675788233
5.96 3.439330268534351
5.9605 3.4220191444923183
5.961 3.400997228703882
5.9615 3.3833275624594803
5.962 3.3712224576504743
5.9625 3.3637386270737535
5.963 3.3591588897121634
5.9635 3.356115474794197
5.964 3.3538021214826026
5.9645 3.3518309328954787
5.965 3.3500603492244645
5.9655 3.348537602179218
5.966 3.347554241289564
5.9665 3.347962930964914
5.967 3.35201562015632
5.9675 3.3651879625799053
5.968 3.3983880029600604
5.9685 3.462602332894419
5.969 3.536397098930437
5.9695 3.5455942167062853
5.97 3.4739825842075094
5.9705 3.3913914965273984
5.971 3.335417576932687
5.9715 3.3042085691460263
5.972 3.288545078239536
5.9725 3.2820599747703065
5.973 3.2814744025761966
5.9735 3.2854440620691134
5.974 3.2934228548848212
5.9745 3.304232964552946
5.975 3.314749348271657
5.9755 3.3214366708897307
5.976 3.3241107321632137
5.9765 3.3256530286495485
5.977 3.3293127217224034
5.9775 3.338124281766377
5.978 3.3555760138830335
5.9785 3.38511883000415
5.979 3.4263073048363273
5.9795 3.468144797392598
5.98 3.4915407733022272
5.9805 3.488554294066465
5.981 3.470442394690246
5.9815 3.452081937014527
5.982 3.4411151469457133
5.9825 3.439521986538
5.983 3.4472189939217612
5.9835 3.4631816683954666
5.984 3.4847078218945358
5.9845 3.5054853974850646
5.985 3.514376641027032
5.9855 3.500763217286326
5.986 3.466539819707676
5.9865 3.426480564291043
5.987 3.3940964817443193
5.9875 3.374571162692873
5.988 3.367906298118892
5.9885 3.3726868729064163
5.989 3.3874954542465003
5.9895 3.410993729420201
5.99 3.441627838236111
5.9905 3.4757594709842925
5.991 3.5060756622415186
5.9915 3.523504681000442
5.992 3.5228703813776194
5.9925 3.506164642967632
5.993 3.479478215390327
5.9935 3.447980305900706
5.994 3.414689545635647
5.9945 3.3819912373411087
5.995 3.3523425281056918
5.9955 3.3278395356151345
5.996 3.3096816523186705
5.9965 3.2983857444449507
5.997 3.294489883632269
5.9975 3.2991342704676088
5.998 3.314642071683065
5.9985 3.3451234074753726
5.999 3.3970534377161057
5.9995 3.477621033303074
6.0 3.5876407052956347
6.0005 3.7086573973167942
6.001 3.7935621563498687
6.0015 3.7849528800247354
6.002 3.680562104050421
6.0025 3.554016147740522
6.003 3.4634000133065728
6.0035 3.4125087413380344
6.004 3.386553037081698
6.0045 3.3737352435621135
6.005 3.3674983781783903
6.0055 3.3645457031185417
6.006 3.3632907592692893
6.0065 3.3629864297772487
6.007 3.363318046641793
6.0075 3.3641664860494513
6.008 3.3655409812401613
6.0085 3.3675388762493563
6.009 3.370290000379291
6.0095 3.373764711049147
6.01 3.377484191011166
6.0105 3.3805914829716057
6.011 3.3824855487712577
6.0115 3.3833347559745013
6.012 3.3837312656621163
6.0125 3.383991859955242
6.013 3.384014588118659
6.0135 3.3836399311850043
6.014 3.382966589344236
6.0145 3.3823018860574967
6.015 3.381939339110308
6.0155 3.382016799384229
6.016 3.3825271489205475
6.0165 3.3833874944343227
6.017 3.384489865616623
6.0175 3.385750245705652
6.018 3.3871223060029054
6.0185 3.388603915369484
6.019 3.390240401532579
6.0195 3.392100121579454
6.02 3.394274887704909
6.0205 3.3968544864447567
6.021 3.400046266936969
6.0215 3.404313859723973
6.022 3.410494859794121
6.0225 3.4195692769743156
6.023 3.431931898018619
6.0235 3.4462994266080704
6.024 3.4596955844061474
6.0245 3.469849446671126
6.025 3.4774685385080817
6.0255 3.484144753492882
6.026 3.4884316606321155
6.0265 3.4861178944614357
6.027 3.474942613564383
6.0275 3.4577057680646908
6.028 3.439887737906292
6.0285 3.4253258648995013
6.029 3.4149063760458622
6.0295 3.407815851490347
6.03 3.402910323467583
6.0305 3.399299810752937
6.031 3.3964053673219476
6.0315 3.393852810986137
6.032 3.3914262686027667
6.0325 3.3890102022032798
6.033 3.386593357381259
6.0335 3.3842195730827287
6.034 3.3820006454008693
6.0345 3.3801167025885226
6.035 3.3788298920125976
6.0355 3.3785303181623894
6.036 3.3797256994395584
6.0365 3.382969457329785
6.037 3.3885855373437304
6.0375 3.3962531053520086
6.038 3.404578350608582
6.0385 3.4111725078186472
6.039 3.413511988465639
6.0395 3.4103997251002456
6.04 3.4028309729162176
6.0405 3.3933359922955466
6.041 3.3844014441323713
6.0415 3.3773625423354305
6.042 3.3724293405081065
6.0425 3.369198990779858
6.043 3.367132596382141
6.0435 3.3658002651120045
6.044 3.3649471809311686
6.0445 3.364500333652587
6.045 3.364559164695895
6.0455 3.3654103055566322
6.046 3.3675755887017074
6.0465 3.3718837988098196
6.047 3.3795297530140607
6.0475 3.3919516592624097
6.048 3.41026855528719
6.0485 3.434013827471378
6.049 3.4596739895398505
6.0495 3.4807211041708124
6.05 3.4903166862729913
6.0505 3.4851232893410122
6.051 3.4671737025134
6.0515 3.442511774023443
6.052 3.417680777250589
6.0525 3.3970271953644984
6.053 3.3820112248308876
6.0535 3.372159449790545
6.054 3.366204099319037
6.0545 3.3628575466003854
6.055 3.3611264879104903
6.0555 3.360327293636778
6.056 3.360008165995029
6.0565 3.35988219208532
6.057 3.3597726032014394
6.0575 3.359572084965815
6.058 3.3592354367657284
6.0585 3.3587981174443398
6.059 3.3584327407763785
6.0595 3.3585993842020434
6.06 3.360396891906185
6.0605 3.366329575610087
6.061 3.3818660836058276
6.0615 3.4177881924896747
6.062 3.491342615006425
6.0625 3.6202914740418572
6.063 3.804591373360041
6.0635 4.005803610987386
6.064 4.151446654870184
6.0645 4.174282026585572
6.065 4.058481470817642
6.0655 3.854239976588585
6.066 3.6456845323616536
6.0665 3.492649168830096
6.067 3.404835998132577
6.0675 3.3624950273851058
6.068 3.344186544564322
6.0685 3.3367017356996405
6.069 3.333682000672952
6.0695 3.3324147720739346
6.07 3.331790702534561
6.0705 3.3313686246771885
6.071 3.3309838312475497
6.0715 3.330616709636071
6.072 3.3303375202266876
6.0725 3.3303071465357297
6.073 3.3308289109308307
6.0735 3.332496336440248
6.074 3.3364122478663036
6.0745 3.344428044794868
6.075 3.3589290888951817
6.0755 3.381399489409877
6.076 3.4097638673465953
6.0765 3.4366773845019294
6.077 3.452308622428034
6.0775 3.4507299200179657
6.078 3.43399187704565
6.0785 3.409920743868576
6.079 3.386486769138396
6.0795 3.368149703631839
6.08 3.3557563712459233
6.0805 3.3482164649538833
6.081 3.3439655636925716
6.0815 3.3416918686163255
6.082 3.34047708278196
6.0825 3.3397731824220385
6.083 3.3392998982077886
6.0835 3.3390034842183676
6.084 3.3390327871695815
6.0845 3.3397567275999487
6.085 3.3417786742807616
6.0855 3.3459457283160896
6.086 3.353215944265936
6.0865 3.3642473551388017
6.087 3.378747921663007
6.0875 3.394990778767183
6.088 3.4100854634899003
6.0885 3.420920071593188
6.089 3.4252037842063325
6.0895 3.422079654461668
6.09 3.4124152855121936
6.0905 3.398676091765311
6.091 3.38413179307505
6.0915 3.3716162982013342
6.092 3.362628582383791
6.0925 3.3573047953700614
6.093 3.3549925825240896
6.0935 3.354851625475594
6.094 3.3561517065511532
6.0945 3.3583518295585764
6.095 3.361055861356019
6.0955 3.3639839822872863
6.096 3.366980926853892
6.0965 3.370033646723118
6.097 3.3733031068696127
6.0975 3.3770471530537582
6.098 3.38146925142794
6.0985 3.386472827553958
6.099 3.3915221052883053
6.0995 3.395693816587948
6.1 3.397958004412975
6.1005 3.397535740162172
6.101 3.394327046816607
6.1015 3.3889912322550435
6.102 3.382583297589405
6.1025 3.375977321067091
6.103 3.369769584505401
6.1035 3.364456880995225
6.104 3.3603974566470933
6.1045 3.3576673972670443
6.105 3.356104579906842
6.1055 3.3554474330451756
6.106 3.3554367544585224
6.1065 3.3558934551382036
6.107 3.3567438092598136
6.1075 3.3580207469977035
6.108 3.3598772266556276
6.1085 3.3625925083200547
6.109 3.3665976020985307
6.1095 3.372390149147116
6.11 3.3803179733378963
6.1105 3.390040411013824
6.111 3.4000389299631886
6.1115 3.4077389308499084
6.112 3.41067159557515
6.1125 3.407746460727492
6.113 3.3997071330771673
6.1135 3.3885419644040544
6.114 3.3766135389609273
6.1145 3.3658813520718853
6.115 3.3573709833128857
6.1155 3.3512119689923177
6.116 3.3470207965699172
6.1165 3.34427374186068
6.117 3.3424871322189214
6.1175 3.341292622063098
6.118 3.3404528123520008
6.1185 3.3398467107080227
6.119 3.3394437131433774
6.1195 3.3393008676586033
6.12 3.339566616292255
6.1205 3.340478732954728
6.121 3.3423841450902705
6.1215 3.3457168319618527
6.122 3.3509389385898443
6.1225 3.3584259959792346
6.123 3.3683081047421544
6.1235 3.380250268182384
6.124 3.3930422712514927
6.1245 3.4042687612866365
6.125 3.4107151150968447
6.1255 3.4101679183251994
6.126 3.4028879225120763
6.1265 3.3912654885520412
6.127 3.3781967994806683
6.1275 3.365931239151119
6.128 3.355791704613705
6.1285 3.348237509409361
6.129 3.343069424798238
6.1295 3.3397501926295083
6.13 3.3376924054588484
6.1305 3.3364145061672295
6.131 3.3355810350196498
6.1315 3.3350086453870995
6.132 3.3346397063038884
6.1325 3.334565507697895
6.133 3.3350525263675452
6.1335 3.3366321823911997
6.134 3.3402164459185295
6.1345 3.3471675592890042
6.135 3.35907262253325
6.1355 3.3770249440166813
6.136 3.4002708632857894
6.1365 3.424822051469776
6.137 3.443367560056049
6.1375 3.448481144248235
6.138 3.4372946470662606
6.1385 3.4135971626168873
6.139 3.3847639211610305
6.1395 3.3574375713853497
6.14 3.3352074666337552
6.1405 3.318858546220027
6.141 3.3075832221104653
6.1415 3.3000715394323263
6.142 3.295096304629177
6.1425 3.291731681461175
6.143 3.2893618113927614
6.1435 3.2875970415812583
6.144 3.2862214068854287
6.1445 3.285163217377108
6.145 3.2844843121941514
6.1455 3.28442654696799
6.146 3.285470662865815
6.1465 3.288370197707901
6.147 3.2941662560858456
6.1475 3.3040219979716854
6.148 3.3188328962627347
6.1485 3.338490190465561
6.149 3.3610457590754246
6.1495 3.3824900808796388
6.15 3.3978693462714693
6.1505 3.4032766321472527
6.151 3.3975314272297323
6.1515 3.3826205758634904
6.152 3.362535188500938
6.1525 3.3415075082773873
6.153 3.3225896409191167
6.1535 3.3071385497569734
6.154 3.2952006040396933
6.1545 3.2861748182179236
6.155 3.2793285644755725
6.1555 3.2740094454695976
6.156 3.2697509282921127
6.1565 3.2663144948725256
6.157 3.263658887386094
6.1575 3.2618551715868813
6.158 3.261017106106139
6.1585 3.2612936447546543
6.159 3.2628932037905587
6.1595 3.266102801742522
6.16 3.2713089528778267
6.1605 3.2790789519762553
6.161 3.2903955538407734
6.1615 3.306973081125826
6.162 3.3316751777167974
6.1625 3.3688522666923246
6.163 3.424199702914149
6.1635 3.503194252212583
6.164 3.6064540560571627
6.1645 3.722386137363716
6.165 3.8225239967847644
6.1655 3.8699028606631787
6.166 3.841984204646237
6.1665 3.7490847197119477
6.167 3.6270078613297096
6.1675 3.5116857852925447
6.168 3.4208542638200603
6.1685 3.3560233908220996
6.169 3.311922400424552
6.1695 3.282867763870599
6.17 3.2645610187738603
6.1705 3.2538086848333068
6.171 3.2481329991631727
6.1715 3.2456403621114474
6.172 3.245045953906259
6.1725 3.245578759636069
6.173 3.2468374719552946
6.1735 3.248642358378434
6.174 3.2509530135399975
6.1745 3.2537903114089817
6.175 3.257196321584778
6.1755 3.261192589189176
6.176 3.2657559056648546
6.1765 3.2708039555836494
6.177 3.276166437492402
6.1775 3.281466733337754
6.178 3.2859441916163634
6.1785 3.288456278966934
6.179 3.2879483220198376
6.1795 3.284256715643802
6.18 3.27840010576828
6.1805 3.2719606865679944
6.181 3.2661315070404706
6.1815 3.2613408694136554
6.182 3.2574673321162537
6.1825 3.2542187345374964
6.183 3.2513574406157746
6.1835 3.2487516668956227
6.184 3.2463734111431597
6.1845 3.2442503222697026
6.185 3.242478362195098
6.1855 3.2412338321620675
6.186 3.240863679627215
6.1865 3.2420626029605666
6.187 3.246219581173766
6.1875 3.255898315534533
6.188 3.2750299148443913
6.1885 3.307487030264844
6.189 3.352516728905715
6.1895 3.398790804487354
6.19 3.4257491656863985
6.1905 3.417424300852873
6.191 3.377293953408601
6.1915 3.3256539659080238
6.192 3.2820845483681866
6.1925 3.2538382541297937
6.193 3.2383441204390495
6.1935 3.23046001159818
6.194 3.226322561114137
6.1945 3.223801949500227
6.195 3.2218699733834795
6.1955 3.220060319411732
6.196 3.218189966115303
6.1965 3.216200438017048
6.197 3.2141396617849276
6.1975 3.212143971310808
6.198 3.210535396537794
6.1985 3.2100054145556713
6.199 3.2119986084136647
6.1995 3.219148994566509
6.2 3.2348584791376167
6.2005 3.2602558604956977
6.201 3.2889246761989357
6.2015 3.306375668222169
6.202 3.3005923833409048
6.2025 3.273980261272098
6.203 3.240659766005982
6.2035 3.21325326676459
6.204 3.1957068616865536
6.2045 3.185954408450651
6.205 3.1806733087493937
6.2055 3.177485377292361
6.206 3.1751125479546163
6.2065 3.1729424454267763
6.207 3.1706949575056393
6.2075 3.168243753406631
6.208 3.1655586527946022
6.2085 3.1626962297393524
6.209 3.15979856894021
6.2095 3.1571934928362877
6.21 3.1555789135102357
6.2105 3.1564669036804185
6.211 3.1626575279541855
6.2115 3.177749600868693
6.212 3.2030245873158973
6.2125 3.2323781860836336
6.213 3.251517572905253
6.2135 3.247479653273131
6.214 3.221124653394557
6.2145 3.1866374847853107
6.215 3.158032014887916
6.2155 3.1400359335329826
6.216 3.1303883012856604
6.2165 3.1253801016642155
6.217 3.1224736438008014
6.2175 3.1203719758098574
6.218 3.1184869962244663
6.2185 3.1165627933038875
6.219 3.1144930895663316
6.2195 3.1122792435240916
6.22 3.1100255898165665
6.2205 3.108004502502374
6.221 3.1068234034603988
6.2215 3.107845220889282
6.222 3.113940078091466
6.2225 3.1302382228281713
6.223 3.1625917878631773
6.2235 3.2101021474545517
6.224 3.255329013777936
6.2245 3.2697127999362765
6.225 3.2403414382780875
6.2255 3.185834955803423
6.226 3.135902138906812
6.2265 3.1046503190155645
6.227 3.0893079150437854
6.2275 3.0826446696928107
6.228 3.0797166418161526
6.2285 3.0781958890783363
6.229 3.0771406384221587
6.2295 3.0761788270786417
6.23 3.0751340063306687
6.2305 3.073930652271419
6.231 3.0725450734107733
6.2315 3.0710066904571116
6.232 3.0694371890321905
6.2325 3.0681815220243402
6.233 3.068164916967265
6.2335 3.0719431122358456
6.234 3.085833595559728
6.2345 3.1218416225687564
6.235 3.1917558450792916
6.2355 3.285728669752241
6.236 3.358145207760681
6.2365 3.3607788206006655
6.237 3.2932076206013194
6.2375 3.1999309776914044
6.238 3.123473594977555
6.2385 3.077128363693057
6.239 3.053872304801467
6.2395 3.0431623510435815
6.24 3.0380859741726622
6.2405 3.035303641098669
6.241 3.033424203758929
6.2415 3.0319033526810193
6.242 3.0305252445319626
6.2425 3.0292084600909073
6.243 3.0279517434937526
6.2435 3.026823449680186
6.244 3.0260337834729176
6.2445 3.0260863865755256
6.245 3.0282050029420455
6.2455 3.035087936216498
6.246 3.051687512525464
6.2465 3.0843476222102817
6.247 3.1355847489693494
6.2475 3.195235652671637
6.248 3.238417059312604
6.2485 3.241225415937035
6.249 3.2023749984531227
6.2495 3.144554948694645
6.25 3.093653960646704
6.2505 3.0611764155340753
6.251 3.045001797097318
6.2515 3.038685576405382
6.252 3.037188005746816
6.2525 3.037753209512295
6.253 3.039100484885963
6.2535 3.0406573835930972
6.254 3.0421684626986147
6.2545 3.0435130374926453
6.255 3.044650856302643
6.2555 3.045612109979726
6.256 3.0464715006420766
6.2565 3.047391491022508
6.257 3.048630139545872
6.2575 3.050601203709488
6.258 3.0538689649588138
6.2585 3.058967831373603
6.259 3.0658987170619403
6.2595 3.073528347362209
6.26 3.079651286823169
6.2605 3.0821779700313074
6.261 3.080517876761875
6.2615 3.075832836206078
6.262 3.0700706215139286
6.2625 3.064820765679639
6.263 3.060820420919973
6.2635 3.0580984983450668
6.264 3.0563388769939097
6.2645 3.0551661712279303
6.265 3.0543073464395425
6.2655 3.0536131107983655
6.266 3.0530673423593315
6.2665 3.052746299876831
6.267 3.052810322655371
6.2675 3.0535047028858875
6.268 3.055141319717916
6.2685 3.058035093487354
6.269 3.0623438453564793
6.2695 3.067894449532292
6.27 3.0740734506678846
6.2705 3.079846737001195
6.271 3.0838886393283316
6.2715 3.085110487925724
6.272 3.0834831927861446
6.2725 3.0803282191473462
6.273 3.0774301186266166
6.2735 3.0759313450325925
6.274 3.0760610593678477
6.2745 3.0775213826796017
6.275 3.07990207393721
6.2755 3.0828521720326405
6.276 3.086126288321444
6.2765 3.0895781154811006
6.277 3.0931769811445973
6.2775 3.097021172653718
6.278 3.1013757982041463
6.2785 3.106711303130939
6.279 3.11368485753112
6.2795 3.1229457735264186
6.28 3.1345520392034567
6.2805 3.146980792213893
6.281 3.156612563266248
6.2815 3.1592778250614826
6.282 3.1534883155223143
6.2825 3.1420961712038222
6.283 3.1299349344077063
6.2835 3.120433027109983
6.284 3.1144735299824093
6.2845 3.1113851812692976
6.285 3.1101528769387476
6.2855 3.1099751474975674
6.286 3.1103522444994516
6.2865 3.1109886534796507
6.287 3.1117082711613397
6.2875 3.112404031193541
6.288 3.113009603272425
6.2885 3.113507229611467
6.289 3.1139505004912467
6.2895 3.114520538353264
6.29 3.115676537669837
6.2905 3.1184058876782563
6.291 3.1246169805627515
6.2915 3.1373059895293745
6.292 3.1594487516947813
6.2925 3.190694294078548
6.293 3.2238048154672994
6.2935 3.2465576928659035
6.294 3.249885716044134
6.2945 3.233737101292985
6.295 3.2057913545324963
6.2955 3.176214788731621
6.296 3.152336286417216
6.2965 3.1364764503364073
6.297 3.1274733646877673
6.2975 3.123072736648166
6.298 3.121326636207523
6.2985 3.120950240517664
6.299 3.1212005382735013
6.2995 3.1216881796344174
6.3 3.1222279391736647
6.3005 3.1227606449256973
6.301 3.1233084552551427
6.3015 3.12394781337279
6.302 3.1248046796825575
6.3025 3.12604038678536
6.303 3.1278177475099715
6.3035 3.130207353756501
6.304 3.1330661017912123
6.3045 3.13590905309952
6.305 3.1379595980494406
6.3055 3.1384444768458915
6.306 3.1370754045201936
6.3065 3.134279474656844
6.307 3.130926269091831
6.3075 3.1278111918418654
6.308 3.125325191436482
6.3085 3.1234684149472587
6.309 3.1220108176915344
6.3095 3.1207021692559733
6.31 3.1193586392176913
6.3105 3.1178856600186746
6.311 3.116256848416211
6.3115 3.114478795787405
6.312 3.112594114515473
6.3125 3.1106880489507587
6.313 3.108920217721841
6.3135 3.107565406602924
6.314 3.1070314778496337
6.3145 3.1077538844482335
6.315 3.1098494130386287
6.3155 3.1126302298466504
6.316 3.114554107557587
6.3165 3.114112862884464
6.317 3.110910917166957
6.3175 3.105725432597654
6.318 3.099707368546773
6.3185 3.09375963910606
6.319 3.0883748544288894
6.3195 3.0837038665651635
6.32 3.079727295291753
6.3205 3.0764297774092855
6.321 3.0738557342667443
6.3215 3.07200002131973
6.322 3.070770614411777
6.3225 3.0700411104434666
6.323 3.0697151443004556
6.3235 3.069769787401884
6.324 3.070247906863254
6.3245 3.0712487566187567
6.325 3.0729111335450936
6.3255 3.0753598298649374
6.326 3.0786860520169617
6.3265 3.082883373145859
6.327 3.087728361903781
6.3275 3.0926137583981967
6.328 3.096558175431043
6.3285 3.098552308733283
6.329 3.0980700478218504
6.3295 3.0952888886857126
6.33 3.0909395442667664
6.3305 3.0860488314955647
6.331 3.0816031959900654
6.3315 3.0781879953269558
6.332 3.075900709273209
6.3325 3.074592762327719
6.333 3.074062185157616
6.3335 3.0741152329749335
6.334 3.0745718883785633
6.3345 3.0752806191446878
6.335 3.0761328038286946
6.3355 3.0770636103344655
6.336 3.078068447336734
6.3365 3.079208398096015
6.337 3.0806366855272858
6.3375 3.082582342181875
6.338 3.085338299354061
6.3385 3.0891591475768854
6.339 3.0941256478718318
6.3395 3.0999553541446447
6.34 3.10587430630041
6.3405 3.110609747949515
6.341 3.1126971704926065
6.3415 3.1111214773855886
6.342 3.106097663907714
6.3425 3.0991479850536825
6.343 3.09220636639109
6.3435 3.0865992612622177
6.344 3.0827324437096797
6.3445 3.080426877997197
6.345 3.0793286452915707
6.3455 3.079129326609439
6.346 3.0796242802656613
6.3465 3.080704979510826
6.347 3.0823373019318234
6.3475 3.0845408099457545
6.348 3.0874192501885025
6.3485 3.0911847925525313
6.349 3.096222066795801
6.3495 3.1031786957235985
6.35 3.112958557889727
6.3505 3.126432165729386
6.351 3.143594228594595
6.3515 3.162474214404166
6.352 3.178848116987804
6.3525 3.1879069858741724
6.353 3.1870949352204407
6.3535 3.177733974203263
6.354 3.1639251806421784
6.3545 3.150075286222765
6.355 3.1391306329425044
6.3555 3.1321299606750648
6.356 3.1286531883652833
6.3565 3.1276899214998375
6.357 3.1282916699317207
6.3575 3.1298005147623362
6.358 3.131827836502679
6.3585 3.1341652213951976
6.359 3.136703302429482
6.3595 3.139389696210471
6.36 3.1422115570375526
6.3605 3.145191972536616
6.361 3.1484138639449855
6.3615 3.1520800677188605
6.362 3.156601222013923
6.3625 3.1627306520804384
6.363 3.1716421052271775
6.3635 3.1846704353374333
6.364 3.20219708751683
6.3645 3.221775793114907
6.365 3.2375252654557007
6.3655 3.2433400307803764
6.366 3.2375976756487157
6.3665 3.224030346339428
6.367 3.2082780646250866
6.3675 3.1946133707347544
6.368 3.1848113706532173
6.3685 3.178763301020042
6.369 3.1754979410863653
6.3695 3.1739804198704364
6.37 3.173456825395486
6.3705 3.1734769796127162
6.371 3.1738025385243995
6.3715 3.1743289106571693
6.372 3.175023696057065
6.3725 3.175924476865686
6.373 3.177125094664386
6.3735 3.178832436959895
6.374 3.181398517446504
6.3745 3.1854270465911947
6.375 3.1918257537586703
6.3755 3.201824442042505
6.376 3.21671480442613
6.3765 3.2368917816519174
6.377 3.2600493718989307
6.3775 3.2800606680536424
6.378 3.289263488268255
6.3785 3.28410678264114
6.379 3.268116795127111
6.3795 3.248835408783326
6.38 3.2324695422121392
6.3805 3.2214545411188356
6.381 3.2153710229056154
6.3815 3.212756698868648
6.382 3.212224579522254
6.3825 3.2128115418362055
6.383 3.2139489659126115
6.3835 3.2153315832154403
6.384 3.216815858357198
6.3845 3.2183586501047747
6.385 3.2199975291141802
6.3855 3.221850277052085
6.386 3.224165824232318
6.3865 3.227422036820239
6.387 3.232482823487099
6.3875 3.2407314958112208
6.388 3.2539043274868904
6.3885 3.2732063936751716
6.389 3.2974625348977495
6.3895 3.3215935513539234
6.39 3.3375757170355334
6.3905 3.3388686041715525
6.391 3.3248630671185433
6.3915 3.3016127022474526
6.392 3.2779844642496743
6.3925 3.2600964243427812
6.393 3.2490949042321082
6.3935 3.243105386192661
6.394 3.2399007556367403
6.3945 3.237972650097638
6.395 3.2364943876334857
6.3955 3.235054470606003
6.396 3.2334664202319994
6.3965 3.2316659899556504
6.397 3.2296736162435673
6.3975 3.2275890388679533
6.398 3.2256366929453533
6.3985 3.2243391400824164
6.399 3.225019772764411
6.3995 3.2311806405889643
6.4 3.2516162994805162
6.4005 3.3047079144974782
6.401 3.4155187953373494
6.4015 3.587589894921698
6.402 3.7615252370295496
6.4025 3.8357888017792012
6.403 3.7638718652021685
6.4035 3.600386466101928
6.404 3.4355205328478293
6.4045 3.3180684786816554
6.405 3.2494019698293704
6.4055 3.213154830445103
6.406 3.1945066844957095
6.4065 3.1844720845041516
6.407 3.1784703240455636
6.4075 3.174358424251605
6.408 3.171140406427692
6.4085 3.1683608685029148
6.409 3.165797490785738
6.4095 3.163366830040167
6.41 3.1610727176562596
6.4105 3.1590374599378164
6.411 3.1575394253603983
6.4115 3.1570836353358613
6.412 3.1583014457281022
6.4125 3.1614209383973657
6.413 3.1653547379680242
6.4135 3.1674956990430525
6.414 3.165276559233649
6.4145 3.1581873631547817
6.415 3.147871960036329
6.4155 3.136551932271824
6.416 3.1257747511247738
6.4165 3.116233178048927
6.417 3.1080417650807393
6.4175 3.1010198660502466
6.418 3.0948826694194294
6.4185 3.08935201668844
6.419 3.0842240010871054
6.4195 3.079359900467236
6.42 3.0746807474552655
6.4205 3.070150873766438
6.421 3.0657782280097168
6.4215 3.061628796032216
6.422 3.057855648215887
6.4225 3.054745226334984
6.423 3.0527658787052685
6.4235 3.0526027970014082
6.424 3.0550541904915773
6.4245 3.0606926203631746
6.425 3.0691183869537335
6.4255 3.0780928268559196
6.426 3.083403210589906
6.4265 3.080741821024568
6.427 3.0687962169385345
6.4275 3.0506272517657704
6.428 3.0314240345353403
6.4285 3.0151082231626534
6.429 3.0028707926472142
6.4295 2.9940591158223286
6.43 2.9875469354358097
6.4305 2.982432814239087
6.431 2.9781468164999305
6.4315 2.974358685320934
6.432 2.970879384601143
6.4325 2.967604924284566
6.433 2.9644835585186398
6.4335 2.961504370951338
6.434 2.9586940045757926
6.4345 2.9561380042443206
6.435 2.954009064459229
6.4355 2.952616302718064
6.436 2.9524536041064886
6.4365 2.9541647765535695
6.437 2.958272682384341
6.4375 2.9646796775868003
6.438 2.9721831301979647
6.4385 2.9786249627049513
6.439 2.98168008194538
6.4395 2.979901893168381
6.44 2.973289435122548
6.4405 2.9630674278413283
6.441 2.9508618193413847
6.4415 2.9383263922223746
6.442 2.927014946900502
6.4425 2.9179054322260134
6.443 2.9110181948269416
6.4435 2.9057318079471885
6.444 2.901368900057917
6.4445 2.8974844638738153
6.445 2.893844315858227
6.4455 2.8903510758929345
6.446 2.88697760016377
6.4465 2.883740157616457
6.447 2.880695261522072
6.4475 2.8779380217853694
6.448 2.8756395923634814
6.4485 2.874089629550906
6.449 2.873764997210327
6.4495 2.875432511086095
6.45 2.8802177559313273
6.4505 2.8894631917404423
6.451 2.904013499160503
6.4515 2.922569332083424
6.452 2.940357121736432
6.4525 2.950737220602398
6.453 2.9497573718035133
6.4535 2.9385790704148507
6.454 2.921612346017276
6.4545 2.903312757860486
6.455 2.8865597637067077
6.4555 2.8726053929277553
6.456 2.8616400041241006
6.4565 2.853326390575787
6.457 2.847122310907719
6.4575 2.84251598048066
6.458 2.8391038251894836
6.4585 2.8366365867129266
6.459 2.8350034817459813
6.4595 2.8342495947781563
6.46 2.8345684124760213
6.4605 2.8363635615256646
6.461 2.8402699011958523
6.4615 2.846942890537476
6.462 2.8564411139800834
6.4625 2.8675538388740422
6.463 2.878011482098379
6.4635 2.8857207086697114
6.464 2.889826880266429
6.4645 2.8906133191832906
6.465 2.888568441630304
6.4655 2.883927251289397
6.466 2.8769234833469612
6.4665 2.8683403093918
6.467 2.859404895914598
6.4675 2.851244272160934
6.468 2.84450481982364
6.4685 2.8393924382800195
6.469 2.835821168070807
6.4695 2.8335334066842544
6.47 2.8322223235748494
6.4705 2.831607879951606
6.471 2.8314863872161338
6.4715 2.831739009150021
6.472 2.8323703071241217
6.4725 2.833549789398929
6.473 2.83568644781949
6.4735 2.839521899203599
6.474 2.846492598296897
6.4745 2.859615201994541
6.475 2.884997884102062
6.4755 2.9309358244883965
6.476 2.9953385522751548
6.4765 3.053160185475101
6.477 3.0859171083567043
6.4775 3.1001990042702223
6.478 3.106614457740373
6.4785 3.1102256209853207
6.479 3.111959238680071
6.4795 3.1095867253624947
6.48 3.0969735702032564
6.4805 3.0664694725557675
6.481 3.0194916770795723
6.4815 2.9691701796901357
6.482 2.9260999028288213
6.4825 2.893292586928058
6.483 2.8701543654087507
6.4835 2.85497765565711
6.484 2.846111484575185
6.4845 2.8426015997549685
6.485 2.844378772743217
6.4855 2.8521854928958357
6.486 2.8673412445112136
6.4865 2.890909686606544
6.487 2.922185633824543
6.4875 2.957669075999797
6.488 2.992154347076812
6.4885 3.02087056036281
6.489 3.03972490203797
6.4895 3.0440157481044805
6.49 3.0297402095602655
6.4905 2.99765304540757
6.491 2.9549176036059537
6.4915 2.9111604876095063
6.492 2.8735008708919816
6.4925 2.844826666227461
6.493 2.8249272078101066
6.4935 2.8121468882430873
6.494 2.8045609913365075
6.4945 2.8004673471043455
6.495 2.7985952143827886
6.4955 2.7981190691963116
6.496 2.7985917864679637
6.4965 2.7998570940010294
6.497 2.802012396390716
6.4975 2.8054203511802003
6.498 2.8108113682877365
6.4985 2.8193559803879102
6.499 2.8325978350760908
6.4995 2.8519323349608827
6.5 2.8777463072163316
6.5005 2.908708372439583
6.501 2.9418243673157187
6.5015 2.9727316608201617
6.502 2.995699524106958
6.5025 3.004709968062259
6.503 2.996843728950858
6.5035 2.9751218434698723
6.504 2.9470003218977245
6.5045 2.9196535724595583
6.505 2.897007489502463
6.5055 2.8800708451709616
6.506 2.868565590208152
6.5065 2.861975552825398
6.507 2.859976957833804
6.5075 2.862729763951413
6.508 2.8710144049639945
6.5085 2.8862042498810014
6.509 2.9099626619767944
6.5095 2.9437733289250216
6.51 2.9888052949868085
6.5105 3.046457505196723
6.511 3.1188674469649493
6.5115 3.2071835510709823
6.512 3.306615010510062
6.5125 3.401338314317166
6.513 3.467416338938915
6.5135 3.4845025949244723
6.514 3.446440884261583
6.5145 3.3617534181099336
6.515 3.2490259800659684
6.5155 3.131446729034777
6.516 3.029218502705292
6.5165 2.9526389989096993
6.517 2.9014369402674154
6.5175 2.8697257886271883
6.518 2.850920374391559
6.5185 2.840016377180846
6.519 2.8337415615841275
6.5195 2.830128885134843
6.52 2.8280516417814647
6.5205 2.826885887371126
6.521 2.826310407352657
6.5215 2.826166638388611
6.522 2.8264111860991425
6.5225 2.827085704637848
6.523 2.828312974907681
6.5235 2.8303046772037748
6.524 2.833333721368928
6.5245 2.8376801130873472
6.525 2.843526525660482
6.5255 2.8507639502311717
6.526 2.8587276643751034
6.5265 2.866172285449381
6.527 2.871759518635627
6.5275 2.874762054253771
6.528 2.875273305126515
6.5285 2.8737490659820084
6.529 2.8705441515475174
6.5295 2.865952089196809
6.53 2.86041619596437
6.5305 2.8545590188446814
6.531 2.8490132399435515
6.5315 2.84428622550782
6.532 2.8406767966967044
6.5325 2.8383409207999337
6.533 2.8373661679758415
6.5335 2.837934553036729
6.534 2.840486080329959
6.5345 2.8457925712980243
6.535 2.854640575369559
6.5355 2.866840261684687
6.536 2.880051923937441
6.5365 2.890076259051402
6.537 2.8933734557641264
6.5375 2.889515608132027
6.538 2.880665162586447
6.5385 2.8692152749514355
6.539 2.8566033220950464
6.5395 2.84376596866674
6.54 2.831740642693396
6.5405 2.8215128784184698
6.541 2.8135828553469358
6.5415 2.8078605633955798
6.542 2.8038968733051712
6.5425 2.801157445220807
6.543 2.7991908687400597
6.5435 2.7976822912444588
6.544 2.796432951667163
6.5445 2.7953404495416345
6.545 2.794366633353614
6.5455 2.793553689042519
6.546 2.79302348435679
6.5465 2.7930421814826536
6.547 2.794160395653825
6.5475 2.7975204802336835
6.548 2.805489046401129
6.5485 2.8224843515545937
6.549 2.8550457970881604
6.5495 2.908613394360427
6.55 2.9800243212511743
6.5505 3.052296863204396
6.551 3.1022357532389373
6.5515 3.1155126237260076
6.552 3.0923140329809007
6.5525 3.0425104882889515
6.553 2.9798866883374666
6.5535 2.9177938605611446
6.554 2.865280205057096
6.5545 2.825594122233844
6.555 2.797797903444203
6.5555 2.7792020335460306
6.556 2.7670363051660205
6.5565 2.7591297237313865
6.557 2.7539618274178155
6.5575 2.7505207875827926
6.558 2.748168165691218
6.5585 2.7465058470880352
6.559 2.74527976789176
6.5595 2.7443140988834225
6.56 2.743497852163073
6.5605 2.742797536294316
6.561 2.742302095829163
6.5615 2.7422480846427986
6.562 2.743000682135164
6.5625 2.744998090025601
6.563 2.748635813771723
6.5635 2.754117053870675
6.564 2.761254224911734
6.5645 2.7692322942914904
6.565 2.7764746233270428
6.5655 2.7808141387973206
6.566 2.7803936182508275
6.5665 2.7748111833938127
6.567 2.765559391721445
6.5675 2.755101368856139
6.568 2.7455175835025516
6.5685 2.7378241704976203
6.569 2.73213959493705
6.5695 2.7281426499817902
6.57 2.7253892458538624
6.5705 2.72348019035132
6.571 2.722106386543648
6.5715 2.7210614094978522
6.572 2.7202224921993343
6.5725 2.7195384504960645
6.573 2.719015492899243
6.5735 2.7187365313078127
6.574 2.7188646526580174
6.5745 2.719695354078678
6.575 2.721695273126593
6.5755 2.7255289935395526
6.576 2.7320793661251708
6.5765 2.7424584908048457
6.577 2.758021083207132
6.5775 2.7801640153240887
6.578 2.8093586144500167
6.5785 2.8433623136828805
6.579 2.876115473192562
6.5795 2.8990821335340433
6.58 2.9052003853754327
6.5805 2.892428428234921
6.581 2.864798001020934
6.5815 2.8303248338452027
6.582 2.7973025738508506
6.5825 2.7707785403563028
6.583 2.7519444249713407
6.5835 2.739639476390182
6.584 2.7320334438119973
6.5845 2.7275401988754373
6.585 2.7250306489349603
6.5855 2.7237983000335033
6.586 2.723434992829058
6.5865 2.723692754339674
6.587 2.724414023899471
6.5875 2.725485934634306
6.588 2.7268366864847975
6.5885 2.728438644624659
6.589 2.730320270535855
6.5895 2.732582306087978
6.59 2.7354157282380394
6.5905 2.73909993436384
6.591 2.7439893871780106
6.5915 2.750472857947705
6.592 2.758835125108713
6.5925 2.7689802138380246
6.593 2.7800423454913394
6.5935 2.7902256684058253
6.594 2.797222123485919
6.5945 2.7992415254330583
6.595 2.796006225784459
6.5955 2.7890505351347086
6.596 2.780862268752416
6.5965 2.7734607008593715
6.597 2.767670520383251
6.5975 2.763415945475715
6.598 2.7603909243127065
6.5985 2.758379637340812
6.599 2.757254475282619
6.5995 2.756878720217853
6.6 2.7571007354988426
6.6005 2.757761028509722
6.601 2.758737367889162
6.6015 2.7599267131082827
6.602 2.7612634832838916
6.6025 2.76270745770844
6.603 2.7642390508157684
6.6035 2.7658614771296888
6.604 2.7676094840521577
6.6045 2.769544897156302
6.605 2.7718004016112863
6.6055 2.7746176544631753
6.606 2.77835281347014
6.6065 2.7833882473965543
6.607 2.789854333529237
6.6075 2.7973237852932824
6.608 2.8047377173609176
6.6085 2.810767372106592
6.609 2.8144086236897072
6.6095 2.8153983595921934
6.61 2.8142293541646177
6.6105 2.8117550872462607
6.611 2.808734839789607
6.6115 2.80564664086885
6.612 2.8027505839769438
6.6125 2.800230955450332
6.613 2.7982401690645444
6.6135 2.796905750060742
6.614 2.7962467599311838
6.6145 2.7962001556785028
6.615 2.7966775079859056
6.6155 2.7976116741251067
6.616 2.7989568077129006
6.6165 2.8006470624918363
6.617 2.802602605636575
6.6175 2.804747433611257
6.618 2.807028453577506
6.6185 2.8094202855636494
6.619 2.8119175946792625
6.6195 2.814532335214552
6.62 2.817268416882688
6.6205 2.820056829189464
6.621 2.8226757022365137
6.6215 2.8247675936945873
6.622 2.826008221503442
6.6225 2.826316824998746
6.623 2.8258964998787564
6.6235 2.825047924785429
6.624 2.823969905070551
6.6245 2.822738533338552
6.625 2.8214126129444574
6.6255 2.8200780860642434
6.626 2.8188076640513584
6.6265 2.817645351682951
6.627 2.816614498551421
6.6275 2.815736284023541
6.628 2.815031775128335
6.6285 2.814525270197856
6.629 2.8142304309477852
6.6295 2.81415610533604
6.63 2.814301975769932
6.6305 2.8146579383367856
6.631 2.815225205452511
6.6315 2.8159998302678995
6.632 2.817008671268508
6.6325 2.8183099704371743
6.633 2.8199761758555484
6.6335 2.8220791819516604
6.634 2.8246399358666556
6.6345 2.82763056825872
6.635 2.830975392384528
6.6355 2.8346078674741895
6.636 2.8384692926787283
6.6365 2.842526201746902
6.637 2.8467480358600517
6.6375 2.851066625599336
6.638 2.855174732019523
6.6385 2.858304970446368
6.639 2.8592542254582787
6.6395 2.85693573853987
6.64 2.8511366967415315
6.6405 2.8427934513192623
6.641 2.833494042458571
6.6415 2.8246193765426133
6.642 2.8169137957168315
6.6425 2.8105313123193065
6.643 2.805314248437777
6.6435 2.8010252368983055
6.644 2.7974572637358444
6.6445 2.7944645342808174
6.645 2.7919355964566703
6.6455 2.789787378851705
6.646 2.7879492993601476
6.6465 2.786370849412827
6.647 2.7850190299929336
6.6475 2.783894397307084
6.648 2.7830362329830995
6.6485 2.7825206375502054
6.649 2.78245373194246
6.6495 2.782933304786474
6.65 2.7840260774016796
6.6505 2.7857549488395934
6.651 2.7881454398816503
6.6515 2.7912496904422683
6.652 2.7951073401899356
6.6525 2.799565975522886
6.653 2.8041474148004513
6.6535 2.808061960972492
6.654 2.810477621852539
6.6545 2.810826089343222
6.655 2.808906211956679
6.6555 2.804813988378304
6.656 2.7989370134156397
6.6565 2.7919721701273756
6.657 2.7847973177248138
6.6575 2.7781634666653447
6.658 2.7724727068706025
6.6585 2.7677299471937813
6.659 2.763717044506582
6.6595 2.7602180189852463
6.66 2.7571516225808628
6.6605 2.754553560770165
6.661 2.7524836828064787
6.6615 2.7509539231397264
6.662 2.7499150448563894
6.6625 2.7492753876116565
6.663 2.748950804775922
6.6635 2.7488897187014514
6.664 2.7490733175691835
6.6645 2.7494849115980466
6.665 2.7500811723897316
6.6655 2.750777631818912
6.666 2.751490070887262
6.6665 2.7521653084301194
6.667 2.7528162088065296
6.6675 2.7534847122414385
6.668 2.7541893895024296
6.6685 2.7548719426025423
6.669 2.7554367576282894
6.6695 2.755821864679162
6.67 2.756036992076111
6.6705 2.7561546730661677
6.671 2.756249613227925
6.6715 2.7563475196511638
6.672 2.756410315970986
6.6725 2.7563849081311007
6.673 2.7562605046726434
6.6735 2.7560886529629824
6.674 2.755937871853269
6.6745 2.7558527423730093
6.675 2.755814213035774
6.6755 2.755771103354566
6.676 2.7556794680312438
6.6765 2.755543423281753
6.677 2.755395600342461
6.6775 2.7552720505100163
6.678 2.755180335094834
6.6785 2.7551072782057284
6.679 2.7550461796147223
6.6795 2.755023837965065
6.68 2.7550971808684084
6.6805 2.755328118197597
6.681 2.755757875016978
6.6815 2.7564039872199073
6.682 2.7572594737665677
6.6825 2.7583142836674925
6.683 2.759565630556886
6.6835 2.7610321430874665
6.684 2.7627433535210146
6.6845 2.7647223462376553
6.685 2.7669618995369865
6.6855 2.7694502701143913
6.686 2.772188415290066
6.6865 2.7751968695121123
6.687 2.7784741511539837
6.6875 2.781958488619394
6.688 2.785501913472607
6.6885 2.7889011528873064
6.689 2.791967601085358
6.6895 2.794575003403307
6.69 2.7966870391833423
6.6905 2.798352076231372
6.691 2.799681950666783
6.6915 2.8008276737533455
6.692 2.801940675539478
6.6925 2.803130019410321
6.693 2.8044720946837467
6.6935 2.80599751758358
6.694 2.807708771404269
6.6945 2.809593676913061
6.695 2.811653967247108
6.6955 2.8139052330685503
6.696 2.8163999591871116
6.6965 2.8192233850467323
6.697 2.822495711019813
6.6975 2.826384522619649
6.698 2.831075133845739
6.6985 2.836741368441701
6.699 2.843427393890667
6.6995 2.8508990402715204
6.7 2.8584700324588743
6.7005 2.8650443453064183
6.701 2.86946721944508
6.7015 2.87106958256235
6.702 2.8699714917666954
6.7025 2.866942838569506
6.703 2.863040283693633
6.7035 2.8593053796844154
6.704 2.8565220362623363
6.7045 2.855019548114515
6.705 2.854692274219558
6.7055 2.855216036901294
6.706 2.856261809982592
6.7065 2.8575857145367065
6.707 2.8590287669160697
6.7075 2.8605112994012147
6.708 2.8620064777069816
6.7085 2.8635353718160816
6.709 2.8651702831093564
6.7095 2.867054623006285
6.71 2.869446768650376
6.7105 2.8728216605149752
6.711 2.8780888433274887
6.7115 2.8869435377713613
6.712 2.9022024023340913
6.7125 2.9273068396419957
6.713 2.963865501930054
6.7135 3.0077398276594165
6.714 3.0479507273520214
6.7145 3.0719874245882304
6.715 3.073531792668125
6.7155 3.055579779261488
6.716 3.0270183281081176
6.7165 2.9968779156727168
6.717 2.9707381163393753
6.7175 2.950545130247476
6.718 2.9361092668124327
6.7185 2.926409328738928
6.719 2.92028983492109
6.7195 2.9167679098917523
6.72 2.9150684132476146
6.7205 2.9146223659158794
6.721 2.915021265253052
6.7215 2.9159904394526768
6.722 2.917344854555057
6.7225 2.9189545792275355
6.723 2.9207305709323608
6.7235 2.9226011967840746
6.724 2.924513335446293
6.7245 2.926411206525235
6.725 2.928250434633953
6.7255 2.9299931074849743
6.726 2.9316093384236988
6.7265 2.9331038857629794
6.727 2.9345074639743958
6.7275 2.935875602070273
6.728 2.9372622652419507
6.7285 2.9387160848449456
6.729 2.9402711794114067
6.7295 2.9419522162618152
6.73 2.9437527334742972
6.7305 2.945624126373759
6.731 2.9474910207350957
6.7315 2.9492972609353947
6.732 2.951029862621529
6.7325 2.9527409181220134
6.733 2.95451932374779
6.7335 2.9564459708259063
6.734 2.9585386497045087
6.7345 2.9606959896027005
6.735 2.9626975800369886
6.7355 2.9642677278430236
6.736 2.96518879314545
6.7365 2.96535578221643
6.737 2.964802248669497
6.7375 2.9636717463671642
6.738 2.962229546238164
6.7385 2.960794107413716
6.739 2.9596396312670388
6.7395 2.95889302564236
6.74 2.9585161329728047
6.7405 2.9583658258632903
6.741 2.958279288504241
6.7415 2.958144951060876
6.742 2.957936125944813
6.7425 2.9577041863780087
6.743 2.9575340599356403
6.7435 2.9574921147977156
6.744 2.957616583485561
6.7445 2.9579179954865813
6.745 2.958387506692252
6.7455 2.95901042722958
6.746 2.9597440013298053
6.7465 2.960525904773477
6.747 2.961257719357909
6.7475 2.9618265336678116
6.748 2.9621639391024646
6.7485 2.9622835516079205
6.749 2.96227853813667
6.7495 2.962223216828268
6.75 2.9620968793395255
6.7505 2.9617872931089186
6.751 2.9612001589435453
6.7515 2.960359794292878
6.752 2.9594168499565567
6.7525 2.9585919458472008
6.753 2.958066486324058
6.7535 2.9579345923606875
6.754 2.9582062692232
6.7545 2.9588415948279954
6.755 2.9597972015708764
6.7555 2.961034201401705
6.756 2.962507821538078
6.7565 2.9641446271994747
6.757 2.9658068846422916
6.7575 2.9673263563584014
6.758 2.968550173239964
6.7585 2.969381051636314
6.759 2.9697767822974397
6.7595 2.969757562381866
6.76 2.969379016520075
6.7605 2.9687136113837704
6.761 2.9678361560288673
6.7615 2.966832421790177
6.762 2.9658071125494407
6.7625 2.9648794063331083
6.763 2.964155493544255
6.7635 2.963690216706776
6.764 2.9635014814068024
6.7645 2.963591756551298
6.765 2.9639791055687796
6.7655 2.964739537437148
6.766 2.9660041764017544
6.7665 2.967991534767566
6.767 2.9709999997170984
6.7675 2.975413010749725
6.768 2.9816215427503474
6.7685 2.9899047552435762
6.769 3.0002783381290774
6.7695 3.0124538444594497
6.77 3.025811594110727
6.7705 3.0391007860082597
6.771 3.050232696016285
6.7715 3.056763703291405
6.772 3.05709719650891
6.7725 3.0513661410559854
6.773 3.041230611858448
6.7735 3.0288278229495864
6.774 3.015898340509099
6.7745 3.0034377905660046
6.775 2.992041153904565
6.7755 2.982068518821916
6.776 2.9736861853821077
6.7765 2.9668429732209516
6.777 2.961350899815712
6.7775 2.9569799835949953
6.778 2.953514041417745
6.7785 2.9507693439165417
6.779 2.948588661323339
6.7795 2.946836985329507
6.78 2.945402141087656
6.7805 2.944200356203214
6.781 2.9431784338851967
6.7815 2.942323801721739
6.782 2.9416663433341883
6.7825 2.9412911262155204
6.783 2.9413471187369327
6.7835 2.9420757636410615
6.784 2.9438116659441382
6.7845 2.946928157950052
6.785 2.9516522626476585
6.7855 2.9578131545438753
6.786 2.9646377008718465
6.7865 2.9707338757027584
6.787 2.974335172894084
6.7875 2.9738797910873904
6.788 2.9688113000502385
6.7885 2.9600197179448076
6.789 2.949461098427057
6.7895 2.9391589425750917
6.79 2.930369133318842
6.7905 2.923418709111078
6.791 2.918063915755476
6.7915 2.913873329086349
6.792 2.9104426497220883
6.7925 2.9074714332415796
6.793 2.9047664766524237
6.7935 2.9022087105736167
6.794 2.8997457663845205
6.7945 2.8973618040308926
6.795 2.8950884051373196
6.7955 2.89301334778484
6.796 2.891284915078452
6.7965 2.8901344225368595
6.797 2.889865731680376
6.7975 2.8907912470653825
6.798 2.893104515484082
6.7985 2.8966473729447992
6.799 2.9007557831107187
6.7995 2.904328751288017
6.8 2.90632832642303
6.8005 2.9062984086036687
6.801 2.9044924128651077
6.8015 2.9015044623902986
6.802 2.8979458722783997
6.8025 2.8943734349664423
6.803 2.8913981337679706
6.8035 2.8896405009851245
6.804 2.889694402993661
6.8045 2.8921279986131845
6.805 2.897501608268949
6.8055 2.9064193416621587
6.806 2.9194853158446294
6.8065 2.9371500423340793
6.807 2.959487395120422
6.8075 2.985962300568443
6.808 3.0149199975141725
6.8085 3.043250741649131
6.809 3.066448594033333
6.8095 3.079151924413506
6.81 3.075938755262791
6.8105 3.052760543743015
6.811 3.0096206599322075
6.8115 2.9532405171123566
6.812 2.8957783086966424
6.8125 2.8481942370556252
6.813 2.814538635032789
6.8135 2.7927609933742525
6.814 2.778797139547952
6.8145 2.769273111840346
6.815 2.7620840435984855
6.8155 2.7560834564281302
6.816 2.750698646199509
6.8165 2.74566009834503
6.817 2.740863214661215
6.8175 2.736313511522005
6.818 2.7320731136368606
6.8185 2.7282462247759005
6.819 2.7249489634502924
6.8195 2.722252881624084
6.82 2.720066962492557
6.8205 2.7179916101624526
6.821 2.715305315959779
6.8215 2.7112528003598255
6.822 2.705500078621548
6.8225 2.698384122707764
6.823 2.690641048194519
6.8235 2.682999217402922
6.824 2.6759296862645767
6.8245 2.6696736749969636
6.825 2.6643523814406125
6.8255 2.660080792048192
6.826 2.657072930738729
6.8265 2.6557800215679483
6.827 2.6571197224695853
6.8275 2.663032534783638
6.828 2.677539337483643
6.8285 2.7088971552876258
6.829 2.7731977963634327
6.8295 2.898258289897236
6.83 3.1201626181287248
6.8305 3.4519888146026334
6.831 3.812357360493391
6.8315 4.01472176558645
6.832 3.966142878337929
6.8325 3.7815370504291126
6.833 3.5974072998576245
6.8335 3.462485255827896
6.834 3.3742690100997654
6.8345 3.319304629494403
6.835 3.286268281374247
6.8355 3.267362523562549
6.836 3.257229623327201
6.8365 3.251850953736784
6.837 3.2481472020435467
6.8375 3.243708727217837
6.838 3.236885994226104
6.8385 3.226712864757908
6.839 3.2130568870517733
6.8395 3.1968524297425995
6.84 3.180112540279109
6.8405 3.165037191863724
6.841 3.153072545111212
6.8415 3.1445194591311116
6.842 3.138866058167733
6.8425 3.1352873182356698
6.843 3.133024654083706
6.8435 3.131538491596655
6.844 3.13047726116715
6.8445 3.129626014954277
6.845 3.128857843753253
6.8455 3.128105608023586
6.846 3.1273612763009924
6.8465 3.1266683956259493
6.847 3.126159056989935
6.8475 3.126086635464639
6.848 3.1269117537191002
6.8485 3.1294155734430715
6.849 3.134692690504438
6.8495 3.1437368292411483
6.85 3.1565156900680806
6.8505 3.1712436344111703
6.851 3.1847207946789053
6.8515 3.1935123880308884
6.852 3.195261525416808
6.8525 3.1897632027522436
6.853 3.1790359865066593
6.8535 3.1659691763890185
6.854 3.1529791257119895
6.8545 3.1413999498350167
6.855 3.131580063398105
6.8555 3.1233126943367457
6.856 3.1162310738163095
6.8565 3.1100901324315364
6.857 3.1049702089596556
6.8575 3.1014088329686134
6.858 3.100393876861866
6.8585 3.1031515757748975
6.859 3.1106081862132013
6.8595 3.12288219623196
6.86 3.1391978823540887
6.8605 3.157621769079239
6.861 3.1735882352944182
6.8615 3.1802444657775117
6.862 3.1742350983495013
6.8625 3.1597174103538537
6.863 3.1436310719897866
6.8635 3.1299677941238437
6.864 3.119548880596059
6.8645 3.1120233650961344
6.865 3.106797012502926
6.8655 3.1032184016343445
6.866 3.1006945634753107
6.8665 3.0987985777416087
6.867 3.0972895104664095
6.8675 3.096076766374895
6.868 3.0951427657959636
6.8685 3.094482658011567
6.869 3.0940803865898294
6.8695 3.0938876463136724
6.87 3.0938835395306095
6.8705 3.094122410193582
6.871 3.0946662958322007
6.8715 3.0954144586913808
6.872 3.0961014238173137
6.8725 3.096583795275035
6.873 3.09701017279924
6.8735 3.097629338347443
6.874 3.098527331992746
6.8745 3.0995742853156303
6.875 3.1005308798858087
6.8755 3.1011121750978683
6.876 3.101026727935598
6.8765 3.1000681813191937
6.877 3.098376430989542
6.8775 3.096799544413872
6.878 3.0969691976929257
6.8785 3.1005903564109873
6.879 3.1081316927768396
6.8795 3.1178778815224737
6.88 3.1265021675786455
6.8805 3.1310039646599845
6.881 3.1303746082990687
6.8815 3.1257025200240856
6.882 3.119133160810118
6.8825 3.112730100424307
6.883 3.107725553951444
6.8835 3.10443033306655
6.884 3.1026097497146496
6.8845 3.1018962432593105
6.885 3.1019954047954803
6.8855 3.1027312853367865
6.886 3.1040129080435586
6.8865 3.1058017329961443
6.887 3.1080862106269285
6.8875 3.1108405362343445
6.888 3.1139798528575087
6.8885 3.1172903063986857
6.889 3.120417690612416
6.8895 3.1229695217079643
6.89 3.1247054373213645
6.8905 3.12564819655218
6.891 3.125987517997717
6.8915 3.125966148986108
6.892 3.1258832152018643
6.8925 3.1260728035677987
6.893 3.1267704807272496
6.8935 3.1280175380063033
6.894 3.1296983476453155
6.8945 3.1316484397557973
6.895 3.1337203270243537
6.8955 3.1358146363680666
6.896 3.137873909605859
6.8965 3.139881648286642
6.897 3.1418628209961197
6.8975 3.1438828843857136
6.898 3.1460351597846374
6.8985 3.1484252401621395
6.899 3.1511154724385735
6.8995 3.1540831914195087
6.9 3.157203862295229
6.9005 3.1602619678157398
6.901 3.1629520760091454
6.9015 3.1649101289127097
6.902 3.1658641661991043
6.9025 3.165837732612091
6.903 3.1651656683129064
6.9035 3.1642707499928493
6.904 3.1634650010193797
6.9045 3.162899450954325
6.905 3.1626214682415563
6.9055 3.1626477909639688
6.906 3.163017425860027
6.9065 3.1637863818050027
6.907 3.165029631693746
6.9075 3.1667924823441664
6.908 3.1690469746579852
6.9085 3.171626389520301
6.909 3.1742431687404755
6.9095 3.176607090875561
6.91 3.1786127115849157
6.9105 3.180421956524852
6.911 3.1823508768066313
6.9115 3.1846790215705356
6.912 3.1876533765602
6.9125 3.191650799452307
6.913 3.197213996047629
6.9135 3.2044485950271353
6.914 3.2119214202569877
6.9145 3.21678333633104
6.915 3.217215068981452
6.9155 3.2143899196506878
6.916 3.2111131626503555
6.9165 3.209224153622304
6.917 3.208927484505467
6.9175 3.209641705726118
6.918 3.2108131716718296
6.9185 3.2121618313149254
6.919 3.2136215593863744
6.9195 3.2152535656571386
6.92 3.2171284960187867
6.9205 3.2192875388824485
6.921 3.2217395660646213
6.9215 3.224525318877288
6.922 3.2277710124192867
6.9225 3.2318468714934747
6.923 3.2376511590547095
6.9235 3.247148730077062
6.924 3.2637102768297455
6.9245 3.2903658399622264
6.925 3.32453364754618
6.9255 3.354342217013696
6.926 3.3655872675730842
6.9265 3.3554266754804454
6.927 3.3350019708740968
6.9275 3.3174285649350574
6.928 3.3082436662238175
6.9285 3.30653127539986
6.929 3.3091072570142037
6.9295 3.312096088511539
6.93 3.3118158154649224
6.9305 3.306598204991597
6.931 3.2976923638288005
6.9315 3.287979063378981
6.932 3.279697881925821
6.9325 3.273454155340585
6.933 3.268680335552321
6.9335 3.264588440843501
6.934 3.260703464541991
6.9345 3.256909427930924
6.935 3.2532930334394488
6.9355 3.2499770827442047
6.936 3.2470380410234734
6.9365 3.244501211824484
6.937 3.2423889279435647
6.9375 3.24080800736171
6.938 3.240043826124551
6.9385 3.2406167342319625
6.939 3.2432338669973797
6.9395 3.248441214346836
6.94 3.255970868493754
6.9405 3.26424707585267
6.941 3.270800457708435
6.9415 3.273675240570708
6.942 3.272534500626416
6.9425 3.2685737732578657
6.943 3.26338909325126
6.9435 3.2579922754908255
6.944 3.2526388311203087
6.9445 3.247227329659995
6.945 3.2416121099751853
6.9455 3.2355458657625915
6.946 3.2284415662897556
6.9465 3.2191694074274357
6.947 3.2060124331068733
6.9475 3.1868663327364866
6.948 3.159960250026857
6.9485 3.1251834410249097
6.949 3.0852285526299132
6.9495 3.0452048480834444
6.95 3.0107894003271882
6.9505 2.985977131002321
6.951 2.9726808844777137
6.9515 2.971761718333144
6.952 2.9844342763638343
6.9525 3.01322339063329
6.953 3.0614241156389275
6.9535 3.130537951860794
6.954 3.2159684923958194
6.9545 3.3049134619350378
6.955 3.38050562636153
6.9555 3.43058889339894
6.956 3.452711860435241
6.9565 3.452085365751148
6.957 3.4366024059903326
6.9575 3.413121617775608
6.958 3.3866665239980867
6.9585 3.3608655509719982
6.959 3.338111261610643
6.9595 3.3194070471083785
6.96 3.3044414165498077
6.9605 3.2923772184769726
6.961 3.2821811935507794
6.9615 3.2727279530325584
6.962 3.262900626730457
6.9625 3.2519278351334977
6.963 3.2399016744177205
6.9635 3.227806275971571
6.964 3.2168111873515643
6.9645 3.2075684350303595
6.965 3.200169070135712
6.9655 3.194553832454681
6.966 3.1907115638196712
6.9665 3.1885650231927647
6.967 3.1878615578109164
6.9675 3.188261964247755
6.968 3.1896027914391647
6.9685 3.19202206079225
6.969 3.195804424728702
6.9695 3.201083526368236
6.97 3.207540137320046
6.9705 3.2145221945559728
6.971 3.221269756567545
6.9715 3.2271505488418404
6.972 3.2315520318257525
6.9725 3.233831224217586
6.973 3.2335463023076985
6.9735 3.230633813135314
6.974 3.2252551437143344
6.9745 3.2175937158648305
6.975 3.2079515778315715
6.9755 3.1968023146324382
6.976 3.1847515348105366
6.9765 3.1725270893374278
6.977 3.1609501297457543
6.9775 3.1506921079105643
6.978 3.142185722402167
6.9785 3.135545202330646
6.979 3.1306629179078582
6.9795 3.127275731992218
6.98 3.1250660589093266
6.9805 3.123733917715847
6.981 3.1230533456838048
6.9815 3.122857112018397
6.982 3.123051465343333
6.9825 3.1236648025536438
6.983 3.1249822842040773
6.9835 3.1275377155565325
6.984 3.1319052887924803
6.9845 3.1383809726082843
6.985 3.146715685994013
6.9855 3.1560266249556017
6.986 3.165002530721872
6.9865 3.172272236864777
6.987 3.1766962693472545
6.9875 3.177525403485178
6.988 3.1748256549790357
6.9885 3.169742678064849
6.989 3.1640576789861674
6.9895 3.1589890901860906
6.99 3.1542135227090755
6.9905 3.1479426222254885
6.991 3.1388044525521552
6.9915 3.1280357483656607
6.992 3.118817998480309
6.9925 3.1135856285341097
6.993 3.1131780809010303
6.9935 3.117627215449649
6.994 3.126495114713733
6.9945 3.138055306968284
6.995 3.148515717196756
6.9955 3.1536707924180947
6.996 3.152260927117136
6.9965 3.1463969279716233
6.997 3.1390688533466333
6.9975 3.1323223651180436
6.998 3.1268047885586236
6.9985 3.1223104932493664
6.999 3.118594797941374
6.9995 3.1157668144546333
7.0 3.1141588448609605
7.0005 3.1141141388849123
7.001 3.1158954337599427
7.0015 3.1195540503800876
7.002 3.124451273863662
7.0025 3.1286700610073988
7.003 3.1301796815416933
7.0035 3.1291776218086786
7.004 3.127494720393856
7.0045 3.1264741015667843
7.005 3.1266237907808305
7.0055 3.1281164443267597
7.006 3.1311551492553464
7.0065 3.1360140511838113
7.007 3.142924175309081
7.0075 3.1517421817818176
7.008 3.1614769889527983
7.0085 3.169829227719913
7.009 3.1737142017297932
7.0095 3.171218285096036
7.01 3.163429044016806
7.0105 3.1537389159037614
7.011 3.145347017781341
7.0115 3.139718088539307
7.012 3.1367799123672606
7.0125 3.1357960653894716
7.013 3.1360209778699977
7.0135 3.1369675945534974
7.014 3.1384020607837053
7.0145 3.1402586645837447
7.015 3.1425998773016266
7.0155 3.145665966260972
7.016 3.1500166813852575
7.0165 3.156821949558954
7.017 3.168389148207953
7.0175 3.1890673584530225
7.018 3.226185666302336
7.0185 3.289621637090119
7.019 3.386983207820875
7.0195 3.513857422302391
7.02 3.645771549857092
7.0205 3.7434590859585617
7.021 3.771791457674948
7.0215 3.720170962154781
7.022 3.608721958587762
7.0225 3.4766272761871617
7.023 3.3598102573125255
7.0235 3.2759523873867566
7.024 3.2250034742465035
7.0245 3.198086611512836
7.025 3.1855803920608396
7.0255 3.180653315691427
7.026 3.1793809803171333
7.0265 3.179779188977858
7.027 3.1809227523925747
7.0275 3.182399691725057
7.028 3.184042826394747
7.0285 3.185797994153652
7.029 3.1876804138100736
7.0295 3.1897485750090313
7.03 3.192089263577814
7.0305 3.194806134815079
7.031 3.198039640119366
7.0315 3.2020327093931433
7.032 3.2072294740837632
7.0325 3.214256704100566
7.033 3.2237387192820437
7.0335 3.23589432425496
7.034 3.2500940345530394
7.0345 3.2646395993859167
7.035 3.2771721483486873
7.0355 3.2854996800746656
7.036 3.288158218931561
7.0365 3.2845182685530103
7.037 3.275194653055565
7.0375 3.262477070492303
7.038 3.2496554145648124
7.0385 3.239289998477582
7.039 3.23217711074163
7.0395 3.227759839988839
7.04 3.225122194819302
7.0405 3.223592584142467
7.041 3.222795178402417
7.0415 3.2225161461422003
7.042 3.2226164641877793
7.0425 3.222992564527547
7.043 3.223584928531097
7.0435 3.224379184445774
7.044 3.225405472441408
7.0445 3.2267371844240467
7.045 3.228508245509169
7.0455 3.230928919799168
7.046 3.2342700046146016
7.0465 3.2388165132800255
7.047 3.2447584580120283
7.0475 3.2519873495316824
7.048 3.2598969714360857
7.0485 3.2672652849787314
7.049 3.272451793090231
7.0495 3.2739103881156764
7.05 3.270995984911127
7.0505 3.264486683177732
7.051 3.256218047443178
7.0515 3.248047035330125
7.052 3.241136002983411
7.0525 3.2358503703022956
7.053 3.2320239551191117
7.0535 3.229275007415846
7.054 3.2272353598431893
7.0545 3.2256387376430498
7.055 3.2243242935107217
7.0555 3.2232139927851007
7.056 3.2222908106652204
7.0565 3.221596373180465
7.057 3.221250641826244
7.0575 3.2214751003357316
7.058 3.222647354628349
7.0585 3.225315102081887
7.059 3.230087805235706
7.0595 3.237200541588426
7.06 3.2457509032115697
7.0605 3.2532854431210323
7.061 3.256831845089816
7.0615 3.2548591689431854
7.062 3.24813870251094
7.0625 3.238711460678158
7.063 3.2284818578823176
7.0635 3.218660924860223
7.064 3.209846516312443
7.0645 3.202215820492948
7.065 3.1956993459284595
7.0655 3.190109437317271
7.066 3.185226394406798
7.0665 3.180866594703848
7.067 3.1768931783322563
7.0675 3.173226994748375
7.068 3.1698312866919585
7.0685 3.1667159355030803
7.069 3.1639034783461666
7.0695 3.1614147336260823
7.07 3.159230629601603
7.0705 3.157283370673489
7.071 3.1554617047397917
7.0715 3.1536561567895793
7.072 3.1517812055331573
7.0725 3.149765054738581
7.073 3.1475157141404724
7.0735 3.1449339700240904
7.074 3.1419581304050146
7.0745 3.138617281983046
7.075 3.13505525929932
7.0755 3.1314595876858524
7.076 3.12797977434954
7.0765 3.124679222584489
7.077 3.1215410961423986
7.0775 3.118513542860458
7.078 3.115552698418475
7.0785 3.112630450481297
7.079 3.1097238324055416
7.0795 3.1068149594832866
7.08 3.1038788631816088
7.0805 3.1009094736514156
7.081 3.097916530616895
7.0815 3.0949096538458134
7.082 3.0918681894847166
7.0825 3.088699673897575
7.083 3.085252491892212
7.0835 3.0813775166486623
7.084 3.0770362248256697
7.0845 3.0723392649135635
7.085 3.067464982000401
7.0855 3.0625662166078937
7.086 3.0577233998894853
7.0865 3.0529639449809567
7.087 3.0482844714547737
7.0875 3.0436792415906604
7.088 3.0391542828080356
7.0885 3.0347165495193513
7.089 3.03038682672823
7.0895 3.0262104900483022
7.09 3.02225871169136
7.0905 3.018645864611046
7.091 3.0155248738197136
7.0915 3.0130647901576806
7.092 3.011418238529912
7.0925 3.0106768162105846
7.093 3.01085611655962
7.0935 3.0118673236108178
7.094 3.013509051413352
7.0945 3.0153923537632084
7.095 3.0168741972313855
7.0955 3.0171293537262693
7.096 3.0154254285642503
7.0965 3.0115316705745068
7.097 3.0058931727311338
7.0975 2.9993974066826796
7.098 2.992944076840252
7.0985 2.9871136194932317
7.099 2.9821509066543053
7.0995 2.9780773171937662
7.1 2.974810690227696
7.1005 2.9722388417217642
7.101 2.970265631481179
7.1015 2.9688332129101793
7.102 2.9679129623336484
7.1025 2.9674830886354746
7.103 2.9675096542822716
7.1035 2.967935151657495
7.104 2.968693959397812
7.1045 2.9696956656497244
7.105 2.9708032904122943
7.1055 2.971812437758687
7.106 2.972487180753471
7.1065 2.9726596810676
7.107 2.972328880322501
7.1075 2.971624480924702
7.108 2.9706861704876255
7.1085 2.969619779169327
7.109 2.9685110064789972
7.1095 2.967453427750141
7.11 2.9665116333837505
7.1105 2.965699348936684
7.111 2.964993940051772
7.1115 2.96436161478369
7.112 2.96378978502207
7.1125 2.963313080923041
7.113 2.963061744060158
7.1135 2.9633594347431496
7.114 2.9649254687140614
7.1145 2.969338653027294
7.115 2.9799117497736995
7.1155 3.0028809625321644
7.116 3.0475047391455616
7.1165 3.1214761398817847
7.117 3.2207646808680126
7.1175 3.3249516516283046
7.118 3.4084885622026198
7.1185 3.4542771429944397
7.119 3.4570996525263515
7.1195 3.4215260778616132
7.12 3.35984605041961
7.1205 3.28784441068285
7.121 3.219557758915715
7.1215 3.162752140946515
7.122 3.119341546924983
7.1225 3.0880169762873217
7.123 3.066223443321749
7.1235 3.0515068985119163
7.124 3.041683779718725
7.1245 3.0349704179392054
7.125 3.02992056398923
7.1255 3.025448854481655
7.126 3.0208771308245366
7.1265 3.0159388865686116
7.127 3.0108000040857936
7.1275 3.00580245430048
7.128 3.0011158151311603
7.1285 2.9965928120863117
7.129 2.9920960604100726
7.1295 2.9878124514192335
7.13 2.9842433846813305
7.1305 2.9818078597821733
7.131 2.9805874994423442
7.1315 2.9803774913866237
7.132 2.9808724881785134
7.1325 2.9817877128438033
7.133 2.982904851410317
7.1335 2.984075390524615
7.134 2.9852055749657227
7.1345 2.9862621541069894
7.135 2.987270895963319
7.1355 2.9883402840898805
7.136 2.989716952632956
7.1365 2.9918894794840147
7.137 2.9957945870406073
7.1375 3.003124459158667
7.138 3.0166530999393695
7.1385 3.0401336538903196
7.139 3.0769423004245793
7.1395 3.127349299995914
7.14 3.185820044714549
7.1405 3.2407251126451753
7.141 3.277124862422302
7.1415 3.28240912720726
7.142 3.253183583322813
7.1425 3.198868699758406
7.143 3.1372408688427873
7.1435 3.0844021777922377
7.144 3.0475767595892114
7.1445 3.0258725626325296
7.145 3.0149440349431247
7.1455 3.0105780097917707
7.146 3.009895335532339
7.1465 3.01122510941343
7.147 3.013674445375016
7.1475 3.0167845882395143
7.148 3.0203296732306937
7.1485 3.0242205494591934
7.149 3.0284778179752534
7.1495 3.0332709924315138
7.15 3.0390196153912497
7.1505 3.0465941337874076
7.151 3.057656932245977
7.1515 3.074951276353805
7.152 3.1019731520372433
7.1525 3.141064704106781
7.153 3.1897479608810135
7.1535 3.2381371515543274
7.154 3.2717110187549894
7.1545 3.2794125130905973
7.155 3.260498825650509
7.1555 3.224336808035539
7.156 3.184058087616182
7.1565 3.149694357711838
7.157 3.1253934441113893
7.1575 3.110685640733732
7.158 3.103033381322482
7.1585 3.099803580259784
7.159 3.0990585533471355
7.1595 3.099623425455472
7.16 3.1008617098275666
7.1605 3.10246232217978
7.161 3.1043255288770544
7.1615 3.106508835714579
7.162 3.109267666960476
7.1625 3.1131965845442755
7.163 3.119471479916144
7.1635 3.130237419359154
7.164 3.1488081616139043
7.1645 3.178977987411037
7.165 3.2224053142872906
7.1655 3.2745592008978575
7.166 3.322611235186625
7.1665 3.349438606886298
7.167 3.343535426348626
7.1675 3.307218437100617
7.168 3.255802358846089
7.1685 3.2072229108547186
7.169 3.1716780655114603
7.1695 3.1500677915067774
7.17 3.1386279997428224
7.1705 3.133290320651784
7.171 3.1312822588296845
7.1715 3.1310575092089623
7.172 3.1318553398716515
7.1725 3.133358154159203
7.173 3.1355400301288983
7.1735 3.1386348030257514
7.174 3.1432496995154944
7.1745 3.150654589390757
7.175 3.16328713681487
7.1755 3.1853080059530336
7.176 3.2220602528013016
7.1765 3.2760441693797206
7.177 3.3390186141550844
7.1775 3.389123203916891
7.178 3.4037111939830362
7.1785 3.378721275785643
7.179 3.330571701981021
7.1795 3.2800702273247966
7.18 3.239545121694218
7.1805 3.211722117210532
7.181 3.194526364117494
7.1815 3.1848351896160514
7.182 3.180000104490561
7.1825 3.178159072989158
7.183 3.1781231652045863
7.1835 3.179197296177695
7.184 3.1810169630486635
7.1845 3.1834810609025395
7.185 3.1866994876171892
7.1855 3.1910218802073578
7.186 3.19702831903152
7.1865 3.2054509019960173
7.187 3.216892919164951
7.1875 3.231459228208009
7.188 3.248466238065096
7.1885 3.26652000712843
7.189 3.283885112932661
7.1895 3.29885722972804
7.19 3.3100462417502827
7.1905 3.3167788112393426
7.191 3.3192258068198788
7.1915 3.318489887685888
7.192 3.3162168660287614
7.1925 3.3142789184434216
7.193 3.3142929185450933
7.1935 3.317353230820552
7.194 3.323936924384417
7.1945 3.3340325945422498
7.195 3.3473101635245817
7.1955 3.362947467158537
7.196 3.379175489326216
7.1965 3.3932854248042927
7.197 3.4027788336977265
7.1975 3.4071000773287503
7.198 3.407665385353533
7.1985 3.4062756262969893
7.199 3.4037676080207886
7.1995 3.3997220246974633
7.2 3.39311501599325
7.2005 3.383482788586355
7.201 3.371888781635474
7.2015 3.3607836653716197
7.202 3.3525789966778836
7.2025 3.348440316959029
7.203 3.3482766493386356
7.2035 3.351279317908758
7.204 3.3564726675880427
7.2045 3.3631366066151616
7.205 3.3710565505123986
7.2055 3.3806021738951815
7.206 3.3926175268286913
7.2065 3.408251478305403
7.207 3.428593329647712
7.2075 3.4531076408480397
7.208 3.4771609422529286
7.2085 3.4915595730742064
7.209 3.4876379846153567
7.2095 3.464829474776532
7.21 3.43234911588742
7.2105 3.402145247152757
7.211 3.381097932539036
7.2115 3.3695445131804656
7.212 3.3646923999996874
7.2125 3.363688615735792
7.213 3.364702422358559
7.2135 3.3667960379096575
7.214 3.3695697486097034
7.2145 3.3729188626034032
7.215 3.3769380500721793
7.2155 3.3819288877696314
7.216 3.3884988079075358
7.2165 3.3977464946449265
7.217 3.4114832346543933
7.2175 3.4322703099788407
7.218 3.462749882105057
7.2185 3.5035305808252835
7.219 3.5497522972454467
7.2195 3.589505627425395
7.22 3.6085885730383156
7.2205 3.600173823279172
7.221 3.570054697625795
7.2215 3.5318823638281804
7.222 3.4980733746552817
7.2225 3.4746708157154442
7.223 3.4617613106684724
7.2235 3.4565459893040087
7.224 3.4559683650293076
7.2245 3.457835191707372
7.225 3.4608511597377367
7.2255 3.464344160714071
7.226 3.4679981043080543
7.2265 3.471683654625262
7.227 3.4753720301305284
7.2275 3.4791117206224795
7.228 3.483033377262431
7.2285 3.4874017837810856
7.229 3.4927592224006885
7.2295 3.50018486780339
7.23 3.5117389781006816
7.2305 3.5309915929885465
7.231 3.5629473364780866
7.2315 3.6116433110339488
7.232 3.673999884105023
7.2325 3.7341815198163575
7.233 3.7684221741461483
7.2335 3.7618995408108207
7.234 3.7208604755479717
7.2345 3.6662231408582295
7.235 3.617180760753091
7.2355 3.5820821604569995
7.236 3.5605919403649393
7.2365 3.5490466115356236
7.237 3.5436757629066618
7.2375 3.5417390025949205
7.238 3.541553270360141
7.2385 3.542181316320314
7.239 3.54315473329103
7.2395 3.544263775058856
7.24 3.5454529951341334
7.2405 3.5467580917762414
7.241 3.548274756975908
7.2415 3.550162370338577
7.242 3.552665599854408
7.2425 3.5561561608893575
7.243 3.5611861240765394
7.2435 3.568469093974241
7.244 3.5787044326223993
7.2445 3.592118089317208
7.245 3.6078228081349826
7.2455 3.623590813338839
7.246 3.6365504392800885
7.2465 3.6444603464188914
7.247 3.6465124617824456
7.2475 3.643388318195945
7.248 3.6368616516432395
7.2485 3.629043560361965
7.249 3.6216778237317646
7.2495 3.6157265583119793
7.25 3.611407415779122
7.2505 3.608518950525222
7.251 3.6067521563968734
7.2515 3.6058678164455786
7.252 3.6057443183207463
7.2525 3.6063721710550665
7.253 3.6078333641139286
7.2535 3.610255668829626
7.254 3.6136903575153143
7.2545 3.617952793870953
7.255 3.6224895372509183
7.2555 3.6264654383258295
7.256 3.629078332056049
7.2565 3.629876328757855
7.257 3.628723427085288
7.2575 3.6257490614755303
7.258 3.6215976252142807
7.2585 3.617451443062998
7.259 3.614423119936167
7.2595 3.6128793201162486
7.26 3.612525556496492
7.2605 3.6128667153290346
7.261 3.613513312768357
7.2615 3.6142223993330544
7.262 3.6148695621193925
7.2625 3.6154315999941486
7.263 3.615974277024061
7.2635 3.616652325682721
7.264 3.617739371708814
7.2645 3.619665478784216
7.265 3.6230046709041686
7.2655 3.6282913258557157
7.266 3.6355335281122008
7.2665 3.643567707202375
7.267 3.6500398036592125
7.2675 3.652490682855764
7.268 3.649835108414032
7.2685 3.6427010063669725
7.269 3.632595400484221
7.2695 3.6212764330925316
7.27 3.61059009422769
7.2705 3.602040191216873
7.271 3.596307983948374
7.2715 3.5933536671914537
7.272 3.592812670065391
7.2725 3.5944669983851076
7.273 3.5985268495289615
7.2735 3.6059998491507015
7.274 3.619062613759053
7.2745 3.640163917064659
7.275 3.6653785327957964
7.2755 3.668376105445252
7.276 3.6050560101543505
7.2765 3.4769559665248897
7.277 3.3446092374046303
7.2775 3.2518603159077335
7.278 3.200212334998107
7.2785 3.174682527137798
7.279 3.1625705218607854
7.2795 3.156760231628305
7.28 3.1538722785870332
7.2805 3.1524116784422107
7.281 3.15178094144476
7.2815 3.1518355433147507
7.282 3.1527514595212986
7.2825 3.155052208268832
7.283 3.1597773572289745
7.2835 3.168787081363633
7.284 3.184982803926725
7.2845 3.211741334473884
7.285 3.250326220239523
7.2855 3.2952353423783434
7.286 3.3320319106556378
7.2865 3.3444006328608937
7.287 3.327096842387083
7.2875 3.2902649710670113
7.288 3.2500711439508043
7.2885 3.2178918950796467
7.289 3.1971519155459474
7.2895 3.186056596921257
7.29 3.181303258453636
7.2905 3.1800823779654346
7.291 3.1805932201753064
7.2915 3.181847444400611
7.292 3.183357175106546
7.2925 3.1849187041695926
7.293 3.1864790049603817
7.2935 3.188069812495665
7.294 3.1897503322338236
7.2945 3.191588080817037
7.295 3.1936213038077996
7.2955 3.1958318193503255
7.296 3.1981861190184917
7.2965 3.2006569361528436
7.297 3.2032044471581917
7.2975 3.2057411063151457
7.298 3.2081316876758335
7.2985 3.210242793748818
7.299 3.2120084576262835
7.2995 3.2134261990804243
7.3 3.214531863136
7.3005 3.2153579552065787
7.301 3.2159507633121356
7.3015 3.216384763856351
7.302 3.21677144438742
7.3025 3.217271915606937
7.303 3.2181017799604392
7.3035 3.219545926080687
7.304 3.221936431113453
7.3045 3.2255665729913305
7.305 3.2305703039125815
7.3055 3.2367987013375563
7.306 3.243834709847616
7.3065 3.251130156894308
7.307 3.2580342704871468
7.3075 3.263614602441039
7.308 3.266621869435947
7.3085 3.2660455778159063
7.309 3.2619835145020533
7.3095 3.2558655312108415
7.31 3.2497442276585344
7.3105 3.2452226445497443
7.311 3.2429197769218083
7.3115 3.242637180839739
7.312 3.2438152798304793
7.3125 3.245870952244574
7.313 3.24835001531413
7.3135 3.2509331207736034
7.314 3.2534199187255863
7.3145 3.255706873518398
7.315 3.2577714104325812
7.3155 3.2596370790925553
7.316 3.261390680427801
7.3165 3.263162141945462
7.317 3.2651535626797594
7.3175 3.267650832251344
7.318 3.271033304692433
7.3185 3.2757422219963113
7.319 3.282093491037249
7.3195 3.289915407566462
7.32 3.298165274213777
7.3205 3.3050868787592025
7.321 3.309108050311166
7.3215 3.30970863760544
7.322 3.3074901779643033
7.3225 3.3036491486678274
7.323 3.29946904974648
7.3235 3.295947280920756
7.324 3.293606221851447
7.3245 3.2925191004272714
7.325 3.2924850439723707
7.3255 3.293215864022737
7.326 3.294445826942014
7.3265 3.29597930347708
7.327 3.29769115164659
7.3275 3.2995197984668367
7.328 3.3014652573092187
7.3285 3.30358913315417
7.329 3.306038682526009
7.3295 3.3090835463502772
7.33 3.313194296736534
7.3305 3.31916631136255
7.331 3.32825991129443
7.3315 3.342186688761868
7.332 3.3627247135746705
7.3325 3.390823456058121
7.333 3.425372609318228
7.3335 3.4621664317034737
7.334 3.49380639447305
7.3345 3.5119008523276145
7.335 3.5111069952667746
7.3355 3.4924923965206434
7.336 3.4630621759164937
7.3365 3.431616647668851
7.337 3.4047857550726315
7.3375 3.3853603139665163
7.338 3.373122342220909
7.3385 3.366441309115131
7.339 3.363529145093728
7.3395 3.3629499718244498
7.34 3.3637002285938182
7.3405 3.365126768483429
7.341 3.366838610474008
7.3415 3.3686204687195778
7.342 3.370364594783541
7.3425 3.3720487911331167
7.343 3.3737048069746587
7.3435 3.375447925530156
7.344 3.3775007100195937
7.3445 3.3803022739666373
7.345 3.3847148419650006
7.3455 3.3924323327218238
7.346 3.406517605808303
7.3465 3.431703081757937
7.347 3.4730518978733675
7.3475 3.5315097336227312
7.348 3.598103431791496
7.3485 3.6541940410259395
7.349 3.681769407618927
7.3495 3.673602652879567
7.35 3.634926864961824
7.3505 3.5786040288638388
7.351 3.5199732732894278
7.3515 3.471145363582779
7.352 3.437343637320823
7.3525 3.417478102991775
7.353 3.407452397712798
7.3535 3.403180905893394
7.354 3.401849407356404
7.3545 3.4018684394846597
7.355 3.4024386891142138
7.3555 3.403184597840858
7.356 3.403931176597408
7.3565 3.404611818626617
7.357 3.405203681978146
7.3575 3.405737904853308
7.358 3.4062966000593127
7.3585 3.4070573342639614
7.359 3.408368842502262
7.3595 3.410913414221766
7.36 3.4159961695570713
7.3605 3.4258712358673202
7.361 3.4437944320365217
7.3615 3.4729970626447644
7.362 3.5139950853713158
7.3625 3.5614151314446767
7.363 3.6036657479214567
7.3635 3.627257066921275
7.364 3.62440578944575
7.3645 3.5978061206761245
7.365 3.558343502823372
7.3655 3.5180472305674675
7.366 3.484528587025598
7.3665 3.4603680454475922
7.367 3.4450112756346387
7.3675 3.436516867729977
7.368 3.4326763310505717
7.3685 3.4316593485678917
7.369 3.432216650698522
7.3695 3.433604001693035
7.37 3.4354103975132793
7.3705 3.437427055118442
7.371 3.4395748911634376
7.3715 3.44186645364199
7.372 3.4444010997226853
7.3725 3.4473543108902858
7.373 3.45093436203138
7.3735 3.455322042815175
7.374 3.460718667050645
7.3745 3.467559583236823
7.375 3.4768185721827587
7.3755 3.489880971185264
7.376 3.507557705220486
7.3765 3.5288467996227437
7.377 3.550885254837188
7.3775 3.570437267904466
7.378 3.585133224570032
7.3785 3.593700817137111
7.379 3.5959487380298123
7.3795 3.592974112792853
7.38 3.5866636631735362
7.3805 3.5787338772126374
7.381 3.5702535571104983
7.3815 3.5617232569347346
7.382 3.5535108161487523
7.3825 3.545955352254791
7.383 3.5393751481718754
7.3835 3.5339985305435393
7.384 3.5299178495312473
7.3845 3.5270580909868334
7.385 3.525072408671316
7.3855 3.52346398893052
7.386 3.5219423682064734
7.3865 3.5206051135053356
7.387 3.519733621119184
7.3875 3.519509669450046
7.388 3.5199465181260594
7.3885 3.520975314502407
7.389 3.5225174871967733
7.3895 3.524507517845632
7.39 3.526883225865965
7.3905 3.529575208916369
7.391 3.532527300991341
7.3915 3.535693372525878
7.392 3.539059889688567
7.3925 3.542642913983813
7.393 3.5464821180777024
7.3935 3.550657063456982
7.394 3.555283657297946
7.3945 3.5604946647637528
7.395 3.5663713713463183
7.3955 3.5728189618392365
7.396 3.5795861149598958
7.3965 3.586563501990212
7.397 3.5941537500083234
7.3975 3.6033647882563207
7.398 3.6155895293098217
7.3985 3.6324239729412744
7.399 3.655521473062074
7.3995 3.6863268197413044
7.4 3.7251596108970597
7.4005 3.7696441615465828
7.401 3.8135110856385444
7.4015 3.8475900819190825
7.402 3.8638410796895633
7.4025 3.859929108197375
7.403 3.8395473078469804
7.4035 3.8090382380719197
7.404 3.7738533002722923
7.4045 3.737871290858579
7.405 3.70413281046958
7.4055 3.6754440373851773
7.406 3.653720112138541
7.4065 3.6391743677760138
7.407 3.630547709283861
7.4075 3.6260842768168287
7.408 3.624260273697483
7.4085 3.624029295700976
7.409 3.6247517235098092
7.4095 3.626049922652048
7.41 3.627715890187191
7.4105 3.6296328180476047
7.411 3.6317401787073065
7.4115 3.634013005156212
7.412 3.6364394751388724
7.4125 3.63901539578887
7.413 3.6417407941215982
7.4135 3.6445887282010334
7.414 3.647507524826122
7.4145 3.650423559771224
7.415 3.6532531013399145
7.4155 3.6559360576245234
7.416 3.658473072490879
7.4165 3.660931741259936
7.417 3.663433606184328
7.4175 3.6661169237019235
7.418 3.669151889346918
7.4185 3.6727487732236375
7.419 3.6772607887520055
7.4195 3.683335369334123
7.42 3.69207633164113
7.4205 3.705121228109731
7.421 3.724478330623401
7.4215 3.7517077367200455
7.422 3.78559407582419
7.4225 3.8176343915913327
7.423 3.831475677434315
7.4235 3.8182163378076366
7.424 3.78911575421031
7.4245 3.760207449081615
7.425 3.738429687263859
7.4255 3.72387220778912
7.426 3.7146147891193655
7.4265 3.7088367747441735
7.427 3.7052589560750855
7.4275 3.703068778800019
7.428 3.7017820050405428
7.4285 3.7011355249872926
7.429 3.7010076917279866
7.4295 3.701363362760689
7.43 3.7021834101805746
7.4305 3.703421728284808
7.431 3.704977799846433
7.4315 3.7067485690616016
7.432 3.7086972733846926
7.4325 3.71090848438599
7.433 3.713575066819584
7.4335 3.716953108996303
7.434 3.7213417484261386
7.4345 3.7270686553573613
7.435 3.7342957333532647
7.4355 3.7423528147229055
7.436 3.7484893574803104
7.4365 3.7482552470669956
7.437 3.7403944094915706
7.4375 3.7293532012432324
7.438 3.7199123481347405
7.4385 3.7138925634504494
7.439 3.7114031789933923
7.4395 3.7122358113362486
7.44 3.716266512870594
7.4405 3.7232965279512547
7.441 3.732670952328589
7.4415 3.7429093712352595
7.442 3.751688004810423
7.4425 3.7566792229265973
7.443 3.756965724538694
7.4435 3.753480687813904
7.444 3.7477682756618167
7.4445 3.7404977111734654
7.445 3.7309670349929904
7.4455 3.717952607891294
7.446 3.7016040825884167
7.4465 3.6845419802866717
7.447 3.6700615843795807
7.4475 3.659710406954926
7.448 3.653407892006011
7.4485 3.650753166199423
7.449 3.651948627576714
7.4495 3.658478400148547
7.45 3.6740922569492627
7.4505 3.7065911264545326
7.451 3.7693176096179295
7.4515 3.8715876569070895
7.452 3.968268789285525
7.4525 3.9543126798861
7.453 3.8629859416477723
7.4535 3.792220637866783
7.454 3.75686948605541
7.4545 3.7418810113575676
7.455 3.736053072545496
7.4555 3.7340389497366777
7.456 3.7335632353918884
7.4565 3.733674044735584
7.457 3.733961452664615
7.4575 3.73426139203237
7.458 3.734542740706016
7.4585 3.734861680764735
7.459 3.735383012663239
7.4595 3.7363820417532194
7.46 3.7383168588704168
7.4605 3.7418414201537766
7.461 3.7476902190719814
7.4615 3.7562418911095135
7.462 3.7667908102674703
7.4625 3.777093371559558
7.463 3.78407068657149
7.4635 3.78556474071162
7.464 3.781687091002138
7.4645 3.7744852299056832
7.465 3.766574713758085
7.4655 3.7598596858455915
7.466 3.755131829445138
7.4665 3.7523059001603754
7.467 3.7509270823395857
7.4675 3.750513225126892
7.468 3.7507001673070226
7.4685 3.75126276867496
7.469 3.752094887913448
7.4695 3.753195024805268
7.47 3.7546490304580447
7.4705 3.7566399926130645
7.471 3.759453276922957
7.4715 3.763449970536697
7.472 3.7690140812693107
7.4725 3.7763927230850127
7.473 3.7855313589095276
7.4735 3.7956698905187354
7.474 3.804914787317487
7.4745 3.810696804968978
7.475 3.8114660947488668
7.4755 3.8078898642800114
7.476 3.802036304550783
7.4765 3.795901379392137
7.477 3.7908771840154403
7.4775 3.787758157537712
7.478 3.7867622802689302
7.4785 3.787608904935717
7.479 3.7897595140210187
7.4795 3.7926866196026667
7.48 3.7959948668659917
7.4805 3.7994204965244274
7.481 3.8027984083691324
7.4815 3.806019182048739
7.482 3.8090269201454054
7.4825 3.8118100056846194
7.483 3.814416009470679
7.4835 3.8169684622063516
7.484 3.8197054607399155
7.4845 3.8230319421670673
7.485 3.827577157300829
7.4855 3.8340858156734567
7.486 3.842919746497908
7.4865 3.8531003381379714
7.487 3.8617313552852304
7.4875 3.8653597322351674
7.488 3.86282341708731
7.4885 3.8563029003038087
7.489 3.8491756215745374
7.4895 3.8436038834351907
7.49 3.8401028061661338
7.4905 3.838324016357718
7.491 3.83773930207541
7.4915 3.8379043687657424
7.492 3.8385266412543677
7.4925 3.839433463783073
7.493 3.840555583976971
7.4935 3.8419014723671543
7.494 3.8435602228652472
7.4945 3.8457226355574816
7.495 3.84869832019561
7.4955 3.852958798352902
7.496 3.8590513388660606
7.4965 3.867286634103505
7.497 3.877153589751246
7.4975 3.8870053739294006
7.498 3.8947508921919853
7.4985 3.8992347716139255
7.499 3.90088020423038
7.4995 3.900985711795962
7.5 3.9007592649452993
7.5005 3.900895070099332
7.501 3.901655659046516
7.5015 3.9030374038037907
7.502 3.904939426827121
7.5025 3.9072574641783797
7.503 3.909915117659417
7.5035 3.9128876658673066
7.504 3.9162040927245387
7.5045 3.9199234460860444
7.505 3.9240706561404357
7.5055 3.9285513888159835
7.506 3.933068017467664
7.5065 3.937099069869741
7.507 3.940056167060953
7.5075 3.9415931997478646
7.508 3.9418869262125797
7.5085 3.9415164579521766
7.509 3.9411074941573068
7.5095 3.9410716967641948
7.51 3.9415705409527027
7.5105 3.942609044509674
7.511 3.9441514762734267
7.5115 3.946191403968725
7.512 3.948816940382817
7.5125 3.952317448023126
7.513 3.95733789145154
7.5135 3.9651662980125613
7.514 3.9781109888935076
7.5145 3.9998670161211036
7.515 4.035572331486946
7.5155 4.091139396817206
7.516 4.171764596244381
7.5165 4.279269887954409
7.517 4.408177550819951
7.5175 4.54163683865442
7.518 4.65228509741516
7.5185 4.710486501732327
7.519 4.699534054016367
7.5195 4.625742498006336
7.52 4.514817113529854
7.5205 4.397723893476475
7.521 4.297451706476097
7.5215 4.224284434691055
7.522 4.178044563401564
7.5225 4.153499279546449
7.523 4.1444768281383775
7.5235 4.145851057266044
7.524 4.153645204594397
7.5245 4.164880894639615
7.525 4.177284162652758
7.5255 4.189440078292962
7.526 4.201026992434806
7.5265 4.212859256640212
7.527 4.226515443920863
7.5275 4.243331229486519
7.528 4.2625215214610845
7.5285 4.279048043016002
7.529 4.283981128986709
7.5295 4.269055006874164
7.53 4.233163586316986
7.5305 4.184522425960901
7.531 4.135839441053913
7.5315 4.096726337315947
7.532 4.070137509625716
7.5325 4.054122811609438
7.533 4.045237196072979
7.5335 4.040597218294693
7.534 4.038379357789158
7.5345 4.037568428453526
7.535 4.03764866522804
7.5355 4.038369489126173
7.536 4.0396464314441145
7.5365 4.041494019053162
7.537 4.044020289004284
7.5375 4.0474286657727125
7.538 4.052041346945031
7.5385 4.058266192462912
7.539 4.066408154339951
7.5395 4.0762805842935785
7.54 4.0867858167688675
7.5405 4.096021971292418
7.541 4.102170112199016
7.5415 4.104575932516579
7.542 4.103877918198298
7.5425 4.101160736210866
7.543 4.097263453125556
7.5435 4.092712836863334
7.544 4.087965425554054
7.5445 4.083521552700831
7.545 4.079796129861239
7.5455 4.076997561010146
7.546 4.075109571001881
7.5465 4.074012460345547
7.547 4.073577411001204
7.5475 4.0737246004572105
7.548 4.074412404942438
7.5485 4.075644756639822
7.549 4.077457362846443
7.5495 4.079894885189852
7.55 4.082999594270896
7.5505 4.0867776681918455
7.551 4.091170805736554
7.5515 4.096021506820008
7.552 4.101024662370473
7.5525 4.105676099234599
7.553 4.109272085579961
7.5535 4.111159539650914
7.554 4.111129210059844
7.5545 4.1095871291906425
7.555 4.1072548627200804
7.5555 4.10478628412693
7.556 4.102596648719856
7.5565 4.100899806246802
7.557 4.099736988562413
7.5575 4.099042130126272
7.558 4.098690725494619
7.5585 4.09857975593854
7.559 4.09864430910683
7.5595 4.098874405047119
7.56 4.099326460705833
7.5605 4.1001099700986705
7.561 4.101426103745918
7.5615 4.10357105637267
7.562 4.106954100848177
7.5625 4.1119795712061515
7.563 4.118786573151444
7.5635 4.12682844413511
7.564 4.134639163559679
7.5645 4.140090808808634
7.565 4.141310872973249
7.5655 4.137902684299097
7.566 4.131366474238274
7.5665 4.124000992854197
7.567 4.117461575085044
7.5675 4.11235990269572
7.568 4.108648815201309
7.5685 4.106030209733054
7.569 4.104189457633491
7.5695 4.102890396843146
7.57 4.101989774075423
7.5705 4.101423570242832
7.571 4.101181825650632
7.5715 4.101265062454972
7.572 4.101643005535755
7.5725 4.102229028247954
7.573 4.102887993219409
7.5735 4.103471620107499
7.574 4.103826763046258
7.5745 4.103805540688316
7.575 4.103269395554167
7.5755 4.102148183806743
7.576 4.100490602230761
7.5765 4.098427301910825
7.577 4.096096987833996
7.5775 4.093631933015382
7.578 4.091144914411275
7.5785 4.088725867094857
7.579 4.086462909181477
7.5795 4.084445643537776
7.58 4.082829034945116
7.5805 4.081902740019921
7.581 4.082204163256704
7.5815 4.08455117693499
7.582 4.089829499964725
7.5825 4.098266012976027
7.583 4.1083228702552
7.5835 4.11630675966119
7.584 4.117974799869036
7.5845 4.111473576565653
7.585 4.098711665368136
7.5855 4.083731448608467
7.586 4.069967809918858
7.5865 4.058893721284124
7.587 4.05048969377041
7.5875 4.044141108378317
7.588 4.039210934748566
7.5885 4.035187696526836
7.589 4.031704491141594
7.5895 4.028521529398948
7.59 4.025489552576093
7.5905 4.022544187443015
7.591 4.019713835270328
7.5915 4.017155220781706
7.592 4.015243026154486
7.5925 4.014720215427103
7.593 4.016871644126495
7.5935 4.023044506161461
7.594 4.029938384848964
7.5945 4.010641733871354
7.595 3.9004743335681544
7.5955 3.7125691108429804
7.596 3.568456322171266
7.5965 3.4961837034537355
7.597 3.4670866368243756
7.5975 3.4625544570240594
7.598 3.4777683244635353
7.5985 3.516772184962128
7.599 3.587452250578232
7.5995 3.687189491402129
7.6 3.7868543714611826
7.6005 3.8538514138435174
7.601 3.884803877522395
7.6015 3.8917234479872755
7.602 3.881417473937879
7.6025 3.8497784856998427
7.603 3.780224581778538
7.6035 3.6569788011763515
7.604 3.515535381453634
7.6045 3.4239632636663346
7.605 3.38596185010035
7.6055 3.3729712039646964
7.606 3.3686059462964595
7.6065 3.367050748041085
7.607 3.366422585589386
7.6075 3.3660619076746245
7.608 3.3657295467215826
7.6085 3.3653689586234306
7.609 3.3651036525579245
7.6095 3.3653530578676074
7.61 3.3672161825776206
7.6105 3.373669133516331
7.611 3.392979817971221
7.6115 3.4454272831636894
7.612 3.556344282175279
7.6125 3.6953586046433786
7.613 3.7865098748347394
7.6135 3.823004342692344
7.614 3.833194586000352
7.6145 3.833733727007375
7.615 3.830796187310468
7.6155 3.826403316589796
7.616 3.8211604494436004
7.6165 3.8153342953657328
7.617 3.80946498397181
7.6175 3.804879118409569
7.618 3.8037381095499123
7.6185 3.8083008860973875
7.619 3.8196419886386463
7.6195 3.8367341072460546
7.62 3.8565681572370005
7.6205 3.874898874759933
7.621 3.88743339715504
7.6215 3.8913943077405913
7.622 3.886744974094669
7.6225 3.8760911765359234
7.623 3.863197057847059
7.6235 3.851448603262898
7.624 3.8431908686975396
7.6245 3.839912791843866
7.625 3.842916915850007
7.6255 3.8539132083686
7.626 3.8754525127448245
7.6265 3.9102495496025247
7.627 3.9557247460854876
7.6275 3.984915253850601
7.628 3.930931592994285
7.6285 3.7769909590804422
7.629 3.6203688107882668
7.6295 3.5186453659319303
7.63 3.4621010404194648
7.6305 3.431404242722576
7.631 3.414295455699519
7.6315 3.404177191028741
7.632 3.397343223534368
7.6325 3.3915710486998707
7.633 3.385461863959349
7.6335 3.3783595185355884
7.634 3.3702776073213174
7.6345 3.3615942451973178
7.635 3.352717539168684
7.6355 3.3441736426505733
7.636 3.3367842024482437
7.6365 3.331289585311059
7.637 3.3278640705779745
7.6375 3.326140158846095
7.638 3.3255853500457624
7.6385 3.3257655665365933
7.639 3.3263929550700224
7.6395 3.327301582885082
7.64 3.3283958583144075
7.6405 3.3296470498367716
7.641 3.3311030390629695
7.6415 3.3329572161033942
7.642 3.3357017515027563
7.6425 3.340432566992919
7.643 3.349471765806986
7.6435 3.3673797936536447
7.644 3.4018883911079003
7.6445 3.4625920901515572
7.645 3.5541248484465653
7.6455 3.6654678668205305
7.646 3.7669357981684213
7.6465 3.8230334692551375
7.647 3.810238250522059
7.6475 3.729928708861439
7.648 3.6124291148943106
7.6485 3.500536811955784
7.649 3.4213600702993068
7.6495 3.376630962760429
7.65 3.3552467830703785
7.6505 3.34633111446285
7.651 3.343268482088887
7.6515 3.342797077814798
7.652 3.343469197861862
7.6525 3.344664266705389
7.653 3.346123123110732
7.6535 3.347756582199156
7.654 3.349580107144612
7.6545 3.351724652357821
7.655 3.354532727694651
7.6555 3.358884098623201
7.656 3.3671061280104597
7.6565 3.385324863122894
7.657 3.4284686320547815
7.6575 3.5268902334390306
7.658 3.722769134460397
7.6585 4.0323141650486045
7.659 4.390243500320417
7.6595 4.673931014136174
7.66 4.80625544889759
7.6605 4.786035336503969
7.661 4.645885180426132
7.6615 4.431659629896832
7.662 4.197384013867755
7.6625 3.9869956423305473
7.663 3.820329364845775
7.6635 3.6980669732594817
7.664 3.61301757472899
7.6645 3.556415571419177
7.665 3.5205150144120703
7.6655 3.498988232391542
7.666 3.4869818552178993
7.6665 3.4807919627222033
7.667 3.477580538256629
7.6675 3.4751197310790607
7.668 3.4718785436947632
7.6685 3.4671821053246967
7.669 3.461299733846313
7.6695 3.4551832375035696
7.67 3.4499213169467753
7.6705 3.446230137985391
7.671 3.444274173757285
7.6715 3.443815166326533
7.672 3.4444897151428
7.6725 3.4459617594865657
7.673 3.447966525460912
7.6735 3.4502768126667496
7.674 3.4527166427097447
7.6745 3.4551727974202313
7.675 3.457632157112468
7.6755 3.460223667154863
7.676 3.4633368555625372
7.6765 3.467815448376876
7.677 3.475283098175974
7.6775 3.4884671983158393
7.678 3.5107618024233735
7.6785 3.5431696335907406
7.679 3.579304595504518
7.6795 3.6106175700461263
7.68 3.6452522013096607
7.6805 3.7057237581933835
7.681 3.798613905172078
7.6815 3.8837713014769966
7.682 3.883105427110448
7.6825 3.773939792049535
7.683 3.639247835305645
7.6835 3.553434390870522
7.684 3.5164777859767726
7.6845 3.5039077485650862
7.685 3.5005639060339826
7.6855 3.5005244298808433
7.686 3.501715927363704
7.6865 3.5033618570657703
7.687 3.505154179420905
7.6875 3.5070088971398876
7.688 3.508971418790119
7.6885 3.5111899337288586
7.689 3.5139377352141254
7.6895 3.5176741302910957
7.69 3.523203481322674
7.6905 3.5317063362161187
7.691 3.5439179810393773
7.6915 3.5578633274620453
7.692 3.567687320278824
7.6925 3.5680685662394547
7.693 3.5604924840678907
7.6935 3.5514135371765603
7.694 3.545102608883764
7.6945 3.54172596410159
7.695 3.540155027568219
7.6955 3.539667817023548
7.696 3.5399423861932098
7.6965 3.540779742699102
7.697 3.5419954335774486
7.6975 3.543415137179035
7.698 3.5449061513695037
7.6985 3.5463737760078287
7.699 3.5477719426479366
7.6995 3.5491225238547424
7.7 3.550533345358091
7.7005 3.5522555593831564
7.701 3.554772917964388
7.7015 3.5589044904436635
7.702 3.565837591284631
7.7025 3.576974027019337
7.703 3.593393976933563
7.7035 3.6147169057452286
7.704 3.6376027775539326
7.7045 3.6557754778305265
7.705 3.6628086620183202
7.7055 3.655844956009891
7.706 3.6371948499485294
7.7065 3.6130683988372416
7.707 3.5903802994635923
7.7075 3.5734199961710678
7.708 3.562983256804409
7.7085 3.557686773817042
7.709 3.5556819648355757
7.7095 3.5555373609092387
7.71 3.5563610174282667
7.7105 3.55767352406503
7.711 3.559223637337893
7.7115 3.560908639788143
7.712 3.562731292327345
7.7125 3.5648050805410003
7.713 3.5674181639966127
7.7135 3.571143619199982
7.714 3.5769721123668345
7.7145 3.5863822441658355
7.715 3.6010151727455684
7.7155 3.6215403028324564
7.716 3.645744034442022
7.7165 3.6675097137046277
7.717 3.678789586274772
7.7175 3.6744347375752904
7.718 3.6559092841225604
7.7185 3.630634980278736
7.719 3.607061492512524
7.7195 3.589807350577021
7.72 3.5790415109455695
7.7205 3.572846065442609
7.721 3.569270038923471
7.7215 3.567024653639419
7.722 3.5653772826480017
7.7225 3.5639510590169747
7.723 3.562555828913994
7.7235 3.56110701783862
7.724 3.5595986586416837
7.7245 3.5580882595471612
7.725 3.5567070600453716
7.7255 3.555703486801854
7.726 3.5555353438286206
7.7265 3.5571018112818047
7.727 3.5622509621275666
7.7275 3.5748428978678577
7.728 3.6021976007213086
7.7285 3.654900183470075
7.729 3.739995633699107
7.7295 3.8487135208374026
7.73 3.955446554136633
7.7305 4.034645256209928
7.731 4.074357934900429
7.7315 4.073556784471644
7.732 4.037381914560862
7.7325 3.977348422539161
7.733 3.9093703100678026
7.7335 3.8472587640720564
7.734 3.798425994395177
7.7345 3.7644815876446893
7.735 3.74466252565018
7.7355 3.7384368579937357
7.736 3.747515596734538
7.7365 3.777994058279691
7.737 3.846179824070812
7.7375 3.98845667353421
7.738 4.260229553086899
7.7385 4.669368058827518
7.739 5.089744934435555
7.7395 5.385045108996798
7.74 5.545699067015389
7.7405 5.618759544790868
7.741 5.636007191478144
7.7415 5.600764413643492
7.742 5.48771858145158
7.7425 5.250560083210087
7.743 4.8747298730020185
7.7435 4.453309301222553
7.744 4.116958282080694
7.7445 3.903093070427306
7.745 3.781202523426276
7.7455 3.715630343371463
7.746 3.6832692691319737
7.7465 3.672028255728807
7.747 3.6780783999772746
7.7475 3.706088465085082
7.748 3.7741077395615443
7.7485 3.924556405059728
7.749 4.223199216977743
7.7495 4.678078940427505
7.75 5.12959552351088
7.7505 5.419246985989504
7.751 5.5587292234656465
7.7515 5.617032016552165
7.752 5.637504921795331
7.7525 5.637598252599887
7.753 5.620091021494374
7.7535 5.576475437256293
7.754 5.484172151561126
7.7545 5.304606088277567
7.755 5.006367076698797
7.7555 4.627125911755194
7.756 4.2803493977957645
7.7565 4.04362362243089
7.757 3.9120987357105568
7.7575 3.8534487890919165
7.758 3.8460371308066206
7.7585 3.88618311058542
7.759 3.9878624749573826
7.7595 4.179535650401909
7.76 4.482331168913617
7.7605 4.85666483436201
7.761 5.192266100514295
7.7615 5.412179788122189
7.762 5.527212650023068
7.7625 5.579050021548382
7.763 5.596935499898136
7.7635 5.592985642106211
7.764 5.56634296005146
7.7645 5.502455131927287
7.765 5.367005350721768
7.7655 5.1072304021636326
7.766 4.702846152048385
7.7665 4.255921449194349
7.767 3.919955046172631
7.7675 3.732340309525326
7.768 3.6425097066485543
7.7685 3.6015181244996795
7.769 3.582922683333927
7.7695 3.5751423617070985
7.77 3.5737616956438414
7.7705 3.577787847319798
7.771 3.5881203291042185
7.7715 3.6067710094711307
7.772 3.6359017518922814
7.7725 3.6761490051792665
7.773 3.7244005069949795
7.7735 3.7726793600218267
7.774 3.8095367245222436
7.7745 3.8244758089939994
7.775 3.8124096229332904
7.7755 3.7766671191721626
7.776 3.727181072189844
7.7765 3.6758883574570413
7.777 3.6312949825341425
7.7775 3.5969448552362975
7.778 3.572774507971661
7.7785 3.5572440206338696
7.779 3.5487791161727467
7.7795 3.5465052039981932
7.78 3.550371190361237
7.7805 3.560767643227627
7.781 3.5774068652464086
7.7815 3.5977983465666634
7.782 3.616125849346921
7.7825 3.624338732828398
7.783 3.6158761438744618
7.7835 3.590144066791658
7.784 3.553281919590895
7.7845 3.5143170157254753
7.785 3.4803035787620322
7.7855 3.454215715162161
7.786 3.4358275206837847
7.7865 3.4234240629237638
7.787 3.4151021741808707
7.7875 3.409379804787382
7.788 3.4053203195721666
7.7885 3.402446001054627
7.789 3.400628928957185
7.7895 3.4001031703450453
7.79 3.4016000873291317
7.7905 3.4066367238864386
7.791 3.4179083261252545
7.7915 3.4392490079745253
7.792 3.473881641695864
7.7925 3.519795403569824
7.793 3.5652529866294005
7.7935 3.593486962720715
7.794 3.596973538669972
7.7945 3.5827109034777935
7.795 3.5618630999184075
7.7955 3.540086575546197
7.796 3.5180209309850623
7.7965 3.495734926510557
7.797 3.474126824196145
7.7975 3.453247549557905
7.798 3.4317532296359508
7.7985 3.4089941548583083
7.799 3.3865331917011927
7.7995 3.366923788093634
7.8 3.3517489939576874
7.8005 3.3409969250107308
7.801 3.3335593168529973
7.8015 3.3277750392740204
7.802 3.3216573983529356
7.8025 3.3131273416773626
7.803 3.300659237387088
7.8035 3.284175599128843
7.804 3.265483799511949
7.8045 3.2477820296551636
7.805 3.2343457988299535
7.8055 3.2273893874414936
7.806 3.227575325052789
7.8065 3.2340998032914827
7.807 3.2453057095426994
7.8075 3.2591484048097508
7.808 3.2733468783291633
7.8085 3.2853918309259216
7.809 3.2932360936927703
7.8095 3.296227659925255
7.81 3.295288754528362
7.8105 3.2917520950869177
7.811 3.285889049386925
7.8115 3.2757988553812156
7.812 3.257218438737987
7.8125 3.2255548970825485
7.813 3.1809026652042443
7.8135 3.130659826001053
7.814 3.082884119011392
7.8145 3.038623919497625
7.815 2.993237425095743
7.8155 2.942078732153772
7.816 2.8845802845785338
7.8165 2.8251568389131885
7.817 2.770835969836985
7.8175 2.7268359559628346
7.818 2.6938657716587615
7.8185 2.669777505875701
7.819 2.6522562073774045
7.8195 2.6398613468588197
7.82 2.6316096566045273
7.8205 2.6266038233695275
7.821 2.6240325642480675
7.8215 2.6233111857877125
7.822 2.6241713307746553
7.8225 2.626723330716099
7.823 2.6316169827710345
7.8235 2.640433932263135
7.824 2.656500887981397
7.8245 2.686464306419638
7.825 2.7424076381546394
7.8255 2.8418340950572363
7.826 2.9963782734950977
7.8265 3.182574183899784
7.827 3.3345226125447853
7.8275 3.4033601436190812
7.828 3.397617546017945
7.8285 3.3521589533832907
7.829 3.2962698908815495
7.8295 3.246377449787519
7.83 3.2085930136485468
7.8305 3.182700594677839
7.831 3.1658853475806437
7.8315 3.1550951488961134
7.832 3.1479666685990084
7.8325 3.142953136949198
7.833 3.139112130764281
7.8335 3.1359012091376153
7.834 3.133012001252715
7.8345 3.130266645486391
7.835 3.1275616953678727
7.8355 3.1248637585539543
7.836 3.1221896889211758
7.8365 3.1196087795647918
7.837 3.1172679062573403
7.8375 3.1154102396638246
7.838 3.1144341067960886
7.8385 3.1149517555685113
7.839 3.1178329759959675
7.8395 3.1241395973171757
7.84 3.134804764277363
7.8405 3.1498541041755237
7.841 3.167338534449452
7.8415 3.1831338125409454
7.842 3.1924357842786995
7.8425 3.192234765795413
7.843 3.182577768422873
7.8435 3.166332425007206
7.844 3.1477613633610853
7.8445 3.1307925954284928
7.845 3.117603261061066
7.8455 3.108445152459068
7.846 3.102443350463239
7.8465 3.0985100812688158
7.847 3.0958022658210913
7.8475 3.093850111920559
7.848 3.092421046220692
7.8485 3.091408666472412
7.849 3.0907491659696076
7.8495 3.0904195131765198
7.85 3.0904332451587004
7.8505 3.0908161586382485
7.851 3.0915899507568207
7.8515 3.092728186290514
7.852 3.094096675499057
7.8525 3.095451427554587
7.853 3.0964710170084784
7.8535 3.0968959439347534
7.854 3.0966492670004646
7.8545 3.0958113449650932
7.855 3.09451569874068
7.8555 3.0929120030271795
7.856 3.091130530609033
7.8565 3.0892457768023602
7.857 3.0872928620264863
7.8575 3.0852998746078315
7.858 3.083296316314665
7.8585 3.08128654171317
7.859 3.079277430228866
7.8595 3.0772877589163974
7.86 3.0753841830158946
7.8605 3.0736768643792525
7.861 3.0723042593508554
7.8615 3.071400632496858
7.862 3.0710394953232436
7.8625 3.071174099485151
7.863 3.0716021723241775
7.8635 3.07201427723638
7.864 3.0720747429158566
7.8645 3.071483065219865
7.865 3.070101906481301
7.8655 3.068105423004508
7.866 3.0659226340746804
7.8665 3.0640126430349577
7.867 3.0626726783750557
7.8675 3.062005168861865
7.868 3.061970583837284
7.8685 3.0624484222484183
7.869 3.0632946678041515
7.8695 3.0643819605630833
7.87 3.065626233185397
7.8705 3.0669956950758737
7.871 3.0685244704135863
7.8715 3.07029958857722
7.872 3.072443445768813
7.8725 3.0750561414426913
7.873 3.078150429075527
7.8735 3.0815425948096697
7.874 3.084798386111175
7.8745 3.08717463339556
7.875 3.0878068901225904
7.8755 3.0861859167880317
7.876 3.082560452692994
7.8765 3.077843331605396
7.877 3.0731259632566763
7.8775 3.069182458782479
7.878 3.0662889902539563
7.8785 3.064340008993889
7.879 3.0630843800302783
7.8795 3.0622689035828055
7.88 3.0617090749613025
7.8805 3.0612771330977955
7.881 3.0608995502171057
7.8815 3.0605410977192102
7.882 3.060207598946003
7.8825 3.05994471088544
7.883 3.0598473503104087
7.8835 3.060091432052041
7.884 3.060968048931305
7.8845 3.0629258362580307
7.885 3.0665477326848185
7.8855 3.072334343036677
7.886 3.080218192989183
7.8865 3.0890372182000805
7.887 3.0965618390480545
7.8875 3.1004642710669037
7.888 3.0996438574382994
7.8885 3.0947703333721703
7.889 3.087724813557231
7.8895 3.0804689558282012
7.89 3.074331994313167
7.8905 3.069838685455106
7.891 3.066934001502273
7.8915 3.0652767311177582
7.892 3.0644634501374304
7.8925 3.064152393803311
7.893 3.0640914506621195
7.8935 3.0641104430375643
7.894 3.064102396855364
7.8945 3.064019829162123
7.895 3.063855618082397
7.8955 3.0636561432416025
7.896 3.0635137781729247
7.8965 3.0635863425952854
7.897 3.0640863562407494
7.8975 3.0652807986512487
7.898 3.0674787167476127
7.8985 3.0709597411899336
7.899 3.0757942041412667
7.8995 3.0814813769697524
7.9 3.0866674808927117
7.9005 3.089444262562206
7.901 3.0883909431056855
7.9015 3.0835916631721494
7.902 3.076576634003799
7.9025 3.0693763811024644
7.903 3.0634610130357887
7.9035 3.0593755366009026
7.904 3.056959070466653
7.9045 3.055768925584789
7.905 3.05537237872558
7.9055 3.055443182033735
7.906 3.055760535065711
7.9065 3.0561862427052757
7.907 3.0566339267363007
7.9075 3.057063687174449
7.908 3.0574765574831906
7.9085 3.057935630206983
7.909 3.0585919341672314
7.9095 3.0597242339669686
7.91 3.0617587522520457
7.9105 3.065195548173212
7.911 3.0703332753374974
7.9115 3.0767877918347706
7.912 3.0830018423092396
7.9125 3.0864345915634024
7.913 3.084869344362823
7.9135 3.0781837293245298
7.914 3.0686221846657498
7.9145 3.059021601306932
7.915 3.051075215156854
7.9155 3.0451096808791247
7.916 3.0407359821940956
7.9165 3.03744737421903
7.917 3.0348611532262
7.9175 3.0327346376529123
7.918 3.030924016838596
7.9185 3.029359755616375
7.919 3.0280223261978163
7.9195 3.0269457207837442
7.92 3.0262522123328717
7.9205 3.0261953902583505
7.921 3.0272606733044247
7.9215 3.03024430224355
7.922 3.036193711571534
7.9225 3.045980473830528
7.923 3.0593311293363668
7.9235 3.0738543857357277
7.924 3.085107061259012
7.9245 3.0886064874394252
7.925 3.082718256761148
7.9255 3.0699226055322706
7.926 3.0552407793369207
7.9265 3.042983178264966
7.927 3.034881444359846
7.9275 3.030518945878728
7.928 3.028728832537472
7.9285 3.0284714896951597
7.929 3.029071482906315
7.9295 3.0301373736626944
7.93 3.031456408132377
7.9305 3.0329144768585925
7.931 3.034460119939209
7.9315 3.0360801328410085
7.932 3.037796927661266
7.9325 3.03966966970527
7.933 3.0417868356822586
7.9335 3.04422848275068
7.934 3.0469829154988384
7.9345 3.049820447103273
7.935 3.052212125025121
7.9355 3.053494343792777
7.936 3.0532580625085073
7.9365 3.0516397712605157
7.937 3.0491552343759105
7.9375 3.046343238778289
7.938 3.0435445088722313
7.9385 3.0409188371848286
7.939 3.0385164994318172
7.9395 3.036340683802229
7.94 3.03437144782787
7.9405 3.0326012309372166
7.941 3.0310304266405277
7.9415 3.029685216001611
7.942 3.0286088357749863
7.9425 3.027875997109237
7.943 3.0276071927233525
7.9435 3.0279835244155917
7.944 3.0292644816645504
7.9445 3.0317660378976834
7.945 3.0357920186198752
7.9455 3.0415453663299425
7.946 3.049002228637577
7.9465 3.0577742273176396
7.947 3.066876701016411
7.9475 3.074612397799476
7.948 3.0790086214999723
7.9485 3.0786878165883484
7.949 3.0734631760551503
7.9495 3.0642856593086067
7.95 3.052876427205672
7.9505 3.041310111127248
7.951 3.0313472077776025
7.9515 3.023801376950874
7.952 3.0185215470300273
7.9525 3.0149116858821268
7.953 3.0123850903818363
7.9535 3.010536521465622
7.954 3.0091413354133136
7.9545 3.0081009373820686
7.955 3.0074268796452044
7.9555 3.0072524670373193
7.956 3.0079330610317685
7.9565 3.010232610301961
7.957 3.0156547920266314
7.9575 3.026840206978501
7.958 3.0476363560403437
7.9585 3.08177598801782
7.959 3.1290026861251876
7.9595 3.1797239630617495
7.96 3.214442338064635
7.9605 3.214329385231145
7.961 3.1774026881134647
7.9615 3.1218541613789084
7.962 3.0703697220395236
7.9625 3.0345278528711495
7.963 3.013811135092001
7.9635 3.003030598405288
7.964 2.997597519808113
7.9645 2.99475851434532
7.965 2.993125794107695
7.9655 2.992043894235601
7.966 2.9912169190673525
7.9665 2.9905125810142144
7.967 2.9898980007099416
7.9675 2.9894252035075466
7.968 2.989238330198959
7.9685 2.9896302991577732
7.969 2.9911121046976783
7.9695 2.994456777025719
7.97 3.000564689968331
7.9705 3.0098613490122466
7.971 3.0212957935007347
7.9715 3.0318631035335395
7.972 3.037702792774069
7.9725 3.036436842725304
7.973 3.028630795017258
7.9735 3.01716985778799
7.974 3.005293966656695
7.9745 2.9950878813223687
7.975 2.987191286084861
7.9755 2.9813428116750016
7.976 2.9769998284235255
7.9765 2.973667427332683
7.977 2.9710040517818017
7.9775 2.968819880476942
7.978 2.9670570781538705
7.9785 2.965768375296533
7.979 2.965140702600819
7.9795 2.9655183492927746
7.98 2.967380693332843
7.9805 2.9711912873299484
7.981 2.977053667000466
7.9815 2.9842637666060208
7.982 2.991201244811049
7.9825 2.9958534017409155
7.983 2.9968212785549406
7.9835 2.9939751370846563
7.984 2.988293645427734
7.9845 2.9812697691525516
7.985 2.9742695231251437
7.9855 2.968165637291711
7.986 2.963257941869162
7.9865 2.9594628687383056
7.987 2.9565617442684546
7.9875 2.9543685006828193
7.988 2.9527730789335935
7.9885 2.9517149722838623
7.989 2.951149265236025
7.9895 2.9510075063050136
7.99 2.951197851064001
7.9905 2.9515890519825314
7.991 2.9520318265164205
7.9915 2.9523774354163637
7.992 2.952503732151066
7.9925 2.9523385743233233
7.993 2.9518505612977366
7.9935 2.9510556595806667
7.994 2.9500107407429885
7.9945 2.9488026774760074
7.995 2.9475167853990536
7.9955 2.9462322500436917
7.996 2.9450298058532907
7.9965 2.944028583588877
7.997 2.943440249292043
7.9975 2.9436597941898226
7.998 2.94547373002512
7.9985 2.9504529891643285
7.999 2.9617953814090034
7.9995 2.9860865456407586
8.0 3.036587586351321
8.0005 3.1375988861323405
8.001 3.3234282697882263
8.0015 3.6171803230856208
8.002 3.990405014751592
8.0025 4.361581715984413
8.003 4.65747881224019
8.0035 4.853578399555487
8.004 4.958987143299084
8.0045 4.993085480977444
8.005 4.975919689270051
8.0055 4.927352714143965
8.006 4.867864627828815
8.0065 4.815431687043774
8.007 4.781005774574088
8.0075 4.766150540843966
8.008 4.7654024550288065
8.0085 4.770086333781689
8.009 4.772553298630005
8.0095 4.767703287709829
8.01 4.753061445107721
8.0105 4.727857010137822
8.011 4.691357045976992
8.0115 4.641678705259669
8.012 4.574428209000019
8.0125 4.4809996455553
8.013 4.350102410905477
8.0135 4.174322855416487
8.014 3.961055373845306
8.0145 3.7354954251970627
8.015 3.526948512598687
8.0155 3.3555239847519625
8.016 3.227367169233948
8.0165 3.1382738853981857
8.017 3.0794541741268846
8.0175 3.0420136611532937
8.018 3.0189173060598202
8.0185 3.0051946383432346
8.019 2.99745547133615
8.0195 2.993419043471687
8.02 2.991614302686412
8.0205 2.991210589761274
8.021 2.991837779408457
8.0215 2.9934779697430196
8.022 2.9963366479676035
8.0225 3.000819747109989
8.023 3.007587120466133
8.0235 3.017546801462525
8.024 3.0315689795698946
8.0245 3.0501264347489494
8.025 3.073462143441888
8.0255 3.102753289563581
8.026 3.1413321662929343
8.0265 3.1949363269784135
8.027 3.2706146625153503
8.0275 3.3741883925758946
8.028 3.5064058502619355
8.0285 3.659546417921212
8.029 3.81854344899632
8.0295 3.965528905111067
8.03 4.085917494218129
8.0305 4.17115032526877
8.031 4.218016058242511
8.0315 4.2278693687734
8.032 4.205171924015613
8.0325 4.157695659038942
8.033 4.095913362386839
8.0335 4.031171313429913
8.034 3.9729485323222393
8.0345 3.926401773907812
8.035 3.891672656685789
8.0355 3.864053708126659
8.036 3.8351613357604384
8.0365 3.7940957252747607
8.037 3.7315514089992368
8.0375 3.642522372218859
[truncated: 199,568 more chars]
