# Supplementary material for: Distinct solvation patterns of OH− versus H3O+ charge defects at electrified gold/water interfaces govern their properties
Source: Nat Commun. 2025 Sep 19;16:8325. doi: 10.1038/s41467-025-63832-1 (PMC12449469; doi:10.1038/s41467-025-63832-1)
Supplement: Supplementary file 4 — Source Data [file 41467_2025_63832_MOESM4_ESM.zip › data/si/fig3/lower/h3o_pos_9.dat]

0.0 3.5358263473868528
0.0005 3.5508826404743674
0.001 3.5691973151378873
0.0015 3.5891673456075646
0.002 3.607937193189776
0.0025 3.621967691885069
0.003 3.6286706362972785
0.0035 3.6275953353443287
0.004 3.6202072867720743
0.0045 3.608491082534063
0.005 3.593944111613191
0.0055 3.5775082612349456
0.006 3.560257952557408
0.0065 3.5437268580459174
0.007 3.529498679788021
0.0075 3.518549128944122
0.008 3.510936456302864
0.0085 3.506053189705294
0.009 3.503076076114932
0.0095 3.501318421212141
0.01 3.5003557160554886
0.0105 3.4999669781039726
0.011 3.5000125366712256
0.0115 3.5003886171624243
0.012 3.5010047352639253
0.0125 3.501786513246153
0.013 3.5026912644251693
0.0135 3.5037098159177313
0.014 3.5048956804879987
0.0145 3.5064153200597916
0.015 3.5086628098112067
0.0155 3.512456420598782
0.016 3.5194217019689455
0.0165 3.5324781263930154
0.017 3.556068886547357
0.0175 3.5947969637617563
0.018 3.648181369797185
0.0185 3.701292620423641
0.019 3.723921525451444
0.0195 3.6985592817079587
0.02 3.6458681882848927
0.0205 3.599959279398557
0.021 3.5771941778818723
0.0215 3.572350703519672
0.022 3.56887698833041
0.0225 3.557453735359581
0.023 3.5429664537165744
0.0235 3.5319016527046925
0.024 3.5255871603631865
0.0245 3.5227235799092567
0.025 3.5218874741876176
0.0255 3.522181533161036
0.026 3.5231361521222295
0.0265 3.5245247223033287
0.027 3.5262513619221947
0.0275 3.528290825848557
0.028 3.5306640125652704
0.0285 3.5334422388020394
0.029 3.5367403892157094
0.0295 3.540721803154759
0.03 3.545547908688518
0.0305 3.5512949637028983
0.031 3.557821847388545
0.0315 3.564744121080442
0.032 3.5715499602251404
0.0325 3.5777435683551095
0.033 3.582834597120537
0.0335 3.586307150637217
0.034 3.587810017855241
0.0345 3.587394232513982
0.035 3.5855812319930314
0.0355 3.5831438463512955
0.036 3.580833909436893
0.0365 3.579093310855689
0.037 3.5780343026834744
0.0375 3.577547824285701
0.038 3.5774704066807734
0.0385 3.5776681197804487
0.039 3.5780496711170384
0.0395 3.578572633316031
0.04 3.579215213800958
0.0405 3.5799890634910865
0.041 3.580908283540979
0.0415 3.582003541408457
0.042 3.583314217381992
0.0425 3.5848991364685228
0.043 3.5868498690082182
0.0435 3.589292122952865
0.044 3.592366788543994
0.0445 3.5961612381441794
0.045 3.600622466672358
0.0455 3.605499431434944
0.046 3.610372828944624
0.0465 3.61477068213851
0.047 3.6182768802626653
0.0475 3.6205444045407438
0.048 3.6213648267570404
0.0485 3.6207311913503935
0.049 3.6189765918704824
0.0495 3.6166963059701507
0.05 3.6145314380479716
0.0505 3.6129289010976917
0.051 3.6120657231488353
0.0515 3.611946570334154
0.052 3.612475041547458
0.0525 3.6135353960852425
0.053 3.6150202152967017
0.0535 3.6168307317737094
0.054 3.618896127766079
0.0545 3.6211554368977206
0.055 3.6235616244808506
0.0555 3.6260946537871996
0.056 3.62873570326684
0.0565 3.6314828673308996
0.057 3.634347089237081
0.0575 3.63735273590627
0.058 3.640517403293093
0.0585 3.6438247819689566
0.059 3.6471706140860602
0.0595 3.650337013508236
0.06 3.653039017455465
0.0605 3.655040792883555
0.061 3.6562849769711017
0.0615 3.656921021061314
0.062 3.6572021771229233
0.0625 3.657321584090666
0.063 3.6573539980165277
0.0635 3.657294353900162
0.064 3.657146181728275
0.0645 3.656952035937157
0.065 3.6567933017647976
0.0655 3.6567484133849915
0.066 3.656879945715885
0.0665 3.657220792560852
0.067 3.6577660664473983
0.0675 3.6584876511351245
0.068 3.6593529693791327
0.0685 3.660318624086286
0.069 3.6613498222502914
0.0695 3.662394793206375
0.07 3.663373422883031
0.0705 3.664203745810844
0.071 3.6648476650486037
0.0715 3.6653609209471574
0.072 3.6658410409154163
0.0725 3.666391424135692
0.073 3.6671030843165644
0.0735 3.668072156317824
0.074 3.6694021166629094
0.0745 3.671181337365147
0.075 3.673443739074881
0.0755 3.6761653498669
0.076 3.6792548827258242
0.0765 3.682601738472047
0.077 3.686108664365519
0.0775 3.6896519459866566
0.078 3.6929786548624763
0.0785 3.6956663187513845
0.079 3.697173455595361
0.0795 3.6969841447363967
0.08 3.6948517968358017
0.0805 3.6910976465426613
0.081 3.6866544015315794
0.0815 3.6826311596366326
0.082 3.6797644960827816
0.0825 3.6782335489262854
0.083 3.677853564887788
0.0835 3.678331507390925
0.084 3.6794055982209555
0.0845 3.6808686080030677
0.085 3.6825724889955476
0.0855 3.684410839623234
0.086 3.6863403128768075
0.0865 3.6883709757017895
0.087 3.6905791243513297
0.0875 3.6930150507689143
0.088 3.695344129189958
0.0885 3.6961386703052446
0.089 3.692673501386465
0.0895 3.6844273993474994
0.09 3.6806561125816897
0.0905 3.7001106231221668
0.091 3.755148112620403
0.0915 3.8355103252814127
0.092 3.906780707314689
0.0925 3.9314611983275976
0.093 3.9010289138914045
0.0935 3.8404731179630867
0.094 3.7808230703715653
0.0945 3.7377339389135615
0.095 3.711846433580628
0.0955 3.697793294836747
0.096 3.6903543846648263
0.0965 3.686198552748807
0.097 3.6835640728424215
0.0975 3.6816040092319673
0.098 3.6799339272668847
0.0985 3.6783988407659924
0.099 3.676966971933525
0.0995 3.675693327502951
0.1 3.674696118866721
0.1005 3.6741791671366135
0.101 3.6744056250603316
0.1015 3.6756542779844255
0.102 3.678107537794001
0.1025 3.681686501385207
0.103 3.68593835453301
0.1035 3.689984235313685
0.104 3.692670612980936
0.1045 3.693070044585677
0.105 3.6911088657136064
0.1055 3.6876251992212117
0.106 3.683732707697305
0.1065 3.680218817144344
0.107 3.677404801542365
0.1075 3.675290413703091
0.108 3.6737543467049063
0.1085 3.6727116226482606
0.109 3.672269688389039
0.1095 3.6729079161590787
0.11 3.6757146033765506
0.1105 3.682736150860369
0.111 3.6974652648761444
0.1115 3.7252313803171004
0.112 3.772555800020263
0.1125 3.843349376399323
0.113 3.930586912600744
0.1135 4.008671709421175
0.114 4.040506727715555
0.1145 4.003103045375361
0.115 3.9102943074404815
0.1155 3.804219914648397
0.116 3.7219160078680433
0.1165 3.673515189901539
0.117 3.649988507671627
0.1175 3.6394616650918445
0.118 3.634434127468171
0.1185 3.6314709936281853
0.119 3.6292204615397035
0.1195 3.627190866867962
0.12 3.6252067607456437
0.1205 3.6232112613728313
0.121 3.6212269046685863
0.1215 3.6193179272050697
0.122 3.617656284957202
0.1225 3.616620145733134
0.123 3.617110233690492
0.1235 3.6211887209335503
0.124 3.6327942796289276
0.1245 3.6570360810263383
0.125 3.6954141257242137
0.1255 3.738511534907503
0.126 3.766923699003054
0.1265 3.765870866302925
0.127 3.738427349323829
0.1275 3.70056495076152
0.128 3.6668083687906536
0.1285 3.642815868021388
0.129 3.6277256233700355
0.1295 3.618691642875926
0.13 3.6132369943593003
0.1305 3.609759934110879
0.131 3.6073519556701124
0.1315 3.605554786225464
0.132 3.6041961371224227
0.1325 3.603296542101652
0.133 3.603035043012331
0.1335 3.60373365394988
0.134 3.605799641470978
0.1345 3.6095499828346638
0.135 3.6147343587904954
0.1355 3.6198577271535433
0.136 3.622243319679794
0.1365 3.6197757821914616
0.137 3.6129780840426458
0.1375 3.604600599386587
0.138 3.597182660509522
0.1385 3.5916806122316283
0.139 3.5878819237305626
0.1395 3.5852417403852224
0.14 3.5833014687038647
0.1405 3.58174715367653
0.141 3.5803899282308196
0.1415 3.579134981477295
0.142 3.577958656675116
0.1425 3.576915777088689
0.143 3.5761329029576947
0.1435 3.5758243333803312
0.144 3.576318895930945
0.1445 3.5781062392248737
0.145 3.581910186844863
0.1455 3.588688173098359
0.146 3.5994271291453837
0.1465 3.6146471636584687
0.147 3.633737063588492
0.1475 3.654680087299826
0.148 3.674787928800403
0.1485 3.691965535061093
0.149 3.705161589138009
0.1495 3.713523576053297
0.15 3.715781406114634
0.1505 3.71057843989852
0.151 3.6972735423447416
0.1515 3.6770682015247624
0.152 3.653066192817705
0.1525 3.629056431182451
0.153 3.607858788219187
0.1535 3.5908297135208267
0.154 3.5782714146418444
0.1545 3.5697719418601404
0.155 3.564434440993007
0.1555 3.56119757249986
0.156 3.5591976097959526
0.1565 3.5579047331575735
0.157 3.5570891322006988
0.1575 3.5566964463239037
0.158 3.556736030930513
0.1585 3.5572020034017884
0.159 3.5580570208840276
0.1595 3.559237965916034
0.16 3.5606926882353767
0.1605 3.562396510620199
0.161 3.5643574205891815
0.1615 3.5666190088688774
0.162 3.569250379975382
0.1625 3.5723116076771833
0.163 3.5757173521531547
0.1635 3.579051754512112
0.164 3.581577262224312
0.1645 3.582714291999534
0.165 3.582784832452595
0.1655 3.582811443176122
0.166 3.583189954921525
0.1665 3.5830256036970303
0.167 3.5813072645740904
0.1675 3.5781846004381377
0.168 3.57466163669005
0.1685 3.571571866541288
0.169 3.5691757944755773
0.1695 3.567366603587643
0.17 3.5659411729166193
0.1705 3.5647214515715264
0.171 3.563609069284152
0.1715 3.562562172159862
0.172 3.561583149487416
0.1725 3.5607255176378585
0.173 3.5600659280821434
0.1735 3.559710935228403
0.174 3.5597631227013293
0.1745 3.560270878244201
0.175 3.5611944435146166
0.1755 3.5624391235589963
0.176 3.563940971782656
0.1765 3.565631037548493
0.177 3.5672245559717366
0.1775 3.5682538336209424
0.178 3.5684200125590815
0.1785 3.567862627425879
0.179 3.5670370357209586
0.1795 3.5663687809075
0.18 3.5660851773776914
0.1805 3.5662507330732707
0.181 3.5668632287094093
0.1815 3.5679158762814813
0.182 3.5694249988591187
0.1825 3.571440912069405
0.183 3.574035700348417
0.1835 3.577268415603302
0.184 3.58109809761078
0.1845 3.585304745753244
0.185 3.5894427651717917
0.1855 3.5929029239271673
0.186 3.5950500862944166
0.1865 3.5954493903359124
0.187 3.5940606009590157
0.1875 3.591360735333745
0.188 3.5881246275953034
0.1885 3.5850793082809345
0.189 3.5826281367543826
0.1895 3.5808529693178643
0.19 3.579651971668354
0.1905 3.5788865358025577
0.191 3.5784378234717176
0.1915 3.578224738597144
0.192 3.5782031395030662
0.1925 3.578352667441828
0.193 3.5786724024578715
0.1935 3.579182718266339
0.194 3.579895897259589
0.1945 3.5808049004499987
0.195 3.5818036524140426
0.1955 3.582634203187742
0.196 3.5828426189146088
0.1965 3.581955966749777
0.197 3.5797627864246975
0.1975 3.576520048541174
0.198 3.5728141585042534
0.1985 3.569245526257064
0.199 3.566166030073915
0.1995 3.5636965089376345
0.2 3.561804315332199
0.2005 3.5603969132610453
0.201 3.5593582222763294
0.2015 3.558584493930332
0.202 3.5579945974184026
0.2025 3.557554078255685
0.203 3.557273394349619
0.2035 3.5572200761380364
0.204 3.55751296599339
0.2045 3.558361152534647
0.205 3.5600882206316387
0.2055 3.5632056143181403
0.206 3.5684328794365756
0.2065 3.5766086550692
0.207 3.5883985320223486
0.2075 3.603724785397641
0.208 3.620979251005642
0.2085 3.6364914698559216
0.209 3.6453869840910675
0.2095 3.6444041495279533
0.21 3.634179117698923
0.2105 3.6184482193194674
0.211 3.6014238198439914
0.2115 3.5859340555944774
0.212 3.5731399679176894
0.2125 3.563143709051391
0.213 3.555568213723274
0.2135 3.5498744287102477
0.214 3.5455358976067854
0.2145 3.5421132728315188
0.215 3.5393003194407706
0.2155 3.536903993134909
0.216 3.534812729223188
0.2165 3.532984646423018
0.217 3.531407616367333
0.2175 3.5300811738721896
0.218 3.5289902116750183
0.2185 3.528085281444496
0.219 3.5272727925203506
0.2195 3.526447477214176
0.22 3.525532024114651
0.2205 3.524523030170001
0.221 3.5234658899558804
0.2215 3.5224070617636913
0.222 3.521358832719746
0.2225 3.5202993318569584
0.223 3.5191948078136095
0.2235 3.518015908351427
0.224 3.516734760554619
0.2245 3.5153310353574403
0.225 3.5137886514833854
0.2255 3.5121104590023053
0.226 3.510324926029665
0.2265 3.5084936163269793
0.227 3.5066959556725825
0.2275 3.5050210874624996
0.228 3.5035450903164227
0.2285 3.502302650931404
0.229 3.5012751879617676
0.2295 3.500402432381091
0.23 3.499607352243541
0.2305 3.498856976841954
0.231 3.498156604068197
0.2315 3.497571950156618
0.232 3.4971674934034818
0.2325 3.4969611275641155
0.233 3.496909875378294
0.2335 3.4969229075012267
0.234 3.496879600363365
0.2345 3.4966219328493127
0.235 3.4959902728243906
0.2355 3.494895363181608
0.236 3.493334188971464
0.2365 3.491360005363993
0.237 3.4889691825219353
0.2375 3.4860811790298056
0.238 3.482559272520173
0.2385 3.4783325746129465
0.239 3.4735220423899884
0.2395 3.4684786507072927
0.24 3.4636495728716374
0.2405 3.4593729954390886
0.241 3.4557794790096787
0.2415 3.4528302036800698
0.242 3.450409529017027
0.2425 3.4484040265161466
0.243 3.4467291214302493
0.2435 3.4453243960253834
0.244 3.4441390447592477
0.2445 3.4431132697374958
0.245 3.4421943819631116
0.2455 3.4413278420167073
0.246 3.4404911952261044
0.2465 3.439726856167481
0.247 3.4391776287109783
0.2475 3.439144877044815
0.248 3.4400761803568694
0.2485 3.4424451155705897
0.249 3.4464465230861725
0.2495 3.4515049400364815
0.25 3.455956845924667
0.2505 3.457445915991305
0.251 3.4541469708623973
0.2515 3.4458952472218476
0.252 3.434315528170674
0.2525 3.421852239111879
0.253 3.4105763566868115
0.2535 3.4015007122868957
0.254 3.3946058529546574
0.2545 3.3893521158984443
0.255 3.3851520274640245
0.2555 3.381575022381619
0.256 3.3783683760304326
0.2565 3.375389938640283
0.257 3.372568236324878
0.2575 3.369864862536798
0.258 3.367278931010893
0.2585 3.3648538332570785
0.259 3.3627118425190234
0.2595 3.3611305807563943
0.26 3.36062459490491
0.2605 3.3619771957166167
0.261 3.3660562096814486
0.2615 3.3732310679520863
0.262 3.382469421676597
0.2625 3.390709592539289
0.263 3.393619829494283
0.2635 3.3882551981700653
0.264 3.375551866999177
0.2645 3.3596973867557525
0.265 3.344936153072294
0.2655 3.3333712824205497
0.266 3.3250089264046236
0.2665 3.318939826823075
0.267 3.3142110910532496
0.2675 3.3101744753926097
0.268 3.3064635968718195
0.2685 3.3028850757638315
0.269 3.2993468291766854
0.2695 3.2958097673081577
0.27 3.2922696693947477
0.2705 3.288752627827388
0.271 3.2853390186564804
0.2715 3.282184323972481
0.272 3.2795995070472648
0.2725 3.2781313126072265
0.273 3.278615935298764
0.2735 3.281980062818243
0.274 3.288475305625856
0.2745 3.296506244822761
0.275 3.302288596617289
0.2755 3.301798115616534
0.276 3.29366984089265
0.2765 3.2799531071476116
0.277 3.2643344386655153
0.2775 3.249971878617944
0.278 3.2383738749686772
0.2785 3.229476713267217
0.279 3.222473287234629
0.2795 3.2165488815475287
0.28 3.211149081401037
0.2805 3.205958713147832
0.281 3.200821152089733
0.2815 3.195680125693433
0.282 3.1905483778357953
0.2825 3.185516071678374
0.283 3.1807711375368717
0.2835 3.176640944902938
0.284 3.1736454502124873
0.2845 3.1724360953719897
0.285 3.1735362704624146
0.2855 3.1768362841592674
0.286 3.180980070102165
0.2865 3.183208476275529
0.287 3.1807347292572343
0.2875 3.1731140984685355
0.288 3.1627087779947383
0.2885 3.1524109426251785
0.289 3.143741060836077
0.2895 3.1369362126360842
0.29 3.1317364521325084
0.2905 3.1278828444561944
0.291 3.1253389780181147
0.2915 3.1244523708418503
0.292 3.1263439936417337
0.2925 3.1337937016065807
0.293 3.1533186019785235
0.2935 3.198944193860485
0.294 3.290468945371738
0.2945 3.3949720991531516
0.295 3.373704214587078
0.2955 3.276930065937411
0.296 3.2108916648298313
0.2965 3.177375053772111
0.297 3.16241690556829
0.2975 3.15915375276703
0.298 3.1664095292139782
0.2985 3.187145385334186
0.299 3.226660244580688
0.2995 3.281369930166476
0.3 3.3092091318762913
0.3005 3.263611627517789
0.301 3.1895128390811722
0.3015 3.1351627085452796
0.302 3.103322750932395
0.3025 3.085676154613396
0.303 3.076501966832695
0.3035 3.07336311891913
0.304 3.0762527795869756
0.3045 3.0870676202123084
0.305 3.1081494433639483
0.3055 3.137254465801939
0.306 3.163663875588086
0.3065 3.178424429570618
0.307 3.1832571310939644
0.3075 3.182713027361829
0.308 3.176698688272965
0.3085 3.1592346614549447
0.309 3.1245215239424633
0.3095 3.0799642911829084
0.31 3.0415650524732554
0.3105 3.0159019846819985
0.311 3.000425585092132
0.3115 2.9911407720226473
0.312 2.9854140748378475
0.3125 2.981951175722112
0.313 2.980468386668325
0.3135 2.9818780825532327
0.314 2.989733120745341
0.3145 3.0147709402363896
0.315 3.0763897389501613
0.3155 3.1540845776480184
0.316 3.1896666770545385
0.3165 3.1965749609632157
0.317 3.1972475005244005
0.3175 3.1976288666752053
0.318 3.19868933242645
0.3185 3.200710503316574
0.319 3.2042231130697827
0.3195 3.210378237584714
0.32 3.2209366852152668
0.3205 3.2350485477516715
0.321 3.2356873007779425
0.3215 3.185640287256123
0.322 3.0983561299484963
0.3225 3.030159385138284
0.323 2.992828768076344
0.3235 2.9758594226266935
0.324 2.9720017902099682
0.3245 2.980099135739647
0.325 3.004719187535609
0.3255 3.054921715983922
0.326 3.1303437570100803
0.3265 3.198882230862698
0.327 3.232750402346091
0.3275 3.243051691842383
0.328 3.246006082470326
0.3285 3.2486831376635736
0.329 3.2537790551225347
0.3295 3.262978788837251
0.33 3.277536372872583
0.3305 3.2973021494821326
0.331 3.319330299072983
0.3315 3.337089148858179
0.332 3.342118052401223
0.3325 3.3309652097434546
0.333 3.3127543872867973
0.3335 3.302787409489519
0.334 3.308008861607715
0.3345 3.3198935963900924
0.335 3.319391880018185
0.3355 3.2978716248797424
0.336 3.268836009025729
0.3365 3.2467377895017657
0.337 3.233982583114007
0.3375 3.227348437069309
0.338 3.2237993848593858
0.3385 3.221646413393512
0.339 3.2201294700441467
0.3395 3.218948339065718
0.34 3.2180223626923263
0.3405 3.217387892396826
0.341 3.217192278329059
0.3415 3.21773275850354
0.342 3.219478512133514
0.3425 3.223043993488594
0.343 3.2288464619604875
0.3435 3.236391712004621
0.344 3.243536563352497
0.3445 3.2469710433308796
0.345 3.24446581729618
0.3455 3.2368728998933323
0.346 3.2272758614498835
0.3465 3.2184859457227484
0.347 3.2117061203769195
0.3475 3.2067972651562675
0.348 3.20311206683668
0.3485 3.2000403268660014
0.349 3.1971950528704474
0.3495 3.1943998135544787
0.35 3.1916232459424956
0.3505 3.1889244436751563
0.351 3.186435174768074
0.3515 3.1843256729705045
0.352 3.182802803320471
0.3525 3.1821353081651127
0.353 3.1827005454826436
0.3535 3.1850675568284244
0.354 3.189967916936287
0.3545 3.197766125500082
0.355 3.2073049080053737
0.3555 3.214966144845211
0.356 3.2160781796303413
0.3565 3.2085873276612817
0.357 3.194917947157907
0.3575 3.179708544931672
0.358 3.166442636715357
0.3585 3.156266674786388
0.359 3.1487111769855014
0.3595 3.1428110271314162
0.36 3.1377599921660844
0.3605 3.1330644303053345
0.361 3.1284895337057455
0.3615 3.1239607171987016
0.362 3.119494870218067
0.3625 3.115176114377687
0.363 3.1111663023412346
0.3635 3.107761727729099
0.364 3.105544358241924
0.3645 3.105588475048001
0.365 3.1096135309542356
0.3655 3.119617957623979
0.366 3.1363151505239903
0.3665 3.15659130475916
0.367 3.1725151216880123
0.3675 3.174954498163662
0.368 3.160522224902496
0.3685 3.134684192606332
0.369 3.1070076059610203
0.3695 3.0842277476773576
0.37 3.067956892110918
0.3705 3.056742274749827
0.371 3.0485755031030175
0.3715 3.0419810015557482
0.372 3.036102222259543
0.3725 3.0305178312992487
0.373 3.025068885047074
0.3735 3.0197342210170595
0.374 3.0145785179378057
0.3745 3.0097454784772255
0.375 3.005479333915434
0.3755 3.0022054860730316
0.376 3.0006755362476776
0.3765 3.0021408716200986
0.377 3.00833491694383
0.3775 3.020710516043173
0.378 3.0386043625710313
0.3785 3.0575284253018635
0.379 3.0703990211054455
0.3795 3.071914277861615
0.38 3.061607894704223
0.3805 3.043020020106151
0.381 3.0208774598621053
0.3815 2.9991001469151852
0.382 2.9800832835715907
0.3825 2.9646805611201783
0.383 2.952646839027568
0.3835 2.9432314570828106
0.384 2.935675463281876
0.3845 2.9294782058100273
0.385 2.9245004423153977
0.3855 2.9210028490072757
0.386 2.9197292504676744
0.3865 2.9220205555466974
0.387 2.929730126271804
0.3875 2.9445557338448696
0.388 2.966788626407724
0.3885 2.9943443644137497
0.389 3.0231967763889793
0.3895 3.048965004131513
0.39 3.067489924160685
0.3905 3.074485151510019
0.391 3.0667002708773436
0.3915 3.0445280212074897
0.392 3.0125117177321803
0.3925 2.976546276508997
0.393 2.9413088529335587
0.3935 2.9095769788318764
0.394 2.882778253493904
0.3945 2.8614856289886506
0.395 2.8453336475947646
0.3955 2.833301176756744
0.396 2.8241861713279155
0.3965 2.8170171176994705
0.397 2.8111505979711398
0.3975 2.8062114229509296
0.398 2.801995853537451
0.3985 2.7984362015887436
0.399 2.7956076052452934
0.3995 2.793688116613496
0.4 2.792892423694032
0.4005 2.793386200030457
0.401 2.7952643406480986
0.4015 2.79858092290013
0.402 2.803308612575731
0.4025 2.80909759647236
0.403 2.815039210179644
0.4035 2.819898796981307
0.404 2.8228785400851732
0.4045 2.8238770658811108
0.405 2.8230540502252337
0.4055 2.820331254834655
0.406 2.8152629901131307
0.4065 2.8073615226056345
0.407 2.7969416304300987
0.4075 2.785524506082006
0.408 2.7748427229686703
0.4085 2.7656091731943606
0.409 2.7574639498436886
0.4095 2.7496954007986067
0.41 2.7418105797937296
0.4105 2.7336327711396455
0.411 2.7251202026868215
0.4115 2.716252979225998
0.412 2.7072146250549656
0.4125 2.698462082282382
0.413 2.6905856423950523
0.4135 2.684017134383404
0.414 2.678965905092846
0.4145 2.6754763641019386
0.415 2.67351817648398
0.4155 2.673013183731375
0.416 2.673850471168538
0.4165 2.6759158649376475
0.417 2.6790752044153825
0.4175 2.6831026938419624
0.418 2.6872899030668327
0.4185 2.6901361027319792
0.419 2.689655584973111
0.4195 2.684295507754082
0.42 2.6738928804836766
0.4205 2.659688562681443
0.421 2.643680816037892
0.4215 2.627960681613838
0.422 2.6141837489767754
0.4225 2.603139845144658
0.423 2.594784709438769
0.4235 2.5886107140651395
0.424 2.5840285995926218
0.4245 2.580550432330676
0.425 2.5778148133492396
0.4255 2.5755946908165415
0.426 2.573756308499486
0.4265 2.5722844573590633
0.427 2.5712975539188934
0.4275 2.5711082930175175
0.428 2.5722934271126734
0.4285 2.5757020149042544
0.429 2.582418137613403
0.4295 2.593558184706505
0.43 2.609723983745014
0.4305 2.6298537450848753
0.431 2.649937190791591
0.4315 2.6632322772401116
0.432 2.663335577107593
0.4325 2.6484682927303647
0.433 2.6230654930686166
0.4335 2.594565111111545
0.434 2.568971935701504
0.4345 2.5490129040331366
0.435 2.5348410602455553
0.4355 2.525343536369907
0.436 2.5191068814715214
0.4365 2.5149402310071283
0.437 2.512026923426366
0.4375 2.509879718255447
0.438 2.508226206039356
0.4385 2.5069305826848174
0.439 2.5059490464461165
0.4395 2.505334108335526
0.44 2.505286825140632
0.4405 2.5062761999259147
0.441 2.509262010693903
0.4415 2.5160786092583107
0.442 2.5299031829345457
0.4425 2.5554011126658382
0.443 2.597349453777629
0.4435 2.6559006981637188
0.444 2.7196535601233878
0.4445 2.764760471994774
0.445 2.76930805852498
0.4455 2.7316591851481205
0.446 2.671171339050283
0.4465 2.61142146481727
0.447 2.5663249499145566
0.4475 2.538291857265322
0.448 2.5234116046413293
0.4485 2.5166344360489985
0.449 2.514194800976502
0.4495 2.5138780886359777
0.45 2.5145377003756755
0.4505 2.515613140810051
0.451 2.5168401960116364
0.4515 2.5181037994916116
0.452 2.519398958957736
0.4525 2.520799456381037
0.453 2.52251222118013
0.4535 2.5249430027254656
0.454 2.52884177146852
0.4545 2.5355461437683084
0.455 2.5473475697694328
0.4555 2.5677634209926437
0.456 2.6009556240025082
0.4565 2.6489590579030446
0.457 2.707138063184252
0.4575 2.762034326920749
0.458 2.795775913576608
0.4585 2.7949642953943643
0.459 2.75892445608613
0.4595 2.7017455704322737
0.46 2.6440620784620696
0.4605 2.600061132099248
0.461 2.5724907655940283
0.4615 2.557279146108322
0.462 2.54949282655926
0.4625 2.5457839582525077
0.463 2.5443184376121044
0.4635 2.5441182759686116
0.464 2.5446386348852164
0.4645 2.545554903059606
0.465 2.546706273481539
0.4655 2.548060014222627
0.466 2.549729725708022
0.4665 2.5520216298690057
0.467 2.5555868257520613
0.4675 2.5616546828149547
0.468 2.5723164707128072
0.4685 2.5904079037929693
0.469 2.61832241237311
0.4695 2.6558729514831745
0.47 2.6990896837923684
0.4705 2.741710451310687
0.471 2.7785210170812293
0.4715 2.8054945684228576
0.472 2.8153466586412668
0.4725 2.799002422762581
0.473 2.7571811043852454
0.4735 2.7054093795875724
0.474 2.6614899748615324
0.4745 2.6328477810860553
0.475 2.6175694653457997
0.4755 2.6113215730512715
0.476 2.610949627409929
0.4765 2.6149098816359073
0.477 2.622747632300638
0.4775 2.6345792648758133
0.478 2.6504558196711328
0.4785 2.6695536172038876
0.479 2.689714346846208
0.4795 2.7075900235007806
0.48 2.7195799123616515
0.4805 2.7229381876446306
0.481 2.716748243863665
0.4815 2.7021180417542086
0.482 2.681599629245059
0.4825 2.658650033181151
0.483 2.6372124353542317
0.4835 2.620438369055754
0.484 2.6093277572317914
0.4845 2.6028977735273626
0.485 2.599516931982669
0.4855 2.5978724642951443
0.486 2.597160576947501
0.4865 2.5969637029926824
0.487 2.5970636519807515
0.4875 2.59736084878615
0.488 2.597825312956412
0.4885 2.5984971989640693
0.489 2.5995038612759744
0.4895 2.6010450235336195
0.49 2.6033684047033807
0.4905 2.606694211536694
0.491 2.611132607614034
0.4915 2.616611600238282
0.492 2.6228157545403628
0.4925 2.62921335363474
0.493 2.635135342081445
0.4935 2.639968290030942
0.494 2.6433471042443157
0.4945 2.64534983440947
0.495 2.646344497985244
0.4955 2.6466210225102413
0.496 2.646097910417992
0.4965 2.644428149327566
0.497 2.641338591453821
0.4975 2.637054659473997
0.498 2.632411282966145
0.4985 2.628613667652572
0.499 2.6267044923921743
0.4995 2.627363114449932
0.5 2.6309953091764102
0.5005 2.637948772839221
0.501 2.6485843373572555
0.5015 2.6633136215854885
0.502 2.6828669864253056
0.5025 2.7087075096533697
0.503 2.7432671855373103
0.5035 2.789901529664431
0.504 2.852108472626882
0.5045 2.9315298082663626
0.505 3.023529276437018
0.5055 3.1129284207489
0.506 3.1762110597992477
0.5065 3.192202812688982
0.507 3.153222829983412
0.5075 3.070189809491498
0.508 2.9670695919449033
0.5085 2.8684881526006416
0.509 2.7893103134325736
0.5095 2.733051285987563
0.51 2.696378143658422
0.5105 2.6739920437676945
0.511 2.6610826603785975
0.5115 2.654125821537902
0.512 2.650817603620479
0.5125 2.6497566282394702
0.513 2.6501652861686553
0.5135 2.6516825475818218
0.514 2.654224405068965
0.5145 2.6578747960675893
0.515 2.662847963577895
0.5155 2.66945696554889
0.516 2.678108061710325
0.5165 2.6892699539911513
0.517 2.7033155122512893
0.5175 2.7202370655201777
0.518 2.7393790241252267
0.5185 2.759369046715128
0.519 2.7782335282424695
0.5195 2.7935973609468236
0.52 2.803259763397455
0.5205 2.806072239484199
0.521 2.802687496412468
0.5215 2.7947855347906403
0.522 2.783957090130767
0.5225 2.7715957497655
0.523 2.759509885640214
0.5235 2.7494506939568604
0.524 2.7422507070097586
0.5245 2.7378388257348716
0.525 2.7358166033152047
0.5255 2.7358857569840422
0.526 2.7379236144992936
0.5265 2.7418295774982733
0.527 2.7473915652537864
0.5275 2.7542305757437378
0.528 2.761802897596559
0.5285 2.76933365766505
0.529 2.7756577025381057
0.5295 2.779215968693028
0.53 2.7786468293111666
0.5305 2.773668218185944
0.531 2.7653696534503327
0.5315 2.755505309177864
0.532 2.7458855706173724
0.5325 2.7379016375418592
0.533 2.7321594559096196
0.5335 2.7285022798383105
0.534 2.726408582309552
0.5345 2.725352838369667
0.535 2.724942781160691
0.5355 2.7249182321568606
0.536 2.725121851394035
0.5365 2.7254650607489532
0.537 2.7259095718482476
0.5375 2.726461064864309
0.538 2.727186190156748
0.5385 2.728256664089737
0.539 2.730093212456649
0.5395 2.7337101688098207
0.54 2.7417809947508553
0.5405 2.7614220048779368
0.541 2.810278659153682
0.5415 2.91990416048668
0.542 3.100950956139884
0.5425 3.284759582278908
0.543 3.402213130110865
0.5435 3.461120321526802
0.544 3.490541662722852
0.5445 3.5071611407757333
0.545 3.5173915879872366
0.5455 3.522911291686083
0.546 3.5238201851325703
0.5465 3.520455784265873
0.547 3.514301109153629
0.5475 3.5077561976429754
0.548 3.5029326940010153
0.5485 3.50075242512301
0.549 3.5010418198038957
0.5495 3.503144373135634
0.55 3.5063874580814316
0.5505 3.510285006354942
0.551 3.5145469639298534
0.5515 3.5190541087212432
0.552 3.5238617113610884
0.5525 3.529267350867099
0.553 3.5360714098527835
0.5535 3.5460652538789317
0.554 3.5631673807973607
0.5545 3.5946618015008793
0.555 3.646137559559345
0.5555 3.6768800351133093
0.556 3.5199249974620725
0.5565 3.169742599790788
0.557 2.9072918005817003
0.5575 2.7825574146000003
0.558 2.7305523369355447
0.5585 2.709251901708414
0.559 2.7002078729936683
0.5595 2.69599652654951
0.56 2.6936965772150137
0.5605 2.6921608090875155
0.561 2.6909272468200944
0.5615 2.68982064835835
0.562 2.6888030160162115
0.5625 2.687920504390793
0.563 2.6873125344460904
0.5635 2.6872551756703276
0.564 2.688254279341005
0.5645 2.691229308581991
0.565 2.697727063241726
0.5655 2.71006037154294
0.566 2.7311564476508474
0.5665 2.7641555486742204
0.567 2.8122687647816713
0.5675 2.879320443782148
0.568 2.970675713050915
0.5685 3.0925709917137114
0.569 3.2460263527964903
0.5695 3.4168714674462413
0.57 3.575793775786418
0.5705 3.6966848557856347
0.571 3.7726006141008392
0.5715 3.8095832479274803
0.572 3.815089561388846
0.5725 3.7979160188094037
0.573 3.7694431617868362
0.5735 3.740247851924214
0.574 3.716573589368239
0.5745 3.699962888460246
0.575 3.6891794602496075
0.5755 3.682312956912166
0.576 3.6778798118025557
0.5765 3.6749664739494063
0.577 3.672980120064204
0.5775 3.6713543590400155
0.578 3.6693779951685537
0.5785 3.666225241946516
0.579 3.661494312011455
0.5795 3.655657058430644
0.58 3.6498748827119636
0.5805 3.6451807822420514
0.581 3.641943695409151
0.5815 3.6399247862015907
0.582 3.638693159341421
0.5825 3.6379080538332014
0.583 3.637405462041767
0.5835 3.6371579017644438
0.584 3.6371877248581717
0.5845 3.6375059061250683
0.585 3.6381119497901997
0.5855 3.638981345231344
0.586 3.6400850163588396
0.5865 3.641395498285399
0.587 3.6428919554804837
0.5875 3.644544527620279
0.588 3.6463280712686794
0.5885 3.6482050166129385
0.589 3.65015994483871
0.5895 3.6522398881859273
0.59 3.6545838705491898
0.5905 3.6574390722606607
0.591 3.6611618935763532
0.5915 3.66621733561115
0.592 3.6731873269307256
0.5925 3.682716866465019
0.593 3.695393167195957
0.5935 3.711500954628444
0.594 3.7306419090126104
0.5945 3.7510704704324835
0.595 3.76894685532647
0.5955 3.7783618813729225
0.596 3.773301217791846
0.5965 3.7517146626883404
0.597 3.7188408311158883
0.5975 3.685625971494244
0.598 3.6628619500702415
0.5985 3.6560455390660413
0.599 3.6635159093900986
0.5995 3.6780472909934803
0.6 3.6909125297302507
0.6005 3.696906338682429
0.601 3.696025952477263
0.6015 3.691231264013889
0.602 3.6854824835018603
0.6025 3.680510065976457
0.603 3.676904745209149
0.6035 3.674632071811623
0.604 3.6734429170939817
0.6045 3.673076901631073
0.605 3.673343874840609
0.6055 3.6741134369849204
0.606 3.6753052287258248
0.6065 3.6768651223519475
0.607 3.6787469605413152
0.6075 3.680897598337533
0.608 3.6832472549276885
0.6085 3.6856683530714838
0.609 3.687913433330542
0.6095 3.6895203501577827
0.61 3.689745100571243
0.6105 3.6877784978358408
0.611 3.6835252703118746
0.6115 3.6784919763135706
0.612 3.675148340292947
0.6125 3.673095595672865
0.613 3.664676656902123
0.6135 3.636336930498664
0.614 3.5782224976261103
0.6145 3.493648794756038
0.615 3.398338843317153
0.6155 3.3113725368446003
0.616 3.246737527499662
0.6165 3.2115993446358972
0.617 3.2092621799383005
0.6175 3.2425391109726744
0.618 3.3131688170108893
0.6185 3.4155769921124124
0.619 3.529025134658945
0.6195 3.6245411095624194
0.62 3.6859198245433893
0.6205 3.7169975807065674
0.621 3.7296807035134654
0.6215 3.733605873942529
0.622 3.734069547104169
0.6225 3.7334383580618384
0.623 3.7326046918454123
0.6235 3.731837293877139
0.624 3.7311707663260743
0.6245 3.7305826956071124
0.625 3.7300462661952283
0.6255 3.729546129019371
0.626 3.7290569630164283
0.6265 3.7285340310753083
0.627 3.7279322336249274
0.6275 3.7272349809633996
0.628 3.7264817885381243
0.6285 3.7257330059086824
0.629 3.7250311556663602
0.6295 3.7243748784406447
0.63 3.7237411259331443
0.6305 3.7230898231399765
0.631 3.7223821273381708
0.6315 3.7215793964940422
0.632 3.720655100172057
0.6325 3.719598373357658
0.633 3.7184018178102063
0.6335 3.717058175348286
0.634 3.7155673783123992
0.6345 3.7139523569466464
0.635 3.7122480994853566
0.6355 3.710512976176857
0.636 3.7087939497066147
0.6365 3.7071312039630735
0.637 3.705513101529294
0.6375 3.703920554371531
0.638 3.7023557512609804
0.6385 3.700872313406472
0.639 3.6994997341265607
0.6395 3.698170429412456
0.64 3.6966723550857656
0.6405 3.6947004676562356
0.641 3.6920102755463686
0.6415 3.6885502635332843
0.642 3.6844537006572375
0.6425 3.679942229989577
0.643 3.6752863372089264
0.6435 3.6707733239065954
0.644 3.6666204944475416
0.6445 3.6629131440112355
0.645 3.6596277855744725
0.6455 3.6566926004786273
0.646 3.6540481069417874
0.6465 3.651655333978037
0.647 3.6495116533997303
0.6475 3.6476492654410313
0.648 3.646150922403364
0.6485 3.645161153701806
0.649 3.644949014277885
0.6495 3.6459645947130683
0.65 3.648925097068326
0.6505 3.6548588874406347
0.651 3.6650117638416324
0.6515 3.6804656151838033
0.652 3.701264016880857
0.6525 3.7252475955351185
0.653 3.747475507422304
0.6535 3.7611656193114014
0.654 3.7607399946240703
0.6545 3.7455603461921596
0.655 3.7208524565949714
0.6555 3.694309053817876
0.656 3.6717864981476884
0.6565 3.655501598475092
0.657 3.6449411946534065
0.6575 3.6385094171967305
0.658 3.6346663550586564
0.6585 3.6323036648305562
0.659 3.630744792300715
0.6595 3.6296319706400224
0.66 3.6288089646909727
0.6605 3.628262654400827
0.661 3.6280941593722185
0.6615 3.62849945323564
0.662 3.629744588496904
0.6625 3.632142801342975
0.663 3.63590893109149
0.6635 3.6409529322350194
0.664 3.6466291819955563
0.6645 3.651713709261636
0.665 3.654839256007551
0.6655 3.655168494772096
0.666 3.652867377912613
0.6665 3.649012211806773
0.667 3.6450042774064455
0.6675 3.6418631882913113
0.668 3.639979989299591
0.6685 3.639261872140083
0.669 3.6394504326388093
0.6695 3.640283395632461
0.67 3.641538979420811
0.6705 3.643040362220966
0.671 3.6446381190756876
0.6715 3.6462322025017206
0.672 3.647759343037447
0.6725 3.64921192859694
0.673 3.650640501786154
0.6735 3.6521589844626154
0.674 3.6539241251432104
0.6745 3.65614018077875
0.675 3.659003058219814
0.6755 3.6625789321930613
0.676 3.666673035816687
0.6765 3.6707758725727233
0.677 3.674218899474101
0.6775 3.676428265511265
0.678 3.6770113899285404
0.6785 3.6757366352871825
0.679 3.6727106973004178
0.6795 3.6687021796502775
0.68 3.6649718446981447
0.6805 3.662527008600704
0.681 3.6616005881974347
0.6815 3.6618600439897824
0.682 3.6628524477740614
0.6825 3.6642351884293154
0.683 3.6657929485203846
0.6835 3.6673969907712367
0.684 3.6689704107727854
0.6845 3.670470053556401
0.685 3.6718967899406083
0.6855 3.673294375932902
0.686 3.674773167975345
0.6865 3.676567705333629
0.687 3.679144335848643
0.6875 3.683417056043729
0.688 3.6910473263207093
0.6885 3.7044806322016735
0.689 3.7256819185441943
0.6895 3.7527287362171284
0.69 3.7775168405126722
0.6905 3.7907812038968975
0.691 3.7905106088790346
0.6915 3.7817398502655193
0.692 3.769288070704916
0.6925 3.7549807421382058
0.693 3.739909065181231
0.6935 3.7257057030522605
0.694 3.7138812548806834
0.6945 3.7050376772972244
0.695 3.6989657583271134
0.6955 3.6950787783968346
0.696 3.692771099737791
0.6965 3.6915825645552447
0.697 3.691201635596701
0.6975 3.6914376038788967
0.698 3.6921723462293103
0.6985 3.6933170311631978
0.699 3.6947749757190804
0.6995 3.696375805504476
0.7 3.6978682052477234
0.7005 3.6990203895705127
0.701 3.6997542018534384
0.7015 3.7001542998261074
0.702 3.7003108923205756
0.7025 3.7001866595196846
0.703 3.69965686207854
0.7035 3.6986531815528556
0.704 3.6972284119323673
0.7045 3.695537370536811
0.705 3.6937589695009843
0.7055 3.6920614171200894
0.706 3.690598100671367
0.7065 3.6895030733251852
0.707 3.6889436298976763
0.7075 3.68917608453527
0.708 3.690640373328999
0.7085 3.6940340119941864
0.709 3.700443806905425
0.7095 3.711672093707933
0.71 3.7311788460492403
0.7105 3.7664754020489175
0.711 3.8346675314943477
0.7115 3.973479306218942
0.712 4.250362949588388
0.7125 4.711154690854621
0.713 5.217507472453918
0.7135 5.528853259829396
0.714 5.633402837535509
0.7145 5.6444593532069325
0.715 5.63013203218915
0.7155 5.6132559311043755
0.716 5.599119044320202
0.7165 5.58812279290152
0.717 5.579682125197901
0.7175 5.5731276818630215
0.718 5.567878937643688
0.7185 5.5634924271471915
0.719 5.559669294910116
0.7195 5.556241888266478
0.72 5.553131412511589
0.7205 5.550321594129618
0.721 5.547829905862801
0.7215 5.545662573389765
0.722 5.543831529653601
0.7225 5.542326766516463
0.723 5.541146032717507
0.7235 5.540296248560263
0.724 5.539783034203292
0.7245 5.53960780272245
0.725 5.5397728327919
0.7255 5.540291567029338
0.726 5.541134771046589
0.7265 5.5418633540024596
0.727 5.538518195057159
0.7275 5.500164949156155
0.728 5.226432639883682
0.7285 4.34985798332493
0.729 3.7537615688109325
0.7295 3.6300584591311518
0.73 3.607949510376188
0.7305 3.60151347120864
0.731 3.597855112916009
0.7315 3.5947450825302214
0.732 3.5916618224626857
0.7325 3.588435132639611
0.733 3.585001510585845
0.7335 3.5813576070094966
0.734 3.5775809487701986
0.7345 3.5738742887612434
0.735 3.5706990862471377
0.7355 3.568959403935044
0.736 3.5703805191720237
0.7365 3.5780586188591927
0.737 3.596826941321482
0.7375 3.6321635505305006
0.738 3.6860657093159874
0.7385 3.7519090216028284
0.739 3.815270868296696
0.7395 3.8626517091622246
0.74 3.890607225541131
0.7405 3.906675440940453
0.741 3.924837807788113
0.7415 3.961642016700895
0.742 4.037037289830034
0.7425 4.178728081246784
0.743 4.422450025452318
0.7435 4.783546879450593
0.744 5.182880318429967
0.7445 5.458211931461155
0.745 5.559274115597538
0.7455 5.566593374865341
0.746 5.550221579664716
0.7465 5.535205282083351
0.747 5.52543026587145
0.7475 5.51959539309687
0.748 5.51611225482887
0.7485 5.513946560158831
0.749 5.512503610226115
0.7495 5.511458686418313
0.75 5.510651987752008
0.7505 5.510019409363955
0.751 5.50954836319032
0.7515 5.509245243725597
0.752 5.5091065126083825
0.7525 5.509085923539284
0.753 5.509036315140167
0.7535 5.508701471162856
0.754 5.5078175614492695
0.7545 5.506249833694485
0.755 5.5041048574939735
0.7555 5.501657149536837
0.756 5.499205690595143
0.7565 5.496947054032108
0.757 5.494957657107668
0.7575 5.493227077652786
0.758 5.491696998383426
0.7585 5.490310166989025
0.759 5.489013980422226
0.7595 5.48777917573172
0.76 5.48660545495347
0.7605 5.4855343356296205
0.761 5.4846774838064425
0.7615 5.48425410195365
0.762 5.484667398938673
0.7625 5.486581196646138
0.763 5.490908333777294
0.7635 5.498471066147348
0.764 5.509207957993888
0.7645 5.521163207961121
0.765 5.530523938541189
0.7655 5.533394394164726
0.766 5.528041950610128
0.7665 5.515685949434116
0.767 5.499485023276862
0.7675 5.482781768123808
0.768 5.467875664189424
0.7685 5.455688845988379
0.769 5.446139503606001
0.7695 5.438710455399131
0.77 5.432779974213562
0.7705 5.427817162190881
0.771 5.423441269511595
0.7715 5.419408200305287
0.772 5.415602514660649
0.7725 5.411988755718432
0.773 5.408591616942778
0.7735 5.405485298701605
0.774 5.402786291314526
0.7745 5.4006447350901885
0.775 5.399220834215018
0.7755 5.398665822486712
0.776 5.399056517237855
0.7765 5.400291915318726
0.777 5.401913074872435
0.7775 5.403032633431535
0.778 5.402477662912401
0.7785 5.3993425705026565
0.779 5.393574505174377
0.7795 5.386086929625933
0.78 5.378188129778533
0.7805 5.370899932419614
0.781 5.3646677539336105
0.7815 5.359474243506727
0.782 5.355071985559017
0.7825 5.351143255517674
0.783 5.347326023066739
0.7835 5.343094039005899
0.784 5.337445310451504
0.7845 5.32828353551401
0.785 5.311214074936006
0.7855 5.277876139117674
0.786 5.215151932844054
0.7865 5.109457130964292
0.787 4.959035140790651
0.7875 4.784186368289155
0.788 4.616915762351872
0.7885 4.479161369906747
0.789 4.374639994572825
0.7895 4.295496934437851
0.79 4.230983946423316
0.7905 4.171859792773263
0.791 4.110684304023777
0.7915 4.0414657618913035
0.792 3.960294485793784
0.7925 3.8680322619821164
0.793 3.771032304018571
0.7935 3.6792315992714046
0.794 3.6021296283374857
0.7945 3.544488407388731
0.795 3.5054238018289157
0.7955 3.4807053266368255
0.796 3.4656032761351705
0.7965 3.4564066969860052
0.797 3.4507146436267293
0.7975 3.4471228225600017
0.798 3.444868195779887
0.7985 3.4435509877275505
0.799 3.4429690396276653
0.7995 3.4430190487291616
0.8 3.4436398378310296
0.8005 3.4447554473961377
0.801 3.446196872859667
0.8015 3.4476554674512956
0.802 3.4487031326082276
0.8025 3.448964616234279
0.803 3.4482627413173494
0.8035 3.4466882093744102
0.804 3.44448498107647
0.8045 3.4418989640503534
0.805 3.4391426054355803
0.8055 3.436450407137545
0.806 3.4340659872233106
0.8065 3.4321481739880015
0.807 3.4306839535938343
0.8075 3.4295301505372295
0.808 3.428522193408992
0.8085 3.427599114922919
0.809 3.4268239768693105
0.8095 3.4263359326972607
0.81 3.4262684860137727
0.8105 3.4267152373972865
0.811 3.427749197503627
0.8115 3.4294583144982456
0.812 3.432021699010533
0.8125 3.4357691059776885
0.813 3.4411193182214506
0.8135 3.4481392226110588
0.814 3.455730821576412
0.8145 3.4614005959406517
0.815 3.462770338728661
0.8155 3.459530664800602
0.816 3.453384028300179
0.8165 3.4463616119599996
0.817 3.439780348761677
0.8175 3.4342831313642774
0.818 3.430120615761539
0.8185 3.4273075946151126
0.819 3.425669919760005
0.8195 3.4249318843107437
0.82 3.4248034652967236
0.8205 3.425059855536044
0.821 3.425553856895559
0.8215 3.4262048970659906
0.822 3.4269079508310325
0.8225 3.4270820352274916
0.823 3.4240711976897993
0.8235 3.4101364176352407
0.824 3.376628725560894
0.8245 3.3340559056663404
0.825 3.304149912007298
0.8255 3.293052342403217
0.826 3.2990171045164383
0.8265 3.3245942353694273
0.827 3.3805371033019425
0.8275 3.4790226885389446
0.828 3.5870757812395846
0.8285 3.6040184223221443
0.829 3.5349339683608934
0.8295 3.4667117360428685
0.83 3.4261925032825102
0.8305 3.40593281886333
0.831 3.3963034287805085
0.8315 3.391595187492004
0.832 3.3890556158362513
0.8325 3.3874657563881163
0.833 3.3862939822120817
0.8335 3.3852907606085934
0.834 3.38431996906668
0.8345 3.3833139065237665
0.835 3.382286002054589
0.8355 3.3813940750093545
0.836 3.3811165076049283
0.8365 3.382625191314893
0.837 3.3885069695556895
0.8375 3.403831054276453
0.838 3.4367582956705816
0.8385 3.4964414810631377
0.839 3.5854661561898213
0.8395 3.690664753226746
0.84 3.7851178769064147
0.8405 3.8435089592005562
0.841 3.8548783167990104
0.8415 3.8235001363216936
0.842 3.7626871272214766
0.8425 3.6885930722658964
0.843 3.6155099237685535
0.8435 3.5532978385005185
0.844 3.5067058456464375
0.8445 3.476503609134636
0.845 3.4611889569912977
0.8455 3.4582321636745688
0.846 3.464068577282906
0.8465 3.473060522928658
0.847 3.477261615881905
0.8475 3.4699296982037113
0.848 3.450876990077199
0.8485 3.4259961424225915
0.849 3.4015989844393486
0.8495 3.380950677985358
0.85 3.36465099482212
0.8505 3.3520019806657357
0.851 3.342062305345908
0.8515 3.334047625297976
0.852 3.3274316142469766
0.8525 3.321885142865999
0.853 3.317189395306218
0.8535 3.3131887392954704
0.854 3.30975248332635
0.8545 3.3067563229811645
0.855 3.3040909710279776
0.8555 3.3016537169765003
0.856 3.2993560396584423
0.8565 3.297127906043907
0.857 3.2949202183795245
0.8575 3.2927216050902564
0.858 3.2905620718129027
0.8585 3.2885500950360447
0.859 3.286887280269256
0.8595 3.2859418329601953
0.86 3.286290449807777
0.8605 3.2887455674387747
0.861 3.294292299742648
0.8615 3.303989429585573
0.862 3.3187584564333426
0.8625 3.3387421444736107
0.863 3.3607883595634496
0.8635 3.373533764656611
0.864 3.3608238737022917
0.8645 3.3262771822124337
0.865 3.2920671677812363
0.8655 3.2686274414658785
0.866 3.254311238470023
0.8665 3.245579941908175
0.867 3.2401587636467815
0.8675 3.2369907952947345
0.868 3.2358900565803905
0.8685 3.237459109261981
0.869 3.2432630910996343
0.8695 3.255986855075201
0.87 3.27858201716018
0.8705 3.31107108900373
0.871 3.3466915447564842
0.8715 3.3738447174780513
0.872 3.384193239738649
0.8725 3.3771249423036585
0.873 3.356741268427423
0.8735 3.3281587664362347
0.874 3.2967070842355044
0.8745 3.2672963938634156
0.875 3.2431679217602083
0.8755 3.225323149382514
0.876 3.2131521752615937
0.8765 3.2055360522331435
0.877 3.201672748060413
0.8775 3.201543085465082
0.878 3.2063008792376104
0.8785 3.2188687553082582
0.879 3.244570287931949
0.8795 3.2897283525990053
0.88 3.3533152466768756
0.8805 3.4156602514154715
0.881 3.450389972374567
0.8815 3.452178109161456
0.882 3.4356637791066023
0.8825 3.415502209281903
0.883 3.397366236159157
0.8835 3.3802414171202715
0.884 3.3614065690110477
0.8845 3.340076592082567
0.885 3.317828497968091
0.8855 3.2968127212612535
0.886 3.277961152572309
0.8865 3.2606972988846517
0.887 3.2440089996132437
0.8875 3.227824199445833
0.888 3.213458469706114
0.8885 3.2026112232297352
0.889 3.1961444819209968
0.8895 3.1938840147358425
0.89 3.194816206198161
0.8905 3.1971146977142952
0.891 3.198400949579466
0.8915 3.196480104156058
0.892 3.190152057318506
0.8925 3.1795163797563886
0.893 3.166006367973149
0.8935 3.1519450459713516
0.894 3.139533231433565
0.8945 3.129898110000494
0.895 3.1229789866911437
0.8955 3.11809811072517
0.896 3.1145013413118603
0.8965 3.11162333197844
0.897 3.10911124237482
0.8975 3.106766458343551
0.898 3.1044948441326445
0.8985 3.1022758514180024
0.899 3.1001375428377402
0.8995 3.098152896593761
0.9 3.0964257121791663
0.9005 3.0951077117380175
0.901 3.094380312282582
0.9015 3.0944358949424364
0.902 3.0954441516184508
0.9025 3.0974623224886715
0.903 3.100394662007795
0.9035 3.10399931746582
0.904 3.1080092202087934
0.9045 3.112282528093952
0.905 3.116881544521232
0.9055 3.1220173290739686
0.906 3.1278901071539336
0.9065 3.1345844061144748
0.907 3.1420090732969816
0.9075 3.149944579476455
0.908 3.1584005112199423
0.9085 3.167987018447449
0.909 3.179848743729557
0.9095 3.194817420464518
0.91 3.2122442101012654
0.9105 3.22928480235887
0.911 3.2415543028412044
0.9115 3.2447709124687956
0.912 3.2367006059493706
0.9125 3.218055005928666
0.913 3.1922225420775954
0.9135 3.1638799516930094
0.914 3.1371288155303416
0.9145 3.1145591340045984
0.915 3.0971373179045463
0.9155 3.0848611362908267
0.916 3.077211315738057
0.9165 3.0732543131458963
0.917 3.071626962237791
0.9175 3.070727942415398
0.918 3.069315902947623
0.9185 3.0668688000285735
0.919 3.0635105331553154
0.9195 3.0593915277368913
0.92 3.0541720703873994
0.9205 3.0471792596903855
0.921 3.0379696553798903
0.9215 3.026714258692933
0.922 3.014281177702464
0.9225 3.0021834980268887
0.923 2.99194906296528
0.9235 2.9842885101962073
0.924 2.9789322322297105
0.9245 2.975181120613967
0.925 2.9724048513184043
0.9255 2.9701797607347347
0.926 2.968243787587917
0.9265 2.9664481001960334
0.927 2.9647176260390067
0.9275 2.963056053428361
0.928 2.961576536694831
0.9285 2.960571655987363
0.929 2.9607035767209373
0.9295 2.963325886020127
0.93 2.971165956902383
0.9305 2.9894254718260997
0.931 3.0265647289737894
0.9315 3.0902834345295718
0.932 3.1723746559818364
0.9325 3.2368173512435385
0.933 3.245474304808492
0.9335 3.2000110556960886
0.934 3.13442098963547
0.9345 3.075297811709217
0.935 3.0290947667183863
0.9355 2.993844526263522
0.936 2.9675584443812424
0.9365 2.949012154531901
0.937 2.936713098953624
0.9375 2.92881431329588
0.938 2.923637736406092
0.9385 2.919999830315878
0.939 2.9172337651486595
0.9395 2.9150917174224302
0.94 2.9136957821632583
0.9405 2.9136181961650385
0.941 2.9161327611479786
0.9415 2.9234237491408495
0.942 2.9376123005238144
0.9425 2.9573837680836865
0.943 2.975154542513521
0.9435 2.9815478080007773
0.944 2.973628608583504
0.9445 2.955796643979265
0.945 2.9346186848919027
0.9455 2.9152221224092285
0.946 2.9001386194384393
0.9465 2.88953259281855
0.947 2.8823074692215505
0.9475 2.877204320364533
0.948 2.8733158545064503
0.9485 2.8700880358190455
0.949 2.8671929187819662
0.9495 2.8644176271784447
0.95 2.8616494609223997
0.9505 2.858854811155033
0.951 2.856119324591016
0.9515 2.8536912842376987
0.952 2.85211140806378
0.9525 2.852450014957923
0.953 2.8566338370689612
0.9535 2.867449089517561
0.954 2.887382891330117
0.9545 2.915321022653294
0.955 2.943108217004597
0.9555 2.957622368711964
0.956 2.949968988072329
0.9565 2.9225562602709685
0.957 2.8866006790964827
0.9575 2.85372817237774
0.958 2.829824656141585
0.9585 2.8147436264602517
0.959 2.8055562164055994
0.9595 2.7994364260839975
0.96 2.7946398900233627
0.9605 2.790295178106285
0.961 2.7860168991514316
0.9615 2.78164623965269
0.962 2.777129282846846
0.9625 2.772473014119819
0.963 2.7677533075439973
0.9635 2.763183283665575
0.964 2.759338584527737
0.9645 2.7578492524271736
0.965 2.7630440167640993
0.9655 2.7840981380133067
0.966 2.8326346606723147
0.9665 2.9087113153051627
0.967 2.9885730779542827
0.9675 3.0384776254053323
0.968 3.036727290254354
0.9685 2.982386397744105
0.969 2.8967496956997154
0.9695 2.812011164035936
0.97 2.748925993625634
0.9705 2.7092643227265745
0.971 2.68566162128353
0.9715 2.6707991359102516
0.972 2.6600950489762036
0.9725 2.651200029419784
0.973 2.6430229792640985
0.9735 2.6350749057115186
0.974 2.6271464708626153
0.9745 2.619168486610314
0.975 2.611155638131115
0.9755 2.6032071156618217
0.976 2.5955431300708183
0.9765 2.58862241841078
0.977 2.5833679365524658
0.9775 2.581445363388121
0.978 2.585394048660535
0.9785 2.597934231377237
0.979 2.619870755680526
0.9795 2.647154568344903
0.98 2.6699649418489093
0.9805 2.6764442944564566
0.981 2.6601382124156343
0.9815 2.625082596747643
0.982 2.58295436308216
0.9825 2.5448900496772167
0.983 2.5159969606291694
0.9835 2.4959072792343244
0.984 2.4820412954366065
0.9845 2.4719251926494303
0.985 2.4639086436859143
0.9855 2.457052381530006
0.986 2.4508679763957426
0.9865 2.4451029214032003
0.987 2.4396338568545657
0.9875 2.4344071229434148
0.988 2.4294467742397385
0.9885 2.4248425070283615
0.989 2.4208038255905047
0.9895 2.417717366045795
0.99 2.41615368784806
0.9905 2.4166879126795324
0.991 2.4193664313784558
0.9915 2.4232212491115304
0.992 2.4264821721842393
0.9925 2.4275855675422457
0.993 2.4258577065650018
0.9935 2.421299900880739
0.994 2.4141844629987643
0.9945 2.4049641791156615
0.995 2.39434579758023
0.9955 2.3832054902043263
0.996 2.3723444125884905
0.9965 2.362331477765701
0.997 2.3534809591334147
0.9975 2.3459030766998348
0.998 2.3395525898461704
0.9985 2.3342845695985863
0.999 2.3299395343827323
0.9995 2.3264315870177166
1.0 2.3237587451083828
1.0005 2.321968242827933
1.001 2.3211001999761995
1.0015 2.3211593115409164
1.002 2.322161228504119
1.0025 2.3241850465399425
1.003 2.327261853679482
1.0035 2.331070348037385
1.004 2.334780206337334
1.0045 2.337200847071636
1.005 2.337212873933974
1.0055 2.3341356179900314
1.006 2.328028789269575
1.0065 2.3198992729598666
1.007 2.311389494248009
1.0075 2.303993033343681
1.008 2.298438257381913
1.0085 2.2947530910573315
1.009 2.2926314554240603
1.0095 2.291722734897939
1.01 2.291744304179768
1.0105 2.2925394008331574
1.011 2.294082479025408
1.0115 2.29652735619045
1.012 2.3002872418761457
1.0125 2.306249749087459
1.013 2.316126723050931
1.0135 2.332892818135776
1.014 2.3606627004187084
1.0145 2.4029179047324414
1.015 2.4589767687234376
1.0155 2.521361450630784
1.016 2.5770673364354826
1.0165 2.6123085310581606
1.017 2.620229848855277
1.0175 2.6059599871139794
1.018 2.582025075898142
1.0185 2.556025418941805
1.019 2.526036405179471
1.0195 2.48837963042548
1.02 2.446560654868244
1.0205 2.409661528819364
1.021 2.38406166827994
1.0215 2.3700189565824195
1.022 2.364242279863608
1.0225 2.3633137753442712
1.023 2.3649803405024388
1.0235 2.3680059896024046
1.024 2.371679314356787
1.0245 2.3755348457749337
1.025 2.379295901667164
1.0255 2.3828815332227
1.026 2.3863638394867452
1.0265 2.389900457718686
1.027 2.3936856580734345
1.0275 2.397916874379253
1.028 2.4027358853481884
1.0285 2.4081754036907066
1.029 2.414126185916097
1.0295 2.420340884445676
1.03 2.4265623747540763
1.0305 2.4327794305000507
1.031 2.4394272278065836
1.0315 2.4473507267336005
1.032 2.457504810417551
1.0325 2.4705880347701425
1.033 2.4865586054828244
1.0335 2.50407018457778
1.034 2.520130946888103
1.0345 2.530642734362302
1.035 2.532451154510013
1.0355 2.5259241786835025
1.036 2.51527921990503
1.0365 2.505591597331363
1.037 2.4996530425410777
1.0375 2.49750927629822
1.038 2.498028189157476
1.0385 2.5001343621968557
1.039 2.5031548245425688
1.0395 2.5067298826871864
1.04 2.5106937703306142
1.0405 2.515022403884662
1.041 2.519842166331725
1.0415 2.525477734066903
1.042 2.532562550881372
1.0425 2.542198052315034
1.043 2.55595372390633
1.0435 2.575142529093015
1.044 2.5989902412110792
1.0445 2.6229457995426833
1.045 2.6400034445406737
1.0455 2.6449923637227437
1.046 2.637899855573523
1.0465 2.6234771386599105
1.047 2.6075518616539375
1.0475 2.5937843443800928
1.048 2.5834219507325313
1.0485 2.5765618032789908
1.049 2.5727922019413105
1.0495 2.5714229722817956
1.05 2.571718722012988
1.0505 2.573116262438103
1.051 2.5752799397345365
1.0515 2.57805940802269
1.052 2.5814600242009353
1.0525 2.585640407047623
1.053 2.5909809691379957
1.0535 2.5982479703104238
1.054 2.6089255607969912
1.0545 2.62568674548936
1.055 2.652453322036144
1.0555 2.6925613164980016
1.056 2.744402137254016
1.0565 2.798183028651125
1.057 2.8393142424498405
1.0575 2.856097758268022
1.058 2.8454319269661683
1.0585 2.8130765057093425
1.059 2.7700370105924774
1.0595 2.72760535579041
1.06 2.6937324680837547
1.0605 2.671403317609596
1.061 2.6593770850841087
1.0615 2.6544941277436243
1.062 2.6537749415292344
1.0625 2.6552100307133566
1.063 2.657658780628851
1.0635 2.660525368450318
1.064 2.6634969538882194
1.0645 2.6664191930709373
1.065 2.6692177522146716
1.0655 2.6718638244269757
1.066 2.6743809475989986
1.0665 2.6768475031482835
1.067 2.6794460523546997
1.0675 2.6825531505116436
1.068 2.6869247660536955
1.0685 2.694041791213162
1.069 2.7065750669140565
1.0695 2.728675198278263
1.07 2.765226664702694
1.0705 2.8193094860145544
1.071 2.889171803760484
1.0715 2.9669848212495937
1.072 3.040400566175335
1.0725 3.097198048270049
1.073 3.1322672651556998
1.0735 3.1507019697125935
1.074 3.162623075375593
1.0745 3.1754652948756705
1.075 3.190049856309078
1.0755 3.2015927441513012
1.076 3.2029984460964895
1.0765 3.188025202277724
1.077 3.153148551387779
1.0775 3.0989918552218336
1.078 3.031456135566338
1.0785 2.9610878661165634
1.079 2.898937345410828
1.0795 2.8511516682844382
1.08 2.8175629495306245
1.0805 2.794466630206304
1.081 2.7778964974986122
1.0815 2.7651750493741902
1.082 2.7552431336044334
1.0825 2.747978897803928
1.083 2.7433142351882607
1.0835 2.7408601917030486
1.084 2.7400240285643873
1.0845 2.7402705515033583
1.085 2.741232335129822
1.0855 2.7427151987274607
1.086 2.744647558212491
1.0865 2.747067758264911
1.087 2.7500932649463072
1.0875 2.7539281649862923
1.088 2.7588916198031503
1.0885 2.765486620113358
1.089 2.7745400917301035
1.0895 2.7874135056178213
1.09 2.806026470520206
1.0905 2.8319289908019423
1.091 2.864310959396062
1.0915 2.8996312002950093
1.092 2.9351436841869463
1.0925 2.974300158789389
1.093 3.0311828104780885
1.0935 3.1365194383689134
1.094 3.338618920361184
1.0945 3.6223618823672448
1.095 3.8130799373438213
1.0955 3.862807276624971
1.096 3.865173822888253
1.0965 3.8632081473888116
1.097 3.86357141429833
1.0975 3.865779233242331
1.098 3.8690484364112256
1.0985 3.8729749136083216
1.099 3.877383520839744
1.0995 3.8822043038870246
1.1 3.8874214657544153
1.1005 3.893065416488626
1.101 3.8992654444104717
1.1015 3.9063525370139596
1.102 3.915079639051961
1.1025 3.926972463275505
1.103 3.9446282454126953
1.1035 3.971226362339494
1.104 4.008192915381126
1.1045 4.052011396448365
1.105 4.095322253563359
1.1055 4.132433871526659
1.106 4.158745671066236
1.1065 4.166325906071848
1.107 4.150064940584197
1.1075 4.116884393520233
1.108 4.0811783510368675
1.1085 4.053387150432894
1.109 4.036235383363759
1.1095 4.02773979295877
1.11 4.024886572300098
1.1105 4.0253222842655765
1.111 4.027602805490891
1.1115 4.030932449294418
1.112 4.034866021962622
1.1125 4.039184477208795
1.113 4.04379738948827
1.1135 4.048707944026755
1.114 4.0539769178896
1.1145 4.059689258035992
1.115 4.065911874602516
1.1155 4.072636228340779
1.116 4.079745677307378
1.1165 4.0870058566940015
1.117 4.094119571629903
1.1175 4.100794397650506
1.118 4.106831794459116
1.1185 4.112249549444832
1.119 4.117267565165103
1.1195 4.1221287598741805
1.12 4.126970051663746
1.1205 4.131857198984915
1.121 4.136843665064682
1.1215 4.14193924831151
1.122 4.147090433315717
1.1225 4.152173689639313
1.123 4.1570614278660605
1.1235 4.161668785816931
1.124 4.166004166232002
1.1245 4.170149219677339
1.125 4.174192903861212
1.1255 4.1782006445749404
1.126 4.182228332647456
1.1265 4.186334770298838
1.127 4.190601307384065
1.1275 4.19510840512745
1.128 4.1999426153003805
1.1285 4.205203808840401
1.129 4.2110502248793535
1.1295 4.217669536897765
1.13 4.225259436771396
1.1305 4.233980210068402
1.131 4.243939171024176
1.1315 4.25521894463509
1.132 4.267798799844129
1.1325 4.2812938069899245
1.133 4.2946659174947905
1.1335 4.306216579631019
1.134 4.314129619033394
1.1345 4.317332401608213
1.135 4.316265408191691
1.1355 4.312830087895166
1.136 4.309351290433368
1.1365 4.3073401292102504
1.137 4.307149467955544
1.1375 4.3084120155460335
1.138 4.310576318479886
1.1385 4.313216304575197
1.139 4.316076961170631
1.1395 4.319047322382402
1.14 4.322102176352041
1.1405 4.3253053177626795
1.141 4.328802868776365
1.1415 4.332893533523026
1.142 4.338131968640696
1.1425 4.345579003954465
1.143 4.357204538433055
1.1435 4.376364465960459
1.144 4.407715009876031
1.1445 4.4551093472359975
1.145 4.516288387112501
1.1455 4.577864513977475
1.146 4.618366553942679
1.1465 4.620724821441722
1.147 4.584486006766473
1.1475 4.526932893190092
1.148 4.4713061449822
1.1485 4.43194257710472
1.149 4.410461706862658
1.1495 4.401679473651266
1.15 4.399984280763701
1.1505 4.401712010764487
1.151 4.404980311539824
1.1515 4.40892718059878
1.152 4.413163221247692
1.1525 4.417494454922257
1.153 4.421803353036727
1.1535 4.426010636952939
1.154 4.43007657551014
1.1545 4.434032520569882
1.155 4.4380437817184335
1.1555 4.442534387257221
1.156 4.448394797895312
1.1565 4.4571742606758304
1.157 4.470735069182152
1.1575 4.489659404325434
1.158 4.511089058057526
1.1585 4.528697995176395
1.159 4.5356275413560505
1.1595 4.528910813260716
1.16 4.512247347358554
1.1605 4.493307492415307
1.161 4.478027004349685
1.1615 4.468148196514444
1.162 4.462758501204822
1.1625 4.460332355248549
1.163 4.459698507676193
1.1635 4.460153985974519
1.164 4.461314752403143
1.1645 4.462971637191923
1.165 4.4650188462601035
1.1655 4.4674370133383805
1.166 4.470343829149562
1.1665 4.474101798324544
1.167 4.47946051298912
1.1675 4.487615616497792
1.168 4.500081008333887
1.1685 4.518166479640137
1.169 4.541478645734078
1.1695 4.565629331829112
1.17 4.582543809376875
1.1705 4.585264130025858
1.171 4.572785064435249
1.1715 4.5501810866894425
1.172 4.525012311427083
1.1725 4.503285007590336
1.173 4.487494973046588
1.1735 4.477231702559217
1.174 4.470889596136485
1.1745 4.466964263681272
1.175 4.464477196301197
1.1755 4.462902103203311
1.176 4.461982356544417
1.1765 4.461580566373475
1.177 4.461611611705501
1.1775 4.4620137062397545
1.178 4.462782474122496
1.1785 4.464027782015514
1.179 4.466070045414972
1.1795 4.469579211487916
1.18 4.4757619812183345
1.1805 4.486561571530438
1.181 4.504497921725647
1.1815 4.531328569090959
1.182 4.564807964890499
1.1825 4.595915057541284
1.183 4.612086127471513
1.1835 4.60632138973362
1.184 4.582435739657348
1.1845 4.550645648182649
1.185 4.520445814249524
1.1855 4.496984556740592
1.186 4.481015609570085
1.1865 4.47093860392305
1.187 4.464719653715906
1.1875 4.4608204801094145
1.188 4.458291982320847
1.1885 4.456592359838948
1.189 4.455420542164897
1.1895 4.454628034625059
1.19 4.454157196231292
1.1905 4.454022154669704
1.191 4.454309308436369
1.1915 4.455218437959664
1.192 4.4571039769950085
1.1925 4.460549496929123
1.193 4.466390038003131
1.1935 4.475702707736931
1.194 4.489705745922509
1.1945 4.509305761822435
1.195 4.533749596499029
1.1955 4.5586235500606795
1.196 4.575285322144139
1.1965 4.574208165092725
1.197 4.551278171422992
1.1975 4.512133709679412
1.198 4.469585344201744
1.1985 4.4357898076041815
1.199 4.4164949776248585
1.1995 4.410769429273228
1.2 4.413914582037315
1.2005 4.420603167832186
1.201 4.427006549618352
1.2015 4.431423411745496
1.202 4.433749227130504
1.2025 4.434630418142171
1.203 4.434812428683199
1.2035 4.434861048480447
1.204 4.435125972505285
1.2045 4.4357799535416875
1.205 4.436876464959334
1.2055 4.438383251750467
1.206 4.4402238039283555
1.2065 4.4422860004085445
1.207 4.4444628549781635
1.2075 4.446583421353307
1.208 4.448346894071283
1.2085 4.4492515331036016
1.209 4.448599972049707
1.2095 4.445627761323622
1.21 4.4398598034252865
1.2105 4.431541817811397
1.211 4.421801542837595
1.2115 4.412057837062295
1.212 4.403088325752095
1.2125 4.39425251335106
1.213 4.383462162633898
1.2135 4.367286825574964
1.214 4.3409027074822335
1.2145 4.297827223392297
1.215 4.2303852287338275
1.2155 4.132453343470439
1.216 4.004942998112155
1.2165 3.8604691372972093
1.217 3.719879783366779
1.2175 3.6026986260374434
1.218 3.5203901758349394
1.2185 3.477706314154017
1.219 3.4778337119127967
1.2195 3.5277070556425434
1.22 3.639496551066572
1.2205 3.8227223960681256
1.221 4.060032970710233
1.2215 4.288611360739643
1.222 4.4435644712452484
1.2225 4.5182283610778144
1.223 4.545268069634889
1.2235 4.5532486386677276
1.224 4.55579608506114
1.2245 4.557582227618462
1.225 4.5598195111636715
1.2255 4.5626876851761855
1.226 4.56614086199768
1.2265 4.570122659563739
1.227 4.5746247484554905
1.2275 4.579658651069667
1.228 4.585264569524743
1.2285 4.591505350008982
1.229 4.598479550051798
1.2295 4.606303665858834
1.23 4.615054739495684
1.2305 4.624604704187189
1.231 4.634428676009882
1.2315 4.64359448701162
1.232 4.651116627500854
1.2325 4.656531966577819
1.233 4.6601268767319
1.2335 4.66260081025063
1.234 4.6646127359565
1.2345 4.666611905976299
1.235 4.668819533932916
1.2355 4.6712945643121
1.236 4.674006862412701
1.2365 4.676926001823399
1.237 4.680025936025211
1.2375 4.683313177339406
1.238 4.68681328127263
1.2385 4.6906105998231515
1.239 4.694835917266707
1.2395 4.699654775005361
1.24 4.705246713698652
1.2405 4.711694712721759
1.241 4.7188732722479
1.2415 4.72638423311277
1.242 4.733609756294146
1.2425 4.739942784180214
1.243 4.744969505059607
1.2435 4.748448666337661
1.244 4.750250147344773
1.2445 4.750461967781038
1.245 4.749555656708785
1.2455 4.74832366599304
1.246 4.74757306727284
1.2465 4.74782001517196
1.247 4.74920491315022
1.2475 4.751641174797478
1.248 4.7549938669572045
1.2485 4.759200079751751
1.249 4.764306142212452
1.2495 4.770448050509825
1.25 4.777756185098018
1.2505 4.786202585029163
1.251 4.795505420441422
1.2515 4.805293836288105
1.252 4.81550299727535
1.2525 4.826626663156037
1.253 4.839168625086693
1.2535 4.85250444961465
1.254 4.864271358198379
1.2545 4.871447563128901
1.255 4.872335576636389
1.2555 4.86769530769883
1.256 4.8599090649419425
1.2565 4.851413695968291
1.257 4.843901244161494
1.2575 4.838155778839494
1.258 4.8343362207679474
1.2585 4.832312168944093
1.259 4.831903761265157
1.2595 4.833013687398268
1.26 4.83566326937454
1.2605 4.8399819303010885
1.261 4.846244391245238
1.2615 4.854817661181186
1.262 4.866100368109072
1.2625 4.880188610124528
1.263 4.89636845356146
1.2635 4.912487058769083
1.264 4.924986412306379
1.2645 4.930138943720915
1.265 4.926083603732088
1.2655 4.914039232948578
1.266 4.897285470837256
1.2665 4.879329187681173
1.267 4.862970658532668
1.2675 4.850037418581649
1.268 4.841032441277615
1.2685 4.83527613926826
1.269 4.831620858718309
1.2695 4.829095248789645
1.27 4.827100001695412
1.2705 4.825349700486364
1.271 4.823743226698636
1.2715 4.822280281965177
1.272 4.821062414537745
1.2725 4.82028610332189
1.273 4.820359882842221
1.2735 4.822060366011139
1.274 4.826790375545877
1.2745 4.836751596067139
1.275 4.8545539754907905
1.2755 4.881549779065325
1.276 4.91470211990769
1.2765 4.944440482230628
1.277 4.957469328285403
1.2775 4.945209013811671
1.278 4.911570491792442
1.2785 4.870712843740148
1.279 4.836036507916103
1.2795 4.812428978989678
1.28 4.798068276211841
1.2805 4.789373967116384
1.281 4.783622123663219
1.2815 4.7792745570824
1.282 4.775559908267273
1.2825 4.7721253873964224
1.283 4.768824465937672
1.2835 4.765616080462292
1.284 4.762522514927755
1.2845 4.7596246090679335
1.285 4.757058582493934
1.2855 4.755082600166118
1.286 4.754200470459577
1.2865 4.755368903566022
1.287 4.760251476950221
1.2875 4.771077048412679
1.288 4.789130764490522
1.2885 4.811841982655944
1.289 4.831359036939879
1.2895 4.83848845687286
1.29 4.829602608449512
1.2905 4.8092237347164035
1.291 4.7856891610315
1.2915 4.7653333677082275
1.292 4.750418270480016
1.2925 4.740511218647526
1.293 4.734204948035495
1.2935 4.730115008006179
1.294 4.727227482252869
1.2945 4.724912198107453
1.295 4.722814321113254
1.2955 4.72074090195209
1.296 4.718581374421704
1.2965 4.716185612434578
1.297 4.713104651987101
1.2975 4.707816401333777
1.298 4.695426875898071
1.2985 4.662461236997477
1.299 4.581653799508124
1.2995 4.427707063328676
1.3 4.227082860722093
1.3005 4.056902156261573
1.301 3.9664067541982435
1.3015 3.957550884079901
1.302 4.01801702413361
1.3025 4.137602971805978
1.303 4.300003087898449
1.3035 4.466224541125583
1.304 4.588539062276287
1.3045 4.653935753083917
1.305 4.682044848132176
1.3055 4.693247790461638
1.306 4.698086412763385
1.3065 4.700678612279332
1.307 4.702460632422112
1.3075 4.703906233062857
1.308 4.705185616430621
1.3085 4.7064015866733895
1.309 4.707663712617985
1.3095 4.709173998668965
1.31 4.711302795335254
1.3105 4.714749546450688
1.311 4.720607283763843
1.3115 4.730083513246396
1.312 4.743499632394815
1.3125 4.758891315826809
1.313 4.771712031934292
1.3135 4.77706231493175
1.314 4.773236589944296
1.3145 4.763203240824395
1.315 4.7520518925351825
1.3155 4.74346465455307
1.316 4.7385082352482
1.3165 4.736614916325256
1.317 4.7367703342022205
1.3175 4.738125569390548
1.318 4.7401139937300725
1.3185 4.742405024764298
1.319 4.74481519158643
1.3195 4.747284726044517
1.32 4.749880514731863
1.3205 4.752859424253246
1.321 4.756801315188359
1.3215 4.762889355078946
1.322 4.773439347169345
1.3225 4.792567126022729
1.323 4.826265754302994
1.3235 4.8794773425986095
1.324 4.948148483066366
1.3245 5.011625877866982
1.325 5.039516069333927
1.3255 5.015528499569988
1.326 4.954328631782563
1.3265 4.888115707195346
1.327 4.839807275602371
1.3275 4.813465738915707
1.328 4.8027504296880705
1.3285 4.800552829663935
1.329 4.802370393314146
1.3295 4.805934650203928
1.33 4.810186843038932
1.3305 4.814613720862371
1.331 4.818921312084023
1.3315 4.822943660851272
1.332 4.826610036598535
1.3325 4.829949735988142
1.333 4.833107226620167
1.3335 4.836387710667505
1.334 4.840343354328689
1.3345 4.845855158066365
1.335 4.854201310391002
1.3355 4.866735569315773
1.336 4.8839450024985345
1.3365 4.9041550194349695
1.337 4.92312290517727
1.3375 4.935888366133761
1.338 4.939658429571662
1.3385 4.934979122970771
1.339 4.924653281843876
1.3395 4.912026385779478
1.34 4.899843582311608
1.3405 4.889853127509203
1.341 4.882844795826332
1.3415 4.878810404971179
1.342 4.8772362969739325
1.3425 4.877450733393679
1.343 4.878834246689775
1.3435 4.8809327411305565
1.344 4.883432595093786
1.3445 4.886119984224385
1.345 4.888864476368194
1.3455 4.89158273333397
1.346 4.894249628052491
1.3465 4.896888457528358
1.347 4.899582671245587
1.3475 4.902500581037864
1.348 4.905923361478169
1.3485 4.910221010532424
1.349 4.915723727643431
1.3495 4.922367294692903
1.35 4.929331424472955
1.3505 4.934995383691093
1.351 4.937655894951303
1.3515 4.936362592558081
1.352 4.931141423451554
1.3525 4.9230186156145725
1.353 4.913805306479227
1.3535 4.905269270711108
1.354 4.898255649674435
1.3545 4.8927799171716755
1.355 4.888543880828492
1.3555 4.885259171492447
1.356 4.882708817578368
1.3565 4.880729078603616
1.357 4.879211708477473
1.3575 4.878104472053001
1.358 4.877403121155775
1.3585 4.87714539780838
1.359 4.877396040805478
1.3595 4.8782233155724635
1.36 4.879661843170521
1.3605 4.881712333458489
1.361 4.8842858592929455
1.3615 4.886843706654267
1.362 4.8879585601144635
1.3625 4.885893282032522
1.363 4.880377600281801
1.3635 4.8731204081084
1.364 4.866071413639662
1.3645 4.8600752804663285
1.365 4.85509073298084
1.3655 4.850838528343863
1.366 4.847054684375034
1.3665 4.843582482505499
1.367 4.840343565417601
1.3675 4.8373351476540245
1.368 4.834602954580004
1.3685 4.832224754765032
1.369 4.830325712476459
1.3695 4.829069871659883
1.37 4.8287203683477715
1.3705 4.829716742786544
1.371 4.8326835486669255
1.3715 4.83816242606322
1.372 4.845684306289482
1.3725 4.852674020816576
1.373 4.855053366268684
1.3735 4.850387053899346
1.374 4.840203328697233
1.3745 4.8284378407267505
1.375 4.818169512877284
1.3755 4.8103079135753175
1.376 4.80446469486662
1.3765 4.799963043506533
1.377 4.796240507569348
1.3775 4.792926252182657
1.378 4.789798341650486
1.3785 4.7867407997995235
1.379 4.783726495415475
1.3795 4.780777635851169
1.38 4.777971744924582
1.3805 4.7754434724318715
1.381 4.773389408319386
1.3815 4.772081229399952
1.382 4.771777448668794
1.3825 4.772489178459073
1.383 4.773765894748833
1.3835 4.774707931138988
1.384 4.774615781857002
1.3845 4.773658914932585
1.385 4.772433609139939
1.3855 4.770890801754818
1.386 4.768241165966324
1.3865 4.76396217203686
1.387 4.758370217945276
1.3875 4.752289027035425
1.388 4.746528184319868
1.3885 4.741548473023982
1.389 4.737449809520611
1.3895 4.7341090350530335
1.39 4.7313347966552834
1.3905 4.728971775111895
1.391 4.726934276963019
1.3915 4.725188265088534
1.392 4.723724902764631
1.3925 4.722566086533001
1.393 4.721740075256931
1.3935 4.721298755394165
1.394 4.7213193662264965
1.3945 4.721918276118191
1.395 4.72325930549684
1.3955 4.725517632857318
1.396 4.728775044321936
1.3965 4.732933015160289
1.397 4.737669255467046
1.3975 4.7425142821042945
1.398 4.746952804725185
1.3985 4.750495507041538
1.399 4.7527027717814905
1.3995 4.753175892275794
1.4 4.75179911475404
1.4005 4.749111798106646
1.401 4.746127271497948
1.4015 4.743724991159639
1.402 4.74224654649388
1.4025 4.741588956920373
1.403 4.741497479560484
1.4035 4.741754444698111
1.404 4.742250201186599
1.4045 4.74295610351438
1.405 4.743888000139308
1.4055 4.745083438740056
1.406 4.746570375939558
1.4065 4.748386784487573
1.407 4.750562122662587
1.4075 4.75314804722782
1.408 4.756220530750325
1.4085 4.759873189057415
1.409 4.7641199086068164
1.4095 4.768720981448296
1.41 4.773143421472651
1.4105 4.7769209400610615
1.411 4.7799854327963684
1.4115 4.7826627899331
1.412 4.785308162202186
1.4125 4.788055513541399
1.413 4.790850507019335
1.4135 4.7935944268511586
1.414 4.796228654239306
1.4145 4.7987603011803825
1.415 4.801213156349122
1.4155 4.803624236601924
1.416 4.806024450584048
1.4165 4.808456861436505
1.417 4.810984191675348
1.4175 4.813699668646097
1.418 4.816719214733603
1.4185 4.8201605936310665
1.419 4.82408132230906
1.4195 4.828419227617343
1.42 4.833031575588007
1.4205 4.83782274950974
1.421 4.842798413189409
1.4215 4.848005786921841
1.422 4.853351145344601
1.4225 4.85839873016364
1.423 4.8623749401220335
1.4235 4.8646508017261665
1.424 4.8653092036740455
1.4245 4.865124302168259
1.425 4.864956524332244
1.4255 4.8652592840189195
1.426 4.866104490088927
1.4265 4.867360812548955
1.427 4.8688777937084895
1.4275 4.870543929392675
1.428 4.872289203387694
1.4285 4.874100541730017
1.429 4.875980430365218
1.4295 4.877972512939434
1.43 4.880133769280124
1.4305 4.882557625248384
1.431 4.885378896670379
1.4315 4.888808003174348
1.432 4.893162703129703
1.4325 4.898852376097431
1.433 4.906239693691453
1.4335 4.9154547228883425
1.434 4.9264195118531715
1.4345 4.939203461178724
1.435 4.953987422541682
1.4355 4.970012781680242
1.436 4.984509177497549
1.4365 4.993716062519174
1.437 4.995530659578201
1.4375 4.990961283011738
1.438 4.982846018034084
1.4385 4.9738112876254315
1.439 4.965523779572169
1.4395 4.958869990809368
1.44 4.954182510736566
1.4405 4.951363999209703
1.441 4.950034876028481
1.4415 4.9497421263768855
1.442 4.950104847577019
1.4425 4.950857905293435
1.443 4.951835113007051
1.4435 4.952941494166754
1.444 4.954122351064902
1.4445 4.95535179147119
1.445 4.95664622301745
1.4455 4.958077208398643
1.446 4.959796704579245
1.4465 4.962061137556204
1.447 4.9651575842700195
1.4475 4.9692356001309355
1.448 4.974114554156082
1.4485 4.97925497691248
1.449 4.984040404368362
1.4495 4.9880554827470585
1.45 4.991197239764555
1.4505 4.993620722816721
1.451 4.995717058544458
1.4515 4.998192284640926
1.452 5.00215410820712
1.4525 5.009098078067525
1.453 5.020435166026611
1.4535 5.036876384266615
1.454 5.057709465658756
1.4545 5.080775459480859
1.455 5.103023336993361
1.4555 5.121927424774587
1.456 5.136464193579937
1.4565 5.147289020860055
1.457 5.156161152759528
1.4575 5.164660143843508
1.458 5.1735500936037875
1.4585 5.182652453077579
1.459 5.191320928078752
1.4595 5.198102469569181
1.46 5.199468931244099
1.4605 5.189873094832717
1.461 5.165298981324951
1.4615 5.12764542326284
1.462 5.085498866860745
1.4625 5.04859901894008
1.463 5.022046430241178
1.4635 5.005576799899358
1.464 4.996380223794046
1.4645 4.991643902416851
1.465 4.989426825539282
1.4655 4.988581050839206
1.466 4.9884852058806475
1.4665 4.988815080638921
1.467 4.9894023920456965
1.4675 4.990171992456619
1.468 4.9911027246907045
1.4685 4.992213718551397
1.469 4.9935814508010195
1.4695 4.995336445397366
1.47 4.997718818579943
1.4705 5.001141778453198
1.471 5.006308464158299
1.4715 5.014372460169487
1.472 5.026882531497299
1.4725 5.044916657993109
1.473 5.067316387122676
1.4735 5.08933056768439
1.474 5.103884705785538
1.4745 5.105583760297303
1.475 5.094228435733352
1.4755 5.074750892129136
1.476 5.053895456156179
1.4765 5.036439402629315
1.477 5.023956615714362
1.4775 5.0158758519683895
1.478 5.010923062291044
1.4785 5.007980307222284
1.479 5.006250535230492
1.4795 5.005223518386292
1.48 5.004575557159824
1.4805 5.004098696416572
1.481 5.003670530772678
1.4815 5.003214903842571
1.482 5.002691047671624
1.4825 5.002085026278627
1.483 5.0013798907501235
1.4835 5.000568924517176
1.484 4.999625020002477
1.4845 4.998519265972377
1.485 4.997250009107085
1.4855 4.995855449489658
1.486 4.994392223242563
1.4865 4.992900605496543
1.487 4.991360535529707
1.4875 4.989707439192611
1.488 4.987849624950745
1.4885 4.985733573421018
1.489 4.983365556471102
1.4895 4.980797747723751
1.49 4.978110267781465
1.4905 4.975389845124291
1.491 4.972738210842286
1.4915 4.970232130135417
1.492 4.967921435302681
1.4925 4.9658098083605084
1.493 4.963895667689264
1.4935 4.962150426444775
1.494 4.960545833454463
1.4945 4.959051032643097
1.495 4.957654693722376
1.4955 4.956345108244135
1.496 4.95512841191407
1.4965 4.954001407866621
1.497 4.9529432817224945
1.4975 4.951877677593333
1.498 4.950647079931575
1.4985 4.949067568349965
1.499 4.94700521915611
1.4995 4.944467310652667
1.5 4.941625541457923
1.5005 4.938742911512395
1.501 4.936047448782886
1.5015 4.9336213286221975
1.502 4.931323530774525
1.5025 4.92883923444299
1.503 4.925877202772553
1.5035 4.922356914368282
1.504 4.918501864136927
1.5045 4.914709380253929
1.505 4.9113401538023345
1.5055 4.908583452176917
1.506 4.906458527544758
1.5065 4.904896651318896
1.507 4.903808605303612
1.5075 4.903107837143538
1.508 4.9027135353161375
1.5085 4.9025437195258315
1.509 4.902537696197714
1.5095 4.902659524784148
1.51 4.902932119760215
1.5105 4.903424109063331
1.511 4.904233214677348
1.5115 4.905407219369464
1.512 4.906861482467014
1.5125 4.908305505077778
1.513 4.909298205019671
1.5135 4.909392781140455
1.514 4.908389964843205
1.5145 4.906426723379314
1.515 4.90386302189513
1.5155 4.901111934559348
1.516 4.898544606703873
1.5165 4.896429560333487
1.517 4.894901441913107
1.5175 4.893940507508661
1.518 4.893446473398076
1.5185 4.893299456867372
1.519 4.893388945922674
1.5195 4.893646331000158
1.52 4.8940261454710035
1.5205 4.894547973844657
1.521 4.895280999997234
1.5215 4.896375073943783
1.522 4.898057555737231
1.5225 4.9006484262487335
1.523 4.904475589101094
1.5235 4.909700814042851
1.524 4.9160128384188395
1.5245 4.92240867618717
1.525 4.9273242599301215
1.5255 4.92935059819257
1.526 4.928116819522365
1.5265 4.924483717012381
1.527 4.919869377900551
1.5275 4.915484481636514
1.528 4.912038749177557
1.5285 4.909791421655901
1.529 4.908676388301292
1.5295 4.908453772466626
1.53 4.908820331916352
1.5305 4.909514355347738
1.531 4.910361170723715
1.5315 4.911273573729736
1.532 4.912262504608223
1.5325 4.9134317763459245
1.533 4.915001816789164
1.5335 4.9173114942635765
1.534 4.920792524123439
1.5345 4.925833995616016
1.535 4.932396753257183
1.5355 4.939613640060409
1.536 4.945718726788022
1.5365 4.948736183241498
1.537 4.947512137684305
1.5375 4.94237385636693
1.538 4.935052240501752
1.5385 4.927750378883556
1.539 4.922038218491351
1.5395 4.918363461104023
1.54 4.916382148674066
1.5405 4.915511886386372
1.541 4.915267842628427
1.5415 4.915333517998042
1.542 4.915521246307089
1.5425 4.915745800006605
1.543 4.915993408547114
1.5435 4.916331764818815
1.544 4.916928695213584
1.5445 4.918096060992444
1.545 4.920343685265661
1.5455 4.9243956447507005
1.546 4.931000694565175
1.5465 4.940294724010854
1.547 4.950878463658589
1.5475 4.959598398557795
1.548 4.9630464960396905
1.5485 4.959963344773601
1.549 4.95211052983911
1.5495 4.942899957081054
1.55 4.9351030659137445
1.5505 4.929788764686847
1.551 4.926726806227756
1.5515 4.925203326326515
1.552 4.9245691960824045
1.5525 4.924369332919961
1.553 4.9243360589458005
1.5535 4.92433159082804
1.554 4.924304312458516
1.5545 4.924277288819941
1.555 4.924349546853571
1.5555 4.924712074173917
1.556 4.925709058381504
1.5565 4.927954475926334
1.557 4.932447874045004
1.5575 4.940601994778581
1.558 4.9538378500457805
1.5585 4.972404815926475
1.559 4.993788981062605
1.5595 5.012105323950627
1.56 5.020520685683285
1.5605 5.0159773182327365
1.561 5.002146837441798
1.5615 4.9860472441539025
1.562 4.972104810879226
1.5625 4.960545071606901
1.563 4.950216358858902
1.5635 4.940883159926973
1.564 4.932968854819598
1.5645 4.926662307328004
1.565 4.921740368053869
1.5655 4.917818019192167
1.566 4.914561828172718
1.5665 4.911754838915319
1.567 4.90928522151204
1.5675 4.907100448221809
1.568 4.905197049030698
1.5685 4.9035831339174605
1.569 4.90227056487583
1.5695 4.901274466185195
1.57 4.900592212026065
1.5705 4.9002071012766875
1.571 4.900069207051602
1.5715 4.900090752508684
1.572 4.900147746196979
1.5725 4.9001199213635855
1.573 4.899931095791131
1.5735 4.899529670899319
1.574 4.898838744693303
1.5745 4.89762397503421
1.575 4.895405560945883
1.5755 4.891300136809609
1.576 4.883831794565368
1.5765 4.870731644289882
1.577 4.849062974026281
1.5775 4.8161540558811256
1.578 4.771742743392646
1.5785 4.720405263092329
1.579 4.672232269656525
1.5795 4.640080224690631
1.58 4.634959291746893
1.5805 4.661189311201167
1.581 4.712982056102921
1.5815 4.774367866557935
1.582 4.826415453462443
1.5825 4.858571229426931
1.583 4.8725429225801085
1.5835 4.875861286591813
1.584 4.87495063940622
1.5845 4.873133960314996
1.585 4.871585022988108
1.5855 4.870508212673724
1.586 4.869814158288105
1.5865 4.869356818234798
1.587 4.869017716096333
1.5875 4.868706877274595
1.588 4.868379222461953
1.5885 4.868020490587408
1.589 4.867657815176627
1.5895 4.867355399971301
1.59 4.867221603270157
1.5905 4.867396178163271
1.591 4.867972213696928
1.5915 4.8689171222487735
1.592 4.869980316323992
1.5925 4.870764219590979
1.593 4.870857075558987
1.5935 4.8700324063428715
1.594 4.868314241529583
1.5945 4.865984967940974
1.595 4.863439690490975
1.5955 4.861027075280355
1.596 4.858979358085096
1.5965 4.8573624573956655
1.597 4.8561369421688605
1.5975 4.855190358435844
1.598 4.854408556144024
1.5985 4.853701148880957
1.599 4.853011440051097
1.5995 4.85233325269133
1.6 4.851703165308414
1.6005 4.851211301975366
1.601 4.85097395609874
1.6015 4.8511337833137835
1.602 4.851818738716369
1.6025 4.853099227779114
1.603 4.854936296569945
1.6035 4.857140354562451
1.604 4.859324506395477
1.6045 4.860964732911936
1.605 4.861531040370969
1.6055 4.860712328938763
1.606 4.858582526737265
1.6065 4.855568383835942
1.607 4.8522525281729125
1.6075 4.849132646955513
1.608 4.846484338283402
1.6085 4.844349327693453
1.609 4.8426322517905644
1.6095 4.841181496774241
1.61 4.839851156662717
1.6105 4.838527931547573
1.611 4.837132840193017
1.6115 4.83562306883971
1.612 4.83398960654548
1.6125 4.8322634447178325
1.613 4.830508190916791
1.6135 4.828847631723501
1.614 4.827463869858868
1.6145 4.826643260658325
1.615 4.826803587606332
1.6155 4.828488937377586
1.616 4.832297879850523
1.6165 4.838641114869756
1.617 4.847383357052144
1.6175 4.857419746293151
1.618 4.86648230289483
1.6185 4.871563847189322
1.619 4.87017941591779
1.6195 4.861919880242287
1.62 4.848938568339954
1.6205 4.834607923317562
1.621 4.82160809194163
1.6215 4.811101066259352
1.622 4.803061141193271
1.6225 4.7969264623701084
1.623 4.792045688815397
1.6235 4.78790502171812
1.624 4.784169213293025
1.6245 4.780668790348277
1.625 4.777329191308522
1.6255 4.774153776567647
1.626 4.771173508490647
1.6265 4.7684702216019295
1.627 4.766168780574183
1.6275 4.76446473698121
1.628 4.763639920888749
1.6285 4.763954628686617
1.629 4.765323058445564
1.6295 4.766373914990809
1.63 4.762311090126633
1.6305 4.7407505532602245
1.631 4.676862687547394
1.6315 4.5374187474788
1.632 4.310832738057724
1.6325 4.042910047089113
1.633 3.806555352048078
1.6335 3.637922797396482
1.634 3.5303673423242907
1.6345 3.4641686324132115
1.635 3.4229512406496108
1.6355 3.396449486412581
1.636 3.3787791860037872
1.6365 3.366646263143097
1.637 3.358154573487563
1.6375 3.352187768336713
1.638 3.3480383942859744
1.6385 3.34530402915711
1.639 3.3438791271914665
1.6395 3.3440018214884892
1.64 3.346343989875975
1.6405 3.3521700767263996
1.641 3.3637734000755364
1.6415 3.3854328840791696
1.642 3.425496945870017
1.6425 3.4991098260385405
1.643 3.627255114440575
1.6435 3.820316423788909
1.644 4.048535024341924
1.6445 4.25090736940541
1.645 4.391074629932445
1.6455 4.473634229624829
1.646 4.517786061170205
1.6465 4.539211728169112
1.647 4.547333486697851
1.6475 4.547516022118775
1.648 4.5434829983202265
1.6485 4.539015838611607
1.649 4.5386779629171405
1.6495 4.546804967039784
1.65 4.56501112054183
1.6505 4.589646219615136
1.651 4.6127187180480815
1.6515 4.627205010688756
1.652 4.631726963572512
1.6525 4.629808232021698
1.653 4.625652345372932
1.6535 4.621650717284001
1.654 4.618522595617551
1.6545 4.61623701328102
1.655 4.614583520676917
1.6555 4.613392411752728
1.656 4.612572653761958
1.6565 4.6120877613948315
1.657 4.6119634852191504
1.6575 4.6122767588087035
1.658 4.6132111917625425
1.6585 4.615153005270934
1.659 4.618899570852812
1.6595 4.6260355837826355
1.66 4.639349361267729
1.6605 4.662740312817921
1.661 4.699442806196116
1.6615 4.748410696925515
1.662 4.801566384040689
1.6625 4.846058343450861
1.663 4.8706669328110275
1.6635 4.870739196548745
1.664 4.849179011858069
1.6645 4.814438045816321
1.665 4.7768665484668125
1.6655 4.7445562434939434
1.666 4.721447721506903
1.6665 4.70801924977854
1.667 4.7032493051833315
1.6675 4.706227746090561
1.668 4.716964214316358
1.6685 4.736887422252196
1.669 4.769141889284511
1.6695 4.818436459720268
1.67 4.888022149960915
1.6705 4.972449070589273
1.671 5.050730412905064
1.6715 5.092884033338945
1.672 5.076240864428869
1.6725 4.991808636440143
1.673 4.837961713976456
1.6735 4.617353031912013
1.674 4.341591897098646
1.6745 4.038562746412521
1.675 3.7498271673922163
1.6755 3.515115697965256
1.676 3.3529268809748087
1.6765 3.2564220276149696
1.677 3.205540814492461
1.6775 3.1808634435666514
1.678 3.1693756391102754
1.6785 3.1639855177422556
1.679 3.161301148374224
1.6795 3.1598224571908444
1.68 3.1589000704014003
1.6805 3.1582573954878983
1.681 3.157780031411826
1.6815 3.157432913689898
1.682 3.1572707681978978
1.6825 3.157465677468722
1.683 3.158408053263602
1.6835 3.160884935147519
1.684 3.166391977931263
1.6845 3.1776777296750103
1.685 3.1997376582178605
1.6855 3.2420189449686267
1.686 3.323025895015781
1.6865 3.4757048509676443
1.687 3.731293229383142
1.6875 4.0478226106511235
1.688 4.303057863014309
1.6885 4.445031068999394
1.689 4.509871348000751
1.6895 4.537912399523274
1.69 4.5501075417591546
1.6905 4.555220451585201
1.691 4.55685268446027
1.6915 4.556623055223112
1.692 4.555213805754122
1.6925 4.552808904614802
1.693 4.549492707290203
1.6935 4.545526958236832
1.694 4.541332415454076
1.6945 4.537327877994426
1.695 4.533796720877654
1.6955 4.530895292212189
1.696 4.528672549884916
1.6965 4.5271378192910285
1.697 4.526272466174427
1.6975 4.526048031694059
1.698 4.526419996326077
1.6985 4.527337922391957
1.699 4.528752645282135
1.6995 4.530635179868509
1.7 4.532972548485794
1.7005 4.535756049271831
1.701 4.538879222882007
1.7015 4.541940176919094
1.702 4.5440116012836755
1.7025 4.543576572628866
1.703 4.53890299141296
1.7035 4.528920579550431
1.704 4.514307332424804
1.7045 4.497988551752569
1.705 4.484510831826499
1.7055 4.47849287933714
1.706 4.4826705823818065
1.7065 4.496743347832477
1.707 4.517398849730395
1.7075 4.540061643799645
1.708 4.560932207532116
1.7085 4.578244499352956
1.709 4.592062278877655
1.7095 4.6032343525745025
1.71 4.612356461911113
1.7105 4.619157233448431
1.711 4.622529400543063
1.7115 4.621218087157975
1.712 4.614979375112813
1.7125 4.605047742349444
1.713 4.593465410847517
1.7135 4.582107779769188
1.714 4.572152545689723
1.7145 4.564107024115947
1.715 4.55793505034801
1.7155 4.553276306356241
1.716 4.549734857179682
1.7165 4.546992213389708
1.717 4.544866260951868
1.7175 4.543281292553995
1.718 4.542224617119715
1.7185 4.541713280777592
1.719 4.541791213062338
1.7195 4.542516362938003
1.72 4.54397024524791
1.7205 4.546273009485961
1.721 4.549565191232001
1.7215 4.553986693460625
1.722 4.559560878220657
1.7225 4.566059259549637
1.723 4.572951045662694
1.7235 4.57952486871561
1.724 4.585057682586107
1.7245 4.588990310252153
1.725 4.591017023014422
1.7255 4.591126450554694
1.726 4.589559896541654
1.7265 4.586811574526268
1.727 4.5835710329045485
1.7275 4.580509667419023
1.728 4.57801440297682
1.7285 4.576152136458689
1.729 4.574817065081898
1.7295 4.573853312040602
1.73 4.573159804869186
1.7305 4.57271110791
1.731 4.572557841756923
1.7315 4.57282674853852
1.732 4.573741163353657
1.7325 4.575645893680899
1.733 4.579101323984477
1.7335 4.584972609940375
1.734 4.594402375533455
1.7345 4.60819427467493
1.735 4.624877880177764
1.7355 4.638601336877406
1.736 4.640946163062806
1.7365 4.628256426332411
1.737 4.606187732279813
1.7375 4.58457055976299
1.738 4.56924628683019
1.7385 4.560294109292156
1.739 4.555457501362716
1.7395 4.552781824453713
1.74 4.551189036020648
1.7405 4.550160205292108
1.741 4.549440911651405
1.7415 4.548894112137192
1.742 4.548444025785877
1.7425 4.548063165042747
1.743 4.547768313469656
1.7435 4.547633170278007
1.744 4.547874023796656
1.7445 4.549009968737857
1.745 4.552423062390472
1.7455 4.561576313783115
1.746 4.583586527269058
1.7465 4.627559806202469
1.747 4.69430951983465
1.7475 4.764436467994373
1.748 4.80640642130546
1.7485 4.801652772095232
1.749 4.757787702876935
1.7495 4.698845671562416
1.75 4.64581283613705
1.7505 4.606710103853962
1.751 4.580420959829914
1.7515 4.5632527142183354
1.752 4.551985949733949
1.7525 4.544445064808714
1.753 4.539311595354083
1.7535 4.535815480764891
1.754 4.533532390395929
1.7545 4.532234559284283
1.755 4.531761764693104
1.7555 4.531941754957683
1.756 4.532522235199756
1.7565 4.533195777190088
1.757 4.533664562123529
1.7575 4.53372817114495
1.758 4.533331875192364
1.7585 4.5325735924869734
1.759 4.53163221486284
1.7595 4.530703289131275
1.76 4.529912691712714
1.7605 4.529313006901034
1.761 4.528905056617462
1.7615 4.528652372755514
1.762 4.528517400738457
1.7625 4.528490602556492
1.763 4.528627244539858
1.7635 4.529091707253667
1.764 4.530201665176151
1.7645 4.532521334550446
1.765 4.536951432030032
1.7655 4.544756176721365
1.766 4.557420919441246
1.7665 4.576168990925411
1.767 4.60122884795877
1.7675 4.631286840563882
1.768 4.663428091121884
1.7685 4.69402509783412
1.769 4.720092671139397
1.7695 4.740330465880718
1.77 4.755280795006441
1.7705 4.766049277535353
1.771 4.772400032614963
1.7715 4.772064213081037
1.772 4.762167898437371
1.7725 4.742002065843473
1.773 4.714509393660449
1.7735 4.684442447510569
1.774 4.655480422685501
1.7745 4.629156260976619
1.775 4.606223161405386
1.7755 4.587754351661993
1.776 4.574744091684907
1.7765 4.567130250568327
1.777 4.563736348892468
1.7775 4.563034143271419
1.778 4.563795800859864
1.7785 4.565272644155873
1.779 4.567082847180489
1.7795 4.5690588996629495
1.78 4.571146460238086
1.7805 4.573372845184363
1.781 4.575799409031306
1.7815 4.578556737476393
1.782 4.581898239546027
1.7825 4.586352051038607
1.783 4.5931241320425285
1.7835 4.6050075766749545
1.784 4.62833508814266
1.7845 4.6766732585957955
1.785 4.776856952561695
1.7855 4.976221451406677
1.786 5.331385008843886
1.7865 5.815250352724703
1.787 6.231955409760066
1.7875 6.446661209139433
1.788 6.515807586281514
1.7885 6.517552205089607
1.789 6.4769535896055865
1.7895 6.369023465745456
1.79 6.116977674054758
1.7905 5.657955907709229
1.791 5.155142066254107
1.7915 4.84678629488996
1.792 4.716841695354142
1.7925 4.668880766650088
1.793 4.651735921286478
1.7935 4.646071552777081
1.794 4.64495610009421
1.7945 4.645850526011153
1.795 4.647806436014307
1.7955 4.650457994634675
1.796 4.653686568936949
1.7965 4.657523758219399
1.797 4.66218174272277
1.7975 4.668220054320243
1.798 4.6768832373957165
1.7985 4.6904960092263
1.799 4.712434555864225
1.7995 4.745538501344945
1.8 4.788624407194505
1.8005 4.833627142275266
1.801 4.868073676004497
1.8015 4.882520135806577
1.802 4.876147493461695
1.8025 4.855660493750714
1.803 4.8300428704836955
1.8035 4.806067882328072
1.804 4.787098634126191
1.8045 4.774189053645901
1.805 4.767447400580571
1.8055 4.767219859293138
1.806 4.775175170523995
1.8065 4.796301743769704
1.807 4.842813043642129
1.8075 4.940392357335704
1.808 5.129081691358587
1.8085 5.430211986749728
1.809 5.7816089320695445
1.8095 6.070445316161988
1.81 6.251556883171564
1.8105 6.349888960455254
1.811 6.400482755940161
1.8115 6.425583719409791
1.812 6.436097736879497
1.8125 6.436125892934604
1.813 6.425190024093932
1.8135 6.398448266979407
1.814 6.345794498914599
1.8145 6.25324444307823
1.815 6.112217146957486
1.8155 5.936073894993787
1.816 5.762536488796793
1.8165 5.6308511741590666
1.817 5.562948494426352
1.8175 5.5663553019153005
1.818 5.642516509191231
1.8185 5.785266431666357
1.819 5.970561193085206
1.8195 6.155283780718032
1.82 6.30106830657004
1.8205 6.396789561486286
1.821 6.452683278563604
1.8215 6.483643270119793
1.822 6.500781530020743
1.8225 6.510601442702806
1.823 6.516602586168857
1.8235 6.520554235673159
1.824 6.523131510789532
1.8245 6.523363903965257
1.825 6.515409397510008
1.8255 6.479728689244394
1.826 6.372417975891346
1.8265 6.146497971215674
1.827 5.827578546097903
1.8275 5.516461242832247
1.828 5.279476648914566
1.8285 5.118432889491367
1.829 5.013303469446199
1.8295 4.946297061041885
1.83 4.905032649553909
1.8305 4.880873848833843
1.831 4.867735370278608
1.8315 4.86147860077534
1.832 4.859304098409036
1.8325 4.859243122231546
1.833 4.859816444677011
1.8335 4.860063426085548
1.834 4.859754195619529
1.8345 4.859204989622909
1.835 4.8588021539396875
1.8355 4.858370889243834
1.836 4.857277445248921
1.8365 4.854983446764643
1.837 4.851301398491775
1.8375 4.846078035260722
1.838 4.838960197841616
1.8385 4.829816088653925
1.839 4.81937366983595
1.8395 4.80908248365007
1.84 4.8002887738790525
1.8405 4.793589692203436
1.841 4.788910600791337
1.8415 4.785935742620608
1.842 4.784403410276396
1.8425 4.7842113235843895
1.843 4.785407270240541
1.8435 4.788180238720487
1.844 4.792871132788517
1.8445 4.800067510347794
1.845 4.810743107801893
1.8455 4.826573663468571
1.846 4.850435345935959
1.8465 4.887129154973024
1.847 4.943937009553937
1.8475 5.030402597131258
1.848 5.156564381488994
1.8485 5.331385655556049
1.849 5.562761943066465
1.8495 5.8490584465685105
1.85 6.150328837082495
1.8505 6.3895145978316945
1.851 6.5276702123666235
1.8515 6.588982383220094
1.852 6.611599660790961
1.8525 6.6188553475881795
1.853 6.62090055223845
1.8535 6.621445516942198
1.854 6.6216955608906725
1.8545 6.622004241350353
1.855 6.622454366968657
1.8555 6.623066190902116
1.856 6.623869501696887
1.8565 6.624932947930955
1.857 6.626372446945509
1.8575 6.628338464765046
1.858 6.630979173578241
1.8585 6.63433299488496
1.859 6.638231342453765
1.8595 6.642033276589163
1.86 6.643708110083963
1.8605 6.636408189140577
1.861 6.597300789105957
1.8615 6.459049506268662
1.862 6.094479294129424
1.8625 5.5153430531881815
1.863 5.053067849019873
1.8635 4.843518814971119
1.864 4.770774041335261
1.8645 4.746451542192635
1.865 4.737434643180364
1.8655 4.733320048522061
1.866 4.730860258305651
1.8665 4.728937289225358
1.867 4.727097199072657
1.8675 4.725093381544494
1.868 4.722766286949434
1.8685 4.720006631708048
1.869 4.716753539028297
1.8695 4.713003830025916
1.87 4.708800414213152
1.8705 4.704226070539598
1.871 4.699399952529942
1.8715 4.694457456230405
1.872 4.689537201099051
1.8725 4.684772591882768
1.873 4.68025637297015
1.8735 4.676045713426929
1.874 4.672164627549265
1.8745 4.668649436883405
1.875 4.665549076725239
1.8755 4.66287882880929
1.876 4.6605998164975615
1.8765 4.658609732766245
1.877 4.65676127925662
1.8775 4.654881118168581
1.878 4.652812370479098
1.8785 4.650425721535261
1.879 4.647598777920206
1.8795 4.644220730296959
1.88 4.640262408170362
1.8805 4.6358579541084
1.881 4.6312563052007265
1.8815 4.626692751485316
1.882 4.622338484968732
1.8825 4.618268162074817
1.883 4.614473596081887
1.8835 4.610898330078846
1.884 4.607472131444408
1.8845 4.604133294598971
1.885 4.6008282612510145
1.8855 4.597519491760651
1.886 4.594197032561698
1.8865 4.590879992823456
1.887 4.58760999344969
1.8875 4.5844410399304385
1.888 4.5814340460859375
1.8885 4.578648472950223
1.889 4.576130342986294
1.8895 4.573885436101691
1.89 4.571869261416796
1.8905 4.569940756853668
1.891 4.567890053147267
1.8915 4.565587862359014
1.892 4.563186397337792
1.8925 4.561080152663771
1.893 4.55957111638778
1.8935 4.5586263074987565
1.894 4.5580404065707265
1.8945 4.557666637992297
1.895 4.557475860285643
1.8955 4.557477193452239
1.896 4.557667381934116
1.8965 4.558026823752036
1.897 4.5585270370912445
1.8975 4.559152822928717
1.898 4.559907863955108
1.8985 4.560831366721012
1.899 4.562019001729005
1.8995 4.563625097647175
1.9 4.565845980305922
1.9005 4.568847642592753
1.901 4.572594116990667
1.9015 4.5767446300108245
1.902 4.580821695313841
1.9025 4.584560469183592
1.903 4.587749954982622
1.9035 4.589840517975413
1.904 4.590393863206576
1.9045 4.5898099820888545
1.905 4.5891663152334585
1.9055 4.589407394804719
1.906 4.590893927699125
1.9065 4.593515346677189
1.907 4.596978275711035
1.9075 4.600994748323507
1.908 4.605351095099711
1.9085 4.609901691831683
1.909 4.614548778192142
1.9095 4.619225476722309
1.91 4.623926829710197
1.9105 4.628741008052905
1.911 4.633909043983443
1.9115 4.639933521926978
1.912 4.647636378314707
1.9125 4.658034653862971
1.913 4.671838347069978
1.9135 4.68894355373114
1.914 4.708613262384731
1.9145 4.72993390040554
1.915 4.750273385229112
1.9155 4.763327760613207
1.916 4.7627260245790906
1.9165 4.748984062594144
1.917 4.729667798223729
1.9175 4.712478834304027
1.918 4.70075097646271
1.9185 4.694300423995391
1.919 4.691712351315924
1.9195 4.691646549451163
1.92 4.6931824229809544
1.9205 4.695759071165402
1.921 4.699055132105044
1.9215 4.7028914067379235
1.922 4.7071632126719765
1.9225 4.7118186170436855
1.923 4.716822651932206
1.9235 4.722166951269055
1.924 4.727863537217785
1.9245 4.733938162975607
1.925 4.740372679036219
1.9255 4.747011014282161
1.926 4.75351867603447
1.9265 4.75948844995274
1.927 4.764694260118479
1.9275 4.76918296826621
1.928 4.773151682915876
1.9285 4.776813854628737
1.929 4.780386827118938
1.9295 4.7840949625931115
1.93 4.7881858634528305
1.9305 4.792952323131213
1.931 4.798856260806555
1.9315 4.8066699329109115
1.932 4.817710977621066
1.9325 4.834248592493469
1.933 4.8604188167641516
1.9335 4.90436833017952
1.934 4.982267344586481
1.9345 5.121523583291386
1.935 5.350425890012564
1.9355 5.654787304262963
1.936 5.948521890672979
1.9365 6.151811987963625
1.937 6.263195118247759
1.9375 6.31819583542726
1.938 6.344899236189076
1.9385 6.35815650492633
1.939 6.3649543122081615
1.9395 6.3684646974329615
1.94 6.370059346820121
1.9405 6.370579985561181
1.941 6.37142591940601
1.9415 6.3751586899299015
1.942 6.384241694670021
1.9425 6.39810780922772
1.943 6.411731137460525
1.9435 6.418492295679324
1.944 6.415006238832869
1.9445 6.403350554058753
1.945 6.388881907249034
1.9455 6.3763307932572575
1.946 6.367563153419385
1.9465 6.362145644300894
1.947 6.358927118129894
1.9475 6.356974754336854
1.948 6.355750653555249
1.9485 6.3549828404607895
1.949 6.354534292132425
1.9495 6.354328987864798
1.95 6.354344190974584
1.9505 6.354587900453695
1.951 6.355034813081532
1.9515 6.355230817250939
1.952 6.352661098555678
1.9525 6.337776992824296
1.953 6.285781684832695
1.9535 6.162757812371141
1.954 5.9717394510517385
1.9545 5.776529819760648
1.955 5.637593759585456
1.9555 5.571377022972805
1.956 5.569310931291924
1.9565 5.617093067096698
1.957 5.697167501608786
1.9575 5.788069840805563
1.958 5.868608939081212
1.9585 5.923941658167542
1.959 5.946456992456818
1.9595 5.931645418763762
1.96 5.874282050481118
1.9605 5.769114462285514
1.961 5.6180778137828
1.9615 5.441480363822596
1.962 5.274820965068021
1.9625 5.146208892734676
1.963 5.063086886899682
1.9635 5.020983669057105
1.964 5.0172601363891305
1.9645 5.060063524593562
1.965 5.177130443188143
1.9655 5.4203042675998825
1.966 5.800937040879767
1.9665 6.142978559299398
1.967 6.289159063399953
1.9675 6.31831115916066
1.968 6.31759745008278
1.9685 6.313744555370067
1.969 6.310971860226817
1.9695 6.309180963632104
1.97 6.3079522844618845
1.9705 6.307045948771411
1.971 6.306366868467433
1.9715 6.305897133713818
1.972 6.3056851414252035
1.9725 6.3058550463205085
1.973 6.30667120065537
1.9735 6.308659248013925
1.974 6.312849148215416
1.9745 6.3209736805410435
1.975 6.33508528806706
1.9755 6.355751827486517
1.976 6.379206793312645
1.9765 6.397168203376881
1.977 6.401651466135761
1.9775 6.390993851950479
1.978 6.370798886571497
1.9785 6.3494042745136605
1.979 6.332529851528865
1.9795 6.321624552501581
1.98 6.3154197545013
1.9805 6.312067493021037
1.981 6.310166918688997
1.9815 6.308910585001406
1.982 6.307910174131265
1.9825 6.307013074963106
1.983 6.30619437776816
1.9835 6.305495977582301
1.984 6.305002272211746
1.9845 6.304878731552182
1.985 6.305444393843039
1.9855 6.307338202397353
1.986 6.311726963468604
1.9865 6.32019998750092
1.987 6.33369031383084
1.9875 6.349896677380568
1.988 6.361812216210429
1.9885 6.361731464898438
1.989 6.348773648203022
1.9895 6.330078652423601
1.99 6.313736690852893
1.9905 6.302932861314432
1.991 6.296758874530865
1.9915 6.293303006684927
1.992 6.2911800281595545
1.9925 6.289650539647725
1.993 6.288369706673001
1.9935 6.287182811866757
1.994 6.286033103200842
1.9945 6.2848942996485055
1.995 6.283786374048501
1.9955 6.282781111649164
1.996 6.282086043591748
1.9965 6.282236405454415
1.997 6.284622941513908
1.9975 6.292499326369097
1.998 6.311925126027268
1.9985 6.349323835772801
1.999 6.401796194108207
1.9995 6.448870459390775
2.0 6.46417053071312
2.0005 6.438359724372199
2.001 6.386764489103929
2.0015 6.334943962327661
2.002 6.2983245228825036
2.0025 6.27767698114348
2.003 6.267375095997033
2.0035 6.262264446552151
2.004 6.259408001076612
2.0045 6.257464767778802
2.005 6.255888340881966
2.0055 6.254472798951457
2.006 6.25315783882134
2.0065 6.2519522997480435
2.007 6.250897329855877
2.0075 6.250094081077786
2.008 6.249712090753598
2.0085 6.250159286763091
2.009 6.252443782593583
2.0095 6.2588716556326025
2.01 6.272971537659314
2.0105 6.292016658499363
2.011 6.277946514510492
2.0115 6.135415929017241
2.012 5.824680626631159
2.0125 5.470713181046212
2.013 5.198908940044203
2.0135 5.033145147473115
2.014 4.951513887119721
2.0145 4.930637872505922
2.015 4.954556223604809
2.0155 5.011070783818115
2.016 5.0859179811199455
2.0165 5.160478331329846
2.017 5.214712015750476
2.0175 5.23196306963153
2.018 5.202609021501325
2.0185 5.126567620099803
2.019 5.0162202808728695
2.0195 4.896037925291318
2.02 4.792070483164031
2.0205 4.718604087152809
2.021 4.67561075623352
2.0215 4.655920864350102
2.022 4.6522961289067135
2.0225 4.660086002201482
2.023 4.677934328411099
2.0235 4.707834301872315
2.024 4.755102123632555
2.0245 4.827765914062312
2.025 4.935096193165964
2.0255 5.084108740602432
2.026 5.271829236288672
2.0265 5.477744039719803
2.027 5.669687098204769
2.0275 5.821980948519509
2.028 5.927363673615207
2.0285 5.9922726344281925
2.029 6.0270823319944915
2.0295 6.040558056567792
2.03 6.03921697080501
2.0305 6.028299213126922
2.031 6.012921719702999
2.0315 5.998100473143519
2.032 5.987310935767462
2.0325 5.981132958596416
2.033 5.9763633419418385
2.0335 5.966376024163538
2.034 5.941796139915623
2.0345 5.8898046284553045
2.035 5.793284137845354
2.0355 5.632891880323281
2.036 5.40147728720845
2.0365 5.1279444318194285
2.037 4.874614525830393
2.0375 4.687064457494748
2.038 4.567517985894503
2.0385 4.496342603718449
2.039 4.454737024495363
2.0395 4.430286541041121
2.04 4.415598413327504
2.0405 4.406314894170182
2.041 4.3998884310777955
2.0415 4.394895995956216
2.042 4.390591597354745
2.0425 4.386607546596763
2.043 4.382786945870637
2.0435 4.37907935048671
2.044 4.375496609703812
2.0445 4.372107832384642
2.045 4.369069429459588
2.0455 4.366706769888917
2.046 4.365733177964306
2.0465 4.367687846121723
2.047 4.375728946342087
2.0475 4.395660665376515
2.048 4.436221377935774
2.0485 4.506459067403054
2.049 4.608031188329478
2.0495 4.724595598078909
2.05 4.819411621838673
2.0505 4.851475406979177
2.051 4.8044457143669925
2.0515 4.700317468261207
2.052 4.581755731708937
2.0525 4.482007769470612
2.053 4.4122607428709815
2.0535 4.368575232088259
2.054 4.342600117597391
2.0545 4.32731296475522
2.055 4.318135695496241
2.0555 4.312425015981714
2.056 4.308731749023427
2.0565 4.306259047066425
2.057 4.304559251460357
2.0575 4.3033780894463165
2.058 4.302561652394879
2.0585 4.302015797086178
2.059 4.301694371538818
2.0595 4.301579837813361
2.06 4.301692591833498
2.0605 4.302066326183465
2.061 4.302752569433383
2.0615 4.303821769903554
2.062 4.305390936129254
2.0625 4.307608751722392
2.063 4.310659511410253
2.0635 4.314697426949253
2.064 4.319811207975403
2.0645 4.32590282940495
2.065 4.332489298814919
2.0655 4.338588498707577
2.066 4.342863017234605
2.0665 4.344035164964239
2.067 4.341256629293571
2.0675 4.334306963764198
2.068 4.323830311818376
2.0685 4.311348600525295
2.069 4.298787852866867
2.0695 4.287703413510035
2.07 4.278756479124046
2.0705 4.271803107838198
2.071 4.266299679437165
2.0715 4.261711353269553
2.072 4.257662932870951
2.0725 4.2539600325818165
2.073 4.250536229334066
2.0735 4.247406694300374
2.074 4.244648730673082
2.0745 4.242399268943504
2.075 4.240887393074545
2.0755 4.24056582316251
2.076 4.242353375174331
2.0765 4.248081275707192
2.077 4.2610767119535575
2.0775 4.286314833468118
2.078 4.328820072457153
2.0785 4.388919836192497
2.079 4.455963185242745
2.0795 4.508077666122337
2.08 4.52325358034044
2.0805 4.494658345197853
2.081 4.434692366663962
2.0815 4.365794769003636
2.082 4.307049199717178
2.0825 4.26676870774713
2.083 4.2434102368177795
2.0835 4.231378111476352
2.084 4.225537455339137
2.0845 4.22267938503913
2.085 4.221179081158279
2.0855 4.220308095411144
2.086 4.2197470372496655
2.0865 4.219354347001189
2.087 4.219057168801389
2.0875 4.218825148199062
2.088 4.21866321309528
2.0885 4.218630713396265
2.089 4.2188822228910885
2.0895 4.219708923411532
2.09 4.221616029395185
2.0905 4.225373282820441
2.091 4.231906919973825
2.0915 4.241706472111491
2.092 4.253647101210125
2.0925 4.264421249608257
2.093 4.269937859373807
2.0935 4.268126483286598
2.094 4.260145612092143
2.0945 4.249000679150611
2.095 4.237428426181583
2.0955 4.2270244755233195
2.096 4.218451967848622
2.0965 4.2118180500854665
2.097 4.206904528764681
2.0975 4.203356942657938
2.098 4.2008166539670215
2.0985 4.19900184259497
2.099 4.197711359815808
2.0995 4.196797865716694
2.1 4.196139911717073
2.1005 4.195608311646844
2.101 4.1950910981374685
2.1015 4.194500678737838
2.102 4.193793182345661
2.1025 4.192949203427168
2.103 4.1919646820866
2.1035 4.190830722366544
2.104 4.189533609945513
2.1045 4.188046163343409
2.105 4.186282503874053
2.1055 4.1841116882602245
2.106 4.181452507271314
2.1065 4.178362539832167
2.107 4.175026024450548
2.1075 4.171680947144588
2.108 4.168555132672263
2.1085 4.16588933324623
2.109 4.163951317834152
2.1095 4.162989643980459
2.11 4.163058707513179
2.1105 4.163775851227169
2.111 4.164270394401895
2.1115 4.163592995741804
2.112 4.161383881465038
2.1125 4.158105878370475
2.113 4.154515134687746
2.1135 4.151020454151419
2.114 4.147624920218608
2.1145 4.144224077787322
2.115 4.140799670205314
2.1155 4.137386044515366
2.116 4.134056356240621
2.1165 4.130889458827128
2.117 4.127909457558533
2.1175 4.125057709198225
2.118 4.12222746142963
2.1185 4.119314766324899
2.119 4.116258240619225
2.1195 4.1130493138681645
2.12 4.109704372279549
2.1205 4.106273232196814
2.121 4.102815182851052
2.1215 4.0994268702011984
2.122 4.096251365843478
2.1225 4.093500750848185
2.123 4.091503986280986
2.1235 4.090712159656952
2.124 4.091679423856093
2.1245 4.094913113010974
2.125 4.100563243260795
2.1255 4.108153877504139
2.126 4.116800225746936
2.1265 4.125867872568565
2.127 4.135084338932908
2.1275 4.143520541975369
2.128 4.148664939932121
2.1285 4.147631767646641
2.129 4.139331703700942
2.1295 4.125496072611969
2.13 4.109449494950675
2.1305 4.094338519714229
2.131 4.082095323179909
2.1315 4.07326632980667
2.132 4.067416977797355
2.1325 4.063756630136052
2.133 4.061528383297914
2.1335 4.060170652311752
2.134 4.059315645351512
2.1345 4.058729699641476
2.135 4.058287261544431
2.1355 4.057965422067315
2.136 4.057858081508994
2.1365 4.058169194680127
2.137 4.059194155535585
2.1375 4.061233424232483
2.138 4.064448899468082
2.1385 4.068704894713361
2.139 4.073430839131272
2.1395 4.077629372363728
2.14 4.080098990021974
2.1405 4.080049189254285
2.141 4.0775933591554905
2.1415 4.073660670690908
2.142 4.069382914930778
2.1425 4.065618615728208
2.143 4.06278953248908
2.1435 4.060967538538384
2.144 4.060009587219983
2.1445 4.059722361413029
2.145 4.059948693315888
2.1455 4.060642684996917
2.146 4.0618377817923195
2.1465 4.063640075879342
2.147 4.066222416712249
2.1475 4.069873749260755
2.148 4.07508687137052
2.1485 4.0826997520461115
2.149 4.094011586800131
2.1495 4.110588307217223
2.15 4.132795147513845
2.1505 4.157249051534888
2.151 4.176284092866525
2.1515 4.182327896500207
2.152 4.173815604864719
2.1525 4.155968316949301
2.153 4.136041215836927
2.1535 4.11829147619443
2.154 4.103524818639923
2.1545 4.091849345809087
2.155 4.083731220732438
2.1555 4.079117097467781
2.156 4.077241003203912
2.1565 4.077204190031163
2.157 4.078353765402466
2.1575 4.080310814352319
2.158 4.0828759280549365
2.1585 4.085925673945689
2.159 4.089386950763598
2.1595 4.093205344849621
2.16 4.0973581530793615
2.1605 4.101895244443695
2.161 4.10696637390402
2.1615 4.112852809621901
2.162 4.119919695246787
2.1625 4.128417417203091
2.163 4.138209277433416
2.1635 4.148519211900138
2.164 4.157970757404439
2.1645 4.165023924406321
2.165 4.168725135205359
2.1655 4.169170217764363
2.166 4.167272606427026
2.1665 4.164192498751253
2.167 4.16091908314331
2.1675 4.158193283900798
2.168 4.156444998164399
2.1685 4.155864295704672
2.169 4.1564384429816
2.1695 4.158071278280469
2.17 4.160635059471148
2.1705 4.164001708967667
2.171 4.168032230266207
2.1715 4.172554485431786
2.172 4.177346611103805
2.1725 4.18216949510976
2.173 4.186795978023693
2.1735 4.191041374173358
2.174 4.194713594441329
2.1745 4.1976320484128875
2.175 4.199711310995945
2.1755 4.201070579501388
2.176 4.201990545582185
2.1765 4.202739522935725
2.177 4.203481486522684
2.1775 4.204288478961797
2.178 4.205221327779861
2.1785 4.206369773054431
2.179 4.207873553866979
2.1795 4.209864674266805
2.18 4.212470596853202
2.1805 4.215812674193436
2.181 4.220106151247678
2.1815 4.225862527623261
2.182 4.234162957250839
2.1825 4.247125360654484
2.183 4.268592581714938
2.1835 4.304963687397465
2.184 4.3652421996506705
2.1845 4.458726516286231
2.185 4.589696851215952
2.1855 4.751304506765636
2.186 4.9246357511631045
2.1865 5.087403189537127
2.187 5.225145373701014
2.1875 5.335303982437117
2.188 5.423656810628754
2.1885 5.498082051986882
2.189 5.564642444185435
2.1895 5.625661837340332
2.19 5.680200597546457
2.1905 5.725752824671724
2.191 5.760955166844197
2.1915 5.786549538248496
2.192 5.804546820741398
2.1925 5.817061025354291
2.193 5.8253387607958915
2.1935 5.829730979376921
2.194 5.829621005034649
2.1945 5.823254728526217
2.195 5.807905579541782
2.1955 5.779726134996646
2.196 5.73349579219705
2.1965 5.662754910927027
2.197 5.561748330968986
2.1975 5.430780444036416
2.198 5.281341379503147
2.1985 5.134760185034808
2.199 5.012554734178766
2.1995 4.927530338040881
2.2 4.883358012539824
2.2005 4.879756559669283
2.201 4.916137887897615
2.2015 4.992438951212498
2.202 5.106181795040887
2.2025 5.247947979198224
2.203 5.399193109391649
2.2035 5.53758370461185
2.204 5.647430229967642
2.2045 5.725080705151114
2.205 5.775466082430101
2.2055 5.806273965553852
2.206 5.82428000828907
2.2065 5.834340393178587
2.207 5.839683665335687
2.2075 5.842369198962106
2.208 5.8437186879747065
2.2085 5.844583603572343
2.209 5.845513434924524
2.2095 5.846834455560299
2.21 5.848618756425268
2.2105 5.850543366064362
2.211 5.85186054077603
2.2115 5.85176608952045
2.212 5.8500214796827565
2.2125 5.847220275966591
2.213 5.844321041892168
2.2135 5.841989791910298
2.214 5.8403746641574115
2.2145 5.839331479858269
2.215 5.838660784440125
2.2155 5.838195392261489
2.216 5.83781453267619
2.2165 5.837445336036894
2.217 5.837051027585502
2.2175 5.836637750574655
2.218 5.836250824834075
2.2185 5.8359997384949045
2.219 5.836067679694877
2.2195 5.836774652852376
2.22 5.838707428368912
2.2205 5.842942684151546
2.221 5.850994551973211
2.2215 5.863771272341315
2.222 5.879792804156659
2.2225 5.895081047704035
2.223 5.905540552571277
2.2235 5.908714451484028
2.224 5.903673161355935
2.2245 5.8913864384286425
2.225 5.875117015385087
2.2255 5.8590454194279955
2.226 5.846054207589579
2.2265 5.836902345548256
2.227 5.830951067667466
2.2275 5.827161385642143
2.228 5.82466352761583
2.2285 5.822864855769811
2.229 5.821419636894503
2.2295 5.820158410382363
2.23 5.819043738363772
2.2305 5.818132584544231
2.231 5.81756848375971
2.2315 5.817575658246201
2.232 5.8185012678929615
2.2325 5.820827413788851
2.233 5.82503517172841
2.2335 5.831227919243902
2.234 5.838485729673583
2.2345 5.844528955312996
2.235 5.846467331502976
2.2355 5.84262394942509
2.236 5.83384111989072
2.2365 5.822850621678287
2.237 5.8123048536613675
2.2375 5.803537964611464
2.238 5.796724359085158
2.2385 5.791514794652476
2.239 5.787491922880268
2.2395 5.784295119150257
2.24 5.781650201782688
2.2405 5.779368863692144
2.241 5.777369103790142
2.2415 5.775685254636477
2.242 5.774541842537716
2.2425 5.7744557081907155
2.243 5.776439772178709
2.2435 5.782139190583195
2.244 5.793516306886761
2.2445 5.810866828625497
2.245 5.82880932033587
2.2455 5.83421066440359
2.246 5.814063081782829
2.2465 5.770162151252509
2.247 5.719983730736142
2.2475 5.679831498117035
2.248 5.653018373448565
2.2485 5.633316348340473
2.249 5.611835978790913
2.2495 5.578406586662466
2.25 5.5170745652007485
2.2505 5.3991409234994
2.251 5.183634552155307
2.2515 4.861927146148715
2.252 4.533112670063317
2.2525 4.318744856698683
2.253 4.219965410430267
2.2535 4.181893469423755
2.254 4.168126317079904
2.2545 4.163416181489308
2.255 4.162229459684711
2.2555 4.162584203474405
2.256 4.1637380504149855
2.2565 4.165395709756619
2.257 4.167472110787478
2.2575 4.170027733990948
2.258 4.1733532858247715
2.2585 4.178238773487489
2.259 4.186982010843006
2.2595 4.206239796765545
2.26 4.25161160281755
2.2605 4.344874184453789
2.261 4.488790751872396
2.2615 4.6452258531202135
2.262 4.764031956460589
2.2625 4.819690603694961
2.263 4.810700637191332
2.2635 4.748824276873006
2.264 4.656910770010216
2.2645 4.564701236944859
2.265 4.496823429547304
2.2655 4.464852215356992
2.266 4.472774556401592
2.2665 4.526908372583001
2.267 4.642101695999128
2.2675 4.837328124525034
2.268 5.105804578238103
2.2685 5.377123090932012
2.269 5.567404824726975
2.2695 5.666342695813724
2.27 5.709374914421439
2.2705 5.7233140996785705
2.271 5.714941882310678
2.2715 5.668039729726904
2.272 5.519440932783092
2.2725 5.141380859511512
2.273 4.60583969941771
2.2735 4.2933440574699775
2.274 4.1952391575367445
2.2745 4.166063174072197
2.275 4.15483979727093
2.2755 4.149342553786465
2.276 4.146093517628688
2.2765 4.143798830988476
2.277 4.141908192942892
2.2775 4.140163864661322
2.278 4.1384500332505025
2.2785 4.136707738815672
2.279 4.134931365502607
2.2795 4.133183437369884
2.28 4.131628595093281
2.2805 4.130578000934048
2.281 4.130498900611697
2.2815 4.131917850051891
2.282 4.135061457419133
2.2825 4.139356215548504
2.283 4.143257572472566
2.2835 4.1451283732931
2.284 4.144534276848389
2.2845 4.1424075541732455
2.285 4.140074647363179
2.2855 4.13844529891172
2.286 4.137981900117144
2.2865 4.138897226324752
2.287 4.141521973628406
2.2875 4.146533550292495
2.288 4.154947959350358
2.2885 4.168021636908837
2.289 4.187232712728181
2.2895 4.213842158177719
2.29 4.247850171613057
2.2905 4.285349544713829
2.291 4.31588946645594
2.2915 4.325137293980389
2.292 4.304613125016689
2.2925 4.259608106549186
2.293 4.205634002392265
2.2935 4.15801775697729
2.294 4.1244381536309875
2.2945 4.104637382086092
2.295 4.09451768320782
2.2955 4.089878476839032
2.296 4.0878617798654195
2.2965 4.086867815156892
2.297 4.086071349438249
2.2975 4.085088317828357
2.298 4.083776842682366
2.2985 4.08214784088747
2.299 4.080308119597755
2.2995 4.078437853187272
2.3 4.07678326864517
2.3005 4.075763000222955
2.301 4.076276974330386
2.3015 4.080501675206919
2.302 4.093688879330114
2.3025 4.12696365491422
2.303 4.199154940081272
2.3035 4.332951630422916
2.304 4.5427986099997755
2.3045 4.819837743333875
2.305 5.122891805862719
2.3055 5.383640042717887
2.306 5.530371536847919
2.3065 5.518156260855046
2.307 5.347947644417222
2.3075 5.071333922712584
2.308 4.770217100306181
2.3085 4.516619782457929
2.309 4.3408941201678966
2.3095 4.235036944746395
2.31 4.176328767497476
2.3105 4.144791622772181
2.311 4.128157471998622
2.3115 4.120169339349345
2.312 4.117604859438809
2.3125 4.118459210349019
2.313 4.121346454433833
2.3135 4.125359383289365
2.314 4.1299209295660715
2.3145 4.13466492779522
2.315 4.139341165096671
2.3155 4.143763976863014
2.316 4.147784306254539
2.3165 4.151292824669823
2.317 4.154212134996222
2.3175 4.1565408655322225
2.318 4.158364625357289
2.3185 4.15986791464798
2.319 4.161309631008218
2.3195 4.163040713995735
2.32 4.165558969119458
2.3205 4.169612368057787
2.321 4.176091369101287
2.3215 4.185414702781682
2.322 4.196783548516454
2.3225 4.208339690121128
2.323 4.218236915934084
2.3235 4.225539969717672
2.324 4.230430129626714
2.3245 4.233486939964917
2.325 4.234692347070934
2.3255 4.233154827920251
2.326 4.228133508274328
2.3265 4.220292731581064
2.327 4.211729805453632
2.3275 4.204648261384357
2.328 4.2001739102158515
2.3285 4.198200701304171
2.329 4.198003302931361
2.3295 4.198813002337293
2.33 4.200090425333172
2.3305 4.2015198735100325
2.331 4.202952074277742
2.3315 4.2043427333612735
2.332 4.20571736072382
2.3325 4.207167597116562
2.333 4.208872916621435
2.3335 4.211212007817699
2.334 4.2150385805258415
2.3345 4.2221788961297575
2.335 4.236374103484409
2.3355 4.264508085728582
2.336 4.317121148839152
2.3365 4.405023125412117
2.337 4.52945607445342
2.3375 4.672897783160919
2.338 4.80682478157074
2.3385 4.914848117243095
2.339 5.005141923995281
2.3395 5.098269263102748
2.34 5.207689443147495
2.3405 5.330711954058201
2.341 5.453337717770643
2.3415 5.561082905107381
2.342 5.6470511409806905
2.3425 5.712582219841029
2.343 5.763067522669247
2.3435 5.8040328078506525
2.344 5.839152245778005
2.3445 5.869935350565769
2.345 5.897311159683475
2.3455 5.92341110025126
2.346 5.9528863761024065
2.3465 5.992694077746655
2.347 6.047771028167079
2.3475 6.107416255470688
2.348 6.127089686705506
2.3485 6.038677909791031
2.349 5.815839700421628
2.3495 5.518581535512673
2.35 5.241598124665054
2.3505 5.044900701317423
2.351 4.947463024511298
2.3515 4.955737842765518
2.352 5.086003398882659
2.3525 5.345922184694181
2.353 5.654028070953639
2.3535 5.863865201325413
2.354 5.949258021714599
2.3545 5.972737869825846
2.355 5.976870060994963
2.3555 5.9764644661624216
2.356 5.9753146764214895
2.3565 5.974192631928452
2.357 5.973238836480221
2.3575 5.972552259623408
2.358 5.972352263022622
2.3585 5.973112960570545
2.359 5.975863577979404
2.3595 5.9827686096488515
2.36 5.998028396097795
2.3605 6.028615021469279
2.361 6.083410385402524
2.3615 6.169504988693061
2.362 6.286664331829621
2.3625 6.422083049565583
2.363 6.5464193425178765
2.3635 6.616867292585325
2.364 6.596118980913054
2.3645 6.477932317204444
2.365 6.3044387492977085
2.3655 6.147328375456932
2.366 6.049421213109139
2.3665 6.003835090320657
2.367 5.986812861069164
2.3675 5.981840354903251
2.368 5.981370183018936
2.3685 5.9825256580405375
2.369 5.984264216185372
2.3695 5.986164406106231
2.37 5.988028334890177
2.3705 5.989740159001722
2.371 5.991249085257812
2.3715 5.992566388278035
2.372 5.993765087075881
2.3725 5.995025420316918
2.373 5.997182649642611
2.3735 6.004280561684095
2.374 6.030309116217826
2.3745 6.1025351250462405
2.375 6.231360644385835
2.3755 6.36389391655081
2.376 6.42302779803427
2.3765 6.379385386041393
2.377 6.262092726168366
2.3775 6.138369943106734
2.378 6.058660535445761
2.3785 6.022755845749173
2.379 6.010180910734282
2.3795 6.006938513003761
2.38 6.007144314833879
2.3805 6.00873665876992
2.381 6.011003134082727
2.3815 6.013649506281619
2.382 6.016524838889093
2.3825 6.019529313779116
2.383 6.022605841577264
2.3835 6.025757241554936
2.384 6.029131312945126
2.3845 6.03318273252532
2.385 6.038979147000563
2.3855 6.048405765210494
2.386 6.062894756236342
2.3865 6.079442603086492
2.387 6.0917144731647115
2.3875 6.105994868590797
2.388 6.142987870008912
2.3885 6.208365765734727
2.389 6.269277396317189
2.3895 6.273122657907815
2.39 6.213999256483931
2.3905 6.143036839985878
2.391 6.097722038826064
2.3915 6.078152965078485
2.392 6.072488098541782
2.3925 6.072604301277939
2.393 6.074976186446999
2.3935 6.078331351503308
2.394 6.0822259992875916
2.3945 6.086469694554347
2.395 6.0909535547131854
2.3955 6.09560716935107
2.396 6.10039219776811
2.3965 6.10533853490137
2.397 6.1106211821752625
2.3975 6.1167837699006276
2.398 6.125348709617632
2.3985 6.1403218751461734
2.399 6.170711133331651
2.3995 6.2309246116544985
2.4 6.329420568712233
2.4005 6.4448447826615025
2.401 6.524190027601544
2.4015 6.526739489231779
2.402 6.460859399316987
2.4025 6.3685293866840995
2.403 6.287416336299333
2.4035 6.232572277053404
2.404 6.201564806821678
2.4045 6.186377135194195
2.405 6.180176532718611
2.4055 6.178799754415247
2.406 6.1800475744915575
2.4065 6.182808609467835
2.407 6.1864846180672695
2.4075 6.1907365803276635
2.408 6.1953754775695
2.4085 6.200348164000233
2.409 6.2057600759146
2.4095 6.21193652706983
2.41 6.219478156372527
2.4105 6.229257922813463
2.411 6.242142381913831
2.4115 6.258407757596614
2.412 6.2769069608577555
2.4125 6.29436175466138
2.413 6.305773331345217
2.4135 6.306987799146591
2.414 6.298314347131973
2.4145 6.2848969461002016
2.415 6.272847713669704
2.4155 6.265378711257763
2.416 6.262462584510842
2.4165 6.262673437709936
2.417 6.264689107576312
2.4175 6.267721080677524
2.418 6.271407469412103
2.4185 6.275614397439774
2.419 6.2802834224140005
2.4195 6.285377797004641
2.42 6.290852374736153
2.4205 6.296737497676008
2.421 6.303309831395706
2.4215 6.311594292248967
2.422 6.324674301369806
2.4225 6.350800383117407
2.423 6.408757300659661
2.4235 6.531645841988175
2.424 6.756648234615821
2.4245 7.0922402137225165
2.425 7.486969851520821
2.4255 7.844710913094217
2.426 8.075431288045454
2.4265 8.130567015789321
2.427 8.007734486527653
2.4275 7.746743569913371
2.428 7.419009389037584
2.4285 7.100322262734077
2.429 6.840634506508175
2.4295 6.653641473813516
2.43 6.529404629986947
2.4305 6.451165921537194
2.431 6.403978655510788
2.4315 6.376604510282603
2.432 6.361063006062353
2.4325 6.352133534655725
2.433 6.346669865521819
2.4335 6.342971208189074
2.434 6.340203670376611
2.4345 6.338002331341651
2.435 6.33626023823594
2.4355 6.3349886094600665
2.436 6.3342386168011044
2.4365 6.334056740883711
2.437 6.3344793802834
2.4375 6.335556500181084
2.438 6.337493422612856
2.4385 6.3408584124332
2.439 6.347072109588319
2.4395 6.359210126568747
2.44 6.382996273936576
2.4405 6.426922493563386
2.441 6.499708783315776
2.4415 6.6053365383594285
2.442 6.740368916414364
2.4425 6.897723655845291
2.443 7.0733868660959205
2.4435 7.268132052904385
2.444 7.483354081790162
2.4445 7.711858837993399
2.445 7.931671681028241
2.4455 8.103944598605349
2.446 8.180439761735986
2.4465 8.113338554205377
2.447 7.872248348401796
2.4475 7.465373551182181
2.448 6.949602916525557
2.4485 6.419075114291249
2.449 5.9653474384830725
2.4495 5.636965857645051
2.45 5.437462399194328
2.4505 5.353181966801668
2.451 5.378434703812354
2.4515 5.521754599942832
2.452 5.772489280745035
2.4525 6.036759035601112
2.453 6.199614450539538
2.4535 6.258993216142563
2.454 6.269885957058377
2.4545 6.266162317888836
2.455 6.259434851598228
2.4555 6.252585707523793
2.456 6.246114213439683
2.4565 6.240046238909618
2.457 6.234371133907966
2.4575 6.229134031861846
2.458 6.224392497473738
2.4585 6.220088376953755
2.459 6.2157365641849145
2.4595 6.209880321730508
2.46 6.199206442651604
2.4605 6.177890897113708
2.461 6.138819339801958
2.4615 6.079041416998339
2.462 6.006786264358872
2.4625 5.940897513004848
2.463 5.8995746554225414
2.4635 5.889730546485819
2.464 5.905184209701583
2.4645 5.932574522273259
2.465 5.958701478839822
2.4655 5.974403021237483
2.466 5.974194560343549
2.4665 5.952827316839842
2.467 5.902414283133884
2.4675 5.811306474139481
2.468 5.670245068126092
2.4685 5.486830121495845
2.469 5.294958817300139
2.4695 5.136372892319501
2.47 5.03380012725427
2.4705 4.991061934802116
2.471 5.011157571425522
2.4715 5.109495685275697
2.472 5.3067404397654245
2.4725 5.576884864710601
2.473 5.8203804980346865
2.4735 5.981084771217126
2.474 6.0793527329033425
2.4745 6.135034153859658
2.475 6.160387924362257
2.4755 6.1700144014371565
2.476 6.174408973514461
2.4765 6.1779859720476
2.477 6.181949943312806
2.4775 6.186484203891525
2.478 6.191558286945853
2.4785 6.197114936604987
2.479 6.2031134345690715
2.4795 6.209543863194765
2.48 6.216468809580998
2.4805 6.223978715062846
2.481 6.230631877072255
2.4815 6.216160100896071
2.482 6.0370248946313465
2.4825 5.597321281619535
2.483 5.382122616838783
2.4835 5.332304834104005
2.484 5.320147479015508
2.4845 5.317120941965745
2.485 5.31737600472115
2.4855 5.31987535478864
2.486 5.325647658687729
2.4865 5.33887599971609
2.487 5.373697007297657
2.4875 5.481519954921073
2.488 5.79002113435394
2.4885 6.184480857868329
2.489 6.323022530996826
2.4895 6.340795353696589
2.49 6.342449589298403
2.4905 6.344967643082151
2.491 6.34919009128546
2.4915 6.354519236485014
2.492 6.3605613381925155
2.4925 6.367168971118876
2.493 6.3744394892390455
2.4935 6.382840352647162
2.494 6.39356855209692
2.4945 6.409309211919536
2.495 6.43557765460291
2.4955 6.48241644890948
2.496 6.565083864770883
2.4965 6.700589784381877
2.497 6.897668223253999
2.4975 7.142785612297732
2.498 7.3920002430036424
2.4985 7.579794160425943
2.499 7.6434790208668
2.4995 7.5544058117914235
2.5 7.337318975783998
2.5005 7.065123825350898
2.501 6.820699491880792
2.5015 6.650988092979177
2.502 6.555448834517475
2.5025 6.509893993957065
2.503 6.4908809857684675
2.5035 6.483956603459883
2.504 6.482069252321684
2.5045 6.48226429891849
2.505 6.483447854898771
2.5055 6.48527597642359
2.506 6.487703776308966
2.5065 6.490818407274207
2.507 6.494885008808748
2.5075 6.500712631619755
2.508 6.510834703578893
2.5085 6.533088413141788
2.509 6.590642740965548
2.5095 6.738823660279745
2.51 7.017996407301866
2.5105 7.211978525567889
2.511 7.124957180517613
2.5115 6.957689321676333
2.512 6.83271237418472
2.5125 6.756471150112078
2.513 6.71473460529337
2.5135 6.697474638002892
2.514 6.701584939041315
2.5145 6.731294066900424
2.515 6.8009945189209615
2.5155 6.938439657699392
2.516 7.154193495449429
2.5165 7.223842589925845
2.517 6.87817192898521
2.5175 6.622916892653875
2.518 6.543943918842799
2.5185 6.523330159749512
2.519 6.517060232402275
2.5195 6.514221508099836
2.52 6.512349402336667
2.5205 6.510932880468549
2.521 6.509895108803216
2.5215 6.509234951343584
2.522 6.50893921890622
2.5225 6.508974453841582
2.523 6.5093519230113275
2.5235 6.510364415063589
2.524 6.513454725504485
2.5245 6.524986348433242
2.525 6.570985123943248
2.5255 6.733168772685054
2.526 7.02011435077669
2.5265 6.518380457313083
2.527 5.38905225517115
2.5275 4.837352234302204
2.528 4.663733090455923
2.5285 4.617130190151374
2.529 4.607464253276249
2.5295 4.608223771400277
2.53 4.611926286438783
2.5305 4.616428359963131
2.531 4.621086791189225
2.5315 4.6256999389656
2.532 4.6302062188544655
2.5325 4.634604235979979
2.533 4.638951477639826
2.5335 4.6435184401195615
2.534 4.649672414529694
2.5345 4.665811037353975
2.535 4.745093726476443
2.5355 5.126305892284463
2.536 5.909218955357361
2.5365 6.3446050536050125
2.537 6.454099155481106
2.5375 6.479371147906984
2.538 6.486681831506401
2.5385 6.489876730935806
2.539 6.492145577036136
2.5395 6.494192927119884
2.54 6.495544897351439
2.5405 6.49387483584649
2.541 6.48251326540752
2.5415 6.445972594499055
2.542 6.357701897934956
2.5425 6.196036451026099
2.543 5.983267001066706
2.5435 5.789370440325432
2.544 5.674858367942792
2.5445 5.659933870486719
2.545 5.739989156360408
2.5455 5.893278525825553
2.546 6.076550289460218
2.5465 6.2388870778527314
2.547 6.353028345612544
2.5475 6.421597143615313
2.548 6.458937537327414
2.5485 6.476942596135042
2.549 6.4829301489164015
2.5495 6.481456847603181
2.55 6.476818076051118
2.5505 6.475046944603448
2.551 6.484220029226445
2.5515 6.512614798958984
2.552 6.564125592957967
2.5525 6.632876415384225
2.553 6.702280597874281
2.5535 6.752776662030532
2.554 6.773784863460031
2.5545 6.768453656255979
2.555 6.7482288664970005
2.5555 6.724784817559793
2.556 6.705297674315861
2.5565 6.692541485935439
2.557 6.687060842900444
2.5575 6.689231858691707
2.558 6.700543241259187
2.5585 6.724207036786816
2.559 6.764887682567047
2.5595 6.826467134871204
2.56 6.907349851623644
2.5605 6.995287683678177
2.561 7.06799965286335
2.5615 7.102698460637224
2.562 7.087623886532145
2.5625 7.02572441203285
2.563 6.933740034847415
2.5635 6.837491082086916
2.564 6.760452965051868
2.5645 6.712122273173137
2.565 6.687742615589115
2.5655 6.677665383819138
2.566 6.674435832206698
2.5665 6.674050956196127
2.567 6.674718162346244
2.5675 6.6756553835799375
2.568 6.676404650696797
2.5685 6.676100745769545
2.569 6.671283773975168
2.5695 6.645884183146264
2.57 6.538001822855185
2.5705 6.280395116539492
2.571 6.0674376777709655
2.5715 5.995478070474545
2.572 5.977628320622364
2.5725 5.97370254324056
2.573 5.974289502098157
2.5735 5.978443760378119
2.574 5.989482080623811
2.5745 6.018135579593166
2.575 6.093762980327221
2.5755 6.282310867607257
2.576 6.642806886542389
2.5765 6.952775534265414
2.577 6.913852577575226
2.5775 6.795637172193621
2.578 6.742708090139144
2.5785 6.726527709230306
2.579 6.722827855963486
2.5795 6.7230604716680835
2.58 6.724716171726658
2.5805 6.727076633403933
2.581 6.729922833353995
2.5815 6.733165203665899
2.582 6.736743369203732
2.5825 6.740678185210691
2.583 6.74525941487886
2.5835 6.751631791210682
2.584 6.76339790500317
2.5845 6.7902156666317
2.585 6.852425486238032
2.5855 6.977031115982409
2.586 7.166517411823249
2.5865 7.351068262819397
2.587 7.409021417943609
2.5875 7.296481976114316
2.588 7.102937567662635
2.5885 6.932855064898546
2.589 6.822433036146083
2.5895 6.7622628909908284
2.59 6.732850309293089
2.5905 6.718988522902527
2.591 6.711628701384721
2.5915 6.706092479077477
2.592 6.699988957281019
2.5925 6.692184506995095
2.593 6.682801843000571
2.5935 6.673181018913547
2.594 6.6642018922475925
2.5945 6.6548870904004405
2.595 6.644542290386778
2.5955 6.634373353046459
2.596 6.626597242574907
2.5965 6.623564533200704
2.597 6.627918605839331
2.5975 6.643567643523306
2.598 6.6776103186461215
2.5985 6.742621846672123
2.599 6.84239219368652
2.5995 6.87570653606348
2.6 6.795735892935489
2.6005 6.747374016805627
2.601 6.731089441090076
2.6015 6.725072381680968
2.602 6.721963673836314
2.6025 6.719791106692582
2.603 6.7179793410896975
2.6035 6.716312539533981
2.604 6.714664908520731
2.6045 6.712977339603861
2.605 6.711275255719113
2.6055 6.709767811591402
2.606 6.7091941093152085
2.6065 6.711788233772812
2.607 6.723722757890216
2.6075 6.75957657535466
2.608 6.842122006700108
2.6085 6.965726131300909
2.609 7.023541493695249
2.6095 6.9415738141358245
2.61 6.822619925223994
2.6105 6.7373224414362705
2.611 6.685351595757216
2.6115 6.653005533521129
2.612 6.630634350601222
2.6125 6.6132774248483885
2.613 6.5991377788548045
2.6135 6.588004659123995
2.614 6.5798880014636305
2.6145 6.57442947330602
2.615 6.571046875573656
2.6155 6.569198026068393
2.616 6.568448293965482
2.6165 6.568442241424877
2.617 6.568907789620515
2.6175 6.569653231715894
2.618 6.570565702448401
2.6185 6.571611517041643
2.619 6.572850926267178
2.6195 6.57450423539805
2.62 6.5771541776745
2.6205 6.582325968440327
2.621 6.593951748603895
2.6215 6.622052267522611
2.622 6.689630483475887
2.6225 6.820147662119054
2.623 6.846341981874999
2.6235 6.668714729606273
2.624 6.575630895482688
2.6245 6.542592344439863
2.625 6.527676970770373
2.6255 6.518248838821573
2.626 6.51074266616532
2.6265 6.504071367917999
2.627 6.497888841979369
2.6275 6.492090403839648
2.628 6.486674022122036
2.6285 6.481716378611071
2.629 6.477371495165337
2.6295 6.473920459871507
2.63 6.47177594989773
2.6305 6.471460348104999
2.631 6.473404999665347
2.6315 6.4773364225540435
2.632 6.480615808090797
2.6325 6.474354254940715
2.633 6.436721551640466
2.6335 6.3319721954766
2.634 6.1402176247663744
2.6345 5.905785113224227
2.635 5.71410509185196
2.6355 5.620725859747494
2.636 5.640061564605925
2.6365 5.765742404320879
2.637 5.964417958117594
2.6375 6.165106576684434
2.638 6.301159593027648
2.6385 6.3639160037817115
2.639 6.382946952391978
2.6395 6.384324470616696
2.64 6.380515505673833
2.6405 6.375836625325955
2.641 6.371438622513112
2.6415 6.367492565142254
2.642 6.363947094486618
2.6425 6.360709525864585
2.643 6.357705851203298
2.6435 6.354874890102672
2.644 6.3521830381133215
2.6445 6.34961649169773
2.645 6.347212230362261
2.6455 6.345133434317284
2.646 6.343820359747093
2.6465 6.344284720646168
2.647 6.348423993286983
2.6475 6.3589275723487555
2.648 6.378419573961071
2.6485 6.4076312619353635
2.649 6.442823855578626
2.6495 6.473938798486395
2.65 6.487063867983415
2.6505 6.473032990357184
2.651 6.435607348328188
2.6515 6.389710070424322
2.652 6.35027634823297
2.6525 6.323719733633085
2.653 6.308490491449521
2.6535 6.3001917029327155
2.654 6.295221205494173
2.6545 6.291622526235449
2.655 6.288564554998604
2.6555 6.285752421487866
2.656 6.283088994809748
2.6565 6.280542396857759
2.657 6.278134010350734
2.6575 6.275922009495335
2.658 6.274059060701217
2.6585 6.272911649300959
2.659 6.273373471790662
2.6595 6.277593763633585
2.66 6.290441992909153
2.6605 6.321668218316874
2.661 6.386713904896594
2.6615 6.500638405453793
2.662 6.658932147329657
2.6625 6.817929349406797
2.663 6.916834268454655
2.6635 6.937032693061584
2.664 6.90955268311867
2.6645 6.868400182587945
2.665 6.828376533660102
2.6655 6.7920594691828375
2.666 6.757550548942958
2.6665 6.721283160394925
2.667 6.67888725560256
2.6675 6.62746747662655
2.668 6.56800994405324
2.6685 6.505964038324401
2.669 6.4476001302020025
2.6695 6.396421466792144
2.67 6.353251385012222
2.6705 6.3181757920283586
2.671 6.291095653578787
2.6715 6.271318989809896
2.672 6.257522069866682
2.6725 6.248078125998274
2.673 6.241517627988864
2.6735 6.236724255763341
2.674 6.232930701077502
2.6745 6.229622211770402
2.675 6.226408249369968
2.6755 6.222824668121146
2.676 6.217992252306455
2.6765 6.209912308283797
2.677 6.194416943551018
2.6775 6.165482996874073
2.678 6.121933966539166
2.6785 6.076171658519278
2.679 6.043335656402916
2.6795 6.0265899032140124
2.68 6.022508347194662
2.6805 6.029518098122485
2.681 6.051131073787929
2.6815 6.098535337372545
2.682 6.190908206504845
2.6825 6.3287035689549755
2.683 6.431421911825365
2.6835 6.422780733313021
2.684 6.354229507772495
2.6845 6.2882610640890215
2.685 6.243183136022632
2.6855 6.216481189954275
2.686 6.20163308065317
2.6865 6.193513190299639
2.687 6.1890225268398416
2.6875 6.186476907034598
2.688 6.184987001916315
2.6885 6.184068159202799
2.689 6.183469861912074
2.6895 6.183034303445408
2.69 6.182666533485379
2.6905 6.182310262640187
2.691 6.181922191709227
2.6915 6.181480100851696
2.692 6.180983928086154
2.6925 6.180469628778975
2.693 6.180015895737427
2.6935 6.179742687497023
2.694 6.179839502714997
2.6945 6.180547785922928
2.695 6.182126385714654
2.6955 6.184752352482094
2.696 6.188367226047601
2.6965 6.19262075886308
2.697 6.196962807233834
2.6975 6.200924547329797
2.698 6.204322257548056
2.6985 6.2072220151856685
2.699 6.209770604250765
2.6995 6.212101516436138
2.7 6.214410231421605
2.7005 6.2169861615905
2.701 6.220339070479192
2.7015 6.2251381642250605
2.702 6.23213792821995
2.7025 6.241956134038843
2.703 6.255034419005415
2.7035 6.271634950456602
2.704 6.291967301589886
2.7045 6.316181383261852
2.705 6.34447762969591
2.7055 6.376710987517948
2.706 6.4117053151170795
2.7065 6.44583387302914
2.707 6.473199106587843
2.7075 6.487178338661924
2.708 6.482817516426125
2.7085 6.458019813542456
2.709 6.41507681693951
2.7095 6.361416190276613
2.71 6.307543048734172
2.7105 6.26185524360515
2.711 6.22756209498863
2.7115 6.203869191034829
2.712 6.188378436434399
2.7125 6.178751973160476
2.713 6.1732703428822875
2.7135 6.170948581887511
2.714 6.17141614751674
2.7145 6.17483630614645
2.715 6.1818649437244035
2.7155 6.193635907637748
2.716 6.211609474749266
2.7165 6.236961220119874
2.717 6.268990365147595
2.7175 6.302757710383436
2.718 6.327613640867422
2.7185 6.330321781016548
2.719 6.303660527052538
2.7195 6.254630188476047
2.72 6.201894357167897
2.7205 6.161518962067
2.721 6.1373825354383635
2.7215 6.124993793582703
2.722 6.118898356767169
2.7225 6.115759069363546
2.723 6.114030506227384
2.7235 6.113117872593484
2.724 6.112810574646642
2.7245 6.113041557146691
2.725 6.113821716389254
2.7255 6.115305310236255
2.726 6.1181754237822
2.7265 6.125365460794925
2.727 6.1502252341135035
2.7275 6.249285241700009
2.728 6.541097862857259
2.7285 6.880528823078881
2.729 7.007104369540223
2.7295 7.017980308601129
2.73 6.9964264815354165
2.7305 6.963514691447949
2.731 6.928098730459433
2.7315 6.905582833165012
2.732 6.915417892001414
2.7325 6.939185554109986
2.733 6.8437142341594575
2.7335 6.551274327270931
2.734 6.300982482305327
2.7345 6.191076970503226
2.735 6.153217036183732
2.7355 6.140591163384337
2.736 6.136224850643333
2.7365 6.134717640971133
2.737 6.134361586084522
2.7375 6.134602142092713
2.738 6.1352835878164
2.7385 6.13637510641374
2.739 6.137896294404563
2.7395 6.139855004538938
2.74 6.142240279854584
2.7405 6.145087876492876
2.741 6.148538744080359
2.7415 6.15282172116381
2.742 6.158009341181258
2.7425 6.1638026968544155
2.743 6.1695798237563
2.7435 6.174871681045119
2.744 6.179856764214924
2.7445 6.185297529053316
2.745 6.192097806539635
2.7455 6.2010300345750204
2.746 6.212734268588345
2.7465 6.227805896312874
2.747 6.246650203830721
2.7475 6.2692439038284045
2.748 6.294728860582576
2.7485 6.320899157698805
2.749 6.343373683224429
2.7495 6.355079330175017
2.75 6.348406821079352
2.7505 6.322226026062608
2.751 6.286227398343105
2.7515 6.253098655143789
2.752 6.229335819205189
2.7525 6.215287980525804
2.753 6.208615742956117
2.7535 6.206524753884772
2.754 6.206869807206107
2.7545 6.208410135963299
2.755 6.210572471824393
2.7555 6.213128196036606
2.756 6.216030929652445
2.7565 6.219322645471501
2.757 6.22315580693003
2.7575 6.227904209962948
2.758 6.234492915195404
2.7585 6.245152594450752
2.759 6.2649657276224096
2.7595 6.304156282874039
2.76 6.37882624206597
2.7605 6.502118114039381
2.761 6.659337851670625
2.7615 6.79170970178684
2.762 6.830573831788608
2.7625 6.757351166149417
2.763 6.61885381749119
2.7635 6.481167408622761
2.764 6.382359830099074
2.7645 6.325460847172356
2.765 6.2973747826588236
2.7655 6.284966327607942
2.766 6.280117222974751
2.7665 6.278854678556457
2.767 6.279443874481195
2.7675 6.281175338558437
2.768 6.283767953272267
2.7685 6.287172843643806
2.769 6.2915580175242996
2.7695 6.297454542197495
2.77 6.306030848663522
2.7705 6.31942164494867
2.771 6.340538278198902
2.7715 6.371640322080823
2.772 6.411314620052797
2.7725 6.452159269861387
2.773 6.48183176995714
2.7735 6.488318554856321
2.774 6.46806536792023
2.7745 6.43079882151616
2.775 6.392406893776628
2.7755 6.362848248291427
2.776 6.343325942427181
2.7765 6.331185097882012
2.777 6.323703444449044
2.7775 6.319001161142045
2.778 6.31593764404326
2.7785 6.313886354982123
2.779 6.3125616835424525
2.7795 6.311841512493056
2.78 6.311703720329006
2.7805 6.312235157509677
2.781 6.313662329716743
2.7815 6.316460295977174
2.782 6.321490408156307
2.7825 6.3301030699349115
2.783 6.3439847609376505
2.7835 6.364485732645867
2.784 6.391711303752969
2.7845 6.423957027072038
2.785 6.456758662428295
2.7855 6.4818708606632365
2.786 6.491098650119638
2.7865 6.484050878612998
2.787 6.467875963447329
2.7875 6.44785470814577
2.788 6.4240676299017805
2.7885 6.397879248011457
2.789 6.3743862419821555
2.7895 6.357582128434731
2.79 6.347551590157267
2.7905 6.342235796874481
2.791 6.339667273943836
2.7915 6.338619836136675
2.792 6.338471528653524
2.7925 6.338984616965653
2.793 6.34012987847938
2.7935 6.341971356146524
2.794 6.344565455762713
2.7945 6.347787602285055
2.795 6.35116379571885
2.7955 6.3538056532869165
2.796 6.354638397793932
2.7965 6.352937027521286
2.797 6.34891767201485
2.7975 6.343848455059098
2.798 6.33940687519875
2.7985 6.3366028164781065
2.799 6.335298779095795
2.7995 6.33479458667941
2.8 6.334622348719798
2.8005 6.334703971193474
2.801 6.33514284101311
2.8015 6.336023998441109
2.802 6.337392594130793
2.8025 6.33921815382966
2.803 6.341388294601463
2.8035 6.343631462333854
2.804 6.345480361925625
2.8045 6.346494937722231
2.805 6.346886301134622
2.8055 6.348135462577383
2.806 6.352311681873405
2.8065 6.359921392071834
2.807 6.368679273918823
2.8075 6.375271674260378
2.808 6.378284967994154
2.8085 6.378803225666105
2.809 6.37874776688068
2.8095 6.379391730300346
2.81 6.3810850857652275
2.8105 6.383678333349967
2.811 6.386906953474644
2.8115 6.390581612218003
2.812 6.394589666832203
2.8125 6.398895763024417
2.813 6.403499774093073
2.8135 6.408423361245219
2.814 6.4137112454978356
2.8145 6.419428587637877
2.815 6.425672839568915
2.8155 6.432597895257728
2.816 6.440493674776701
2.8165 6.449796870071743
2.817 6.4611319309421384
2.8175 6.474937008989156
2.818 6.490592410022079
2.8185 6.505668086901001
2.819 6.516716204822955
2.8195 6.521482484157452
2.82 6.52040968450192
2.8205 6.516071499438245
2.821 6.511578159542165
2.8215 6.5092463828492155
2.822 6.510013721719258
2.8225 6.513559965409631
2.823 6.518972794132536
2.8235 6.525417080904028
2.824 6.532478047477691
2.8245 6.540106597379036
2.825 6.548422334679446
2.8255 6.557529474596657
2.826 6.567527463315559
2.8265 6.578513561233035
2.827 6.590453989621229
2.8275 6.60260187445263
2.828 6.612990890372189
2.8285 6.618937566308191
2.829 6.618656142832189
2.8295 6.612578647076737
2.83 6.603147247818222
2.8305 6.593288580102063
2.831 6.585144862905248
2.8315 6.579691044476333
2.832 6.576964465070492
2.8325 6.576560745212098
2.833 6.577932268975011
2.8335 6.580557499626402
2.834 6.584017077694683
2.8345 6.588007068673133
2.835 6.592327425127038
2.8355 6.596870238428111
2.836 6.601610408858998
2.8365 6.606606208712495
2.837 6.612053048506151
2.8375 6.618329123641737
2.838 6.626027383584037
2.8385 6.635982720321777
2.839 6.649161081775239
2.8395 6.666321160110301
2.84 6.687079279756481
2.8405 6.708615037086836
2.841 6.725400942569389
2.8415 6.731709765383015
2.842 6.725717810381599
2.8425 6.7108210548441205
2.843 6.69276485996932
2.8435 6.6761016941204625
2.844 6.662980529159248
2.8445 6.653668782306638
2.845 6.64759114915451
2.8455 6.644096883442546
2.846 6.6427847847304315
2.8465 6.643584677867838
2.847 6.64683133162228
2.8475 6.653311569024104
2.848 6.664433311434478
2.8485 6.6823421809441745
2.849 6.709654988214955
2.8495 6.7479325951026
2.85 6.793893593783939
2.8505 6.834955468199461
2.851 6.851729390117868
2.8515 6.831812403531756
2.852 6.782835857364662
2.8525 6.727109502891278
2.853 6.683335303859896
2.8535 6.6567161602830405
2.854 6.643077715534612
2.8545 6.636594897079404
2.855 6.633336496772235
2.8555 6.631352826280833
2.856 6.629835922941457
2.8565 6.628508316460036
2.857 6.627285239790463
2.8575 6.626181660821673
2.858 6.625217379179815
2.8585 6.6244339293710235
2.859 6.623888270618717
2.8595 6.62376999825359
2.86 6.624689518424314
2.8605 6.628670310276479
2.861 6.641963108150862
2.8615 6.681839598914881
2.862 6.787086836200731
2.8625 7.01289933216728
2.863 7.352856147492015
2.8635 7.630857878548393
2.864 7.691290729069661
2.8645 7.616493087932267
2.865 7.523745760400563
2.8655 7.445188519808055
2.866 7.353654922580572
2.8665 7.1911359851721555
2.867 6.958326900395881
2.8675 6.766403096061926
2.868 6.664450042202243
2.8685 6.619503820865023
2.869 6.599894531418241
2.8695 6.590581995864858
2.87 6.585542102104108
2.8705 6.582432802302406
2.871 6.580309031996896
2.8715 6.578770321899751
2.872 6.577642770995477
2.8725 6.576893865174108
2.873 6.576681076552828
2.8735 6.577429344433807
2.874 6.580066439595467
2.8745 6.586218877970668
2.875 6.598300094830397
2.8755 6.618992988702845
2.876 6.649597553792675
2.8765 6.686916396322215
2.877 6.720661079496966
2.8775 6.736110271340853
2.878 6.723874010446509
2.8785 6.688047049683926
2.879 6.642888858081787
2.8795 6.602228737023823
2.88 6.572494600154136
2.8805 6.553234306169933
2.881 6.541141589311375
2.8815 6.533143734604361
2.882 6.5273163525663955
2.8825 6.5227048510868615
2.883 6.518899696060186
2.8835 6.515756555652154
2.884 6.513275802879657
2.8845 6.511520554700323
2.885 6.510634747300496
2.8855 6.51093514576043
2.886 6.513089720556622
2.8865 6.518342457655657
2.887 6.52834265476666
2.8875 6.542980025389805
2.888 6.55369377800296
2.8885 6.535753828420494
2.889 6.460138495653022
2.8895 6.329691178188932
2.89 6.185517155613597
2.8905 6.070827861974082
2.891 6.007845614705048
2.8915 6.001627324596538
2.892 6.051105947886746
2.8925 6.150468419878508
2.893 6.275754359191525
2.8935 6.383586918475953
2.894 6.447460125492017
2.8945 6.475099497787871
2.895 6.484402992784152
2.8955 6.486804619707905
2.896 6.487259078348578
2.8965 6.487552776745175
2.897 6.488259724026656
2.8975 6.489530618503097
2.898 6.491401750439247
2.8985 6.493889832294109
2.899 6.497104125404108
2.8995 6.501307832121296
2.9 6.506956398717006
2.9005 6.514618801263706
2.901 6.524699427920964
2.9015 6.536995753551062
2.902 6.550449622254777
2.9025 6.563113333150203
2.903 6.57246790720625
2.9035 6.576261260774728
2.904 6.574191211143755
2.9045 6.568657787043089
2.905 6.562906588634816
2.9055 6.558488631593524
2.906 6.555019916558556
2.9065 6.551890739080259
2.907 6.549211978977689
2.9075 6.54749793923327
2.908 6.547209609323821
2.9085 6.548737288951092
2.909 6.552521874384493
2.9095 6.559148942367705
2.91 6.569385682799402
2.9105 6.584227587199922
2.911 6.60491783059789
2.9115 6.632699667855104
2.912 6.667853777706896
2.9125 6.708095555558072
2.913 6.747173137006576
2.9135 6.7759587649499595
2.914 6.78588111346041
2.9145 6.773281221898714
2.915 6.741318996567645
2.9155 6.698798144989872
2.916 6.656057567314005
2.9165 6.620437826243614
2.917 6.594564812501184
2.9175 6.577648507340933
2.918 6.567496146353968
2.9185 6.5618686966208175
2.919 6.559085280582887
2.9195 6.558164370386264
2.92 6.558704257351873
2.9205 6.560804936054265
2.921 6.565043857254252
2.9215 6.5726174639504515
2.922 6.5856921103104265
2.9225 6.608121841980847
2.923 6.646623814591673
2.9235 6.7106241737499905
2.924 6.805414329298308
2.9245 6.917501703146184
2.925 7.014751506624676
2.9255 7.068318929397498
2.926 7.060659778309394
2.9265 6.983878532043977
2.927 6.860145420760888
2.9275 6.7407950812596455
2.928 6.659019794211953
2.9285 6.613386466116784
2.929 6.59029690893203
2.9295 6.5789137755458045
2.93 6.573248865408712
2.9305 6.570367729776099
2.931 6.568882581945194
2.9315 6.568136218533289
2.932 6.567846417548156
2.9325 6.567933798970793
2.933 6.568499516008893
2.9335 6.569884644018283
2.934 6.5729165485241845
2.9345 6.5794641664974725
2.935 6.593511162125638
2.9355 6.6224905165170584
2.936 6.676801803575997
2.9365 6.7629235655258535
2.937 6.869347012955386
2.9375 6.959538891250129
2.938 6.990798298744649
2.9385 6.948002096897107
2.939 6.855166908260343
2.9395 6.753688037401205
2.94 6.672547165119046
2.9405 6.618801899272854
2.941 6.586578802362474
2.9415 6.5676219198949175
2.942 6.555989216564222
2.9425 6.548312329320635
2.943 6.543025306934976
2.9435 6.539648558313348
2.944 6.53869111270657
2.9445 6.542220302889485
2.945 6.55581275423975
2.9455 6.592702171092715
2.946 6.67786243984587
2.9465 6.837336858245961
2.947 7.0627755860187635
2.9475 7.310760312784541
2.948 7.558806204625529
2.9485 7.816074041730363
2.949 8.088531295291325
2.9495 8.354626710175165
2.95 8.563824275755309
2.9505 8.65740004341086
2.951 8.5961444401598
2.9515 8.382717434742208
2.952 8.068755246172561
2.9525 7.736725505280954
2.953 7.456886326171182
2.9535 7.257023687525163
2.954 7.129889204119384
2.9545 7.054487258314222
2.955 7.011339772578828
2.9555 6.987631789092917
2.956 6.977859146300893
2.9565 6.982462980750737
2.957 7.006028673447308
2.9575 7.0559894707863355
2.958 7.142170792501449
2.9585 7.272680575595795
2.959 7.439976097361735
2.9595 7.602669302187121
2.96 7.690907021190729
2.9605 7.646950307407502
2.961 7.465276971922322
2.9615 7.1962788774188935
2.962 6.917394717224112
2.9625 6.691191302041006
2.963 6.54052304744759
2.9635 6.4545020100883574
2.964 6.409998188491941
2.9645 6.387407089921294
2.965 6.374977069358761
2.9655 6.366890350302946
2.966 6.360601922988567
2.9665 6.355055672412004
2.967 6.349848443245688
2.9675 6.344845385904692
2.968 6.340037413751625
2.9685 6.33548603197226
2.969 6.331332411828366
2.9695 6.327875342573416
2.97 6.3258199701499285
2.9705 6.32683267419785
2.971 6.334678306331553
2.9715 6.357090924648747
2.972 6.407163912761562
2.9725 6.4986546419544995
2.973 6.623959700164316
2.9735 6.720338152354805
2.974 6.694150704287298
2.9745 6.536538985893423
2.975 6.338880951008565
2.9755 6.180209240679978
2.976 6.08812331059062
2.9765 6.065004334431834
2.977 6.1014852241779876
2.9775 6.1676025922480795
2.978 6.221984912614681
2.9785 6.248496138864966
2.979 6.25641565844058
2.9795 6.256736258027721
2.98 6.25469014458701
2.9805 6.252018091275999
2.981 6.249197879767958
2.9815 6.24634862355729
2.982 6.243528137877878
2.9825 6.240823427247592
2.983 6.238410503748056
2.9835 6.236627174629562
2.984 6.236095918339957
2.9845 6.237839007403045
2.985 6.242910591542906
2.9855 6.250487120652708
2.986 6.25425436703896
2.9865 6.24269441841447
2.987 6.209694856327443
2.9875 6.164727054037006
2.988 6.125578337081767
2.9885 6.104558869195443
2.989 6.104008929962059
2.9895 6.118365432750136
2.99 6.138163779966798
2.9905 6.155269544816632
2.991 6.166405317177278
2.9915 6.17220500007213
2.992 6.174518923032408
2.9925 6.174888591727956
2.993 6.17424996850188
2.9935 6.173101865917407
2.994 6.171706004580586
2.9945 6.170275551121374
2.995 6.1691068429645215
2.9955 6.168733109295872
2.996 6.1700298361606185
2.9965 6.1742389394090464
2.997 6.182574417369785
2.9975 6.194895184064333
2.998 6.207290199937185
2.9985 6.211143453408289
2.999 6.198584168618507
2.9995 6.172181191986334
3.0 6.145576274650959
3.0005 6.13177061072317
3.001 6.132891342425446
3.0015 6.141572425247301
3.002 6.14976761862441
3.0025 6.154261998025912
3.003 6.155751560120966
3.0035 6.155792282862737
3.004 6.155415484251029
3.0045 6.155070893147873
3.005 6.154925027814218
3.0055 6.155063264136561
3.006 6.155604180276774
3.0065 6.156735257541574
3.007 6.158806034547928
3.0075 6.162434664860206
3.008 6.168643667394146
3.0085 6.1789952124989425
3.009 6.195637751522228
3.0095 6.221084850106716
3.01 6.256951708366521
3.0105 6.300442528787161
3.011 6.339612878644501
3.0115 6.3551947462536615
3.012 6.335806131363872
3.0125 6.291051783063085
3.013 6.242961962789811
3.0135 6.206685588472744
3.014 6.1845641348402856
3.0145 6.172554042979944
3.015 6.1664090531630995
3.0155 6.163467611072105
3.016 6.162313199639191
3.0165 6.162194482784229
3.017 6.162730985416823
3.0175 6.163746546895198
3.018 6.1652131957215355
3.0185 6.16723183399191
3.019 6.170105805285901
3.0195 6.1744456054125765
3.02 6.181378368925954
3.0205 6.192776009406624
3.021 6.211051148173456
3.0215 6.237623684530303
3.022 6.269827247027037
3.0225 6.299181826339471
3.023 6.315561644320408
3.0235 6.314676642475216
3.024 6.300462419718532
3.0245 6.280148740744802
3.025 6.259319835137684
3.0255 6.240677422567811
3.026 6.225057261559075
3.0265 6.2123357510048836
3.027 6.20211142986031
3.0275 6.1940514526651524
3.028 6.1879221986942605
3.0285 6.183538475700032
3.029 6.180670642069393
3.0295 6.17906940353886
3.03 6.178493185641844
3.0305 6.178673316421565
3.031 6.179362647338379
3.0315 6.180305246930192
3.032 6.181271207133734
3.0325 6.182018431994874
3.033 6.182361733327768
3.0335 6.182190322039578
3.034 6.1815262945633505
3.0345 6.1805073289378685
3.035 6.179287399746795
3.0355 6.177985694648107
3.036 6.1766987523920625
3.0365 6.175542361244577
3.037 6.174704385039203
3.0375 6.174422502957467
3.038 6.1749393429247315
3.0385 6.176402591678584
3.039 6.178729853315876
3.0395 6.181531945101846
3.04 6.184141583132388
3.0405 6.185834750879947
3.041 6.186144854424659
3.0415 6.184891320352876
3.042 6.182014743903697
3.0425 6.177319464715015
3.043 6.1705401158879765
3.0435 6.161748087571209
3.044 6.151726481452598
3.0445 6.141650403768282
3.045 6.132513534415417
3.0455 6.1247697815888165
3.046 6.118437617425253
3.0465 6.113299776061113
3.047 6.109078837638699
3.0475 6.1055427758281935
3.048 6.102501517994646
3.0485 6.0998254909998275
3.049 6.097417755253194
3.0495 6.095212393287519
3.05 6.093188587852752
3.0505 6.091387917555536
3.051 6.089954843367827
3.0515 6.0891942438894455
3.052 6.089651844144224
3.0525 6.092140589769733
3.053 6.09760787106132
3.0535 6.106630093552758
3.054 6.118584410290258
3.0545 6.131086262079104
3.055 6.140699030620305
3.0555 6.144889643755142
3.056 6.1430843757430305
3.0565 6.135227866713241
3.057 6.1210597340881
3.0575 6.10173273873949
3.058 6.080831313791273
3.0585 6.062206284099008
3.059 6.047650852964678
3.0595 6.036927606575616
3.06 6.0289930878059765
3.0605 6.022844834134754
3.061 6.017801217054454
3.0615 6.013455281129905
3.062 6.009599764581336
3.0625 6.006147117011868
3.063 6.003080124249585
3.0635 6.000444785353625
3.064 5.998330627142566
3.0645 5.996872044948902
3.065 5.9961958272075515
3.0655 5.996335094677069
3.066 5.997089334843259
3.0665 5.997905006729165
3.067 5.997912075705339
3.0675 5.996288645287337
3.068 5.992748455424148
3.0685 5.987749170440087
3.069 5.982145185948707
3.0695 5.976678285278871
3.07 5.971639436841959
3.0705 5.9669037122379
3.071 5.962124972082774
3.0715 5.957006130528101
3.072 5.951291447577447
3.0725 5.944516249431355
3.073 5.935655496393012
3.0735 5.922606409707128
3.074 5.901372039645776
3.0745 5.865328352780764
3.075 5.806055987734028
3.0755 5.718880348219387
3.076 5.612998134845484
3.0765 5.516351083055549
3.077 5.4640700026634255
3.0775 5.480235982814439
3.078 5.565527886877271
3.0785 5.691970367561427
3.079 5.811767688625179
3.0795 5.888490419397033
3.08 5.9183003373099
3.0805 5.91815276418007
3.081 5.906098661025749
3.0815 5.893380936167488
3.082 5.884053287831027
3.0825 5.878019071554305
3.083 5.874114113828749
3.0835 5.871449303632688
3.084 5.86955832406318
3.0845 5.8682257942159355
3.085 5.86735481415528
3.0855 5.866902976181907
3.086 5.866870361226959
3.0865 5.867294956191711
3.087 5.868278535803786
3.0875 5.870054145679961
3.088 5.873036324988052
3.0885 5.877871970628468
3.089 5.885422548015874
3.0895 5.896735218409641
3.09 5.9124506920087265
3.0905 5.929610107508325
3.091 5.939628605258897
3.0915 5.935801891783874
3.092 5.921340545772403
3.0925 5.905586808832273
3.093 5.894895686747019
3.0935 5.888708432543921
3.094 5.8836899467088015
3.0945 5.878487854954906
3.095 5.873590705805884
3.0955 5.869571571125307
3.096 5.866532755113423
3.0965 5.8643130122400775
3.097 5.86273939002839
3.0975 5.861706335579085
3.098 5.861169965919507
3.0985 5.861140120695631
3.099 5.861649651423964
3.0995 5.862753212368314
3.1 5.864538031357847
3.1005 5.867151445061206
3.101 5.870861058310617
3.1015 5.876109465641917
3.102 5.883561232465445
3.1025 5.8940739169464615
3.103 5.908632072267896
3.1035 5.928368758637347
3.104 5.954533868097028
3.1045 5.987954193918195
3.105 6.027490384781864
3.1055 6.067994966921273
3.106 6.099919829380116
3.1065 6.113180218262797
3.107 6.1040504383333305
3.1075 6.077835112575674
3.108 6.044614656758985
3.1085 6.012513707210368
3.109 5.985250188423184
3.1095 5.9637330349613
3.11 5.947696519127905
3.1105 5.936368841898527
3.111 5.928666728966594
3.1115 5.923501127374744
3.112 5.9200249384328645
3.1125 5.91768365176437
3.113 5.916167316688223
3.1135 5.9153129678955425
3.114 5.915051209407868
3.1145 5.915351209548988
3.115 5.916220997806543
3.1155 5.917673298304275
3.116 5.9196995350834145
3.1165 5.922263954503975
3.117 5.925315956672667
3.1175 5.928832415436292
3.118 5.932821737511465
3.1185 5.937315510465507
3.119 5.942317839629893
3.1195 5.94776638619486
3.12 5.953540735681366
3.1205 5.959524381773758
3.121 5.965702897390046
3.1215 5.9722468704575045
3.122 5.979627131882336
3.1225 5.988687913017071
3.123 6.00061935005768
3.1235 6.016640777599494
3.124 6.037538353430386
3.1245 6.062857753996828
3.125 6.0901578125206965
3.1255 6.1149796039079325
3.126 6.132380410545568
3.1265 6.13899947117659
3.127 6.134115497521591
3.1275 6.1192061008063545
3.128 6.097109330880529
3.1285 6.071618737707111
3.129 6.046850667041377
3.1295 6.0261550643947634
3.13 6.01099902080314
3.1305 6.0009803092387655
3.131 5.9947966480762185
3.1315 5.991143068092623
3.132 5.989103181863675
3.1325 5.988119243619038
3.133 5.987882277614925
3.1335 5.988203734166006
3.134 5.988971925971463
3.1345 5.990129908320665
3.135 5.991662526812237
3.1355 5.993637336931438
3.136 5.99624975882415
3.1365 5.9999439228821005
3.137 6.005604870805661
3.1375 6.014876896340122
3.138 6.030393228884512
3.1385 6.055591991689147
3.139 6.093292254327232
3.1395 6.14243606565283
3.14 6.194711516826941
3.1405 6.237126486942235
3.141 6.2626806197655
3.1415 6.272412702838904
3.142 6.261870685982415
3.1425 6.2220782458524075
3.143 6.160334825566037
3.1435 6.1003805999519445
3.144 6.0591764204186935
3.1445 6.03726998118701
3.145 6.02772716903472
3.1455 6.024452635216638
3.146 6.024083392656
3.1465 6.025111354784552
3.147 6.026933057861103
3.1475 6.02931125058912
3.148 6.032164659319583
3.1485 6.035506301247385
3.149 6.039483448732596
3.1495 6.044562049917427
3.15 6.051969852651456
3.1505 6.064662052263187
3.151 6.088901756745073
3.1515 6.13533207616923
3.152 6.215218459938163
3.1525 6.327708420715921
3.153 6.447838493423004
3.1535 6.534565174918854
3.154 6.553138362742442
3.1545 6.493725815416641
3.155 6.383027982108213
3.1555 6.268247882279588
3.156 6.181607910221646
3.1565 6.128178238053038
3.157 6.099140882097358
3.1575 6.084532348148458
3.158 6.077510638433027
3.1585 6.074207517757947
3.159 6.072678938914977
3.1595 6.072008115465674
3.16 6.071815324734046
3.1605 6.07196811667714
3.161 6.072477076043056
3.1615 6.073434263240707
3.162 6.075028286234349
3.1625 6.077551008764352
3.163 6.081482322242967
3.1635 6.087494762009542
3.164 6.096355547356018
3.1645 6.108613069241701
3.165 6.12410007002751
3.1655 6.141677313614715
3.166 6.159075807691468
3.1665 6.172884762479195
3.167 6.179365383624545
3.1675 6.176600407991267
3.168 6.166279231399584
3.1685 6.152571220170027
3.169 6.139479032693306
3.1695 6.129181509915548
3.17 6.122086045026911
3.1705 6.117643445754163
3.171 6.115063980285265
3.1715 6.113658207847471
3.172 6.112961929288784
3.1725 6.112679032191886
3.173 6.112654216333179
3.1735 6.112805906442479
3.174 6.113120414167031
3.1745 6.113642740279045
3.175 6.11447146880253
3.1755 6.1157527045358675
3.176 6.117638847371734
3.1765 6.120266460834773
3.177 6.123749308703055
3.1775 6.1282205577851
3.178 6.133860446952004
3.1785 6.140847312367501
3.179 6.149245480005969
3.1795 6.158836980804796
3.18 6.169113243284499
3.1805 6.179343792574287
3.181 6.188872373553784
3.1815 6.197340798404521
3.182 6.204841926087258
3.1825 6.2115444818655705
3.183 6.216832806100762
3.1835 6.219108988849805
3.184 6.2169548222956434
3.1845 6.210580953295165
3.185 6.201693806725985
3.1855 6.192115496597634
3.186 6.1830748433491936
3.1865 6.175299513668397
3.187 6.169281694450365
3.1875 6.165177514744722
3.188 6.162771830963703
3.1885 6.161621017809188
3.189 6.161292284703545
3.1895 6.1615174760402445
3.19 6.162186807441501
3.1905 6.163255738592928
3.191 6.164711935376698
3.1915 6.166543570463429
3.192 6.168727324628473
3.1925 6.171191604449324
3.193 6.17373989128273
3.1935 6.176063119042877
3.194 6.177881538931094
3.1945 6.179095950125679
3.195 6.179806630164049
3.1955 6.180225371211248
3.196 6.18060359826804
3.1965 6.181159142338822
3.197 6.182027152580603
3.1975 6.183256677440769
3.198 6.18483622506048
3.1985 6.18674925229027
3.199 6.189021654674494
3.1995 6.19175522191141
3.2 6.195116059307078
3.2005 6.199374907142173
3.201 6.2049669548495805
3.2015 6.2126056191218195
3.202 6.223319148598621
3.2025 6.23815101404815
3.203 6.257451584315505
3.2035 6.280100233307556
3.204 6.303468827617171
3.2045 6.3243346962422615
3.205 6.339515788780644
3.2055 6.345651528087301
3.206 6.339705784101636
3.2065 6.3213454070189075
3.207 6.295067267465961
3.2075 6.26842899107188
3.208 6.247345009384225
3.2085 6.233527934512675
3.209 6.225596875540478
3.2095 6.2213782531437625
3.21 6.219194501996866
3.2105 6.218059741527454
3.211 6.217474048894728
3.2115 6.217210727367385
3.212 6.217179030449707
3.2125 6.217357979756655
3.213 6.217773584412277
3.2135 6.218509025971156
3.214 6.219759479111635
3.2145 6.222002372250052
3.215 6.226346598479773
3.2155 6.235409269975176
3.216 6.254659504107974
3.2165 6.293032721253776
3.217 6.358587114730276
3.2175 6.44753313634648
3.218 6.539713391843516
3.2185 6.611726220944758
3.219 6.650615316458285
3.2195 6.6542082617360085
3.22 6.6267125884196885
3.2205 6.5775787016789
3.221 6.52071664584546
3.2215 6.470158964556888
3.222 6.43394876456792
3.2225 6.412380149815735
3.223 6.401287143453701
3.2235 6.396093151550631
3.224 6.394036372654333
3.2245 6.3941962349975965
3.225 6.396369574628959
3.2255 6.398950780966294
3.226 6.397865099727409
3.2265 6.387872843827078
3.227 6.366555714609276
3.2275 6.33705244009455
3.228 6.306246210165997
3.2285 6.280086110081899
3.229 6.2609051264168825
3.2295 6.248051685161843
3.23 6.239718315031838
3.2305 6.234223552702596
3.231 6.2303947354589555
3.2315 6.227528910289565
3.232 6.225226504703683
3.2325 6.223293551354648
3.233 6.221627583883083
3.2335 6.220197415167806
3.234 6.219045393290078
3.2345 6.218320897402992
3.235 6.218329660592745
3.2355 6.219558469185384
3.236 6.222429675196065
3.2365 6.226755042691049
3.237 6.231310157577428
3.2375 6.234405138714009
3.238 6.2353735878829175
3.2385 6.235026736935494
3.239 6.234540016552452
3.2395 6.234282359879578
3.24 6.233927874620767
3.2405 6.233020100762535
3.241 6.231337184347024
3.2415 6.228903637138267
3.242 6.22600471532061
3.2425 6.223082933548912
3.243 6.220512188944727
3.2435 6.2184519274107215
3.244 6.216867272475006
3.2445 6.215647874408988
3.245 6.2147269250044515
3.2455 6.21403406476784
3.246 6.21352212292065
3.2465 6.2131595375758915
3.247 6.212965096922061
3.2475 6.213031201041301
3.248 6.213530974619368
3.2485 6.2147155173206565
3.249 6.216855597453317
3.2495 6.220176467182038
3.25 6.224759676317565
3.2505 6.23046792811036
3.251 6.2368517910536765
3.2515 6.243241765893393
3.252 6.248814519529902
3.2525 6.252703443866046
3.253 6.254040306144668
3.2535 6.252072162680498
3.254 6.246567723333844
3.2545 6.238207015090498
3.255 6.228412216666038
3.2555 6.2186448087246164
3.256 6.209930151258317
3.2565 6.202773296101758
3.257 6.19727863903423
3.2575 6.19328287689824
3.258 6.190531610889326
3.2585 6.188751188947342
3.259 6.187727802556528
3.2595 6.187337969119652
3.26 6.187540910517227
3.2605 6.188309294310158
3.261 6.189523882629213
3.2615 6.190916653994779
3.262 6.192369242431833
3.2625 6.1947326911611915
3.263 6.200498919662389
3.2635 6.212847517343168
3.264 6.232578167757112
3.2645 6.255168924244569
3.265 6.271394818185359
3.2655 6.272559013799975
3.266 6.2569951327452165
3.2665 6.231586930101963
3.267 6.206235212158956
3.2675 6.1871240228755005
3.268 6.17512694864526
3.2685 6.168357410185332
3.269 6.164693269157824
3.2695 6.162724811730869
3.27 6.161694691658938
3.2705 6.161225731018397
3.271 6.1611215058198985
3.2715 6.161291295936732
3.272 6.161705122139899
3.2725 6.162401476694021
3.273 6.163496938339034
3.2735 6.1651987612720065
3.274 6.167855322498961
3.2745 6.171957663088395
3.275 6.177986621429464
3.2755 6.186032509823305
3.276 6.1952012143121715
3.2765 6.203422496520292
3.277 6.2083800144807535
3.2775 6.209034561504628
3.278 6.206139904686064
3.2785 6.201410741035237
3.279 6.1963411759613765
3.2795 6.19176536499472
3.28 6.188041436520664
3.2805 6.18530305694948
3.281 6.183600873368948
3.2815 6.182904680587156
3.282 6.18305816786521
3.2825 6.183837415035149
3.283 6.185024858225181
3.2835 6.18646481787976
3.284 6.18809461738759
3.2845 6.189908006732163
3.285 6.191963965771923
3.2855 6.194321676430472
3.286 6.197016956612754
3.2865 6.200002058661714
3.287 6.203170195401854
3.2875 6.206427815495618
3.288 6.209830996095914
3.2885 6.213689581709256
3.289 6.218428407195828
3.2895 6.22430451550485
3.29 6.2310871306293825
3.2905 6.237884609276473
3.291 6.243485984677915
3.2915 6.24695664601322
3.292 6.248364417604685
3.2925 6.248677034510545
3.293 6.249003411898497
3.2935 6.2498761676584325
3.294 6.2511847126853874
3.2945 6.252450565046799
3.295 6.253230184089987
3.2955 6.253374061739417
3.296 6.253083413108986
3.2965 6.2527409542787575
3.297 6.252683228309308
3.2975 6.2530922004121825
3.298 6.254011788710224
3.2985 6.2554265716977655
3.299 6.25728297896691
3.2995 6.259510318307252
3.3 6.262024498761089
3.3005 6.264709098533646
3.301 6.267455148877564
3.3015 6.270191635381198
3.302 6.2729487225618294
3.3025 6.2759190484226535
3.303 6.279368582658319
3.3035 6.28350308919729
3.304 6.28834807628641
3.3045 6.293617057827018
3.305 6.298676021955774
3.3055 6.30269956505268
3.306 6.305122512022007
3.3065 6.306064992556505
3.307 6.306185282709598
3.3075 6.306151839708392
3.308 6.306374490986012
3.3085 6.306996821285375
3.309 6.30802481197733
3.3095 6.309344390083967
3.31 6.310824689170848
3.3105 6.312378650424292
3.311 6.313997378765204
3.3115 6.315712466694245
3.312 6.317539701507363
3.3125 6.319471990542154
3.313 6.321502136774982
3.3135 6.323647277691131
3.314 6.325969390524404
3.3145 6.328549715268589
3.315 6.3314370036513745
3.3155 6.334628244723908
3.316 6.338074183123106
3.3165 6.341758982284266
3.317 6.345758505612703
3.3175 6.350254539373657
3.318 6.35543255959015
3.3185 6.361319872009456
3.319 6.367699884534253
3.3195 6.374240074650879
3.32 6.380696077743303
3.3205 6.386928019732017
3.321 6.392517220412123
3.3215 6.39659125985846
3.322 6.398267963288446
3.3225 6.397248754835039
3.323 6.394240648208711
3.3235 6.390494659556819
3.324 6.387012889428049
3.3245 6.384057062375331
3.325 6.381307370770206
3.3255 6.378359026031142
3.326 6.375161751399285
3.3265 6.372160417358383
3.327 6.37006632543945
3.3275 6.369335196963227
3.328 6.369712063594
3.3285 6.370278506766284
3.329 6.370045265604008
3.3295 6.368462859596488
3.33 6.3653927172677
3.3305 6.360886370617066
3.331 6.355174563851501
3.3315 6.348758527188644
3.332 6.342293460161836
3.3325 6.336394478510091
3.333 6.3314195052801745
3.3335 6.327454026718473
3.334 6.324401096914323
3.3345 6.322113137057216
3.335 6.320454946895851
3.3355 6.319313290307098
3.336 6.318592549809623
3.3365 6.318225710280797
3.337 6.31815600802977
3.3375 6.3183445240665295
3.338 6.318771256210623
3.3385 6.319441288798267
3.339 6.320404025309366
3.3395 6.32177144778271
3.34 6.3237279075361625
3.3405 6.326509175336569
3.341 6.330215264354494
3.3415 6.334126306288106
3.342 6.335090496692124
3.3425 6.324653006970949
3.343 6.286765803725941
3.3435 6.202313890268335
3.344 6.065690166666074
3.3445 5.901047767035068
3.345 5.7539366290979705
3.3455 5.665001655283214
3.346 5.65401216005593
3.3465 5.718763030409508
3.347 5.837922760096315
3.3475 5.976207477869218
3.348 6.099379152695486
3.3485 6.189720640237515
3.349 6.24757609121654
3.3495 6.281844130821654
3.35 6.301586927936046
3.3505 6.313120981291589
3.351 6.320271084628112
3.3515 6.325243074571591
3.352 6.329360629425525
3.3525 6.333418289760323
3.353 6.33768733256234
3.3535 6.341773060641914
3.354 6.344770796474939
3.3545 6.345833377151217
3.355 6.344856024955074
3.3555 6.342616860882663
3.356 6.3402347713721
3.3565 6.338466453840344
3.357 6.3374576486658
3.3575 6.336987404300333
3.358 6.336875850018406
3.3585 6.337088111156512
3.359 6.3376456009453745
3.3595 6.338541434909307
3.36 6.3397197033275186
3.3605 6.341120120554906
3.361 6.342681661248473
3.3615 6.344364528174425
3.362 6.346182050354748
3.3625 6.348207592473654
3.363 6.350640051534158
3.3635 6.35392090315412
3.364 6.358884834107497
3.3645 6.3669872944635175
3.365 6.380327397678413
3.3655 6.401104245957451
3.366 6.430098915380918
3.3665 6.465173102468907
3.367 6.50131544704649
3.3675 6.5317977887472685
3.368 6.54900390654974
3.3685 6.547010534094453
3.369 6.526620112920194
3.3695 6.495885558647047
3.37 6.464501150526755
3.3705 6.43838694198291
3.371 6.419146678646109
3.3715 6.406068320610225
3.372 6.397668401590972
3.3725 6.392392060133509
3.373 6.388971682773415
3.3735 6.386525234789359
3.374 6.384593593993185
3.3745 6.3830222104406085
3.375 6.381847472169446
3.3755 6.381208871173789
3.376 6.381153845074892
3.3765 6.381570593172559
3.377 6.382170890348125
3.3775 6.382399421299511
3.378 6.381458259350919
3.3785 6.378738125109753
3.379 6.37444367597186
3.3795 6.3696843433941135
3.38 6.36549814701531
3.3805 6.3618464615500185
3.381 6.357725954996355
3.3815 6.352506898279276
3.382 6.346853853038916
3.3825 6.3420370551457
3.383 6.338756713364821
3.3835 6.336910227307201
3.384 6.3360413114686045
3.3845 6.335741285955684
3.385 6.335765552463408
3.3855 6.33602206672088
3.386 6.336531461958271
3.3865 6.337409467347164
3.387 6.338900739346026
3.3875 6.341416238678492
3.388 6.34549992239119
3.3885 6.351700465276438
3.389 6.360353270726686
3.3895 6.371367004222981
3.39 6.3840296169194515
3.3905 6.396772829700489
3.391 6.407062539010407
3.3915 6.4115160949968955
3.392 6.40692517628777
3.3925 6.393160725090035
3.393 6.374990431534113
3.3935 6.3588580626327245
3.394 6.348006356469866
3.3945 6.342005901047485
3.395 6.339117259163362
3.3955 6.33794560843902
3.396 6.337729376900772
3.3965 6.338108646800408
3.397 6.33891838372904
3.3975 6.340074461790956
3.398 6.341533273806518
3.3985 6.34330092028704
3.399 6.345460653976237
3.3995 6.348246085812545
3.4 6.352177176727131
3.4005 6.35827411126757
3.401 6.368233238010032
3.4015 6.384184894841755
3.402 6.407358544209813
3.4025 6.435341886411931
3.403 6.460337803784342
3.4035 6.472304350390803
3.404 6.466129873687337
3.4045 6.4452026695158375
3.405 6.418473966434703
3.4055 6.394403651409031
3.406 6.377146200686258
3.4065 6.366674361622095
3.407 6.360986301389178
3.4075 6.358079721245214
3.408 6.356643188460759
3.4085 6.356012191771964
3.409 6.3558856564981765
3.4095 6.356151473308235
3.41 6.356777416252693
3.4105 6.357762477735123
3.411 6.35917353815939
3.4115 6.36118193599379
3.412 6.3641708404556985
3.4125 6.368859426173141
3.413 6.376303880925064
3.4135 6.387664631290829
3.414 6.403506991397795
3.4145 6.42275105003145
3.415 6.441732002921657
3.4155 6.454572268197146
3.416 6.456026686067392
3.4165 6.445447732538896
3.417 6.427575599038037
3.4175 6.408781626536393
3.418 6.3931801422815715
3.4185 6.381856794488104
3.419 6.3741856648597315
3.4195 6.369105019991776
3.42 6.365678420239825
3.4205 6.363262934221907
3.421 6.361462974940472
3.4215 6.360060301487549
3.422 6.358946831344755
3.4225 6.358090677078892
3.423 6.35752283515449
3.4235 6.357364968980268
3.424 6.357893254815267
3.4245 6.359658535356631
3.425 6.363646862841903
3.4255 6.371426786055117
3.426 6.384940794978804
3.4265 6.4056530011235955
3.427 6.4327231624478225
3.4275 6.461056748865629
3.428 6.481621542133857
3.4285 6.485932378494849
3.429 6.47198186457272
3.4295 6.445328803717072
3.43 6.414628770932247
3.4305 6.386548986964802
3.431 6.363905954883324
3.4315 6.346815966056581
3.432 6.334191942267457
3.4325 6.324783841814846
3.433 6.31763514477588
3.4335 6.312131901753321
3.434 6.307904627043947
3.4345 6.304734838905623
3.435 6.302504018476246
3.4355 6.301219339051575
3.436 6.3010583481266975
3.4365 6.302406556694261
3.437 6.305875889598901
3.4375 6.312108911852193
3.438 6.3212884148974195
3.4385 6.332527174517581
3.439 6.343646346486074
3.4395 6.35184029705469
3.44 6.3548410325523905
3.4405 6.3517318956428115
3.441 6.343177831875317
3.4415 6.331138505883772
3.442 6.317913217982084
3.4425 6.305239661691346
3.443 6.294210264216399
3.4435 6.285457554745755
3.444 6.279137722684296
3.4445 6.274871884266047
3.445 6.272056228583771
3.4455 6.270177650700085
3.446 6.268917632204988
3.4465 6.2681244206362186
3.447 6.267746823492382
3.4475 6.267793929727438
3.448 6.268334038875177
3.4485 6.269497832365704
3.449 6.2715420745940476
3.4495 6.274876725432736
3.45 6.280160059782758
3.4505 6.2882949209877586
3.451 6.3001188440159455
3.4515 6.315439819474723
3.452 6.3318472338664185
3.4525 6.3448005016463975
3.453 6.350123843585199
3.4535 6.3468377221600205
3.454 6.337300632334872
3.4545 6.324786032884574
3.455 6.311605813730673
3.4555 6.298925612970105
3.456 6.2872961411097
3.4565 6.276987809995929
3.457 6.268172754929291
3.4575 6.2609178534859184
3.458 6.255138670839307
3.4585 6.2505989689950665
3.459 6.247021106925289
3.4595 6.244162653326938
3.46 6.241859856738423
3.4605 6.240013565120766
3.461 6.238580279895213
3.4615 6.237517424226723
3.462 6.23677008466317
3.4625 6.236263505086311
3.463 6.235947829477769
3.4635 6.235834446395951
3.464 6.236033757418821
3.4645 6.236731322699469
3.465 6.238129592745236
3.4655 6.240428150751247
3.466 6.243755985713061
3.4665 6.247974416730053
3.467 6.252300569824501
3.4675 6.254589385987182
3.468 6.250252988180471
3.4685 6.2305184739904
3.469 6.180971921761425
3.4695 6.086213353513263
3.47 5.946931819038327
3.4705 5.792418723762807
3.471 5.660558536121866
3.4715 5.570333187627717
3.472 5.5222371532636165
3.4725 5.511495904001575
3.473 5.536234836275626
3.4735 5.599320427830061
3.474 5.7048603033975
3.4745 5.848800650382672
3.475 6.008542746725355
3.4755 6.146748851647227
3.476 6.236071463028602
3.4765 6.275313286821402
3.477 6.280960582534097
3.4775 6.271269285202602
3.478 6.258367525800135
3.4785 6.24780193863032
3.479 6.240821807230382
3.4795 6.236776721463401
3.48 6.234617821051297
3.4805 6.233525537846821
3.481 6.233000228765428
3.4815 6.232817179470406
3.482 6.23288956983068
3.4825 6.233243082757032
3.483 6.233964908392822
3.4835 6.235225173993469
3.484 6.2373033550544354
3.4845 6.2406801371832
3.485 6.246127328166964
3.4855 6.254768714332765
3.486 6.267998005288486
3.4865 6.287129696262903
3.487 6.31254684358644
3.4875 6.342209539133296
3.488 6.369773104245486
3.4885 6.384691067947837
3.489 6.376526258550785
3.4895 6.341265863479307
3.49 6.283915274299404
3.4905 6.2154397674640345
3.491 6.147965586067017
3.4915 6.09183913794898
3.492 6.054668752562892
3.4925 6.0414491372427515
3.493 6.0548214552723865
3.4935 6.095704098874248
3.494 6.1634676108406845
3.4945 6.256839632384257
3.495 6.374599522998579
3.4955 6.515111599749457
3.496 6.6715949992383665
3.4965 6.821573625911156
3.497 6.922231704378672
3.4975 6.930865276044684
3.498 6.841385837233674
3.4985 6.6951284988617585
3.499 6.550249592506311
3.4995 6.442459854401576
3.5 6.375790392739602
3.5005 6.338389463513789
3.501 6.317985373784668
3.5015 6.306742620857899
3.502 6.300411739497327
3.5025 6.296737780647656
3.503 6.294521719621701
3.5035 6.293116667613227
3.504 6.292179293332958
3.5045 6.291549404464553
3.505 6.291177499766779
3.5055 6.291103636238753
3.506 6.291430452302417
3.5065 6.292295859443182
3.507 6.293792807528745
3.5075 6.295878771073739
3.508 6.298326104225887
3.5085 6.300763092738586
3.509 6.302879136112268
3.5095 6.304504931319584
3.51 6.305664767693243
3.5105 6.306429346899377
3.511 6.306836944621128
3.5115 6.306812639572336
3.512 6.3061730531235005
3.5125 6.304759843563807
3.513 6.302621472282289
3.5135 6.300022905403297
3.514 6.297319459832175
3.5145 6.294818850447521
3.515 6.292730343004391
3.5155 6.291139726290083
3.516 6.289940744271994
3.5165 6.288823756862079
3.517 6.287306615043549
3.5175 6.284940553294704
3.518 6.281517167954488
3.5185 6.27719507165764
3.519 6.272381725849534
3.5195 6.267547635662784
3.52 6.263002964408606
3.5205 6.2588960944530845
3.521 6.2551884168439456
3.5215 6.251705161556106
3.522 6.248130562279742
3.5225 6.244123745850888
3.523 6.239546520059224
3.5235 6.234647157498148
3.524 6.229825690064954
3.5245 6.225345728423091
3.525 6.221227735944377
3.5255 6.217401622956236
3.526 6.213788963683833
3.5265 6.210326889325638
3.527 6.206894077911257
3.5275 6.203350009746981
3.528 6.199623744495001
3.5285 6.195789719828345
3.529 6.192051214425454
3.5295 6.188625572777524
3.53 6.185667479852538
3.5305 6.183177445066323
3.531 6.18099551346928
3.5315 6.178737510911174
3.532 6.175904537199991
3.5325 6.172149030070815
3.533 6.167575761428787
3.5335 6.162615231162273
3.534 6.157649099495095
3.5345 6.152811191557846
3.535 6.1480896615978535
3.5355 6.143477499722299
3.536 6.1389955087715515
3.5365 6.134668529829711
3.537 6.13052192950694
3.5375 6.126596516249685
3.538 6.1229379645150575
3.5385 6.1196306761374
3.539 6.116811686183785
3.5395 6.114681158273435
3.54 6.113570047429973
3.5405 6.113953904566812
3.541 6.116355432996561
3.5415 6.1210083541532105
3.542 6.127342666014012
3.5425 6.133761754527209
3.543 6.1380763507191825
3.5435 6.138299399498238
3.544 6.133564204005915
3.5445 6.124592380109331
3.545 6.113352730146819
3.5455 6.101999632925145
3.546 6.0919272867634655
3.5465 6.083615542911208
3.547 6.076930129980359
3.5475 6.071516320624187
3.548 6.067009477154467
3.5485 6.06314209748431
3.549 6.059732530163207
3.5495 6.056681487317751
3.55 6.053955972760149
3.5505 6.051556364479395
3.551 6.0494987533339275
3.5515 6.047754915774122
3.552 6.046242976664204
3.5525 6.044823700930951
3.553 6.043348093381167
3.5535 6.041688352861525
3.554 6.0397321605489305
3.5545 6.0373775372820235
3.555 6.034604939065427
3.5555 6.03148743862799
3.556 6.028171682636242
3.5565 6.0247936482361455
3.557 6.021440202562071
3.5575 6.018133840348352
3.558 6.014880966429652
3.5585 6.011712444187874
3.559 6.008697894823546
3.5595 6.005946362262539
3.56 6.003582764249573
3.5605 6.0017112952490175
3.561 6.000405553459106
3.5615 5.999722826426523
3.562 5.999725659164983
3.5625 6.000489306617259
3.563 6.002091570142267
3.5635 6.004515993117782
3.564 6.007497722250036
3.5645 6.010427002068686
3.565 6.012502213971843
3.5655 6.0132299101990485
3.566 6.012899653300017
3.5665 6.01251337258075
3.567 6.012906084435644
3.5675 6.013867714136675
3.568 6.014249000082816
3.5685 6.01307715706822
3.569 6.010483191263234
3.5695 6.00741352472551
3.57 6.0047792382756855
3.5705 6.003002615325031
3.571 6.002076379903671
3.5715 6.001821400876307
3.572 6.002034709598266
3.5725 6.0025750811649905
3.573 6.003342951997133
3.5735 6.004279083465929
3.574 6.005346976882422
3.5745 6.006536070012424
3.575 6.00785118652979
3.5755 6.009322832242135
3.576 6.01100287661954
3.5765 6.012962733442337
3.577 6.015266085626949
3.5775 6.017967530205289
3.578 6.021016104607944
3.5785 6.024201686073256
3.579 6.027152808380026
3.5795 6.029480064083647
3.58 6.0309668189834005
3.5805 6.031640203417882
3.581 6.031670024991292
3.5815 6.031299466207662
3.582 6.030776364151811
3.5825 6.030314183939422
3.583 6.030071170037902
3.5835 6.030163605784932
3.584 6.030648367008804
3.5845 6.031517083161554
3.585 6.032735770915987
3.5855 6.034256267661138
3.586 6.036062522448879
3.5865 6.03817345198227
3.587 6.0406822953562225
3.5875 6.043731480487094
3.588 6.047482446175484
3.5885 6.052031580926202
3.589 6.05735248988598
3.5895 6.063281670220058
3.59 6.069509804296719
3.5905 6.075514589910843
3.591 6.08054513163913
3.5915 6.083785207823172
3.592 6.084667300693398
3.5925 6.083210938574076
3.593 6.080178621676626
3.5935 6.076701528218746
3.594 6.073669952820533
3.5945 6.071452570089179
3.595 6.070043771669565
3.5955 6.069278792537038
3.596 6.068978883232133
3.5965 6.0689733285053835
3.597 6.0691106064475635
3.5975 6.069281183388003
3.598 6.0694294216834725
3.5985 6.069548188738467
3.599 6.069688712899999
3.5995 6.06994064792682
3.6 6.070428365977361
3.6005 6.0713077537118965
3.601 6.0727485205988065
3.6015 6.074921404390673
3.602 6.077960287992718
3.6025 6.0819432195239065
3.603 6.086874012625272
3.6035 6.092696963059827
3.604 6.09926348181238
3.6045 6.106322924992251
3.605 6.113619251076938
3.6055 6.121256361709022
3.606 6.129960597317859
3.6065 6.140735114266573
3.607 6.1536906046786255
3.6075 6.167133329241795
3.608 6.177980749271398
3.6085 6.182565843072179
3.609 6.174551458555915
3.6095 6.1354875908007385
3.61 6.015436739698553
3.6105 5.734660536575096
3.611 5.304832154877329
3.6115 4.913763584756919
3.612 4.6789433171809955
3.6125 4.5641806749726035
3.613 4.511163651434807
3.6135 4.486793380195063
3.614 4.475815376829082
3.6145 4.471293237308374
3.615 4.4699705094941935
3.6155 4.470265746391182
3.616 4.471379036372407
3.6165 4.472855960851001
3.617 4.474386701488288
3.6175 4.475737185293505
3.618 4.476776137085838
3.6185 4.4774953158398345
3.619 4.477961726784998
3.6195 4.4782508510037955
3.62 4.478396384167174
3.6205 4.4784151388055315
3.621 4.478352961556882
3.6215 4.478308298717809
3.622 4.478419699433846
3.6225 4.47891162133963
3.623 4.4801925539873375
3.6235 4.483132680721664
3.624 4.489644010976559
3.6245 4.50395295735654
3.625 4.535475024304982
3.6255 4.60682973059675
3.626 4.77481341018805
3.6265 5.134957178753294
3.627 5.624167368249478
3.6275 5.941245583337145
3.628 6.053087748498277
3.6285 6.082325830634459
3.629 6.088781918987164
3.6295 6.089675428359587
3.63 6.089315618508283
3.6305 6.088640574031314
3.631 6.087556976551297
3.6315 6.085173070203095
3.632 6.078935442140772
3.6325 6.062060616599735
3.633 6.017720651102601
3.6335 5.9111804192966995
3.634 5.698470681173627
3.6345 5.385143756823459
3.635 5.067417457986294
3.6355 4.8344113984273624
3.636 4.6935381003618675
3.6365 4.61394321830696
3.637 4.568275713949405
3.6375 4.540026752358613
3.638 4.520340521801139
3.6385 4.5047748612364
3.639 4.4915347362769955
3.6395 4.480211115177306
3.64 4.470802729136705
3.6405 4.463190951256814
3.641 4.457048265683432
3.6415 4.451982625178753
3.642 4.44762948132744
3.6425 4.443716461178805
3.643 4.440071327020646
3.6435 4.4366078462140495
3.644 4.433303079489019
3.6445 4.43017709710445
3.645 4.4272833885242795
3.6455 4.424701967938387
3.646 4.4225757307420315
3.6465 4.421180144087352
3.647 4.421106072275216
3.6475 4.423636873635847
3.648 4.431479046773998
3.6485 4.450126765889164
3.649 4.490040982850416
3.6495 4.568224969966141
3.65 4.702658295191646
3.6505 4.892448211378389
3.651 5.101317307532637
3.6515 5.278155996450633
3.652 5.392705237489163
3.6525 5.441890802332975
3.653 5.436637413897059
3.6535 5.393495233863518
3.654 5.332202434918737
3.6545 5.272880064401915
3.655 5.232589859764857
3.6555 5.2223881852660705
3.656 5.247077638091159
3.6565 5.3071271913180444
3.657 5.399779904836344
3.6575 5.519160376963874
3.658 5.653473483153426
3.6585 5.78496661081907
3.659 5.894644462819859
3.6595 5.97056552950967
3.66 6.009288362412952
3.6605 6.0106550912874335
3.661 5.970356198979183
3.6615 5.874130588844436
3.662 5.699047484801995
3.6625 5.434650923633437
3.663 5.121997220365867
3.6635 4.8449078017547285
3.664 4.653815501231439
3.6645 4.5410839885991825
3.665 4.479217227181089
3.6655 4.446433963244158
3.666 4.429794277374598
3.6665 4.422148722263105
3.667 4.419527605664535
3.6675 4.41969388100567
3.668 4.421377146812454
3.6685 4.42386367997664
3.669 4.426740417882075
3.6695 4.429767154211004
3.67 4.432782219705705
3.6705 4.435677814412618
3.671 4.438392404038667
3.6715 4.440887186201901
3.672 4.4431623382659025
3.6725 4.445259742337043
3.673 4.447274613674769
3.6735 4.449388148694399
3.674 4.4519434356944965
3.6745 4.455561884452158
3.675 4.461448171874879
3.6755 4.472009174106227
3.676 4.492469310824908
3.6765 4.53542203726161
3.677 4.6335167768810175
3.6775 4.864646411810832
3.678 5.321565696704254
3.6785 5.853509926838435
3.679 6.153537137526887
3.6795 6.251109264154143
3.68 6.275868268313533
3.6805 6.282279641760192
3.681 6.284855161461697
3.6815 6.286847390004147
3.682 6.288900391734775
3.6825 6.291127701076113
3.683 6.2935676419176945
3.6835 6.296266721492777
3.684 6.299310625458861
3.6845 6.302808859384901
3.685 6.30694891155919
3.6855 6.31197363960571
3.686 6.318099083758448
3.6865 6.325118137631617
3.687 6.331235268043485
3.6875 6.330992744552492
3.688 6.313224782938607
3.6885 6.262884144122329
3.689 6.1699905519435445
3.6895 6.039467981695036
3.69 5.888823368187226
3.6905 5.734741568081737
3.691 5.584783215592073
3.6915 5.439645495937953
3.692 5.298041728801052
3.6925 5.160567958140853
3.693 5.03052349674181
3.6935 4.912412472217526
3.694 4.8105820016745495
3.6945 4.727953500537082
3.695 4.6651852318253
3.6955 4.62052482112717
3.696 4.590726713765023
3.6965 4.572275015140733
3.697 4.562571607290496
3.6975 4.560660010295584
3.698 4.567949935531366
3.6985 4.5899886910412535
3.699 4.642223865095734
3.6995 4.766393835259778
3.7 5.059940943064173
3.7005 5.603274342631841
3.701 6.1215449482857
3.7015 6.334058378984682
3.702 6.3802257187554305
3.7025 6.386085319122876
3.703 6.38584277302876
3.7035 6.385430594906068
3.704 6.385458908936028
3.7045 6.385854647258873
3.705 6.386545914614282
3.7055 6.387517687335154
3.706 6.388793488688683
3.7065 6.390435070719735
3.707 6.392539031358376
3.7075 6.395276368657208
3.708 6.398978356258373
3.7085 6.4042318029274155
3.709 6.411983664335787
3.7095 6.423309555973776
3.71 6.438570353809159
3.7105 6.456316822465152
3.711 6.4731142448892305
3.7115 6.484881768771152
3.712 6.489117670937639
3.7125 6.486479060769551
3.713 6.47999951783419
3.7135 6.472927813300525
3.714 6.467248973210096
3.7145 6.463606743315299
3.715 6.461895777155918
3.7155 6.461717518570469
3.716 6.4626231535353655
3.7165 6.464257923305104
3.717 6.466413786756365
3.7175 6.4690739545095495
3.718 6.472426131719749
3.7185 6.476763343280775
3.719 6.482256487373353
3.7195 6.488691841921802
3.72 6.495334921095719
3.7205 6.501054218010437
3.721 6.504734775272881
3.7215 6.505809013177044
3.722 6.50445082726536
3.7225 6.501513947522409
3.723 6.498147260815995
3.7235 6.495371621094061
3.724 6.493706598863009
3.7245 6.493206258191527
3.725 6.493651222420588
3.7255 6.49475918092626
3.726 6.4963053501376224
3.7265 6.498146604851359
3.727 6.500227360419594
3.7275 6.502535620835412
3.728 6.505093532588988
3.7285 6.507920140601242
3.729 6.511032546591909
3.7295 6.514468174381103
3.73 6.5182780276324825
3.7305 6.522530097936937
3.731 6.527284855449815
3.7315 6.532551502790935
3.732 6.538285681121466
3.7325 6.544386465936744
3.733 6.550753233704117
3.7335 6.5573128423372244
3.734 6.564091623988618
3.7345 6.571160351923843
3.735 6.578480485366447
3.7355 6.585528719723805
3.736 6.591070677059199
3.7365 6.593679455232517
3.737 6.592977621715705
3.7375 6.590251263212486
3.738 6.587464702091602
3.7385 6.585861179967
3.739 6.585652186585231
3.7395 6.586479079764879
3.74 6.587892638104571
3.7405 6.5895625850413895
3.741 6.591318915778406
3.7415 6.593105378983219
3.742 6.5949332856652
3.7425 6.596842320577635
3.743 6.598872264519563
3.7435 6.6010672895182685
3.744 6.6034873536951
3.7445 6.606240538113185
3.745 6.60949106607456
3.7455 6.613455798561225
3.746 6.618304418562345
3.7465 6.6239458800914415
3.747 6.6299005602527155
3.7475 6.635439773382687
3.748 6.640016979809315
3.7485 6.643443102768107
3.749 6.645627525852514
3.7495 6.6462788764197684
3.75 6.645011241360902
3.7505 6.64186282122851
3.751 6.637565072404896
3.7515 6.633216981933592
3.752 6.629661803320809
3.7525 6.627245936952048
3.753 6.62591792563346
3.7535 6.625474878946931
3.754 6.625718682884123
3.7545 6.626495115115994
3.755 6.627725813893057
3.7555 6.629382119670921
3.756 6.631488299701485
3.7565 6.634091360349939
3.757 6.637285426285108
3.7575 6.641183077210896
3.758 6.645949749543369
3.7585 6.651765599421172
3.759 6.658690925109112
3.7595 6.666378372777689
3.76 6.673900369902515
3.7605 6.67999144494224
3.761 6.683797609970646
3.7615 6.685306661911647
3.762 6.685250925705021
3.7625 6.684532785763008
3.763 6.6837693517490395
3.7635 6.683172540560721
3.764 6.682714756936249
3.7645 6.682305192277515
3.765 6.681907857656543
3.7655 6.681594613657135
3.766 6.681488264657507
3.7665 6.681678562815335
3.767 6.682178962895153
3.7675 6.68295999618423
3.768 6.683973367656415
3.7685 6.68519403418457
3.769 6.686615571231324
3.7695 6.6882751071153
3.77 6.690209048702026
3.7705 6.692443658522897
3.771 6.694983255225234
3.7715 6.697840731715243
3.772 6.701082461727997
3.7725 6.704794981304187
3.773 6.708976509674902
3.7735 6.71340624126426
3.774 6.717606979592605
3.7745 6.7209943462160195
3.775 6.723113585284607
3.7755 6.72378443898821
3.776 6.723125394718802
3.7765 6.72142401509548
3.777 6.718978464378984
3.7775 6.71604035382897
3.778 6.712944493760582
3.7785 6.710209546778354
3.779 6.708360456799091
3.7795 6.707573044131089
3.78 6.707556283075232
3.7805 6.707802962111775
3.781 6.707939208264556
3.7815 6.707833950558528
3.782 6.707503715214851
3.7825 6.707014709106422
3.783 6.70637063826634
3.7835 6.705543806226081
3.784 6.7044536090020825
3.7845 6.703018290881418
3.785 6.70125412086315
3.7855 6.69932016549859
3.786 6.697462310187105
3.7865 6.6958467245818065
3.787 6.69450802529635
3.7875 6.693421792699559
3.788 6.692580437001868
3.7885 6.692014209241216
3.789 6.691756099982736
3.7895 6.691817834246376
3.79 6.692201522583299
3.7905 6.6928989656241304
3.791 6.693891479805852
3.7915 6.695066020578214
3.792 6.696087288444947
3.7925 6.6962860128054205
3.793 6.694732025235228
3.7935 6.690727770690388
3.794 6.684544118528998
3.7945 6.677720795439938
3.795 6.6724057645370065
3.7955 6.6704696420639555
3.796 6.673025701633731
3.7965 6.68019569556557
3.797 6.690658088440558
3.7975 6.701965813517451
3.798 6.71235121398768
3.7985 6.722158388731924
3.799 6.732668426327629
3.7995 6.74445535393676
3.8 6.757286095574245
3.8005 6.7701934848636105
3.801 6.780848409576486
3.8015 6.785951168128146
3.802 6.783591303693158
3.8025 6.775180705598145
3.803 6.76467614319601
3.8035 6.755873210348402
3.804 6.750568260651447
3.8045 6.748678147131209
3.805 6.749250369910489
3.8055 6.751204472783798
3.806 6.753614256032749
3.8065 6.755786357257491
3.807 6.75736487084352
3.8075 6.758476731026325
3.808 6.759559141109723
3.8085 6.760958290264765
3.809 6.762742119873745
3.8095 6.764839617690302
3.81 6.767175600161264
3.8105 6.769716627155103
3.811 6.772443446818198
3.8115 6.77534120938054
3.812 6.7784077058842955
3.8125 6.7817165384866085
3.813 6.785490490583464
3.8135 6.790193659504207
3.814 6.796522033487874
3.8145 6.8053255911094
3.815 6.817318473459522
3.8155 6.832612885413281
3.816 6.8503662245489005
3.8165 6.868699969690987
3.817 6.8854790471623515
3.8175 6.900552480111959
3.818 6.917094479404157
3.8185 6.939277926141323
3.819 6.968326645359816
3.8195 7.000540304273858
3.82 7.02831597643162
3.8205 7.044136141372699
3.821 7.045023206430346
3.8215 7.033552281388164
3.822 7.0152135362115695
3.8225 6.995757001228859
3.823 6.979493619519636
3.8235 6.968534201148205
3.824 6.962802726824063
3.8245 6.960612844412283
3.825 6.959501144473816
3.8255 6.956815543022045
3.826 6.949964147309969
3.8265 6.937181351845358
3.827 6.91926217340004
3.8275 6.899972596027323
3.828 6.883632040956473
3.8285 6.872391926629979
3.829 6.865885481389893
3.8295 6.86270600538317
3.83 6.861568200012269
3.8305 6.861639035852527
3.831 6.862421950171192
3.8315 6.863608820250229
3.832 6.8650072662383925
3.8325 6.8664986913037795
3.833 6.868014209388167
3.8335 6.869532831321135
3.834 6.871059875146792
3.8345 6.872646913196276
3.835 6.874381607379699
3.8355 6.876352330284917
3.836 6.878618137121724
3.8365 6.881135529676821
3.837 6.883754438900948
3.8375 6.8862627442682625
3.838 6.888477950877669
3.8385 6.890218774858465
3.839 6.89123106478995
3.8395 6.891283066488735
3.84 6.890340511292753
3.8405 6.888608578089678
3.841 6.886438366223952
3.8415 6.884177870108842
3.842 6.882124936302767
3.8425 6.880483786168104
3.843 6.879380929139846
3.8435 6.8788254251383245
3.844 6.878741464400986
3.8445 6.8789601455079685
3.845 6.8792550376814825
3.8455 6.879350111915083
3.846 6.878951006699887
3.8465 6.877778671251106
3.847 6.875686195131078
3.8475 6.8727728693343115
3.848 6.869448225199055
3.8485 6.866307442937269
3.849 6.863828872511408
3.8495 6.8621485449825075
3.85 6.861026631859219
3.8505 6.860046724409686
3.851 6.858875702803329
3.8515 6.857435746804012
3.852 6.855843433193374
3.8525 6.854261878315696
3.853 6.852746285443925
3.8535 6.851242498654298
3.854 6.849656249151246
3.8545 6.847963231082095
3.855 6.846242177671214
3.8555 6.844614778150366
3.856 6.843166198229961
3.8565 6.841894411548197
3.857 6.8407521605649455
3.8575 6.83967267897112
3.858 6.8386271710623605
3.8585 6.837635331259702
3.859 6.836746042518402
3.8595 6.836032605031469
3.86 6.835573104269371
3.8605 6.835462161002735
3.861 6.835862879574775
3.8615 6.837101156080565
3.862 6.839801550875866
3.8625 6.84493449338354
3.863 6.853591841669986
3.8635 6.8661513068476205
3.864 6.880858460805766
3.8645 6.893187758881228
3.865 6.897612028759062
3.8655 6.8908427348889125
3.866 6.872991585479803
3.8665 6.845749941074598
3.867 6.811520658660798
3.8675 6.7744255053319735
3.868 6.739605069170996
3.8685 6.710797242122722
3.869 6.689137555860346
3.8695 6.674030145083209
3.87 6.66439879225505
3.8705 6.659411835129748
3.871 6.65870557304565
3.8715 6.662301041275149
3.872 6.670314656497646
3.8725 6.6825978807017306
3.873 6.6985158735252694
3.8735 6.717157091428022
3.874 6.738003616199552
3.8745 6.76155995897486
3.875 6.788759917711812
3.8755 6.819508241762622
3.876 6.851500752168234
3.8765 6.880807399229332
3.877 6.903724532899731
3.8775 6.917731720457357
3.878 6.9213744745143275
3.8785 6.914930208229099
3.879 6.90124712839532
3.8795 6.884826902989574
3.88 6.869449447306779
3.8805 6.856798201552773
3.881 6.846858662902851
3.8815 6.838975416582318
3.882 6.832512697622394
3.8825 6.8270927745380385
3.883 6.82251253324258
3.8835 6.818687741743459
3.884 6.81559098447802
3.8845 6.813194774093298
3.885 6.811434761576851
3.8855 6.810217431187575
3.886 6.8094417290913105
3.8865 6.8090421730276995
3.887 6.809005686037147
3.8875 6.809349568548453
3.888 6.810088487926973
3.8885 6.811224822094899
3.889 6.812703514940449
3.8895 6.814325836446227
3.89 6.81575155410328
3.8905 6.816687158096996
3.891 6.817101120546339
3.8915 6.817218924189818
3.892 6.81730205811976
3.8925 6.817448861067187
3.893 6.817563914299458
3.8935 6.817454153339233
3.894 6.816905919265879
3.8945 6.815727649427729
3.895 6.813810970938724
3.8955 6.811271006273125
3.896 6.808467248744388
3.8965 6.805858017477475
3.897 6.803790114136471
3.8975 6.802388114568637
3.898 6.801600659679633
3.8985 6.801274813335133
3.899 6.801260641966677
3.8995 6.801456275700027
3.9 6.801838144441043
3.9005 6.802414070321487
3.901 6.803230491495575
3.9015 6.804378804719518
3.902 6.806010183942726
3.9025 6.808371680098824
3.903 6.81179836322782
3.9035 6.816662686592681
3.904 6.823026837012661
3.9045 6.829896391525788
3.905 6.83417557716083
3.9055 6.831092887463757
3.906 6.818369685827725
3.9065 6.800264513346968
3.907 6.78426088158517
3.9075 6.774959329936238
3.908 6.772600507871265
3.9085 6.774886861742835
3.909 6.778927363559153
3.9095 6.782443200366786
3.91 6.783991208487014
3.9105 6.782376395038843
3.911 6.775803909858005
3.9115 6.761381691189482
3.912 6.736268402608906
3.9125 6.701861747245421
3.913 6.666692416036047
3.9135 6.639906105747495
3.914 6.623801463099514
3.9145 6.615697664148359
3.915 6.6124045053162215
3.9155 6.611838115658014
3.916 6.612988843012142
3.9165 6.6155778286310545
3.917 6.619923777115871
3.9175 6.626960610770614
3.918 6.63836517942343
3.9185 6.656315564537429
3.919 6.682213415569358
3.9195 6.7141796182701965
3.92 6.7464396906195505
3.9205 6.77282504793387
3.921 6.790420782753231
3.9215 6.799061272674046
3.922 6.799079821782052
3.9225 6.790306774359109
3.923 6.773220051689813
3.9235 6.750653553817085
3.924 6.727301198220382
3.9245 6.70695350048454
3.925 6.691043540442656
3.9255 6.679384379986145
3.926 6.67133363475772
3.9265 6.666308856063416
3.927 6.663941184239937
3.9275 6.66408786835708
3.928 6.6667765131102525
3.9285 6.672104811845265
3.929 6.680115691502286
3.9295 6.690614481109287
3.93 6.703021823698378
3.9305 6.716372782716555
3.931 6.7295462462893285
3.9315 6.7415609771480165
3.932 6.751806852122926
3.9325 6.760107321347232
3.933 6.766759758089321
3.9335 6.772451269269019
3.934 6.77787885777312
3.9345 6.783428234918888
3.935 6.78908590462943
3.9355 6.794489456571143
3.936 6.799313047661028
3.9365 6.803391465720975
3.937 6.806478479949864
3.9375 6.807715554330659
3.938 6.805730417494524
3.9385 6.799126750766566
3.939 6.78733763656363
3.9395 6.770777796031038
3.94 6.750721429045462
3.9405 6.7291955485221395
3.941 6.708571343121224
3.9415 6.690904157185108
3.942 6.677305570952329
3.9425 6.667866946260422
3.943 6.661968732148293
3.9435 6.6587077969909325
3.944 6.657186111980232
3.9445 6.656693348709186
3.945 6.6567315620857945
3.9455 6.656960272111706
3.946 6.657164116569686
3.9465 6.657206678592471
3.947 6.657009308592621
3.9475 6.656547764705095
3.948 6.655826133176556
3.9485 6.654885413885306
3.949 6.653793815378346
3.9495 6.652622827352544
3.95 6.651460666172125
3.9505 6.650374799879288
3.951 6.6494057639130295
3.9515 6.648557551405536
3.952 6.647804199988914
3.9525 6.64711724338756
3.953 6.64650975819039
3.9535 6.6460323107144985
3.954 6.645765032137246
3.9545 6.645790641108722
3.955 6.646143689590384
3.9555 6.6468322767042745
3.956 6.647805359152177
3.9565 6.649001087260406
3.957 6.650355721678488
3.9575 6.651856224887784
3.958 6.653584228953673
3.9585 6.6556697995763665
3.959 6.658136099586696
3.9595 6.660681668009363
3.96 6.662617392332845
3.9605 6.6630883614125045
3.961 6.661491541805744
3.9615 6.657795305531995
3.962 6.652591475343969
3.9625 6.6468138809759845
3.963 6.641357886940161
3.9635 6.636759805532219
3.964 6.633150368692935
3.9645 6.630410008189885
3.965 6.628319265684278
3.9655 6.626680204407415
3.966 6.625337030773323
3.9665 6.624179602910101
3.967 6.623125687375842
3.9675 6.6221291311105075
3.968 6.621193271553424
3.9685 6.620385518341126
3.969 6.619848216875881
3.9695 6.619801899712253
3.97 6.620484843273883
3.9705 6.622043602051467
3.971 6.624368054077601
3.9715 6.626922283308949
3.972 6.628751532722046
3.9725 6.628905328546426
3.973 6.627042014505991
3.9735 6.623599311282693
3.974 6.61938713855307
3.9745 6.615137804624699
3.975 6.611319024493137
3.9755 6.608125925888943
3.976 6.605547565012201
3.9765 6.603443303461932
3.977 6.601628521416852
3.9775 6.599948404437389
3.978 6.598286744108475
3.9785 6.596581435050417
3.979 6.594824482645003
3.9795 6.593030125681493
3.98 6.5912604404299495
3.9805 6.58961377364471
3.981 6.588232925801914
3.9815 6.587280978285697
3.982 6.586901418840973
3.9825 6.587179942123966
3.983 6.588141955395105
3.9835 6.589722645478841
3.984 6.591657668153483
3.9845 6.593370681594821
3.985 6.594170148120537
3.9855 6.5936567677701285
3.986 6.591984330490715
3.9865 6.589684165686406
3.987 6.587233420037552
3.9875 6.5848440204354075
3.988 6.5825995072051215
3.9885 6.580595689562869
3.989 6.57892533911214
3.9895 6.5776320152760634
3.99 6.576698587264693
3.9905 6.576097399988266
3.991 6.575803062517571
3.9915 6.575786932143303
3.992 6.576022052057929
3.9925 6.576489365716113
3.993 6.577191337231322
3.9935 6.5781211541790165
3.994 6.579261492062435
3.9945 6.580569594671688
3.995 6.582025749251424
3.9955 6.583633108901652
3.996 6.585428350737502
3.9965 6.587437619520027
3.997 6.589592496849797
3.9975 6.591717864538125
3.998 6.593580942858337
3.9985 6.595023381918378
3.999 6.5960065522367115
3.9995 6.596580210217531
4.0 3.5358263473868528
4.0005 3.5508826404743674
4.001 3.5691973151378873
4.0015 3.5891673456075646
4.002 3.607937193189776
4.0025 3.621967691885069
4.003 3.6286706362972785
4.0035 3.6275953353443287
4.004 3.6202072867720743
4.0045 3.608491082534063
4.005 3.593944111613191
4.0055 3.5775082612349456
4.006 3.560257952557408
4.0065 3.5437268580459174
4.007 3.529498679788021
4.0075 3.518549128944122
4.008 3.510936456302864
4.0085 3.506053189705294
4.009 3.503076076114932
4.0095 3.501318421212141
4.01 3.5003557160554886
4.0105 3.4999669781039726
4.011 3.5000125366712256
4.0115 3.5003886171624243
4.012 3.5010047352639253
4.0125 3.501786513246153
4.013 3.5026912644251693
4.0135 3.5037098159177313
4.014 3.5048956804879987
4.0145 3.5064153200597916
4.015 3.5086628098112067
4.0155 3.512456420598782
4.016 3.5194217019689455
4.0165 3.5324781263930154
4.017 3.556068886547357
4.0175 3.5947969637617563
4.018 3.648181369797185
4.0185 3.701292620423641
4.019 3.723921525451444
4.0195 3.6985592817079587
4.02 3.6458681882848927
4.0205 3.599959279398557
4.021 3.5771941778818723
4.0215 3.572350703519672
4.022 3.56887698833041
4.0225 3.557453735359581
4.023 3.5429664537165744
4.0235 3.5319016527046925
4.024 3.5255871603631865
4.0245 3.5227235799092567
4.025 3.5218874741876176
4.0255 3.522181533161036
4.026 3.5231361521222295
4.0265 3.5245247223033287
4.027 3.5262513619221947
4.0275 3.528290825848557
4.028 3.5306640125652704
4.0285 3.5334422388020394
4.029 3.5367403892157094
4.0295 3.540721803154759
4.03 3.545547908688518
4.0305 3.5512949637028983
4.031 3.557821847388545
4.0315 3.564744121080442
4.032 3.5715499602251404
4.0325 3.5777435683551095
4.033 3.582834597120537
4.0335 3.586307150637217
4.034 3.587810017855241
4.0345 3.587394232513982
4.035 3.5855812319930314
4.0355 3.5831438463512955
4.036 3.580833909436893
4.0365 3.579093310855689
4.037 3.5780343026834744
4.0375 3.577547824285701
4.038 3.5774704066807734
4.0385 3.5776681197804487
4.039 3.5780496711170384
4.0395 3.578572633316031
4.04 3.579215213800958
4.0405 3.5799890634910865
4.041 3.580908283540979
4.0415 3.582003541408457
4.042 3.583314217381992
4.0425 3.5848991364685228
4.043 3.5868498690082182
4.0435 3.589292122952865
4.044 3.592366788543994
4.0445 3.5961612381441794
4.045 3.600622466672358
4.0455 3.605499431434944
4.046 3.610372828944624
4.0465 3.61477068213851
4.047 3.6182768802626653
4.0475 3.6205444045407438
4.048 3.6213648267570404
4.0485 3.6207311913503935
4.049 3.6189765918704824
4.0495 3.6166963059701507
4.05 3.6145314380479716
4.0505 3.6129289010976917
4.051 3.6120657231488353
4.0515 3.611946570334154
4.052 3.612475041547458
4.0525 3.6135353960852425
4.053 3.6150202152967017
4.0535 3.6168307317737094
4.054 3.618896127766079
4.0545 3.6211554368977206
4.055 3.6235616244808506
4.0555 3.6260946537871996
4.056 3.62873570326684
4.0565 3.6314828673308996
4.057 3.634347089237081
4.0575 3.63735273590627
4.058 3.640517403293093
4.0585 3.6438247819689566
4.059 3.6471706140860602
4.0595 3.650337013508236
4.06 3.653039017455465
4.0605 3.655040792883555
4.061 3.6562849769711017
4.0615 3.656921021061314
4.062 3.6572021771229233
4.0625 3.657321584090666
4.063 3.6573539980165277
4.0635 3.657294353900162
4.064 3.657146181728275
4.0645 3.656952035937157
4.065 3.6567933017647976
4.0655 3.6567484133849915
4.066 3.656879945715885
4.0665 3.657220792560852
4.067 3.6577660664473983
4.0675 3.6584876511351245
4.068 3.6593529693791327
4.0685 3.660318624086286
4.069 3.6613498222502914
4.0695 3.662394793206375
4.07 3.663373422883031
4.0705 3.664203745810844
4.071 3.6648476650486037
4.0715 3.6653609209471574
4.072 3.6658410409154163
4.0725 3.666391424135692
4.073 3.6671030843165644
4.0735 3.668072156317824
4.074 3.6694021166629094
4.0745 3.671181337365147
4.075 3.673443739074881
4.0755 3.6761653498669
4.076 3.6792548827258242
4.0765 3.682601738472047
4.077 3.686108664365519
4.0775 3.6896519459866566
4.078 3.6929786548624763
4.0785 3.6956663187513845
4.079 3.697173455595361
4.0795 3.6969841447363967
4.08 3.6948517968358017
4.0805 3.6910976465426613
4.081 3.6866544015315794
4.0815 3.6826311596366326
4.082 3.6797644960827816
4.0825 3.6782335489262854
4.083 3.677853564887788
4.0835 3.678331507390925
4.084 3.6794055982209555
4.0845 3.6808686080030677
4.085 3.6825724889955476
4.0855 3.684410839623234
4.086 3.6863403128768075
4.0865 3.6883709757017895
4.087 3.6905791243513297
4.0875 3.6930150507689143
4.088 3.695344129189958
4.0885 3.6961386703052446
4.089 3.692673501386465
4.0895 3.6844273993474994
4.09 3.6806561125816897
4.0905 3.7001106231221668
4.091 3.755148112620403
4.0915 3.8355103252814127
4.092 3.906780707314689
4.0925 3.9314611983275976
4.093 3.9010289138914045
4.0935 3.8404731179630867
4.094 3.7808230703715653
4.0945 3.7377339389135615
4.095 3.711846433580628
4.0955 3.697793294836747
4.096 3.6903543846648263
4.0965 3.686198552748807
4.097 3.6835640728424215
4.0975 3.6816040092319673
4.098 3.6799339272668847
4.0985 3.6783988407659924
4.099 3.676966971933525
4.0995 3.675693327502951
4.1 3.674696118866721
4.1005 3.6741791671366135
4.101 3.6744056250603316
4.1015 3.6756542779844255
4.102 3.678107537794001
4.1025 3.681686501385207
4.103 3.68593835453301
4.1035 3.689984235313685
4.104 3.692670612980936
4.1045 3.693070044585677
4.105 3.6911088657136064
4.1055 3.6876251992212117
4.106 3.683732707697305
4.1065 3.680218817144344
4.107 3.677404801542365
4.1075 3.675290413703091
4.108 3.6737543467049063
4.1085 3.6727116226482606
4.109 3.672269688389039
4.1095 3.6729079161590787
4.11 3.6757146033765506
4.1105 3.682736150860369
4.111 3.6974652648761444
4.1115 3.7252313803171004
4.112 3.772555800020263
4.1125 3.843349376399323
4.113 3.930586912600744
4.1135 4.008671709421175
4.114 4.040506727715555
4.1145 4.003103045375361
4.115 3.9102943074404815
4.1155 3.804219914648397
4.116 3.7219160078680433
4.1165 3.673515189901539
4.117 3.649988507671627
4.1175 3.6394616650918445
4.118 3.634434127468171
4.1185 3.6314709936281853
4.119 3.6292204615397035
4.1195 3.627190866867962
4.12 3.6252067607456437
4.1205 3.6232112613728313
4.121 3.6212269046685863
4.1215 3.6193179272050697
4.122 3.617656284957202
4.1225 3.616620145733134
4.123 3.617110233690492
4.1235 3.6211887209335503
4.124 3.6327942796289276
4.1245 3.6570360810263383
4.125 3.6954141257242137
4.1255 3.738511534907503
4.126 3.766923699003054
4.1265 3.765870866302925
4.127 3.738427349323829
4.1275 3.70056495076152
4.128 3.6668083687906536
4.1285 3.642815868021388
4.129 3.6277256233700355
4.1295 3.618691642875926
4.13 3.6132369943593003
4.1305 3.609759934110879
4.131 3.6073519556701124
4.1315 3.605554786225464
4.132 3.6041961371224227
4.1325 3.603296542101652
4.133 3.603035043012331
4.1335 3.60373365394988
4.134 3.605799641470978
4.1345 3.6095499828346638
4.135 3.6147343587904954
4.1355 3.6198577271535433
4.136 3.622243319679794
4.1365 3.6197757821914616
4.137 3.6129780840426458
4.1375 3.604600599386587
4.138 3.597182660509522
4.1385 3.5916806122316283
4.139 3.5878819237305626
4.1395 3.5852417403852224
4.14 3.5833014687038647
4.1405 3.58174715367653
4.141 3.5803899282308196
4.1415 3.579134981477295
4.142 3.577958656675116
4.1425 3.576915777088689
4.143 3.5761329029576947
4.1435 3.5758243333803312
4.144 3.576318895930945
4.1445 3.5781062392248737
4.145 3.581910186844863
4.1455 3.588688173098359
4.146 3.5994271291453837
4.1465 3.6146471636584687
4.147 3.633737063588492
4.1475 3.654680087299826
4.148 3.674787928800403
4.1485 3.691965535061093
4.149 3.705161589138009
4.1495 3.713523576053297
4.15 3.715781406114634
4.1505 3.71057843989852
4.151 3.6972735423447416
4.1515 3.6770682015247624
4.152 3.653066192817705
4.1525 3.629056431182451
4.153 3.607858788219187
4.1535 3.5908297135208267
4.154 3.5782714146418444
4.1545 3.5697719418601404
4.155 3.564434440993007
4.1555 3.56119757249986
4.156 3.5591976097959526
4.1565 3.5579047331575735
4.157 3.5570891322006988
4.1575 3.5566964463239037
4.158 3.556736030930513
4.1585 3.5572020034017884
4.159 3.5580570208840276
4.1595 3.559237965916034
4.16 3.5606926882353767
4.1605 3.562396510620199
4.161 3.5643574205891815
4.1615 3.5666190088688774
4.162 3.569250379975382
4.1625 3.5723116076771833
4.163 3.5757173521531547
4.1635 3.579051754512112
4.164 3.581577262224312
4.1645 3.582714291999534
4.165 3.582784832452595
4.1655 3.582811443176122
4.166 3.583189954921525
4.1665 3.5830256036970303
4.167 3.5813072645740904
4.1675 3.5781846004381377
4.168 3.57466163669005
4.1685 3.571571866541288
4.169 3.5691757944755773
4.1695 3.567366603587643
4.17 3.5659411729166193
4.1705 3.5647214515715264
4.171 3.563609069284152
4.1715 3.562562172159862
4.172 3.561583149487416
4.1725 3.5607255176378585
4.173 3.5600659280821434
4.1735 3.559710935228403
4.174 3.5597631227013293
4.1745 3.560270878244201
4.175 3.5611944435146166
4.1755 3.5624391235589963
4.176 3.563940971782656
4.1765 3.565631037548493
4.177 3.5672245559717366
4.1775 3.5682538336209424
4.178 3.5684200125590815
4.1785 3.567862627425879
4.179 3.5670370357209586
4.1795 3.5663687809075
4.18 3.5660851773776914
4.1805 3.5662507330732707
4.181 3.5668632287094093
4.1815 3.5679158762814813
4.182 3.5694249988591187
4.1825 3.571440912069405
4.183 3.574035700348417
4.1835 3.577268415603302
4.184 3.58109809761078
4.1845 3.585304745753244
4.185 3.5894427651717917
4.1855 3.5929029239271673
4.186 3.5950500862944166
4.1865 3.5954493903359124
4.187 3.5940606009590157
4.1875 3.591360735333745
4.188 3.5881246275953034
4.1885 3.5850793082809345
4.189 3.5826281367543826
4.1895 3.5808529693178643
4.19 3.579651971668354
4.1905 3.5788865358025577
4.191 3.5784378234717176
4.1915 3.578224738597144
4.192 3.5782031395030662
4.1925 3.578352667441828
4.193 3.5786724024578715
4.1935 3.579182718266339
4.194 3.579895897259589
4.1945 3.5808049004499987
4.195 3.5818036524140426
4.1955 3.582634203187742
4.196 3.5828426189146088
4.1965 3.581955966749777
4.197 3.5797627864246975
4.1975 3.576520048541174
4.198 3.5728141585042534
4.1985 3.569245526257064
4.199 3.566166030073915
4.1995 3.5636965089376345
4.2 3.561804315332199
4.2005 3.5603969132610453
4.201 3.5593582222763294
4.2015 3.558584493930332
4.202 3.5579945974184026
4.2025 3.557554078255685
4.203 3.557273394349619
4.2035 3.5572200761380364
4.204 3.55751296599339
4.2045 3.558361152534647
4.205 3.5600882206316387
4.2055 3.5632056143181403
4.206 3.5684328794365756
4.2065 3.5766086550692
4.207 3.5883985320223486
4.2075 3.603724785397641
4.208 3.620979251005642
4.2085 3.6364914698559216
4.209 3.6453869840910675
4.2095 3.6444041495279533
4.21 3.634179117698923
4.2105 3.6184482193194674
4.211 3.6014238198439914
4.2115 3.5859340555944774
4.212 3.5731399679176894
4.2125 3.563143709051391
4.213 3.555568213723274
4.2135 3.5498744287102477
4.214 3.5455358976067854
4.2145 3.5421132728315188
4.215 3.5393003194407706
4.2155 3.536903993134909
4.216 3.534812729223188
4.2165 3.532984646423018
4.217 3.531407616367333
4.2175 3.5300811738721896
4.218 3.5289902116750183
4.2185 3.528085281444496
4.219 3.5272727925203506
4.2195 3.526447477214176
4.22 3.525532024114651
4.2205 3.524523030170001
4.221 3.5234658899558804
4.2215 3.5224070617636913
4.222 3.521358832719746
4.2225 3.5202993318569584
4.223 3.5191948078136095
4.2235 3.518015908351427
4.224 3.516734760554619
4.2245 3.5153310353574403
4.225 3.5137886514833854
4.2255 3.5121104590023053
4.226 3.510324926029665
4.2265 3.5084936163269793
4.227 3.5066959556725825
4.2275 3.5050210874624996
4.228 3.5035450903164227
4.2285 3.502302650931404
4.229 3.5012751879617676
4.2295 3.500402432381091
4.23 3.499607352243541
4.2305 3.498856976841954
4.231 3.498156604068197
4.2315 3.497571950156618
4.232 3.4971674934034818
4.2325 3.4969611275641155
4.233 3.496909875378294
4.2335 3.4969229075012267
4.234 3.496879600363365
4.2345 3.4966219328493127
4.235 3.4959902728243906
4.2355 3.494895363181608
4.236 3.493334188971464
4.2365 3.491360005363993
4.237 3.4889691825219353
4.2375 3.4860811790298056
4.238 3.482559272520173
4.2385 3.4783325746129465
4.239 3.4735220423899884
4.2395 3.4684786507072927
4.24 3.4636495728716374
4.2405 3.4593729954390886
4.241 3.4557794790096787
4.2415 3.4528302036800698
4.242 3.450409529017027
4.2425 3.4484040265161466
4.243 3.4467291214302493
4.2435 3.4453243960253834
4.244 3.4441390447592477
4.2445 3.4431132697374958
4.245 3.4421943819631116
4.2455 3.4413278420167073
4.246 3.4404911952261044
4.2465 3.439726856167481
4.247 3.4391776287109783
4.2475 3.439144877044815
4.248 3.4400761803568694
4.2485 3.4424451155705897
4.249 3.4464465230861725
4.2495 3.4515049400364815
4.25 3.455956845924667
4.2505 3.457445915991305
4.251 3.4541469708623973
4.2515 3.4458952472218476
4.252 3.434315528170674
4.2525 3.421852239111879
4.253 3.4105763566868115
4.2535 3.4015007122868957
4.254 3.3946058529546574
4.2545 3.3893521158984443
4.255 3.3851520274640245
4.2555 3.381575022381619
4.256 3.3783683760304326
4.2565 3.375389938640283
4.257 3.372568236324878
4.2575 3.369864862536798
4.258 3.367278931010893
4.2585 3.3648538332570785
4.259 3.3627118425190234
4.2595 3.3611305807563943
4.26 3.36062459490491
4.2605 3.3619771957166167
4.261 3.3660562096814486
4.2615 3.3732310679520863
4.262 3.382469421676597
4.2625 3.390709592539289
4.263 3.393619829494283
4.2635 3.3882551981700653
4.264 3.375551866999177
4.2645 3.3596973867557525
4.265 3.344936153072294
4.2655 3.3333712824205497
4.266 3.3250089264046236
4.2665 3.318939826823075
4.267 3.3142110910532496
4.2675 3.3101744753926097
4.268 3.3064635968718195
4.2685 3.3028850757638315
4.269 3.2993468291766854
4.2695 3.2958097673081577
4.27 3.2922696693947477
4.2705 3.288752627827388
4.271 3.2853390186564804
4.2715 3.282184323972481
4.272 3.2795995070472648
4.2725 3.2781313126072265
4.273 3.278615935298764
4.2735 3.281980062818243
4.274 3.288475305625856
4.2745 3.296506244822761
4.275 3.302288596617289
4.2755 3.301798115616534
4.276 3.29366984089265
4.2765 3.2799531071476116
4.277 3.2643344386655153
4.2775 3.249971878617944
4.278 3.2383738749686772
4.2785 3.229476713267217
4.279 3.222473287234629
4.2795 3.2165488815475287
4.28 3.211149081401037
4.2805 3.205958713147832
4.281 3.200821152089733
4.2815 3.195680125693433
4.282 3.1905483778357953
4.2825 3.185516071678374
4.283 3.1807711375368717
4.2835 3.176640944902938
4.284 3.1736454502124873
4.2845 3.1724360953719897
4.285 3.1735362704624146
4.2855 3.1768362841592674
4.286 3.180980070102165
4.2865 3.183208476275529
4.287 3.1807347292572343
4.2875 3.1731140984685355
4.288 3.1627087779947383
4.2885 3.1524109426251785
4.289 3.143741060836077
4.2895 3.1369362126360842
4.29 3.1317364521325084
4.2905 3.1278828444561944
4.291 3.1253389780181147
4.2915 3.1244523708418503
4.292 3.1263439936417337
4.2925 3.1337937016065807
4.293 3.1533186019785235
4.2935 3.198944193860485
4.294 3.290468945371738
4.2945 3.3949720991531516
4.295 3.373704214587078
4.2955 3.276930065937411
4.296 3.2108916648298313
4.2965 3.177375053772111
4.297 3.16241690556829
4.2975 3.15915375276703
4.298 3.1664095292139782
4.2985 3.187145385334186
4.299 3.226660244580688
4.2995 3.281369930166476
4.3 3.3092091318762913
4.3005 3.263611627517789
4.301 3.1895128390811722
4.3015 3.1351627085452796
4.302 3.103322750932395
4.3025 3.085676154613396
4.303 3.076501966832695
4.3035 3.07336311891913
4.304 3.0762527795869756
4.3045 3.0870676202123084
4.305 3.1081494433639483
4.3055 3.137254465801939
4.306 3.163663875588086
4.3065 3.178424429570618
4.307 3.1832571310939644
4.3075 3.182713027361829
4.308 3.176698688272965
4.3085 3.1592346614549447
4.309 3.1245215239424633
4.3095 3.0799642911829084
4.31 3.0415650524732554
4.3105 3.0159019846819985
4.311 3.000425585092132
4.3115 2.9911407720226473
4.312 2.9854140748378475
4.3125 2.981951175722112
4.313 2.980468386668325
4.3135 2.9818780825532327
4.314 2.989733120745341
4.3145 3.0147709402363896
4.315 3.0763897389501613
4.3155 3.1540845776480184
4.316 3.1896666770545385
4.3165 3.1965749609632157
4.317 3.1972475005244005
4.3175 3.1976288666752053
4.318 3.19868933242645
4.3185 3.200710503316574
4.319 3.2042231130697827
4.3195 3.210378237584714
4.32 3.2209366852152668
4.3205 3.2350485477516715
4.321 3.2356873007779425
4.3215 3.185640287256123
4.322 3.0983561299484963
4.3225 3.030159385138284
4.323 2.992828768076344
4.3235 2.9758594226266935
4.324 2.9720017902099682
4.3245 2.980099135739647
4.325 3.004719187535609
4.3255 3.054921715983922
4.326 3.1303437570100803
4.3265 3.198882230862698
4.327 3.232750402346091
4.3275 3.243051691842383
4.328 3.246006082470326
4.3285 3.2486831376635736
4.329 3.2537790551225347
4.3295 3.262978788837251
4.33 3.277536372872583
4.3305 3.2973021494821326
4.331 3.319330299072983
4.3315 3.337089148858179
4.332 3.342118052401223
4.3325 3.3309652097434546
4.333 3.3127543872867973
4.3335 3.302787409489519
4.334 3.308008861607715
4.3345 3.3198935963900924
4.335 3.319391880018185
4.3355 3.2978716248797424
4.336 3.268836009025729
4.3365 3.2467377895017657
4.337 3.233982583114007
4.3375 3.227348437069309
4.338 3.2237993848593858
4.3385 3.221646413393512
4.339 3.2201294700441467
4.3395 3.218948339065718
4.34 3.2180223626923263
4.3405 3.217387892396826
4.341 3.217192278329059
4.3415 3.21773275850354
4.342 3.219478512133514
4.3425 3.223043993488594
4.343 3.2288464619604875
4.3435 3.236391712004621
4.344 3.243536563352497
4.3445 3.2469710433308796
4.345 3.24446581729618
4.3455 3.2368728998933323
4.346 3.2272758614498835
4.3465 3.2184859457227484
4.347 3.2117061203769195
4.3475 3.2067972651562675
4.348 3.20311206683668
4.3485 3.2000403268660014
4.349 3.1971950528704474
4.3495 3.1943998135544787
4.35 3.1916232459424956
4.3505 3.1889244436751563
4.351 3.186435174768074
4.3515 3.1843256729705045
4.352 3.182802803320471
4.3525 3.1821353081651127
4.353 3.1827005454826436
4.3535 3.1850675568284244
4.354 3.189967916936287
4.3545 3.197766125500082
4.355 3.2073049080053737
4.3555 3.214966144845211
4.356 3.2160781796303413
4.3565 3.2085873276612817
4.357 3.194917947157907
4.3575 3.179708544931672
4.358 3.166442636715357
4.3585 3.156266674786388
4.359 3.1487111769855014
4.3595 3.1428110271314162
4.36 3.1377599921660844
4.3605 3.1330644303053345
4.361 3.1284895337057455
4.3615 3.1239607171987016
4.362 3.119494870218067
4.3625 3.115176114377687
4.363 3.1111663023412346
4.3635 3.107761727729099
4.364 3.105544358241924
4.3645 3.105588475048001
4.365 3.1096135309542356
4.3655 3.119617957623979
4.366 3.1363151505239903
4.3665 3.15659130475916
4.367 3.1725151216880123
4.3675 3.174954498163662
4.368 3.160522224902496
4.3685 3.134684192606332
4.369 3.1070076059610203
4.3695 3.0842277476773576
4.37 3.067956892110918
4.3705 3.056742274749827
4.371 3.0485755031030175
4.3715 3.0419810015557482
4.372 3.036102222259543
4.3725 3.0305178312992487
4.373 3.025068885047074
4.3735 3.0197342210170595
4.374 3.0145785179378057
4.3745 3.0097454784772255
4.375 3.005479333915434
4.3755 3.0022054860730316
4.376 3.0006755362476776
4.3765 3.0021408716200986
4.377 3.00833491694383
4.3775 3.020710516043173
4.378 3.0386043625710313
4.3785 3.0575284253018635
4.379 3.0703990211054455
4.3795 3.071914277861615
4.38 3.061607894704223
4.3805 3.043020020106151
4.381 3.0208774598621053
4.3815 2.9991001469151852
4.382 2.9800832835715907
4.3825 2.9646805611201783
4.383 2.952646839027568
4.3835 2.9432314570828106
4.384 2.935675463281876
4.3845 2.9294782058100273
4.385 2.9245004423153977
4.3855 2.9210028490072757
4.386 2.9197292504676744
4.3865 2.9220205555466974
4.387 2.929730126271804
4.3875 2.9445557338448696
4.388 2.966788626407724
4.3885 2.9943443644137497
4.389 3.0231967763889793
4.3895 3.048965004131513
4.39 3.067489924160685
4.3905 3.074485151510019
4.391 3.0667002708773436
4.3915 3.0445280212074897
4.392 3.0125117177321803
4.3925 2.976546276508997
4.393 2.9413088529335587
4.3935 2.9095769788318764
4.394 2.882778253493904
4.3945 2.8614856289886506
4.395 2.8453336475947646
4.3955 2.833301176756744
4.396 2.8241861713279155
4.3965 2.8170171176994705
4.397 2.8111505979711398
4.3975 2.8062114229509296
4.398 2.801995853537451
4.3985 2.7984362015887436
4.399 2.7956076052452934
4.3995 2.793688116613496
4.4 2.792892423694032
4.4005 2.793386200030457
4.401 2.7952643406480986
4.4015 2.79858092290013
4.402 2.803308612575731
4.4025 2.80909759647236
4.403 2.815039210179644
4.4035 2.819898796981307
4.404 2.8228785400851732
4.4045 2.8238770658811108
4.405 2.8230540502252337
4.4055 2.820331254834655
4.406 2.8152629901131307
4.4065 2.8073615226056345
4.407 2.7969416304300987
4.4075 2.785524506082006
4.408 2.7748427229686703
4.4085 2.7656091731943606
4.409 2.7574639498436886
4.4095 2.7496954007986067
4.41 2.7418105797937296
4.4105 2.7336327711396455
4.411 2.7251202026868215
4.4115 2.716252979225998
4.412 2.7072146250549656
4.4125 2.698462082282382
4.413 2.6905856423950523
4.4135 2.684017134383404
4.414 2.678965905092846
4.4145 2.6754763641019386
4.415 2.67351817648398
4.4155 2.673013183731375
4.416 2.673850471168538
4.4165 2.6759158649376475
4.417 2.6790752044153825
4.4175 2.6831026938419624
4.418 2.6872899030668327
4.4185 2.6901361027319792
4.419 2.689655584973111
4.4195 2.684295507754082
4.42 2.6738928804836766
4.4205 2.659688562681443
4.421 2.643680816037892
4.4215 2.627960681613838
4.422 2.6141837489767754
4.4225 2.603139845144658
4.423 2.594784709438769
4.4235 2.5886107140651395
4.424 2.5840285995926218
4.4245 2.580550432330676
4.425 2.5778148133492396
4.4255 2.5755946908165415
4.426 2.573756308499486
4.4265 2.5722844573590633
4.427 2.5712975539188934
4.4275 2.5711082930175175
4.428 2.5722934271126734
4.4285 2.5757020149042544
4.429 2.582418137613403
4.4295 2.593558184706505
4.43 2.609723983745014
4.4305 2.6298537450848753
4.431 2.649937190791591
4.4315 2.6632322772401116
4.432 2.663335577107593
4.4325 2.6484682927303647
4.433 2.6230654930686166
4.4335 2.594565111111545
4.434 2.568971935701504
4.4345 2.5490129040331366
4.435 2.5348410602455553
4.4355 2.525343536369907
4.436 2.5191068814715214
4.4365 2.5149402310071283
4.437 2.512026923426366
4.4375 2.509879718255447
4.438 2.508226206039356
4.4385 2.5069305826848174
4.439 2.5059490464461165
4.4395 2.505334108335526
4.44 2.505286825140632
4.4405 2.5062761999259147
4.441 2.509262010693903
4.4415 2.5160786092583107
4.442 2.5299031829345457
4.4425 2.5554011126658382
4.443 2.597349453777629
4.4435 2.6559006981637188
4.444 2.7196535601233878
4.4445 2.764760471994774
4.445 2.76930805852498
4.4455 2.7316591851481205
4.446 2.671171339050283
4.4465 2.61142146481727
4.447 2.5663249499145566
4.4475 2.538291857265322
4.448 2.5234116046413293
4.4485 2.5166344360489985
4.449 2.514194800976502
4.4495 2.5138780886359777
4.45 2.5145377003756755
4.4505 2.515613140810051
4.451 2.5168401960116364
4.4515 2.5181037994916116
4.452 2.519398958957736
4.4525 2.520799456381037
4.453 2.52251222118013
4.4535 2.5249430027254656
4.454 2.52884177146852
4.4545 2.5355461437683084
4.455 2.5473475697694328
4.4555 2.5677634209926437
4.456 2.6009556240025082
4.4565 2.6489590579030446
4.457 2.707138063184252
4.4575 2.762034326920749
4.458 2.795775913576608
4.4585 2.7949642953943643
4.459 2.75892445608613
4.4595 2.7017455704322737
4.46 2.6440620784620696
4.4605 2.600061132099248
4.461 2.5724907655940283
4.4615 2.557279146108322
4.462 2.54949282655926
4.4625 2.5457839582525077
4.463 2.5443184376121044
4.4635 2.5441182759686116
4.464 2.5446386348852164
4.4645 2.545554903059606
4.465 2.546706273481539
4.4655 2.548060014222627
4.466 2.549729725708022
4.4665 2.5520216298690057
4.467 2.5555868257520613
4.4675 2.5616546828149547
4.468 2.5723164707128072
4.4685 2.5904079037929693
4.469 2.61832241237311
4.4695 2.6558729514831745
4.47 2.6990896837923684
4.4705 2.741710451310687
4.471 2.7785210170812293
4.4715 2.8054945684228576
4.472 2.8153466586412668
4.4725 2.799002422762581
4.473 2.7571811043852454
4.4735 2.7054093795875724
4.474 2.6614899748615324
4.4745 2.6328477810860553
4.475 2.6175694653457997
4.4755 2.6113215730512715
4.476 2.610949627409929
4.4765 2.6149098816359073
4.477 2.622747632300638
4.4775 2.6345792648758133
4.478 2.6504558196711328
4.4785 2.6695536172038876
4.479 2.689714346846208
4.4795 2.7075900235007806
4.48 2.7195799123616515
4.4805 2.7229381876446306
4.481 2.716748243863665
4.4815 2.7021180417542086
4.482 2.681599629245059
4.4825 2.658650033181151
4.483 2.6372124353542317
4.4835 2.620438369055754
4.484 2.6093277572317914
4.4845 2.6028977735273626
4.485 2.599516931982669
4.4855 2.5978724642951443
4.486 2.597160576947501
4.4865 2.5969637029926824
4.487 2.5970636519807515
4.4875 2.59736084878615
4.488 2.597825312956412
4.4885 2.5984971989640693
4.489 2.5995038612759744
4.4895 2.6010450235336195
4.49 2.6033684047033807
4.4905 2.606694211536694
4.491 2.611132607614034
4.4915 2.616611600238282
4.492 2.6228157545403628
4.4925 2.62921335363474
4.493 2.635135342081445
4.4935 2.639968290030942
4.494 2.6433471042443157
4.4945 2.64534983440947
4.495 2.646344497985244
4.4955 2.6466210225102413
4.496 2.646097910417992
4.4965 2.644428149327566
4.497 2.641338591453821
4.4975 2.637054659473997
4.498 2.632411282966145
4.4985 2.628613667652572
4.499 2.6267044923921743
4.4995 2.627363114449932
4.5 2.6309953091764102
4.5005 2.637948772839221
4.501 2.6485843373572555
4.5015 2.6633136215854885
4.502 2.6828669864253056
4.5025 2.7087075096533697
4.503 2.7432671855373103
4.5035 2.789901529664431
4.504 2.852108472626882
4.5045 2.9315298082663626
4.505 3.023529276437018
4.5055 3.1129284207489
4.506 3.1762110597992477
4.5065 3.192202812688982
4.507 3.153222829983412
4.5075 3.070189809491498
4.508 2.9670695919449033
4.5085 2.8684881526006416
4.509 2.7893103134325736
4.5095 2.733051285987563
4.51 2.696378143658422
4.5105 2.6739920437676945
4.511 2.6610826603785975
4.5115 2.654125821537902
4.512 2.650817603620479
4.5125 2.6497566282394702
4.513 2.6501652861686553
4.5135 2.6516825475818218
4.514 2.654224405068965
4.5145 2.6578747960675893
4.515 2.662847963577895
4.5155 2.66945696554889
4.516 2.678108061710325
4.5165 2.6892699539911513
4.517 2.7033155122512893
4.5175 2.7202370655201777
4.518 2.7393790241252267
4.5185 2.759369046715128
4.519 2.7782335282424695
4.5195 2.7935973609468236
4.52 2.803259763397455
4.5205 2.806072239484199
4.521 2.802687496412468
4.5215 2.7947855347906403
4.522 2.783957090130767
4.5225 2.7715957497655
4.523 2.759509885640214
4.5235 2.7494506939568604
4.524 2.7422507070097586
4.5245 2.7378388257348716
4.525 2.7358166033152047
4.5255 2.7358857569840422
4.526 2.7379236144992936
4.5265 2.7418295774982733
4.527 2.7473915652537864
4.5275 2.7542305757437378
4.528 2.761802897596559
4.5285 2.76933365766505
4.529 2.7756577025381057
4.5295 2.779215968693028
4.53 2.7786468293111666
4.5305 2.773668218185944
4.531 2.7653696534503327
4.5315 2.755505309177864
4.532 2.7458855706173724
4.5325 2.7379016375418592
4.533 2.7321594559096196
4.5335 2.7285022798383105
4.534 2.726408582309552
4.5345 2.725352838369667
4.535 2.724942781160691
4.5355 2.7249182321568606
4.536 2.725121851394035
4.5365 2.7254650607489532
4.537 2.7259095718482476
4.5375 2.726461064864309
4.538 2.727186190156748
4.5385 2.728256664089737
4.539 2.730093212456649
4.5395 2.7337101688098207
4.54 2.7417809947508553
4.5405 2.7614220048779368
4.541 2.810278659153682
4.5415 2.91990416048668
4.542 3.100950956139884
4.5425 3.284759582278908
4.543 3.402213130110865
4.5435 3.461120321526802
4.544 3.490541662722852
4.5445 3.5071611407757333
4.545 3.5173915879872366
4.5455 3.522911291686083
4.546 3.5238201851325703
4.5465 3.520455784265873
4.547 3.514301109153629
4.5475 3.5077561976429754
4.548 3.5029326940010153
4.5485 3.50075242512301
4.549 3.5010418198038957
4.5495 3.503144373135634
4.55 3.5063874580814316
4.5505 3.510285006354942
4.551 3.5145469639298534
4.5515 3.5190541087212432
4.552 3.5238617113610884
4.5525 3.529267350867099
4.553 3.5360714098527835
4.5535 3.5460652538789317
4.554 3.5631673807973607
4.5545 3.5946618015008793
4.555 3.646137559559345
4.5555 3.6768800351133093
4.556 3.5199249974620725
4.5565 3.169742599790788
4.557 2.9072918005817003
4.5575 2.7825574146000003
4.558 2.7305523369355447
4.5585 2.709251901708414
4.559 2.7002078729936683
4.5595 2.69599652654951
4.56 2.6936965772150137
4.5605 2.6921608090875155
4.561 2.6909272468200944
4.5615 2.68982064835835
4.562 2.6888030160162115
4.5625 2.687920504390793
4.563 2.6873125344460904
4.5635 2.6872551756703276
4.564 2.688254279341005
4.5645 2.691229308581991
4.565 2.697727063241726
4.5655 2.71006037154294
4.566 2.7311564476508474
4.5665 2.7641555486742204
4.567 2.8122687647816713
4.5675 2.879320443782148
4.568 2.970675713050915
4.5685 3.0925709917137114
4.569 3.2460263527964903
4.5695 3.4168714674462413
4.57 3.575793775786418
4.5705 3.6966848557856347
4.571 3.7726006141008392
4.5715 3.8095832479274803
4.572 3.815089561388846
4.5725 3.7979160188094037
4.573 3.7694431617868362
4.5735 3.740247851924214
4.574 3.716573589368239
4.5745 3.699962888460246
4.575 3.6891794602496075
4.5755 3.682312956912166
4.576 3.6778798118025557
4.5765 3.6749664739494063
4.577 3.672980120064204
4.5775 3.6713543590400155
4.578 3.6693779951685537
4.5785 3.666225241946516
4.579 3.661494312011455
4.5795 3.655657058430644
4.58 3.6498748827119636
4.5805 3.6451807822420514
4.581 3.641943695409151
4.5815 3.6399247862015907
4.582 3.638693159341421
4.5825 3.6379080538332014
4.583 3.637405462041767
4.5835 3.6371579017644438
4.584 3.6371877248581717
4.5845 3.6375059061250683
4.585 3.6381119497901997
4.5855 3.638981345231344
4.586 3.6400850163588396
4.5865 3.641395498285399
4.587 3.6428919554804837
4.5875 3.644544527620279
4.588 3.6463280712686794
4.5885 3.6482050166129385
4.589 3.65015994483871
4.5895 3.6522398881859273
4.59 3.6545838705491898
4.5905 3.6574390722606607
4.591 3.6611618935763532
4.5915 3.66621733561115
4.592 3.6731873269307256
4.5925 3.682716866465019
4.593 3.695393167195957
4.5935 3.711500954628444
4.594 3.7306419090126104
4.5945 3.7510704704324835
4.595 3.76894685532647
4.5955 3.7783618813729225
4.596 3.773301217791846
4.5965 3.7517146626883404
4.597 3.7188408311158883
4.5975 3.685625971494244
4.598 3.6628619500702415
4.5985 3.6560455390660413
4.599 3.6635159093900986
4.5995 3.6780472909934803
4.6 3.6909125297302507
4.6005 3.696906338682429
4.601 3.696025952477263
4.6015 3.691231264013889
4.602 3.6854824835018603
4.6025 3.680510065976457
4.603 3.676904745209149
4.6035 3.674632071811623
4.604 3.6734429170939817
4.6045 3.673076901631073
4.605 3.673343874840609
4.6055 3.6741134369849204
4.606 3.6753052287258248
4.6065 3.6768651223519475
4.607 3.6787469605413152
4.6075 3.680897598337533
4.608 3.6832472549276885
4.6085 3.6856683530714838
4.609 3.687913433330542
4.6095 3.6895203501577827
4.61 3.689745100571243
4.6105 3.6877784978358408
4.611 3.6835252703118746
4.6115 3.6784919763135706
4.612 3.675148340292947
4.6125 3.673095595672865
4.613 3.664676656902123
4.6135 3.636336930498664
4.614 3.5782224976261103
4.6145 3.493648794756038
4.615 3.398338843317153
4.6155 3.3113725368446003
4.616 3.246737527499662
4.6165 3.2115993446358972
4.617 3.2092621799383005
4.6175 3.2425391109726744
4.618 3.3131688170108893
4.6185 3.4155769921124124
4.619 3.529025134658945
4.6195 3.6245411095624194
4.62 3.6859198245433893
4.6205 3.7169975807065674
4.621 3.7296807035134654
4.6215 3.733605873942529
4.622 3.734069547104169
4.6225 3.7334383580618384
4.623 3.7326046918454123
4.6235 3.731837293877139
4.624 3.7311707663260743
4.6245 3.7305826956071124
4.625 3.7300462661952283
4.6255 3.729546129019371
4.626 3.7290569630164283
4.6265 3.7285340310753083
4.627 3.7279322336249274
4.6275 3.7272349809633996
4.628 3.7264817885381243
4.6285 3.7257330059086824
4.629 3.7250311556663602
4.6295 3.7243748784406447
4.63 3.7237411259331443
4.6305 3.7230898231399765
4.631 3.7223821273381708
4.6315 3.7215793964940422
4.632 3.720655100172057
4.6325 3.719598373357658
4.633 3.7184018178102063
4.6335 3.717058175348286
4.634 3.7155673783123992
4.6345 3.7139523569466464
4.635 3.7122480994853566
4.6355 3.710512976176857
4.636 3.7087939497066147
4.6365 3.7071312039630735
4.637 3.705513101529294
4.6375 3.703920554371531
4.638 3.7023557512609804
4.6385 3.700872313406472
4.639 3.6994997341265607
4.6395 3.698170429412456
4.64 3.6966723550857656
4.6405 3.6947004676562356
4.641 3.6920102755463686
4.6415 3.6885502635332843
4.642 3.6844537006572375
4.6425 3.679942229989577
4.643 3.6752863372089264
4.6435 3.6707733239065954
4.644 3.6666204944475416
4.6445 3.6629131440112355
4.645 3.6596277855744725
4.6455 3.6566926004786273
4.646 3.6540481069417874
4.6465 3.651655333978037
4.647 3.6495116533997303
4.6475 3.6476492654410313
4.648 3.646150922403364
4.6485 3.645161153701806
4.649 3.644949014277885
4.6495 3.6459645947130683
4.65 3.648925097068326
4.6505 3.6548588874406347
4.651 3.6650117638416324
4.6515 3.6804656151838033
4.652 3.701264016880857
4.6525 3.7252475955351185
4.653 3.747475507422304
4.6535 3.7611656193114014
4.654 3.7607399946240703
4.6545 3.7455603461921596
4.655 3.7208524565949714
4.6555 3.694309053817876
4.656 3.6717864981476884
4.6565 3.655501598475092
4.657 3.6449411946534065
4.6575 3.6385094171967305
4.658 3.6346663550586564
4.6585 3.6323036648305562
4.659 3.630744792300715
4.6595 3.6296319706400224
4.66 3.6288089646909727
4.6605 3.628262654400827
4.661 3.6280941593722185
4.6615 3.62849945323564
4.662 3.629744588496904
4.6625 3.632142801342975
4.663 3.63590893109149
4.6635 3.6409529322350194
4.664 3.6466291819955563
4.6645 3.651713709261636
4.665 3.654839256007551
4.6655 3.655168494772096
4.666 3.652867377912613
4.6665 3.649012211806773
4.667 3.6450042774064455
4.6675 3.6418631882913113
4.668 3.639979989299591
4.6685 3.639261872140083
4.669 3.6394504326388093
4.6695 3.640283395632461
4.67 3.641538979420811
4.6705 3.643040362220966
4.671 3.6446381190756876
4.6715 3.6462322025017206
4.672 3.647759343037447
4.6725 3.64921192859694
4.673 3.650640501786154
4.6735 3.6521589844626154
4.674 3.6539241251432104
4.6745 3.65614018077875
4.675 3.659003058219814
4.6755 3.6625789321930613
4.676 3.666673035816687
4.6765 3.6707758725727233
4.677 3.674218899474101
4.6775 3.676428265511265
4.678 3.6770113899285404
4.6785 3.6757366352871825
4.679 3.6727106973004178
4.6795 3.6687021796502775
4.68 3.6649718446981447
4.6805 3.662527008600704
4.681 3.6616005881974347
4.6815 3.6618600439897824
4.682 3.6628524477740614
4.6825 3.6642351884293154
4.683 3.6657929485203846
4.6835 3.6673969907712367
4.684 3.6689704107727854
4.6845 3.670470053556401
4.685 3.6718967899406083
4.6855 3.673294375932902
4.686 3.674773167975345
4.6865 3.676567705333629
4.687 3.679144335848643
4.6875 3.683417056043729
4.688 3.6910473263207093
4.6885 3.7044806322016735
4.689 3.7256819185441943
4.6895 3.7527287362171284
4.69 3.7775168405126722
4.6905 3.7907812038968975
4.691 3.7905106088790346
4.6915 3.7817398502655193
4.692 3.769288070704916
4.6925 3.7549807421382058
4.693 3.739909065181231
4.6935 3.7257057030522605
4.694 3.7138812548806834
4.6945 3.7050376772972244
4.695 3.6989657583271134
4.6955 3.6950787783968346
4.696 3.692771099737791
4.6965 3.6915825645552447
4.697 3.691201635596701
4.6975 3.6914376038788967
4.698 3.6921723462293103
4.6985 3.6933170311631978
4.699 3.6947749757190804
4.6995 3.696375805504476
4.7 3.6978682052477234
4.7005 3.6990203895705127
4.701 3.6997542018534384
4.7015 3.7001542998261074
4.702 3.7003108923205756
4.7025 3.7001866595196846
4.703 3.69965686207854
4.7035 3.6986531815528556
4.704 3.6972284119323673
4.7045 3.695537370536811
4.705 3.6937589695009843
4.7055 3.6920614171200894
4.706 3.690598100671367
4.7065 3.6895030733251852
4.707 3.6889436298976763
4.7075 3.68917608453527
4.708 3.690640373328999
4.7085 3.6940340119941864
4.709 3.700443806905425
4.7095 3.711672093707933
4.71 3.7311788460492403
4.7105 3.7664754020489175
4.711 3.8346675314943477
4.7115 3.973479306218942
4.712 4.250362949588388
4.7125 4.711154690854621
4.713 5.217507472453918
4.7135 5.528853259829396
4.714 5.633402837535509
4.7145 5.6444593532069325
4.715 5.63013203218915
4.7155 5.6132559311043755
4.716 5.599119044320202
4.7165 5.58812279290152
4.717 5.579682125197901
4.7175 5.5731276818630215
4.718 5.567878937643688
4.7185 5.5634924271471915
4.719 5.559669294910116
4.7195 5.556241888266478
4.72 5.553131412511589
4.7205 5.550321594129618
4.721 5.547829905862801
4.7215 5.545662573389765
4.722 5.543831529653601
4.7225 5.542326766516463
4.723 5.541146032717507
4.7235 5.540296248560263
4.724 5.539783034203292
4.7245 5.53960780272245
4.725 5.5397728327919
4.7255 5.540291567029338
4.726 5.541134771046589
4.7265 5.5418633540024596
4.727 5.538518195057159
4.7275 5.500164949156155
4.728 5.226432639883682
4.7285 4.34985798332493
4.729 3.7537615688109325
4.7295 3.6300584591311518
4.73 3.607949510376188
4.7305 3.60151347120864
4.731 3.597855112916009
4.7315 3.5947450825302214
4.732 3.5916618224626857
4.7325 3.588435132639611
4.733 3.585001510585845
4.7335 3.5813576070094966
4.734 3.5775809487701986
4.7345 3.5738742887612434
4.735 3.5706990862471377
4.7355 3.568959403935044
4.736 3.5703805191720237
4.7365 3.5780586188591927
4.737 3.596826941321482
4.7375 3.6321635505305006
4.738 3.6860657093159874
4.7385 3.7519090216028284
4.739 3.815270868296696
4.7395 3.8626517091622246
4.74 3.890607225541131
4.7405 3.906675440940453
4.741 3.924837807788113
4.7415 3.961642016700895
4.742 4.037037289830034
4.7425 4.178728081246784
4.743 4.422450025452318
4.7435 4.783546879450593
4.744 5.182880318429967
4.7445 5.458211931461155
4.745 5.559274115597538
4.7455 5.566593374865341
4.746 5.550221579664716
4.7465 5.535205282083351
4.747 5.52543026587145
4.7475 5.51959539309687
4.748 5.51611225482887
4.7485 5.513946560158831
4.749 5.512503610226115
4.7495 5.511458686418313
4.75 5.510651987752008
4.7505 5.510019409363955
4.751 5.50954836319032
4.7515 5.509245243725597
4.752 5.5091065126083825
4.7525 5.509085923539284
4.753 5.509036315140167
4.7535 5.508701471162856
4.754 5.5078175614492695
4.7545 5.506249833694485
4.755 5.5041048574939735
4.7555 5.501657149536837
4.756 5.499205690595143
4.7565 5.496947054032108
4.757 5.494957657107668
4.7575 5.493227077652786
4.758 5.491696998383426
4.7585 5.490310166989025
4.759 5.489013980422226
4.7595 5.48777917573172
4.76 5.48660545495347
4.7605 5.4855343356296205
4.761 5.4846774838064425
4.7615 5.48425410195365
4.762 5.484667398938673
4.7625 5.486581196646138
4.763 5.490908333777294
4.7635 5.498471066147348
4.764 5.509207957993888
4.7645 5.521163207961121
4.765 5.530523938541189
4.7655 5.533394394164726
4.766 5.528041950610128
4.7665 5.515685949434116
4.767 5.499485023276862
4.7675 5.482781768123808
4.768 5.467875664189424
4.7685 5.455688845988379
4.769 5.446139503606001
4.7695 5.438710455399131
4.77 5.432779974213562
4.7705 5.427817162190881
4.771 5.423441269511595
4.7715 5.419408200305287
4.772 5.415602514660649
4.7725 5.411988755718432
4.773 5.408591616942778
4.7735 5.405485298701605
4.774 5.402786291314526
4.7745 5.4006447350901885
4.775 5.399220834215018
4.7755 5.398665822486712
4.776 5.399056517237855
4.7765 5.400291915318726
4.777 5.401913074872435
4.7775 5.403032633431535
4.778 5.402477662912401
4.7785 5.3993425705026565
4.779 5.393574505174377
4.7795 5.386086929625933
4.78 5.378188129778533
4.7805 5.370899932419614
4.781 5.3646677539336105
4.7815 5.359474243506727
4.782 5.355071985559017
4.7825 5.351143255517674
4.783 5.347326023066739
4.7835 5.343094039005899
4.784 5.337445310451504
4.7845 5.32828353551401
4.785 5.311214074936006
4.7855 5.277876139117674
4.786 5.215151932844054
4.7865 5.109457130964292
4.787 4.959035140790651
4.7875 4.784186368289155
4.788 4.616915762351872
4.7885 4.479161369906747
4.789 4.374639994572825
4.7895 4.295496934437851
4.79 4.230983946423316
4.7905 4.171859792773263
4.791 4.110684304023777
4.7915 4.0414657618913035
4.792 3.960294485793784
4.7925 3.8680322619821164
4.793 3.771032304018571
4.7935 3.6792315992714046
4.794 3.6021296283374857
4.7945 3.544488407388731
4.795 3.5054238018289157
4.7955 3.4807053266368255
4.796 3.4656032761351705
4.7965 3.4564066969860052
4.797 3.4507146436267293
4.7975 3.4471228225600017
4.798 3.444868195779887
4.7985 3.4435509877275505
4.799 3.4429690396276653
4.7995 3.4430190487291616
4.8 3.4436398378310296
4.8005 3.4447554473961377
4.801 3.446196872859667
4.8015 3.4476554674512956
4.802 3.4487031326082276
4.8025 3.448964616234279
4.803 3.4482627413173494
4.8035 3.4466882093744102
4.804 3.44448498107647
4.8045 3.4418989640503534
4.805 3.4391426054355803
4.8055 3.436450407137545
4.806 3.4340659872233106
4.8065 3.4321481739880015
4.807 3.4306839535938343
4.8075 3.4295301505372295
4.808 3.428522193408992
4.8085 3.427599114922919
4.809 3.4268239768693105
4.8095 3.4263359326972607
4.81 3.4262684860137727
4.8105 3.4267152373972865
4.811 3.427749197503627
4.8115 3.4294583144982456
4.812 3.432021699010533
4.8125 3.4357691059776885
4.813 3.4411193182214506
4.8135 3.4481392226110588
4.814 3.455730821576412
4.8145 3.4614005959406517
4.815 3.462770338728661
4.8155 3.459530664800602
4.816 3.453384028300179
4.8165 3.4463616119599996
4.817 3.439780348761677
4.8175 3.4342831313642774
4.818 3.430120615761539
4.8185 3.4273075946151126
4.819 3.425669919760005
4.8195 3.4249318843107437
4.82 3.4248034652967236
4.8205 3.425059855536044
4.821 3.425553856895559
4.8215 3.4262048970659906
4.822 3.4269079508310325
4.8225 3.4270820352274916
4.823 3.4240711976897993
4.8235 3.4101364176352407
4.824 3.376628725560894
4.8245 3.3340559056663404
4.825 3.304149912007298
4.8255 3.293052342403217
4.826 3.2990171045164383
4.8265 3.3245942353694273
4.827 3.3805371033019425
4.8275 3.4790226885389446
4.828 3.5870757812395846
4.8285 3.6040184223221443
4.829 3.5349339683608934
4.8295 3.4667117360428685
4.83 3.4261925032825102
4.8305 3.40593281886333
4.831 3.3963034287805085
4.8315 3.391595187492004
4.832 3.3890556158362513
4.8325 3.3874657563881163
4.833 3.3862939822120817
4.8335 3.3852907606085934
4.834 3.38431996906668
4.8345 3.3833139065237665
4.835 3.382286002054589
4.8355 3.3813940750093545
4.836 3.3811165076049283
4.8365 3.382625191314893
4.837 3.3885069695556895
4.8375 3.403831054276453
4.838 3.4367582956705816
4.8385 3.4964414810631377
4.839 3.5854661561898213
4.8395 3.690664753226746
4.84 3.7851178769064147
4.8405 3.8435089592005562
4.841 3.8548783167990104
4.8415 3.8235001363216936
4.842 3.7626871272214766
4.8425 3.6885930722658964
4.843 3.6155099237685535
4.8435 3.5532978385005185
4.844 3.5067058456464375
4.8445 3.476503609134636
4.845 3.4611889569912977
4.8455 3.4582321636745688
4.846 3.464068577282906
4.8465 3.473060522928658
4.847 3.477261615881905
4.8475 3.4699296982037113
4.848 3.450876990077199
4.8485 3.4259961424225915
4.849 3.4015989844393486
4.8495 3.380950677985358
4.85 3.36465099482212
4.8505 3.3520019806657357
4.851 3.342062305345908
4.8515 3.334047625297976
4.852 3.3274316142469766
4.8525 3.321885142865999
4.853 3.317189395306218
4.8535 3.3131887392954704
4.854 3.30975248332635
4.8545 3.3067563229811645
4.855 3.3040909710279776
4.8555 3.3016537169765003
4.856 3.2993560396584423
4.8565 3.297127906043907
4.857 3.2949202183795245
4.8575 3.2927216050902564
4.858 3.2905620718129027
4.8585 3.2885500950360447
4.859 3.286887280269256
4.8595 3.2859418329601953
4.86 3.286290449807777
4.8605 3.2887455674387747
4.861 3.294292299742648
4.8615 3.303989429585573
4.862 3.3187584564333426
4.8625 3.3387421444736107
4.863 3.3607883595634496
4.8635 3.373533764656611
4.864 3.3608238737022917
4.8645 3.3262771822124337
4.865 3.2920671677812363
4.8655 3.2686274414658785
4.866 3.254311238470023
4.8665 3.245579941908175
4.867 3.2401587636467815
4.8675 3.2369907952947345
4.868 3.2358900565803905
4.8685 3.237459109261981
4.869 3.2432630910996343
4.8695 3.255986855075201
4.87 3.27858201716018
4.8705 3.31107108900373
4.871 3.3466915447564842
4.8715 3.3738447174780513
4.872 3.384193239738649
4.8725 3.3771249423036585
4.873 3.356741268427423
4.8735 3.3281587664362347
4.874 3.2967070842355044
4.8745 3.2672963938634156
4.875 3.2431679217602083
4.8755 3.225323149382514
4.876 3.2131521752615937
4.8765 3.2055360522331435
4.877 3.201672748060413
4.8775 3.201543085465082
4.878 3.2063008792376104
4.8785 3.2188687553082582
4.879 3.244570287931949
4.8795 3.2897283525990053
4.88 3.3533152466768756
4.8805 3.4156602514154715
4.881 3.450389972374567
4.8815 3.452178109161456
4.882 3.4356637791066023
4.8825 3.415502209281903
4.883 3.397366236159157
4.8835 3.3802414171202715
4.884 3.3614065690110477
4.8845 3.340076592082567
4.885 3.317828497968091
4.8855 3.2968127212612535
4.886 3.277961152572309
4.8865 3.2606972988846517
4.887 3.2440089996132437
4.8875 3.227824199445833
4.888 3.213458469706114
4.8885 3.2026112232297352
4.889 3.1961444819209968
4.8895 3.1938840147358425
4.89 3.194816206198161
4.8905 3.1971146977142952
4.891 3.198400949579466
4.8915 3.196480104156058
4.892 3.190152057318506
4.8925 3.1795163797563886
4.893 3.166006367973149
4.8935 3.1519450459713516
4.894 3.139533231433565
4.8945 3.129898110000494
4.895 3.1229789866911437
4.8955 3.11809811072517
4.896 3.1145013413118603
4.8965 3.11162333197844
4.897 3.10911124237482
4.8975 3.106766458343551
4.898 3.1044948441326445
4.8985 3.1022758514180024
4.899 3.1001375428377402
4.8995 3.098152896593761
4.9 3.0964257121791663
4.9005 3.0951077117380175
4.901 3.094380312282582
4.9015 3.0944358949424364
4.902 3.0954441516184508
4.9025 3.0974623224886715
4.903 3.100394662007795
4.9035 3.10399931746582
4.904 3.1080092202087934
4.9045 3.112282528093952
4.905 3.116881544521232
4.9055 3.1220173290739686
4.906 3.1278901071539336
4.9065 3.1345844061144748
4.907 3.1420090732969816
4.9075 3.149944579476455
4.908 3.1584005112199423
4.9085 3.167987018447449
4.909 3.179848743729557
4.9095 3.194817420464518
4.91 3.2122442101012654
4.9105 3.22928480235887
4.911 3.2415543028412044
4.9115 3.2447709124687956
4.912 3.2367006059493706
4.9125 3.218055005928666
4.913 3.1922225420775954
4.9135 3.1638799516930094
4.914 3.1371288155303416
4.9145 3.1145591340045984
4.915 3.0971373179045463
4.9155 3.0848611362908267
4.916 3.077211315738057
4.9165 3.0732543131458963
4.917 3.071626962237791
4.9175 3.070727942415398
4.918 3.069315902947623
4.9185 3.0668688000285735
4.919 3.0635105331553154
4.9195 3.0593915277368913
4.92 3.0541720703873994
4.9205 3.0471792596903855
4.921 3.0379696553798903
4.9215 3.026714258692933
4.922 3.014281177702464
4.9225 3.0021834980268887
4.923 2.99194906296528
4.9235 2.9842885101962073
4.924 2.9789322322297105
4.9245 2.975181120613967
4.925 2.9724048513184043
4.9255 2.9701797607347347
4.926 2.968243787587917
4.9265 2.9664481001960334
4.927 2.9647176260390067
4.9275 2.963056053428361
4.928 2.961576536694831
4.9285 2.960571655987363
4.929 2.9607035767209373
4.9295 2.963325886020127
4.93 2.971165956902383
4.9305 2.9894254718260997
4.931 3.0265647289737894
4.9315 3.0902834345295718
4.932 3.1723746559818364
4.9325 3.2368173512435385
4.933 3.245474304808492
4.9335 3.2000110556960886
4.934 3.13442098963547
4.9345 3.075297811709217
4.935 3.0290947667183863
4.9355 2.993844526263522
4.936 2.9675584443812424
4.9365 2.949012154531901
4.937 2.936713098953624
4.9375 2.92881431329588
4.938 2.923637736406092
4.9385 2.919999830315878
4.939 2.9172337651486595
4.9395 2.9150917174224302
4.94 2.9136957821632583
4.9405 2.9136181961650385
4.941 2.9161327611479786
4.9415 2.9234237491408495
4.942 2.9376123005238144
4.9425 2.9573837680836865
4.943 2.975154542513521
4.9435 2.9815478080007773
4.944 2.973628608583504
4.9445 2.955796643979265
4.945 2.9346186848919027
4.9455 2.9152221224092285
4.946 2.9001386194384393
4.9465 2.88953259281855
4.947 2.8823074692215505
4.9475 2.877204320364533
4.948 2.8733158545064503
4.9485 2.8700880358190455
4.949 2.8671929187819662
4.9495 2.8644176271784447
4.95 2.8616494609223997
4.9505 2.858854811155033
4.951 2.856119324591016
4.9515 2.8536912842376987
4.952 2.85211140806378
4.9525 2.852450014957923
4.953 2.8566338370689612
4.9535 2.867449089517561
4.954 2.887382891330117
4.9545 2.915321022653294
4.955 2.943108217004597
4.9555 2.957622368711964
4.956 2.949968988072329
4.9565 2.9225562602709685
4.957 2.8866006790964827
4.9575 2.85372817237774
4.958 2.829824656141585
4.9585 2.8147436264602517
4.959 2.8055562164055994
4.9595 2.7994364260839975
4.96 2.7946398900233627
4.9605 2.790295178106285
4.961 2.7860168991514316
4.9615 2.78164623965269
4.962 2.777129282846846
4.9625 2.772473014119819
4.963 2.7677533075439973
4.9635 2.763183283665575
4.964 2.759338584527737
4.9645 2.7578492524271736
4.965 2.7630440167640993
4.9655 2.7840981380133067
4.966 2.8326346606723147
4.9665 2.9087113153051627
4.967 2.9885730779542827
4.9675 3.0384776254053323
4.968 3.036727290254354
4.9685 2.982386397744105
4.969 2.8967496956997154
4.9695 2.812011164035936
4.97 2.748925993625634
4.9705 2.7092643227265745
4.971 2.68566162128353
4.9715 2.6707991359102516
4.972 2.6600950489762036
4.9725 2.651200029419784
4.973 2.6430229792640985
4.9735 2.6350749057115186
4.974 2.6271464708626153
4.9745 2.619168486610314
4.975 2.611155638131115
4.9755 2.6032071156618217
4.976 2.5955431300708183
4.9765 2.58862241841078
4.977 2.5833679365524658
4.9775 2.581445363388121
4.978 2.585394048660535
4.9785 2.597934231377237
4.979 2.619870755680526
4.9795 2.647154568344903
4.98 2.6699649418489093
4.9805 2.6764442944564566
4.981 2.6601382124156343
4.9815 2.625082596747643
4.982 2.58295436308216
4.9825 2.5448900496772167
4.983 2.5159969606291694
4.9835 2.4959072792343244
4.984 2.4820412954366065
4.9845 2.4719251926494303
4.985 2.4639086436859143
4.9855 2.457052381530006
4.986 2.4508679763957426
4.9865 2.4451029214032003
4.987 2.4396338568545657
4.9875 2.4344071229434148
4.988 2.4294467742397385
4.9885 2.4248425070283615
4.989 2.4208038255905047
4.9895 2.417717366045795
4.99 2.41615368784806
4.9905 2.4166879126795324
4.991 2.4193664313784558
4.9915 2.4232212491115304
4.992 2.4264821721842393
4.9925 2.4275855675422457
4.993 2.4258577065650018
4.9935 2.421299900880739
4.994 2.4141844629987643
4.9945 2.4049641791156615
4.995 2.39434579758023
4.9955 2.3832054902043263
4.996 2.3723444125884905
4.9965 2.362331477765701
4.997 2.3534809591334147
4.9975 2.3459030766998348
4.998 2.3395525898461704
4.9985 2.3342845695985863
4.999 2.3299395343827323
4.9995 2.3264315870177166
5.0 2.3237587451083828
5.0005 2.321968242827933
5.001 2.3211001999761995
5.0015 2.3211593115409164
5.002 2.322161228504119
5.0025 2.3241850465399425
5.003 2.327261853679482
5.0035 2.331070348037385
5.004 2.334780206337334
5.0045 2.337200847071636
5.005 2.337212873933974
5.0055 2.3341356179900314
5.006 2.328028789269575
5.0065 2.3198992729598666
5.007 2.311389494248009
5.0075 2.303993033343681
5.008 2.298438257381913
5.0085 2.2947530910573315
5.009 2.2926314554240603
5.0095 2.291722734897939
5.01 2.291744304179768
5.0105 2.2925394008331574
5.011 2.294082479025408
5.0115 2.29652735619045
5.012 2.3002872418761457
5.0125 2.306249749087459
5.013 2.316126723050931
5.0135 2.332892818135776
5.014 2.3606627004187084
5.0145 2.4029179047324414
5.015 2.4589767687234376
5.0155 2.521361450630784
5.016 2.5770673364354826
5.0165 2.6123085310581606
5.017 2.620229848855277
5.0175 2.6059599871139794
5.018 2.582025075898142
5.0185 2.556025418941805
5.019 2.526036405179471
5.0195 2.48837963042548
5.02 2.446560654868244
5.0205 2.409661528819364
5.021 2.38406166827994
5.0215 2.3700189565824195
5.022 2.364242279863608
5.0225 2.3633137753442712
5.023 2.3649803405024388
5.0235 2.3680059896024046
5.024 2.371679314356787
5.0245 2.3755348457749337
5.025 2.379295901667164
5.0255 2.3828815332227
5.026 2.3863638394867452
5.0265 2.389900457718686
5.027 2.3936856580734345
5.0275 2.397916874379253
5.028 2.4027358853481884
5.0285 2.4081754036907066
5.029 2.414126185916097
5.0295 2.420340884445676
5.03 2.4265623747540763
5.0305 2.4327794305000507
5.031 2.4394272278065836
5.0315 2.4473507267336005
5.032 2.457504810417551
5.0325 2.4705880347701425
5.033 2.4865586054828244
5.0335 2.50407018457778
5.034 2.520130946888103
5.0345 2.530642734362302
5.035 2.532451154510013
5.0355 2.5259241786835025
5.036 2.51527921990503
5.0365 2.505591597331363
5.037 2.4996530425410777
5.0375 2.49750927629822
5.038 2.498028189157476
5.0385 2.5001343621968557
5.039 2.5031548245425688
5.0395 2.5067298826871864
5.04 2.5106937703306142
5.0405 2.515022403884662
5.041 2.519842166331725
5.0415 2.525477734066903
5.042 2.532562550881372
5.0425 2.542198052315034
5.043 2.55595372390633
5.0435 2.575142529093015
5.044 2.5989902412110792
5.0445 2.6229457995426833
5.045 2.6400034445406737
5.0455 2.6449923637227437
5.046 2.637899855573523
5.0465 2.6234771386599105
5.047 2.6075518616539375
5.0475 2.5937843443800928
5.048 2.5834219507325313
5.0485 2.5765618032789908
5.049 2.5727922019413105
5.0495 2.5714229722817956
5.05 2.571718722012988
5.0505 2.573116262438103
5.051 2.5752799397345365
5.0515 2.57805940802269
5.052 2.5814600242009353
5.0525 2.585640407047623
5.053 2.5909809691379957
5.0535 2.5982479703104238
5.054 2.6089255607969912
5.0545 2.62568674548936
5.055 2.652453322036144
5.0555 2.6925613164980016
5.056 2.744402137254016
5.0565 2.798183028651125
5.057 2.8393142424498405
5.0575 2.856097758268022
5.058 2.8454319269661683
5.0585 2.8130765057093425
5.059 2.7700370105924774
5.0595 2.72760535579041
5.06 2.6937324680837547
5.0605 2.671403317609596
5.061 2.6593770850841087
5.0615 2.6544941277436243
5.062 2.6537749415292344
5.0625 2.6552100307133566
5.063 2.657658780628851
5.0635 2.660525368450318
5.064 2.6634969538882194
5.0645 2.6664191930709373
5.065 2.6692177522146716
5.0655 2.6718638244269757
5.066 2.6743809475989986
5.0665 2.6768475031482835
5.067 2.6794460523546997
5.0675 2.6825531505116436
5.068 2.6869247660536955
5.0685 2.694041791213162
5.069 2.7065750669140565
5.0695 2.728675198278263
5.07 2.765226664702694
5.0705 2.8193094860145544
5.071 2.889171803760484
5.0715 2.9669848212495937
5.072 3.040400566175335
5.0725 3.097198048270049
5.073 3.1322672651556998
5.0735 3.1507019697125935
5.074 3.162623075375593
5.0745 3.1754652948756705
5.075 3.190049856309078
5.0755 3.2015927441513012
5.076 3.2029984460964895
5.0765 3.188025202277724
5.077 3.153148551387779
5.0775 3.0989918552218336
5.078 3.031456135566338
5.0785 2.9610878661165634
5.079 2.898937345410828
5.0795 2.8511516682844382
5.08 2.8175629495306245
5.0805 2.794466630206304
5.081 2.7778964974986122
5.0815 2.7651750493741902
5.082 2.7552431336044334
5.0825 2.747978897803928
5.083 2.7433142351882607
5.0835 2.7408601917030486
5.084 2.7400240285643873
5.0845 2.7402705515033583
5.085 2.741232335129822
5.0855 2.7427151987274607
5.086 2.744647558212491
5.0865 2.747067758264911
5.087 2.7500932649463072
5.0875 2.7539281649862923
5.088 2.7588916198031503
5.0885 2.765486620113358
5.089 2.7745400917301035
5.0895 2.7874135056178213
5.09 2.806026470520206
5.0905 2.8319289908019423
5.091 2.864310959396062
5.0915 2.8996312002950093
5.092 2.9351436841869463
5.0925 2.974300158789389
5.093 3.0311828104780885
5.0935 3.1365194383689134
5.094 3.338618920361184
5.0945 3.6223618823672448
5.095 3.8130799373438213
5.0955 3.862807276624971
5.096 3.865173822888253
5.0965 3.8632081473888116
5.097 3.86357141429833
5.0975 3.865779233242331
5.098 3.8690484364112256
5.0985 3.8729749136083216
5.099 3.877383520839744
5.0995 3.8822043038870246
5.1 3.8874214657544153
5.1005 3.893065416488626
5.101 3.8992654444104717
5.1015 3.9063525370139596
5.102 3.915079639051961
5.1025 3.926972463275505
5.103 3.9446282454126953
5.1035 3.971226362339494
5.104 4.008192915381126
5.1045 4.052011396448365
5.105 4.095322253563359
5.1055 4.132433871526659
5.106 4.158745671066236
5.1065 4.166325906071848
5.107 4.150064940584197
5.1075 4.116884393520233
5.108 4.0811783510368675
5.1085 4.053387150432894
5.109 4.036235383363759
5.1095 4.02773979295877
5.11 4.024886572300098
5.1105 4.0253222842655765
5.111 4.027602805490891
5.1115 4.030932449294418
5.112 4.034866021962622
5.1125 4.039184477208795
5.113 4.04379738948827
5.1135 4.048707944026755
5.114 4.0539769178896
5.1145 4.059689258035992
5.115 4.065911874602516
5.1155 4.072636228340779
5.116 4.079745677307378
5.1165 4.0870058566940015
5.117 4.094119571629903
5.1175 4.100794397650506
5.118 4.106831794459116
5.1185 4.112249549444832
5.119 4.117267565165103
5.1195 4.1221287598741805
5.12 4.126970051663746
5.1205 4.131857198984915
5.121 4.136843665064682
5.1215 4.14193924831151
5.122 4.147090433315717
5.1225 4.152173689639313
5.123 4.1570614278660605
5.1235 4.161668785816931
5.124 4.166004166232002
5.1245 4.170149219677339
5.125 4.174192903861212
5.1255 4.1782006445749404
5.126 4.182228332647456
5.1265 4.186334770298838
5.127 4.190601307384065
5.1275 4.19510840512745
5.128 4.1999426153003805
5.1285 4.205203808840401
5.129 4.2110502248793535
5.1295 4.217669536897765
5.13 4.225259436771396
5.1305 4.233980210068402
5.131 4.243939171024176
5.1315 4.25521894463509
5.132 4.267798799844129
5.1325 4.2812938069899245
5.133 4.2946659174947905
5.1335 4.306216579631019
5.134 4.314129619033394
5.1345 4.317332401608213
5.135 4.316265408191691
5.1355 4.312830087895166
5.136 4.309351290433368
5.1365 4.3073401292102504
5.137 4.307149467955544
5.1375 4.3084120155460335
5.138 4.310576318479886
5.1385 4.313216304575197
5.139 4.316076961170631
5.1395 4.319047322382402
5.14 4.322102176352041
5.1405 4.3253053177626795
5.141 4.328802868776365
5.1415 4.332893533523026
5.142 4.338131968640696
5.1425 4.345579003954465
5.143 4.357204538433055
5.1435 4.376364465960459
5.144 4.407715009876031
5.1445 4.4551093472359975
5.145 4.516288387112501
5.1455 4.577864513977475
5.146 4.618366553942679
5.1465 4.620724821441722
5.147 4.584486006766473
5.1475 4.526932893190092
5.148 4.4713061449822
5.1485 4.43194257710472
5.149 4.410461706862658
5.1495 4.401679473651266
5.15 4.399984280763701
5.1505 4.401712010764487
5.151 4.404980311539824
5.1515 4.40892718059878
5.152 4.413163221247692
5.1525 4.417494454922257
5.153 4.421803353036727
5.1535 4.426010636952939
5.154 4.43007657551014
5.1545 4.434032520569882
5.155 4.4380437817184335
5.1555 4.442534387257221
5.156 4.448394797895312
5.1565 4.4571742606758304
5.157 4.470735069182152
5.1575 4.489659404325434
5.158 4.511089058057526
5.1585 4.528697995176395
5.159 4.5356275413560505
5.1595 4.528910813260716
5.16 4.512247347358554
5.1605 4.493307492415307
5.161 4.478027004349685
5.1615 4.468148196514444
5.162 4.462758501204822
5.1625 4.460332355248549
5.163 4.459698507676193
5.1635 4.460153985974519
5.164 4.461314752403143
5.1645 4.462971637191923
5.165 4.4650188462601035
5.1655 4.4674370133383805
5.166 4.470343829149562
5.1665 4.474101798324544
5.167 4.47946051298912
5.1675 4.487615616497792
5.168 4.500081008333887
5.1685 4.518166479640137
5.169 4.541478645734078
5.1695 4.565629331829112
5.17 4.582543809376875
5.1705 4.585264130025858
5.171 4.572785064435249
5.1715 4.5501810866894425
5.172 4.525012311427083
5.1725 4.503285007590336
5.173 4.487494973046588
5.1735 4.477231702559217
5.174 4.470889596136485
5.1745 4.466964263681272
5.175 4.464477196301197
5.1755 4.462902103203311
5.176 4.461982356544417
5.1765 4.461580566373475
5.177 4.461611611705501
5.1775 4.4620137062397545
5.178 4.462782474122496
5.1785 4.464027782015514
5.179 4.466070045414972
5.1795 4.469579211487916
5.18 4.4757619812183345
5.1805 4.486561571530438
5.181 4.504497921725647
5.1815 4.531328569090959
5.182 4.564807964890499
5.1825 4.595915057541284
5.183 4.612086127471513
5.1835 4.60632138973362
5.184 4.582435739657348
5.1845 4.550645648182649
5.185 4.520445814249524
5.1855 4.496984556740592
5.186 4.481015609570085
5.1865 4.47093860392305
5.187 4.464719653715906
5.1875 4.4608204801094145
5.188 4.458291982320847
5.1885 4.456592359838948
5.189 4.455420542164897
5.1895 4.454628034625059
5.19 4.454157196231292
5.1905 4.454022154669704
5.191 4.454309308436369
5.1915 4.455218437959664
5.192 4.4571039769950085
5.1925 4.460549496929123
5.193 4.466390038003131
5.1935 4.475702707736931
5.194 4.489705745922509
5.1945 4.509305761822435
5.195 4.533749596499029
5.1955 4.5586235500606795
5.196 4.575285322144139
5.1965 4.574208165092725
5.197 4.551278171422992
5.1975 4.512133709679412
5.198 4.469585344201744
5.1985 4.4357898076041815
5.199 4.4164949776248585
5.1995 4.410769429273228
5.2 4.413914582037315
5.2005 4.420603167832186
5.201 4.427006549618352
5.2015 4.431423411745496
5.202 4.433749227130504
5.2025 4.434630418142171
5.203 4.434812428683199
5.2035 4.434861048480447
5.204 4.435125972505285
5.2045 4.4357799535416875
5.205 4.436876464959334
5.2055 4.438383251750467
5.206 4.4402238039283555
5.2065 4.4422860004085445
5.207 4.4444628549781635
5.2075 4.446583421353307
5.208 4.448346894071283
5.2085 4.4492515331036016
5.209 4.448599972049707
5.2095 4.445627761323622
5.21 4.4398598034252865
5.2105 4.431541817811397
5.211 4.421801542837595
5.2115 4.412057837062295
5.212 4.403088325752095
5.2125 4.39425251335106
5.213 4.383462162633898
5.2135 4.367286825574964
5.214 4.3409027074822335
5.2145 4.297827223392297
5.215 4.2303852287338275
5.2155 4.132453343470439
5.216 4.004942998112155
5.2165 3.8604691372972093
5.217 3.719879783366779
5.2175 3.6026986260374434
5.218 3.5203901758349394
5.2185 3.477706314154017
5.219 3.4778337119127967
5.2195 3.5277070556425434
5.22 3.639496551066572
5.2205 3.8227223960681256
5.221 4.060032970710233
5.2215 4.288611360739643
5.222 4.4435644712452484
5.2225 4.5182283610778144
5.223 4.545268069634889
5.2235 4.5532486386677276
5.224 4.55579608506114
5.2245 4.557582227618462
5.225 4.5598195111636715
5.2255 4.5626876851761855
5.226 4.56614086199768
5.2265 4.570122659563739
5.227 4.5746247484554905
5.2275 4.579658651069667
5.228 4.585264569524743
5.2285 4.591505350008982
5.229 4.598479550051798
5.2295 4.606303665858834
5.23 4.615054739495684
5.2305 4.624604704187189
5.231 4.634428676009882
5.2315 4.64359448701162
5.232 4.651116627500854
5.2325 4.656531966577819
5.233 4.6601268767319
5.2335 4.66260081025063
5.234 4.6646127359565
5.2345 4.666611905976299
5.235 4.668819533932916
5.2355 4.6712945643121
5.236 4.674006862412701
5.2365 4.676926001823399
5.237 4.680025936025211
5.2375 4.683313177339406
5.238 4.68681328127263
5.2385 4.6906105998231515
5.239 4.694835917266707
5.2395 4.699654775005361
5.24 4.705246713698652
5.2405 4.711694712721759
5.241 4.7188732722479
5.2415 4.72638423311277
5.242 4.733609756294146
5.2425 4.739942784180214
5.243 4.744969505059607
5.2435 4.748448666337661
5.244 4.750250147344773
5.2445 4.750461967781038
5.245 4.749555656708785
5.2455 4.74832366599304
5.246 4.74757306727284
5.2465 4.74782001517196
5.247 4.74920491315022
5.2475 4.751641174797478
5.248 4.7549938669572045
5.2485 4.759200079751751
5.249 4.764306142212452
5.2495 4.770448050509825
5.25 4.777756185098018
5.2505 4.786202585029163
5.251 4.795505420441422
5.2515 4.805293836288105
5.252 4.81550299727535
5.2525 4.826626663156037
5.253 4.839168625086693
5.2535 4.85250444961465
5.254 4.864271358198379
5.2545 4.871447563128901
5.255 4.872335576636389
5.2555 4.86769530769883
5.256 4.8599090649419425
5.2565 4.851413695968291
5.257 4.843901244161494
5.2575 4.838155778839494
5.258 4.8343362207679474
5.2585 4.832312168944093
5.259 4.831903761265157
5.2595 4.833013687398268
5.26 4.83566326937454
5.2605 4.8399819303010885
5.261 4.846244391245238
5.2615 4.854817661181186
5.262 4.866100368109072
5.2625 4.880188610124528
5.263 4.89636845356146
5.2635 4.912487058769083
5.264 4.924986412306379
5.2645 4.930138943720915
5.265 4.926083603732088
5.2655 4.914039232948578
5.266 4.897285470837256
5.2665 4.879329187681173
5.267 4.862970658532668
5.2675 4.850037418581649
5.268 4.841032441277615
5.2685 4.83527613926826
5.269 4.831620858718309
5.2695 4.829095248789645
5.27 4.827100001695412
5.2705 4.825349700486364
5.271 4.823743226698636
5.2715 4.822280281965177
5.272 4.821062414537745
5.2725 4.82028610332189
5.273 4.820359882842221
5.2735 4.822060366011139
5.274 4.826790375545877
5.2745 4.836751596067139
5.275 4.8545539754907905
5.2755 4.881549779065325
5.276 4.91470211990769
5.2765 4.944440482230628
5.277 4.957469328285403
5.2775 4.945209013811671
5.278 4.911570491792442
5.2785 4.870712843740148
5.279 4.836036507916103
5.2795 4.812428978989678
5.28 4.798068276211841
5.2805 4.789373967116384
5.281 4.783622123663219
5.2815 4.7792745570824
5.282 4.775559908267273
5.2825 4.7721253873964224
5.283 4.768824465937672
5.2835 4.765616080462292
5.284 4.762522514927755
5.2845 4.7596246090679335
5.285 4.757058582493934
5.2855 4.755082600166118
5.286 4.754200470459577
5.2865 4.755368903566022
5.287 4.760251476950221
5.2875 4.771077048412679
5.288 4.789130764490522
5.2885 4.811841982655944
5.289 4.831359036939879
5.2895 4.83848845687286
5.29 4.829602608449512
5.2905 4.8092237347164035
5.291 4.7856891610315
5.2915 4.7653333677082275
5.292 4.750418270480016
5.2925 4.740511218647526
5.293 4.734204948035495
5.2935 4.730115008006179
5.294 4.727227482252869
5.2945 4.724912198107453
5.295 4.722814321113254
5.2955 4.72074090195209
5.296 4.718581374421704
5.2965 4.716185612434578
5.297 4.713104651987101
5.2975 4.707816401333777
5.298 4.695426875898071
5.2985 4.662461236997477
5.299 4.581653799508124
5.2995 4.427707063328676
5.3 4.227082860722093
5.3005 4.056902156261573
5.301 3.9664067541982435
5.3015 3.957550884079901
5.302 4.01801702413361
5.3025 4.137602971805978
5.303 4.300003087898449
5.3035 4.466224541125583
5.304 4.588539062276287
5.3045 4.653935753083917
5.305 4.682044848132176
5.3055 4.693247790461638
5.306 4.698086412763385
5.3065 4.700678612279332
5.307 4.702460632422112
5.3075 4.703906233062857
5.308 4.705185616430621
5.3085 4.7064015866733895
5.309 4.707663712617985
5.3095 4.709173998668965
5.31 4.711302795335254
5.3105 4.714749546450688
5.311 4.720607283763843
5.3115 4.730083513246396
5.312 4.743499632394815
5.3125 4.758891315826809
5.313 4.771712031934292
5.3135 4.77706231493175
5.314 4.773236589944296
5.3145 4.763203240824395
5.315 4.7520518925351825
5.3155 4.74346465455307
5.316 4.7385082352482
5.3165 4.736614916325256
5.317 4.7367703342022205
5.3175 4.738125569390548
5.318 4.7401139937300725
5.3185 4.742405024764298
5.319 4.74481519158643
5.3195 4.747284726044517
5.32 4.749880514731863
5.3205 4.752859424253246
5.321 4.756801315188359
5.3215 4.762889355078946
5.322 4.773439347169345
5.3225 4.792567126022729
5.323 4.826265754302994
5.3235 4.8794773425986095
5.324 4.948148483066366
5.3245 5.011625877866982
5.325 5.039516069333927
5.3255 5.015528499569988
5.326 4.954328631782563
5.3265 4.888115707195346
5.327 4.839807275602371
5.3275 4.813465738915707
5.328 4.8027504296880705
5.3285 4.800552829663935
5.329 4.802370393314146
5.3295 4.805934650203928
5.33 4.810186843038932
5.3305 4.814613720862371
5.331 4.818921312084023
5.3315 4.822943660851272
5.332 4.826610036598535
5.3325 4.829949735988142
5.333 4.833107226620167
5.3335 4.836387710667505
5.334 4.840343354328689
5.3345 4.845855158066365
5.335 4.854201310391002
5.3355 4.866735569315773
5.336 4.8839450024985345
5.3365 4.9041550194349695
5.337 4.92312290517727
5.3375 4.935888366133761
5.338 4.939658429571662
5.3385 4.934979122970771
5.339 4.924653281843876
5.3395 4.912026385779478
5.34 4.899843582311608
5.3405 4.889853127509203
5.341 4.882844795826332
5.3415 4.878810404971179
5.342 4.8772362969739325
5.3425 4.877450733393679
5.343 4.878834246689775
5.3435 4.8809327411305565
5.344 4.883432595093786
5.3445 4.886119984224385
5.345 4.888864476368194
5.3455 4.89158273333397
5.346 4.894249628052491
5.3465 4.896888457528358
5.347 4.899582671245587
5.3475 4.902500581037864
5.348 4.905923361478169
5.3485 4.910221010532424
5.349 4.915723727643431
5.3495 4.922367294692903
5.35 4.929331424472955
5.3505 4.934995383691093
5.351 4.937655894951303
5.3515 4.936362592558081
5.352 4.931141423451554
5.3525 4.9230186156145725
5.353 4.913805306479227
5.3535 4.905269270711108
5.354 4.898255649674435
5.3545 4.8927799171716755
5.355 4.888543880828492
5.3555 4.885259171492447
5.356 4.882708817578368
5.3565 4.880729078603616
5.357 4.879211708477473
5.3575 4.878104472053001
5.358 4.877403121155775
5.3585 4.87714539780838
5.359 4.877396040805478
5.3595 4.8782233155724635
5.36 4.879661843170521
5.3605 4.881712333458489
5.361 4.8842858592929455
5.3615 4.886843706654267
5.362 4.8879585601144635
5.3625 4.885893282032522
5.363 4.880377600281801
5.3635 4.8731204081084
5.364 4.866071413639662
5.3645 4.8600752804663285
5.365 4.85509073298084
5.3655 4.850838528343863
5.366 4.847054684375034
5.3665 4.843582482505499
5.367 4.840343565417601
5.3675 4.8373351476540245
5.368 4.834602954580004
5.3685 4.832224754765032
5.369 4.830325712476459
5.3695 4.829069871659883
5.37 4.8287203683477715
5.3705 4.829716742786544
5.371 4.8326835486669255
5.3715 4.83816242606322
5.372 4.845684306289482
5.3725 4.852674020816576
5.373 4.855053366268684
5.3735 4.850387053899346
5.374 4.840203328697233
5.3745 4.8284378407267505
5.375 4.818169512877284
5.3755 4.8103079135753175
5.376 4.80446469486662
5.3765 4.799963043506533
5.377 4.796240507569348
5.3775 4.792926252182657
5.378 4.789798341650486
5.3785 4.7867407997995235
5.379 4.783726495415475
5.3795 4.780777635851169
5.38 4.777971744924582
5.3805 4.7754434724318715
5.381 4.773389408319386
5.3815 4.772081229399952
5.382 4.771777448668794
5.3825 4.772489178459073
5.383 4.773765894748833
5.3835 4.774707931138988
5.384 4.774615781857002
5.3845 4.773658914932585
5.385 4.772433609139939
5.3855 4.770890801754818
5.386 4.768241165966324
5.3865 4.76396217203686
5.387 4.758370217945276
5.3875 4.752289027035425
5.388 4.746528184319868
5.3885 4.741548473023982
5.389 4.737449809520611
5.3895 4.7341090350530335
5.39 4.7313347966552834
5.3905 4.728971775111895
5.391 4.726934276963019
5.3915 4.725188265088534
5.392 4.723724902764631
5.3925 4.722566086533001
5.393 4.721740075256931
5.3935 4.721298755394165
5.394 4.7213193662264965
5.3945 4.721918276118191
5.395 4.72325930549684
5.3955 4.725517632857318
5.396 4.728775044321936
5.3965 4.732933015160289
5.397 4.737669255467046
5.3975 4.7425142821042945
5.398 4.746952804725185
5.3985 4.750495507041538
5.399 4.7527027717814905
5.3995 4.753175892275794
5.4 4.75179911475404
5.4005 4.749111798106646
5.401 4.746127271497948
5.4015 4.743724991159639
5.402 4.74224654649388
5.4025 4.741588956920373
5.403 4.741497479560484
5.4035 4.741754444698111
5.404 4.742250201186599
5.4045 4.74295610351438
5.405 4.743888000139308
5.4055 4.745083438740056
5.406 4.746570375939558
5.4065 4.748386784487573
5.407 4.750562122662587
5.4075 4.75314804722782
5.408 4.756220530750325
5.4085 4.759873189057415
5.409 4.7641199086068164
5.4095 4.768720981448296
5.41 4.773143421472651
5.4105 4.7769209400610615
5.411 4.7799854327963684
5.4115 4.7826627899331
5.412 4.785308162202186
5.4125 4.788055513541399
5.413 4.790850507019335
5.4135 4.7935944268511586
5.414 4.796228654239306
5.4145 4.7987603011803825
5.415 4.801213156349122
5.4155 4.803624236601924
5.416 4.806024450584048
5.4165 4.808456861436505
5.417 4.810984191675348
5.4175 4.813699668646097
5.418 4.816719214733603
5.4185 4.8201605936310665
5.419 4.82408132230906
5.4195 4.828419227617343
5.42 4.833031575588007
5.4205 4.83782274950974
5.421 4.842798413189409
5.4215 4.848005786921841
5.422 4.853351145344601
5.4225 4.85839873016364
5.423 4.8623749401220335
5.4235 4.8646508017261665
5.424 4.8653092036740455
5.4245 4.865124302168259
5.425 4.864956524332244
5.4255 4.8652592840189195
5.426 4.866104490088927
5.4265 4.867360812548955
5.427 4.8688777937084895
5.4275 4.870543929392675
5.428 4.872289203387694
5.4285 4.874100541730017
5.429 4.875980430365218
5.4295 4.877972512939434
5.43 4.880133769280124
5.4305 4.882557625248384
5.431 4.885378896670379
5.4315 4.888808003174348
5.432 4.893162703129703
5.4325 4.898852376097431
5.433 4.906239693691453
5.4335 4.9154547228883425
5.434 4.9264195118531715
5.4345 4.939203461178724
5.435 4.953987422541682
5.4355 4.970012781680242
5.436 4.984509177497549
5.4365 4.993716062519174
5.437 4.995530659578201
5.4375 4.990961283011738
5.438 4.982846018034084
5.4385 4.9738112876254315
5.439 4.965523779572169
5.4395 4.958869990809368
5.44 4.954182510736566
5.4405 4.951363999209703
5.441 4.950034876028481
5.4415 4.9497421263768855
5.442 4.950104847577019
5.4425 4.950857905293435
5.443 4.951835113007051
5.4435 4.952941494166754
5.444 4.954122351064902
5.4445 4.95535179147119
5.445 4.95664622301745
5.4455 4.958077208398643
5.446 4.959796704579245
5.4465 4.962061137556204
5.447 4.9651575842700195
5.4475 4.9692356001309355
5.448 4.974114554156082
5.4485 4.97925497691248
5.449 4.984040404368362
5.4495 4.9880554827470585
5.45 4.991197239764555
5.4505 4.993620722816721
5.451 4.995717058544458
5.4515 4.998192284640926
5.452 5.00215410820712
5.4525 5.009098078067525
5.453 5.020435166026611
5.4535 5.036876384266615
5.454 5.057709465658756
5.4545 5.080775459480859
5.455 5.103023336993361
5.4555 5.121927424774587
5.456 5.136464193579937
5.4565 5.147289020860055
5.457 5.156161152759528
5.4575 5.164660143843508
5.458 5.1735500936037875
5.4585 5.182652453077579
5.459 5.191320928078752
5.4595 5.198102469569181
5.46 5.199468931244099
5.4605 5.189873094832717
5.461 5.165298981324951
5.4615 5.12764542326284
5.462 5.085498866860745
5.4625 5.04859901894008
5.463 5.022046430241178
5.4635 5.005576799899358
5.464 4.996380223794046
5.4645 4.991643902416851
5.465 4.989426825539282
5.4655 4.988581050839206
5.466 4.9884852058806475
5.4665 4.988815080638921
5.467 4.9894023920456965
5.4675 4.990171992456619
5.468 4.9911027246907045
5.4685 4.992213718551397
5.469 4.9935814508010195
5.4695 4.995336445397366
5.47 4.997718818579943
5.4705 5.001141778453198
5.471 5.006308464158299
5.4715 5.014372460169487
5.472 5.026882531497299
5.4725 5.044916657993109
5.473 5.067316387122676
5.4735 5.08933056768439
5.474 5.103884705785538
5.4745 5.105583760297303
5.475 5.094228435733352
5.4755 5.074750892129136
5.476 5.053895456156179
5.4765 5.036439402629315
5.477 5.023956615714362
5.4775 5.0158758519683895
5.478 5.010923062291044
5.4785 5.007980307222284
5.479 5.006250535230492
5.4795 5.005223518386292
5.48 5.004575557159824
5.4805 5.004098696416572
5.481 5.003670530772678
5.4815 5.003214903842571
5.482 5.002691047671624
5.4825 5.002085026278627
5.483 5.0013798907501235
5.4835 5.000568924517176
5.484 4.999625020002477
5.4845 4.998519265972377
5.485 4.997250009107085
5.4855 4.995855449489658
5.486 4.994392223242563
5.4865 4.992900605496543
5.487 4.991360535529707
5.4875 4.989707439192611
5.488 4.987849624950745
5.4885 4.985733573421018
5.489 4.983365556471102
5.4895 4.980797747723751
5.49 4.978110267781465
5.4905 4.975389845124291
5.491 4.972738210842286
5.4915 4.970232130135417
5.492 4.967921435302681
5.4925 4.9658098083605084
5.493 4.963895667689264
5.4935 4.962150426444775
5.494 4.960545833454463
5.4945 4.959051032643097
5.495 4.957654693722376
5.4955 4.956345108244135
5.496 4.95512841191407
5.4965 4.954001407866621
5.497 4.9529432817224945
5.4975 4.951877677593333
5.498 4.950647079931575
5.4985 4.949067568349965
5.499 4.94700521915611
5.4995 4.944467310652667
5.5 4.941625541457923
5.5005 4.938742911512395
5.501 4.936047448782886
5.5015 4.9336213286221975
5.502 4.931323530774525
5.5025 4.92883923444299
5.503 4.925877202772553
5.5035 4.922356914368282
5.504 4.918501864136927
5.5045 4.914709380253929
5.505 4.9113401538023345
5.5055 4.908583452176917
5.506 4.906458527544758
5.5065 4.904896651318896
5.507 4.903808605303612
5.5075 4.903107837143538
5.508 4.9027135353161375
5.5085 4.9025437195258315
5.509 4.902537696197714
5.5095 4.902659524784148
5.51 4.902932119760215
5.5105 4.903424109063331
5.511 4.904233214677348
5.5115 4.905407219369464
5.512 4.906861482467014
5.5125 4.908305505077778
5.513 4.909298205019671
5.5135 4.909392781140455
5.514 4.908389964843205
5.5145 4.906426723379314
5.515 4.90386302189513
5.5155 4.901111934559348
5.516 4.898544606703873
5.5165 4.896429560333487
5.517 4.894901441913107
5.5175 4.893940507508661
5.518 4.893446473398076
5.5185 4.893299456867372
5.519 4.893388945922674
5.5195 4.893646331000158
5.52 4.8940261454710035
5.5205 4.894547973844657
5.521 4.895280999997234
5.5215 4.896375073943783
5.522 4.898057555737231
5.5225 4.9006484262487335
5.523 4.904475589101094
5.5235 4.909700814042851
5.524 4.9160128384188395
5.5245 4.92240867618717
5.525 4.9273242599301215
5.5255 4.92935059819257
5.526 4.928116819522365
5.5265 4.924483717012381
5.527 4.919869377900551
5.5275 4.915484481636514
5.528 4.912038749177557
5.5285 4.909791421655901
5.529 4.908676388301292
5.5295 4.908453772466626
5.53 4.908820331916352
5.5305 4.909514355347738
5.531 4.910361170723715
5.5315 4.911273573729736
5.532 4.912262504608223
5.5325 4.9134317763459245
5.533 4.915001816789164
5.5335 4.9173114942635765
5.534 4.920792524123439
5.5345 4.925833995616016
5.535 4.932396753257183
5.5355 4.939613640060409
5.536 4.945718726788022
5.5365 4.948736183241498
5.537 4.947512137684305
5.5375 4.94237385636693
5.538 4.935052240501752
5.5385 4.927750378883556
5.539 4.922038218491351
5.5395 4.918363461104023
5.54 4.916382148674066
5.5405 4.915511886386372
5.541 4.915267842628427
5.5415 4.915333517998042
5.542 4.915521246307089
5.5425 4.915745800006605
5.543 4.915993408547114
5.5435 4.916331764818815
5.544 4.916928695213584
5.5445 4.918096060992444
5.545 4.920343685265661
5.5455 4.9243956447507005
5.546 4.931000694565175
5.5465 4.940294724010854
5.547 4.950878463658589
5.5475 4.959598398557795
5.548 4.9630464960396905
5.5485 4.959963344773601
5.549 4.95211052983911
5.5495 4.942899957081054
5.55 4.9351030659137445
5.5505 4.929788764686847
5.551 4.926726806227756
5.5515 4.925203326326515
5.552 4.9245691960824045
5.5525 4.924369332919961
5.553 4.9243360589458005
5.5535 4.92433159082804
5.554 4.924304312458516
5.5545 4.924277288819941
5.555 4.924349546853571
5.5555 4.924712074173917
5.556 4.925709058381504
5.5565 4.927954475926334
5.557 4.932447874045004
5.5575 4.940601994778581
5.558 4.9538378500457805
5.5585 4.972404815926475
5.559 4.993788981062605
5.5595 5.012105323950627
5.56 5.020520685683285
5.5605 5.0159773182327365
5.561 5.002146837441798
5.5615 4.9860472441539025
5.562 4.972104810879226
5.5625 4.960545071606901
5.563 4.950216358858902
5.5635 4.940883159926973
5.564 4.932968854819598
5.5645 4.926662307328004
5.565 4.921740368053869
5.5655 4.917818019192167
5.566 4.914561828172718
5.5665 4.911754838915319
5.567 4.90928522151204
5.5675 4.907100448221809
5.568 4.905197049030698
5.5685 4.9035831339174605
5.569 4.90227056487583
5.5695 4.901274466185195
5.57 4.900592212026065
5.5705 4.9002071012766875
5.571 4.900069207051602
5.5715 4.900090752508684
5.572 4.900147746196979
5.5725 4.9001199213635855
5.573 4.899931095791131
5.5735 4.899529670899319
5.574 4.898838744693303
5.5745 4.89762397503421
5.575 4.895405560945883
5.5755 4.891300136809609
5.576 4.883831794565368
5.5765 4.870731644289882
5.577 4.849062974026281
5.5775 4.8161540558811256
5.578 4.771742743392646
5.5785 4.720405263092329
5.579 4.672232269656525
5.5795 4.640080224690631
5.58 4.634959291746893
5.5805 4.661189311201167
5.581 4.712982056102921
5.5815 4.774367866557935
5.582 4.826415453462443
5.5825 4.858571229426931
5.583 4.8725429225801085
5.5835 4.875861286591813
5.584 4.87495063940622
5.5845 4.873133960314996
5.585 4.871585022988108
5.5855 4.870508212673724
5.586 4.869814158288105
5.5865 4.869356818234798
5.587 4.869017716096333
5.5875 4.868706877274595
5.588 4.868379222461953
5.5885 4.868020490587408
5.589 4.867657815176627
5.5895 4.867355399971301
5.59 4.867221603270157
5.5905 4.867396178163271
5.591 4.867972213696928
5.5915 4.8689171222487735
5.592 4.869980316323992
5.5925 4.870764219590979
5.593 4.870857075558987
5.5935 4.8700324063428715
5.594 4.868314241529583
5.5945 4.865984967940974
5.595 4.863439690490975
5.5955 4.861027075280355
5.596 4.858979358085096
5.5965 4.8573624573956655
5.597 4.8561369421688605
5.5975 4.855190358435844
5.598 4.854408556144024
5.5985 4.853701148880957
5.599 4.853011440051097
5.5995 4.85233325269133
5.6 4.851703165308414
5.6005 4.851211301975366
5.601 4.85097395609874
5.6015 4.8511337833137835
5.602 4.851818738716369
5.6025 4.853099227779114
5.603 4.854936296569945
5.6035 4.857140354562451
5.604 4.859324506395477
5.6045 4.860964732911936
5.605 4.861531040370969
5.6055 4.860712328938763
5.606 4.858582526737265
5.6065 4.855568383835942
5.607 4.8522525281729125
5.6075 4.849132646955513
5.608 4.846484338283402
5.6085 4.844349327693453
5.609 4.8426322517905644
5.6095 4.841181496774241
5.61 4.839851156662717
5.6105 4.838527931547573
5.611 4.837132840193017
5.6115 4.83562306883971
5.612 4.83398960654548
5.6125 4.8322634447178325
5.613 4.830508190916791
5.6135 4.828847631723501
5.614 4.827463869858868
5.6145 4.826643260658325
5.615 4.826803587606332
5.6155 4.828488937377586
5.616 4.832297879850523
5.6165 4.838641114869756
5.617 4.847383357052144
5.6175 4.857419746293151
5.618 4.86648230289483
5.6185 4.871563847189322
5.619 4.87017941591779
5.6195 4.861919880242287
5.62 4.848938568339954
5.6205 4.834607923317562
5.621 4.82160809194163
5.6215 4.811101066259352
5.622 4.803061141193271
5.6225 4.7969264623701084
5.623 4.792045688815397
5.6235 4.78790502171812
5.624 4.784169213293025
5.6245 4.780668790348277
5.625 4.777329191308522
5.6255 4.774153776567647
5.626 4.771173508490647
5.6265 4.7684702216019295
5.627 4.766168780574183
5.6275 4.76446473698121
5.628 4.763639920888749
5.6285 4.763954628686617
5.629 4.765323058445564
5.6295 4.766373914990809
5.63 4.762311090126633
5.6305 4.7407505532602245
5.631 4.676862687547394
5.6315 4.5374187474788
5.632 4.310832738057724
5.6325 4.042910047089113
5.633 3.806555352048078
5.6335 3.637922797396482
5.634 3.5303673423242907
5.6345 3.4641686324132115
5.635 3.4229512406496108
5.6355 3.396449486412581
5.636 3.3787791860037872
5.6365 3.366646263143097
5.637 3.358154573487563
5.6375 3.352187768336713
5.638 3.3480383942859744
5.6385 3.34530402915711
5.639 3.3438791271914665
5.6395 3.3440018214884892
5.64 3.346343989875975
5.6405 3.3521700767263996
5.641 3.3637734000755364
5.6415 3.3854328840791696
5.642 3.425496945870017
5.6425 3.4991098260385405
5.643 3.627255114440575
5.6435 3.820316423788909
5.644 4.048535024341924
5.6445 4.25090736940541
5.645 4.391074629932445
5.6455 4.473634229624829
5.646 4.517786061170205
5.6465 4.539211728169112
5.647 4.547333486697851
5.6475 4.547516022118775
5.648 4.5434829983202265
5.6485 4.539015838611607
5.649 4.5386779629171405
5.6495 4.546804967039784
5.65 4.56501112054183
5.6505 4.589646219615136
5.651 4.6127187180480815
5.6515 4.627205010688756
5.652 4.631726963572512
5.6525 4.629808232021698
5.653 4.625652345372932
5.6535 4.621650717284001
5.654 4.618522595617551
5.6545 4.61623701328102
5.655 4.614583520676917
5.6555 4.613392411752728
5.656 4.612572653761958
5.6565 4.6120877613948315
5.657 4.6119634852191504
5.6575 4.6122767588087035
5.658 4.6132111917625425
5.6585 4.615153005270934
5.659 4.618899570852812
5.6595 4.6260355837826355
5.66 4.639349361267729
5.6605 4.662740312817921
5.661 4.699442806196116
5.6615 4.748410696925515
5.662 4.801566384040689
5.6625 4.846058343450861
5.663 4.8706669328110275
5.6635 4.870739196548745
5.664 4.849179011858069
5.6645 4.814438045816321
5.665 4.7768665484668125
5.6655 4.7445562434939434
5.666 4.721447721506903
5.6665 4.70801924977854
5.667 4.7032493051833315
5.6675 4.706227746090561
5.668 4.716964214316358
5.6685 4.736887422252196
5.669 4.769141889284511
5.6695 4.818436459720268
5.67 4.888022149960915
5.6705 4.972449070589273
5.671 5.050730412905064
5.6715 5.092884033338945
5.672 5.076240864428869
5.6725 4.991808636440143
5.673 4.837961713976456
5.6735 4.617353031912013
5.674 4.341591897098646
5.6745 4.038562746412521
5.675 3.7498271673922163
5.6755 3.515115697965256
5.676 3.3529268809748087
5.6765 3.2564220276149696
5.677 3.205540814492461
5.6775 3.1808634435666514
5.678 3.1693756391102754
5.6785 3.1639855177422556
5.679 3.161301148374224
5.6795 3.1598224571908444
5.68 3.1589000704014003
5.6805 3.1582573954878983
5.681 3.157780031411826
5.6815 3.157432913689898
5.682 3.1572707681978978
5.6825 3.157465677468722
5.683 3.158408053263602
5.6835 3.160884935147519
5.684 3.166391977931263
5.6845 3.1776777296750103
5.685 3.1997376582178605
5.6855 3.2420189449686267
5.686 3.323025895015781
5.6865 3.4757048509676443
5.687 3.731293229383142
5.6875 4.0478226106511235
5.688 4.303057863014309
5.6885 4.445031068999394
5.689 4.509871348000751
5.6895 4.537912399523274
5.69 4.5501075417591546
5.6905 4.555220451585201
5.691 4.55685268446027
5.6915 4.556623055223112
5.692 4.555213805754122
5.6925 4.552808904614802
5.693 4.549492707290203
5.6935 4.545526958236832
5.694 4.541332415454076
5.6945 4.537327877994426
5.695 4.533796720877654
5.6955 4.530895292212189
5.696 4.528672549884916
5.6965 4.5271378192910285
5.697 4.526272466174427
5.6975 4.526048031694059
5.698 4.526419996326077
5.6985 4.527337922391957
5.699 4.528752645282135
5.6995 4.530635179868509
5.7 4.532972548485794
5.7005 4.535756049271831
5.701 4.538879222882007
5.7015 4.541940176919094
5.702 4.5440116012836755
5.7025 4.543576572628866
5.703 4.53890299141296
5.7035 4.528920579550431
5.704 4.514307332424804
5.7045 4.497988551752569
5.705 4.484510831826499
5.7055 4.47849287933714
5.706 4.4826705823818065
5.7065 4.496743347832477
5.707 4.517398849730395
5.7075 4.540061643799645
5.708 4.560932207532116
5.7085 4.578244499352956
5.709 4.592062278877655
5.7095 4.6032343525745025
5.71 4.612356461911113
5.7105 4.619157233448431
5.711 4.622529400543063
5.7115 4.621218087157975
5.712 4.614979375112813
5.7125 4.605047742349444
5.713 4.593465410847517
5.7135 4.582107779769188
5.714 4.572152545689723
5.7145 4.564107024115947
5.715 4.55793505034801
5.7155 4.553276306356241
5.716 4.549734857179682
5.7165 4.546992213389708
5.717 4.544866260951868
5.7175 4.543281292553995
5.718 4.542224617119715
5.7185 4.541713280777592
5.719 4.541791213062338
5.7195 4.542516362938003
5.72 4.54397024524791
5.7205 4.546273009485961
5.721 4.549565191232001
5.7215 4.553986693460625
5.722 4.559560878220657
5.7225 4.566059259549637
5.723 4.572951045662694
5.7235 4.57952486871561
5.724 4.585057682586107
5.7245 4.588990310252153
5.725 4.591017023014422
5.7255 4.591126450554694
5.726 4.589559896541654
5.7265 4.586811574526268
5.727 4.5835710329045485
5.7275 4.580509667419023
5.728 4.57801440297682
5.7285 4.576152136458689
5.729 4.574817065081898
5.7295 4.573853312040602
5.73 4.573159804869186
5.7305 4.57271110791
5.731 4.572557841756923
5.7315 4.57282674853852
5.732 4.573741163353657
5.7325 4.575645893680899
5.733 4.579101323984477
5.7335 4.584972609940375
5.734 4.594402375533455
5.7345 4.60819427467493
5.735 4.624877880177764
5.7355 4.638601336877406
5.736 4.640946163062806
5.7365 4.628256426332411
5.737 4.606187732279813
5.7375 4.58457055976299
5.738 4.56924628683019
5.7385 4.560294109292156
5.739 4.555457501362716
5.7395 4.552781824453713
5.74 4.551189036020648
5.7405 4.550160205292108
5.741 4.549440911651405
5.7415 4.548894112137192
5.742 4.548444025785877
5.7425 4.548063165042747
5.743 4.547768313469656
5.7435 4.547633170278007
5.744 4.547874023796656
5.7445 4.549009968737857
5.745 4.552423062390472
5.7455 4.561576313783115
5.746 4.583586527269058
5.7465 4.627559806202469
5.747 4.69430951983465
5.7475 4.764436467994373
5.748 4.80640642130546
5.7485 4.801652772095232
5.749 4.757787702876935
5.7495 4.698845671562416
5.75 4.64581283613705
5.7505 4.606710103853962
5.751 4.580420959829914
5.7515 4.5632527142183354
5.752 4.551985949733949
5.7525 4.544445064808714
5.753 4.539311595354083
5.7535 4.535815480764891
5.754 4.533532390395929
5.7545 4.532234559284283
5.755 4.531761764693104
5.7555 4.531941754957683
5.756 4.532522235199756
5.7565 4.533195777190088
5.757 4.533664562123529
5.7575 4.53372817114495
5.758 4.533331875192364
5.7585 4.5325735924869734
5.759 4.53163221486284
5.7595 4.530703289131275
5.76 4.529912691712714
5.7605 4.529313006901034
5.761 4.528905056617462
5.7615 4.528652372755514
5.762 4.528517400738457
5.7625 4.528490602556492
5.763 4.528627244539858
5.7635 4.529091707253667
5.764 4.530201665176151
5.7645 4.532521334550446
5.765 4.536951432030032
5.7655 4.544756176721365
5.766 4.557420919441246
5.7665 4.576168990925411
5.767 4.60122884795877
5.7675 4.631286840563882
5.768 4.663428091121884
5.7685 4.69402509783412
5.769 4.720092671139397
5.7695 4.740330465880718
5.77 4.755280795006441
5.7705 4.766049277535353
5.771 4.772400032614963
5.7715 4.772064213081037
5.772 4.762167898437371
5.7725 4.742002065843473
5.773 4.714509393660449
5.7735 4.684442447510569
5.774 4.655480422685501
5.7745 4.629156260976619
5.775 4.606223161405386
5.7755 4.587754351661993
5.776 4.574744091684907
5.7765 4.567130250568327
5.777 4.563736348892468
5.7775 4.563034143271419
5.778 4.563795800859864
5.7785 4.565272644155873
5.779 4.567082847180489
5.7795 4.5690588996629495
5.78 4.571146460238086
5.7805 4.573372845184363
5.781 4.575799409031306
5.7815 4.578556737476393
5.782 4.581898239546027
5.7825 4.586352051038607
5.783 4.5931241320425285
5.7835 4.6050075766749545
5.784 4.62833508814266
5.7845 4.6766732585957955
5.785 4.776856952561695
5.7855 4.976221451406677
5.786 5.331385008843886
5.7865 5.815250352724703
5.787 6.231955409760066
5.7875 6.446661209139433
5.788 6.515807586281514
5.7885 6.517552205089607
5.789 6.4769535896055865
5.7895 6.369023465745456
5.79 6.116977674054758
5.7905 5.657955907709229
5.791 5.155142066254107
5.7915 4.84678629488996
5.792 4.716841695354142
5.7925 4.668880766650088
5.793 4.651735921286478
5.7935 4.646071552777081
5.794 4.64495610009421
5.7945 4.645850526011153
5.795 4.647806436014307
5.7955 4.650457994634675
5.796 4.653686568936949
5.7965 4.657523758219399
5.797 4.66218174272277
5.7975 4.668220054320243
5.798 4.6768832373957165
5.7985 4.6904960092263
5.799 4.712434555864225
5.7995 4.745538501344945
5.8 4.788624407194505
5.8005 4.833627142275266
5.801 4.868073676004497
5.8015 4.882520135806577
5.802 4.876147493461695
5.8025 4.855660493750714
5.803 4.8300428704836955
5.8035 4.806067882328072
5.804 4.787098634126191
5.8045 4.774189053645901
5.805 4.767447400580571
5.8055 4.767219859293138
5.806 4.775175170523995
5.8065 4.796301743769704
5.807 4.842813043642129
5.8075 4.940392357335704
5.808 5.129081691358587
5.8085 5.430211986749728
5.809 5.7816089320695445
5.8095 6.070445316161988
5.81 6.251556883171564
5.8105 6.349888960455254
5.811 6.400482755940161
5.8115 6.425583719409791
5.812 6.436097736879497
5.8125 6.436125892934604
5.813 6.425190024093932
5.8135 6.398448266979407
5.814 6.345794498914599
5.8145 6.25324444307823
5.815 6.112217146957486
5.8155 5.936073894993787
5.816 5.762536488796793
5.8165 5.6308511741590666
5.817 5.562948494426352
5.8175 5.5663553019153005
5.818 5.642516509191231
5.8185 5.785266431666357
5.819 5.970561193085206
5.8195 6.155283780718032
5.82 6.30106830657004
5.8205 6.396789561486286
5.821 6.452683278563604
5.8215 6.483643270119793
5.822 6.500781530020743
5.8225 6.510601442702806
5.823 6.516602586168857
5.8235 6.520554235673159
5.824 6.523131510789532
5.8245 6.523363903965257
5.825 6.515409397510008
5.8255 6.479728689244394
5.826 6.372417975891346
5.8265 6.146497971215674
5.827 5.827578546097903
5.8275 5.516461242832247
5.828 5.279476648914566
5.8285 5.118432889491367
5.829 5.013303469446199
5.8295 4.946297061041885
5.83 4.905032649553909
5.8305 4.880873848833843
5.831 4.867735370278608
5.8315 4.86147860077534
5.832 4.859304098409036
5.8325 4.859243122231546
5.833 4.859816444677011
5.8335 4.860063426085548
5.834 4.859754195619529
5.8345 4.859204989622909
5.835 4.8588021539396875
5.8355 4.858370889243834
5.836 4.857277445248921
5.8365 4.854983446764643
5.837 4.851301398491775
5.8375 4.846078035260722
5.838 4.838960197841616
5.8385 4.829816088653925
5.839 4.81937366983595
5.8395 4.80908248365007
5.84 4.8002887738790525
5.8405 4.793589692203436
5.841 4.788910600791337
5.8415 4.785935742620608
5.842 4.784403410276396
5.8425 4.7842113235843895
5.843 4.785407270240541
5.8435 4.788180238720487
5.844 4.792871132788517
5.8445 4.800067510347794
5.845 4.810743107801893
5.8455 4.826573663468571
5.846 4.850435345935959
5.8465 4.887129154973024
5.847 4.943937009553937
5.8475 5.030402597131258
5.848 5.156564381488994
5.8485 5.331385655556049
5.849 5.562761943066465
5.8495 5.8490584465685105
5.85 6.150328837082495
5.8505 6.3895145978316945
5.851 6.5276702123666235
5.8515 6.588982383220094
5.852 6.611599660790961
5.8525 6.6188553475881795
5.853 6.62090055223845
5.8535 6.621445516942198
5.854 6.6216955608906725
5.8545 6.622004241350353
5.855 6.622454366968657
5.8555 6.623066190902116
5.856 6.623869501696887
5.8565 6.624932947930955
5.857 6.626372446945509
5.8575 6.628338464765046
5.858 6.630979173578241
5.8585 6.63433299488496
5.859 6.638231342453765
5.8595 6.642033276589163
5.86 6.643708110083963
5.8605 6.636408189140577
5.861 6.597300789105957
5.8615 6.459049506268662
5.862 6.094479294129424
5.8625 5.5153430531881815
5.863 5.053067849019873
5.8635 4.843518814971119
5.864 4.770774041335261
5.8645 4.746451542192635
5.865 4.737434643180364
5.8655 4.733320048522061
5.866 4.730860258305651
5.8665 4.728937289225358
5.867 4.727097199072657
5.8675 4.725093381544494
5.868 4.722766286949434
5.8685 4.720006631708048
5.869 4.716753539028297
5.8695 4.713003830025916
5.87 4.708800414213152
5.8705 4.704226070539598
5.871 4.699399952529942
5.8715 4.694457456230405
5.872 4.689537201099051
5.8725 4.684772591882768
5.873 4.68025637297015
5.8735 4.676045713426929
5.874 4.672164627549265
5.8745 4.668649436883405
5.875 4.665549076725239
5.8755 4.66287882880929
5.876 4.6605998164975615
5.8765 4.658609732766245
5.877 4.65676127925662
5.8775 4.654881118168581
5.878 4.652812370479098
5.8785 4.650425721535261
5.879 4.647598777920206
5.8795 4.644220730296959
5.88 4.640262408170362
5.8805 4.6358579541084
5.881 4.6312563052007265
5.8815 4.626692751485316
5.882 4.622338484968732
5.8825 4.618268162074817
5.883 4.614473596081887
5.8835 4.610898330078846
5.884 4.607472131444408
5.8845 4.604133294598971
5.885 4.6008282612510145
5.8855 4.597519491760651
5.886 4.594197032561698
5.8865 4.590879992823456
5.887 4.58760999344969
5.8875 4.5844410399304385
5.888 4.5814340460859375
5.8885 4.578648472950223
5.889 4.576130342986294
5.8895 4.573885436101691
5.89 4.571869261416796
5.8905 4.569940756853668
5.891 4.567890053147267
5.8915 4.565587862359014
5.892 4.563186397337792
5.8925 4.561080152663771
5.893 4.55957111638778
5.8935 4.5586263074987565
5.894 4.5580404065707265
5.8945 4.557666637992297
5.895 4.557475860285643
5.8955 4.557477193452239
5.896 4.557667381934116
5.8965 4.558026823752036
5.897 4.5585270370912445
5.8975 4.559152822928717
5.898 4.559907863955108
5.8985 4.560831366721012
5.899 4.562019001729005
5.8995 4.563625097647175
5.9 4.565845980305922
5.9005 4.568847642592753
5.901 4.572594116990667
5.9015 4.5767446300108245
5.902 4.580821695313841
5.9025 4.584560469183592
5.903 4.587749954982622
5.9035 4.589840517975413
5.904 4.590393863206576
5.9045 4.5898099820888545
5.905 4.5891663152334585
5.9055 4.589407394804719
5.906 4.590893927699125
5.9065 4.593515346677189
5.907 4.596978275711035
5.9075 4.600994748323507
5.908 4.605351095099711
5.9085 4.609901691831683
5.909 4.614548778192142
5.9095 4.619225476722309
5.91 4.623926829710197
5.9105 4.628741008052905
5.911 4.633909043983443
5.9115 4.639933521926978
5.912 4.647636378314707
5.9125 4.658034653862971
5.913 4.671838347069978
5.9135 4.68894355373114
5.914 4.708613262384731
5.9145 4.72993390040554
5.915 4.750273385229112
5.9155 4.763327760613207
5.916 4.7627260245790906
5.9165 4.748984062594144
5.917 4.729667798223729
5.9175 4.712478834304027
5.918 4.70075097646271
5.9185 4.694300423995391
5.919 4.691712351315924
5.9195 4.691646549451163
5.92 4.6931824229809544
5.9205 4.695759071165402
5.921 4.699055132105044
5.9215 4.7028914067379235
5.922 4.7071632126719765
5.9225 4.7118186170436855
5.923 4.716822651932206
5.9235 4.722166951269055
5.924 4.727863537217785
5.9245 4.733938162975607
5.925 4.740372679036219
5.9255 4.747011014282161
5.926 4.75351867603447
5.9265 4.75948844995274
5.927 4.764694260118479
5.9275 4.76918296826621
5.928 4.773151682915876
5.9285 4.776813854628737
5.929 4.780386827118938
5.9295 4.7840949625931115
5.93 4.7881858634528305
5.9305 4.792952323131213
5.931 4.798856260806555
5.9315 4.8066699329109115
5.932 4.817710977621066
5.9325 4.834248592493469
5.933 4.8604188167641516
5.9335 4.90436833017952
5.934 4.982267344586481
5.9345 5.121523583291386
5.935 5.350425890012564
5.9355 5.654787304262963
5.936 5.948521890672979
5.9365 6.151811987963625
5.937 6.263195118247759
5.9375 6.31819583542726
5.938 6.344899236189076
5.9385 6.35815650492633
5.939 6.3649543122081615
5.9395 6.3684646974329615
5.94 6.370059346820121
5.9405 6.370579985561181
5.941 6.37142591940601
5.9415 6.3751586899299015
5.942 6.384241694670021
5.9425 6.39810780922772
5.943 6.411731137460525
5.9435 6.418492295679324
5.944 6.415006238832869
5.9445 6.403350554058753
5.945 6.388881907249034
5.9455 6.3763307932572575
5.946 6.367563153419385
5.9465 6.362145644300894
5.947 6.358927118129894
5.9475 6.356974754336854
5.948 6.355750653555249
5.9485 6.3549828404607895
5.949 6.354534292132425
5.9495 6.354328987864798
5.95 6.354344190974584
5.9505 6.354587900453695
5.951 6.355034813081532
5.9515 6.355230817250939
5.952 6.352661098555678
5.9525 6.337776992824296
5.953 6.285781684832695
5.9535 6.162757812371141
5.954 5.9717394510517385
5.9545 5.776529819760648
5.955 5.637593759585456
5.9555 5.571377022972805
5.956 5.569310931291924
5.9565 5.617093067096698
5.957 5.697167501608786
5.9575 5.788069840805563
5.958 5.868608939081212
5.9585 5.923941658167542
5.959 5.946456992456818
5.9595 5.931645418763762
5.96 5.874282050481118
5.9605 5.769114462285514
5.961 5.6180778137828
5.9615 5.441480363822596
5.962 5.274820965068021
5.9625 5.146208892734676
5.963 5.063086886899682
5.9635 5.020983669057105
5.964 5.0172601363891305
5.9645 5.060063524593562
5.965 5.177130443188143
5.9655 5.4203042675998825
5.966 5.800937040879767
5.9665 6.142978559299398
5.967 6.289159063399953
5.9675 6.31831115916066
5.968 6.31759745008278
5.9685 6.313744555370067
5.969 6.310971860226817
5.9695 6.309180963632104
5.97 6.3079522844618845
5.9705 6.307045948771411
5.971 6.306366868467433
5.9715 6.305897133713818
5.972 6.3056851414252035
5.9725 6.3058550463205085
5.973 6.30667120065537
5.9735 6.308659248013925
5.974 6.312849148215416
5.9745 6.3209736805410435
5.975 6.33508528806706
5.9755 6.355751827486517
5.976 6.379206793312645
5.9765 6.397168203376881
5.977 6.401651466135761
5.9775 6.390993851950479
5.978 6.370798886571497
5.9785 6.3494042745136605
5.979 6.332529851528865
5.9795 6.321624552501581
5.98 6.3154197545013
5.9805 6.312067493021037
5.981 6.310166918688997
5.9815 6.308910585001406
5.982 6.307910174131265
5.9825 6.307013074963106
5.983 6.30619437776816
5.9835 6.305495977582301
5.984 6.305002272211746
5.9845 6.304878731552182
5.985 6.305444393843039
5.9855 6.307338202397353
5.986 6.311726963468604
5.9865 6.32019998750092
5.987 6.33369031383084
5.9875 6.349896677380568
5.988 6.361812216210429
5.9885 6.361731464898438
5.989 6.348773648203022
5.9895 6.330078652423601
5.99 6.313736690852893
5.9905 6.302932861314432
5.991 6.296758874530865
5.9915 6.293303006684927
5.992 6.2911800281595545
5.9925 6.289650539647725
5.993 6.288369706673001
5.9935 6.287182811866757
5.994 6.286033103200842
5.9945 6.2848942996485055
5.995 6.283786374048501
5.9955 6.282781111649164
5.996 6.282086043591748
5.9965 6.282236405454415
5.997 6.284622941513908
5.9975 6.292499326369097
5.998 6.311925126027268
5.9985 6.349323835772801
5.999 6.401796194108207
5.9995 6.448870459390775
6.0 6.46417053071312
6.0005 6.438359724372199
6.001 6.386764489103929
6.0015 6.334943962327661
6.002 6.2983245228825036
6.0025 6.27767698114348
6.003 6.267375095997033
6.0035 6.262264446552151
6.004 6.259408001076612
6.0045 6.257464767778802
6.005 6.255888340881966
6.0055 6.254472798951457
6.006 6.25315783882134
6.0065 6.2519522997480435
6.007 6.250897329855877
6.0075 6.250094081077786
6.008 6.249712090753598
6.0085 6.250159286763091
6.009 6.252443782593583
6.0095 6.2588716556326025
6.01 6.272971537659314
6.0105 6.292016658499363
6.011 6.277946514510492
6.0115 6.135415929017241
6.012 5.824680626631159
6.0125 5.470713181046212
6.013 5.198908940044203
6.0135 5.033145147473115
6.014 4.951513887119721
6.0145 4.930637872505922
6.015 4.954556223604809
6.0155 5.011070783818115
6.016 5.0859179811199455
6.0165 5.160478331329846
6.017 5.214712015750476
6.0175 5.23196306963153
6.018 5.202609021501325
6.0185 5.126567620099803
6.019 5.0162202808728695
6.0195 4.896037925291318
6.02 4.792070483164031
6.0205 4.718604087152809
6.021 4.67561075623352
6.0215 4.655920864350102
6.022 4.6522961289067135
6.0225 4.660086002201482
6.023 4.677934328411099
6.0235 4.707834301872315
6.024 4.755102123632555
6.0245 4.827765914062312
6.025 4.935096193165964
6.0255 5.084108740602432
6.026 5.271829236288672
6.0265 5.477744039719803
6.027 5.669687098204769
6.0275 5.821980948519509
6.028 5.927363673615207
6.0285 5.9922726344281925
6.029 6.0270823319944915
6.0295 6.040558056567792
6.03 6.03921697080501
6.0305 6.028299213126922
6.031 6.012921719702999
6.0315 5.998100473143519
6.032 5.987310935767462
6.0325 5.981132958596416
6.033 5.9763633419418385
6.0335 5.966376024163538
6.034 5.941796139915623
6.0345 5.8898046284553045
6.035 5.793284137845354
6.0355 5.632891880323281
6.036 5.40147728720845
6.0365 5.1279444318194285
6.037 4.874614525830393
6.0375 4.687064457494748
6.038 4.567517985894503
6.0385 4.496342603718449
6.039 4.454737024495363
6.0395 4.430286541041121
6.04 4.415598413327504
6.0405 4.406314894170182
6.041 4.3998884310777955
6.0415 4.394895995956216
6.042 4.390591597354745
6.0425 4.386607546596763
6.043 4.382786945870637
6.0435 4.37907935048671
6.044 4.375496609703812
6.0445 4.372107832384642
6.045 4.369069429459588
6.0455 4.366706769888917
6.046 4.365733177964306
6.0465 4.367687846121723
6.047 4.375728946342087
6.0475 4.395660665376515
6.048 4.436221377935774
6.0485 4.506459067403054
6.049 4.608031188329478
6.0495 4.724595598078909
6.05 4.819411621838673
6.0505 4.851475406979177
6.051 4.8044457143669925
6.0515 4.700317468261207
6.052 4.581755731708937
6.0525 4.482007769470612
6.053 4.4122607428709815
6.0535 4.368575232088259
6.054 4.342600117597391
6.0545 4.32731296475522
6.055 4.318135695496241
6.0555 4.312425015981714
6.056 4.308731749023427
6.0565 4.306259047066425
6.057 4.304559251460357
6.0575 4.3033780894463165
6.058 4.302561652394879
6.0585 4.302015797086178
6.059 4.301694371538818
6.0595 4.301579837813361
6.06 4.301692591833498
6.0605 4.302066326183465
6.061 4.302752569433383
6.0615 4.303821769903554
6.062 4.305390936129254
6.0625 4.307608751722392
6.063 4.310659511410253
6.0635 4.314697426949253
6.064 4.319811207975403
6.0645 4.32590282940495
6.065 4.332489298814919
6.0655 4.338588498707577
6.066 4.342863017234605
6.0665 4.344035164964239
6.067 4.341256629293571
6.0675 4.334306963764198
6.068 4.323830311818376
6.0685 4.311348600525295
6.069 4.298787852866867
6.0695 4.287703413510035
6.07 4.278756479124046
6.0705 4.271803107838198
6.071 4.266299679437165
6.0715 4.261711353269553
6.072 4.257662932870951
6.0725 4.2539600325818165
6.073 4.250536229334066
6.0735 4.247406694300374
6.074 4.244648730673082
6.0745 4.242399268943504
6.075 4.240887393074545
6.0755 4.24056582316251
6.076 4.242353375174331
6.0765 4.248081275707192
6.077 4.2610767119535575
6.0775 4.286314833468118
6.078 4.328820072457153
6.0785 4.388919836192497
6.079 4.455963185242745
6.0795 4.508077666122337
6.08 4.52325358034044
6.0805 4.494658345197853
6.081 4.434692366663962
6.0815 4.365794769003636
6.082 4.307049199717178
6.0825 4.26676870774713
6.083 4.2434102368177795
6.0835 4.231378111476352
6.084 4.225537455339137
6.0845 4.22267938503913
6.085 4.221179081158279
6.0855 4.220308095411144
6.086 4.2197470372496655
6.0865 4.219354347001189
6.087 4.219057168801389
6.0875 4.218825148199062
6.088 4.21866321309528
6.0885 4.218630713396265
6.089 4.2188822228910885
6.0895 4.219708923411532
6.09 4.221616029395185
6.0905 4.225373282820441
6.091 4.231906919973825
6.0915 4.241706472111491
6.092 4.253647101210125
6.0925 4.264421249608257
6.093 4.269937859373807
6.0935 4.268126483286598
6.094 4.260145612092143
6.0945 4.249000679150611
6.095 4.237428426181583
6.0955 4.2270244755233195
6.096 4.218451967848622
6.0965 4.2118180500854665
6.097 4.206904528764681
6.0975 4.203356942657938
6.098 4.2008166539670215
6.0985 4.19900184259497
6.099 4.197711359815808
6.0995 4.196797865716694
6.1 4.196139911717073
6.1005 4.195608311646844
6.101 4.1950910981374685
6.1015 4.194500678737838
6.102 4.193793182345661
6.1025 4.192949203427168
6.103 4.1919646820866
6.1035 4.190830722366544
6.104 4.189533609945513
6.1045 4.188046163343409
6.105 4.186282503874053
6.1055 4.1841116882602245
6.106 4.181452507271314
6.1065 4.178362539832167
6.107 4.175026024450548
6.1075 4.171680947144588
6.108 4.168555132672263
6.1085 4.16588933324623
6.109 4.163951317834152
6.1095 4.162989643980459
6.11 4.163058707513179
6.1105 4.163775851227169
6.111 4.164270394401895
6.1115 4.163592995741804
6.112 4.161383881465038
6.1125 4.158105878370475
6.113 4.154515134687746
6.1135 4.151020454151419
6.114 4.147624920218608
6.1145 4.144224077787322
6.115 4.140799670205314
6.1155 4.137386044515366
6.116 4.134056356240621
6.1165 4.130889458827128
6.117 4.127909457558533
6.1175 4.125057709198225
6.118 4.12222746142963
6.1185 4.119314766324899
6.119 4.116258240619225
6.1195 4.1130493138681645
6.12 4.109704372279549
6.1205 4.106273232196814
6.121 4.102815182851052
6.1215 4.0994268702011984
6.122 4.096251365843478
6.1225 4.093500750848185
6.123 4.091503986280986
6.1235 4.090712159656952
6.124 4.091679423856093
6.1245 4.094913113010974
6.125 4.100563243260795
6.1255 4.108153877504139
6.126 4.116800225746936
6.1265 4.125867872568565
6.127 4.135084338932908
6.1275 4.143520541975369
6.128 4.148664939932121
6.1285 4.147631767646641
6.129 4.139331703700942
6.1295 4.125496072611969
6.13 4.109449494950675
6.1305 4.094338519714229
6.131 4.082095323179909
6.1315 4.07326632980667
6.132 4.067416977797355
6.1325 4.063756630136052
6.133 4.061528383297914
6.1335 4.060170652311752
6.134 4.059315645351512
6.1345 4.058729699641476
6.135 4.058287261544431
6.1355 4.057965422067315
6.136 4.057858081508994
6.1365 4.058169194680127
6.137 4.059194155535585
6.1375 4.061233424232483
6.138 4.064448899468082
6.1385 4.068704894713361
6.139 4.073430839131272
6.1395 4.077629372363728
6.14 4.080098990021974
6.1405 4.080049189254285
6.141 4.0775933591554905
6.1415 4.073660670690908
6.142 4.069382914930778
6.1425 4.065618615728208
6.143 4.06278953248908
6.1435 4.060967538538384
6.144 4.060009587219983
6.1445 4.059722361413029
6.145 4.059948693315888
6.1455 4.060642684996917
6.146 4.0618377817923195
6.1465 4.063640075879342
6.147 4.066222416712249
6.1475 4.069873749260755
6.148 4.07508687137052
6.1485 4.0826997520461115
6.149 4.094011586800131
6.1495 4.110588307217223
6.15 4.132795147513845
6.1505 4.157249051534888
6.151 4.176284092866525
6.1515 4.182327896500207
6.152 4.173815604864719
6.1525 4.155968316949301
6.153 4.136041215836927
6.1535 4.11829147619443
6.154 4.103524818639923
6.1545 4.091849345809087
6.155 4.083731220732438
6.1555 4.079117097467781
6.156 4.077241003203912
6.1565 4.077204190031163
6.157 4.078353765402466
6.1575 4.080310814352319
6.158 4.0828759280549365
6.1585 4.085925673945689
6.159 4.089386950763598
6.1595 4.093205344849621
6.16 4.0973581530793615
6.1605 4.101895244443695
6.161 4.10696637390402
6.1615 4.112852809621901
6.162 4.119919695246787
6.1625 4.128417417203091
6.163 4.138209277433416
6.1635 4.148519211900138
6.164 4.157970757404439
6.1645 4.165023924406321
6.165 4.168725135205359
6.1655 4.169170217764363
6.166 4.167272606427026
6.1665 4.164192498751253
6.167 4.16091908314331
6.1675 4.158193283900798
6.168 4.156444998164399
6.1685 4.155864295704672
6.169 4.1564384429816
6.1695 4.158071278280469
6.17 4.160635059471148
6.1705 4.164001708967667
6.171 4.168032230266207
6.1715 4.172554485431786
6.172 4.177346611103805
6.1725 4.18216949510976
6.173 4.186795978023693
6.1735 4.191041374173358
6.174 4.194713594441329
6.1745 4.1976320484128875
6.175 4.199711310995945
6.1755 4.201070579501388
6.176 4.201990545582185
6.1765 4.202739522935725
6.177 4.203481486522684
6.1775 4.204288478961797
6.178 4.205221327779861
6.1785 4.206369773054431
6.179 4.207873553866979
6.1795 4.209864674266805
6.18 4.212470596853202
6.1805 4.215812674193436
6.181 4.220106151247678
6.1815 4.225862527623261
6.182 4.234162957250839
6.1825 4.247125360654484
6.183 4.268592581714938
6.1835 4.304963687397465
6.184 4.3652421996506705
6.1845 4.458726516286231
6.185 4.589696851215952
6.1855 4.751304506765636
6.186 4.9246357511631045
6.1865 5.087403189537127
6.187 5.225145373701014
6.1875 5.335303982437117
6.188 5.423656810628754
6.1885 5.498082051986882
6.189 5.564642444185435
6.1895 5.625661837340332
6.19 5.680200597546457
6.1905 5.725752824671724
6.191 5.760955166844197
6.1915 5.786549538248496
6.192 5.804546820741398
6.1925 5.817061025354291
6.193 5.8253387607958915
6.1935 5.829730979376921
6.194 5.829621005034649
6.1945 5.823254728526217
6.195 5.807905579541782
6.1955 5.779726134996646
6.196 5.73349579219705
6.1965 5.662754910927027
6.197 5.561748330968986
6.1975 5.430780444036416
6.198 5.281341379503147
6.1985 5.134760185034808
6.199 5.012554734178766
6.1995 4.927530338040881
6.2 4.883358012539824
6.2005 4.879756559669283
6.201 4.916137887897615
6.2015 4.992438951212498
6.202 5.106181795040887
6.2025 5.247947979198224
6.203 5.399193109391649
6.2035 5.53758370461185
6.204 5.647430229967642
6.2045 5.725080705151114
6.205 5.775466082430101
6.2055 5.806273965553852
6.206 5.82428000828907
6.2065 5.834340393178587
6.207 5.839683665335687
6.2075 5.842369198962106
6.208 5.8437186879747065
6.2085 5.844583603572343
6.209 5.845513434924524
6.2095 5.846834455560299
6.21 5.848618756425268
6.2105 5.850543366064362
6.211 5.85186054077603
6.2115 5.85176608952045
6.212 5.8500214796827565
6.2125 5.847220275966591
6.213 5.844321041892168
6.2135 5.841989791910298
6.214 5.8403746641574115
6.2145 5.839331479858269
6.215 5.838660784440125
6.2155 5.838195392261489
6.216 5.83781453267619
6.2165 5.837445336036894
6.217 5.837051027585502
6.2175 5.836637750574655
6.218 5.836250824834075
6.2185 5.8359997384949045
6.219 5.836067679694877
6.2195 5.836774652852376
6.22 5.838707428368912
6.2205 5.842942684151546
6.221 5.850994551973211
6.2215 5.863771272341315
6.222 5.879792804156659
6.2225 5.895081047704035
6.223 5.905540552571277
6.2235 5.908714451484028
6.224 5.903673161355935
6.2245 5.8913864384286425
6.225 5.875117015385087
6.2255 5.8590454194279955
6.226 5.846054207589579
6.2265 5.836902345548256
6.227 5.830951067667466
6.2275 5.827161385642143
6.228 5.82466352761583
6.2285 5.822864855769811
6.229 5.821419636894503
6.2295 5.820158410382363
6.23 5.819043738363772
6.2305 5.818132584544231
6.231 5.81756848375971
6.2315 5.817575658246201
6.232 5.8185012678929615
6.2325 5.820827413788851
6.233 5.82503517172841
6.2335 5.831227919243902
6.234 5.838485729673583
6.2345 5.844528955312996
6.235 5.846467331502976
6.2355 5.84262394942509
6.236 5.83384111989072
6.2365 5.822850621678287
6.237 5.8123048536613675
6.2375 5.803537964611464
6.238 5.796724359085158
6.2385 5.791514794652476
6.239 5.787491922880268
6.2395 5.784295119150257
6.24 5.781650201782688
6.2405 5.779368863692144
6.241 5.777369103790142
6.2415 5.775685254636477
6.242 5.774541842537716
6.2425 5.7744557081907155
6.243 5.776439772178709
6.2435 5.782139190583195
6.244 5.793516306886761
6.2445 5.810866828625497
6.245 5.82880932033587
6.2455 5.83421066440359
6.246 5.814063081782829
6.2465 5.770162151252509
6.247 5.719983730736142
6.2475 5.679831498117035
6.248 5.653018373448565
6.2485 5.633316348340473
6.249 5.611835978790913
6.2495 5.578406586662466
6.25 5.5170745652007485
6.2505 5.3991409234994
6.251 5.183634552155307
6.2515 4.861927146148715
6.252 4.533112670063317
6.2525 4.318744856698683
6.253 4.219965410430267
6.2535 4.181893469423755
6.254 4.168126317079904
6.2545 4.163416181489308
6.255 4.162229459684711
6.2555 4.162584203474405
6.256 4.1637380504149855
6.2565 4.165395709756619
6.257 4.167472110787478
6.2575 4.170027733990948
6.258 4.1733532858247715
6.2585 4.178238773487489
6.259 4.186982010843006
6.2595 4.206239796765545
6.26 4.25161160281755
6.2605 4.344874184453789
6.261 4.488790751872396
6.2615 4.6452258531202135
6.262 4.764031956460589
6.2625 4.819690603694961
6.263 4.810700637191332
6.2635 4.748824276873006
6.264 4.656910770010216
6.2645 4.564701236944859
6.265 4.496823429547304
6.2655 4.464852215356992
6.266 4.472774556401592
6.2665 4.526908372583001
6.267 4.642101695999128
6.2675 4.837328124525034
6.268 5.105804578238103
6.2685 5.377123090932012
6.269 5.567404824726975
6.2695 5.666342695813724
6.27 5.709374914421439
6.2705 5.7233140996785705
6.271 5.714941882310678
6.2715 5.668039729726904
6.272 5.519440932783092
6.2725 5.141380859511512
6.273 4.60583969941771
6.2735 4.2933440574699775
6.274 4.1952391575367445
6.2745 4.166063174072197
6.275 4.15483979727093
6.2755 4.149342553786465
6.276 4.146093517628688
6.2765 4.143798830988476
6.277 4.141908192942892
6.2775 4.140163864661322
6.278 4.1384500332505025
6.2785 4.136707738815672
6.279 4.134931365502607
6.2795 4.133183437369884
6.28 4.131628595093281
6.2805 4.130578000934048
6.281 4.130498900611697
6.2815 4.131917850051891
6.282 4.135061457419133
6.2825 4.139356215548504
6.283 4.143257572472566
6.2835 4.1451283732931
6.284 4.144534276848389
6.2845 4.1424075541732455
6.285 4.140074647363179
6.2855 4.13844529891172
6.286 4.137981900117144
6.2865 4.138897226324752
6.287 4.141521973628406
6.2875 4.146533550292495
6.288 4.154947959350358
6.2885 4.168021636908837
6.289 4.187232712728181
6.2895 4.213842158177719
6.29 4.247850171613057
6.2905 4.285349544713829
6.291 4.31588946645594
6.2915 4.325137293980389
6.292 4.304613125016689
6.2925 4.259608106549186
6.293 4.205634002392265
6.2935 4.15801775697729
6.294 4.1244381536309875
6.2945 4.104637382086092
6.295 4.09451768320782
6.2955 4.089878476839032
6.296 4.0878617798654195
6.2965 4.086867815156892
6.297 4.086071349438249
6.2975 4.085088317828357
6.298 4.083776842682366
6.2985 4.08214784088747
6.299 4.080308119597755
6.2995 4.078437853187272
6.3 4.07678326864517
6.3005 4.075763000222955
6.301 4.076276974330386
6.3015 4.080501675206919
6.302 4.093688879330114
6.3025 4.12696365491422
6.303 4.199154940081272
6.3035 4.332951630422916
6.304 4.5427986099997755
6.3045 4.819837743333875
6.305 5.122891805862719
6.3055 5.383640042717887
6.306 5.530371536847919
6.3065 5.518156260855046
6.307 5.347947644417222
6.3075 5.071333922712584
6.308 4.770217100306181
6.3085 4.516619782457929
6.309 4.3408941201678966
6.3095 4.235036944746395
6.31 4.176328767497476
6.3105 4.144791622772181
6.311 4.128157471998622
6.3115 4.120169339349345
6.312 4.117604859438809
6.3125 4.118459210349019
6.313 4.121346454433833
6.3135 4.125359383289365
6.314 4.1299209295660715
6.3145 4.13466492779522
6.315 4.139341165096671
6.3155 4.143763976863014
6.316 4.147784306254539
6.3165 4.151292824669823
6.317 4.154212134996222
6.3175 4.1565408655322225
6.318 4.158364625357289
6.3185 4.15986791464798
6.319 4.161309631008218
6.3195 4.163040713995735
6.32 4.165558969119458
6.3205 4.169612368057787
6.321 4.176091369101287
6.3215 4.185414702781682
6.322 4.196783548516454
6.3225 4.208339690121128
6.323 4.218236915934084
6.3235 4.225539969717672
6.324 4.230430129626714
6.3245 4.233486939964917
6.325 4.234692347070934
6.3255 4.233154827920251
6.326 4.228133508274328
6.3265 4.220292731581064
6.327 4.211729805453632
6.3275 4.204648261384357
6.328 4.2001739102158515
6.3285 4.198200701304171
6.329 4.198003302931361
6.3295 4.198813002337293
6.33 4.200090425333172
6.3305 4.2015198735100325
6.331 4.202952074277742
6.3315 4.2043427333612735
6.332 4.20571736072382
6.3325 4.207167597116562
6.333 4.208872916621435
6.3335 4.211212007817699
6.334 4.2150385805258415
6.3345 4.2221788961297575
6.335 4.236374103484409
6.3355 4.264508085728582
6.336 4.317121148839152
6.3365 4.405023125412117
6.337 4.52945607445342
6.3375 4.672897783160919
6.338 4.80682478157074
6.3385 4.914848117243095
6.339 5.005141923995281
6.3395 5.098269263102748
6.34 5.207689443147495
6.3405 5.330711954058201
6.341 5.453337717770643
6.3415 5.561082905107381
6.342 5.6470511409806905
6.3425 5.712582219841029
6.343 5.763067522669247
6.3435 5.8040328078506525
6.344 5.839152245778005
6.3445 5.869935350565769
6.345 5.897311159683475
6.3455 5.92341110025126
6.346 5.9528863761024065
6.3465 5.992694077746655
6.347 6.047771028167079
6.3475 6.107416255470688
6.348 6.127089686705506
6.3485 6.038677909791031
6.349 5.815839700421628
6.3495 5.518581535512673
6.35 5.241598124665054
6.3505 5.044900701317423
6.351 4.947463024511298
6.3515 4.955737842765518
6.352 5.086003398882659
6.3525 5.345922184694181
6.353 5.654028070953639
6.3535 5.863865201325413
6.354 5.949258021714599
6.3545 5.972737869825846
6.355 5.976870060994963
6.3555 5.9764644661624216
6.356 5.9753146764214895
6.3565 5.974192631928452
6.357 5.973238836480221
6.3575 5.972552259623408
6.358 5.972352263022622
6.3585 5.973112960570545
6.359 5.975863577979404
6.3595 5.9827686096488515
6.36 5.998028396097795
6.3605 6.028615021469279
6.361 6.083410385402524
6.3615 6.169504988693061
6.362 6.286664331829621
6.3625 6.422083049565583
6.363 6.5464193425178765
6.3635 6.616867292585325
6.364 6.596118980913054
6.3645 6.477932317204444
6.365 6.3044387492977085
6.3655 6.147328375456932
6.366 6.049421213109139
6.3665 6.003835090320657
6.367 5.986812861069164
6.3675 5.981840354903251
6.368 5.981370183018936
6.3685 5.9825256580405375
6.369 5.984264216185372
6.3695 5.986164406106231
6.37 5.988028334890177
6.3705 5.989740159001722
6.371 5.991249085257812
6.3715 5.992566388278035
6.372 5.993765087075881
6.3725 5.995025420316918
6.373 5.997182649642611
6.3735 6.004280561684095
6.374 6.030309116217826
6.3745 6.1025351250462405
6.375 6.231360644385835
6.3755 6.36389391655081
6.376 6.42302779803427
6.3765 6.379385386041393
6.377 6.262092726168366
6.3775 6.138369943106734
6.378 6.058660535445761
6.3785 6.022755845749173
6.379 6.010180910734282
6.3795 6.006938513003761
6.38 6.007144314833879
6.3805 6.00873665876992
6.381 6.011003134082727
6.3815 6.013649506281619
6.382 6.016524838889093
6.3825 6.019529313779116
6.383 6.022605841577264
6.3835 6.025757241554936
6.384 6.029131312945126
6.3845 6.03318273252532
6.385 6.038979147000563
6.3855 6.048405765210494
6.386 6.062894756236342
6.3865 6.079442603086492
6.387 6.0917144731647115
6.3875 6.105994868590797
6.388 6.142987870008912
6.3885 6.208365765734727
6.389 6.269277396317189
6.3895 6.273122657907815
6.39 6.213999256483931
6.3905 6.143036839985878
6.391 6.097722038826064
6.3915 6.078152965078485
6.392 6.072488098541782
6.3925 6.072604301277939
6.393 6.074976186446999
6.3935 6.078331351503308
6.394 6.0822259992875916
6.3945 6.086469694554347
6.395 6.0909535547131854
6.3955 6.09560716935107
6.396 6.10039219776811
6.3965 6.10533853490137
6.397 6.1106211821752625
6.3975 6.1167837699006276
6.398 6.125348709617632
6.3985 6.1403218751461734
6.399 6.170711133331651
6.3995 6.2309246116544985
6.4 6.329420568712233
6.4005 6.4448447826615025
6.401 6.524190027601544
6.4015 6.526739489231779
6.402 6.460859399316987
6.4025 6.3685293866840995
6.403 6.287416336299333
6.4035 6.232572277053404
6.404 6.201564806821678
6.4045 6.186377135194195
6.405 6.180176532718611
6.4055 6.178799754415247
6.406 6.1800475744915575
6.4065 6.182808609467835
6.407 6.1864846180672695
6.4075 6.1907365803276635
6.408 6.1953754775695
6.4085 6.200348164000233
6.409 6.2057600759146
6.4095 6.21193652706983
6.41 6.219478156372527
6.4105 6.229257922813463
6.411 6.242142381913831
6.4115 6.258407757596614
6.412 6.2769069608577555
6.4125 6.29436175466138
6.413 6.305773331345217
6.4135 6.306987799146591
6.414 6.298314347131973
6.4145 6.2848969461002016
6.415 6.272847713669704
6.4155 6.265378711257763
6.416 6.262462584510842
6.4165 6.262673437709936
6.417 6.264689107576312
6.4175 6.267721080677524
6.418 6.271407469412103
6.4185 6.275614397439774
6.419 6.2802834224140005
6.4195 6.285377797004641
6.42 6.290852374736153
6.4205 6.296737497676008
6.421 6.303309831395706
6.4215 6.311594292248967
6.422 6.324674301369806
6.4225 6.350800383117407
6.423 6.408757300659661
6.4235 6.531645841988175
6.424 6.756648234615821
6.4245 7.0922402137225165
6.425 7.486969851520821
6.4255 7.844710913094217
6.426 8.075431288045454
6.4265 8.130567015789321
6.427 8.007734486527653
6.4275 7.746743569913371
6.428 7.419009389037584
6.4285 7.100322262734077
6.429 6.840634506508175
6.4295 6.653641473813516
6.43 6.529404629986947
6.4305 6.451165921537194
6.431 6.403978655510788
6.4315 6.376604510282603
6.432 6.361063006062353
6.4325 6.352133534655725
6.433 6.346669865521819
6.4335 6.342971208189074
6.434 6.340203670376611
6.4345 6.338002331341651
6.435 6.33626023823594
6.4355 6.3349886094600665
6.436 6.3342386168011044
6.4365 6.334056740883711
6.437 6.3344793802834
6.4375 6.335556500181084
6.438 6.337493422612856
6.4385 6.3408584124332
6.439 6.347072109588319
6.4395 6.359210126568747
6.44 6.382996273936576
6.4405 6.426922493563386
6.441 6.499708783315776
6.4415 6.6053365383594285
6.442 6.740368916414364
6.4425 6.897723655845291
6.443 7.0733868660959205
6.4435 7.268132052904385
6.444 7.483354081790162
6.4445 7.711858837993399
6.445 7.931671681028241
6.4455 8.103944598605349
6.446 8.180439761735986
6.4465 8.113338554205377
6.447 7.872248348401796
6.4475 7.465373551182181
6.448 6.949602916525557
6.4485 6.419075114291249
6.449 5.9653474384830725
6.4495 5.636965857645051
6.45 5.437462399194328
6.4505 5.353181966801668
6.451 5.378434703812354
6.4515 5.521754599942832
6.452 5.772489280745035
6.4525 6.036759035601112
6.453 6.199614450539538
6.4535 6.258993216142563
6.454 6.269885957058377
6.4545 6.266162317888836
6.455 6.259434851598228
6.4555 6.252585707523793
6.456 6.246114213439683
6.4565 6.240046238909618
6.457 6.234371133907966
6.4575 6.229134031861846
6.458 6.224392497473738
6.4585 6.220088376953755
6.459 6.2157365641849145
6.4595 6.209880321730508
6.46 6.199206442651604
6.4605 6.177890897113708
6.461 6.138819339801958
6.4615 6.079041416998339
6.462 6.006786264358872
6.4625 5.940897513004848
6.463 5.8995746554225414
6.4635 5.889730546485819
6.464 5.905184209701583
6.4645 5.932574522273259
6.465 5.958701478839822
6.4655 5.974403021237483
6.466 5.974194560343549
6.4665 5.952827316839842
6.467 5.902414283133884
6.4675 5.811306474139481
6.468 5.670245068126092
6.4685 5.486830121495845
6.469 5.294958817300139
6.4695 5.136372892319501
6.47 5.03380012725427
6.4705 4.991061934802116
6.471 5.011157571425522
6.4715 5.109495685275697
6.472 5.3067404397654245
6.4725 5.576884864710601
6.473 5.8203804980346865
6.4735 5.981084771217126
6.474 6.0793527329033425
6.4745 6.135034153859658
6.475 6.160387924362257
6.4755 6.1700144014371565
6.476 6.174408973514461
6.4765 6.1779859720476
6.477 6.181949943312806
6.4775 6.186484203891525
6.478 6.191558286945853
6.4785 6.197114936604987
6.479 6.2031134345690715
6.4795 6.209543863194765
6.48 6.216468809580998
6.4805 6.223978715062846
6.481 6.230631877072255
6.4815 6.216160100896071
6.482 6.0370248946313465
6.4825 5.597321281619535
6.483 5.382122616838783
6.4835 5.332304834104005
6.484 5.320147479015508
6.4845 5.317120941965745
6.485 5.31737600472115
6.4855 5.31987535478864
6.486 5.325647658687729
6.4865 5.33887599971609
6.487 5.373697007297657
6.4875 5.481519954921073
6.488 5.79002113435394
6.4885 6.184480857868329
6.489 6.323022530996826
6.4895 6.340795353696589
6.49 6.342449589298403
6.4905 6.344967643082151
6.491 6.34919009128546
6.4915 6.354519236485014
6.492 6.3605613381925155
6.4925 6.367168971118876
6.493 6.3744394892390455
6.4935 6.382840352647162
6.494 6.39356855209692
6.4945 6.409309211919536
6.495 6.43557765460291
6.4955 6.48241644890948
6.496 6.565083864770883
6.4965 6.700589784381877
6.497 6.897668223253999
6.4975 7.142785612297732
6.498 7.3920002430036424
6.4985 7.579794160425943
6.499 7.6434790208668
6.4995 7.5544058117914235
6.5 7.337318975783998
6.5005 7.065123825350898
6.501 6.820699491880792
6.5015 6.650988092979177
6.502 6.555448834517475
6.5025 6.509893993957065
6.503 6.4908809857684675
6.5035 6.483956603459883
6.504 6.482069252321684
6.5045 6.48226429891849
6.505 6.483447854898771
6.5055 6.48527597642359
6.506 6.487703776308966
6.5065 6.490818407274207
6.507 6.494885008808748
6.5075 6.500712631619755
6.508 6.510834703578893
6.5085 6.533088413141788
6.509 6.590642740965548
6.5095 6.738823660279745
6.51 7.017996407301866
6.5105 7.211978525567889
6.511 7.124957180517613
6.5115 6.957689321676333
6.512 6.83271237418472
6.5125 6.756471150112078
6.513 6.71473460529337
6.5135 6.697474638002892
6.514 6.701584939041315
6.5145 6.731294066900424
6.515 6.8009945189209615
6.5155 6.938439657699392
6.516 7.154193495449429
6.5165 7.223842589925845
6.517 6.87817192898521
6.5175 6.622916892653875
6.518 6.543943918842799
6.5185 6.523330159749512
6.519 6.517060232402275
6.5195 6.514221508099836
6.52 6.512349402336667
6.5205 6.510932880468549
6.521 6.509895108803216
6.5215 6.509234951343584
6.522 6.50893921890622
6.5225 6.508974453841582
6.523 6.5093519230113275
6.5235 6.510364415063589
6.524 6.513454725504485
6.5245 6.524986348433242
6.525 6.570985123943248
6.5255 6.733168772685054
6.526 7.02011435077669
6.5265 6.518380457313083
6.527 5.38905225517115
6.5275 4.837352234302204
6.528 4.663733090455923
6.5285 4.617130190151374
6.529 4.607464253276249
6.5295 4.608223771400277
6.53 4.611926286438783
6.5305 4.616428359963131
6.531 4.621086791189225
6.5315 4.6256999389656
6.532 4.6302062188544655
6.5325 4.634604235979979
6.533 4.638951477639826
6.5335 4.6435184401195615
6.534 4.649672414529694
6.5345 4.665811037353975
6.535 4.745093726476443
6.5355 5.126305892284463
6.536 5.909218955357361
6.5365 6.3446050536050125
6.537 6.454099155481106
6.5375 6.479371147906984
6.538 6.486681831506401
6.5385 6.489876730935806
6.539 6.492145577036136
6.5395 6.494192927119884
6.54 6.495544897351439
6.5405 6.49387483584649
6.541 6.48251326540752
6.5415 6.445972594499055
6.542 6.357701897934956
6.5425 6.196036451026099
6.543 5.983267001066706
6.5435 5.789370440325432
6.544 5.674858367942792
6.5445 5.659933870486719
6.545 5.739989156360408
6.5455 5.893278525825553
6.546 6.076550289460218
6.5465 6.2388870778527314
6.547 6.353028345612544
6.5475 6.421597143615313
6.548 6.458937537327414
6.5485 6.476942596135042
6.549 6.4829301489164015
6.5495 6.481456847603181
6.55 6.476818076051118
6.5505 6.475046944603448
6.551 6.484220029226445
6.5515 6.512614798958984
6.552 6.564125592957967
6.5525 6.632876415384225
6.553 6.702280597874281
6.5535 6.752776662030532
6.554 6.773784863460031
6.5545 6.768453656255979
6.555 6.7482288664970005
6.5555 6.724784817559793
6.556 6.705297674315861
6.5565 6.692541485935439
6.557 6.687060842900444
6.5575 6.689231858691707
6.558 6.700543241259187
6.5585 6.724207036786816
6.559 6.764887682567047
6.5595 6.826467134871204
6.56 6.907349851623644
6.5605 6.995287683678177
6.561 7.06799965286335
6.5615 7.102698460637224
6.562 7.087623886532145
6.5625 7.02572441203285
6.563 6.933740034847415
6.5635 6.837491082086916
6.564 6.760452965051868
6.5645 6.712122273173137
6.565 6.687742615589115
6.5655 6.677665383819138
6.566 6.674435832206698
6.5665 6.674050956196127
6.567 6.674718162346244
6.5675 6.6756553835799375
6.568 6.676404650696797
6.5685 6.676100745769545
6.569 6.671283773975168
6.5695 6.645884183146264
6.57 6.538001822855185
6.5705 6.280395116539492
6.571 6.0674376777709655
6.5715 5.995478070474545
6.572 5.977628320622364
6.5725 5.97370254324056
6.573 5.974289502098157
6.5735 5.978443760378119
6.574 5.989482080623811
6.5745 6.018135579593166
6.575 6.093762980327221
6.5755 6.282310867607257
6.576 6.642806886542389
6.5765 6.952775534265414
6.577 6.913852577575226
6.5775 6.795637172193621
6.578 6.742708090139144
6.5785 6.726527709230306
6.579 6.722827855963486
6.5795 6.7230604716680835
6.58 6.724716171726658
6.5805 6.727076633403933
6.581 6.729922833353995
6.5815 6.733165203665899
6.582 6.736743369203732
6.5825 6.740678185210691
6.583 6.74525941487886
6.5835 6.751631791210682
6.584 6.76339790500317
6.5845 6.7902156666317
6.585 6.852425486238032
6.5855 6.977031115982409
6.586 7.166517411823249
6.5865 7.351068262819397
6.587 7.409021417943609
6.5875 7.296481976114316
6.588 7.102937567662635
6.5885 6.932855064898546
6.589 6.822433036146083
6.5895 6.7622628909908284
6.59 6.732850309293089
6.5905 6.718988522902527
6.591 6.711628701384721
6.5915 6.706092479077477
6.592 6.699988957281019
6.5925 6.692184506995095
6.593 6.682801843000571
6.5935 6.673181018913547
6.594 6.6642018922475925
6.5945 6.6548870904004405
6.595 6.644542290386778
6.5955 6.634373353046459
6.596 6.626597242574907
6.5965 6.623564533200704
6.597 6.627918605839331
6.5975 6.643567643523306
6.598 6.6776103186461215
6.5985 6.742621846672123
6.599 6.84239219368652
6.5995 6.87570653606348
6.6 6.795735892935489
6.6005 6.747374016805627
6.601 6.731089441090076
6.6015 6.725072381680968
6.602 6.721963673836314
6.6025 6.719791106692582
6.603 6.7179793410896975
6.6035 6.716312539533981
6.604 6.714664908520731
6.6045 6.712977339603861
6.605 6.711275255719113
6.6055 6.709767811591402
6.606 6.7091941093152085
6.6065 6.711788233772812
6.607 6.723722757890216
6.6075 6.75957657535466
6.608 6.842122006700108
6.6085 6.965726131300909
6.609 7.023541493695249
6.6095 6.9415738141358245
6.61 6.822619925223994
6.6105 6.7373224414362705
6.611 6.685351595757216
6.6115 6.653005533521129
6.612 6.630634350601222
6.6125 6.6132774248483885
6.613 6.5991377788548045
6.6135 6.588004659123995
6.614 6.5798880014636305
6.6145 6.57442947330602
6.615 6.571046875573656
6.6155 6.569198026068393
6.616 6.568448293965482
6.6165 6.568442241424877
6.617 6.568907789620515
6.6175 6.569653231715894
6.618 6.570565702448401
6.6185 6.571611517041643
6.619 6.572850926267178
6.6195 6.57450423539805
6.62 6.5771541776745
6.6205 6.582325968440327
6.621 6.593951748603895
6.6215 6.622052267522611
6.622 6.689630483475887
6.6225 6.820147662119054
6.623 6.846341981874999
6.6235 6.668714729606273
6.624 6.575630895482688
6.6245 6.542592344439863
6.625 6.527676970770373
6.6255 6.518248838821573
6.626 6.51074266616532
6.6265 6.504071367917999
6.627 6.497888841979369
6.6275 6.492090403839648
6.628 6.486674022122036
6.6285 6.481716378611071
6.629 6.477371495165337
6.6295 6.473920459871507
6.63 6.47177594989773
6.6305 6.471460348104999
6.631 6.473404999665347
6.6315 6.4773364225540435
6.632 6.480615808090797
6.6325 6.474354254940715
6.633 6.436721551640466
6.6335 6.3319721954766
6.634 6.1402176247663744
6.6345 5.905785113224227
6.635 5.71410509185196
6.6355 5.620725859747494
6.636 5.640061564605925
6.6365 5.765742404320879
6.637 5.964417958117594
6.6375 6.165106576684434
6.638 6.301159593027648
6.6385 6.3639160037817115
6.639 6.382946952391978
6.6395 6.384324470616696
6.64 6.380515505673833
6.6405 6.375836625325955
6.641 6.371438622513112
6.6415 6.367492565142254
6.642 6.363947094486618
6.6425 6.360709525864585
6.643 6.357705851203298
6.6435 6.354874890102672
6.644 6.3521830381133215
6.6445 6.34961649169773
6.645 6.347212230362261
6.6455 6.345133434317284
6.646 6.343820359747093
6.6465 6.344284720646168
6.647 6.348423993286983
6.6475 6.3589275723487555
6.648 6.378419573961071
6.6485 6.4076312619353635
6.649 6.442823855578626
6.6495 6.473938798486395
6.65 6.487063867983415
6.6505 6.473032990357184
6.651 6.435607348328188
6.6515 6.389710070424322
6.652 6.35027634823297
6.6525 6.323719733633085
6.653 6.308490491449521
6.6535 6.3001917029327155
6.654 6.295221205494173
6.6545 6.291622526235449
6.655 6.288564554998604
6.6555 6.285752421487866
6.656 6.283088994809748
6.6565 6.280542396857759
6.657 6.278134010350734
6.6575 6.275922009495335
6.658 6.274059060701217
6.6585 6.272911649300959
6.659 6.273373471790662
6.6595 6.277593763633585
6.66 6.290441992909153
6.6605 6.321668218316874
6.661 6.386713904896594
6.6615 6.500638405453793
6.662 6.658932147329657
6.6625 6.817929349406797
6.663 6.916834268454655
6.6635 6.937032693061584
6.664 6.90955268311867
6.6645 6.868400182587945
6.665 6.828376533660102
6.6655 6.7920594691828375
6.666 6.757550548942958
6.6665 6.721283160394925
6.667 6.67888725560256
6.6675 6.62746747662655
6.668 6.56800994405324
6.6685 6.505964038324401
6.669 6.4476001302020025
6.6695 6.396421466792144
6.67 6.353251385012222
6.6705 6.3181757920283586
6.671 6.291095653578787
6.6715 6.271318989809896
6.672 6.257522069866682
6.6725 6.248078125998274
6.673 6.241517627988864
6.6735 6.236724255763341
6.674 6.232930701077502
6.6745 6.229622211770402
6.675 6.226408249369968
6.6755 6.222824668121146
6.676 6.217992252306455
6.6765 6.209912308283797
6.677 6.194416943551018
6.6775 6.165482996874073
6.678 6.121933966539166
6.6785 6.076171658519278
6.679 6.043335656402916
6.6795 6.0265899032140124
6.68 6.022508347194662
6.6805 6.029518098122485
6.681 6.051131073787929
6.6815 6.098535337372545
6.682 6.190908206504845
6.6825 6.3287035689549755
6.683 6.431421911825365
6.6835 6.422780733313021
6.684 6.354229507772495
6.6845 6.2882610640890215
6.685 6.243183136022632
6.6855 6.216481189954275
6.686 6.20163308065317
6.6865 6.193513190299639
6.687 6.1890225268398416
6.6875 6.186476907034598
6.688 6.184987001916315
6.6885 6.184068159202799
6.689 6.183469861912074
6.6895 6.183034303445408
6.69 6.182666533485379
6.6905 6.182310262640187
6.691 6.181922191709227
6.6915 6.181480100851696
6.692 6.180983928086154
6.6925 6.180469628778975
6.693 6.180015895737427
6.6935 6.179742687497023
6.694 6.179839502714997
6.6945 6.180547785922928
6.695 6.182126385714654
6.6955 6.184752352482094
6.696 6.188367226047601
6.6965 6.19262075886308
6.697 6.196962807233834
6.6975 6.200924547329797
6.698 6.204322257548056
6.6985 6.2072220151856685
6.699 6.209770604250765
6.6995 6.212101516436138
6.7 6.214410231421605
6.7005 6.2169861615905
6.701 6.220339070479192
6.7015 6.2251381642250605
6.702 6.23213792821995
6.7025 6.241956134038843
6.703 6.255034419005415
6.7035 6.271634950456602
6.704 6.291967301589886
6.7045 6.316181383261852
6.705 6.34447762969591
6.7055 6.376710987517948
6.706 6.4117053151170795
6.7065 6.44583387302914
6.707 6.473199106587843
6.7075 6.487178338661924
6.708 6.482817516426125
6.7085 6.458019813542456
6.709 6.41507681693951
6.7095 6.361416190276613
6.71 6.307543048734172
6.7105 6.26185524360515
6.711 6.22756209498863
6.7115 6.203869191034829
6.712 6.188378436434399
6.7125 6.178751973160476
6.713 6.1732703428822875
6.7135 6.170948581887511
6.714 6.17141614751674
6.7145 6.17483630614645
6.715 6.1818649437244035
6.7155 6.193635907637748
6.716 6.211609474749266
6.7165 6.236961220119874
6.717 6.268990365147595
6.7175 6.302757710383436
6.718 6.327613640867422
6.7185 6.330321781016548
6.719 6.303660527052538
6.7195 6.254630188476047
6.72 6.201894357167897
6.7205 6.161518962067
6.721 6.1373825354383635
6.7215 6.124993793582703
6.722 6.118898356767169
6.7225 6.115759069363546
6.723 6.114030506227384
6.7235 6.113117872593484
6.724 6.112810574646642
6.7245 6.113041557146691
6.725 6.113821716389254
6.7255 6.115305310236255
6.726 6.1181754237822
6.7265 6.125365460794925
6.727 6.1502252341135035
6.7275 6.249285241700009
6.728 6.541097862857259
6.7285 6.880528823078881
6.729 7.007104369540223
6.7295 7.017980308601129
6.73 6.9964264815354165
6.7305 6.963514691447949
6.731 6.928098730459433
6.7315 6.905582833165012
6.732 6.915417892001414
6.7325 6.939185554109986
6.733 6.8437142341594575
6.7335 6.551274327270931
6.734 6.300982482305327
6.7345 6.191076970503226
6.735 6.153217036183732
6.7355 6.140591163384337
6.736 6.136224850643333
6.7365 6.134717640971133
6.737 6.134361586084522
6.7375 6.134602142092713
6.738 6.1352835878164
6.7385 6.13637510641374
6.739 6.137896294404563
6.7395 6.139855004538938
6.74 6.142240279854584
6.7405 6.145087876492876
6.741 6.148538744080359
6.7415 6.15282172116381
6.742 6.158009341181258
6.7425 6.1638026968544155
6.743 6.1695798237563
6.7435 6.174871681045119
6.744 6.179856764214924
6.7445 6.185297529053316
6.745 6.192097806539635
6.7455 6.2010300345750204
6.746 6.212734268588345
6.7465 6.227805896312874
6.747 6.246650203830721
6.7475 6.2692439038284045
6.748 6.294728860582576
6.7485 6.320899157698805
6.749 6.343373683224429
6.7495 6.355079330175017
6.75 6.348406821079352
6.7505 6.322226026062608
6.751 6.286227398343105
6.7515 6.253098655143789
6.752 6.229335819205189
6.7525 6.215287980525804
6.753 6.208615742956117
6.7535 6.206524753884772
6.754 6.206869807206107
6.7545 6.208410135963299
6.755 6.210572471824393
6.7555 6.213128196036606
6.756 6.216030929652445
6.7565 6.219322645471501
6.757 6.22315580693003
6.7575 6.227904209962948
6.758 6.234492915195404
6.7585 6.245152594450752
6.759 6.2649657276224096
6.7595 6.304156282874039
6.76 6.37882624206597
6.7605 6.502118114039381
6.761 6.659337851670625
6.7615 6.79170970178684
6.762 6.830573831788608
6.7625 6.757351166149417
6.763 6.61885381749119
6.7635 6.481167408622761
6.764 6.382359830099074
6.7645 6.325460847172356
6.765 6.2973747826588236
6.7655 6.284966327607942
6.766 6.280117222974751
6.7665 6.278854678556457
6.767 6.279443874481195
6.7675 6.281175338558437
6.768 6.283767953272267
6.7685 6.287172843643806
6.769 6.2915580175242996
6.7695 6.297454542197495
6.77 6.306030848663522
6.7705 6.31942164494867
6.771 6.340538278198902
6.7715 6.371640322080823
6.772 6.411314620052797
6.7725 6.452159269861387
6.773 6.48183176995714
6.7735 6.488318554856321
6.774 6.46806536792023
6.7745 6.43079882151616
6.775 6.392406893776628
6.7755 6.362848248291427
6.776 6.343325942427181
6.7765 6.331185097882012
6.777 6.323703444449044
6.7775 6.319001161142045
6.778 6.31593764404326
6.7785 6.313886354982123
6.779 6.3125616835424525
6.7795 6.311841512493056
6.78 6.311703720329006
6.7805 6.312235157509677
6.781 6.313662329716743
6.7815 6.316460295977174
6.782 6.321490408156307
6.7825 6.3301030699349115
6.783 6.3439847609376505
6.7835 6.364485732645867
6.784 6.391711303752969
6.7845 6.423957027072038
6.785 6.456758662428295
6.7855 6.4818708606632365
6.786 6.491098650119638
6.7865 6.484050878612998
6.787 6.467875963447329
6.7875 6.44785470814577
6.788 6.4240676299017805
6.7885 6.397879248011457
6.789 6.3743862419821555
6.7895 6.357582128434731
6.79 6.347551590157267
6.7905 6.342235796874481
6.791 6.339667273943836
6.7915 6.338619836136675
6.792 6.338471528653524
6.7925 6.338984616965653
6.793 6.34012987847938
6.7935 6.341971356146524
6.794 6.344565455762713
6.7945 6.347787602285055
6.795 6.35116379571885
6.7955 6.3538056532869165
6.796 6.354638397793932
6.7965 6.352937027521286
6.797 6.34891767201485
6.7975 6.343848455059098
6.798 6.33940687519875
6.7985 6.3366028164781065
6.799 6.335298779095795
6.7995 6.33479458667941
6.8 6.334622348719798
6.8005 6.334703971193474
6.801 6.33514284101311
6.8015 6.336023998441109
6.802 6.337392594130793
6.8025 6.33921815382966
6.803 6.341388294601463
6.8035 6.343631462333854
6.804 6.345480361925625
6.8045 6.346494937722231
6.805 6.346886301134622
6.8055 6.348135462577383
6.806 6.352311681873405
6.8065 6.359921392071834
6.807 6.368679273918823
6.8075 6.375271674260378
6.808 6.378284967994154
6.8085 6.378803225666105
6.809 6.37874776688068
6.8095 6.379391730300346
6.81 6.3810850857652275
6.8105 6.383678333349967
6.811 6.386906953474644
6.8115 6.390581612218003
6.812 6.394589666832203
6.8125 6.398895763024417
6.813 6.403499774093073
6.8135 6.408423361245219
6.814 6.4137112454978356
6.8145 6.419428587637877
6.815 6.425672839568915
6.8155 6.432597895257728
6.816 6.440493674776701
6.8165 6.449796870071743
6.817 6.4611319309421384
6.8175 6.474937008989156
6.818 6.490592410022079
6.8185 6.505668086901001
6.819 6.516716204822955
6.8195 6.521482484157452
6.82 6.52040968450192
6.8205 6.516071499438245
6.821 6.511578159542165
6.8215 6.5092463828492155
6.822 6.510013721719258
6.8225 6.513559965409631
6.823 6.518972794132536
6.8235 6.525417080904028
6.824 6.532478047477691
6.8245 6.540106597379036
6.825 6.548422334679446
6.8255 6.557529474596657
6.826 6.567527463315559
6.8265 6.578513561233035
6.827 6.590453989621229
6.8275 6.60260187445263
6.828 6.612990890372189
6.8285 6.618937566308191
6.829 6.618656142832189
6.8295 6.612578647076737
6.83 6.603147247818222
6.8305 6.593288580102063
6.831 6.585144862905248
6.8315 6.579691044476333
6.832 6.576964465070492
6.8325 6.576560745212098
6.833 6.577932268975011
6.8335 6.580557499626402
6.834 6.584017077694683
6.8345 6.588007068673133
6.835 6.592327425127038
6.8355 6.596870238428111
6.836 6.601610408858998
6.8365 6.606606208712495
6.837 6.612053048506151
6.8375 6.618329123641737
6.838 6.626027383584037
6.8385 6.635982720321777
6.839 6.649161081775239
6.8395 6.666321160110301
6.84 6.687079279756481
6.8405 6.708615037086836
6.841 6.725400942569389
6.8415 6.731709765383015
6.842 6.725717810381599
6.8425 6.7108210548441205
6.843 6.69276485996932
6.8435 6.6761016941204625
6.844 6.662980529159248
6.8445 6.653668782306638
6.845 6.64759114915451
6.8455 6.644096883442546
6.846 6.6427847847304315
6.8465 6.643584677867838
6.847 6.64683133162228
6.8475 6.653311569024104
6.848 6.664433311434478
6.8485 6.6823421809441745
6.849 6.709654988214955
6.8495 6.7479325951026
6.85 6.793893593783939
6.8505 6.834955468199461
6.851 6.851729390117868
6.8515 6.831812403531756
6.852 6.782835857364662
6.8525 6.727109502891278
6.853 6.683335303859896
6.8535 6.6567161602830405
6.854 6.643077715534612
6.8545 6.636594897079404
6.855 6.633336496772235
6.8555 6.631352826280833
6.856 6.629835922941457
6.8565 6.628508316460036
6.857 6.627285239790463
6.8575 6.626181660821673
6.858 6.625217379179815
6.8585 6.6244339293710235
6.859 6.623888270618717
6.8595 6.62376999825359
6.86 6.624689518424314
6.8605 6.628670310276479
6.861 6.641963108150862
6.8615 6.681839598914881
6.862 6.787086836200731
6.8625 7.01289933216728
6.863 7.352856147492015
6.8635 7.630857878548393
6.864 7.691290729069661
6.8645 7.616493087932267
6.865 7.523745760400563
6.8655 7.445188519808055
6.866 7.353654922580572
6.8665 7.1911359851721555
6.867 6.958326900395881
6.8675 6.766403096061926
6.868 6.664450042202243
6.8685 6.619503820865023
6.869 6.599894531418241
6.8695 6.590581995864858
6.87 6.585542102104108
6.8705 6.582432802302406
6.871 6.580309031996896
6.8715 6.578770321899751
6.872 6.577642770995477
6.8725 6.576893865174108
6.873 6.576681076552828
6.8735 6.577429344433807
6.874 6.580066439595467
6.8745 6.586218877970668
6.875 6.598300094830397
6.8755 6.618992988702845
6.876 6.649597553792675
6.8765 6.686916396322215
6.877 6.720661079496966
6.8775 6.736110271340853
6.878 6.723874010446509
6.8785 6.688047049683926
6.879 6.642888858081787
6.8795 6.602228737023823
6.88 6.572494600154136
6.8805 6.553234306169933
6.881 6.541141589311375
6.8815 6.533143734604361
6.882 6.5273163525663955
6.8825 6.5227048510868615
6.883 6.518899696060186
6.8835 6.515756555652154
6.884 6.513275802879657
6.8845 6.511520554700323
6.885 6.510634747300496
6.8855 6.51093514576043
6.886 6.513089720556622
6.8865 6.518342457655657
6.887 6.52834265476666
6.8875 6.542980025389805
6.888 6.55369377800296
6.8885 6.535753828420494
6.889 6.460138495653022
6.8895 6.329691178188932
6.89 6.185517155613597
6.8905 6.070827861974082
6.891 6.007845614705048
6.8915 6.001627324596538
6.892 6.051105947886746
6.8925 6.150468419878508
6.893 6.275754359191525
6.8935 6.383586918475953
6.894 6.447460125492017
6.8945 6.475099497787871
6.895 6.484402992784152
6.8955 6.486804619707905
6.896 6.487259078348578
6.8965 6.487552776745175
6.897 6.488259724026656
6.8975 6.489530618503097
6.898 6.491401750439247
6.8985 6.493889832294109
6.899 6.497104125404108
6.8995 6.501307832121296
6.9 6.506956398717006
6.9005 6.514618801263706
6.901 6.524699427920964
6.9015 6.536995753551062
6.902 6.550449622254777
6.9025 6.563113333150203
6.903 6.57246790720625
6.9035 6.576261260774728
6.904 6.574191211143755
6.9045 6.568657787043089
6.905 6.562906588634816
6.9055 6.558488631593524
6.906 6.555019916558556
6.9065 6.551890739080259
6.907 6.549211978977689
6.9075 6.54749793923327
6.908 6.547209609323821
6.9085 6.548737288951092
6.909 6.552521874384493
6.9095 6.559148942367705
6.91 6.569385682799402
6.9105 6.584227587199922
6.911 6.60491783059789
6.9115 6.632699667855104
6.912 6.667853777706896
6.9125 6.708095555558072
6.913 6.747173137006576
6.9135 6.7759587649499595
6.914 6.78588111346041
6.9145 6.773281221898714
6.915 6.741318996567645
6.9155 6.698798144989872
6.916 6.656057567314005
6.9165 6.620437826243614
6.917 6.594564812501184
6.9175 6.577648507340933
6.918 6.567496146353968
6.9185 6.5618686966208175
6.919 6.559085280582887
6.9195 6.558164370386264
6.92 6.558704257351873
6.9205 6.560804936054265
6.921 6.565043857254252
6.9215 6.5726174639504515
6.922 6.5856921103104265
6.9225 6.608121841980847
6.923 6.646623814591673
6.9235 6.7106241737499905
6.924 6.805414329298308
6.9245 6.917501703146184
6.925 7.014751506624676
6.9255 7.068318929397498
6.926 7.060659778309394
6.9265 6.983878532043977
6.927 6.860145420760888
6.9275 6.7407950812596455
6.928 6.659019794211953
6.9285 6.613386466116784
6.929 6.59029690893203
6.9295 6.5789137755458045
6.93 6.573248865408712
6.9305 6.570367729776099
6.931 6.568882581945194
6.9315 6.568136218533289
6.932 6.567846417548156
6.9325 6.567933798970793
6.933 6.568499516008893
6.9335 6.569884644018283
6.934 6.5729165485241845
6.9345 6.5794641664974725
6.935 6.593511162125638
6.9355 6.6224905165170584
6.936 6.676801803575997
6.9365 6.7629235655258535
6.937 6.869347012955386
6.9375 6.959538891250129
6.938 6.990798298744649
6.9385 6.948002096897107
6.939 6.855166908260343
6.9395 6.753688037401205
6.94 6.672547165119046
6.9405 6.618801899272854
6.941 6.586578802362474
6.9415 6.5676219198949175
6.942 6.555989216564222
6.9425 6.548312329320635
6.943 6.543025306934976
6.9435 6.539648558313348
6.944 6.53869111270657
6.9445 6.542220302889485
6.945 6.55581275423975
6.9455 6.592702171092715
6.946 6.67786243984587
6.9465 6.837336858245961
6.947 7.0627755860187635
6.9475 7.310760312784541
6.948 7.558806204625529
6.9485 7.816074041730363
6.949 8.088531295291325
6.9495 8.354626710175165
6.95 8.563824275755309
6.9505 8.65740004341086
6.951 8.5961444401598
6.9515 8.382717434742208
6.952 8.068755246172561
6.9525 7.736725505280954
6.953 7.456886326171182
6.9535 7.257023687525163
6.954 7.129889204119384
6.9545 7.054487258314222
6.955 7.011339772578828
6.9555 6.987631789092917
6.956 6.977859146300893
6.9565 6.982462980750737
6.957 7.006028673447308
6.9575 7.0559894707863355
6.958 7.142170792501449
6.9585 7.272680575595795
6.959 7.439976097361735
6.9595 7.602669302187121
6.96 7.690907021190729
6.9605 7.646950307407502
6.961 7.465276971922322
6.9615 7.1962788774188935
6.962 6.917394717224112
6.9625 6.691191302041006
6.963 6.54052304744759
6.9635 6.4545020100883574
6.964 6.409998188491941
6.9645 6.387407089921294
6.965 6.374977069358761
6.9655 6.366890350302946
6.966 6.360601922988567
6.9665 6.355055672412004
6.967 6.349848443245688
6.9675 6.344845385904692
6.968 6.340037413751625
6.9685 6.33548603197226
6.969 6.331332411828366
6.9695 6.327875342573416
6.97 6.3258199701499285
6.9705 6.32683267419785
6.971 6.334678306331553
6.9715 6.357090924648747
6.972 6.407163912761562
6.9725 6.4986546419544995
6.973 6.623959700164316
6.9735 6.720338152354805
6.974 6.694150704287298
6.9745 6.536538985893423
6.975 6.338880951008565
6.9755 6.180209240679978
6.976 6.08812331059062
6.9765 6.065004334431834
6.977 6.1014852241779876
6.9775 6.1676025922480795
6.978 6.221984912614681
6.9785 6.248496138864966
6.979 6.25641565844058
6.9795 6.256736258027721
6.98 6.25469014458701
6.9805 6.252018091275999
6.981 6.249197879767958
6.9815 6.24634862355729
6.982 6.243528137877878
6.9825 6.240823427247592
6.983 6.238410503748056
6.9835 6.236627174629562
6.984 6.236095918339957
6.9845 6.237839007403045
6.985 6.242910591542906
6.9855 6.250487120652708
6.986 6.25425436703896
6.9865 6.24269441841447
6.987 6.209694856327443
6.9875 6.164727054037006
6.988 6.125578337081767
6.9885 6.104558869195443
6.989 6.104008929962059
6.9895 6.118365432750136
6.99 6.138163779966798
6.9905 6.155269544816632
6.991 6.166405317177278
6.9915 6.17220500007213
6.992 6.174518923032408
6.9925 6.174888591727956
6.993 6.17424996850188
6.9935 6.173101865917407
6.994 6.171706004580586
6.9945 6.170275551121374
6.995 6.1691068429645215
6.9955 6.168733109295872
6.996 6.1700298361606185
6.9965 6.1742389394090464
6.997 6.182574417369785
6.9975 6.194895184064333
6.998 6.207290199937185
6.9985 6.211143453408289
6.999 6.198584168618507
6.9995 6.172181191986334
7.0 6.145576274650959
7.0005 6.13177061072317
7.001 6.132891342425446
7.0015 6.141572425247301
7.002 6.14976761862441
7.0025 6.154261998025912
7.003 6.155751560120966
7.0035 6.155792282862737
7.004 6.155415484251029
7.0045 6.155070893147873
7.005 6.154925027814218
7.0055 6.155063264136561
7.006 6.155604180276774
7.0065 6.156735257541574
7.007 6.158806034547928
7.0075 6.162434664860206
7.008 6.168643667394146
7.0085 6.1789952124989425
7.009 6.195637751522228
7.0095 6.221084850106716
7.01 6.256951708366521
7.0105 6.300442528787161
7.011 6.339612878644501
7.0115 6.3551947462536615
7.012 6.335806131363872
7.0125 6.291051783063085
7.013 6.242961962789811
7.0135 6.206685588472744
7.014 6.1845641348402856
7.0145 6.172554042979944
7.015 6.1664090531630995
7.0155 6.163467611072105
7.016 6.162313199639191
7.0165 6.162194482784229
7.017 6.162730985416823
7.0175 6.163746546895198
7.018 6.1652131957215355
7.0185 6.16723183399191
7.019 6.170105805285901
7.0195 6.1744456054125765
7.02 6.181378368925954
7.0205 6.192776009406624
7.021 6.211051148173456
7.0215 6.237623684530303
7.022 6.269827247027037
7.0225 6.299181826339471
7.023 6.315561644320408
7.0235 6.314676642475216
7.024 6.300462419718532
7.0245 6.280148740744802
7.025 6.259319835137684
7.0255 6.240677422567811
7.026 6.225057261559075
7.0265 6.2123357510048836
7.027 6.20211142986031
7.0275 6.1940514526651524
7.028 6.1879221986942605
7.0285 6.183538475700032
7.029 6.180670642069393
7.0295 6.17906940353886
7.03 6.178493185641844
7.0305 6.178673316421565
7.031 6.179362647338379
7.0315 6.180305246930192
7.032 6.181271207133734
7.0325 6.182018431994874
7.033 6.182361733327768
7.0335 6.182190322039578
7.034 6.1815262945633505
7.0345 6.1805073289378685
7.035 6.179287399746795
7.0355 6.177985694648107
7.036 6.1766987523920625
7.0365 6.175542361244577
7.037 6.174704385039203
7.0375 6.174422502957467
7.038 6.1749393429247315
7.0385 6.176402591678584
7.039 6.178729853315876
7.0395 6.181531945101846
7.04 6.184141583132388
7.0405 6.185834750879947
7.041 6.186144854424659
7.0415 6.184891320352876
7.042 6.182014743903697
7.0425 6.177319464715015
7.043 6.1705401158879765
7.0435 6.161748087571209
7.044 6.151726481452598
7.0445 6.141650403768282
7.045 6.132513534415417
7.0455 6.1247697815888165
7.046 6.118437617425253
7.0465 6.113299776061113
7.047 6.109078837638699
7.0475 6.1055427758281935
7.048 6.102501517994646
7.0485 6.0998254909998275
7.049 6.097417755253194
7.0495 6.095212393287519
7.05 6.093188587852752
7.0505 6.091387917555536
7.051 6.089954843367827
7.0515 6.0891942438894455
7.052 6.089651844144224
7.0525 6.092140589769733
7.053 6.09760787106132
7.0535 6.106630093552758
7.054 6.118584410290258
7.0545 6.131086262079104
7.055 6.140699030620305
7.0555 6.144889643755142
7.056 6.1430843757430305
7.0565 6.135227866713241
7.057 6.1210597340881
7.0575 6.10173273873949
7.058 6.080831313791273
7.0585 6.062206284099008
7.059 6.047650852964678
7.0595 6.036927606575616
7.06 6.0289930878059765
7.0605 6.022844834134754
7.061 6.017801217054454
7.0615 6.013455281129905
7.062 6.009599764581336
7.0625 6.006147117011868
7.063 6.003080124249585
7.0635 6.000444785353625
7.064 5.998330627142566
7.0645 5.996872044948902
7.065 5.9961958272075515
7.0655 5.996335094677069
7.066 5.997089334843259
7.0665 5.997905006729165
7.067 5.997912075705339
7.0675 5.996288645287337
7.068 5.992748455424148
7.0685 5.987749170440087
7.069 5.982145185948707
7.0695 5.976678285278871
7.07 5.971639436841959
7.0705 5.9669037122379
7.071 5.962124972082774
7.0715 5.957006130528101
7.072 5.951291447577447
7.0725 5.944516249431355
7.073 5.935655496393012
7.0735 5.922606409707128
7.074 5.901372039645776
7.0745 5.865328352780764
7.075 5.806055987734028
7.0755 5.718880348219387
7.076 5.612998134845484
7.0765 5.516351083055549
7.077 5.4640700026634255
7.0775 5.480235982814439
7.078 5.565527886877271
7.0785 5.691970367561427
7.079 5.811767688625179
7.0795 5.888490419397033
7.08 5.9183003373099
7.0805 5.91815276418007
7.081 5.906098661025749
7.0815 5.893380936167488
7.082 5.884053287831027
7.0825 5.878019071554305
7.083 5.874114113828749
7.0835 5.871449303632688
7.084 5.86955832406318
7.0845 5.8682257942159355
7.085 5.86735481415528
7.0855 5.866902976181907
7.086 5.866870361226959
7.0865 5.867294956191711
7.087 5.868278535803786
7.0875 5.870054145679961
7.088 5.873036324988052
7.0885 5.877871970628468
7.089 5.885422548015874
7.0895 5.896735218409641
7.09 5.9124506920087265
7.0905 5.929610107508325
7.091 5.939628605258897
7.0915 5.935801891783874
7.092 5.921340545772403
7.0925 5.905586808832273
7.093 5.894895686747019
7.0935 5.888708432543921
7.094 5.8836899467088015
7.0945 5.878487854954906
7.095 5.873590705805884
7.0955 5.869571571125307
7.096 5.866532755113423
7.0965 5.8643130122400775
7.097 5.86273939002839
7.0975 5.861706335579085
7.098 5.861169965919507
7.0985 5.861140120695631
7.099 5.861649651423964
7.0995 5.862753212368314
7.1 5.864538031357847
7.1005 5.867151445061206
7.101 5.870861058310617
7.1015 5.876109465641917
7.102 5.883561232465445
7.1025 5.8940739169464615
7.103 5.908632072267896
7.1035 5.928368758637347
7.104 5.954533868097028
7.1045 5.987954193918195
7.105 6.027490384781864
7.1055 6.067994966921273
7.106 6.099919829380116
7.1065 6.113180218262797
7.107 6.1040504383333305
7.1075 6.077835112575674
7.108 6.044614656758985
7.1085 6.012513707210368
7.109 5.985250188423184
7.1095 5.9637330349613
7.11 5.947696519127905
7.1105 5.936368841898527
7.111 5.928666728966594
7.1115 5.923501127374744
7.112 5.9200249384328645
7.1125 5.91768365176437
7.113 5.916167316688223
7.1135 5.9153129678955425
7.114 5.915051209407868
7.1145 5.915351209548988
7.115 5.916220997806543
7.1155 5.917673298304275
7.116 5.9196995350834145
7.1165 5.922263954503975
7.117 5.925315956672667
7.1175 5.928832415436292
7.118 5.932821737511465
7.1185 5.937315510465507
7.119 5.942317839629893
7.1195 5.94776638619486
7.12 5.953540735681366
7.1205 5.959524381773758
7.121 5.965702897390046
7.1215 5.9722468704575045
7.122 5.979627131882336
7.1225 5.988687913017071
7.123 6.00061935005768
7.1235 6.016640777599494
7.124 6.037538353430386
7.1245 6.062857753996828
7.125 6.0901578125206965
7.1255 6.1149796039079325
7.126 6.132380410545568
7.1265 6.13899947117659
7.127 6.134115497521591
7.1275 6.1192061008063545
7.128 6.097109330880529
7.1285 6.071618737707111
7.129 6.046850667041377
7.1295 6.0261550643947634
7.13 6.01099902080314
7.1305 6.0009803092387655
7.131 5.9947966480762185
7.1315 5.991143068092623
7.132 5.989103181863675
7.1325 5.988119243619038
7.133 5.987882277614925
7.1335 5.988203734166006
7.134 5.988971925971463
7.1345 5.990129908320665
7.135 5.991662526812237
7.1355 5.993637336931438
7.136 5.99624975882415
7.1365 5.9999439228821005
7.137 6.005604870805661
7.1375 6.014876896340122
7.138 6.030393228884512
7.1385 6.055591991689147
7.139 6.093292254327232
7.1395 6.14243606565283
7.14 6.194711516826941
7.1405 6.237126486942235
7.141 6.2626806197655
7.1415 6.272412702838904
7.142 6.261870685982415
7.1425 6.2220782458524075
7.143 6.160334825566037
7.1435 6.1003805999519445
7.144 6.0591764204186935
7.1445 6.03726998118701
7.145 6.02772716903472
7.1455 6.024452635216638
7.146 6.024083392656
7.1465 6.025111354784552
7.147 6.026933057861103
7.1475 6.02931125058912
7.148 6.032164659319583
7.1485 6.035506301247385
7.149 6.039483448732596
7.1495 6.044562049917427
7.15 6.051969852651456
7.1505 6.064662052263187
7.151 6.088901756745073
7.1515 6.13533207616923
7.152 6.215218459938163
7.1525 6.327708420715921
7.153 6.447838493423004
7.1535 6.534565174918854
7.154 6.553138362742442
7.1545 6.493725815416641
7.155 6.383027982108213
7.1555 6.268247882279588
7.156 6.181607910221646
7.1565 6.128178238053038
7.157 6.099140882097358
7.1575 6.084532348148458
7.158 6.077510638433027
7.1585 6.074207517757947
7.159 6.072678938914977
7.1595 6.072008115465674
7.16 6.071815324734046
7.1605 6.07196811667714
7.161 6.072477076043056
7.1615 6.073434263240707
7.162 6.075028286234349
7.1625 6.077551008764352
7.163 6.081482322242967
7.1635 6.087494762009542
7.164 6.096355547356018
7.1645 6.108613069241701
7.165 6.12410007002751
7.1655 6.141677313614715
7.166 6.159075807691468
7.1665 6.172884762479195
7.167 6.179365383624545
7.1675 6.176600407991267
7.168 6.166279231399584
7.1685 6.152571220170027
7.169 6.139479032693306
7.1695 6.129181509915548
7.17 6.122086045026911
7.1705 6.117643445754163
7.171 6.115063980285265
7.1715 6.113658207847471
7.172 6.112961929288784
7.1725 6.112679032191886
7.173 6.112654216333179
7.1735 6.112805906442479
7.174 6.113120414167031
7.1745 6.113642740279045
7.175 6.11447146880253
7.1755 6.1157527045358675
7.176 6.117638847371734
7.1765 6.120266460834773
7.177 6.123749308703055
7.1775 6.1282205577851
7.178 6.133860446952004
7.1785 6.140847312367501
7.179 6.149245480005969
7.1795 6.158836980804796
7.18 6.169113243284499
7.1805 6.179343792574287
7.181 6.188872373553784
7.1815 6.197340798404521
7.182 6.204841926087258
7.1825 6.2115444818655705
7.183 6.216832806100762
7.1835 6.219108988849805
7.184 6.2169548222956434
7.1845 6.210580953295165
7.185 6.201693806725985
7.1855 6.192115496597634
7.186 6.1830748433491936
7.1865 6.175299513668397
7.187 6.169281694450365
7.1875 6.165177514744722
7.188 6.162771830963703
7.1885 6.161621017809188
7.189 6.161292284703545
7.1895 6.1615174760402445
7.19 6.162186807441501
7.1905 6.163255738592928
7.191 6.164711935376698
7.1915 6.166543570463429
7.192 6.168727324628473
7.1925 6.171191604449324
7.193 6.17373989128273
7.1935 6.176063119042877
7.194 6.177881538931094
7.1945 6.179095950125679
7.195 6.179806630164049
7.1955 6.180225371211248
7.196 6.18060359826804
7.1965 6.181159142338822
7.197 6.182027152580603
7.1975 6.183256677440769
7.198 6.18483622506048
7.1985 6.18674925229027
7.199 6.189021654674494
7.1995 6.19175522191141
7.2 6.195116059307078
7.2005 6.199374907142173
7.201 6.2049669548495805
7.2015 6.2126056191218195
7.202 6.223319148598621
7.2025 6.23815101404815
7.203 6.257451584315505
7.2035 6.280100233307556
7.204 6.303468827617171
7.2045 6.3243346962422615
7.205 6.339515788780644
7.2055 6.345651528087301
7.206 6.339705784101636
7.2065 6.3213454070189075
7.207 6.295067267465961
7.2075 6.26842899107188
7.208 6.247345009384225
7.2085 6.233527934512675
7.209 6.225596875540478
7.2095 6.2213782531437625
7.21 6.219194501996866
7.2105 6.218059741527454
7.211 6.217474048894728
7.2115 6.217210727367385
7.212 6.217179030449707
7.2125 6.217357979756655
7.213 6.217773584412277
7.2135 6.218509025971156
7.214 6.219759479111635
7.2145 6.222002372250052
7.215 6.226346598479773
7.2155 6.235409269975176
7.216 6.254659504107974
7.2165 6.293032721253776
7.217 6.358587114730276
7.2175 6.44753313634648
7.218 6.539713391843516
7.2185 6.611726220944758
7.219 6.650615316458285
7.2195 6.6542082617360085
7.22 6.6267125884196885
7.2205 6.5775787016789
7.221 6.52071664584546
7.2215 6.470158964556888
7.222 6.43394876456792
7.2225 6.412380149815735
7.223 6.401287143453701
7.2235 6.396093151550631
7.224 6.394036372654333
7.2245 6.3941962349975965
7.225 6.396369574628959
7.2255 6.398950780966294
7.226 6.397865099727409
7.2265 6.387872843827078
7.227 6.366555714609276
7.2275 6.33705244009455
7.228 6.306246210165997
7.2285 6.280086110081899
7.229 6.2609051264168825
7.2295 6.248051685161843
7.23 6.239718315031838
7.2305 6.234223552702596
7.231 6.2303947354589555
7.2315 6.227528910289565
7.232 6.225226504703683
7.2325 6.223293551354648
7.233 6.221627583883083
7.2335 6.220197415167806
7.234 6.219045393290078
7.2345 6.218320897402992
7.235 6.218329660592745
7.2355 6.219558469185384
7.236 6.222429675196065
7.2365 6.226755042691049
7.237 6.231310157577428
7.2375 6.234405138714009
7.238 6.2353735878829175
7.2385 6.235026736935494
7.239 6.234540016552452
7.2395 6.234282359879578
7.24 6.233927874620767
7.2405 6.233020100762535
7.241 6.231337184347024
7.2415 6.228903637138267
7.242 6.22600471532061
7.2425 6.223082933548912
7.243 6.220512188944727
7.2435 6.2184519274107215
7.244 6.216867272475006
7.2445 6.215647874408988
7.245 6.2147269250044515
7.2455 6.21403406476784
7.246 6.21352212292065
7.2465 6.2131595375758915
7.247 6.212965096922061
7.2475 6.213031201041301
7.248 6.213530974619368
7.2485 6.2147155173206565
7.249 6.216855597453317
7.2495 6.220176467182038
7.25 6.224759676317565
7.2505 6.23046792811036
7.251 6.2368517910536765
7.2515 6.243241765893393
7.252 6.248814519529902
7.2525 6.252703443866046
7.253 6.254040306144668
7.2535 6.252072162680498
7.254 6.246567723333844
7.2545 6.238207015090498
7.255 6.228412216666038
7.2555 6.2186448087246164
7.256 6.209930151258317
7.2565 6.202773296101758
7.257 6.19727863903423
7.2575 6.19328287689824
7.258 6.190531610889326
7.2585 6.188751188947342
7.259 6.187727802556528
7.2595 6.187337969119652
7.26 6.187540910517227
7.2605 6.188309294310158
7.261 6.189523882629213
7.2615 6.190916653994779
7.262 6.192369242431833
7.2625 6.1947326911611915
7.263 6.200498919662389
7.2635 6.212847517343168
7.264 6.232578167757112
7.2645 6.255168924244569
7.265 6.271394818185359
7.2655 6.272559013799975
7.266 6.2569951327452165
7.2665 6.231586930101963
7.267 6.206235212158956
7.2675 6.1871240228755005
7.268 6.17512694864526
7.2685 6.168357410185332
7.269 6.164693269157824
7.2695 6.162724811730869
7.27 6.161694691658938
7.2705 6.161225731018397
7.271 6.1611215058198985
7.2715 6.161291295936732
7.272 6.161705122139899
7.2725 6.162401476694021
7.273 6.163496938339034
7.2735 6.1651987612720065
7.274 6.167855322498961
7.2745 6.171957663088395
7.275 6.177986621429464
7.2755 6.186032509823305
7.276 6.1952012143121715
7.2765 6.203422496520292
7.277 6.2083800144807535
7.2775 6.209034561504628
7.278 6.206139904686064
7.2785 6.201410741035237
7.279 6.1963411759613765
7.2795 6.19176536499472
7.28 6.188041436520664
7.2805 6.18530305694948
7.281 6.183600873368948
7.2815 6.182904680587156
7.282 6.18305816786521
7.2825 6.183837415035149
7.283 6.185024858225181
7.2835 6.18646481787976
7.284 6.18809461738759
7.2845 6.189908006732163
7.285 6.191963965771923
7.2855 6.194321676430472
7.286 6.197016956612754
7.2865 6.200002058661714
7.287 6.203170195401854
7.2875 6.206427815495618
7.288 6.209830996095914
7.2885 6.213689581709256
7.289 6.218428407195828
7.2895 6.22430451550485
7.29 6.2310871306293825
7.2905 6.237884609276473
7.291 6.243485984677915
7.2915 6.24695664601322
7.292 6.248364417604685
7.2925 6.248677034510545
7.293 6.249003411898497
7.2935 6.2498761676584325
7.294 6.2511847126853874
7.2945 6.252450565046799
7.295 6.253230184089987
7.2955 6.253374061739417
7.296 6.253083413108986
7.2965 6.2527409542787575
7.297 6.252683228309308
7.2975 6.2530922004121825
7.298 6.254011788710224
7.2985 6.2554265716977655
7.299 6.25728297896691
7.2995 6.259510318307252
7.3 6.262024498761089
7.3005 6.264709098533646
7.301 6.267455148877564
7.3015 6.270191635381198
7.302 6.2729487225618294
7.3025 6.2759190484226535
7.303 6.279368582658319
7.3035 6.28350308919729
7.304 6.28834807628641
7.3045 6.293617057827018
7.305 6.298676021955774
7.3055 6.30269956505268
7.306 6.305122512022007
7.3065 6.306064992556505
7.307 6.306185282709598
7.3075 6.306151839708392
7.308 6.306374490986012
7.3085 6.306996821285375
7.309 6.30802481197733
7.3095 6.309344390083967
7.31 6.310824689170848
7.3105 6.312378650424292
7.311 6.313997378765204
7.3115 6.315712466694245
7.312 6.317539701507363
7.3125 6.319471990542154
7.313 6.321502136774982
7.3135 6.323647277691131
7.314 6.325969390524404
7.3145 6.328549715268589
7.315 6.3314370036513745
7.3155 6.334628244723908
7.316 6.338074183123106
7.3165 6.341758982284266
7.317 6.345758505612703
7.3175 6.350254539373657
7.318 6.35543255959015
7.3185 6.361319872009456
7.319 6.367699884534253
7.3195 6.374240074650879
7.32 6.380696077743303
7.3205 6.386928019732017
7.321 6.392517220412123
7.3215 6.39659125985846
7.322 6.398267963288446
7.3225 6.397248754835039
7.323 6.394240648208711
7.3235 6.390494659556819
7.324 6.387012889428049
7.3245 6.384057062375331
7.325 6.381307370770206
7.3255 6.378359026031142
7.326 6.375161751399285
7.3265 6.372160417358383
7.327 6.37006632543945
7.3275 6.369335196963227
7.328 6.369712063594
7.3285 6.370278506766284
7.329 6.370045265604008
7.3295 6.368462859596488
7.33 6.3653927172677
7.3305 6.360886370617066
7.331 6.355174563851501
7.3315 6.348758527188644
7.332 6.342293460161836
7.3325 6.336394478510091
7.333 6.3314195052801745
7.3335 6.327454026718473
7.334 6.324401096914323
7.3345 6.322113137057216
7.335 6.320454946895851
7.3355 6.319313290307098
7.336 6.318592549809623
7.3365 6.318225710280797
7.337 6.31815600802977
7.3375 6.3183445240665295
7.338 6.318771256210623
7.3385 6.319441288798267
7.339 6.320404025309366
7.3395 6.32177144778271
7.34 6.3237279075361625
7.3405 6.326509175336569
7.341 6.330215264354494
7.3415 6.334126306288106
7.342 6.335090496692124
7.3425 6.324653006970949
7.343 6.286765803725941
7.3435 6.202313890268335
7.344 6.065690166666074
7.3445 5.901047767035068
7.345 5.7539366290979705
7.3455 5.665001655283214
7.346 5.65401216005593
7.3465 5.718763030409508
7.347 5.837922760096315
7.3475 5.976207477869218
7.348 6.099379152695486
7.3485 6.189720640237515
7.349 6.24757609121654
7.3495 6.281844130821654
7.35 6.301586927936046
7.3505 6.313120981291589
7.351 6.320271084628112
7.3515 6.325243074571591
7.352 6.329360629425525
7.3525 6.333418289760323
7.353 6.33768733256234
7.3535 6.341773060641914
7.354 6.344770796474939
7.3545 6.345833377151217
7.355 6.344856024955074
7.3555 6.342616860882663
7.356 6.3402347713721
7.3565 6.338466453840344
7.357 6.3374576486658
7.3575 6.336987404300333
7.358 6.336875850018406
7.3585 6.337088111156512
7.359 6.3376456009453745
7.3595 6.338541434909307
7.36 6.3397197033275186
7.3605 6.341120120554906
7.361 6.342681661248473
7.3615 6.344364528174425
7.362 6.346182050354748
7.3625 6.348207592473654
7.363 6.350640051534158
7.3635 6.35392090315412
7.364 6.358884834107497
7.3645 6.3669872944635175
7.365 6.380327397678413
7.3655 6.401104245957451
7.366 6.430098915380918
7.3665 6.465173102468907
7.367 6.50131544704649
7.3675 6.5317977887472685
7.368 6.54900390654974
7.3685 6.547010534094453
7.369 6.526620112920194
7.3695 6.495885558647047
7.37 6.464501150526755
7.3705 6.43838694198291
7.371 6.419146678646109
7.3715 6.406068320610225
7.372 6.397668401590972
7.3725 6.392392060133509
7.373 6.388971682773415
7.3735 6.386525234789359
7.374 6.384593593993185
7.3745 6.3830222104406085
7.375 6.381847472169446
7.3755 6.381208871173789
7.376 6.381153845074892
7.3765 6.381570593172559
7.377 6.382170890348125
7.3775 6.382399421299511
7.378 6.381458259350919
7.3785 6.378738125109753
7.379 6.37444367597186
7.3795 6.3696843433941135
7.38 6.36549814701531
7.3805 6.3618464615500185
7.381 6.357725954996355
7.3815 6.352506898279276
7.382 6.346853853038916
7.3825 6.3420370551457
7.383 6.338756713364821
7.3835 6.336910227307201
7.384 6.3360413114686045
7.3845 6.335741285955684
7.385 6.335765552463408
7.3855 6.33602206672088
7.386 6.336531461958271
7.3865 6.337409467347164
7.387 6.338900739346026
7.3875 6.341416238678492
7.388 6.34549992239119
7.3885 6.351700465276438
7.389 6.360353270726686
7.3895 6.371367004222981
7.39 6.3840296169194515
7.3905 6.396772829700489
7.391 6.407062539010407
7.3915 6.4115160949968955
7.392 6.40692517628777
7.3925 6.393160725090035
7.393 6.374990431534113
7.3935 6.3588580626327245
7.394 6.348006356469866
7.3945 6.342005901047485
7.395 6.339117259163362
7.3955 6.33794560843902
7.396 6.337729376900772
7.3965 6.338108646800408
7.397 6.33891838372904
7.3975 6.340074461790956
7.398 6.341533273806518
7.3985 6.34330092028704
7.399 6.345460653976237
7.3995 6.348246085812545
7.4 6.352177176727131
7.4005 6.35827411126757
7.401 6.368233238010032
7.4015 6.384184894841755
7.402 6.407358544209813
7.4025 6.435341886411931
7.403 6.460337803784342
7.4035 6.472304350390803
7.404 6.466129873687337
7.4045 6.4452026695158375
7.405 6.418473966434703
7.4055 6.394403651409031
7.406 6.377146200686258
7.4065 6.366674361622095
7.407 6.360986301389178
7.4075 6.358079721245214
7.408 6.356643188460759
7.4085 6.356012191771964
7.409 6.3558856564981765
7.4095 6.356151473308235
7.41 6.356777416252693
7.4105 6.357762477735123
7.411 6.35917353815939
7.4115 6.36118193599379
7.412 6.3641708404556985
7.4125 6.368859426173141
7.413 6.376303880925064
7.4135 6.387664631290829
7.414 6.403506991397795
7.4145 6.42275105003145
7.415 6.441732002921657
7.4155 6.454572268197146
7.416 6.456026686067392
7.4165 6.445447732538896
7.417 6.427575599038037
7.4175 6.408781626536393
7.418 6.3931801422815715
7.4185 6.381856794488104
7.419 6.3741856648597315
7.4195 6.369105019991776
7.42 6.365678420239825
7.4205 6.363262934221907
7.421 6.361462974940472
7.4215 6.360060301487549
7.422 6.358946831344755
7.4225 6.358090677078892
7.423 6.35752283515449
7.4235 6.357364968980268
7.424 6.357893254815267
7.4245 6.359658535356631
7.425 6.363646862841903
7.4255 6.371426786055117
7.426 6.384940794978804
7.4265 6.4056530011235955
7.427 6.4327231624478225
7.4275 6.461056748865629
7.428 6.481621542133857
7.4285 6.485932378494849
7.429 6.47198186457272
7.4295 6.445328803717072
7.43 6.414628770932247
7.4305 6.386548986964802
7.431 6.363905954883324
7.4315 6.346815966056581
7.432 6.334191942267457
7.4325 6.324783841814846
7.433 6.31763514477588
7.4335 6.312131901753321
7.434 6.307904627043947
7.4345 6.304734838905623
7.435 6.302504018476246
7.4355 6.301219339051575
7.436 6.3010583481266975
7.4365 6.302406556694261
7.437 6.305875889598901
7.4375 6.312108911852193
7.438 6.3212884148974195
7.4385 6.332527174517581
7.439 6.343646346486074
7.4395 6.35184029705469
7.44 6.3548410325523905
7.4405 6.3517318956428115
7.441 6.343177831875317
7.4415 6.331138505883772
7.442 6.317913217982084
7.4425 6.305239661691346
7.443 6.294210264216399
7.4435 6.285457554745755
7.444 6.279137722684296
7.4445 6.274871884266047
7.445 6.272056228583771
7.4455 6.270177650700085
7.446 6.268917632204988
7.4465 6.2681244206362186
7.447 6.267746823492382
7.4475 6.267793929727438
7.448 6.268334038875177
7.4485 6.269497832365704
7.449 6.2715420745940476
7.4495 6.274876725432736
7.45 6.280160059782758
7.4505 6.2882949209877586
7.451 6.3001188440159455
7.4515 6.315439819474723
7.452 6.3318472338664185
7.4525 6.3448005016463975
7.453 6.350123843585199
7.4535 6.3468377221600205
7.454 6.337300632334872
7.4545 6.324786032884574
7.455 6.311605813730673
7.4555 6.298925612970105
7.456 6.2872961411097
7.4565 6.276987809995929
7.457 6.268172754929291
7.4575 6.2609178534859184
7.458 6.255138670839307
7.4585 6.2505989689950665
7.459 6.247021106925289
7.4595 6.244162653326938
7.46 6.241859856738423
7.4605 6.240013565120766
7.461 6.238580279895213
7.4615 6.237517424226723
7.462 6.23677008466317
7.4625 6.236263505086311
7.463 6.235947829477769
7.4635 6.235834446395951
7.464 6.236033757418821
7.4645 6.236731322699469
7.465 6.238129592745236
7.4655 6.240428150751247
7.466 6.243755985713061
7.4665 6.247974416730053
7.467 6.252300569824501
7.4675 6.254589385987182
7.468 6.250252988180471
7.4685 6.2305184739904
7.469 6.180971921761425
7.4695 6.086213353513263
7.47 5.946931819038327
7.4705 5.792418723762807
7.471 5.660558536121866
7.4715 5.570333187627717
7.472 5.5222371532636165
7.4725 5.511495904001575
7.473 5.536234836275626
7.4735 5.599320427830061
7.474 5.7048603033975
7.4745 5.848800650382672
7.475 6.008542746725355
7.4755 6.146748851647227
7.476 6.236071463028602
7.4765 6.275313286821402
7.477 6.280960582534097
7.4775 6.271269285202602
7.478 6.258367525800135
7.4785 6.24780193863032
7.479 6.240821807230382
7.4795 6.236776721463401
7.48 6.234617821051297
7.4805 6.233525537846821
7.481 6.233000228765428
7.4815 6.232817179470406
7.482 6.23288956983068
7.4825 6.233243082757032
7.483 6.233964908392822
7.4835 6.235225173993469
7.484 6.2373033550544354
7.4845 6.2406801371832
7.485 6.246127328166964
7.4855 6.254768714332765
7.486 6.267998005288486
7.4865 6.287129696262903
7.487 6.31254684358644
7.4875 6.342209539133296
7.488 6.369773104245486
7.4885 6.384691067947837
7.489 6.376526258550785
7.4895 6.341265863479307
7.49 6.283915274299404
7.4905 6.2154397674640345
7.491 6.147965586067017
7.4915 6.09183913794898
7.492 6.054668752562892
7.4925 6.0414491372427515
7.493 6.0548214552723865
7.4935 6.095704098874248
7.494 6.1634676108406845
7.4945 6.256839632384257
7.495 6.374599522998579
7.4955 6.515111599749457
7.496 6.6715949992383665
7.4965 6.821573625911156
7.497 6.922231704378672
7.4975 6.930865276044684
7.498 6.841385837233674
7.4985 6.6951284988617585
7.499 6.550249592506311
7.4995 6.442459854401576
7.5 6.375790392739602
7.5005 6.338389463513789
7.501 6.317985373784668
7.5015 6.306742620857899
7.502 6.300411739497327
7.5025 6.296737780647656
7.503 6.294521719621701
7.5035 6.293116667613227
7.504 6.292179293332958
7.5045 6.291549404464553
7.505 6.291177499766779
7.5055 6.291103636238753
7.506 6.291430452302417
7.5065 6.292295859443182
7.507 6.293792807528745
7.5075 6.295878771073739
7.508 6.298326104225887
7.5085 6.300763092738586
7.509 6.302879136112268
7.5095 6.304504931319584
7.51 6.305664767693243
7.5105 6.306429346899377
7.511 6.306836944621128
7.5115 6.306812639572336
7.512 6.3061730531235005
7.5125 6.304759843563807
7.513 6.302621472282289
7.5135 6.300022905403297
7.514 6.297319459832175
7.5145 6.294818850447521
7.515 6.292730343004391
7.5155 6.291139726290083
7.516 6.289940744271994
7.5165 6.288823756862079
7.517 6.287306615043549
7.5175 6.284940553294704
7.518 6.281517167954488
7.5185 6.27719507165764
7.519 6.272381725849534
7.5195 6.267547635662784
7.52 6.263002964408606
7.5205 6.2588960944530845
7.521 6.2551884168439456
7.5215 6.251705161556106
7.522 6.248130562279742
7.5225 6.244123745850888
7.523 6.239546520059224
7.5235 6.234647157498148
7.524 6.229825690064954
7.5245 6.225345728423091
7.525 6.221227735944377
7.5255 6.217401622956236
7.526 6.213788963683833
7.5265 6.210326889325638
7.527 6.206894077911257
7.5275 6.203350009746981
7.528 6.199623744495001
7.5285 6.195789719828345
7.529 6.192051214425454
7.5295 6.188625572777524
7.53 6.185667479852538
7.5305 6.183177445066323
7.531 6.18099551346928
7.5315 6.178737510911174
7.532 6.175904537199991
7.5325 6.172149030070815
7.533 6.167575761428787
7.5335 6.162615231162273
7.534 6.157649099495095
7.5345 6.152811191557846
7.535 6.1480896615978535
7.5355 6.143477499722299
7.536 6.1389955087715515
7.5365 6.134668529829711
7.537 6.13052192950694
7.5375 6.126596516249685
7.538 6.1229379645150575
7.5385 6.1196306761374
7.539 6.116811686183785
7.5395 6.114681158273435
7.54 6.113570047429973
7.5405 6.113953904566812
7.541 6.116355432996561
7.5415 6.1210083541532105
7.542 6.127342666014012
7.5425 6.133761754527209
7.543 6.1380763507191825
7.5435 6.138299399498238
7.544 6.133564204005915
7.5445 6.124592380109331
7.545 6.113352730146819
7.5455 6.101999632925145
7.546 6.0919272867634655
7.5465 6.083615542911208
7.547 6.076930129980359
7.5475 6.071516320624187
7.548 6.067009477154467
7.5485 6.06314209748431
7.549 6.059732530163207
7.5495 6.056681487317751
7.55 6.053955972760149
7.5505 6.051556364479395
7.551 6.0494987533339275
7.5515 6.047754915774122
7.552 6.046242976664204
7.5525 6.044823700930951
7.553 6.043348093381167
7.5535 6.041688352861525
7.554 6.0397321605489305
7.5545 6.0373775372820235
7.555 6.034604939065427
7.5555 6.03148743862799
7.556 6.028171682636242
7.5565 6.0247936482361455
7.557 6.021440202562071
7.5575 6.018133840348352
7.558 6.014880966429652
7.5585 6.011712444187874
7.559 6.008697894823546
7.5595 6.005946362262539
7.56 6.003582764249573
7.5605 6.0017112952490175
7.561 6.000405553459106
7.5615 5.999722826426523
7.562 5.999725659164983
7.5625 6.000489306617259
7.563 6.002091570142267
7.5635 6.004515993117782
7.564 6.007497722250036
7.5645 6.010427002068686
7.565 6.012502213971843
7.5655 6.0132299101990485
7.566 6.012899653300017
7.5665 6.01251337258075
7.567 6.012906084435644
7.5675 6.013867714136675
7.568 6.014249000082816
7.5685 6.01307715706822
7.569 6.010483191263234
7.5695 6.00741352472551
7.57 6.0047792382756855
7.5705 6.003002615325031
7.571 6.002076379903671
7.5715 6.001821400876307
7.572 6.002034709598266
7.5725 6.0025750811649905
7.573 6.003342951997133
7.5735 6.004279083465929
7.574 6.005346976882422
7.5745 6.006536070012424
7.575 6.00785118652979
7.5755 6.009322832242135
7.576 6.01100287661954
7.5765 6.012962733442337
7.577 6.015266085626949
7.5775 6.017967530205289
7.578 6.021016104607944
7.5785 6.024201686073256
7.579 6.027152808380026
7.5795 6.029480064083647
7.58 6.0309668189834005
7.5805 6.031640203417882
7.581 6.031670024991292
7.5815 6.031299466207662
7.582 6.030776364151811
7.5825 6.030314183939422
7.583 6.030071170037902
7.5835 6.030163605784932
7.584 6.030648367008804
7.5845 6.031517083161554
7.585 6.032735770915987
7.5855 6.034256267661138
7.586 6.036062522448879
7.5865 6.03817345198227
7.587 6.0406822953562225
7.5875 6.043731480487094
7.588 6.047482446175484
7.5885 6.052031580926202
7.589 6.05735248988598
7.5895 6.063281670220058
7.59 6.069509804296719
7.5905 6.075514589910843
7.591 6.08054513163913
7.5915 6.083785207823172
7.592 6.084667300693398
7.5925 6.083210938574076
7.593 6.080178621676626
7.5935 6.076701528218746
7.594 6.073669952820533
7.5945 6.071452570089179
7.595 6.070043771669565
7.5955 6.069278792537038
7.596 6.068978883232133
7.5965 6.0689733285053835
7.597 6.0691106064475635
7.5975 6.069281183388003
7.598 6.0694294216834725
7.5985 6.069548188738467
7.599 6.069688712899999
7.5995 6.06994064792682
7.6 6.070428365977361
7.6005 6.0713077537118965
7.601 6.0727485205988065
7.6015 6.074921404390673
7.602 6.077960287992718
7.6025 6.0819432195239065
7.603 6.086874012625272
7.6035 6.092696963059827
7.604 6.09926348181238
7.6045 6.106322924992251
7.605 6.113619251076938
7.6055 6.121256361709022
7.606 6.129960597317859
7.6065 6.140735114266573
7.607 6.1536906046786255
7.6075 6.167133329241795
7.608 6.177980749271398
7.6085 6.182565843072179
7.609 6.174551458555915
7.6095 6.1354875908007385
7.61 6.015436739698553
7.6105 5.734660536575096
7.611 5.304832154877329
7.6115 4.913763584756919
7.612 4.6789433171809955
7.6125 4.5641806749726035
7.613 4.511163651434807
7.6135 4.486793380195063
7.614 4.475815376829082
7.6145 4.471293237308374
7.615 4.4699705094941935
7.6155 4.470265746391182
7.616 4.471379036372407
7.6165 4.472855960851001
7.617 4.474386701488288
7.6175 4.475737185293505
7.618 4.476776137085838
7.6185 4.4774953158398345
7.619 4.477961726784998
7.6195 4.4782508510037955
7.62 4.478396384167174
7.6205 4.4784151388055315
7.621 4.478352961556882
7.6215 4.478308298717809
7.622 4.478419699433846
7.6225 4.47891162133963
7.623 4.4801925539873375
7.6235 4.483132680721664
7.624 4.489644010976559
7.6245 4.50395295735654
7.625 4.535475024304982
7.6255 4.60682973059675
7.626 4.77481341018805
7.6265 5.134957178753294
7.627 5.624167368249478
7.6275 5.941245583337145
7.628 6.053087748498277
7.6285 6.082325830634459
7.629 6.088781918987164
7.6295 6.089675428359587
7.63 6.089315618508283
7.6305 6.088640574031314
7.631 6.087556976551297
7.6315 6.085173070203095
7.632 6.078935442140772
7.6325 6.062060616599735
7.633 6.017720651102601
7.6335 5.9111804192966995
7.634 5.698470681173627
7.6345 5.385143756823459
7.635 5.067417457986294
7.6355 4.8344113984273624
7.636 4.6935381003618675
7.6365 4.61394321830696
7.637 4.568275713949405
7.6375 4.540026752358613
7.638 4.520340521801139
7.6385 4.5047748612364
7.639 4.4915347362769955
7.6395 4.480211115177306
7.64 4.470802729136705
7.6405 4.463190951256814
7.641 4.457048265683432
7.6415 4.451982625178753
7.642 4.44762948132744
7.6425 4.443716461178805
7.643 4.440071327020646
7.6435 4.4366078462140495
7.644 4.433303079489019
7.6445 4.43017709710445
7.645 4.4272833885242795
7.6455 4.424701967938387
7.646 4.4225757307420315
7.6465 4.421180144087352
7.647 4.421106072275216
7.6475 4.423636873635847
7.648 4.431479046773998
7.6485 4.450126765889164
7.649 4.490040982850416
7.6495 4.568224969966141
7.65 4.702658295191646
7.6505 4.892448211378389
7.651 5.101317307532637
7.6515 5.278155996450633
7.652 5.392705237489163
7.6525 5.441890802332975
7.653 5.436637413897059
7.6535 5.393495233863518
7.654 5.332202434918737
7.6545 5.272880064401915
7.655 5.232589859764857
7.6555 5.2223881852660705
7.656 5.247077638091159
7.6565 5.3071271913180444
7.657 5.399779904836344
7.6575 5.519160376963874
7.658 5.653473483153426
7.6585 5.78496661081907
7.659 5.894644462819859
7.6595 5.97056552950967
7.66 6.009288362412952
7.6605 6.0106550912874335
7.661 5.970356198979183
7.6615 5.874130588844436
7.662 5.699047484801995
7.6625 5.434650923633437
7.663 5.121997220365867
7.6635 4.8449078017547285
7.664 4.653815501231439
7.6645 4.5410839885991825
7.665 4.479217227181089
7.6655 4.446433963244158
7.666 4.429794277374598
7.6665 4.422148722263105
7.667 4.419527605664535
7.6675 4.41969388100567
7.668 4.421377146812454
7.6685 4.42386367997664
7.669 4.426740417882075
7.6695 4.429767154211004
7.67 4.432782219705705
7.6705 4.435677814412618
7.671 4.438392404038667
7.6715 4.440887186201901
7.672 4.4431623382659025
7.6725 4.445259742337043
7.673 4.447274613674769
7.6735 4.449388148694399
7.674 4.4519434356944965
7.6745 4.455561884452158
7.675 4.461448171874879
7.6755 4.472009174106227
7.676 4.492469310824908
7.6765 4.53542203726161
7.677 4.6335167768810175
7.6775 4.864646411810832
7.678 5.321565696704254
7.6785 5.853509926838435
7.679 6.153537137526887
7.6795 6.251109264154143
7.68 6.275868268313533
7.6805 6.282279641760192
7.681 6.284855161461697
7.6815 6.286847390004147
7.682 6.288900391734775
7.6825 6.291127701076113
7.683 6.2935676419176945
7.6835 6.296266721492777
7.684 6.299310625458861
7.6845 6.302808859384901
7.685 6.30694891155919
7.6855 6.31197363960571
7.686 6.318099083758448
7.6865 6.325118137631617
7.687 6.331235268043485
7.6875 6.330992744552492
7.688 6.313224782938607
7.6885 6.262884144122329
7.689 6.1699905519435445
7.6895 6.039467981695036
7.69 5.888823368187226
7.6905 5.734741568081737
7.691 5.584783215592073
7.6915 5.439645495937953
7.692 5.298041728801052
7.6925 5.160567958140853
7.693 5.03052349674181
7.6935 4.912412472217526
7.694 4.8105820016745495
7.6945 4.727953500537082
7.695 4.6651852318253
7.6955 4.62052482112717
7.696 4.590726713765023
7.6965 4.572275015140733
7.697 4.562571607290496
7.6975 4.560660010295584
7.698 4.567949935531366
7.6985 4.5899886910412535
7.699 4.642223865095734
7.6995 4.766393835259778
7.7 5.059940943064173
7.7005 5.603274342631841
7.701 6.1215449482857
7.7015 6.334058378984682
7.702 6.3802257187554305
7.7025 6.386085319122876
7.703 6.38584277302876
7.7035 6.385430594906068
7.704 6.385458908936028
7.7045 6.385854647258873
7.705 6.386545914614282
7.7055 6.387517687335154
7.706 6.388793488688683
7.7065 6.390435070719735
7.707 6.392539031358376
7.7075 6.395276368657208
7.708 6.398978356258373
7.7085 6.4042318029274155
7.709 6.411983664335787
7.7095 6.423309555973776
7.71 6.438570353809159
7.7105 6.456316822465152
7.711 6.4731142448892305
7.7115 6.484881768771152
7.712 6.489117670937639
7.7125 6.486479060769551
7.713 6.47999951783419
7.7135 6.472927813300525
7.714 6.467248973210096
7.7145 6.463606743315299
7.715 6.461895777155918
7.7155 6.461717518570469
7.716 6.4626231535353655
7.7165 6.464257923305104
7.717 6.466413786756365
7.7175 6.4690739545095495
7.718 6.472426131719749
7.7185 6.476763343280775
7.719 6.482256487373353
7.7195 6.488691841921802
7.72 6.495334921095719
7.7205 6.501054218010437
7.721 6.504734775272881
7.7215 6.505809013177044
7.722 6.50445082726536
7.7225 6.501513947522409
7.723 6.498147260815995
7.7235 6.495371621094061
7.724 6.493706598863009
7.7245 6.493206258191527
7.725 6.493651222420588
7.7255 6.49475918092626
7.726 6.4963053501376224
7.7265 6.498146604851359
7.727 6.500227360419594
7.7275 6.502535620835412
7.728 6.505093532588988
7.7285 6.507920140601242
7.729 6.511032546591909
7.7295 6.514468174381103
7.73 6.5182780276324825
7.7305 6.522530097936937
7.731 6.527284855449815
7.7315 6.532551502790935
7.732 6.538285681121466
7.7325 6.544386465936744
7.733 6.550753233704117
7.7335 6.5573128423372244
7.734 6.564091623988618
7.7345 6.571160351923843
7.735 6.578480485366447
7.7355 6.585528719723805
7.736 6.591070677059199
7.7365 6.593679455232517
7.737 6.592977621715705
7.7375 6.590251263212486
7.738 6.587464702091602
7.7385 6.585861179967
7.739 6.585652186585231
7.7395 6.586479079764879
7.74 6.587892638104571
7.7405 6.5895625850413895
7.741 6.591318915778406
7.7415 6.593105378983219
7.742 6.5949332856652
7.7425 6.596842320577635
7.743 6.598872264519563
7.7435 6.6010672895182685
7.744 6.6034873536951
7.7445 6.606240538113185
7.745 6.60949106607456
7.7455 6.613455798561225
7.746 6.618304418562345
7.7465 6.6239458800914415
7.747 6.6299005602527155
7.7475 6.635439773382687
7.748 6.640016979809315
7.7485 6.643443102768107
7.749 6.645627525852514
7.7495 6.6462788764197684
7.75 6.645011241360902
7.7505 6.64186282122851
7.751 6.637565072404896
7.7515 6.633216981933592
7.752 6.629661803320809
7.7525 6.627245936952048
7.753 6.62591792563346
7.7535 6.625474878946931
7.754 6.625718682884123
7.7545 6.626495115115994
7.755 6.627725813893057
7.7555 6.629382119670921
7.756 6.631488299701485
7.7565 6.634091360349939
7.757 6.637285426285108
7.7575 6.641183077210896
7.758 6.645949749543369
7.7585 6.651765599421172
7.759 6.658690925109112
7.7595 6.666378372777689
7.76 6.673900369902515
7.7605 6.67999144494224
7.761 6.683797609970646
7.7615 6.685306661911647
7.762 6.685250925705021
7.7625 6.684532785763008
7.763 6.6837693517490395
7.7635 6.683172540560721
7.764 6.682714756936249
7.7645 6.682305192277515
7.765 6.681907857656543
7.7655 6.681594613657135
7.766 6.681488264657507
7.7665 6.681678562815335
7.767 6.682178962895153
7.7675 6.68295999618423
7.768 6.683973367656415
7.7685 6.68519403418457
7.769 6.686615571231324
7.7695 6.6882751071153
7.77 6.690209048702026
7.7705 6.692443658522897
7.771 6.694983255225234
7.7715 6.697840731715243
7.772 6.701082461727997
7.7725 6.704794981304187
7.773 6.708976509674902
7.7735 6.71340624126426
7.774 6.717606979592605
7.7745 6.7209943462160195
7.775 6.723113585284607
7.7755 6.72378443898821
7.776 6.723125394718802
7.7765 6.72142401509548
7.777 6.718978464378984
7.7775 6.71604035382897
7.778 6.712944493760582
7.7785 6.710209546778354
7.779 6.708360456799091
7.7795 6.707573044131089
7.78 6.707556283075232
7.7805 6.707802962111775
7.781 6.707939208264556
7.7815 6.707833950558528
7.782 6.707503715214851
7.7825 6.707014709106422
7.783 6.70637063826634
7.7835 6.705543806226081
7.784 6.7044536090020825
7.7845 6.703018290881418
7.785 6.70125412086315
7.7855 6.69932016549859
7.786 6.697462310187105
7.7865 6.6958467245818065
7.787 6.69450802529635
7.7875 6.693421792699559
7.788 6.692580437001868
7.7885 6.692014209241216
7.789 6.691756099982736
7.7895 6.691817834246376
7.79 6.692201522583299
7.7905 6.6928989656241304
7.791 6.693891479805852
7.7915 6.695066020578214
7.792 6.696087288444947
7.7925 6.6962860128054205
7.793 6.694732025235228
7.7935 6.690727770690388
7.794 6.684544118528998
7.7945 6.677720795439938
7.795 6.6724057645370065
7.7955 6.6704696420639555
7.796 6.673025701633731
7.7965 6.68019569556557
7.797 6.690658088440558
7.7975 6.701965813517451
7.798 6.71235121398768
7.7985 6.722158388731924
7.799 6.732668426327629
7.7995 6.74445535393676
7.8 6.757286095574245
7.8005 6.7701934848636105
7.801 6.780848409576486
7.8015 6.785951168128146
7.802 6.783591303693158
7.8025 6.775180705598145
7.803 6.76467614319601
7.8035 6.755873210348402
7.804 6.750568260651447
7.8045 6.748678147131209
7.805 6.749250369910489
7.8055 6.751204472783798
7.806 6.753614256032749
7.8065 6.755786357257491
7.807 6.75736487084352
7.8075 6.758476731026325
7.808 6.759559141109723
7.8085 6.760958290264765
7.809 6.762742119873745
7.8095 6.764839617690302
7.81 6.767175600161264
7.8105 6.769716627155103
7.811 6.772443446818198
7.8115 6.77534120938054
7.812 6.7784077058842955
7.8125 6.7817165384866085
7.813 6.785490490583464
7.8135 6.790193659504207
7.814 6.796522033487874
7.8145 6.8053255911094
7.815 6.817318473459522
7.8155 6.832612885413281
7.816 6.8503662245489005
7.8165 6.868699969690987
7.817 6.8854790471623515
7.8175 6.900552480111959
7.818 6.917094479404157
7.8185 6.939277926141323
7.819 6.968326645359816
7.8195 7.000540304273858
7.82 7.02831597643162
7.8205 7.044136141372699
7.821 7.045023206430346
7.8215 7.033552281388164
7.822 7.0152135362115695
7.8225 6.995757001228859
7.823 6.979493619519636
7.8235 6.968534201148205
7.824 6.962802726824063
7.8245 6.960612844412283
7.825 6.959501144473816
7.8255 6.956815543022045
7.826 6.949964147309969
7.8265 6.937181351845358
7.827 6.91926217340004
7.8275 6.899972596027323
7.828 6.883632040956473
7.8285 6.872391926629979
7.829 6.865885481389893
7.8295 6.86270600538317
7.83 6.861568200012269
7.8305 6.861639035852527
7.831 6.862421950171192
7.8315 6.863608820250229
7.832 6.8650072662383925
7.8325 6.8664986913037795
7.833 6.868014209388167
7.8335 6.869532831321135
7.834 6.871059875146792
7.8345 6.872646913196276
7.835 6.874381607379699
7.8355 6.876352330284917
7.836 6.878618137121724
7.8365 6.881135529676821
7.837 6.883754438900948
7.8375 6.8862627442682625
7.838 6.888477950877669
7.8385 6.890218774858465
7.839 6.89123106478995
7.8395 6.891283066488735
7.84 6.890340511292753
7.8405 6.888608578089678
7.841 6.886438366223952
7.8415 6.884177870108842
7.842 6.882124936302767
7.8425 6.880483786168104
7.843 6.879380929139846
7.8435 6.8788254251383245
7.844 6.878741464400986
7.8445 6.8789601455079685
7.845 6.8792550376814825
7.8455 6.879350111915083
7.846 6.878951006699887
7.8465 6.877778671251106
7.847 6.875686195131078
7.8475 6.8727728693343115
7.848 6.869448225199055
7.8485 6.866307442937269
7.849 6.863828872511408
7.8495 6.8621485449825075
7.85 6.861026631859219
7.8505 6.860046724409686
7.851 6.858875702803329
7.8515 6.857435746804012
7.852 6.855843433193374
7.8525 6.854261878315696
7.853 6.852746285443925
7.8535 6.851242498654298
7.854 6.849656249151246
7.8545 6.847963231082095
7.855 6.846242177671214
7.8555 6.844614778150366
7.856 6.843166198229961
7.8565 6.841894411548197
7.857 6.8407521605649455
7.8575 6.83967267897112
7.858 6.8386271710623605
7.8585 6.837635331259702
7.859 6.836746042518402
7.8595 6.836032605031469
7.86 6.835573104269371
7.8605 6.835462161002735
7.861 6.835862879574775
7.8615 6.837101156080565
7.862 6.839801550875866
7.8625 6.84493449338354
7.863 6.853591841669986
7.8635 6.8661513068476205
7.864 6.880858460805766
7.8645 6.893187758881228
7.865 6.897612028759062
7.8655 6.8908427348889125
7.866 6.872991585479803
7.8665 6.845749941074598
7.867 6.811520658660798
7.8675 6.7744255053319735
7.868 6.739605069170996
7.8685 6.710797242122722
7.869 6.689137555860346
7.8695 6.674030145083209
7.87 6.66439879225505
7.8705 6.659411835129748
7.871 6.65870557304565
7.8715 6.662301041275149
7.872 6.670314656497646
7.8725 6.6825978807017306
7.873 6.6985158735252694
7.8735 6.717157091428022
7.874 6.738003616199552
7.8745 6.76155995897486
7.875 6.788759917711812
7.8755 6.819508241762622
7.876 6.851500752168234
7.8765 6.880807399229332
7.877 6.903724532899731
7.8775 6.917731720457357
7.878 6.9213744745143275
7.8785 6.914930208229099
7.879 6.90124712839532
7.8795 6.884826902989574
7.88 6.869449447306779
7.8805 6.856798201552773
7.881 6.846858662902851
7.8815 6.838975416582318
7.882 6.832512697622394
7.8825 6.8270927745380385
7.883 6.82251253324258
7.8835 6.818687741743459
7.884 6.81559098447802
7.8845 6.813194774093298
7.885 6.811434761576851
7.8855 6.810217431187575
7.886 6.8094417290913105
7.8865 6.8090421730276995
7.887 6.809005686037147
7.8875 6.809349568548453
7.888 6.810088487926973
7.8885 6.811224822094899
7.889 6.812703514940449
7.8895 6.814325836446227
7.89 6.81575155410328
7.8905 6.816687158096996
7.891 6.817101120546339
7.8915 6.817218924189818
7.892 6.81730205811976
7.8925 6.817448861067187
7.893 6.817563914299458
7.8935 6.817454153339233
7.894 6.816905919265879
7.8945 6.815727649427729
7.895 6.813810970938724
7.8955 6.811271006273125
7.896 6.808467248744388
7.8965 6.805858017477475
7.897 6.803790114136471
7.8975 6.802388114568637
7.898 6.801600659679633
7.8985 6.801274813335133
7.899 6.801260641966677
7.8995 6.801456275700027
7.9 6.801838144441043
7.9005 6.802414070321487
7.901 6.803230491495575
7.9015 6.804378804719518
7.902 6.806010183942726
7.9025 6.808371680098824
7.903 6.81179836322782
7.9035 6.816662686592681
7.904 6.823026837012661
7.9045 6.829896391525788
7.905 6.83417557716083
7.9055 6.831092887463757
7.906 6.818369685827725
7.9065 6.800264513346968
7.907 6.78426088158517
7.9075 6.774959329936238
7.908 6.772600507871265
7.9085 6.774886861742835
7.909 6.778927363559153
7.9095 6.782443200366786
7.91 6.783991208487014
7.9105 6.782376395038843
7.911 6.775803909858005
7.9115 6.761381691189482
7.912 6.736268402608906
7.9125 6.701861747245421
7.913 6.666692416036047
7.9135 6.639906105747495
7.914 6.623801463099514
7.9145 6.615697664148359
7.915 6.6124045053162215
7.9155 6.611838115658014
7.916 6.612988843012142
7.9165 6.6155778286310545
7.917 6.619923777115871
7.9175 6.626960610770614
7.918 6.63836517942343
7.9185 6.656315564537429
7.919 6.682213415569358
7.9195 6.7141796182701965
7.92 6.7464396906195505
7.9205 6.77282504793387
7.921 6.790420782753231
7.9215 6.799061272674046
7.922 6.799079821782052
7.9225 6.790306774359109
7.923 6.773220051689813
7.9235 6.750653553817085
7.924 6.727301198220382
7.9245 6.70695350048454
7.925 6.691043540442656
7.9255 6.679384379986145
7.926 6.67133363475772
7.9265 6.666308856063416
7.927 6.663941184239937
7.9275 6.66408786835708
7.928 6.6667765131102525
7.9285 6.672104811845265
7.929 6.680115691502286
7.9295 6.690614481109287
7.93 6.703021823698378
7.9305 6.716372782716555
7.931 6.7295462462893285
7.9315 6.7415609771480165
7.932 6.751806852122926
7.9325 6.760107321347232
7.933 6.766759758089321
7.9335 6.772451269269019
7.934 6.77787885777312
7.9345 6.783428234918888
7.935 6.78908590462943
7.9355 6.794489456571143
7.936 6.799313047661028
7.9365 6.803391465720975
7.937 6.806478479949864
7.9375 6.807715554330659
7.938 6.805730417494524
7.9385 6.799126750766566
7.939 6.78733763656363
7.9395 6.770777796031038
7.94 6.750721429045462
7.9405 6.7291955485221395
7.941 6.708571343121224
7.9415 6.690904157185108
7.942 6.677305570952329
7.9425 6.667866946260422
7.943 6.661968732148293
7.9435 6.6587077969909325
7.944 6.657186111980232
7.9445 6.656693348709186
7.945 6.6567315620857945
7.9455 6.656960272111706
7.946 6.657164116569686
7.9465 6.657206678592471
7.947 6.657009308592621
7.9475 6.656547764705095
7.948 6.655826133176556
7.9485 6.654885413885306
7.949 6.653793815378346
7.9495 6.652622827352544
7.95 6.651460666172125
7.9505 6.650374799879288
7.951 6.6494057639130295
7.9515 6.648557551405536
7.952 6.647804199988914
7.9525 6.64711724338756
7.953 6.64650975819039
7.9535 6.6460323107144985
7.954 6.645765032137246
7.9545 6.645790641108722
7.955 6.646143689590384
7.9555 6.6468322767042745
7.956 6.647805359152177
7.9565 6.649001087260406
7.957 6.650355721678488
7.9575 6.651856224887784
7.958 6.653584228953673
7.9585 6.6556697995763665
7.959 6.658136099586696
7.9595 6.660681668009363
7.96 6.662617392332845
7.9605 6.6630883614125045
7.961 6.661491541805744
7.9615 6.657795305531995
7.962 6.652591475343969
7.9625 6.6468138809759845
7.963 6.641357886940161
7.9635 6.636759805532219
7.964 6.633150368692935
7.9645 6.630410008189885
7.965 6.628319265684278
7.9655 6.626680204407415
7.966 6.625337030773323
7.9665 6.624179602910101
7.967 6.623125687375842
7.9675 6.6221291311105075
7.968 6.621193271553424
7.9685 6.620385518341126
7.969 6.619848216875881
7.9695 6.619801899712253
7.97 6.620484843273883
7.9705 6.622043602051467
7.971 6.624368054077601
7.9715 6.626922283308949
7.972 6.628751532722046
7.9725 6.628905328546426
7.973 6.627042014505991
7.9735 6.623599311282693
7.974 6.61938713855307
7.9745 6.615137804624699
7.975 6.611319024493137
7.9755 6.608125925888943
7.976 6.605547565012201
7.9765 6.603443303461932
7.977 6.601628521416852
7.9775 6.599948404437389
7.978 6.598286744108475
7.9785 6.596581435050417
7.979 6.594824482645003
7.9795 6.593030125681493
7.98 6.5912604404299495
7.9805 6.58961377364471
7.981 6.588232925801914
7.9815 6.587280978285697
7.982 6.586901418840973
7.9825 6.587179942123966
7.983 6.588141955395105
7.9835 6.589722645478841
7.984 6.591657668153483
7.9845 6.593370681594821
7.985 6.594170148120537
7.9855 6.5936567677701285
7.986 6.591984330490715
7.9865 6.589684165686406
7.987 6.587233420037552
7.9875 6.5848440204354075
7.988 6.5825995072051215
7.9885 6.580595689562869
7.989 6.57892533911214
7.9895 6.5776320152760634
7.99 6.576698587264693
7.9905 6.576097399988266
7.991 6.575803062517571
7.9915 6.575786932143303
7.992 6.576022052057929
7.9925 6.576489365716113
7.993 6.577191337231322
7.9935 6.5781211541790165
7.994 6.579261492062435
7.9945 6.580569594671688
7.995 6.582025749251424
7.9955 6.583633108901652
7.996 6.585428350737502
7.9965 6.587437619520027
7.997 6.589592496849797
7.9975 6.591717864538125
7.998 6.593580942858337
7.9985 6.595023381918378
7.999 6.5960065522367115
7.9995 6.596580210217531
8.0 6.59681322891213
8.0005 6.596808202568767
8.001 6.596676041454731
8.0015 6.596515441987354
8.002 6.596376583185955
8.0025 6.596269316463135
8.003 6.596187878176804
8.0035 6.596133524550495
8.004 6.596136614631576
8.0045 6.596242974039034
8.005 6.59651154579758
8.0055 6.59698432574213
8.006 6.597690709448069
8.0065 6.598621308314647
8.007 6.599746741445924
8.0075 6.601013502321417
8.008 6.602377379915256
8.0085 6.603811454243032
8.009 6.605307014772175
8.0095 6.6068556410134525
8.01 6.608461494598429
8.0105 6.610138235228317
8.011 6.611914442038288
8.0115 6.61379977099548
8.012 6.615753872232726
8.0125 6.617689380251371
8.013 6.619507000453042
8.0135 6.621136801329013
8.014 6.622566916806586
8.0145 6.6238330425957335
8.015 6.624981793159985
8.0155 6.626077356019519
8.016 6.627194798131879
8.0165 6.6284004846110856
8.017 6.6297408394108315
8.0175 6.631223503505892
8.018 6.632832168244851
8.0185 6.634536691408967
8.019 6.63630376563779
8.0195 6.63809766459129
8.02 6.6398982500339985
8.0205 6.641688047757056
8.021 6.643459471854308
8.0215 6.645196509964397
8.022 6.646892093574771
8.0225 6.648548627694674
8.023 6.650187334913565
8.0235 6.65183406758526
8.024 6.6535258932508805
8.0245 6.655259286988595
8.025 6.6569475877029385
8.0255 6.6584086255947375
8.026 6.659418342787027
8.0265 6.659828668704223
8.027 6.659656382292661
8.0275 6.659072285505938
8.028 6.658307086595607
8.0285 6.657583529756278
8.029 6.657076351327285
8.0295 6.6568903876845615
8.03 6.65706400770645
8.0305 6.657567270432774
8.031 6.658352810197745
8.0315 6.659373775473456
8.032 6.660613824913416
8.0325 6.662081092040588
8.033 6.663809915932263
8.0335 6.665863347482953
8.034 6.668328019063957
8.0345 6.671302487573576
8.035 6.6748559707479425
8.0355 6.678925053562783
8.036 6.683147979379307
8.0365 6.686810768110482
8.037 6.689047457780837
8.0375 6.689287167828039
8.038 6.6875913469756965
8.0385 6.684652065739347
8.039 6.681347881532587
8.0395 6.678301403493614
8.04 6.675696045813996
8.0405 6.673452043788269
8.041 6.671433628072406
8.0415 6.669560385798957
8.042 6.667798610371544
8.0425 6.666140599198708
8.043 6.664607476614232
8.0435 6.663252468677331
8.044 6.6621811411986664
8.0445 6.66154837668726
8.045 6.661574884995571
8.0455 6.662518770285007
8.046 6.664612514619461
8.0465 6.667917877808548
8.047 6.672194616138408
8.0475 6.676850145013472
8.048 6.681135869508343
8.0485 6.6844779721654985
8.049 6.686599979286975
8.0495 6.687283356139933
8.05 6.686091877727393
8.0505 6.682621402312983
8.051 6.677009064864644
8.0515 6.670077385407935
8.052 6.6629573635832875
8.0525 6.6565041905903515
8.053 6.651117281345981
8.0535 6.646795112904383
8.054 6.643316702873087
8.0545 6.640410159658846
8.055 6.637824947587883
8.0555 6.635378162573473
8.056 6.632946593176196
8.0565 6.630465624214868
8.057 6.627919564037886
8.0575 6.625348297956825
8.058 6.622840386479125
8.0585 6.6205776033179005
8.059 6.618862387304643
8.0595 6.618172783580625
8.06 6.619192366938543
8.0605 6.622739301003469
8.061 6.62955784526454
8.0615 6.639932745658469
8.062 6.653197702863273
8.0625 6.667311314742782
8.063 6.6789486188819795
8.0635 6.6846451375952425
8.064 6.682360299371431
8.0645 6.672064241828875
8.065 6.655366479752781
8.0655 6.6352570785885385
8.066 6.615420323409318
8.0665 6.598814799784711
8.067 6.58660364312989
8.0675 6.578407510757134
8.068 6.5731337447829
8.0685 6.569721534353138
8.069 6.567417875650347
8.0695 6.565779731566457
8.07 6.564568652209341
8.0705 6.563658199266906
8.071 6.563000029228415
8.0715 6.562590257734072
8.072 6.562451492693689
8.0725 6.562597432936244
8.073 6.563047388536206
8.0735 6.563838973326738
8.074 6.565072252397303
8.0745 6.566717468450116
8.075 6.568264826744913
8.0755 6.568694867289758
8.076 6.567121011124963
8.0765 6.563486003216322
8.077 6.558534503480161
8.0775 6.553135748016646
8.078 6.54782678913837
8.0785 6.542773255517118
8.079 6.5380136706868806
8.0795 6.533577793338288
8.08 6.529519635266463
8.0805 6.5258897430375855
8.081 6.522707127853027
8.0815 6.519944325652696
8.082 6.517560287194079
8.0825 6.51551393429273
8.083 6.513778653314055
8.0835 6.512364195991052
8.084 6.511286284541243
8.0845 6.510569920434665
8.085 6.510235630758067
8.0855 6.510304342324626
8.086 6.510786778898445
8.0865 6.511648652796636
8.087 6.512734868604672
8.0875 6.513730623083872
8.088 6.514225190973959
8.0885 6.513862854690408
8.089 6.512484378909623
8.0895 6.510179408000464
8.09 6.5071899656519046
8.0905 6.503768730551964
8.091 6.500088919793325
8.0915 6.49624817640633
8.092 6.492314707242467
8.0925 6.48838068297314
8.093 6.484538215682412
8.0935 6.480867537985785
8.094 6.477447673257513
8.0945 6.474396721488065
8.095 6.471898669118068
8.0955 6.4702878238456085
8.096 6.470106147302826
8.0965 6.472112115773128
8.097 6.477056328045925
8.0975 6.485206982085505
8.098 6.496104348657817
8.0985 6.509006038716763
8.099 6.523544799233595
8.0995 6.539359495901791
8.1 6.5546146151745175
8.1005 6.565270675673907
8.101 6.566448877748116
8.1015 6.5558661329887675
8.102 6.535999607284944
8.1025 6.512544981247385
8.103 6.490829069354816
8.1035 6.47370843138344
8.104 6.461648687386689
8.1045 6.453781559242699
8.105 6.448820831367731
8.1055 6.445634780839252
8.106 6.443399676731018
8.1065 6.441576923699761
8.107 6.4398488369670845
8.1075 6.438073275986842
8.108 6.436252132310304
8.1085 6.43447925769303
8.109 6.432942190489437
8.1095 6.431897959115687
8.11 6.431673260625966
8.1105 6.4326317070070305
8.111 6.435063063700489
8.1115 6.438995567575945
8.112 6.443983581415087
8.1125 6.44895254163997
8.113 6.452402115636061
8.1135 6.453095720744382
8.114 6.450753276244165
8.1145 6.4459182282949845
8.115 6.439436805599001
8.1155 6.432111587418826
8.116 6.424652214035153
8.1165 6.4176719308437
8.117 6.4116303027336885
8.1175 6.406768979120259
8.118 6.403087653418365
8.1185 6.40038860874044
8.119 6.398411187508791
8.1195 6.39693035779734
8.12 6.395769627685346
8.1205 6.394794947337879
8.121 6.393880760236182
8.1215 6.3929173880771915
8.122 6.3918056402801
8.1225 6.390483298247557
8.123 6.3889311388584575
8.1235 6.387142225404802
8.124 6.38512442842008
8.1245 6.38288199219508
8.125 6.380443611723931
8.1255 6.3778610988776885
8.126 6.375224752491429
8.1265 6.372646887128837
8.127 6.370284056265663
8.1275 6.368357593370207
8.128 6.367170296181846
8.1285 6.367098931318025
8.129 6.368531787992128
8.1295 6.371770683912174
8.13 6.376768488417816
8.1305 6.382818409264947
8.131 6.388265712064993
8.1315 6.39073640919275
8.132 6.38813575390187
8.1325 6.380101747068172
8.133 6.36840269238851
[truncated: 604,307 more chars]
