# Supplementary material for: Distinct solvation patterns of OH− versus H3O+ charge defects at electrified gold/water interfaces govern their properties
Source: Nat Commun. 2025 Sep 19;16:8325. doi: 10.1038/s41467-025-63832-1 (PMC12449469; doi:10.1038/s41467-025-63832-1)
Supplement: Supplementary file 4 — Source Data [file 41467_2025_63832_MOESM4_ESM.zip › data/si/fig3/upper/old-h3o_pos.dat]

0.0 12.81739516503788
0.0005 12.817731751540343
0.001 12.818015493135803
0.0015 12.818257819991803
0.002 12.818489493079685
0.0025 12.818744331478229
0.003 12.81902395086448
0.0035 12.819320144483875
0.004 12.819619761703862
0.0045 12.8199109391897
0.005 12.82020256912806
0.0055 12.820503747431697
0.006 12.820839385275487
0.0065 12.821229530675428
0.007 12.821699222998067
0.0075 12.8222705194949
0.008 12.822962396597664
0.0085 12.823817517196261
0.009 12.824878506081149
0.0095 12.826173026201566
0.01 12.827673492299489
0.0105 12.829249251261235
0.011 12.830706121095265
0.0115 12.831887139242045
0.012 12.832717660176954
0.0125 12.83316738207688
0.013 12.833227509451227
0.0135 12.83293225489448
0.014 12.83242296028973
0.0145 12.831894827103127
0.015 12.831504813116346
0.0155 12.831325092266628
0.016 12.831381415027938
0.0165 12.831657291081974
0.017 12.832147864522781
0.0175 12.832847871520983
0.018 12.833748564473154
0.0185 12.834882321285267
0.019 12.836296018997192
0.0195 12.838059624225245
0.02 12.840240637642271
0.0205 12.842803042693824
0.021 12.845582600186521
0.0215 12.848270688112013
0.022 12.850555518186514
0.0225 12.852190350113826
0.023 12.853012255353065
0.0235 12.85299768917498
0.024 12.852348045177123
0.0245 12.851413237922536
0.025 12.85053716026555
0.0255 12.849923889691159
0.026 12.84959849714361
0.0265 12.849486147121503
0.027 12.849501374687442
0.0275 12.849593298925544
0.028 12.849760878055115
0.0285 12.850061808857856
0.029 12.850614107639942
0.0295 12.851651228427379
0.03 12.853613654257842
0.0305 12.85733255226208
0.031 12.864192058377569
0.0315 12.876105742476355
0.032 12.895010923526073
0.0325 12.921699676858875
0.033 12.953420823954005
0.0335 12.980908781409777
0.034 12.990236198433266
0.0345 12.973881329204659
0.035 12.940032399237072
0.0355 12.906389865765348
0.036 12.8843111983829
0.0365 12.873811804543024
0.037 12.870174290374873
0.0375 12.8696201266403
0.038 12.870237561023657
0.0385 12.871238347690344
0.039 12.872299564888682
0.0395 12.873299476376594
0.04 12.87419623870895
0.0405 12.87500260535069
0.041 12.875758431955084
0.0415 12.876543222015108
0.042 12.87753344697709
0.0425 12.879194017132416
0.043 12.883051815731495
0.0435 12.894026398009313
0.044 12.925289498390239
0.0445 13.000375211117532
0.045 13.134261428609538
0.0455 13.295731737482736
0.046 13.413934561500472
0.0465 13.4356530704626
0.047 13.35779140061437
0.0475 13.222436211224654
0.048 13.089921059171267
0.0485 12.997841605002499
0.049 12.946905372012697
0.0495 12.921836216978424
0.05 12.909522453958687
0.0505 12.902950661485225
0.051 12.899185542741339
0.0515 12.897298710365359
0.052 12.897456116067318
0.0525 12.900992833878725
0.053 12.911667285452374
0.0535 12.939162015133704
0.054 13.005587905719292
0.0545 13.149045908487732
0.055 13.397871481401172
0.0555 13.710216698883457
0.056 13.978473854015185
0.0565 14.12115706636104
0.057 14.109445456795264
0.0575 13.931239619050455
0.058 13.607336300003691
0.0585 13.261127890779555
0.059 13.040589954703012
0.0595 12.949205984509756
0.06 12.918681439612442
0.0605 12.908699019241428
0.061 12.905793542152313
0.0615 12.905839315378469
0.062 12.907204013683309
0.0625 12.90909427443317
0.063 12.911127143628484
0.0635 12.913138297654239
0.064 12.915082850152494
0.0645 12.916958398769037
0.065 12.918823535501453
0.0655 12.920799752550963
0.066 12.9231884751954
0.0665 12.926709435761708
0.067 12.933015159831193
0.0675 12.945145015785531
0.068 12.966802402533634
0.0685 12.999096820321927
0.069 13.036845806908133
0.0695 13.070484876098938
0.07 13.092822016241655
0.0705 13.100956517658634
0.071 13.09307684631818
0.0715 13.070838466647558
0.072 13.044716084208648
0.0725 13.027798008471411
0.073 13.02405235848154
0.0735 13.028739809608577
0.074 13.036737874274412
0.0745 13.047384550943473
0.075 13.06421958362083
0.0755 13.093566592374149
0.076 13.144274885479376
0.0765 13.227350901929523
0.077 13.353147449325043
0.0775 13.521892259357635
0.078 13.713638148624842
0.0785 13.892566300149117
0.079 14.025547283141513
0.0795 14.095748688836661
0.08 14.099932154895026
0.0805 14.040969619333136
0.081 13.924639899185788
0.0815 13.762550353906676
0.082 13.576261655126682
0.0825 13.39589505428868
0.083 13.249059325543435
0.0835 13.14776782224704
0.084 13.086922901517823
0.0845 13.053808919603597
0.085 13.03704968837517
0.0855 13.029324625170819
0.086 13.026426291685652
0.0865 13.02597392059004
0.087 13.026654766932417
0.0875 13.027835108477966
0.088 13.029234641458949
0.0885 13.030737628335267
0.089 13.032289912031668
0.0895 13.033863767108699
0.09 13.035479715537054
0.0905 13.037243400833194
0.091 13.039460967011781
0.0915 13.04308397306076
0.092 13.051279252300045
0.0925 13.075581249648447
0.093 13.158688825495986
0.0935 13.432003419221537
0.094 14.055976257701527
0.0945 14.731669660954307
0.095 15.074469076505949
0.0955 15.194643212647701
0.096 15.236128537700417
0.0965 15.252725504944213
0.097 15.260631362170933
0.0975 15.264736329567643
0.098 15.266416293556617
0.0985 15.265622028277342
0.099 15.261206478411793
0.0995 15.25070491936712
0.1 15.23016328402144
0.1005 15.195356680996603
0.101 15.145996152172287
0.1015 15.091745734034514
0.102 15.052775690806829
0.1025 15.048685686718319
0.103 15.084017418052532
0.1035 15.144061651622344
0.104 15.205758591908396
0.1045 15.253522249704972
0.105 15.284913533247298
0.1055 15.304624611252343
0.106 15.317641229423405
0.1065 15.327047212542436
0.107 15.334477541039334
0.1075 15.340780552323423
0.108 15.346381972106272
0.1085 15.351490735300693
0.109 15.356204126811061
0.1095 15.360596369153146
0.11 15.364733037192213
0.1105 15.368685985213308
0.111 15.372517769839803
0.1115 15.376264174543778
0.112 15.379923227087371
0.1125 15.383440625429252
0.113 15.386731149572277
0.1135 15.38970978642772
0.114 15.39235807010866
0.1145 15.394762403570432
0.115 15.397086902353056
0.1155 15.39950374096713
0.116 15.402093550589395
0.1165 15.40483380234572
0.117 15.40765178253076
0.1175 15.410403760130361
0.118 15.41281913226349
0.1185 15.414305281818539
0.119 15.413873113607643
0.1195 15.41009561560211
0.12 15.400895587628433
0.1205 15.382461806385333
0.121 15.347057650974964
0.1215 15.2803438884617
0.122 15.16169308044477
0.1225 14.97393807207364
0.123 14.723786740286037
0.1235 14.451305726962183
0.124 14.206882107326319
0.1245 14.020125584665834
0.125 13.89467374646042
0.1255 13.821126605217756
0.126 13.787993630454434
0.1265 13.785384880269138
0.127 13.804410217235343
0.1275 13.836132533660138
0.128 13.871253263975149
0.1285 13.901372153611515
0.129 13.919736392855224
0.1295 13.921771960295114
0.13 13.905586280312697
0.1305 13.871642976170616
0.131 13.82247344877321
0.1315 13.763208738411773
0.132 13.700582492440791
0.1325 13.641977782189159
0.133 13.593212967743689
0.1335 13.55749632220392
0.134 13.535700519645939
0.1345 13.52853767612216
0.135 13.53786656315237
0.1355 13.568157903805982
0.136 13.62611630104358
0.1365 13.720917678452
0.137 13.86191748345739
0.1375 14.053363741364429
0.138 14.286917951229743
0.1385 14.537385096026448
0.139 14.772085223334066
0.1395 14.96688758604476
0.14 15.114132464659761
0.1405 15.218264102348844
0.141 15.288536286928526
0.1415 15.333623640157658
0.142 15.360335897467568
0.1425 15.373114143917089
0.143 15.37441573944815
0.1435 15.365264752088397
0.144 15.345315827664475
0.1445 15.313296281185742
0.145 15.267363304193974
0.1455 15.205970144430701
0.146 15.127835640784678
0.1465 15.032971775235747
0.147 14.922189294185685
0.1475 14.79758424713335
0.148 14.66298098960496
0.1485 14.523681417304854
0.149 14.386723078918656
0.1495 14.259341884137623
0.15 14.147353852798016
0.1505 14.055009964609205
0.151 13.98379079510958
0.1515 13.934834186107299
0.152 13.91047479187181
0.1525 13.915069889833358
0.153 13.955891774564382
0.1535 14.043693929860563
0.154 14.19330024329982
0.1545 14.417187515349923
0.155 14.710077897965359
0.1555 15.028968165720649
0.156 15.3049858782441
0.1565 15.492984765612036
0.157 15.59693005875707
0.1575 15.64641463976745
0.158 15.668956568966411
0.1585 15.680375990462107
0.159 15.687472906323752
0.1595 15.692751662857152
0.16 15.697166746253597
0.1605 15.701149525735627
0.161 15.704918862190404
0.1615 15.708600221281102
0.162 15.712285434529974
0.1625 15.716046467323487
0.163 15.719928060225449
0.1635 15.723974743799662
0.164 15.728209227296443
0.1645 15.732648194286703
0.165 15.737326862611194
0.1655 15.742305850898749
0.166 15.747693948940821
0.1665 15.753657021774305
0.167 15.760221614192105
0.1675 15.766969728179049
0.168 15.772787131240918
0.1685 15.776195638843014
0.169 15.776334085283562
0.1695 15.773661697885597
0.17 15.7694328053953
0.1705 15.764202092333392
0.171 15.75731554800937
0.1715 15.74901758174039
0.172 15.741699563465787
0.1725 15.737632651034577
0.173 15.737654103855935
0.1735 15.742034208185085
0.174 15.751208227787046
0.1745 15.765533106500417
0.175 15.784036861029943
0.1755 15.803556073268016
0.176 15.820518354942081
0.1765 15.833305042830244
0.177 15.842042263970757
0.1775 15.847268341482604
0.178 15.84962980328504
0.1785 15.850077978488336
0.179 15.849887332970908
0.1795 15.850162368169553
0.18 15.851450940244852
0.1805 15.853648351671712
0.181 15.85633849381017
0.1815 15.859107902693943
0.182 15.861725111162858
0.1825 15.864149825061645
0.183 15.866421074407032
0.1835 15.868611003646745
0.184 15.87076501251877
0.1845 15.872899136111208
0.185 15.875001020449002
0.1855 15.877044441095421
0.186 15.878988899288107
0.1865 15.880796092935032
0.187 15.882432478215414
0.1875 15.883868027610323
0.188 15.885069580060051
0.1885 15.88602722181595
0.189 15.886719779716781
0.1895 15.8870560017242
0.19 15.88672845370932
0.1905 15.88477121588798
0.191 15.878250752987555
0.1915 15.860800047465592
0.192 15.83216138446793
0.1925 15.812541934489296
0.193 15.808685414168608
0.1935 15.811271464261889
0.194 15.815193573179723
0.1945 15.819062952606458
0.195 15.822564811983458
0.1955 15.825603387539918
0.196 15.828085469445561
0.1965 15.829895516326665
0.197 15.830960532642155
0.1975 15.831359006476909
0.198 15.8315077782948
0.1985 15.832127339958692
0.199 15.834104113905195
0.1995 15.838062479040449
0.2 15.84406363172874
0.2005 15.851575276840645
0.201 15.859779072384097
0.2015 15.8680256748553
0.202 15.875978775952294
0.2025 15.883489437603657
0.203 15.890429482794172
0.2035 15.896788596825846
0.204 15.902701688514217
0.2045 15.908339784352478
0.205 15.913843306503
0.2055 15.91927180188851
0.206 15.924652748112976
0.2065 15.929980733234473
0.207 15.935249211645665
0.2075 15.9404451295994
0.208 15.945566002724721
0.2085 15.950603881553288
0.209 15.95554304098064
0.2095 15.960350418936212
0.21 15.964955445882723
0.2105 15.969231046016073
0.211 15.97303646629279
0.2115 15.976349888816497
0.212 15.979437832879338
0.2125 15.98283015138983
0.213 15.986926332974143
0.2135 15.991730514297764
0.214 15.997083998316374
0.2145 16.003065001363197
0.215 16.0099573400146
0.2155 16.01779599191925
0.216 16.026197735382077
0.2165 16.034596444746054
0.217 16.04259392512361
0.2175 16.05005455254546
0.218 16.057007495433453
0.2185 16.063513999658355
0.219 16.069622718429056
0.2195 16.075365984779474
0.22 16.080765607802874
0.2205 16.085851481936157
0.221 16.090655767721298
0.2215 16.09524074604937
0.222 16.0996890750573
0.2225 16.104115148493104
0.223 16.10872971007912
0.2235 16.11390734364862
0.224 16.120396010278977
0.2245 16.12939284408862
0.225 16.142274537043438
0.2255 16.159706028678777
0.226 16.180323848153467
0.2265 16.200272674098382
0.227 16.21455674221272
0.2275 16.219633890561454
0.228 16.215453040981384
0.2285 16.205232794732723
0.229 16.193429542278817
0.2295 16.183623130774098
0.23 16.177554410373634
0.2305 16.17529658871923
0.231 16.17593017443425
0.2315 16.178215873180772
0.232 16.181148626757277
0.2325 16.18416730383195
0.233 16.187093961484912
0.2335 16.189875901456723
0.234 16.192473036945238
0.2345 16.19481579013638
0.235 16.196851968863996
0.2355 16.198540373425544
0.236 16.199862849473924
0.2365 16.200831059820505
0.237 16.201487220238214
0.2375 16.201880889799938
0.238 16.202078570337733
0.2385 16.20221737710648
0.239 16.202634743283152
0.2395 16.20454077656803
0.24 16.212398851365084
0.2405 16.24168319541742
0.241 16.33667743868016
0.2415 16.576325587063202
0.242 16.97805362260069
0.2425 17.38848519847055
0.243 17.66274568429839
0.2435 17.790051805542557
0.244 17.796499492671565
0.2445 17.675385896259407
0.245 17.379934187000178
0.2455 16.910267471435947
0.246 16.47488301291584
0.2465 16.266084262639644
0.247 16.20962863144601
0.2475 16.200362098323208
0.248 16.200072917492864
0.2485 16.20056441087968
0.249 16.2006806950946
0.2495 16.200362187033534
0.25 16.199629002777165
0.2505 16.198452438331813
0.251 16.19680073405681
0.2515 16.194641183656906
0.252 16.19199328935998
0.2525 16.188891170864597
0.253 16.185390819772
0.2535 16.181548071173367
0.254 16.177385086547034
0.2545 16.17288002876602
0.255 16.16797621354988
0.2555 16.162557437253046
0.256 16.156517420460098
0.2565 16.14991265522941
0.257 16.143183911301595
0.2575 16.137271607718333
0.258 16.133231249873926
0.2585 16.13153207747736
0.259 16.131660772898385
0.2595 16.132546311588907
0.26 16.133313061914997
0.2605 16.133693510178034
0.261 16.133756057067764
0.2615 16.13360277424484
0.262 16.133251065874127
0.2625 16.13268317856771
0.263 16.131886453792063
0.2635 16.130823060649835
0.264 16.129468771343845
0.2645 16.127751072932817
0.265 16.125613688620895
0.2655 16.122973352149625
0.266 16.119744570947475
0.2665 16.115833565496875
0.267 16.111157355708052
0.2675 16.105711747569835
0.268 16.099645370234636
0.2685 16.093352008471154
0.269 16.087423796407375
0.2695 16.08251582127104
0.27 16.07906269377791
0.2705 16.077141983996647
0.271 16.0764069102666
0.2715 16.076203458236243
0.272 16.075921230833888
0.2725 16.07526658946581
0.273 16.074295338764653
0.2735 16.073178365407493
0.274 16.072056238981613
0.2745 16.070969959995903
0.275 16.06990527428485
0.2755 16.068774451627718
0.276 16.06746296573625
0.2765 16.065805326982105
0.277 16.0636272991685
0.2775 16.060708405237538
0.278 16.05672682615074
0.2785 16.051164270486762
0.279 16.04328367470207
0.2795 16.032483100671925
0.28 16.019262713813635
0.2805 16.0059639993435
0.281 15.996002679645962
0.2815 15.991949732814057
0.282 15.994131418345368
0.2825 16.000729639253247
0.283 16.009144547017332
0.2835 16.017171823277245
0.284 16.023459578350984
0.2845 16.027639166280004
0.285 16.030030067248934
0.2855 16.03115984329716
0.286 16.031440812298047
0.2865 16.03112276800505
0.287 16.03030740218341
0.2875 16.029038029155853
0.288 16.02734026317644
0.2885 16.025238964061707
0.289 16.022712743632823
0.2895 16.019639132267105
0.29 16.015631462008102
0.2905 16.00988371896697
0.291 16.00102432882971
0.2915 15.98726213752132
0.292 15.96685244985035
0.2925 15.939578261557735
0.293 15.90952748995636
0.2935 15.885680832259268
0.294 15.875258990406948
0.2945 15.876903659706919
0.295 15.883914196294839
0.2955 15.891195955199187
0.296 15.897381721810373
0.2965 15.903467262307974
0.297 15.910512666686177
0.2975 15.917736037561198
0.298 15.92218087956277
0.2985 15.92122388055098
0.299 15.915471891774953
0.2995 15.908747382575115
0.3 15.90597398957668
0.3005 15.910436710073473
0.301 15.92147954630017
0.3015 15.934805356544711
0.302 15.945937535237125
0.3025 15.95306911759501
0.303 15.956730561869719
0.3035 15.958153398420954
0.304 15.95838830591294
0.3045 15.95811578059077
0.305 15.957670042689017
0.3055 15.95715924557992
0.306 15.956540833670214
0.3065 15.955728673485023
0.307 15.95459424013945
0.3075 15.953039788860863
0.308 15.950968348220151
0.3085 15.94810430482702
0.309 15.943457751081763
0.3095 15.93364502397424
0.31 15.909946952402422
0.3105 15.864996584177447
0.311 15.827100470819246
0.3115 15.830061638742755
0.312 15.852734655791455
0.3125 15.872663183877016
0.313 15.885279197758276
0.3135 15.892351854277699
0.314 15.896095862232318
0.3145 15.897997845105639
0.315 15.898909346734428
0.3155 15.899330322312426
0.316 15.899723920391775
0.3165 15.90094218913218
0.317 15.904617872766405
0.3175 15.911905194999413
0.318 15.91976374596954
0.3185 15.924002499891156
0.319 15.924724958014178
0.3195 15.923516552128994
0.32 15.921284044737178
0.3205 15.918250279601097
0.321 15.914236411504877
0.3215 15.90877637335537
0.322 15.90140048484404
0.3225 15.892115192151365
0.323 15.882098292430552
0.3235 15.874039798686194
0.324 15.871128379737183
0.3245 15.87486224629378
0.325 15.883444795510385
0.3255 15.893119185537454
0.326 15.900986191373718
0.3265 15.90627363292354
0.327 15.909524545634223
0.3275 15.91152475860848
0.328 15.912806972446141
0.3285 15.913620006531144
0.329 15.914039231777139
0.3295 15.91404565821503
0.33 15.913602591614705
0.3305 15.912703620143628
0.331 15.911378070200648
0.3315 15.90967857288448
0.332 15.90767447038937
0.3325 15.905389442290328
0.333 15.902849908271836
0.3335 15.900280764280197
0.334 15.898430416849543
0.3345 15.898578632799033
0.335 15.901653087018538
0.3355 15.907079892243875
0.336 15.912825165462884
0.3365 15.916832871204193
0.337 15.918216995188036
0.3375 15.917287404736957
0.338 15.91490797342605
0.3385 15.911928022331093
0.339 15.908985697976302
0.3395 15.906486426398097
0.34 15.90462052509437
0.3405 15.90334976033052
0.341 15.902493579034033
0.3415 15.901808072769938
0.342 15.901066177091028
0.3425 15.900082728828618
0.343 15.898718881084811
0.3435 15.896878228274772
0.344 15.894492008103413
0.3445 15.891543833384404
0.345 15.888031210676026
0.3455 15.883993665977336
0.346 15.879514193071618
0.3465 15.874699651360295
0.347 15.869731024697334
0.3475 15.864830079441454
0.348 15.860279059401037
0.3485 15.856318569804
0.349 15.852954904770936
0.3495 15.849816325016057
0.35 15.84613411255172
0.3505 15.841139364642558
0.351 15.834454032080203
0.3515 15.826325588241122
0.352 15.817433518893772
0.3525 15.808533145158343
0.353 15.800153971902024
0.3535 15.79248343645991
0.354 15.785466098355911
0.3545 15.77894067817957
0.355 15.772755894426794
0.3555 15.766811611755994
0.356 15.761043717308908
0.3565 15.755422353334929
0.357 15.749904474192082
0.3575 15.744428823551967
0.358 15.738920566161173
0.3585 15.733312245282026
0.359 15.727549175328168
0.3595 15.721601728605059
0.36 15.715450730023832
0.3605 15.709104246717999
0.361 15.702585287843785
0.3615 15.69593263906335
0.362 15.689172666143346
0.3625 15.682329649690317
0.363 15.675404550615355
0.3635 15.668386654685058
0.364 15.661269751764486
0.3645 15.654056043165074
0.365 15.646776414871887
0.3655 15.639495086045965
0.366 15.632317597619945
0.3665 15.625334489419707
0.367 15.61859097937863
0.3675 15.61207163135871
0.368 15.605708742349751
0.3685 15.599376930937979
0.369 15.592920661911215
0.3695 15.586311145641371
0.37 15.579692601613658
0.3705 15.573294676709668
0.371 15.567250173844212
0.3715 15.561533827693303
0.372 15.556041784326066
0.3725 15.550665328856805
0.373 15.545343148148806
0.3735 15.540038581432103
0.374 15.534719465781759
0.3745 15.529346649486538
0.375 15.523886659362955
0.3755 15.518310064704231
0.376 15.512608468470788
0.3765 15.506796973161013
0.377 15.500912036529371
0.3775 15.495001303934366
0.378 15.489133021337505
0.3785 15.48334737153689
0.379 15.477678631268898
0.3795 15.472089472372819
0.38 15.466488267094288
0.3805 15.460800235609813
0.381 15.455189908472892
0.3815 15.450175916065188
0.382 15.446276508290705
0.3825 15.443531110636474
0.383 15.441554266528314
0.3835 15.439938455042057
0.384 15.438491139189335
0.3845 15.437153203860522
0.385 15.435905174209104
0.3855 15.434736037368442
0.386 15.4336541077537
0.3865 15.432655281325577
0.387 15.431742308361478
0.3875 15.43088145489207
0.388 15.430023393690046
0.3885 15.429090404361194
0.389 15.428012020301452
0.3895 15.426718153827021
0.39 15.425168825634834
0.3905 15.423340486051863
0.391 15.421245916307605
0.3915 15.418903440896372
0.392 15.41632973606757
0.3925 15.413557797432851
0.393 15.41063431849669
0.3935 15.40771192748964
0.394 15.405076592756412
0.3945 15.40314868900046
0.395 15.402238478816745
0.3955 15.402268350750273
0.396 15.402780074788971
0.3965 15.403325629465698
0.397 15.403725503282004
0.3975 15.403985902106342
0.398 15.404111788607239
0.3985 15.404085770199526
0.399 15.403873786547685
0.3995 15.40343708130651
0.4 15.402756284156979
0.4005 15.401841715349416
0.401 15.400730303916308
0.4015 15.399469993173
0.402 15.398113937567892
0.4025 15.396695245769575
0.403 15.395227758413721
0.4035 15.39371824746419
0.404 15.392206962305067
0.4045 15.390851013283804
0.405 15.389903569130325
0.4055 15.389527566024622
0.406 15.389694007959505
0.4065 15.39023466099382
0.407 15.390989423668604
0.4075 15.391810672455215
0.408 15.392594786180975
0.4085 15.3932705434222
0.409 15.393799557006151
0.4095 15.39419118997792
0.41 15.394459311410728
0.4105 15.394636543061836
0.411 15.39479256274879
0.4115 15.39509300896205
0.412 15.39594909490679
0.4125 15.398227000815407
0.413 15.403482749659982
0.4135 15.413631300793526
0.414 15.429054572493179
0.4145 15.446055534562841
0.415 15.457863056121084
0.4155 15.459072513972593
0.416 15.44874509553729
0.4165 15.431346645652148
0.417 15.415081390147346
0.4175 15.406086124826302
0.418 15.404314604087975
0.4185 15.406480237174726
0.419 15.40993286501611
0.4195 15.413447126783748
0.42 15.41666149340455
0.4205 15.419525124689653
0.421 15.422092286395639
0.4215 15.424419585942314
0.422 15.426546474353533
0.4225 15.428516505656507
0.423 15.430366472050444
0.4235 15.432114565404667
0.424 15.433774284941169
0.4245 15.435323241126042
0.425 15.436706619657553
0.4255 15.437854333397961
0.426 15.438713390626386
0.4265 15.439313955123051
0.427 15.439817473351976
0.4275 15.440456046539222
0.428 15.441516689185562
0.4285 15.443406652725347
0.429 15.446598306574522
0.4295 15.45112048594207
0.43 15.456315124316614
0.4305 15.461323913718857
0.431 15.465676166700835
0.4315 15.469347503008787
0.432 15.472508589275215
0.4325 15.47533481392864
0.433 15.477936798280794
0.4335 15.480401502679683
0.434 15.482789519797013
0.4345 15.485154532683548
0.435 15.487554598413212
0.4355 15.490038343270058
0.436 15.492643789103226
0.4365 15.495414229135754
0.437 15.498424985907246
0.4375 15.50187472642213
0.438 15.506151501191418
0.4385 15.511925870137901
0.439 15.519942039697916
0.4395 15.530481996136203
0.44 15.542742403603146
0.4405 15.554861211370959
0.441 15.564766529656733
0.4415 15.571165984508127
0.442 15.573892878311984
0.4425 15.57366276236288
0.443 15.571570152452445
0.4435 15.568630983235131
0.444 15.565673527501001
0.4445 15.5634455109263
0.445 15.562854359179575
0.4455 15.565024001409391
0.446 15.57113196620963
0.4465 15.582001869738185
0.447 15.597725065862466
0.4475 15.617213460330259
0.448 15.637935295969534
0.4485 15.656049058828028
0.449 15.667507539050607
0.4495 15.669528258182076
0.45 15.661858979599703
0.4505 15.647145372624394
0.451 15.630111258188151
0.4515 15.615362711933752
0.452 15.605391360556997
0.4525 15.600198658250022
0.453 15.5984889444841
0.4535 15.598808695534633
0.454 15.600101304032492
0.4545 15.601742276321247
0.455 15.603436826038173
0.4555 15.605031135226909
0.456 15.606361124742264
0.4565 15.607232412612099
0.457 15.607515929453019
0.4575 15.607465622596425
0.458 15.60816425391387
0.4585 15.61263240780601
0.459 15.628235490447334
0.4595 15.668400162379566
0.46 15.743428795131823
0.4605 15.83943086725957
0.461 15.925470288115406
0.4615 15.985841666911345
0.462 16.023359719518986
0.4625 16.045558090478426
0.463 16.05814269235476
0.4635 16.064256300354835
0.464 16.06536190565718
0.4645 16.0620013728373
0.465 16.05444940653384
0.4655 16.043296621791367
0.466 16.030120360687437
0.4665 16.0182099284194
0.467 16.01233433021783
0.4675 16.016524896580652
0.468 16.031062345231284
0.4685 16.05180014014195
0.469 16.072720830358524
0.4695 16.089392380595626
0.47 16.10038469621917
0.4705 16.10649079193601
0.471 16.109253158298344
0.4715 16.110047203219413
0.472 16.109839611192957
0.4725 16.10930527612575
0.473 16.108838875259195
0.4735 16.10861313446423
0.474 16.108621397519826
0.4745 16.108735636623408
0.475 16.10876484975452
0.4755 16.108484923603214
0.476 16.10762854349174
0.4765 16.105920899273837
0.477 16.10310320193614
0.4775 16.09891793422719
0.478 16.093146054179613
0.4785 16.085483473413742
0.479 16.075455779699286
0.4795 16.062518950573423
0.48 16.046702126676568
0.4805 16.029525661980536
0.481 16.013988411523158
0.4815 16.00194924929172
0.482 15.989717669944653
0.4825 15.967440257759105
0.483 15.927691134253163
0.4835 15.876536201057405
0.484 15.83131853245522
0.4845 15.804907089854666
0.485 15.797047458471766
0.4855 15.799977472938789
0.486 15.806567813369433
0.4865 15.813108737264315
0.487 15.81846975509448
0.4875 15.822621951974405
0.488 15.825838900086378
0.4885 15.828373160592207
0.489 15.830429579981303
0.4895 15.83215512672301
0.49 15.833646187130437
0.4905 15.834984192645727
0.491 15.836222420095233
0.4915 15.837403092830382
0.492 15.83853224243213
0.4925 15.83951401714641
0.493 15.839945762289002
0.4935 15.838681614895957
0.494 15.83372427398529
0.4945 15.823502276681339
0.495 15.809630426543777
0.4955 15.798131698881082
0.496 15.79591541233614
0.4965 15.80511984407202
0.497 15.821758677598105
0.4975 15.839727845540885
0.498 15.855103189930944
0.4985 15.86688331730289
0.499 15.875664506436976
0.4995 15.882388051351022
0.5 15.887840646178997
0.5005 15.89263221339042
0.501 15.897307636027332
0.5015 15.90249254521202
0.502 15.909041340851335
0.5025 15.918040163383651
0.503 15.930362323672004
0.5035 15.94560395506831
0.504 15.961202294225938
0.5045 15.973210387938007
0.505 15.978279747642585
0.5055 15.974715867766552
0.506 15.962506859279717
0.5065 15.943578535941704
0.507 15.922394000548493
0.5075 15.90574609880331
0.508 15.8996864205727
0.5085 15.90432320360998
0.509 15.913897327339775
0.5095 15.922992640547037
0.51 15.929734307521876
0.5105 15.934468053625015
0.511 15.93795530950549
0.5115 15.940722896901224
0.512 15.94303558678638
0.5125 15.945009328006314
0.513 15.946689181866684
0.5135 15.948105497970001
0.514 15.949269349570915
0.5145 15.950171342367955
0.515 15.950752222345322
0.5155 15.95093506646354
0.516 15.950730473443933
0.5165 15.95035304395277
0.517 15.950029617789923
0.5175 15.949637463956087
0.518 15.949319671601174
0.5185 15.950384774715154
0.519 15.954136402360366
0.5195 15.960079826547815
0.52 15.966534867459881
0.5205 15.972338314543126
0.521 15.977228589282305
0.5215 15.981391781102143
0.522 15.985053024283534
0.5225 15.98834803361494
0.523 15.991346161718546
0.5235 15.994065090846988
0.524 15.996491190145882
0.5245 15.998617443656205
0.525 16.000430922055084
0.5255 16.001931807824747
0.526 16.003104984692342
0.5265 16.00391286663995
0.527 16.004260241983104
0.5275 16.003937882304474
0.528 16.00262334912443
0.5285 16.000016086520493
0.529 15.996191759088191
0.5295 15.992083757096278
0.53 15.989446701244812
0.5305 15.98991949614274
0.531 15.993641723166824
0.5315 15.99904998850242
0.532 16.004260615428283
0.5325 16.008288273999487
0.533 16.011090103370496
0.5335 16.013019153204993
0.534 16.014438327096066
0.5345 16.015586282946362
0.535 16.01658873678735
0.5355 16.01750257402584
0.536 16.01833802971843
0.5365 16.01908459729374
0.537 16.019725651775037
0.5375 16.02022356899726
0.538 16.020518067005582
0.5385 16.020455034002584
0.539 16.0196821512263
0.5395 16.017487542960083
0.54 16.012727584573625
0.5405 16.00420100915048
0.541 15.991638178336153
0.5415 15.976717180036509
0.542 15.963328843479339
0.5425 15.956886710062324
0.543 15.961695192810833
0.5435 15.976963800161336
0.544 15.996160579542604
0.5445 16.012150296537268
0.545 16.022445645985492
0.5455 16.02864618182018
0.546 16.032947160834482
0.5465 16.036491891588245
0.547 16.039625579296306
0.5475 16.04237909890238
0.548 16.04475515631099
0.5485 16.046764519907907
0.549 16.04842634047153
0.5495 16.049766626244857
0.55 16.05080970712042
0.5505 16.051571907653784
0.551 16.052053146456245
0.5515 16.052266328717344
0.552 16.052255474649865
0.5525 16.052141501553415
0.553 16.052122818583484
0.5535 16.052374322105173
0.554 16.052917523326016
0.5545 16.053633545712223
0.555 16.054412821132146
0.5555 16.055239561064536
0.556 16.05616294153826
0.5565 16.057184737896858
0.557 16.0582471950872
0.5575 16.059275364694066
0.558 16.0602368668363
0.5585 16.061142520236338
0.559 16.06200010788294
0.5595 16.06282325115449
0.56 16.063603279517775
0.5605 16.06431023865859
0.561 16.06501468400604
0.5615 16.066478545212945
0.562 16.070794535128464
0.5625 16.080524234076485
0.563 16.095887040168204
0.5635 16.11328643755938
0.564 16.127526114582434
0.5645 16.134572121628192
0.565 16.131708104864757
0.5655 16.11568061135242
0.566 16.081711200693714
0.5665 16.029245825302137
0.567 15.97931566956942
0.5675 15.967695769066903
0.568 15.991131512445417
0.5685 16.019026146184743
0.569 16.037025588202983
0.5695 16.045990000906894
0.57 16.050052201304165
0.5705 16.051997138558836
0.571 16.053102599646955
0.5715 16.05387479581763
0.572 16.05450481184575
0.5725 16.055066013922954
0.573 16.055583822448472
0.5735 16.056063186086597
0.574 16.05649366596352
0.5745 16.056828199587258
0.575 16.05697549941607
0.5755 16.0567654182978
0.576 16.055968254721183
0.5765 16.05438512142103
0.577 16.05209885158843
0.5775 16.0497820280226
0.578 16.048618349290077
0.5785 16.049463593569435
0.579 16.05196456537584
0.5795 16.054929354295297
0.58 16.057520634701643
0.5805 16.05955031554042
0.581 16.061127841588576
0.5815 16.062324618228963
0.582 16.063149074124976
0.5825 16.063576085326442
0.583 16.063602182310404
0.5835 16.06319155635185
0.584 16.0622280705385
0.5845 16.06037047283047
0.585 16.056870921273482
0.5855 16.050427359496783
0.586 16.03926612664488
0.5865 16.021758932840054
0.587 15.997369092080273
0.5875 15.967406801954144
0.588 15.936147604860547
0.5885 15.91257559916383
0.589 15.907960418710935
0.5895 15.926453500722648
0.59 15.960015477444507
0.5905 15.996045331700948
0.591 16.025338025068326
0.5915 16.044580889430748
0.592 16.055284878803167
0.5925 16.06073332413255
0.593 16.063539115377452
0.5935 16.06514163555118
0.594 16.066173480835257
0.5945 16.066912200899786
0.595 16.067449608354377
0.5955 16.06780585240727
0.596 16.067990127224682
0.5965 16.067996175991784
0.597 16.067805625398677
0.5975 16.067389022838853
0.598 16.066709713455477
0.5985 16.065773770584617
0.599 16.064741827625475
0.5995 16.063998645216035
0.6 16.064176286084788
0.6005 16.066128995554582
0.601 16.071067345942936
0.6015 16.07999550947356
0.602 16.092719833312387
0.6025 16.10765349842986
0.603 16.12274917333196
0.6035 16.136455944732123
0.604 16.14814310208567
0.6045 16.157866001768124
0.605 16.165799992739696
0.6055 16.172004530558514
0.606 16.17644961422909
0.6065 16.179198903906848
0.607 16.180502261419637
0.6075 16.180656513912464
0.608 16.179907566123802
0.6085 16.178346187098505
0.609 16.175910334630938
0.6095 16.1723208958301
0.61 16.167002983539483
0.6105 16.15889242903536
0.611 16.146143103430596
0.6115 16.126392713969416
0.612 16.099567283091783
0.6125 16.072926308389253
0.613 16.055691529332044
0.6135 16.047857663449513
0.614 16.04455576543241
0.6145 16.04265367664888
0.615 16.040971094510255
0.6155 16.039127246282934
0.616 16.037016893716498
0.6165 16.034610255078817
0.617 16.03192850837656
0.6175 16.029009636745048
0.618 16.02590356021009
0.6185 16.022649517750782
0.619 16.01926249444011
0.6195 16.015712943139384
0.62 16.011966879623806
0.6205 16.008049839745187
0.621 16.004171829203408
0.6215 16.000717164840065
0.622 15.998057431666119
0.6225 15.996280973500252
0.623 15.995131961279533
0.6235 15.9942790890392
0.624 15.993584217706065
0.6245 15.99304005859809
0.625 15.992597038569464
0.6255 15.992110641472049
0.626 15.991421813287396
0.6265 15.990423155486617
0.627 15.98905264154915
0.6275 15.98728038618533
0.628 15.98509911911005
0.6285 15.982516364859976
0.629 15.979552844277613
0.6295 15.976257226854749
0.63 15.972681073328992
0.6305 15.968915567676571
0.631 15.96508673558267
0.6315 15.961437104988132
0.632 15.958250108398932
0.6325 15.955603256069086
0.633 15.953057253794448
0.6335 15.949832120998668
0.634 15.945651238831285
0.6345 15.94115255160305
0.635 15.937278171655038
0.6355 15.934398558376671
0.636 15.93224733245933
0.6365 15.930367581677995
0.637 15.928431708030256
0.6375 15.926308027874267
0.638 15.923978575113093
0.6385 15.921463767544626
0.639 15.918766579703227
0.6395 15.915875031761978
0.64 15.91276309961664
0.6405 15.909401978782785
0.641 15.905758221818296
0.6415 15.901827274895595
0.642 15.897606819239801
0.6425 15.893119034378842
0.643 15.88838831248147
0.6435 15.883430066701557
0.644 15.878252661896468
0.6445 15.872844098037884
0.645 15.867236680571253
0.6455 15.86154015655902
0.646 15.855906225703698
0.6465 15.85050413063491
0.647 15.845448473793528
0.6475 15.840854011707254
0.648 15.836853600709208
0.6485 15.833545695907738
0.649 15.830880708698562
0.6495 15.828654190843764
0.65 15.826494452464985
0.6505 15.823961571066803
0.651 15.82069298380383
0.6515 15.816623329976544
0.652 15.811994488211301
0.6525 15.807191649314593
0.653 15.80251847784169
0.6535 15.79810066971212
0.654 15.793906286056366
0.6545 15.78986468684165
0.655 15.785880883035713
0.6555 15.781891260894948
0.656 15.777839808762028
0.6565 15.773698123292963
0.657 15.769436046166302
0.6575 15.76504540601022
0.658 15.760533885536884
0.6585 15.755894701537589
0.659 15.751133969065393
0.6595 15.74628159043846
0.66 15.741371174580724
0.6605 15.736435467032358
0.661 15.731471909912536
0.6615 15.726471260119343
0.662 15.721439039476106
0.6625 15.716377590408918
0.663 15.711284180172878
0.6635 15.706150214693405
0.664 15.700972307839368
0.6645 15.695747349628117
0.665 15.690485667113535
0.6655 15.685189061749856
0.666 15.679866718584506
0.6665 15.674522305110845
0.667 15.669163003000932
0.6675 15.663784189846144
0.668 15.658367576258382
0.6685 15.65287450141528
0.669 15.6472515554869
0.6695 15.641417750360656
0.67 15.63532154300379
0.6705 15.62891662332214
0.671 15.622237287981807
0.6715 15.615510329240173
0.672 15.609282608271645
0.6725 15.604189222507124
0.673 15.600356750652328
0.6735 15.597324928730913
0.674 15.594535239568582
0.6745 15.591687289427725
0.675 15.58866668055743
0.6755 15.585399791520555
0.676 15.581867330696873
0.6765 15.578117537427968
0.677 15.574211240617096
0.6775 15.570216350193995
0.678 15.56620604040215
0.6785 15.562217993222664
0.679 15.5582959925353
0.6795 15.554453952422978
0.68 15.550690973499606
0.6805 15.546994198324263
0.681 15.543320083823296
0.6815 15.539647649592236
0.682 15.536002583765075
0.6825 15.532495498615084
0.683 15.529303483810569
0.6835 15.526530567396193
0.684 15.524203013797699
0.6845 15.52231471173075
0.685 15.520856328004736
0.6855 15.519744059454904
0.686 15.518805340113872
0.6865 15.517831693597316
0.687 15.516651642678319
0.6875 15.515156440396275
0.688 15.513292341775713
0.6885 15.511047757394948
0.689 15.508418148639329
0.6895 15.505418220246895
0.69 15.50200455744795
0.6905 15.498103588349334
0.691 15.49363157886765
0.6915 15.488653701837507
0.692 15.483579388484614
0.6925 15.479134956191135
0.693 15.475998619791174
0.6935 15.47431006926444
0.694 15.473681685867884
0.6945 15.473531392047082
0.695 15.473467419884287
0.6955 15.473355620647347
0.696 15.473207325632348
0.6965 15.473077956266856
0.697 15.473012689686552
0.6975 15.473027221729886
0.698 15.473134046109777
0.6985 15.473353180241087
0.699 15.473694235378986
0.6995 15.474170655052973
0.7 15.474770252946925
0.7005 15.475488860609634
0.701 15.476331967150465
0.7015 15.477319187110862
0.702 15.478528455009222
0.7025 15.480093827980447
0.703 15.482219396581772
0.7035 15.485167974830862
0.704 15.489215376453249
0.7045 15.494618316032469
0.705 15.50154983660089
0.7055 15.509883904260981
0.706 15.518848830459518
0.7065 15.526569806376145
0.707 15.530388570442597
0.7075 15.527939842193195
0.708 15.51874272470678
0.7085 15.504992861413932
0.709 15.490777413252864
0.7095 15.479714608774817
0.71 15.473031005752254
0.7105 15.469733833663348
0.711 15.468225602158267
0.7115 15.467356984374884
0.712 15.466591781844674
0.7125 15.465720643285117
0.713 15.46469567166853
0.7135 15.463485163299886
0.714 15.462084298984383
0.7145 15.460486533557482
0.715 15.458683644163784
0.7155 15.45669040593513
0.716 15.454535439527604
0.7165 15.452269025728548
0.717 15.449967105412014
0.7175 15.447732059155975
0.718 15.445793041104125
0.7185 15.444758725135056
0.719 15.44596573830487
0.7195 15.45090896307389
0.72 15.45892305545091
0.7205 15.465964084690903
0.721 15.467685549232144
0.7215 15.463130981377944
0.722 15.454673702197947
0.7225 15.445513398976516
0.723 15.437630479654409
0.7235 15.431534036540246
0.724 15.426958564051994
0.7245 15.423455947437976
0.725 15.420642029928956
0.7255 15.418199785088774
0.726 15.415884696945142
0.7265 15.413537469109155
0.727 15.411047797727957
0.7275 15.408379683900502
0.728 15.405524036668329
0.7285 15.402472637606753
0.729 15.399250636738124
0.7295 15.395921343862604
0.73 15.392618532572321
0.7305 15.38949207986159
0.731 15.386664859476962
0.7315 15.384183749554854
0.732 15.38204506517311
0.7325 15.380168372277666
0.733 15.378473023370606
0.7335 15.376900876412236
0.734 15.37545728248923
0.7345 15.374183828181224
0.735 15.373106555878945
0.7355 15.372218612346042
0.736 15.371479385070383
0.7365 15.370837035837308
0.737 15.370199791541882
0.7375 15.369476021403216
0.738 15.368559792114617
0.7385 15.367382757970944
0.739 15.36594604523913
0.7395 15.36431170470535
0.74 15.362584955603374
0.7405 15.36086658540109
0.741 15.359252909551174
0.7415 15.357816358643504
0.742 15.356584523938448
0.7425 15.35557713607189
0.743 15.354924354675564
0.7435 15.354883688150142
0.744 15.355594351591883
0.7445 15.356860621086675
0.745 15.358244460547684
0.7455 15.359405731154219
0.746 15.360227336026085
0.7465 15.360750991115012
0.747 15.36101450804069
0.7475 15.361038164350713
0.748 15.360775070145671
0.7485 15.360137484785124
0.749 15.358939057354299
0.7495 15.356768562595576
0.75 15.352732806726124
0.7505 15.344970661555138
0.751 15.330172952622313
0.7515 15.304032940261752
0.752 15.264555199749523
0.7525 15.217781618609546
0.753 15.178070185967755
0.7535 15.156261125315666
0.754 15.151817881322732
0.7545 15.15880253947157
0.755 15.17605449107267
0.7555 15.208854881119773
0.756 15.255791996068648
0.7565 15.298540694955594
0.757 15.323916084679365
0.7575 15.335316150692467
0.758 15.339980870099087
0.7585 15.342135194174787
0.759 15.343454914710474
0.7595 15.344493355801802
0.76 15.345399872384998
0.7605 15.346196968753858
0.761 15.346889750259248
0.7615 15.347473943932084
0.762 15.34796080798018
0.7625 15.348336267191414
0.763 15.348522753727721
0.7635 15.34827887350811
0.764 15.347045757618101
0.7645 15.343844613143688
0.765 15.337493986415936
0.7655 15.327836822354111
0.766 15.318282741991382
0.7665 15.31632000766185
0.767 15.327303229284983
0.7675 15.347496232340067
0.768 15.36710258341244
0.7685 15.378923215637695
0.769 15.382168784624014
0.7695 15.380300519881114
0.77 15.377200381339122
0.7705 15.37485561074076
0.771 15.37354584135496
0.7715 15.372888625291981
0.772 15.372531765721874
0.7725 15.372296563509924
0.773 15.37217113359521
0.7735 15.372234579545541
0.774 15.372665782386914
0.7745 15.373740614341308
0.775 15.375947633215198
0.7755 15.380075217488308
0.776 15.387241782103633
0.7765 15.39817688901024
0.777 15.41170131081148
0.7775 15.423747357153559
0.778 15.428930887621096
0.7785 15.423764079020824
0.779 15.409126454208067
0.7795 15.390222741401594
0.78 15.373777774937786
0.7805 15.364124781375374
0.781 15.361558662681968
0.7815 15.363695801469738
0.782 15.367729762436824
0.7825 15.371785515078777
0.783 15.374906710820515
0.7835 15.376623750434458
0.784 15.376608800114038
0.7845 15.374749207032792
0.785 15.37148353934138
0.7855 15.367926899082672
0.786 15.365516260884185
0.7865 15.365108367863922
0.787 15.366472592850673
0.7875 15.368647999187885
0.788 15.370700872772801
0.7885 15.372206014203346
0.789 15.37329047128696
0.7895 15.374324737016916
0.79 15.375527610542129
0.7905 15.376804007479812
0.791 15.377856244285098
0.7915 15.378399940916204
0.792 15.378305771194139
0.7925 15.37756442437724
0.793 15.376237415725765
0.7935 15.374411415677589
0.794 15.372238093618641
0.7945 15.369915465218796
0.795 15.367609875614772
0.7955 15.365343431565872
0.796 15.363001550733834
0.7965 15.360563787157666
0.797 15.358271361906247
0.7975 15.356564099929454
0.798 15.35589436334672
0.7985 15.356637869831506
0.799 15.35922699776933
0.7995 15.364287967800973
0.8 15.37313862266529
0.8005 15.389116851589666
0.801 15.419731202124847
0.8015 15.476928546182911
0.802 15.565916071515858
0.8025 15.663994158525114
0.803 15.736533507551314
0.8035 15.775764307859507
0.804 15.793445115211906
0.8045 15.800522032809194
0.805 15.802749057814697
0.8055 15.802615302239154
0.806 15.80101240150913
0.8065 15.797992632201378
0.807 15.79295583612221
0.8075 15.784580610488877
0.808 15.770624206656322
0.8085 15.747819487356363
0.809 15.712061272159097
0.8095 15.660302739371932
0.81 15.59598409010681
0.8105 15.533023353644229
0.811 15.48555214289022
0.8115 15.45684506679033
0.812 15.443196397692773
0.8125 15.440854197132047
0.813 15.448233546700067
0.8135 15.465853402390405
0.814 15.49517095466388
0.8145 15.536590498675956
0.815 15.58652375511139
0.8155 15.63651688876557
0.816 15.677433022266147
0.8165 15.704252442051736
0.817 15.71677386694245
0.8175 15.717078234307522
0.818 15.70818537457275
0.8185 15.694169428603718
0.819 15.679961354837992
0.8195 15.669570488919682
0.82 15.66508976972493
0.8205 15.66779871779936
0.821 15.679973203424105
0.8215 15.704364227714994
0.822 15.740363403287933
0.8225 15.78063845863175
0.823 15.814324403816414
0.8235 15.83587184807498
0.824 15.847460195585807
0.8245 15.853604096260081
0.825 15.85734928312296
0.8255 15.860057426346074
0.826 15.862234592525951
0.8265 15.864090734895424
0.827 15.865737096011266
0.8275 15.867252489684365
0.828 15.868698880634195
0.8285 15.870129307823309
0.829 15.871578401896667
0.8295 15.873053021464841
0.83 15.874526510021152
0.8305 15.875961170951403
0.831 15.877290643603214
0.8315 15.878439908825197
0.832 15.87932394874677
0.8325 15.87991782073308
0.833 15.880339968006627
0.8335 15.881023136845968
0.834 15.882573363506431
0.8345 15.885278470962913
0.835 15.888866327252199
0.8355 15.892783093613843
0.836 15.896639396741893
0.8365 15.900310568819961
0.837 15.903763310667692
0.8375 15.906970574430272
0.838 15.90993442730247
0.8385 15.912672592756717
0.839 15.915210980404819
0.8395 15.917582845525118
0.84 15.919837492177702
0.8405 15.922051424998106
0.841 15.924326516180567
0.8415 15.926726140749189
0.842 15.929234058764983
0.8425 15.931839961453676
0.843 15.934620487283105
0.8435 15.937784254063835
0.844 15.941481351934883
0.8445 15.945743209973486
0.845 15.950424035497175
0.8455 15.95530154592215
0.846 15.960155801755956
0.8465 15.964844524158988
0.847 15.969292700733696
0.8475 15.973498978287264
0.848 15.977475088840578
0.8485 15.981247070253762
0.849 15.984832411971993
0.8495 15.988240964962085
0.85 15.991476401540066
0.8505 15.994545236140155
0.851 15.997462896232705
0.8515 16.000258889750587
0.852 16.00305802208149
0.8525 16.006326048548896
0.853 16.011282145175453
0.8535 16.020073540650884
0.854 16.034712848138227
0.8545 16.05448347813126
0.855 16.07454719651731
0.8555 16.088643270339894
0.856 16.093819588645424
0.8565 16.091885796898822
0.857 16.086739523051694
0.8575 16.081674954248076
0.858 16.07849886869518
0.8585 16.07804103175635
0.859 16.080872692765666
0.8595 16.08785791580442
0.86 16.100646106538868
0.8605 16.12213078368321
0.861 16.156874351482276
0.8615 16.210526629619473
0.862 16.287749464231528
0.8625 16.387613279708642
0.863 16.499032530860894
0.8635 16.601067978618577
0.864 16.669331232205362
0.8645 16.684251459823265
0.865 16.637643949992405
0.8655 16.537007056966537
0.866 16.407448039784587
0.8665 16.2827930672544
0.867 16.187707195210976
0.8675 16.127431084519664
0.868 16.09361362085481
0.8685 16.07561668849791
0.869 16.06586348074057
0.8695 16.060169415135075
0.87 16.05657318925613
0.8705 16.054287935093328
0.871 16.053242977572314
0.8715 16.053949803737908
0.872 16.057833884664515
0.8725 16.068044424914913
0.873 16.091329691796677
0.8735 16.141305665729654
0.874 16.242057685907685
0.8745 16.424154468843803
0.875 16.698973107672767
0.8755 17.023262786996597
0.876 17.315834838881837
0.8765 17.522656209218866
0.877 17.63992167329396
0.8775 17.690802282611305
0.878 17.701484087108454
0.8785 17.690487444015595
0.879 17.664812725127565
0.8795 17.6252740344576
0.88 17.578670253143592
0.8805 17.54077090741385
0.881 17.530192593296455
0.8815 17.560104715367196
0.882 17.633652291398075
0.8825 17.74395363158224
0.883 17.876267470617247
0.8835 18.01162906770513
0.884 18.13178971913651
0.8845 18.224955049507464
0.885 18.28766013717031
0.8855 18.322737999917916
0.886 18.335026396720455
0.8865 18.328553740760814
0.887 18.306886189936286
0.8875 18.276170395259896
0.888 18.24741028782594
0.8885 18.232593065141394
0.889 18.236832858596138
0.8895 18.256231439000853
0.89 18.283659615924893
0.8905 18.314266089788486
0.891 18.34499767342665
0.8915 18.372871220787204
0.892 18.395497687339205
0.8925 18.41200675082477
0.893 18.4230079928302
0.8935 18.429753769078008
0.894 18.433474053607554
0.8945 18.435104500448997
0.895 18.43524705455549
0.8955 18.434231192408742
0.896 18.432137890031953
0.8965 18.42886847955613
0.897 18.424204298362547
0.8975 18.41801611735167
0.898 18.41056414258281
0.8985 18.402770108735808
0.899 18.39609917023833
0.8995 18.391922399804358
0.9 18.39099694525379
0.9005 18.39340738037692
0.901 18.398714007420242
0.9015 18.40578517884719
0.902 18.4130557263804
0.9025 18.41924838649686
0.903 18.42386465063675
0.9035 18.427054920580563
0.904 18.429204677180802
0.9045 18.430621834729507
0.905 18.431527660728346
0.9055 18.43202795080096
0.906 18.432172482210238
0.9065 18.43195445596485
0.907 18.43133341709209
0.9075 18.43020666939739
0.908 18.42838657523777
0.9085 18.42556228956456
0.909 18.421326760552475
0.9095 18.4153005189257
0.91 18.40745896209527
0.9105 18.398522291345397
0.911 18.390045255169852
0.9115 18.383987858245483
0.912 18.38191268489755
0.9125 18.38415284600902
0.913 18.389451551259125
0.9135 18.395810392279223
0.914 18.40158758659955
0.9145 18.40598505745532
0.915 18.40879731037396
0.9155 18.41017512690698
0.916 18.410454088850198
0.9165 18.410009601261265
0.917 18.409163473703305
0.9175 18.408137071660505
0.918 18.407071252733402
0.9185 18.406040982226422
0.919 18.405098677298618
0.9195 18.404271903615243
0.92 18.40356969077871
0.9205 18.402980383877853
0.921 18.4024244603606
0.9215 18.401762530064723
0.922 18.400786426570733
0.9225 18.39933446412134
0.923 18.397319306996632
0.9235 18.39478630070535
0.924 18.391817630118712
0.9245 18.388421913985994
0.925 18.384428939993395
0.9255 18.379599571090633
0.926 18.373967305933405
0.9265 18.3681894623371
0.927 18.36360550684204
0.9275 18.361797546262263
0.928 18.363853652547327
0.9285 18.369644777840676
0.929 18.37785419579877
0.9295 18.386625295140316
0.93 18.394392842437565
0.9305 18.40024676039407
0.931 18.40413994200841
0.9315 18.406597531986318
0.932 18.40822538098095
0.9325 18.409438821664175
0.933 18.41048867248404
0.9335 18.411517479922313
0.934 18.412625663026606
0.9345 18.413881342147846
0.935 18.415316560742593
0.9355 18.41692518339787
0.936 18.418671783004807
0.9365 18.420436296533413
0.937 18.421994200150824
0.9375 18.42288156090487
0.938 18.42227532599116
0.9385 18.418899964821197
0.939 18.411352765132772
0.9395 18.39895464220607
0.94 18.382844765312118
0.9405 18.366109189550357
0.941 18.353108445712465
0.9415 18.348886954424675
0.942 18.35716674006148
0.9425 18.376640904820373
0.943 18.40078768699569
0.9435 18.42274092274154
0.944 18.43905826585651
0.9445 18.449695353336352
0.945 18.45617707259293
0.9455 18.460115456218926
0.946 18.46265124197436
0.9465 18.46442258717654
0.947 18.465761829892017
0.9475 18.46684197265166
0.948 18.467761742440373
0.9485 18.468583271761368
0.949 18.469363276075917
0.9495 18.470125011964626
0.95 18.47086175526358
0.9505 18.471503252478392
0.951 18.471888984771667
0.9515 18.471717617842796
0.952 18.470550694201897
0.9525 18.467895945341752
0.953 18.46352325630535
0.9535 18.457977392854026
0.954 18.45289291778183
0.9545 18.450505836001845
0.955 18.452242720028075
0.9555 18.45770490288024
0.956 18.46508997766551
0.9565 18.4724791439515
0.957 18.47874667829587
0.9575 18.48358469022861
0.958 18.487147394972062
0.9585 18.489741774068705
0.959 18.49164392909286
0.9595 18.493070967085004
0.96 18.494129654553372
0.9605 18.494871089847013
0.961 18.495256877681516
0.9615 18.49522415888187
0.962 18.49469054439599
0.9625 18.49359439428519
0.963 18.49192208670049
0.9635 18.489798564998292
0.964 18.487584320881027
0.9645 18.48584730071006
0.965 18.48516789534476
0.9655 18.485779426589662
0.966 18.487433939093393
0.9665 18.489536002755813
0.967 18.491616271189194
0.9675 18.493618375143555
0.968 18.495701724106496
0.9685 18.49788785192397
0.969 18.500041777837616
0.9695 18.502027917103018
0.97 18.503778960600478
0.9705 18.505259206378405
0.971 18.506415203296765
0.9715 18.507135246841823
0.972 18.507225291350867
0.9725 18.506324844252372
0.973 18.50381319994342
0.9735 18.498603080566486
0.974 18.48893167873148
0.9745 18.47235265435356
0.975 18.446388231544915
0.9755 18.410384886673278
0.976 18.367370010043228
0.9765 18.323272530875595
0.977 18.285738853606077
0.9775 18.267342836795848
0.978 18.283421397955674
0.9785 18.334251518435018
0.979 18.396819891846846
0.9795 18.445436265054425
0.98 18.472079007392352
0.9805 18.482732955005417
0.981 18.48523495725972
0.9815 18.48426795243734
0.982 18.481891602763984
0.9825 18.478925464856925
0.983 18.47570655896859
0.9835 18.472415651459453
0.984 18.469159625898993
0.9845 18.466011575619778
0.985 18.462955871453296
0.9855 18.459834615762553
0.986 18.456135218933337
0.9865 18.45057326064232
0.987 18.439984635931808
0.9875 18.416581464312607
0.988 18.36057899386226
0.9885 18.226428710273634
0.989 17.95691550010471
0.9895 17.586987737828416
0.99 17.264641643978223
0.9905 17.078681790841188
0.991 17.021220415668058
0.9915 17.058210426390247
0.992 17.155079274796567
0.9925 17.273385299766577
0.993 17.371884662157417
0.9935 17.41291682971033
0.994 17.365948268263033
0.9945 17.20532124432867
0.995 16.926823277711385
0.9955 16.59331078124202
0.996 16.327138541456037
0.9965 16.188212840941112
0.997 16.138261505078514
0.9975 16.12595438126202
0.998 16.125161810797067
0.9985 16.12676804059394
0.999 16.1282679851714
0.9995 16.129203696768723
1.0 16.12969508638398
1.0005 16.13010330452818
1.001 16.13148814178419
1.0015 16.138516595527417
1.002 16.17594479187121
1.0025 16.372360137948885
1.003 17.09236270972126
1.0035 18.017765460277523
1.004 18.37071838489368
1.0045 18.447127851342078
1.005 18.46399826254939
1.0055 18.468927367396
1.006 18.470995612214985
1.0065 18.472101050286422
1.007 18.47262214294284
1.0075 18.47246230579308
1.008 18.47120473605039
1.0085 18.46828739569921
1.009 18.46328122403254
1.0095 18.45649334844307
1.01 18.4493613065098
1.0105 18.444439754490034
1.011 18.444481966548295
1.0115 18.45080752247871
1.012 18.462090664706334
1.0125 18.47522948224237
1.013 18.487413182115098
1.0135 18.497411715084343
1.014 18.505247176257427
1.0145 18.511417867924855
1.015 18.51639748836
1.0155 18.520442804728347
1.016 18.5235668755957
1.0165 18.525409772552063
1.017 18.524833723971266
1.0175 18.518486126711608
1.018 18.495931748484278
1.0185 18.423277863041793
1.019 18.196414363599416
1.0195 17.612950431418227
1.02 16.76662968899534
1.0205 16.242037878878854
1.021 16.082552189795955
1.0215 16.054877006036214
1.022 16.057356454946873
1.0225 16.06430725446485
1.023 16.071841599781077
1.0235 16.082927819021922
1.024 16.106908231345503
1.0245 16.166591012305595
1.025 16.311390574470913
1.0255 16.61252665689669
1.026 17.078018644994504
1.0265 17.56492287970628
1.027 17.92057677245642
1.0275 18.124466005243303
1.028 18.222424803054416
1.0285 18.253899929738907
1.029 18.238323593895558
1.0295 18.182946727974382
1.03 18.09213906135973
1.0305 17.97746157111524
1.031 17.864192924107765
1.0315 17.788991576952675
1.032 17.78749971641248
1.0325 17.87929801666215
1.033 18.05098068657005
1.0335 18.247825491732222
1.034 18.40505531493655
1.0345 18.4971801023523
1.035 18.539810616763898
1.0355 18.556722005281035
1.036 18.562775815567093
1.0365 18.564661560263584
1.037 18.564999538480325
1.0375 18.564791373775048
1.038 18.564442684092374
1.0385 18.56414661352101
1.039 18.563975978570465
1.0395 18.56392554752078
1.04 18.563865831310256
1.0405 18.563443455115706
1.041 18.56181948610339
1.0415 18.55693949250687
1.042 18.543453592367975
1.0425 18.506612792651744
1.043 18.4061996401272
1.0435 18.154511555034805
1.044 17.670097642578277
1.0445 17.08281507032566
1.045 16.650465001693455
1.0455 16.42284597689593
1.046 16.318784887627235
1.0465 16.272748055357116
1.047 16.25244535081407
1.0475 16.243639870540786
1.048 16.24004736308723
1.0485 16.238837915226753
1.049 16.23869282684671
1.0495 16.238998433634954
1.05 16.239450660818495
1.0505 16.239910037072267
1.051 16.240351567453423
1.0515 16.240871321561723
1.052 16.24182084211838
1.0525 16.244123350110247
1.053 16.250178397381273
1.0535 16.266932988087557
1.054 16.315447053873946
1.0545 16.452108320866717
1.055 16.779810876119278
1.0555 17.33660469219496
1.056 17.91384402473438
1.0565 18.28828248906496
1.057 18.471243112562203
1.0575 18.552418224314458
1.058 18.589105236538416
1.0585 18.60706929280645
1.059 18.616880376635212
1.0595 18.62291653805494
1.06 18.627060517955922
1.0605 18.630178123736286
1.061 18.63271348514756
1.0615 18.63487705986654
1.062 18.636783838713917
1.0625 18.638453516897997
1.063 18.63984972247888
1.0635 18.64091653071309
1.064 18.641658453652212
1.0645 18.642200042283395
1.065 18.642744284855542
1.0655 18.64352206216827
1.066 18.644769333750634
1.0665 18.646745585327345
1.067 18.649604454421027
1.0675 18.653261748956616
1.068 18.65734936222333
1.0685 18.66139300009901
1.069 18.665019552456357
1.0695 18.668018923618973
1.07 18.67033217239987
1.0705 18.67195026481305
1.071 18.67284362810486
1.0715 18.67291562572723
1.072 18.671959744571677
1.0725 18.669649552586545
1.073 18.665586068758987
1.0735 18.65947323157496
1.074 18.65109917627262
1.0745 18.64036239691522
1.075 18.627429806810962
1.0755 18.613676303250692
1.076 18.602744271688806
1.0765 18.59993392418371
1.077 18.608947596832387
1.0775 18.628518906439236
1.078 18.65295021459485
1.0785 18.675947063304342
1.079 18.694036605748533
1.0795 18.706764921595497
1.08 18.715235417073295
1.0805 18.72079695796654
1.081 18.724538480396788
1.0815 18.727192695636845
1.082 18.72925204855484
1.0825 18.731006590670884
1.083 18.732620043022834
1.0835 18.734175787327537
1.084 18.735719045205187
1.0845 18.73722624163327
1.085 18.738663336683988
1.0855 18.739947365241864
1.086 18.740943070178737
1.0865 18.741421829393857
1.087 18.74105967825768
1.0875 18.7393949728352
1.088 18.735847321009253
1.0885 18.729760926625868
1.089 18.72054226585192
1.0895 18.7079339027815
1.09 18.6925885279322
1.0905 18.676823253567555
1.091 18.665074360436805
1.0915 18.66242375401699
1.092 18.67082744963358
1.0925 18.68706530690106
1.093 18.705291659766964
1.0935 18.721254311507696
1.094 18.733552078094288
1.0945 18.742535793350758
1.095 18.7490567542256
1.0955 18.753876557154523
1.096 18.757545528484684
1.0965 18.760412966970726
1.097 18.76270025809948
1.0975 18.76454419667431
1.098 18.766044422499128
1.0985 18.767237057341234
1.099 18.76813840621795
1.0995 18.768721337311657
1.1 18.76893811029506
1.1005 18.76878941017747
1.101 18.768462217191217
1.1015 18.76840286388917
1.102 18.769200825640485
1.1025 18.771278926960886
1.103 18.77467341536036
1.1035 18.778978468279497
1.104 18.783589793690926
1.1045 18.78797018007744
1.105 18.791842942637324
1.1055 18.795163887624287
1.106 18.798004108344973
1.1065 18.800465310133745
1.107 18.802615844488606
1.1075 18.804492586637192
1.108 18.806088980936515
1.1085 18.807390910948083
1.109 18.808369410933246
1.1095 18.808981727740267
1.11 18.80914042601457
1.1105 18.808729578500657
1.111 18.80756021646001
1.1115 18.805374399248986
1.112 18.801979022613093
1.1125 18.797467428304838
1.113 18.792552655300256
1.1135 18.788583696795087
1.114 18.787082777316005
1.1145 18.78889374121993
1.115 18.793671045483322
1.1155 18.800143669760203
1.116 18.806931716166876
1.1165 18.813169415950174
1.117 18.81856988202505
1.1175 18.823211782686055
1.118 18.827292089281816
1.1185 18.831000012932854
1.119 18.834478811710294
1.1195 18.83778582655461
1.12 18.840943697605443
1.1205 18.843933427820943
1.121 18.846714482048178
1.1215 18.849223827180136
1.122 18.851379310780324
1.1225 18.85306975889601
1.123 18.8541398651155
1.1235 18.854379777859336
1.124 18.853560748383817
1.1245 18.851514224785305
1.125 18.848388595422122
1.1255 18.84475896316639
1.126 18.841542646883813
1.1265 18.839588789291085
1.127 18.83933610732526
1.1275 18.84074472173259
1.128 18.843559169517352
1.1285 18.847496514040724
1.129 18.852357333319926
1.1295 18.85797032767794
1.13 18.864152031109377
1.1305 18.870639979978268
1.131 18.877132887400187
1.1315 18.88331869772641
1.132 18.888981771092258
1.1325 18.89401470953738
1.133 18.898416596083777
1.1335 18.902270732020305
1.134 18.90565273921358
1.1345 18.90863338847788
1.135 18.91126287316274
1.1355 18.913569414598143
1.136 18.915565747174814
1.1365 18.917244579461876
1.137 18.918595492664828
1.1375 18.919604786464546
1.138 18.92025277926518
1.1385 18.92052495385105
1.139 18.92044471909705
1.1395 18.920067430173667
1.14 18.919491098162037
1.1405 18.918871823771504
1.141 18.918351532469906
1.1415 18.918027193580716
1.142 18.917873411329502
1.1425 18.91776988606088
1.143 18.917559088529753
1.1435 18.917115557634947
1.144 18.916405087504746
1.1445 18.915451438274992
1.145 18.91432229622835
1.1455 18.913061548554456
1.146 18.911578569624744
1.1465 18.90963121351128
1.147 18.906799390848455
1.1475 18.90272073377961
1.148 18.89764187777526
1.1485 18.892989891080372
1.149 18.891144013731658
1.1495 18.893933543794557
1.15 18.90106158382632
1.1505 18.910171518266154
1.151 18.918620486480496
1.1515 18.924898787236874
1.152 18.928822121993928
1.1525 18.93089685413313
1.153 18.931747300516562
1.1535 18.931847927000366
1.154 18.931551287262742
1.1545 18.93106893582321
1.155 18.930545624435553
1.1555 18.930062348433207
1.156 18.929667843279855
1.1565 18.929361225851856
1.157 18.929124234170796
1.1575 18.928906407683805
1.158 18.928644895631525
1.1585 18.92825727865782
1.159 18.92766407100513
1.1595 18.926782981764344
1.16 18.92549525044256
1.1605 18.92357717967657
1.161 18.92068560371667
1.1615 18.91636432194664
1.162 18.91025849642427
1.1625 18.902497217746102
1.163 18.89418430530528
1.1635 18.887358268865746
1.164 18.884171988377194
1.1645 18.88561735569809
1.165 18.89072058934653
1.1655 18.897095403225432
1.166 18.90245224841649
1.1665 18.905698406775826
1.167 18.906923995447162
1.1675 18.906702855295823
1.168 18.905598086338653
1.1685 18.903974013614658
1.169 18.902024929111086
1.1695 18.899863427392983
1.17 18.897537043670972
1.1705 18.895070329749448
1.171 18.892472633831677
1.1715 18.889698336207378
1.172 18.88667435805268
1.1725 18.88322489080102
1.173 18.87900982347461
1.1735 18.873377632216087
1.174 18.865180215543838
1.1745 18.852787555800465
1.175 18.834708702940794
1.1755 18.811164836504165
1.176 18.785408309316438
1.1765 18.76291028557628
1.177 18.74814240677733
1.1775 18.742072435431133
1.178 18.742143530739707
1.1785 18.744007505423266
1.179 18.743298199433617
1.1795 18.7361595891544
1.18 18.7185955447666
1.1805 18.684968110156245
1.181 18.626573069564945
1.1815 18.53008214503044
1.182 18.37864446406496
1.1825 18.159422122907433
1.183 17.88058843968917
1.1835 17.582979572160248
1.184 17.32265503149686
1.1845 17.136430074357058
1.185 17.032288738240982
1.1855 17.004533823039317
1.186 17.051786084310404
1.1865 17.182824404695285
1.187 17.409362893918946
1.1875 17.721701441113343
1.188 18.063122017816163
1.1885 18.354155018618663
1.189 18.55280190906783
1.1895 18.668629510232485
1.19 18.7307071075808
1.1905 18.762900970236874
1.191 18.77950416190279
1.1915 18.787969760672038
1.192 18.79201941592944
1.1925 18.793488045416094
1.193 18.79322688433228
1.1935 18.79165155195499
1.194 18.788932230182347
1.1945 18.78516989223321
1.195 18.780561617644324
1.1955 18.775449225405985
1.196 18.77041598882215
1.1965 18.766312799608496
1.197 18.764195527755728
1.1975 18.76488004103724
1.198 18.768292398537337
1.1985 18.77329514746242
1.199 18.77843680631352
1.1995 18.78268767149706
1.2 18.78562878768771
1.2005 18.787186137352176
1.201 18.78727771093316
1.2015 18.78563381697103
1.202 18.781502069940117
1.2025 18.77314838386645
1.203 18.756610322233303
1.2035 18.722535983955254
1.204 18.64870633048866
1.2045 18.484903261788872
1.205 18.14260268116672
1.2055 17.5744875178951
1.206 16.964947558557448
1.2065 16.576435997286236
1.207 16.414051076625537
1.2075 16.36336091396645
1.208 16.351522388083847
1.2085 16.350033401246108
1.209 16.350240196076637
1.2095 16.350197079210474
1.21 16.349728642325523
1.2105 16.348997181535665
1.211 16.348131010442216
1.2115 16.347208290080776
1.212 16.346263085438714
1.2125 16.34529812336021
1.213 16.344288670608293
1.2135 16.343207731273328
1.214 16.342007859835398
1.2145 16.340637508832657
1.215 16.339039155712022
1.2155 16.337171700574366
1.216 16.335042529131144
1.2165 16.33271792381857
1.217 16.33032756334037
1.2175 16.327990866565123
1.218 16.325766615769698
1.2185 16.323674422288843
1.219 16.321743131157696
1.2195 16.320087954375847
1.22 16.318943842865465
1.2205 16.31858274805477
1.221 16.31906541650742
1.2215 16.319940133012516
1.222 16.320157024406118
1.2225 16.31867498899113
1.223 16.315338465096723
1.2235 16.311087861305875
1.224 16.3071873583412
1.2245 16.30432876725096
1.225 16.30248543225476
1.2255 16.301297218228566
1.226 16.300392569072752
1.2265 16.299553635821763
1.227 16.298644699596355
1.2275 16.29759830763617
1.228 16.296396600028313
1.2285 16.29503890692226
1.229 16.293540805670418
1.2295 16.29190861586787
1.23 16.29014981973612
1.2305 16.288270825107634
1.231 16.286266022683915
1.2315 16.284131589500642
1.232 16.281839710157342
1.2325 16.27934727642141
1.233 16.276563043233
1.2335 16.27338458932285
1.234 16.269721113425746
1.2345 16.265622954571946
1.235 16.261378848764945
1.2355 16.25752282251962
1.236 16.25454868248236
1.2365 16.252534028848657
1.237 16.25115486118532
1.2375 16.24998228421784
1.238 16.248804156796563
1.2385 16.247558188985224
1.239 16.246265204122682
1.2395 16.244963769709646
1.24 16.243687655446188
1.2405 16.24247258280862
1.241 16.241316920841523
1.2415 16.240223070802692
1.242 16.239177363730626
1.2425 16.238189138133368
1.243 16.237249854725263
1.2435 16.23637136967326
1.244 16.235520071711136
1.2445 16.234657238408367
1.245 16.233726549642096
1.2455 16.232665526092983
1.246 16.231421519942348
1.2465 16.22994778392476
1.247 16.228225306215066
1.2475 16.22626106114018
1.248 16.224065168550734
1.2485 16.221656099637865
1.249 16.219060538607142
1.2495 16.216327844198663
1.25 16.21352385195646
1.2505 16.21074371648071
1.251 16.20806053411481
1.2515 16.205482989690204
1.252 16.20296354947338
1.2525 16.200432928513113
1.253 16.197922047315693
1.2535 16.195506605315884
1.254 16.19328122853144
1.2545 16.191276572043275
1.255 16.18945422172645
1.2555 16.187785858685636
1.256 16.1862251363698
1.2565 16.18475405649764
1.257 16.18334519112911
1.2575 16.181992493858996
1.258 16.18068175068978
1.2585 16.17940149710449
1.259 16.17815004322721
1.2595 16.176919364406544
1.26 16.175716634850772
1.2605 16.17452172620758
1.261 16.17333578106267
1.2615 16.172113687637555
1.262 16.17079571335657
1.2625 16.16931368340611
1.263 16.167652806924426
1.2635 16.16584786098183
1.264 16.163959088705507
1.2645 16.162026561802843
1.265 16.160091692937506
1.2655 16.158179469151595
1.266 16.15629938715152
1.2665 16.154459916154977
1.267 16.152690245546527
1.2675 16.151047116930062
1.268 16.149564336092823
1.2685 16.148247145543177
1.269 16.14703469399502
1.2695 16.14585546162521
1.27 16.144655326311433
1.2705 16.14338162009291
1.271 16.142019233793974
1.2715 16.14058991645453
1.272 16.139125584643498
1.2725 16.137660084400302
1.273 16.13621090928026
1.2735 16.13477697720684
1.274 16.1333539044778
1.2745 16.1319260379108
1.275 16.130476726062575
1.2755 16.128984171480315
1.276 16.12741995345045
1.2765 16.125730397196495
1.277 16.123857017936725
1.2775 16.121746073353307
1.278 16.119381854943605
1.2785 16.116821389476975
1.279 16.114178047784037
1.2795 16.11163651861804
1.28 16.109361408221055
1.2805 16.10743675448642
1.281 16.105908375586527
1.2815 16.104790801658893
1.282 16.104050932278266
1.2825 16.10357435045673
1.283 16.1031725949298
1.2835 16.10265063604328
1.284 16.101866412119982
1.2845 16.10072449145409
1.285 16.099184206707154
1.2855 16.09726381756177
1.286 16.09503223793645
1.2865 16.092587037096116
1.287 16.090044438747185
1.2875 16.087487627542277
1.288 16.08497755142022
1.2885 16.082544050899617
1.289 16.080212147596697
1.2895 16.077993171296768
1.29 16.07589340349353
1.2905 16.07392298129184
1.291 16.072072071454972
1.2915 16.07033529145119
1.292 16.06869042932399
1.2925 16.067104957460888
1.293 16.065523280393617
1.2935 16.063888870634702
1.294 16.06210979529056
1.2945 16.060023859212002
1.295 16.057286971186862
1.2955 16.053205891823893
1.296 16.04628375007287
1.2965 16.033461607948976
1.297 16.009340415270668
1.2975 15.96782600553346
1.298 15.909864590290724
1.2985 15.849488958530248
1.299 15.802382130426835
1.2995 15.772707839490621
1.3 15.756705614143598
1.3005 15.749785145014076
1.301 15.749128410043177
1.3015 15.753678704486155
1.302 15.763698260296163
1.3025 15.780402015424023
1.303 15.80502226867986
1.3035 15.837067232763534
1.304 15.872863516397054
1.3045 15.906513126609791
1.305 15.933515066898057
1.3055 15.952731837138586
1.306 15.965525836672299
1.3065 15.973837348295433
1.307 15.979116963704463
1.3075 15.982213919550421
1.308 15.983598035125421
1.3085 15.983675737961349
1.309 15.982916348146585
1.3095 15.981788167942376
1.31 15.98062338496305
1.3105 15.979532643397793
1.311 15.978464340030243
1.3115 15.97732452706181
1.312 15.97604142426086
1.3125 15.974583285358346
1.313 15.972948650398099
1.3135 15.971164868545415
1.314 15.969258650421683
1.3145 15.967258882690789
1.315 15.965200343869622
1.3155 15.963082196162848
1.316 15.960918722746921
1.3165 15.958697132980678
1.317 15.956371206958355
1.3175 15.953851948682672
1.318 15.951011883776008
1.3185 15.947739075777623
1.319 15.944062270521105
1.3195 15.940271499125224
1.32 15.936885044993065
1.3205 15.934440728865187
1.321 15.933210423048347
1.3215 15.933066592767364
1.322 15.93356296647514
1.3225 15.93412502987007
1.323 15.93425860575724
1.3235 15.93369334772667
1.324 15.932386413627675
1.3245 15.930491742399209
1.325 15.928240558278645
1.3255 15.925874900190536
1.326 15.923578408126293
1.3265 15.9213863786009
1.327 15.919207657124186
1.3275 15.916882222452173
1.328 15.914382829487739
1.3285 15.911943010499346
1.329 15.91000136670701
1.3295 15.908928010928733
1.33 15.908816856580412
1.3305 15.90955224978758
1.331 15.910957059989741
1.3315 15.912856038154555
1.332 15.91499014872208
1.3325 15.917087905440592
1.333 15.918950937347258
1.3335 15.920493965941489
1.334 15.92172105468341
1.3345 15.92271953133855
1.335 15.923599748787126
1.3355 15.924451753003385
1.336 15.925285400365855
1.3365 15.926025002936374
1.337 15.926585066501104
1.3375 15.926952570716857
1.338 15.92718391338056
1.3385 15.927322261980624
1.339 15.92731307508662
1.3395 15.92689139342242
1.34 15.92561694160138
1.3405 15.922912519408428
1.341 15.918012677772367
1.3415 15.90987047755554
1.342 15.897047827991674
1.3425 15.87786270308489
1.343 15.85080599587539
1.3435 15.81535003059864
1.344 15.773230132896952
1.3445 15.728905917161185
1.345 15.688041861211541
1.3455 15.654610957411023
1.346 15.629582025200179
1.3465 15.611810820271494
1.347 15.599482153115215
1.3475 15.590930934620548
1.348 15.584857475646633
1.3485 15.580332694689488
1.349 15.576748930210051
1.3495 15.573740213290314
1.35 15.571090352616928
1.3505 15.568660722864717
1.351 15.566362871823792
1.3515 15.564136644822543
1.352 15.561961171132378
1.3525 15.559852484603848
1.353 15.557818842965638
1.3535 15.555854977119694
1.354 15.553943250374392
1.3545 15.55204787261339
1.355 15.550152302217633
1.3555 15.548230224823179
1.356 15.546270405625513
1.3565 15.54428523174078
1.357 15.542341370079477
1.3575 15.540583180859006
1.358 15.539355520402793
1.3585 15.539447873371213
1.359 15.54272401488425
1.3595 15.55351150334792
1.36 15.580775479736428
1.3605 15.63755453164579
1.361 15.726748995988242
1.3615 15.822006692563164
1.362 15.891229615828333
1.3625 15.929929766526111
1.363 15.949186338419011
1.3635 15.958566614708392
1.364 15.963171274275744
1.3645 15.965403450872369
1.365 15.966368474198749
1.3655 15.966595256724077
1.366 15.966344196588846
1.3665 15.96569910078739
1.367 15.964687887700258
1.3675 15.963276962780192
1.368 15.961431225321409
1.3685 15.959195230347802
1.369 15.956824485402947
1.3695 15.954769582582642
1.37 15.953544655027745
1.3705 15.953432928993987
1.371 15.954320638854306
1.3715 15.955820744512817
1.372 15.957568238197258
1.3725 15.959296310384993
1.373 15.960771222140917
1.3735 15.961694780956758
1.374 15.961737855261728
1.3745 15.960583575891448
1.375 15.957901347278803
1.3755 15.953270747989897
1.376 15.946094091132824
1.3765 15.93544606672046
1.377 15.919912609182706
1.3775 15.897410256201592
1.378 15.86565700199354
1.3785 15.823644219118496
1.379 15.774408830208259
1.3795 15.726119398567924
1.38 15.688624062100345
1.3805 15.668576262676744
1.381 15.667719048586157
1.3815 15.6853524082305
1.382 15.720000336212248
1.3825 15.767590259980725
1.383 15.819408945378669
1.3835 15.865188667772099
1.384 15.899010088372535
1.3845 15.92088898852964
1.385 15.93383174362652
1.3855 15.940973467082895
1.386 15.944482528756588
1.3865 15.94565149773749
1.387 15.945146916009186
1.3875 15.943253373853025
1.388 15.940040431863292
1.3885 15.935469338648435
1.389 15.929419020498873
1.3895 15.921738864587027
1.39 15.912400826143607
1.3905 15.901768654624139
1.391 15.891000415958246
1.3915 15.882081979912549
1.392 15.877173646752855
1.3925 15.877498982814956
1.393 15.882525965364305
1.3935 15.890226783051165
1.394 15.89823485369233
1.3945 15.905003712904442
1.395 15.910038127010395
1.3955 15.913470269984444
1.396 15.915650537231567
1.3965 15.916940441591091
1.397 15.917625883938179
1.3975 15.917914935934682
1.398 15.917909905637586
1.3985 15.917591688352672
1.399 15.916874784984664
1.3995 15.915578998243397
1.4 15.913478131383542
1.4005 15.91032524822677
1.401 15.90585394862811
1.4015 15.899839026009609
1.402 15.892122606037638
1.4025 15.882619010257525
1.403 15.871268260948483
1.4035 15.857906127719207
1.404 15.842113094166479
1.4045 15.82322840735451
1.405 15.800452551969993
1.4055 15.77319712113552
1.406 15.741508506605406
1.4065 15.706521380083291
1.407 15.670700840185056
1.4075 15.637358095238849
1.408 15.609920834613288
1.4085 15.590944934643247
1.409 15.582368656814268
1.4095 15.585792511068046
1.41 15.60271667728832
1.4105 15.634002276916693
1.411 15.678033421921295
1.4115 15.729138871668038
1.412 15.778276566139706
1.4125 15.81745424464155
1.413 15.843724380328652
1.4135 15.858972490779543
1.414 15.866828330631634
1.4145 15.870445247667256
1.415 15.871828309546395
1.4155 15.872095663298975
1.416 15.871823025592132
1.4165 15.871314260265642
1.417 15.870747426539886
1.4175 15.870227896821746
1.418 15.86980457805597
1.4185 15.869489573794073
1.419 15.869254331620489
1.4195 15.869120012240817
1.42 15.86917324429064
1.4205 15.86956024905842
1.421 15.87035859436115
1.4215 15.871551424545707
1.422 15.872991623090972
1.4225 15.87451647130214
1.423 15.875993482407587
1.4235 15.877352468042751
1.424 15.87852501580235
1.4245 15.879470196724508
1.425 15.880143389726449
1.4255 15.880511662204274
1.426 15.880522755105716
1.4265 15.880118193143364
1.427 15.879187478734774
1.4275 15.877504120724264
1.428 15.874613852667629
1.4285 15.869823461918763
1.429 15.862576885616626
1.4295 15.853312985346605
1.43 15.844167659397776
1.4305 15.838190905119571
1.431 15.836979944507956
1.4315 15.83919339265223
1.432 15.84208405509317
1.4325 15.84444444340787
1.433 15.847074901289758
1.4335 15.850643699828101
1.434 15.854474800829657
1.4345 15.857554239213396
1.435 15.859522819864068
1.4355 15.860574644809638
1.436 15.861045333043773
1.4365 15.861181564747682
1.437 15.861144154249459
1.4375 15.861029655800554
1.438 15.860873973974325
1.4385 15.860701997768533
1.439 15.860506672977422
1.4395 15.860295525266626
1.44 15.86005817263765
1.4405 15.85979151089255
1.441 15.859472964665049
1.4415 15.859072873516176
1.442 15.858517319134087
1.4425 15.857672871151536
1.443 15.85635354406547
1.4435 15.854421038829447
1.444 15.852039227834357
1.4445 15.849868568942426
1.445 15.848950179639164
1.4455 15.85008039571142
1.446 15.853119061769576
1.4465 15.85708603201282
1.447 15.861130946042646
1.4475 15.86493651209365
1.448 15.868459341691274
1.4485 15.871674632663915
1.449 15.87455326012407
1.4495 15.877125861972168
1.45 15.87946364297467
1.4505 15.881645167533414
1.451 15.883716076316851
1.4515 15.885695741304332
1.452 15.887603749640533
1.4525 15.889432976110417
1.453 15.891172361920024
1.4535 15.892785495291424
1.454 15.894204290852077
1.4545 15.895318398194508
1.455 15.895973728167778
1.4555 15.89607227324639
1.456 15.89565050655574
1.4565 15.894934648601513
1.457 15.894490961540551
1.4575 15.895362811057261
1.458 15.898389213056504
1.4585 15.903223880528373
1.459 15.908533198890343
1.4595 15.913194716323751
1.46 15.916908594990467
1.4605 15.919849554485218
1.461 15.922270429073677
1.4615 15.924358149431427
1.462 15.92623851665634
1.4625 15.927980752183014
1.463 15.929624361811342
1.4635 15.931193458855969
1.464 15.932696694530648
1.4645 15.934126324069918
1.465 15.935437222348394
1.4655 15.936515052092332
1.466 15.937136307047226
1.4665 15.936840521976965
1.467 15.93498020983969
1.4675 15.930992522962843
1.468 15.925188292746775
1.4685 15.919351103659135
1.469 15.916209864779365
1.4695 15.917695831774775
1.47 15.923565639484767
1.4705 15.931718825866575
1.471 15.939885633346126
1.4715 15.94696124067055
1.472 15.952863390294123
1.4725 15.957774906190206
1.473 15.961833175983777
1.4735 15.965227832879116
1.474 15.96818690935503
1.4745 15.970897735184984
1.475 15.97349855865308
1.4755 15.976047710949828
1.476 15.9785670833264
1.4765 15.981034947440005
1.477 15.98342113190073
1.4775 15.985664962108729
1.478 15.987700685140826
1.4785 15.989444206421862
1.479 15.990752311459985
1.4795 15.991368935557318
1.48 15.991056856868855
1.4805 15.989952839609973
1.481 15.989023436523684
1.4815 15.989518390457487
1.482 15.991712287710484
1.4825 15.994609449171861
1.483 15.997056671203374
1.4835 15.998527613935266
1.484 15.999077979866328
1.4845 15.998950944750849
1.485 15.998363991124421
1.4855 15.99746966465257
1.486 15.9963656156044
1.4865 15.995109597175912
1.487 15.993725376180535
1.4875 15.992218215593962
1.488 15.990551931703731
1.4885 15.988608647925187
1.489 15.986130057721546
1.4895 15.982582346635109
1.49 15.97704886146304
1.4905 15.968343298856784
1.491 15.955779811340832
1.4915 15.940992775125679
1.492 15.929365854530683
1.4925 15.92753213615216
1.493 15.937016062568691
1.4935 15.952305515337358
1.494 15.966666201941795
1.4945 15.977258617133739
1.495 15.984472810764853
1.4955 15.989463761440195
1.496 15.993077861319012
1.4965 15.995821433325808
1.497 15.998019841525764
1.4975 15.999886678950674
1.498 16.00153301523634
1.4985 16.00300759608505
1.499 16.0043311603773
1.4995 16.005514705806064
1.5 16.006546533336188
1.5005 16.00743011448226
1.501 16.008153103083174
1.5015 16.00869673668217
1.502 16.009041803447133
1.5025 16.009165543895804
1.503 16.009040293930987
1.5035 16.00862025214892
1.504 16.007911574719476
1.5045 16.00702567155604
1.505 16.006260376855927
1.5055 16.005926222688757
1.506 16.006125719571628
1.5065 16.006631345152368
1.507 16.00710808850124
1.5075 16.007362838608252
1.508 16.007349541438195
1.5085 16.00712666725328
1.509 16.006777359531657
1.5095 16.00637607956302
1.51 16.005985008357403
1.5105 16.00565067400813
1.511 16.00539199782426
1.5115 16.00522859175006
1.512 16.005139689405745
1.5125 16.00508838094018
1.513 16.00499642776845
1.5135 16.00472699456363
1.514 16.004059499978226
1.5145 16.00281007224359
1.515 16.000977079288724
1.5155 15.998984713880262
1.516 15.997524485050565
1.5165 15.997075996341714
1.517 15.99778826460534
1.5175 15.99981046450386
1.518 16.003189334558247
1.5185 16.007481311673956
1.519 16.01191081772818
1.5195 16.015868722993208
1.52 16.019173209288383
1.5205 16.02189701468599
1.521 16.02418376593083
1.5215 16.02618529439743
1.522 16.027990602704083
1.5225 16.02965170554328
1.523 16.03119553077886
1.5235 16.032630156243005
1.524 16.033969907974168
1.5245 16.03523821036292
1.525 16.03644476403698
1.5255 16.03760491421805
1.526 16.038716263337992
1.5265 16.03974691035454
1.527 16.040648341294748
1.5275 16.041383441226365
1.528 16.04203836016466
1.5285 16.042837426176277
1.529 16.04414229785535
1.5295 16.04620333450529
1.53 16.04894648078847
1.5305 16.052022828035753
1.531 16.055076349013778
1.5315 16.057937414494273
1.532 16.060568630881843
1.5325 16.062973343209055
1.533 16.0651303633771
1.5335 16.067014835330657
1.534 16.06858607172401
1.5345 16.069813295110997
1.535 16.0706880789227
1.5355 16.0712068980702
1.536 16.07137921444807
1.5365 16.07122143173246
1.537 16.070768246220002
1.5375 16.070095658698392
1.538 16.069358583798312
1.5385 16.068787297582993
1.539 16.068646398045495
1.5395 16.069146171435214
1.54 16.070313251474396
1.5405 16.07209889501913
1.541 16.074540404203407
1.5415 16.07770659680693
1.542 16.081553571570087
1.5425 16.085856729356166
1.543 16.090312243983696
1.5435 16.094687964465223
1.544 16.098853759417626
1.5445 16.102776062825658
1.545 16.10642622980838
1.5455 16.109773415118084
1.546 16.11276298743514
1.5465 16.11532159280687
1.547 16.117336099438464
1.5475 16.11866866093887
1.548 16.11909094744022
1.5485 16.11831946982682
1.549 16.116128022136724
1.5495 16.112610423110304
1.55 16.108621411191116
1.5505 16.10588028647198
1.551 16.106338678352202
1.5515 16.110908104615216
1.552 16.118710997631375
1.5525 16.12770930360315
1.553 16.136089216507024
1.5535 16.143019311504396
1.554 16.14848580777656
1.5545 16.152827681719547
1.555 16.156402633261884
1.5555 16.159478075767844
1.556 16.16222310214235
1.5565 16.164717138518483
1.557 16.166999411873697
1.5575 16.16907136536291
1.558 16.170927229786187
1.5585 16.172559176242814
1.559 16.173931443091575
1.5595 16.174975954792725
1.56 16.175504010350892
1.5605 16.17521977076647
1.561 16.173740105900155
1.5615 16.170827187491387
1.562 16.166738864308517
1.5625 16.162503810555677
1.563 16.159870315513956
1.5635 16.16067023086791
1.564 16.16562461550266
1.5645 16.173601366865736
1.565 16.18240496244547
1.5655 16.190444537764947
1.566 16.197285523450887
1.5665 16.203077315803224
1.567 16.208072797616452
1.5675 16.212527543060563
1.568 16.216655734542883
1.5685 16.220602890891392
1.569 16.224453455205428
1.5695 16.228244431500304
1.57 16.231989329786266
1.5705 16.2356752481793
1.571 16.239278811766816
1.5715 16.242759117176245
1.572 16.246046619082033
1.5725 16.24901452920698
1.573 16.251460437183873
1.5735 16.25303372768579
1.574 16.253264439357864
1.5745 16.251827005899308
1.575 16.24888236574671
1.5755 16.24536388899469
1.576 16.243299557086843
1.5765 16.245381394976278
1.577 16.25251627606813
1.5775 16.262477815851963
1.578 16.272057791754293
1.5785 16.279527275744673
1.579 16.284779372222687
1.5795 16.28844807773123
1.58 16.29122143167151
1.5805 16.293580975089352
1.581 16.29580655802441
1.5815 16.298023299366026
1.582 16.300300262868323
1.5825 16.302649302352556
1.583 16.305056157340484
1.5835 16.30744731608139
1.584 16.309706740903874
1.5845 16.311667370584154
1.585 16.31308888436075
1.5855 16.313694919848704
1.586 16.31330537601054
1.5865 16.312213308695338
1.587 16.311418953621857
1.5875 16.31209359584518
1.588 16.314684076226907
1.5885 16.31864570820327
1.589 16.32288459580111
1.5895 16.326344403704976
1.59 16.328446879264934
1.5905 16.329284627757882
1.591 16.32931265038349
1.5915 16.32895550896355
1.592 16.328434353213257
1.5925 16.327818122111278
1.593 16.32711230213793
1.5935 16.326290747596385
1.594 16.325302540816274
1.5945 16.324004151249206
1.595 16.32210156069763
1.5955 16.319096710888562
1.596 16.314383826619967
1.5965 16.308150973880746
1.597 16.304241784239473
1.5975 16.316214508441853
1.598 16.372898934907703
1.5985 16.50438181205779
1.599 16.69399325157315
1.5995 16.859080019911964
1.6 16.91603891004513
1.6005 16.839068260658706
1.601 16.67100748931683
1.6015 16.50127338221632
1.602 16.394050399012144
1.6025 16.34745566230055
1.603 16.332295334442772
1.6035 16.32849953027541
1.604 16.32790261873121
1.6045 16.32798614626965
1.605 16.328092646589564
1.6055 16.328074541599
1.606 16.327890735397652
1.6065 16.327527700861655
1.607 16.326969914309068
1.6075 16.326204332638575
1.608 16.32524711198963
1.6085 16.32412609929856
1.609 16.32293470402213
1.6095 16.321782381683803
1.61 16.320731835768232
1.6105 16.319731621088813
1.611 16.31857308152357
1.6115 16.31704224712369
1.612 16.315066865043562
1.6125 16.31275280616134
1.613 16.310276984846958
1.6135 16.307797501005656
1.614 16.305370800761455
1.6145 16.303010432164154
1.615 16.30066580986127
1.6155 16.29826270697455
1.616 16.295718407266808
1.6165 16.29294992277323
1.617 16.289952732856626
1.6175 16.286836168428003
1.618 16.2838924008749
1.6185 16.2814720372741
1.619 16.27983461300768
1.6195 16.278919164941343
1.62 16.278328446426823
1.6205 16.277599276630244
1.621 16.27647977707784
1.6215 16.275031302181766
1.622 16.27345628258767
1.6225 16.27190420814645
1.623 16.27042041057965
1.6235 16.268996401316333
1.624 16.267590301092856
1.6245 16.26614954420313
1.625 16.264609669441445
1.6255 16.262841373863726
1.626 16.260647458811494
1.6265 16.25764031252096
1.627 16.25318868983551
1.6275 16.24636005336643
1.628 16.23615521234687
1.6285 16.222272246978264
1.629 16.20630967463658
1.6295 16.19228014427422
1.63 16.184993053423558
1.6305 16.1868373456292
1.631 16.195958756071597
1.6315 16.20798115504227
1.632 16.219229250705823
1.6325 16.227959020151914
1.633 16.233837397774238
1.6335 16.237232827675598
1.634 16.238808662241844
1.6345 16.239178141583743
1.635 16.238787889570897
1.6355 16.23789442025788
1.636 16.23664127719201
1.6365 16.23509521967017
1.637 16.233293481803685
1.6375 16.231236070001827
1.638 16.228939904638104
1.6385 16.226366331006783
1.639 16.223459601678133
1.6395 16.220138855715476
1.64 16.216350566257955
1.6405 16.212133829797246
1.641 16.20767098906748
1.6415 16.203235486525124
1.642 16.19922926405944
1.6425 16.196181098532815
1.643 16.194576407281367
1.6435 16.1944588738941
1.644 16.19532509470743
1.6445 16.196458191722446
1.645 16.197315163469327
1.6455 16.197584854270143
1.646 16.197080567548696
1.6465 16.195617526999268
1.647 16.192841097226047
1.6475 16.18809126462502
1.648 16.180149378684252
1.6485 16.166807609040955
1.649 16.14436894568243
1.6495 16.107551705229323
1.65 16.051325395568565
1.6505 15.975753680519379
1.651 15.890801500433955
1.6515 15.813421417244221
1.652 15.758746180150922
1.6525 15.734910318726843
1.653 15.745385191538105
1.6535 15.790744216162029
1.654 15.86601648253977
1.6545 15.95649199930196
1.655 16.041073426370712
1.6555 16.104657516223664
1.656 16.145243382747093
1.6565 16.1686581748817
1.657 16.181534185373387
1.6575 16.18848434891046
1.658 16.192156379554316
1.6585 16.193891404297613
1.659 16.194327448511196
1.6595 16.19370407261981
1.66 16.191998239216353
1.6605 16.189016128993707
1.661 16.18451305873108
1.6615 16.178436701156993
1.662 16.1713700710943
1.6625 16.164888609864857
1.663 16.161245131934955
1.6635 16.162120110848736
1.664 16.167401102499205
1.6645 16.175242550715396
1.665 16.183318702871805
1.6655 16.190063787792322
1.666 16.194969783959866
1.6665 16.198219000775556
1.667 16.20021575572891
1.6675 16.201338972552236
1.668 16.201850141425542
1.6685 16.201905382351683
1.669 16.201546864140735
1.6695 16.200682996304423
1.67 16.199016109833522
1.6705 16.195887098519112
1.671 16.189890070625676
1.6715 16.17830502146116
1.672 16.156367893751238
1.6725 16.117411979277367
1.673 16.055821566461695
1.6735 15.97342844013312
1.674 15.883525441611383
1.6745 15.80413252677545
1.675 15.74689184359767
1.6755 15.71411766968614
1.676 15.703079137766839
1.6765 15.70926076909597
1.677 15.727467161763087
1.6775 15.751390082178052
1.678 15.77431659711846
1.6785 15.78947386381654
1.679 15.790930722612742
1.6795 15.774007007705041
1.68 15.735480311139032
1.6805 15.674836356731955
1.681 15.59677987312822
1.6815 15.512372008528732
1.682 15.435422488467921
1.6825 15.37582430017924
1.683 15.335377235857344
1.6835 15.310360810801956
1.684 15.295670764484317
1.6845 15.287193351071974
1.685 15.282250630983366
1.6855 15.279339720946862
1.686 15.277780653340436
1.6865 15.277534728040617
1.687 15.279103276379885
1.6875 15.283419983206237
1.688 15.291633313174092
1.6885 15.304444252451795
1.689 15.320971796314517
1.6895 15.337874226610541
1.69 15.349995995670284
1.6905 15.352698862924129
1.691 15.344391225959217
1.6915 15.327325404285286
1.692 15.306355295556475
1.6925 15.286396334092434
1.693 15.270441038330194
1.6935 15.259108882076227
1.694 15.251508734227855
1.6945 15.246357312240264
1.695 15.24259403062879
1.6955 15.239545179975146
1.696 15.23684919729044
1.6965 15.234341919414994
1.697 15.23197497210942
1.6975 15.229767529633747
1.698 15.227782794603641
1.6985 15.22606343136216
1.699 15.224626211533202
1.6995 15.223458084958242
1.7 15.222517491369292
1.7005 15.221748701449059
1.701 15.221055542276762
1.7015 15.220296372493177
1.702 15.219312666135398
1.7025 15.217980794423042
1.703 15.21628581786332
1.7035 15.21432182951768
1.704 15.212236850263057
1.7045 15.210115143699753
1.705 15.207944540472901
1.7055 15.205630389066119
1.706 15.20311888278361
1.7065 15.200472929101
1.707 15.19800894074615
1.7075 15.196135569184758
1.708 15.195043657321222
1.7085 15.194501528681208
1.709 15.194046641701703
1.7095 15.193330729464947
1.71 15.192250167105296
1.7105 15.190866564670813
1.711 15.189290823349385
1.7115 15.187595636792913
1.712 15.185833078410184
1.7125 15.184044423161676
1.713 15.182275914777918
1.7135 15.180561601015043
1.714 15.178917532876898
1.7145 15.177310487902833
1.715 15.17567007058241
1.7155 15.173880981742457
1.716 15.171846225407819
1.7165 15.1695311415383
1.717 15.167089074085787
1.7175 15.16480662889639
1.718 15.16295698166994
1.7185 15.161548585893133
1.719 15.160340819896227
1.7195 15.159076300992396
1.72 15.157637176682972
1.7205 15.1560386490541
1.721 15.154335282562432
1.7215 15.152542584145078
1.722 15.150657351275274
1.7225 15.148642985690305
1.723 15.146440311956951
1.7235 15.14398518635316
1.724 15.14123738431131
1.7245 15.138354325657929
1.725 15.135755401899441
1.7255 15.133963812376013
1.726 15.133215862208761
1.7265 15.133280694139827
1.727 15.133752802570477
1.7275 15.134378632895366
1.728 15.135065948380621
1.7285 15.135765240333903
1.729 15.136367791596886
1.7295 15.1367658162603
1.73 15.136932940710839
1.7305 15.136909176334608
1.731 15.136747490873482
1.7315 15.136490979072121
1.732 15.136163548768586
1.7325 15.135764173863173
1.733 15.135294694397125
1.7335 15.134728014438554
1.734 15.134011596844019
1.7345 15.133047519309816
1.735 15.131706533034443
1.7355 15.129870511377561
1.736 15.127511696277846
1.7365 15.124841295224254
1.737 15.122343443832161
1.7375 15.12069747592426
1.738 15.120516224891702
1.7385 15.121997552109761
1.739 15.124785853839732
1.7395 15.128137113769576
1.74 15.131343580381333
1.7405 15.134058268143253
1.741 15.13622302224266
1.7415 15.137931382516516
1.742 15.139312228761181
1.7425 15.140492437519718
1.743 15.141556859302732
1.7435 15.142566864551359
1.744 15.143551975630505
1.7445 15.144515626141857
1.745 15.145455753889664
1.7455 15.14635462641126
1.746 15.147201234174382
1.7465 15.147966991351119
1.747 15.1486424099622
1.7475 15.149207821636796
1.748 15.14968322239411
1.7485 15.150135687484756
1.749 15.150695546164531
1.7495 15.151539216959751
1.75 15.15282858932406
1.7505 15.154600953162959
1.751 15.156740775777937
1.7515 15.159008910649543
1.752 15.161202377013513
1.7525 15.163222646274829
1.753 15.165056414576767
1.7535 15.16667724626041
1.754 15.168064947358022
1.7545 15.169234583751262
1.755 15.170251527257264
1.7555 15.171165238928818
1.756 15.172030906027903
1.7565 15.172856074273579
1.757 15.173639812435667
1.7575 15.174362830569116
1.758 15.175000960483153
1.7585 15.17554649362885
1.759 15.176004925687412
1.7595 15.176408967685461
1.76 15.176815359394695
1.7605 15.177290481318988
1.761 15.17790279460695
1.7615 15.178715635325439
1.762 15.179809383986225
1.7625 15.181166910961295
1.763 15.18256631377239
1.7635 15.183653853722095
1.764 15.184234563562391
1.7645 15.184469775040146
1.765 15.184683198783844
1.7655 15.185043580116211
1.766 15.185514824163189
1.7665 15.186004726759013
1.767 15.18641945634764
1.7675 15.18671859514362
1.768 15.18688054888252
1.7685 15.186886418863676
1.769 15.186729476696453
1.7695 15.186409342243277
1.77 15.185922274706769
1.7705 15.185278461972164
1.771 15.184485698424997
1.7715 15.18355937472817
1.772 15.182523465817098
1.7725 15.181418433316328
1.773 15.180318725681417
1.7735 15.179292264427161
1.774 15.178375977105418
1.7745 15.177626220585232
1.775 15.177126764502876
1.7755 15.176923213646276
1.776 15.176984519821755
1.7765 15.177182469256287
1.777 15.17739574887861
1.7775 15.177522595538594
1.778 15.177487494549368
1.7785 15.177256048132623
1.779 15.176877764226926
1.7795 15.176423386617724
1.78 15.175950353127757
1.7805 15.175461966986568
1.781 15.174967455356136
1.7815 15.174486227986215
1.782 15.174046742331612
1.7825 15.173670738663304
1.783 15.173378474505682
1.7835 15.17318352176871
1.784 15.173099274103176
1.7845 15.173156894941563
1.785 15.173394645543922
1.7855 15.173808953165956
1.786 15.174379989274502
1.7865 15.175070699290814
1.787 15.175871544450715
1.7875 15.176761714881163
1.788 15.177734177414663
1.7885 15.17876576022217
1.789 15.179823162785787
1.7895 15.180864213571713
1.79 15.181820616667661
1.7905 15.182657039577812
1.791 15.183361125287632
1.7915 15.183918343336444
1.792 15.184333446350287
1.7925 15.184624556477232
1.793 15.184816092427706
1.7935 15.184937927594394
1.794 15.185031862280773
1.7945 15.18512442898928
1.795 15.18525241322114
1.7955 15.18544676446881
1.796 15.185738424518078
1.7965 15.186161300035884
1.797 15.186732174169826
1.7975 15.187452365814053
1.798 15.188298051378776
1.7985 15.189244380567523
1.799 15.190260000603118
1.7995 15.191342840482182
1.8 15.192477010956022
1.8005 15.193637954796873
1.801 15.194777718442054
1.8015 15.19583864440072
1.802 15.196781021520348
1.8025 15.197579158174229
1.803 15.198223531823604
1.8035 15.198725421952194
1.804 15.199102301074756
1.8045 15.19940496424314
1.805 15.199663088017541
1.8055 15.19991627273912
1.806 15.200181356373982
1.8065 15.200484542331576
1.807 15.20087463900644
1.8075 15.201368879674394
1.808 15.201942413301275
1.8085 15.202527081513274
1.809 15.203126409055134
1.8095 15.203805619353275
1.81 15.204649560322519
1.8105 15.205673106113032
1.811 15.206839234170989
1.8115 15.208101590283118
1.812 15.209412785063822
1.8125 15.210737147553338
1.813 15.212035212721492
1.8135 15.213268794012823
1.814 15.214408574916668
1.8145 15.215437959639967
1.815 15.216359185994268
1.8155 15.217183559892415
1.816 15.217951045315665
1.8165 15.218734678340809
1.817 15.219633252987688
1.8175 15.220618758654822
1.818 15.221345454503552
1.8185 15.221416604179932
1.819 15.220908299085082
1.8195 15.22041751178833
1.82 15.220541557693487
1.8205 15.221509812709808
1.821 15.223216346905275
1.8215 15.225404485126777
1.822 15.227831005428257
1.8225 15.230336174717692
1.823 15.232864551573893
1.8235 15.23541835297084
1.824 15.238011933145359
1.8245 15.240664808477508
1.825 15.243375915104586
1.8255 15.246142270579956
1.826 15.248948950748133
1.8265 15.25177965703201
1.827 15.254623251620327
1.8275 15.257474967310756
1.828 15.260329289113933
1.8285 15.263185701662945
1.829 15.266039650577198
1.8295 15.268832047189257
1.83 15.271469222225178
1.8305 15.273908179543405
1.831 15.276267903863083
1.8315 15.278708892727142
1.832 15.28131288377896
1.8325 15.284046558850854
1.833 15.286848313226283
1.8335 15.289697599270742
1.834 15.292568893984761
1.8345 15.295419384650994
1.835 15.298192913637031
1.8355 15.30083013654917
1.836 15.303299498498077
1.8365 15.305595574250024
1.837 15.307724825225876
1.8375 15.309712522360936
1.838 15.311594303863306
1.8385 15.313433962981986
1.839 15.315318068419906
1.8395 15.317389747885102
1.84 15.319873431683863
1.8405 15.323095947866154
1.841 15.327418934963497
1.8415 15.33295734137247
1.842 15.339246444275279
1.8425 15.345068487748424
1.843 15.348787669154895
1.8435 15.349219273924707
1.844 15.346389550645142
1.8445 15.341556834761295
1.845 15.336358457560397
1.8455 15.331936260684355
1.846 15.32863029492334
1.8465 15.326270935466859
1.847 15.324514576210593
1.8475 15.32305813725553
1.848 15.321722254367835
1.8485 15.320399172756872
1.849 15.319027984729846
1.8495 15.317578831901248
1.85 15.31605720090353
1.8505 15.314489246344078
1.851 15.312912313071543
1.8515 15.31136600549629
1.852 15.309898310708121
1.8525 15.308513578809634
1.853 15.307175719076657
1.8535 15.305799810931806
1.854 15.304252500817679
1.8545 15.302418299069945
1.855 15.300250864204251
1.8555 15.297792054723278
1.856 15.295158182595916
1.8565 15.29249702498107
1.857 15.289903470609303
1.8575 15.287316446944022
1.858 15.284426987737273
1.8585 15.280776954508656
1.859 15.27595183896818
1.8595 15.26999804338218
1.86 15.263519300090508
1.8605 15.257388432314062
1.861 15.252185036068752
1.8615 15.2479849939321
1.862 15.244535475637964
1.8625 15.241540323739859
1.863 15.238770540685298
1.8635 15.23609098472593
1.864 15.23342590768474
1.8645 15.230734106281066
1.865 15.227993268444102
1.8655 15.225189252925343
1.866 15.222315318208349
1.8665 15.219369462917626
1.867 15.216339376362967
1.8675 15.213209068542646
1.868 15.209940743806275
1.8685 15.206493895200854
1.869 15.202890384932466
1.8695 15.199265795905227
1.87 15.195894029900707
1.8705 15.193072851616446
1.871 15.19091372477601
1.8715 15.189234720725096
1.872 15.187712545882086
1.8725 15.186089634622348
1.873 15.184266008460245
1.8735 15.182260714541158
1.874 15.180110479309104
1.8745 15.177843938931506
1.875 15.175464604610895
1.8755 15.172977434038412
1.876 15.170360586535974
1.8765 15.167620097748728
1.877 15.16474729319782
1.8775 15.161760529585848
1.878 15.158670487147717
1.8785 15.155484632786116
1.879 15.15220403582974
1.8795 15.148812936778867
1.88 15.145317890847622
1.8805 15.141801459770729
1.881 15.138508621679392
1.8815 15.135822973575053
1.882 15.134119139026929
1.8825 15.133517616935219
1.883 15.133710452292256
1.8835 15.13403030887271
1.884 15.133771952401293
1.8845 15.132535267477099
1.885 15.13033583875076
1.8855 15.127449886983637
1.886 15.124242179482195
1.8865 15.120991117371794
1.887 15.117848644471177
1.8875 15.11486655331688
1.888 15.112025136589715
1.8885 15.109292575147016
1.889 15.106644638137983
1.8895 15.104083470717637
1.89 15.10165700837522
1.8905 15.099440562575008
1.891 15.097481923637261
1.8915 15.095782284608152
1.892 15.094247219168594
1.8925 15.092728979352898
1.893 15.091089767176552
1.8935 15.089289652146423
1.894 15.087390128346339
1.8945 15.08551478124226
1.895 15.083765944472365
1.8955 15.082185458167256
1.896 15.080779195003853
1.8965 15.079497600923698
1.897 15.078284966103357
1.8975 15.07706304143472
1.898 15.075780123760968
1.8985 15.074396790577737
1.899 15.072891205184643
1.8995 15.07128032850062
1.9 15.069594006826804
1.9005 15.06791379923786
1.901 15.066402067818014
1.9015 15.065369571809036
1.902 15.065422583866408
1.9025 15.06764427316369
1.903 15.073847409923541
1.9035 15.086375129716696
1.904 15.106768011425466
1.9045 15.133590833585728
1.905 15.161885535348965
1.9055 15.185952025828726
1.906 15.202739975592465
1.9065 15.212691481138627
1.907 15.218487600696136
1.9075 15.223303619427131
1.908 15.229754309031449
1.9085 15.239588417832316
1.909 15.253838530895006
1.9095 15.272921442870583
1.91 15.296749692672872
1.9105 15.324520428238557
1.911 15.354363408704899
1.9115 15.383365121878587
1.912 15.408570282616601
1.9125 15.42820741793362
1.913 15.442189455204776
1.9135 15.451510824088746
1.914 15.457457242995321
1.9145 15.46105108066348
1.915 15.46296657959741
1.9155 15.46361796844165
1.916 15.463317546599619
1.9165 15.462370660556232
1.917 15.461137459255042
1.9175 15.459924991321252
1.918 15.458942224115386
1.9185 15.458286410804067
1.919 15.457998494395888
1.9195 15.458133389140013
1.92 15.458798455578084
1.9205 15.460059270743244
1.921 15.461909870616743
1.9215 15.464195127572427
1.922 15.466698882825558
1.9225 15.469217152608795
1.923 15.47164140890579
1.9235 15.473919356478302
1.924 15.4760574574414
1.9245 15.478053023652109
1.925 15.479888565065615
1.9255 15.4815035357393
1.926 15.482791609028926
1.9265 15.483582141026677
1.927 15.48361307085893
1.9275 15.482461404580214
1.928 15.479418673903528
1.9285 15.473383225952457
1.929 15.462897422679134
1.9295 15.44667425362995
1.93 15.424824448484678
1.9305 15.399739575006333
1.931 15.37569527862303
1.9315 15.356908763045762
1.932 15.345789442097601
1.9325 15.34245508371729
1.933 15.345433078871217
1.9335 15.35234895770165
1.934 15.360812190400296
1.9345 15.369134302734462
1.935 15.376464698956571
1.9355 15.382919264959625
1.936 15.389274310348938
1.9365 15.396596905328483
1.937 15.405893172821873
1.9375 15.417873215989527
1.938 15.432607864749048
1.9385 15.44952968869817
1.939 15.467400898858845
1.9395 15.484581532528704
1.94 15.499552881972267
1.9405 15.511431786789018
1.941 15.520226853851288
1.9415 15.526621681934667
1.942 15.531496767087663
1.9425 15.535586351882738
1.943 15.539363643726738
1.9435 15.543069251571858
1.944 15.546807349121945
1.9445 15.550616747553612
1.945 15.55449047701121
1.9455 15.558420041803547
1.946 15.562366365302847
1.9465 15.566269241896812
1.947 15.570057278221832
1.9475 15.57365394405581
1.948 15.576992948537914
1.9485 15.579997993628186
1.949 15.582598322878603
1.9495 15.584747791295204
1.95 15.586453397923357
1.9505 15.587746753112125
1.951 15.588696396778676
1.9515 15.58941796269805
1.952 15.59013973153354
1.9525 15.591229452655824
1.953 15.593178720468316
1.9535 15.596353489174557
1.954 15.600837895749013
1.9545 15.60630417947035
1.955 15.61206771624736
1.9555 15.617329367911772
1.956 15.621610108867984
1.9565 15.624960741255325
1.957 15.627780532215304
1.9575 15.6304382826353
1.958 15.633078376295039
1.9585 15.635695102552901
1.959 15.638230235574436
1.9595 15.640668194439598
1.96 15.643009521638398
1.9605 15.645294036128785
1.961 15.647564707269044
1.9615 15.649853494158762
1.962 15.652182384326636
1.9625 15.654555189194372
1.963 15.65696925064028
1.9635 15.659430664952733
1.964 15.661937463470892
1.9645 15.664479921879632
1.965 15.667047355283515
1.9655 15.66960166611143
1.966 15.672100670498548
1.9665 15.674475146801438
1.967 15.676667231095447
1.9675 15.678628598814502
1.968 15.680328663354448
1.9685 15.681750313889573
1.969 15.682899935442688
1.9695 15.683854634880625
1.97 15.68480445145336
1.9705 15.686036494275331
1.971 15.687795024170601
1.9715 15.690062929567834
1.972 15.692554841730278
1.9725 15.694947806392804
1.973 15.697065240448346
1.9735 15.698871733219239
1.974 15.700408230723237
1.9745 15.701737466696596
1.975 15.70293577898386
1.9755 15.704076435234409
1.976 15.705233476794426
1.9765 15.706456616225939
1.977 15.707792049117387
1.9775 15.709254933128797
1.978 15.710849822358533
1.9785 15.712542909474845
1.979 15.714271999732802
1.9795 15.715916774174516
1.98 15.71731414074289
1.9805 15.718313573511836
1.981 15.71891611192066
1.9815 15.719456074290417
1.982 15.720561872888958
1.9825 15.722773917159305
1.983 15.726209071461458
1.9835 15.730458957527151
1.984 15.73491679938218
1.9845 15.73913277601278
1.985 15.742893454240424
1.9855 15.74617562342145
1.986 15.749014726332383
1.9865 15.751461974028292
1.987 15.753553746969622
1.9875 15.755330655100828
1.988 15.756837390561437
1.9885 15.758121404291618
1.989 15.759231037393604
1.9895 15.760226746096155
1.99 15.76115570806892
1.9905 15.76204088187649
1.991 15.762891694468507
1.9915 15.76368794478714
1.992 15.764387321116626
1.9925 15.7649950347942
1.993 15.765676362412407
1.9935 15.766857618591832
1.994 15.76901906638695
1.9945 15.772245409375682
1.995 15.776053813705968
1.9955 15.780032714639319
1.996 15.784208988708365
1.9965 15.788557833523399
1.997 15.792547847548018
1.9975 15.795697834643562
1.998 15.798113089180987
1.9985 15.800351838615239
1.999 15.802850084177301
1.9995 15.805647642753666
2.0 15.808555442299138
2.0005 15.81136490658701
2.001 15.813951401243699
2.0015 15.816249475439943
2.002 15.818241975515562
2.0025 15.819949548575444
2.003 15.821408885089099
2.0035 15.822679754650554
2.004 15.823856097728033
2.0045 15.825073879288574
2.005 15.826541448881738
2.0055 15.82850820564208
2.006 15.831203718270558
2.0065 15.834737693840498
2.007 15.839016827373534
2.0075 15.843572332426806
2.008 15.847284872181024
2.0085 15.848814794246604
2.009 15.847860293480046
2.0095 15.845815123912082
2.01 15.844491756560494
2.0105 15.844688662866744
2.011 15.846177883755338
2.0115 15.84844192383968
2.012 15.851097422338409
2.0125 15.853921195863794
2.013 15.856799051813795
2.0135 15.859668240902732
2.014 15.862487350942555
2.0145 15.865268659046752
2.015 15.8680654463964
2.0155 15.871014310709011
2.016 15.874267395459704
2.0165 15.87789389128158
2.017 15.881770283736955
2.0175 15.885639519210791
2.018 15.889257242591107
2.0185 15.89254892315434
2.019 15.895611619464145
2.0195 15.89858550411006
2.02 15.901561385284584
2.0205 15.904532413712836
2.021 15.907465927850286
2.0215 15.910300378348794
2.022 15.912992104255526
2.0225 15.915488566576869
2.023 15.917780260281482
2.0235 15.919853615992647
2.024 15.921721143732647
2.0245 15.923417098914154
2.025 15.925078081557853
2.0255 15.927109778996758
2.026 15.930525217869427
2.0265 15.937224808028361
2.027 15.949687939521592
2.0275 15.969048611778764
2.028 15.991525143511065
2.0285 16.0072396118732
2.029 16.006789346741442
2.0295 15.991113903625422
2.03 15.97140273191319
2.0305 15.957613225424609
2.031 15.951605483034097
2.0315 15.950410621294932
2.032 15.951144082787224
2.0325 15.952319514839342
2.033 15.953364473050229
2.0335 15.954087468782884
2.034 15.954409182235228
2.0345 15.954309337580817
2.035 15.953770417061186
2.0355 15.952789224283155
2.036 15.951364746346108
2.0365 15.949480941455231
2.037 15.947153434004807
2.0375 15.944567591335847
2.038 15.942442697120324
2.0385 15.942113561635555
2.039 15.94258559680117
2.0395 15.933168350047858
2.04 15.89705745741529
2.0405 15.83784340770962
2.041 15.788561609795345
2.0415 15.780642733075606
2.042 15.813483686572148
2.0425 15.858945919778204
2.043 15.892315842422022
2.0435 15.909047164452673
2.044 15.915166313886676
2.0445 15.916284537732007
2.045 15.915266613224773
2.0455 15.913237166120233
2.046 15.910576952122163
2.0465 15.90739519796097
2.047 15.90371407271283
2.0475 15.899486091411262
2.048 15.894548028026378
2.0485 15.888421809915904
2.049 15.879951300336586
2.0495 15.866902707022604
2.05 15.846313522087495
2.0505 15.816849872846173
2.051 15.782915503733594
2.0515 15.755664793380344
2.052 15.746679200481594
2.0525 15.759109408826475
2.053 15.784810106530834
2.0535 15.810705772174487
2.054 15.82874485536151
2.0545 15.838442573161998
2.055 15.84257318662414
2.0555 15.843661827766411
2.056 15.843145016871034
2.0565 15.841676965522236
2.057 15.839478886592552
2.0575 15.836540028076275
2.058 15.832637783116432
2.0585 15.827157957106461
2.059 15.818504118048725
2.0595 15.802598171173145
2.06 15.769722996291065
2.0605 15.702037789952936
2.061 15.586373347779588
2.0615 15.4487042633946
2.062 15.340634903798975
2.0625 15.279628516613059
2.063 15.251938351195335
2.0635 15.241542923676217
2.064 15.238676532774193
2.0645 15.238593439853407
2.065 15.239302614640042
2.0655 15.240149627412809
2.066 15.241050444888387
2.0665 15.242117622763264
2.067 15.243434888291812
2.0675 15.244999860356852
2.068 15.246730277192796
2.0685 15.248527965816962
2.069 15.250317999070557
2.0695 15.25204036469718
2.07 15.253685359139151
2.0705 15.255246499047175
2.071 15.256740027740374
2.0715 15.258182227297691
2.072 15.259592660151807
2.0725 15.261021228645927
2.073 15.26255194663515
2.0735 15.26431025450622
2.074 15.266401833463075
2.0745 15.26889975519494
2.075 15.27179825855692
2.0755 15.275017967293934
2.076 15.278418463765522
2.0765 15.281863856254343
2.077 15.285231672052014
2.0775 15.288470479065904
2.078 15.291575805626742
2.0785 15.294570812738797
2.079 15.297477523937445
2.0795 15.300302016074909
2.08 15.303033796704792
2.0805 15.305634345589684
2.081 15.308080709145145
2.0815 15.310357368044961
2.082 15.31253008339435
2.0825 15.314790134505841
2.083 15.317445367056894
2.0835 15.3207868037664
2.084 15.324897923921444
2.0845 15.329635959895977
2.085 15.334715741344635
2.0855 15.339871083852724
2.086 15.34494164616449
2.0865 15.349870598602255
2.087 15.354668663061346
2.0875 15.359373445736463
2.088 15.364026924062859
2.0885 15.368636317946741
2.089 15.373202029677884
2.0895 15.37772483227264
2.09 15.382179184743741
2.0905 15.386526265427037
2.091 15.390735705143435
2.0915 15.39474047950803
2.092 15.398513176010756
2.0925 15.402073154861402
2.093 15.405490965194407
2.0935 15.40883594036368
2.094 15.412118530132705
2.0945 15.415290232579267
2.095 15.41832879322926
2.0955 15.421298301371301
2.096 15.42432789740511
2.0965 15.427519889441637
2.097 15.430873873506524
2.0975 15.434295828073804
2.098 15.437706245455107
2.0985 15.441103569054057
2.099 15.444513852698268
2.0995 15.447997611431642
2.1 15.451561320393953
2.1005 15.455183487577798
2.101 15.458803103629084
2.1015 15.462403441970608
2.102 15.466014535339454
2.1025 15.469687024336952
2.103 15.473455795459472
2.1035 15.477305745960756
2.104 15.481206116902932
2.1045 15.485116851870075
2.105 15.488989882364233
2.1055 15.492797024997309
2.106 15.496509957028756
2.1065 15.50012491678714
2.107 15.503634673807767
2.1075 15.507062502729699
2.108 15.510493240350954
2.1085 15.514091031908201
2.109 15.518351186868273
2.1095 15.524438981399129
2.11 15.534790266003174
2.1105 15.55320875624885
2.111 15.583098557956404
2.1115 15.623168930326809
2.112 15.664137060993209
2.1125 15.69216219333915
2.113 15.697780888564669
2.1135 15.681921819621653
2.114 15.654306304107944
2.1145 15.626276127899903
2.115 15.604876782468011
2.1155 15.591659060003995
2.116 15.585073866654163
2.1165 15.582879791364643
2.117 15.583262260393973
2.1175 15.585000623094029
2.118 15.587349615451451
2.1185 15.589866864436395
2.119 15.592323334353797
2.1195 15.5946019677646
2.12 15.596635036175517
2.1205 15.598396103788655
2.121 15.599869973787413
2.1215 15.601043361935037
2.122 15.601919312562643
2.1225 15.602505233652966
2.123 15.602815787903253
2.1235 15.60286796355268
2.124 15.60268667769017
2.1245 15.60230011685642
2.125 15.601751899631573
2.1255 15.601106999378104
2.126 15.60052463668761
2.1265 15.600323356406864
2.127 15.60102853710572
2.1275 15.603183490028513
2.128 15.606752398220529
2.1285 15.610602117676937
2.129 15.612909266516098
2.1295 15.61253000016595
2.13 15.6100412355941
2.1305 15.607220565539901
2.131 15.60551440304291
2.1315 15.605243185110073
2.132 15.605978246393597
2.1325 15.607190463000538
2.133 15.608556760859642
2.1335 15.60988214268248
2.134 15.611074914067029
2.1345 15.612068835559924
2.135 15.612799222296434
2.1355 15.61321680732744
2.136 15.613282977659143
2.1365 15.612970377254143
2.137 15.612271112805441
2.1375 15.611163028983025
2.138 15.609628335783146
2.1385 15.607612744973256
2.139 15.605062056053288
2.1395 15.601974386786516
2.14 15.598486288299604
2.1405 15.594899037044147
2.141 15.591618832243238
2.1415 15.589134702033181
2.142 15.587953336066857
2.1425 15.588401466431893
2.143 15.590368365690857
2.1435 15.593314459358538
2.144 15.596505436785552
2.1445 15.599337499427946
2.145 15.601544680844153
2.1455 15.603142097257678
2.146 15.604298591132391
2.1465 15.605153805574393
2.147 15.605810952768099
2.1475 15.606299766266911
2.148 15.606621967226765
2.1485 15.606760953869511
2.149 15.606709864864374
2.1495 15.606485733852267
2.15 15.606098840776344
2.1505 15.605580916586955
2.151 15.604955183926776
2.1515 15.604236855981522
2.152 15.603431447623791
2.1525 15.602563453351188
2.153 15.601694643906995
2.1535 15.600978285722729
2.154 15.600705661288394
2.1545 15.601265915029167
2.155 15.602895932034112
2.1555 15.605449471736808
2.156 15.608513252968432
2.1565 15.61167005789671
2.157 15.614689901368799
2.1575 15.617480655820515
2.158 15.620036048941166
2.1585 15.62237025253393
2.159 15.624502437093422
2.1595 15.626426590743218
2.16 15.628150541192326
2.1605 15.62966675866705
2.161 15.630984176136742
2.1615 15.6321089999599
2.162 15.633082114826827
2.1625 15.633927449030132
2.163 15.63469902666499
2.1635 15.635453701250572
2.164 15.636293355004515
2.1645 15.63733238910283
2.165 15.638715164224593
2.1655 15.640559113712275
2.166 15.642955583383358
2.1665 15.645899019605494
2.167 15.649236940286265
2.1675 15.652704860710006
2.168 15.656096276169809
2.1685 15.659321739647464
2.169 15.66237530967312
2.1695 15.665273292711305
2.17 15.667998146432897
2.1705 15.670529580858684
2.171 15.672832601944652
2.1715 15.67487419943485
2.172 15.676625867564436
2.1725 15.678057590137126
2.173 15.679106460288615
2.1735 15.679669677779565
2.174 15.67958588957094
2.1745 15.678641908762135
2.175 15.676704721837066
2.1755 15.674117900102132
2.176 15.672230812215417
2.1765 15.673013640307449
2.177 15.677280686259742
2.1775 15.683690945081931
2.178 15.690032367145495
2.1785 15.695071103445258
2.179 15.698734144047673
2.1795 15.701418173594046
2.18 15.703485827860078
2.1805 15.705142855403377
2.181 15.70647768617733
2.1815 15.707532051394502
2.182 15.708323115703156
2.1825 15.708870899935732
2.183 15.709209936397357
2.1835 15.709359887459453
2.184 15.709329203307405
2.1845 15.709089934085679
2.185 15.708612863111664
2.1855 15.707905153326145
2.186 15.70712582236284
2.1865 15.70667725377045
2.187 15.707090951467436
2.1875 15.708646171268153
2.188 15.711128046829508
2.1885 15.714004464879643
2.189 15.716837620592141
2.1895 15.719479410177328
2.19 15.721971438527245
2.1905 15.724358949531435
2.191 15.726662204312635
2.1915 15.72884385749034
2.192 15.730871412797747
2.1925 15.732693886705409
2.193 15.73427086758349
2.1935 15.73556545956588
2.194 15.73653546465566
2.1945 15.737163271099572
2.195 15.737426379954368
2.1955 15.737302333624196
2.196 15.736793429165733
2.1965 15.736000055320293
2.197 15.735459519261898
2.1975 15.736395873682994
2.198 15.74038950250203
2.1985 15.748048826043494
2.199 15.758044657933109
2.1995 15.767889886110634
2.2 15.775588524655241
2.2005 15.780571237653117
2.201 15.783460869517235
2.2015 15.785297236525217
2.202 15.787098843633576
2.2025 15.789643218780686
2.203 15.793576162631595
2.2035 15.79954111693839
2.204 15.808260653883554
2.2045 15.820651288022425
2.205 15.83755035742292
2.2055 15.859197376943456
2.206 15.883957162399984
2.2065 15.907302104677239
2.207 15.922009724852877
2.2075 15.92103165251324
2.208 15.901953148669996
2.2085 15.869226135792776
2.209 15.832043869245965
2.2095 15.799194163546613
2.21 15.775050918913525
2.2105 15.759631400054676
2.211 15.750778069710396
2.2115 15.746086117832014
2.212 15.743754258014508
2.2125 15.742643420991648
2.213 15.742100384017629
2.2135 15.741759697364412
2.214 15.741393100938929
2.2145 15.740863334424944
2.215 15.74006316923004
2.2155 15.738929497350505
2.216 15.737428870016501
2.2165 15.735555498724729
2.217 15.733345228383296
2.2175 15.73087164181402
2.218 15.72829959711079
2.2185 15.725995451946503
2.219 15.72479418339347
2.2195 15.726681070592036
2.22 15.736525699263552
2.2205 15.766150464379674
2.221 15.841784408545596
2.2215 16.00836616231615
2.222 16.302230774443633
2.2225 16.681732637589455
2.223 17.031023460843954
2.2235 17.277094091215762
2.224 17.42417356313974
2.2245 17.503075831031342
2.225 17.538058896316844
2.2255 17.54218674217905
2.226 17.520550861391484
2.2265 17.47322450812589
2.227 17.39797628573487
2.2275 17.292538203547473
2.228 17.157204716023827
2.2285 16.996488152467045
2.229 16.81989066830767
2.2295 16.640626295600757
2.23 16.472784924906716
2.2305 16.32639115682146
2.231 16.2042676279743
2.2315 16.102981901543263
2.232 16.016413664808436
2.2325 15.939056590434664
2.233 15.867864009203128
2.2335 15.802707408697152
2.234 15.745478998595747
2.2345 15.698011145477299
2.235 15.661057132855781
2.2355 15.633933167888657
2.236 15.615014771083946
2.2365 15.602372311353928
2.237 15.594406246136849
2.2375 15.590028399499179
2.238 15.588470100753934
2.2385 15.588874997157895
2.239 15.590173800097755
2.2395 15.591423959694964
2.24 15.592071165928317
2.2405 15.591970609054506
2.241 15.59122179523704
2.2415 15.589980171458595
2.242 15.588404964761686
2.2425 15.5866115917345
2.243 15.584675996885274
2.2435 15.582656162402827
2.244 15.580594848236291
2.2445 15.578527598151133
2.245 15.576464215773083
2.2455 15.574406244692344
2.246 15.572349213688256
2.2465 15.570344494432621
2.247 15.568733451311587
2.2475 15.568999268521356
2.248 15.576016816958091
2.2485 15.60345275440961
2.249 15.68340188769357
2.2495 15.871951316609941
2.25 16.213092838690304
2.2505 16.648819412392847
2.251 17.033995303515916
2.2515 17.2882986931717
2.252 17.424545253841675
2.2525 17.477633995773857
2.253 17.465942927570477
2.2535 17.38407600669045
2.254 17.201811806394872
2.2545 16.876651234496048
2.255 16.421957770088515
2.2555 15.984222042537773
2.256 15.711722917961353
2.2565 15.593754139784757
2.257 15.553875328910621
2.2575 15.54299831129686
2.258 15.541253680471357
2.2585 15.54197731203374
2.259 15.543163362015463
2.2595 15.544272462157235
2.26 15.545177060312895
2.2605 15.54587783876892
2.261 15.54639192106227
2.2615 15.546731402863433
2.262 15.546892208445914
2.2625 15.546848152474027
2.263 15.546552982303098
2.2635 15.545987038054658
2.264 15.545121547710721
2.2645 15.543974230323027
2.265 15.542558279835365
2.2655 15.540910422384616
2.266 15.539072498599161
2.2665 15.53709652288872
2.267 15.535060408070336
2.2675 15.533058305988128
2.268 15.53122551212578
2.2685 15.529812269009366
2.269 15.529216230831654
2.2695 15.529954055339633
2.27 15.532645436874564
2.2705 15.538445444817885
2.271 15.550102814723317
2.2715 15.572882655768378
2.272 15.61401342992697
2.2725 15.679348247148262
2.273 15.768437977719909
2.2735 15.870410189581222
2.274 15.964231367548877
2.2745 16.025341911795202
2.275 16.03450768500591
2.2755 15.985634604533367
2.276 15.889804226903344
2.2765 15.7737184364446
2.277 15.667938250289048
2.2775 15.591115780852608
2.278 15.544789076795897
2.2785 15.520736192219768
2.279 15.509767222979907
2.2795 15.50552231820338
2.28 15.50451595317109
2.2805 15.505044040471269
2.281 15.506218808183313
2.2815 15.50751843917903
2.282 15.508687962337248
2.2825 15.509628907188294
2.283 15.51035015257056
2.2835 15.510897941790905
2.284 15.511307973583989
2.2845 15.511604999660555
2.285 15.511815397912756
2.2855 15.511938914783556
2.286 15.511983596167077
2.2865 15.511922186518689
2.287 15.511732508183808
2.2875 15.511367866166985
2.288 15.510722824589077
2.2885 15.509616221529225
2.289 15.507820346390503
2.2895 15.5053558810889
2.29 15.502888649721875
2.2905 15.501556381262503
2.291 15.501976551404514
2.2915 15.503563199790523
2.292 15.505148938026696
2.2925 15.506003756920489
2.293 15.506068013702414
2.2935 15.505630266673656
2.294 15.505009657163995
2.2945 15.504381861397771
2.295 15.503734116478139
2.2955 15.502951694506613
2.296 15.501945383315597
2.2965 15.500694524140705
2.297 15.499214386072307
2.2975 15.497515480272508
2.298 15.495543880347679
2.2985 15.493152957316958
2.299 15.490060568748067
2.2995 15.48587840331739
2.3 15.480354473744537
2.3005 15.473680211148277
2.301 15.466534178094275
2.3015 15.459814656485246
2.302 15.454697894284397
2.3025 15.452913802395159
2.303 15.455517477827957
2.3035 15.46126500745893
2.304 15.467895487880593
2.3045 15.474007061398236
2.305 15.478961126650525
2.3055 15.482545525489417
2.306 15.48510413010494
2.3065 15.487220923728444
2.307 15.489231011401877
2.3075 15.49117788997754
2.308 15.492962471444347
2.3085 15.494514742369162
2.309 15.49583507233735
2.3095 15.496932374649703
2.31 15.497805470230638
2.3105 15.498453268940612
2.311 15.498875205774485
2.3115 15.499094166303415
2.312 15.499170697618563
2.3125 15.49916748778788
2.313 15.499121588118737
2.3135 15.499065075978972
2.314 15.49899759598707
2.3145 15.49887349229121
2.315 15.498583084701604
2.3155 15.498044335590382
2.316 15.497270847641182
2.3165 15.496308635633497
2.317 15.495205026181576
2.3175 15.494014178254947
2.318 15.492787274021996
2.3185 15.491600166615473
2.319 15.490510936028592
2.3195 15.489550315114993
2.32 15.488704099543092
2.3205 15.48784331224029
2.321 15.486781275621933
2.3215 15.485390375227343
2.322 15.483759268868994
2.3225 15.482197661815299
2.323 15.481059388407733
2.3235 15.480590112532774
2.324 15.480875906255292
2.3245 15.48191109132674
2.325 15.483677273494777
2.3255 15.486126853331847
2.326 15.489143498934816
2.3265 15.49256596930023
2.327 15.496176206263272
2.3275 15.499803927988001
2.328 15.503308116261522
2.3285 15.50661661340439
2.329 15.509703219318606
2.3295 15.512585005560155
2.33 15.515301683076316
2.3305 15.517913418804362
2.331 15.52045699069096
2.3315 15.522960140777126
2.332 15.525387513739638
2.3325 15.527666741088627
2.333 15.529716070237903
2.3335 15.531471367707848
2.334 15.532904408583285
2.3345 15.534018771309597
2.335 15.534851729902076
2.3355 15.535444793372655
2.336 15.535854053572663
2.3365 15.53612303482096
2.337 15.536301697636688
2.3375 15.536460683674708
2.338 15.536689879712071
2.3385 15.537142213625653
2.339 15.538048818654332
2.3395 15.539674719183452
2.34 15.542213490395767
2.3405 15.54560649511798
2.341 15.549438840530549
2.3415 15.553077259756485
2.342 15.555965704275994
2.3425 15.55776053260741
2.343 15.558304077778516
2.3435 15.557419702935874
2.344 15.554920678174891
2.3445 15.550888607754388
2.345 15.546103533070639
2.3455 15.542016867885
2.346 15.540125489067993
2.3465 15.541007663406155
2.347 15.543969426502851
2.3475 15.547694695184354
2.348 15.55121762968712
2.3485 15.554286718915321
2.349 15.557067710777133
2.3495 15.559694311326883
2.35 15.562215581235154
2.3505 15.564607746198103
2.351 15.566853219119395
2.3515 15.568952661034672
2.352 15.570905513115711
2.3525 15.572722080199185
2.353 15.574405121043256
2.3535 15.575956542697767
2.354 15.577372728663033
2.3545 15.57865697255081
2.355 15.579787042913068
2.3555 15.58075342713482
2.356 15.581559747409383
2.3565 15.582257467673347
2.357 15.58292070865166
2.3575 15.5836168962642
2.358 15.584380070235312
2.3585 15.585311715902723
2.359 15.586578067560055
2.3595 15.58830447102713
2.36 15.590414637823883
2.3605 15.592673042394846
2.361 15.594884232594211
2.3615 15.596952966070486
2.362 15.598885874002523
2.3625 15.600717417820931
2.363 15.602477275943361
2.3635 15.60418300958721
2.364 15.605843320610699
2.3645 15.607466982786498
2.365 15.609049540794263
2.3655 15.610586198110266
2.366 15.612073222083808
2.3665 15.613489569984718
2.367 15.61476653429714
2.3675 15.615781477658185
2.368 15.616320130536334
2.3685 15.616243208317496
2.369 15.615780405855215
2.3695 15.615805856296
2.37 15.617456303833421
2.3705 15.620875371923141
2.371 15.624564282402417
2.3715 15.62657498455765
2.372 15.626752547708474
2.3725 15.626988269984526
2.373 15.629080368307836
2.3735 15.633032838924905
2.374 15.637708538477497
2.3745 15.642144534991864
2.375 15.645990722919816
2.3755 15.649248063658135
2.376 15.65205049164933
2.3765 15.654523974888274
2.377 15.656745645947101
2.3775 15.658742210803435
2.378 15.660528132855614
2.3785 15.66209785617066
2.379 15.663456955418667
2.3795 15.664605492387867
2.38 15.665550386792411
2.3805 15.666277580252281
2.381 15.666720344697666
2.3815 15.666715295790382
2.382 15.665844379854317
2.3825 15.663177156729528
2.383 15.656900687751829
2.3835 15.644457967663183
2.384 15.624355153917822
2.3845 15.5999154046488
2.385 15.580889799538024
2.3855 15.577707757105191
2.386 15.592230859474192
2.3865 15.616428493513538
2.387 15.639775331182538
2.3875 15.656633662055242
2.388 15.667082435497761
2.3885 15.67347467397093
2.389 15.677729305474394
2.3895 15.680854377438454
2.39 15.683288166006928
2.3905 15.685209977931322
2.391 15.686688599439915
2.3915 15.687803914670887
2.392 15.688633710339854
2.3925 15.689271807990774
2.393 15.689795926786026
2.3935 15.690292959954125
2.394 15.690831681490497
2.3945 15.691458737500415
2.395 15.692206531771458
2.3955 15.69309737405397
2.396 15.694129428954557
2.3965 15.695291911997309
2.397 15.69655514292958
2.3975 15.697865060822387
2.398 15.699167148824742
2.3985 15.70048672051216
2.399 15.702094621563582
2.3995 15.704422531994148
2.4 15.7077327598831
2.4005 15.711822255129729
2.401 15.71611519557091
2.4015 15.720053495466217
2.402 15.723269222824946
2.4025 15.725602740691546
2.403 15.726982221037066
2.4035 15.727299150342052
2.404 15.726298712424843
2.4045 15.723431791349988
2.405 15.717671418133769
2.4055 15.707268596899091
2.406 15.689725105951979
2.4065 15.66273051495364
2.407 15.626882257735549
2.4075 15.588171892949017
2.408 15.555398239318816
2.4085 15.534111997205418
2.409 15.525332228237506
2.4095 15.527679151484868
2.41 15.538993881290732
2.4105 15.557164457480873
2.411 15.5813824166725
2.4115 15.612536378154036
2.412 15.650542514119643
2.4125 15.689046786933481
2.413 15.718502077143672
2.4135 15.736132023419906
2.414 15.745306495457044
2.4145 15.749800833987013
2.415 15.751856932987064
2.4155 15.752578176800931
2.416 15.752480402480284
2.4165 15.751819819609935
2.417 15.750715834698422
2.4175 15.749130430578976
2.418 15.746877319547458
2.4185 15.74363303088909
2.419 15.739106398659075
2.4195 15.733404203428982
2.42 15.727262012847422
2.4205 15.721830518303666
2.421 15.718248077697925
2.4215 15.717509817901558
2.422 15.720325729570387
2.4225 15.72645961701351
2.423 15.734284987342658
2.4235 15.741666331239706
2.424 15.74736296028793
2.4245 15.751296797213907
2.425 15.753940424577134
2.4255 15.75574503138839
2.426 15.756986577994063
2.4265 15.757773782932492
2.427 15.758130940393734
2.4275 15.758056003746706
2.428 15.757548250609773
2.4285 15.756577169611884
2.429 15.755026627565833
2.4295 15.752553214622356
2.43 15.748246748837076
2.4305 15.740271735298656
2.431 15.725879690852413
2.4315 15.703082354198965
2.432 15.673879079296583
2.4325 15.645361000099435
2.433 15.6263487242222
2.4335 15.623207598982678
2.434 15.637074936433347
2.4345 15.662752982666941
2.435 15.691256771955569
2.4355 15.715343613038847
2.436 15.73261138699974
2.4365 15.744062261046405
2.437 15.751524076236816
2.4375 15.756394957539719
2.438 15.759369565807738
2.4385 15.760562872857545
2.439 15.759485127594026
2.4395 15.754822679041101
2.44 15.743824650828103
2.4405 15.72218207029859
2.441 15.686395562695086
2.4415 15.639733311250193
2.442 15.593209603084372
2.4425 15.555825925767042
2.443 15.529096956257995
2.4435 15.512134168653873
2.444 15.507683993591037
2.4445 15.524409469441043
2.445 15.569413659203128
2.4455 15.633455071337192
2.446 15.694321194360164
2.4465 15.738275006426562
2.447 15.765442951784703
2.4475 15.781227283456868
2.448 15.790339207682326
2.4485 15.795609175728327
2.449 15.798512066257828
2.4495 15.799755700642777
2.45 15.79968519643392
2.4505 15.798471538268505
2.451 15.79618680495042
2.4515 15.79281075137288
2.452 15.788215620332316
2.4525 15.782166183258507
2.453 15.774474612481914
2.4535 15.765454382181417
2.454 15.756701676226584
2.4545 15.751236589845004
2.455 15.75209197690825
2.4555 15.75982308092724
2.456 15.771533686885459
2.4565 15.783097074316483
2.457 15.79200891579244
2.4575 15.798037840744541
2.458 15.802014647267512
2.4585 15.804766470978365
2.459 15.806797485137771
2.4595 15.808351717158207
2.46 15.809510735338101
2.4605 15.810288990242505
2.461 15.810677160537125
2.4615 15.810630513593232
2.462 15.80999548171631
2.4625 15.808314439556352
2.463 15.80440048396962
2.4635 15.79558938278231
2.464 15.777292976455062
2.4645 15.744880188808612
2.465 15.699671709636132
2.4655 15.654344421870203
2.466 15.62789748746285
2.4665 15.632122925996956
2.467 15.66475552091817
2.4675 15.712870997469096
2.468 15.760093135121089
2.4685 15.795335459682768
2.469 15.81709724323763
2.4695 15.829589988453517
2.47 15.837132576728859
2.4705 15.842263684140395
2.471 15.8461379164964
2.4715 15.849242111029362
2.472 15.851750969466568
2.4725 15.85375852109625
2.473 15.855305844599322
2.4735 15.856457423273547
2.474 15.857253326591852
2.4745 15.857710416523723
2.475 15.857796042948213
2.4755 15.857385504160746
2.476 15.856284805667556
2.4765 15.854356247481643
2.477 15.851820797861517
2.4775 15.84968128803656
2.478 15.84946117132894
2.4785 15.852020963701008
2.479 15.856754130016473
2.4795 15.862420840473849
2.48 15.868201835492972
2.4805 15.873747286629829
2.481 15.878860418729069
2.4815 15.883444688891352
2.482 15.88753134317739
2.4825 15.891187584249963
2.483 15.89444443965369
2.4835 15.89728975288979
2.484 15.899671331942962
2.4845 15.901544128589865
2.485 15.902891045027157
2.4855 15.903695799587126
2.486 15.903926537401414
2.4865 15.903465606618909
2.487 15.902133960014336
2.4875 15.899826779318417
2.488 15.896805921831444
2.4885 15.8938723806213
2.489 15.892058899910602
2.4895 15.89223575632954
2.49 15.89488765015702
2.4905 15.899877606594938
2.491 15.906225462458377
2.4915 15.912591383003857
2.492 15.918098189601007
2.4925 15.922622552900314
2.493 15.926417446165672
2.4935 15.929743728396346
2.494 15.932719050595047
2.4945 15.93538285551982
2.495 15.937717779182734
2.4955 15.939694403535434
2.496 15.941295198428005
2.4965 15.942512653517646
2.497 15.943361844046791
2.4975 15.943872854617396
2.498 15.944074325591068
2.4985 15.943964412313516
2.499 15.94344671158289
2.4995 15.942182270250512
2.5 15.939536983559773
2.5005 15.934850147507305
2.501 15.928181159948998
2.5015 15.920641720850142
2.502 15.913880928864902
2.5025 15.90968523678113
2.503 15.909997440886151
2.5035 15.915553771208838
2.504 15.924197975624832
2.5045 15.932388652646157
2.505 15.938103824538352
2.5055 15.941401387435654
2.506 15.943136334626146
2.5065 15.944020078003632
2.507 15.944444083284736
2.5075 15.94459986617683
2.508 15.944537396551322
2.5085 15.944289818356385
2.509 15.943861766672988
2.5095 15.943250615159293
2.51 15.942463432474938
2.5105 15.9414799642995
2.511 15.940262516172037
2.5115 15.938681599189756
2.512 15.9364077649727
2.5125 15.932821573101933
2.513 15.927258816190719
2.5135 15.91994793480372
2.514 15.91299323267257
2.5145 15.909436210607495
2.515 15.910769547477031
2.5155 15.916013879118225
2.516 15.922862271655784
2.5165 15.929071779915589
2.517 15.933360025579777
2.5175 15.935723057686918
2.518 15.936847147186175
2.5185 15.937371462613278
2.519 15.937583632860516
2.5195 15.93757053521795
2.52 15.937329565763442
2.5205 15.936833430824766
2.521 15.936054929085813
2.5215 15.934936584554315
2.522 15.933416487219386
2.5225 15.931380278804195
2.523 15.928646834861468
2.5235 15.924927313385261
2.524 15.919838877829044
2.5245 15.913029044463599
2.525 15.90451670282863
2.5255 15.895235413762656
2.526 15.8877036234969
2.5265 15.885838273420127
2.527 15.892272347916073
2.5275 15.903536945059798
2.528 15.910333239131273
2.5285 15.906796234366062
2.529 15.896440351857226
2.5295 15.886225151200694
2.53 15.87927377909698
2.5305 15.874827724496466
2.531 15.871311090042852
2.5315 15.867776225089639
2.532 15.863927359346956
2.5325 15.859846591362412
2.533 15.85578322263039
2.5335 15.852040274323308
2.534 15.848840026859804
2.5345 15.846226291028962
2.535 15.844061452604937
2.5355 15.842085739055797
2.536 15.84002779921147
2.5365 15.83770002076286
2.537 15.835029232381494
2.5375 15.832064366711275
2.538 15.829020650931945
2.5385 15.826219238239908
2.539 15.823919560788973
2.5395 15.822161187263447
2.54 15.820740775524559
2.5405 15.819305432872287
2.541 15.817571489815268
2.5415 15.815358950714707
2.542 15.812627948829618
2.5425 15.80948010382508
2.543 15.806171043202287
2.5435 15.803080738600638
2.544 15.800485225882738
2.5445 15.798346141120245
2.545 15.796349352553406
2.5455 15.794148008839876
2.546 15.791562121397934
2.5465 15.788597279258667
2.547 15.78535923992261
2.5475 15.781988528378637
2.548 15.778691375059594
2.5485 15.775631518170641
2.549 15.772816404968172
2.5495 15.77011095043823
2.55 15.767349652793499
2.5505 15.764437227881317
2.551 15.761346417083217
2.5515 15.758091810019181
2.552 15.754690430844228
2.5525 15.75114534899529
2.553 15.747453400197347
2.5535 15.743590765172467
2.554 15.739518728144901
2.5545 15.73515840342196
2.555 15.730384952385343
2.5555 15.724948695985113
2.556 15.718265921671055
2.5565 15.709103177558628
2.557 15.695473243933808
2.5575 15.67617333281768
2.558 15.654548338069105
2.5585 15.6396856017934
2.559 15.639125154595483
2.5595 15.65057282981579
2.56 15.665064852846012
2.5605 15.67606121203288
2.561 15.682288007370591
2.5615 15.685006556402087
2.562 15.685597243705772
2.5625 15.684951735063326
2.563 15.683563906139643
2.5635 15.681699804074782
2.564 15.679511997879818
2.5645 15.677080084838547
2.565 15.674445899555113
2.5655 15.671629623368037
2.566 15.668640208387117
2.5665 15.665456172086824
2.567 15.66202026868385
2.5675 15.658225369059359
2.568 15.65392131133516
2.5685 15.648960669849231
2.569 15.643280654036147
2.5695 15.636954096542262
2.57 15.630383616290917
2.5705 15.62444375608402
2.571 15.62037015458522
2.5715 15.619015054748342
2.572 15.62026587756321
2.5725 15.623093701872943
2.573 15.626175613119571
2.5735 15.62851807338139
2.574 15.629735379784115
2.5745 15.629906422660873
2.575 15.629253471922972
2.5755 15.627990136797589
2.576 15.626254014356757
2.5765 15.624115434660073
2.577 15.621612416296824
2.5775 15.618762007551783
2.578 15.615563826145976
2.5785 15.611958817706252
2.579 15.607822166145088
2.5795 15.60291660584031
2.58 15.597015219444824
2.5805 15.590256379930747
2.581 15.583513362164847
2.5815 15.578239068148463
2.582 15.575742032766868
2.5825 15.576397865739338
2.583 15.579546085193236
2.5835 15.583893777352408
2.584 15.588252429086861
2.5845 15.591916727514011
2.585 15.594716453806992
2.5855 15.596813713833328
2.586 15.598450026265262
2.5865 15.599830359849289
2.587 15.601065459879845
2.5875 15.60221268248744
2.588 15.603282551072155
2.5885 15.604259647119228
2.589 15.605119654317246
2.5895 15.605855946228257
2.59 15.606496261826237
2.5905 15.607086394634312
2.591 15.60767654765441
2.5915 15.608277017536839
2.592 15.608876638530969
2.5925 15.60942748829057
2.593 15.609875532594948
2.5935 15.610169390153153
2.594 15.610240215827886
2.5945 15.610059209686224
2.595 15.609591156712458
2.5955 15.608836451253534
2.596 15.607799272082481
2.5965 15.60650800572683
2.597 15.604984142240657
2.5975 15.603262308533928
2.598 15.601376823846604
2.5985 15.599335368462743
2.599 15.597129991797878
2.5995 15.594719304135932
2.6 15.5920714329
2.6005 15.589175430068618
2.601 15.586160984258697
2.6015 15.583354548210213
2.602 15.581207103157432
2.6025 15.580127887995783
2.603 15.580251120958206
2.6035 15.581366363155688
2.604 15.583126441099477
2.6045 15.585197645515667
2.605 15.587331635904082
2.6055 15.589362883482497
2.606 15.59122098412071
2.6065 15.592882955818784
2.607 15.594350942108179
2.6075 15.595623616896727
2.608 15.596700716342738
2.6085 15.597571120574301
2.609 15.59822734857115
2.6095 15.598657944858878
2.61 15.598855172472625
2.6105 15.598818456235808
2.611 15.598541849189083
2.6115 15.5980158740457
2.612 15.597261148221804
2.6125 15.596355178010533
2.613 15.595440350479034
2.6135 15.594703822852619
2.614 15.59421303763888
2.6145 15.59386207644043
2.615 15.593403914581735
2.6155 15.592670526307764
2.616 15.591667018102218
2.6165 15.590461429248023
2.617 15.589103283069218
2.6175 15.587596615622225
2.618 15.585933662940004
2.6185 15.58410208314556
2.619 15.582094637754675
2.6195 15.579897628394399
2.62 15.577522348372295
2.6205 15.574968392444394
2.621 15.572249562733532
2.6215 15.569365614783248
2.622 15.56631671995547
2.6225 15.563110507158378
2.623 15.559753281906183
2.6235 15.556268160948001
2.624 15.55270295462563
2.6245 15.549105560892674
2.625 15.545517505012068
2.6255 15.542009374147224
2.626 15.538628762738163
2.6265 15.535337635168805
2.627 15.532100959319557
2.6275 15.528983091337995
2.628 15.526202382218472
2.6285 15.523931809790959
2.629 15.52217938286434
2.6295 15.520752819585606
2.63 15.519412081360596
2.6305 15.517975250077544
2.631 15.516381242164982
2.6315 15.514637329065565
2.632 15.5128105401023
2.6325 15.510955369652965
2.633 15.509113966561575
2.6335 15.507286477263357
2.634 15.505439495657
2.6345 15.503536272129704
2.635 15.501543348019503
2.6355 15.499410703290998
2.636 15.497122745744466
2.6365 15.494662063854406
2.637 15.492063537123059
2.6375 15.489386667918904
2.638 15.486698708338476
2.6385 15.48402906135049
2.639 15.481367688922116
2.6395 15.478714326765122
2.64 15.476071923960077
2.6405 15.473433135284154
2.641 15.47076093997914
2.6415 15.468009368180553
2.642 15.465122322671203
2.6425 15.462054469234584
2.643 15.458759158031409
2.6435 15.455192751837107
2.644 15.45132422834267
2.6445 15.447133314999672
2.645 15.442602589094697
2.6455 15.437664952563903
2.646 15.432156739677147
2.6465 15.4255817402281
2.647 15.416677712720407
2.6475 15.402579694925947
2.648 15.378300675054287
2.6485 15.33956163112034
2.649 15.292925831630487
2.6495 15.259388301958502
2.65 15.251643004176486
2.6505 15.261317748386702
2.651 15.274770368973797
2.6515 15.284862485030619
2.652 15.290422666207782
2.6525 15.292730800307268
2.653 15.29332405227116
2.6535 15.293274965342402
2.654 15.293155718446531
2.6545 15.293245979461606
2.655 15.29364031340426
2.6555 15.294302112647127
2.656 15.29500354002284
2.6565 15.295256616425721
2.657 15.294210114083658
2.6575 15.290619077286749
2.658 15.282812995205212
2.6585 15.268902426471527
2.659 15.248104863634214
2.6595 15.223748344703196
2.66 15.204739734491223
2.6605 15.200453980619638
2.661 15.21245264093529
2.6615 15.233583987935855
2.662 15.255585823071023
2.6625 15.274713530546197
2.663 15.290939641117966
2.6635 15.304728534864314
2.664 15.315727116466949
2.6645 15.323455823253646
2.665 15.328057648499904
2.6655 15.33016311303652
2.666 15.33044897139549
2.6665 15.329415606656436
2.667 15.327392212854871
2.6675 15.324536366719634
2.668 15.320794167777812
2.6685 15.315771204682154
2.669 15.308554296635098
2.6695 15.297926302127856
2.67 15.28346161738726
2.6705 15.267023785282607
2.671 15.252970598210371
2.6715 15.246004684245836
2.672 15.248122961513335
2.6725 15.257043143342297
2.673 15.267915921389648
2.6735 15.276924964176942
2.674 15.282848559665538
2.6745 15.286131159242338
2.675 15.287602357213466
2.6755 15.287820180992117
2.676 15.287029227303993
2.6765 15.285130224747828
2.677 15.28155122480386
2.6775 15.274736877741208
2.678 15.260952242171818
2.6785 15.232458148223007
2.679 15.179082936047166
2.6795 15.104736584039756
2.68 15.046088847737128
2.6805 15.034002122293508
2.681 15.055459303225753
2.6815 15.085074272694616
2.682 15.10956124262524
2.6825 15.126027093096138
2.683 15.135942931346339
2.6835 15.14196009611302
2.684 15.147146863365755
2.6845 15.15532562979579
2.685 15.170810118413602
2.6855 15.195006852075135
2.686 15.222088225776343
2.6865 15.24352495496494
2.687 15.256331371123789
2.6875 15.262349404207274
2.688 15.264105666202415
2.6885 15.263310586587302
2.689 15.261088744696899
2.6895 15.258454601369607
2.69 15.256630327947086
2.6905 15.256909127780013
2.691 15.26002277217415
2.6915 15.265470778437027
2.692 15.271852456653626
2.6925 15.277902361606344
2.693 15.283089206809787
2.6935 15.287429884967246
2.694 15.291135202528817
2.6945 15.29443955412832
2.695 15.297552050378993
2.6955 15.300599933266188
2.696 15.303647586839809
2.6965 15.306719079214233
2.697 15.309787077008554
2.6975 15.312830650264623
2.698 15.315819582728622
2.6985 15.318724971852639
2.699 15.321504867572525
2.6995 15.324111152787648
2.7 15.326417600415777
2.7005 15.32799691398488
2.701 15.327440307918103
2.7015 15.320175984952684
2.702 15.296087231039145
2.7025 15.2511595023409
2.703 15.207232319923119
2.7035 15.181834954462857
2.704 15.170743553545645
2.7045 15.16664696432115
2.705 15.165649667256112
2.7055 15.165992171682568
2.706 15.166657608424295
2.7065 15.166650643569522
2.707 15.16479685331046
2.7075 15.16029485228298
2.708 15.153631994989055
2.7085 15.146853720559974
2.709 15.142329093473162
2.7095 15.140937462574346
2.71 15.141747715378553
2.7105 15.14332139324664
2.711 15.144764800288506
2.7115 15.145827205532228
2.712 15.146545988548187
2.7125 15.147023654697428
2.713 15.14732324979985
2.7135 15.147464237137697
2.714 15.147435789159093
2.7145 15.147232254290032
2.715 15.1468193506145
2.7155 15.146260599035699
2.716 15.145972953382284
2.7165 15.147791575608604
2.717 15.157653051950753
2.7175 15.18608470353228
2.718 15.234037594499746
2.7185 15.283378005482934
2.719 15.320393735725268
2.7195 15.345021162093474
2.72 15.36109178684211
2.7205 15.37176790064576
2.721 15.37924140549223
2.7215 15.385245706043033
2.722 15.391380772980348
2.7225 15.399077621310862
2.723 15.409157427133188
2.7235 15.42113404349556
2.724 15.433409965487243
2.7245 15.444265200790255
2.725 15.452897558343828
2.7255 15.459583705870443
2.726 15.46503477104035
2.7265 15.469811706882275
2.727 15.474234890947237
2.7275 15.478438809418531
2.728 15.482479237474578
2.7285 15.486401454457596
2.729 15.490216479340607
2.7295 15.493942090522825
2.73 15.497573994819806
2.7305 15.50109833575953
2.731 15.504489903409649
2.7315 15.507717251967208
2.732 15.510746739668868
2.7325 15.51357043728298
2.733 15.516186645918115
2.7335 15.518613398423973
2.734 15.520847747534699
2.7345 15.522826375404794
2.735 15.524417388436756
2.7355 15.52548292565141
2.736 15.5260708872793
2.7365 15.526493571985068
2.737 15.527292554332679
2.7375 15.52885037312171
2.738 15.531210500527358
2.7385 15.534088053663403
2.739 15.537142138871321
2.7395 15.540148825833949
2.74 15.543046724571877
2.7405 15.545876182790117
2.741 15.548727979734785
2.7415 15.551664050489297
2.742 15.554710213539941
2.7425 15.557827125824616
2.743 15.560970620448195
2.7435 15.564078621143686
2.744 15.567129827221123
2.7445 15.570111412335443
2.745 15.573031984622265
2.7455 15.575890668038788
2.746 15.578693069981
2.7465 15.581438512952996
2.747 15.584110912198895
2.7475 15.586708675954917
2.748 15.589225862606614
2.7485 15.591655277498784
2.749 15.594001918012925
2.7495 15.596251625259494
2.75 15.598404337043394
2.7505 15.600465616324055
2.751 15.60248755156086
2.7515 15.60453016813548
2.752 15.606601449184115
2.7525 15.608616438059194
2.753 15.610463477350564
2.7535 15.612061655642389
2.754 15.613367186140067
2.7545 15.614355867789754
2.755 15.61502567200522
2.7555 15.615360290364443
2.756 15.61535117617856
2.7565 15.614995160077989
2.757 15.614255375703806
2.7575 15.613067971600259
2.758 15.611276720863707
2.7585 15.608557154537909
2.759 15.60425114059947
2.7595 15.597142255131118
2.76 15.585426067238274
2.7605 15.567476717212148
2.761 15.543487229486793
2.7615 15.516098077528135
2.762 15.488636789985435
2.7625 15.46359069153337
2.763 15.444312074511714
2.7635 15.436172534187392
2.764 15.443455924160023
2.7645 15.465240215135925
2.765 15.494923733587505
2.7655 15.524274934119305
2.766 15.54778348879896
2.7665 15.563977731845778
2.767 15.573945579937696
2.7675 15.57947322695463
2.768 15.582046166030562
2.7685 15.582657690251722
2.769 15.581865571743705
2.7695 15.57989605121622
2.77 15.576630809154747
2.7705 15.571384838149733
2.771 15.562308413259487
2.7715 15.544739469693315
2.772 15.507994096382909
2.7725 15.433375572568135
2.773 15.30881504088375
2.7735 15.164565586874506
2.774 15.054315071289587
2.7745 14.992021691194491
2.775 14.96158453371207
2.7755 14.948034276371441
2.776 14.943761606022875
2.7765 14.94604489909652
2.777 14.955182863914775
2.7775 14.973603709534327
2.778 15.0046558794741
2.7785 15.05002693088414
2.779 15.10636079751244
2.7795 15.164375808492231
2.78 15.21275664677217
2.7805 15.243090204456465
2.781 15.251175746748647
2.7815 15.235508695459778
2.782 15.196925665140924
2.7825 15.140784710397718
2.783 15.078725069560608
2.7835 15.024287220319934
2.784 14.985470440325138
2.7845 14.963547811052791
2.785 14.957638131850867
2.7855 14.969392406884339
2.786 15.006082015801788
2.7865 15.079688521408226
2.787 15.19357147220471
2.7875 15.319420325599712
2.788 15.413390394394604
2.7885 15.463605145413908
2.789 15.485322364435294
2.7895 15.493538485807616
2.79 15.496013121683294
2.7905 15.49597291461519
2.791 15.494654364322944
2.7915 15.492459702999426
2.792 15.489385046430787
2.7925 15.485011639450612
2.793 15.478332233243517
2.7935 15.46748715813662
2.794 15.450039739966577
2.7945 15.424874425262193
2.795 15.39546041229211
2.7955 15.370583247932021
2.796 15.359911933387092
2.7965 15.36783524566495
2.797 15.39033224903692
2.7975 15.41698997035753
2.798 15.43825221674734
2.7985 15.45094770735015
2.799 15.456865692563191
2.7995 15.458816285089927
2.8 15.458776746529406
2.8005 15.45776294196152
2.801 15.4562261411333
2.8015 15.45432409973376
2.802 15.45212385049506
2.8025 15.449635193279516
2.803 15.446858408341523
2.8035 15.443792654819106
2.804 15.440399526832678
2.8045 15.436533741956989
2.805 15.431849346260538
2.8055 15.425749284466917
2.806 15.417671028438178
2.8065 15.407808856214714
2.807 15.39793774044557
2.8075 15.390919255148706
2.808 15.388832615012593
2.8085 15.391411141175265
2.809 15.396541836302838
2.8095 15.40196135865953
2.81 15.406344940771007
2.8105 15.40932660515627
2.811 15.411068834570585
2.8115 15.411902602293637
2.812 15.412046565728744
2.8125 15.411531443351553
2.813 15.410128904938727
2.8135 15.40722842430598
2.814 15.401424710110184
2.8145 15.389687645428545
2.815 15.366077751352265
2.8155 15.321721097648851
2.816 15.250930927715434
2.8165 15.163547778315028
2.817 15.083687286624688
2.8175 15.028907566046051
2.818 15.001682737209165
2.8185 14.999524698677124
2.819 15.024269714124273
2.8195 15.081090410162087
2.82 15.166274698185756
2.8205 15.257412323007728
2.821 15.328258416479759
2.8215 15.37095040147993
2.822 15.39303381107046
2.8225 15.40394587600343
2.823 15.409517434254763
2.8235 15.412550595786655
2.824 15.41427743907542
2.8245 15.415227011368888
2.825 15.415661011392562
2.8255 15.415725663963855
2.826 15.415522169907913
2.8265 15.415150380381807
2.827 15.414683448504
2.8275 15.414176279702765
2.828 15.413570922828054
2.8285 15.41275374586678
2.829 15.41167641114739
2.8295 15.410579576750745
2.83 15.409878142001986
2.8305 15.409818789908279
2.831 15.410319607464164
2.8315 15.41109722392978
2.832 15.411901965012081
2.8325 15.412596736109744
2.833 15.41316309566454
2.8335 15.413610435075057
2.834 15.41394953917301
2.8345 15.414179443970372
2.835 15.414291161764687
2.8355 15.414275820178627
2.836 15.414103360849289
2.8365 15.413734751386777
2.837 15.413065748720332
2.8375 15.411859986094395
2.838 15.40961275749175
2.8385 15.405525314226942
2.839 15.398705356410108
2.8395 15.388933404576008
2.84 15.377753179825078
2.8405 15.368654315678896
2.841 15.365518599971931
2.8415 15.37006613984683
2.842 15.380747885049672
2.8425 15.394046662155912
2.843 15.40656661409069
2.8435 15.416501984277723
2.844 15.423684377642715
2.8445 15.428784597774932
2.845 15.432536303560187
2.8455 15.435461277239941
2.846 15.437897709582455
2.8465 15.4400398946335
2.847 15.442006035768753
2.8475 15.443861106090544
2.848 15.445629159214231
2.8485 15.447319027781603
2.849 15.448934108196848
2.8495 15.450458671535635
2.85 15.451874743584462
2.8505 15.453164372507306
2.851 15.45423469490484
2.8515 15.45495779520381
2.852 15.455112333644383
2.8525 15.454507040613382
2.853 15.453202956634183
2.8535 15.45186233215879
2.854 15.451719412233956
2.8545 15.45385399751374
2.855 15.458084806712385
2.8555 15.462881301784176
2.856 15.466531866186443
2.8565 15.468482147680511
2.857 15.469397247884746
2.8575 15.47023296723858
2.858 15.471468551507261
2.8585 15.47307487731025
2.859 15.474890945643274
2.8595 15.476799738948824
2.86 15.478760787818398
2.8605 15.480779508417474
2.861 15.482850561909267
2.8615 15.484973133218215
2.862 15.487140206383938
2.8625 15.4893290916668
2.863 15.491525159568681
2.8635 15.493732952688152
2.864 15.495970142275688
2.8645 15.49832965228397
2.865 15.501072092650514
2.8655 15.50479949757889
2.866 15.510611166412271
2.8665 15.519658991318302
2.867 15.53160792817745
2.8675 15.543228422767786
2.868 15.549754432512298
2.8685 15.548386968127911
2.869 15.540334544549061
2.8695 15.529936471831263
2.87 15.521805956152239
2.8705 15.518005018230916
2.871 15.517684210407566
2.8715 15.518999637037236
2.872 15.520700521857425
2.8725 15.522311919969813
2.873 15.523740867873936
2.8735 15.52504983822029
2.874 15.526291707732174
2.8745 15.527520216872315
2.875 15.528748673588424
2.8755 15.529976135641103
2.876 15.531171733975437
2.8765 15.532283144409035
2.877 15.533248326990961
2.8775 15.53398158049756
2.878 15.534338528139507
2.8785 15.534054338468074
2.879 15.53259310030704
2.8795 15.529055092964878
2.88 15.522408630252507
2.8805 15.512420733662513
2.881 15.500759026299072
2.8815 15.490754253916734
2.882 15.485863575505249
2.8825 15.487874613709156
2.883 15.495600397193712
2.8835 15.505479800126714
2.884 15.514048295688262
2.8845 15.519781817702555
2.885 15.52280240725473
2.8855 15.523893057698011
2.886 15.523839118857921
2.8865 15.523161862980974
2.887 15.522165720980205
2.8875 15.520988213001104
2.888 15.519698706494005
2.8885 15.518322768441635
2.889 15.51687479460059
2.8895 15.515354435340893
2.89 15.51374876214356
2.8905 15.512031494228978
2.891 15.51012944951746
2.8915 15.507819289366509
2.892 15.504431541311735
2.8925 15.498339944463062
2.893 15.487122519452996
2.8935 15.470611402018381
2.894 15.455630040601552
2.8945 15.452733617229757
2.895 15.463816601345876
2.8955 15.479330899110018
2.896 15.489838823166117
2.8965 15.493921194328983
2.897 15.494676823320432
2.8975 15.494576773721878
2.898 15.494367256379928
2.8985 15.494038216631367
2.899 15.493465973789455
2.8995 15.492587341138115
2.9 15.491389472447665
2.9005 15.489855206411313
2.901 15.487990001960256
2.9015 15.485782282417496
2.902 15.48323273463279
2.9025 15.480359424326025
2.903 15.47718538351005
2.9035 15.473789560399208
2.904 15.470273426991636
2.9045 15.46674723534041
2.905 15.463281174162457
2.9055 15.459870162967604
2.906 15.456437097018519
2.9065 15.452845195796595
2.907 15.448899103905504
2.9075 15.444266129753213
2.908 15.438421227454672
2.9085 15.43052295190104
2.909 15.41938902811998
2.9095 15.403722778360699
2.91 15.382845279614486
2.9105 15.357844233718303
2.911 15.332326892158378
2.9115 15.311805524266248
2.912 15.301430477727838
2.9125 15.30363050825892
2.913 15.316676361919836
2.9135 15.335043002566717
2.914 15.352278499054684
2.9145 15.36450614908804
2.915 15.371203844163915
2.9155 15.373620142717563
2.916 15.373233312460986
2.9165 15.371161197764128
2.917 15.3680684342077
2.9175 15.364334319988188
2.918 15.360169213571663
2.9185 15.355711133159055
2.919 15.35104383052725
2.9195 15.346233266121697
2.92 15.341315440578246
2.9205 15.336280213563636
2.921 15.331084527473703
2.9215 15.325658497142573
2.922 15.319973868207917
2.9225 15.31413600113299
2.923 15.30845975081779
2.9235 15.303425765816545
2.924 15.299526596542883
2.9245 15.297030095528008
2.925 15.295784258625496
2.9255 15.2953094503827
2.926 15.295096573048568
2.9265 15.294806410196887
2.927 15.294312356541457
2.9275 15.293603877499745
2.928 15.292680666698026
2.9285 15.291566940597928
2.929 15.29027379610864
2.9295 15.2888016498569
2.93 15.287137659568078
2.9305 15.285282206792036
2.931 15.283229444176516
2.9315 15.280972894828803
2.932 15.278532505865158
2.9325 15.275921922334124
2.933 15.273175869566067
2.9335 15.27034434932364
2.934 15.267480700753673
2.9345 15.264629453851732
2.935 15.261820836195295
2.9355 15.259078694087204
2.936 15.256428947752699
2.9365 15.253922040610146
2.937 15.251642506527762
2.9375 15.24964914304067
2.938 15.247976077575316
2.9385 15.246614990174205
2.939 15.245537607154546
2.9395 15.24471018185984
2.94 15.2441340846385
2.9405 15.243815219846574
2.941 15.24379411772172
2.9415 15.24407401833944
2.942 15.244604419143098
2.9425 15.245267560885793
2.943 15.245946308188724
2.9435 15.246554376983347
2.944 15.247053724731852
2.9445 15.247434238900656
2.945 15.24771173189891
2.9455 15.247929442667193
2.946 15.248130759129054
2.9465 15.248325375605209
2.947 15.248421842934565
2.9475 15.248288951059699
2.948 15.247744218536962
2.9485 15.246605241227027
2.949 15.244665930146304
2.9495 15.241746520660268
2.95 15.23784008468991
2.9505 15.233409242103093
2.951 15.229483452871264
2.9515 15.22734003173273
2.952 15.227757477842207
2.9525 15.230561204766655
2.953 15.234936507710394
2.9535 15.239905267274015
2.954 15.244649246613424
2.9545 15.24868388351424
2.955 15.251941485872837
2.9555 15.254570886387459
2.956 15.256685925782058
2.9565 15.258339095845304
2.957 15.259566348608558
2.9575 15.260445897422056
2.958 15.261056708222164
2.9585 15.261449659361663
2.959 15.261668397089604
2.9595 15.261737981246316
2.96 15.261680495200498
2.9605 15.261518669446847
2.961 15.261272642994555
2.9615 15.260947286929955
2.962 15.260515807676637
2.9625 15.259922432688846
2.963 15.258999185803443
2.9635 15.257383716285588
2.964 15.254367191241911
2.9645 15.24902322165551
2.965 15.241091341617317
2.9655 15.232526707929345
2.966 15.227679522371304
2.9665 15.23010102067919
2.967 15.238716767183178
2.9675 15.248563236860825
2.968 15.255570766938327
2.9685 15.259469058004342
2.969 15.262235019739549
2.9695 15.265336367400902
2.97 15.2688289685486
2.9705 15.27215327599211
2.971 15.274897510197224
2.9715 15.277025201403063
2.972 15.278656547093906
2.9725 15.279925190345569
2.973 15.28090940494851
2.9735 15.281661070077071
2.974 15.28219268744898
2.9745 15.282515674046369
2.975 15.282633435202104
2.9755 15.282587491884783
2.976 15.282459384592084
2.9765 15.282334123491303
2.977 15.282227172957395
2.9775 15.281988904491733
2.978 15.281373342701528
2.9785 15.280236049751316
2.979 15.27870505289976
2.9795 15.277072242103095
2.98 15.275578021336838
2.9805 15.274247707075055
2.981 15.272974225679732
2.9815 15.271654616686156
2.982 15.270202588698051
2.9825 15.268558274673182
2.983 15.266652948490737
2.9835 15.264431198927792
2.984 15.261874769946456
2.9845 15.259036862222604
2.985 15.256021222657271
2.9855 15.252974421709201
2.986 15.250003485059665
2.9865 15.247133539394472
2.987 15.244271250781413
2.9875 15.241293260797182
2.988 15.238171413212058
2.9885 15.234964701118546
2.989 15.231776948809394
2.9895 15.228680790587159
2.99 15.225706676012926
2.9905 15.2228317510145
2.991 15.220041339441789
2.9915 15.21728958696437
2.992 15.214538048465041
2.9925 15.211730308809376
2.993 15.208820923952374
2.9935 15.205757046092423
2.994 15.202504460718533
2.9945 15.199040292086707
2.995 15.195393108691086
2.9955 15.191643989417297
2.996 15.187904981429195
2.9965 15.18421634131414
2.997 15.180479067999784
2.9975 15.176459579029878
2.998 15.171992706757635
2.9985 15.167115259998397
2.999 15.162056960103286
2.9995 15.157043746717907
3.0 15.15216125335781
3.0005 15.147389075348975
3.001 15.142672331596902
3.0015 15.137962842591268
3.002 15.133247076066876
3.0025 15.128520618734548
3.003 15.123786807120428
3.0035 15.119035904029804
3.004 15.114267197274128
3.0045 15.109470603309031
3.005 15.104648714650079
3.0055 15.099809056278854
3.006 15.094965293985485
3.0065 15.09010912645617
3.007 15.085174823519598
3.0075 15.080027097112808
3.008 15.074502978970745
3.0085 15.068554962964363
3.009 15.062457341003803
3.0095 15.056735747449057
3.01 15.051834163649747
3.0105 15.047872289561333
3.011 15.044754168399585
3.0115 15.042435911131491
3.012 15.040968377745049
3.0125 15.040243828212155
3.013 15.0399109945477
3.0135 15.039602463118388
3.014 15.039120137713578
3.0145 15.038417358125606
3.015 15.037525966283166
3.0155 15.036473635090793
3.016 15.035260677501462
3.0165 15.03388202901558
3.017 15.03231600576601
3.0175 15.030552243648636
3.018 15.028588268827551
3.0185 15.026446685037953
3.019 15.024148294376662
3.0195 15.021676095299814
3.02 15.018960171842767
3.0205 15.015783422530468
3.021 15.011913463205435
3.0215 15.007368883873998
3.022 15.002775539209306
3.0225 14.999275276212217
3.023 14.997757290891155
3.0235 14.99822513704795
3.024 14.999873835493606
3.0245 15.001764131865752
3.025 15.003225942594334
3.0255 15.00402559389719
3.026 15.004215853660472
3.0265 15.003971590345007
3.027 15.003497643798728
3.0275 15.002904265006734
3.028 15.002264759748414
3.0285 15.001601461182467
3.029 15.000917637769021
3.0295 15.000194653142806
3.03 14.999399022389078
3.0305 14.998442959267742
3.031 14.997139038777622
3.0315 14.995222934433745
3.032 14.992476773066159
3.0325 14.989030708591276
3.033 14.985586430401028
3.0335 14.983168239991656
3.034 14.982640039385497
3.0345 14.984065581341781
3.035 14.986675983125352
3.0355 14.989577833470896
3.036 14.992575437255866
3.0365 14.996223367288493
3.037 15.000959714930893
3.0375 15.006534181815443
3.038 15.012225576165875
3.0385 15.017388677673512
3.039 15.02176419051225
3.0395 15.02540500519757
3.04 15.028485647486939
3.0405 15.031183605915135
3.041 15.033624366003203
3.0415 15.035908907512521
3.042 15.038114839493208
3.0425 15.040313970539156
3.043 15.042564488513325
3.0435 15.044906553803841
3.044 15.047328346244392
3.0445 15.049738764968634
3.045 15.052025190561338
3.0455 15.054116275168013
3.046 15.056061723759804
3.0465 15.05802042891142
3.047 15.060197050835953
3.0475 15.06274579327945
3.048 15.065694796972263
3.0485 15.068933081355926
3.049 15.072224505397294
3.0495 15.075224603147625
3.05 15.077505613364966
3.0505 15.078582194556251
3.051 15.077998938097611
3.0515 15.075507864634169
3.052 15.071303964874808
3.0525 15.066136322785145
3.053 15.060897789362972
3.0535 15.0559188002917
3.054 15.050715012575854
3.0545 15.045016877920819
3.055 15.039892950944576
3.0555 15.037663712553165
3.056 15.040503640605731
3.0565 15.049354019665813
3.057 15.063331817697595
3.0575 15.079949701953954
3.058 15.096098438063489
3.0585 15.10944091215234
3.059 15.11926447561494
3.0595 15.126114092488955
3.06 15.130992205495918
3.0605 15.134808512560603
3.061 15.138166019368718
3.0615 15.141407655935751
3.062 15.1447031346515
3.0625 15.148111461811045
3.063 15.151635908348588
3.0635 15.155257872584265
3.064 15.158950111802966
3.0645 15.162722264075231
3.065 15.166623386058578
3.0655 15.170705200157947
3.066 15.17500503278076
3.0665 15.179494584658254
3.067 15.184131226521398
3.0675 15.18885788649219
3.068 15.193627232603582
3.0685 15.1983578643048
3.069 15.202953466004566
3.0695 15.20729627855603
3.07 15.211282553530936
3.0705 15.214877148990421
3.071 15.218136792190005
3.0715 15.221160350288862
3.072 15.22402284572819
3.0725 15.226781838652919
3.073 15.229469714373355
3.0735 15.232138559923541
3.074 15.234827838261673
3.0745 15.237552876633284
3.075 15.240320066083157
3.0755 15.243125279944021
3.076 15.2459543931175
3.0765 15.24877781607941
3.077 15.251574397942758
3.0775 15.254321003948185
3.078 15.256984975000815
3.0785 15.25954506190621
3.079 15.261974406579668
3.0795 15.26424979912888
3.08 15.266362538171443
3.0805 15.268303471043367
3.081 15.270047197197254
3.0815 15.271567992844705
3.082 15.272869652917226
3.0825 15.274055973574317
3.083 15.27532008322867
3.0835 15.276867881661811
3.084 15.278820103224472
3.0845 15.281200538314163
3.085 15.283965686717199
3.0855 15.287063238725771
3.086 15.290410972209987
3.0865 15.293889712781588
3.087 15.297412844713627
3.0875 15.300905946728744
3.088 15.304313436723191
3.0885 15.307608596720577
3.089 15.310792851585212
3.0895 15.313874942492038
3.09 15.316855061854763
3.0905 15.319725620442135
3.091 15.32244529864564
3.0915 15.324993819003677
3.092 15.32734994248639
3.0925 15.32950210900147
3.093 15.331451986872544
3.0935 15.333197178852075
3.094 15.334749807405668
3.0945 15.336123766747576
3.095 15.337332538845004
3.0955 15.338436409647919
3.096 15.339507281157857
3.0965 15.340631977348856
3.097 15.341874662780295
3.0975 15.34321198704837
3.098 15.344522115903626
3.0985 15.345619758380398
3.099 15.34638380570858
3.0995 15.346798544740516
3.1 15.346925025145389
3.1005 15.34681500014483
3.101 15.346523297078726
3.1015 15.346128244653404
3.102 15.345734138336262
3.1025 15.345411385108754
3.103 15.3451555601705
3.1035 15.344901241135904
3.104 15.344565317280615
3.1045 15.344076741759196
3.105 15.343386926202609
3.1055 15.342456364733987
3.106 15.3412733258522
3.1065 15.339836961549306
3.107 15.338144937685573
3.1075 15.33619969025952
3.108 15.334013783529475
3.1085 15.33160867767381
3.109 15.329004455793449
3.1095 15.326239667739799
3.11 15.323374943789265
3.1105 15.320516974510827
3.111 15.317822819104776
3.1115 15.315406705943182
3.112 15.313144284298346
3.1125 15.310539079145023
3.113 15.30698742389475
3.1135 15.30237173409984
3.114 15.297286946032461
3.1145 15.292551161100114
3.115 15.288507107835908
3.1155 15.284936543752359
3.116 15.281415169892725
3.1165 15.277706878351928
3.117 15.273797568754475
3.1175 15.269781115734634
3.118 15.265704171835097
3.1185 15.261563045161115
3.119 15.257330237245306
3.1195 15.252975342165854
3.12 15.24848684654626
3.1205 15.243861535816837
3.121 15.239113263066649
3.1215 15.23425518800234
3.122 15.229294982580246
3.1225 15.22426278014903
3.123 15.219194684065645
3.1235 15.21416022287611
3.124 15.209235892292941
3.1245 15.204495526885879
3.125 15.19995380955309
3.1255 15.195524104088992
3.126 15.190990168897201
3.1265 15.1861224653892
3.127 15.180871275756658
3.1275 15.175491034618663
3.128 15.170471575241432
3.1285 15.166193521269282
3.129 15.162658138574496
3.1295 15.159554646860201
3.13 15.156545518586618
3.1305 15.153426590286834
3.131 15.150156895836247
3.1315 15.146767088967245
3.132 15.143282410333427
3.1325 15.139720596980318
3.133 15.13606558252075
3.1335 15.132283803071306
3.134 15.128319216156296
3.1345 15.12413122782517
3.135 15.119693241976805
3.1355 15.115053131470187
3.136 15.110263938022332
3.1365 15.105391324759225
3.137 15.100498705633552
3.1375 15.095655678529045
3.138 15.09091561848442
3.1385 15.086291107749549
3.139 15.081777679676687
3.1395 15.077348645838804
3.14 15.0729905972265
3.1405 15.068717875139995
3.141 15.064573827632532
3.1415 15.060600300246424
3.142 15.056881631385185
3.1425 15.053471561518219
3.143 15.050382080877103
3.1435 15.047529676027768
3.144 15.044765600689093
3.1445 15.041975489749358
3.145 15.039113598876721
3.1455 15.036202599530618
3.146 15.033252315393472
3.1465 15.030288371208357
3.147 15.027334636031615
3.1475 15.024436149614036
3.148 15.021602064247965
3.1485 15.018824395052341
3.149 15.01608424737389
3.1495 15.013369143109855
3.15 15.010678649013585
3.1505 15.008041016841819
3.151 15.005473952375862
3.1515 15.002994527744175
3.152 15.00062874073108
3.1525 14.998381049240805
3.153 14.996223405373346
3.1535 14.994127388885552
3.154 14.992044665773307
3.1545 14.989957044378812
3.155 14.987844515875324
3.1555 14.985699859490431
3.156 14.983503008170771
3.1565 14.981229545854138
3.157 14.97887075239936
3.1575 14.976428255037504
3.158 14.973904121378443
3.1585 14.971299531824812
3.159 14.96865406596471
3.1595 14.96607403963667
3.16 14.96367510683283
3.1605 14.961578638681306
3.161 14.959832476715725
3.1615 14.958427697757347
3.162 14.957303568086292
3.1625 14.95635624997082
3.163 14.955467945281605
3.1635 14.954560712506012
3.164 14.953612545430904
3.1645 14.952634265617164
3.165 14.95165654974074
3.1655 14.950686351286791
3.166 14.949722042432679
3.1665 14.948762863563442
3.167 14.947780580564967
3.1675 14.946734018613029
3.168 14.945556570257686
3.1685 14.944138369901651
3.169 14.942320594409285
3.1695 14.939891436749459
3.17 14.936560324094113
3.1705 14.932059236600193
3.171 14.926408439225057
3.1715 14.920421177524926
3.172 14.915992143443809
3.1725 14.91510345219751
3.173 14.918093534363404
3.1735 14.923173758864682
3.174 14.92802074626496
3.1745 14.931388733083875
3.175 14.93331502937211
3.1755 14.934361943987614
3.176 14.935014497427435
3.1765 14.93550587625451
3.177 14.935892555921484
3.1775 14.936187765709786
3.178 14.93637346482257
3.1785 14.93644295056541
3.179 14.936379934178497
3.1795 14.936185122180952
3.18 14.935841325943919
3.1805 14.935353451333729
3.181 14.934693923007405
3.1815 14.933873386902654
3.182 14.932913272493483
3.1825 14.93189883825032
3.183 14.930983578950364
3.1835 14.930334413014663
3.184 14.92994012413818
3.1845 14.929350722054679
3.185 14.927767352440199
3.1855 14.924737655758417
3.186 14.920888231121829
3.1865 14.917589396487667
3.187 14.91589154694925
3.1875 14.915985106914608
3.188 14.917423284871774
3.1885 14.919466754288084
3.189 14.921391900352557
3.1895 14.922729252787772
3.19 14.923381771601964
3.1905 14.923481460857001
3.191 14.923215236311119
3.1915 14.92275302691625
3.192 14.922189894978779
3.1925 14.921597110936933
3.193 14.921014925854784
3.1935 14.920473458312511
3.194 14.919990780710219
3.1945 14.919560054683668
3.195 14.919172103763103
3.1955 14.918798580688058
3.196 14.9183980347462
3.1965 14.91791396170769
3.197 14.917252021713214
3.1975 14.916379905506314
3.198 14.915504642582952
3.1985 14.915138826363268
3.199 14.915725560833515
3.1995 14.917194575204892
3.2 14.919004139149727
3.2005 14.9206336702211
3.201 14.921838082003497
3.2015 14.922607755625865
3.202 14.92297153920589
3.2025 14.922938233333632
3.203 14.922511537044983
3.2035 14.921710375252704
3.204 14.920602385085186
3.2045 14.919250791052814
3.205 14.91774101487113
3.2055 14.916103316912864
3.206 14.914344170029885
3.2065 14.91239047464886
3.207 14.910150618805886
3.2075 14.907569805669585
3.208 14.90485695864438
3.2085 14.902555883681622
3.209 14.901158941603533
3.2095 14.900580953668186
3.21 14.900205981764532
3.2105 14.899469229455033
3.211 14.898164204589815
3.2115 14.896367559762837
3.212 14.894201781547455
3.2125 14.891759893134122
3.213 14.889084711452135
3.2135 14.886199852796405
3.214 14.88314341134194
3.2145 14.879929508877296
3.215 14.876592008459355
3.2155 14.87316460311527
3.216 14.869669471869674
3.2165 14.866110931669699
3.217 14.862458243787724
3.2175 14.85864254786432
3.218 14.85464920419955
3.2185 14.850686127930945
3.219 14.84729481601666
3.2195 14.844996061494037
3.22 14.843870130520575
3.2205 14.843499281730615
3.221 14.843349228917884
3.2215 14.843105534657422
3.222 14.842702762074733
3.2225 14.84219130180428
3.223 14.841623183455454
3.2235 14.841012263650263
3.224 14.840345339876702
3.2245 14.839581525399304
3.225 14.838680552520128
3.2255 14.83761581419136
3.226 14.83636426407498
3.2265 14.834918218861194
3.227 14.833284711250226
3.2275 14.831473558028605
3.228 14.829480352664323
3.2285 14.827321409640955
3.229 14.82503676385457
3.2295 14.82274916130039
3.23 14.820647463048314
3.2305 14.818926352295613
3.231 14.817674493780217
3.2315 14.81681782455
3.232 14.816215509037029
3.2325 14.815744160123245
3.233 14.815380973163226
3.2335 14.815186004124229
3.234 14.815230989903199
3.2345 14.81551525627771
3.235 14.815942686930704
3.2355 14.816430339797964
3.236 14.816939410638465
3.2365 14.817462244138415
3.237 14.817987697066837
3.2375 14.818523886386952
3.238 14.819069709484179
3.2385 14.81962365680468
3.239 14.820193584814483
3.2395 14.820793352413848
3.24 14.821435272242603
3.2405 14.822134616240483
3.241 14.82291007938619
3.2415 14.823773085306435
3.242 14.824736183034219
3.2425 14.825816382847389
3.243 14.827033929743255
3.2435 14.828382088361952
3.244 14.82983694079504
3.2445 14.83134247364016
3.245 14.832855260300235
3.2455 14.834351234416502
3.246 14.835788582601673
3.2465 14.83714667854401
3.247 14.838390478953745
3.2475 14.839508106413327
3.248 14.840494801369012
3.2485 14.841356964610867
3.249 14.84211958622361
3.2495 14.84279734418294
3.25 14.843411890795384
3.2505 14.843977872835197
3.251 14.844498750609745
3.2515 14.844975730575637
3.252 14.845399613221197
3.2525 14.845802479426283
3.253 14.846219627456993
3.2535 14.84671508270469
3.254 14.847345367547046
3.2545 14.84814573319317
3.255 14.849136130008826
3.2555 14.850308288033482
3.256 14.851630306945655
3.2565 14.85305359290287
3.257 14.854546721577467
3.2575 14.856099723089784
3.258 14.857748343366666
3.2585 14.859532246314718
3.259 14.861493399231804
3.2595 14.863629815529137
3.26 14.86594713896761
3.2605 14.86844458839343
3.261 14.871125375681686
3.2615 14.874007439260481
3.262 14.877110617420755
3.2625 14.88045474805612
3.263 14.884053396010042
3.2635 14.887895282523544
3.264 14.891972757982604
3.2645 14.896280490374707
3.265 14.900806931282919
3.2655 14.905545468364043
3.266 14.910472654435527
3.2665 14.91555551378504
3.267 14.920739843411198
3.2675 14.925979917299319
3.268 14.931224695498322
3.2685 14.936436130545165
3.269 14.941571792048066
3.2695 14.946607519180287
3.27 14.951518788657435
3.2705 14.95629630910333
3.271 14.96092662093119
3.2715 14.965413630717908
3.272 14.969747141387636
3.2725 14.973914918671902
3.273 14.977900224787629
3.2735 14.981722101610753
3.274 14.98552417086281
3.2745 14.989627922734638
3.275 14.994383061867076
3.2755 14.999957598797156
3.276 15.006184136011726
3.2765 15.012724739431874
3.277 15.019255693734156
3.2775 15.025612206041973
3.278 15.031749232274958
3.2785 15.037670579457647
3.279 15.043400638174575
3.2795 15.048946741460906
3.28 15.054305030566205
3.2805 15.059465558339696
3.281 15.064402407050483
3.2815 15.069099371603233
3.282 15.073555650551107
3.2825 15.077766324691783
3.283 15.08174456915754
3.2835 15.085507462547241
3.284 15.08907264245812
3.2845 15.092469564880773
3.285 15.095729027247735
3.2855 15.09890195587198
3.286 15.102078551180277
3.2865 15.105399910420253
3.287 15.108996706330604
3.2875 15.112904891144204
3.288 15.117041396320083
3.2885 15.121279631670308
3.289 15.125555492497305
3.2895 15.129862339643587
3.29 15.134218775915802
3.2905 15.138630498694432
3.291 15.143088467070093
3.2915 15.147573201948084
3.292 15.152055159225405
3.2925 15.156500246514636
3.293 15.160880629676988
3.2935 15.165180942515548
3.294 15.169381811960324
3.2945 15.173483171284417
3.295 15.177485641463573
3.2955 15.181400521059796
3.296 15.185247370897159
3.2965 15.189125867525192
3.297 15.193210054421932
3.2975 15.197771952950788
3.298 15.202933712137543
3.2985 15.208434456601307
3.299 15.213647491394457
3.2995 15.21799158550489
3.3 15.221329403748495
3.3005 15.224013650248807
3.301 15.226582306838175
3.3015 15.229416480974162
3.302 15.23262452825946
3.3025 15.236095423502157
3.303 15.239665865417425
3.3035 15.243203798516035
3.304 15.246631931745167
3.3045 15.249897991769366
3.305 15.252980579053283
3.3055 15.255871380785326
3.306 15.258568311236267
3.3065 15.261064949891011
3.307 15.263357279684804
3.3075 15.265426687710598
3.308 15.26721309299996
3.3085 15.268624636846273
3.309 15.269577581374254
3.3095 15.270081640686254
3.31 15.270220167535832
3.3105 15.2701501806734
3.311 15.270031314352448
3.3115 15.270052919079827
3.312 15.270382044504604
3.3125 15.271151330895908
3.313 15.272388207877832
3.3135 15.274040313502017
3.314 15.275982041868229
3.3145 15.278089478672022
3.315 15.280262953524492
3.3155 15.282422754083157
3.316 15.284523618700394
3.3165 15.286526050054306
3.317 15.288384699973307
3.3175 15.29008603648914
3.318 15.291634280131422
3.3185 15.293060148430381
3.319 15.294395760642448
3.3195 15.29566288701367
3.32 15.296844542278627
3.3205 15.297934014935485
3.321 15.298872732583742
3.3215 15.299613771989126
3.322 15.300082757457261
3.3225 15.300255420010984
3.323 15.300191354689801
3.3235 15.300076535993224
3.324 15.300169101161242
3.3245 15.300688508815547
3.325 15.301668749292574
3.3255 15.302915816305113
3.326 15.304131670639169
3.3265 15.305062495683472
3.327 15.305605700240022
3.3275 15.305827721660787
3.328 15.305851061588836
3.3285 15.305785194219325
3.329 15.305688341687006
3.3295 15.305569752880611
3.33 15.305432095283475
3.3305 15.30526804085235
3.331 15.305073620990498
3.3315 15.304835831303514
3.332 15.304546442557761
3.3325 15.304207107170381
3.333 15.303805873319373
3.3335 15.303341235832054
3.334 15.302817647420106
3.3345 15.30223794536958
3.335 15.301605691841353
3.3355 15.30090999728279
3.336 15.300100463674667
3.3365 15.299081861372674
3.337 15.297721918229037
3.3375 15.295861913040444
3.338 15.29342760756331
3.3385 15.290531237967631
3.339 15.287613686360508
3.3395 15.285399121279674
3.34 15.28452284342923
3.3405 15.285028288336118
3.341 15.286423402911584
3.3415 15.288200166552627
3.342 15.290193725040563
3.3425 15.29242066077035
3.343 15.294867695423385
3.3435 15.297468062788052
3.344 15.3001755231899
3.3445 15.302959285510266
3.345 15.30573773622423
3.3455 15.308397944904844
3.346 15.310875741990259
3.3465 15.31316643974668
3.347 15.315322378136173
3.3475 15.317385686676573
3.348 15.319386250005472
3.3485 15.321333866139174
3.349 15.323228933238816
3.3495 15.325056291152325
3.35 15.326808466004774
3.3505 15.328476369391126
3.351 15.33005273038037
3.3515 15.331524790781081
3.352 15.332842385411283
3.3525 15.333862843082617
3.353 15.334386503290304
3.3535 15.334252535927309
3.354 15.33358269929727
3.3545 15.332928580149616
3.355 15.333123445517835
3.3555 15.334789193655602
3.356 15.337877446019515
3.3565 15.341821068876325
3.357 15.346087711743976
3.3575 15.3503983419312
3.358 15.354564462454071
3.3585 15.358418291697582
3.359 15.36182804127025
3.3595 15.36474281949966
3.36 15.367197139366578
3.3605 15.369262104154355
3.361 15.371023598901061
3.3615 15.372545038314666
3.362 15.373886757360218
3.3625 15.375087001288975
3.363 15.376172751808319
3.3635 15.377149891659627
3.364 15.378015810705733
3.3645 15.378759739989931
3.365 15.379349332592351
3.3655 15.379744554399476
3.366 15.379849256723805
3.3665 15.379492922667268
3.367 15.378351881393431
3.3675 15.3758082112304
3.368 15.370729395506299
3.3685 15.361320258838415
3.369 15.345708014313416
3.3695 15.32386067491774
3.37 15.299864012832192
3.3705 15.2817349884855
3.371 15.277633803182177
3.3715 15.291324472341529
3.372 15.319414678889586
3.3725 15.351603747314936
3.373 15.376248660884809
3.3735 15.388319914276927
3.374 15.391287603797942
3.3745 15.391147364324546
3.375 15.391243160584487
3.3755 15.39242391255209
3.376 15.394620640184446
3.3765 15.397441994659765
3.377 15.400466000803725
3.3775 15.40346242686486
3.378 15.406369933676686
3.3785 15.409188961764684
3.379 15.411905030997062
3.3795 15.414491443424915
3.38 15.416892478417129
3.3805 15.41907784736086
3.381 15.421007972448894
3.3815 15.422677785226512
3.382 15.424104880649029
3.3825 15.425347570115836
3.383 15.426475800542828
3.3835 15.427529530667652
3.384 15.42849883496417
3.3845 15.429304528724046
3.385 15.429868539768616
3.3855 15.430174504235783
3.386 15.430299960631796
3.3865 15.430440336240569
3.387 15.43079330788487
3.3875 15.43148302246151
3.388 15.432537864407838
3.3885 15.433841550362402
3.389 15.435215460068047
3.3895 15.436662131495602
3.39 15.439067931439155
3.3905 15.4463507444982
3.391 15.470151602773168
3.3915 15.532113494863967
3.392 15.642908726671191
3.3925 15.76839916748192
3.393 15.861050238192238
3.3935 15.906414184443111
3.394 15.908559854355403
3.3945 15.866597166588676
3.395 15.769429280487948
3.3955 15.6135700433165
3.396 15.453863285906532
3.3965 15.386667459064185
3.397 15.407219236774829
3.3975 15.445013334978956
3.398 15.469833189543962
3.3985 15.482693316975734
3.399 15.489436717189363
3.3995 15.493545447260754
3.4 15.496482586541589
3.4005 15.498823521914659
3.401 15.500801185820812
3.4015 15.502522291931687
3.402 15.504050186969717
3.4025 15.50543422355302
3.403 15.506723847012335
3.4035 15.507942369468463
3.404 15.509113179421046
3.4045 15.510233580856418
3.405 15.511276495039287
3.4055 15.512166522083767
3.406 15.51271023937013
3.4065 15.512534796379132
3.407 15.510899410807642
3.4075 15.506575286624145
3.408 15.497855474070882
3.4085 15.48315903349085
3.409 15.462492276996876
3.4095 15.438889819082409
3.41 15.418526780325347
3.4105 15.408383510205635
3.411 15.412450435670422
3.4115 15.429081022279671
3.412 15.452050299967397
3.4125 15.474662677455669
3.413 15.492810509346977
3.4135 15.505409575870654
3.414 15.51322337566075
3.4145 15.517708764997693
3.415 15.520269517317306
3.4155 15.521871969627835
3.416 15.523067006051626
3.4165 15.524114528344018
3.417 15.525105483642356
3.4175 15.526057681763838
3.418 15.526951754995796
3.4185 15.527751458456965
3.419 15.528429189622223
3.4195 15.528957810556847
3.42 15.529318264281912
3.4205 15.529481484030555
3.421 15.529385842639545
3.4215 15.528840288648684
3.422 15.527283324669362
3.4225 15.523375547556075
3.423 15.514771729948514
3.4235 15.499448470346657
3.424 15.479063756939325
3.4245 15.460883836276818
3.425 15.4537556716947
3.4255 15.461425376792814
3.426 15.47954304479724
3.4265 15.49893369442104
3.427 15.51296480173609
3.4275 15.520646837696184
3.428 15.52400177161713
3.4285 15.525092595642743
3.429 15.525134338660678
3.4295 15.524688356107369
3.43 15.524006072909554
3.4305 15.52319812542019
3.431 15.522324110091258
3.4315 15.52140596596601
3.432 15.520462609015723
3.4325 15.51948697426334
3.433 15.518479739068248
3.4335 15.517398943496204
3.434 15.516173832242494
3.4345 15.514634432511905
3.435 15.512384223847253
3.4355 15.50854556603467
3.436 15.500924820741176
3.4365 15.483915406572741
3.437 15.445522113069085
3.4375 15.372815464882091
3.438 15.276374491008593
3.4385 15.191771302614423
3.439 15.1386342304139
3.4395 15.113345314293547
3.44 15.108061737040057
3.4405 15.119234621608914
3.441 15.147795027723198
3.4415 15.196580808732978
3.442 15.264834868416514
3.4425 15.340867899251908
3.443 15.405561692496395
3.4435 15.44808401453005
3.444 15.471159939961165
3.4445 15.482442744998753
3.445 15.487764169412834
3.4455 15.490235229762362
3.446 15.491294904210271
3.4465 15.491580724406589
3.447 15.491414009573486
3.4475 15.490969886995828
3.448 15.490351085151612
3.4485 15.489611638203368
3.449 15.488775765425757
3.4495 15.487854080711802
3.45 15.486841783732732
3.4505 15.48575208161824
3.451 15.484577575076294
3.4515 15.48330500408909
3.452 15.481897514803418
3.4525 15.480285459525632
3.453 15.47843992424201
3.4535 15.476491655869932
3.454 15.474866863116176
3.4545 15.474166228737115
3.455 15.474739584182128
3.4555 15.476417877836774
3.456 15.478573280646394
3.4565 15.48054537256651
3.457 15.481989623090492
3.4575 15.482957750140574
3.458 15.483686095215262
3.4585 15.484375786911166
3.459 15.485099877633054
3.4595 15.485828037789119
3.46 15.486504879675124
3.4605 15.487102800765761
3.461 15.487591114919574
3.4615 15.487981946377573
3.462 15.488293593882482
3.4625 15.488561097988708
3.463 15.4888438498744
3.4635 15.489202146572648
3.464 15.489700323532944
3.4645 15.490382656075887
3.465 15.491257816912835
3.4655 15.49229617596444
3.466 15.493430498124937
3.4665 15.494572716665072
3.467 15.495652557781945
3.4675 15.496632264529627
3.468 15.497505893921616
3.4685 15.498304857837752
3.469 15.49912189757482
3.4695 15.500125525040584
3.47 15.501620239671762
3.4705 15.504259510936897
3.471 15.509699683797336
3.4715 15.522455359894444
3.472 15.553096130708166
3.4725 15.617437720466125
3.473 15.72064561685777
3.4735 15.838983634091413
3.474 15.938215215780822
3.4745 16.003299470110385
3.475 16.036471419184597
3.4755 16.043236832929438
3.476 16.025959084194373
3.4765 15.983662292997831
3.477 15.915846865189454
3.4775 15.82875504752801
3.478 15.738491634516109
3.4785 15.662893897662737
3.479 15.610218146217811
3.4795 15.578198454778924
3.48 15.560512856604522
3.4805 15.551563524286575
3.481 15.547670192152417
3.4815 15.546710876850423
3.482 15.547520536935853
3.4825 15.549345544505044
3.483 15.551410126952504
3.4835 15.552780500816482
3.484 15.55255796814884
3.4845 15.55033105027496
3.485 15.546463031050095
3.4855 15.541867872593247
3.486 15.537506853083304
3.4865 15.533911498025546
3.487 15.531163142874593
3.4875 15.529096978799835
3.488 15.52748840783228
3.4885 15.526177790350598
3.489 15.52511266376067
3.4895 15.524417085942176
3.49 15.524546786878545
3.4905 15.526794703613056
3.491 15.534686742164059
3.4915 15.557552144181674
3.492 15.616569711691053
3.4925 15.740580969551292
3.493 15.920135278643457
3.4935 16.082420272930737
3.494 16.182351179929764
3.4945 16.23344001494088
3.495 16.258686419317527
3.4955 16.27122531113092
3.496 16.27651382661705
3.4965 16.275910704408194
3.497 16.268079593481634
3.4975 16.24889245497532
3.498 16.21070086594044
3.4985 16.143062535959853
3.499 16.038595436227766
3.4995 15.90417318262676
3.5 15.763709406197894
3.5005 15.642675639712117
3.501 15.553628034231814
3.5015 15.497175571094918
3.502 15.468158293227589
3.5025 15.45879218335342
3.503 15.46032515580077
3.5035 15.464765575612152
3.504 15.466883368875862
3.5045 15.464982969748728
3.505 15.460322516378668
3.5055 15.455597486766255
3.506 15.453019828395043
3.5065 15.45311572254819
3.507 15.454955850305588
3.5075 15.457318575002212
3.508 15.459463213850164
3.5085 15.461177647387625
3.509 15.462498312919799
3.5095 15.463533518803455
3.51 15.464370005778342
3.5105 15.465068140834966
3.511 15.46569758791091
3.5115 15.466300352698838
3.512 15.466911601793306
3.5125 15.467530061841739
3.513 15.468133142229622
3.5135 15.468691054481077
3.514 15.46916819647016
3.5145 15.46957585177475
3.515 15.469911360861751
3.5155 15.47018091313214
3.516 15.470382016603132
3.5165 15.470481854858637
3.517 15.470444703174373
3.5175 15.470240268768936
3.518 15.469868230717285
3.5185 15.46934122436344
3.519 15.468685780918854
3.5195 15.4679291853374
3.52 15.467130202133504
3.5205 15.466407749914861
3.521 15.465913398810216
3.5215 15.465746255406938
3.522 15.465900812393457
3.5225 15.46628797685781
3.523 15.466802960293727
3.5235 15.467417528443406
3.524 15.46812952637221
3.5245 15.4689618074115
3.525 15.4698751228137
3.5255 15.47082041174611
3.526 15.471757086685692
3.5265 15.472669389119208
3.527 15.473530691081322
3.5275 15.47429039339605
3.528 15.474731565398852
3.5285 15.474304820359539
3.529 15.47170835283303
3.5295 15.464340957574695
3.53 15.448265840621865
3.5305 15.420259537435207
3.531 15.382359081011593
3.5315 15.344021802245162
3.532 15.317205941386526
3.5325 15.309539782763473
3.533 15.322764078883509
3.5335 15.35343949313138
3.534 15.393610143275616
3.5345 15.433228186584294
3.535 15.46486907602969
3.5355 15.486266903238583
3.536 15.499119895246046
3.5365 15.506422907439447
3.537 15.510754682243817
3.5375 15.5137252519485
3.538 15.516127126904966
3.5385 15.518245455828858
3.539 15.520107599507064
3.5395 15.521664631077321
3.54 15.522830768430499
3.5405 15.52351102539058
3.541 15.523641739797252
3.5415 15.523223076403745
3.542 15.522430805000806
3.5425 15.52167967595706
3.543 15.521614237714981
3.5435 15.522876142868302
3.544 15.525676470180919
3.5445 15.52960924381669
3.545 15.533869066567554
3.5455 15.537810910593137
3.546 15.541216127925797
3.5465 15.544200187645291
3.547 15.546963131500636
3.5475 15.549646423843328
3.548 15.552325251020559
3.5485 15.555025489992687
3.549 15.5577417565963
3.5495 15.56045308376055
3.55 15.563127887881578
3.5505 15.565740534590745
3.551 15.568268267000441
3.5515 15.570685886734477
3.552 15.572966505568683
3.5525 15.57508053800715
3.553 15.576996559882215
3.5535 15.578690312455695
3.554 15.580152611547511
3.5545 15.581388304731608
3.555 15.58244617380463
3.5555 15.58355206212159
3.556 15.585114737157099
3.5565 15.58754956958553
3.557 15.591018470814518
3.5575 15.595307342251196
3.558 15.599965542423927
3.5585 15.604576294405401
3.559 15.608888744145656
3.5595 15.612836092553138
3.56 15.616446645983387
3.5605 15.619775275240503
3.561 15.622880315840053
3.5615 15.625796956944335
3.562 15.628547587951918
3.5625 15.631136554228341
3.563 15.63355024647883
3.5635 15.635772927756651
3.564 15.637793633848958
3.5645 15.639592690009867
3.565 15.641165220677728
3.5655 15.642503635544443
3.566 15.643609678274053
3.5665 15.644493724231399
3.567 15.645183390562266
3.5675 15.645744879167122
3.568 15.646270051951124
3.5685 15.646844125040978
3.569 15.647530778971863
3.5695 15.648344790464126
3.57 15.6492500466993
3.5705 15.650193619745146
3.571 15.651159125304929
3.5715 15.652185694196639
3.572 15.65333811330277
3.5725 15.6546408017959
3.573 15.656078467555364
3.5735 15.657600519720031
3.574 15.659164446758062
3.5745 15.660755962559694
3.575 15.662387053834873
3.5755 15.664114365552145
3.576 15.66604583972138
3.5765 15.668348493307963
3.577 15.671173420227362
3.5775 15.674444253650176
3.578 15.677723497286632
3.5785 15.680276337681573
3.579 15.681474375277457
3.5795 15.681225715135522
3.58 15.680246210294083
3.5805 15.679753691116176
3.581 15.680683527100829
3.5815 15.682984013630602
3.582 15.685912958775134
3.5825 15.688709855073636
3.583 15.691004912131188
3.5835 15.692760197105766
3.584 15.694036390882708
3.5845 15.694922077864334
3.585 15.695444494373277
3.5855 15.695647642976478
3.586 15.695544843862379
3.5865 15.695161821100417
3.587 15.694527816797319
3.5875 15.693660817881838
3.588 15.692578538876571
3.5885 15.691309230667688
3.589 15.689848697872186
3.5895 15.688212927078137
3.59 15.686401169974776
3.5905 15.684450184284884
3.591 15.682452854753446
3.5915 15.680534468633258
3.592 15.678775027340489
3.5925 15.677153673814015
3.593 15.675610188346415
3.5935 15.674087588667373
3.594 15.67252119308522
3.5945 15.670851619034075
3.595 15.669001781278464
3.5955 15.666930020999555
3.596 15.664592478197356
3.5965 15.661983499662483
3.597 15.65911011098025
3.5975 15.655997494881923
3.598 15.652671824997949
3.5985 15.64916083770779
3.599 15.645489236459685
3.5995 15.64168953086806
3.6 15.637819828044059
3.6005 15.633974343812806
3.601 15.630244816852688
3.6015 15.626682582002204
3.602 15.623309621734261
3.6025 15.62013136599515
3.603 15.617218718689227
3.6035 15.61467563019865
3.604 15.612589337191714
3.6045 15.610980492351434
3.605 15.60978975102752
3.6055 15.608923417606057
3.606 15.608302026733824
3.6065 15.607883633523763
3.607 15.607632051803037
3.6075 15.607513126438946
3.608 15.607471302603308
3.6085 15.607438457802218
3.609 15.607350870697328
3.6095 15.607151543487873
3.61 15.606797636171596
3.6105 15.60624105772268
3.611 15.605453360469351
3.6115 15.604395498440482
3.612 15.603050452572798
3.6125 15.601401246746207
3.613 15.599460854041062
3.6135 15.597247300628236
3.614 15.594794149780238
3.6145 15.592145355935756
3.615 15.589349775252366
3.6155 15.58647830165308
3.616 15.583590270999803
3.6165 15.580738994033403
3.617 15.577989944156617
3.6175 15.575353499041771
3.618 15.572821032879975
3.6185 15.570351477429789
3.619 15.567874028519622
3.6195 15.56532218334861
3.62 15.562641910861544
3.6205 15.559819662267689
3.621 15.556866649089432
3.6215 15.55383790272207
3.622 15.550867331339521
3.6225 15.548176306859823
3.623 15.546012370324572
3.6235 15.544467852502837
3.624 15.54343921252756
3.6245 15.542758383502559
3.625 15.54228593007586
3.6255 15.541907369771579
3.626 15.541505793883903
3.6265 15.540942118728037
3.627 15.540131887789244
3.6275 15.539037022174384
3.628 15.537676065170281
3.6285 15.536071977078137
3.629 15.534285623336324
3.6295 15.532356798077181
3.63 15.530334571189734
3.6305 15.528235101286747
3.631 15.525994044255459
3.6315 15.52351800667093
3.632 15.520711199813725
3.6325 15.517644758519328
3.633 15.5146460890025
3.6335 15.512220709336471
3.634 15.510843883074628
3.6345 15.510804397720733
3.635 15.512174442028346
3.6355 15.514613814756157
3.636 15.517361382296126
3.6365 15.519690360586598
3.637 15.521316378004574
3.6375 15.522358490241352
3.638 15.523019504161915
3.6385 15.52340669934308
3.639 15.523550369314243
3.6395 15.523439999547524
3.64 15.523055055532062
3.6405 15.522397656318354
3.641 15.521489125214199
3.6415 15.52036186469893
3.642 15.5190372523492
3.6425 15.517526248504804
3.643 15.515832149819051
3.6435 15.513953326835548
3.644 15.511886431442917
3.6445 15.509697045168942
3.645 15.507511655874524
3.6455 15.505497747294154
3.646 15.50374360419347
3.6465 15.502138031524044
3.647 15.500468370897572
3.6475 15.498558137363709
3.648 15.496367083830421
3.6485 15.493945280519412
3.649 15.491353106052614
3.6495 15.488621382249153
3.65 15.485745676069907
3.6505 15.482723951967792
3.651 15.47956396036665
3.6515 15.47628346795258
3.652 15.472954483662324
3.6525 15.469698690365426
3.653 15.466666966586079
3.6535 15.464039426137404
3.654 15.461938962850816
3.6545 15.460468607340768
3.655 15.459608335816831
3.6555 15.459236585520841
3.656 15.459142580386445
3.6565 15.45916550430082
3.657 15.459225723521385
3.6575 15.459319368410856
3.658 15.459457273583695
3.6585 15.45962388162458
3.659 15.459782925990723
3.6595 15.459867381487463
3.66 15.459815534006871
3.6605 15.459547680996923
3.661 15.459011893782662
3.6615 15.458168174059676
3.662 15.457000483095293
3.6625 15.455531374103444
3.663 15.453820346809422
3.6635 15.451987761996744
3.664 15.450196328418272
3.6645 15.448586149910042
3.665 15.447207973716015
3.6655 15.446004608072254
3.666 15.44487997492941
3.6665 15.443774635200931
3.667 15.442673343889734
3.6675 15.44159118059526
3.668 15.440540240787382
3.6685 15.439526394609057
3.669 15.43853541654326
3.6695 15.437540507890105
3.67 15.436505235033621
3.6705 15.43537935044257
3.671 15.434061802870591
3.6715 15.432391454361003
3.672 15.42989566563655
3.6725 15.425061652498776
3.673 15.412292407613432
3.6735 15.372435513293727
3.674 15.269933622634287
3.6745 15.138064600391491
3.675 15.068330127435441
3.6755 15.047861173277312
3.676 15.043381584927392
3.6765 15.04285096658349
3.677 15.04313478474041
3.6775 15.04342821939446
3.678 15.04351657035754
3.6785 15.04333043666556
3.679 15.04285092192281
3.6795 15.042088224800686
3.68 15.041087564365029
3.6805 15.039898961895297
3.681 15.03858198798465
3.6815 15.03716611935889
3.682 15.035685173763845
3.6825 15.034193652488014
3.683 15.032747027955313
3.6835 15.031398677618565
3.684 15.030185400170769
3.6845 15.029124295904197
3.685 15.028205032440546
3.6855 15.027391388082144
3.686 15.026658954415701
3.6865 15.0260375115209
3.687 15.025950830791341
3.6875 15.028557827435893
3.688 15.042632019449268
3.6885 15.09476612796016
3.689 15.209869297023626
3.6895 15.321259127790146
3.69 15.371998721955663
3.6905 15.388332604647971
3.691 15.393159298138738
3.6915 15.394391983574295
3.692 15.394405629591269
3.6925 15.39393296225225
3.693 15.393199803077028
3.6935 15.39228555133301
3.694 15.391210153407705
3.6945 15.389976136465194
3.695 15.388583069747142
3.6955 15.387018817260746
3.696 15.385258428889724
3.6965 15.383254490596105
3.697 15.380929846144774
3.6975 15.378127502031386
3.698 15.374625899855872
3.6985 15.370098915728057
3.699 15.364090410322685
3.6995 15.356065177432782
3.7 15.345471439205078
3.7005 15.331465255377083
3.701 15.312590153034524
3.7015 15.286568532358984
3.702 15.250884979957242
3.7025 15.203492844212622
3.703 15.144580227152325
3.7035 15.082598765607088
3.704 15.036846555569735
3.7045 15.01778280165152
3.705 15.015490628392179
3.7055 15.017862957091953
3.706 15.020123157343065
3.7065 15.02160765433857
3.707 15.022634688574186
3.7075 15.023484773829693
3.708 15.024291556201987
3.7085 15.02508792085619
3.709 15.025868515505152
3.7095 15.026592213782365
3.71 15.027216191812041
3.7105 15.027693136975262
3.711 15.027966083869774
3.7115 15.027945360229904
3.712 15.027473874919018
3.7125 15.026303783271214
3.713 15.024263527863468
3.7135 15.022208215883161
3.714 15.02511497570367
3.7145 15.046283830649642
3.715 15.097974832965313
3.7155 15.165345801292524
3.716 15.220609255585249
3.7165 15.255608463841774
3.717 15.275470891347457
3.7175 15.286340707693991
3.718 15.292301467303435
3.7185 15.295921416522308
3.719 15.298753669161698
3.7195 15.301610009667876
3.72 15.304637495535975
3.7205 15.30757820837827
3.721 15.310070379212288
3.7215 15.311934619186577
3.722 15.313214962405958
3.7225 15.3140753919404
3.723 15.314674357568087
3.7235 15.315110735462554
3.724 15.315438666701635
3.7245 15.315665301090338
3.725 15.31579021910284
3.7255 15.315786456350693
3.726 15.315602701086256
3.7265 15.315173479023628
3.727 15.314363966572206
3.7275 15.312855029607512
3.728 15.309799218469575
3.7285 15.302862831555665
3.729 15.28661145460713
3.7295 15.253000424997428
3.73 15.201467414925325
3.7305 15.148491913578809
3.731 15.111399296617623
3.7315 15.094111737103859
3.732 15.095140450265223
3.7325 15.115167267071758
3.733 15.155244121459297
3.7335 15.206984605665589
3.734 15.250976466220283
3.7345 15.276522159629597
3.735 15.287859604859648
3.7355 15.292083198725265
3.736 15.293354228348928
3.7365 15.293496389509134
3.737 15.293233841291077
3.7375 15.292858815787636
3.738 15.29248220486273
3.7385 15.29215587196192
3.739 15.291882830471831
3.7395 15.291640400720738
3.74 15.291318176100198
3.7405 15.290710026512006
3.741 15.28945154669698
3.7415 15.287037026356174
3.742 15.283031812144841
3.7425 15.277488392617823
3.743 15.271358471833103
3.7435 15.266408117933786
3.744 15.264360003753307
3.7445 15.26590282418605
3.745 15.270328741119616
3.7455 15.276200392954458
3.746 15.282249239225479
3.7465 15.287740963206296
3.747 15.292365040824574
3.7475 15.296035883528635
3.748 15.298774756730424
3.7485 15.300660795854725
3.749 15.301876035279424
3.7495 15.30267566779672
3.75 15.30333699314641
3.7505 15.304026036438106
3.751 15.304759618329829
3.7515 15.305451708892466
3.752 15.306024256520132
3.7525 15.306461239314832
3.753 15.306795690587471
3.7535 15.307074558044125
3.754 15.30730838629805
3.7545 15.307454659506448
3.755 15.30743655656497
3.7555 15.307167071731929
3.756 15.306597431783132
3.7565 15.30572642263299
3.757 15.304663213245306
3.7575 15.303604592357619
3.758 15.302759924857124
3.7585 15.302299991537424
3.759 15.302352496000037
3.7595 15.303026748963603
3.76 15.304275373824169
3.7605 15.305820344848097
3.761 15.307234032242299
3.7615 15.308259852257319
3.762 15.308854092451483
3.7625 15.309137890259393
3.763 15.309223332453527
3.7635 15.309159008450443
3.764 15.3089506975561
3.7645 15.308593046250891
3.765 15.308080145306889
3.7655 15.307416506871334
3.766 15.306596033678726
3.7665 15.305616676925354
3.767 15.304464631355266
3.7675 15.303148719959829
3.768 15.30166066693533
3.7685 15.300030831853316
3.769 15.298314979643749
3.7695 15.296684506777588
3.77 15.2955683146951
3.7705 15.295904197377954
3.771 15.299147708606853
3.7715 15.30648671798022
3.772 15.316990817049465
3.7725 15.32649842744792
3.773 15.329803498550348
3.7735 15.324947856226192
3.774 15.314557139638143
3.7745 15.303131159517108
3.775 15.293782636763698
3.7755 15.287293609643097
3.776 15.2831133465269
3.7765 15.280371095315587
3.777 15.278375199398464
3.7775 15.276684828483688
3.778 15.275045999409038
3.7785 15.27333655541538
3.779 15.271514108899002
3.7795 15.269551625873728
3.78 15.267459324548408
3.7805 15.265213991524
3.781 15.262823253702422
3.7815 15.26024826961412
3.782 15.257484244742752
3.7825 15.25450988290222
3.783 15.251325835961563
3.7835 15.24795312683808
3.784 15.244397131979056
3.7845 15.240657261142207
3.785 15.236722710448689
3.7855 15.232576937375814
3.786 15.228289497104857
3.7865 15.224015470536877
3.787 15.219952178880206
3.7875 15.216198565676226
3.788 15.21274092560867
3.7885 15.209523157983725
3.789 15.206499288432589
3.7895 15.203606333994244
3.79 15.200770562601281
3.7905 15.197930087696037
3.791 15.195079769416385
3.7915 15.192277878277327
3.792 15.189632759630015
3.7925 15.187249808828824
3.793 15.185210350324045
3.7935 15.183567693100162
3.794 15.182340566802257
3.7945 15.18151826796215
3.795 15.18106353494342
3.7955 15.180899511548269
3.796 15.180924531035974
3.7965 15.181031228657922
3.797 15.181137490399792
3.7975 15.181203285582708
3.798 15.181220444864078
3.7985 15.181150585713297
3.799 15.180969785853527
3.7995 15.180648889687543
3.8 15.180149887487364
3.8005 15.17944539087689
3.801 15.178512076378567
3.8015 15.177326228159103
3.802 15.175882722762651
3.8025 15.174196478802887
3.803 15.172311731556999
3.8035 15.17028894549857
3.804 15.168183620833656
3.8045 15.166061422718329
3.805 15.163987517780985
3.8055 15.162028983106534
3.806 15.160202217971097
3.8065 15.158495565906609
3.807 15.15688741243325
3.8075 15.155369322309244
3.808 15.153970952716982
3.8085 15.152735119593899
3.809 15.151687710283142
3.8095 15.150824801500843
3.81 15.150111512192613
3.8105 15.14947251683617
3.811 15.148842553813378
3.8115 15.148164307991866
3.812 15.147406874429823
3.8125 15.146550575101486
3.813 15.1455778795528
3.8135 15.144476073467484
3.814 15.143280956720808
3.8145 15.142075143202135
3.815 15.141008582057221
3.8155 15.140204604932997
3.816 15.139691380030175
3.8165 15.139367326490756
3.817 15.139188363633778
3.8175 15.139239496805676
3.818 15.139710355655794
3.8185 15.14071326282695
3.819 15.142191021704171
3.8195 15.143990984474414
3.82 15.145976555567874
3.8205 15.148071510953752
3.821 15.150256167132412
3.8215 15.152521198248074
3.822 15.154843730256328
3.8225 15.1571862129638
3.823 15.15948690551172
3.8235 15.161677162996387
3.824 15.163705239567719
3.8245 15.165513748427909
3.825 15.16704862284784
3.8255 15.168268274899116
3.826 15.169112242767898
3.8265 15.1695129622993
3.827 15.16940386953403
3.8275 15.168791556893769
3.828 15.167843263191457
3.8285 15.166927893481205
3.829 15.166474136861595
3.8295 15.16667173788873
3.83 15.16739017999559
3.8305 15.168347740394374
3.831 15.169375207606304
3.8315 15.17045852935263
3.832 15.171610560676424
3.8325 15.172799133725078
3.833 15.173996254471131
3.8335 15.175212829061252
3.834 15.176481930046872
3.8345 15.177840704955287
3.835 15.17930556723574
3.8355 15.180879849973024
3.836 15.182554938464914
3.8365 15.184310135441258
3.837 15.186102442677871
3.8375 15.187889938282076
3.838 15.189608793985627
3.8385 15.19120980720136
3.839 15.192637931200693
3.8395 15.193835277191344
3.84 15.194683909195213
3.8405 15.195032466837663
3.841 15.194926128990065
3.8415 15.194819264876525
3.842 15.195361143660385
3.8425 15.19673493595732
3.843 15.198728301641506
3.8435 15.201401072130572
3.844 15.205227375373319
3.8445 15.210397578620146
3.845 15.21629849455676
3.8455 15.221984757153258
3.846 15.226856981014176
3.8465 15.230816400883889
3.847 15.234032583112768
3.8475 15.236702829848898
3.848 15.239013691309996
3.8485 15.241087562350657
3.849 15.24301551705592
3.8495 15.244845004336035
3.85 15.246587072497874
3.8505 15.248220707634552
3.851 15.24970340559144
3.8515 15.25104696785927
3.852 15.25239950397981
3.8525 15.254004094732146
3.853 15.256025436213577
3.8535 15.258362746149157
3.854 15.26073869570881
3.8545 15.263038210071166
3.855 15.26548781722478
3.8555 15.268488336080427
3.856 15.27214585936618
3.8565 15.276144906910346
3.857 15.27999911933663
3.8575 15.283419490298868
3.858 15.286327785403394
3.8585 15.288752126815261
3.859 15.29074387004691
3.8595 15.29235530754567
3.86 15.293617721617068
3.8605 15.2945516001352
3.861 15.295191557798006
3.8615 15.295568678515107
3.862 15.29573301619677
3.8625 15.295770392600563
3.863 15.29575003056867
3.8635 15.295685203717515
3.864 15.295431452296913
3.8645 15.294682996751767
3.865 15.293127992251893
3.8655 15.290700211743271
3.866 15.28779341707386
3.8665 15.285260779214692
3.867 15.284177088483364
3.8675 15.285260908002325
3.868 15.288414279776745
3.8685 15.292831982762468
3.869 15.297586643457514
3.8695 15.302118400416798
3.87 15.306312164814873
3.8705 15.310232550959917
3.871 15.313864134826613
3.8715 15.317067572089538
3.872 15.31973770945223
3.8725 15.321889778433615
3.873 15.323624903228609
3.8735 15.325026620816292
3.874 15.326173744941407
3.8745 15.327098385763009
3.875 15.327811752230694
3.8755 15.328341939513553
3.876 15.328704882640057
3.8765 15.328927561038235
3.877 15.329029966400558
3.8775 15.328998282447404
3.878 15.328775408647836
3.8785 15.328187376298576
3.879 15.326864940077886
3.8795 15.32425525110473
3.88 15.31981606804457
3.8805 15.313644417653254
3.881 15.307198036645161
3.8815 15.303245556531639
3.882 15.304309230040055
3.8825 15.310316624349973
3.883 15.317953570319268
3.8835 15.323231858812669
3.884 15.324894915613474
3.8845 15.324690168396593
3.885 15.324730754832284
3.8855 15.325593150600131
3.886 15.326746348196114
3.8865 15.327628413203165
3.887 15.328039952751265
3.8875 15.328035898374843
3.888 15.327765377081786
3.8885 15.32735354569325
3.889 15.326875811257743
3.8895 15.326364927959574
3.89 15.325832132330241
3.8905 15.325248257755106
3.891 15.324563975537153
3.8915 15.32369285597041
3.892 15.322566728407935
3.8925 15.321181089574441
3.893 15.319662447967325
3.8935 15.31831739739565
3.894 15.317533428709602
3.8945 15.317587945296289
3.895 15.318514176214396
3.8955 15.320134991609056
3.896 15.322229391944305
3.8965 15.324620427688938
3.897 15.327122966848727
3.8975 15.329529072732399
3.898 15.331631540543523
3.8985 15.333305522463501
3.899 15.334485039188106
3.8995 15.335139936575032
3.9 15.335251737254463
3.9005 15.334812541720549
3.901 15.333840217157402
3.9015 15.332344267357847
3.902 15.33035678209297
3.9025 15.3279083574626
3.903 15.325033337239354
3.9035 15.321774785807357
3.904 15.318274002667085
3.9045 15.314846025354242
3.905 15.311983374598189
3.9055 15.310143220519208
3.906 15.309525120817455
3.9065 15.310032070844802
3.907 15.311368554181655
3.9075 15.313153114020597
3.908 15.315025375445533
3.9085 15.316719407826845
3.909 15.318115668040228
3.9095 15.31923798852706
3.91 15.320178303460885
3.9105 15.321015350068915
3.911 15.32179760887691
3.9115 15.322475612859666
3.912 15.322947035795313
3.9125 15.323075951472152
3.913 15.322703271191443
3.9135 15.321783534557518
3.914 15.32048882197548
3.9145 15.31924718533266
3.915 15.318463428476903
3.9155 15.31803074127652
3.916 15.317216196893497
3.9165 15.315271744866077
3.917 15.312502128210934
3.9175 15.310766208847944
3.918 15.312092045766097
3.9185 15.316572479306174
3.919 15.322189343615303
3.9195 15.326936085122956
3.92 15.330113560210066
3.9205 15.331992964388157
3.921 15.333045605869977
3.9215 15.333590739497787
3.922 15.33378604158014
3.9225 15.333687219404617
3.923 15.333307898424444
3.9235 15.332647550984387
3.924 15.331711932417448
3.9245 15.330489880546356
3.925 15.32897844519984
3.9255 15.327128534194763
3.926 15.324816397901923
3.9265 15.321746110127993
3.927 15.317346275627433
3.9275 15.310849736286215
3.928 15.301840213871888
3.9285 15.291197767997055
3.929 15.281489257288566
3.9295 15.275618462662393
3.93 15.27471027634854
3.9305 15.277794494874549
3.931 15.283345010185716
3.9315 15.289989814740348
3.932 15.296184566168883
3.9325 15.30067282407218
3.933 15.303265172666059
3.9335 15.304614750522965
3.934 15.305443614682709
3.9345 15.306161295476066
3.935 15.306895259950362
3.9355 15.307626303020754
3.936 15.308276345291578
3.9365 15.308772557056123
3.937 15.309041326548464
3.9375 15.309038301040538
3.938 15.308725163278794
3.9385 15.308079726360813
3.939 15.307043894779593
3.9395 15.305505739761994
3.94 15.303205009921488
3.9405 15.299769045738397
3.941 15.29489978249056
3.9415 15.288882890194422
3.942 15.282982564050855
3.9425 15.27896628048573
3.943 15.27786108217511
3.9435 15.2792625503843
3.944 15.281885039888085
3.9445 15.284671659701644
3.945 15.287156348951282
3.9455 15.289192951147555
3.946 15.29071713872517
3.9465 15.291784364428423
3.947 15.292515182080816
3.9475 15.293035568390074
3.948 15.293428002487175
3.9485 15.293722905398447
3.949 15.293897670789544
3.9495 15.293929475265791
3.95 15.293780353767271
3.9505 15.293431947746395
3.951 15.29285992764213
3.9515 15.29202523834768
3.952 15.290814920540704
3.9525 15.288994185897199
3.953 15.286081629595618
3.9535 15.281291377964155
3.954 15.273714600761803
3.9545 15.2633217377673
3.955 15.252477855894053
3.9555 15.245805815864369
3.956 15.246916425638155
3.9565 15.255176852712594
3.957 15.266535240477342
3.9575 15.276919309139053
3.958 15.284398594763228
3.9585 15.289011081818497
3.959 15.291550535727904
3.9595 15.292784600060621
3.96 15.293205144694852
3.9605 15.293099366472962
3.961 15.292605653496523
3.9615 15.291807849873898
3.962 15.290753420176458
3.9625 15.289466064809641
3.963 15.287959110704271
3.9635 15.28622316526749
3.964 15.284247307375715
3.9645 15.282001114114582
3.965 15.279386365729511
3.9655 15.27626285635273
3.966 15.272428610722862
3.9665 15.267717518956605
3.967 15.26215112412481
3.9675 15.25591323478594
3.968 15.248791867063584
3.9685 15.239341864778265
3.969 15.22570957755389
3.9695 15.208552006053079
3.97 15.193160065592064
3.9705 15.186692024134679
3.971 15.191871685156777
3.9715 15.204306192953595
3.972 15.21696466315699
3.9725 15.225682819100602
3.973 15.230061713609604
3.9735 15.231405816234886
3.974 15.23103335075779
3.9745 15.22979629441091
3.975 15.228138917125765
3.9755 15.226228176446078
3.976 15.224119099280408
3.9765 15.221818078694017
3.977 15.219314130707271
3.9775 15.216543577767453
3.978 15.213218312644397
3.9785 15.20846134547471
3.979 15.199686220103786
3.9795 15.180430640358217
3.98 15.138505490775177
3.9805 15.061772497668024
3.981 14.95754745551972
3.9815 14.857608145555346
3.982 14.786199883221226
3.9825 14.744148861231494
3.983 14.7233040727344
3.9835 14.71809846949704
3.984 14.728034911176184
3.9845 14.757391690050898
3.985 14.8135017009863
3.9855 14.898945747947224
3.986 14.99711848454951
3.9865 15.077057939950777
3.987 15.124275942586436
3.9875 15.146268951796213
3.988 15.154645998201595
3.9885 15.156632990425102
3.989 15.155591948374589
3.9895 15.152845660223296
3.99 15.148647178920147
3.9905 15.142307678171694
3.991 15.131466089832227
3.9915 15.10974721501756
3.992 15.062877518320285
3.9925 14.972534635265532
3.993 14.848412889997626
3.9935 14.740975142953253
3.994 14.677354474097246
3.9945 14.646414633755274
3.995 14.63260669528481
3.9955 14.627522711152128
3.996 14.627964691394158
3.9965 14.633816793978461
3.997 14.64753841767157
3.9975 14.674521882666916
3.998 14.721190430072625
3.9985 14.786616746653294
3.999 14.855373821067392
3.9995 14.908564198737611
4.0 14.93842754293825
4.0005 14.945784585018284
4.001 14.931824386026417
4.0015 14.895045528407003
4.002 14.834568813427282
4.0025 14.759022207600012
4.003 14.689525955798509
4.0035 14.642682505114614
4.004 14.617519217106608
4.0045 14.604819948188702
4.005 14.597525441625198
4.0055 14.592377781141
4.006 14.588316648908336
4.0065 14.585137108527412
4.007 14.58280448938882
4.0075 14.5816507354772
4.008 14.584485162716707
4.0085 14.603877325568984
4.009 14.672924965507725
4.0095 14.807068608803132
4.01 14.92984648323959
4.0105 14.991989142205622
4.011 15.015758606987173
4.0115 15.023484204738754
4.012 15.024866614100933
4.0125 15.02360608939167
4.013 15.021159864420163
4.0135 15.01815151661529
4.014 15.014889182336088
4.0145 15.011547137746202
4.015 15.008250293689532
4.0155 15.005102491088007
4.016 15.002183166565587
4.0165 14.999544008910522
4.017 14.99718399102979
4.0175 14.995016521757801
4.018 14.992887735697774
4.0185 14.990617039229164
4.019 14.988052860390546
4.0195 14.985144349569804
4.02 14.981955512371854
4.0205 14.978595816912204
4.021 14.975178104897076
4.0215 14.971882252593321
4.022 14.96902295865305
4.0225 14.966963411127708
4.023 14.965983458511698
4.0235 14.96630728407003
4.024 14.968426197108293
4.0245 14.973064862045657
4.025 14.980291781331278
4.0255 14.988802749874868
4.026 14.996494057091635
4.0265 15.001964134829432
4.027 15.005136445529565
4.0275 15.006719469366413
4.028 15.00745113599006
4.0285 15.007760629362636
4.029 15.00781818453515
4.0295 15.007656644169519
4.03 15.007275441986533
4.0305 15.00666551526216
4.031 15.005829241324182
4.0315 15.004791010967104
4.032 15.0035773002149
4.0325 15.002226825638413
4.033 15.000757728478359
4.0335 14.999207975424145
4.034 14.997580633452358
4.0345 14.99588793881346
4.035 14.994223126663613
4.0355 14.992876175381301
4.036 14.992618469247983
4.0365 14.994779821264203
4.037 15.000702946140464
4.0375 15.010300142126365
4.038 15.020979236912464
4.0385 15.02915215103262
4.039 15.03375196395887
4.0395 15.038141458447367
4.04 15.04819674435198
4.0405 15.06849774032526
4.041 15.099466455855616
4.0415 15.135945843661403
4.042 15.168495944791385
4.0425 15.18732442280891
4.043 15.186597616520412
4.0435 15.166007853983846
4.044 15.130693465572836
4.0445 15.089734610156768
4.045 15.052848804358
4.0455 15.025768187903214
4.046 15.008681280586277
4.0465 14.998690814259628
4.047 14.993048059789807
4.0475 14.990177798120701
4.048 14.989218012973023
4.0485 14.989525642247628
4.049 14.99059098595324
4.0495 14.992048608280317
4.05 14.993668303891521
4.0505 14.995322038388785
4.051 14.996929839570281
4.0515 14.998449548813035
4.052 14.999853584231268
4.0525 15.001130840282972
4.053 15.002308876940056
4.0535 15.003465104980634
4.054 15.004751150037404
4.0545 15.006400867541803
4.055 15.008706615302916
4.0555 15.011943252654092
4.056 15.016234936443496
4.0565 15.021450377509183
4.057 15.027322659928586
4.0575 15.033719859399138
4.058 15.040901018733717
4.0585 15.049805839698394
4.059 15.062437382404415
4.0595 15.082769393385671
4.06 15.118505535689565
4.0605 15.183493446470976
4.061 15.29599010710777
4.0615 15.459720251030468
4.062 15.63571275112875
4.0625 15.769130302772947
4.063 15.846145571966076
4.0635 15.884691440233425
4.064 15.902983389666247
4.0645 15.911259164097803
4.065 15.91418395468256
4.0655 15.913492176271117
4.066 15.909057315863258
4.0665 15.898553120384115
4.067 15.87489601696409
4.0675 15.81951087971487
4.068 15.695202860098824
4.0685 15.479037952724088
4.069 15.251312460451096
4.0695 15.114751020269946
4.07 15.05989089769692
4.0705 15.042687201427892
4.071 15.03917027632873
4.0715 15.040317582389093
4.072 15.04304058206338
4.0725 15.046239807650018
4.073 15.049475824190662
4.0735 15.0524761396601
4.074 15.055069789565128
4.0745 15.057249839978617
4.075 15.0592164357572
4.0755 15.061306425823549
4.076 15.063698140214871
4.0765 15.066270082475299
4.077 15.068734003986258
4.0775 15.070898858137145
4.078 15.07274907557646
4.0785 15.074335594222301
4.079 15.075715467140757
4.0795 15.076939521364025
4.08 15.078030443764575
4.0805 15.079019260169694
4.081 15.079910892655228
4.0815 15.080687037473673
4.082 15.081295737189205
4.0825 15.08161397672422
4.083 15.081420183350165
4.0835 15.080288063818774
4.084 15.077386767696392
4.0845 15.071441171698162
4.085 15.061944999148821
4.0855 15.052105056656895
4.086 15.04828269739231
4.0865 15.052564572249032
4.087 15.059763103795085
4.0875 15.06500514456738
4.088 15.068521150674368
4.0885 15.07188537720084
4.089 15.07509771322449
4.0895 15.077555329486248
4.09 15.079109443709292
4.0905 15.080029691209162
4.091 15.080624252367667
4.0915 15.081144735128639
4.092 15.081725326639514
4.0925 15.082425845951793
4.093 15.083254951152629
4.0935 15.08416741872917
4.094 15.08506597704227
4.0945 15.085769247926805
4.095 15.086086898942224
4.0955 15.086001143647447
4.096 15.085885909844908
4.0965 15.086253175367656
4.097 15.08729703700972
4.0975 15.088906251520068
4.098 15.091035755989285
4.0985 15.093601667749205
4.099 15.09620948307624
4.0995 15.098412900440117
4.1 15.100037055618618
4.1005 15.101190231382333
4.101 15.10202314442433
4.1015 15.102662129493446
4.102 15.103165591464094
4.1025 15.103529686697883
4.103 15.103675914064258
4.1035 15.103402316363397
4.104 15.10230574571614
4.1045 15.099758025036117
4.105 15.095720038428603
4.1055 15.096136594064781
4.106 15.130551374909924
4.1065 15.259716615846045
4.107 15.475000895516686
4.1075 15.657934847783075
4.108 15.762110913150675
4.1085 15.815072559983339
4.109 15.84415379525434
4.1095 15.862845879603753
4.11 15.8763458145989
4.1105 15.886547506851269
4.111 15.894285970758194
4.1115 15.900170269808267
4.112 15.90459289623226
4.1125 15.907870071242744
4.113 15.910241959342187
4.1135 15.911779626272718
4.114 15.912505946257724
4.1145 15.912530651512114
4.115 15.912087267044491
4.1155 15.911420095670593
4.116 15.910716010342803
4.1165 15.910103449955816
4.117 15.909617401507063
4.1175 15.909257190864299
4.118 15.908953260964292
4.1185 15.90857432039148
4.119 15.907806101218476
4.1195 15.90565661514717
4.12 15.898062653793868
4.1205 15.86701186048062
4.121 15.749440786193638
4.1215 15.480271396153025
4.122 15.230323859984786
4.1225 15.123717669980287
4.123 15.089639672684786
4.1235 15.078108478193062
4.124 15.073216064734375
4.1245 15.070448824448526
4.125 15.068530872316728
4.1255 15.067156188529935
4.126 15.066259605753409
4.1265 15.065744081215183
4.127 15.065415930275815
4.1275 15.065067580622966
4.128 15.064532009092883
4.1285 15.063725169820028
4.129 15.062559615243472
4.1295 15.060993584833323
4.13 15.059049777400777
4.1305 15.056803976091782
4.131 15.054380526935894
4.1315 15.051901707502417
4.132 15.049520199138112
4.1325 15.047478937270277
4.133 15.046218865273719
4.1335 15.046841672299056
4.134 15.052383806322982
4.1345 15.071568689410618
4.135 15.126606619881603
4.1355 15.253990176105738
4.136 15.453400047671465
4.1365 15.640736055510224
4.137 15.756843167397314
4.1375 15.816369680508515
4.138 15.84636440567903
4.1385 15.862235456490698
4.139 15.87091839852495
4.1395 15.875394167615653
4.14 15.876881532257794
4.1405 15.875757616879074
4.141 15.872017665235568
4.1415 15.865632664755893
4.142 15.856868766482393
4.1425 15.846480049966733
4.143 15.835655003467753
4.1435 15.825613234193511
4.144 15.816973107066303
4.1445 15.80935819195519
4.145 15.801605352736537
4.1455 15.79297192041529
4.146 15.783995980375764
4.1465 15.776059326847918
4.147 15.770200059899473
4.1475 15.766331770889124
4.148 15.763602388640841
4.1485 15.761020839940336
4.149 15.757370227862104
4.1495 15.75083414610517
4.15 15.738803260200271
4.1505 15.718362805017247
4.151 15.687370716339604
4.1515 15.646363117477463
4.152 15.599542065942082
4.1525 15.553956483522686
4.153 15.516271791063861
4.1535 15.489528486760296
4.154 15.472414389931654
4.1545 15.460350686117845
4.155 15.448135435403042
4.1555 15.432184169532285
4.156 15.410554461843354
4.1565 15.381944512185974
4.157 15.345076461521561
4.1575 15.299820981072479
4.158 15.248079787435934
4.1585 15.193893682884564
4.159 15.141192091692062
4.1595 15.092747185622748
4.16 15.050835420807946
4.1605 15.017506190925005
4.161 14.993674036343599
4.1615 14.978410463019134
4.162 14.969820546660515
4.1625 14.965867302707785
4.163 14.964551820443052
4.1635 14.963907970061062
4.164 14.96249631492066
4.1645 14.960008819246234
4.165 14.9572703820929
4.1655 14.955286398576796
4.166 14.954117697538305
4.1665 14.952512074047497
4.167 14.948622343997414
4.1675 14.941478109448333
4.168 14.931711522563567
4.1685 14.921218669113038
4.169 14.911843891332364
4.1695 14.904546853387604
4.17 14.899360479860647
4.1705 14.895905323976294
4.171 14.89373872005244
4.1715 14.892490511578366
4.172 14.89179175971131
4.1725 14.891316196581766
4.173 14.890858601322268
4.1735 14.890365155260962
4.174 14.889890531388101
4.1745 14.889532735272216
4.175 14.889325837911201
4.1755 14.889254596394967
4.176 14.88927277785086
4.1765 14.889343524891668
4.177 14.8894138031309
4.1775 14.889450073572185
4.178 14.889392847173383
4.1785 14.88918584790429
4.179 14.888772008655273
4.1795 14.88809016343652
4.18 14.887080894951474
4.1805 14.885681453369553
4.181 14.883876389061545
4.1815 14.881716269988956
4.182 14.879290444279697
4.1825 14.876618040878558
4.183 14.87370090990504
4.1835 14.8708145551796
4.184 14.868607336112944
4.1845 14.86767746483184
4.185 14.867934012803474
4.1855 14.868638319046106
4.186 14.868989301770767
4.1865 14.868573933621711
4.187 14.867390928947877
4.1875 14.865630398663406
4.188 14.863547653505023
4.1885 14.861352956315258
4.189 14.859185198296554
4.1895 14.857106395701788
4.19 14.855127512457614
4.1905 14.853216356585804
4.191 14.851322551227302
4.1915 14.849360162215575
4.192 14.847206080618143
4.1925 14.844653846856268
4.193 14.841430774160042
4.1935 14.83722795803265
4.194 14.83184913480649
4.1945 14.825443732297078
4.195 14.818916951884255
4.1955 14.814311731118263
4.196 14.814477280269845
4.1965 14.821087345996368
4.197 14.83220673722937
4.1975 14.84269185892715
4.198 14.84821233879524
4.1985 14.848496109446003
4.199 14.846265643340573
4.1995 14.84405536224017
4.2 14.842763318646718
4.2005 14.842180288002446
4.201 14.841905928099056
4.2015 14.841699375663488
4.202 14.841479414373154
4.2025 14.841232237505544
4.203 14.840958979526501
4.2035 14.840656985408767
4.204 14.840316932575483
4.2045 14.839910123338004
4.205 14.839434801197399
4.2055 14.838906897154246
4.206 14.838413137922988
4.2065 14.83810191546213
4.207 14.838118880273
4.2075 14.838489510946008
4.208 14.839106380172218
4.2085 14.839713171870255
4.209 14.840108620543216
4.2095 14.840216466670121
4.21 14.84010197376043
4.2105 14.839886297178314
4.211 14.839669022103724
4.2115 14.839477474901209
4.212 14.83930523601332
4.2125 14.839162033243447
4.213 14.83905196117389
4.2135 14.83899632770039
4.214 14.839008820316192
4.2145 14.839102578645011
4.215 14.839287701532722
4.2155 14.839580298687654
4.216 14.84000943239047
4.2165 14.840596346180906
4.217 14.841358601786862
4.2175 14.842268061124663
4.218 14.843274520542863
4.2185 14.844315973486765
4.219 14.845312334508801
4.2195 14.846176768194098
4.22 14.846897409682253
4.2205 14.847499696332594
4.221 14.848013095413183
4.2215 14.84844097498414
4.222 14.848781608998951
4.2225 14.849060539725354
4.223 14.849313912814388
4.2235 14.849576183958561
4.224 14.84986571658959
4.2245 14.85020264474067
4.225 14.850601215588096
4.2255 14.85107979822293
4.226 14.85165609363398
4.2265 14.852348664059015
4.227 14.85317455879754
4.2275 14.85420474373781
4.228 14.855627682534454
4.2285 14.857786738778092
4.229 14.861044713811985
4.2295 14.865365348416827
4.23 14.869962898067229
4.2305 14.873454059173842
4.231 14.87468235670703
4.2315 14.873552218782379
4.232 14.870975158609387
4.2325 14.868058755076344
4.233 14.865449514130585
4.2335 14.863285769487025
4.234 14.861556292284519
4.2345 14.860549905672247
4.235 14.862023336541505
4.2355 14.87356829927716
4.236 14.92431745667307
4.2365 15.077771583662695
4.237 15.288043854839895
4.2375 15.394931029540437
4.238 15.423723575110351
4.2385 15.429460686323605
4.239 15.429739459635332
4.2395 15.428664475745506
4.24 15.42710922133633
4.2405 15.425225087778387
4.241 15.422998414002269
4.2415 15.420404429860472
4.242 15.417461706758658
4.2425 15.414166395152481
4.243 15.410437572754883
4.2435 15.40588381429447
4.244 15.399432803096033
4.2445 15.388859503712386
4.245 15.371041638577957
4.2455 15.344455112473003
4.246 15.313069299141564
4.2465 15.285545199915166
4.247 15.268428832310267
4.2475 15.261354836664779
4.248 15.258602136131074
4.2485 15.252251189479253
4.249 15.233678787226523
4.2495 15.192590564961371
4.25 15.119466745543633
4.2505 15.020619962810887
4.251 14.931700569899693
4.2515 14.881638242476285
4.252 14.862531040097817
4.2525 14.856736889365845
4.253 14.854935735182497
4.2535 14.854000170842621
4.254 14.853085739862966
4.2545 14.85200857770841
4.255 14.850743064936609
4.2555 14.849298570774316
4.256 14.847673897399801
4.2565 14.845884254594406
4.257 14.84392067223343
4.2575 14.841767124252627
4.258 14.839445217325093
4.2585 14.837238129544854
4.259 14.836776168722782
4.2595 14.844196792270708
4.26 14.873956297753253
4.2605 14.939088177046834
4.261 15.024121557265808
4.2615 15.094499967698269
4.262 15.133356988666868
4.2625 15.141796434491013
4.263 15.125401864172545
4.2635 15.090828206792775
4.264 15.047366869467133
4.2645 15.006170313594115
4.265 14.976970809122019
4.2655 14.968320154115236
4.266 14.99148462390204
4.2665 15.059800837024746
4.267 15.168827653825659
4.2675 15.277479670939009
4.268 15.34816360645624
4.2685 15.382911297789839
4.269 15.39862408252716
4.2695 15.406513495167939
4.27 15.41142494967297
4.2705 15.415112318997906
4.271 15.418145939678496
4.2715 15.420659266590462
4.272 15.42263476709537
4.2725 15.423992207354445
4.273 15.424542405909428
4.2735 15.423774531442838
4.274 15.420099667277842
4.2745 15.408698132074097
4.275 15.37715886742632
4.2755 15.304883948520231
4.276 15.187474474269443
4.2765 15.066719042316961
4.277 14.989157267306595
4.2775 14.963567481482603
4.278 14.982162170707998
4.2785 15.04097429639316
4.279 15.133273461136955
4.2795 15.235912354802373
4.28 15.320142074936307
4.2805 15.3749759335107
4.281 15.4063887107778
4.2815 15.423456174315625
4.282 15.432028361565752
4.2825 15.434425631264965
4.283 15.429858879554981
4.2835 15.41348842272878
4.284 15.37355444526137
4.2845 15.29063427074357
4.285 15.156577828192596
4.2855 15.010295694107107
4.286 14.905684163869935
4.2865 14.849883633596612
4.287 14.823381316718859
4.2875 14.810814276866882
4.288 14.805655749780968
4.2885 14.810035623105033
4.289 14.842042033224807
4.2895 14.949102890600827
4.29 15.161438495754343
4.2905 15.368066265913402
4.291 15.47320659857683
4.2915 15.512241542694717
4.292 15.526946972387154
4.2925 15.533938524139526
4.293 15.53836970515491
4.2935 15.54182073393001
4.294 15.544825773660783
4.2945 15.54763176169326
4.295 15.550396591569733
4.2955 15.553238775826031
4.296 15.556247743981146
4.2965 15.559471802752991
4.297 15.562870853079048
4.2975 15.566260398011746
4.298 15.569192367958752
4.2985 15.570811877214055
4.299 15.569977519989372
4.2995 15.565839115623945
4.3 15.558890407148198
4.3005 15.551553865420328
4.301 15.547467155651809
4.3015 15.549694760902945
4.302 15.55895377680023
4.3025 15.573490646260996
4.303 15.590418386823316
4.3035 15.607291799413499
4.304 15.62258666526144
4.3045 15.635626992906516
4.305 15.646344434367936
4.3055 15.655042775962777
4.306 15.662179031742838
4.3065 15.668220100640287
4.307 15.673531923095851
4.3075 15.678392398334186
4.308 15.682991171176827
4.3085 15.687477756984695
4.309 15.691961642322845
4.3095 15.696547914819444
4.31 15.70134624556777
4.3105 15.706471287625185
4.311 15.712038379911327
4.3115 15.718160837267472
4.312 15.72482449096427
4.3125 15.731788436197
4.313 15.738535231479997
4.3135 15.74453558626021
4.314 15.749560030853292
4.3145 15.753748020048189
4.315 15.757417870031272
4.3155 15.760912572928099
4.316 15.764475008920286
4.3165 15.768056251064927
4.317 15.77121131131922
4.3175 15.773337131492077
4.318 15.77408908893291
4.3185 15.773675009754811
4.319 15.773060344352587
4.3195 15.773903585509519
4.32 15.777744188534705
4.3205 15.784907394966211
4.321 15.794133700047439
4.3215 15.803600344515612
4.322 15.812034308980945
4.3225 15.81907570978763
4.323 15.824965339386928
4.3235 15.830130853226105
4.324 15.83495783082235
4.3245 15.839692371780913
4.325 15.844492768135016
4.3255 15.84949150597679
4.326 15.854909035644255
4.3265 15.86121212463448
4.327 15.86938099210883
4.3275 15.881179660638086
4.328 15.899115841937466
4.3285 15.925339893347548
4.329 15.959198910778529
4.3295 15.99470185363418
4.33 16.021106535905925
4.3305 16.027817965036327
4.331 16.011603557021193
4.3315 15.980219355949423
4.332 15.948006168561385
4.3325 15.925585906932213
4.333 15.914581624010669
4.3335 15.911048391983087
4.334 15.910813736236339
4.3345 15.911483206885851
4.335 15.912094109246528
4.3355 15.912381049144798
4.336 15.912321086931495
4.3365 15.911956479932243
4.337 15.91132328693427
4.3375 15.910456488709347
4.338 15.909377214047964
4.3385 15.908132163033692
4.339 15.906788173626694
4.3395 15.905512139432417
4.34 15.904586133599771
4.3405 15.904353547615212
4.341 15.904785442087586
4.3415 15.905026075141432
4.342 15.903580947340078
4.3425 15.899611313013764
4.343 15.894071161326913
4.3435 15.888985109782652
4.344 15.885639044363202
4.3445 15.883964091042522
4.345 15.883239215187324
4.3455 15.882883772560696
4.346 15.882605407718096
4.3465 15.882298288350654
4.347 15.881910521633511
4.3475 15.881414825215899
4.348 15.880773688368865
4.3485 15.879928850590822
4.349 15.878840002888403
4.3495 15.877434586985345
4.35 15.875691660438118
4.3505 15.87361131583106
4.351 15.871302607330808
4.3515 15.868953683756526
4.352 15.866731466659456
4.3525 15.86472373122038
4.353 15.862932447320023
4.3535 15.861416017403066
4.354 15.860332618402204
4.3545 15.85980354918286
4.355 15.859732023062215
4.3555 15.859796130977273
4.356 15.859636368637503
4.3565 15.859040918748533
4.357 15.857985755770152
4.3575 15.856547786844622
4.358 15.85482432751472
4.3585 15.852899187203526
4.359 15.850825387420354
4.3595 15.848649564812625
4.36 15.846406665437716
4.3605 15.844133545918421
4.361 15.841871371269992
4.3615 15.839630956157492
4.362 15.837436936732818
4.3625 15.835285624135395
4.363 15.833148575618495
4.3635 15.831003155174134
4.364 15.828835252897271
4.3645 15.826636074990816
4.365 15.824422016680884
4.3655 15.822207812564386
4.366 15.819995348729911
4.3665 15.817737595985953
4.367 15.815380912082635
4.3675 15.812920299908082
4.368 15.81040720757062
4.3685 15.80791065036485
4.369 15.80535276051572
4.3695 15.802276277691114
4.37 15.797391797679325
4.3705 15.787947403984337
4.371 15.76911693346619
4.3715 15.734377287347193
4.372 15.678875330931398
4.3725 15.605934664111022
4.373 15.530485905757761
4.3735 15.471992339880025
4.374 15.444276498592174
4.3745 15.45277700335333
4.375 15.496117544286435
4.3755 15.564547264253296
4.376 15.639215697973825
4.3765 15.701092498356015
4.377 15.742012386733133
4.3775 15.764880686008524
4.378 15.77606927770049
4.3785 15.780831821945355
4.379 15.782370238229873
4.3795 15.782387334411538
4.38 15.781684285090268
4.3805 15.780640161970862
4.381 15.779417300565353
4.3815 15.778066490017153
4.382 15.77658251810767
4.3825 15.774901603092971
4.383 15.77290404209202
4.3835 15.770449926458106
4.384 15.767436138410044
4.3845 15.763951746096797
4.385 15.76037313913524
4.3855 15.757274418424085
4.386 15.755170317479188
4.3865 15.754235778924969
4.387 15.754194619960437
4.3875 15.75445628408485
4.388 15.754254229329472
4.3885 15.752716490736752
4.389 15.748624567601908
4.3895 15.739925391533287
4.39 15.722782161683924
4.3905 15.69049874289201
4.391 15.63355360110512
4.3915 15.545399292500992
4.392 15.43552694283563
4.3925 15.331575239905721
4.393 15.25605738814355
4.3935 15.211111688537567
4.394 15.187987000465412
4.3945 15.178553137727224
4.395 15.178561303734572
4.3955 15.187538700932453
4.396 15.208829115875844
4.3965 15.249925021623262
4.397 15.32013840041093
4.3975 15.420399993172797
4.398 15.531606587526905
4.3985 15.625713208991623
4.399 15.689842231616225
4.3995 15.72816756296994
4.4 15.749549385190392
4.4005 15.760991086783537
4.401 15.76670594441493
4.4015 15.768884791531622
4.402 15.768361958954078
4.4025 15.765220786231183
4.403 15.759303311220563
4.4035 15.750998827567717
4.404 15.74220150258541
4.4045 15.736718035303277
4.405 15.738776459618677
4.4055 15.750340111061465
4.406 15.769307866532671
4.4065 15.790675542663415
4.407 15.809665100946042
4.4075 15.824072802942858
4.408 15.834105400796318
4.4085 15.840930491787372
4.409 15.845652309770628
4.4095 15.849004479823687
4.41 15.851466700244845
4.4105 15.853367893618582
4.411 15.854931889323957
4.4115 15.856283153152749
4.412 15.857504748738506
4.4125 15.8586261440689
4.413 15.859654176929755
4.4135 15.860609870799003
4.414 15.861561747407443
4.4145 15.862594158499842
4.415 15.863802181844392
4.4155 15.865216221502834
4.416 15.866825117048307
4.4165 15.868591547070853
4.417 15.8704427284515
4.4175 15.872317771640812
4.418 15.874141551069052
4.4185 15.875883052321111
4.419 15.877504650936192
4.4195 15.878980145045418
4.42 15.880276995618765
4.4205 15.881375511968127
4.421 15.882270736815002
4.4215 15.882955572087763
4.422 15.883421084774639
4.4225 15.883658535421976
4.423 15.88379447735916
4.4235 15.884190597259195
4.424 15.885377730934117
4.4245 15.887738514253371
4.425 15.891236076660391
4.4255 15.895464508171642
4.426 15.899912536984601
4.4265 15.904218492803196
4.427 15.908260228181522
4.4275 15.912054273973858
4.428 15.91566887232846
4.4285 15.919133760276818
4.429 15.922453403190183
4.4295 15.92559876292393
4.43 15.92853066457588
4.4305 15.931219113217935
4.431 15.933630804361925
4.4315 15.935747753348494
4.432 15.937535400260572
4.4325 15.938981368591282
4.433 15.940119798057808
4.4335 15.941042078938633
4.434 15.941968425045427
4.4345 15.943188436004949
4.435 15.945056616063354
4.4355 15.947824802381554
4.436 15.95148993619318
4.4365 15.955744965472032
4.437 15.960189729711686
4.4375 15.964575668159078
4.438 15.968813732257253
4.4385 15.972924854823763
4.439 15.976933967121905
4.4395 15.98085249796759
4.44 15.984645527215594
4.4405 15.988274518695327
4.441 15.99168846347484
4.4415 15.994805470642401
4.442 15.997545016888548
4.4425 15.99979774708007
4.443 16.001440938358595
4.4435 16.00232872414208
4.444 16.00238055764972
4.4445 16.001713079006866
4.445 16.00087073356063
4.4455 16.000920012329626
4.446 16.002973709412245
4.4465 16.0074850978355
4.447 16.014018865092197
4.4475 16.02154362001254
4.448 16.029022644722094
4.4485 16.035789421496943
4.449 16.041692639971693
4.4495 16.046853399589818
4.45 16.051430284417027
4.4505 16.05554518765395
4.451 16.059277239638078
4.4515 16.06266840785944
4.452 16.065729851135266
4.4525 16.0684810274538
4.453 16.070906426370296
4.4535 16.072971760911454
4.454 16.07454319943692
4.4545 16.07529605843197
4.455 16.074505005497187
4.4555 16.070932276194863
4.456 16.063062488582123
4.4565 16.05046468585923
4.457 16.03579162171393
4.4575 16.024972821735485
4.458 16.02395463575164
4.4585 16.03449906035973
4.459 16.052954469013752
4.4595 16.072963577553576
4.46 16.08960433842859
4.4605 16.10144775080821
4.461 16.109423185603703
4.4615 16.114978096347386
4.462 16.119144816185162
4.4625 16.122490069757813
4.463 16.125268000896696
4.4635 16.127604299861574
4.464 16.129586023330052
4.4645 16.131272755236417
4.465 16.132744731456842
4.4655 16.13406448854932
4.466 16.135291737676457
4.4665 16.136453004237456
4.467 16.137516872289225
4.4675 16.138390298793762
4.468 16.138948291536042
4.4685 16.139123723949464
4.469 16.139094820194003
4.4695 16.139299657892046
4.47 16.140134399729263
4.4705 16.141548005106195
4.471 16.143116540551528
4.4715 16.144646968406605
4.472 16.146387375699906
4.4725 16.14856524002493
4.473 16.151080702327338
4.4735 16.153609438127706
4.474 16.15585362961773
4.4745 16.157640774199113
4.475 16.158917411529938
4.4755 16.15970835326183
4.476 16.160082478761396
4.4765 16.160088074179107
4.477 16.159758119709533
4.4775 16.1591183693583
4.478 16.15818206642984
4.4785 16.157021247224304
4.479 16.155784674992628
4.4795 16.154671612801295
4.48 16.153841658218752
4.4805 16.153321256885743
4.481 16.15293886749177
4.4815 16.152459648225282
4.482 16.151879661237373
4.4825 16.151580513808153
4.483 16.152044567918413
4.4835 16.153390863815765
4.484 16.15530822493168
4.4845 16.15734538700626
4.485 16.15920029076613
4.4855 16.160752735052313
4.486 16.161990447875084
4.4865 16.162909609272248
4.487 16.163493345014572
4.4875 16.16375021757306
4.488 16.163683102788433
4.4885 16.16329524491144
4.489 16.16257857243001
4.4895 16.161519073314075
4.49 16.160115117159233
4.4905 16.158389817230653
4.491 16.156363995060147
4.4915 16.15402774609783
4.492 16.151364569098394
4.4925 16.14842802692474
4.493 16.14543397575364
4.4935 16.142731815493907
4.494 16.140608258384283
4.4945 16.139179603881335
4.495 16.1383816346584
4.4955 16.138093969295554
4.496 16.13819443773324
4.4965 16.138611426824347
4.497 16.13936566583151
4.4975 16.140488948550185
4.498 16.141996090411862
4.4985 16.143787249049044
4.499 16.145714977805724
4.4995 16.14766249008535
4.5 16.149552347322285
4.5005 16.151331911344982
4.501 16.152941176242123
4.5015 16.15432073872132
4.502 16.155407469148635
4.5025 16.15617643579468
4.503 16.156637329009808
4.5035 16.1568002512862
4.504 16.156684634077067
4.5045 16.15630136988537
4.505 16.155687444894166
4.5055 16.15490966781505
4.506 16.15404596492543
4.5065 16.1531769675268
4.507 16.15239105057388
4.5075 16.15175462115548
4.508 16.15132803581314
4.5085 16.151166130878863
4.509 16.151287505808156
4.5095 16.15168508751232
4.51 16.152345162965954
4.5105 16.15326348998321
4.511 16.15442760649043
4.5115 16.1558378929519
4.512 16.15746554927587
4.5125 16.159245808658085
4.513 16.161105309399353
4.5135 16.162939427276243
4.514 16.16464586713822
4.5145 16.166146828245655
4.515 16.16737830878954
4.5155 16.168283239206925
4.516 16.16885131727849
4.5165 16.169082421618413
4.517 16.16901908351771
4.5175 16.16871176493968
4.518 16.168229198440663
4.5185 16.167662382171027
4.519 16.16711500978489
4.5195 16.16671960739242
4.52 16.166640421897974
4.5205 16.16705925172942
4.521 16.168109877323758
4.5215 16.16975396841642
4.522 16.171834438519515
4.5225 16.174159017444943
4.523 16.176597391444414
4.5235 16.17908833285311
4.524 16.181599521707028
4.5245 16.18410198445853
4.525 16.186541227221394
4.5255 16.188860562475806
4.526 16.190974806862283
4.5265 16.19280310492111
4.527 16.19428149693879
4.5275 16.195349599707278
4.528 16.195973248924574
4.5285 16.196144927486817
4.529 16.19588884185944
4.5295 16.19529713093559
4.53 16.19450633027515
4.5305 16.193691660067604
4.531 16.192991670566272
4.5315 16.192439732590678
4.532 16.191992052548372
4.5325 16.191632150284082
4.533 16.191368625400024
4.5335 16.19127376903443
4.534 16.191394332748313
4.5345 16.191765947132932
4.535 16.192379012688324
4.5355 16.193196500469984
4.536 16.194181329637885
4.5365 16.19528672777744
4.537 16.196486993077517
4.5375 16.19776049431436
4.538 16.199069507916285
4.5385 16.200385597431904
4.539 16.201672942789678
4.5395 16.2029164663383
4.54 16.204091784978186
4.5405 16.205205449196427
4.541 16.206242108844013
4.5415 16.207186313823087
4.542 16.20801552865565
4.5425 16.208713621324502
4.543 16.209288683431588
4.5435 16.209827382908237
4.544 16.210442733357024
4.5445 16.21127571076652
4.545 16.212385197792024
4.5455 16.21371310346917
4.546 16.215162454640588
4.5465 16.21664182261279
4.547 16.21811510656776
4.5475 16.21957893291485
4.548 16.22104389509301
4.5485 16.222507259263004
4.549 16.223945634923016
4.5495 16.225324459275146
4.55 16.226614062648
4.5505 16.22778122975508
4.551 16.22880161529774
4.5515 16.22966986860298
4.552 16.230368278318032
4.5525 16.230887271007006
4.553 16.2312167830148
4.5535 16.231359640591428
4.554 16.23131056906016
4.5545 16.231064332800287
4.555 16.23061390534887
4.5555 16.2299245251959
4.556 16.228925845562365
4.5565 16.227492418540372
4.557 16.225503666076392
4.5575 16.222952592682578
4.558 16.220155594474335
4.5585 16.217813628915312
4.559 16.216685411415728
4.5595 16.21702732182956
4.56 16.218511839523448
4.5605 16.22064271204193
4.561 16.22307070005226
4.5615 16.225525529918492
4.562 16.227679462242126
4.5625 16.229292907102142
4.563 16.230289108937896
4.5635 16.23067954544838
4.564 16.230537055277363
4.5645 16.229921316056572
4.565 16.228893856130018
4.5655 16.22751420111133
4.566 16.22584647502852
4.5665 16.22396209174381
4.567 16.22192977042327
4.5675 16.219822343188337
4.568 16.217711624498534
4.5685 16.215673122240332
4.569 16.21376609123621
4.5695 16.21200426394117
4.57 16.210388074020774
4.5705 16.208947538711215
4.571 16.20781040896032
4.5715 16.207139220989102
4.572 16.207001568755565
4.5725 16.20729665082024
4.573 16.20784614780249
4.5735 16.2084724745287
4.574 16.209067087483263
4.5745 16.20956356987536
4.575 16.209927148105283
4.5755 16.21011356518572
4.576 16.21009015549715
4.5765 16.209829750251533
4.577 16.209331959799577
4.5775 16.208604155325858
4.578 16.20768763169739
4.5785 16.206625379334106
4.579 16.20548025784927
4.5795 16.204312131727143
4.58 16.203170735529376
4.5805 16.202127630540595
4.581 16.201272970260064
4.5815 16.2006932109523
4.582 16.200460346012534
4.5825 16.200609697345648
4.583 16.20115297943386
4.5835 16.202110587878803
4.584 16.203477608211415
4.5845 16.205216712686987
4.585 16.207263412970843
4.5855 16.20955238222287
4.586 16.212032483178458
4.5865 16.21466062477345
4.587 16.217368069013883
4.5875 16.220073420301464
4.588 16.222687300124868
4.5885 16.22514543022647
4.589 16.227399992834155
4.5895 16.229458828471756
4.59 16.231335938992412
4.5905 16.233065093112476
4.591 16.23467367393611
4.5915 16.23618452004569
4.592 16.23762151963957
4.5925 16.23901843570508
4.593 16.24040675492505
4.5935 16.241842151692467
4.594 16.24337360617813
4.5945 16.24502418388602
4.595 16.246798621228503
4.5955 16.248699579966914
4.596 16.25073384904354
4.5965 16.252903835579623
4.597 16.25522593151616
4.5975 16.257706601902623
4.598 16.260338358623944
4.5985 16.263093093490696
4.599 16.265958157800565
4.5995 16.26894364957062
4.6 16.27208153074012
4.6005 16.27534997975116
4.601 16.27868876012631
4.6015 16.282017794479756
4.602 16.28528266266194
4.6025 16.28846796151323
4.603 16.29157094737449
4.6035 16.294584921425812
4.604 16.29749273127509
4.6045 16.30029142577863
4.605 16.30297977602439
4.6055 16.305556132618463
4.606 16.308020202363547
4.6065 16.31039104728399
4.607 16.31268510074475
4.6075 16.31491268982286
4.608 16.31706623074648
4.6085 16.319125268367838
4.609 16.321060679719928
4.6095 16.32283098317173
4.61 16.32445545705226
4.6105 16.326008637677152
4.611 16.327627598205225
4.6115 16.32941952447926
4.612 16.33142683721775
4.6125 16.333668785311925
4.613 16.336232258259525
4.6135 16.339288990339227
4.614 16.342948958937125
4.6145 16.3471472140509
4.615 16.351629023078843
4.6155 16.356118163823666
4.616 16.36041649977302
4.6165 16.36446211489243
4.617 16.36827819491138
4.6175 16.37189459720095
4.618 16.375320850950292
4.6185 16.378575692465272
4.619 16.381670956284104
4.6195 16.384631288686066
4.62 16.387485449300208
4.6205 16.39025945961698
4.621 16.392995219331745
4.6215 16.39571865778265
4.622 16.39845115699387
4.6225 16.40122561016805
4.623 16.404063404462065
4.6235 16.407004832613296
4.624 16.410104062454913
4.6245 16.413373731167543
4.625 16.416758178022988
4.6255 16.42020252496659
4.626 16.423667219778647
4.6265 16.42714644594017
4.627 16.430655719544088
4.6275 16.434181469873668
4.628 16.437709563338192
4.6285 16.44123330084996
4.629 16.444763750470837
4.6295 16.448289314257803
4.63 16.451787895233803
4.6305 16.455217528803313
4.631 16.458531656682595
4.6315 16.461684988695826
4.632 16.464649342550373
4.6325 16.46744016685691
4.633 16.47014216301039
4.6335 16.472845513979177
4.634 16.475583854971735
4.6345 16.47832405563807
4.635 16.480993235963663
4.6355 16.483527224940644
4.636 16.485916715029564
4.6365 16.488155652356532
4.637 16.490244646057402
4.6375 16.492167850313482
4.638 16.49393299651699
4.6385 16.495601425525848
4.639 16.49728815098877
4.6395 16.49907201253529
4.64 16.500971845065113
4.6405 16.50290633861176
4.641 16.504764957474237
4.6415 16.506456773747775
4.642 16.507955295740537
4.6425 16.509361590624156
4.643 16.511143075164266
4.6435 16.51430031012521
4.644 16.52011680995815
4.6445 16.529447857963916
4.645 16.542010931889457
4.6455 16.556002804082418
4.646 16.568312679850575
4.6465 16.575433962700348
4.647 16.575158739084408
4.6475 16.567971030710936
4.648 16.55713982740328
4.6485 16.546949119241024
4.649 16.540325035802887
4.6495 16.537752655550104
4.65 16.53799977873685
4.6505 16.539597411989288
4.651 16.54163919550284
4.6515 16.54369783349659
4.652 16.54563365627153
4.6525 16.547394455100584
4.653 16.54897051064028
4.6535 16.550337248421403
4.654 16.551493194669796
4.6545 16.552426311731075
4.655 16.55314969016404
4.6555 16.553676153844165
4.656 16.554021745609234
4.6565 16.554202653973956
4.657 16.554230365023393
4.6575 16.55409544605401
4.658 16.553752482488324
4.6585 16.55311631548934
4.659 16.55217138634177
4.6595 16.551163145754607
4.66 16.55084310950305
4.6605 16.552855856160388
4.661 16.56037819787887
4.6615 16.57891802486111
4.662 16.616386263157732
4.6625 16.68084817956282
4.663 16.7757234053877
4.6635 16.895090696161574
4.664 17.024427113452198
4.6645 17.146503437993594
4.665 17.249180260436084
4.6655 17.330896567884423
4.666 17.408346367070926
4.6665 17.53381814283441
4.667 17.802079458709546
4.6675 18.24406455153162
4.668 18.698598096578976
4.6685 19.00944454170587
4.669 19.178071080728465
4.6695 19.258247629397083
4.67 19.287548525239504
4.6705 19.284431678867954
4.671 19.258068641901268
4.6715 19.216263118779985
4.672 19.171096281303964
4.6725 19.13900934789282
4.673 19.134747684249785
4.6735 19.163925020581583
4.674 19.221124839175218
4.6745 19.29348647714639
4.675 19.365923819199026
4.6755 19.426127097347223
4.676 19.468495607683934
4.6765 19.494183181556444
4.677 19.50782076757098
4.6775 19.5141039071109
4.678 19.51634009947161
4.6785 19.516492132254466
4.679 19.515636083439954
4.6795 19.514337864537268
4.68 19.512893923300133
4.6805 19.51139781481369
4.681 19.509764967544182
4.6815 19.50757861384648
4.682 19.503832985392805
4.6825 19.496148101665458
4.683 19.478577325403574
4.6835 19.435702607611788
4.684 19.330590054604354
4.6845 19.119380924532166
4.685 18.891066715039663
4.6855 18.803952801946583
4.686 18.80586436822814
4.6865 18.821700599800952
4.687 18.8324423573913
4.6875 18.83773419612048
4.688 18.839645876379162
4.6885 18.839671827376634
4.689 18.838625694352224
4.6895 18.836944043268367
4.69 18.834842470428928
4.6905 18.832432082476434
4.691 18.829756567066678
4.6915 18.826805971295638
4.692 18.82352021781388
4.6925 18.81977003799938
4.693 18.815377974293604
4.6935 18.810233839211133
4.694 18.804501390386996
4.6945 18.798721208226606
4.695 18.793198456213847
4.6955 18.785846415627567
4.696 18.76979672938856
4.6965 18.73439457089011
4.697 18.67249244119579
4.6975 18.59019674100909
4.698 18.5106907752049
4.6985 18.471105929815437
4.699 18.5138655816618
4.6995 18.663607251631408
4.7 18.896501143448464
4.7005 19.14136712041497
4.701 19.332128123216798
4.7015 19.450104602209407
4.702 19.512425521353418
4.7025 19.542725166304145
4.703 19.55721954629922
4.7035 19.564454529481342
4.704 19.56836386939933
4.7045 19.570682045876474
4.705 19.572112779229453
4.7055 19.572865745419985
4.706 19.572863405731464
4.7065 19.571657987558265
4.707 19.56823353996716
4.7075 19.560564897334785
4.708 19.545380192906006
4.7085 19.51934655721806
4.709 19.48307005781131
4.7095 19.44560951597959
4.71 19.42211847646836
4.7105 19.42297576883828
4.711 19.445594524106056
4.7115 19.478451463410558
4.712 19.51035542594189
4.7125 19.535538138719065
4.713 19.552905648822772
4.7135 19.563627150492305
4.714 19.569502928992083
4.7145 19.57212752609154
4.715 19.572653913180254
4.7155 19.571805227259013
4.716 19.57000294814298
4.7165 19.567428132072713
4.717 19.564057740928522
4.7175 19.559713751641244
4.718 19.554104389295116
4.7185 19.54703235011043
4.719 19.538560202714297
4.7195 19.528988863455865
4.72 19.518508141997586
4.7205 19.506848269439043
4.721 19.49337979929285
4.7215 19.477749904075743
4.722 19.46029071125972
4.7225 19.441314881828195
4.723 19.419676018517915
4.7235 19.39171791410105
4.724 19.351715809837156
4.7245 19.293959641595706
4.725 19.216168671811424
4.7255 19.124043431472128
4.726 19.032976046495907
4.7265 18.96166244705114
4.727 18.919768385273937
4.7275 18.90432702893567
4.728 18.906764456827833
4.7285 18.920332832099678
4.729 18.942665409853237
4.7295 18.975125253175737
4.73 19.02093421074149
4.7305 19.08138514486636
4.731 19.151444027742382
4.7315 19.219357402642792
4.732 19.2730361972098
4.7325 19.306231870880026
4.733 19.3175738626341
4.7335 19.30672922090855
4.734 19.272000318456673
4.7345 19.211230137668164
4.735 19.125780944203218
4.7355 19.02537830752985
4.736 18.92812785622369
4.7365 18.85450695580077
4.737 18.818641975757487
4.7375 18.822253535085874
4.738 18.85711200917958
4.7385 18.916670225568065
4.739 19.006495076269147
4.7395 19.13757379726167
4.74 19.290364675778005
4.7405 19.41021749781485
4.741 19.47546184402804
4.7415 19.504766696143363
4.742 19.517611716662802
4.7425 19.52366954006113
4.743 19.526796987932816
4.7435 19.528397978852084
4.744 19.52884328938226
4.7445 19.527774690097466
4.745 19.523611582565703
4.7455 19.511825150683855
4.746 19.48110910284218
4.7465 19.40994521272549
4.747 19.280359014518133
4.7475 19.120404646943335
4.748 18.994617697114933
4.7485 18.92537877227484
4.749 18.893034914329107
4.7495 18.87767246676123
4.75 18.869947009797144
4.7505 18.867087195411127
4.751 18.86936360614083
4.7515 18.878790909245144
4.752 18.89941669913116
4.7525 18.93760633417072
4.753 19.000184072687656
4.7535 19.08800988263983
4.754 19.190202465307056
4.7545 19.28861698777785
4.755 19.369796492892362
4.7555 19.430576735631615
4.756 19.474923647197905
4.7565 19.50811587257055
4.757 19.533374892412237
4.7575 19.551999422784874
4.758 19.564984086173
4.7585 19.57386192140432
4.759 19.58025608578244
4.7595 19.585379081954247
4.76 19.589877840933642
4.7605 19.593954798455652
4.761 19.597522426509858
4.7615 19.60020411082962
4.762 19.601211375666818
4.7625 19.599142733799724
4.763 19.591903057532896
4.7635 19.577148713961765
4.764 19.55324405399135
4.7645 19.520261420405305
4.765 19.481296892757012
4.7655 19.444758272695847
4.766 19.424227149624503
4.7665 19.431904925851093
4.767 19.468916581838023
4.7675 19.521863326257236
4.768 19.57234882084847
4.7685 19.609808782080915
4.769 19.633859760946695
4.7695 19.648626390750614
4.77 19.657988842274015
4.7705 19.664350685353682
4.771 19.668953250003312
4.7715 19.672399738648302
4.772 19.67495735671219
4.7725 19.67680221081178
4.773 19.678077511603334
4.7735 19.678914655280668
4.774 19.67936650596439
4.7745 19.679373324323766
4.775 19.678814238516793
4.7755 19.677709834450063
4.776 19.676579212711548
4.7765 19.676500398766947
4.777 19.67857317981233
4.7775 19.683062055319528
4.778 19.689183078744932
4.7785 19.695776971391417
4.779 19.70197067177504
4.7795 19.707382942045026
4.78 19.711953518283128
4.7805 19.71575349964352
4.781 19.718911420136095
4.7815 19.721521106987236
4.782 19.72365765865471
4.7825 19.725351098624422
4.783 19.726610977482434
4.7835 19.7273732229402
4.784 19.727527920774875
4.7845 19.726899125625703
4.785 19.72537061726367
4.7855 19.72301360260156
4.786 19.720254833129125
4.7865 19.717859003035336
4.787 19.716601550967948
4.7875 19.71697287332431
4.788 19.719060829121357
4.7885 19.722644171140328
4.789 19.72726419176524
4.7895 19.732358072585296
4.79 19.737338626377966
4.7905 19.741764643868258
4.791 19.74540376725595
4.7915 19.74829026035259
4.792 19.750638514335776
4.7925 19.752656869253343
4.793 19.75445092400594
4.7935 19.75603467346853
4.794 19.75741281315133
4.7945 19.75868171203812
4.795 19.76004828077596
4.7955 19.76167053343782
4.796 19.76350578199085
4.7965 19.765341403642534
4.797 19.767053423571323
4.7975 19.76864828885684
4.798 19.770164110899128
4.7985 19.771617690729116
4.799 19.773066591689485
4.7995 19.774564844938883
4.8 19.776131296996276
4.8005 19.777714048876096
4.801 19.779173399365664
4.8015 19.780327945638966
4.802 19.781006840702624
4.8025 19.78103765376321
4.803 19.780264549456813
4.8035 19.778499709680382
4.804 19.77557438107983
4.8045 19.771305816480982
4.805 19.76534662371153
4.8055 19.756493975934482
4.806 19.74199217426479
4.8065 19.717971355474727
4.807 19.682691188509306
4.8075 19.640656124416243
4.808 19.60257250305849
4.8085 19.58008281128144
4.809 19.580275924318745
4.8095 19.60345821208806
4.81 19.64257953261771
4.8105 19.685860977254936
4.811 19.722903679855865
4.8115 19.74955606304026
4.812 19.76703534779368
4.8125 19.77833430378212
4.813 19.785937261244012
4.8135 19.79138308960301
4.814 19.795562588103692
4.8145 19.79893958595822
4.815 19.801754698862613
4.8155 19.80408197434063
4.816 19.805948289678867
4.8165 19.807375377770143
4.817 19.808428101677034
4.8175 19.809206545818302
4.818 19.809840499417234
4.8185 19.810444580826847
4.819 19.811130752353197
4.8195 19.81200181005663
4.82 19.813122564331923
4.8205 19.81452728008539
4.821 19.81622626083181
4.8215 19.818223865702766
4.822 19.820484520725298
4.8225 19.822928141052092
4.823 19.825370589113522
4.8235 19.827532129004773
4.824 19.8288967342427
4.8245 19.82853247413316
4.825 19.824633397926753
4.8255 19.813589425301636
4.826 19.788631783549935
4.8265 19.73949320466884
4.827 19.657492091866466
4.8275 19.548419453771785
4.828 19.43736132384888
4.8285 19.35080668389117
4.829 19.299837890945792
4.8295 19.284712026403042
4.83 19.306407249805748
4.8305 19.371254151620064
4.831 19.482874713728894
4.8315 19.620165236554666
4.832 19.737806537798456
4.8325 19.810871775815578
4.833 19.848452258261048
4.8335 19.86718731850336
4.834 19.87747277552345
4.8345 19.884121313209114
4.835 19.88916807343424
4.8355 19.893436427028945
4.836 19.89725907372656
4.8365 19.900738082095998
4.837 19.90388901911555
4.8375 19.906685674568347
4.838 19.909089370767084
4.8385 19.911021970651234
4.839 19.91237099840973
4.8395 19.91294539684585
4.84 19.91252032670135
4.8405 19.910956341545926
4.841 19.908425928107988
4.8415 19.905565342865195
4.842 19.903333880752808
4.8425 19.90284695236871
4.843 19.90497365101435
4.8435 19.909770060044785
4.844 19.916291299070526
4.8445 19.923147651678992
4.845 19.92933364484434
4.8455 19.934516761956722
4.846 19.938772177975316
4.8465 19.942318083716906
4.847 19.94533071254027
4.8475 19.94789044802003
4.848 19.949992175157732
4.8485 19.951581716943434
4.849 19.9525533084781
4.8495 19.952785706971525
4.85 19.952145183536
4.8505 19.950575942892364
4.851 19.94817102904315
4.8515 19.945357832256022
4.852 19.942938171566873
4.8525 19.94193192588082
4.853 19.942975981600938
4.8535 19.94581908555813
4.854 19.949498998678656
4.8545 19.95303246084646
4.855 19.955858884830928
4.8555 19.95789241583887
4.856 19.95930254464994
4.8565 19.960339562865183
4.857 19.961206480526794
4.8575 19.96204763831376
4.858 19.962938571613677
4.8585 19.963885265093612
4.859 19.96487688253904
4.8595 19.96584859846761
4.86 19.96669866990888
4.8605 19.967323992488353
4.861 19.96759625082515
4.8615 19.967422798038267
4.862 19.966723701851688
4.8625 19.96552997632902
4.863 19.96404888395318
4.8635 19.962718268945927
4.864 19.962104577084087
4.8645 19.962630249297774
4.865 19.964280236793964
4.8655 19.96658965265067
4.866 19.968975524455097
4.8665 19.97104224117698
4.867 19.972611752007612
4.8675 19.973693063584854
4.868 19.974396817002102
4.8685 19.97485864328362
4.869 19.975196376263437
4.8695 19.975504572173826
4.87 19.975827840144795
4.8705 19.976172402145714
4.871 19.976499183227364
4.8715 19.976725954361882
4.872 19.97672891580346
4.8725 19.976323634233008
4.873 19.975285741262045
4.8735 19.973319803012405
4.874 19.970149919874704
4.8745 19.965567476549644
4.875 19.959543001009834
4.8755 19.95235811525195
4.876 19.944785995685937
4.8765 19.938152450972712
4.877 19.933926913097327
4.8775 19.9329363308194
4.878 19.934971253059533
4.8785 19.938909079288926
4.879 19.9432063288992
4.8795 19.94658951451866
4.88 19.94849534584803
4.8805 19.949027878297596
4.881 19.948600518103476
4.8815 19.94762437224835
4.882 19.946383214267108
4.8825 19.945049414644988
4.883 19.94368159148401
4.8835 19.94228679395284
4.884 19.94083064529223
4.8845 19.939254641743617
4.885 19.937484605881973
4.8855 19.935431469178244
4.886 19.93295270243495
4.8865 19.92985073160753
4.887 19.925867095465165
4.8875 19.920733914271654
4.888 19.914374621654428
4.8885 19.907099409158885
4.889 19.899738658351104
4.8895 19.893493090331276
4.89 19.889401792249892
4.8905 19.887657636255266
4.891 19.887471795669523
4.8915 19.887595512760967
4.892 19.886932652908254
4.8925 19.88471950127084
4.893 19.88018789335749
4.8935 19.87209176502721
4.894 19.857860949288806
4.8945 19.83172971386532
4.895 19.779355788970687
4.8955 19.664820776613098
4.896 19.43358901149395
4.8965 19.159307969137437
4.897 19.038643245081225
4.8975 19.025637527931796
4.898 19.031966209773078
4.8985 19.0361580409211
4.899 19.037353072435064
4.8995 19.036937416473155
4.9 19.035791208825508
4.9005 19.034372557266693
4.901 19.032915404287344
4.9015 19.03156652938796
4.902 19.03046584377852
4.9025 19.029930689410616
4.903 19.03099252031671
4.9035 19.037172567367
4.904 19.059502949968525
4.9045 19.12461204574726
4.905 19.264206742164045
4.9055 19.452910925051704
4.906 19.60846006345774
4.9065 19.699589935918453
4.907 19.746465906597862
4.9075 19.771301881748926
4.908 19.786247256386496
4.9085 19.79664307744542
4.909 19.804516745517773
4.9095 19.810540057627545
4.91 19.814939589041227
4.9105 19.81784753574721
4.911 19.819406192062832
4.9115 19.819807879864722
4.912 19.819240299663882
4.9125 19.817875425265406
4.913 19.815790419983564
4.9135 19.812942088642856
4.914 19.809107092434445
4.9145 19.803697078880354
4.915 19.795528520424995
4.9155 19.782387740106095
4.916 19.760568241640815
4.9165 19.724906788339684
4.917 19.670161859455817
4.9175 19.594042692310733
4.918 19.500035428409472
4.9185 19.396633219358787
4.919 19.293513957004155
4.9195 19.19826553280791
4.92 19.115545833206117
4.9205 19.047215012365555
4.921 18.99276722001679
4.9215 18.9498856869697
4.922 18.915739631096965
4.9225 18.888345753493397
4.923 18.86750241706515
4.9235 18.854941405065993
4.924 18.853000053913767
4.9245 18.862255815250162
4.925 18.88019531712381
4.9255 18.901727848769575
4.926 18.92173129993753
4.9265 18.937127733252886
4.927 18.947305923649054
4.9275 18.9530623873444
4.928 18.955553853776383
4.9285 18.95580248677696
4.929 18.95460285480379
4.9295 18.952536843450986
4.93 18.950003167582185
4.9305 18.947237457805738
4.931 18.94434924633537
4.9315 18.941326314475315
4.932 18.937965562603644
4.9325 18.93372024859507
4.933 18.92730604141464
4.9335 18.91566317561413
4.934 18.891752304659697
4.9345 18.84067139716105
4.935 18.737139843490663
4.9355 18.557415742381966
4.936 18.319117643535215
4.9365 18.107179847942696
4.937 18.018838410887653
4.9375 18.083249045231756
4.938 18.251684391960623
4.9385 18.447709544684788
4.939 18.61737402760101
4.9395 18.74220280785237
4.94 18.823947267987236
4.9405 18.871852308914495
4.941 18.897158002843685
4.9415 18.909579286924107
4.942 18.915539681606024
4.9425 18.918599232747315
4.943 18.92048092846097
4.9435 18.9219801182937
4.944 18.923427684795595
4.9445 18.92495039229317
4.945 18.926553887912885
4.9455 18.928180877140758
4.946 18.92973311056776
4.9465 18.931048188144576
4.947 18.93190304041375
4.9475 18.931981794475618
4.948 18.930858367746676
4.9485 18.928062089689003
4.949 18.92328896329136
4.9495 18.916590358816503
4.95 18.908533965458247
4.9505 18.900224461551204
4.951 18.893349036040448
4.9515 18.889916303606054
4.952 18.891183423196544
4.9525 18.89661836974617
4.953 18.904137826728967
4.9535 18.91137420166913
4.954 18.916815512863554
4.9545 18.920160764677377
4.955 18.921917832019172
4.9555 18.92282122135905
4.956 18.92345718587534
4.9565 18.92418429657203
4.957 18.925123530553538
4.9575 18.926173266785877
4.958 18.927193012226713
4.9585 18.928114732913663
4.959 18.92891430478311
4.9595 18.92950652135862
4.96 18.929637214987526
4.9605 18.928879217080485
4.961 18.926689885969186
4.9615 18.922526271907177
4.962 18.91613866640844
4.9625 18.907956324019484
4.963 18.899335703025038
4.9635 18.89247209509176
4.964 18.88965958946881
4.9645 18.892161851492588
4.965 18.899367240137714
4.9655 18.909026030072766
4.966 18.918444737195834
4.9665 18.925742310254403
4.967 18.93032182315638
4.9675 18.93254661612994
4.968 18.93316009187797
4.9685 18.932781423846013
4.969 18.93180713559244
4.9695 18.930433595652115
4.97 18.928698248147892
4.9705 18.926487365524153
4.971 18.923622368292495
4.9715 18.91995657403767
4.972 18.915613472416926
4.9725 18.911166569107046
4.973 18.907619120239083
4.9735 18.906115996419345
4.974 18.90734479509119
4.9745 18.91106006019872
4.975 18.916109311565876
4.9755 18.92111183396334
4.976 18.925136476525974
4.9765 18.92786499151018
4.977 18.92936585308176
4.9775 18.929844309074298
4.978 18.929536138300964
4.9785 18.92867215288886
4.979 18.927491009154593
4.9795 18.926290737627514
4.98 18.925500819170406
4.9805 18.92581259670024
4.981 18.928294493052007
4.9815 18.9342796725285
4.982 18.944422631439256
4.9825 18.957263432173413
4.983 18.96952404716723
4.9835 18.978696150866554
4.984 18.984405066197397
4.9845 18.987466274289957
4.985 18.988824060455553
4.9855 18.98907121986839
4.986 18.988414074028597
4.9865 18.986708333095667
4.987 18.98343451305558
4.9875 18.977588052513177
4.988 18.967910572526545
4.9885 18.954203220424578
4.989 18.93893780064294
4.9895 18.925700615321933
4.99 18.916018725354984
4.9905 18.909264233490177
4.991 18.904289362753072
4.9915 18.900244315120748
4.992 18.896620847304483
4.9925 18.89308126507897
4.993 18.889318956427193
4.9935 18.884897911827505
4.994 18.879216816153424
4.9945 18.871565006582863
4.995 18.861441924087828
4.9955 18.849202468531605
4.996 18.83666271640637
4.9965 18.82710914859472
4.997 18.823860251012725
4.9975 18.827807672970334
4.998 18.83637296626722
4.9985 18.845455940892407
4.999 18.852192406790227
4.9995 18.855883734113213
5.0 18.857156247251172
5.0005 18.856908517419487
5.001 18.855851250136936
5.0015 18.854405637443588
5.002 18.852803297546338
5.0025 18.85115600238358
5.003 18.849515587459926
5.0035 18.847903912292733
5.004 18.846318578945677
5.0045 18.844742202712265
5.005 18.843126740326685
5.0055 18.841365735416918
5.006 18.839250718098263
5.0065 18.836320528930617
5.007 18.83174690726048
5.0075 18.824270697652114
5.008 18.812717525317673
5.0085 18.797331703916704
5.009 18.781421352345355
5.0095 18.770829560100964
5.01 18.770048948892672
5.0105 18.778451976089187
5.011 18.79105461021343
5.0115 18.80260893926629
5.012 18.810467702065925
5.0125 18.81454274267232
5.013 18.81590567633022
5.0135 18.815643735507805
5.014 18.81448000042919
5.0145 18.812815392370585
5.015 18.810858226312092
5.0155 18.808704544274406
5.016 18.806404352660167
5.0165 18.803966481593154
5.017 18.801353167096693
5.0175 18.79839333999495
5.018 18.794630465735622
5.0185 18.788956492950845
5.019 18.77900294826208
5.0195 18.76048556268193
5.02 18.727400566300428
5.0205 18.674786246140137
5.021 18.60371505430425
5.0215 18.524015700933855
5.022 18.450266374844745
5.0225 18.39433593892827
5.023 18.36039830398835
5.0235 18.345364563934396
5.024 18.342282430475333
5.0245 18.3443307909603
5.025 18.34608085217609
5.0255 18.344057370441686
5.026 18.33610515346546
5.0265 18.321465189052564
5.027 18.300622202342744
5.0275 18.275620896333365
5.028 18.25060410616381
5.0285 18.231873820836725
5.029 18.226684447540464
5.0295 18.241833242142274
5.03 18.28174446251252
5.0305 18.345712047800596
5.031 18.42700972021765
5.0315 18.513455353490336
5.032 18.592602026672672
5.0325 18.656210626469832
5.033 18.702231806547022
5.0335 18.73304868628432
5.034 18.75268903766224
5.0345 18.764854970459165
5.035 18.772239475690434
5.0355 18.776555001233774
5.036 18.778712155325604
5.0365 18.77899555839055
5.037 18.777066951225393
5.0375 18.771767101311763
5.038 18.760528418213546
5.0385 18.738209009437988
5.039 18.69545612662523
5.0395 18.617171190460105
5.04 18.484426518394393
5.0405 18.283747551204073
5.041 18.0224891796003
5.0415 17.734409897161992
5.042 17.462977892882808
5.0425 17.237148570503035
5.043 17.065337671320897
5.0435 16.941763779871877
5.044 16.85619426724355
5.0445 16.798360833356917
5.045 16.75984767218514
5.0455 16.734251614760762
5.046 16.71691197619641
5.0465 16.70455168032803
5.047 16.694983527345027
5.0475 16.68692550690486
5.048 16.679806378178217
5.0485 16.67353547430131
5.049 16.668274853053923
5.0495 16.664341548964252
5.05 16.662426300465153
5.0505 16.663892779126854
5.051 16.670487425375562
5.0515 16.683196901135766
5.052 16.70081081516527
5.0525 16.719286944680547
5.053 16.732580029352903
5.0535 16.73519929075707
5.054 16.72518846970264
5.0545 16.705601769580657
5.055 16.68230891011148
5.0555 16.660898214254534
5.056 16.644308897309024
5.0565 16.632902954664182
5.057 16.625631200021672
5.0575 16.621198657067943
5.058 16.618659542976843
5.0585 16.617411668913714
5.059 16.617171474763303
5.0595 16.617929847606653
5.06 16.620108150363166
5.0605 16.624761563022272
5.061 16.633683215275237
5.0615 16.64918414769114
5.062 16.673229022139324
5.0625 16.705380557722055
5.063 16.740493753325772
5.0635 16.768577453616956
5.064 16.77912426641302
5.0645 16.767564149768667
5.065 16.73841523501956
5.0655 16.702507064775254
5.066 16.670417672367357
5.0665 16.647600038003404
5.067 16.634082061659456
5.0675 16.627175021297532
5.068 16.624007597743667
5.0685 16.62263324612944
5.069 16.622117402824852
5.0695 16.622166661049036
5.07 16.622883377303637
5.0705 16.624571395233268
5.071 16.627677377707766
5.0715 16.632633047845395
5.072 16.639497412119717
5.0725 16.647437173829744
5.073 16.654497180210647
5.0735 16.658185430046835
5.074 16.65691915032347
5.0745 16.651170898292342
5.075 16.643253688135548
5.0755 16.635820788511595
5.076 16.63046897822106
5.0765 16.62741576105522
5.077 16.62611430679981
5.0775 16.625867903725133
5.078 16.62616576817139
5.0785 16.62670968482845
5.079 16.627335720747734
5.0795 16.62800547699356
5.08 16.6287408723943
5.0805 16.629686137795574
5.081 16.631149430473755
5.0815 16.633770004177084
5.082 16.638669617821467
5.0825 16.647502557062165
5.083 16.66195858621841
5.0835 16.682346330445068
5.084 16.70579783808093
5.0845 16.725923440664733
5.085 16.73552903931361
5.0855 16.731015185303814
5.086 16.714726647693738
5.0865 16.692801869829683
5.087 16.671446180810342
5.0875 16.654193054001134
5.088 16.641795715222667
5.0885 16.633443840138966
5.089 16.627889390310205
5.0895 16.624074790270907
5.09 16.62124760011481
5.0905 16.618949524541158
5.091 16.6168768155312
5.0915 16.61486737420585
5.092 16.61293234040989
5.0925 16.611222839639446
5.093 16.609923504170226
5.0935 16.60910762253302
5.094 16.60872055085707
5.0945 16.6086122232624
5.095 16.60861400731648
5.0955 16.60858786135535
5.096 16.60842661361085
5.0965 16.608052702837185
5.097 16.607430391004176
5.0975 16.60653710989595
5.098 16.60537813897111
5.0985 16.60395020343299
5.099 16.602259848809112
5.0995 16.60029179710355
5.1 16.598041659223036
5.1005 16.595509207874073
5.101 16.592732224200624
5.1015 16.589825490186428
5.102 16.5870040228465
5.1025 16.58457529753468
5.103 16.58282901346575
5.1035 16.581820494830072
5.104 16.581303927011504
5.1045 16.58092835505224
5.105 16.580455757934093
5.1055 16.57983472128267
5.106 16.57912286217128
5.1065 16.5783582162418
5.107 16.577590939565557
5.1075 16.576813738235842
5.108 16.576011929988837
5.1085 16.575168410684395
5.109 16.574260361695075
5.1095 16.57325834640804
5.11 16.572132323745297
5.1105 16.57085028038665
5.111 16.569375110054104
5.1115 16.567666390383664
5.112 16.56568488195954
5.1125 16.56338832434237
5.113 16.5607729944372
5.1135 16.55782938597257
5.114 16.55441451921267
5.1145 16.549964713145087
5.115 16.542945457247637
5.1155 16.530801452210287
5.116 16.511493299205327
5.1165 16.48707486410445
5.117 16.4654631472057
5.1175 16.456229579255087
5.118 16.463195681713955
5.1185 16.481483013116247
5.119 16.50208634331377
5.1195 16.51828788522375
5.12 16.528188926562002
5.1205 16.533017503996742
5.121 16.53465227469358
5.1215 16.53445843669168
5.122 16.53319329446196
5.1225 16.531299473341676
5.123 16.52902147636591
5.1235 16.52652580270413
5.124 16.52393138970746
5.1245 16.52127780203517
5.125 16.518558755499765
5.1255 16.51572063187141
5.126 16.512764088067946
5.1265 16.509815199516485
5.127 16.507053124023095
5.1275 16.504687785603526
5.128 16.502855471514174
5.1285 16.50160257160839
5.129 16.500885339377746
5.1295 16.50061539693025
5.13 16.500672516119366
5.1305 16.500979897015547
5.131 16.50148457599575
5.1315 16.502127882383576
5.132 16.502872784420855
5.1325 16.503662083875987
5.133 16.504447237173885
5.1335 16.50518950469281
5.134 16.505866955116357
5.1345 16.50642488153552
5.135 16.506797660057604
5.1355 16.506888093470153
5.136 16.506657985978055
5.1365 16.50616574553757
5.137 16.505553176456143
5.1375 16.50499063124859
5.138 16.504629091339194
5.1385 16.504573510651163
5.139 16.504841236744472
5.1395 16.505375282894747
5.14 16.506100350551453
5.1405 16.5069525641524
5.141 16.50790763491117
5.1415 16.50893598301377
5.142 16.51001565950086
5.1425 16.5111217047723
5.143 16.51221647412387
5.1435 16.513274371632473
5.144 16.514282380508337
5.1445 16.51520631084612
5.145 16.51600247656431
5.1455 16.51653160004548
5.146 16.51658246034506
5.1465 16.51582137229902
5.147 16.513831290096444
5.1475 16.510252482416565
5.148 16.505102530120254
5.1485 16.499339969753763
5.149 16.494968830101435
5.1495 16.494130875565254
5.15 16.497573480055273
5.1505 16.50407711438808
5.151 16.511473569958717
5.1515 16.518099646027494
5.152 16.523397060397244
5.1525 16.527507979092942
5.153 16.530783353644733
5.1535 16.53351622995912
5.154 16.53586905553655
5.1545 16.53793056203401
5.155 16.539726986894568
5.1555 16.541257619612125
5.156 16.542527875530272
5.1565 16.54354536065181
5.157 16.544336404274507
5.1575 16.5449404812746
5.158 16.54539698646415
5.1585 16.545759751450817
5.159 16.546075398238646
5.1595 16.546413529726824
5.16 16.546860076979744
5.1605 16.547505765102922
5.161 16.54842499753478
5.1615 16.549660159064842
5.162 16.551205009688665
5.1625 16.553007265829343
5.163 16.555014381120113
5.1635 16.557145665860702
5.164 16.559334236791525
5.1645 16.561519579131495
5.165 16.563652290696616
5.1655 16.565684631158195
5.166 16.567575458490662
5.1665 16.56927318660095
5.167 16.57073908325015
5.1675 16.57194634936716
5.168 16.57288808668751
5.1685 16.573575471186626
5.169 16.574052504823147
5.1695 16.574394207721834
5.17 16.574684944675113
5.1705 16.575033696033195
5.171 16.5755382655124
5.1715 16.57627627202964
5.172 16.577300960686202
5.1725 16.578643735857575
5.173 16.580298606504456
5.1735 16.58225379544331
5.174 16.58447103191956
5.1745 16.586918727442345
5.175 16.589583075768328
5.1755 16.592466008984342
5.176 16.59556744106654
5.1765 16.598866670418573
5.177 16.602322904760545
5.1775 16.605868242216722
5.178 16.60942483547573
5.1785 16.6129058218036
5.179 16.61622398714053
5.1795 16.619305317937023
5.18 16.62208635123651
5.1805 16.624531507451252
5.181 16.62662276464063
5.1815 16.62839344924566
5.182 16.629886869522338
5.1825 16.63119083586857
5.183 16.632454701183313
5.1835 16.63383573292377
5.184 16.635482053645877
5.1845 16.637492320012377
5.185 16.639827486206713
5.1855 16.642274970342548
5.186 16.644578177525936
5.1865 16.646606101769084
5.187 16.648447745082542
5.1875 16.65030160769975
5.188 16.652342781407246
5.1885 16.654654401310733
5.189 16.657252529334254
5.1895 16.66011936160397
5.19 16.66322809550196
5.1905 16.666537240154952
5.191 16.67003162918077
5.1915 16.67372563935711
5.192 16.677688188772336
5.1925 16.682099079591598
5.193 16.687196057321053
5.1935 16.693204290529323
5.194 16.700069089470965
5.1945 16.707254101350603
5.195 16.713652873240175
5.1955 16.71802306136428
5.196 16.719578647208124
5.1965 16.718449708056873
5.197 16.715481284422225
5.1975 16.71175174248511
5.198 16.70807925332111
5.1985 16.704910960211155
5.199 16.702443144707836
5.1995 16.700764912117393
5.2 16.700062568797428
5.2005 16.700723241706086
5.201 16.70340260719494
5.2015 16.709067546016236
5.202 16.718905047184023
5.2025 16.733991671042574
5.203 16.754520321967494
5.2035 16.778902613141298
5.204 16.803309996369382
5.2045 16.82239713383851
5.205 16.831325359123248
5.2055 16.82797981852954
5.206 16.813494475975247
5.2065 16.791669848572848
5.207 16.76685654540216
5.2075 16.742740010045868
5.208 16.7213968141333
5.2085 16.703679549090833
5.209 16.68949773199016
5.2095 16.678244044059895
5.21 16.669064206334735
5.2105 16.66077710508038
5.211 16.652226347795914
5.2115 16.64255795683371
5.212 16.631727833720962
5.2125 16.62067289915888
5.213 16.610776297879248
5.2135 16.602970992418943
5.214 16.597251082735443
5.2145 16.59289055973278
5.215 16.58905379826159
5.2155 16.585196852217884
5.216 16.581097382937607
5.2165 16.576751971846488
5.217 16.572225510999537
5.2175 16.56760321258145
5.218 16.562955249629017
5.2185 16.558319591680654
5.219 16.553726102325424
5.2195 16.549174120144873
5.22 16.544655202468903
5.2205 16.54013112220809
5.221 16.535530580334342
5.2215 16.530704778200963
5.222 16.5253092980606
5.2225 16.518638540896546
5.223 16.50922171818519
5.2235 16.494481968595828
5.224 16.470893781337317
5.2245 16.43641227534676
5.225 16.39565612778212
5.2255 16.36227101771828
5.226 16.351038180421604
5.2265 16.36581831174835
5.227 16.39649479556458
5.2275 16.427637451195892
5.228 16.449465294997808
5.2285 16.460751019391516
5.229 16.46463643433085
5.2295 16.464403664760923
5.23 16.46212451703544
5.2305 16.458855125795072
5.231 16.455090026114
5.2315 16.451077275709476
5.232 16.44693060331807
5.2325 16.44273699797034
5.233 16.4385537461337
5.2335 16.434444469163335
5.234 16.430479353072013
5.2345 16.42672972663955
5.235 16.423256755181242
5.2355 16.42007052932369
5.236 16.417164710964006
5.2365 16.4145173154657
5.237 16.41210742030865
5.2375 16.409924730620563
5.238 16.4079550857265
5.2385 16.40615633295995
5.239 16.404472750775394
5.2395 16.402803051349895
5.24 16.401057076578926
5.2405 16.39914506200422
5.241 16.396978155466115
5.2415 16.394441562281237
5.242 16.39138228548676
5.2425 16.387531768288113
5.243 16.38242828590306
5.2435 16.375218948522726
5.244 16.364250952924348
5.2445 16.345983955064277
5.245 16.312822793110847
5.2455 16.25067076425936
5.246 16.143021695404528
5.2465 15.991876892221583
5.247 15.83847082544153
5.2475 15.741781513414395
5.248 15.738990205049834
5.2485 15.834643711208898
5.249 15.99656684815919
5.2495 16.15968043846198
5.25 16.27083297613282
5.2505 16.326330935388107
5.251 16.348919377008723
5.2515 16.3572615751829
5.252 16.3602616139695
5.2525 16.361280895550998
5.253 16.361481680397443
5.2535 16.361265231878072
5.254 16.360761131799144
5.2545 16.35999784717984
5.255 16.35894063945984
5.2555 16.35748491160011
5.256 16.355325141614195
5.2565 16.35170598914006
5.257 16.344851773882993
5.2575 16.331446285893215
5.258 16.30747013665807
5.2585 16.272609141219156
5.259 16.235636167901504
5.2595 16.211839540096815
5.26 16.21202759844696
5.2605 16.233965472091914
5.261 16.265584340202206
5.2615 16.2946419997175
5.262 16.315388325956505
5.2625 16.32806131827683
5.263 16.33510387540971
5.2635 16.338721253369663
5.264 16.340257937526165
5.2645 16.34034782347598
5.265 16.339119803356425
5.2655 16.336142673878054
5.266 16.330174003300804
5.2665 16.31849000789699
5.267 16.29601524210451
5.2675 16.255391119432037
5.268 16.19118560106493
5.2685 16.109604292253668
5.269 16.034427714934814
5.2695 15.996125050865775
5.27 16.012182990897067
5.2705 16.07601328009935
5.271 16.160489469745162
5.2715 16.235284468427164
5.272 16.285239295574595
5.2725 16.312390704651243
5.273 16.32532247715276
5.2735 16.331165610881058
5.274 16.333924564933422
5.2745 16.335426555837998
5.275 16.33640177069962
5.2755 16.3371301791516
5.276 16.337708078259503
5.2765 16.338189965187617
5.277 16.33863279282519
5.2775 16.339047249265935
5.278 16.339460630671947
5.2785 16.339876676962668
5.279 16.34029097115976
5.2795 16.34070012180052
5.28 16.341066761991573
5.2805 16.341362883811538
5.281 16.341524469095326
5.2815 16.341477782050582
5.282 16.34111062021253
5.2825 16.3402947488866
5.283 16.338870386260528
5.2835 16.336681773572362
5.284 16.333643415542422
5.2845 16.329746148109876
5.285 16.32504831490099
5.2855 16.319697478442112
5.286 16.31398703405156
5.2865 16.308594218918717
5.287 16.304790771998924
5.2875 16.304203063988663
5.288 16.307967225835622
5.2885 16.31568475629217
5.289 16.325243052814162
5.2895 16.33396375042617
5.29 16.340173078065607
5.2905 16.343654624478894
5.291 16.345071750877153
5.2915 16.3451918085838
5.292 16.344568934317962
5.2925 16.343510608021198
5.293 16.342187366949993
5.2935 16.340704538840352
5.294 16.339152578647372
5.2945 16.337616537621354
5.295 16.33621945695325
5.2955 16.335171528447137
5.296 16.33484961769442
5.2965 16.335931567956795
5.297 16.33938936812687
5.2975 16.34606036952213
5.298 16.355544735214337
5.2985 16.365003625650896
5.299 16.369604918029317
5.2995 16.36545486642722
5.3 16.352731526272503
5.3005 16.335796750906614
5.301 16.32013994184622
5.3015 16.30910148732986
5.302 16.302994017856697
5.3025 16.300282716593127
5.303 16.299125583658263
5.3035 16.298240541701517
5.304 16.297043143147242
5.3045 16.29536889498928
5.305 16.293208578474513
5.3055 16.290547150592303
5.306 16.287364191720094
5.3065 16.283608526806237
5.307 16.27922769571582
5.3075 16.27421035129321
5.308 16.268645092781664
5.3085 16.26274568509361
5.309 16.256799587421103
5.3095 16.25104484864163
5.31 16.24554947200598
5.3105 16.240271135358842
5.311 16.235233008627432
5.3115 16.230566918536343
5.312 16.226439084243303
5.3125 16.22290763400244
5.313 16.21993535782515
5.3135 16.217443719251765
5.314 16.21533032581652
5.3145 16.213481231223593
5.315 16.211752366494352
5.3155 16.209994697700687
5.316 16.208093455276245
5.3165 16.205949416957687
5.317 16.203509002903512
5.3175 16.200726917302802
5.318 16.197566914189427
5.3185 16.194006196089195
5.319 16.190010163663416
5.3195 16.18549516333408
5.32 16.180278049541347
5.3205 16.1740140504227
5.321 16.16607761716588
5.3215 16.15523591212518
5.322 16.139128617288875
5.3225 16.113663916187324
5.323 16.073127990055074
5.3235 16.01233350614765
5.324 15.931381779564965
5.3245 15.839494210301442
5.325 15.753227657352529
5.3255 15.68853033548859
5.326 15.654399093764464
5.3265 15.65113518091027
5.327 15.672104084842072
5.3275 15.707252789250376
5.328 15.746368784364964
5.3285 15.780702655846714
5.329 15.804234428310124
5.3295 15.813019468485066
5.33 15.803401701659862
5.3305 15.77057325797961
5.331 15.707459452099592
5.3315 15.604327297230373
5.332 15.452281243518847
5.3325 15.253189353140154
5.333 15.03007943757095
5.3335 14.82212708204132
5.334 14.660653939800003
5.3345 14.55395823719196
5.335 14.49522263803571
5.3355 14.47586648276489
5.336 14.49336359463182
5.3365 14.553706101258612
5.337 14.672638107500571
5.3375 14.870461864312414
5.338 15.150950213798414
5.3385 15.469221367417738
5.339 15.742103594649464
5.3395 15.919774775291575
5.34 16.013730500602996
5.3405 16.057810292607595
5.341 16.077581539092435
5.3415 16.086580943686787
5.342 16.090949817015133
5.3425 16.093361453898453
5.343 16.094939694572403
5.3435 16.096163201377063
5.344 16.097221501166363
5.3445 16.09818322489141
5.345 16.09905481669482
5.3455 16.09984221994367
5.346 16.100495570462193
5.3465 16.10090434053743
5.347 16.100799945465692
5.3475 16.09968288854709
5.348 16.096641269729755
5.3485 16.08997227920216
5.349 16.076513738765808
5.3495 16.050443652781095
5.35 16.00132900694091
5.3505 15.91155623633075
5.351 15.755153526219768
5.3515 15.505110040832975
5.352 15.160245569110778
5.3525 14.778370842187101
5.353 14.455933710820585
5.3535 14.249291854457681
5.354 14.14446010060066
5.3545 14.09936742253657
5.355 14.08128019761105
5.3555 14.073541182951327
5.356 14.069306156256765
5.3565 14.066016024013429
5.357 14.062781866438026
5.3575 14.059337885947272
5.358 14.055626262259828
5.3585 14.051656160821402
5.359 14.047435894931468
5.3595 14.042997159871835
5.36 14.03836206010418
5.3605 14.033574307986928
5.361 14.028675328082084
5.3615 14.023715056972293
5.362 14.018727361716888
5.3625 14.013730117673834
5.363 14.008695643983295
5.3635 14.003489797110134
5.364 13.997819559768303
5.3645 13.991036581394592
5.365 13.981901340505349
5.3655 13.96803634055895
5.366 13.944432878750593
5.3665 13.900127733443373
5.367 13.817554867143663
5.3675 13.68861508230193
5.368 13.540278276879842
5.3685 13.420725076260048
5.369 13.360293568940008
5.3695 13.367499502636335
5.37 13.44341250198919
5.3705 13.57801732567195
5.371 13.73236390398285
5.3715 13.853205364030295
5.372 13.920814034436486
5.3725 13.950635181202678
5.373 13.961943755796067
5.3735 13.965537781783588
5.374 13.96594588220642
5.3745 13.964858306092243
5.375 13.962926961501847
5.3755 13.960437476271263
5.376 13.957553606013793
5.3765 13.954325291262435
5.377 13.95064491230395
5.3775 13.946109267434846
5.378 13.939832881811036
5.3785 13.930476957839705
5.379 13.917129007816502
5.3795 13.900967983137033
5.38 13.886031977580007
5.3805 13.87719966361033
5.381 13.876913410751119
5.3815 13.883953759905808
5.382 13.894687093426882
5.3825 13.905531550834272
5.383 13.91444319516495
5.3835 13.920958714400058
5.384 13.925480352781676
5.3845 13.928560344585215
5.385 13.930619176591918
5.3855 13.931830744631647
5.386 13.932102074343309
5.3865 13.930995250821553
5.387 13.927502357265375
5.3875 13.919675782065994
5.388 13.904073427200931
5.3885 13.875493326828071
5.389 13.827984047177413
5.3895 13.75832863675199
5.39 13.670601473464874
5.3905 13.576747055846422
5.391 13.49099133724441
5.3915 13.422889452173411
5.392 13.376001684565871
5.3925 13.349734317081666
5.393 13.342002515774055
5.3935 13.351292276547447
5.394 13.376739801093269
5.3945 13.417509819580157
5.395 13.472121836562962
5.3955 13.538499162945804
5.396 13.613833926761469
5.3965 13.693691286925432
5.397 13.771073687121287
5.3975 13.838165664956652
5.398 13.88971052026114
5.3985 13.925057878816816
5.399 13.947126219974091
5.3995 13.960094730810681
5.4 13.96761488222953
5.4005 13.972183088638548
5.401 13.975214685006996
5.4015 13.977413077175996
5.402 13.979093402446065
5.4025 13.980400589221357
5.403 13.981415628298581
5.4035 13.982203731273312
5.404 13.982828330488324
5.4045 13.983361006025454
5.405 13.983879761882967
5.4055 13.984511964668535
5.406 13.985630988086648
5.4065 13.988656061583846
5.407 13.999090823244288
5.4075 14.035487977275618
5.408 14.144094767801036
5.4085 14.383232814830592
5.409 14.729543765388115
5.4095 15.054900939476362
5.41 15.269973922092728
5.4105 15.370302543180753
5.411 15.377843984061236
5.4115 15.307905815537477
5.412 15.16904011364798
5.4125 14.97561203718805
5.413 14.755273022699448
5.4135 14.544902541784015
5.414 14.372592575371652
5.4145 14.247611217374367
5.415 14.163943020579062
5.4155 14.110327239440032
5.416 14.076419826233202
5.4165 14.054850269183845
5.417 14.04096506964181
5.4175 14.032026433314154
5.418 14.026456564554273
5.4185 14.023224895502096
5.419 14.021553239153608
5.4195 14.020807665938573
5.42 14.020501730543536
5.4205 14.02027401353985
5.421 14.019868536385498
5.4215 14.01913065210502
5.422 14.017982418753949
5.4225 14.016420471370445
5.423 14.014502003997421
5.4235 14.012288968189779
5.424 14.009872036485444
5.4245 14.007351847328536
5.425 14.004862513288394
5.4255 14.002585277967366
5.426 14.000810792899323
5.4265 13.99997351413035
5.427 14.000714300600258
5.4275 14.003785722842448
5.428 14.009812484514214
5.4285 14.01897373048303
5.429 14.030841909979237
5.4295 14.044527211761213
5.43 14.059225742994865
5.4305 14.074784808234615
5.431 14.092055089976157
5.4315 14.113065494042353
5.432 14.140906413477623
5.4325 14.179095550923233
5.433 14.229841524848236
5.4335 14.291512424367966
5.434 14.356354146141019
5.4345 14.410961056370276
5.435 14.439789321659227
5.4355 14.430381113185298
5.436 14.3784419744645
5.4365 14.290393003058508
5.437 14.18521751987415
5.4375 14.08921832693709
5.438 14.021880393492136
5.4385 13.985549240681511
5.439 13.97011687089904
5.4395 13.96463454057838
5.44 13.962640680153577
5.4405 13.961471414254635
5.441 13.960305939500575
5.4415 13.958978306397448
5.442 13.957506445575927
5.4425 13.955930026259864
5.443 13.954284322537863
5.4435 13.952600346795215
5.444 13.950891587215878
5.4445 13.949183341323714
5.445 13.947479924350446
5.4455 13.945801190315326
5.446 13.944161169520271
5.4465 13.942633460989644
5.447 13.941451186321377
5.4475 13.941260843618906
5.448 13.943079658491946
5.4485 13.947545483764706
5.449 13.953667372712715
5.4495 13.959534752606565
5.45 13.964669513649234
5.4505 13.969517405297037
5.451 13.972722241077602
5.4515 13.972081896028527
5.452 13.967527671471757
5.4525 13.960874842229131
5.453 13.953610048817339
5.4535 13.94669548699014
5.454 13.94109384014656
5.4545 13.93743022411861
5.455 13.935644866995933
5.4555 13.935281322121376
5.456 13.935862448062363
5.4565 13.937036288919934
5.457 13.938586567758012
5.4575 13.940365890332444
5.458 13.942247799645514
5.4585 13.944127195910816
5.459 13.945875093006752
5.4595 13.947299959049513
5.46 13.948082263382819
5.4605 13.94755986059976
5.461 13.944325289013385
5.4615 13.93555342361983
5.462 13.916243974463193
5.4625 13.87924356440471
5.463 13.81820224302231
5.4635 13.734816310524906
5.464 13.6451912436535
5.4645 13.575681617946827
5.465 13.550290566937328
5.4655 13.582675500065704
5.466 13.669946705069979
5.4665 13.783351925895989
5.467 13.877242808405128
5.4675 13.928915722921985
5.468 13.949691957641289
5.4685 13.957115687551298
5.469 13.960342424469946
5.4695 13.962535433049815
5.47 13.96461491549898
5.4705 13.966854930194945
5.471 13.96935564956948
5.4715 13.97213577012091
5.472 13.975178033379244
5.4725 13.978418580531155
5.473 13.981733429243395
5.4735 13.984943423039752
5.474 13.98769896904485
5.4745 13.98924167199285
5.475 13.987633774334366
5.4755 13.977651540095376
5.476 13.948050994668002
5.4765 13.887767222874665
5.477 13.809710519241854
5.4775 13.755316404798478
5.478 13.756976786240745
5.4785 13.81168550070204
5.479 13.88663426972225
5.4795 13.946838187299168
5.48 13.98162743932889
5.4805 13.998894993169703
5.481 14.007492284615719
5.4815 14.011999458786203
5.482 14.014488791543467
5.4825 14.016034091044329
5.483 14.017229018984292
5.4835 14.018365894486688
5.484 14.019592299936939
5.4845 14.020974896611023
5.485 14.022575093248385
5.4855 14.024427941509838
5.486 14.026561643010588
5.4865 14.028963227268513
5.487 14.031574600701784
5.4875 14.034242323590053
5.488 14.036641181680732
5.4885 14.0381784784756
5.489 14.038138147486347
5.4895 14.03644228893334
5.49 14.034471199690461
5.4905 14.034303694772362
5.491 14.036672653306976
5.4915 14.040375705804877
5.492 14.0439039236024
5.4925 14.046560281287913
5.493 14.048327139698422
5.4935 14.049368933954355
5.494 14.049838349591113
5.4945 14.049842696130248
5.495 14.049462432252358
5.4955 14.048767172723256
5.496 14.047840016465887
5.4965 14.046790582273907
5.497 14.045854871701728
5.4975 14.045630022032107
5.498 14.047674800516269
5.4985 14.055925268670396
5.499 14.078881640473945
5.4995 14.130293067243137
5.5 14.222284056111555
5.5005 14.348790424895235
5.501 14.476140533184811
5.5015 14.560255077697882
5.502 14.573302873121413
5.5025 14.514228570821523
5.503 14.404217883748164
5.5035 14.276978693764814
5.504 14.165573148257714
5.5045 14.089235651797317
5.505 14.048570960451709
5.5055 14.03169179619131
5.506 14.025914281377037
5.5065 14.023817342775743
5.507 14.02251871617904
5.5075 14.021279863293067
5.508 14.020054269956738
5.5085 14.018910059805656
5.509 14.017904088696913
5.5095 14.017040194072344
5.51 14.016284672482197
5.5105 14.01553810975367
5.511 14.01466163423797
5.5115 14.013397250680697
5.512 14.01128504119421
5.5125 14.007436150110795
5.513 14.000327729637505
5.5135 13.987690364940011
5.514 13.966843569857591
5.5145 13.935644941463302
5.515 13.894899255509532
5.5155 13.851691582310941
5.516 13.81992771065375
5.5165 13.814606348814646
5.517 13.840390754542035
5.5175 13.88394918372392
5.518 13.924313132653609
5.5185 13.949892187601748
5.519 13.961410811689912
5.5195 13.964259719630743
5.52 13.962923353350483
5.5205 13.959883735619986
5.521 13.956278166678263
5.5215 13.952595890260639
5.522 13.949047588180495
5.5225 13.945713612019563
5.523 13.942623766248094
5.5235 13.939747188428925
5.524 13.937017323303028
5.5245 13.934316021522587
5.525 13.93140449644335
5.5255 13.927765716549192
5.526 13.922270927170324
5.5265 13.912897480071063
5.527 13.897469041585964
5.5275 13.875980534126644
5.528 13.85231907818082
5.5285 13.832384322132349
5.529 13.821335947476484
5.5295 13.822455930858844
5.53 13.834669880094609
5.5305 13.850964839848054
5.531 13.863276307998206
5.5315 13.868360717851893
5.532 13.867561672658642
5.5325 13.863392797360266
5.533 13.857659856896113
5.5335 13.85130310341923
5.534 13.84478204807153
5.5345 13.838328734999418
5.535 13.83206085611122
5.5355 13.826037779693657
5.536 13.820270524460252
5.5365 13.814730003461115
5.537 13.809394788496572
5.5375 13.804384936671216
5.538 13.80046598069855
5.5385 13.800096900165851
5.539 13.808075802649835
5.5395 13.827511951144977
5.54 13.8498108486083
5.5405 13.85465952579392
5.541 13.832122280609845
5.5415 13.796520529588705
5.542 13.768290373275661
5.5425 13.754301264468808
5.543 13.750154909386794
5.5435 13.749965833590455
5.544 13.750357900316029
5.5445 13.75005965851988
5.545 13.748747690021897
5.5455 13.746417275161953
5.546 13.743144455586304
5.5465 13.738958423767336
5.547 13.733748424745588
5.5475 13.727013258121353
5.548 13.717301492032231
5.5485 13.700971730620978
5.549 13.669919566610435
5.5495 13.610314278884935
5.55 13.511257743893733
5.5505 13.387726343871417
5.551 13.286670854319638
5.5515 13.25329612045988
5.552 13.300746079319651
5.5525 13.402140541386089
5.553 13.503976099326046
5.5535 13.572781199889103
5.554 13.61286657046832
5.5545 13.63703853084326
5.555 13.651723322608866
5.5555 13.659863742015418
5.556 13.663625758263663
5.5565 13.664677366691663
5.557 13.664098858306353
5.5575 13.662441102285964
5.558 13.659921299889739
5.5585 13.656506277768056
5.559 13.6519219891874
5.5595 13.645521465099172
5.56 13.635756049170716
5.5605 13.6189403330035
5.561 13.587576895508448
5.5615 13.532109055853244
5.562 13.453405317178145
5.5625 13.376172543291567
5.563 13.336783925380917
5.5635 13.354747508538772
5.564 13.420181678588449
5.5645 13.501221357997462
5.565 13.566797854233823
5.5655 13.605958055184562
5.566 13.624631232104122
5.5665 13.632246683952673
5.567 13.63501233390356
5.5675 13.635786643365321
5.568 13.635615026032415
5.5685 13.634811741423917
5.569 13.633456434979614
5.5695 13.631582648765775
5.57 13.629235919877132
5.5705 13.626499231084036
5.571 13.623451450268963
5.5715 13.620134618738255
5.572 13.616532459525374
5.5725 13.612523774543252
5.573 13.607986308339786
5.5735 13.603132182442444
5.574 13.599046036546525
5.5745 13.597310536564464
5.575 13.598409297716518
5.5755 13.600756377912973
5.576 13.602075979598244
5.5765 13.601590039655964
5.577 13.600142179978473
5.5775 13.598739255839831
5.578 13.597736369271445
5.5785 13.59704819123371
5.579 13.596516599704035
5.5795 13.596020992165755
5.58 13.595471685077484
5.5805 13.594804541073938
5.581 13.59396388722229
5.5815 13.592894432604577
5.582 13.591555226275236
5.5825 13.589874814116747
5.583 13.587756065262209
5.5835 13.585029846259602
5.584 13.581513840539234
5.5845 13.577008052331664
5.585 13.571323163517977
5.5855 13.564118076963982
5.586 13.554994350886748
5.5865 13.544246236971578
5.587 13.533891586445385
5.5875 13.527237959294997
5.588 13.526694581206407
5.5885 13.531870069093952
5.589 13.539971682557372
5.5895 13.54792063566007
5.59 13.553917390174696
5.5905 13.557549212161135
5.591 13.559124065228822
5.5915 13.559110105839892
5.592 13.55791390000189
5.5925 13.555842302083512
5.593 13.553117855882718
5.5935 13.54989780497256
5.594 13.54630782649803
5.5945 13.542435697005871
5.595 13.53835031080812
5.5955 13.534112771206871
5.596 13.52975817251573
5.5965 13.525351503450352
5.597 13.5210381024484
5.5975 13.517091742871404
5.598 13.513850243682125
5.5985 13.511521724350835
5.599 13.509994012752696
5.5995 13.508956332398473
5.6 13.508167071302683
5.6005 13.507637660441471
5.601 13.5074393650697
5.6015 13.507497023658285
5.602 13.507563266082318
5.6025 13.507236716940294
5.603 13.505785065450365
5.6035 13.501562164571482
5.604 13.490067542512286
5.6045 13.457965499348315
5.605 13.369315231242876
5.6055 13.166652319592778
5.606 12.876770427776282
5.6065 12.653514939187684
5.607 12.544956734757175
5.6075 12.500178642650017
5.608 12.48106331071369
5.6085 12.472679873053579
5.609 12.472045616812537
5.6095 12.48462951349444
5.61 12.529560567695178
5.6105 12.649524612092645
5.611 12.884296676937407
5.6115 13.162627456769389
5.612 13.350899290746622
5.6125 13.435962900242693
5.613 13.467258062129442
5.6135 13.477637381658425
5.614 13.480684425038646
5.6145 13.48123128569079
5.615 13.48088982068597
5.6155 13.480186574370133
5.616 13.479296030448982
5.6165 13.47826603578638
5.617 13.477134014704628
5.6175 13.47593605820494
5.618 13.474708314201148
5.6185 13.473484962606346
5.619 13.47228720286003
5.6195 13.471115131136045
5.62 13.469973823720466
5.6205 13.468909756976604
5.621 13.468068372278474
5.6215 13.467657775704584
5.622 13.467838069370721
5.6225 13.468576188903693
5.623 13.46966725932278
5.6235 13.470852558957493
5.624 13.472018781587032
5.6245 13.473175459593424
5.625 13.474373662202872
5.6255 13.475660212988288
5.626 13.477051485254442
5.6265 13.4785192374626
5.627 13.480011636768694
5.6275 13.481454694428031
5.628 13.482783365230247
5.6285 13.483919327177574
5.629 13.484806803832559
5.6295 13.485379973643905
5.63 13.485553856736178
5.6305 13.485183680330774
5.631 13.484119973572888
5.6315 13.48231186589232
5.632 13.47995335071096
5.6325 13.477484591853415
5.633 13.47546004956773
5.6335 13.474391646059672
5.634 13.474593053291436
5.6345 13.476022077804444
5.635 13.4782734552984
5.6355 13.48081514150725
5.636 13.48325612595286
5.6365 13.485426500502207
5.637 13.487357700962228
5.6375 13.489171986695276
5.638 13.490987461241424
5.6385 13.492862076130478
5.639 13.494802007452154
5.6395 13.496741091844282
5.64 13.498602047554105
5.6405 13.50029340640063
5.641 13.50174865664161
5.6415 13.502986012607618
5.642 13.504075775235098
5.6425 13.505160128149967
5.643 13.506361180991796
5.6435 13.507802717815991
5.644 13.509648019169934
5.6445 13.512246421478466
5.645 13.516172088517191
5.6455 13.522026341588361
5.646 13.529915783387377
5.6465 13.539071263274113
5.647 13.548037148303596
5.6475 13.55515144067844
5.648 13.559077959050708
5.6485 13.55919965859825
5.649 13.555896231952872
5.6495 13.550424091732179
5.65 13.544262913608968
5.6505 13.53855152903267
5.651 13.53380279128562
5.6515 13.53009265752312
5.652 13.527341311835315
5.6525 13.525411891472707
5.653 13.524195418795426
5.6535 13.523485018167449
5.654 13.523007794841416
5.6545 13.522522696245073
5.655 13.521939277026753
5.6555 13.521285494091615
5.656 13.5206082290054
5.6565 13.519946299206737
5.657 13.51928807880368
5.6575 13.518611677860942
5.658 13.517859602135019
5.6585 13.516982609916955
5.659 13.515955917536356
5.6595 13.514767020264582
5.66 13.513413475394486
5.6605 13.511902388378935
5.661 13.510216725534551
5.6615 13.50834857687623
5.662 13.50628222476329
5.6625 13.50403767671223
5.663 13.501714455154751
5.6635 13.499454031133336
5.664 13.497449460307983
5.6645 13.495895202353577
5.665 13.494933834793223
5.6655 13.494454779786043
5.666 13.494025706789465
5.6665 13.4931851801852
5.667 13.491810787836098
5.6675 13.490128326154142
5.668 13.488438706590493
5.6685 13.486898971504747
5.669 13.485542062249287
5.6695 13.484326314988866
5.67 13.483184094634534
5.6705 13.48206377994347
5.671 13.480919913029894
5.6715 13.47971815264885
5.672 13.478426444959126
5.6725 13.477023329493559
5.673 13.475501467668394
5.6735 13.473852179348842
5.674 13.472077629961213
5.6745 13.470208294312805
5.675 13.468307216527652
5.6755 13.466512976274391
5.676 13.465027865255628
5.6765 13.46397000966488
5.677 13.463017890057717
5.6775 13.461200059223735
5.678 13.457660728419437
5.6785 13.452900295711533
5.679 13.44866917736578
5.6795 13.44636007281537
5.68 13.44593546766713
5.6805 13.446473368157847
5.681 13.44709006770049
5.6815 13.447415259258538
5.682 13.447522744599496
5.6825 13.447613104482237
5.683 13.447809728472198
5.6835 13.44814182318041
5.684 13.448581311403633
5.6845 13.449087211198467
5.685 13.449622959884724
5.6855 13.450148638997021
5.686 13.450624544564459
5.6865 13.450994700137965
5.687 13.451214932817972
5.6875 13.451240568518578
5.688 13.45103632743428
5.6885 13.450596398665137
5.689 13.449921848597633
5.6895 13.449032314369536
5.69 13.447965577457232
5.6905 13.446754485392137
5.691 13.445433007697911
5.6915 13.444007103777235
5.692 13.442467811951921
5.6925 13.44082894044966
5.693 13.43923461723557
5.6935 13.437977206869025
5.694 13.437330974327079
5.6945 13.437256014548936
5.695 13.437400763949618
5.6955 13.437340354446818
5.696 13.436872752743326
5.6965 13.436055820679307
5.697 13.43507692600901
5.6975 13.434097655874435
5.698 13.433211374978164
5.6985 13.432434799141355
5.699 13.431786069783819
5.6995 13.431257858744353
5.7 13.430841994069912
5.7005 13.43052153130257
5.701 13.430265445787526
5.7015 13.430046657051342
5.702 13.429810892395928
5.7025 13.42953324729152
5.703 13.42917515770176
5.7035 13.428710725314392
5.704 13.428119110803223
5.7045 13.427372296406894
5.705 13.426440556110418
5.7055 13.425285910619088
5.706 13.423906993456523
5.7065 13.422338424261067
5.707 13.42063722191834
5.7075 13.418859627484146
5.708 13.417060590883
5.7085 13.41529564592042
5.709 13.413598135944163
5.7095 13.411945594311344
5.71 13.410274819894937
5.7105 13.408510990892761
5.711 13.406646877483038
5.7115 13.404737004984202
5.712 13.402862381943446
5.7125 13.401113277821587
5.713 13.399549888820648
5.7135 13.398225427914152
5.714 13.397168030623362
5.7145 13.396378869551555
5.715 13.39583633299517
5.7155 13.395488965807328
5.716 13.395272057800199
5.7165 13.395105831021997
5.717 13.39489420380669
5.7175 13.39454299213369
5.718 13.39394835459985
5.7185 13.393018068990948
5.719 13.391644863931905
5.7195 13.38961809932377
5.72 13.386377929583315
5.7205 13.380680374816091
5.721 13.370420569831381
5.7215 13.353120108862175
5.722 13.327372467472475
5.7225 13.294808867374396
5.723 13.260969704676747
5.7235 13.233618549287279
5.724 13.219428305896887
5.7245 13.221209757759581
5.725 13.236981026261859
5.7255 13.26112977052588
5.726 13.286874416499128
5.7265 13.309058324264189
5.727 13.325408848095524
5.7275 13.33598321743488
5.728 13.341934648211698
5.7285 13.34462704236838
5.729 13.34524267662665
5.7295 13.344677414601296
5.73 13.343527538789782
5.7305 13.34215002692218
5.731 13.340734648174532
5.7315 13.339370672859971
5.732 13.338088456576163
5.7325 13.336891439147085
5.733 13.335763397677532
5.7335 13.334675269057001
5.734 13.333600649792892
5.7345 13.33247243313076
5.735 13.33121839570407
5.7355 13.329713136102814
5.736 13.327775682450355
5.7365 13.325152924245323
5.737 13.321457499696638
5.7375 13.316077961868128
5.738 13.30804474027035
5.7385 13.295884405688483
5.739 13.277635544456182
5.7395 13.25115101319222
5.74 13.21501759152169
5.7405 13.16984517067258
5.741 13.11944194798279
5.7415 13.070252429062219
5.742 13.029413566290138
5.7425 13.00256060980782
5.743 12.993057336034784
5.7435 13.002924255192887
5.744 13.03300744135882
5.7445 13.081828957119995
5.745 13.142719519151882
5.7455 13.20302878207291
5.746 13.250159586062239
5.7465 13.279562854441838
5.747 13.294770622637547
5.7475 13.301596513050445
5.748 13.304347644103615
5.7485 13.305370859612346
5.749 13.305791953361073
5.7495 13.306117036005407
5.75 13.30656959155981
5.7505 13.307249849290493
5.751 13.308183967923249
5.7515 13.30936281609186
5.752 13.310766240303654
5.7525 13.312361058576812
5.753 13.314098839502034
5.7535 13.31592500504896
5.754 13.317771255310351
5.7545 13.319584068222525
5.755 13.321322799143076
5.7555 13.322992460175847
5.756 13.324639757255031
5.7565 13.326339994182511
5.757 13.328120345810618
5.7575 13.329871203992692
5.758 13.331347885694903
5.7585 13.332315359552382
5.759 13.332762575825104
5.7595 13.333006352382881
5.76 13.333437497200574
5.7605 13.334248862034812
5.761 13.335304285697635
5.7615 13.336342393645289
5.762 13.337158132524998
5.7625 13.33770171052782
5.763 13.338034237117306
5.7635 13.338235921345074
5.764 13.33839089795499
5.7645 13.338559659097857
5.765 13.33877778939327
5.7655 13.339088399538163
5.766 13.339517782941662
5.7665 13.340102197315932
5.767 13.340864180479759
5.7675 13.34181840864363
5.768 13.342955052315101
5.7685 13.34423533670952
5.769 13.34561496580298
5.7695 13.347082335336491
5.77 13.348683183020935
5.7705 13.350512343743844
5.771 13.352611375237199
5.7715 13.354967034764147
5.772 13.357484565426908
5.7725 13.360095345962772
5.773 13.36272429963525
5.7735 13.365320343338475
5.774 13.367840529903091
5.7745 13.370258550312816
5.775 13.37255060648652
5.7755 13.37472255306043
5.776 13.376857483346992
5.7765 13.37910522380782
5.777 13.381537321621135
5.7775 13.384070978891426
5.778 13.386541409319527
5.7785 13.388871270646138
5.779 13.39111694361847
5.7795 13.393383489420014
5.78 13.395711434742939
5.7805 13.398073201068367
5.781 13.4004427175208
5.7815 13.402798607126865
5.782 13.405150179974438
5.7825 13.407510848394171
5.783 13.409896472803343
5.7835 13.412329634454693
5.784 13.414833109593232
5.7845 13.417448510429313
5.785 13.420191142043404
5.7855 13.42305397471408
5.786 13.426012122972924
5.7865 13.429052755547215
5.787 13.432172381080726
5.7875 13.435373330475084
5.788 13.438668758930696
5.7885 13.442035377835968
5.789 13.445467890769674
5.7895 13.448963379441334
5.79 13.452525007812088
5.7905 13.456142842694469
5.791 13.45978736220011
5.7915 13.463430585894496
5.792 13.467073861124295
5.7925 13.470791561977165
5.793 13.474788725377156
5.7935 13.47940070287617
5.794 13.484907750452358
5.7945 13.491205564552928
5.795 13.497813424851984
5.7955 13.504224615743016
5.796 13.510156603347166
5.7965 13.51552243247416
5.797 13.52035276093013
5.7975 13.524770399914448
5.798 13.528910623740362
5.7985 13.532881572674448
5.799 13.536763586115423
5.7995 13.540623806226233
5.8 13.54451444214719
5.8005 13.548496750952818
5.801 13.552615579592207
5.8015 13.556910793587765
5.802 13.561412420286644
5.8025 13.566137205366548
5.803 13.571088361126755
5.8035 13.576257945451928
5.804 13.58161652602378
5.8045 13.587119722968545
5.805 13.592729917429494
5.8055 13.598393345078271
5.806 13.604000778550748
5.8065 13.609336541751045
5.807 13.614201089458394
5.8075 13.618581038981173
5.808 13.62273101357215
5.8085 13.626958026123209
5.809 13.631435121288384
5.8095 13.636148902432797
5.81 13.640981984834788
5.8105 13.645789462237314
5.811 13.650476544923269
5.8115 13.654980241786056
5.812 13.6593046940242
5.8125 13.663491764517708
5.813 13.66762643004337
5.8135 13.67180200624533
5.814 13.676112912842765
5.8145 13.680629259007528
5.815 13.68539984783915
5.8155 13.690434250188435
5.816 13.695724408238021
5.8165 13.701254055023096
5.817 13.707002308136595
5.8175 13.712959608253069
5.818 13.719089193276414
5.8185 13.725350186794351
5.819 13.731680030892843
5.8195 13.73801159528647
5.82 13.744263265050716
5.8205 13.750359712285274
5.821 13.756226660532445
5.8215 13.761827589346666
5.822 13.76711945836157
5.8225 13.772088222762846
5.823 13.776738660780314
5.8235 13.781135656220016
5.824 13.785395069323439
5.8245 13.789626816864764
5.825 13.793886445236051
5.8255 13.798126035748052
5.826 13.80227128397452
5.8265 13.806293820734165
5.827 13.81023405702041
5.8275 13.814159007925348
5.828 13.818147167208839
5.8285 13.822262817792783
5.829 13.82653509365407
5.8295 13.83096369040494
5.83 13.835530064889557
5.8305 13.840255256776665
5.831 13.845186841825509
5.8315 13.850377670299267
5.832 13.855877484012801
5.8325 13.861704397921262
5.833 13.86782834185236
5.8335 13.874178728756569
5.834 13.880646742430528
5.8345 13.887128331234504
5.835 13.89353950455082
5.8355 13.899807740387313
5.836 13.90590482987669
5.8365 13.911817553345472
5.837 13.91753444729369
5.8375 13.923057935637512
5.838 13.928391628135806
5.8385 13.933557680259664
5.839 13.938568810193871
5.8395 13.9434496828043
5.84 13.948209121437493
5.8405 13.952855352707093
5.841 13.957398016819564
5.8415 13.961856799275832
5.842 13.96629415020453
5.8425 13.97087690432939
5.843 13.975952086794482
5.8435 13.982218309578194
5.844 13.991257687581744
5.8445 14.006908120097208
5.845 14.03746804885979
5.8455 14.09694722687907
5.846 14.199555039240547
5.8465 14.343435839100689
5.847 14.499808584244754
5.8475 14.627832257850166
5.848 14.699422193076163
5.8485 14.705385344183494
5.849 14.648379337042059
5.8495 14.541398525877867
5.85 14.408604465414697
5.8505 14.281513682298097
5.851 14.185082424611924
5.8515 14.126561898067497
5.852 14.098328651845225
5.8525 14.0885323488207
5.853 14.087942349904065
5.8535 14.091371495888115
5.854 14.0964702028243
5.8545 14.102290494469997
5.855 14.108434188441702
5.8555 14.114690723193092
5.856 14.12094832790007
5.8565 14.127130220518179
5.857 14.133206400692668
5.8575 14.139151127881334
5.858 14.144945577307638
5.8585 14.15057192989683
5.859 14.156006950109468
5.8595 14.161232226570633
5.86 14.166226865698157
5.8605 14.170954119876537
5.861 14.175382675200211
5.8615 14.179484762376951
5.862 14.183255518017877
5.8625 14.186727350045405
5.863 14.189965962307454
5.8635 14.19307389185288
5.864 14.196195345874155
5.8645 14.199488358260293
5.865 14.203206469299289
5.8655 14.207762084674417
5.866 14.214012320543702
5.8665 14.22385630712423
5.867 14.241619282832566
5.8675 14.276813100667663
5.868 14.347760985031154
5.8685 14.479634036386184
5.869 14.682015943485531
5.8695 14.917023515278185
5.87 15.117601109516443
5.8705 15.242552562700794
5.871 15.283142520106296
5.8715 15.234578226476053
5.872 15.082164095616196
5.8725 14.82827879155457
5.873 14.551581518059084
5.8735 14.367876539813118
5.874 14.294578431780572
5.8745 14.277525372397427
5.875 14.277701140230022
5.8755 14.281291740114096
5.876 14.285100704578127
5.8765 14.288693822939514
5.877 14.2921303917803
5.8775 14.29548798915772
5.878 14.298823369017587
5.8785 14.302157307249217
5.879 14.305490196382415
5.8795 14.308811587520697
5.88 14.312097037330656
5.8805 14.315321001104753
5.881 14.318455646741747
5.8815 14.321454954506422
5.882 14.324259934489728
5.8825 14.326755452092922
5.883 14.328827953107236
5.8835 14.330480325375785
5.884 14.331903959954339
5.8845 14.333386182970983
5.885 14.335066785316048
5.8855 14.3368991197968
5.886 14.338736390787766
5.8865 14.340478053294273
5.887 14.342132452132276
5.8875 14.343776871908364
5.888 14.345511831796241
5.8885 14.347429325827047
5.889 14.349606146618953
5.8895 14.352068132409677
5.89 14.354824891707661
5.8905 14.35784021529524
5.891 14.361061293965907
5.8915 14.364402515101137
5.892 14.367766147255413
5.8925 14.371031109664038
5.893 14.374069975375772
5.8935 14.376822969822971
5.894 14.379334806387892
5.8945 14.381716588776577
5.895 14.384044467852227
5.8955 14.386308220628166
5.896 14.388406837675593
5.8965 14.390236027136659
5.897 14.39170153444736
5.8975 14.39276883249844
5.898 14.393424412836339
5.8985 14.393719153049073
5.899 14.393718800869134
5.8995 14.393507318603099
5.9 14.393164749915687
5.9005 14.39276445256493
5.901 14.392376298138167
5.9015 14.392047149094253
5.902 14.391809603128184
5.9025 14.391684049802624
5.903 14.391682882483973
5.9035 14.391822033837123
5.904 14.392120416868885
5.9045 14.392599293680316
5.905 14.393255021002567
5.9055 14.394046679819105
5.906 14.394937563640756
5.9065 14.395906520710827
5.907 14.396924218271554
5.9075 14.397921326264548
5.908 14.398820961515636
5.9085 14.399613202537761
5.909 14.400376831564465
5.9095 14.401150840669963
5.91 14.401853211438528
5.9105 14.402375312298066
5.911 14.40265562015134
5.9115 14.402723548382376
5.912 14.40264374287338
5.9125 14.402499385475068
5.913 14.402372284514644
5.9135 14.402343906860356
5.914 14.402471503308224
5.9145 14.402759139130428
5.915 14.403182629394902
5.9155 14.403693065108207
5.916 14.404256700785076
5.9165 14.404846290773328
5.917 14.405395430159423
5.9175 14.405841977545926
5.918 14.406324973653508
5.9185 14.407292122025257
5.919 14.409151242152955
5.9195 14.411783382309782
5.92 14.414592695157658
5.9205 14.417053679242759
5.921 14.419003674032066
5.9215 14.420543130051684
5.922 14.42182658208219
5.9225 14.422967878471212
5.923 14.424048667249053
5.9235 14.42511682654278
5.924 14.426216605432273
5.9245 14.42738526636153
5.925 14.428662075921999
5.9255 14.43006517273091
5.926 14.431615401315469
5.9265 14.433277733834647
5.927 14.435003348052103
5.9275 14.436721148213898
5.928 14.438417554710668
5.9285 14.440214477154957
5.929 14.442261086504754
5.9295 14.444539637135687
5.93 14.446808944867911
5.9305 14.448797239279976
5.931 14.45041406186331
5.9315 14.451698900015884
5.932 14.452752066625749
5.9325 14.453631246703264
5.933 14.45437025367917
5.9335 14.454990982783837
5.934 14.455509087369109
5.9345 14.4559753932336
5.935 14.45643389870866
5.9355 14.45692921629227
5.936 14.457503140607223
5.9365 14.458188916246126
5.937 14.459010720889555
5.9375 14.45998631976003
5.938 14.461148931568218
5.9385 14.462543960948775
5.939 14.464184233740141
5.9395 14.465987907407428
5.94 14.46774467566106
5.9405 14.469247125901074
5.941 14.470521597678975
5.9415 14.471937555323741
5.942 14.473878235334286
5.9425 14.47629879882912
5.943 14.478837255610635
5.9435 14.481297092825102
5.944 14.483828799166218
5.9445 14.486639643410623
5.945 14.48978992522979
5.9455 14.493228392284095
5.946 14.496919787353061
5.9465 14.500867163180697
5.947 14.505093466529772
5.9475 14.509593938007576
5.948 14.514360736169841
5.9485 14.519324579401289
5.949 14.524408227024914
5.9495 14.529475806957748
5.95 14.534381593662392
5.9505 14.53898737800954
5.951 14.543263015176148
5.9515 14.547388227575826
5.952 14.551852940503156
5.9525 14.557261375550784
5.953 14.56407312973258
5.9535 14.572320122206854
5.954 14.581942032253359
5.9545 14.593441155558882
5.955 14.608532410558134
5.9555 14.630353935985717
5.956 14.66350794219003
5.9565 14.713952852344683
5.957 14.78837431391521
5.9575 14.891714432927806
5.958 15.02289554168804
5.9585 15.171493345653516
5.959 15.31968451631252
5.9595 15.450110632706245
5.96 15.552250692532596
5.9605 15.623354451765064
5.961 15.66539364804293
5.9615 15.681487652579936
5.962 15.67409355437863
5.9625 15.645090484826852
5.963 15.595861372487562
5.9635 15.528603969910034
5.964 15.447383295529132
5.9645 15.358049387714708
5.965 15.267880573119712
5.9655 15.183729288074336
5.966 15.110589735531626
5.9665 15.051143680326891
5.967 15.005708694933148
5.9675 14.972927028092485
5.968 14.950293145532047
5.9685 14.93435507081535
5.969 14.920995369231626
5.9695 14.905674428767949
5.97 14.884996461707246
5.9705 14.85690098495597
5.971 14.821956979636333
5.9715 14.782721658918096
5.972 14.742822587678063
5.9725 14.705413555527187
5.973 14.672432129735842
5.9735 14.644488989167435
5.974 14.621316648849739
5.9745 14.602388082345826
5.975 14.587090031933911
5.9755 14.574721440513063
5.976 14.564630478911141
5.9765 14.55631407875175
5.977 14.549498172764181
5.9775 14.544110967421819
5.978 14.540163368673731
5.9785 14.537642940687508
5.979 14.536480595529493
5.9795 14.536495668178137
5.98 14.537390775870637
5.9805 14.53882518819919
5.981 14.540588729643162
5.9815 14.542783334041623
5.982 14.545721424491294
5.9825 14.549330994252067
5.983 14.552520418582098
5.9835 14.553444341533638
5.984 14.550959451271872
5.9845 14.545302792070487
5.985 14.537007748730456
5.9855 14.526230701391235
5.986 14.513343969678928
5.9865 14.499537788386977
5.987 14.486451756388817
5.9875 14.475312448015572
5.988 14.466509473453367
5.9885 14.459808749805276
5.989 14.454738446635158
5.9895 14.45087475642314
5.99 14.447906977918635
5.9905 14.445667286983099
5.991 14.4440537677655
5.9915 14.442927842047112
5.992 14.441966349437848
5.9925 14.440775164963007
5.993 14.439208604432526
5.9935 14.437590627119597
5.994 14.436420894698411
5.9945 14.435840432801431
5.995 14.435527292312095
5.9955 14.435085870791013
5.996 14.434341773128775
5.9965 14.43330563130542
5.997 14.432066695760795
5.9975 14.430708173417223
5.998 14.429303183254696
5.9985 14.427889825716907
5.999 14.426505012023611
5.9995 14.425170734176675
6.0 14.423892122593287
6.0005 14.422670133462752
6.001 14.421485367193501
6.0015 14.420326037680326
6.002 14.41916552517457
6.0025 14.417976824268038
6.003 14.416733772552611
6.0035 14.41542118126591
6.004 14.414019890815226
6.0045 14.412528164524279
6.005 14.410956462308143
6.0055 14.409331170443135
6.006 14.407716064802194
6.0065 14.40615673939611
6.007 14.404647921916485
6.0075 14.403152021533145
6.008 14.401615020893953
6.0085 14.400025118163324
6.009 14.398397383160773
6.0095 14.396750407485548
6.01 14.395101953324868
6.0105 14.393444683079167
6.011 14.391771737090526
6.0115 14.390051597478198
6.012 14.388261973714673
6.0125 14.386367874140799
6.013 14.384333215607775
6.0135 14.382125760905723
6.014 14.379748075023187
6.0145 14.377241393278837
6.015 14.374685651618954
6.0155 14.372196536279873
6.016 14.36989573553436
6.0165 14.367816562612475
6.017 14.365842043590224
6.0175 14.363670166890191
6.018 14.361005091444575
6.0185 14.357743479257984
6.019 14.354070676015397
6.0195 14.350303900672085
6.02 14.346702632960344
6.0205 14.343378120743896
6.021 14.340311780613163
6.0215 14.3374410220535
6.022 14.334682966616647
6.0225 14.331976346395287
6.023 14.329289691982478
6.0235 14.326638989061443
6.024 14.32405530697061
6.0245 14.321524167344641
6.025 14.318977135750998
6.0255 14.316311597208482
6.026 14.313450731181995
6.0265 14.31035481112168
6.027 14.307005918311464
6.0275 14.303401333158721
6.028 14.299550801335556
6.0285 14.295476789041746
6.029 14.291217770246263
6.0295 14.28680849574221
6.03 14.282291484097694
6.0305 14.277684088321472
6.031 14.27297858661763
6.0315 14.268126806463524
6.032 14.26302798207319
6.0325 14.257561298465049
6.033 14.25171651705391
6.0335 14.245808485161401
6.034 14.240585075534831
6.0345 14.23704525247642
6.035 14.235888487256634
6.0355 14.236842772368757
6.036 14.238446354256613
6.0365 14.238661611888116
6.037 14.236057626189407
6.0375 14.230742517389654
6.038 14.224107162130167
6.0385 14.217679464992546
6.039 14.212252112364261
6.0395 14.207841893341907
6.04 14.204135785697066
6.0405 14.200836871334026
6.041 14.197749841971792
6.0415 14.194778312631762
6.042 14.191873246127972
6.0425 14.188997715854054
6.043 14.186131286728187
6.0435 14.183246944370826
6.044 14.180336513612929
6.0445 14.177387423266499
6.045 14.174413805587506
6.0455 14.171438461813818
6.046 14.168480506852958
6.0465 14.165557508629892
6.047 14.162654976281676
6.0475 14.159732856825478
6.048 14.156755523779935
6.0485 14.15372789965937
6.049 14.150704201408661
6.0495 14.147803633792432
6.05 14.145165935482378
6.0505 14.142900616513135
6.051 14.141052246674121
6.0515 14.139594996037388
6.052 14.138448447500185
6.0525 14.137506040944782
6.053 14.13668105480366
6.0535 14.135924581733025
6.054 14.135200733519643
6.0545 14.13450845202927
6.055 14.133844231413544
6.0555 14.133209838892427
6.056 14.13260857729901
6.0565 14.132055681122004
6.057 14.131559444756011
6.0575 14.13113572136665
6.058 14.130788896069955
6.0585 14.130542031775839
6.059 14.13040695230729
6.0595 14.130386225610717
6.06 14.13045842778957
6.0605 14.13055145567079
6.061 14.130628107122828
6.0615 14.130734770240483
6.062 14.131019135620797
6.0625 14.131602322354315
6.063 14.132471725369573
6.0635 14.133469561903123
6.064 14.134423568173503
6.0645 14.135213733980997
6.065 14.135814426558092
6.0655 14.136231956206885
6.066 14.136499918590076
6.0665 14.13664164351285
6.067 14.13668482992879
6.0675 14.136677652400028
6.068 14.136667812087087
6.0685 14.136712897685726
6.069 14.13686962104287
6.0695 14.137198982181165
6.07 14.13772661740246
6.0705 14.138452757780723
6.071 14.139295995815633
6.0715 14.140111334676948
6.072 14.140813908819062
6.0725 14.141541805965815
6.073 14.142693715441531
6.0735 14.144577274122955
6.074 14.14703090215977
6.0745 14.149543748536367
6.075 14.151776750938645
6.0755 14.15377249945971
6.076 14.155754950903617
6.0765 14.157838004086003
6.077 14.16002216996323
6.0775 14.162275526638844
6.078 14.164575047960106
6.0785 14.166912175845372
6.079 14.169289217527556
6.0795 14.171695859192312
6.08 14.174123197817199
6.0805 14.176559117282558
6.081 14.178987933612309
6.0815 14.181385597069998
6.082 14.183732542109777
6.0825 14.1859886941191
6.083 14.188110619958657
6.0835 14.190019495579143
6.084 14.191542996582612
6.0845 14.19243913419487
6.085 14.19263743575949
6.0855 14.192539290401104
6.086 14.192904880272895
6.0865 14.194365692639245
6.087 14.19729337988861
6.0875 14.20193328458501
6.088 14.208327346268888
6.0885 14.216084974500156
6.089 14.224347865190602
6.0895 14.232046069535642
6.09 14.238236270501435
6.0905 14.242384768688165
6.091 14.244464723396518
6.0915 14.244942470524851
6.092 14.244595744657648
6.0925 14.244152500279284
6.093 14.244035294093703
6.0935 14.244348398186595
6.094 14.245058825634445
6.0945 14.246353411549599
6.095 14.248783325501218
6.0955 14.253221847343774
6.096 14.260618977978599
6.0965 14.271897589811626
6.097 14.287934696816194
6.0975 14.309263397842077
6.098 14.335175728954415
6.0985 14.362793712647285
6.099 14.38707046427832
6.0995 14.40261582895084
6.1 14.406162884592323
6.1005 14.398079164681665
6.101 14.382104236571703
6.1015 14.363154106717719
6.102 14.345494070272974
6.1025 14.331523576461606
6.103 14.321898719655149
6.1035 14.316302455943763
6.104 14.314200910170225
6.1045 14.315497348535821
6.105 14.321113794602013
6.1055 14.334157811846918
6.106 14.362668905977696
6.1065 14.425810656021383
6.107 14.562503585957227
6.1075 14.821674988299758
6.108 15.187799273210132
6.1085 15.531971248273102
6.109 15.75473662865118
6.1095 15.869857190946245
6.11 15.92374078656119
6.1105 15.947013198275485
6.111 15.953903651816894
6.1115 15.949214251015203
6.112 15.931541603821213
6.1125 15.893075474095298
6.113 15.816636803531217
6.1135 15.674422890058434
6.114 15.44265524393613
6.1145 15.141620122683328
6.115 14.848266826267228
6.1155 14.628748598662604
6.116 14.490846007684947
6.1165 14.410723498882021
6.117 14.364533424522847
6.1175 14.336868519105195
6.118 14.319076896998482
6.1185 14.306468591654244
6.119 14.296509558258464
6.1195 14.28786940376914
6.12 14.279863528357712
6.1205 14.272242556900888
6.121 14.264957378352836
6.1215 14.258102877098331
6.122 14.251795874993583
6.1225 14.246105413457808
6.123 14.241012964079843
6.1235 14.236440177070481
6.124 14.232278233976658
6.1245 14.228441198251975
6.125 14.224912700822617
6.1255 14.221813783144675
6.126 14.219441125051613
6.1265 14.218312443639519
6.127 14.219296645810278
6.1275 14.223767534011305
6.128 14.233667397637586
6.1285 14.251018046671991
6.129 14.276388980784176
6.1295 14.306568684453325
6.13 14.333684357949789
6.1305 14.347451219344698
6.131 14.340541695440567
6.1315 14.313458655684613
6.132 14.274565513704271
6.1325 14.235020339871749
6.133 14.203228044084163
6.1335 14.1821812081071
6.134 14.170563050033163
6.1345 14.16516055545451
6.135 14.16288512659565
6.1355 14.161709353206422
6.136 14.16062553881818
6.1365 14.159274355716121
6.137 14.157624083184015
6.1375 14.15577191950208
6.138 14.153851130533276
6.1385 14.151946838432583
6.139 14.150093665846075
6.1395 14.148280285107784
6.14 14.146495025576716
6.1405 14.144733666376823
6.141 14.142995532403166
6.1415 14.141273308515267
6.142 14.139536706004893
6.1425 14.137755247167043
6.143 14.13589796184332
6.1435 14.133948666922372
6.144 14.13191432305723
6.1445 14.12979402623639
6.145 14.127598618568197
6.1455 14.12534403169418
6.146 14.123051110692089
6.1465 14.120737333775374
6.147 14.118430388227186
6.1475 14.116144130593781
6.148 14.113912556442116
6.1485 14.111774544480859
6.149 14.109767665297042
6.1495 14.107928005549056
6.15 14.106287901958257
6.1505 14.104841944037737
6.151 14.103466778327288
6.1515 14.10194988393497
6.152 14.100013542050576
6.1525 14.097545940592934
6.153 14.094786303865025
6.1535 14.09225539600845
6.154 14.090403929650115
6.1545 14.089264455505845
6.155 14.088518327632627
6.1555 14.087767615217572
6.156 14.086774318449706
6.1565 14.085510680910822
6.157 14.084063639247873
6.1575 14.08253324521024
6.158 14.080962311271097
6.1585 14.079384162919489
6.159 14.077815649038111
6.1595 14.076259945197776
6.16 14.074726100564991
6.1605 14.073204361047917
6.161 14.071681482084458
6.1615 14.07011715339642
6.162 14.068425511074857
6.1625 14.066435988849573
6.163 14.063862139390476
6.1635 14.060391715674925
6.164 14.056055156009744
6.1645 14.051592606514802
6.165 14.048121392436702
6.1655 14.046195346804087
6.166 14.04534537346887
6.1665 14.044666007615046
6.167 14.04350479232782
6.1675 14.04159820300534
6.168 14.038976488193338
6.1685 14.035790101245517
6.169 14.032196047018981
6.1695 14.028273290988807
6.17 14.024040648305192
6.1705 14.019523883342032
6.171 14.014817368136722
6.1715 14.01013801316445
6.172 14.005879154214306
6.1725 14.002582734235599
6.173 14.000694072211964
6.1735 14.000233022433527
6.174 14.000684731447826
6.1745 14.001320496398975
6.175 14.001673663923366
6.1755 14.00168227002914
6.176 14.001514924547408
6.1765 14.001376857464873
6.177 14.001363513574308
6.1775 14.00148678133392
6.178 14.001703755467478
6.1785 14.001988198323353
6.179 14.002345143497092
6.1795 14.002759092142192
6.18 14.00320130103157
6.1805 14.003616203571728
6.181 14.003960998625573
6.1815 14.004246355069544
6.182 14.004585590337566
6.1825 14.005158481323516
6.183 14.006130721479543
6.1835 14.007494888556
6.184 14.009081621886835
6.1845 14.010696308680792
6.185 14.012257745274628
6.1855 14.013791511928527
6.186 14.015395837165638
6.1865 14.017142221340752
6.187 14.019008758030065
6.1875 14.020857781946564
6.188 14.022490508910671
6.1885 14.023812573363433
6.189 14.024915272622028
6.1895 14.026035567959799
6.19 14.027417105542984
6.1905 14.029182311591121
6.191 14.03132169200385
6.1915 14.033763791699773
6.192 14.036423138139764
6.1925 14.039254814473825
6.193 14.042211087036023
6.1935 14.045253640386775
6.194 14.048330941109814
6.1945 14.051367668988917
6.195 14.054304338563476
6.1955 14.057101551773368
6.196 14.059737861080123
6.1965 14.062200734633901
6.197 14.064468062135557
6.1975 14.066509234075447
6.198 14.068296491302572
6.1985 14.069802382889925
6.199 14.07100001392061
6.1995 14.071897110483189
6.2 14.072501852637533
6.2005 14.072825798039219
6.201 14.0728394507857
6.2015 14.072401914642626
6.202 14.071149597483988
6.2025 14.068262095214898
6.203 14.062019976827703
6.2035 14.049247599027527
6.204 14.025046444292748
6.2045 13.984304337359777
6.205 13.926196810863004
6.2055 13.858564167472718
6.206 13.795721570967807
6.2065 13.750560235028804
6.207 13.729933108310505
6.2075 13.735897401307835
6.208 13.767622514160003
6.2085 13.82045456847542
6.209 13.884356551852918
6.2095 13.946071193844311
6.21 13.995531470926611
6.2105 14.029930840267284
6.211 14.05171105526615
6.2115 14.064629144891516
6.212 14.071607802512602
6.2125 14.07423160333478
6.213 14.072745737409349
6.2135 14.065949078773688
6.214 14.050769438763659
6.2145 14.021956871368289
6.215 13.97339743326797
6.2155 13.903599806806454
6.216 13.82274725953717
6.2165 13.751167330873127
6.217 13.70745701272596
6.2175 13.702329990114325
6.218 13.741358857293651
6.2185 13.824148718864148
6.219 13.932580945141357
6.2195 14.029270253242128
6.22 14.088943410319953
6.2205 14.116712325693424
6.221 14.127876501598735
6.2215 14.132392954859174
6.222 14.134538229889241
6.2225 14.135855229189794
6.223 14.136892970975222
6.2235 14.137848993582292
6.224 14.138813906927446
6.2245 14.139798252554971
6.225 14.140804893692358
6.2255 14.14179665271013
6.226 14.142722907892477
6.2265 14.14359931222144
6.227 14.144576865606965
6.2275 14.145920521775622
6.228 14.147712960072614
6.2285 14.149650752336768
6.229 14.151330715260904
6.2295 14.152771420200171
6.23 14.154249839004876
6.2305 14.155754118648861
6.231 14.156915353436364
6.2315 14.157442307066685
6.232 14.15738420864831
6.2325 14.157054159481984
6.233 14.156764033056145
6.2335 14.156676750135471
6.234 14.156814363808436
6.2345 14.157098779459027
6.235 14.157403652759395
6.2355 14.157582615294285
6.236 14.157523993624398
6.2365 14.157154322603514
6.237 14.156479814021349
6.2375 14.155521840448102
6.238 14.154335616172403
6.2385 14.153024298100913
6.239 14.151793393013065
6.2395 14.15094524603074
6.24 14.15068633629771
6.2405 14.150871794135483
6.241 14.150892496818372
6.2415 14.149946013803987
6.242 14.147531405689882
6.2425 14.14373603337328
6.243 14.139091088344113
6.2435 14.134219943131061
6.244 14.129553329502649
6.2445 14.12525348527534
6.245 14.12141436807207
6.2455 14.118335569186556
6.246 14.116437312412682
6.2465 14.11567045412016
6.247 14.115284914324508
6.2475 14.114383400632413
6.248 14.112744679997103
6.2485 14.110922672468373
6.249 14.1095381892979
6.2495 14.108670003762441
6.25 14.107874366649384
6.2505 14.10663358549511
6.251 14.104748058705901
6.2515 14.102306060252015
6.252 14.09950130136344
6.2525 14.096487248787533
6.253 14.093343656162748
6.2535 14.090107859177
6.254 14.086789302099785
6.2545 14.083380785086177
6.255 14.079877073159572
6.2555 14.07626560004898
6.256 14.072535906801285
6.2565 14.068678591914303
6.257 14.064695058783439
6.2575 14.060586119780897
6.258 14.056379526138759
6.2585 14.052152499127807
6.259 14.04801957903966
6.2595 14.04412698963322
6.26 14.040537998687736
6.2605 14.037136377281957
6.261 14.033629317110975
6.2615 14.029804868340776
6.262 14.025727246539478
6.2625 14.021625297744837
6.263 14.017672288947168
6.2635 14.01388275282778
6.264 14.01018756325547
6.2645 14.006516179402091
6.265 14.002850685845573
6.2655 13.999182099602564
6.266 13.995513122565509
6.2665 13.991828110659284
6.267 13.988112484386178
6.2675 13.984341605134091
6.268 13.98048655606933
6.2685 13.976528986801032
6.269 13.972456503611166
6.2695 13.96826707810175
6.27 13.963955632341012
6.2705 13.959521428130394
6.271 13.954910820500796
6.2715 13.950028760663098
6.272 13.944720072804458
6.2725 13.939069756412664
6.273 13.933773763149823
6.2735 13.929954169770152
6.274 13.92812418441612
6.2745 13.927342094558195
6.275 13.925926392183289
6.2755 13.92302305383139
6.276 13.919096793504906
6.2765 13.915086128640962
6.277 13.911537037240901
6.2775 13.908516271314785
6.278 13.905891747877849
6.2785 13.903532571583277
6.279 13.901327735503891
6.2795 13.899227504649048
6.28 13.897191975559071
6.2805 13.89519362387383
6.281 13.893230199126592
6.2815 13.8913054713089
6.282 13.889448372931327
6.2825 13.887703945142551
6.283 13.886167465523712
6.2835 13.885003739224043
6.284 13.884473187052585
6.2845 13.88485227614203
6.285 13.886148832507075
6.2855 13.887610845412084
6.286 13.887746189924417
6.2865 13.885429369537153
6.287 13.881081609973513
6.2875 13.876291131140182
6.288 13.872428869358131
6.2885 13.869922893488571
6.289 13.868537471481133
6.2895 13.86784675430652
6.29 13.867500059015438
6.2905 13.86729590802204
6.291 13.86716384688674
6.2915 13.867074404521372
6.292 13.867018116458734
6.2925 13.866982156282354
6.293 13.866952975634767
6.2935 13.866918070959645
6.294 13.866873122931967
6.2945 13.866822715333317
6.295 13.866758445267308
6.2955 13.866570016874125
6.296 13.865972137891166
6.2965 13.864630186977248
6.297 13.86262025452061
6.2975 13.860834485889619
6.298 13.860392421742404
6.2985 13.861534582459484
6.299 13.86342448116703
6.2995 13.86511878047408
6.3 13.866334303379851
6.3005 13.867289716933033
6.301 13.868260510220974
6.3015 13.869425051955613
6.302 13.87086454271008
6.3025 13.872600217238126
6.303 13.8746300450855
6.3035 13.876935829901843
6.304 13.879495629000239
6.3045 13.882290560237006
6.305 13.8853058500404
6.3055 13.888529428061908
6.306 13.891882861025216
6.3065 13.89514852069318
6.307 13.897956637454499
6.3075 13.899944791904044
6.308 13.901011464871647
6.3085 13.901399635910462
6.309 13.901428992713964
6.3095 13.90113679613729
6.31 13.900323333512596
6.3105 13.898997205342656
6.311 13.897575522471346
6.3115 13.896497575912093
6.312 13.895783773407747
6.3125 13.89515961688209
6.313 13.894404377132645
6.3135 13.893526405925549
6.314 13.89264857789425
6.3145 13.89186683600417
6.315 13.891224674185235
6.3155 13.89069585668852
6.316 13.890243249740639
6.3165 13.889858266949279
6.317 13.889559856888788
6.3175 13.889386541301121
6.318 13.889344571539066
6.3185 13.889330375858638
6.319 13.889011060810194
6.3195 13.887650343716963
6.32 13.884297696658209
6.3205 13.878794872974193
6.321 13.873313456713213
6.3215 13.871708480070776
6.322 13.875688771771678
6.3225 13.882641430891894
6.323 13.888546988149066
6.3235 13.89148446292073
6.324 13.891570759317464
6.3245 13.889525457191702
6.325 13.88622368358411
6.3255 13.882521001648502
6.326 13.879012881361259
6.3265 13.875853200398833
6.327 13.872959342268434
6.3275 13.87019853407995
6.328 13.867477173524318
6.3285 13.864773844738345
6.329 13.86206227525718
6.3295 13.859315060564267
6.33 13.856451081337422
6.3305 13.853319077328496
6.331 13.84979657054075
6.3315 13.846033427212571
6.332 13.842799751550501
6.3325 13.841468348065128
6.333 13.843214495879494
6.3335 13.847986619042981
6.334 13.854083581602385
6.3345 13.858693568115733
6.335 13.859169022035907
6.3355 13.854860350558816
6.336 13.84762987022533
6.3365 13.840231291718762
6.337 13.834315765788446
6.3375 13.830035434791451
6.338 13.826859697130107
6.3385 13.824304656481011
6.339 13.82213127039828
6.3395 13.820224568252367
6.34 13.818509551320687
6.3405 13.816924039902698
6.341 13.815410995554053
6.3415 13.8139175455327
6.342 13.812398757514348
6.3425 13.810823442075076
6.343 13.809138551052072
6.3435 13.807299196821916
6.344 13.805248300018857
6.3445 13.802936320265939
6.345 13.800324072242553
6.3455 13.79733323354425
6.346 13.793847289405676
6.3465 13.78964640671822
6.347 13.78442615455872
6.3475 13.777843681029992
6.348 13.769451190315692
6.3485 13.758435471909351
6.349 13.743879550581752
6.3495 13.726246707343854
6.35 13.70870203454389
6.3505 13.695513781695045
6.351 13.688893355694823
6.3515 13.688125750260454
6.352 13.691317606309372
6.3525 13.696906146540353
6.353 13.703796210272195
6.3535 13.711034041848102
6.354 13.717718288612083
6.3545 13.723148399198749
6.355 13.726937853204348
6.3555 13.729021840376614
6.356 13.729567470395715
6.3565 13.728877795045822
6.357 13.727277413485343
6.3575 13.725058652412066
6.358 13.722371648946538
6.3585 13.719148029423582
6.359 13.7151103671554
6.3595 13.709865292846601
6.36 13.703160321978654
6.3605 13.695127989048352
6.361 13.686455755403514
6.3615 13.678288559834812
6.362 13.671894087452944
6.3625 13.66811264607875
6.363 13.66715832271009
6.3635 13.66869868534765
6.364 13.672249242230475
6.3645 13.677203774377553
6.365 13.68262772227537
6.3655 13.687169725408928
6.366 13.689757547921953
6.3665 13.690349568220398
6.367 13.689808444950302
6.3675 13.689030424739329
6.368 13.688363510082233
6.3685 13.687649316002485
6.369 13.68660703003902
6.3695 13.685076056495141
6.37 13.683058439003883
6.3705 13.680618394964288
6.371 13.677768806325236
6.3715 13.674388687673645
6.372 13.670246087309582
6.3725 13.664955728213354
6.373 13.658151001728147
6.3735 13.649797850537443
6.374 13.640665532841918
6.3745 13.632227693775619
6.375 13.62574575473661
6.3755 13.621349900427298
6.376 13.618384064933437
6.3765 13.616655259257822
6.377 13.617573972441772
6.3775 13.623455787590693
6.378 13.634570624193898
6.3785 13.647069657809713
6.379 13.655551998738272
6.3795 13.657477105849608
6.38 13.654161622214918
6.3805 13.648620378831044
6.381 13.643391204404079
6.3815 13.639636769069714
6.382 13.637353244602316
6.3825 13.63604734711853
6.383 13.635253865173066
6.3835 13.63468496212974
6.384 13.634185898346207
6.3845 13.633661662336806
6.385 13.633019666417589
6.3855 13.632127398426302
6.386 13.630826690074354
6.3865 13.628999558946404
6.387 13.626727875279492
6.3875 13.624512431616786
6.388 13.623226317031978
6.3885 13.6236093386524
6.389 13.625550840763257
6.3895 13.627835201592017
6.39 13.628783041712527
6.3905 13.627257063067923
6.391 13.623332178204276
6.3915 13.618243194132308
6.392 13.613662425159596
6.3925 13.610895766806383
6.393 13.610398434489095
6.3935 13.611701487928183
6.394 13.613555449271463
6.3945 13.614058872206442
6.395 13.610823944516916
6.3955 13.601225129805933
6.396 13.583107318239385
6.3965 13.55677744332337
6.397 13.52811143278014
6.3975 13.509056404062214
6.398 13.510780140559909
6.3985 13.533442577415912
6.399 13.564959974373796
6.3995 13.591476866555986
6.4 13.606780755426303
6.4005 13.612529320324583
6.401 13.613726375533997
6.4015 13.614753459099859
6.402 13.617384031653739
6.4025 13.620937460570865
6.403 13.623989171507635
6.4035 13.62578524876248
6.404 13.626391394336864
6.4045 13.62621860054848
6.405 13.625658284880412
6.4055 13.624977785830104
6.406 13.624327516374787
6.4065 13.623794614409984
6.407 13.623511740722336
6.4075 13.623599227584066
6.408 13.624077214824283
6.4085 13.62476296888666
6.409 13.625334859040336
6.4095 13.625440871158908
6.41 13.624828712039623
6.4105 13.623465784383637
6.411 13.621787028706013
6.4115 13.620679541945929
6.412 13.620907195929064
6.4125 13.62229418188085
6.413 13.623710979129207
6.4135 13.624009001293697
6.414 13.622855725304117
6.4145 13.620742930938619
6.415 13.618510502344805
6.4155 13.616966990532617
6.416 13.61650486994245
6.4165 13.616861834834445
6.417 13.617251208129506
6.4175 13.616960186447763
6.418 13.615688313645581
6.4185 13.613584071033962
6.419 13.611054226297178
6.4195 13.60858933029817
6.42 13.606543040171776
6.4205 13.605023426148449
6.421 13.60396399230099
6.4215 13.60322015368929
6.422 13.602645061013444
6.4225 13.602149646337384
6.423 13.601682421580339
6.4235 13.601231657309825
6.424 13.600752349274725
6.4245 13.600145284505246
6.425 13.599227642791895
6.4255 13.59767037987724
6.426 13.595031648888867
6.4265 13.59092107420905
6.427 13.585565591358495
6.4275 13.580415958531482
6.428 13.577691525380377
6.4285 13.578358326579714
6.429 13.58112571084974
6.4295 13.584134393190151
6.43 13.586795316586638
6.4305 13.589504715946216
6.431 13.592374416804798
6.4315 13.594687789863364
6.432 13.595385093009273
6.4325 13.59403193669607
6.433 13.591164384688469
6.4335 13.587705492851828
6.434 13.584175119697903
6.4345 13.58046180050285
6.435 13.575972433400622
6.4355 13.570339460946727
6.436 13.565300519383559
6.4365 13.565571297312896
6.437 13.572873115557687
6.4375 13.582073198232465
6.438 13.588328769063146
6.4385 13.59091769836936
6.439 13.591080397883609
6.4395 13.589990660246102
6.44 13.588304778501229
6.4405 13.586336576858344
6.441 13.58422808479088
6.4415 13.582055854260268
6.442 13.579857460891976
6.4425 13.577653121717248
6.443 13.57545932315578
6.4435 13.573297388185694
6.444 13.571208657632745
6.4445 13.569270457204638
6.445 13.567514065218457
6.4455 13.565734034412849
6.446 13.5633247547805
6.4465 13.559680547288398
6.447 13.554964023574502
6.4475 13.550217386790713
6.448 13.546472040143154
6.4485 13.54407691353952
6.449 13.542642526416163
6.4495 13.54138646404995
6.45 13.539653626147096
6.4505 13.53723560261221
6.451 13.53433059847028
6.4515 13.531383428581151
6.452 13.529182460788537
6.4525 13.529473563938005
6.453 13.53598723276005
6.4535 13.55318358535638
6.454 13.576993604810696
6.4545 13.593709241679381
6.455 13.598500346567999
6.4555 13.59596268387833
6.456 13.591013520028042
6.4565 13.586591051079477
6.457 13.583877705020477
6.4575 13.58291732172713
6.458 13.583255959312822
6.4585 13.584397098779089
6.459 13.585963325806187
6.4595 13.587706013560954
6.46 13.589450048293997
6.4605 13.591081693508183
6.461 13.5925534178491
6.4615 13.593835652263884
6.462 13.594843770738265
6.4625 13.595351549126644
6.463 13.594861544654556
6.4635 13.592614009983688
6.464 13.587679381333292
6.4645 13.579319735718208
6.465 13.56748427406568
6.4655 13.553049655790467
6.466 13.537293533774637
6.4665 13.521065733084928
6.467 13.504411751180104
6.4675 13.487097563448856
6.468 13.469878252188874
6.4685 13.455074375153448
6.469 13.44519064611838
6.4695 13.440229633078271
6.47 13.43703038833019
6.4705 13.432276094734533
6.471 13.425371913162472
6.4715 13.417741781485091
6.472 13.410687784030838
6.4725 13.404611574129653
6.473 13.399359414855923
6.4735 13.394629123873337
6.474 13.390191745606288
6.4745 13.38591942856955
6.475 13.381756128926408
6.4755 13.377692445059537
6.476 13.373753944165415
6.4765 13.370007580916266
6.477 13.366629908764011
6.4775 13.364112728522507
6.478 13.363864012588422
6.4785 13.369640131995432
6.479 13.389588187657395
6.4795 13.433751101208365
6.48 13.498725834227987
6.4805 13.562004033345286
6.481 13.607834445705947
6.4815 13.636586311708271
6.482 13.652582994274052
6.4825 13.657710125753656
6.483 13.651292096110144
6.4835 13.63022925919487
6.484 13.589336559968132
6.4845 13.526221788317226
6.485 13.45147768375558
6.4855 13.386377469840834
6.486 13.342566124049782
6.4865 13.316803565958377
6.487 13.301770295657775
6.4875 13.292333595267351
6.488 13.285836821475407
6.4885 13.28118735651919
6.489 13.278241454853116
6.4895 13.277707387957452
6.49 13.281407977433158
6.4905 13.2924776512954
6.491 13.31463750091919
6.4915 13.349259809003534
6.492 13.39147623875509
6.4925 13.430767468365904
6.493 13.456919036278695
6.4935 13.46447491603439
6.494 13.452018322060574
6.4945 13.420684314180455
6.495 13.374983197006745
6.4955 13.323689215826533
6.496 13.2771063420303
6.4965 13.241422147369292
6.497 13.216939277908278
6.4975 13.200934577965558
6.498 13.190645336899241
6.4985 13.184336820861692
6.499 13.181349700296554
6.4995 13.181996714606672
6.5 13.187593539903375
6.5005 13.200493041935307
6.501 13.223524787197611
6.5015 13.257969499800556
6.502 13.300147505161444
6.5025 13.34011540458712
6.503 13.364959115429066
6.5035 13.364697795224455
6.504 13.33549185038968
6.5045 13.281672135494613
6.505 13.2170444341699
6.5055 13.159969807337358
6.506 13.12117714143725
6.5065 13.099249851326924
6.507 13.087637639405251
6.5075 13.081090284063066
6.508 13.07684027119701
6.5085 13.073665184053933
6.509 13.071074352822382
6.5095 13.068864319256832
6.51 13.06694217289542
6.5105 13.06528862757299
6.511 13.063918736185702
6.5115 13.062913933170162
6.512 13.062472435437837
6.5125 13.062889226648633
6.513 13.06443640737751
6.5135 13.066951174255763
6.514 13.06939215397393
6.5145 13.06998429474967
6.515 13.0673773899881
6.5155 13.061669630693768
6.516 13.054236915698866
6.5165 13.046666655933656
6.517 13.039940911161601
6.5175 13.034352579308937
6.518 13.029842577852222
6.5185 13.026229138043941
6.519 13.023361718167433
6.5195 13.0211456739254
6.52 13.01955550741189
6.5205 13.018622142129757
6.521 13.01846753011382
6.5215 13.019330373860367
6.522 13.021640391416692
6.5225 13.025837348360657
6.523 13.03191238369379
6.5235 13.038740686377942
6.524 13.043879006563703
6.5245 13.044699626269086
6.525 13.040120256184721
6.5255 13.031527754283655
6.526 13.02191294967858
6.5265 13.013839603465652
6.527 13.008323802121097
6.5275 13.00510508728566
6.528 13.00347452860252
6.5285 13.002787021618662
6.529 13.002587279857629
6.5295 13.002593647757742
6.53 13.002638371128686
6.5305 13.002622601077672
6.531 13.002495842575136
6.5315 13.002226663999263
6.532 13.001792077732173
6.5325 13.001188835985435
6.533 13.000413381637852
6.5335 12.999476863178902
6.534 12.998398829657546
6.5345 12.997251460858678
6.535 12.996141172213509
6.5355 12.995262556722054
6.536 12.994889587033331
6.5365 12.995315803379615
6.537 12.996770543624532
6.5375 12.999224682451501
6.538 13.002306164505011
6.5385 13.005321393332903
6.539 13.007478090858246
6.5395 13.00816445308439
6.54 13.007235923892747
6.5405 13.00517169015097
6.541 13.002694397247371
6.5415 13.00008592185608
6.542 12.997086510539315
6.5425 12.99342107496501
6.543 12.989307732298084
6.5435 12.985368565678286
6.544 12.982153957993834
6.5445 12.979840509837143
6.545 12.978296233214706
6.5455 12.977302410826898
6.546 12.976682832439472
6.5465 12.97633551271678
6.547 12.97621155221032
6.5475 12.976280569547228
6.548 12.976510633595584
6.5485 12.976845524667205
6.549 12.97719313405737
6.5495 12.977449304805571
6.55 12.977498984938862
6.5505 12.97727420258779
6.551 12.97669001564465
6.5515 12.97514442903395
6.552 12.970367594968483
6.5525 12.957725075922202
6.553 12.9346409061556
6.5535 12.909337430698624
6.554 12.898013271594731
6.5545 12.908381083174106
6.555 12.931834363399233
6.5555 12.953175556518083
6.556 12.96485505164442
6.5565 12.968770470494423
6.557 12.969142329247948
6.5575 12.968499041020326
6.558 12.967801012917384
6.5585 12.967308654631065
6.559 12.967090582709357
6.5595 12.967151831722884
6.56 12.967480877472795
6.5605 12.968059915929942
6.561 12.968851275866623
6.5615 12.969826087280293
6.562 12.970915930690357
6.5625 12.972006303893878
6.563 12.972800538814074
6.5635 12.972673782494788
6.564 12.97051639963641
6.5645 12.964850394166948
6.565 12.954493961552547
6.5655 12.93956142489266
6.566 12.921949799138115
6.5665 12.904912321916292
6.567 12.89199104218406
6.5675 12.885993988484536
6.568 12.888062860027649
6.5685 12.897295526367134
6.569 12.911177260552847
6.5695 12.926600680151665
6.57 12.94104320602732
6.5705 12.953115945679226
6.571 12.962690544105858
6.5715 12.970380874397094
6.572 12.977004973244863
6.5725 12.983143618706634
6.573 12.9889197636133
6.5735 12.99403848877705
6.574 12.998123009945829
6.5745 13.001062091720293
6.575 13.003082642093478
6.5755 13.004565618956846
6.576 13.005823283468132
6.5765 13.007047687840736
6.577 13.008334488765893
6.5775 13.009736110446784
6.578 13.011281731729898
6.5785 13.012979139149436
6.579 13.014819647822105
6.5795 13.016777313324528
6.58 13.01882657060964
6.5805 13.020916409337687
6.581 13.023017708315084
6.5815 13.02508986447329
6.582 13.02712120561701
6.5825 13.029089681262569
6.583 13.03097241999328
6.5835 13.03268864663383
6.584 13.03394640916795
6.5845 13.033830589973647
6.585 13.029889847173713
6.5855 13.016983117799157
6.586 12.98772731766051
6.5865 12.938451590205531
6.587 12.878866568071757
6.5875 12.83099322204433
6.588 12.815198158599088
6.5885 12.840002195072369
6.589 12.89829517965584
6.5895 12.965721055120923
6.59 13.014774165773844
6.5905 13.03806960427438
6.591 13.045790053959546
6.5915 13.047858559274449
6.592 13.048500739322751
6.5925 13.04884719228319
6.593 13.049097663631159
6.5935 13.049251161892954
6.594 13.049287993163635
6.5945 13.049211273658798
6.595 13.049047547208293
6.5955 13.0488448167299
6.596 13.04863852246417
6.5965 13.048476460617248
6.597 13.048375507804895
6.5975 13.04834982064271
6.598 13.048417832784143
6.5985 13.048590271063816
6.599 13.048877831832215
6.5995 13.049293572666848
6.6 13.04990301845524
6.6005 13.050939589669213
6.601 13.052665935299562
6.6015 13.054797488504747
6.602 13.056228464938343
6.6025 13.055911923471772
6.603 13.053954594880558
6.6035 13.05135462908208
6.604 13.049022026170533
6.6045 13.047268346718205
6.605 13.045919185356443
6.6055 13.044650037485166
6.606 13.043318849242954
6.6065 13.041940195714183
6.607 13.040569760877808
6.6075 13.03923959223454
6.608 13.037957333324105
6.6085 13.036739499136957
6.609 13.035610941777549
6.6095 13.034613519134822
6.61 13.033788911580217
6.6105 13.033179943846676
6.611 13.032804078179346
6.6115 13.032679308838642
6.612 13.03283099869249
6.6125 13.033324629172935
6.613 13.034318260333993
6.6135 13.036262302962612
6.614 13.040441092650024
6.6145 13.050128095283597
6.615 13.070989250972296
6.6155 13.107087768792141
6.616 13.152776527714522
6.6165 13.19098332443323
6.617 13.204606452267033
6.6175 13.188563181380744
6.618 13.1512709956312
6.6185 13.107975194754545
6.619 13.071951085633184
6.6195 13.048418861950623
6.62 13.035360225664167
6.6205 13.028500413478763
6.621 13.024601253826752
6.6215 13.021948819020391
6.622 13.019786366486375
6.6225 13.017836076538998
6.623 13.015992333719005
6.6235 13.01422237495946
6.624 13.012509160596476
6.6245 13.010838488122356
6.625 13.009249597586766
6.6255 13.007825681401062
6.626 13.006778093813221
6.6265 13.006514422691403
6.627 13.007857711011571
6.6275 13.012195717696041
6.628 13.020721807088396
6.6285 13.031930388867675
6.629 13.040108299172328
6.6295 13.038906500952116
6.63 13.027277042249466
6.6305 13.010393234776686
6.631 12.994672033510273
6.6315 12.983137821654527
6.632 12.975478976640954
6.6325 12.97027667467967
6.633 12.966414547668943
6.6335 12.963291539934875
6.634 12.960635211716461
6.6345 12.958329571373547
6.635 12.956326870064078
6.6355 12.954588411534981
6.636 12.953115371374661
6.6365 12.952000681822568
6.637 12.951554162485742
6.6375 12.952554371100838
6.638 12.956283310901547
6.6385 12.963797941456551
6.639 12.974020788820269
6.6395 12.982306627790155
6.64 12.982297222609514
6.6405 12.970704903382085
6.641 12.950637647003749
6.6415 12.929787563831724
6.642 12.91464647623382
6.6425 12.906622670659463
6.643 12.903144816988135
6.6435 12.901045656802168
6.644 12.898514626022148
6.6445 12.895099490227611
6.645 12.891009092097828
6.6455 12.886547366817155
6.646 12.88192899106533
6.6465 12.877274124042962
6.647 12.872635415537765
6.6475 12.868071710223578
6.648 12.863645654404749
6.6485 12.859460458593873
6.649 12.8556544133343
6.6495 12.852387972897148
6.65 12.84974490252845
6.6505 12.847534311062155
6.651 12.845095340062532
6.6515 12.841337913293081
6.652 12.835207501676265
6.6525 12.826313607774857
6.653 12.815619151062645
6.6535 12.805664060644396
6.654 12.799398906785079
6.6545 12.797702534094327
6.655 12.798554323892184
6.6555 12.799259150683213
6.656 12.798662962215744
6.6565 12.79705718913307
6.657 12.795039167181372
6.6575 12.792949050888819
6.658 12.79088998771817
6.6585 12.788855470091146
6.659 12.786817358967593
6.6595 12.784733190631268
6.66 12.782567676996948
6.6605 12.780294562660426
6.661 12.777893149506873
6.6615 12.77534646501583
6.662 12.772617881159082
6.6625 12.769613803413439
6.663 12.766222746239254
6.6635 12.76238173903361
6.664 12.75820366979097
6.6645 12.753975869345389
6.665 12.75004420559467
6.6655 12.74667552280658
6.666 12.74395527662423
6.6665 12.741782101495655
6.667 12.739931484139682
6.6675 12.738149076611798
6.668 12.73632102448789
6.6685 12.73451318173478
6.669 12.732959885251098
6.6695 12.731909876493724
6.67 12.731581129265926
6.6705 12.73208382447465
6.671 12.733332889911722
6.6715 12.734798729784924
6.672 12.73539496770681
6.6725 12.733890671940063
6.673 12.73009636847852
6.6735 12.725593642755918
6.674 12.722487669890164
6.6745 12.721335883429564
6.675 12.721094631573948
6.6755 12.720604858768581
6.676 12.719456020099933
6.6765 12.71775222828986
6.677 12.715725080031554
6.6775 12.713565380580633
6.678 12.711432744458186
6.6785 12.709464236334611
6.679 12.707831968370865
6.6795 12.706818562113025
6.68 12.707083038374048
6.6805 12.710454966100226
6.681 12.722441090878153
6.6815 12.759078086061635
6.682 12.857231513833689
6.6825 13.051957831053947
6.683 13.27480323602937
6.6835 13.395856911794912
6.684 13.408522082841625
6.6845 13.376156064274625
6.685 13.345086088963523
6.6855 13.335953888190993
6.686 13.345843318187448
6.6865 13.336718428214038
6.687 13.227944233847062
6.6875 13.000893991953394
6.688 12.811434127526375
6.6885 12.731520268292595
6.689 12.707109773012018
6.6895 12.699514332609034
6.69 12.69625244110793
6.6905 12.694148723486336
6.691 12.692476169986335
6.6915 12.691062921965749
6.692 12.689857552510848
6.6925 12.688823828683578
6.693 12.687912614508495
6.6935 12.687116574998601
6.694 12.686591635480454
6.6945 12.6871097826773
6.695 12.691591080746072
6.6955 12.709990706207293
6.696 12.770679113945292
6.6965 12.923554299086117
6.697 13.174756078201359
6.6975 13.423152246840623
6.698 13.587624552798601
6.6985 13.675501121136325
6.699 13.717251604510796
6.6995 13.732989245782772
6.7 13.732847171814814
6.7005 13.722327867414567
6.701 13.70564886606341
6.7015 13.687592773062395
6.702 13.673456341712019
6.7025 13.66833570264248
6.703 13.675830633945207
6.7035 13.696737624249018
6.704 13.728406476325844
6.7045 13.765057809074772
6.705 13.7999162994019
6.7055 13.828039888140545
6.706 13.84778677469323
6.7065 13.860086751955361
6.707 13.866615786661786
6.7075 13.868370624091028
6.708 13.864830203801997
6.7085 13.852926749462696
6.709 13.824274952877172
6.7095 13.757917839176226
6.71 13.610212196617432
6.7105 13.335551558248277
6.711 12.995369967827546
6.7115 12.750110820649205
6.712 12.636396293189652
6.7125 12.593606463109413
6.713 12.57732280322875
6.7135 12.569753801062603
6.714 12.56503338209587
6.7145 12.561315333753576
6.715 12.557988782054572
6.7155 12.554821464006721
6.716 12.551675403041664
6.7165 12.548465513538861
6.717 12.54513064715784
6.7175 12.541640707212846
6.718 12.537958280781542
6.7185 12.5340589973746
6.719 12.529879517098973
6.7195 12.525325310317843
6.72 12.52031844559502
6.7205 12.514891824001467
6.721 12.50922242944193
6.7215 12.50354218276205
6.722 12.498031190226992
6.7225 12.492798777142578
6.723 12.487899052052402
6.7235 12.483367517160797
6.724 12.479178173096209
6.7245 12.475234782419847
6.725 12.47138223335303
6.7255 12.467495136674863
6.726 12.463570748684926
6.7265 12.459730339184567
6.727 12.456186401003592
6.7275 12.453065638148203
6.728 12.450234915654743
6.7285 12.447148425056472
6.729 12.443018223579365
6.7295 12.43743828444881
6.73 12.430878462032197
6.7305 12.424339739570257
6.731 12.41854528539556
6.7315 12.413539979824773
6.732 12.408944779816142
6.7325 12.40432467267198
6.733 12.399365188108415
6.7335 12.39393138249454
6.734 12.388020191417095
6.7345 12.381739938978729
6.735 12.375228480078771
6.7355 12.368635546093383
6.736 12.362090364080284
6.7365 12.355706711669413
6.737 12.349589570424264
6.7375 12.343782103766145
6.738 12.338306997826752
6.7385 12.333118073852969
6.739 12.328158088710381
6.7395 12.323397922994438
6.74 12.318878416902795
6.7405 12.31466140441972
6.741 12.310811051883501
6.7415 12.30732436938382
6.742 12.304151243166324
6.7425 12.301198191790231
6.743 12.298326097181686
6.7435 12.295399307926562
6.744 12.292316881075102
6.7445 12.289022204041967
6.745 12.285499071346205
6.7455 12.281768732837389
6.746 12.277875294870142
6.7465 12.273863916168672
6.747 12.269782291735773
6.7475 12.26568697433213
6.748 12.261637732025733
6.7485 12.257689412869333
6.749 12.253875999300632
6.7495 12.250243832439082
6.75 12.246840553008042
6.7505 12.243724446854479
6.751 12.24095881254814
6.7515 12.238595771862613
6.752 12.236689784991256
6.7525 12.235237642554743
6.753 12.23420104832584
6.7535 12.233518762003069
6.754 12.233129778940416
6.7545 12.232972616307862
6.755 12.232958622045363
6.7555 12.232977646645853
6.756 12.232877311802792
6.7565 12.23248928903805
6.757 12.231600797608753
6.7575 12.229957932789855
6.758 12.227271481911398
6.7585 12.223251974056115
6.759 12.217728620888323
6.7595 12.210851188890455
6.76 12.203335849646177
6.7605 12.196558875057846
6.761 12.19243466415761
6.7615 12.192993526097528
6.762 12.198983994651297
6.7625 12.208237774049543
6.763 12.216676168027835
6.7635 12.221716828084517
6.764 12.223620618939517
6.7645 12.223846157653604
6.765 12.223528031737555
6.7655 12.22318810050739
6.766 12.223022470240863
6.7665 12.223102228048223
6.767 12.223439719359536
6.7675 12.224021463152944
6.768 12.224812796395746
6.7685 12.225776497575357
6.769 12.226871514630208
6.7695 12.22808698290947
6.77 12.22944582346485
6.7705 12.231036666583613
6.771 12.2330825120426
6.7715 12.236036551040101
6.772 12.240594175805533
6.7725 12.246857802706913
6.773 12.25164516899564
6.7735 12.245910240068284
6.774 12.22208155067938
6.7745 12.190585634021847
6.775 12.177396751975454
6.7755 12.195729928401565
6.776 12.229544285106137
6.7765 12.253140728559615
6.777 12.259593653957523
6.7775 12.257813689988726
6.778 12.255292541475232
6.7785 12.253956614560018
6.779 12.253416839117541
6.7795 12.25313577152938
6.78 12.252825456672419
6.7805 12.252397400672898
6.781 12.25185905934637
6.7815 12.251265207858097
6.782 12.250694493318203
6.7825 12.250204048301462
6.783 12.249856011342445
6.7835 12.249696688051056
6.784 12.249810236892085
6.7845 12.250388612283398
6.785 12.251888075140151
6.7855 12.255120755036863
6.786 12.2609017859339
6.7865 12.26872085941784
6.787 12.275497278346922
6.7875 12.277111053250195
6.788 12.272551023756709
6.7885 12.265083298390195
6.789 12.258610527305763
6.7895 12.254699297055424
6.79 12.252992984765516
6.7905 12.252680001221453
6.791 12.253192524622595
6.7915 12.254247393504535
6.792 12.255735168640303
6.7925 12.257604801126256
6.793 12.259806864525043
6.7935 12.262282071539609
6.794 12.264949751276774
6.7945 12.267718973746007
6.795 12.270535142907118
6.7955 12.27342274405456
6.796 12.276585151590748
6.7965 12.280732580596574
6.797 12.287578513830177
6.7975 12.300426879178051
6.798 12.323606044384654
6.7985 12.359115160577733
6.799 12.40125480913689
6.7995 12.434988986987179
6.8 12.443698410937781
6.8005 12.421645794390276
6.801 12.380051107794646
6.8015 12.338527027473656
6.802 12.309838501532141
6.8025 12.294541037849033
6.803 12.287449070131569
6.8035 12.284110232082629
6.804 12.282286225179817
6.8045 12.281160814203872
6.805 12.28050526053794
6.8055 12.28025610400893
6.806 12.280378830469228
6.8065 12.280801456126085
6.807 12.28140852387655
6.8075 12.282084519395944
6.808 12.28273894807063
6.8085 12.283363438883203
6.809 12.28414807561363
6.8095 12.285805312331494
6.81 12.290137724219356
6.8105 12.300435374137376
6.811 12.318297791559324
6.8115 12.333529030965192
6.812 12.322973861798463
6.8125 12.281078685545257
6.813 12.231992321386919
6.8135 12.198742801876481
6.814 12.188440675889204
6.8145 12.197179466162083
6.815 12.215243615965939
6.8155 12.2327046140419
6.816 12.244716725918046
6.8165 12.25148310398491
6.817 12.2549623706308
6.8175 12.256722182612215
6.818 12.257496707038186
6.8185 12.257325291563404
6.819 12.2556229354703
6.8195 12.25098657599688
6.82 12.240823671079706
6.8205 12.221796839807869
6.821 12.193055499523933
6.8215 12.160228612927881
6.822 12.132440733837345
6.8225 12.115942472962804
6.823 12.113999772435623
6.8235 12.129323883731267
6.824 12.161116905181814
6.8245 12.19766461923729
6.825 12.222444164117967
6.8255 12.232010485815117
6.826 12.232974013102485
6.8265 12.230943295840213
6.827 12.228413247207744
6.8275 12.226253322181382
6.828 12.224724839881823
6.8285 12.223873848793009
6.829 12.223612477614331
6.8295 12.223750535610257
6.83 12.223913661525597
6.8305 12.223058719351371
6.831 12.217484782380726
6.8315 12.194449999439922
6.832 12.128430200768463
6.8325 12.028863715771205
6.833 11.95753933276395
6.8335 11.924882702706434
6.834 11.910810740388968
6.8345 11.90375224385992
6.835 11.899391027383686
6.8355 11.896194432402392
6.836 11.89357283748232
6.8365 11.891279321534004
6.837 11.889184006491643
6.8375 11.887182244864775
6.838 11.885201444094687
6.8385 11.883202994237806
6.839 11.881158174944101
6.8395 11.879045930095156
6.84 11.876877215967212
6.8405 11.87470919544863
6.841 11.87259997310456
6.8415 11.870531533037788
6.842 11.868372997834253
6.8425 11.866040839047212
6.843 11.863606635586713
6.8435 11.861429674613518
6.844 11.860237286484658
6.8445 11.861455021287501
6.845 11.868030231669039
6.8455 11.885531696236349
6.846 11.921720779934486
6.8465 11.979920490240534
6.847 12.049204700735483
6.8475 12.110624562260842
6.848 12.15440916963776
6.8485 12.182193715271524
6.849 12.19886657131287
6.8495 12.208098923923206
6.85 12.211624567853942
6.8505 12.209544780625588
6.851 12.200425167238496
6.8515 12.180884447315385
6.852 12.145822462648574
6.8525 12.092537513457142
6.853 12.027348372982278
6.8535 11.964500737311926
6.854 11.914723125818263
6.8545 11.87944507364804
6.855 11.855297120561865
6.8555 11.8389077100611
6.856 11.82800504628404
6.8565 11.82090145524164
6.857 11.816216912325348
6.8575 11.812943638930825
6.858 11.810508049349384
6.8585 11.80864329056158
6.859 11.807235345107728
6.8595 11.80621726526719
6.86 11.80551109824533
6.8605 11.805027984661521
6.861 11.804663424751695
6.8615 11.804331775057427
6.862 11.803974712681654
6.8625 11.803546142528319
6.863 11.80301484854278
6.8635 11.802347330025796
6.864 11.801525865401818
6.8645 11.800520596912882
6.865 11.799343191314847
6.8655 11.798010770236175
6.866 11.796564497440787
6.8665 11.795067186733075
6.867 11.793583638386941
6.8675 11.792211534316621
6.868 11.791073658621123
6.8685 11.790354499960781
6.869 11.790365280161488
6.8695 11.791547144092295
6.87 11.794406032449235
6.8705 11.799205630483687
6.871 11.805646954605308
6.8715 11.812701698491331
6.872 11.818992095324667
6.8725 11.823556298112749
6.873 11.826306313908223
6.8735 11.827651728227671
6.874 11.827423829643084
6.8745 11.824399662948757
6.875 11.817505094605696
6.8755 11.80734125564608
6.876 11.796237716602842
6.8765 11.786633137595235
6.877 11.779661042821235
6.8775 11.77512012914659
6.878 11.772239327057694
6.8785 11.770286876331756
6.879 11.768804862679715
6.8795 11.767553695257472
6.88 11.7664286721999
6.8805 11.765388465810307
6.881 11.764400058260698
6.8815 11.763427665355255
6.882 11.762448004227075
6.8825 11.761423188541855
6.883 11.76031935918989
6.8835 11.759100966938096
6.884 11.757739722549012
6.8845 11.756219014793139
6.885 11.754550714011124
6.8855 11.752782935165424
6.886 11.75096244253709
6.8865 11.749134235137635
6.887 11.74738012350798
6.8875 11.74597829247439
6.888 11.746153174088846
6.8885 11.752987283492423
6.889 11.784654937082689
6.8895 11.8846562003278
6.89 12.078062089837893
6.8905 12.277979625529632
6.891 12.40146033605114
6.8915 12.461917135660652
6.892 12.491188623129371
6.8925 12.506626448065255
6.893 12.515527169975993
6.8935 12.520720629408583
6.894 12.523111037150404
6.8945 12.522938413546921
6.895 12.52083141713414
6.8955 12.518129608268424
6.896 12.515925981436794
6.8965 12.514507538659167
6.897 12.514390348513839
6.8975 12.516589520862645
6.898 12.52109169268195
6.8985 12.526604766145443
6.899 12.531949693693178
6.8995 12.53686116488678
6.9 12.541582056896509
6.9005 12.546317175352048
6.901 12.551027319102243
6.9015 12.555440345850648
6.902 12.559141028360745
6.9025 12.561616497671665
6.903 12.562213960364595
6.9035 12.560052629606613
6.904 12.553909711881069
6.9045 12.542098212004127
6.905 12.522186748787885
6.9055 12.490417469974052
6.906 12.44109684691185
6.9065 12.366576121574251
6.907 12.258997807883688
6.9075 12.117388068599244
6.908 11.960240133392546
6.9085 11.825814686939307
6.909 11.741176551487666
6.9095 11.700778007321045
6.91 11.684789004527612
6.9105 11.678738359822173
6.911 11.676040179527718
6.9115 11.67432696121827
6.912 11.672855648505024
6.9125 11.671389409827313
6.913 11.66984148204072
6.9135 11.668181296489347
6.914 11.666392423444975
6.9145 11.664479698372638
6.915 11.66245757307722
6.9155 11.66034603299953
6.916 11.658184635346796
6.9165 11.65601732706774
6.917 11.653916174882092
6.9175 11.652054872931028
6.918 11.650868978169616
6.9185 11.651267098583531
6.919 11.654428385705671
6.9195 11.660570190388786
6.92 11.667395793404328
6.9205 11.670857233181419
6.921 11.668470181945708
6.9215 11.661514047960157
6.922 11.653514670913129
6.9225 11.647050717434123
6.923 11.642440056035657
6.9235 11.638770458255188
6.924 11.63520861945748
6.9245 11.631489420330269
6.925 11.627730413165175
6.9255 11.624182182912882
6.926 11.621081298295984
6.9265 11.61872885911794
6.927 11.617730301122936
6.9275 11.619371823258906
6.928 11.626064177469623
6.9285 11.64078195253565
6.929 11.663997942739858
6.9295 11.689125339551246
6.93 11.70281594570423
6.9305 11.694230482177687
6.931 11.665662482126706
6.9315 11.632327388411085
6.932 11.608404938233754
6.9325 11.596162140257487
6.933 11.590788508586474
6.9335 11.588251893316937
6.934 11.586829455852246
6.9345 11.58594128872906
6.935 11.585363686730794
6.9355 11.584970929030781
6.936 11.584690178618771
6.9365 11.584447850213834
6.937 11.58419749716407
6.9375 11.583887607841756
6.938 11.583495532527593
6.9385 11.583012901875257
6.939 11.582442841873466
6.9395 11.581810545974047
6.94 11.581188481463567
6.9405 11.580698029092463
6.941 11.580602729970717
6.9415 11.581395904808918
6.942 11.583687041826337
6.9425 11.587566465596307
6.943 11.59194916430987
6.9435 11.595012863794505
6.944 11.595683939887486
6.9445 11.594471746133525
6.945 11.592715281540162
6.9455 11.59135482141988
6.946 11.590536314847736
6.9465 11.590100830497786
6.947 11.5899794630567
6.9475 11.590221556170242
6.948 11.59086165704236
6.9485 11.591882200568385
6.949 11.59325694630158
6.9495 11.594952207433792
6.95 11.59695671182611
6.9505 11.599252754623645
6.951 11.601751805893414
6.9515 11.604278034725752
6.952 11.606579552518536
6.9525 11.608509256871695
6.953 11.610146990091028
6.9535 11.611764855265086
6.954 11.613615058965255
6.9545 11.615787831880006
6.955 11.618243427989288
6.9555 11.620882598602108
6.956 11.623629526889765
6.9565 11.626432945087306
6.957 11.629255396680783
6.9575 11.632085844060818
6.958 11.634909677183096
6.9585 11.637719205057856
6.959 11.640525985286267
6.9595 11.643367988014056
6.96 11.646386835766734
6.9605 11.650084846030833
6.961 11.656351873391756
6.9615 11.672072518877386
6.962 11.717693958190281
6.9625 11.828134912145988
6.963 11.999849849913279
6.9635 12.15548570223471
6.964 12.248187918600724
6.9645 12.289875754293988
6.965 12.299345607949824
6.9655 12.28450877582609
6.966 12.24470607357146
6.9665 12.176875130324607
6.967 12.08559548755807
6.9675 11.989761836991445
6.968 11.912258246530175
6.9685 11.863482222712605
6.969 11.841779811853268
6.9695 11.843337652523683
6.97 11.868802823926593
6.9705 11.925090888351772
6.971 12.02047705116155
6.9715 12.146331905531792
6.972 12.263708164105257
6.9725 12.338733964784648
6.973 12.374388845826388
6.9735 12.3887343225887
6.974 12.394184099239762
6.9745 12.396343813569075
6.975 12.397370130538253
6.9755 12.398050763541853
6.976 12.398609379910432
6.9765 12.39892499076965
6.977 12.398301326035238
6.9775 12.394575585297158
6.978 12.38173718168333
6.9785 12.345736541939967
6.979 12.266757112250183
6.9795 12.14767452291407
6.98 12.033279038825007
6.9805 11.958611155054182
6.981 11.921384023230516
6.9815 11.908512445414893
6.982 11.912436501189838
6.9825 11.932243958295501
6.983 11.970689981372729
6.9835 12.029675359031629
6.984 12.103795003758854
6.9845 12.178221547431832
6.985 12.237441328242163
6.9855 12.274871669608185
6.986 12.290404872180815
6.9865 12.283252770772489
6.987 12.247395505207123
6.9875 12.173829294236253
6.988 12.067593755184909
6.9885 11.965120993059632
6.989 11.900850855023887
6.9895 11.872521594735964
6.99 11.863489851397738
6.9905 11.86263722933872
6.991 11.864868699035668
6.9915 11.868077770259845
6.992 11.87147608886901
6.9925 11.874827387640554
6.993 11.878064199064475
6.9935 11.881126989139023
6.994 11.883954832774734
6.9945 11.886586418702901
6.995 11.889280548448653
6.9955 11.892652778986111
6.996 11.897424996556335
6.9965 11.903857536585981
6.997 11.91128493935878
6.9975 11.918290765212223
6.998 11.923575854534363
6.9985 11.926688991348673
6.999 11.928164841936638
6.9995 11.92902505039481
7.0 11.930158350325744
7.0005 11.931965487937486
7.001 11.93441390695304
7.0015 11.937267622389754
7.002 11.940316246056963
7.0025 11.943455873189688
7.003 11.946661238150167
7.0035 11.949916672149772
7.004 11.953207293290347
7.0045 11.956488791688141
7.005 11.959730329605314
7.0055 11.962902035313466
7.006 11.965977331650894
7.0065 11.968957410034427
7.007 11.9718423345541
7.0075 11.97464448173871
7.008 11.977378533858971
7.0085 11.980058361274324
7.009 11.982712659403795
7.0095 11.98539006765575
7.01 11.988174182466576
7.0105 11.991196624604047
7.011 11.994535895738387
7.0115 11.998044674017038
7.012 12.001244274892603
7.0125 12.003641643146384
7.013 12.005162770487068
7.0135 12.006175795811181
7.014 12.007103849310123
7.0145 12.008159657675037
7.015 12.00936158244415
7.0155 12.010664827790585
7.016 12.01202583949457
7.0165 12.013423135891326
7.017 12.01486231011582
7.0175 12.016365232097378
7.018 12.017943751228266
7.0185 12.019608902322464
7.019 12.02136133691116
7.0195 12.023201258558963
7.02 12.025119797376238
7.0205 12.027103135034245
7.021 12.029144232537057
7.0215 12.031229363058788
7.022 12.033310259663946
7.0225 12.035311133766527
7.023 12.037102320066069
7.0235 12.038521307622645
7.024 12.03943594234011
7.0245 12.039929343921862
7.025 12.040408305925887
7.0255 12.04137082729742
7.026 12.04292593580574
7.0265 12.044758061506329
7.027 12.046448830740609
7.0275 12.047786935100834
7.028 12.048788336927881
7.0285 12.049563186931916
7.029 12.050214542911817
7.0295 12.050835481348276
7.03 12.051489340534758
7.0305 12.052180270636462
7.031 12.052863388762226
7.0315 12.05345771400496
7.032 12.053901722246618
7.0325 12.054166641306779
7.033 12.054262792985416
7.0335 12.054195782924673
7.034 12.053991622454689
7.0345 12.053686220455042
7.035 12.053349232050884
7.0355 12.053071760872914
7.036 12.052978116948836
7.0365 12.053212059939785
7.037 12.05399429836892
7.0375 12.055547820555894
7.038 12.057765389128637
7.0385 12.059705719457945
7.039 12.059868602542885
7.0395 12.057655620719448
7.04 12.054427068775265
7.0405 12.05224661825266
7.041 12.051740471616899
7.0415 12.051892387194673
7.042 12.051647044955281
7.0425 12.050715247889087
7.043 12.049307832787399
7.0435 12.047737083589116
7.044 12.046197619608765
7.0445 12.044749063701406
7.045 12.043374502586186
7.0455 12.042028601579336
7.046 12.040689745641561
7.0465 12.03933239184505
7.047 12.037941673081285
7.0475 12.036505447188471
7.048 12.035005418177501
7.0485 12.033435359710374
7.049 12.031775942439122
7.0495 12.03002087191571
7.05 12.0281971221548
7.0505 12.026360767784471
7.051 12.024645067528347
7.0515 12.02322600486739
7.052 12.022306555921467
7.0525 12.02205781791707
7.053 12.022540400082669
7.0535 12.023619825586842
7.054 12.02496302665078
7.0545 12.026015210672515
7.055 12.026032437858621
7.0555 12.024395000554797
7.056 12.021038531188399
7.0565 12.01654161235615
7.057 12.011612274920267
7.0575 12.00665558164129
7.058 12.001888873109372
7.0585 11.997566720230132
7.059 11.993895698446991
7.0595 11.990871146273008
7.06 11.988260618079444
7.0605 11.98578322092294
7.061 11.983238987920874
7.0615 11.980551118280015
7.062 11.977697421395892
7.0625 11.974684253446917
7.063 11.971534338285863
7.0635 11.968291057663528
7.064 11.965008044991706
7.0645 11.96176014292448
7.065 11.958640898540505
7.0655 11.955780443784189
7.066 11.953389411377437
7.0665 11.951872924065093
7.067 11.952019293506716
7.0675 11.955118185068699
7.068 11.962240071933987
7.0685 11.97216971583455
7.069 11.98031432729281
7.0695 11.982170093947758
7.07 11.97761323858597
7.0705 11.969121469222028
7.071 11.958075047416099
7.0715 11.945362966205746
7.072 11.932849489797476
7.0725 11.922261686690955
7.073 11.914097873205677
7.0735 11.907911838185697
7.074 11.903013539694808
7.0745 11.89885323259389
7.075 11.895085386497072
7.0755 11.891494975923425
7.076 11.887948305828957
7.0765 11.884343297805056
7.077 11.880615521682614
7.0775 11.876738493716388
7.078 11.87273864559905
7.0785 11.868737493368876
7.079 11.864993780223216
7.0795 11.861981117118578
7.08 11.860400349852803
7.0805 11.860971204988246
7.081 11.863993089256965
7.0815 11.868980639408615
7.082 11.87473042259862
7.0825 11.879725612780419
7.083 11.882267291321387
7.0835 11.880322962950647
7.084 11.872087769845926
7.0845 11.857679141439743
7.085 11.840098939414169
7.0855 11.8235971814421
7.086 11.810816185574623
7.0865 11.801926563434723
7.087 11.795762874963426
7.0875 11.791077851683454
7.088 11.787052279424515
7.0885 11.783244391499586
7.089 11.779439143904654
7.0895 11.775509904010683
7.09 11.771406834950035
7.0905 11.767102231494938
7.091 11.762609621939383
7.0915 11.75795965335002
7.092 11.753222733844122
7.0925 11.748493397386227
7.093 11.743943531116184
7.0935 11.739849643065007
7.094 11.73666071807736
7.0945 11.734904276322517
7.095 11.734804392323952
7.0955 11.735818740880472
7.096 11.73660081798149
7.0965 11.735308079920973
7.097 11.73013906030717
7.0975 11.720737265868543
7.098 11.709296845027684
7.0985 11.698818065796402
7.099 11.690555408224032
7.0995 11.684055452585742
7.1 11.678527516746371
7.1005 11.673521118783277
7.101 11.668843242398147
7.1015 11.664383164933525
7.102 11.660057623927287
7.1025 11.655801516336336
7.103 11.651562329440083
7.1035 11.647315681217389
7.104 11.643046601875266
7.1045 11.638749010083892
7.105 11.634433641866046
7.1055 11.63011256339541
7.106 11.62581757373665
7.1065 11.62155466533472
7.107 11.617291877300474
7.1075 11.612944881921383
7.108 11.608501016117753
7.1085 11.604137035552569
7.109 11.600075595308706
7.1095 11.596229773389588
7.11 11.592178946083468
7.1105 11.587613043356455
7.111 11.582630257675739
7.1115 11.57756351301931
7.112 11.572686806018936
7.1125 11.56816816468372
7.113 11.564174777744729
7.1135 11.560864809220458
7.114 11.558266775304315
7.1145 11.55620922111093
7.115 11.554396507524721
7.1155 11.552569231094513
7.116 11.550606730393888
7.1165 11.548484456856066
7.117 11.546237774635859
7.1175 11.543902053927994
7.118 11.541482004420061
7.1185 11.538992949505932
7.119 11.536456574330309
7.1195 11.533914891649935
7.12 11.531418413596526
7.1205 11.529015854632735
7.121 11.526754793774188
7.1215 11.524676932815982
7.122 11.522789640345856
7.1225 11.521090763045596
7.123 11.519563327516611
7.1235 11.518194892516693
7.124 11.516981228096483
7.1245 11.515907595483153
7.125 11.514968340442763
7.1255 11.514172659815358
7.126 11.513513980505731
7.1265 11.512975163029932
7.127 11.512548521308986
7.1275 11.512379677171605
7.128 11.512936192422973
7.1285 11.51472139642544
7.129 11.517302540419529
7.1295 11.519004614185995
7.13 11.518526094502537
7.1305 11.516372785801035
7.131 11.51402483144852
7.1315 11.512460921386843
7.132 11.511797298863879
7.1325 11.511776435179122
7.133 11.512110264858237
7.1335 11.512625490196076
7.134 11.513213540108058
7.1345 11.513799327995436
7.135 11.514330657930376
7.1355 11.514764276912526
7.136 11.515077430607523
7.1365 11.515264045228836
7.137 11.51534863590263
7.1375 11.51539992978407
7.138 11.515573579984348
7.1385 11.516136570999816
7.139 11.517503854975192
7.1395 11.52012468294927
7.14 11.524115438835707
7.1405 11.52856824240924
7.141 11.531316581898665
7.1415 11.530390447681494
7.142 11.526093656752465
7.1425 11.52080117626613
7.143 11.516677747950517
7.1435 11.514418553998155
7.144 11.513697516954903
7.1445 11.51397555462906
7.145 11.5148560278985
7.1455 11.516126823517688
7.146 11.517658842478685
7.1465 11.51937178174746
7.147 11.521187671780119
7.1475 11.523045563852627
7.148 11.524892589233811
7.1485 11.526692366730813
7.149 11.528440244256487
7.1495 11.530188308279119
7.15 11.532085717680228
7.1505 11.534449931168101
7.151 11.537683021257685
7.1515 11.541854147756393
7.152 11.546151539580244
7.1525 11.549292138339325
7.153 11.550570206363911
7.1535 11.549866556441195
7.154 11.547458226157417
7.1545 11.544337012182499
7.155 11.541667811232838
7.1555 11.539992430409711
7.156 11.53926745374476
7.1565 11.539278818246459
7.157 11.539842985272841
7.1575 11.540836624590138
7.158 11.542160541315976
7.1585 11.543732887954398
7.159 11.54546341539767
7.1595 11.547267955433497
7.16 11.549065962291031
7.1605 11.550792388444194
7.161 11.552403762523834
7.1615 11.553868688483679
7.162 11.555183808287364
7.1625 11.556394582494239
7.163 11.55758336109626
7.1635 11.558747955982597
7.164 11.55959700469715
7.1645 11.559664742208497
7.165 11.558794742182638
7.1655 11.557378441888641
7.166 11.556083917837828
7.1665 11.555295786556606
7.167 11.55495699865238
7.1675 11.55485595765095
7.168 11.554921318396545
7.1685 11.555198076428326
7.169 11.55577431701833
7.1695 11.556694741310245
7.17 11.557939188772984
7.1705 11.559460012417809
7.171 11.561162509286259
7.1715 11.56295416452705
7.172 11.564743374336654
7.1725 11.56644241123993
7.173 11.567963669095096
7.1735 11.569202493755899
7.174 11.570034493838566
7.1745 11.570360589724057
7.175 11.570194133910693
7.1755 11.569702534536354
7.176 11.56916713609678
7.1765 11.568770706667237
7.177 11.5684949706637
7.1775 11.568164680373645
7.178 11.567668069578023
7.1785 11.56703305553761
7.179 11.566368070755182
7.1795 11.56582834911989
7.18 11.56552263818115
7.1805 11.565500012804694
7.181 11.5657798025435
7.1815 11.566344095042453
7.182 11.567194856746198
7.1825 11.56831195884256
7.183 11.569580421160527
7.1835 11.570674594352123
7.184 11.571084053880284
7.1845 11.570424336622168
7.185 11.568744346628524
7.1855 11.566543017771977
7.186 11.564340718156753
7.1865 11.562309937880247
7.187 11.560295975095176
7.1875 11.558129424825044
7.188 11.555795517563904
7.1885 11.553425028306954
7.189 11.551211333938568
7.1895 11.549377378190314
7.19 11.548205184878576
7.1905 11.548134616032826
7.191 11.550055578584768
7.1915 11.55582863189715
7.192 11.568715422516242
7.1925 11.592059600318496
7.193 11.624181900376456
7.1935 11.653379939047365
7.194 11.663125085646456
7.1945 11.645918945014227
7.195 11.61122137481778
7.1955 11.577442170101559
7.196 11.555519837532945
7.1965 11.54433017452639
7.197 11.538722882755518
7.1975 11.535209792336527
7.198 11.532329081793655
7.1985 11.529597285061278
7.199 11.526912673206606
7.1995 11.524299617203223
7.2 11.521847464056972
7.2005 11.519652077927951
7.201 11.517859016570654
7.2015 11.516769443212048
7.202 11.517377077018029
7.2025 11.52317321987751
7.203 11.544674924064516
7.2035 11.603671408920626
7.204 11.715981746520406
7.2045 11.849904145445453
7.205 11.94314373172664
7.2055 11.961159340991877
7.206 11.900116552682778
7.2065 11.781184192892539
7.207 11.657365990832325
7.2075 11.57362385062953
7.208 11.530170219222626
7.2085 11.508993920054483
7.209 11.497787158839628
7.2095 11.490973519828355
7.21 11.486236772446144
7.2105 11.482608814178441
7.211 11.479667605078944
7.2115 11.477231863834163
7.212 11.475230865774648
7.2125 11.473646738593423
7.213 11.472475310106525
7.2135 11.471759687722276
7.214 11.471607549918648
7.2145 11.472259043442339
7.215 11.47402736696386
7.2155 11.477003183049117
7.216 11.480533967029078
7.2165 11.48303177017726
7.217 11.482845623533933
7.2175 11.479578278194577
7.218 11.47436534735754
7.2185 11.468859824021031
7.219 11.464081862484523
7.2195 11.460190466992586
7.22 11.456928973607436
7.2205 11.454022765676385
7.221 11.451335349839166
7.2215 11.448798389112987
7.222 11.446400497570814
7.2225 11.444141005468285
7.223 11.442054318601478
7.2235 11.440195886834957
7.224 11.438631849143388
7.2245 11.437438026185351
7.225 11.436670631994165
7.2255 11.436351085341624
7.226 11.436454481749017
7.2265 11.436895054760484
7.227 11.43755919638999
7.2275 11.438350577096621
7.228 11.439216178047275
7.2285 11.440157025170315
7.229 11.441194730451748
7.2295 11.442309015294473
7.23 11.44343063602214
7.2305 11.444487329349084
7.231 11.445498123753438
7.2315 11.446599192004985
7.232 11.447995984254351
7.2325 11.449918046311193
7.233 11.452508478452422
7.2335 11.455730927206403
7.234 11.459328121657535
7.2345 11.462897985745201
7.235 11.466056349313849
7.2355 11.468601417648038
7.236 11.470583786247218
7.2365 11.472179490445313
7.237 11.473589194338892
7.2375 11.474975393851594
7.238 11.476459013882312
7.2385 11.478149216451065
7.239 11.48011607770265
7.2395 11.482387244400513
7.24 11.48498331965865
7.2405 11.487916072139704
7.241 11.491174080753147
7.2415 11.494745849141587
7.242 11.498583311134546
7.2425 11.502622825050121
7.243 11.506805858799808
7.2435 11.5110498280132
7.244 11.515268936530905
7.2445 11.519367636874442
7.245 11.523266158605615
7.2455 11.52697315023972
7.246 11.530589608013386
7.2465 11.534246007650331
7.247 11.537995667566179
7.2475 11.54179687926479
7.248 11.545555961961686
7.2485 11.549191850678813
7.249 11.55266510432731
7.2495 11.555989566208083
7.25 11.5592516533898
7.2505 11.562575151402584
7.251 11.566085096144818
7.2515 11.569846649347063
7.252 11.573901838002865
7.2525 11.578251125590345
7.253 11.582896370489568
7.2535 11.58780040615175
7.254 11.592915170259865
7.2545 11.598174997542813
7.255 11.603496849206081
7.2555 11.608805067916286
7.256 11.614030358097054
7.2565 11.619136095857751
7.257 11.624130751066325
7.2575 11.629104240173525
7.258 11.634154598392406
7.2585 11.639251902310264
7.259 11.64404337752826
7.2595 11.647977528672072
7.26 11.650828008578888
7.2605 11.652989629846047
7.261 11.655040136800714
7.2615 11.657289459620149
7.262 11.659751364559028
7.2625 11.662355822270584
7.263 11.665085683779576
7.2635 11.667960744362873
7.264 11.671019891702453
7.2645 11.674288359471031
7.265 11.677776604989845
7.2655 11.681465585727675
7.266 11.68531978839692
7.2665 11.689296248421861
7.267 11.693343420392093
7.2675 11.6974301913815
7.268 11.701525757185653
7.2685 11.70561019150367
7.269 11.709629305166526
7.2695 11.713450575300797
7.27 11.716937098166724
7.2705 11.72004055538956
7.271 11.722871338260727
7.2715 11.725560352639214
7.272 11.72819783949798
7.2725 11.730808441830963
7.273 11.733425057297566
7.2735 11.736109435531475
7.274 11.73892428110446
7.2745 11.741923128699806
7.275 11.745148248881161
7.2755 11.748632088006705
7.276 11.75235910725064
7.2765 11.756288487986957
7.277 11.760351149755607
7.2775 11.764456097054389
7.278 11.76852165688236
7.2785 11.772455622476294
7.279 11.776190918380621
7.2795 11.779639115903532
7.28 11.782753618032253
7.2805 11.7855370718197
7.281 11.788076767018897
7.2815 11.79052198923069
7.282 11.793008382103952
7.2825 11.795627706505591
7.283 11.79839339890735
7.2835 11.801186528545664
7.284 11.803780965224338
7.2845 11.805956474523043
7.285 11.807635905853783
7.2855 11.80895443782719
7.286 11.810212796935687
7.2865 11.811733397336276
7.287 11.813722659766729
7.2875 11.816207841289756
7.288 11.819059317769838
7.2885 11.822088466109296
7.289 11.825147150536669
7.2895 11.828174960525388
7.29 11.83111662648528
7.2905 11.833868669026614
7.291 11.836301845279745
7.2915 11.838344974937282
7.292 11.840010544104285
7.2925 11.841356560695324
7.293 11.84244232863728
7.2935 11.843335223110046
7.294 11.844122599237316
7.2945 11.844907182794412
7.295 11.845803729843091
7.2955 11.846902301915211
7.296 11.848283774360542
7.2965 11.849958703186925
7.297 11.851898135336537
7.2975 11.854018515583927
7.298 11.856242275521176
7.2985 11.858599806934762
7.299 11.861416703833516
7.2995 11.865271863049589
7.3 11.870459872425368
7.3005 11.876382681332156
7.301 11.882049214221883
7.3015 11.887342613613278
7.302 11.893132022839051
7.3025 11.900374634057396
7.303 11.90975384392086
7.3035 11.922221237205736
7.304 11.939324971486506
7.3045 11.962943693697575
7.305 11.994612542000365
7.3055 12.034430919165867
7.306 12.080324305383343
7.3065 12.128270314739165
7.307 12.173512333270473
7.3075 12.21195144965964
7.308 12.240564269760451
7.3085 12.257158718824883
7.309 12.259596259961018
7.3095 12.245111449241449
7.31 12.2117302503904
7.3105 12.163128680158096
7.311 12.112000786174757
7.3115 12.072669479228729
7.312 12.045909087584167
7.3125 12.016898697375659
7.313 11.975876348384123
7.3135 11.931404905960978
7.314 11.89582229046055
7.3145 11.872244380382217
7.315 11.857644760618953
7.3155 11.848420863737001
7.316 11.84220425016888
7.3165 11.837664340662862
7.317 11.834033605043842
7.3175 11.83074620929667
7.318 11.827168395004719
7.3185 11.822350698744355
7.319 11.814906744270179
7.3195 11.803491303100135
7.32 11.788683202828391
7.3205 11.77526169457052
7.321 11.770787029183488
7.3215 11.778366550218102
7.322 11.791796521159068
7.3225 11.80151612140925
7.323 11.803722825939193
7.3235 11.800835949194468
7.324 11.796305048484893
7.3245 11.791823465510781
7.325 11.787755026534612
7.3255 11.78407507399072
7.326 11.780738831143967
7.3265 11.777741218773777
7.327 11.77507302920548
7.3275 11.772691864729286
7.328 11.770527190230158
7.3285 11.768474782977961
7.329 11.766412761404563
7.3295 11.764247230435593
7.33 11.761935267802162
7.3305 11.759600966732116
7.331 11.757623817574412
7.3315 11.756507254143848
7.332 11.756349922611513
7.3325 11.75617966527578
7.333 11.754304502543572
7.3335 11.749828097576316
7.334 11.743498808917199
7.3345 11.736711988911122
7.335 11.730355632865983
7.3355 11.724611858269334
7.336 11.719347927497761
7.3365 11.714423484004406
7.337 11.709788067999682
7.3375 11.705442838851617
7.338 11.701410853039071
7.3385 11.697683480766049
7.339 11.69421915480089
7.3395 11.69095395560343
7.34 11.687817240029332
7.3405 11.684753943268177
7.341 11.681708342731618
7.3415 11.678656871641763
7.342 11.675554243735348
7.3425 11.672309868511064
7.343 11.668744813108098
7.3435 11.664665359618926
7.344 11.660072613189236
7.3445 11.655242351630406
7.345 11.65057217069294
7.3455 11.64627717943106
7.346 11.642356080889222
7.3465 11.638681810435916
7.347 11.63512866043315
7.3475 11.631615145826089
7.348 11.628126859701194
7.3485 11.624723228009316
7.349 11.62149970516175
7.3495 11.618558798971527
7.35 11.615973107513089
7.3505 11.613792170651667
7.351 11.612016169633815
7.3515 11.610616841951327
7.352 11.609535316023486
7.3525 11.608697276638921
7.353 11.607999434093866
7.3535 11.60730899221064
7.354 11.606374823890214
7.3545 11.604618155660635
7.355 11.600483140987112
7.3555 11.590296882016482
7.356 11.567212715272756
7.3565 11.523722835485689
7.357 11.46189559313623
7.3575 11.403917294730935
7.358 11.382532908426562
7.3585 11.412458039079528
7.359 11.474454712778119
7.3595 11.532665041131622
7.36 11.566970231527126
7.3605 11.580447947203442
7.361 11.583373783842735
7.3615 11.582484560107204
7.362 11.580547356526232
7.3625 11.578466737056242
7.363 11.576542730292658
7.3635 11.57490777319207
7.364 11.57364694190817
7.3645 11.57282714735118
7.365 11.572462007684845
7.3655 11.572551432191453
7.366 11.57304860684394
7.3665 11.573881928879317
7.367 11.574983838553237
7.3675 11.576297772224144
7.368 11.577854694406753
7.3685 11.579821928167732
7.369 11.582370408616331
7.3695 11.585389468659123
7.37 11.588294663261486
7.3705 11.590348921406843
7.371 11.59130515709014
7.3715 11.591520246292529
7.372 11.59150894620499
7.3725 11.59157582523278
7.373 11.591764044270771
7.3735 11.592001052952202
7.374 11.592217575360323
7.3745 11.592381988862556
7.375 11.59250971399155
7.3755 11.592633934639672
7.376 11.59281423579852
7.3765 11.593100369435913
7.377 11.593540081899018
7.3775 11.594169769195645
7.378 11.59502377014261
7.3785 11.596190392481173
7.379 11.597905276870886
7.3795 11.600734018677503
7.38 11.60542534489824
7.3805 11.61199081153709
7.381 11.61842761149223
7.3815 11.621500831816864
7.382 11.619716813752447
7.3825 11.614815609270341
7.383 11.609878097512755
7.3835 11.606650929685415
7.384 11.605111536534984
7.3845 11.604534687903822
7.385 11.604293715523145
7.3855 11.604050635916053
7.386 11.603678060637733
7.3865 11.6031459003257
7.387 11.60249057494769
7.3875 11.601772936448466
7.388 11.601070118576754
7.3885 11.60046756760914
7.389 11.60004339654876
7.3895 11.599881153529985
7.39 11.600076189914411
7.3905 11.60073185918634
7.391 11.601918079643504
7.3915 11.603561365839525
7.392 11.60530328461904
7.3925 11.60662843726766
7.393 11.60715747921698
7.3935 11.606943767364385
7.394 11.606242373561894
7.3945 11.605105533334836
7.395 11.603470218119245
7.3955 11.601566584727522
7.396 11.599822061546345
7.3965 11.598399913478108
7.397 11.597099656036654
7.3975 11.59562714480565
7.398 11.593843302515566
7.3985 11.591779934321615
7.399 11.589532983717223
7.3995 11.587224271260293
7.4 11.584954215785583
7.4005 11.582815926269284
7.401 11.580875268570615
7.4015 11.579182592719771
7.402 11.577750256171676
7.4025 11.576569979819926
7.403 11.575612310417867
7.4035 11.574812789668151
7.404 11.574068742982224
7.4045 11.57324079906547
7.405 11.57226187856309
7.4055 11.571226932389628
7.406 11.570337888180767
7.4065 11.569636262549917
7.407 11.568918370239015
7.4075 11.5679031501315
7.408 11.566470187817494
7.4085 11.564711576394203
7.409 11.562806288961305
7.4095 11.560885908355008
7.41 11.559026340465621
7.4105 11.557249947778654
7.411 11.55556791816922
7.4115 11.55397575928469
7.412 11.552471434130315
7.4125 11.55105234275278
7.413 11.549721769175967
7.4135 11.548458969111444
7.414 11.547238426195953
7.4145 11.546000386805993
7.415 11.544693438555274
7.4155 11.543394484832614
7.416 11.542504330556824
7.4165 11.542622023301703
7.417 11.543898927429183
7.4175 11.545388314701466
7.418 11.54534958429602
7.4185 11.542655339322017
7.419 11.537834826207014
7.4195 11.53251224536438
7.42 11.52801083956345
7.4205 11.524676391147416
7.421 11.52223494539901
7.4215 11.52032163215857
7.422 11.51872436559173
7.4225 11.517357163912461
7.423 11.51619166362774
7.4235 11.515220803987376
7.424 11.514445895555639
7.4245 11.513858798317148
7.425 11.513450801562815
7.4255 11.513218413221143
7.426 11.51316499232561
7.4265 11.513321986963906
7.427 11.513758494394821
7.4275 11.514608160641092
7.428 11.515967520970658
7.4285 11.517612788614588
7.429 11.51866297938502
7.4295 11.518049281729173
7.43 11.516042639926905
7.4305 11.514663649329261
7.431 11.515570011526055
7.4315 11.518361370495626
7.432 11.52162705685624
7.4325 11.524478053467018
7.433 11.526785268855058
7.4335 11.528691059311718
7.434 11.530359214085461
7.4345 11.531883222068608
7.435 11.533317436902127
7.4355 11.534710126723766
7.436 11.536106985773454
7.4365 11.5375447257796
7.437 11.539075898993598
7.4375 11.54071744527452
7.438 11.542457717525238
7.4385 11.544202291950356
7.439 11.545726095604735
7.4395 11.546605937855169
7.44 11.54623509612998
7.4405 11.544206180321272
7.441 11.541007381891514
7.4415 11.53852101413591
7.442 11.539142390478997
7.4425 11.544001338451476
7.443 11.551976028515224
7.4435 11.560545425814077
7.444 11.56772140515345
7.4445 11.573032561557852
7.445 11.577006597024358
7.4455 11.580301271315815
7.446 11.583388879759482
7.4465 11.586504701897155
7.447 11.589782014860337
7.4475 11.593282481945572
7.448 11.597022242414603
7.4485 11.600988061502665
7.449 11.605123690504804
7.4495 11.609351465849883
7.45 11.613563023438367
7.4505 11.617624618878626
7.451 11.621369972094431
7.4515 11.624675161387007
7.452 11.627602391954284
7.4525 11.630646484575351
7.453 11.634564243866645
7.4535 11.639623957385801
7.454 11.645027764834495
7.4545 11.64962184490729
7.455 11.652937186052903
7.4555 11.655201638722374
7.456 11.656810030576057
7.4565 11.65813808768393
7.457 11.659511703893607
7.4575 11.661131769951897
7.458 11.66307348605709
7.4585 11.665354536753817
7.459 11.667984306439351
7.4595 11.670950485230314
7.46 11.674249661062646
7.4605 11.677826552673139
7.461 11.681631643525463
7.4615 11.685605968439738
7.462 11.68971358840971
7.4625 11.693985844011799
7.463 11.698540071728832
7.4635 11.703582138756346
7.464 11.709278198448356
7.4645 11.715489575169443
7.465 11.72153325545207
7.4655 11.726196763296844
7.466 11.728339398667092
7.4665 11.727786479739397
7.467 11.725636212639841
7.4675 11.723401509144516
7.468 11.721943143693093
7.4685 11.72130228268028
7.469 11.72117874975772
7.4695 11.721322618234815
7.47 11.721619979822027
7.4705 11.722074344135638
7.471 11.722727021398999
7.4715 11.723623185617598
7.472 11.724780310100485
7.4725 11.72619064276904
7.473 11.727822959220138
7.4735 11.729663265890803
7.474 11.731722770965792
7.4745 11.734033685263249
7.475 11.736527280937011
7.4755 11.738803171579768
7.476 11.739931873030386
7.4765 11.73869816623887
7.477 11.734650248922012
7.4775 11.729331205225897
7.478 11.725793066030434
7.4785 11.72576386396267
7.479 11.727861415511871
7.4795 11.729675967405935
7.48 11.73025356550858
7.4805 11.729904315437441
7.481 11.729155935602396
7.4815 11.72835216073533
7.482 11.727686543326612
7.4825 11.727283161083893
7.483 11.727212970130026
7.4835 11.727511320440694
7.484 11.728171644355843
7.4845 11.729143546114127
7.485 11.73033663987777
7.4855 11.731608928684135
7.486 11.732632494916075
7.4865 11.732489302165881
7.487 11.728890362682076
7.4875 11.718093218882
7.488 11.698896473883249
7.4885 11.680144961713541
7.489 11.677328920228472
7.4895 11.693473679271374
7.49 11.714591198923557
7.4905 11.728581351244188
7.491 11.73452829179358
7.4915 11.736052287253639
7.492 11.735805924705879
7.4925 11.734993588320826
7.493 11.734101560835882
7.4935 11.7333467230406
7.494 11.732814900730258
7.4945 11.732523015987013
7.495 11.732427068316458
7.4955 11.732466621656439
7.496 11.732557212894015
7.4965 11.732628794070656
7.497 11.732603718097273
7.4975 11.732408571686445
7.498 11.732006454100958
7.4985 11.7314310058022
7.499 11.730768167710423
7.4995 11.730064586473297
7.5 11.729257736239987
7.5005 11.728264574488218
7.501 11.727033041342558
7.5015 11.725573309179651
7.502 11.723900868850667
7.5025 11.722075105799842
7.503 11.720185380804395
7.5035 11.718325624238116
7.504 11.716591449064339
7.5045 11.715053025629217
7.505 11.713757741712417
7.5055 11.712737298474178
7.506 11.712004315367047
7.5065 11.711538306817818
7.507 11.711291432933397
7.5075 11.71118799619881
7.508 11.711129607581146
7.5085 11.711030167072774
7.509 11.710817603889215
7.5095 11.710438814793193
7.51 11.709857969315703
7.5105 11.709038154172774
7.511 11.707917284826763
7.5115 11.706425885787539
7.512 11.704543945463502
7.5125 11.702333389233708
7.513 11.699922009612656
7.5135 11.697419545739976
7.514 11.694888404487916
7.5145 11.692346087978823
7.515 11.689796239163492
7.5155 11.687259131740763
7.516 11.684764081270192
7.5165 11.682356570003556
7.517 11.680073459373563
7.5175 11.677938418172356
7.518 11.675962261066516
7.5185 11.674144746137657
7.519 11.672487461772473
7.5195 11.670979113168862
7.52 11.669588148593881
7.5205 11.668226180557326
7.521 11.666742760782014
7.5215 11.66494935314146
7.522 11.662769329387785
7.5225 11.660376725406394
7.523 11.658200339095036
7.5235 11.65657369583013
7.524 11.655445440435116
7.5245 11.65446650827456
7.525 11.653350808442998
7.5255 11.65203024853474
7.526 11.650565180648982
7.5265 11.649031770419544
7.527 11.647485157131566
7.5275 11.64597297146507
7.528 11.644527287574977
7.5285 11.643171205769779
7.529 11.641920772716311
7.5295 11.64078446533334
7.53 11.6397591119458
7.5305 11.638829992145752
7.531 11.63796936614095
7.5315 11.637124893153917
7.532 11.63622654689092
7.5325 11.6352046659886
7.533 11.63410986370695
7.5335 11.633201641666698
7.534 11.632798736127064
7.5345 11.632884483185137
7.535 11.633046968663077
7.5355 11.632763325899734
7.536 11.631647353835412
7.5365 11.629615049936824
7.537 11.626940808277432
7.5375 11.6240978714625
7.538 11.621433135376176
7.5385 11.619070101306257
7.539 11.616990876896029
7.5395 11.615135892710263
7.54 11.613475729444637
7.5405 11.611992261613498
7.541 11.610685254835243
7.5415 11.609577084962968
7.542 11.608692880714383
7.5425 11.608064090839573
7.543 11.607734866456251
7.5435 11.60773293356419
7.544 11.60807696411926
7.5445 11.608810148444725
7.545 11.610035743847117
7.5455 11.611876797794103
7.546 11.61421008176
7.5465 11.616493803885014
7.547 11.617951488298726
7.5475 11.61808952829773
7.548 11.616988468318421
7.5485 11.615112808509906
7.549 11.612972320218901
7.5495 11.610948721169446
7.55 11.609210907371601
7.5505 11.607790607683587
7.551 11.606646073369802
7.5515 11.605733636193143
7.552 11.605027546685807
7.5525 11.604521836419309
7.553 11.604224081085366
7.5535 11.604157342294183
7.554 11.604373251853655
7.5545 11.60512414729703
7.555 11.6074918413617
7.5555 11.616172046729037
7.556 11.64946561782416
7.5565 11.757384923070958
7.557 11.98357372386289
7.5575 12.237141973284409
7.558 12.399568169801608
7.5585 12.468915458442797
7.559 12.472993572271918
7.5595 12.414769673104033
7.56 12.272821688883433
7.5605 12.043933527018034
7.561 11.815272753261397
7.5615 11.682194870092783
7.562 11.630562551076803
7.5625 11.61437028404022
7.563 11.610046932777408
7.5635 11.609579947436714
7.564 11.610537995094631
7.5645 11.612137906963966
7.565 11.614074928265637
7.5655 11.616201619573328
7.566 11.618429876303136
7.5665 11.620744564779688
7.567 11.623237192785627
7.5675 11.626180089950878
7.568 11.63006121342601
7.5685 11.63552355447483
7.569 11.642935917917697
7.5695 11.651685848581717
7.57 11.65966022727953
7.5705 11.663962459547498
7.571 11.6628330626741
7.5715 11.656982927580891
7.572 11.648925881638153
7.5725 11.64110387360757
7.573 11.63483612555359
7.5735 11.630438570653126
7.574 11.62778684752302
7.5745 11.626762928959366
7.575 11.62754488605821
7.5755 11.630872676612277
7.576 11.638559607129494
7.5765 11.654413279291187
7.577 11.685512797589016
7.5775 11.742074554668822
7.578 11.831666435553792
7.5785 11.946994799676602
7.579 12.062607892718649
7.5795 12.15118912500214
7.58 12.198662124116453
7.5805 12.20160665671171
7.581 12.15972804320251
7.5815 12.075139561315105
7.582 11.95870364852357
7.5825 11.83535695390751
7.583 11.733707955923744
7.5835 11.666611280982103
7.584 11.628605849344645
7.5845 11.608531764346893
7.585 11.597943310536383
7.5855 11.59222351635049
7.586 11.589141815752413
7.5865 11.58759180713336
7.587 11.586953271658682
7.5875 11.586918518314295
7.588 11.587455460906298
7.5885 11.588821536158502
7.589 11.591676294525385
7.5895 11.59724649934914
7.59 11.60750527804906
7.5905 11.624898265943433
7.591 11.651177324579862
7.5915 11.685293189684387
7.592 11.721880667900901
7.5925 11.752399392186241
7.593 11.768781538416885
7.5935 11.76702842653972
7.594 11.748752216452111
7.5945 11.720184043808239
7.595 11.689016421128379
7.5955 11.660750726245645
7.596 11.637197480413825
7.5965 11.617848990455748
7.597 11.602052150461802
7.5975 11.58976445631571
7.598 11.581068803942419
7.5985 11.575715460421439
7.599 11.573106269198394
7.5995 11.572542701134168
7.6 11.573397865646918
7.6005 11.575186754339612
7.601 11.577528726634561
7.6015 11.580136576911183
7.602 11.582847375797034
7.6025 11.585639356771559
7.603 11.588521541529879
7.6035 11.591279837306796
7.604 11.5934791744384
7.6045 11.594807038042362
7.605 11.595370742108251
7.6055 11.595632081912072
7.606 11.59604862154071
7.6065 11.596893977827154
7.607 11.598254842278987
7.6075 11.600099879381553
7.608 11.602375360223466
7.6085 11.60501200327521
7.609 11.607949661421731
7.6095 11.61115250515605
7.61 11.614580300781999
7.6105 11.618215262202618
7.611 11.622068155350949
7.6115 11.626245604741698
7.612 11.631127219524629
7.6125 11.637818234567284
7.613 11.649222239081187
7.6135 11.67144605018753
7.614 11.713298403722238
7.6145 11.77898574670953
7.615 11.856350440457554
7.6155 11.918352452996153
7.616 11.94134441955756
7.6165 11.91831301360514
7.617 11.860591787887063
7.6175 11.792638290131542
7.618 11.737478939714713
7.6185 11.703209385437948
7.619 11.68573517050675
7.6195 11.678238340597389
7.62 11.675932057621175
7.6205 11.676292975429522
7.621 11.678117330460278
7.6215 11.680820797416075
7.622 11.684064232905275
7.6225 11.687642242004742
7.623 11.691391304554756
7.6235 11.695191763454226
7.624 11.698944579222882
7.6245 11.70256751361665
7.625 11.706012096277707
7.6255 11.709230777070207
7.626 11.712162754143396
7.6265 11.714729544764388
7.627 11.71686690723546
7.6275 11.71857294968721
7.628 11.719942275772254
7.6285 11.721091580011564
7.629 11.7221378866627
7.6295 11.723156778102268
7.63 11.724230020594167
7.6305 11.725460242220674
7.631 11.726964689951938
7.6315 11.7288518508227
7.632 11.731192539733911
7.6325 11.73398906918418
7.633 11.737161107223592
7.6335 11.740509955852879
7.634 11.743785575788866
7.6345 11.746734616225378
7.635 11.74922562700446
7.6355 11.751274595751454
7.636 11.752983136053292
7.6365 11.75436024932845
7.637 11.755366430398297
7.6375 11.75599913843947
7.638 11.756330704273736
7.6385 11.756441639936657
7.639 11.756365737837374
7.6395 11.756132309458604
7.64 11.755766076780361
7.6405 11.755315218737284
7.641 11.754838294647612
7.6415 11.754425701950378
7.642 11.754168586105141
7.6425 11.75417959568555
7.643 11.754544954509608
7.6435 11.755355781171762
7.644 11.756686248625684
7.6445 11.758636837998338
7.645 11.761328671455065
7.6455 11.764828549443173
7.646 11.768966114450468
7.6465 11.77311216033118
7.647 11.776273477097693
7.6475 11.777639728938397
7.648 11.776982503980303
7.6485 11.774870350007337
7.649 11.77245980433284
7.6495 11.770729683585799
7.65 11.769866704832165
7.6505 11.769548822563415
7.651 11.769427079070201
7.6515 11.769305896361775
7.652 11.769103588424464
7.6525 11.768805082724946
7.653 11.768426445994812
7.6535 11.76801057126611
7.654 11.767615464261972
7.6545 11.767308152998254
7.655 11.767168676595979
7.6555 11.76727707702128
7.656 11.767744749172287
7.6565 11.768764815614116
7.657 11.770735876955168
7.6575 11.774550638999163
7.658 11.78197130573404
7.6585 11.795523325649615
7.659 11.81671828623342
7.6595 11.843820009120364
7.66 11.870729339566779
7.6605 11.88696188928133
7.661 11.882990188913844
7.6615 11.859585246143563
7.662 11.829178806306999
7.6625 11.805379031402222
7.663 11.79256629158564
7.6635 11.78767114412313
7.664 11.786714096823516
7.6645 11.787400779650763
7.665 11.788788462151324
7.6655 11.79054520345839
7.666 11.792563020295304
7.6665 11.794795140671688
7.667 11.797213605258186
7.6675 11.799788765292082
7.668 11.80248968279323
7.6685 11.805296908460129
7.669 11.80819665049659
7.6695 11.811195125570439
7.67 11.814338826634287
7.6705 11.817729425221629
7.671 11.821515054964511
7.6715 11.825741845377234
7.672 11.830189825859456
7.6725 11.834384907856215
7.673 11.837810590434277
7.6735 11.840135225209796
7.674 11.841257634063698
7.6745 11.841206688472127
7.675 11.840095821550744
7.6755 11.838250109652265
7.676 11.83635416668253
7.6765 11.835346523185812
7.677 11.835920597192871
7.6775 11.838016856778093
7.678 11.840823344078292
7.6785 11.843364139820107
7.679 11.845068404550453
7.6795 11.845930014878615
7.68 11.846241886515934
7.6805 11.846340033551833
7.681 11.84645404261461
7.6815 11.846719308992903
7.682 11.84722397228483
7.6825 11.848018750061325
7.683 11.849138306253785
7.6835 11.850590944320377
7.684 11.852361512798506
7.6845 11.854420199534228
7.685 11.856718020844323
7.6855 11.859213299646918
7.686 11.861854585378094
7.6865 11.864599670900343
7.687 11.867407913404964
7.6875 11.870262270669496
7.688 11.873208541020059
7.6885 11.876425386513723
7.689 11.880256683173094
7.6895 11.885069935716512
7.69 11.890903890660606
7.6905 11.897112748391685
7.691 11.902385061857657
7.6915 11.905338278978345
7.692 11.90545160911758
7.6925 11.903454823593105
7.693 11.900691329741225
7.6935 11.898110275531508
7.694 11.896079990487937
7.6945 11.894684417980276
7.695 11.893898801921246
7.6955 11.893591360216945
7.696 11.89358703389464
7.6965 11.893712160835552
7.697 11.893853809418157
7.6975 11.893940559595436
7.698 11.893950170024432
7.6985 11.893887752661943
7.699 11.893786991826929
7.6995 11.893706195475975
7.7 11.893727260785393
7.7005 11.893955437977812
7.701 11.894527636190482
7.7015 11.895535402464535
7.702 11.896926957060078
7.7025 11.898536730427761
7.703 11.900190610333695
7.7035 11.901620784969698
7.704 11.902402371633016
7.7045 11.902365872363163
7.705 11.901846166087449
7.7055 11.90132841818751
7.706 11.901064836663956
7.7065 11.901024551931215
7.707 11.901074513434885
7.7075 11.90107111975895
7.708 11.900913902533812
7.7085 11.900546949976466
7.709 11.899944771543684
7.7095 11.899104972623775
7.71 11.898061925939736
7.7105 11.89686281594959
7.711 11.8955703588115
7.7115 11.89425605382786
7.712 11.892963963667658
7.7125 11.891756433438406
7.713 11.890720026859839
7.7135 11.889921208552355
7.714 11.88933089726875
7.7145 11.888813477353668
7.715 11.888278360280154
7.7155 11.887758958723836
7.716 11.887393266096147
7.7165 11.887293708234058
7.717 11.88748564386037
7.7175 11.887914567524266
7.718 11.888523655622794
7.7185 11.889250400225919
7.719 11.890038343241063
7.7195 11.890829287687783
7.72 11.891563732175804
7.7205 11.892202918321917
7.721 11.892725891305215
7.7215 11.893134588540342
7.722 11.89343232330559
7.7225 11.893653986082228
7.723 11.893842338555057
7.7235 11.894051126018795
7.724 11.89433589271637
7.7245 11.894771407564043
7.725 11.895490195619658
7.7255 11.896681243752397
7.726 11.89841987454587
7.7265 11.900433332316751
7.727 11.9021015954091
7.7275 11.902867233306658
7.728 11.902636077726356
7.7285 11.901773150403951
7.729 11.900805096867437
7.7295 11.900124589661509
7.73 11.899911565939739
7.7305 11.900181030522521
7.731 11.900828155654196
7.7315 11.901697819995238
7.732 11.90262604396132
7.7325 11.90345590209257
7.733 11.904070319564784
7.7335 11.904386717557301
7.734 11.90433907554213
7.7345 11.903892049575251
7.735 11.903140004294524
7.7355 11.902494228594083
7.736 11.902713137465675
7.7365 11.90429517833321
7.737 11.906635064316973
7.7375 11.908170350365538
7.738 11.907707349474645
7.7385 11.90535885410398
7.739 11.902145182631827
7.7395 11.89902844023094
7.74 11.89643404646294
7.7405 11.894398650116308
7.741 11.892812843361547
7.7415 11.89160024677916
7.742 11.890737352774181
7.7425 11.890225168000086
7.743 11.890079260450626
7.7435 11.890298402728838
7.744 11.890856090985721
7.7445 11.89172280030579
7.745 11.89286281479648
7.7455 11.894245335885753
7.746 11.895820250705377
7.7465 11.89741166189512
7.747 11.898610727932393
7.7475 11.898912772088241
7.748 11.898376596921793
7.7485 11.898249017430455
7.749 11.900073440060957
7.7495 11.903613425529642
7.75 11.90654885613225
7.7505 11.90686174200938
7.751 11.904427301638634
7.7515 11.900366494417835
7.752 11.895832322420787
7.7525 11.891576555134161
7.753 11.88791837942545
7.7535 11.884787535133619
7.754 11.881956743460822
7.7545 11.879214889880018
7.755 11.876445321803477
7.7555 11.873607965825805
7.756 11.870731265257891
7.7565 11.867866461232321
7.757 11.865100383265922
7.7575 11.862527633604895
7.758 11.860267324390197
7.7585 11.858439188648742
7.759 11.85719440820272
7.7595 11.85671025993097
7.76 11.857164333228052
7.7605 11.858656245132863
7.761 11.861057477583156
7.7615 11.863683369955993
7.762 11.864942210116315
7.7625 11.862536686428498
7.763 11.854637860847483
7.7635 11.841590301836618
7.764 11.826521316674572
7.7645 11.814233688312264
7.765 11.808650538788022
7.7655 11.810822902892738
7.766 11.81891933013108
7.7665 11.82974704074632
7.767 11.840465386326002
7.7675 11.849440552370531
7.768 11.856179673827132
7.7685 11.860917024898026
7.769 11.864134950820354
7.7695 11.866307282317983
7.77 11.867815314193727
7.7705 11.868960817489945
7.771 11.869970629529398
7.7715 11.87091735817403
7.772 11.871649360859276
7.7725 11.871902179658878
7.773 11.871526937050831
7.7735 11.870550044300312
7.774 11.86910528878418
7.7745 11.867300816171348
7.775 11.865259586869215
7.7755 11.863172763844645
7.776 11.861327275180443
7.7765 11.859974961318102
7.777 11.859231497906844
7.7775 11.859060641677921
7.778 11.85935517773651
7.7785 11.859990165554716
7.779 11.860899759515206
7.7795 11.862037335751083
7.78 11.86338103918948
7.7805 11.864894361965106
7.781 11.866534729488063
7.7815 11.868259454400462
7.782 11.870024581586708
7.7825 11.87181644555967
7.783 11.873628865232114
7.7835 11.87535737934629
7.784 11.876323208704783
7.7845 11.874017668219047
7.785 11.861950184596822
7.7855 11.829321079596763
7.786 11.769063158569441
7.7865 11.694158172523615
7.787 11.639827669678223
7.7875 11.637319187816818
7.788 11.687783568167319
7.7885 11.762495064722273
7.789 11.826713412009092
7.7895 11.864261683852074
7.79 11.879368762651414
7.7905 11.882695467516054
7.791 11.88182504428621
7.7915 11.880135418035188
7.792 11.87861277125947
7.7925 11.877341881110318
7.793 11.876188534558636
7.7935 11.87504748366155
7.794 11.87386324276467
7.7945 11.872640662171278
7.795 11.87139817172611
7.7955 11.870192542695047
7.796 11.869087427735938
7.7965 11.868173322439471
7.797 11.867533544015181
7.7975 11.86725002955827
7.798 11.867381573580854
7.7985 11.867898943952458
7.799 11.868687176346043
7.7995 11.869505354126108
7.8 11.870120155740587
7.8005 11.870397815991836
7.801 11.870415864713713
7.8015 11.87038046575481
7.802 11.8704909553195
7.8025 11.870801415808817
7.803 11.871216004798725
7.8035 11.871603107001913
7.804 11.871890684434334
7.8045 11.87205816834025
7.805 11.872103407647685
7.8055 11.872031273450744
7.806 11.871829550222476
7.8065 11.871492025700206
7.807 11.871029113061347
7.8075 11.870439847543416
7.808 11.869708562466169
7.8085 11.868785213869089
7.809 11.867577529797735
7.8095 11.866017139222166
7.81 11.864095492762885
7.8105 11.86185539402625
7.811 11.859411918653873
7.8115 11.856964867278531
7.812 11.854706029335652
7.8125 11.852770375935762
7.813 11.851201444915567
7.8135 11.849987227242533
7.814 11.84908877308429
7.8145 11.848473326724704
7.815 11.848093126246852
7.8155 11.847872307821596
7.816 11.847720241517116
7.8165 11.847530241781019
7.817 11.847213244092519
7.8175 11.846711158957685
7.818 11.846003262252353
7.8185 11.845101475913637
7.819 11.844039948162408
7.8195 11.842867200566111
7.82 11.841616483383039
7.8205 11.840292959869416
7.821 11.838881312354044
7.8215 11.837331883106295
7.822 11.83560542319357
7.8225 11.833680388659303
7.823 11.831611207155177
7.8235 11.829497077858864
7.824 11.827413847072798
7.8245 11.825374394721965
7.825 11.823296302561278
7.8255 11.821084123633536
7.826 11.818701749369964
7.8265 11.816243497805605
7.827 11.813866750295038
7.8275 11.81174723084552
7.828 11.809976567309015
7.8285 11.808579745175361
7.829 11.807497457469537
7.8295 11.80666038492648
7.83 11.805981507649761
7.8305 11.805391539927143
7.831 11.804825432806538
7.8315 11.804244154161143
7.832 11.803612595257366
7.8325 11.802923562591396
7.833 11.80220882955534
7.8335 11.801583145751284
7.834 11.801364351528765
7.8345 11.8023288280433
7.835 11.806337626495917
7.8355 11.817508648493568
7.836 11.843701456687509
7.8365 11.894830411601014
7.837 11.972269340500038
7.8375 12.057606421638095
7.838 12.123303759057784
7.8385 12.152203458168572
7.839 12.137744712925635
7.8395 12.077393729447863
7.84 11.980099379141443
7.8405 11.87985371405956
7.841 11.812655923497072
7.8415 11.780873197420767
7.842 11.768264921470305
7.8425 11.76305571741037
7.843 11.760329727015037
7.8435 11.758433878423148
7.844 11.75683403103557
7.8445 11.755355779080222
7.845 11.753929554139539
7.8455 11.752550541309198
7.846 11.751225255563785
7.8465 11.74998295293074
7.847 11.748867722012477
7.8475 11.747945555484456
7.848 11.747329820515787
7.8485 11.747128670150229
7.849 11.747165979198922
7.8495 11.746737816921396
7.85 11.744935342226512
7.8505 11.741406097814522
7.851 11.736623403529482
7.8515 11.73132648821096
7.852 11.72605591481441
7.8525 11.72109748078007
7.853 11.716548996662926
7.8535 11.712403748451653
7.854 11.708588663171273
7.8545 11.705018546503084
7.855 11.701618551722756
7.8555 11.698326787800966
7.856 11.69510672408525
7.8565 11.691927267205262
7.857 11.688747612455291
7.8575 11.685542089409381
7.858 11.682271147396573
7.8585 11.678918926453544
7.859 11.675546685972144
7.8595 11.672326835409788
7.86 11.669510924259342
7.8605 11.667289169505949
7.861 11.665643017666945
7.8615 11.664276961381642
7.862 11.662716579830349
7.8625 11.660402818947794
7.863 11.656875044180726
7.8635 11.651856114357685
7.864 11.645163657238115
7.8645 11.636482244085325
7.865 11.625361192098229
7.8655 11.61155808822193
7.866 11.59564106785571
7.8665 11.579398722478306
7.867 11.56562924283918
7.8675 11.557043614806673
7.868 11.554854131265564
7.8685 11.558273461428175
7.869 11.56510694657539
7.8695 11.572946485955985
7.87 11.580057846873455
7.8705 11.585445480303228
7.871 11.588698285141124
7.8715 11.589830208511934
7.872 11.589166269889073
7.8725 11.587256208504304
7.873 11.58463132839455
7.8735 11.58161825413855
7.874 11.578269474342505
7.8745 11.574373352498313
7.875 11.569499733610286
7.8755 11.562926276406863
7.876 11.553463081338855
7.8765 11.53925347430809
7.877 11.517599042987477
7.8775 11.48507986961036
7.878 11.438252976392402
7.8785 11.375165020093792
7.879 11.297150982987226
7.8795 11.209368873094597
7.88 11.1198664755348
7.8805 11.035154246418433
7.881 10.95642968920745
7.8815 10.878194153977642
7.882 10.790132065600147
7.8825 10.681179227946753
7.883 10.54154830265282
7.8835 10.366001828947304
7.884 10.15950075745129
7.8845 9.942738469365683
7.885 9.746765099703957
7.8855 9.59525665219073
7.886 9.493240981366593
7.8865 9.431087686089988
7.887 9.39561688317536
7.8875 9.376343637906707
7.888 9.366764671488255
7.8885 9.363490691285243
7.889 9.36537564810034
7.8895 9.37318158141267
7.89 9.390004747776615
7.8905 9.42256081929428
7.891 9.482927271311777
7.8915 9.588526488261195
7.892 9.754879874971348
7.8925 9.976789733646196
7.893 10.215072996675556
7.8935 10.41489809635165
7.894 10.53809280515534
7.8945 10.570957917632938
7.895 10.511833855745866
7.8955 10.36428839386172
7.896 10.145856871287233
7.8965 9.89977449335391
7.897 9.682097837398043
7.8975 9.527488336928592
7.898 9.434964419378996
7.8985 9.385517893698534
7.899 9.360762189027785
7.8995 9.34882077698905
7.9 9.343290165908524
7.9005 9.340943064192388
7.901 9.340140209885913
7.9015 9.340033902313447
7.902 9.340189117875845
7.9025 9.340401541422196
7.903 9.340581945119617
7.9035 9.340652167052284
7.904 9.340562763246094
7.9045 9.340299140751213
7.905 9.339882640758105
7.9055 9.33935346546938
7.906 9.338715336365173
7.9065 9.337963256065109
7.907 9.337092553407057
7.9075 9.336114832904155
7.908 9.335058727780318
7.9085 9.333972644654626
7.909 9.332926170864315
7.9095 9.332024405837934
7.91 9.331455598088212
7.9105 9.331575206432206
7.911 9.333109430295885
7.9115 9.337511336938384
7.912 9.34776319888411
7.9125 9.370120869208652
7.913 9.41769386579358
7.9135 9.515293312685184
7.914 9.697108088449749
7.9145 9.975464922824951
7.915 10.290344490261866
7.9155 10.5382107217265
7.916 10.660845044031383
7.9165 10.652125919695774
7.917 10.517385361344061
7.9175 10.26951283430358
7.918 9.959817018800592
7.9185 9.681548688913761
7.919 9.498246699389128
7.9195 9.40279380960811
7.92 9.358984106434729
7.9205 9.339579246639715
7.921 9.330929772821019
7.9215 9.32719110132923
7.922 9.325922706176247
7.9225 9.32609102274954
7.923 9.32720259179094
7.9235 9.328988357007354
7.924 9.331224887520769
7.9245 9.333709869859977
7.925 9.336194485762377
7.9255 9.338443567756372
7.926 9.340240010345159
7.9265 9.341477040501175
7.927 9.342168855506447
7.9275 9.34245092736381
7.928 9.342510683677244
7.9285 9.342496865546728
7.929 9.342529355975461
7.9295 9.342673710790837
7.93 9.343034961678221
7.9305 9.34372435144292
7.931 9.344865212758894
7.9315 9.34659169954869
7.932 9.349089266224201
7.9325 9.352791112776185
7.933 9.358654179428388
7.9335 9.36857182970719
7.934 9.38575538210107
7.9345 9.414729546803937
7.935 9.46006146088649
7.9355 9.523331632817097
7.936 9.600042775206159
7.9365 9.679068477390459
[truncated: 995,171 more chars]
