# Supplementary material for: Distinct solvation patterns of OH− versus H3O+ charge defects at electrified gold/water interfaces govern their properties
Source: Nat Commun. 2025 Sep 19;16:8325. doi: 10.1038/s41467-025-63832-1 (PMC12449469; doi:10.1038/s41467-025-63832-1)
Supplement: Supplementary file 4 — Source Data [file 41467_2025_63832_MOESM4_ESM.zip › data/si/fig4/lower/h3o_pos_1.dat]

0.0 3.441003660893963
0.0005 3.4390301511829255
0.001 3.4371096260562632
0.0015 3.435188001422209
0.002 3.433223656280851
0.0025 3.4311925617789614
0.003 3.429097320565549
0.0035 3.4269865132540493
0.004 3.4249765632831357
0.0045 3.4232672216458573
0.005 3.4221699012336897
0.0055 3.422109493940323
0.006 3.423596320248488
0.0065 3.4270770947993485
0.007 3.4325251706474456
0.0075 3.438882841594528
0.008 3.4440522634730995
0.0085 3.4459942478484757
0.009 3.443941696962331
0.0095 3.438407051736351
0.01 3.4304399949544573
0.0105 3.4213183936865823
0.011 3.4123985564950017
0.0115 3.404728001362609
0.012 3.3987661994715728
0.0125 3.394455840956975
0.013 3.3915160049294366
0.0135 3.3896422341304193
0.014 3.3885993818906686
0.0145 3.3882204211770146
0.015 3.388427028013905
0.0155 3.3892151440034253
0.016 3.390715290612266
0.0165 3.393224361852787
0.017 3.3971756755775653
0.0175 3.402817907295005
0.018 3.409434298331168
0.0185 3.414716229394494
0.019 3.415823238557402
0.0195 3.4118175872548955
0.02 3.4044657077037863
0.0205 3.396502562891599
0.021 3.3897359661554693
0.0215 3.3846962794871063
0.022 3.381169454288659
0.0225 3.378736239287565
0.023 3.3770389930964884
0.0235 3.3758524389217976
0.024 3.3750850050571666
0.0245 3.374739425897947
0.025 3.374877315127457
0.0255 3.3756239137369066
0.026 3.3772124850155256
0.0265 3.3802133774899863
0.027 3.3861091414973137
0.0275 3.398731631716619
0.028 3.427208525026095
0.0285 3.4899225075668996
0.029 3.612923854191343
0.0295 3.8095844981040043
0.03 4.048084666206743
0.0305 4.251357358542504
0.031 4.3361146752710935
0.0315 4.09596718771783
0.032 3.8179174873128696
0.0325 3.6029691996936437
0.033 3.4771905055086636
0.0335 3.4164405778800733
0.034 3.3903064165903283
0.0345 3.3795041585767
0.035 3.3748748965599917
0.0355 3.3727236908038156
0.036 3.3716965111048394
0.0365 3.3713177369526415
0.037 3.3714232823069947
0.0375 3.3719613092724936
0.038 3.372911915107987
0.0385 3.3743084338623186
0.039 3.376279689796422
0.0395 3.379230119931088
0.04 3.384174826093573
0.0405 3.393384904674458
0.041 3.4109781624031834
0.0415 3.4420638393449012
0.042 3.488191452888505
0.0425 3.540338918610357
0.043 3.5783497135523907
0.0435 3.5836079577811413
0.044 3.5541878122901585
0.0445 3.506019483350461
0.045 3.4596280091462583
0.0455 3.4265590354118425
0.046 3.4072860047184195
0.0465 3.3973086258322516
0.047 3.3923236388236093
0.0475 3.389713707087272
0.048 3.388173123945516
0.0485 3.3871121510956614
0.049 3.386284289977289
0.0495 3.3856350865213143
0.05 3.385283115745085
0.0505 3.385647556364483
0.051 3.3878594776816326
0.0515 3.3948024885859107
0.052 3.4134098284365946
0.0525 3.4585287192526115
0.053 3.5563833655912243
0.0535 3.7395883245111987
0.054 4.018977034953447
0.0545 4.337231156978704
0.055 4.323588893827286
0.0555 4.049796406279882
0.056 3.7786557097018543
0.0565 3.5860797641618865
0.057 3.47818265537125
0.0575 3.4260415860567095
0.058 3.40288725995243
0.0585 3.393343893522773
0.059 3.3901134362443033
0.0595 3.390001288606494
0.06 3.3916441323999154
0.0605 3.3944983893483966
0.061 3.398490848718386
0.0615 3.4039422318967363
0.062 3.4115907024598444
0.0625 3.4224498874334204
0.063 3.437058195498552
0.0635 3.4540653878554854
0.064 3.469157430164972
0.0645 3.476443269694861
0.065 3.47241133763253
0.0655 3.458853037317552
0.066 3.4412993525372544
0.0665 3.4250088732783324
0.067 3.412495856683683
0.0675 3.4037485051753835
0.068 3.3976787171934744
0.0685 3.3932654060696406
0.069 3.389900706088336
0.0695 3.387310751069376
0.07 3.385404340657332
0.0705 3.3841963573298672
0.071 3.3838021613528335
0.0715 3.3845354791268223
0.072 3.3870727860876046
0.0725 3.392632193089942
0.073 3.402877594014096
0.0735 3.4189582008217227
0.074 3.4393591098261043
0.0745 3.458252897035181
0.075 3.467710815797811
0.0755 3.463364991615557
0.076 3.4476191697518024
0.0765 3.4270465140530773
0.077 3.4076615622565845
0.0775 3.3924415992062444
0.078 3.381620589983231
0.0785 3.3740993247367532
0.079 3.3686102654390533
0.0795 3.364217060231007
0.08 3.3603893514992054
0.0805 3.356894927777705
0.081 3.353695616798036
0.0815 3.3508904733409137
0.082 3.3487035278225425
0.0825 3.347534677493381
0.083 3.3480999290828484
0.0835 3.351668526390811
0.084 3.360383394589186
0.0845 3.3773570124419168
0.085 3.405830065238324
0.0855 3.4464997464198737
0.086 3.4934187470368316
0.0865 3.532390345867868
0.087 3.547084401340334
0.0875 3.5301695124618524
0.088 3.4886927630260454
0.0885 3.43855327119548
0.089 3.394025722983028
0.0895 3.3617887205187307
0.09 3.3416346952206597
0.0905 3.3301692163765972
0.091 3.323858306725268
0.0915 3.3202004198241672
0.092 3.3177104740151853
0.0925 3.3155881009461217
0.093 3.3134381314747765
0.0935 3.3111033971511548
0.094 3.30860522978407
0.0945 3.306102472343116
0.095 3.303889199007121
0.0955 3.3024078443993874
0.096 3.3022616214897367
0.0965 3.304169154657866
0.097 3.3087302390192788
0.0975 3.3159558337118336
0.098 3.324718514108061
0.0985 3.3326215274724715
0.099 3.3368229690044346
0.0995 3.335570124440234
0.1 3.3293354827744173
0.1005 3.320384877388306
0.101 3.3112405777849956
0.1015 3.3035631781747954
0.102 3.2979613550627933
0.1025 3.2943872995694266
0.103 3.2924911970350204
0.1035 3.2918512071497306
0.104 3.2920632537203405
0.1045 3.292783514076201
0.105 3.293726144557076
0.1055 3.29467778531754
0.106 3.2954990636523105
0.1065 3.296139698695506
0.107 3.2966267962951976
0.1075 3.2970785080891014
0.108 3.297683597396728
0.1085 3.2986945087252364
0.109 3.300403739490325
0.1095 3.3031063600625226
0.11 3.307049467913452
0.1105 3.3123809586281494
0.111 3.3191024889578626
0.1115 3.3270411868293293
0.112 3.3359122293348387
0.1125 3.3453704903726456
0.113 3.355084910160982
0.1135 3.3645774510230213
0.114 3.3729486220332072
0.1145 3.3787582134923992
0.115 3.3803589599841066
0.1155 3.3766575799708543
0.116 3.3676996391318044
0.1165 3.3550730944923215
0.117 3.3415577733515667
0.1175 3.3299850107348616
0.118 3.322022199852726
0.1185 3.3178420494812952
0.119 3.3166810625713365
0.1195 3.3175259522677605
0.12 3.319487561092701
0.1205 3.3219190239628
0.121 3.3243720376680246
0.1215 3.326574059427096
0.122 3.3284137189922847
0.1225 3.3299079390436868
0.123 3.331212097734828
0.1235 3.3325972631297587
0.124 3.334476663307682
0.1245 3.3374730219440627
0.125 3.34249347378728
0.1255 3.3506211746564913
0.126 3.3625611977844967
0.1265 3.377672992200549
0.127 3.393370963432642
0.1275 3.4058740246353194
0.128 3.4119562290127616
0.1285 3.4105114150482807
0.129 3.403030442551416
0.1295 3.392657109972787
0.13 3.382583184301722
0.1305 3.3747959201263162
0.131 3.3698926480121214
0.1315 3.3675699842356215
0.132 3.3671846303479755
0.1325 3.368101004655517
0.133 3.369825323629775
0.1335 3.372031288268654
0.134 3.3745407202328446
0.1345 3.3772776100087194
0.135 3.3802689715799206
0.1355 3.3836529911837365
0.136 3.3877366335384904
0.1365 3.3931050055342586
0.137 3.400872798381518
0.1375 3.4130877037312812
0.138 3.4332251160460485
0.1385 3.466354244103921
0.139 3.5179898134996774
0.1395 3.5904868047586875
0.14 3.6777048777980914
0.1405 3.7623589117812744
0.141 3.822036220300215
0.1415 3.8420163480183502
0.142 3.8232004743720287
0.1425 3.7777183631443867
0.143 3.718081843105378
0.1435 3.6520228717237204
0.144 3.585959229918797
0.1445 3.527887073960799
0.145 3.4843469573299926
0.1455 3.456567609767812
0.146 3.4411984467920673
0.1465 3.433670276744585
0.147 3.430426452396712
0.1475 3.4293110448732067
0.148 3.4291885803902344
0.1485 3.4295121897946137
0.149 3.430040686438594
0.1495 3.430720317319822
0.15 3.431613925949647
0.1505 3.43293933725728
0.151 3.435199757639375
0.1515 3.439605185638613
0.152 3.449543511489348
0.1525 3.475208592570401
0.153 3.5459260038373595
0.1535 3.72776711969649
0.154 4.092535457782499
0.1545 4.574534022454386
0.155 3.6632540821978887
0.1555 3.4625399323049004
0.156 3.4341509037219238
0.1565 3.42933552775973
0.157 3.42856220155572
0.1575 3.4287831649962195
0.158 3.429261497392834
0.1585 3.429709809719964
0.159 3.429994498589246
0.1595 3.4300985172538736
0.16 3.430165889403196
0.1605 3.430593532129035
0.161 3.4322623142386783
0.1615 3.436935382532128
0.162 3.447804799992096
0.1625 3.469750947172968
0.163 3.5079071605804755
0.1635 3.562799376467381
0.164 3.624819678762754
0.1645 3.6766630519126613
0.165 3.7054376264419107
0.1655 3.7111796578084304
0.166 3.7038500802317182
0.1665 3.6952945200884235
0.167 3.695371345590968
0.1675 3.712788678754758
0.168 3.7596444346057245
0.1685 3.8575782619853625
0.169 4.043318517205525
0.1695 4.356635734694161
0.17 4.439137726905913
0.1705 3.8583025655614973
0.171 3.593258076113652
0.1715 3.4903068548184164
0.172 3.4493493424290405
0.1725 3.431769385944979
0.173 3.4238188998293984
0.1735 3.4203449938262755
0.174 3.4191870804225024
0.1745 3.419282499230955
0.175 3.4200243128088212
0.1755 3.4210307837990337
0.176 3.4220489279909474
0.1765 3.4229297316614113
0.177 3.423608227659062
0.1775 3.4241462987937856
0.178 3.4247980372383457
0.1785 3.42612756622385
0.179 3.4293194034217853
0.1795 3.4368265250455403
0.18 3.4537149044088773
0.1805 3.4899611941877344
0.181 3.562505519937255
0.1815 3.691407746382395
0.182 3.879677075798525
0.1825 4.081810471440154
0.183 4.205051135772616
0.1835 4.175327604769776
0.184 4.006756317382554
0.1845 3.790373137805095
0.185 3.613744842424839
0.1855 3.5060452708386363
0.186 3.4522651407187093
0.1865 3.428816458257617
0.187 3.4196499307424224
0.1875 3.416596490859919
0.188 3.4160246247244865
0.1885 3.4163981453258403
0.189 3.4170708459710566
0.1895 3.4178073488711034
0.19 3.418566491386625
0.1905 3.4194392811423517
0.191 3.420648857538887
0.1915 3.4226327224067044
0.192 3.426184538145857
0.1925 3.432624130974749
0.193 3.4436791804435325
0.1935 3.460640859896606
0.194 3.482670576859861
0.1945 3.5053754388758422
0.195 3.5216412777472827
0.1955 3.525382832779953
0.196 3.515572424971155
0.1965 3.4969014866194064
0.197 3.476620478062075
0.1975 3.4603277481311876
0.198 3.4500106274707507
0.1985 3.4448453890413058
0.199 3.4430515275069373
0.1995 3.4431176313973166
0.2 3.4441058052571245
0.2005 3.4455196745204804
0.201 3.447106588571521
0.2015 3.448741114607011
0.202 3.4503844691161367
0.2025 3.4520832332220452
0.203 3.4540248799696984
0.2035 3.4566438356813842
0.204 3.4608982457861677
0.2045 3.4688855094258946
0.205 3.484991736245827
0.2055 3.517484693618699
0.206 3.578782803051614
0.2065 3.679751615560833
0.207 3.814299818608103
0.2075 3.9459577550215483
0.208 4.021148716417369
0.2085 4.008317586593267
0.209 3.9219497554737925
0.2095 3.806682661577576
0.21 3.7025414017616844
0.2105 3.626881393183475
0.211 3.5791444298556554
0.2115 3.5519445903307743
0.212 3.537860680602395
0.2125 3.531485984731021
0.213 3.5294180412364637
0.2135 3.5297058106501504
0.214 3.5313272777925215
0.2145 3.533876542750108
0.215 3.5373747255895784
0.2155 3.5421607562636046
0.216 3.5487686967971674
0.2165 3.557663172714313
0.217 3.568824509819323
0.2175 3.5813207853118323
0.218 3.59318716117678
0.2185 3.6019658702071977
0.219 3.6057373368785415
0.2195 3.6041056792078914
0.22 3.598177657810381
0.2205 3.58974794250953
0.221 3.5806627414028656
0.2215 3.572469039726827
0.222 3.566251589266268
0.2225 3.5624796806270718
0.223 3.5610632799603694
0.2235 3.5615634014199324
0.224 3.563464574483034
0.2245 3.566322141961515
0.225 3.569812040578893
0.2255 3.5736739190258158
0.226 3.577632569859648
0.2265 3.581190722659511
0.227 3.5831145422840693
0.2275 3.5799201610689666
0.228 3.5615731262261283
0.2285 3.5017432390307492
0.229 3.351926859808663
0.2295 3.0976417908078817
0.23 2.847830545820938
0.2305 2.70056441530006
0.231 2.636339796138077
0.2315 2.61162756166033
0.232 2.6029626043788108
0.2325 2.600821322525177
0.233 2.60156336190209
0.2335 2.603865525098514
0.234 2.6074968154832314
0.2345 2.613107765439529
0.235 2.6228456481312312
0.2355 2.642376256119319
0.236 2.6861147217321966
0.2365 2.78647972330823
0.237 2.988401539176949
0.2375 3.2714053518272737
0.238 3.503622986143971
0.2385 3.621069086860266
0.239 3.666606817156537
0.2395 3.683539856771538
0.24 3.6909311559036366
0.2405 3.695328670739607
0.241 3.698830929070618
0.2415 3.7021520885394983
0.242 3.7055810935703386
0.2425 3.709298594503413
0.243 3.7134705132834815
0.2435 3.7183037379184887
0.244 3.7241267039716304
0.2445 3.7315315744289963
0.245 3.7415625024786374
0.2455 3.755942125019117
0.246 3.777031591424209
0.2465 3.807160365040505
0.247 3.846882018227686
0.2475 3.8922632843186085
0.248 3.933047587426251
0.2485 3.9558179604688357
0.249 3.952519592792828
0.2495 3.927198660632402
0.25 3.893073770733044
0.2505 3.862732524889995
0.251 3.841817060776303
0.2515 3.8299768853594047
0.252 3.8246171055470617
0.2525 3.823277750926196
0.253 3.824340705817371
0.2535 3.8269282553207367
0.254 3.830724756196388
0.2545 3.835862740570227
0.255 3.8428947694317097
0.2555 3.852867640751099
0.256 3.8673983450702627
0.2565 3.88852578928594
0.257 3.917820730076646
0.2575 3.9543465641400664
0.258 3.992496400718113
0.2585 4.022513068879937
0.259 4.034867880939479
0.2595 4.025430471999782
0.26 3.997735579689974
0.2605 3.9610242410342584
0.261 3.9252294017295357
0.2615 3.8965561481283357
0.262 3.8765137120719126
0.2625 3.8637653822567453
0.263 3.8561992081957923
0.2635 3.8520175264190835
0.264 3.8499647857971278
0.2645 3.8492516868148146
0.265 3.849398747286126
0.2655 3.850140413370073
0.266 3.851325579716076
0.2665 3.852856597545924
0.267 3.854614758448199
0.2675 3.8564356504886694
0.268 3.858120903913199
0.2685 3.859493552294272
0.269 3.8604138025630848
0.2695 3.860774899990326
0.27 3.860535727604403
0.2705 3.8597563428321964
0.271 3.8585876118209397
0.2715 3.857193758935961
0.272 3.855693370749024
0.2725 3.854156353207668
0.273 3.8526127939048296
0.2735 3.851088046357485
0.274 3.849603858407371
0.2745 3.8482011528966806
0.275 3.8469499852453497
0.2755 3.8459635258229836
0.276 3.8454085211604765
0.2765 3.8455342716892202
0.277 3.846679982056558
0.2775 3.849287206894526
0.278 3.853851090561432
0.2785 3.8607751675933644
0.279 3.870080750502324
0.2795 3.8809860701867125
0.28 3.8917320587205575
0.2805 3.899998642825074
0.281 3.9038734130376396
0.2815 3.9028104748496313
0.282 3.8975797570876045
0.2825 3.8894723557371274
0.283 3.879520289867327
0.2835 3.8685676903360138
0.284 3.857624590747691
0.2845 3.8478014191900796
0.285 3.8397934647918257
0.2855 3.833636121910346
0.286 3.8289131442917084
0.2865 3.825113686285442
0.287 3.821825596656095
0.2875 3.8187918896237205
0.288 3.8158726178350557
0.2885 3.813013977025359
0.289 3.8102080735489006
0.2895 3.8074766548108796
0.29 3.804856204538372
0.2905 3.802403475285929
0.291 3.8002059716961663
0.2915 3.798412198814858
0.292 3.797237284232776
0.2925 3.7968567836505818
0.293 3.7971820045935543
0.2935 3.7977007960919105
0.294 3.7976699695924383
0.2945 3.79655452601333
0.295 3.7942579601232653
0.2955 3.79100010212282
0.296 3.7871069067241327
0.2965 3.7828891299942997
0.297 3.778567725456454
0.2975 3.7742976056095268
0.298 3.7701963655312385
0.2985 3.7663700655374166
0.299 3.7629073574234626
0.2995 3.7598977587788847
0.3 3.757381541299705
0.3005 3.755361673862965
0.301 3.7538265256317187
0.3015 3.752788960181703
0.302 3.7522960026810006
0.3025 3.7524222375278855
0.303 3.7533224149733195
0.3035 3.755378390502739
0.304 3.759281563019994
0.3045 3.765684897981065
0.305 3.774385590572913
0.3055 3.7838241422997827
0.306 3.7915979667165827
0.3065 3.795502833819673
0.307 3.794258531479554
0.3075 3.7877860591721495
0.308 3.777265878319514
0.3085 3.7647739638315896
0.309 3.7525726641803887
0.3095 3.742341430373787
0.31 3.73473185264345
0.3105 3.7295565700429494
0.311 3.7262275729964154
0.3115 3.7241575621745957
0.312 3.7228985817808544
0.3125 3.7221634108757344
0.313 3.7218112664093903
0.3135 3.7218045236480455
0.314 3.7221699046365897
0.3145 3.722956320237455
0.315 3.7242076104822717
0.3155 3.7259899213446053
0.316 3.7284041883240926
0.3165 3.731612056197336
0.317 3.7358210976166637
0.3175 3.7412030075167353
0.318 3.7477153283244293
0.3185 3.754843589501422
0.319 3.761504741997455
0.3195 3.766349355499387
0.32 3.7685015245389737
0.3205 3.7682013798854124
0.321 3.766655075398476
0.3215 3.7648143543937413
0.322 3.762294152342837
0.3225 3.7579824657455445
0.323 3.7517037136761866
0.3235 3.744684062854218
0.324 3.7384015356781157
0.3245 3.733623713096768
0.325 3.7303855479174635
0.3255 3.728396247434026
0.326 3.7273345527164947
0.3265 3.726958951113187
0.327 3.727129996046009
0.3275 3.7277853390477977
0.328 3.728952611147
0.3285 3.7307800540318583
0.329 3.733650149739737
0.3295 3.7383979974478683
0.33 3.746737019858224
0.3305 3.7618802378403293
0.331 3.789231276316257
0.3315 3.8360202847422977
0.332 3.9071602280393742
0.3325 3.9963076719763775
0.333 4.080157018817377
0.3335 4.127327233950489
0.334 4.117095721057232
0.3345 4.052423721575466
0.335 3.959200282713449
0.3355 3.869703070071652
0.336 3.8032447000588414
0.3365 3.761928236789749
0.337 3.7390356014711115
0.3375 3.727011007182642
0.338 3.720619690570813
0.3385 3.716967560323435
0.339 3.714636711228807
0.3395 3.7129762826971584
0.34 3.711690843092314
0.3405 3.7106550029046295
0.341 3.709832652831797
0.3415 3.7092600598213545
0.342 3.7090632376075634
0.3425 3.70952065276511
0.343 3.7111804171602456
0.3435 3.7150373848672045
0.344 3.722679314524032
0.3445 3.7362281065677303
0.345 3.7576705505445736
0.3455 3.7873051007376413
0.346 3.8212928415131318
0.3465 3.8501509059501116
0.347 3.8620244783170703
0.3475 3.8506787526125974
0.348 3.8206772191107357
0.3485 3.783754804613678
0.349 3.750617205721876
0.3495 3.726048183828074
0.35 3.7097324613367713
0.3505 3.6992983037700577
0.351 3.6924771622123957
0.3515 3.6877628602920423
0.352 3.684311947396229
0.3525 3.6817031785370746
0.353 3.679758274446473
0.3535 3.6784627986085185
0.354 3.6779663160301714
0.3545 3.678657189617243
0.355 3.6812517259497133
0.3555 3.6868603272877847
0.356 3.696745725840759
0.3565 3.711469661876614
0.357 3.729518591504136
0.3575 3.7467508948991677
0.358 3.758283987035214
0.3585 3.7618466193677103
0.359 3.758671057683334
0.3595 3.7508693010543324
0.36 3.7391031809206003
0.3605 3.7232237541848354
0.361 3.7043663693174027
0.3615 3.6852458105865926
0.362 3.6686593482395073
0.3625 3.655983444155374
0.363 3.6471227102070225
0.3635 3.641223931162709
0.364 3.6373685039637698
0.3645 3.6348313615689376
0.365 3.633128496195856
0.3655 3.6319566262959126
0.366 3.631132290179436
0.3665 3.6305677537677967
0.367 3.6302516742737856
0.3675 3.6302893768605253
0.368 3.630924910567802
0.3685 3.632593028039831
0.369 3.6359316755576723
0.3695 3.6417235114230495
0.37 3.6507040585305406
0.3705 3.662940292244355
0.371 3.676956614961724
0.3715 3.6892863285222353
0.372 3.695405625101192
0.3725 3.6919876342646143
0.373 3.679053159718232
0.3735 3.660235087687851
0.374 3.6405040417413934
0.3745 3.623452684064545
0.375 3.610356870897541
0.3755 3.600932344944275
0.376 3.5943039277472026
0.3765 3.58959870621777
0.377 3.586147918977356
0.3775 3.5835215173135433
0.378 3.5814594937697253
0.3785 3.5798185558007445
0.379 3.57856842591113
0.3795 3.577754786147536
0.38 3.577539334549061
0.3805 3.57829819926907
0.381 3.5807801377582598
0.3815 3.5863496591243242
0.382 3.5971317126672178
0.3825 3.6157565281478403
0.383 3.6441884203746264
0.3835 3.681722764549508
0.384 3.7229547298672125
0.3845 3.757774069402145
0.385 3.7750926299886656
0.3855 3.7691031076476476
0.386 3.7428243423219785
0.3865 3.7053272791805236
0.387 3.6660335526871686
0.3875 3.63122368143316
0.388 3.6036301748457875
0.3885 3.5834367184308826
0.389 3.569380808282193
0.3895 3.559740596371312
0.39 3.5529977739867205
0.3905 3.5480527836693545
0.391 3.544185579377321
0.3915 3.5409345731056314
0.392 3.538004854752299
0.3925 3.5352168317598958
0.393 3.5324692566999767
0.3935 3.5297116469704664
0.394 3.526913916627671
0.3945 3.524082736850713
0.395 3.521243118958645
0.3955 3.5184350828974784
0.396 3.515714811190045
0.3965 3.5131584732437995
0.397 3.510831072814079
0.3975 3.5088148063067903
0.398 3.5071918981276964
0.3985 3.5060185152650396
0.399 3.5052868980689427
0.3995 3.5046761231159094
0.4 3.5028440199490936
0.4005 3.4952321221169216
0.401 3.468476434975565
0.4015 3.393086366923767
0.402 3.241314707273415
0.4025 3.053812854024149
0.403 2.9138450079583587
0.4035 2.8389069442289143
0.404 2.8036481044139814
0.4045 2.787350538934949
0.405 2.779998908201324
0.4055 2.777600534834881
0.406 2.7791555144222064
0.4065 2.7858311902876975
0.407 2.8017319328923476
0.4075 2.836396735458643
0.408 2.9079801114099615
0.4085 3.036718053916739
0.409 3.209134584426118
0.4095 3.3594420598907133
0.41 3.4447010830198215
0.4105 3.4791482319838485
0.411 3.4885381711075114
0.4115 3.4879463437385025
0.412 3.484118027448944
0.4125 3.4798446380964903
0.413 3.4761282695853284
0.4135 3.4731927222588554
0.414 3.4709778030851615
0.4145 3.4693675492377247
0.415 3.468271887290908
0.4155 3.4676108668968864
0.416 3.4673304846431554
0.4165 3.467394145126316
0.417 3.4677946429778084
0.4175 3.468561411872675
0.418 3.4697887062662263
0.4185 3.4716773807741594
0.419 3.474617680707653
0.4195 3.479300809029634
0.42 3.4869105345594233
0.4205 3.4994130549743057
0.421 3.5200449208268187
0.4215 3.5537021470150103
0.422 3.60668050254123
0.4225 3.684530616730849
0.423 3.7876481457430176
0.4235 3.906050491797676
0.424 4.017273138072183
0.4245 4.09163177111692
0.425 4.1040708384736915
0.4255 4.0466704703616445
0.426 3.9350111141091118
0.4265 3.802545925357058
0.427 3.682544020008325
0.4275 3.5922650723441594
0.428 3.532368998935234
0.4285 3.4956595292157404
0.429 3.474035566118663
0.4295 3.4613236116023556
0.43 3.4535321036172677
0.4305 3.448341664555188
0.431 3.4444913010962646
0.4315 3.4413468316885085
0.432 3.4386357297154033
0.4325 3.4363114541896715
0.433 3.43451482334802
0.4335 3.433630901183574
0.434 3.4344412593926394
0.4345 3.4384160864509363
0.435 3.4479984565250037
0.4355 3.4665031412468883
0.436 3.4971000418051927
0.4365 3.5410911024077025
0.437 3.5970853010825676
0.4375 3.662059124590411
0.438 3.733062049113763
0.4385 3.8072460634026664
0.439 3.880162102318084
0.4395 3.9446804993946296
0.44 3.9917053612518876
0.4405 4.012534950703091
0.441 4.00128304540888
0.4415 3.9567914273096756
0.442 3.8827646555406057
0.4425 3.787095270714185
0.443 3.682330524442805
0.4435 3.5837859022316865
0.444 3.5045469575255312
0.4445 3.4500407081035798
0.445 3.4173222815669613
0.4455 3.3994396145108015
0.446 3.389890181171338
0.4465 3.3844008230352065
0.447 3.3807131298162423
0.4475 3.3777756459569455
0.448 3.37513287852508
0.4485 3.372584419890294
0.449 3.37004139445403
0.4495 3.367484932697832
0.45 3.3649534670096832
0.4505 3.3625676597671434
0.451 3.360585158351678
0.4515 3.3594809984533596
0.452 3.3600854965764535
0.4525 3.3637230078601705
0.453 3.3723335173300706
0.4535 3.388343666704336
0.454 3.4136431767101767
0.4545 3.446679930084092
0.455 3.4791580082736173
0.4555 3.4978218231153315
0.456 3.493442797842717
0.4565 3.4682020313963298
0.457 3.4331590999297736
0.4575 3.3994737452873958
0.458 3.372827069263015
0.4585 3.3538771860233103
0.459 3.341133874705096
0.4595 3.332922002053066
0.46 3.3281033437128853
0.4605 3.3261694772076007
0.461 3.327146463189359
0.4615 3.331478893802875
0.462 3.3398737128397125
0.4625 3.353026400299208
0.463 3.3711192058255177
0.4635 3.3930022857812228
0.464 3.4153186191181506
0.4645 3.432490866619456
0.465 3.4383248043380883
0.4655 3.429390158175914
0.466 3.407512469716763
0.4665 3.3789385166505914
0.467 3.350532261460814
0.4675 3.3265315161445335
0.468 3.3080909371871874
0.4685 3.294613578580102
0.469 3.284984014032207
0.4695 3.2782263064240817
0.47 3.27362588210197
0.4705 3.2707328929436814
0.471 3.269290777791338
0.4715 3.269187901554104
0.472 3.2701821842410057
0.4725 3.2714365069912796
0.473 3.271253417944929
0.4735 3.2678325119454117
0.474 3.260610263528025
0.4745 3.250680473094408
0.475 3.2398752190634648
0.4755 3.229631858672678
0.476 3.2205887791386028
0.4765 3.212789084063929
0.477 3.206031826106085
0.4775 3.2000873483478243
0.478 3.194779064335097
0.4785 3.190007375110585
0.479 3.185786662069586
0.4795 3.1823075257193247
0.48 3.1801328105516413
0.4805 3.1806304946847606
0.481 3.186989279025318
0.4815 3.2063164238645756
0.482 3.2534279509086597
0.4825 3.355729697707118
0.483 3.5526294019057163
0.4835 3.872655919307001
0.484 4.284933155426876
0.4845 4.692360171157948
0.485 3.2931563995623003
0.4855 3.146528118207958
0.486 3.128043314387358
0.4865 3.12134262766389
0.487 3.1167816579420142
0.4875 3.1126943355165357
0.488 3.108627231856773
0.4885 3.104392876379239
0.489 3.0999032186849975
0.4895 3.095223033663152
0.49 3.090797606080554
0.4905 3.0882202857195784
0.491 3.093100243965238
0.4915 3.12781976202682
0.492 3.289506421346725
0.4925 3.839526608031597
0.493 4.665434959674289
0.4935 3.3519446556915975
0.494 3.069230507891171
0.4945 3.0344743031836403
0.495 3.02439993742309
0.4955 3.0175045561318035
0.496 3.0112724300110427
0.4965 3.0052741434205545
0.497 2.999408387090491
0.4975 2.9936425462230334
0.498 2.987999428613173
0.4985 2.982669412305536
0.499 2.9786089729714975
0.4995 2.981215550541566
0.5 3.023334781142215
0.5005 3.2802612256303325
0.501 3.9451503660720713
0.5015 3.883399848639473
0.502 3.496378341868991
0.5025 3.2764032200578574
0.503 3.177175785731767
0.5035 3.145898241867136
0.504 3.160311269781098
0.5045 3.2147276575108394
0.505 3.3081663077680625
0.5055 3.4277306589849923
0.506 3.5039570972851157
0.5065 3.386170889772475
0.507 3.145028955451761
0.5075 2.998484940636586
0.508 2.937451462265302
0.5085 2.911182498017726
0.509 2.897727730670394
0.5095 2.8896639150998498
0.51 2.8849062749167436
0.5105 2.8840704321494615
0.511 2.8909894975377037
0.5115 2.9160653162741808
0.512 2.9813449004314814
0.5125 3.1188060785831118
0.513 3.3554598331080614
0.5135 3.7001846839534513
0.514 4.116634047127222
0.5145 4.460997348490744
0.515 3.5508582944604905
0.5155 3.031688642796632
0.516 2.8761078626534546
0.5165 2.836976888114042
0.517 2.826194568754379
0.5175 2.821913262422986
0.518 2.8190082404788503
0.5185 2.8161827865606552
0.519 2.813110637198668
0.5195 2.8098018164563117
0.52 2.806471586026084
0.5205 2.803601010474387
0.521 2.8025715964082947
0.5215 2.8090284925784337
0.522 2.84854634174624
0.5225 3.0244427294282277
0.523 3.590555321684225
0.5235 4.567391956298745
0.524 4.205281164460961
0.5245 3.829189961487736
0.525 3.467261703990107
0.5255 3.1617803524503367
0.526 2.9626219029460197
0.5265 2.862525042217105
0.527 2.8193229696287476
0.5275 2.801264835147532
0.528 2.7930300895008093
0.5285 2.7883315205883976
0.529 2.78476008030115
0.5295 2.7815025606450794
0.53 2.778429659279669
0.5305 2.775734481890683
0.531 2.77386591678781
0.5315 2.773712376242968
0.532 2.7770594230389447
0.5325 2.7873466736584414
0.533 2.8103238755170485
0.5335 2.853407366937339
0.534 2.9216551229586996
0.5345 3.009698175360504
0.535 3.0953898821300934
0.5355 3.145628851546678
0.536 3.136795290613347
0.5365 3.07294081303231
0.537 2.9840553841630824
0.5375 2.9045190340856104
0.538 2.8512111370397983
0.5385 2.822154739801948
0.539 2.8084905091706167
0.5395 2.802828718125121
0.54 2.800858813345436
0.5405 2.800419435581353
0.541 2.8005425179481565
0.5415 2.800928538776879
0.542 2.8016760103309286
0.5425 2.803151129331252
0.543 2.8059713749443516
0.5435 2.810986285623698
0.544 2.8191175757201004
0.5445 2.8309301120173336
0.545 2.8460607015135
0.5455 2.8628574381372056
0.546 2.878145618429559
0.5465 2.887241947037775
0.547 2.885995214218606
0.5475 2.8748698062281823
0.548 2.859763221090806
0.5485 2.84718666395987
0.549 2.8399219865072043
0.5495 2.837460930744501
0.55 2.8382774115834914
0.5505 2.841082128251121
0.551 2.8450337548569786
0.5515 2.8496393767947152
0.552 2.8546554908069437
0.5525 2.860097657559243
0.553 2.8664006806404645
0.5535 2.8748831813742255
0.554 2.8889538786505673
0.5545 2.917247743040231
0.555 2.981749394051282
0.5555 3.134409902278766
0.556 3.4608116356309244
0.5565 3.94533936723725
0.557 4.285610354944635
0.5575 4.329144324095693
0.558 4.106522974230972
0.5585 3.9546855275112884
0.559 3.9439402204454597
0.5595 4.091298135883965
0.56 4.344615282612383
0.5605 4.288640243935027
0.561 3.84589583111691
0.5615 3.3290662435412957
0.562 3.061410079082701
0.5625 2.969241648974031
0.563 2.944657931883376
0.5635 2.9412501368925126
0.564 2.944125665447676
0.5645 2.9488993513135418
0.565 2.95423220738381
0.5655 2.9596562385262297
0.566 2.9649616425247123
0.5665 2.9700524397500674
0.567 2.974914768136851
0.5675 2.979662585901539
0.568 2.9846772590856903
0.5685 2.9911148759668693
0.569 3.002534204862658
0.5695 3.02983584991033
0.57 3.1042131343050565
0.5705 3.302734912848801
0.571 3.7615252527329064
0.5715 4.514279768283028
0.572 3.5806617274585752
0.5725 3.1727609089992344
0.573 3.056732570221757
0.5735 3.0301249457461426
0.574 3.0261426115833396
0.5745 3.0277176166635718
0.575 3.030663501751577
0.5755 3.0338555836268783
0.576 3.0369258118390468
0.5765 3.0397284794581134
0.577 3.0422568017054283
0.5775 3.0447124877957092
0.578 3.0478833970587127
0.5785 3.0546288292741286
0.579 3.076141874221258
0.5795 3.1580838143813805
0.58 3.4758346081228675
0.5805 4.468727670891746
0.581 4.019503292475803
0.5815 3.6121184817810557
0.582 3.336855864722824
0.5825 3.187546960333589
0.583 3.1162214738933125
0.5835 3.083882437593945
0.584 3.0696281391471443
0.5845 3.063788346977236
0.585 3.06194750417155
0.5855 3.0620710693351247
0.586 3.0632632524994383
0.5865 3.065231681744339
0.587 3.0681151498597723
0.5875 3.0727062690101308
0.588 3.0812904471470466
0.5885 3.0997725057336796
0.589 3.1417132987340173
0.5895 3.232241063657857
0.59 3.402117947979659
0.5905 3.659566115462458
0.591 3.9567293737874936
0.5915 4.200393371743819
0.592 4.310381113213466
0.5925 4.179889694577166
0.593 3.9447302940767814
0.5935 3.6746496599754694
0.594 3.438956641172754
0.5945 3.2765493704972544
0.595 3.183659626776822
0.5955 3.1363691586129017
0.596 3.113735811869197
0.5965 3.1032853868823596
0.597 3.098541614467405
0.5975 3.0963253250445026
0.598 3.0951431644447363
0.5985 3.0943360156381106
0.599 3.093635332582781
0.5995 3.092974074510754
0.6 3.092381458461145
0.6005 3.09194567147103
0.601 3.0918216102558516
0.6015 3.0922708810969857
0.602 3.09377617910597
0.6025 3.097260071210786
0.603 3.1044880554312817
0.6035 3.1186301781972174
0.604 3.1444494729177004
0.6045 3.187007076331004
0.605 3.247182674756387
0.6055 3.308201659829799
0.606 3.312252107450111
0.6065 3.1935507929689733
0.607 2.9986778198562467
0.6075 2.8332422026843664
0.608 2.7288647530393755
0.6085 2.6692477150177245
0.609 2.635639434203143
0.6095 2.616633639202104
0.61 2.6063430970398462
0.6105 2.6019850639457553
0.611 2.602509657799893
0.6115 2.6080966847797287
0.612 2.6203088432069306
0.6125 2.6429585055878215
0.613 2.6836631773490085
0.6135 2.7542519083190777
0.614 2.861558148904174
0.6145 2.982538229092479
0.615 3.0697656769490242
0.6155 3.1089260243349903
0.616 3.1200570960195106
0.6165 3.121214756323611
0.617 3.1201194153368066
0.6175 3.119109851227239
0.618 3.118697392209193
0.6185 3.118933025817813
0.619 3.119779474030312
0.6195 3.121226940286916
0.62 3.123299846335885
0.6205 3.126056919224429
0.621 3.129601878520181
0.6215 3.134060907932086
0.622 3.139553013353985
0.6225 3.1460530201881225
0.623 3.15311468646929
0.6235 3.159350901595139
0.624 3.161906257326785
0.6245 3.156598514534285
0.625 3.139611556293965
0.6255 3.1101076884898715
0.626 3.0713455574241975
0.6265 3.0291029055931586
0.627 2.98911308567138
0.6275 2.955391996570513
0.628 2.930436925962465
0.6285 2.9159966966497715
0.629 2.91422925796289
0.6295 2.9284545758681224
0.63 2.9638721555164755
0.6305 3.0280340622695503
0.631 3.129819217468806
0.6315 3.2739781930736767
0.632 3.4481474010901456
0.6325 3.609466216494943
0.633 3.699202794103301
0.6335 3.6905274004293753
0.634 3.6077287566134713
0.6345 3.497638309696108
0.635 3.3987056734482115
0.6355 3.3279922029145856
0.636 3.2844934365844507
0.6365 3.260326631350444
0.637 3.2480903265026724
0.6375 3.2428067157423586
0.638 3.2415365912459153
0.6385 3.242658317549304
0.639 3.2452904109932303
0.6395 3.248948831614924
0.64 3.253358418187397
0.6405 3.258342309004143
0.641 3.2638113291582362
0.6415 3.269739699147741
0.642 3.276191746895198
0.6425 3.2833338034641786
0.643 3.291481852235429
0.6435 3.3011456278855293
0.644 3.3130195303104175
0.6445 3.32785755350485
0.645 3.3461724986924954
0.6455 3.367763801936465
0.646 3.3911709054767316
0.6465 3.413346510194823
0.647 3.430045386750389
0.6475 3.4373527799623966
0.648 3.4336426869165875
0.6485 3.4208969370140787
0.649 3.4038701676746568
0.6495 3.3873351645896763
0.65 3.3735983204934508
0.6505 3.36278188054317
0.651 3.3545963646598347
0.6515 3.349097376783102
0.652 3.3462993063572517
0.6525 3.3459664468538657
0.653 3.3477420594198124
0.6535 3.3515248491626393
0.654 3.357939189240679
0.6545 3.368892862487699
0.655 3.3880513781519985
0.6555 3.421314743529206
0.656 3.4764888771534546
0.6565 3.559647120576833
0.657 3.667135617024887
0.6575 3.7784826718000515
0.658 3.8608719658339608
0.6585 3.8868844384974457
0.659 3.85044166656042
0.6595 3.7676513608722066
0.66 3.666030910646808
0.6605 3.5709189383215856
0.661 3.496284813347322
0.6615 3.4444413396548574
0.662 3.411309053521461
0.6625 3.3912194851597333
0.663 3.379282133192368
0.6635 3.3720735877420465
0.664 3.3674896672124683
0.6645 3.3643827410711724
0.665 3.3621841215320645
0.6655 3.3607232684978046
0.666 3.360108078151719
0.6665 3.360727617675967
0.667 3.3633203788446346
0.6675 3.3691627566558937
0.668 3.3805839164193268
0.6685 3.402215565749777
0.669 3.4433878854432036
0.6695 3.519527939932032
0.67 3.642565084997643
0.6705 3.7946204688540073
0.671 3.9189458632314453
0.6715 3.957953373711505
0.672 3.8967585766673833
0.6725 3.7698630279396346
0.673 3.6318442660613615
0.6735 3.5207062723496767
0.674 3.447456070483768
0.6745 3.4058895558338422
0.675 3.3848265630281373
0.6755 3.3749823747507266
0.676 3.370620243549168
0.6765 3.3687166071757
0.677 3.3678376460281223
0.6775 3.3673601660836825
0.678 3.3670450441285658
0.6785 3.366870220528713
0.679 3.3669461624738313
0.6795 3.36752516906986
0.68 3.3690819314435627
0.6805 3.372505948053008
0.681 3.3793986035877017
0.6815 3.392378867142795
0.682 3.414865916533354
0.6825 3.4493655452596697
0.683 3.493750642707014
0.6835 3.537853151782799
0.684 3.5657010304775367
0.6845 3.565293623904565
0.685 3.537520462471165
0.6855 3.494855985865061
0.686 3.452036412982758
0.6865 3.4182275707586234
0.687 3.3955923482704096
0.6875 3.3821305879371186
0.688 3.37478680624453
0.6885 3.3710668905824415
0.689 3.369378210223423
0.6895 3.368834378431715
0.69 3.3689715487682976
0.6905 3.3695536989507398
0.691 3.3704444197719488
0.6915 3.371563322783273
0.692 3.3728578750456544
0.6925 3.3743055304298926
0.693 3.37593676942888
0.6935 3.377860817312709
0.694 3.380308725224176
0.6945 3.383662706884601
0.695 3.3884214883849237
0.6955 3.395082144600173
0.696 3.4039271119371426
0.6965 3.4147770708860063
0.697 3.4267427064550438
0.6975 3.438181210594876
0.698 3.447071286433059
0.6985 3.451810630636216
0.699 3.451914755792072
0.6995 3.4480142957585427
0.7 3.441472144160218
0.7005 3.4338771760388687
0.701 3.426508726272309
0.7015 3.4200242963185454
0.702 3.4146189442548787
0.7025 3.4103181647027716
0.703 3.4070996676508587
0.7035 3.4048673057067154
0.704 3.403429148316273
0.7045 3.4025244803698618
0.705 3.401886722238573
0.7055 3.4013210274899555
0.706 3.400739679993875
0.7065 3.400137740850636
0.707 3.3995373874268013
0.7075 3.3989558203143178
0.708 3.3984288520008663
0.7085 3.3980419340857475
0.709 3.3979146653585905
0.7095 3.3981640889300193
0.71 3.398868796136461
0.7105 3.4000684978760516
0.711 3.4017446628387136
0.7115 3.4038477674310217
0.712 3.406305197673686
0.7125 3.409037032577733
0.713 3.411980508472962
0.7135 3.4151014154561308
0.714 3.418393732434928
0.7145 3.4218905112498463
0.715 3.4256792723989795
0.7155 3.4299006413570803
0.716 3.43475380512064
0.7165 3.4404921208739223
0.717 3.4473209345274034
0.7175 3.4551731460773505
0.718 3.4633748167642944
0.7185 3.470571541527046
0.719 3.475243940162472
0.7195 3.476617107520572
0.72 3.4751712799302945
0.7205 3.472193203891517
0.721 3.46903497768933
0.7215 3.4666149815343603
0.722 3.465338316197651
0.7225 3.4652464669712524
0.723 3.4661795960216635
0.7235 3.4679218911004464
0.724 3.470295165967795
0.7245 3.4731970648270627
0.725 3.476618231244996
0.7255 3.4806555091235998
0.726 3.485559840737829
0.7265 3.4917658494979387
0.727 3.499852381971311
0.7275 3.5102622053892523
0.728 3.5227394398261884
0.7285 3.535809111350823
0.729 3.5469217825797115
0.7295 3.5535440553000557
0.73 3.5544685389221256
0.7305 3.5502791931142363
0.731 3.543076063272488
0.7315 3.535596616418167
0.732 3.5300383425704576
0.7325 3.5273508299105503
0.733 3.527352085325611
0.7335 3.5293448204901905
0.734 3.5326269633910288
0.7345 3.536676523971445
0.735 3.5411614195730445
0.7355 3.5458983913549327
0.736 3.5508030888208824
0.7365 3.5558894054860852
0.737 3.561254088640431
0.7375 3.567061614825545
0.738 3.5734868657073173
0.7385 3.5805900490489817
0.739 3.5881593405551646
0.7395 3.595679796367347
0.74 3.6024439628971843
0.7405 3.6077986616169886
0.741 3.6113108832111047
0.7415 3.612876945835583
0.742 3.612818664727098
0.7425 3.61182044065784
0.743 3.6106563890873344
0.7435 3.609858596155708
0.744 3.609646435793695
0.7445 3.610022265778645
0.745 3.6109090066454277
0.7455 3.6122221384490105
0.746 3.6139065652081763
0.7465 3.6159366345062915
0.747 3.618325785109197
0.7475 3.621134692354439
0.748 3.62447209960387
0.7485 3.628517339648968
0.749 3.633519338986182
0.7495 3.6398191780330924
0.75 3.647837357517745
0.7505 3.6579380229633847
0.751 3.67011732579127
0.7515 3.683677661962661
0.752 3.6972476576725652
0.7525 3.70926335036451
0.753 3.718523878336625
0.7535 3.7244943235303802
0.754 3.727330028603661
0.7545 3.7277775543428247
0.755 3.726931511518555
0.7555 3.725826605753034
0.756 3.7250981146933375
0.7565 3.724987587436023
0.757 3.725542849726712
0.7575 3.7268287357419476
0.758 3.728796640314097
0.7585 3.7311485180839883
0.759 3.7334714829019466
0.7595 3.7354754954319604
0.76 3.7371058462855755
0.7605 3.73857611467671
0.761 3.7403335235668616
0.7615 3.742739697888463
0.762 3.7457528283717485
0.7625 3.749059814619593
0.763 3.7523459248117055
0.7635 3.7553860312883325
0.764 3.758025882207183
0.7645 3.7601582867382843
0.765 3.7617441659268005
0.7655 3.762815049977095
0.766 3.7634883880310612
0.7665 3.7639318767281074
0.767 3.764407805629676
0.7675 3.7653706021109175
0.768 3.767737842848212
0.7685 3.773430383459769
0.769 3.7863797770721552
0.7695 3.8136121041544184
0.77 3.864056886109318
0.7705 3.941448906249165
0.771 4.0364997787834325
0.7715 4.134216957336256
0.772 4.232800126391198
0.7725 4.351870835696945
0.773 4.342835147457241
0.7735 4.269682622761628
0.774 4.253478677147377
0.7745 4.26580961891571
0.775 4.286850789926329
0.7755 4.308960756143315
0.776 4.3179247857721785
0.7765 4.30642732907972
0.777 4.316523606973262
0.7775 4.324008370274917
0.778 4.289711345270367
0.7785 4.267420669785936
0.779 4.245897640174902
0.7795 4.220233040642701
0.78 4.1873142051927905
0.7805 4.142133521462802
0.781 4.08087294142928
0.7815 4.008326464323756
0.782 3.9393593594435368
0.7825 3.8881738909827392
0.783 3.858225601924432
0.7835 3.8446366157895833
0.784 3.840794345500737
0.7845 3.841168160178042
0.785 3.8416740756530094
0.7855 3.839661880614684
0.786 3.833740082068883
0.7865 3.82361407980295
0.787 3.810158283053048
0.7875 3.7952954910191794
0.788 3.781245978186008
0.7885 3.7696291392893437
0.789 3.76105534562405
0.7895 3.7553448600946675
0.79 3.7518348590224777
0.7905 3.749573365254233
0.791 3.7476603664988835
0.7915 3.745643769600112
0.792 3.743624187868634
0.7925 3.7419479815600054
0.793 3.740844621927992
0.7935 3.74033583545235
0.794 3.7403199115641472
0.7945 3.740716391221956
0.795 3.741551173039123
0.7955 3.7429997245881834
0.796 3.7453960334598966
0.7965 3.749205289464755
0.797 3.755018699544812
0.7975 3.763624026182156
0.798 3.7762340032514308
0.7985 3.7949432641020637
0.799 3.8234815666601802
0.7995 3.8676618644409073
0.8 3.9335443111478208
0.8005 4.020022473338339
0.801 4.108276029678119
0.8015 4.165077238602119
0.802 4.168481427632346
0.8025 4.126160631733041
0.803 4.061987954723521
0.8035 3.993580452447394
0.804 3.9287895804354944
0.8045 3.8720360611161473
0.805 3.826044534744825
0.8055 3.791358806181015
0.806 3.7669086619052043
0.8065 3.7508296035072908
0.807 3.741082443872295
0.8075 3.735772827023337
0.808 3.7333639684898747
0.8085 3.7327415084715616
0.809 3.7331695402291354
0.8095 3.73419039182562
0.81 3.735520808019591
0.8105 3.73699477801165
0.811 3.738518907257288
0.8115 3.7400603054461348
0.812 3.7416636204615896
0.8125 3.743458954449566
0.813 3.7457242824868446
0.8135 3.74896291170393
0.814 3.7539861236809697
0.8145 3.7620050216185623
0.815 3.7746078660236053
0.8155 3.793459691549635
0.816 3.819402406895196
0.8165 3.8512434744707837
0.817 3.885216385724637
0.8175 3.9160575901594674
0.818 3.939234341023645
0.8185 3.953266847154576
0.819 3.9612834776019694
0.8195 3.970302705476594
0.82 3.987409304577164
0.8205 4.01386517241352
0.821 4.041802754558147
0.8215 4.055767451474222
0.822 4.039003901129111
0.8225 3.984269828468217
0.823 3.9052000020414335
0.8235 3.8311873334379376
0.824 3.7827225963241995
0.8245 3.7585808929441997
0.825 3.748111232190525
0.8255 3.743450607729005
0.826 3.741096497683869
0.8265 3.7397968278370657
0.827 3.739103859665586
0.8275 3.7387989469976715
0.828 3.738695564200804
0.8285 3.73859686330134
0.829 3.7383529251067182
0.8295 3.7378823583986813
0.83 3.7372027154554788
0.8305 3.736438828459039
0.831 3.7358298577628952
0.8315 3.735687416525896
0.832 3.7362288228691893
0.8325 3.7373013293017854
0.833 3.7381365708763257
0.8335 3.737570393330306
0.834 3.734875703648883
0.8345 3.7305005384716
0.835 3.725604015692814
0.8355 3.721087720237704
0.836 3.7172979960937544
0.8365 3.7142657339245515
0.837 3.711896645995634
0.8375 3.7100461146065564
0.838 3.7085539448406726
0.8385 3.7072480967477555
0.839 3.705976951438953
0.8395 3.704633771134046
0.84 3.703205416904999
0.8405 3.701759187903728
0.841 3.7004241236684203
0.8415 3.6993625472089215
0.842 3.6987353507431395
0.8425 3.698655045745954
0.843 3.6991234406737723
0.8435 3.70004146316463
0.844 3.701289352263063
0.8445 3.7028745597412884
0.845 3.7052202393213873
0.8455 3.709338292460573
0.846 3.7168195283692453
0.8465 3.7300267903830138
0.847 3.7528107101861155
0.8475 3.791337320295878
0.848 3.8538231645700707
0.8485 3.948077050180662
0.849 4.077334308198471
0.8495 4.237197868520943
0.85 4.414585478442786
0.8505 4.277399094546994
0.851 4.131034802282646
0.8515 3.9988912817309226
0.852 3.8917370882772166
0.8525 3.811183399149603
0.853 3.753904293713455
0.8535 3.7149334120292616
0.854 3.6892891820460507
0.8545 3.6726535226048638
0.855 3.661683050126615
0.8555 3.6540908627939013
0.856 3.6484595110855222
0.8565 3.643979579356034
0.857 3.640233175217655
0.8575 3.637016407911706
0.858 3.634247383722596
0.8585 3.6319062853833755
0.859 3.629989451941806
0.8595 3.6285141453378946
0.86 3.6275064884055537
0.8605 3.6270001633516413
0.861 3.627003897511954
0.8615 3.627431224709137
0.862 3.6280526075102726
0.8625 3.6285137581268954
0.863 3.628442499456395
0.8635 3.6275896956202116
0.864 3.6258046353139575
0.8645 3.622884839746887
0.865 3.618343807641243
0.8655 3.6111905484517193
0.866 3.5998075369764964
0.8665 3.581871674194246
0.867 3.5542384327860956
0.8675 3.512810632634202
0.868 3.452660362897084
0.8685 3.3693906996837404
0.869 3.2630973519337827
0.8695 3.1438907819071558
0.87 3.0310346259493537
0.8705 2.940764203006988
0.871 2.8763307173694797
0.8715 2.8320062699970885
0.872 2.801636685166014
0.8725 2.7815416244408846
0.873 2.7693888527432007
0.8735 2.763080203023775
0.874 2.7606997682938106
0.8745 2.7607559502805534
0.875 2.762248287861788
0.8755 2.7645664395718947
0.876 2.7673683331573793
0.8765 2.770472560376132
0.877 2.7738172064731197
0.8775 2.7774402165236163
0.878 2.781505770889402
0.8785 2.7863577526865475
0.879 2.7926011462462226
0.8795 2.801161763020658
0.88 2.8132124105993297
0.8805 2.829713713603417
0.881 2.850525080507855
0.8815 2.8737468249402385
0.882 2.896208717809734
0.8825 2.9150647180026192
0.883 2.9292008471617246
0.8835 2.9397248962954743
0.884 2.9495814533847673
0.8845 2.9630034710403477
0.885 2.985140286052789
0.8855 3.022643777528997
0.886 3.085104823071256
0.8865 3.1856271348211314
0.887 3.329064429777419
0.8875 3.476442926075742
0.888 3.5609906947306067
0.8885 3.581464865580478
0.889 3.5768706567837105
0.8895 3.5686614169459956
0.89 3.5623013309607865
0.8905 3.5582431012929403
0.891 3.5562140975551975
0.8915 3.556245640026815
0.892 3.558894808746211
0.8925 3.5653903993514797
0.893 3.5778669780715946
0.8935 3.5997233316409156
0.894 3.635925314708323
0.8945 3.6925515624903715
0.895 3.773213360496931
0.8955 3.8713560122072392
0.896 3.963661452153379
0.8965 4.016523425578737
0.897 4.007621746539656
0.8975 3.9429508846645254
0.898 3.8516067082752548
0.8985 3.763246904306043
0.899 3.6932446693873233
0.8995 3.6437118487827727
0.9 3.6110404654880357
0.9005 3.5906350744495805
0.901 3.578499973524587
0.9015 3.5715887712330465
0.902 3.5677875374917436
0.9025 3.5657867978476103
0.903 3.564927500125786
0.9035 3.5651038988249555
0.904 3.5667299337246208
0.9045 3.570871586816053
0.905 3.579560997049822
0.9055 3.596390496029568
0.906 3.627051092636731
0.9065 3.67869466142555
0.907 3.7557074079695854
0.9075 3.8512517800853567
0.908 3.9412466311898138
0.9085 3.991600957946555
0.909 3.9779543595832285
0.9095 3.901540172955973
0.91 3.7859365081175502
0.9105 3.6603805376402248
0.911 3.5468959239038425
0.9115 3.4563509219325175
0.912 3.3903648575892076
0.9125 3.3453724306964654
0.913 3.31620941929942
0.9135 3.297685663846873
0.914 3.2850649239807685
0.9145 3.2740584590730473
0.915 3.2611508280756274
0.9155 3.2436502062431094
0.916 3.219926571513766
0.9165 3.1896941912856223
0.917 3.154711422419287
0.9175 3.1186430049198206
0.918 3.0858745700940124
0.9185 3.059754239853068
0.919 3.0414142444771146
0.9195 3.0300940702715584
0.92 3.024219544101032
0.9205 3.022165396261779
0.921 3.022562765678482
0.9215 3.024377621297206
0.922 3.0269183763972185
0.9225 3.0297539244955756
0.923 3.0326698043668783
0.9235 3.035590363833882
0.924 3.0385754772321194
0.9245 3.041903547458241
0.925 3.0463747335818736
0.9255 3.0543490087289102
0.926 3.0728804351099734
0.9265 3.1197128203415696
0.927 3.215109612173758
0.9275 3.3315696524919014
0.928 3.411293412580206
0.9285 3.447613270484969
0.929 3.4578877344934478
0.9295 3.4498276808851456
0.93 3.417030918229403
0.9305 3.34301272941605
0.931 3.2345247258040066
0.9315 3.1459018512490404
0.932 3.101472452899169
0.9325 3.08382728223848
0.933 3.077534676193566
0.9335 3.075829650752717
0.934 3.0760275572812192
0.9345 3.07702363378493
0.935 3.0783452782541483
0.9355 3.0798143572131833
0.936 3.081451295939128
0.9365 3.0834880081978246
0.937 3.0865590661830824
0.9375 3.092180500771792
0.938 3.1039005123153265
0.9385 3.1295058396576048
0.939 3.1826549721380397
0.9395 3.2748551943887874
0.94 3.391847893821791
0.9405 3.4930262305666284
0.941 3.553096414505503
0.9415 3.5765230155891716
0.942 3.577439923180587
0.9425 3.565839902652919
0.943 3.546331337161617
0.9435 3.521502012641734
0.944 3.4941526156776996
0.9445 3.467054454460917
0.945 3.441945896407181
0.9455 3.4193105921337326
0.946 3.3990689921919772
0.9465 3.381253533268695
0.947 3.366230901869783
0.9475 3.354473713456822
0.948 3.3462806189238643
0.9485 3.341582916134299
0.949 3.3401340102255057
0.9495 3.341710152778048
0.95 3.3462552081108266
0.9505 3.353921002170826
0.951 3.3648734662986692
0.9515 3.3785632442445666
0.952 3.392180067299072
0.9525 3.399706804646363
0.953 3.393904744979136
0.9535 3.3708059149425624
0.954 3.3326198901290676
0.9545 3.2860513402402978
0.955 3.2382315652480864
0.9555 3.1940657657422458
0.956 3.156137226025405
0.9565 3.125242495139232
0.957 3.1009213303437138
0.9575 3.082097692229719
0.958 3.067759770258152
0.9585 3.0571439846313
0.959 3.049534139206929
0.9595 3.0441489851391053
0.96 3.040240443895306
0.9605 3.0372299433250083
0.961 3.034743794692278
0.9615 3.0325673120155665
0.962 3.0306148519072496
0.9625 3.028897461388346
0.963 3.027525628680814
0.9635 3.026755215108838
0.964 3.0270891866890333
0.9645 3.0294837125442937
0.965 3.0356630265756506
0.9655 3.0483995183429835
0.966 3.0711153939363074
0.9665 3.1056789004411227
0.967 3.148660774590458
0.9675 3.1893716916984802
0.968 3.2125113745173612
0.9685 3.2061889497516125
0.969 3.171553126158474
0.9695 3.1233353467736
0.97 3.0783504150282015
0.9705 3.0453732715155484
0.971 3.0246200302951793
0.9715 3.0125425479295282
0.972 3.005555050784843
0.9725 3.0012263301662534
0.973 2.998170907150601
0.9735 2.9956622131236186
0.974 2.993337861417497
0.9745 2.9910391477869327
0.975 2.988714419557872
0.9755 2.986383766239885
0.976 2.984120051863152
0.9765 2.9820828307138365
0.977 2.9805858469899507
0.9775 2.980229488722032
0.978 2.9820832780299584
0.9785 2.9877696266951395
0.979 2.9990460004568833
0.9795 3.01650305912161
0.98 3.0379705355177657
0.9805 3.058453104114501
0.981 3.0722657378818328
0.9815 3.075320978829928
0.982 3.066366728757738
0.9825 3.0478034187132144
0.983 3.0247800452001146
0.9835 3.0021880582769436
0.984 2.9826544731421345
0.9845 2.966911052234301
0.985 2.954761969189552
0.9855 2.9455927241061035
0.986 2.938661596949296
0.9865 2.9332875797523768
0.987 2.9289475065435306
0.9875 2.92528858441053
0.988 2.922093816240886
0.9885 2.9192330089217835
0.989 2.9166676107213787
0.9895 2.9144394876725963
0.99 2.9127160070297817
0.9905 2.9117636836346312
0.991 2.911792338894524
0.9915 2.912621003498221
0.992 2.913503291610607
0.9925 2.9135969147717065
0.993 2.9128282796428726
0.9935 2.911981527239651
0.994 2.9118607582671805
0.9945 2.9126487434711885
0.995 2.9140064177318914
0.9955 2.915433494119868
0.996 2.9165158694661804
0.9965 2.916980839114472
0.997 2.9166963672922845
0.9975 2.9156870609141494
0.998 2.914149907722547
0.9985 2.912384092162978
0.999 2.910663758231661
0.9995 2.909134451831899
1.0 2.9078204670661068
1.0005 2.9066859197763213
1.001 2.905697094804073
1.0015 2.904841497865637
1.002 2.9041479025390755
1.0025 2.903635321869115
1.003 2.9032887536403225
1.0035 2.903072591789342
1.004 2.90296383175355
1.0045 2.902976464008101
1.005 2.9031766238137555
1.0055 2.9036893021782495
1.006 2.9047004578105797
1.0065 2.9064610534696795
1.007 2.9092704561097245
1.0075 2.9134294302996944
1.008 2.919177567545014
1.0085 2.9265566305598147
1.009 2.9352383987820323
1.0095 2.9443687534279883
1.01 2.9525972608828104
1.0105 2.9583635064390252
1.011 2.960317539501337
1.0115 2.957866834035216
1.012 2.9515157303259167
1.0125 2.9428085249314995
1.013 2.9337194475267117
1.0135 2.925840176734906
1.014 2.919889972558292
1.0145 2.9158219071456957
1.015 2.9132438187639567
1.0155 2.9117082895994946
1.016 2.910837114415375
1.0165 2.910357938058234
1.017 2.910099840837659
1.0175 2.909988920231604
1.018 2.9100210373621236
1.0185 2.910285855023452
1.019 2.9109770309625853
1.0195 2.9124582776003267
1.02 2.9153430436119256
1.0205 2.920624319799079
1.021 2.929736694506798
1.0215 2.9443545289401074
1.022 2.9656298555208496
1.0225 2.993058334704144
1.023 3.0237477767995964
1.0235 3.052612610796756
1.024 3.0733977406900754
1.0245 3.081447839362629
1.025 3.0764535465575387
1.0255 3.0615331769916407
1.026 3.040354683785865
1.0265 3.016228918714714
1.027 2.992191350495916
1.0275 2.9708587205099297
1.028 2.9537768976993375
1.0285 2.941275420867659
1.029 2.932774840305467
1.0295 2.927372004857008
1.03 2.9241718709352034
1.0305 2.92245591004236
1.031 2.92169657464468
1.0315 2.9215170273781537
1.032 2.9216583431729193
1.0325 2.9219346228434455
1.033 2.922123534465837
1.0335 2.9218990287121
1.034 2.9210261076501345
1.0345 2.9195415986702278
1.035 2.917676211656599
1.0355 2.915646097718601
1.036 2.9135516359686173
1.0365 2.911396207039334
1.037 2.9091225131475307
1.0375 2.9066767208815696
1.038 2.904044789281289
1.0385 2.9012558545186353
1.039 2.8983698763181787
1.0395 2.895461495654696
1.04 2.892607277783397
1.0405 2.8899012984725667
1.041 2.8874614128209304
1.0415 2.8854187913346214
1.042 2.8838992380332575
1.0425 2.8829656079493153
1.043 2.8824902873269496
1.0435 2.8821556251756855
1.044 2.881550231864236
1.0445 2.8803494414705755
1.045 2.878384248682816
1.0455 2.875635597153541
1.046 2.8721528521084556
1.0465 2.8679490462331865
1.047 2.863061204685372
1.0475 2.8576904424701484
1.048 2.8521971934343364
1.0485 2.846942812313377
1.049 2.8421299385681733
1.0495 2.837780861278781
1.05 2.8337971900885153
1.0505 2.830048068531293
1.051 2.826415750567077
1.0515 2.8228194151034574
1.052 2.819203135725421
1.0525 2.8155431988872737
1.053 2.8118371261334376
1.0535 2.808128433282394
1.054 2.804499193419004
1.0545 2.8010821302944526
1.055 2.7980746774078
1.0555 2.795727226366405
1.056 2.794281793317814
1.0565 2.793796165497846
1.057 2.7938908466064722
1.0575 2.793665287796558
1.058 2.792017002603031
1.0585 2.7882552471864015
1.059 2.782427529872126
1.0595 2.7750457366766748
1.06 2.7666694617377887
1.0605 2.757828206855515
1.061 2.7490628797177665
1.0615 2.740824216960374
1.062 2.7333380114031742
1.0625 2.7266015418023946
1.063 2.7204879576063137
1.0635 2.7148652699323597
1.064 2.70963647472312
1.0645 2.704787443856632
1.065 2.7004323125364147
1.0655 2.6969241155665236
1.066 2.6950692202979623
1.0665 2.6966219657774344
1.067 2.705269661689546
1.0675 2.7284809015307223
1.068 2.7804998902797147
1.0685 2.885970674465054
1.069 3.0797365264726304
1.0695 3.387609138229007
1.07 3.7705263166164604
1.0705 4.099840509739933
1.071 4.283507884481302
1.0715 4.355479418729206
1.072 4.1436444034463795
1.0725 3.8339229015025156
1.073 3.428142213083791
1.0735 3.06109972084091
1.074 2.8316417206510165
1.0745 2.7184694170418746
1.075 2.669067141322894
1.0755 2.648677628802326
1.076 2.6404373884411134
1.0765 2.637142893786291
1.077 2.635871763973886
1.0775 2.63543626522653
1.078 2.6353378860415555
1.0785 2.635358593937185
1.079 2.6354224311404844
1.0795 2.635533836674532
1.08 2.6357799297689857
1.0805 2.636376113025034
1.081 2.637777015339771
1.0815 2.640933552382015
1.082 2.6477568749286364
1.0825 2.661768000848615
1.083 2.68859427453238
1.0835 2.7354487081563876
1.084 2.8088966608216728
1.0845 2.9110711217336567
1.085 3.034847900824203
1.0855 3.160484985418587
1.086 3.2587545430466056
1.0865 3.303199656905316
1.087 3.2833553115809204
1.0875 3.209454445071846
1.088 3.1053094921547677
1.0885 2.9963530931308933
1.089 2.8995601488384564
1.0895 2.8213253748806766
1.09 2.761310311080197
1.0905 2.7166847200481987
1.091 2.684356904359583
1.0915 2.6614897384047067
1.092 2.6455882752289055
1.0925 2.6345926085140308
1.093 2.6269318516686413
1.0935 2.621476461865284
1.094 2.617461554770215
1.0945 2.6144162089510017
1.095 2.6120579690021186
1.0955 2.610261381265947
1.096 2.6090065290794575
1.0965 2.6084133325912413
1.097 2.6087983896730487
1.0975 2.6109244544106565
1.098 2.616676118004672
1.0985 2.631123880500618
1.099 2.6690987093217418
1.0995 2.7728018208314635
1.1 3.0297124972278615
1.1005 3.4762229792231514
1.101 3.9154722285100165
1.1015 4.173695368968512
1.102 4.29267266690231
1.1025 4.34975845963464
1.103 4.378957859392204
1.1035 4.387718769954142
1.104 4.333402375025247
1.1045 4.105922187089745
1.105 3.672818401432731
1.1055 3.211671985846487
1.106 2.904608096675882
1.1065 2.746696589677115
1.107 2.673400729044709
1.1075 2.640548734691337
1.108 2.6260453461407947
1.1085 2.6197836574422224
1.109 2.617265115328265
1.1095 2.6164900514072142
1.11 2.6165632410484063
1.1105 2.6170824102854775
1.111 2.617901733929817
1.1115 2.619013766399891
1.112 2.6205423808616617
1.1125 2.6227570954210107
1.113 2.626126604280892
1.1135 2.631435503621309
1.114 2.6399924548905735
1.1145 2.654016093911838
1.115 2.677357234359383
1.1155 2.71680601903135
1.116 2.784642227967928
1.1165 2.902647160623098
1.117 3.1026885967567823
1.1175 3.4018659079295963
1.118 3.7420952051997167
1.1185 4.007185492257515
1.119 4.1531250165977935
1.1195 4.217784963670735
1.12 4.244074729583509
1.1205 4.254796313232064
1.121 4.259334816139456
1.1215 4.261163667224785
1.122 4.261288165389856
1.1225 4.259305171016353
1.123 4.252931871731055
1.1235 4.235292861223084
1.124 4.187418882229189
1.1245 4.065144225873458
1.125 3.8117076456993084
1.1255 3.461521449446006
1.126 3.1599476482494344
1.1265 2.9700443056434684
1.127 2.859658964448051
1.1275 2.7926130687067383
1.128 2.7490472641055854
1.1285 2.7187257830364944
1.129 2.6955898298866723
1.1295 2.675877535877201
1.13 2.6575890777783444
1.1305 2.640285353013735
1.131 2.6245117244974994
1.1315 2.6110960705181183
1.132 2.600584958036001
1.1325 2.5930055110572114
1.133 2.587958851872405
1.1335 2.584887271134577
1.134 2.583339691460089
1.1345 2.5831491924178964
1.135 2.584586686246001
1.1355 2.5884512701298013
1.136 2.596288563499571
1.1365 2.6108458091116438
1.137 2.637006052588151
1.1375 2.6832464284947948
1.138 2.763193728173838
1.1385 2.8949875101421556
1.139 3.0936547339382345
1.1395 3.3497919211222102
1.14 3.6005614345475694
1.1405 3.743961888016627
1.141 3.736554291841812
1.1415 3.6401363345028175
1.142 3.5326147510625594
1.1425 3.4445695936668637
1.143 3.3703543806789353
1.1435 3.2878996802228384
1.144 3.1683555473677254
1.1445 2.996787654760344
1.145 2.8078510165402912
1.1455 2.6629255148647557
1.146 2.579603713097481
1.1465 2.5381002829786388
1.147 2.5181172326158867
1.1475 2.5084233423905475
1.148 2.503770858094712
1.1485 2.501797865402211
1.149 2.5014564964520405
1.1495 2.502322891481895
1.15 2.5043064701648072
1.1505 2.507501916951008
1.151 2.5121240681787773
1.1515 2.5184254877168
1.152 2.5265761978849772
1.1525 2.536494032253512
1.153 2.5476336735117124
1.1535 2.558926946168035
1.154 2.568996377022523
1.1545 2.5765363777673693
1.155 2.5806038642719757
1.1555 2.5807573382976807
1.156 2.5773036120478325
1.1565 2.5713889429148304
1.157 2.564582329197992
1.1575 2.5582802404449536
1.158 2.5533295835013936
1.1585 2.550053915478249
1.159 2.5485143308756912
1.1595 2.5487280621715653
1.16 2.5508473051359397
1.1605 2.5553300491021522
1.161 2.563206863686154
1.1615 2.5765133762503014
1.162 2.5990086647149306
1.1625 2.6371358552927573
1.163 2.7005578945494326
1.1635 2.8000515781301347
1.164 2.939981034665016
1.1645 3.1096324134204556
1.165 3.285942366218454
1.1655 3.4468270127037046
1.166 3.5766037872800664
1.1665 3.662773210942693
1.167 3.696730600475891
1.1675 3.6782354991345576
1.168 3.6178213840117133
1.1685 3.5345981609286534
1.169 3.449957972727785
1.1695 3.3795950261654175
1.17 3.329483763219357
1.1705 3.2981752587696365
1.171 3.281330807659411
1.1715 3.274869380717413
1.172 3.2757359653583658
1.1725 3.2803719887626093
1.173 3.278745718487971
1.1735 3.2392948080939155
1.174 3.1100079115352353
1.1745 2.917067142477511
1.175 2.7700641980344587
1.1755 2.69246275218262
1.176 2.6544822552381477
1.1765 2.6351287362583387
1.177 2.6249215863205917
1.1775 2.6196318775335294
1.178 2.6172074274220956
1.1785 2.6166260090919122
1.179 2.6174782263959573
1.1795 2.6198103884007145
1.18 2.6241814573164044
1.1805 2.6320463886341257
1.181 2.646437141196601
1.1815 2.672373434684764
1.182 2.715448931003867
1.1825 2.7776148680353723
1.183 2.8528946894070755
1.1835 2.928216962682483
1.184 2.9900418087845564
1.1845 3.0306470149768314
1.185 3.050079827203933
1.1855 3.0546185277291302
1.186 3.0528548833036675
1.1865 3.0511088704780827
1.187 3.0495754843131406
1.1875 3.0429031319953053
1.188 3.0246491180853203
1.1885 2.992839542914255
1.189 2.951046045082216
1.1895 2.9050034801995226
1.19 2.858538582780299
1.1905 2.813564720277472
1.191 2.7718882488033723
1.1915 2.7358966806949025
1.192 2.7075798124839183
1.1925 2.6874217504295084
1.193 2.674294752704605
1.1935 2.6664088282969987
1.194 2.662197506115649
1.1945 2.660578407801766
1.195 2.660797920788558
1.1955 2.6623114896453783
1.196 2.6647501056034892
1.1965 2.6679357352444653
1.197 2.671889479631294
1.1975 2.676837590504026
1.198 2.6833379459386295
1.1985 2.692677228183805
1.199 2.7078691134710295
1.1995 2.7354706954299273
1.2 2.7875305939993593
1.2005 2.8796411526901116
1.201 3.017414974607047
1.2015 3.1785970512270607
1.202 3.321088243891075
1.2025 3.413578035893603
1.203 3.446174014520584
1.2035 3.421062573453985
1.204 3.3469117580484005
1.2045 3.2414629442459395
1.205 3.130352086739973
1.2055 3.035036533379107
1.206 2.9636143678572777
1.2065 2.913258181278155
1.207 2.8776002672158727
1.2075 2.851719573130727
1.208 2.8333500559562017
1.2085 2.821166472498409
1.209 2.8125409475914642
1.2095 2.8033670125773744
1.21 2.79076652927061
1.2105 2.775229659813985
1.211 2.7596831680255773
1.2115 2.7466796700063023
1.212 2.737043128231387
1.2125 2.7303479321245243
1.213 2.7258758744848217
1.2135 2.7230839744685786
1.214 2.721608237694677
1.2145 2.72118834511084
1.215 2.721659179148525
1.2155 2.722951410412116
1.216 2.7250432379926286
1.2165 2.7278568867383948
1.217 2.7312448261863596
1.2175 2.7352069820660914
1.218 2.740179548731585
1.2185 2.746911517012621
1.219 2.755601987255381
1.2195 2.764863604431354
1.22 2.7719634562667137
1.2205 2.774929865154811
1.221 2.774279169635018
1.2215 2.772264334649342
1.222 2.77080087084559
1.2225 2.7705906314625386
1.223 2.7716545712470717
1.2235 2.774001541415232
1.224 2.7778762391326035
1.2245 2.783812989485546
1.225 2.7927457296297318
1.2255 2.8061890445808997
1.226 2.8265056811825113
1.2265 2.8573634073135343
1.227 2.904820290719191
1.2275 2.979638702277401
1.228 3.1003137223489334
1.2285 3.29133148524192
1.229 3.5621735586932752
1.2295 3.865352102397577
1.23 4.105634208302969
1.2305 4.2351683038829355
1.231 4.2827000585790325
1.2315 4.292539734025159
1.232 4.289969798689028
1.2325 4.284622633565161
1.233 4.279211411388865
1.2335 4.274198523833973
1.234 4.269488423719538
1.2345 4.264975903877478
1.235 4.26063785503736
1.2355 4.2565099695422886
1.236 4.252661919135687
1.2365 4.249182288351938
1.237 4.246144821471886
1.2375 4.243605623172422
1.238 4.241582273873058
1.2385 4.240077802922149
1.239 4.239086709564638
1.2395 4.238611055847325
1.24 4.238687702800511
1.2405 4.239391826378438
1.241 4.240896062397579
1.2415 4.243543138089492
1.242 4.247923845760169
1.2425 4.254723982790764
1.243 4.263008328496951
1.2435 4.261861556358709
1.244 4.205134272802563
1.2445 3.9963518378032026
1.245 3.632334299520454
1.2455 3.304979264380557
1.246 3.1116261653113115
1.2465 3.0131987014371786
1.247 2.9633760781901843
1.2475 2.9373997653187756
1.248 2.9236110878211976
1.2485 2.9163303721399734
1.249 2.912528048171585
1.2495 2.910459720149654
1.25 2.9091126056602308
1.2505 2.908005156242395
1.251 2.9070365511289653
1.2515 2.9063164965720842
1.252 2.905998563602288
1.2525 2.9061657015532854
1.253 2.906829145708172
1.2535 2.907949121978244
1.254 2.9094710277516826
1.2545 2.9113639171152643
1.255 2.9136415772683213
1.2555 2.916419574613408
1.256 2.920049259489235
1.2565 2.925491795235847
1.257 2.9353031271907346
1.2575 2.9564470660363105
1.258 3.0073664428034474
1.2585 3.1287906972274646
1.259 3.368797750209068
1.2595 3.6899404732564625
1.26 3.954549973603828
1.2605 4.1036808310235875
1.261 4.173612145338251
1.2615 4.205594412331963
1.262 4.221644696437569
1.2625 4.231698048975381
1.263 4.240416875987642
1.2635 4.250281410228729
1.264 4.262368258988444
1.2645 4.275917564128448
1.265 4.287926050304329
1.2655 4.294431727526891
1.266 4.293594177632012
1.2665 4.287540929426718
1.267 4.280442868148
1.2675 4.275221676989216
1.268 4.272584602200518
1.2685 4.272024577324015
1.269 4.272831620274661
1.2695 4.274457262456212
1.27 4.276560319539853
1.2705 4.278967196304348
1.271 4.281611911573756
1.2715 4.284512788556634
1.272 4.287767850006273
1.2725 4.291637555857004
1.273 4.296685730901701
1.2735 4.3040768431487075
1.274 4.315811247724542
1.2745 4.333893753315345
1.275 4.353793399719831
1.2755 4.34098890123176
1.276 4.192335847726949
1.2765 3.8783920705673216
1.277 3.556824124865737
1.2775 3.337213620716587
1.278 3.2058223688516465
1.2785 3.1263292306293815
1.279 3.0745875211972864
1.2795 3.036819244339175
1.28 3.005593592690327
1.2805 2.977908306256418
1.281 2.9537320715115642
1.2815 2.9340339443172594
1.282 2.9191060920686676
1.2825 2.908293804787273
1.283 2.900576906399457
1.2835 2.8950983540384874
1.284 2.891279075601795
1.2845 2.888714383153931
1.285 2.887105788325047
1.2855 2.8862262821214015
1.286 2.885941754016705
1.2865 2.8862331901742992
1.287 2.887225365321741
1.2875 2.889281651815522
1.288 2.893213613908178
1.2885 2.900785136242729
1.289 2.9158914515181626
1.2895 2.9471677410613504
1.29 3.0136157159519454
1.2905 3.1570578673497165
1.291 3.46402754439002
1.2915 3.9990699818872555
1.292 4.4218690824745535
1.2925 4.452433684379229
1.293 4.425602483047517
1.2935 4.406200378454094
1.294 4.395784790064426
1.2945 4.390552368043186
1.295 4.3880197244059
1.2955 4.386942119484865
1.296 4.38673470999412
1.2965 4.387147337621722
1.297 4.388087502143766
1.2975 4.389526791584122
1.298 4.391468752289417
1.2985 4.393905907316296
1.299 4.396797412801754
1.2995 4.400037729655689
1.3 4.40344792813623
1.3005 4.406817041270927
1.301 4.409974285914646
1.3015 4.412843427324746
1.302 4.415434917771454
1.3025 4.417785498840085
1.303 4.4199041404266675
1.3035 4.421789314802175
1.304 4.423450233424801
1.3045 4.424896325227157
1.305 4.42612560224151
1.3055 4.427130442526589
1.306 4.427909256656913
1.3065 4.428472434350806
1.307 4.428872815366627
1.3075 4.42918860994851
1.308 4.429548499160938
1.3085 4.4301368886255785
1.309 4.431206152754931
1.3095 4.433086687512216
1.31 4.4361458096850575
1.3105 4.44059976326028
1.311 4.446230105326559
1.3115 4.452117546002509
1.312 4.4567903295021205
1.3125 4.4589018471849124
1.313 4.458107166022757
1.3135 4.455284793747674
1.314 4.451932959258985
1.3145 4.449298538780538
1.315 4.44797320138879
1.3155 4.4479872043013176
1.316 4.449095701069456
1.3165 4.451011038705933
1.317 4.453450277480223
1.3175 4.45604286821414
1.318 4.45785945761348
1.3185 4.45573372691318
1.319 4.437251296044615
1.3195 4.348436318068798
1.32 4.041595365730106
1.3205 3.553959648490861
1.321 3.1970092579720815
1.3215 3.0297983617791724
1.322 2.9568793202941714
1.3225 2.9227087146538073
1.323 2.9055840523946648
1.3235 2.8967136094488124
1.324 2.8920717738853723
1.3245 2.889664509716156
1.325 2.888601282949547
1.3255 2.8885980967461675
1.326 2.8896325778303185
1.3265 2.891678672288415
1.327 2.89451199635839
1.3275 2.897638193517463
1.328 2.9003470671786067
1.3285 2.9020130953767014
1.329 2.9024075187054246
1.3295 2.9018347477386195
1.33 2.9010508475216232
1.3305 2.90099142287347
1.331 2.9027270994024947
1.3315 2.9076188438543484
1.332 2.9178443585314744
1.3325 2.937479412323161
1.333 2.9747112482229534
1.3335 3.0462116297823707
1.334 3.183575211326583
1.3345 3.4313072116241843
1.335 3.7930375140089962
1.3355 4.142781244697663
1.336 4.343137695354202
1.3365 4.4065862778762925
1.337 4.41933371196662
1.3375 4.41868647005152
1.338 4.413900522667984
1.3385 4.405656056050623
1.339 4.389553041747864
1.3395 4.351011328779374
1.34 4.248567801938056
1.3405 4.0165053429140345
1.341 3.6317251410762728
1.3415 3.2558177035745244
1.342 3.0382785170714337
1.3425 2.94523616343693
1.343 2.908510432477775
1.3435 2.8935490773859067
1.344 2.8871434180152447
1.3445 2.8844135979065486
1.345 2.8834405895145307
1.3455 2.8834085869430472
1.346 2.8839438223847074
1.3465 2.8848600867252374
1.347 2.886035018964674
1.3475 2.8873394037609073
1.348 2.8886163006095655
1.3485 2.8896507970733447
1.349 2.890262923753597
1.3495 2.890376547144222
1.35 2.89008327413583
1.3505 2.889615846048783
1.351 2.889259562276812
1.3515 2.889289149426781
1.352 2.8899068178459713
1.3525 2.891256330831834
1.353 2.8934319517040406
1.3535 2.8965134364406397
1.354 2.9006236065356985
1.3545 2.90600947730334
1.355 2.913143112669407
1.3555 2.9227560351037445
1.356 2.935677607862467
1.3565 2.952279183708611
1.357 2.971503720282203
1.3575 2.989994291584545
1.358 3.0024423518108145
1.3585 3.003710005549574
1.359 2.9921653776095605
1.3595 2.9712087288650695
1.36 2.947517748135467
1.3605 2.9269338338465625
1.361 2.9118686844066035
1.3615 2.9018329052406324
1.362 2.89530741461916
1.3625 2.8910009357706317
1.363 2.8881352419488
1.3635 2.886293150398614
1.364 2.8852182267833504
1.3645 2.8847198695671734
1.365 2.8846422241277887
1.3655 2.884871769556109
1.366 2.885342390464685
1.3665 2.8860352597500816
1.367 2.8869553119603397
1.3675 2.8881149953231366
1.368 2.8895225943913383
1.3685 2.8911569223399534
1.369 2.892976102846462
1.3695 2.894953649129728
1.37 2.8971083474220487
1.3705 2.8995343695665428
1.371 2.9023559619661095
1.3715 2.9056154105625955
1.372 2.9091972415644998
1.3725 2.912794654450333
1.373 2.915975813006926
1.3735 2.9182638040262168
1.374 2.919235917124621
1.3745 2.918704954992312
1.375 2.916924867091063
1.3755 2.914580916855571
1.376 2.912422920453385
1.3765 2.910848672479413
1.377 2.9098673231445966
1.3775 2.9093255979851973
1.378 2.909101953952148
1.3785 2.9091336952683085
1.379 2.9093798915170312
1.3795 2.9097924336039673
1.38 2.9103131792241532
1.3805 2.910887103936939
1.381 2.911491000805394
1.3815 2.9121286315403454
1.382 2.912850517390191
1.3825 2.91375718916911
1.383 2.9149881499250077
1.3835 2.9167200752035276
1.384 2.9191244100954874
1.3845 2.922350782199101
1.385 2.926566207533285
1.3855 2.9319410491471496
1.386 2.938352231035112
1.3865 2.944749138322515
1.387 2.948965784473013
1.3875 2.948925600232113
1.388 2.9445040118937227
1.3885 2.9378480257585347
1.389 2.931544614731897
1.3895 2.926922602510662
1.39 2.9240229746518294
1.3905 2.9224040515934364
1.391 2.921668130145382
1.3915 2.921554896879541
1.392 2.92190301250547
1.3925 2.9226050591907855
1.393 2.9235890006868557
1.3935 2.924826828955026
1.394 2.926321235128154
1.3945 2.9281321618776586
1.395 2.9303589083498744
1.3955 2.933134486639294
1.396 2.936549314665343
1.3965 2.940553206121135
1.397 2.94490067168294
1.3975 2.9491711511428482
1.398 2.952927339758694
1.3985 2.9558280990553163
1.399 2.957648503740974
1.3995 2.958295102869342
1.4 2.9578588548402847
1.4005 2.9566522350281845
1.401 2.9551593706467196
1.4015 2.953870963373915
1.402 2.9531144911802896
1.4025 2.953007584157775
1.403 2.9535203874079103
1.4035 2.9545519239922724
1.404 2.9559868302722743
1.4045 2.9577218759427586
1.405 2.959671574865422
1.4055 2.9617751212289702
1.406 2.9639986009213333
1.4065 2.966332523347922
1.407 2.968807754353471
1.4075 2.971488177849337
1.408 2.9744959480245887
1.4085 2.9779943125180397
1.409 2.982178964114893
1.4095 2.9871828723247615
1.41 2.992867999489092
1.4105 2.998619669299079
1.411 3.0033732463711784
1.4115 3.00608603555287
1.412 3.0063536857157684
1.4125 3.0046153693046618
1.413 3.0018208881440733
1.4135 2.998922956739613
1.414 2.9965210985291746
1.4145 2.994828789221242
1.415 2.993819646854056
1.4155 2.993370349558403
1.416 2.993334924564599
1.4165 2.9935697834760946
1.417 2.993952988676557
1.4175 2.9944076802291457
1.418 2.994911962312716
1.4185 2.995491992041651
1.419 2.9962287657563023
1.4195 2.997241156997858
1.42 2.998705201459143
1.4205 3.000848680258266
1.421 3.003963588955206
1.4215 3.0084093873692774
1.422 3.0146352225927755
1.4225 3.023089005540773
1.423 3.0339655019883365
1.4235 3.046749532132778
1.424 3.059788110201084
1.4245 3.0702238078947657
1.425 3.0749696357651777
1.4255 3.0724635978381416
1.426 3.063729373935417
1.4265 3.0515640797723345
1.427 3.03892803118955
1.4275 3.0278687636477395
1.428 3.0193559877609983
1.4285 3.0134980124065036
1.429 3.009860640924315
1.4295 3.0077858946115255
1.43 3.006660496856104
1.4305 3.0060450000699275
1.431 3.005667415601713
1.4315 3.0053959780457733
1.432 3.005184184410191
1.4325 3.0050583223037863
1.433 3.0051046169740845
1.4335 3.0054994445655785
1.434 3.0065588833353134
1.4345 3.0088803084084175
1.435 3.013543584920021
1.4355 3.0222244295750675
1.436 3.036584719110981
1.4365 3.056152552244227
1.437 3.0762050090018933
1.4375 3.08954859960446
1.438 3.0921158226533256
1.4385 3.085695618516545
1.439 3.0747081279079387
1.4395 3.062393547642338
1.44 3.050324562338594
1.4405 3.0394401065033483
1.441 3.030449126431992
1.4415 3.0236772651032515
1.442 3.0190059879494866
1.4425 3.016018874077253
1.443 3.0142201494506535
1.4435 3.013182965844444
1.444 3.0125966891368536
1.4445 3.01227280322735
1.445 3.0120993058177747
1.4455 3.0120394706681664
1.446 3.012099799382068
1.4465 3.0123378128033886
1.447 3.012878582824464
1.4475 3.0139743707235622
1.448 3.016139767547302
1.4485 3.0204547958616113
1.449 3.0291848917208606
1.4495 3.0472544864703286
1.45 3.0863428978371035
1.4505 3.1773246002338693
1.451 3.397839555630221
1.4515 3.834597474325908
1.452 4.3080661918388765
1.4525 4.54505511664886
1.453 4.514907388372573
1.4535 4.2107554765193145
1.454 3.7207235278316473
1.4545 3.309329635882782
1.455 3.1166167147708164
1.4555 3.0486797932245358
1.456 3.025697907564953
1.4565 3.0174214019241967
1.457 3.014305941687872
1.4575 3.013285337332195
1.458 3.0132947308833424
1.4585 3.0139501893543192
1.459 3.0151395284674214
1.4595 3.016905891992109
1.46 3.0193835811518204
1.4605 3.0227809539442
1.461 3.0273581728186363
1.4615 3.0333671519531142
1.462 3.040860692557163
1.4625 3.0493816531829046
1.463 3.0579160602684725
1.4635 3.065356010056113
1.464 3.0710519675599484
1.4645 3.074990814667573
1.465 3.0777294924443437
1.4655 3.080421355709322
1.466 3.085017920490656
1.4665 3.09484377047423
1.467 3.1161534620073637
1.4675 3.162970803466229
1.468 3.2706504574417634
1.4685 3.522451801682254
1.469 3.9980218351492587
1.4695 4.447370956978788
1.47 4.571984572414551
1.4705 4.598256666016236
1.471 4.601966663403746
1.4715 4.6000671320217
1.472 4.5970754985190725
1.4725 4.594201815842292
1.473 4.591714854568013
1.4735 4.589657441638891
1.474 4.5880518006949655
1.4745 4.5869568793167685
1.475 4.586454372099197
1.4755 4.586467450989097
1.476 4.586062778095852
1.4765 4.581020388323519
1.477 4.556111554679355
1.4775 4.453002541341502
1.478 4.078763607373626
1.4785 3.603374958289055
1.479 3.316262522797186
1.4795 3.1917291402509465
1.48 3.144043522461536
1.4805 3.133399777166807
1.481 3.1468125600302637
1.4815 3.1820388637502033
1.482 3.2398241040298954
1.4825 3.31804070979613
1.483 3.406394835437667
1.4835 3.4840535754730366
1.484 3.5243814772714535
1.4845 3.5063143100012786
1.485 3.427562485128159
1.4855 3.312191554466234
1.486 3.1994723623454417
1.4865 3.114926284721842
1.487 3.060592271798938
1.4875 3.0281485114980304
1.488 3.009440302819411
1.4885 2.998804706419807
1.489 2.992715794584922
1.4895 2.9891609978350155
1.49 2.9871449964516676
1.4905 2.986365078782648
1.491 2.987149132471557
1.4915 2.9906769169174625
1.492 2.9995495614649963
1.4925 3.018601178610248
1.493 3.0549896753174393
1.4935 3.1153392047145365
1.494 3.1982804699744642
1.4945 3.2878269247421477
1.495 3.359502440260724
1.4955 3.3963268161252254
1.496 3.396453387766642
1.4965 3.366648390036537
1.497 3.3148387218831887
1.4975 3.249055757022144
1.498 3.1793434425590776
1.4985 3.1161744712838635
1.499 3.0664802799088973
1.4995 3.0317779831318434
1.5 3.009740679698271
1.5005 2.9968580492382744
1.501 2.9901916578857284
1.5015 2.9879651211291227
1.502 2.98949290759444
1.5025 2.9949004381406885
1.503 3.004785255419633
1.5035 3.019812628952997
1.504 3.040436049156969
1.5045 3.0671623700618182
1.505 3.101474081555847
1.5055 3.146415700955532
1.506 3.2044435212424434
1.5065 3.2713809244467944
1.507 3.3301207738967245
1.5075 3.3543739654602396
1.508 3.3258025768521895
1.5085 3.250542860353508
1.509 3.1562121716695737
1.5095 3.072079181317638
1.51 3.0129783748579415
1.5105 2.9784085805226015
1.511 2.9608225091358014
1.5115 2.952721874908918
1.512 2.9492298021547194
1.5125 2.9478081764018507
1.513 2.9472806990306593
1.5135 2.947123479412613
1.514 2.9470862709588053
1.5145 2.947036281044931
1.515 2.946908438785557
1.5155 2.94669482973928
1.516 2.946469294053778
1.5165 2.946485904851989
1.517 2.9474119278021282
1.5175 2.9508465630220515
1.518 2.9603361729534603
1.5185 2.9826187043244916
1.519 3.02750982886493
1.5195 3.1028379526722185
1.52 3.2031976447072426
1.5205 3.3023325794870813
1.521 3.364656805250516
1.5215 3.3717476368069077
1.522 3.3353018069647833
1.5225 3.282471366217872
1.523 3.232772495428775
1.5235 3.191423985776086
1.524 3.157451707446268
1.5245 3.1311807951886292
1.525 3.115873957407996
1.5255 3.11690160543153
1.526 3.14249853346334
1.5265 3.2085514921553733
1.527 3.3469703068277328
1.5275 3.6112193786097686
1.528 4.037433708343543
1.5285 4.51383505870264
1.529 4.470344421276734
1.5295 3.8425272405671214
1.53 3.3334691839791555
1.5305 3.087008527333789
1.531 2.988970481324496
1.5315 2.951821204275439
1.532 2.9378643294747304
1.5325 2.9328367569952247
1.533 2.931404423280145
1.5335 2.9315177840163527
1.534 2.932367461456532
1.5345 2.933648157636738
1.535 2.935340698700796
1.5355 2.9376492172165447
1.536 2.941115609761458
1.5365 2.946758212019282
1.537 2.95623970629014
1.5375 2.9716272657372462
1.538 2.9942665930545678
1.5385 3.0228803603144714
1.539 3.053129098613808
1.5395 3.0815783816836033
1.54 3.113415716608876
1.5405 3.1695626533423757
1.541 3.2875068193348715
1.5415 3.504663764119697
1.542 3.810712656791188
1.5425 4.116750358296266
1.543 4.334526256380015
1.5435 4.442984115748188
1.544 4.4852825273833
1.5445 4.5029500423696485
1.545 4.509493139482767
1.5455 4.508506456785178
1.546 4.4981829164895695
1.5465 4.466706252553876
1.547 4.368286047465028
1.5475 4.1317143176788464
1.548 3.8335851230542053
1.5485 3.557869312399961
1.549 3.3423275798909264
1.5495 3.1854551252955856
1.55 3.077091624075295
1.5505 3.0064457257743475
1.551 2.9629802655731945
1.5515 2.937501655256516
1.552 2.922908061722585
1.5525 2.914322795130915
1.553 2.9087961040813317
1.5535 2.9047419670066406
1.554 2.9013637179234477
1.5545 2.898279670652042
1.555 2.8953240096580073
1.5555 2.892464948846098
1.556 2.889771491244736
1.5565 2.887437673380682
1.557 2.885844676074572
1.5575 2.885628254410414
1.558 2.8876968298450043
1.5585 2.8930277517189973
1.559 2.902131848709387
1.5595 2.914426873246536
1.56 2.928014093265541
1.5605 2.9402093943629994
1.561 2.948427405776221
1.5615 2.9510013955698957
1.562 2.947354368328008
1.5625 2.937826626550355
1.563 2.923590416633888
1.5635 2.9066699368084956
1.564 2.8895060737221234
1.5645 2.874027673953967
1.565 2.861152617960461
1.5655 2.850980732715146
1.566 2.843224769096147
1.5665 2.8374566307266393
1.567 2.8332267237298465
1.5675 2.8301068059177075
1.568 2.8277208721077924
1.5685 2.825779311801342
1.569 2.82408354514859
1.5695 2.82252894720268
1.57 2.821036597289015
1.5705 2.8195356697871707
1.571 2.8180002231903574
1.5715 2.816486974570261
1.572 2.81512109270368
1.5725 2.814025808500161
1.573 2.8132770247468626
1.5735 2.8128986145312806
1.574 2.812879954074357
1.5745 2.813217886007668
1.575 2.8139689971807025
1.5755 2.8152822083391227
1.576 2.8173722387602433
1.5765 2.8204160278361874
1.577 2.8243936452310683
1.5775 2.8289382963888086
1.578 2.8333085699969347
1.5785 2.8365632583238325
1.579 2.8379448439161914
1.5795 2.837212075238164
1.58 2.834722236713655
1.5805 2.83124167771516
1.581 2.8276477849193737
1.5815 2.8246381881150695
1.582 2.8225559851049207
1.5825 2.821415134434811
1.583 2.821028493363454
1.5835 2.8211685499906354
1.584 2.821643548750422
1.5845 2.822331254016297
1.585 2.8231715155691086
1.5855 2.8241319435818104
1.586 2.8252178158736703
1.5865 2.8265003054689144
1.587 2.828138453030003
1.5875 2.8304290743512093
1.588 2.833863616984549
1.5885 2.83922762434121
1.589 2.8476505384261914
1.5895 2.8605777224651865
1.59 2.87951995501414
1.5905 2.9055659530426317
1.591 2.9386533150741974
1.5915 2.976606407221767
1.592 3.014270893475552
1.5925 3.043699643665943
1.593 3.056554279618932
1.5935 3.0487146806968335
1.594 3.0235301704431548
1.5945 2.9898730438373233
1.595 2.956761346773585
1.5955 2.929582884043943
1.596 2.9098284417408022
1.5965 2.896804530091228
1.597 2.8891144567162845
1.5975 2.885389340761427
1.598 2.8844854632962447
1.5985 2.885495658052794
1.599 2.887738324008196
1.5995 2.8907353903524244
1.6 2.894171564081959
1.6005 2.8978630601878708
1.601 2.901723858409709
1.6015 2.9057632468662975
1.602 2.9100688711989013
1.6025 2.914816272680196
1.603 2.920304102678762
1.6035 2.927004721562562
1.604 2.9356086523378577
1.6045 2.9468860977420066
1.605 2.961144764571398
1.6055 2.9772202740304623
1.606 2.991782636258036
1.6065 3.0003568238155625
1.607 3.0002171982452497
1.6075 2.9926393056375913
1.608 2.9820223848283165
1.6085 2.9726931944833206
1.609 2.9667506638450627
1.6095 2.964236958921261
1.61 2.9642768647389213
1.6105 2.9659335593131937
1.611 2.9685153738487555
1.6115 2.9715860681093433
1.612 2.974897856683314
1.6125 2.97834176168588
1.613 2.9819139356678734
1.6135 2.98573147455578
1.614 2.990103914551045
1.6145 2.9956834273414747
1.615 3.00379040319672
1.6155 3.016986738458102
1.616 3.0400494678200305
1.6165 3.0811120526230438
1.617 3.1518455976317723
1.6175 3.2636603832553623
1.618 3.4168673996081305
1.6185 3.5886128474697623
1.619 3.7365455179985405
1.6195 3.823078257409219
1.62 3.8345880535977868
1.6205 3.7775959182565186
1.621 3.6671783203722663
1.6215 3.5254591619059417
1.622 3.3816953969132806
1.6225 3.261660998886442
1.623 3.176967873003492
1.6235 3.125482334055003
1.624 3.098376638415945
1.6245 3.086282106306405
1.625 3.082230935895242
1.6255 3.082024559641389
1.626 3.08347831537377
1.6265 3.0855537750224267
1.627 3.0877923750404817
1.6275 3.0900167557628384
1.628 3.0921821327217947
1.6285 3.094330098082353
1.629 3.0965694554195062
1.6295 3.0991169924617
1.63 3.1023569140588405
1.6305 3.106961165041576
1.631 3.1140247646666213
1.6315 3.125397781902115
1.632 3.14441835093717
1.6325 3.17723137884722
1.633 3.2330092369944667
1.6335 3.3167745020355985
1.634 3.414303496057596
1.6345 3.495243805062896
1.635 3.53831176402831
1.6355 3.5385894896198193
1.636 3.4983777879717595
1.6365 3.4249848430963956
1.637 3.335814994143118
1.6375 3.2555646725932954
1.638 3.200452762115673
1.6385 3.1700758592059666
1.639 3.155802809104318
1.6395 3.1499030020213157
1.64 3.14794988303466
1.6405 3.1479028521992225
1.641 3.1489667559404113
1.6415 3.1509310674779565
1.642 3.153855311200572
1.6425 3.1579606229689903
1.643 3.163556123565068
1.6435 3.170980665709979
1.644 3.1804478773407387
1.6445 3.1918299390658484
1.645 3.204259681976585
1.6455 3.2158351296250567
1.646 3.2239953841970506
1.6465 3.2267093999316563
1.647 3.223598477742253
1.6475 3.2159892148464193
1.648 3.2061766866435173
1.6485 3.1965019093270834
1.649 3.1885997493072393
1.6495 3.183118248294142
1.65 3.1799420834378287
1.6505 3.1786059166534555
1.651 3.178610675982271
1.6515 3.179560762214595
1.652 3.181178854831578
1.6525 3.183292321854446
1.653 3.185787830718618
1.6535 3.188596840102888
1.654 3.1916731951755315
1.6545 3.194961790416264
1.655 3.1984055293108353
1.6555 3.2019537203329653
1.656 3.20557884497019
1.6565 3.209323077597669
1.657 3.2133013186794726
1.6575 3.2177148302883145
1.658 3.2228302823609782
1.6585 3.22890512062689
1.659 3.235996627674596
1.6595 3.2438654741223774
1.66 3.2519982354978163
1.6605 3.259828523340608
1.661 3.267003057496452
1.6615 3.2736058909836325
1.662 3.2802787758477683
1.6625 3.2882966608426267
1.663 3.2995471917740558
1.6635 3.3164539933960073
1.664 3.3419343193783204
1.6645 3.379671864085206
1.665 3.4346829521036577
1.6655 3.514714566322886
1.666 3.631768998835825
1.6665 3.8011402624445916
1.667 4.029216063678681
1.6675 4.288666834542947
1.668 4.520524067361461
1.6685 3.733289957062019
1.669 3.3708482937176933
1.6695 3.282211541077733
1.67 3.26430777686397
1.6705 3.261718268123084
1.671 3.262651640623191
1.6715 3.2644520527470435
1.672 3.2664034687243566
1.6725 3.268271904970468
1.673 3.269985015054977
1.6735 3.2715718034656964
1.674 3.2731921189663575
1.6745 3.27523501288671
1.675 3.2785736353400887
1.6755 3.285031836212629
1.676 3.298258074705317
1.6765 3.3251349511504786
1.677 3.378433945620187
1.6775 3.4809871060724555
1.678 3.6646506969313686
1.6785 3.943749721500626
1.679 4.27402972947474
1.6795 4.577614862203327
1.68 3.651642769943778
1.6805 3.3540175126656377
1.681 3.30112131555956
1.6815 3.2917709918927196
1.682 3.290779424662653
1.6825 3.291880320279124
1.683 3.293788159157317
1.6835 3.296431714284581
1.684 3.300602370752169
1.6845 3.30891021934002
1.685 3.329140153997904
1.6855 3.3821772495695646
1.686 3.5112846937688778
1.6865 3.7642557684782227
1.687 4.11480457888485
1.6875 4.4149241844631915
1.688 3.846862983272289
1.6885 3.5161645772435497
1.689 3.381806900800288
1.6895 3.338708927271594
1.69 3.3273556405711213
1.6905 3.325744237679646
1.691 3.327085373991289
1.6915 3.3293871103341663
1.692 3.3320595060450566
1.6925 3.33496234372294
1.693 3.3382066154137737
1.6935 3.3423758587730967
1.694 3.3496034013671165
1.6945 3.3681995004893457
1.695 3.4319148762620015
1.6955 3.667759438590573
1.696 4.3851411497472705
1.6965 4.83570629349363
1.697 3.3839594994767053
1.6975 3.366931664089747
1.698 3.371773573553811
1.6985 3.3768883266004677
1.699 3.3814845245194602
1.6995 3.385267677529616
1.7 3.3880486307071473
1.7005 3.389847169143839
1.701 3.390922556177766
1.7015 3.3933300865860607
1.702 3.473576638743755
1.7025 6.28229395860705
1.703 5.493840207875487
1.7035 3.5443257959604457
1.704 3.40486248896507
1.7045 3.398727737832826
1.705 3.399673472117958
1.7055 3.4012881956047556
1.706 3.4031960061989794
1.7065 3.4053935619256324
1.707 3.4077936569412186
1.7075 3.4102791061105355
1.708 3.413291928537469
1.7085 3.424611614969039
1.709 3.581751939672457
1.7095 5.825531208320753
1.71 3.8569811753167373
1.7105 3.484656612350526
1.711 3.4356448924102176
1.7115 3.430939288988003
1.712 3.4317998363687705
1.7125 3.433094061506737
1.713 3.4341065866158287
1.7135 3.4348112558513693
1.714 3.4353500957220477
1.7145 3.4359742874813124
1.715 3.4374515734258635
1.7155 3.445247314685475
1.716 3.517564091970633
1.7165 4.272316359695078
1.717 6.309545279057116
1.7175 5.794439902566128
1.718 5.495395728168023
1.7185 5.453199401232415
1.719 5.445648615365795
1.7195 5.442523400050953
1.72 5.440095851434282
1.7205 5.437810053114846
1.721 5.435580638674394
1.7215 5.433413737548567
1.722 5.431353276943091
1.7225 5.429497614831397
1.723 5.428121734062409
1.7235 5.427972423510913
1.724 5.428017283087061
1.7245 5.390438864956994
1.725 4.977881412759269
1.7255 3.9635866004763978
1.726 3.671954533473083
1.7265 3.5809512108563775
1.727 3.5491594004906952
1.7275 3.538824811560324
1.728 3.536982778005444
1.7285 3.5388162461982864
1.729 3.542407320685162
1.7295 3.5469529471305057
1.73 3.5522471315857915
1.7305 3.5588018955301655
1.731 3.5684955848439435
1.7315 3.5861755907863477
1.732 3.6233592591936103
1.7325 3.7036482822511774
1.733 3.84738392291971
1.7335 3.9859319540195317
1.734 3.9996187252944795
1.7345 3.9296355811624872
1.735 3.8591409526919813
1.7355 3.8217235602751503
1.736 3.8343464359305885
1.7365 3.9214042759389107
1.737 4.131429825415888
1.7375 4.5499021951419225
1.738 4.8916681042755945
1.7385 4.617373943950665
1.739 4.302865439712201
1.7395 4.201280678299283
1.74 4.206933801036594
1.7405 4.180906468752812
1.741 4.027569862603358
1.7415 3.8447888752949693
1.742 3.7215024830432357
1.7425 3.6531569843826928
1.743 3.61653364058255
1.7435 3.596623792474456
1.744 3.585749723251948
1.7445 3.5800652045285597
1.745 3.577515268102915
1.7455 3.57682999851525
1.746 3.57691543541664
1.7465 3.5760121529766247
1.747 3.5696374594879563
1.7475 3.5472480232221715
1.748 3.496445795665454
1.7485 3.4268301588234644
1.749 3.3690377709365498
1.7495 3.3360936934567578
1.75 3.323165672971238
1.7505 3.3246360995142767
1.751 3.3388289166402485
1.7515 3.3665553041138176
1.752 3.407874502777431
1.7525 3.458787911572087
1.753 3.511371116325786
1.7535 3.558001660989418
1.754 3.5944899380757915
1.7545 3.6196190880184593
1.755 3.63323483475454
1.7555 3.6355491294332003
1.756 3.6283378587414026
1.7565 3.615505738519537
1.757 3.601495219091327
1.7575 3.5893517836275555
1.758 3.580167009034949
1.7585 3.573745121403573
1.759 3.5695608875193168
1.7595 3.5672280862447865
1.76 3.5664641838415116
1.7605 3.5670323827656256
1.761 3.5688115327990486
1.7615 3.57192005444188
1.762 3.5768318199360136
1.7625 3.584502066024931
1.763 3.596634666042772
1.7635 3.6162279526309513
1.764 3.6482445649941413
1.7645 3.6991498213061087
1.765 3.7728561429962353
1.7655 3.8622136089442956
1.766 3.943029525631851
1.7665 3.983342021928821
1.767 3.965367891894867
1.7675 3.8977353084119644
1.768 3.80807250987639
1.7685 3.7238053954458445
1.769 3.6593775009350464
1.7695 3.616855865175064
1.77 3.5917952508266504
1.7705 3.5782365750743486
1.771 3.5713779868377005
1.7715 3.5681964282390046
1.772 3.5670365240934006
1.7725 3.567062263244998
1.773 3.567905378479227
1.7735 3.569465344448658
1.774 3.5718884699566837
1.7745 3.5756884894128715
1.775 3.582094220756283
1.7755 3.593783664658493
1.776 3.6160503215365916
1.7765 3.658011126933572
1.777 3.7311315516644354
1.7775 3.838148295357164
1.778 3.955299212291213
1.7785 4.046728613001812
1.779 4.103372995674753
1.7795 4.139720598005629
1.78 4.1721760435040816
1.7805 4.213623805501855
1.781 4.276844845359974
1.7815 4.376504200270166
1.782 4.516471380541327
1.7825 4.656510399717708
1.783 4.694560812334394
1.7835 4.54010200147474
1.784 4.250722945980413
1.7845 4.004352703684682
1.785 3.836148691621525
1.7855 3.733603144856885
1.786 3.674036274564002
1.7865 3.639478642330295
1.787 3.6188811454905894
1.7875 3.606167616484922
1.788 3.598011644025946
1.7885 3.592489934733213
1.789 3.588436824772269
1.7895 3.5851586501673074
1.79 3.5822800613291426
1.7905 3.5796343777007786
1.791 3.577203913502772
1.7915 3.5750717416616213
1.792 3.5734410483265195
1.7925 3.572692380640169
1.793 3.57351303476442
1.7935 3.5771622674610137
1.794 3.5858606819816456
1.7945 3.6032002753335037
1.795 3.6341434534605535
1.7955 3.684059760189448
1.796 3.75594073893146
1.7965 3.844144453407547
1.797 3.9270374314376797
1.7975 3.9715500834796655
1.798 3.956004138231097
1.7985 3.8889995327561637
1.799 3.800892018780046
1.7995 3.719950694390781
1.8 3.6594310282760842
1.8005 3.6199206262824157
1.801 3.5966070675383977
1.8015 3.5843982895457023
1.802 3.5799270208338045
1.8025 3.5820022802726763
1.803 3.5916544448808727
1.8035 3.612696150400045
1.804 3.6532340070227987
1.8045 3.728389602208874
1.805 3.8628604361518013
1.8055 4.085981629239147
1.806 4.4080277446816725
1.8065 4.7616907213406074
1.807 4.9285792846749965
1.8075 4.7650975960131285
1.808 4.505788077624506
1.8085 4.306755536907388
1.809 4.15545972633126
1.8095 4.007663500939649
1.81 3.8491612648190925
1.8105 3.7043127777821843
1.811 3.602818665018167
1.8115 3.5451613881107553
1.812 3.5152107565394504
1.8125 3.4995220431367686
1.813 3.4908287025864526
1.8135 3.4856590386337123
1.814 3.4823375218676658
1.8145 3.4800055968900443
1.815 3.478198774659984
1.8155 3.476651369911953
1.816 3.4752177991647306
1.8165 3.4738179590262925
1.817 3.472419852176512
1.8175 3.471033141332959
1.818 3.4697352517639226
1.8185 3.4687164485506097
1.819 3.4684049816361258
1.8195 3.469750447888141
1.82 3.474832350740054
1.8205 3.4880417556829544
1.821 3.5179007893256733
1.8215 3.578442139603365
1.822 3.6865549331686873
1.8225 3.849982776484045
1.823 4.048789262026802
1.8235 4.230251055437511
1.824 4.333479900741065
1.8245 4.296942136034546
1.825 4.169538810688718
1.8255 4.0021855676024645
1.826 3.844336102567131
1.8265 3.7229445318294614
1.827 3.6421995201941195
1.8275 3.5951587759402512
1.828 3.573672783887873
1.8285 3.5726537205014877
1.829 3.5906734336737793
1.8295 3.6289819830592362
1.83 3.689799129800302
1.8305 3.7742069772092313
1.831 3.8801352463528334
1.8315 4.002005368510381
1.832 4.131881912261318
1.8325 4.261620259887827
1.833 4.382446392205634
1.8335 4.470824618412066
1.834 4.484236975699711
1.8345 4.383747888340037
1.835 4.1828304190026016
1.8355 3.9524671027554126
1.836 3.756576451697799
1.8365 3.6225727505414715
1.837 3.5426437512910836
1.8375 3.498843755216668
1.838 3.477177686589825
1.8385 3.469856503544471
1.839 3.473885031398452
1.8395 3.4896006694252835
1.84 3.519522516786801
1.8405 3.5665897150450805
1.841 3.6308855102824955
1.8415 3.706085377348731
1.842 3.779400183073947
1.8425 3.8352747874004534
1.843 3.8589114380405425
1.8435 3.83742214992592
1.844 3.7653204395569952
1.8445 3.655739966354047
1.845 3.540763828359398
1.8455 3.4495735231941813
1.846 3.3906693995568533
1.8465 3.3569851553161696
1.847 3.3383883196165796
1.8475 3.327669793209801
1.848 3.3208759105734726
1.8485 3.316140747920758
1.849 3.3127599176776075
1.8495 3.3107579215959815
1.85 3.310898420059867
1.8505 3.3150661772001504
1.851 3.3270855584501033
1.8515 3.3537065548678084
1.852 3.4039978966703552
1.8525 3.4835592967327367
1.853 3.5841807000017445
1.8535 3.6822264973049696
1.854 3.7528594871354413
1.8545 3.7822100600428437
1.855 3.7675239249482795
1.8555 3.715049311581473
1.856 3.639601333520509
1.8565 3.560826353901944
1.857 3.49508049779186
1.8575 3.450695324414153
1.858 3.4299865745434905
1.8585 3.4348457718780656
1.859 3.4715752166321794
1.8595 3.5523986058961095
1.86 3.6864669508508454
1.8605 3.853619199822149
1.861 3.999234777345934
1.8615 4.088077253360988
1.862 4.129845409918883
1.8625 4.147046698298049
1.863 4.154203571732135
1.8635 4.157779995635054
1.864 4.160211219436355
1.8645 4.162380183130632
1.865 4.164679163675317
1.8655 4.167312735860992
1.866 4.170360968657316
1.8665 4.173765787210585
1.867 4.1772837059461905
1.8675 4.1804407304963656
1.868 4.182619515785615
1.8685 4.183394855969348
1.869 4.182844739547289
1.8695 4.181380527865255
1.87 4.179264325270517
1.8705 4.176512488906771
1.871 4.1733114541238185
1.8715 4.170193757941534
1.872 4.167730937700658
1.8725 4.16625555121933
1.873 4.16584994968339
1.8735 4.166495673203374
1.874 4.168132243175363
1.8745 4.170652668796364
1.875 4.173918872736743
1.8755 4.177775961132913
1.876 4.182100475301513
1.8765 4.18680738542549
1.877 4.191864609431815
1.8775 4.197265403932987
1.878 4.202996784308236
1.8785 4.208960399766982
1.879 4.214873564171298
1.8795 4.220247681684106
1.88 4.224482392277355
1.8805 4.22711057853975
1.881 4.228050541835569
1.8815 4.2276746798440135
1.882 4.226564664061915
1.8825 4.225245185409645
1.883 4.22406563074487
1.8835 4.223243929322252
1.884 4.222903262719416
1.8845 4.223072139335021
1.885 4.223732205620947
1.8855 4.224843276599999
1.886 4.226390223244324
1.8865 4.228408572550934
1.887 4.231008650230366
1.8875 4.234405640575967
1.888 4.238970109915425
1.8885 4.245249402981897
1.889 4.253891997167904
1.8895 4.26544288481542
1.89 4.280049022219495
1.8905 4.297256408745452
1.891 4.315293937900662
1.8915 4.329376351502611
1.892 4.3329211499884
1.8925 4.3240202923714515
1.893 4.3084525011386505
1.8935 4.294052538641014
1.894 4.2847502502405
1.8945 4.280343060377274
1.895 4.27909925253121
1.8955 4.279539136878127
1.896 4.280788528502273
1.8965 4.282393429437932
1.897 4.2841341592113915
1.8975 4.285913179454982
1.898 4.287715547791817
1.8985 4.289597726006215
1.899 4.2917626122543036
1.8995 4.294823471979654
1.9 4.301126532881441
1.9005 4.320205501193354
1.901 4.383722413660341
1.9015 4.548759287092046
1.902 4.7593981144036315
1.9025 4.715955794039821
1.903 4.499300340099672
1.9035 4.369572674240161
1.904 4.324396577870703
1.9045 4.311701964767196
1.905 4.308355554513542
1.9055 4.307689509681494
1.906 4.308003427371363
1.9065 4.308798651864866
1.907 4.309865595727204
1.9075 4.311097918971169
1.908 4.312449235671882
1.9085 4.3139481114009195
1.909 4.3157320489284645
1.9095 4.318087076152909
1.91 4.321515298668413
1.9105 4.32676946589939
1.911 4.334772497486029
1.9115 4.346219236704603
1.912 4.360739542467232
1.9125 4.375929503136809
1.913 4.387512654075173
1.9135 4.3913954686668495
1.914 4.386243910544626
1.9145 4.37428736254127
1.915 4.359752953803089
1.9155 4.3463706271511215
1.916 4.335965845565551
1.9165 4.328671984068563
1.917 4.323850110281518
1.9175 4.320812314296037
1.918 4.319069336727977
1.9185 4.318365901793876
1.919 4.318581639741224
1.9195 4.319642619179397
1.92 4.321417732579332
1.9205 4.323667658409
1.921 4.32599651387335
1.9215 4.327874937497385
1.922 4.328681317912797
1.9225 4.327917565197414
1.923 4.325477615839042
1.9235 4.32175360956922
1.924 4.317465174547981
1.9245 4.313312924391101
1.925 4.3097745021600735
1.9255 4.307118757976094
1.926 4.305574172528114
1.9265 4.3055778920292935
1.927 4.3079722829157925
1.9275 4.3139886738021085
1.928 4.324850237537068
1.9285 4.341126089900821
1.929 4.361609214296073
1.9295 4.376494664370438
1.93 4.346347859310794
1.9305 4.201964543156751
1.931 3.9593307364857724
1.9315 3.753155764763627
1.932 3.6659958746786208
1.9325 3.710657179598768
1.933 3.8851102439768086
1.9335 4.135566189216925
1.934 4.3182874250788155
1.9345 4.36565088901192
1.935 4.345997405778999
1.9355 4.318376810728249
1.936 4.298859142414526
1.9365 4.2869366090154
1.937 4.279673786582598
1.9375 4.274990677251112
1.938 4.27173471071301
1.9385 4.2692608815724205
1.939 4.267067420124602
1.9395 4.264448542065655
1.94 4.26030656394854
1.9405 4.253616383974548
1.941 4.245276598159482
1.9415 4.240605013623408
1.942 4.249056917631674
1.9425 4.277508579581958
1.943 4.320624229405433
1.9435 4.359378918165102
1.944 4.374387312253728
1.9445 4.362058959497397
1.945 4.3345716209548675
1.9455 4.306094662764186
1.946 4.283984982942921
1.9465 4.269355479261532
1.947 4.260555568150612
1.9475 4.255497904588473
1.948 4.252531128248129
1.9485 4.250486301486267
1.949 4.248372729942134
1.9495 4.24508601699548
1.95 4.23936155747963
1.9505 4.230301912165872
1.951 4.218674497064053
1.9515 4.20827161464308
1.952 4.205644417308091
1.9525 4.216708435203299
1.953 4.241521389428917
1.9535 4.272226918841526
1.954 4.297742662863695
1.9545 4.31114967655764
1.955 4.312202848876935
1.9555 4.305024264705373
1.956 4.2947899622487915
1.9565 4.285363740135732
1.957 4.278464710573666
1.9575 4.274194056454445
1.958 4.271955298421738
1.9585 4.271088276429299
1.959 4.271105097789749
1.9595 4.271701901145561
1.96 4.2727099612718
1.9605 4.274054596552687
1.961 4.2757507594030075
1.9615 4.277900079554548
1.962 4.280715680631244
1.9625 4.284498682523368
1.963 4.289570254484228
1.9635 4.296157477889104
1.964 4.304351933452442
1.9645 4.313991254857595
1.965 4.324478186526615
1.9655 4.334692353688125
1.966 4.34311312177437
1.9665 4.348337792817252
1.967 4.3498011129248555
1.9675 4.348209093825603
1.968 4.3450981657143375
1.9685 4.342068664392916
1.969 4.340300070349678
1.9695 4.340450025911893
1.97 4.342775781647746
1.9705 4.347223126937066
1.971 4.353376883193767
1.9715 4.360280730535208
1.972 4.366415660384109
1.9725 4.370624549087089
1.973 4.373213931508265
1.9735 4.375384951006063
1.974 4.377403041500709
1.9745 4.377710511477788
1.975 4.373710620617675
1.9755 4.363856998823741
1.976 4.349358473007158
1.9765 4.333662369922844
1.977 4.320009574947146
1.9775 4.309790610354672
1.978 4.302743850160183
1.9785 4.297924643987167
1.979 4.294453628158039
1.9795 4.291752366846011
1.98 4.289570811828496
1.9805 4.287941278634089
1.981 4.287266595566591
1.9815 4.288754770113516
1.982 4.296260859625611
1.9825 4.323728999804046
1.983 4.422130092026133
1.9835 4.710688062563428
1.984 5.003735168825551
1.9845 4.729877373297922
1.985 4.4133693033475625
1.9855 4.294088641764792
1.986 4.255891514536896
1.9865 4.241120417909003
1.987 4.232935193463589
1.9875 4.226711090134816
1.988 4.22110861105894
1.9885 4.215686390419555
1.989 4.2103083778586585
1.9895 4.205011606104699
1.99 4.200048532794404
1.9905 4.19608519309812
1.991 4.1945347454517075
1.9915 4.198026304076037
1.992 4.210600677074825
1.9925 4.236364248094605
1.993 4.275029008389583
1.9935 4.317189941749496
1.994 4.345886311596671
1.9945 4.346348928107264
1.995 4.318611132360185
1.9955 4.2757531918465785
1.996 4.230596225359563
1.9965 4.190428625911587
1.997 4.158090903769289
1.9975 4.133503799724218
1.998 4.115488045080068
1.9985 4.102982058616669
1.999 4.095510663814744
1.9995 4.093368717019405
2.0 4.097696837016701
2.0005 4.11050093114049
2.001 4.1340703851745735
2.0015 4.168840293438875
2.002 4.209109134016589
2.0025 4.2397417604306336
2.003 4.24149247466661
2.0035 4.205756147613848
2.004 4.14404876533303
2.0045 4.079342458467571
2.005 4.028360000126782
2.0055 3.9945936824604074
2.006 3.973586710798954
2.0065 3.959836401642634
2.007 3.949585645279318
2.0075 3.940824733638771
2.008 3.932601077278526
2.0085 3.924507324768446
2.009 3.916400316805201
2.0095 3.9082725445776747
2.01 3.900199268259729
2.0105 3.8923081967325475
2.011 3.88478520524865
2.0115 3.8779321145617223
2.012 3.87225345734588
2.0125 3.8685601742525337
2.013 3.867904600544004
2.0135 3.8710223882531567
2.014 3.877108015854577
2.0145 3.882765263560956
2.015 3.8829645170503655
2.0155 3.874538043948186
2.016 3.8588735702374004
2.0165 3.8406388468149926
2.017 3.824164589471983
2.0175 3.8112451288636207
2.018 3.8015434565267734
2.0185 3.7939671407833044
2.019 3.7875399163149135
2.0195 3.7816150555930994
2.02 3.775815413540113
2.0205 3.769929067780329
2.021 3.763844604516998
2.0215 3.75752944902671
2.022 3.7510302021278283
2.0225 3.7444551355991136
2.023 3.737995723839238
2.0235 3.7319569265788006
2.024 3.7267953163095138
2.0245 3.7230905727348036
2.025 3.7212654197190593
2.0255 3.721051024707248
2.026 3.721112374746732
2.0265 3.719472342691902
2.027 3.7147467107535084
2.0275 3.7069165237023727
2.028 3.6971472369378153
2.0285 3.6870405502693346
2.029 3.677880105028321
2.0295 3.67023664330637
2.03 3.664050961513067
2.0305 3.6589634176421812
2.031 3.654586923227515
2.0315 3.65060781284127
2.032 3.6468169926359257
2.0325 3.643107207623488
2.033 3.639463595903618
2.0335 3.6359150236715996
2.034 3.632464090793218
2.0345 3.629021003458276
2.035 3.625375677878993
2.0355 3.6212668492571316
2.036 3.6165040921857967
2.0365 3.611077380152831
2.037 3.605200612452493
2.0375 3.599226802296273
2.038 3.5935077865948175
2.0385 3.5882821110881506
2.039 3.583654171569017
2.0395 3.5796306597063348
2.04 3.5761645037732555
2.0405 3.5731721378360293
2.041 3.5705495853531923
2.0415 3.568189929763295
2.042 3.566005590987001
2.0425 3.5639475898083672
2.043 3.5620576684740426
2.0435 3.5604863919021428
2.044 3.559356830012665
2.0445 3.5579625884479738
2.045 3.551889267809515
2.0455 3.52736017723124
2.046 3.4629145059287714
2.0465 3.3609592781741684
2.047 3.2686689665506394
2.0475 3.2304936899241072
2.048 3.2599600413039864
2.0485 3.3502412165538358
2.049 3.4697884530503353
2.0495 3.5663073264790546
2.05 3.610468593708247
2.0505 3.6146333806471995
2.051 3.6029967791703834
2.0515 3.5903568828996724
2.052 3.581981911088156
2.0525 3.5783633766940985
2.053 3.5773490725569195
2.0535 3.57174281903884
2.054 3.539750292334497
2.0545 3.4353204246039537
2.055 3.238012459964179
2.0555 3.039813296286698
2.056 2.921979503761647
2.0565 2.869591520241298
2.057 2.8507585195378526
2.0575 2.8492312754420537
2.058 2.8609271291882488
2.0585 2.891313567335396
2.059 2.9608200535231743
2.0595 3.118216181410985
2.06 3.405555521024243
2.0605 3.6502048406559036
2.061 3.669689304171423
2.0615 3.6070679617892187
2.062 3.5581681900180113
2.0625 3.531070501831297
2.063 3.517318459373059
2.0635 3.5102818619037803
2.064 3.5062987941092763
2.0645 3.5035306406654287
2.065 3.501090592773223
2.0655 3.4985799571428577
2.066 3.4958520255910424
2.0665 3.4929183088375515
2.067 3.489902301182613
2.0675 3.4870225730118802
2.068 3.4846117662735177
2.0685 3.4831430212663337
2.069 3.483266615593057
2.0695 3.4857514810513015
2.07 3.4912277174062654
2.0705 3.499656462259394
2.071 3.5098713715801244
2.0715 3.5197698664121235
2.072 3.527062085082073
2.0725 3.5300287169580153
2.073 3.5278928894833426
2.0735 3.521127788207415
2.074 3.511600821071256
2.0745 3.501944696672573
2.075 3.4942196044163625
2.0755 3.4892817595682457
2.076 3.487201936433098
2.0765 3.488115893991618
2.077 3.4930431394293757
2.0775 3.5045670590786306
2.078 3.5252585452680245
2.0785 3.5341588192517657
2.079 3.4088217766872004
2.0795 3.169548142326774
2.08 3.0472404236563415
2.0805 3.005584413545539
2.081 2.99150780731068
2.0815 2.987172871959676
2.082 2.986678728426983
2.0825 2.9877920070707846
2.083 2.9895947442727104
2.0835 2.99172171635463
2.084 2.994099575759976
2.0845 2.996820033680808
2.085 3.0001347456872436
2.0855 3.0045058749740443
2.086 3.010817620158755
2.0865 3.0210108372281104
2.087 3.0405607451326597
2.0875 3.089808784483629
2.088 3.252015651978671
2.0885 3.7431385276234
2.089 4.453864560782015
2.0895 4.785179052257678
2.09 4.878545032181582
2.0905 4.910008250498032
2.091 4.922698668677119
2.0915 4.92662826210855
2.092 4.918699264824437
2.0925 4.864813603556692
2.093 4.556490400405848
2.0935 3.6913869705399884
2.094 3.225900258040377
2.0945 3.1061394664631683
2.095 3.0745943661409685
2.0955 3.066633384841709
2.096 3.0660486150424324
2.0965 3.0678028228431247
2.097 3.0701421527182555
2.0975 3.0723885988323536
2.098 3.0742757558383262
2.0985 3.075706020946021
2.099 3.076697307045616
2.0995 3.0773617350817704
2.1 3.0779693722110695
2.1005 3.079208306993933
2.101 3.0831683209982303
2.1015 3.096836733021351
2.102 3.1424646854869343
2.1025 3.2777766632029275
2.103 3.5993853305225647
2.1035 4.15698617127664
2.104 4.838825051573109
2.1045 4.902643517430254
2.105 3.9912310262571067
2.1055 3.451300335717181
2.106 3.233421234400603
2.1065 3.1491568334123814
2.107 3.1153418864080704
2.1075 3.1014156778507926
2.108 3.096300120177994
2.1085 3.0961793014808814
2.109 3.100529621237606
2.1095 3.1113041561376518
2.11 3.1336176098574198
2.1105 3.17656662423268
2.111 3.2511093709219265
2.1115 3.360780510285422
2.112 3.489850023575733
2.1125 3.6046468789423214
2.113 3.6698328728749283
2.1135 3.6616681274999285
2.114 3.5790140377925175
2.1145 3.4497299340512564
2.115 3.3177363514250606
2.1155 3.2162039566610856
2.116 3.1537468012194294
2.1165 3.1214059839757917
2.117 3.1064103478172145
2.1175 3.099616148535145
2.118 3.096221331112589
2.1185 3.0941639455298455
2.119 3.0926982449723814
2.1195 3.091693929283273
2.12 3.0914574903094456
2.1205 3.0931521850951755
2.121 3.101065018044266
2.1215 3.1335449606500196
2.122 3.2765987604433855
2.1225 3.842293647524678
2.123 4.896851843067588
2.1235 5.3169546677351684
2.124 5.464307278993723
2.1245 5.4251724475886975
2.125 5.106584899069868
2.1255 4.095590535356542
2.126 3.40927301678006
2.1265 3.1872052986230583
2.127 3.125057271093092
2.1275 3.1066668885354067
2.128 3.1013167436805658
2.1285 3.1006651800987646
2.129 3.1023309148444005
2.1295 3.1059593408085524
2.13 3.112512767828096
2.1305 3.1248668730889912
2.131 3.1493197704358797
2.1315 3.1965911007000214
2.132 3.2772426341247636
2.1325 3.3867414871229444
2.133 3.4921192781939068
2.1335 3.5455449719145244
2.134 3.5204106153133905
2.1345 3.43240333174328
2.135 3.324567293390296
2.1355 3.235079808591027
2.136 3.1778521546317355
2.1365 3.1474200564273387
2.137 3.1331100533505145
2.1375 3.1270664492018065
2.138 3.1252928973736465
2.1385 3.126613831163348
2.139 3.132635169908064
2.1395 3.1516545255660935
2.14 3.2163683202527578
2.1405 3.4406901714639746
2.141 4.0197261112348714
2.1415 4.697292656668902
2.142 4.940474997170917
2.1425 5.011600914677467
2.143 5.031025105058441
2.1435 5.021876166069204
2.144 4.9572576442091725
2.1445 4.6565432788507755
2.145 3.844704239473823
2.1455 3.36442051984175
2.146 3.2139784151757818
2.1465 3.166905015369786
2.147 3.1502732397393425
2.1475 3.1438698290460794
2.148 3.1412860055213754
2.1485 3.140285781388127
2.149 3.140151522270407
2.1495 3.1409814713842055
2.15 3.1439133029330213
2.1505 3.1525010302820133
2.151 3.176525322204429
2.1515 3.239798115066116
2.152 3.386834602177955
2.1525 3.658205075737725
2.153 4.0166745608316985
2.1535 4.348050521420453
2.154 4.546312710101751
2.1545 4.50629499693131
2.155 4.246000613738551
2.1555 3.965673156321654
2.156 3.749485008849798
2.1565 3.6271000419179957
2.157 3.5858997213536865
2.1575 3.6166400127987695
2.158 3.7348077735618146
2.1585 3.9843174952376748
2.159 4.387213514816525
2.1595 4.747693460424473
2.16 4.873781777521976
2.1605 4.887188920604555
2.161 4.812970090455409
2.1615 4.57023253849377
2.162 4.083501062523431
2.1625 3.661001396188966
2.163 3.4020971282043844
2.1635 3.266742857705112
2.164 3.1982535600565916
2.1645 3.163094900408999
2.165 3.144821604379163
2.1655 3.1355636921950163
2.166 3.131140887459572
2.1665 3.128725954915063
2.167 3.126012161861822
2.1675 3.1213711331803777
2.168 3.1143360737374666
2.1685 3.1055951940948043
2.169 3.096219398618797
2.1695 3.087025452830832
2.17 3.0784697321092436
2.1705 3.070822972493972
2.171 3.0643023580952518
2.1715 3.059116785118669
2.172 3.0554816618107976
2.1725 3.053639970547109
2.173 3.053858949491766
2.1735 3.0563592078075663
2.174 3.0612306528544915
2.1745 3.068309923721487
2.175 3.0769896361862044
2.1755 3.085961326147742
2.176 3.09304149924452
2.1765 3.095548191026576
2.177 3.091375625327795
2.1775 3.080267483293368
2.178 3.064084892713061
2.1785 3.0458394243659184
2.179 3.0283414001511497
2.1795 3.013451316148161
2.18 3.0019347832143533
2.1805 2.993659242744452
2.181 2.9879898920967287
2.1815 2.984167591515157
2.182 2.9815620454120806
2.1825 2.9797325299164
2.183 2.9784231244664463
2.1835 2.977506083689863
2.184 2.9769736437062084
2.1845 2.976936306355287
2.185 2.977664797636195
2.1855 2.9796771216161906
2.186 2.98385287990872
2.1865 2.9916134043308125
2.187 3.004958549319279
2.1875 3.0257945954871674
2.188 3.0533591754465084
2.1885 3.080920820378597
2.189 3.0990269699989446
2.1895 3.1049313689864073
2.19 3.1032873128829737
2.1905 3.099401120365493
2.191 3.0962004472991085
2.1915 3.0946848070040813
2.192 3.094833213871966
2.1925 3.0960421705438916
2.193 3.0974269691965093
2.1935 3.0979866558336306
2.194 3.0968533770258775
2.1945 3.0934158537912593
2.195 3.0875244138064124
2.1955 3.0797226676573226
2.196 3.0712376650382724
2.1965 3.0635020203995316
2.197 3.057524360406364
2.1975 3.0536295735735584
2.198 3.05160513144705
2.1985 3.0510317961082896
2.199 3.051502761466634
2.1995 3.052708959543801
2.2 3.0544508029254986
2.2005 3.0566234228909197
2.201 3.0591900037915023
2.2015 3.0621872052548307
2.202 3.065747612339643
2.2025 3.070179691888403
2.203 3.076093879700047
2.2035 3.0846663603874616
2.204 3.097903983036397
2.2045 3.118686313315094
2.205 3.149455969043518
2.2055 3.1863572246126717
2.206 3.2052914031254813
2.2065 3.1655363201113316
2.207 3.076122880687202
2.2075 2.993772580109039
2.208 2.940841814694793
2.2085 2.910495669220329
2.209 2.8931238958553083
2.2095 2.8826673149325286
2.21 2.8758841634002286
2.2105 2.8711004055667493
2.211 2.867459796237209
2.2115 2.8645348197819382
2.212 2.862116614536572
2.2125 2.860117665398394
2.213 2.8585186756783854
2.2135 2.85733376022874
2.214 2.856603117300181
2.2145 2.856390787895225
2.215 2.8567888521077807
2.2155 2.8579118500336937
2.216 2.859845795351931
2.2165 2.862586157862249
2.217 2.8659717964238256
2.2175 2.8697078937905944
2.218 2.873506619544968
2.2185 2.8772494123481342
2.219 2.8810657581129346
2.2195 2.885301264884016
2.22 2.8904749943379686
2.2205 2.89722989961498
2.221 2.906344305744782
2.2215 2.918749502829125
2.222 2.9355648643244328
2.2225 2.957904799552181
2.223 2.986332203338768
2.2235 3.0200630231624954
2.224 3.0562875828691043
2.2245 3.090199979350806
2.225 3.115825671228566
2.2255 3.127581315749832
2.226 3.1219666972032476
2.2265 3.0987210442355257
2.227 3.0609234305272137
2.2275 3.013902388425655
2.228 2.964196445706274
2.2285 2.9178849705487506
2.229 2.8792540215442974
2.2295 2.849984469405679
2.23 2.829528837110508
2.2305 2.816112511860724
2.231 2.8076829440453457
2.2315 2.802499912078525
2.232 2.799326705827771
2.2325 2.7973838274325233
2.233 2.79621618438106
2.2335 2.795573771601984
2.234 2.795338746902842
2.2345 2.795473256007882
2.235 2.7960336657907314
2.2355 2.797172593134607
2.236 2.7992289666756767
2.2365 2.8028685323668627
2.237 2.809328845308534
2.2375 2.8208422198513174
2.238 2.841059608692478
2.2385 2.8749879548046335
2.239 2.9271315401397873
2.2395 2.997010603443001
2.24 3.0747134603901527
2.2405 3.141916187908934
2.241 3.179544542073592
2.2415 3.1756376870544853
2.242 3.12994276148832
2.2425 3.055309076192633
2.243 2.972656949758586
2.2435 2.9004524366502293
2.244 2.8473278763821854
2.2445 2.812784525044319
2.245 2.792005144982295
2.2455 2.7798098411764824
2.246 2.772391919943158
2.2465 2.76746233458062
2.247 2.7638143543707825
2.2475 2.7608689964309816
2.248 2.7583861804350365
2.2485 2.7563078699669914
2.249 2.754703387601725
2.2495 2.7538242307661607
2.25 2.7542196914828603
2.2505 2.7571095279328413
2.251 2.7650860040431864
2.2515 2.7833183645070347
2.252 2.820944363719703
2.2525 2.891216069354715
2.253 3.0066951137430147
2.2535 3.166634271305562
2.254 3.342325025015751
2.2545 3.4802978014175503
2.255 3.5315087630534867
2.2555 3.479524247201316
2.256 3.345842812352884
2.2565 3.1772010755452014
2.257 3.020106023601211
2.2575 2.9000245802195694
2.258 2.819622938351233
2.2585 2.769803525017065
2.259 2.7397224860408196
2.2595 2.721164620153618
2.26 2.7090439972754625
2.2605 2.7005317445434125
2.261 2.6941198678281273
2.2615 2.6889877348906746
2.262 2.6846652593779536
2.2625 2.6808917604472464
2.263 2.677524923722232
2.2635 2.6745241753122064
2.264 2.6719330722957606
2.2645 2.6698747610059135
2.265 2.668588743557172
2.2655 2.6684725732426644
2.266 2.6701575188069055
2.2665 2.674613414391229
2.267 2.683231055975111
2.2675 2.6978340837438486
2.268 2.7203915882085097
2.2685 2.752112336147426
2.269 2.7916247864948653
2.2695 2.8330452834426856
2.27 2.8665834498480693
2.2705 2.8833167104587174
2.271 2.88075505090364
2.2715 2.863301838718571
2.272 2.8374653747721448
2.2725 2.8077740446294728
2.273 2.777295919339248
2.2735 2.748917190065547
2.274 2.7247592753735352
2.2745 2.705429981866579
2.275 2.69054468642286
2.2755 2.679399214719443
2.276 2.671327412709682
2.2765 2.665712345446445
2.277 2.661899328071468
2.2775 2.6590591805195
2.278 2.6561690608306394
2.2785 2.652162903531633
2.279 2.6464193014204733
2.2795 2.639127622718216
2.28 2.6312796963355263
2.2805 2.6240732067463535
2.281 2.6182420504686226
2.2815 2.6137209536475785
2.282 2.6099879958874412
2.2825 2.6066674711318916
2.283 2.603784300053449
2.2835 2.6015281633108254
2.284 2.599987798788095
2.2845 2.599130039436589
2.285 2.598908100061796
2.2855 2.5993505557929604
2.286 2.6005821343599598
2.2865 2.6027743366197287
2.287 2.6060416885339057
2.2875 2.6103408034501863
2.288 2.615436266314874
2.2885 2.6209514376318443
2.289 2.62645933061886
2.2895 2.6316204189859507
2.29 2.636334753842166
2.2905 2.6407387628514867
2.291 2.644872817683125
2.2915 2.6481925021418027
2.292 2.649578006509043
2.2925 2.648278611516683
2.293 2.6447880310964136
2.2935 2.6404721493075174
2.294 2.6364665914097527
2.2945 2.6331832871862373
2.295 2.630595514571337
2.2955 2.628598491411714
2.296 2.627035043859956
2.2965 2.625664505212204
2.297 2.624257686555487
2.2975 2.6227590338132734
2.298 2.621328993759925
2.2985 2.620227656403924
2.299 2.619662581853709
2.2995 2.6197228707104427
2.3 2.620413798583109
2.3005 2.6217198678420166
2.301 2.623620971521576
2.3015 2.626102343972309
2.302 2.629191091341533
2.3025 2.633035225840765
2.303 2.637890724991835
2.3035 2.643884417235534
2.304 2.650618576204919
2.3045 2.6570447252628364
2.305 2.6620546480825107
2.3055 2.665398174460754
2.306 2.6678789332065174
2.3065 2.670601756776871
2.307 2.674142251499629
2.3075 2.678449057143445
2.308 2.683096852395324
2.3085 2.687559552312396
2.309 2.69134465731229
2.3095 2.6941033026861865
2.31 2.6957314794826432
2.3105 2.6963008831026167
2.311 2.6958961187903734
2.3115 2.694611952936765
2.312 2.692756275914996
2.3125 2.690850205331638
2.313 2.689356240666993
2.3135 2.6884485887368177
2.314 2.68806444739078
2.3145 2.688064129515902
2.315 2.688376629709805
2.3155 2.6890177781494478
2.316 2.6900368634960214
2.3165 2.6914669457033122
2.317 2.6933300645996914
2.3175 2.6956725947448534
2.318 2.698610745294407
2.3185 2.702357862978867
2.319 2.7072444215763687
2.3195 2.7137000199699157
2.32 2.7221392610390795
2.3205 2.7326340554528388
2.321 2.744452898696365
2.3215 2.755874709084547
2.322 2.764606496482668
2.3225 2.7687484753185467
2.323 2.7679134866863917
2.3235 2.7635331050461973
2.324 2.7578332868237796
2.3245 2.7524866961706183
2.325 2.7482486315447003
2.3255 2.745270448771742
2.326 2.743438423654875
2.3265 2.7425308634170174
2.327 2.742332332051693
2.3275 2.742663803242812
2.328 2.743375344586533
2.3285 2.7443570187359088
2.329 2.745524354974891
2.3295 2.7468367957200828
2.33 2.7483035677821563
2.3305 2.7499894824030457
2.331 2.7520490414864662
2.3315 2.75475677587625
2.332 2.758552687582486
2.3325 2.7641064371627584
2.333 2.7723387536796027
2.3335 2.7843288274918008
2.334 2.800879263026073
2.3345 2.8215530075257993
2.335 2.8435365242428636
2.3355 2.8613476382701224
2.336 2.8686838416689353
2.3365 2.86247676231232
2.337 2.845732756559056
2.3375 2.8254734052185766
2.338 2.807777008704897
2.3385 2.7951380240920622
2.339 2.787287586180507
2.3395 2.782992379896517
2.34 2.7810901294925303
2.3405 2.780759316802677
2.341 2.781452551280821
2.3415 2.7828143272505015
2.342 2.7846400149161274
2.3425 2.7868358770144335
2.343 2.789421922184265
2.3435 2.7925665541155515
2.344 2.7966694224082636
2.3445 2.8024790369962433
2.345 2.8112180125285606
2.3455 2.824586294866628
2.346 2.8443439126021532
2.3465 2.8708934108801136
2.347 2.901272251256672
2.3475 2.9290311580094395
2.348 2.9472947426487233
2.3485 2.951815626019836
2.349 2.9417197446014436
2.3495 2.919921060416134
2.35 2.8929254794784827
2.3505 2.867861829124773
2.351 2.848960915289193
2.3515 2.836820040690971
2.352 2.830007207011275
2.3525 2.8267217741190693
2.353 2.8255680498715536
2.3535 2.8256485209491577
2.354 2.826442462320661
2.3545 2.8276600459055503
2.355 2.829153546108187
2.3555 2.8308688773269752
2.356 2.832830999524897
2.3565 2.835164013862726
2.357 2.8381665093771096
2.3575 2.842462434808616
2.358 2.8493435506196816
2.3585 2.86140321781419
2.359 2.8835946808448663
2.3595 2.924470403866459
2.36 2.9963899719209612
2.3605 3.1120013463118488
2.361 3.2747149649201726
2.3615 3.465398037705115
2.362 3.6391397699591144
2.3625 3.7461667997423076
2.363 3.7637954605388524
2.3635 3.7038369886257234
2.364 3.59236214945651
2.3645 3.4534127051136343
2.365 3.308364204072862
2.3655 3.1780411534405397
2.366 3.076779657011941
2.3665 3.0074886021778253
2.367 2.964469992142809
2.3675 2.9396010411562843
2.368 2.926041981065169
2.3685 2.9191890555034563
2.369 2.9162685783818434
2.3695 2.915699328969974
2.37 2.9165888333511463
2.3705 2.9184370722029316
2.371 2.9209706637081707
2.3715 2.9240555265999637
2.372 2.927645861169487
2.3725 2.931756920533336
2.373 2.936438168268629
2.3735 2.94172451862764
2.374 2.9475548745918188
2.3745 2.9536769618375045
2.375 2.959650072011347
2.3755 2.9649903857421114
2.376 2.969382070480571
2.3765 2.972790348088197
2.377 2.9754174900377093
2.3775 2.97756898045692
2.378 2.9795539162688245
2.3785 2.981621511717356
2.379 2.9839511055940102
2.3795 2.9866531071803157
2.38 2.989797257954492
2.3805 2.9934879323505337
2.381 2.9979297243795218
2.3815 3.0035522857380608
2.382 3.0111664399810865
2.3825 3.0221149738806607
2.383 3.0382952017978697
2.3835 3.0617384322933576
2.384 3.093700119498645
2.3845 3.1340970067097755
2.385 3.18227796657085
2.3855 3.2379883118269825
2.386 3.299752900765033
2.3865 3.3598145433104536
2.387 3.401103315155809
2.3875 3.4041068146607882
2.388 3.3620965992337384
2.3885 3.288694691226836
2.389 3.208870541902164
2.3895 3.143166430626052
2.39 3.0994672294756684
2.3905 3.0753003938824515
2.391 3.0643236813188084
2.3915 3.060835926164372
2.392 3.0611383703386315
2.3925 3.0632193729110684
2.393 3.0660870447135133
2.3935 3.0692707427337753
2.394 3.0725803966543177
2.3945 3.07597683082163
2.395 3.079536833708741
2.3955 3.0834703467843374
2.396 3.0881837292899066
2.3965 3.0944279268726964
2.397 3.103494045443166
2.3975 3.1173018425190433
2.398 3.1378209127108176
2.3985 3.165097684274909
2.399 3.1946057032891426
2.3995 3.217442254377308
2.4 3.225807615037266
2.4005 3.2188079996387318
2.401 3.202139176678801
2.4015 3.1832627252467853
2.402 3.1674732635239673
2.4025 3.1568876166158573
2.403 3.1512353517381255
2.4035 3.1492045800295108
2.404 3.1494382386710145
2.4045 3.1509163800515063
2.405 3.1530064446252313
2.4055 3.155354077415452
2.406 3.1578016300874383
2.4065 3.1603274515643927
2.407 3.1630231850261827
2.4075 3.1661117900054494
2.408 3.169996555392694
2.4085 3.175398811169848
2.409 3.183576227711778
2.4095 3.1966898119615914
2.41 3.2183517853017234
2.4105 3.254096776521684
2.411 3.3110545713637043
2.4115 3.3958849532289834
2.412 3.5109233436808287
2.4125 3.649591726288553
2.413 3.7928301728009552
2.4135 3.9098667517047945
2.414 3.9684909674637963
2.4145 3.951808197349714
2.415 3.8644866242180838
2.4155 3.7263058854569637
2.416 3.568663916975752
2.4165 3.429393079398449
2.417 3.333192309333662
2.4175 3.2793863738419295
2.418 3.2535983412743947
2.4185 3.24272428316221
2.419 3.2391152064766784
2.4195 3.238989576983717
2.42 3.2405345604598716
2.4205 3.2428555935894154
2.421 3.2454882592932686
2.4215 3.2481843985789594
2.422 3.250812616931193
2.4225 3.2533211165854867
2.423 3.2557257486799136
2.4235 3.258108260909915
2.424 3.260622496451071
2.4245 3.2635320206367107
2.425 3.2672867501803866
2.4255 3.2727111581724673
2.426 3.2811608147331084
2.4265 3.294438549210942
2.427 3.3141423955977265
2.4275 3.3409756309872423
2.428 3.3753869467847446
2.4285 3.420105561474526
2.429 3.4837172410723545
2.4295 3.5850531546553404
2.43 3.758895546726932
2.4305 4.050832855173998
2.431 4.4491296851090025
2.4315 4.738623148075457
2.432 4.857317610258449
2.4325 4.898063406815109
2.433 4.904423793433858
2.4335 4.896781378036647
2.434 4.886618304238373
2.4345 4.878607502531756
2.435 4.873238707552871
2.4355 4.869666424580237
2.436 4.867057620669807
2.4365 4.864891225020691
2.437 4.86292129553041
2.4375 4.861089052670896
2.438 4.859448873095515
2.4385 4.858035253135692
2.439 4.85655349593904
2.4395 4.853690042814558
2.44 4.84583521554547
2.4405 4.825399428636653
2.441 4.778055865170066
2.4415 4.6733430844527755
2.442 4.4500050604862915
2.4425 4.122016688712326
2.443 3.855322139301113
2.4435 3.6892300052637284
2.444 3.5968445353095087
2.4445 3.547425648290095
2.445 3.5203781510901484
2.4455 3.50228822341015
2.446 3.4841163117651623
2.4465 3.4604125196858844
2.447 3.429699781522099
2.4475 3.3945316691285443
2.448 3.360011091672047
2.4485 3.3310433382712423
2.449 3.309930792159059
2.4495 3.296202629531643
2.45 3.288026540523611
2.4505 3.283550086187767
2.451 3.281482939597404
2.4515 3.2811591472022963
2.452 3.282569857522307
2.4525 3.2866990634479274
2.453 3.296831990389461
2.4535 3.3230621810102337
2.454 3.39667873065581
2.4545 3.602175451026363
2.455 4.038481248085076
2.4555 4.5095375108799525
2.456 4.715462831837587
2.4565 4.780220225054207
2.457 4.799204488520739
2.4575 4.803067274178415
2.458 4.801773134030401
2.4585 4.798754361600198
2.459 4.795256714807349
2.4595 4.7917922422758386
2.46 4.788595560390465
2.4605 4.7857920027285035
2.461 4.783432641701929
2.4615 4.781526340507361
2.462 4.780069856317902
2.4625 4.779022969126777
2.463 4.778341218722077
2.4635 4.777951407169062
2.464 4.777772125104993
2.4645 4.7777285281082245
2.465 4.7777553990041985
2.4655 4.777844690286545
2.466 4.77809409122414
2.4665 4.7787915876698905
2.467 4.7805284646046315
2.4675 4.784341663833827
2.468 4.791655535791681
2.4685 4.803678758261317
2.469 4.819881786221132
2.4695 4.836217009873221
2.47 4.845740780448453
2.4705 4.843482372986663
2.471 4.830830112008262
2.4715 4.813479750342334
2.472 4.796474408246788
2.4725 4.78238205979619
2.473 4.771871315034027
2.4735 4.764501980650366
2.474 4.759364738839822
2.4745 4.75558370887227
2.475 4.752538467893589
2.4755 4.74987163897874
2.476 4.747424653272083
2.4765 4.745160180477607
2.477 4.743125776948733
2.4775 4.741425903518064
2.478 4.740206724703744
2.4785 4.7395994985366565
2.479 4.739683136153652
2.4795 4.740397093378321
2.48 4.741545487309712
2.4805 4.742798458308125
2.481 4.743739612669613
2.4815 4.743912959512127
2.482 4.74297529361806
2.4825 4.74092025081556
2.483 4.738076189552749
2.4835 4.734870617389327
2.484 4.7316505890888
2.4845 4.728662816757645
2.485 4.726095235185672
2.4855 4.7240156091384735
2.486 4.722358638781
2.4865 4.720963273075335
2.487 4.71963761423546
2.4875 4.718170308752524
2.488 4.7164007396034995
2.4885 4.714284318754594
2.489 4.711930947208432
2.4895 4.709523260091639
2.49 4.707202466931929
2.4905 4.705038009409141
2.491 4.703041763327193
2.4915 4.70115307065132
2.492 4.699250212017325
2.4925 4.697171036413715
2.493 4.694852426065281
2.4935 4.692391459258144
2.494 4.690057294892465
2.4945 4.6881996614328445
2.495 4.687229505448312
2.4955 4.687564594066395
2.496 4.689511370439434
2.4965 4.69297205850584
2.497 4.69713436369982
2.4975 4.7005728380010305
2.498 4.7022613065889685
2.4985 4.702587448906788
2.499 4.70282798015034
2.4995 4.703632840542919
2.5 4.704339481257748
2.5005 4.703555517306882
2.501 4.700023136224474
2.5015 4.693134106798987
2.502 4.683247965979363
2.5025 4.671686132609046
2.503 4.660115088693186
2.5035 4.64974050580305
2.504 4.640961888034208
2.5045 4.633588471764722
2.505 4.6271669998986615
2.5055 4.621260390682408
2.506 4.6155442046537685
2.5065 4.609857913264764
2.507 4.604211680887375
2.5075 4.598751477428885
2.508 4.593658551188045
2.5085 4.589029191419617
2.509 4.584852269611964
2.5095 4.581044813129723
2.51 4.577529703074661
2.5105 4.574239410081527
2.511 4.571057253383761
2.5115 4.567707884203087
2.512 4.563766138206442
2.5125 4.558769429286962
2.513 4.552456859439832
2.5135 4.544997713426148
2.514 4.536975557491645
2.5145 4.529148150935
2.515 4.522086287153184
2.5155 4.51591788345313
2.516 4.510361374195262
2.5165 4.5049026264182155
2.517 4.49901739636718
2.5175 4.492232282662175
2.518 4.484042952180718
2.5185 4.473680014567871
2.519 4.459960998089687
2.5195 4.441263316260046
2.52 4.416009114539672
2.5205 4.384131466092179
2.521 4.349524206241761
2.5215 4.321723772067272
2.522 4.31253630416126
2.5225 4.32696138709442
2.523 4.357384528474667
2.5235 4.389256764504904
2.524 4.411449328505369
2.5245 4.42139771434599
2.525 4.422587084917013
2.5255 4.419504708743136
2.526 4.414979941614484
2.5265 4.410210227050423
2.527 4.405521075640116
2.5275 4.400925786075072
2.528 4.396373783521269
2.5285 4.391828455918422
2.529 4.387306913068934
2.5295 4.382870184946742
2.53 4.378628892972851
2.5305 4.374752325658927
2.531 4.371453264818952
2.5315 4.368945423944244
2.532 4.367362672198088
2.5325 4.366713928490008
2.533 4.366931668392215
2.5335 4.367999641645992
2.534 4.36983198146677
2.5345 4.371779929861101
2.535 4.3723867424703355
2.5355 4.3700612008256785
2.536 4.364328874956127
2.5365 4.35624760189124
2.537 4.34758485966042
2.5375 4.339703830312177
2.538 4.333132592575299
2.5385 4.327768516017994
2.539 4.32325594410868
2.5395 4.319228170402229
2.54 4.315413958225004
2.5405 4.311664885643512
2.541 4.3079340189231194
2.5415 4.304261972060586
2.542 4.30075383833469
2.5425 4.297561511609053
2.543 4.294842394163868
2.5435 4.292715597153012
2.544 4.291156587591304
2.5445 4.289895546176603
2.545 4.2884142964837
2.5455 4.286095634625915
2.546 4.282557598756475
2.5465 4.2779521563661715
2.547 4.272909919552565
2.5475 4.26817982877333
2.548 4.264245526832446
2.5485 4.261205950834589
2.549 4.25890567774183
2.5495 4.257101045583814
2.55 4.2555525960447005
2.5505 4.254059845888812
2.551 4.252475823518352
2.5515 4.250725919856918
2.552 4.248805438860205
2.5525 4.246805194134503
2.553 4.244889104519543
2.5535 4.243285537047597
2.554 4.24226458874699
2.5545 4.242056593695428
2.555 4.242699553193272
2.5555 4.243825878829706
2.556 4.244600391422922
2.5565 4.244050087277603
2.557 4.241678344308036
2.5575 4.237811244363939
2.558 4.23337813920057
2.5585 4.22933656324243
2.559 4.22625308011964
2.5595 4.224246968999412
2.56 4.2231628181999215
2.5605 4.222752195029057
2.561 4.222772552275829
2.5615 4.223019979433887
2.562 4.223324531241784
2.5625 4.22356405251261
2.563 4.223681306067616
2.5635 4.22370031450581
2.564 4.2237293590560645
2.5645 4.223975434504392
2.565 4.224736338165038
2.5655 4.22633612066791
2.566 4.228986315126412
2.5665 4.232484821193968
2.567 4.235990680422165
2.5675 4.238206654331258
2.568 4.238167222144427
2.5685 4.235967606321528
2.569 4.232665348917364
2.5695 4.2294989382540455
2.57 4.227198970927184
2.5705 4.225937747208593
2.571 4.22554122030095
2.5715 4.225726887030819
2.572 4.2262232918266
2.5725 4.226823689053661
2.573 4.227385169837453
2.5735 4.2278234400469215
2.574 4.228109623796496
2.5745 4.228285758556196
2.575 4.228462998810397
2.5755 4.228836483624504
2.576 4.229717849371595
2.5765 4.231550989747121
2.577 4.234840111406137
2.5775 4.239989713392352
2.578 4.2470198069042775
2.5785 4.25531137683435
2.579 4.263443630476055
2.5795 4.269385606319768
2.58 4.271293567661059
2.5805 4.268640252947695
2.581 4.262637282783042
2.5815 4.255445239121504
2.582 4.249007860465681
2.5825 4.244336414097545
2.583 4.241556766218353
2.5835 4.240332176715072
2.584 4.240222332507861
2.5845 4.240869916108045
2.585 4.241996481381656
2.5855 4.243391801716892
2.586 4.244904149291718
2.5865 4.24641925306866
2.587 4.247850347051608
2.5875 4.2491438167535565
2.588 4.2502702141524535
2.5885 4.251232249792706
2.589 4.252056770617831
2.5895 4.2528021454647496
2.59 4.253530521481115
2.5905 4.254307360927723
2.591 4.255192497279048
2.5915 4.256295468800485
2.592 4.257838489019817
2.5925 4.260202522987014
2.593 4.263983670281298
2.5935 4.270159652949524
2.594 4.280555904155009
2.5945 4.298606817336284
2.595 4.329941184448045
2.5955 4.380134427228239
2.596 4.445357861979471
2.5965 4.497365863762163
2.597 4.495029396971039
2.5975 4.438522620966634
2.598 4.369614505663455
2.5985 4.317684666977173
2.599 4.286892213188973
2.5995 4.271032078657618
2.6 4.263679875861594
2.6005 4.260728306802538
2.601 4.259978753790372
2.6015 4.260321042001611
2.602 4.261164547007296
2.6025 4.262178729907164
2.603 4.263192210425985
2.6035 4.264139216100552
2.604 4.2650969092151625
2.6045 4.266354510687326
2.605 4.26863716087085
2.6055 4.273556139519763
2.606 4.284396393016654
2.6065 4.306800625454341
2.607 4.347476273478995
2.6075 4.406565515028709
2.608 4.464044658210017
2.6085 4.480988070584119
2.609 4.441119986384545
2.6095 4.3742087722003395
2.61 4.314972172456783
2.6105 4.275052854395068
2.611 4.251197328323001
2.6115 4.237201031757908
2.612 4.228436744276716
2.6125 4.222314450947512
2.613 4.217561762031063
2.6135 4.2135914106692836
2.614 4.210144257088275
2.6145 4.207118585818262
2.615 4.204490002407298
2.6155 4.202287730873837
2.616 4.200609593924372
2.6165 4.199635376074764
2.617 4.1996908252013645
2.6175 4.201266204757688
2.618 4.204890396968751
2.6185 4.21055256736376
2.619 4.216260334488294
2.6195 4.215809485663303
2.62 4.197063209597718
2.6205 4.143681340887814
2.621 4.043002348285634
2.6215 3.8971599902116614
2.622 3.726824510992148
2.6225 3.5610347427936437
2.623 3.4229983765233696
2.6235 3.32389970355631
2.624 3.2656711380275203
2.6245 3.2463300785688594
2.625 3.2633289172276383
2.6255 3.3143430391843234
2.626 3.3969574923314108
2.6265 3.5067038082081146
2.627 3.6352605588217815
2.6275 3.7692992714107243
2.628 3.892783320217011
2.6285 3.992139902858125
2.629 4.061233559467893
2.6295 4.102065650028483
2.63 4.121499267495662
2.6305 4.127354780648115
2.631 4.125974613146096
2.6315 4.121522677708463
2.632 4.11628610944405
2.6325 4.111282897588917
2.633 4.106844581505981
2.6335 4.102993211022327
2.634 4.099665270427734
2.6345 4.0967760753240094
2.635 4.0942654552878635
2.6355 4.092089506656063
2.636 4.090233789089518
2.6365 4.08870816815631
2.637 4.087524148411332
2.6375 4.086689941805479
2.638 4.086189964052898
2.6385 4.085937202403673
2.639 4.085747650230769
2.6395 4.085344457049792
2.64 4.084424636789177
2.6405 4.0828117046831816
2.641 4.080504836304036
2.6415 4.077658001035982
2.642 4.074492819889898
2.6425 4.071210450516495
2.643 4.067960753025177
2.6435 4.0648223673555295
2.644 4.061822050905767
2.6445 4.058938918861622
2.645 4.056159910947399
2.6455 4.0534746293727855
2.646 4.0508899395578135
2.6465 4.048427871065333
2.647 4.046123065159555
2.6475 4.04400870874501
2.648 4.0421002367971495
2.6485 4.040389508194267
2.649 4.038829543212382
2.6495 4.037354642611565
2.65 4.0358979860003314
2.6505 4.034403198192082
2.651 4.0328359417660975
2.6515 4.031196959222384
2.652 4.029525864463854
2.6525 4.02788678839095
2.653 4.026342582999589
2.6535 4.0249131723935845
2.654 4.0235861164173174
2.6545 4.022318178033658
2.655 4.0210515577610275
2.6555 4.019731026246112
2.656 4.018333029186446
2.6565 4.016892976083203
2.657 4.015461647776992
2.6575 4.01406227192689
2.658 4.01266312636533
2.6585 4.011170990761948
2.659 4.009470612054602
2.6595 4.007459654922708
2.66 4.0050986304175895
2.6605 4.002441214260661
2.661 3.9996212054637406
2.6615 3.9968035338912946
2.662 3.9941168628820227
2.6625 3.9916141662868236
2.663 3.9892956871683216
2.6635 3.9871351744769514
2.664 3.9851092210690675
2.6645 3.9831879541690958
2.665 3.9813382895293357
2.6655 3.979523250195137
2.666 3.977737325334421
2.6665 3.9760171209287583
2.667 3.97442547188738
2.6675 3.973044876522084
2.668 3.9719830298056698
2.6685 3.9713781984164855
2.669 3.9714010852928494
2.6695 3.972219325396698
2.67 3.9739165622044395
2.6705 3.9764205885982635
2.671 3.9795939709291117
2.6715 3.9834569455313202
2.672 3.9883042949520293
2.6725 3.9945217799912554
2.673 4.00227723632056
2.6735 4.011363283081248
2.674 4.021034165057906
2.6745 4.029744237775998
2.675 4.035373961541564
2.6755 4.036531686445463
2.676 4.033687360967249
2.6765 4.028657446085361
2.677 4.02287812832527
2.6775 4.016226933947027
2.678 4.0069770490001515
2.6785 3.992545633578662
2.679 3.970330927747635
2.6795 3.938697942061377
2.68 3.898138406814213
2.6805 3.852361447258896
2.681 3.808203931298464
2.6815 3.773218872743331
2.682 3.752070624121516
2.6825 3.743693661850407
2.683 3.7416830234943736
2.6835 3.7376545917348567
2.684 3.7250890855404295
2.6845 3.7017846700372656
2.685 3.6684970071183622
2.6855 3.625847181132312
2.686 3.5723036312281584
2.6865 3.504169060792889
2.687 3.417804922011773
2.6875 3.312825359540512
2.688 3.1957796559943406
2.6885 3.080471249476042
2.689 2.9820329599265323
2.6895 2.9089090237449637
2.69 2.860614129579239
2.6905 2.831514312351307
2.691 2.8152680354477644
2.6915 2.8069566175149125
2.692 2.8033586267266495
2.6925 2.802566420630458
2.693 2.8035752930870386
2.6935 2.805979030020551
2.694 2.809841378211561
2.6945 2.815714968312615
2.695 2.8248523015487956
2.6955 2.8396401166407985
2.696 2.864239647452897
2.6965 2.9050406132972695
2.697 2.9699594167275345
2.6975 3.0650443673783156
2.698 3.1886271244973665
2.6985 3.328178607223532
2.699 3.4650705019766628
2.6995 3.5841812794344756
2.7 3.678910420666118
2.7005 3.7500227988309893
2.701 3.8016559397987963
2.7015 3.838544140118196
2.702 3.864726349737645
2.7025 3.883254561490399
2.703 3.896351868960431
2.7035 3.905644319447828
2.704 3.9123171014010234
2.7045 3.9172216935836675
2.705 3.920954035420734
2.7055 3.923949627264826
2.706 3.926552191814804
2.7065 3.929066225005868
2.707 3.931786417304939
2.7075 3.9349760527143696
2.708 3.9388116993248063
2.7085 3.9432802038233143
2.709 3.9481210562574285
2.7095 3.9529064812589914
2.71 3.9572563991674867
2.7105 3.961050611615895
2.711 3.9644375740240525
2.7115 3.9677341816732534
2.712 3.971286026060395
2.7125 3.975456377431045
2.713 3.980712104369366
2.7135 3.98770145688436
2.714 3.9973454009899507
2.7145 4.0109529574775715
2.715 4.03056272671816
2.7155 4.059591461747858
2.716 4.103699139602139
2.7165 4.170640134402626
2.717 4.26545040398953
2.7175 4.374939355827936
2.718 4.417486177071898
2.7185 4.231555291150644
2.719 3.9180236312784755
2.7195 3.592630176528796
2.72 3.3265300158576947
2.7205 3.1348286655651423
2.721 3.0048203624467282
2.7215 2.918016146903887
2.722 2.8594804330052073
2.7225 2.819339643474252
2.723 2.7914092287113723
2.7235 2.771626577628493
2.724 2.757232033659487
2.7245 2.7464801092125155
2.725 2.738392524602637
2.7255 2.7323790248221806
2.726 2.7279657653304055
2.7265 2.7247081886643043
2.727 2.722233747156362
2.7275 2.7202722313223537
2.728 2.7186571415161245
2.7285 2.717303217910124
2.729 2.716167655862354
2.7295 2.7152340173123397
2.73 2.7144879301165554
2.7305 2.7139160662259014
2.731 2.7135264029194266
2.7315 2.713360643964333
2.732 2.713521899978276
2.7325 2.7142295554796982
2.733 2.7158806162266993
2.7335 2.7191440950804493
2.734 2.7249811360893217
2.7345 2.734556964600988
2.735 2.748820133860298
2.7355 2.7677644291620274
2.736 2.789182829823635
2.7365 2.8076526062875002
2.737 2.8157913007999165
2.7375 2.8089534159826117
2.738 2.7896016052190964
2.7385 2.765623664041038
2.739 2.7441681233643314
2.7395 2.7281639792814714
2.74 2.717384017184769
2.7405 2.7105661790279685
2.741 2.7064390632733977
2.7415 2.7039676881959815
2.742 2.702406207393236
2.7425 2.7012827244936295
2.743 2.7003311478258363
2.7435 2.699405626987951
2.744 2.6984359019905453
2.7445 2.697411519319714
2.745 2.6963582916111006
2.7455 2.6953698792733176
2.746 2.6946232939953196
2.7465 2.694433312430161
2.747 2.6953060414540237
2.7475 2.698010428870396
2.748 2.7035590815641486
2.7485 2.71291764422688
2.749 2.7260592392107634
2.7495 2.7404816503824394
2.75 2.751094459484908
2.7505 2.753097030683409
2.751 2.7454953781956783
2.7515 2.7314244679530573
2.752 2.7156718083705504
2.7525 2.70200919343817
2.753 2.6920390680347035
2.7535 2.685594258833949
2.754 2.6817432189230432
2.7545 2.679525229988923
2.755 2.6782387736643782
2.7555 2.677442411064363
2.756 2.6768810042036124
2.7565 2.676420061509943
2.757 2.6759972175362394
2.7575 2.675610164529176
2.758 2.675313091526564
2.7585 2.6752312295503033
2.759 2.6756065625882792
2.7595 2.6768454450875714
2.76 2.6796123842247868
2.7605 2.684815377763001
2.761 2.69338655626182
2.7615 2.705661370662404
2.762 2.720658564134596
2.7625 2.7358445979999244
2.763 2.7477874411685415
2.7635 2.7534739379404405
2.764 2.75153948773979
2.7645 2.742724714118393
2.765 2.729421320763014
2.7655 2.7146236350419057
2.766 2.700822272968936
2.7665 2.6893775251813112
2.767 2.680523198832966
2.7675 2.6738386205451397
2.768 2.668729589053487
2.7685 2.6646988508435046
2.769 2.6614301824752085
2.7695 2.65872438413676
2.77 2.656444375149131
2.7705 2.654479656534007
2.771 2.6527452716960385
2.7715 2.6511831154782426
2.772 2.6497729066232933
2.7725 2.6485279933896644
2.773 2.6475044431105355
2.7735 2.6467968502225334
2.774 2.6465783380064023
2.7745 2.6470941577396987
2.775 2.6486978854769267
2.7755 2.6518908966106443
2.776 2.6573550304864773
2.7765 2.665868313771516
2.777 2.6778577256303633
2.7775 2.6924555547683466
2.778 2.706616479364885
2.7785 2.715570822422783
2.779 2.7151124830222946
2.7795 2.7042906341484647
2.78 2.6862888577858994
2.7805 2.666504887282559
2.781 2.6493833399320517
2.7815 2.636716955464002
2.782 2.62813448366549
2.7825 2.6224583061041313
2.783 2.6185940111915658
2.7835 2.6157631167181252
2.784 2.613480043570646
2.7845 2.6114598543370358
2.785 2.6095468816331566
2.7855 2.6076659313227273
2.786 2.6057956801819904
2.7865 2.6039629307180574
2.787 2.6022507706065676
2.7875 2.6008185236337527
2.788 2.599951406249356
2.7885 2.6000990060054265
2.789 2.6018811081169266
2.7895 2.606005384241084
2.79 2.613104924606156
2.7905 2.623485260583716
2.791 2.63665078367226
2.7915 2.6504468874949394
2.792 2.660846618678227
2.7925 2.663722849300746
2.793 2.6577604455166837
2.7935 2.6452013581488982
2.794 2.6298380979731357
2.7945 2.6147076014606627
2.795 2.6013852358617138
2.7955 2.5903701596005666
2.796 2.581573582773303
2.7965 2.5746756657936265
2.797 2.569289506425286
2.7975 2.565054686250442
2.798 2.5616831195522236
2.7985 2.5589687798315373
2.799 2.5567670206506774
2.7995 2.5549835360521636
2.8 2.5535447215331084
2.8005 2.552389570199737
2.801 2.5514676022427407
2.8015 2.5507339257426045
2.802 2.5501776331807315
2.8025 2.5498412102243746
2.803 2.549843935032265
2.8035 2.5504017266698105
2.804 2.5518634922328554
2.8045 2.5547799008054595
2.805 2.5599794081197293
2.8055 2.5685748038174685
2.806 2.5817302037055336
2.8065 2.6000496867057636
2.807 2.6228694030603465
2.8075 2.648107723733003
2.808 2.6730277612352387
2.8085 2.695178756605139
2.809 2.7124370283562653
2.8095 2.722313674081275
2.81 2.72208990521161
2.8105 2.7103346722869146
2.811 2.688549020323591
2.8115 2.6610573114280447
2.812 2.63305695587933
2.8125 2.6085211979154854
2.813 2.589261656112117
2.8135 2.5753173489621615
2.814 2.565789690353923
2.8145 2.5595338559041467
2.815 2.5555363114370726
2.8155 2.5530346288142
2.816 2.551504488810875
2.8165 2.550616638628825
2.817 2.5501967509467134
2.8175 2.550164474807432
2.818 2.5505280368194834
2.8185 2.5513162911776357
2.819 2.5525670980317647
2.8195 2.5542879012425255
2.82 2.556436331903405
2.8205 2.558913031253309
2.821 2.561512357941992
2.8215 2.563839240838612
2.822 2.5653577909172514
2.8225 2.565667263814844
2.823 2.564798094945039
2.8235 2.563136151277221
2.824 2.5611607745350655
2.8245 2.559225991052716
2.825 2.557512855185265
2.8255 2.5560910508017534
2.826 2.5549942996643304
2.8265 2.5542486817123917
2.827 2.553880046779823
2.8275 2.5539298550631573
2.828 2.554468999129777
2.8285 2.555654734784148
2.829 2.557825449946127
2.8295 2.561685468697582
2.83 2.5685636937128935
2.8305 2.580454567065437
2.831 2.599111656117901
2.8315 2.6236467075297663
2.832 2.6481262563875587
2.8325 2.662997921295088
2.833 2.661838284469682
2.8335 2.6468334299546887
2.834 2.626370354429283
2.8345 2.607659310004059
2.835 2.593279225473874
2.8355 2.5829418659093575
2.836 2.575799764350509
2.8365 2.571174286512604
2.837 2.5684900420759744
2.8375 2.5672183398135564
2.838 2.566918942303581
2.8385 2.5672685122719043
2.839 2.5680643130139424
2.8395 2.569197961137445
2.84 2.5706442674232575
2.8405 2.5724493269429916
2.841 2.5747080532453994
2.8415 2.5775034465974143
2.842 2.5808319400835726
2.8425 2.584545349260453
2.843 2.5884106128596214
2.8435 2.5923335769599563
2.844 2.596621582068038
2.8445 2.6018175504423704
2.845 2.6080539691736098
2.8455 2.6144809387144443
2.846 2.6193517895538774
2.8465 2.6209026597758944
2.847 2.61827771169422
2.8475 2.6120177655791297
2.848 2.603788287667485
2.8485 2.595536083743233
2.849 2.5885724195347395
2.8495 2.5832836724561643
2.85 2.5794514852386117
2.8505 2.576665676557666
2.851 2.574550593611007
2.8515 2.5728368708394482
2.852 2.571359897903542
2.8525 2.5700321304635603
2.853 2.5688383154971985
2.8535 2.5678226649296
2.854 2.5670807008998837
2.8545 2.566807225297066
2.855 2.5673231205704683
2.8555 2.5691632516134613
2.856 2.5731566132180737
2.8565 2.5804312861949805
2.857 2.592108582003921
2.8575 2.608549759894168
2.858 2.628290371055619
2.8585 2.647465966127771
2.859 2.6605446600510136
2.8595 2.662764528437484
2.86 2.65300869568322
2.8605 2.634580215415574
2.861 2.612898585011796
2.8615 2.592664369493076
2.862 2.576553797400403
2.8625 2.5652143166354557
2.863 2.5579451720101156
2.8635 2.553581706894639
2.864 2.5510595263720797
2.8645 2.549634309314283
2.865 2.5488487266230218
2.8655 2.5484630858421946
2.866 2.548373630626519
2.8665 2.5485791784467446
2.867 2.549203741464896
2.8675 2.5505284858403057
2.868 2.553089436069521
2.8685 2.557765738327327
2.869 2.5657494763442577
2.8695 2.5782225103438394
2.87 2.5955619990293437
2.8705 2.616234133564542
2.871 2.636078240027371
2.8715 2.649305893309333
2.872 2.651505163176094
2.8725 2.6424130217734296
2.873 2.62585549900617
2.8735 2.6071416122969433
2.874 2.5903892491235068
2.8745 2.5774903771273463
2.875 2.5685659054524974
2.8755 2.5628867597024394
2.876 2.5595371898857495
2.8765 2.5577553550652707
2.877 2.55698590661222
2.8775 2.5568659894681014
2.878 2.5571605686272614
2.8785 2.5577361990227656
2.879 2.5585496769926097
2.8795 2.559621622769499
2.88 2.5610357495423246
2.8805 2.5629248174063486
2.881 2.565423185552109
2.8815 2.568631302439102
2.882 2.5725769754379284
2.8825 2.577179654234315
2.883 2.5821863715005042
2.8835 2.5870975732010324
2.884 2.591200323021636
2.8845 2.593774511964404
2.885 2.594402730128526
2.8855 2.593191705208608
2.886 2.5906929315745257
2.8865 2.587593226829145
2.887 2.584407406529741
2.8875 2.581420885754331
2.888 2.578777228995283
2.8885 2.5765760830832933
2.889 2.574855582624987
2.8895 2.573581283251003
2.89 2.572673765929353
2.8905 2.572054279753977
2.891 2.571670418828071
2.8915 2.571507100551494
2.892 2.571574948769805
2.8925 2.57191041156286
2.893 2.5725513183053534
2.8935 2.57353562685146
2.894 2.574888986290678
2.8945 2.576607545216052
2.895 2.5786758138099826
2.8955 2.581052887678024
2.896 2.5836385384079525
2.8965 2.5862236685039415
2.897 2.5884281408542202
2.8975 2.5897537105250654
2.898 2.58980004453785
2.8985 2.5885465378618315
2.899 2.586370993060428
2.8995 2.5838323299477244
2.9 2.581422830047642
2.9005 2.5794406722465313
2.901 2.5779793243743745
2.9015 2.5770121695390467
2.902 2.5764768635870476
2.9025 2.5763287155332995
2.903 2.576528483484684
2.9035 2.57704949864472
2.904 2.5778862444011237
2.9045 2.579069455647832
2.905 2.580696340127715
2.9055 2.5829343074198237
2.906 2.5860297763221363
2.9065 2.5902467480194717
2.907 2.59571076497872
2.9075 2.6021129392447664
2.908 2.6084695095062136
2.9085 2.6132971611012286
2.909 2.6153685161494
2.9095 2.6144160501030287
2.91 2.6111348701516386
2.9105 2.606593157112937
2.911 2.6017156948600197
2.9115 2.5971670213055633
2.912 2.5933915210800906
2.9125 2.5906156851612403
2.913 2.5888332704711443
2.9135 2.5878958160883068
2.914 2.5876068575179874
2.9145 2.5878012021319696
2.915 2.5883613417056095
2.9155 2.589214230365502
2.916 2.5903404375158905
2.9165 2.591757868035951
2.917 2.5935442560545683
2.9175 2.5958430022112298
2.918 2.5988963863224663
2.9185 2.6030717891916355
2.919 2.6088990265238214
2.9195 2.6170682149789917
2.92 2.628297393637978
2.9205 2.6428824574520524
2.921 2.659856736051858
2.9215 2.676542316601922
2.922 2.6894624167387056
2.9225 2.6961496177912343
2.923 2.695892543972069
2.9235 2.6891325867488787
2.924 2.677328647040876
2.9245 2.6632887242481305
2.925 2.650314618514444
2.9255 2.6405498111535115
2.926 2.6343905490187653
2.9265 2.6311483784417264
2.927 2.6299105738304407
2.9275 2.629954582172622
2.928 2.630811739321044
2.9285 2.632202138703641
2.929 2.6339672126790488
2.9295 2.6360171468100253
2.93 2.6383096683913605
2.9305 2.640830800443017
2.931 2.643587549085148
2.9315 2.6466041367435205
2.932 2.649927017062489
2.9325 2.653630661107745
2.933 2.657745358788433
2.9335 2.6621470852490132
2.934 2.6665128466136894
2.9345 2.6704806108785997
2.935 2.6739246654798317
2.9355 2.677006894793549
2.936 2.679929420993516
2.9365 2.682675664860537
2.937 2.6850098156284696
2.9375 2.686694862491888
2.938 2.6876773648856576
2.9385 2.6881088316505357
2.939 2.688226212710556
2.9395 2.6882366652543785
2.94 2.688273493710521
2.9405 2.688413010648314
2.941 2.688706709873027
2.9415 2.6891929597184
2.942 2.689911832285012
2.9425 2.690877117210305
2.943 2.692075903608999
2.9435 2.6934891469629507
2.944 2.6950968382964
2.9445 2.6969008998256827
2.945 2.6989163746685945
2.9455 2.7011649234318105
2.946 2.7036675829168137
2.9465 2.7064446476430684
2.947 2.7095083587135074
2.9475 2.7128374961199375
2.948 2.7163619491935806
2.9485 2.7199582117926537
2.949 2.7234691877129977
2.9495 2.7267043674493925
2.95 2.7294783053022647
2.9505 2.73168284887731
2.951 2.7333357012359434
2.9515 2.7345582339272996
2.952 2.735471098801608
2.9525 2.7361536359370033
2.953 2.7366966216902666
2.9535 2.737227714305516
2.954 2.7378836796997517
2.9545 2.738757557541315
2.955 2.739884748138647
2.9555 2.741259231179744
2.956 2.742885893952109
2.9565 2.7447969025843273
2.957 2.7470161821687595
2.9575 2.7495551517579253
2.958 2.752388480059614
2.9585 2.755435660612082
2.959 2.7586028123539768
2.9595 2.761832833892819
2.96 2.7651426025013555
2.9605 2.7686361124172274
2.961 2.7723975163014414
2.9615 2.7763659894543364
2.962 2.780272935744967
2.9625 2.783700647705314
2.963 2.7862471174491903
2.9635 2.787679777584253
2.964 2.788015805907661
2.9645 2.78743663432138
2.965 2.786217712987269
2.9655 2.7846625410366146
2.966 2.7830877616711325
2.9665 2.7817291767233874
2.967 2.78072880859851
2.9675 2.7801357196337486
2.968 2.7799546660543113
2.9685 2.78018682395198
2.969 2.780846710393793
2.9695 2.7819570573012475
2.97 2.7835696194388033
2.9705 2.7857740690679895
2.971 2.78874527586997
2.9715 2.79279927629515
2.972 2.7984925662841116
2.9725 2.8066826950679173
2.973 2.81842969356373
2.9735 2.8345751693217016
2.974 2.8549307442013907
2.9745 2.877685034779712
2.975 2.8994814176048562
2.9755 2.9164201223673123
2.976 2.9252698429273325
2.9765 2.924341115590134
2.977 2.9140151855129632
2.9775 2.8968460252228825
2.978 2.876761584638966
2.9785 2.857588284219985
2.979 2.841754515321454
2.9795 2.8300255676776613
2.98 2.82203204447672
2.9805 2.816985990662931
2.981 2.8140806648945036
2.9815 2.8126615650339657
2.982 2.8122504290347967
2.9825 2.812535263524878
2.983 2.8133374301424743
2.9835 2.8146063522045557
2.984 2.8163964492150955
2.9845 2.8188695567309905
2.985 2.822303619728422
2.9855 2.827079420091157
2.986 2.8336744781548022
2.9865 2.8426032264824252
2.987 2.85431146760419
2.9875 2.8688846851848995
2.988 2.8855272922718944
2.9885 2.9018952746094326
2.989 2.913972984129349
2.9895 2.917437120300968
2.99 2.9100859724423644
2.9905 2.893906764630361
2.991 2.874337717067042
2.9915 2.85689709453749
2.992 2.8442650708874107
2.9925 2.83631104822594
2.993 2.8317033637941806
2.9935 2.8291605631932777
2.994 2.8278076791397444
2.9945 2.827133836340848
2.995 2.826856088409042
2.9955 2.8268266021246715
2.996 2.8269858708866904
2.9965 2.827340441859632
2.997 2.8279686924691303
2.9975 2.829035743158589
2.998 2.830833730180843
2.9985 2.8337409016440285
2.999 2.8380310133505224
2.9995 2.8435020468941667
3.0 2.849136087145644
3.0005 2.85332834151606
3.001 2.8547231881763855
3.0015 2.8529904326507607
3.002 2.8488459394206833
3.0025 2.843511464615907
3.003 2.8381175186034726
3.0035 2.8333628108921856
3.004 2.8294969887438226
3.0045 2.8264769323932972
3.005 2.824151546513151
3.0055 2.822353397840698
3.006 2.820949067575955
3.0065 2.819850489237502
3.007 2.81900942965905
3.0075 2.818424690166652
3.008 2.8181472191555352
3.0085 2.818255547443086
3.009 2.818839270002182
3.0095 2.8199092174823646
3.01 2.8213228342804557
3.0105 2.8227824931299272
3.011 2.8239130576181894
3.0115 2.82435261597431
3.012 2.8238086180273294
3.0125 2.822110105049929
3.013 2.8192949099403615
3.0135 2.815651535953127
3.014 2.81161768387351
3.0145 2.8076516228655697
3.015 2.804091754270412
3.0155 2.8011447107740297
3.016 2.7989407705388816
3.0165 2.797657744079504
3.017 2.797620114585814
3.0175 2.7994571531729013
3.018 2.804286377367853
3.0185 2.813805952744988
3.019 2.829978215789837
3.0195 2.8537576871524104
3.02 2.8830242667901844
3.0205 2.9112364945866185
3.021 2.929139759501891
3.0215 2.9290911496648304
3.022 2.9092969329647387
3.0225 2.875387276338439
3.023 2.8377009044280674
3.0235 2.8049667496590027
3.024 2.7807956062519894
3.0245 2.7647282216395412
3.025 2.7546202388645655
3.0255 2.748217043990935
3.026 2.7438586800583815
3.0265 2.7405414869095326
3.027 2.7377381285593883
3.0275 2.7351915628384313
3.028 2.732804825122014
3.0285 2.7305741815587714
3.029 2.7285895857435696
3.0295 2.7270662440209827
3.03 2.72643639553709
3.0305 2.72755533296185
3.031 2.732034995982084
3.0315 2.7426316845076384
3.032 2.7631302350448896
3.0325 2.796826649876979
3.033 2.8432725874565987
3.0335 2.895423137016855
3.034 2.940655457406092
3.0345 2.9666733334044517
3.035 2.968292836165289
3.0355 2.9495469148836735
3.036 2.919648285963679
3.0365 2.8876992331013485
3.037 2.8599240411694735
3.0375 2.8396069458653708
3.038 2.827906488164049
3.0385 2.8244714927433945
3.039 2.8275500875830586
3.0395 2.8342450428033468
3.04 2.8415746035277936
3.0405 2.847999344023056
3.041 2.8539117110205803
3.0415 2.859794757585786
3.042 2.864041404890277
3.0425 2.8626900134428928
3.043 2.8507118596588468
3.0435 2.8251762997286773
3.044 2.7885060670622535
3.0445 2.7482058631149053
3.045 2.712114288478827
3.0455 2.6843335895520726
3.046 2.6649832051022377
3.0465 2.652148595701786
3.047 2.643603853071526
3.0475 2.6375855948443396
3.048 2.632928773801674
3.0485 2.6289607652728497
3.049 2.625324648640494
3.0495 2.6218485965706178
3.05 2.6184756432544054
3.0505 2.615227226656285
3.051 2.6121948398070858
3.0515 2.6095930205985516
3.052 2.6078283712305597
3.0525 2.607652555317835
3.053 2.6102570375547574
3.0535 2.6170661105035142
3.054 2.628909150334324
3.0545 2.6446308475882843
3.055 2.660025438336919
3.0555 2.668606976395181
3.056 2.6652218606862386
3.0565 2.6502032958511643
3.057 2.629377806753328
3.0575 2.6095198416488286
3.058 2.5943169904883794
3.0585 2.5840664669136126
3.059 2.5775143918891343
3.0595 2.5733068160884995
3.06 2.570472023187599
3.0605 2.5684209509043248
3.061 2.5668051244249392
3.0615 2.5654373090690195
3.062 2.564221492090348
3.0625 2.5631367562323204
3.063 2.5622262010330497
3.0635 2.5616156099288228
3.064 2.5615205070816343
3.0645 2.562260618665664
3.065 2.564207150031188
3.0655 2.5676120100835176
3.066 2.5722621913686643
3.0665 2.577130384896191
3.067 2.58050136262798
3.0675 2.580791964270216
3.068 2.5775401902239805
3.0685 2.571590322806835
3.069 2.5644300809748666
3.0695 2.55746310161459
3.07 2.5515772596512933
3.0705 2.54703565888009
3.071 2.543655332944094
3.0715 2.541093848510072
3.072 2.5390460428184918
3.0725 2.537302647602444
3.073 2.535757799536257
3.0735 2.5343547446109147
3.074 2.533090058615328
3.0745 2.531991091809801
3.075 2.5311107634954864
3.0755 2.5305285571958818
3.076 2.530335539264363
3.0765 2.5305996423713824
3.077 2.531337009359576
3.0775 2.5324747687381395
3.078 2.533828293975506
3.0785 2.5351292993996113
3.079 2.5361311476564596
3.0795 2.5367027954160077
3.08 2.5369149692514847
3.0805 2.537004436879534
3.081 2.5372430589525274
3.0815 2.537828854378483
3.082 2.53886092067522
3.0825 2.5404196533757384
3.083 2.5425977249100535
3.0835 2.5454873823971242
3.084 2.5490869452528075
3.0845 2.553177573424102
3.085 2.5572639475853096
3.0855 2.560597711349339
3.086 2.562344791155062
3.0865 2.561915790176003
3.087 2.5592614400422695
3.0875 2.554881196537475
3.088 2.5496488580480703
3.0885 2.5445297864925704
3.089 2.5403181373137604
3.0895 2.5373907519805003
3.09 2.5356895044855507
3.0905 2.5349119288591533
3.091 2.5347428843919824
3.0915 2.534942575594747
3.092 2.5353588198669206
3.0925 2.535917737026172
3.093 2.5365929737676263
3.0935 2.537407997272825
3.094 2.5384264112742434
3.0945 2.5397589152690143
3.095 2.5415685654316382
3.0955 2.5440800528178036
3.096 2.5475669659680618
3.0965 2.5522934526932692
3.097 2.558323944258924
3.0975 2.565209414255686
3.098 2.571781148831021
3.0985 2.576451164551952
3.099 2.5780606071811087
3.0995 2.576474554061165
3.1 2.572442044378337
3.1005 2.5671138995596996
3.101 2.561621393154888
3.1015 2.556794314251005
3.102 2.5530380840223303
3.1025 2.5503923883366992
3.103 2.5486728232174576
3.1035 2.547629322800634
3.104 2.5470522364199377
3.1045 2.546811320660084
3.105 2.5468564920739007
3.1055 2.547203946437558
3.106 2.547939914904565
3.1065 2.5492077327437714
3.107 2.5512053753075703
3.1075 2.554187063568901
3.108 2.5584275032474535
3.1085 2.5641490156023083
3.109 2.5713631743865717
3.1095 2.5796318409967514
3.11 2.5878690426994018
3.1105 2.594432630032311
3.111 2.5977611982029147
3.1115 2.5972532986891403
3.112 2.593644380009766
3.1125 2.5884596180481276
3.113 2.583015906085662
3.1135 2.5780080395598732
3.114 2.5736912211501197
3.1145 2.5702046294777654
3.115 2.567640230017733
3.1155 2.566000537966306
3.116 2.565165766036185
3.1165 2.5649665947629545
3.117 2.565236249367202
3.1175 2.565853264222464
3.118 2.5667399508822557
3.1185 2.5678472958218626
3.119 2.5691540552244936
3.1195 2.5706609193561123
3.12 2.572391395377813
3.1205 2.5743865634938077
3.121 2.576729113982025
3.1215 2.579542503329855
3.122 2.5830025753263444
3.1225 2.587312154644013
3.123 2.592629232470121
3.1235 2.5989091214862734
3.124 2.6057794942250316
3.1245 2.6125420961608965
3.125 2.6184899483135107
3.1255 2.6232729783541187
3.126 2.6270494481827447
3.1265 2.6303531412031065
3.127 2.633871377905197
3.1275 2.6383194427604257
3.128 2.6443664764468062
3.1285 2.6525997145947064
3.129 2.6636171590562308
3.1295 2.678170028850709
3.13 2.6974440387459167
3.1305 2.723094779933805
3.131 2.757026599377668
3.1315 2.800911936896445
3.132 2.855128701706433
3.1325 2.9175481584934557
3.133 2.982517731689769
3.1335 3.0418422235480245
3.134 3.087833367031087
3.1345 3.115837071322212
3.135 3.124425705172837
3.1355 3.1133484942410226
3.136 3.081920758895488
3.1365 3.029112529999174
3.137 2.956183005321404
3.1375 2.8705475615791523
3.138 2.7853191618989266
3.1385 2.713035697493825
3.139 2.6593930350441886
3.1395 2.623155299797239
3.14 2.59994663609356
3.1405 2.585331305176015
3.141 2.5759967027676955
3.1415 2.569821888272263
3.142 2.5655483420272196
3.1425 2.5624579109449988
3.143 2.5601497470819643
3.1435 2.5584124100751113
3.144 2.5571601531366985
3.1445 2.556410340833966
3.145 2.55629514828506
3.1455 2.5571004459226296
3.146 2.559369615713293
3.1465 2.563992463435601
3.147 2.572317102410781
3.1475 2.5861671787638665
3.148 2.607707958255264
3.1485 2.6390692653391996
3.149 2.6816539391339242
3.1495 2.73516422671089
3.15 2.796683773849087
3.1505 2.8602839079567266
3.151 2.917936922887482
3.1515 2.9623201147770066
3.152 2.9900455159144803
3.1525 3.0023077101940325
3.153 3.003015038029294
3.1535 2.99562886490292
3.154 2.981907609026597
3.1545 2.9621064553700664
3.155 2.936118401819285
3.1555 2.904427041359569
3.156 2.8686150623314886
3.1565 2.8313769422773847
3.157 2.795885379156581
3.1575 2.7648775267976147
3.158 2.7397832103673005
3.1585 2.7207970444202436
3.159 2.7071806268255907
3.1595 2.697889533067383
3.16 2.691552602152199
3.1605 2.6860563289770303
3.161 2.6785895431136977
3.1615 2.666662365431942
3.162 2.6493772048243267
3.1625 2.627912980025889
3.163 2.604848987101639
3.1635 2.5830315933387604
3.164 2.5645460803768048
3.1645 2.550229402273964
3.165 2.539807054048082
3.1655 2.5324174727396462
3.166 2.527134775525057
3.1665 2.523245791240222
3.167 2.5202904981176735
3.1675 2.517992282262969
3.168 2.516207654265158
3.1685 2.5149049381332995
3.169 2.5141568528200287
3.1695 2.5141122386362467
3.17 2.5149272550435215
3.1705 2.516675425753294
3.171 2.519266788431694
3.1715 2.522376914692223
3.172 2.52529133521998
3.1725 2.5267960031630556
3.173 2.525562036363815
3.1735 2.5211253496476482
3.174 2.5144111801607876
3.1745 2.5070241321271736
3.175 2.5002034246019287
3.1755 2.4944844577164114
3.176 2.489901657144686
3.1765 2.4862998765220636
3.177 2.483486253137369
3.1775 2.481307753043649
3.178 2.479677560712866
3.1785 2.478567011109532
3.179 2.478007106306811
3.1795 2.4780994169483135
3.18 2.4790358545437927
3.1805 2.4811235997132224
3.181 2.4847230813146064
3.1815 2.49003697882356
3.182 2.4966695828458105
3.1825 2.503293453042718
3.183 2.5080335389838817
3.1835 2.50946012281696
3.184 2.507178834672543
3.1845 2.5017943301456222
3.185 2.4946517217457247
3.1855 2.4873962906782916
3.186 2.4813037511407368
3.1865 2.476906513487898
3.187 2.4741125981061396
3.1875 2.4725479672946173
3.188 2.4718294539812318
3.1885 2.4716602664502565
3.189 2.471862339698217
3.1895 2.4723465129030364
3.19 2.4730968636057726
3.1905 2.474156867305388
3.191 2.475629011325931
3.1915 2.4776912672916955
3.192 2.4806050760153004
3.1925 2.4847787607460505
3.193 2.490841190435737
3.1935 2.4996839321143876
3.194 2.5123092294932556
3.1945 2.529371975455976
3.195 2.550504615874286
3.1955 2.573823455447344
3.196 2.5962578996316834
3.1965 2.6146554951289547
3.197 2.6270144442681707
3.1975 2.63293027499227
3.198 2.6334557572685027
3.1985 2.630632298901989
3.199 2.6267948161287196
3.1995 2.624035323021775
3.2 2.623933894766197
3.2005 2.6275998613928513
3.201 2.635757179595715
3.2015 2.6487429915510505
3.202 2.6665573756880248
3.2025 2.688710053325539
3.203 2.7138728485139003
3.2035 2.7396116620489215
3.204 2.7621971116502015
3.2045 2.7772050952492586
3.205 2.780598896281817
3.2055 2.7702638418432324
3.206 2.7473573337759634
3.2065 2.7163029318488787
3.207 2.682884027215466
3.2075 2.6519633437327093
3.208 2.6262485152398147
3.2085 2.60649538008333
3.209 2.592301731211534
3.2095 2.5828965357855536
3.21 2.5776366502391594
3.2105 2.5762611640501225
3.211 2.5791531916634627
3.2115 2.5877918872330676
3.212 2.6056225738249266
3.2125 2.639616424642962
3.213 2.7022973312480962
3.2135 2.8115675411992216
3.214 2.9809816317698763
3.2145 3.1971765066396562
3.215 3.4126604242970453
3.2155 3.581718542536586
3.216 3.6925610603641816
3.2165 3.757690347659719
3.217 3.792980286211322
3.2175 3.8092667425726114
3.218 3.811584663089328
3.2185 3.7994274678743585
3.219 3.7656460067153157
3.2195 3.6952550292055646
3.22 3.571253737327143
3.2205 3.3933519901764795
3.221 3.192661168707951
3.2215 3.013345668680805
3.222 2.8802242224581436
3.2225 2.7930942103757124
3.223 2.74074860566503
3.2235 2.7122447520097195
3.224 2.7002181010633626
3.2245 2.7004972588323897
3.225 2.7105883939781945
3.2255 2.728091574179307
3.226 2.7495610635995016
3.2265 2.769870502870547
3.227 2.7828731926056873
3.2275 2.7828582523005787
3.228 2.7662914801387997
3.2285 2.733889016777689
3.229 2.6917722800761448
3.2295 2.6490905201504082
3.23 2.6133909368539454
3.2305 2.5877999640865417
3.231 2.571601919734616
3.2315 2.5624065393759023
3.232 2.5577557802861515
3.2325 2.555808763147735
3.233 2.555394666219658
3.2335 2.555851768562806
3.234 2.5568450767654385
3.2345 2.558256474585563
3.235 2.5601411946938812
3.2355 2.562742081668831
3.236 2.5666074722574264
3.2365 2.5728528991608117
3.237 2.583625543123955
3.2375 2.602801943306095
3.238 2.636683020715364
3.2385 2.693808496413218
3.239 2.782272054485621
3.2395 2.902783184899845
3.24 3.03996136809278
3.2405 3.16443413834362
3.241 3.2540756145041607
3.2415 3.309692857188584
3.242 3.3442151129874036
3.2425 3.368109874512789
3.243 3.386718704831252
3.2435 3.4025521422491787
3.244 3.416994718250046
3.2445 3.430815517635886
3.245 3.4443075171325317
3.2455 3.4574038037044845
3.246 3.4697221686520487
3.2465 3.4807286291174195
3.247 3.4899113888881255
3.2475 3.4970347094813645
3.248 3.5022158933830374
3.2485 3.5057840908267215
3.249 3.5080025262025716
3.2495 3.508931340869453
3.25 3.508543021591877
3.2505 3.5069364256838
3.251 3.50446699844023
3.2515 3.5016053222716357
3.252 3.498756655177119
3.2525 3.4961169012648527
3.253 3.4936432566274833
3.2535 3.491032622786025
3.254 3.487665375755154
3.2545 3.4824484853021707
3.255 3.4736786793174366
3.2555 3.459232310240375
3.256 3.43772614307236
3.2565 3.4107809014752872
3.257 3.3850332270109726
3.2575 3.3710460821784283
3.258 3.3787435782072786
3.2585 3.412448560572332
3.259 3.467578238642594
3.2595 3.530119803432048
3.26 3.5812717970296317
3.2605 3.6069359627184197
3.261 3.605104860581231
3.2615 3.5849054115687204
3.262 3.559121180997809
3.2625 3.5369521435678957
3.263 3.5217435835287754
3.2635 3.512761261507861
3.264 3.507938601931561
3.2645 3.505466567773749
3.265 3.5042246767560146
3.2655 3.5036391339876767
3.266 3.5034510404072465
3.2665 3.503570508482965
3.267 3.5039823000184063
3.2675 3.5047336537422646
3.268 3.505944031348588
3.2685 3.507873058172005
3.269 3.511036289818372
3.2695 3.516381556517291
3.27 3.5254114788106525
3.2705 3.539953170773134
3.271 3.560973248367916
3.2715 3.58626160218994
3.272 3.608593367236227
3.2725 3.6181251814898703
3.273 3.6097184568591105
3.2735 3.587880076712632
3.274 3.5627059014379183
3.2745 3.541976323915942
3.275 3.5280755758690647
3.2755 3.5198895731265187
3.276 3.515497211432584
3.2765 3.5134045760142163
3.277 3.5127009403188785
3.2775 3.5128971034633496
3.278 3.513741249944455
3.2785 3.515104280576023
3.279 3.5169299634925837
3.2795 3.5192175290887997
3.28 3.52203104591812
3.2805 3.5255443002886233
3.281 3.530077169982671
3.2815 3.536087222937078
3.282 3.5439215822725734
3.2825 3.5532297748403296
3.283 3.5623821256094805
3.2835 3.5688274295290254
3.284 3.5707643304043897
3.2845 3.5686060868181775
3.285 3.564484443735492
3.2855 3.5604829428887
3.286 3.5576375965493936
3.2865 3.5561084378758325
3.287 3.5556835955470687
3.2875 3.5560762379388065
3.288 3.5570643197369174
3.2885 3.5585126456982854
3.289 3.5603784478249247
3.2895 3.5627061984087325
3.29 3.565675938750041
3.2905 3.569684444099475
3.291 3.575562710433556
3.2915 3.584752261477804
3.292 3.5990470738116818
3.2925 3.6185611995318387
3.293 3.6378001706522243
3.2935 3.647108432569035
3.294 3.6439742967204625
3.2945 3.6362312902431393
3.295 3.632206951488315
3.2955 3.635401759014356
3.296 3.644888815474297
3.2965 3.655645774084145
3.297 3.6593749607192647
3.2975 3.6510496982995546
3.298 3.635465400420851
3.2985 3.6208492014233196
3.299 3.6108660080286095
3.2995 3.605333787095817
3.3 3.603016168615741
3.3005 3.6028250209619275
3.301 3.6040297768554312
3.3015 3.60617711431071
3.302 3.608991712407872
3.3025 3.612296479888614
3.303 3.6159783428419177
3.3035 3.6199571305993876
3.304 3.6241644410649068
3.3045 3.628486082806057
3.305 3.6327497132978257
3.3055 3.636706624847654
3.306 3.640102265343036
3.3065 3.6427823383935154
3.307 3.6447223961355
3.3075 3.6460221783799165
3.308 3.646849124755888
3.3085 3.6474073693997022
3.309 3.647890569469058
3.3095 3.648455399854293
3.31 3.649246633640508
3.3105 3.650410861380288
3.311 3.65213382998419
3.3115 3.6546916522737627
3.312 3.6585488964146036
3.3125 3.664531885007018
3.313 3.6741641961988067
3.3135 3.6901899057404757
3.314 3.717320581196586
3.3145 3.762807353394874
3.315 3.8357123605696044
3.3155 3.94297972083847
3.316 4.0813289196471265
3.3165 4.229175439243231
3.317 4.3508124739271965
3.3175 4.388998640344673
3.318 4.317836337267637
3.3185 4.199034254337554
3.319 4.068286307525427
3.3195 3.9484654016673053
3.32 3.8525556306163304
3.3205 3.7829005385127568
3.321 3.73539376115938
3.3215 3.704152412646331
3.322 3.684064401945963
3.3225 3.6714330840241383
3.323 3.663738904980689
3.3235 3.6592678805734247
3.324 3.6568586010120603
3.3245 3.655749061754917
3.325 3.6554544678523717
3.3255 3.655658799224704
3.326 3.6561242455150813
3.3265 3.6566584296542883
3.327 3.657146062738037
3.3275 3.6575516372242243
3.328 3.6579173857123477
3.3285 3.658309256091239
3.329 3.658801452339193
3.3295 3.659494832929039
3.33 3.6605094674478105
3.3305 3.662022447533869
3.331 3.6642614275129786
3.3315 3.6675019538374896
3.332 3.6720458957814595
3.3325 3.6781647292167383
3.333 3.686170530460461
3.3335 3.696554349494563
3.334 3.7101603254634385
3.3345 3.728291733252079
3.335 3.752762905558039
3.3355 3.78598863322492
3.336 3.830108521514698
3.3365 3.883107216070761
3.337 3.92999126971599
3.3375 3.9388867943685844
3.338 3.8913990149181616
3.3385 3.8175659916789444
3.339 3.7562716429684864
3.3395 3.7178620563747993
3.34 3.6966853920809823
3.3405 3.6858249862527606
3.341 3.6807402056657823
3.3415 3.67890208868213
3.342 3.678958882985021
3.3425 3.6802554166882926
3.343 3.682615245511717
3.3435 3.686255855926386
3.344 3.691655531845652
3.3445 3.698936190451044
3.345 3.705604581173799
3.3455 3.702579749556972
3.346 3.6802694797975386
3.3465 3.6484657308471897
3.347 3.623493354670315
3.3475 3.6082245391719505
3.348 3.5993132265604197
3.3485 3.593851634370419
3.349 3.5902026242662304
3.3495 3.5875578881079653
3.35 3.585518455095248
3.3505 3.583921582407174
3.351 3.5827130954403676
3.3515 3.581892132271766
3.352 3.5814396438484577
3.3525 3.5812778227571505
3.353 3.581283441394377
3.3535 3.5813823747639093
3.354 3.581611458958773
3.3545 3.5820526549122365
3.355 3.582718260187243
3.3555 3.5835142108810745
3.356 3.584349485032921
3.3565 3.5852268995973064
3.357 3.586236441389329
3.3575 3.5874781564081824
3.358 3.5890236889352005
3.3585 3.590957164803
3.359 3.5934847353543296
3.3595 3.596988804756106
3.36 3.6019644868982246
3.3605 3.608955052496076
3.361 3.6184867245734873
3.3615 3.6309731828510285
3.362 3.646518364501353
3.3625 3.6647377328435686
3.363 3.6846717374211453
3.3635 3.704807194494431
3.364 3.722693638454211
3.3645 3.7347431961452378
3.365 3.73699707081962
3.3655 3.72736049665935
3.366 3.7069092361391727
3.3665 3.679036704431984
3.367 3.647885540753765
3.3675 3.6174149235491724
3.368 3.5907762331893
3.3685 3.5697123122526007
3.369 3.5542916758615215
3.3695 3.5434016615077146
3.37 3.5356033228062893
3.3705 3.5297040801298225
3.371 3.5249241996896634
3.3715 3.5208154417507407
3.372 3.517157203837436
3.3725 3.5138657175074615
3.373 3.5109405250797723
3.3735 3.5084556662499304
3.374 3.506559306712071
3.3745 3.5054953100999855
3.375 3.5056411849466214
3.3755 3.507528087239055
3.376 3.5117055995586997
3.3765 3.518358106005347
3.377 3.5266498575584793
3.3775 3.534264645443584
3.378 3.537919486804239
3.3785 3.5351833579786414
3.379 3.5262176035792026
3.3795 3.513712746251639
3.38 3.501012794884976
3.3805 3.4902701670410616
3.381 3.482079595198745
3.3815 3.476115966144378
3.382 3.471805617747303
3.3825 3.4686474008750343
3.383 3.466290583315316
3.3835 3.4645311837180257
3.384 3.463261560369525
3.3845 3.46246431580889
3.385 3.462211053964489
3.3855 3.462672953856896
3.386 3.4641683545325366
3.3865 3.4671426344366347
3.387 3.4720741108231676
3.3875 3.479121332876786
3.388 3.487544914215216
3.3885 3.4952947883083842
3.389 3.499538579380057
3.3895 3.4983087426760333
3.39 3.491826367189703
3.3905 3.482176043302352
3.391 3.4718449226592467
3.3915 3.462583340888803
3.392 3.455130886338808
3.3925 3.4495003871254832
3.393 3.445383316896023
3.3935 3.442402682529738
3.394 3.44024731768605
3.3945 3.4386988297528527
3.395 3.43762405951487
3.3955 3.4369739394367818
3.396 3.4367997636782617
3.3965 3.4372895011210547
3.397 3.4389182442415605
3.3975 3.442693865284693
3.398 3.4506108977701784
3.3985 3.466231679125163
3.399 3.494986026128349
3.3995 3.5430017149032276
3.4 3.612572643117896
3.4005 3.6933572255073583
3.401 3.7572347917265825
3.4015 3.7761315309046184
3.402 3.7547423394913197
3.4025 3.725160753886933
3.403 3.7107316448778027
3.4035 3.709599605022471
3.404 3.7035847177012533
3.4045 3.6777683129544547
3.405 3.634281806905677
3.4055 3.5866665418817307
3.406 3.54587039984077
3.4065 3.5154156089005832
3.407 3.4940728063798856
3.4075 3.4793087780210366
3.408 3.469016462334058
3.4085 3.461917632713024
3.409 3.457328902069249
3.4095 3.4548040962981856
3.41 3.454020564432983
3.4105 3.4547331976114686
3.411 3.4567836558630853
3.4115 3.4599940754936265
3.412 3.464005442193325
3.4125 3.468158550361532
3.413 3.471495301995195
3.4135 3.4729606617206885
3.414 3.4718679188102017
3.4145 3.4683459195974473
3.415 3.4633071291663837
3.4155 3.457963801469284
3.416 3.4532439485039417
3.4165 3.4496176334527027
3.417 3.4471840197866497
3.4175 3.445823283214472
3.418 3.44536496916973
3.4185 3.445645830179271
3.419 3.4465458443599326
3.4195 3.4479867146238865
3.42 3.449936357520607
3.4205 3.4524282000871347
3.421 3.455555692629324
3.4215 3.459383422072862
3.422 3.4635577209354773
3.4225 3.4658897995208493
3.423 3.4587519518601377
3.4235 3.4238101783255734
3.424 3.335640885175539
3.4245 3.1899815020157467
3.425 3.0250749114043467
3.4255 2.8862923445081465
3.426 2.790182755456745
3.4265 2.732234640173938
3.427 2.7035189597029854
3.4275 2.697302799346674
3.428 2.7095710641825272
3.4285 2.7370368523532536
3.429 2.7758439727092297
3.4295 2.8201594946626605
3.43 2.862564928616954
3.4305 2.8956588117099473
3.431 2.9137623403920374
3.4315 2.9136364693681065
3.432 2.8943668133160783
3.4325 2.857466776701341
3.433 2.806973486443641
3.4335 2.749606564445851
3.434 2.693239547187443
3.4345 2.644211391339078
3.435 2.6057743125679638
3.4355 2.5783265334031933
3.436 2.5610485613832514
3.4365 2.553067747481731
3.437 2.554189729243885
3.4375 2.565070013776382
3.438 2.5871626171490893
3.4385 2.622463123487454
3.439 2.6728527851656603
3.4395 2.738660409122553
3.44 2.816638139856031
3.4405 2.899606487009719
3.441 2.9780848688419104
3.4415 3.0441073255628206
3.442 3.0932232199290413
3.4425 3.124639296417233
3.443 3.1399194004570843
3.4435 3.141995154450739
3.444 3.1349344652926563
3.4445 3.124028152678668
3.445 3.115780700448263
3.4455 3.117498710050337
3.446 3.1363052684712143
3.4465 3.1782197487630084
3.447 3.2458301926014714
3.4475 3.334883692951334
3.448 3.432294911581905
3.4485 3.518581461055569
3.449 3.5781538981273426
3.4495 3.6074926317409135
3.45 3.614117170074336
3.4505 3.608842264379601
3.451 3.5999816414825228
3.4515 3.5919039448847245
3.452 3.586090538479554
3.4525 3.582588526790812
3.453 3.5809327781704132
3.4535 3.5805990538162655
3.454 3.58117417111023
3.4545 3.5823755552848615
3.455 3.5840510922142714
3.4555 3.5861421221084564
3.456 3.5886839619910686
3.4565 3.59179600022327
3.457 3.595696906918124
3.4575 3.600671977925491
3.458 3.6070367370855374
3.4585 3.6150123420093285
3.459 3.6245577307758845
3.4595 3.6351860882102214
3.46 3.6459150525542077
3.4605 3.6555666731292424
3.461 3.6631991698715813
3.4615 3.668437208143989
3.462 3.6713662785910524
3.4625 3.6721859689082796
3.463 3.6709473261093377
3.4635 3.667433919974301
3.464 3.6611266106317233
3.4645 3.6509793495789067
3.465 3.635091753277428
3.4655 3.610555232325999
3.466 3.574125204151728
3.4665 3.523708743070711
3.467 3.459658835948127
3.4675 3.3848333401491244
3.468 3.3036410986915703
3.4685 3.2211596561854465
3.469 3.1419900057915386
3.4695 3.0692552853536457
3.47 3.004297043908571
3.4705 2.947277361837604
3.471 2.8978041004504833
3.4715 2.8546910892730795
3.472 2.8144953609561396
3.4725 2.771785964344077
3.473 2.7222871491838676
3.4735 2.6659415961953377
3.474 2.6066414496275607
3.4745 2.5494987374997065
3.475 2.4984885897372697
3.4755 2.455796653980358
3.476 2.4219878718439736
3.4765 2.3966022496512265
3.477 2.378448548604063
3.4775 2.3661338433058825
3.478 2.358458505888062
3.4785 2.354585990222783
3.479 2.3540592847017594
3.4795 2.3568691858389412
3.48 2.3635925862048976
3.4805 2.3756950737360105
3.481 2.3958270435480875
3.4815 2.4278001187246483
3.482 2.4759262193147515
3.4825 2.543653723674649
3.483 2.632680181157533
3.4835 2.7430247898784055
3.484 2.872566588508234
3.4845 3.0144758599825314
3.485 3.1557635823318373
3.4855 3.28164246297309
3.486 3.3821860418048315
3.4865 3.4561941612622205
3.487 3.5086504228279862
3.4875 3.5463660738616882
3.488 3.575048614334192
3.4885 3.5985298141896633
3.489 3.6190032268893537
3.4895 3.637568980378659
3.49 3.6546722205566367
3.4905 3.6702362311741803
3.491 3.6836314134687056
3.4915 3.693877979386923
3.492 3.700137248438865
3.4925 3.702349306495262
3.493 3.701431719272496
3.4935 3.698802993567498
3.494 3.695701618694666
3.4945 3.692886045458759
3.495 3.6906755089545547
3.4955 3.689155775936384
3.496 3.6882911552394217
3.4965 3.687990296481593
3.497 3.6881548754083164
3.4975 3.6887031715864955
3.498 3.689570070801172
3.4985 3.690733230266189
3.499 3.692202229152902
3.4995 3.6940457558546447
3.5 3.6963967749482416
3.5005 3.6993935913609954
3.501 3.70311985255291
3.5015 3.70749148406665
3.502 3.7120975009366513
3.5025 3.71606967937693
3.503 3.718009394775833
3.5035 3.716057577560659
3.504 3.708307891621346
3.5045 3.6934919668227097
3.505 3.6716217123262735
3.5055 3.6438395192542563
3.506 3.61157014739569
3.5065 3.5754520819206066
3.507 3.53531752240795
3.5075 3.490613938570161
3.508 3.4414605335924024
3.5085 3.3893872655985087
3.509 3.337927792890139
3.5095 3.2912169360605903
3.51 3.2519546929784484
3.5105 3.2184820861258503
3.511 3.185214961750437
3.5115 3.146220755080088
3.512 3.098497465350353
3.5125 3.0428890234903134
3.513 2.9819917589939537
3.5135 2.9182223950870183
3.514 2.8534121960845846
3.5145 2.7895942428217877
3.515 2.72900471009945
3.5155 2.6735502702691027
3.516 2.624590689079853
3.5165 2.583260218353044
3.517 2.5504461654884887
3.5175 2.526215823648008
3.518 2.5096755097180123
3.5185 2.499353779968561
3.519 2.4936464148467747
3.5195 2.491171772288671
3.52 2.4908908944582437
3.5205 2.49209967184449
3.521 2.494362532686613
3.5215 2.4974268880116073
3.522 2.5011794488514445
3.5225 2.505608148763238
3.523 2.5107968513607704
3.5235 2.516944717187271
3.524 2.5244558877161127
3.5245 2.534059140272455
3.525 2.5469276612777074
3.5255 2.564788344303941
3.526 2.590206096540828
3.5265 2.6272818074997426
3.527 2.6825827039607875
3.5275 2.7646829429509845
3.528 2.8787046517393664
3.5285 3.016563051435125
3.529 3.154873625586661
3.5295 3.268922297260974
3.53 3.3453252966872826
3.5305 3.3807570821528197
3.531 3.37525062197039
3.5315 3.329539971972719
3.532 3.248385937199868
3.5325 3.1443898325707726
3.533 3.0353074971130694
3.5335 2.937329823023231
3.534 2.859130072326301
3.5345 2.8016584872758132
3.535 2.7613815286766767
3.5355 2.733623782638481
3.536 2.7143208558429928
3.5365 2.700353532004562
3.537 2.689302092907039
3.5375 2.6793214548383757
3.538 2.669393704965425
3.5385 2.659485837841715
3.539 2.650352224488752
3.5395 2.6429597950634127
3.54 2.6377754899672725
3.5405 2.634510043090553
3.541 2.6325067036670573
3.5415 2.6312438617148564
3.542 2.6305319445162203
3.5425 2.6303190108091217
3.543 2.6305283816547496
3.5435 2.6310333082161206
3.544 2.6317090860810017
3.5445 2.632469393225082
3.545 2.6332766135871575
3.5455 2.634138464937549
3.546 2.635121437119774
3.5465 2.6363551539373757
3.547 2.63805588622239
3.5475 2.640598041886009
3.548 2.6445845809786297
3.5485 2.6508572781429214
3.549 2.6602987967794105
3.5495 2.673196644925871
3.55 2.6883306394748585
3.5505 2.702630074287865
3.551 2.712514130080929
3.5515 2.71628968048645
3.552 2.715031065101143
3.5525 2.7108907116673757
3.553 2.7052413692255035
3.5535 2.698394445293137
3.554 2.690479296916357
3.5545 2.6820175635768555
3.555 2.6739272297945478
3.5555 2.6670964660921017
3.556 2.661994727802834
3.5565 2.6586069523368314
3.557 2.656613287394145
3.5575 2.6556189839921176
3.558 2.6552725851284373
3.5585 2.655307654892236
3.559 2.6555416698913534
3.5595 2.6558454529610573
3.56 2.6561371071214923
3.5605 2.656402103941182
3.561 2.6566899644932986
3.5615 2.657122525733148
3.562 2.6578971884335525
3.5625 2.6592932728552876
3.563 2.6616780636974893
3.5635 2.6654413883841697
3.564 2.6708423371955634
3.5645 2.6777176747672025
3.565 2.6852059007692537
3.5655 2.691793269031577
3.566 2.6957506516243734
3.5665 2.6958816457834454
3.567 2.69215164098589
3.5675 2.6856789282654807
3.568 2.6782100348367086
3.5685 2.6713767237330197
3.569 2.6661868801430684
3.5695 2.6629540996451135
3.57 2.661485203563518
3.5705 2.6613546321712827
3.571 2.6620924384689255
3.5715 2.6633312673914356
3.572 2.6648211754012125
3.5725 2.666418375196188
3.573 2.6680576838534042
3.5735 2.6697518718448707
3.574 2.6716095800801503
3.5745 2.673889220758162
3.575 2.677079899302119
3.5755 2.6820563880916337
3.576 2.690230562688444
3.5765 2.703521385521232
3.577 2.723563971848571
3.5775 2.7496833480141545
3.578 2.776258537387627
3.5785 2.792939235759431
3.579 2.791053879740258
3.5795 2.771705510534761
3.58 2.7451354734453473
3.5805 2.721659038549867
3.581 2.705597246009911
3.5815 2.6963593340066447
3.582 2.691780512660503
3.5825 2.6899573636940497
3.583 2.6896442744333475
3.5835 2.6901216075221397
3.584 2.690987247616424
3.5845 2.6920248316721844
3.585 2.6931163503367417
3.5855 2.6942179071356174
3.586 2.695352997691848
3.5865 2.696624061100189
3.587 2.6982629198780836
3.5875 2.7006710081571947
3.588 2.704457952635292
3.5885 2.7103111692492527
3.589 2.7185601543165907
3.5895 2.7284590516159453
3.59 2.7377832149035894
3.5905 2.7435791587283704
3.591 2.7439545318297336
3.5915 2.7394095220295833
3.592 2.732421555350707
3.5925 2.7257887282690847
3.593 2.7212311281848782
3.5935 2.7191133630252997
3.594 2.718986704080293
3.5945 2.720189891365428
3.595 2.7221723588187983
3.5955 2.7245566429605246
3.596 2.7271056634364816
3.5965 2.7296675472867475
3.597 2.7321645354696757
3.5975 2.734582550630587
3.598 2.7369947971961013
3.5985 2.7395959067090514
3.599 2.7427732313792648
3.5995 2.7471831840954364
3.6 2.7537719045026323
3.6005 2.7634941718001906
3.601 2.776470252969797
3.6015 2.790863549258307
3.602 2.8026189040672795
3.6025 2.807388749045102
3.603 2.803664762893729
3.6035 2.7940402835897276
3.604 2.7830690729985443
3.6045 2.774263639617156
3.605 2.7688501862999404
3.6055 2.7663978949655883
3.606 2.76592499903816
3.6065 2.7665513568077857
3.607 2.767691056612061
3.6075 2.7690028923079426
3.608 2.770323951395409
3.6085 2.771594679564349
3.609 2.7728456018449004
3.6095 2.7741698750620793
3.61 2.7757297321255026
3.6105 2.7777936750941388
3.611 2.7807911786296637
3.6115 2.785393719271112
3.612 2.792483867089792
3.6125 2.8028372861906616
3.613 2.8164647359197064
3.6135 2.831931719721564
3.614 2.8463758042854854
3.6145 2.856555072476957
3.615 2.8604251020732585
3.6155 2.858149219866916
3.616 2.8517559222406748
3.6165 2.8438754365204266
3.617 2.836569764599594
3.6175 2.8309270124639783
3.618 2.827202749603164
3.6185 2.8251866555778387
3.619 2.824482544554024
3.6195 2.8247045127257655
3.62 2.8255648088941614
3.6205 2.826878023459508
3.621 2.8285396832789944
3.6215 2.830512800620693
3.622 2.832793262456124
3.6225 2.835408108161613
3.623 2.8384092278261344
3.6235 2.8418553602406353
3.624 2.8457793913791116
3.6245 2.8501264153653656
3.625 2.8547039198771875
3.6255 2.8592118693413022
3.626 2.863324028634451
3.6265 2.8667826750527263
3.627 2.869471656564193
3.6275 2.8714534717054887
3.628 2.8729400050013885
3.6285 2.8741911918287704
3.629 2.875416327390165
3.6295 2.8767228821120367
3.63 2.8781210690376335
3.6305 2.8795697586067783
3.631 2.8810493684896796
3.6315 2.882565420740037
3.632 2.884162414322625
3.6325 2.885904364045209
3.633 2.887846208803361
3.6335 2.8900213060378848
3.634 2.892419339601802
3.6345 2.8949758737308136
3.635 2.897585824724433
3.6355 2.9000994286878763
3.636 2.902286073375019
3.6365 2.903894289330503
3.637 2.904811607912065
3.6375 2.9052137132250158
3.638 2.9054693455824188
3.6385 2.9059207983043374
3.639 2.9067222717269
3.6395 2.9078688206627517
3.64 2.909290149424529
3.6405 2.9109020579834963
3.641 2.912638782245197
3.6415 2.914456102747079
3.642 2.916332045565322
3.6425 2.9182912146527125
3.643 2.9204016664858843
3.6435 2.922806305364417
3.644 2.925731087603064
3.6445 2.9295131828699263
3.645 2.9345935967122996
3.6455 2.9413356020720913
3.646 2.949625929342159
3.6465 2.958451908638085
3.647 2.965979507915395
3.6475 2.9702780615153683
3.648 2.9702418422457706
3.6485 2.966186966800003
3.649 2.9598545134750855
3.6495 2.9535313820309925
3.65 2.9488213342425267
3.6505 2.9461446300102425
3.651 2.9451805240762257
3.6515 2.945385153437438
3.652 2.946288651010023
3.6525 2.9475503120566637
3.653 2.948953582380672
3.6535 2.950377091895443
3.654 2.951770982253529
3.6545 2.953157841182672
3.655 2.9546231767832554
3.6555 2.9563501702124944
3.656 2.9586337912732192
3.6565 2.9619332838368626
3.657 2.966868902057745
3.6575 2.9740904442679357
3.658 2.983885382021108
3.6585 2.9954604335858965
3.659 3.0065701264658697
3.6595 3.0143616544104797
3.66 3.0170111605259136
3.6605 3.01448616464024
3.661 3.008033355073306
3.6615 2.9993883655192066
3.662 2.990255222264792
3.6625 2.981885186578702
3.663 2.9748962008698703
3.6635 2.969346883996363
3.664 2.965040910562286
3.6645 2.9617594398785103
3.665 2.959319025213925
3.6655 2.9575411560706337
3.666 2.9562304308025658
3.6665 2.9551963780947483
3.667 2.954291480178271
3.6675 2.9534459147861805
3.668 2.9526506295483417
3.6685 2.951961040236738
3.669 2.9514993182597555
3.6695 2.9514445178118676
3.67 2.9520302247660117
3.6705 2.953523889831934
3.671 2.9561658698350497
3.6715 2.9600935600643394
3.672 2.9652970087254866
3.6725 2.9716172128626868
3.673 2.978624128053407
3.6735 2.9852470398213624
3.674 2.9896605292572582
3.6745 2.9902234273982318
3.675 2.9868007836394392
3.6755 2.98091904484573
3.676 2.9745636343586463
3.6765 2.969028212644573
3.677 2.9647470185251317
3.6775 2.961683641604842
3.678 2.9596543836320572
3.6785 2.958428320039851
3.679 2.9577728017137614
3.6795 2.9574781844233575
3.68 2.9573748436782124
3.6805 2.957338585951823
3.681 2.9573038302872474
3.6815 2.9572711449608198
3.682 2.9573059390985135
3.6825 2.9575402669811384
3.683 2.958164391919179
3.6835 2.9594163433303757
3.684 2.9615098629742276
3.6845 2.964497395014507
3.685 2.968183741074669
3.6855 2.9720795683963503
3.686 2.975462544740558
3.6865 2.977574695484715
3.687 2.9779755119570046
3.6875 2.976722583730722
3.688 2.9742720857830145
3.6885 2.971208705790537
3.689 2.9680625562204908
3.6895 2.9652311656821544
3.69 2.9629956819481142
3.6905 2.9615392404949548
3.691 2.9610827850581343
3.6915 2.962057367620978
3.692 2.9651420846300924
3.6925 2.971109767924424
3.693 2.9805912205950262
3.6935 2.9940273826224955
3.694 3.0117283133240305
3.6945 3.0335350986980716
3.695 3.0582703583358386
3.6955 3.0833755825902527
3.696 3.1047238886125443
3.6965 3.116939115116879
3.697 3.1153854301500195
3.6975 3.098693756434842
3.698 3.069992581613996
3.6985 3.0352169005048113
3.699 3.00015886836139
3.6995 2.9686107812457267
3.7 2.9421767359776423
3.7005 2.9210532535715776
3.701 2.904704132617474
3.7015 2.8922676174111244
3.702 2.8828003818538788
3.7025 2.875454632217065
3.703 2.869577102827784
3.7035 2.864721608731988
3.704 2.8606134014074334
3.7045 2.857114451971685
3.705 2.8541975597289673
3.7055 2.85191611741294
3.706 2.8504023970078363
3.7065 2.849912296281656
3.707 2.8508685421067943
3.7075 2.853858908795341
3.708 2.859646819233819
3.7085 2.8691805232181364
3.709 2.8834829930062584
3.7095 2.90333761656889
3.71 2.92875045118456
3.7105 2.95842970145243
3.711 2.9896452853043582
3.7115 3.0187061016788013
3.712 3.042076822684158
3.7125 3.0573414223560027
3.713 3.063740751681002
3.7135 3.062182011374154
3.714 3.054818057348318
3.7145 3.044641381480287
3.715 3.034779897065479
3.7155 3.027659184630168
3.716 3.0246520694952883
3.7165 3.0261048539473387
3.717 3.031694111112352
3.7175 3.040535538218804
3.718 3.0516801835401894
3.7185 3.06461060332662
3.719 3.0794784246213256
3.7195 3.0963056033915874
3.72 3.114131260088574
3.7205 3.1302972763358197
3.721 3.1411349402956104
3.7215 3.14319952169937
3.722 3.1351932859372917
3.7225 3.1184727825859424
3.723 3.0962897324155554
3.7235 3.071919413863097
3.724 3.0476171612971745
3.7245 3.024424112461449
3.725 3.0026362004363447
3.7255 2.982414352395275
3.726 2.9636751173507276
3.7265 2.9464650878877636
3.727 2.9307500064466447
3.7275 2.9165161672822313
3.728 2.903688714002926
3.7285 2.892178478304925
3.729 2.8818550182717564
3.7295 2.8726560966994166
3.73 2.8646029858848445
3.7305 2.857693830510157
3.731 2.851850439662342
3.7315 2.84702783118166
3.732 2.8432734216263773
3.7325 2.8407148813326115
3.733 2.8395178313251526
3.7335 2.839900421138883
3.734 2.8423210333738966
3.7345 2.8477456451312024
3.735 2.858175429775959
3.7355 2.8777201116734235
3.736 2.915031065092607
3.7365 2.9884842222432786
3.737 3.1333197398387727
3.7375 3.394827896645551
3.738 3.760493352792774
3.7385 4.0931068492917815
3.739 4.280198419957661
3.7395 4.350789591295174
3.74 4.368934159251819
3.7405 4.369834447120222
3.741 4.366284166289019
3.7415 4.362166666379985
3.742 4.358460237221123
3.7425 4.355307126168701
3.743 4.352671007017142
3.7435 4.350499023619327
3.744 4.3487782923633675
3.7445 4.347522382283114
3.745 4.3467510414416966
3.7455 4.346468076130747
3.746 4.34664256627856
3.7465 4.34723421740389
3.747 4.348208759885996
3.7475 4.349579108939465
3.748 4.351358236778139
3.7485 4.353511374538081
3.749 4.355835857704114
3.7495 4.357913575640533
3.75 4.3592576388554685
3.7505 4.359639251301709
3.751 4.359246730136912
3.7515 4.358564509509221
3.752 4.358121517640673
3.7525 4.35830739794008
3.753 4.359427356759151
3.7535 4.361812565446928
3.754 4.36590105240587
3.7545 4.372222685897339
3.755 4.381302824905304
3.7555 4.393706619423299
3.756 4.4103055162103635
3.7565 4.432719706154789
3.757 4.463400753391526
3.7575 4.50418903876668
3.758 4.552456698619529
3.7585 4.596338924089189
3.759 4.615989214846187
3.7595 4.596844644268136
3.76 4.544727971523938
3.7605 4.48080307436885
3.761 4.423975595848664
3.7615 4.382562084550764
3.762 4.356967287167852
3.7625 4.3444202669970045
3.763 4.342018068469689
3.7635 4.347874040242041
3.764 4.361268247630535
3.7645 4.382299855559197
3.765 4.411272322332008
3.7655 4.44783381047329
3.766 4.490434157142084
3.7665 4.53618770472739
3.767 4.579384480118917
3.7675 4.607025658841379
3.768 4.598901967047431
3.7685 4.545012445325365
3.769 4.464060374254806
3.7695 4.387021593615256
3.77 4.330411630201977
3.7705 4.294253266559285
3.771 4.272240828374572
3.7715 4.258486777242994
3.772 4.249225247542413
3.7725 4.242395943109451
3.773 4.236920443805073
3.7735 4.232264501619045
3.774 4.228157846266941
3.7745 4.224479326975987
3.775 4.221192438833021
3.7755 4.218311646139136
3.776 4.215909034663695
3.7765 4.214138353055071
3.777 4.2132827488397995
3.7775 4.213824748101989
3.778 4.216448128147774
3.7785 4.221817172768508
3.779 4.229980207829116
3.7795 4.238949184111283
3.78 4.241690500790555
3.7805 4.221514242679416
3.781 4.151918242779186
3.7815 4.015502240051361
3.782 3.833690836746901
3.7825 3.65722388140506
3.783 3.5225099473724244
3.7835 3.4371877945866958
3.784 3.3942427445094365
3.7845 3.384363950943931
3.785 3.4001114618102024
3.7855 3.4355219336087055
3.786 3.4850282876014544
3.7865 3.5423390114490827
3.787 3.6001299865904164
3.7875 3.651000264428034
3.788 3.6895152682851338
3.7885 3.7146450632338714
3.789 3.730264534522651
3.7895 3.7428776783358755
3.79 3.757562863908295
3.7905 3.7770341687354376
3.791 3.80305636468126
3.7915 3.8383374940877806
3.792 3.8857061266894304
3.7925 3.943724226065412
3.793 4.003757355508662
3.7935 4.053344438247314
3.794 4.084785079128673
3.7945 4.0992948178185875
3.795 4.1030279563137375
3.7955 4.1017156890874285
3.796 4.098730813688483
3.7965 4.095552795003367
3.797 4.092677313128648
3.7975 4.090236114177242
3.798 4.088285319506407
3.7985 4.086953322489916
3.799 4.08656752091417
3.7995 4.087837728064884
3.8 4.092159606201856
3.8005 4.101884890248413
3.801 4.120109892417925
3.8015 4.148961141085905
3.802 4.186480627546767
3.8025 4.225037306911211
3.803 4.253855471960272
3.8035 4.262396789802765
3.804 4.244688350858778
3.8045 4.206472639471609
3.805 4.163177436216098
3.8055 4.127408867447731
3.806 4.102737667489239
3.8065 4.087210855539079
3.807 4.077802674651173
3.8075 4.072157857639291
3.808 4.0688132749114
3.8085 4.067044144839751
3.809 4.06672014346704
3.8095 4.068315731795425
3.81 4.073291333584872
3.8105 4.08505960841866
3.811 4.111186644089236
3.8115 4.1664024819265775
3.812 4.267508523758367
3.8125 4.3823374386148535
3.813 4.325927179245091
3.8135 3.978990332849537
3.814 3.5746175373496003
3.8145 3.2923832503977914
3.815 3.1299581832125485
3.8155 3.041171551054201
3.816 2.9923007431386894
3.8165 2.9647698106971374
3.817 2.9489350141870245
3.8175 2.939604720563831
3.818 2.9336836573833454
3.8185 2.9291738804142726
3.819 2.924831326564898
3.8195 2.9200023981276635
3.82 2.914503705959148
3.8205 2.908489082888404
3.821 2.902277778361552
3.8215 2.8962909916480255
3.822 2.8909607939722894
3.8225 2.8866118883434213
3.823 2.8833886730446894
3.8235 2.8812633718029703
3.824 2.880072864458689
3.8245 2.879596452101471
3.825 2.8796068102072363
3.8255 2.879918447587653
3.826 2.880410261507916
3.8265 2.881036455241653
3.827 2.8818111802925808
3.8275 2.8828033369836783
3.828 2.8841384930863105
3.8285 2.885990487894012
3.829 2.888594080644766
3.8295 2.8922635187231114
3.83 2.8973756785147335
3.8305 2.9042533688696635
3.831 2.9128636575547704
3.8315 2.92241924393423
3.832 2.931148039690412
3.8325 2.936642980302909
3.833 2.937105807483664
3.8335 2.9326063934451794
3.834 2.9250145605890703
3.8345 2.916678595885984
3.835 2.9092038239644653
3.8355 2.9032377668907445
3.836 2.898806274080834
3.8365 2.8956804697610226
3.837 2.8935747869050656
3.8375 2.892246856947918
3.838 2.8915084295800293
3.8385 2.891248908326827
3.839 2.8914318098195855
3.8395 2.8921099529954217
3.84 2.8934193529429644
3.8405 2.8955167729802733
3.841 2.8984417407628813
3.8415 2.9019314623316683
3.842 2.905323776626358
3.8425 2.907680178780933
3.843 2.9081729797438394
3.8435 2.906455763302451
3.844 2.9026932700055736
3.8445 2.8973755713827076
3.845 2.8911519464380904
3.8455 2.8847485267532305
3.846 2.878760554857389
3.8465 2.873499068677753
3.847 2.8689846091481135
3.8475 2.865075802125406
3.848 2.8616334271884787
3.8485 2.8586080570608496
3.849 2.85601501241828
3.8495 2.853896422465046
3.85 2.8522582264008998
3.8505 2.8510634584100556
3.851 2.8502483587460583
3.8515 2.8497345398560148
3.852 2.8494588350572334
3.8525 2.8493765776745326
3.853 2.849476719797921
3.8535 2.849769512614354
3.854 2.850296536941829
3.8545 2.8511165017408393
3.855 2.8523169870564855
3.8555 2.8540162041595094
3.856 2.856367704756324
3.8565 2.859555144683786
3.857 2.8637561009711296
3.8575 2.8691002239687586
3.858 2.8756710634728817
3.8585 2.883533528160803
3.859 2.89281384183369
3.8595 2.903741321705515
3.86 2.916680197981939
3.8605 2.93201513659928
3.861 2.949638816471169
3.8615 2.9681426197390914
3.862 2.984596687617473
3.8625 2.995476976636449
3.863 2.9982823318098655
3.8635 2.992670167316624
3.864 2.980362771922173
3.8645 2.964159262731571
3.865 2.9467929067240926
3.8655 2.9301469038956798
3.866 2.915116141867471
3.8665 2.901939619357541
3.867 2.8906287963699553
3.8675 2.8811936488922667
3.868 2.873627067353847
3.8685 2.8678212121057465
3.869 2.8635464422058314
3.8695 2.8605080945043566
3.87 2.8584014737881
3.8705 2.856962837718581
3.871 2.855987395013387
3.8715 2.8553158185999026
3.872 2.854841913448527
3.8725 2.854497968005478
3.873 2.8542602094802634
3.8735 2.854131050851721
3.874 2.854132342689099
3.8745 2.854286284074198
3.875 2.854634628249845
3.8755 2.8552513099546415
3.876 2.856258305856259
3.8765 2.8578655303919396
3.877 2.860414336275972
3.8775 2.8644502249347594
3.878 2.8708080843261703
3.8785 2.8806656434886078
3.879 2.8954990932142293
3.8795 2.916684791463674
3.88 2.94459557016991
3.8805 2.9772539870404193
3.881 3.009484943906208
3.8815 3.0337110113613415
3.882 3.0430889261471235
3.8825 3.0350842241203795
3.883 3.0129192959270794
3.8835 2.983644759103858
3.884 2.954465286372767
3.8845 2.9300021793740383
3.885 2.911815755728443
3.8855 2.89943903676589
3.886 2.8916084885420323
3.8865 2.8870570455469773
3.887 2.8848042933705846
3.8875 2.884207812954668
3.888 2.8848652740911573
3.8885 2.8865193120287573
3.889 2.8889296558372246
3.8895 2.891788282931423
3.89 2.894750220747045
3.8905 2.89741634052577
3.891 2.899299389738844
3.8915 2.8998880139571677
3.892 2.8989526861795722
3.8925 2.8967977922088606
3.893 2.8941599628076498
3.8935 2.891814787124086
3.894 2.8902564026210777
3.8945 2.889647349113205
3.895 2.8899040617898075
3.8955 2.890840862390582
3.896 2.892256145599286
3.8965 2.8939816452437848
3.897 2.8958950425488554
3.8975 2.897927349165564
3.898 2.900077196242397
3.8985 2.902401149326926
3.899 2.905059056635447
3.8995 2.908335717394153
3.9 2.912670069652788
3.9005 2.9186392570704056
3.901 2.9267782275838625
3.9015 2.9372378578576166
3.902 2.949443000236582
3.9025 2.962046828596404
3.903 2.9732965918388663
3.9035 2.981600492356452
3.904 2.985979347713241
3.9045 2.9863504423339
3.905 2.9834667932522665
3.9055 2.978525504128849
3.906 2.9727412742454424
3.9065 2.9671365124851716
3.907 2.962478546303619
3.9075 2.959246570426589
3.908 2.9576018801463553
3.9085 2.9574197763333148
3.909 2.958421540817308
3.9095 2.960302406748082
3.91 2.962798368928472
3.9105 2.965704449072322
3.911 2.9688840482480527
3.9115 2.9722508795015026
3.912 2.9757684573682868
3.9125 2.9794213773734137
3.913 2.983170689616208
3.9135 2.9869602931407
3.914 2.9907240166604963
3.9145 2.994421741203042
3.915 2.998017859013907
3.9155 3.001473964531555
3.916 3.0047290404057945
3.9165 3.007724576011795
3.917 3.0104158255817035
3.9175 3.0127828429446692
3.918 3.014833819219816
3.9185 3.0165740787015585
3.919 3.018019589084468
3.9195 3.01918865667131
3.92 3.0201195542060324
3.9205 3.0208753439724765
3.921 3.021527817182389
3.9215 3.0221524856070596
3.922 3.0228014053474466
3.9225 3.023503054651033
3.923 3.024280984464622
3.9235 3.025167433751947
3.924 3.0262179997270886
3.9245 3.0275132351523917
3.925 3.0291406118675104
3.9255 3.0311727189296755
3.926 3.0336976491970526
3.9265 3.036860850243367
3.927 3.040893694930088
3.9275 3.0461079321125295
3.928 3.052822815210436
3.9285 3.0612238060080648
3.929 3.0712038918085716
3.9295 3.0821717064024403
3.93 3.0930010453695056
3.9305 3.102311776994976
3.931 3.108981154286197
3.9315 3.112472499304009
3.932 3.1128272855380716
3.9325 3.1104218358434386
3.933 3.105880921362748
3.9335 3.100103293775521
3.934 3.094124679111263
3.9345 3.088815295115766
3.935 3.0847909878826103
3.9355 3.082426343303122
3.936 3.0818071411524146
3.9365 3.082730408940235
3.937 3.0848457586330644
3.9375 3.0878145596409032
3.938 3.09139099565403
3.9385 3.0954309368473387
3.939 3.099887189790702
3.9395 3.104814399425032
3.94 3.1104027249813617
3.9405 3.1170768588184723
3.941 3.125600565904363
3.9415 3.1371375481147874
3.942 3.1529573157129382
3.9425 3.1735622678346145
3.943 3.1974965485153932
3.9435 3.220969914188241
3.944 3.2389811689496453
3.9445 3.2473776116606983
3.945 3.2449374864145932
3.9455 3.2343260827780034
3.946 3.2204863048869976
3.9465 3.207701106428712
3.947 3.198016595290386
3.9475 3.1916273607165495
3.948 3.1879522611492552
3.9485 3.186341213273338
3.949 3.1863221665808696
3.9495 3.18756713729113
3.95 3.18987511273476
3.9505 3.1931715083662366
3.951 3.197580459566969
3.9515 3.2035267036330355
3.952 3.211871048391358
3.9525 3.223952294285511
3.953 3.241309929852714
3.9535 3.2648027188258455
3.954 3.293166064155911
3.9545 3.3221412194881923
3.955 3.345474835205553
3.9555 3.3577958733179214
3.956 3.3573731911221047
3.9565 3.3467129193234273
3.957 3.330534090746622
3.9575 3.3132527032977785
3.958 3.297687579006724
3.9585 3.285143611343581
3.959 3.275811164526927
3.9595 3.2692567816855265
3.96 3.26489810450009
3.9605 3.2623145820009833
3.961 3.2612623801162224
3.9615 3.2616105416677312
3.962 3.2633014402977762
3.9625 3.266366035549207
3.963 3.2709676085522057
3.9635 3.277437452497238
3.964 3.286207930804596
3.9645 3.297581076049478
3.965 3.311225138346802
3.9655 3.325538032710379
3.966 3.337546164229015
3.9665 3.343957960557769
3.967 3.342917723777739
3.9675 3.3351834381843206
3.968 3.3236965326012404
3.9685 3.311975320370549
3.969 3.3024643236519315
3.9695 3.2959701981746408
3.97 3.2921715434324925
3.9705 3.290369736156115
3.971 3.2899198107435064
3.9715 3.290355175235418
3.972 3.291388157517651
3.9725 3.2928663538576375
3.973 3.294720157295683
3.9735 3.296949588112736
3.974 3.2995953259988164
3.9745 3.302746235504622
3.975 3.306530532178045
3.9755 3.3110741940038517
3.976 3.316376594363132
3.9765 3.32211162499883
3.977 3.3274468447197316
3.9775 3.3312635817727623
3.978 3.3328542439307602
3.9785 3.3324500630835923
3.979 3.3309944997161542
3.9795 3.329440016587635
3.98 3.3283476348585888
3.9805 3.327910177243081
3.981 3.3281040365661942
3.9815 3.3287944979529547
3.982 3.32983682563549
3.9825 3.331123030128544
3.983 3.332587199101577
3.9835 3.334211375795065
3.984 3.3360428984889916
3.9845 3.338173533790523
3.985 3.340756649186292
3.9855 3.343936801127792
3.986 3.3477621405936935
3.9865 3.35205963135681
3.987 3.3563498055526084
3.9875 3.359922949999743
3.988 3.3621307451796065
3.9885 3.362714201509795
3.989 3.361892948418883
3.9895 3.3602048262800475
3.99 3.358285001808375
3.9905 3.356661977840102
3.991 3.3556208304671573
3.9915 3.3552035633840545
3.992 3.3553180280522907
3.9925 3.3558357618661043
3.993 3.3566361831443308
3.9935 3.357635710124687
3.994 3.358795650096396
3.9945 3.3601256779629276
3.995 3.3617083352850274
3.9955 3.363700296128079
3.996 3.366397061335463
3.9965 3.370267762628198
3.997 3.3759528291338556
3.9975 3.384045739834465
3.998 3.3945275448532177
3.9985 3.4059388069676304
3.999 3.4151597585819085
3.9995 3.4187364380937586
4.0 3.415368722708613
4.0005 3.4069597273915297
4.001 3.3970190108930245
4.0015 3.3883933980404377
4.002 3.3823744740616677
4.0025 3.378934879694765
4.003 3.377354572529593
4.0035 3.3768479050813243
4.004 3.3768661504379702
4.0045 3.377118257239913
4.005 3.3774710565661588
4.0055 3.377880960761659
4.006 3.3783662261918392
4.0065 3.3789817043021246
4.007 3.3798499933683184
4.0075 3.3811889270905366
4.008 3.383403365544006
4.0085 3.387241646142866
4.009 3.393953554838988
4.0095 3.4051897242413256
4.01 3.422209859909164
4.0105 3.4442336762278787
4.011 3.466977233531881
4.0115 3.4832431223933566
4.012 3.4865180376407094
4.0125 3.4757076679492895
4.013 3.4561822099177553
4.0135 3.435607325735085
4.014 3.4192390338054155
4.0145 3.4085762956910584
4.015 3.402664531125434
4.0155 3.3998463957260574
4.016 3.3987402431386498
4.0165 3.3984879653365985
4.017 3.3986270232616613
4.0175 3.3989378731913353
4.018 3.399325037490766
4.0185 3.399758338767316
4.019 3.400246440850929
4.0195 3.4008401967541273
4.02 3.4016469906562685
4.0205 3.4028707580979445
4.021 3.40485173429074
4.0215 3.408111207970058
4.022 3.4133048711297134
4.0225 3.4210122392358775
4.023 3.43132936163357
4.0235 3.443442755398137
4.024 3.45556452275759
4.0245 3.465580262489836
4.025 3.471979901202549
4.0255 3.474115623716341
4.026 3.471805772900553
4.0265 3.4652568210107413
4.027 3.4555275302502944
4.0275 3.444471824027416
4.028 3.433870900451823
4.0285 3.4247502482862116
4.029 3.4173543320614845
4.0295 3.4115414279737513
4.03 3.4070835090235727
4.0305 3.4037603390738758
4.031 3.401379485733334
4.0315 3.3997884050970457
4.032 3.398887963509144
4.0325 3.398651974141349
4.033 3.3991228576538086
4.0335 3.4004214788263765
4.034 3.4027255094342896
4.0345 3.406262508394236
4.035 3.411359705315877
4.0355 3.418504241193639
4.036 3.428286970823426
4.0365 3.4411645143441136
4.037 3.4568283518892686
4.0375 3.473385023710043
4.038 3.4867215331106722
4.0385 3.491263496215603
4.039 3.4828505898210826
4.0395 3.4621017658091064
4.04 3.4349856211822933
4.0405 3.4089589508048137
4.041 3.388457824975103
4.0415 3.3739733598691624
4.042 3.3640180274306273
4.0425 3.356910842373897
4.043 3.351464297842896
4.0435 3.3469493344471397
4.044 3.3429905806557167
4.0445 3.3394761107356876
4.045 3.33654898867733
4.0455 3.3346212477020982
4.046 3.3345108698030446
4.0465 3.3378524444213005
4.047 3.3481061134899006
4.0475 3.372728040323943
4.048 3.426594651251052
4.0485 3.5314721566065517
4.049 3.6953949809773716
4.0495 3.8785124863835163
4.05 4.017284556883989
4.0505 4.083499365022733
4.051 4.077344531407781
4.0515 3.9955754125101786
4.052 3.83424703975946
4.0525 3.6306682688700045
4.053 3.463211294050052
4.0535 3.364528834107383
4.054 3.313686597960708
4.0545 3.2868373116168064
4.055 3.2714088165163444
4.0555 3.261626253925585
4.056 3.254726177471741
4.0565 3.2493194121889273
4.057 3.244722676403062
4.0575 3.2406098540356956
4.058 3.2368656994066365
4.0585 3.2335069489493433
4.059 3.23068151615161
4.0595 3.2286997765880647
4.06 3.228114957329546
4.0605 3.229792955564789
4.061 3.2347476604436425
4.0615 3.2434280465882237
4.062 3.2544703704794236
4.0625 3.2644507437342822
4.063 3.269758835619066
4.0635 3.2687709613004587
4.064 3.2617806300810352
4.0645 3.2497549785378554
4.065 3.2339157610707643
4.0655 3.2160203390102007
4.066 3.1982133047715253
4.0665 3.1822530768884
4.067 3.1688574311090187
4.0675 3.1578597670949415
4.068 3.1487110766621926
4.0685 3.140853697190301
4.069 3.133851443800098
4.0695 3.127403021445235
4.07 3.121335531911801
4.0705 3.1155578292224932
4.071 3.1100433957210667
4.0715 3.1048013457364076
4.072 3.0998696726539086
4.0725 3.09531907742888
4.073 3.0912485754189225
4.0735 3.0878106610873965
4.074 3.0851826685731885
4.0745 3.0835116448318205
4.075 3.082799915761579
4.0755 3.0828699677665297
4.076 3.083429227971119
4.0765 3.0841499991969483
4.077 3.0846981587552067
4.0775 3.0847559749093287
4.078 3.084057924531108
4.0785 3.0824385150906126
4.079 3.079937559256943
4.0795 3.0768309770451365
4.08 3.07353789141668
4.0805 3.0704546686731087
4.081 3.067763130058327
4.0815 3.0654076155055323
4.082 3.0631532246391417
4.0825 3.0608068102309973
4.083 3.0582934508583266
4.0835 3.05554385040272
4.084 3.0522745643607996
4.0845 3.048096594954278
4.085 3.0428589570671027
4.0855 3.0368584573486403
4.086 3.0306292892636995
4.0865 3.024604853016828
4.087 3.0189814517655558
4.0875 3.0138288103252675
4.088 3.0091993781553326
4.0885 3.005133511902451
4.089 3.001623342140431
4.0895 2.998593901397215
4.09 2.9959473612029486
4.0905 2.993597259587525
4.091 2.9915009223541675
4.0915 2.9896511514546686
4.092 2.9880803206110054
4.0925 2.986876316609213
4.093 2.9861879271412475
4.0935 2.9862134267246914
4.094 2.9871496810239995
4.0945 2.9891454196945046
4.095 2.992337587399205
4.0955 2.9968801360790183
4.096 3.0028214029069735
4.0965 3.0097665856774336
4.097 3.0166028482428713
4.0975 3.021775474992878
4.098 3.0240267924114237
4.0985 3.0229880724171627
4.099 3.0190955934087187
4.0995 3.0131519227796426
4.1 3.0060534760302895
4.1005 2.9987064026870387
4.101 2.9918552178196274
4.1015 2.9859262676798535
4.102 2.9810449474180745
4.1025 2.9771304435348993
4.103 2.973981833987593
4.1035 2.971311428730666
4.104 2.968795717288484
4.1045 2.966214304423839
4.105 2.963534383119801
4.1055 2.9608781034986036
4.106 2.9583762868343983
4.1065 2.9559846376119987
4.107 2.953525388079897
4.1075 2.9508584559562427
4.108 2.9480334048827688
4.1085 2.945265856128283
4.109 2.942791940779581
4.1095 2.9407557629676715
4.11 2.9391798712930166
4.1105 2.9380228138586846
4.111 2.937217906889212
4.1115 2.9367313248073783
4.112 2.93659956852992
4.1125 2.936943183521742
4.113 2.9380075487343484
4.1135 2.9402110163878357
4.114 2.9442080665201233
4.1145 2.9509186639250187
4.115 2.961440063913231
4.1155 2.976785986142656
4.116 2.9975619149576582
4.1165 3.023247091499509
4.117 3.050437250175773
4.1175 3.0718592121340125
4.118 3.079776255592276
4.1185 3.07123500910511
4.119 3.0498338883336507
4.1195 3.022625621385701
4.12 2.996033994267113
4.1205 2.9736821999939904
4.121 2.956571515477088
4.1215 2.9441710348726877
4.122 2.935425198752694
4.1225 2.929302908872125
4.123 2.9249970443552344
4.1235 2.9219448567428357
4.124 2.9197832912970343
4.1245 2.918299575702002
4.125 2.917381719555336
4.1255 2.917002588785631
4.126 2.917187584325508
4.1265 2.917990865071464
4.127 2.91943988485857
4.1275 2.9214426769938138
4.128 2.9237266950536247
4.1285 2.9258954699650532
4.129 2.9276387739322347
4.1295 2.928872962016336
4.13 2.9296710322233563
4.1305 2.9300492928136697
4.131 2.9298374669627085
4.1315 2.9287838658231395
4.132 2.9268948122168235
4.1325 2.9246036516142544
4.133 2.922455070481397
4.1335 2.920755956217058
4.134 2.919539869972554
4.1345 2.9187195814542823
4.135 2.918175792773302
4.1355 2.9178085732419783
4.136 2.9175454771887255
4.1365 2.9173615613722186
4.137 2.917242959804386
4.1375 2.9171896229078014
4.138 2.9171933344905403
4.1385 2.9172328662255707
4.139 2.917285014417314
4.1395 2.9173354714891024
4.14 2.9173830962202727
4.1405 2.917426222301283
4.141 2.9174634609669132
4.1415 2.91745463641558
4.142 2.917327999872719
4.1425 2.9170307373421034
4.143 2.916578790429887
4.1435 2.9160295633432822
4.144 2.915436146140954
4.1445 2.9148072179144604
4.145 2.9141269676935755
4.1455 2.9133830888744496
4.146 2.91257613374166
4.1465 2.911718619951656
4.147 2.9108115128118195
4.1475 2.909849389313888
4.148 2.908804152302644
4.1485 2.9076441318154265
4.149 2.9063474564985805
4.1495 2.9049143074722474
4.15 2.9033792579546054
4.1505 2.901776385448069
4.151 2.9001139950872483
4.1515 2.8983721543242824
4.152 2.8965195933124344
4.1525 2.8945613730015625
4.153 2.892536552962693
4.1535 2.8904780787347706
4.154 2.888401281845142
4.1545 2.88630582764221
4.155 2.884215640376717
4.1555 2.882160341912651
4.156 2.8801708766315715
4.1565 2.878267912021104
4.157 2.8764477649054347
4.1575 2.874695991821631
4.158 2.872989935788257
4.1585 2.871311919461223
4.159 2.8696434205158488
4.1595 2.86797935412888
4.16 2.866332563874363
4.1605 2.8647414806195473
4.161 2.8632461109580474
4.1615 2.8618658879971983
4.162 2.860600304236832
4.1625 2.859426512682286
4.163 2.858313384222215
4.1635 2.8572192028736465
4.164 2.8560991213699802
4.1645 2.854915784331669
4.165 2.853638377593099
4.1655 2.8522650296002814
4.166 2.850825986122291
4.1665 2.849377760810431
4.167 2.8479869790112806
4.1675 2.8466970382214205
4.168 2.8455069741565895
4.1685 2.844380969160029
4.169 2.8432934416071936
4.1695 2.8422577601984935
4.17 2.8413170248968926
4.1705 2.8405170951308643
4.171 2.8398818811572584
4.1715 2.8393936789847087
4.172 2.838991740722755
4.1725 2.8385606981055576
4.173 2.837978630837749
4.1735 2.837198279235772
4.174 2.8363049441194983
4.1745 2.8354544034777573
4.175 2.834746901009413
4.1755 2.834162784245545
4.176 2.8336005432720173
4.1765 2.832986731593855
4.177 2.8323122022991667
4.1775 2.8316024536012234
4.178 2.830826640074938
4.1785 2.8299066064972935
4.179 2.8287906196316106
4.1795 2.8275562656328512
4.18 2.8263944998942483
4.1805 2.8255063265636933
4.181 2.825053467810844
4.1815 2.8251345764112115
4.182 2.8257801232794444
4.1825 2.826906581412561
4.183 2.8283214998506017
4.1835 2.8297859202425775
4.184 2.831189024642481
4.1845 2.8326844656805585
4.185 2.8346771062917364
4.1855 2.837754972895641
4.186 2.8428475892796348
4.1865 2.8514787619706743
4.187 2.865538606156057
4.1875 2.886106931517788
4.188 2.911715648935055
4.1885 2.937805542425461
4.189 2.9585768681928153
4.1895 2.9703053651770217
4.19 2.9731674664882837
4.1905 2.9701513431285465
4.191 2.9644446812111225
4.1915 2.9580082615462624
4.192 2.9516545713612414
4.1925 2.945911343912278
4.193 2.9414169392528953
4.1935 2.9390593465651493
4.194 2.9400437894705655
4.1945 2.94684445667819
4.195 2.9656229408725308
4.1955 3.0115307425016526
4.196 3.118433183835127
4.1965 3.3356846333380217
4.197 3.649999823268412
4.1975 3.9176509172893033
4.198 4.054303809895631
4.1985 4.105011578399243
4.199 4.121160718478593
4.1995 4.12579656988308
4.2 4.126919187705883
4.2005 4.127141986902802
4.201 4.127333178879829
4.2015 4.127799286212357
4.202 4.128639985793934
4.2025 4.129880360267822
4.203 4.131491567099078
4.2035 4.133340896179129
4.204 4.1350928686479245
4.2045 4.1358857659952895
4.205 4.133499639989419
4.2055 4.1222910005840925
4.206 4.0887987879223475
4.2065 4.006374489147112
4.207 3.842027569377044
4.2075 3.59768608673662
4.208 3.341454186968959
4.2085 3.1447996825181663
4.209 3.021450949745895
4.2095 2.9510900675358984
4.21 2.9123029658904906
4.2105 2.8914441995182605
4.211 2.8809490116206566
4.2115 2.876840205222538
4.212 2.8770449523745354
4.2125 2.880615568504532
4.213 2.8870191347783853
4.2135 2.8957972818956987
4.214 2.906202970925688
4.2145 2.9169041297103453
4.215 2.9256744887743524
4.2155 2.92948585476507
4.216 2.925637292624258
4.2165 2.913554299569509
4.217 2.895955252349183
4.2175 2.8775626791402553
4.218 2.862434905626272
4.2185 2.852280357773304
4.219 2.8468439105417174
4.2195 2.845050626972653
4.22 2.845873077368439
4.2205 2.848610739858416
4.221 2.852947649565409
4.2215 2.8589836415590524
4.222 2.86726190860469
4.2225 2.8789513855602573
4.223 2.8961571688937378
4.2235 2.922950861903195
4.224 2.967703237387485
4.2245 3.0471720068384256
4.225 3.1884978287124026
4.2255 3.414549712669534
4.226 3.701100560680124
4.2265 3.9641258116689935
4.227 4.136921123199527
4.2275 4.2248501844803075
4.228 4.267259800146365
4.2285 4.294626190677081
4.229 4.3211809335533315
4.2295 4.352043120405839
4.23 4.388808365335465
4.2305 4.430096517658474
4.231 4.46965304648882
4.2315 4.49565786192533
4.232 4.49610228397098
4.2325 4.469723656800778
4.233 4.42901952244659
4.2335 4.389575935670385
4.234 4.360107512403933
4.2345 4.341792297596803
4.235 4.332066246302609
4.2355 4.327818840008038
4.236 4.326723277459213
4.2365 4.327383650760736
4.237 4.329065705446664
4.2375 4.331397754674179
4.238 4.334195595016117
4.2385 4.337355789415937
4.239 4.340829171529122
4.2395 4.344625204596569
4.24 4.3488771399745
4.2405 4.353943973040535
4.241 4.360664769347534
4.2415 4.370814021171756
4.242 4.387898165267328
4.2425 4.4181829473754926
4.243 4.470834174585353
4.2435 4.553372408494245
4.244 4.654613799089758
4.2445 4.721677359687882
4.245 4.697610463483852
4.2455 4.609139025457883
4.246 4.5203290749790535
4.2465 4.457805976801411
4.247 4.419553490831176
4.2475 4.397160198383607
4.248 4.383888032265797
4.2485 4.375588324785038
4.249 4.369979064415733
4.2495 4.365878972185192
4.25 4.362695175419192
4.2505 4.360142277469024
4.251 4.358098636328633
4.2515 4.356562746715745
4.252 4.35563298514169
4.2525 4.355533217622992
4.253 4.356614985534075
4.2535 4.3593493849918135
4.254 4.364294050759097
4.2545 4.372108125693889
4.255 4.383683901444084
4.2555 4.400308115590117
4.256 4.423081137778291
4.2565 4.450408347789133
4.257 4.474615360350712
4.2575 4.483613691563385
4.258 4.471300140667206
4.2585 4.4442296010298135
4.259 4.414116216224058
4.2595 4.388264778822879
4.26 4.368487413040085
4.2605 4.35401405273842
4.261 4.343514231434324
4.2615 4.33576093880295
4.262 4.329788921116369
4.2625 4.324889506004419
4.263 4.320611799536752
4.2635 4.316719345077693
4.264 4.313137499172314
4.2645 4.309902051299296
4.265 4.307085135185791
4.2655 4.304674625826926
4.266 4.302397171016874
4.2665 4.299682569501157
4.267 4.296276939157386
4.2675 4.293514985950947
4.268 4.294653527861947
4.2685 4.302578016759299
4.269 4.316549452781277
4.2695 4.331219899734468
4.27 4.339539005718449
4.2705 4.337480609355635
4.271 4.326512031758752
4.2715 4.3113641866548145
4.272 4.296227288551722
4.2725 4.28301446615851
4.273 4.271646108741044
4.2735 4.260687362617367
4.274 4.247457610550078
4.2745 4.227636498479526
4.275 4.19467588143372
4.2755 4.140362222474594
4.276 4.059395092561137
4.2765 3.9585896059462202
4.277 3.8611289934119215
4.2775 3.795580035625979
4.278 3.781868848197573
4.2785 3.8278071081333715
4.279 3.9255698019119842
4.2795 4.042054533246465
4.28 4.1312189398712595
4.2805 4.174778439093385
4.281 4.187351468816645
4.2815 4.187523892475849
4.282 4.184773062464237
4.2825 4.182152700154131
4.283 4.180256312447736
4.2835 4.179038769966847
4.284 4.178359445791933
4.2845 4.178096226292168
4.285 4.178184560808105
4.2855 4.178670344113267
4.286 4.179854632234856
4.2865 4.182755479241039
4.287 4.1904069071497405
4.2875 4.211645794084144
4.288 4.269653588367151
4.2885 4.402433862191413
4.289 4.5606579362514
4.2895 4.487688714328534
4.29 4.146628092553619
4.2905 3.8537429969127883
4.291 3.6748707947359778
4.2915 3.579023091024829
4.292 3.5348114137430295
4.2925 3.522496330825269
4.293 3.5316891420160266
4.2935 3.5602936947319046
4.294 3.614378492723101
4.2945 3.7067493704431245
4.295 3.841477809415937
4.2955 3.983989919769061
4.296 4.084740425935716
4.2965 4.136814799069435
4.297 4.160246944823004
4.2975 4.171228021919609
4.298 4.1778439261576095
4.2985 4.183929309515146
4.299 4.191677899239706
4.2995 4.202722603213021
4.3 4.218126528308862
4.3005 4.237330797861593
4.301 4.256571060068459
4.3015 4.268859709071257
4.302 4.268202362775102
4.3025 4.254572347407392
4.303 4.233504454590414
4.3035 4.211074355128809
4.304 4.190909939095811
4.3045 4.174843526995027
4.305 4.164127551448712
4.3055 4.159269296701516
4.306 4.15910060670877
4.3065 4.161192948494892
4.307 4.163388692016325
4.3075 4.16463935109688
4.308 4.164781241736978
4.3085 4.163933800706544
4.309 4.162050148022517
4.3095 4.1583850352858525
4.31 4.150093701037142
4.3105 4.127376086038843
4.311 4.058631119305333
4.3115 3.876900686955536
4.312 3.600404630727593
4.3125 3.4163154406140412
4.313 3.347285578935284
4.3135 3.324250472121636
4.314 3.3162577843378296
4.3145 3.314001562538645
4.315 3.314280788948545
4.3155 3.31571831138024
4.316 3.3176408981267373
4.3165 3.319712771904931
4.317 3.3217640030878615
4.3175 3.3237207023349002
4.318 3.325568727395825
4.3185 3.3273512581365994
4.319 3.3292009687747397
4.3195 3.3314077709802676
4.32 3.3345917583160167
4.3205 3.340039563452218
4.321 3.3500300073952003
4.3215 3.3678008849896868
4.322 3.3966258529076283
4.3225 3.4379582751430346
4.323 3.4887369810793993
4.3235 3.5384376109925375
4.324 3.5701820463808067
4.3245 3.57021267787587
4.325 3.538670250644185
4.3255 3.4897982564612624
4.326 3.4413704504125997
4.3265 3.40425069311486
4.327 3.380381638715453
4.3275 3.366839135670719
4.328 3.3598653703190786
4.3285 3.3566422630523602
4.329 3.355465792518948
4.3295 3.3553876730423235
4.33 3.35589735514736
4.3305 3.356737622344707
4.331 3.357787934716206
4.3315 3.359029156793727
4.332 3.360518156775213
4.3325 3.3623899848907692
4.333 3.3648567269020964
4.3335 3.368212961547825
4.334 3.372747930801265
4.3345 3.3785628039995794
4.335 3.3852517339225967
4.3355 3.3917196516937347
4.336 3.3964772514134554
4.3365 3.398395794322348
4.337 3.3973362321790974
4.3375 3.3940906701960953
4.338 3.389855952781727
4.3385 3.3857132918067743
4.339 3.3823353570014065
4.3395 3.37998062836109
4.34 3.3786298197401665
4.3405 3.378153104460748
4.341 3.378447933128254
4.3415 3.3794871732361385
4.342 3.3813012684525487
4.3425 3.3839868147441114
4.343 3.3876942017146776
4.3435 3.3925958061239045
4.344 3.3987379745052086
4.3445 3.4057918169487396
4.345 3.412853288510992
4.3455 3.4185911614783224
4.346 3.4218417940581363
4.3465 3.4221027544338503
4.347 3.419580550772287
4.3475 3.4148855305284753
4.348 3.408878024534123
4.3485 3.4026123212437414
4.349 3.3971066333172724
4.3495 3.3929616926383614
4.35 3.3902646359280775
4.3505 3.38873082462021
4.351 3.387966539945279
4.3515 3.387641908382826
4.352 3.3875520249329147
4.3525 3.3875991873483136
4.353 3.3877876616314486
4.3535 3.3881907137609977
4.354 3.38900258999898
4.3545 3.3906081850153607
4.355 3.3937707801515016
4.3555 3.4000571585494237
4.356 3.4126945610090784
4.3565 3.4380759969900465
4.357 3.487257891816413
4.3575 3.5743948756147814
4.358 3.7066912836041856
4.3585 3.868012394667015
4.359 4.014342007168852
4.3595 4.092296329171428
4.36 4.065853354159844
4.3605 3.939946923492383
4.361 3.7651804408865077
4.3615 3.605697695796896
4.362 3.4965595396643385
4.3625 3.4363928523530047
4.363 3.408014276897913
4.3635 3.3958909366430268
4.364 3.3909017303521987
4.3645 3.388745089710162
4.365 3.3876234923249458
4.3655 3.3868056103909767
4.366 3.3860089531239295
4.3665 3.3851201579569024
4.367 3.3841204023587776
4.3675 3.383067964767064
4.368 3.3821485338850694
4.3685 3.381809011471943
4.369 3.383154189690191
4.3695 3.3888812418441008
4.37 3.405214850622575
4.3705 3.4447063997951686
4.371 3.5262479729236764
4.3715 3.6633582105691653
4.372 3.839152238388743
4.3725 3.9951675337127908
4.373 4.064271809233891
4.3735 4.020694045160453
4.374 3.895803112953833
4.3745 3.7494485388206735
4.375 3.627583560752254
4.3755 3.5447969229608445
4.376 3.4946697706963574
4.3765 3.465650477957433
4.377 3.448873052617178
4.3775 3.4393643614285425
4.378 3.4351732499672805
4.3785 3.4362545953599666
4.379 3.4435663479680665
4.3795 3.4582670597764613
4.38 3.4809727350327355
4.3805 3.510932786052856
4.381 3.5453526917282856
4.3815 3.579042030666094
4.382 3.604225025873503
4.3825 3.6116693176129937
4.383 3.5945697709236084
4.3835 3.553716380408056
4.384 3.49943478776608
4.3845 3.4464830438071337
4.385 3.4054664582714738
4.3855 3.3787310614506767
4.386 3.363010433369687
4.3865 3.353987254076789
4.387 3.348547253817146
4.3875 3.3449365958833335
4.388 3.342246604480306
4.3885 3.340019633163128
4.389 3.338034027528452
4.3895 3.3362080027933922
4.39 3.3346001220823327
4.3905 3.3334606760802883
4.391 3.3334070065601145
4.3915 3.335848369810738
4.392 3.3438497959346867
4.3925 3.363582134032888
4.393 3.4051158884979094
4.3935 3.4772020613879855
4.394 3.5710407451278554
4.3945 3.653664373806925
4.395 3.6929583130248202
4.3955 3.675374174153915
4.396 3.6026663376131784
4.3965 3.498616728889231
4.397 3.4053170053133135
4.3975 3.3455295447327833
4.398 3.3134371482984557
4.3985 3.29666068166454
4.399 3.287061333949141
4.3995 3.2806458189196137
4.4 3.27566568381246
4.4005 3.2713926206761945
4.401 3.2675470649514393
4.4015 3.2640857517778548
4.402 3.261152664941707
4.4025 3.2591293838558597
4.403 3.2587659247819376
4.4035 3.261367026712919
4.404 3.2689742956786327
4.4045 3.284275667989003
4.405 3.3095691472079887
4.4055 3.3440271717969265
4.406 3.3803546074164066
4.4065 3.40564758196635
4.407 3.4086240918080124
4.4075 3.386704560994672
4.408 3.3464115384309823
4.4085 3.2995393063791925
4.409 3.2577577656075265
4.4095 3.2273602283533362
4.41 3.2079968846517426
4.4105 3.196090658612005
4.411 3.188280644950056
4.4115 3.1825181468326535
4.412 3.177751093514124
4.4125 3.17347446930263
4.413 3.1694434617659324
4.4135 3.165541288601978
4.414 3.161725264110763
4.4145 3.1580128987450964
4.415 3.1544795531641823
4.4155 3.15129861041986
4.416 3.148778127290618
4.4165 3.1474105059024913
4.417 3.147831392402243
4.4175 3.150610339315512
4.418 3.15582865909425
4.4185 3.1628365010658372
4.419 3.1705740638179707
4.4195 3.1781985641336723
4.42 3.185213021657195
4.4205 3.191069218580531
4.421 3.194923119668556
4.4215 3.195852158867816
4.422 3.1933895911533847
4.4225 3.1878669714462395
4.423 3.180223157903753
4.4235 3.1714951938069165
4.424 3.162367999233875
4.4245 3.153069998351845
4.425 3.1435286882578337
4.4255 3.1335745947023392
4.426 3.122992344375155
4.4265 3.1115881217067374
4.427 3.0993678541765286
4.4275 3.0868029499988063
4.428 3.07475358511216
4.4285 3.0640363830893653
4.429 3.0550204488070003
4.4295 3.0475957493990693
4.43 3.04141169928302
4.4305 3.03609551224464
4.431 3.031357736792212
4.4315 3.027009375695477
4.432 3.022942267163816
4.4325 3.019138145914666
4.433 3.0156466780177196
4.4335 3.0126321106359333
4.434 3.0104257219508375
4.4345 3.0096501426965174
4.435 3.011435079842191
4.4355 3.017613706514619
4.436 3.0307031207980204
4.4365 3.053193175193697
4.437 3.0860835030402702
4.4375 3.1272310682743294
4.438 3.1704125283914175
4.4385 3.2054596744667387
4.439 3.2208885587644884
4.4395 3.2092215839010008
4.44 3.172347280312768
4.4405 3.1212444121798955
4.441 3.0696422238983407
4.4415 3.0268950393950584
4.442 2.9958669853922073
4.4425 2.975113932237636
4.443 2.961666119161003
4.4435 2.95276037130884
4.444 2.9464225782306306
4.4445 2.941449852592208
4.445 2.93717707257887
4.4455 2.9332636329127793
4.446 2.9295691608234593
4.4465 2.92607845763711
4.447 2.922893163220606
4.4475 2.9202453443956893
4.448 2.918569469146612
4.4485 2.918599813425863
4.449 2.921427155424124
4.4495 2.92825337942221
4.45 2.939602008683953
4.4505 2.9541258520612024
4.451 2.967891671456056
4.4515 2.9750729038865904
4.452 2.970677418996382
4.4525 2.9542422732534677
4.453 2.9306628368564143
4.4535 2.9065950684386737
4.454 2.8865634659822303
4.4545 2.8719090798494937
4.455 2.861837576443727
4.4555 2.8548530722826735
4.456 2.8496439582836457
4.4565 2.84535327592518
4.457 2.8414906544245104
4.4575 2.8378143366563444
4.458 2.834207256169841
4.4585 2.8306506509878764
4.459 2.8272087466304425
4.4595 2.8240579790647002
4.46 2.821609068969651
4.4605 2.8207675563235126
4.461 2.8234555326487696
4.4615 2.8334354484370374
4.462 2.857048754338426
4.4625 2.9027595284405416
4.463 2.9776164200434367
4.4635 3.079521368953059
4.464 3.1888245009082654
4.4645 3.2704370269324903
4.465 3.2934210120545293
4.4655 3.2535728987992103
4.466 3.1747309548463294
4.4665 3.087586473917482
4.467 3.0116664509151336
4.4675 2.9533647470108777
4.468 2.911745358098634
4.4685 2.883090808425412
4.469 2.862876018894963
4.4695 2.8468045427550708
4.47 2.8314280401492224
4.4705 2.8147989782139655
4.471 2.796925889157266
4.4715 2.7793906967806725
4.472 2.764167122107547
4.4725 2.75224306509302
4.473 2.7432685645020074
4.4735 2.7362020812845858
4.474 2.7300344508191605
4.4745 2.7240538406260333
4.475 2.7178536177506425
4.4755 2.7113198285518054
4.476 2.7045641884952802
4.4765 2.697811775134146
4.477 2.691251474572229
4.4775 2.68500174232605
4.478 2.679135611579299
4.4785 2.673744575940119
4.479 2.6689867166165895
4.4795 2.6651426647098786
4.48 2.6627779148845176
4.4805 2.6630368787320764
4.481 2.6683085524975594
4.4815 2.6833534265829497
4.482 2.7164531508397927
4.4825 2.7786953623768627
4.483 2.879405595503534
4.4835 3.020276433907884
4.484 3.196397590200468
4.4845 3.4015325637139435
4.485 3.623968083425063
4.4855 3.833937750512942
4.486 3.9827310587795237
4.4865 4.026838495291762
4.487 3.956342103474676
4.4875 3.796287602618391
4.488 3.5870459684880407
4.4885 3.3651792837569046
4.489 3.1578787019531847
4.4895 2.982187359642908
4.49 2.8453591733327768
4.4905 2.7460205741600268
4.491 2.677549724623929
4.4915 2.631816832328764
4.492 2.6016920206281435
4.4925 2.581839410175548
4.493 2.568593502228281
4.4935 2.5595487995174127
4.494 2.5531561833322973
4.4945 2.54843810363744
4.495 2.5447730107135973
4.4955 2.5417733479934332
4.496 2.539180237160731
4.4965 2.5368221595858307
4.497 2.534595979521135
4.4975 2.532473601328305
4.498 2.530511271431668
4.4985 2.528839572214216
4.499 2.5276383257076693
4.4995 2.5271250431489287
4.5 2.527550633474635
4.5005 2.529213355327159
4.501 2.532550476199847
4.5015 2.5383781469441287
4.502 2.5483979572192537
4.5025 2.566205466379304
4.503 2.5994407800064243
4.5035 2.6636360845423424
4.504 2.784349832586906
4.5045 2.982408894027759
4.505 3.2350006900951955
4.5055 3.4727756530161704
4.506 3.6482408311693275
4.5065 3.7659571248856336
4.507 3.8523716147352323
4.5075 3.9324951655958165
4.508 4.025656055590059
4.5085 4.145231481160338
4.509 4.2939580284244245
4.5095 4.453911010887542
4.51 4.509199813310873
4.5105 4.383253783153781
4.511 4.195836873552071
4.5115 4.037775102422581
4.512 3.9303792091859444
4.5125 3.8671645720666445
4.513 3.8330917790425323
4.5135 3.8156878626331023
4.514 3.807045178095245
4.5145 3.802725659916029
4.515 3.8004396204313187
4.5155 3.7990649511528316
4.516 3.798044034836386
4.5165 3.797036311338764
4.517 3.7956355820982486
4.5175 3.792873563816193
4.518 3.7858299874817805
4.5185 3.7651712872436987
4.519 3.7030645157094257
4.5195 3.5412988059258863
4.52 3.254865432708214
4.5205 2.9607506192799855
4.521 2.7637894173537196
4.5215 2.65155600732568
4.522 2.5871831615868333
4.5225 2.548599901978341
4.523 2.524867737716119
4.5235 2.5103174205081666
4.524 2.5016038528169053
4.5245 2.4965884297810854
4.525 2.4939414338614343
4.5255 2.492942125322771
4.526 2.4933154506333723
4.5265 2.495126707919037
4.527 2.498749589411351
4.5275 2.504859128817304
4.528 2.5145078274194637
4.5285 2.5292862834253045
4.529 2.551781188887113
4.5295 2.586425925532976
4.53 2.6409342588016065
4.5305 2.7279293903947464
4.531 2.8648159618457685
4.5315 3.0663474086096913
4.532 3.324752222276982
4.5325 3.591652543479552
4.533 3.797416655175435
4.5335 3.905820141659123
4.534 3.9342445238299986
4.5345 3.9222196940052987
4.535 3.899896083151684
4.5355 3.8812215796104956
4.536 3.8701265345961433
4.5365 3.8670162595218835
4.537 3.872526817525107
4.5375 3.8895001447648943
4.538 3.9249062227078655
4.5385 3.992001900105758
4.539 4.111245599133496
4.5395 4.302791797649266
4.54 4.563123946161579
4.5405 4.585786816448114
4.541 4.331479711902392
4.5415 4.122424661386401
4.542 3.992479377261497
4.5425 3.9209429942111926
4.543 3.8832323038910355
4.5435 3.862923265761391
4.544 3.8513036961528035
4.5445 3.8441765102348944
4.545 3.8395808940829736
4.5455 3.8366384941092475
4.546 3.8350180980309014
4.5465 3.834728365385174
4.547 3.8360879299804287
4.5475 3.8397670496350402
4.548 3.8469796540883108
4.5485 3.8597285573721694
4.549 3.8810950991303956
4.5495 3.915349950133529
4.55 3.967719238286583
4.5505 4.043841184958059
4.551 4.151044860301618
4.5515 4.303909449011361
4.552 4.529126190026827
4.5525 4.733100701999358
4.553 4.6776237455520056
4.5535 4.24603632871763
4.554 3.890373393388649
4.5545 3.6607812811847156
4.555 3.5408261780823365
4.5555 3.504160324478053
4.556 3.529671508943246
4.5565 3.600787027372699
4.557 3.7001287071822544
4.5575 3.806585444006134
4.558 3.8972060968897173
4.5585 3.9523236137178026
4.559 3.9600638712217426
4.5595 3.9134540839876353
4.56 3.806499739675286
4.5605 3.6381168312973218
4.561 3.424094507512163
4.5615 3.201722098820219
4.562 3.010624524482675
4.5625 2.8708051233416763
4.563 2.7804151893745663
4.5635 2.728385403192724
4.564 2.7049542487901777
4.5645 2.7055159481008983
4.565 2.731960614646325
4.5655 2.7953837076070505
4.566 2.921678318042111
4.5665 3.148670368091129
4.567 3.463117112609555
4.5675 3.7032566958389053
4.568 3.7623318629456817
4.5685 3.7333524831597478
4.569 3.6959721933314826
4.5695 3.6681774105117304
4.57 3.6488367634249146
4.5705 3.635373390999777
4.571 3.626020662718628
4.5715 3.6194170402919115
4.572 3.614503552728361
4.5725 3.6106035384605066
4.573 3.607373005046294
4.5735 3.60473472351985
4.574 3.6028489293570294
4.5745 3.6021619749420575
4.575 3.603601649578292
4.5755 3.608798899224488
4.576 3.6201675261609436
4.5765 3.6403313622085856
4.577 3.670813935690144
4.5775 3.712435883413735
4.578 3.7701781317776577
4.5785 3.8504584223729337
4.579 3.930912628122303
4.5795 3.93779624801581
4.58 3.8030056453569747
4.5805 3.5516599540602014
4.581 3.2833456003514643
4.5815 3.07010496142206
4.582 2.921076782318454
4.5825 2.8198411224223063
4.583 2.7520388989272364
4.5835 2.7081829932037023
4.584 2.68131951069286
4.5845 2.666130846736789
4.585 2.658975569354854
4.5855 2.6577845742194777
4.586 2.6620051201156416
4.5865 2.6729026422966493
4.587 2.694683412073023
4.5875 2.7373795317885223
4.588 2.82231946124861
4.5885 2.986639959215325
4.589 3.2625540453908544
4.5895 3.5889717244254244
4.59 3.782969821382136
4.5905 3.784000208629128
4.591 3.7071286428683914
4.5915 3.638015326001864
4.592 3.5945058045519387
4.5925 3.570305809086986
4.593 3.5573099849243137
4.5935 3.550298769899144
4.594 3.5464790741131322
4.5945 3.544444137525896
4.595 3.5434820723329308
4.5955 3.5432467191716173
4.596 3.543583405346614
4.5965 3.544478686037725
4.597 3.546042850097927
4.5975 3.5485498757129035
4.598 3.552476792462101
4.5985 3.558584849459389
4.599 3.5679577171616446
4.5995 3.582025735372434
4.6 3.6024501234441386
4.6005 3.630830070447135
4.601 3.6680776215651028
4.6015 3.713203368948453
4.602 3.761274296332135
4.6025 3.8022788933419234
4.603 3.824625335268668
4.6035 3.822304914848112
4.604 3.798373483389997
4.6045 3.761201016237753
4.605 3.7189816839276775
4.6055 3.677954766709516
4.606 3.642689675047577
4.6065 3.615886762124533
4.607 3.5978548498035527
4.6075 3.5869399605496364
4.608 3.580817214708012
4.6085 3.5775502425990195
4.609 3.575874632846811
4.6095 3.575075048961753
4.61 3.5747925220700436
4.6105 3.5748869640942003
4.611 3.5753756248517545
4.6115 3.5764279490372557
4.612 3.5784660033414424
4.6125 3.5824188210087966
4.613 3.590222104913816
4.6135 3.6056743477592876
4.614 3.6357943593604043
4.6145 3.6929001580918266
4.615 3.7964775496913665
4.6155 3.9661993911589493
4.616 4.192853602540947
4.6165 4.4119389579480215
4.617 4.430107887417017
4.6175 4.2238625689129075
4.618 3.9965948384131655
4.6185 3.815406787053246
4.619 3.704381543066167
4.6195 3.648110162800303
4.62 3.6224274989983316
4.6205 3.611173180057823
4.621 3.6063291777013076
4.6215 3.604323964288361
4.622 3.6035997840836123
4.6225 3.603478506425854
4.623 3.603688783744123
4.6235 3.60418444682728
4.624 3.605115246644373
4.6245 3.6068743206245797
4.625 3.610233281397071
4.6255 3.6165210449759266
4.626 3.627878233025565
4.6265 3.6474455324434976
4.627 3.6792292081959284
4.6275 3.7265284443670863
4.628 3.787828375587215
4.6285 3.851874489102431
4.629 3.8987790646492018
4.6295 3.910270215823192
4.63 3.8811488514747774
4.6305 3.822504645803021
4.631 3.7545740096480094
4.6315 3.6946990365984727
4.632 3.6503533080960784
4.6325 3.6207254532811293
4.633 3.601722159679359
4.6335 3.5894683535906315
4.634 3.581358580157489
4.6345 3.5759175447907934
4.635 3.5723804259562764
4.6355 3.570362459900786
4.636 3.5697023904238465
4.6365 3.570502702060357
4.637 3.5733095478076793
4.6375 3.579499803609342
4.638 3.5918864808630895
4.6385 3.6153467173413345
4.639 3.6564871648860047
4.6395 3.720471988173842
4.64 3.804379188749137
4.6405 3.891915709378627
4.641 3.9574946104126214
4.6415 3.9801945914507852
4.642 3.9551434787162227
4.6425 3.8921567858943495
4.643 3.8077572406041655
4.6435 3.7199977604608607
4.644 3.644416432337759
4.6445 3.5888637943949826
4.645 3.552490577956033
4.6455 3.5299462573974205
4.646 3.5157785875792724
4.6465 3.5062176623274626
4.647 3.499106693857466
4.6475 3.4933362340870273
4.648 3.488392670955208
4.6485 3.4840932185439
4.649 3.480477365201385
4.6495 3.4778122993575034
4.65 3.476653741603452
4.6505 3.478041900230397
4.651 3.4838118062434686
4.6515 3.4969444280201154
4.652 3.521660232375665
4.6525 3.561893510700556
4.653 3.615196550889263
4.6535 3.6617896491871003
4.654 3.6653750202629647
4.6545 3.6098765780764817
4.655 3.5282145157321514
4.6555 3.4676959198901924
4.656 3.4503883991483493
4.6565 3.467793428280669
4.657 3.4901446741276354
4.6575 3.492813612507809
4.658 3.4779842729910877
4.6585 3.4594082974917884
4.659 3.4444590008916807
4.6595 3.4339374089930983
4.66 3.426527502705299
4.6605 3.42096123085821
4.661 3.4164758631869647
4.6615 3.412695721483419
4.662 3.4094738912630342
4.6625 3.406808310384272
4.663 3.404762101010955
4.6635 3.403449259429384
4.664 3.402971485481266
4.6645 3.403376929424142
4.665 3.404623621052962
4.6655 3.4065910264233557
4.666 3.409147867975979
4.6665 3.4121823684245483
4.667 3.4156548691655617
4.6675 3.4196533716726565
4.668 3.4245042222621658
4.6685 3.4306906536679955
4.669 3.438606869079174
4.6695 3.4483289154311665
4.67 3.4597475758653014
4.6705 3.4731063695773026
4.671 3.489221960237436
4.6715 3.508957002564286
4.672 3.5316594997679553
4.6725 3.552807411692876
4.673 3.562551823991954
4.6735 3.550019270497006
4.674 3.51489784735944
4.6745 3.473806955182803
4.675 3.450480757331124
4.6755 3.457888344168251
4.676 3.48443045663402
4.6765 3.4981714902639434
4.677 3.48319369555598
4.6775 3.455676162324818
4.678 3.433542050814153
4.6785 3.420941516952465
4.679 3.415208461947109
4.6795 3.413324730399105
4.68 3.4134731435528876
4.6805 3.4147496056948397
4.681 3.416716082633445
4.6815 3.419175622960066
4.682 3.4220503926374315
4.6825 3.4253803668907343
4.683 3.42942218834778
4.6835 3.434946697082615
4.684 3.444068630688366
4.6845 3.462244655105793
4.685 3.5020323824272444
4.6855 3.584971728497403
4.686 3.7205383280205018
4.6865 3.853230749244031
4.687 3.922978163361136
4.6875 3.994206604467055
4.688 4.15924912333509
4.6885 4.4560150321679926
4.689 4.7414570321237965
4.6895 4.685314243273226
4.69 4.321354694196191
4.6905 4.043290056951823
4.691 3.876996279194983
4.6915 3.788487292401258
4.692 3.7412812519645344
4.6925 3.7081250349493304
4.693 3.6761873745616827
4.6935 3.645013368819362
4.694 3.618180046307038
4.6945 3.5977952756955434
4.695 3.583813364348029
4.6955 3.5752092277580703
4.696 3.570749941296868
4.6965 3.569364467671451
4.697 3.570017048612251
4.6975 3.5715074525639077
4.698 3.572563288250902
4.6985 3.572487565951417
4.699 3.5715134250146194
4.6995 3.5703986068573466
4.7 3.5695521659447556
4.7005 3.5688292926042147
4.701 3.5680840365693944
4.7015 3.56761986600121
4.702 3.5680046078978025
4.7025 3.5696009592778344
4.703 3.572457858840454
4.7035 3.5763993619780683
4.704 3.5811848302119236
4.7045 3.58658046634267
4.705 3.5923327390311437
4.7055 3.5981267461219018
4.706 3.603676423705573
4.7065 3.608782314366006
4.707 3.613381628475337
4.7075 3.617632499296529
4.708 3.622109193400129
4.7085 3.6280693676130538
4.709 3.637530797015974
4.7095 3.6528584957617793
4.71 3.67549467057997
4.7105 3.703998007389848
4.711 3.7327676167094497
4.7115 3.754068398895755
4.712 3.763385708526969
4.7125 3.763454838430273
4.713 3.7620509745466224
4.7135 3.765394728967782
4.714 3.774195698871531
4.7145 3.7839083051881106
4.715 3.787693877548123
4.7155 3.7809573798643514
4.716 3.764393931450331
4.7165 3.7429196898905337
4.717 3.7225059407921632
4.7175 3.707383989199994
4.718 3.698422154303908
4.7185 3.6934107636373197
4.719 3.6891386337936085
4.7195 3.6836575863136707
4.72 3.6769487832565195
4.7205 3.6701099112464872
4.721 3.664287416924865
4.7215 3.6601324899888157
4.722 3.657817464460625
4.7225 3.6572061683998145
4.723 3.658135142022801
4.7235 3.6606352776169233
4.724 3.66516351985089
4.7245 3.672762637918221
4.725 3.68521115053749
4.7255 3.7049345451548996
4.726 3.7341516427001453
4.7265 3.7730063311778936
4.727 3.818552199012866
4.7275 3.8671889591603668
4.728 3.916705392866821
4.7285 3.9614189495664087
4.729 3.9869470893412595
4.7295 3.977535312803721
4.73 3.929815868539957
4.7305 3.8582482903251885
4.731 3.786570818050783
4.7315 3.7320560884765372
4.732 3.6980828286755942
4.7325 3.6791877096679775
4.733 3.6688608135606637
4.7335 3.6628374347338317
4.734 3.6590374874213767
4.7345 3.6566564622728057
4.735 3.6554952863978274
4.7355 3.65554003514604
4.736 3.6566513245283003
4.7365 3.6585023905291125
4.737 3.660774659479233
4.7375 3.6634412805034637
4.738 3.6665486545766965
4.7385 3.669492088261248
4.739 3.6706274008438404
4.7395 3.667888071544307
4.74 3.660194837193189
4.7405 3.648517068554942
4.741 3.6353900822843697
4.7415 3.6233435377960275
4.742 3.613746984911274
4.7425 3.606717547206091
4.743 3.6017377181509778
4.7435 3.598222749843756
4.744 3.5958211224151446
4.7445 3.594453025872954
4.745 3.5943192269508044
4.7455 3.5959523267997353
4.746 3.6004090323998144
4.7465 3.6095242059579737
4.747 3.6255979629195325
4.7475 3.6465967174927085
4.748 3.641418952181726
4.7485 3.494850366435016
4.749 3.1326276314839054
4.7495 2.7953350065565212
4.75 2.618440564711414
4.7505 2.5394581068518702
4.751 2.502921757249257
4.7515 2.4843920933310484
4.752 2.473952726777866
4.7525 2.4674570128049504
4.753 2.4630948479819876
4.7535 2.4600419323600073
4.754 2.457939338364633
4.7545 2.4566523445576207
4.755 2.456179859098145
4.7555 2.456588316575707
4.756 2.4579827667060448
4.7565 2.460476945940104
4.757 2.4641157788982353
4.7575 2.468811074858949
4.758 2.4742486776626746
4.7585 2.4798515694684182
4.759 2.484882009760315
4.7595 2.4887224200871687
4.76 2.491138558886072
4.7605 2.49228298765268
4.761 2.492448177639093
4.7615 2.491805702612102
4.762 2.4904565891073416
4.7625 2.48857610714347
4.763 2.4864224532895927
4.7635 2.484276269143927
4.764 2.482381322746247
4.7645 2.4809363014956576
4.765 2.480023283765431
4.7655 2.479637248488305
4.766 2.479743336242133
4.7665 2.4803512878684453
4.767 2.481502539445253
4.7675 2.483182186702922
4.768 2.485213950488487
4.7685 2.487242690381847
4.769 2.488843338386272
4.7695 2.4897103030512815
4.77 2.489769515108434
4.7705 2.489133655683827
4.771 2.487963312931119
4.7715 2.4863668272363375
4.772 2.4844906253508467
4.7725 2.4825989088019833
4.773 2.481010808477367
4.7735 2.4799626797217895
4.774 2.4795471962613727
4.7745 2.4797374603203695
4.775 2.480429446135246
4.7755 2.48149640995861
4.776 2.4828465497368635
4.7765 2.4844479035990057
4.777 2.4863046068301022
4.7775 2.4883930773918577
4.778 2.490644936352896
4.7785 2.4930046672689317
4.779 2.495485418732886
4.7795 2.498166191284237
4.78 2.5011194338794622
4.7805 2.5043737581583665
4.781 2.5079103228699813
4.7815 2.5117054841127002
4.782 2.5157454523834994
4.7825 2.5200288279250715
4.783 2.524546026442679
4.7835 2.529257856124718
4.784 2.5340767832395317
4.7845 2.5388741372234263
4.785 2.54354235142812
4.7855 2.548045645756253
4.786 2.552411000470596
4.7865 2.5566398840461497
4.787 2.5606288838794304
4.7875 2.5641893498572257
4.788 2.567166276480859
4.7885 2.5695262359179276
4.789 2.5713513531258334
4.7895 2.5728275001232648
4.79 2.574212920844068
4.7905 2.5757632520516163
4.791 2.577617034577158
4.7915 2.579765785295309
4.792 2.5820866755142466
4.7925 2.5844270651067562
4.793 2.5866988560728634
4.7935 2.5889047355697867
4.794 2.59111328178314
4.7945 2.593396834931659
4.795 2.5957908638300067
4.7955 2.5982852403883117
4.796 2.6008511320572145
4.7965 2.603469805598789
4.797 2.6061313529063748
4.7975 2.608852317564696
4.798 2.611646417231415
4.7985 2.6145195604388265
4.799 2.61745804611384
4.7995 2.620455536857448
4.8 2.6235390488047736
4.8005 2.6267554369672004
4.801 2.630159138943095
4.8015 2.63378257282242
4.802 2.637598957315565
4.8025 2.641532561360701
4.803 2.6455671082645003
4.8035 2.6497942581059624
4.804 2.6543487042836853
4.8045 2.6592368916628546
4.805 2.6642037925237334
4.8055 2.668803294682779
4.806 2.6726215729652116
4.8065 2.6755115349552616
4.807 2.677686568527119
4.8075 2.679549925495155
4.808 2.6814558116618583
4.8085 2.6835729389540175
4.809 2.685942548102587
4.8095 2.688557066994332
4.81 2.691389602365441
4.8105 2.6943930504956866
4.811 2.6974782208954027
4.8115 2.70056561190962
4.812 2.7036228349836984
4.8125 2.706702730709744
4.813 2.7099263853919977
4.8135 2.713467437994873
4.814 2.7175160864596757
4.8145 2.722288067389191
4.815 2.727976635538787
4.8155 2.7346297899575296
4.816 2.741938917594628
4.8165 2.749075923971307
4.817 2.7549258449739176
4.8175 2.7586669198785296
4.818 2.760254622714876
4.8185 2.7603060425501793
4.819 2.759583010922257
4.8195 2.7586292550157205
4.82 2.757714994653999
4.8205 2.756972393735345
4.821 2.756515276806323
4.8215 2.7564761715702284
4.822 2.7569627266533976
4.8225 2.758019631568632
4.823 2.759629884687107
4.8235 2.761772502693188
4.824 2.764478152575392
4.8245 2.7678631752646554
4.825 2.772156463100022
4.8255 2.77765719616606
4.826 2.784626021335172
4.8265 2.7931222134525315
4.827 2.802859429342182
4.8275 2.813315420929004
4.828 2.824064789711808
4.8285 2.8350550064403377
4.829 2.846397683479556
4.8295 2.857728055221247
4.83 2.867670743461166
4.8305 2.874216896745863
4.831 2.8760612564768797
4.8315 2.873662358031585
4.832 2.8689434016470896
4.8325 2.8640437657861506
4.833 2.8603945450984094
4.8335 2.8585664498599668
4.834 2.8585412045625302
4.8345 2.860031325599775
4.835 2.862680344779746
4.8355 2.8661270440371434
4.836 2.870068914062366
4.8365 2.8743437481664182
4.837 2.8789748596473084
4.8375 2.8841683821329154
4.838 2.8902708061507036
4.8385 2.897735289563637
4.839 2.9071328181864162
4.8395 2.9191545116326543
4.84 2.934460346618626
4.8405 2.9533430502663043
4.841 2.9752052489368817
4.8415 2.998234725134636
4.842 3.019494822493569
4.8425 3.0356770149639454
4.843 3.0440922483424133
4.8435 3.0437830755669557
4.844 3.0360315790986325
4.8445 3.0236490686605153
4.845 3.0094975963216983
4.8455 2.995759368830705
4.846 2.983791572584555
4.8465 2.974281643555419
4.847 2.9673702442724386
4.8475 2.9628335614938814
4.848 2.96027290869275
4.8485 2.9593050711596645
4.849 2.959646363433289
4.8495 2.961153104019533
4.85 2.9638236417230273
4.8505 2.9678042036227934
4.851 2.9733910720867653
4.8515 2.9809837217513886
4.852 2.9909053378584014
4.8525 3.002981888949825
4.853 3.0160331701272733
4.8535 3.027818700040908
4.854 3.0358092854733263
4.8545 3.0382523379315662
4.855 3.034920590436813
4.8555 3.0272534810115213
4.856 3.01766025973184
4.8565 3.008536922529877
4.857 3.0014376432665086
4.8575 2.9968678225742904
4.858 2.994580308960411
4.8585 2.994035063333553
4.859 2.9947133720669408
4.8595 2.9962752343450623
4.86 2.9986120161740244
4.8605 3.001912718858944
4.861 3.0068317669891167
4.8615 3.0148266507583736
4.862 3.028870577116847
4.8625 3.0546427179315687
4.863 3.101903877559111
4.8635 3.1834962687170583
4.864 3.305022843977853
4.8645 3.4456295895322056
4.865 3.563047034092775
4.8655 3.631788345417884
4.866 3.652892585957523
4.8665 3.633210681902672
4.867 3.5749229488299674
4.8675 3.4809890982825005
4.868 3.3664282773984064
4.8685 3.2585076413721277
4.869 3.1784952421043604
4.8695 3.129473727692509
4.87 3.103706192349894
4.8705 3.0930195059133014
4.871 3.092499082275002
4.8715 3.100345341072974
4.872 3.117080726457872
4.8725 3.144952569182416
4.873 3.187350086441085
4.8735 3.247498699425468
4.874 3.3260500756117404
4.8745 3.4171298318602483
4.875 3.506106944760499
4.8755 3.5750078203986595
4.876 3.6137019635507945
4.8765 3.624013909767556
4.877 3.612975583357783
4.8775 3.5867015380476905
4.878 3.5492850860274627
4.8785 3.5041894929747643
4.879 3.455691356600691
4.8795 3.4092193681902936
4.88 3.3709303268740696
4.8805 3.3464131247702875
4.881 3.340406622751531
4.8815 3.3572417318664085
4.882 3.4020356005429777
4.8825 3.4815660907832173
4.883 3.6027728852554004
4.8835 3.7668060711720264
4.884 3.9566022218613783
4.8845 4.126612799437479
4.885 4.220243917855503
4.8855 4.217654825472999
4.886 4.152639294779825
4.8865 4.074768483706037
4.887 4.012836543860437
4.8875 3.972418743293013
4.888 3.9484632062280545
4.8885 3.934328663968345
4.889 3.924724934658875
4.8895 3.9154994966743173
4.89 3.9023429099368085
4.8905 3.8789847272631333
4.891 3.8354056534547167
4.8915 3.7587119030713874
4.892 3.642952452821432
4.8925 3.505262425480498
4.893 3.3806473072629233
4.8935 3.2918453486290344
4.894 3.238389192870426
4.8945 3.2091710969383387
4.895 3.1929736270350615
4.8955 3.182235932274504
4.896 3.1734950501689374
4.8965 3.1660364084309274
4.897 3.1598281361806597
4.8975 3.154688108208359
4.898 3.15051447178426
4.8985 3.147140996092989
4.899 3.144057207522411
4.8995 3.140519759743081
4.9 3.136052458067465
4.9005 3.130671158515349
4.901 3.124780764738925
4.9015 3.1189725450930164
4.902 3.113939953674431
4.9025 3.110511322580673
4.903 3.1097730589299024
4.9035 3.1132693749987697
4.904 3.123337693485534
4.9045 3.143669116079457
4.905 3.17967284855395
4.9055 3.238270650411173
4.906 3.3254833393375742
4.9065 3.441678817214334
4.907 3.577180659454142
4.9075 3.71388704007271
4.908 3.832134493018459
4.9085 3.9193099318317683
4.909 3.9751623479732094
4.9095 4.00811354714718
4.91 4.027417782509297
4.9105 4.039394659912886
4.911 4.047628643022981
4.9115 4.054041621510524
4.912 4.059727515227217
4.9125 4.065436740374667
4.913 4.071828454762506
4.9135 4.07966266179134
4.914 4.089882186388649
4.9145 4.103479250837331
4.915 4.120837264993999
4.9155 4.140433338899217
4.916 4.157874742535779
4.9165 4.1673902316885245
4.917 4.165889032392347
4.9175 4.155324161577364
4.918 4.140747916084529
4.9185 4.126805129996451
4.919 4.11594762917584
4.9195 4.108683646637528
4.92 4.1045157273954365
4.9205 4.102700307104194
4.921 4.102584554455656
4.9215 4.103681966865957
4.922 4.105672665937369
4.9225 4.108389255232027
4.923 4.111783599077474
4.9235 4.115951883077682
4.924 4.12118442206368
4.9245 4.128052202571358
4.925 4.137577249349069
4.9255 4.15138442632353
4.926 4.171707914120534
4.9265 4.200917828210545
4.927 4.23994421853829
4.9275 4.285635543325058
4.928 4.328611374235773
4.9285 4.35371201927195
4.929 4.3486600361968515
4.9295 4.315612612532646
4.93 4.2696546460119125
4.9305 4.226150370491262
4.931 4.193835596436821
4.9315 4.173743437879762
4.932 4.162671830046768
4.9325 4.156908484484581
4.933 4.153870471906445
4.9335 4.152143237426707
4.934 4.151062277553529
4.9345 4.15035112084501
4.935 4.149930588419061
4.9355 4.149806553483136
4.936 4.150062422455325
4.9365 4.150891906231965
4.937 4.15273144166589
4.9375 4.156509474898928
4.938 4.163994299066716
4.9385 4.177934059042998
4.939 4.201107625439955
4.9395 4.2333136811118335
4.94 4.267487191189919
4.9405 4.289995202022122
4.941 4.289048447785242
4.9415 4.264825235170382
4.942 4.229701215982794
4.9425 4.1977358091568595
4.943 4.175684113410445
4.9435 4.162958081123999
4.944 4.15628205993523
4.9445 4.152831072709904
4.945 4.15093786366577
4.9455 4.14978808793724
4.946 4.149017115802356
4.9465 4.148479401351145
4.947 4.148124504308044
4.9475 4.147964709020941
4.948 4.148059916831147
4.9485 4.1485757524959
4.949 4.149876401202264
4.9495 4.152689682510041
4.95 4.1583029295007625
4.9505 4.168627721454993
4.951 4.185561047781609
4.9515 4.20915031156641
4.952 4.235444893871603
4.9525 4.256695237012404
4.953 4.265403832918628
4.9535 4.258949430142576
4.954 4.240554360424835
4.9545 4.216621354172752
4.955 4.193209440325865
4.9555 4.1739928881125925
4.956 4.159892012312089
4.9565 4.150105369239793
4.957 4.143304368594831
4.9575 4.13834277485661
4.958 4.134476169918149
4.9585 4.131294867688678
4.959 4.128596482451576
4.9595 4.126335747198749
4.96 4.1245495602016815
4.9605 4.1233733762308775
4.961 4.1230186091291605
4.9615 4.123797845337845
4.962 4.126114570114807
4.9625 4.130416475765121
4.963 4.137071561474888
4.9635 4.146057352102738
4.964 4.156500401950608
4.9645 4.166330313920576
4.965 4.172813552759352
4.9655 4.174027522396012
4.966 4.16979908795262
4.9665 4.1613763146574945
4.967 4.1505987438029175
4.9675 4.1393610988276235
4.968 4.129276148597451
4.9685 4.121243094449492
4.969 4.1153255906925095
4.9695 4.1110623269534985
4.97 4.107880275897133
4.9705 4.1053400880782265
4.971 4.103179749064133
4.9715 4.101279074955015
4.972 4.099617488291384
4.9725 4.098267538814491
4.973 4.09738570124179
4.9735 4.097180024805222
4.974 4.097685818618303
4.9745 4.097767557291646
4.975 4.091710492748141
4.9755 4.060769049811557
4.976 3.965521921247521
4.9765 3.7774767320788945
4.977 3.5484985673985134
4.9775 3.364309664828691
4.978 3.248484701624462
4.9785 3.1824510656514304
4.979 3.1451789908344887
4.9795 3.1224682556953907
4.98 3.104800919686313
4.9805 3.0865182796997344
4.981 3.0652176800914406
4.9815 3.0415715893778676
4.982 3.0177590703827954
4.9825 2.995784076396604
4.983 2.976775769005143
4.9835 2.9609216367787132
4.984 2.948257985861985
4.9845 2.939195063984122
4.985 2.9345728617373394
4.9855 2.935568142370303
4.986 2.9438298203777107
4.9865 2.9620647844845385
4.987 2.9948506255700265
4.9875 3.0497928396124356
4.988 3.13800265446364
4.9885 3.27146727401722
4.989 3.452359611315786
4.9895 3.6578116862839503
4.99 3.843553555085358
4.9905 3.9761025668780503
4.991 4.053544500455428
4.9915 4.0923320972116075
4.992 4.109355045890797
4.9925 4.1154834576974215
4.993 4.116376366117428
4.9935 4.114634829986193
4.994 4.111365211974143
4.9945 4.1070265380359805
4.995 4.101806286364957
4.9955 4.095744329207837
4.996 4.088808206432502
4.9965 4.081024009663232
4.997 4.072618975542215
4.9975 4.064108835868551
4.998 4.056088997691126
4.9985 4.049001153598584
4.999 4.042689820173906
4.9995 4.036226781988028
5.0 4.027651301494656
5.0005 4.013304990980354
5.001 3.9862692640877357
5.0015 3.9324752349827863
5.002 3.8248990259880253
5.0025 3.6271872359911965
5.003 3.345345230950234
5.0035 3.0822092995539494
5.004 2.9219470521557236
5.0045 2.845044130543541
5.005 2.809325912715395
5.0055 2.791829236568474
5.006 2.782856189115418
5.0065 2.778118386424164
5.007 2.775512279605093
5.0075 2.773939020868899
5.008 2.7728261953494515
5.0085 2.771867037071986
5.009 2.770914557249454
5.0095 2.769911246636666
5.01 2.7688734942710456
5.0105 2.7678881616896645
5.011 2.7671331943655284
5.0115 2.766953778350616
5.012 2.7679192442495504
5.0125 2.770910857141275
5.013 2.777033058798021
5.0135 2.7871937885020506
5.014 2.8011675809657754
5.0145 2.816657076792759
5.015 2.8293875529652714
5.0155 2.8348754293964715
5.016 2.8309814751311864
5.0165 2.819123951795203
5.017 2.8030979623370422
5.0175 2.7867667233391353
5.018 2.7725377444418653
5.0185 2.76122560461124
5.019 2.7526564465444414
5.0195 2.7462954612669597
5.02 2.7415830477305247
5.0205 2.738068295571254
5.021 2.735425280323807
5.0215 2.733455012830251
5.022 2.7320726633235397
5.0225 2.7312775117255503
5.023 2.7311299462841676
5.0235 2.731719293499684
5.024 2.7331332290926627
5.0245 2.7354484957943876
5.025 2.738714331890752
5.0255 2.7429832894068094
5.026 2.74827843051042
5.0265 2.7544455959383933
5.027 2.760876210289349
5.0275 2.7664122967400067
5.028 2.7697689065489444
5.0285 2.7702656631325278
5.029 2.7681406146679643
5.0295 2.7642385236567835
5.03 2.7595112940956215
5.0305 2.754757954486567
5.031 2.750532742107109
5.0315 2.7471326420725637
5.032 2.744612102642246
5.0325 2.742851108399443
5.033 2.7416280451092847
5.0335 2.7407041855961287
5.034 2.739914635707973
5.0345 2.739208651922266
5.035 2.738644231530494
5.0355 2.7383036817585102
5.036 2.7382555646023095
5.0365 2.7385332250677044
5.037 2.7391449629070026
5.0375 2.7400873892830324
5.038 2.741362611862736
5.0385 2.742979604993182
5.039 2.744987568308896
5.0395 2.7475014788949403
5.04 2.7507113315235374
5.0405 2.754843691117899
5.041 2.7600859307756016
5.0415 2.7664767385806313
5.042 2.7737346031242742
5.0425 2.781143358205253
5.043 2.787679125199195
5.0435 2.7923863149646975
5.044 2.7947070484579006
5.0445 2.7945096357870733
5.045 2.7919447361526766
5.0455 2.787426862677525
5.046 2.781765231090941
5.0465 2.776079071092073
5.047 2.771406543757826
5.0475 2.768325456760997
5.048 2.7669157013830086
5.0485 2.767057864392444
5.049 2.7686924716650276
5.0495 2.771951957507121
5.05 2.777219873522376
5.0505 2.785235644395594
5.051 2.7971972802050358
5.0515 2.8146870647219364
5.052 2.8390213336384695
5.0525 2.8695484440625902
5.053 2.9014166326672806
5.0535 2.9256281385635825
5.054 2.9336756068465624
5.0545 2.9235935182108355
5.055 2.900800555765403
5.0555 2.873775015867886
5.056 2.8493948970840313
5.0565 2.830982025782414
5.057 2.8189016684963404
5.0575 2.8120459547015555
5.058 2.8089845834194636
5.0585 2.8084527643902417
5.059 2.8094685675529236
5.0595 2.811343880565066
5.06 2.8136620872613323
5.0605 2.816243244606482
5.061 2.8191242859715233
5.0615 2.822575053863642
5.062 2.8271430076734694
5.0625 2.833643100779507
5.063 2.8430761103639925
5.0635 2.856785101500571
5.064 2.877478777895093
5.0645 2.911182076035119
5.065 2.9678325376778725
5.0655 3.0553787812574855
5.066 3.167787816580238
5.0665 3.2834117226224473
5.067 3.3808722705970196
5.0675 3.450938962800321
5.068 3.494296850744015
5.0685 3.5156441965137946
5.069 3.52099344352109
5.0695 3.5163289119019625
5.07 3.5079904439723366
5.0705 3.5037540757727124
5.071 3.511692348669466
5.0715 3.532571874586181
5.072 3.551140955371239
5.0725 3.540918908458166
5.073 3.4854169505290544
5.0735 3.3917800751129006
5.074 3.28281272879076
5.0745 3.179959303266096
5.075 3.094561761528092
5.0755 3.0290417715989593
5.076 2.980969465000645
5.0765 2.946600655953211
5.077 2.922600991003825
5.0775 2.906389281885736
5.078 2.895977777786899
5.0785 2.8897491481302895
5.079 2.8864345698970775
5.0795 2.885019007035143
5.08 2.88469297870252
5.0805 2.884839787383931
5.081 2.88511270987775
5.0815 2.885461179952798
5.082 2.8860185562503817
5.0825 2.886919895182605
5.083 2.888195747119437
5.0835 2.8897924184687325
5.084 2.891613872346741
5.0845 2.8936259507953848
5.085 2.895945460105813
5.0855 2.8988476869906927
5.086 2.9027092415276163
5.0865 2.907961120355478
5.087 2.915086172713111
5.0875 2.9246167657441324
5.088 2.9371377400985343
5.0885 2.9533162648992883
5.089 2.9739966586746016
5.0895 3.000156632099082
5.09 3.032642814769683
5.0905 3.0717335891385806
5.091 3.1170975423030365
5.0915 3.1678121972883266
5.092 3.221908245720214
5.0925 3.276738950860909
5.093 3.3319129719064806
5.0935 3.3932518343182503
5.094 3.4725538695816995
5.0945 3.5804810659411297
5.095 3.712973105313254
5.0955 3.8373213381576656
5.096 3.9070321342334866
5.0965 3.914662111118136
5.097 3.893133995605681
5.0975 3.8688837262801288
5.098 3.850010119783593
5.0985 3.836410245835329
5.099 3.8263786226323715
5.0995 3.818541753429604
5.1 3.8120580606035768
5.1005 3.80647894209691
5.101 3.8015681040476617
5.1015 3.7972152318767582
5.102 3.7933685591268835
5.1025 3.7900236803920384
5.103 3.7872199599194785
5.1035 3.7850296637362524
5.104 3.7835256068157284
5.1045 3.782744341260293
5.105 3.782725588212794
5.1055 3.783668174131667
5.106 3.7859874744564026
5.1065 3.790327129101322
5.107 3.7975025916272154
5.1075 3.8084369103222526
5.108 3.8241363883081716
5.1085 3.8455830943150184
5.109 3.873622705929919
5.1095 3.9085497783538523
5.11 3.949006621058925
5.1105 3.9889952577167724
5.111 4.012940506187074
5.1115 3.9915539738723025
5.112 3.8905126098194076
5.1125 3.7050988867120696
5.113 3.4866440701147026
5.1135 3.300263969139663
5.114 3.1715566575619247
5.1145 3.0926081789126796
5.115 3.047197023679021
5.1155 3.022499623385314
5.116 3.0105650267879396
5.1165 3.007153566957011
5.117 3.010506790689944
5.1175 3.020484538045694
5.118 3.0377191153524636
5.1185 3.062205900812832
5.119 3.091150312129211
5.1195 3.117690888742195
5.12 3.1329393727138344
5.1205 3.1314481409052
5.121 3.1149566752014275
5.1215 3.0908083301290175
5.122 3.066586632993398
5.1225 3.0463580247976862
5.123 3.0310196637454956
5.1235 3.0203355470173845
5.124 3.0142284350982864
5.1245 3.013074508897035
5.125 3.0179559499039685
5.1255 3.031407888739847
5.126 3.0591097778862997
5.1265 3.112613695071688
5.127 3.2098071396960988
5.1275 3.3578792542567646
5.128 3.51523445096288
5.1285 3.6168629160179675
5.129 3.6538318829521836
5.1295 3.6558656129251768
5.13 3.6459967051935367
5.1305 3.634422931406882
5.131 3.6245687905200183
5.1315 3.617152622903432
5.132 3.6119090943903656
5.1325 3.6082283232794223
5.133 3.605482295685687
5.1335 3.603163298270691
5.134 3.600946393937776
5.1345 3.598659698768839
5.135 3.5962359416734673
5.1355 3.593691536324985
5.136 3.591089640754844
5.1365 3.58855105829553
5.137 3.58623115358228
5.1375 3.5842848230236344
5.138 3.5827718585768187
5.1385 3.5815034475766288
5.139 3.5797307613530593
5.1395 3.5755942794972038
5.14 3.565070545483647
5.1405 3.5402364281329026
5.141 3.4878392641785814
5.1415 3.39406998633273
5.142 3.264536378543778
5.1425 3.1376285350652156
5.143 3.048598799900083
5.1435 2.998718554480427
5.144 2.9732137674407584
5.1445 2.960103247947486
5.145 2.952954481543718
5.1455 2.948727605521042
5.146 2.9460297886738074
5.1465 2.944252107564778
5.147 2.9431731982524125
5.1475 2.942803440212983
5.148 2.943268997097257
5.1485 2.944704519063646
5.149 2.947107296505817
5.1495 2.95022803286959
5.15 2.95359455008657
5.1505 2.9566233371085398
5.151 2.9586720831567233
5.1515 2.9590971669161297
5.152 2.9574240737609676
5.1525 2.95355828695529
5.153 2.947919809392361
5.1535 2.9413061201290818
5.154 2.9346019910905765
5.1545 2.9284801913393688
5.155 2.923292493585941
5.1555 2.919112129022227
5.156 2.9158947051878963
5.1565 2.9136046683663315
5.157 2.912298061879599
5.1575 2.912174278581932
5.158 2.9135714565344584
5.1585 2.9169854806134152
5.159 2.9230544087638437
5.1595 2.9325852151094347
5.16 2.946441708030407
5.1605 2.9649585596015386
5.161 2.9868124607995457
5.1615 3.0081498350583677
5.162 3.0234750194054003
5.1625 3.028023188866098
5.163 3.0201440446448187
5.1635 3.0017870975455
5.164 2.977423416337074
5.1645 2.9520840346384736
5.165 2.9296133360008865
5.1655 2.9118148318698625
5.166 2.8987382625216
5.1665 2.8895231459395267
5.167 2.883099317430644
5.1675 2.878564369953172
5.168 2.8752818733245116
5.1685 2.872868180960846
5.169 2.8711371871746296
5.1695 2.870041890225731
5.17 2.869569983701795
5.1705 2.869613371627948
5.171 2.8698778114765284
5.1715 2.869942582368073
5.172 2.8694279704502295
5.1725 2.8680885927003965
5.173 2.8657820244530194
5.1735 2.8624706742256754
5.174 2.858263199776405
5.1745 2.8534614301350514
5.175 2.8484777312117986
5.1755 2.843682564954766
5.176 2.8392913648617126
5.1765 2.835343754636722
5.177 2.831771086062507
5.1775 2.8284808263371106
5.178 2.8254230613332973
5.1785 2.822627795686393
5.179 2.8202726542970824
5.1795 2.8187915057408377
5.18 2.8191333600920645
5.1805 2.8232730717822347
5.181 2.835251674870288
5.1815 2.863019325774064
5.182 2.9204586060442486
5.1825 3.0255400822964154
5.183 3.187257578104581
5.1835 3.3862325541128966
5.184 3.575647242656953
5.1845 3.707274780738051
5.185 3.750214589325645
5.1855 3.693984269130657
5.186 3.550905781404862
5.1865 3.3584759568931064
5.187 3.1672057451551447
5.1875 3.0145518852526303
5.188 2.910794624230017
5.1885 2.847186009336281
5.189 2.8101248935448497
5.1895 2.7887688676989866
5.19 2.776288000405322
5.1905 2.768752179135059
5.191 2.763944620318994
5.1915 2.760611015284254
5.192 2.7580541880136016
5.1925 2.7559112472322314
5.193 2.7539988829367354
5.1935 2.752232645334435
5.194 2.7505603753504024
5.1945 2.748946384911407
5.195 2.7473290706824693
5.1955 2.7456281610860787
5.196 2.7437689537800916
5.1965 2.741706594577665
5.197 2.7394241710407234
5.1975 2.7369324886828386
5.198 2.7342611967511052
5.1985 2.731466026122656
5.199 2.7286188965834794
5.1995 2.7257677987175084
5.2 2.7229615606799493
5.2005 2.720295689539621
5.201 2.7179700252647185
5.2015 2.716290011490499
5.202 2.7157064271807387
5.2025 2.7170073133187342
5.203 2.721776312636851
5.2035 2.7332671658457004
5.204 2.757999390777356
5.2045 2.8080755678397358
5.205 2.900646267537673
5.2055 3.0411692184268313
5.206 3.1916543007143447
5.2065 3.2955051937647424
5.207 3.343093462107256
5.2075 3.358042850486199
5.208 3.3598155413880706
5.2085 3.35747514612519
5.209 3.354354762911659
5.2095 3.3514618247184407
5.21 3.3489661200660086
5.2105 3.346816590641912
5.211 3.345013112717271
5.2115 3.3437438719940227
5.212 3.343358752534445
5.2125 3.344248926139593
5.213 3.346439157298877
5.2135 3.348411930736714
5.214 3.3453645076726355
5.2145 3.330142326727418
5.215 3.2998911484662097
5.2155 3.2619901590817024
5.216 3.2290537468549365
5.2165 3.2091056798025326
5.217 3.2025271348567577
5.2175 3.2043836176975793
5.218 3.209642445315363
5.2185 3.217661137254068
5.219 3.2328203830124016
5.2195 3.260032558786004
5.22 3.3001121482019036
5.2205 3.349037924273225
5.221 3.400561994881291
5.2215 3.4483330224453352
5.222 3.486817280164309
5.2225 3.512245840447778
5.223 3.523333354859683
5.2235 3.521187471585267
5.224 3.508578717134907
5.2245 3.4893165195299494
5.225 3.4674638609445667
5.2255 3.4464370241392954
5.226 3.428217456309363
5.2265 3.413026104001708
5.227 3.3996464743151025
5.2275 3.3865150595495708
5.228 3.3729452928412096
5.2285 3.359370048647235
5.229 3.346565288988315
5.2295 3.3348022005558517
5.23 3.323911997226877
5.2305 3.313902329716279
5.231 3.3051429745960066
5.2315 3.2980369437450845
5.232 3.292666910925024
5.2325 3.2887990273591194
5.233 3.2860779800763202
5.2335 3.2842195568984147
5.234 3.283054185524631
5.2345 3.282519355505305
5.235 3.282662979493227
5.2355 3.283638618115046
5.236 3.28575105950035
5.2365 3.2895199307003873
5.237 3.2958294065167903
5.2375 3.3062898532133618
5.238 3.323831563154905
5.2385 3.353281206551549
5.239 3.4004465942991446
5.2395 3.467783805589076
5.24 3.5479904383767105
5.2405 3.622201147812709
5.241 3.66805418033601
5.2415 3.6721949968311725
5.242 3.6373898621965006
5.2425 3.5778736049155997
5.243 3.509530563691672
5.2435 3.444258326923536
5.244 3.3890500736678577
5.2445 3.3467112160422614
5.245 3.316611691345549
5.2455 3.2962066974764825
5.246 3.2826695005873594
5.2465 3.2737793324861846
5.247 3.2680227862269335
5.2475 3.264449415493723
5.248 3.262495158687096
5.2485 3.261867167796047
5.249 3.2624481121922484
5.2495 3.264211167630495
5.25 3.267146035844301
5.2505 3.2712054580981134
5.251 3.2763120933683547
5.2515 3.2823882054699167
5.252 3.2893210724196864
5.2525 3.2968060216484867
5.253 3.304152749073034
5.2535 3.310234903994856
5.254 3.3137595855489517
5.2545 3.313685246022245
5.255 3.309731905029575
5.2555 3.302601041824082
5.256 3.2937993593204338
5.2565 3.285001714918722
5.257 3.2774200021926783
5.2575 3.2715781449099337
5.258 3.2674796110717326
5.2585 3.2648732681771486
5.259 3.2634858142377423
5.2595 3.2631352406289666
5.26 3.2638041419810504
5.2605 3.265750696217368
5.261 3.2696750781278103
5.2615 3.27698734596565
5.262 3.290208114262776
5.2625 3.3136002919123664
5.263 3.3538673670215173
5.2635 3.4200005256343315
5.264 3.5205757471558288
5.2645 3.6569460145358077
5.265 3.816375115891934
5.2655 3.9730519349861053
5.266 4.0991522692991
5.2665 4.175429585840436
5.267 4.194285277071198
5.2675 4.156588390622837
5.268 4.069212042596981
5.2685 3.94433416405212
5.269 3.7986115215976275
5.2695 3.650571668513133
5.27 3.5175750324436903
5.2705 3.411688903254608
5.271 3.336489802724775
5.2715 3.2879640282283544
5.272 3.258597031546029
5.2725 3.24146770433459
5.273 3.2316769754655104
5.2735 3.2261933354658394
5.274 3.2232350941174124
5.2745 3.221785426923284
5.275 3.22126578994994
5.2755 3.221349611356776
5.276 3.221856348194767
5.2765 3.2227087756913937
5.277 3.2239331182383273
5.2775 3.2256667477875647
5.278 3.2281538624671606
5.2785 3.231733778721238
5.279 3.236699293977213
5.2795 3.243133082508108
5.28 3.2507414099144105
5.2805 3.258902666781707
5.281 3.266867095722117
5.2815 3.273892116186617
5.282 3.2792591358762104
5.2825 3.2822653314800005
5.283 3.2823847065499647
5.2835 3.279432750238054
5.284 3.273813241073314
5.2845 3.2664806945760807
5.285 3.258568683895752
5.2855 3.251063358246326
5.286 3.2446203938416973
5.2865 3.2395727364145612
5.287 3.236067710753658
5.2875 3.234123858888476
5.288 3.2336940891400117
5.2885 3.2346885820047477
5.289 3.23701716647236
5.2895 3.2405793208009124
5.29 3.2452111791933627
5.2905 3.2506799227852943
5.291 3.256718777897647
5.2915 3.2630599155194213
5.292 3.2692341965530565
5.2925 3.2744276962721264
5.293 3.2776251486599675
5.2935 3.2781049282058445
5.294 3.275846026981154
5.2945 3.271419398041963
5.295 3.2656328797811947
5.2955 3.2593200951596026
5.296 3.253224642954291
5.2965 3.247935450587364
5.297 3.243798539253727
5.2975 3.240878790155503
5.298 3.2390192690474295
5.2985 3.2379683714272405
5.299 3.2374688202882895
5.2995 3.2373212224728425
5.3 3.237402406791264
5.3005 3.2376684306368846
5.301 3.2381480626684924
5.3015 3.2389312645837984
5.302 3.2401761166898604
5.3025 3.242130060193955
5.303 3.2452044049961524
5.3035 3.250080521417437
5.304 3.2578116705397866
5.3045 3.2696326859784355
5.305 3.286076190302267
5.3055 3.305288761063321
5.306 3.322125816503637
5.3065 3.330195836905122
5.307 3.326212876772522
5.3075 3.3123216008814316
5.308 3.2942172425339136
5.3085 3.277305957975334
5.309 3.2644313303088692
5.3095 3.2559484891887918
5.31 3.2509303871110697
5.3105 3.248257764876045
5.311 3.247059404912595
5.3115 3.2467830903496777
5.312 3.2470989522824913
5.3125 3.2478274997626757
5.313 3.248887759180456
5.3135 3.250265726436516
5.314 3.2520244678442767
5.3145 3.254356264604305
5.315 3.2576336816533322
5.3155 3.2625027372816016
5.316 3.269840742400688
5.3165 3.280375555962059
5.317 3.29375819546419
5.3175 3.3076474982057045
5.318 3.318120975762258
5.3185 3.3218179524323306
5.319 3.3179470423854047
5.3195 3.3083061588020675
5.32 3.2960373595742345
5.3205 3.284124991543096
5.321 3.274469016143679
5.3215 3.2676197065284613
5.322 3.2631943481053876
5.3225 3.260510807051685
5.323 3.258968931890217
5.3235 3.258173127027276
5.324 3.2578939246816594
5.3245 3.2580166296923077
5.325 3.258500844461886
5.3255 3.259366889266558
5.326 3.260739873629892
5.3265 3.2629207659182216
5.327 3.2665705953967885
5.3275 3.2730264157271973
5.328 3.2847838615241676
5.3285 3.305844236580941
5.329 3.340195221183925
5.3295 3.3835796884665
5.33 3.407460053084484
5.3305 3.3679678031778115
5.331 3.268720146105692
5.3315 3.1657251295735582
5.332 3.0985758776664776
5.3325 3.0756174456778096
5.333 3.092883321823643
5.3335 3.141789586052334
5.334 3.2071852304702917
5.3345 3.2678847364187495
5.335 3.307332890230737
5.3355 3.3225253050074874
5.336 3.3207461521372172
5.3365 3.311125882288331
5.337 3.300129248434989
5.3375 3.290999500595702
5.338 3.2846541121622197
5.3385 3.2807683066994775
5.339 3.2785545265548963
5.3395 3.277198251152707
5.34 3.276092522637126
5.3405 3.2748953133062004
5.341 3.2734991909450057
5.3415 3.2719420947163664
5.342 3.2703317085981505
5.3425 3.2687809248195405
5.343 3.2673897068010556
5.3435 3.266230503577556
5.344 3.265348710350753
5.3445 3.264773264360458
5.345 3.264538733634601
5.3455 3.264712473032639
5.346 3.2654109620324823
5.3465 3.266832753973012
5.347 3.2692846563093765
5.3475 3.273248588764102
5.348 3.2794866044428224
5.3485 3.2891963278253717
5.349 3.3041523759718254
5.3495 3.326685064669568
5.35 3.3591894422567306
5.3505 3.4028857056361828
5.351 3.455531900790505
5.3515 3.5089604974326205
5.352 3.5483676415907786
5.3525 3.5570825864448556
5.353 3.528166016946252
5.3535 3.4732766101562573
5.354 3.4147914343737247
5.3545 3.3686966806197303
5.355 3.3385790612840696
5.3555 3.3209666984915254
5.356 3.3112474949029247
5.3565 3.3060629294205564
5.357 3.303428777681696
5.3575 3.302312403345728
5.358 3.3022083046071193
5.3585 3.302895987420464
5.359 3.3043340772327126
5.3595 3.3066232621000315
5.36 3.3100413952373797
5.3605 3.3151205298406277
5.361 3.32276249837449
5.3615 3.3343367632775562
5.362 3.351707274385009
5.3625 3.3769489299199806
5.363 3.4111893565473244
5.3635 3.45211742554197
5.364 3.4915407659146735
5.3645 3.5169248496346137
5.365 3.518475740189282
5.3655 3.496286879489868
5.366 3.4606664581964965
5.3665 3.4251247472004556
5.367 3.398657976660128
5.3675 3.383105932040432
5.368 3.3758766245415677
5.3685 3.3735433047894476
5.369 3.373592679207584
5.3695 3.374612738042468
5.37 3.375936301605196
5.3705 3.3773127527494546
5.371 3.3787248762702697
5.3715 3.380280984211379
5.372 3.3821971249506086
5.3725 3.3848555163248113
5.373 3.3889490142178014
5.3735 3.3958882451897567
5.374 3.408621420271868
5.3745 3.433000506938023
5.375 3.47856394397892
5.3755 3.5544997693114704
5.376 3.6571088252226636
5.3765 3.7596859605347133
5.377 3.8249192561434127
5.3775 3.831659096231646
5.378 3.78688816073502
5.3785 3.7148490794344537
5.379 3.638630094407154
5.3795 3.5721113527725956
5.38 3.521529770753369
5.3805 3.4879124951931564
5.381 3.4685854815003276
5.3815 3.459241155882613
5.382 3.455904770366222
5.3825 3.4558519361172104
5.383 3.4574952763514775
5.3835 3.4599987811475197
5.384 3.462920471574141
5.3845 3.4660321723653675
5.385 3.4692219743480015
5.3855 3.472455583725176
5.386 3.475775851022708
5.3865 3.4793090132556825
5.387 3.4832994545229203
5.3875 3.488155266006827
5.388 3.494526124530007
5.3885 3.503289113854165
5.389 3.5151188663246353
5.3895 3.52937154836576
5.39 3.543263444084922
5.3905 3.553259168267629
5.391 3.5580016980719362
5.3915 3.5592909817453924
5.392 3.560037875735399
5.3925 3.562150965414248
5.393 3.5659672411369163
5.3935 3.570269852332401
5.394 3.5726304093627936
5.3945 3.5702867408665613
5.395 3.5617544377872923
5.3955 3.5481123089119704
5.396 3.5328448324810973
5.3965 3.5198154544470492
5.397 3.5112276418338437
5.3975 3.507203679126115
5.398 3.506729072286425
5.3985 3.5085706846911
5.399 3.5116312188912238
5.3995 3.5149758165659053
5.4 3.5179490710209267
5.4005 3.5203280662535485
5.401 3.522228172724664
5.4015 3.523789382322577
5.402 3.5250259539155673
5.4025 3.525923997300077
5.403 3.5265594491332246
5.4035 3.5270163652967836
5.404 3.52730371072765
5.4045 3.5274078525707813
5.405 3.527261398643886
5.4055 3.52664332149381
5.406 3.525100721470298
5.4065 3.5221898004453775
5.407 3.517867860835639
5.4075 3.512630092453935
5.408 3.5072703928216358
5.4085 3.5024693906531335
5.409 3.49863390191378
5.4095 3.495889605177216
5.41 3.4941697157424967
5.4105 3.4933124426182465
5.411 3.4931037394526276
5.4115 3.4932644341746313
5.412 3.493418499046446
5.4125 3.493152194802092
5.413 3.4921353481525896
5.4135 3.4902778874876157
5.414 3.487683987851905
5.4145 3.484551987037329
5.415 3.4810982567091164
5.4155 3.477583334733434
5.416 3.4742469419545605
5.4165 3.4712373363737994
5.417 3.46856309948618
5.4175 3.466129453762151
5.418 3.4638149235092426
5.4185 3.4615448292574316
5.419 3.459315116338444
5.4195 3.457169314006273
5.42 3.4552010313570625
5.4205 3.4535303207538997
5.421 3.452330630170363
5.4215 3.4518423604656325
5.422 3.4524180007287724
5.4225 3.4545715368476495
5.423 3.459072696194151
5.4235 3.4670975448754406
5.424 3.480253222435013
5.4245 3.5001178199907352
5.425 3.527032730020733
5.4255 3.5585171144145322
5.426 3.5885396755299928
5.4265 3.6089273572167153
5.427 3.612598737244535
5.4275 3.5973364822179272
5.428 3.5676199336691345
5.4285 3.5326179018937056
5.429 3.501158748828579
5.4295 3.4777023451932534
5.43 3.4624001760436665
5.4305 3.453344800977489
5.431 3.4484507955408334
5.4315 3.4461475513519373
5.432 3.4454389111650725
5.4325 3.4457630719120784
5.433 3.4469364066848067
5.4335 3.4491716900832072
5.434 3.453251825420776
5.4345 3.460889444377071
5.435 3.47531842554253
5.4355 3.5019613355783745
5.436 3.5483788894243107
5.4365 3.621616584511483
5.437 3.7211552892225006
5.4375 3.8302785309575667
5.438 3.91691320112099
5.4385 3.951090697704978
5.439 3.9247205383908534
5.4395 3.852879907737054
5.44 3.7595388463596615
5.4405 3.66601793390869
5.441 3.587496962014357
5.4415 3.5316762347862403
5.442 3.4980616591879157
5.4425 3.480806919178165
5.443 3.4733347965708967
5.4435 3.470974394429809
5.444 3.4710969506662552
5.4445 3.4723745839467215
5.445 3.474154948889683
5.4455 3.4761071775441073
5.446 3.4780678129613625
5.4465 3.4799887459999086
5.447 3.481917097097452
5.4475 3.4840802174566656
5.448 3.487032174017666
5.4485 3.49208412030607
5.449 3.502248558476686
5.4495 3.5238538354382127
5.45 3.56779550286731
5.4505 3.6444327773630905
5.451 3.7332930418398496
5.4515 3.731001931666076
5.452 3.5872450683158297
5.4525 3.4420724827941624
5.453 3.3599390840809216
5.4535 3.320925456035252
5.454 3.304409687175741
5.4545 3.3004030216306353
5.455 3.3049545374427014
5.4555 3.3168744525651634
5.456 3.335804283864351
5.4565 3.360904670341001
5.457 3.3902920932251375
5.4575 3.4212810286677824
5.458 3.4501531716012943
5.4585 3.4703673931906094
5.459 3.4722895128959825
5.4595 3.4500475748702444
5.46 3.4100363071111
5.4605 3.3674476609361124
5.461 3.333993825039957
5.4615 3.312518106734262
5.462 3.300537034550655
5.4625 3.2947413666092276
5.463 3.2927807434929166
5.4635 3.2934161449754145
5.464 3.296109671832329
5.4645 3.3005466990939345
5.465 3.30614224163494
5.4655 3.31187825974028
5.466 3.3167291300078228
5.4665 3.320493801208957
5.467 3.324310326740009
5.4675 3.3304778608178376
5.468 3.3419629475988577
5.4685 3.361842003470257
5.469 3.3921558921219157
5.4695 3.431838525292391
5.47 3.475576777258314
5.4705 3.515321932976719
5.471 3.5434076095698837
5.4715 3.555435769818078
5.472 3.5525129733127203
5.4725 3.541277034193267
5.473 3.530821031622568
5.4735 3.5284004696602116
5.474 3.536436465286168
5.4745 3.551870525837713
5.475 3.56946008741646
5.4755 3.58704953432317
5.476 3.6086370047348586
5.4765 3.639616796501815
5.477 3.6746964893549245
5.4775 3.69391533565143
5.478 3.686346098662738
5.4785 3.6633187644953162
5.479 3.6385305759972946
5.4795 3.6176636009774557
5.48 3.6013424862412053
5.4805 3.588367485216719
5.481 3.5774236804174064
5.4815 3.568015045354506
5.482 3.560296454030346
5.4825 3.5543959116216852
5.483 3.5500611252936265
5.4835 3.546819276154859
5.484 3.544267309165071
5.4845 3.5422064166747615
5.485 3.540652266260431
5.4855 3.539784298757028
5.486 3.5399740808249147
5.4865 3.541886459776687
5.487 3.5467972479523935
5.4875 3.557471393878873
5.488 3.580385794140322
5.4885 3.6319531978816313
5.489 3.75165415302775
5.4895 4.003153763106279
5.49 4.392807929333062
5.4905 4.6069828389076415
5.491 4.136986501502531
5.4915 3.7889956889090515
5.492 3.6204371190868523
5.4925 3.557000899717285
5.493 3.53478164008484
5.4935 3.526227972542384
5.494 3.522329941349706
5.4945 3.5204882892086067
5.495 3.5201416830120076
5.4955 3.5213092755186155
5.496 3.523261843736063
5.4965 3.5232679362266284
5.497 3.520777619756415
5.4975 3.5192061671296964
5.498 3.5199863817287556
5.4985 3.522723867925113
5.499 3.526891895210471
5.4995 3.5321541686021076
5.5 3.538221178419744
5.5005 3.5446200147288414
5.501 3.5505521166818417
5.5015 3.555153881382968
5.502 3.5580029399985174
5.5025 3.559372233617368
5.503 3.559772385907734
5.5035 3.5595493193395713
5.504 3.5588371356397817
5.5045 3.557805327242458
5.505 3.5568236615592452
5.5055 3.5564357010678487
5.506 3.5571222353023098
5.5065 3.559112744539303
5.507 3.562442862114202
5.5075 3.567173378046115
5.508 3.573672169616974
5.5085 3.5828852906639055
5.509 3.5966792016883966
5.5095 3.6181851473600117
5.51 3.6519957734720103
5.5105 3.7036337487860242
5.511 3.777454760569369
5.5115 3.8719180503168884
5.512 3.9724037929565013
5.5125 4.048980750819779
5.513 4.069538342686314
5.5135 4.024334986607658
5.514 3.9353983364059877
5.5145 3.8380040421976984
5.515 3.757246055466255
5.5155 3.7010100505021954
5.516 3.6662923107038887
5.5165 3.64691586124517
5.517 3.6375244693510185
5.5175 3.6344184639749644
5.518 3.6352797774730545
5.5185 3.6388229036394586
5.519 3.6445373990309813
5.5195 3.6524540927375275
5.52 3.662944622560338
5.5205 3.676456226816616
5.521 3.693019087723008
5.5215 3.7115292336146064
5.522 3.7290477745444077
5.5225 3.741022989894195
5.523 3.7432185157133437
5.5235 3.7346934719124283
5.524 3.7192035689000056
5.5245 3.703025668796566
5.525 3.6909543277242554
5.5255 3.6843235648026935
5.526 3.682063341180929
5.5265 3.682552703699918
5.527 3.684584325269358
5.5275 3.68747066492345
5.528 3.69088282679627
5.5285 3.6946838814011143
5.529 3.698826630580988
5.5295 3.703303251432355
5.53 3.7081497887982087
5.5305 3.7134760617059834
5.531 3.7196228906236
5.5315 3.7276042073995184
5.532 3.740243314574438
5.5325 3.764699721499073
5.533 3.8160222717793895
5.5335 3.9159200535008205
5.534 4.074002811967504
5.5345 4.257324059364772
5.535 4.392464100689884
5.5355 4.3706275043741725
5.536 4.212179068266468
5.5365 4.0330082666032
5.537 3.9024609050900443
5.5375 3.8319347364150493
5.538 3.8010429534460224
5.5385 3.789612828642622
5.539 3.786395775713493
5.5395 3.7865025247662674
5.54 3.788045791149007
5.5405 3.790332204155386
5.541 3.7931134073222674
5.5415 3.7963147666403403
5.542 3.799991323748853
5.5425 3.8044021605918656
5.543 3.810212865842746
5.5435 3.818757792348932
5.544 3.8320198160182093
5.5445 3.8513751345154015
5.545 3.874786321142273
5.5455 3.8951397017215195
5.546 3.9038772141257665
5.5465 3.897768832528981
5.547 3.8813780579502994
5.5475 3.8627531852937205
5.548 3.847635319742392
5.5485 3.8376575383471723
5.549 3.831957335020939
5.5495 3.829103470513293
5.55 3.8279635482192402
5.5505 3.827844088271541
5.551 3.828362268993094
5.5515 3.8293434018752004
5.552 3.830748436988121
5.5525 3.832631994605257
5.553 3.8352081800853233
5.5535 3.8389375800849637
5.554 3.8447281214609914
5.5545 3.854199210240007
5.555 3.8699284030499834
5.5555 3.895199712175116
5.556 3.9323295962559817
5.5565 3.9786036394896174
5.557 4.0222994784028385
5.5575 4.045732260780874
5.558 4.0376027144750575
5.5585 4.00295382067129
5.559 3.958688614417782
5.5595 3.919935074070877
5.56 3.8926323777702523
5.5605 3.8758175263486576
5.561 3.8663048297116154
5.5615 3.861187256423439
5.562 3.8584591168319298
5.5625 3.856932692637188
5.563 3.856006733139222
5.5635 3.8554343708096726
5.564 3.8551761362446344
5.5645 3.855305826585993
5.565 3.8560080151502136
5.5655 3.8576306087885444
5.566 3.8608718341036097
5.5665 3.867044223293937
5.567 3.8781687660628696
5.5675 3.8962066224187533
5.568 3.920710886270549
5.5685 3.9460055853257687
5.569 3.9618913294097835
5.5695 3.9600049894375955
5.57 3.9408937803237967
5.5705 3.9136626231309437
5.571 3.8884842480797444
5.5715 3.870316511680051
5.572 3.8589240159966716
5.5725 3.852085026444299
5.573 3.8478000062389937
5.5735 3.8448640069552686
5.574 3.8426715222077865
5.5745 3.84096015032348
5.575 3.8396403006572006
5.5755 3.8386968130606265
5.576 3.8381615204315755
5.5765 3.8381256950679434
5.577 3.8388103499329924
5.5775 3.8407178530378365
5.578 3.8448795925929558
5.5785 3.853006284966235
5.579 3.8669476111220016
5.5795 3.8865723347285135
5.58 3.906799964543489
5.5805 3.9179742682636673
5.581 3.912899171616238
5.5815 3.894055337936112
5.582 3.871305139959209
5.5825 3.8528652929588985
5.583 3.8409133481504893
5.5835 3.833887150538229
5.584 3.8296968348273834
5.5845 3.826959779705464
5.585 3.824977195506574
5.5855 3.8234373596832727
5.586 3.8222238361522125
5.5865 3.821326373791721
5.587 3.8207901779990285
5.5875 3.8207488710086777
5.588 3.821513740424483
5.5885 3.8237987444464485
5.589 3.829000935202628
5.5895 3.83932699338576
5.59 3.8568993343433116
5.5905 3.8807756703886023
5.591 3.9033406724414705
5.5915 3.912589753691564
5.592 3.902647955955099
5.5925 3.8799497417912443
5.593 3.855856476426454
5.5935 3.8371553375967524
5.594 3.8247188754209054
5.5945 3.816816397143353
5.595 3.8116525363097358
5.5955 3.808116053758707
5.596 3.8056309863645508
5.5965 3.8038954065580723
5.597 3.802691253688443
5.5975 3.8018496624242504
5.598 3.801228400261791
5.5985 3.8007248622359144
5.599 3.8002737580974815
5.5995 3.7998211030667592
5.6 3.7993211178045643
5.6005 3.7987244184413287
5.601 3.797955522447606
5.6015 3.7968866506794337
5.602 3.7953955153855476
5.6025 3.7934318061447536
5.603 3.791071947799762
5.6035 3.7884847388279086
5.604 3.7858777273809165
5.6045 3.7834558809559153
5.605 3.781414949066659
5.6055 3.7799187856800947
5.606 3.7791455767252087
5.6065 3.779342049529892
5.607 3.7809028269634135
5.6075 3.784290592841253
5.608 3.789591289397319
5.6085 3.7957405271865854
5.609 3.800157958675366
5.6095 3.799664232403388
5.61 3.792575896588068
5.6105 3.7800710877885164
5.611 3.7654251959007974
5.6115 3.7517646443978814
5.612 3.74061372045806
5.6125 3.7319614520367557
5.613 3.7250861068473613
5.6135 3.7192524872318886
5.614 3.7139753857309072
5.6145 3.709015830272718
5.615 3.7042923778439674
5.6155 3.6998098008707183
5.616 3.6956186340335035
5.6165 3.691801764677023
5.617 3.6885261610149582
5.6175 3.6861329730146872
5.618 3.6852221429320666
5.6185 3.686495816347384
5.619 3.690022854345256
5.6195 3.6944856738122587
5.62 3.6973999212864763
5.6205 3.6962570921506765
5.621 3.6896955032519694
5.6215 3.6785555738395166
5.622 3.6657380669835655
5.6225 3.654167476057789
5.623 3.645021289562174
5.6235 3.6379486049623155
5.624 3.632169961241881
5.6245 3.6270942035941145
5.625 3.6224229240571484
5.6255 3.618034810197906
5.626 3.613903264991719
5.6265 3.6100509656713067
5.627 3.6065274127665523
5.6275 3.6034349392584675
5.628 3.601016010529233
5.6285 3.5997871446931233
5.629 3.6007068537620137
5.6295 3.605155223463469
5.63 3.614804975155722
5.6305 3.631700230510046
5.631 3.657749382362625
5.6315 3.690848235122842
5.632 3.719589855670624
5.6325 3.727202306134111
5.633 3.706485744086531
5.6335 3.6673212025389867
5.634 3.62689282131448
5.6345 3.596190035287692
5.635 3.576839751727632
5.6355 3.565568738483573
5.636 3.558705942709083
5.6365 3.5538848780250065
5.637 3.5499404691489405
5.6375 3.546388619572082
5.638 3.5430576029967495
5.6385 3.5399004892507753
5.639 3.536919830628377
5.6395 3.5341286508579985
5.64 3.5315646812241352
5.6405 3.5293251633805474
5.641 3.5276647807462664
5.6415 3.527239372426666
5.642 3.529533936064314
5.6425 3.5373187579758314
5.643 3.5542605367853755
5.6435 3.58226229224286
5.644 3.6169259815464665
5.6445 3.646054471453799
5.645 3.6561950473336617
5.6455 3.642827998644905
5.646 3.6132990295207223
5.6465 3.5794815474500252
5.647 3.5495124265602263
5.6475 3.5259268183843693
5.648 3.508117937839793
5.6485 3.4946736279858053
5.649 3.4843349301163
5.6495 3.4761453941218337
5.65 3.4694226602671874
5.6505 3.463709110706536
5.651 3.4587131242953584
5.6515 3.454280869807227
5.652 3.4503193413799194
5.6525 3.446755111517427
5.653 3.443478735459766
5.6535 3.440334626476173
5.654 3.4371333564705173
5.6545 3.433649854080591
5.655 3.4296613105426035
5.6555 3.425044327977262
5.656 3.419892624495657
5.6565 3.414490437086049
5.657 3.409159113448811
5.6575 3.4040973643769403
5.658 3.3993729657802723
5.6585 3.394964300005239
5.659 3.390819223910282
5.6595 3.3868901797185442
5.66 3.383160602929224
5.6605 3.3797157205343753
5.661 3.376811312126077
5.6615 3.3749783338378885
5.662 3.375221480915699
5.6625 3.3793128491374516
5.663 3.38978370067844
5.6635 3.408859554058515
5.664 3.4363863917997497
5.6645 3.469294475673297
5.665 3.503435380525043
5.6655 3.5344766661437665
5.666 3.557822629079504
5.6665 3.570333654748855
5.667 3.5730285222123213
5.6675 3.5704417450081403
5.668 3.5668113907088026
5.6685 3.563576037849173
5.669 3.560119059693803
5.6695 3.555995692486026
5.67 3.5519307019583577
5.6705 3.548952542220989
5.671 3.5475197019402076
5.6715 3.547561599330005
5.672 3.5488072028756585
5.6725 3.551008461390114
5.673 3.5540002308007077
5.6735 3.557728693311282
5.674 3.562299274163551
5.6745 3.568095071744202
5.675 3.5758951902207405
5.6755 3.586490307477793
5.676 3.5969543482724626
5.6765 3.5882535597936895
5.677 3.5263651504831914
5.6775 3.4285782438061068
5.678 3.350920190608673
5.6785 3.305509416269504
5.679 3.2805736040445046
5.6795 3.2661754467368445
5.68 3.257018636918617
5.6805 3.2505720206058593
5.681 3.245674913786007
5.6815 3.2418596394739128
5.682 3.2390093557346296
5.6825 3.237187413885759
5.683 3.236497342902502
5.6835 3.236958622338361
5.684 3.2384178127088505
5.6845 3.2405808206964446
5.685 3.243133979284859
5.6855 3.2458296456238225
5.686 3.248420490602663
5.6865 3.2504820331950777
5.687 3.2514611214318228
5.6875 3.2510817397834364
5.688 3.2497953640513773
5.6885 3.2488145551226753
5.689 3.2497068498109973
5.6895 3.254154971562971
5.69 3.2639443855536596
5.6905 3.281231966115734
5.691 3.309236191170025
5.6915 3.353310549116295
5.692 3.422214278053665
5.6925 3.527171156990021
5.693 3.6755376358863687
5.6935 3.85738557124776
5.694 4.037403617552818
5.6945 4.173287108708659
5.695 4.2473922027548765
5.6955 4.270291792129867
5.696 4.25866426566346
5.6965 4.221073656026721
5.697 4.160503163825079
5.6975 4.081368835372273
5.698 3.991761888788308
5.6985 3.9021102081931724
5.699 3.8223925977789817
5.6995 3.7591638877068396
5.7 3.7136233345125005
5.7005 3.683061723617258
5.701 3.6633942171835185
5.7015 3.650965877420398
5.702 3.6431398419486305
5.7025 3.638275344643584
5.703 3.6354891174532886
5.7035 3.6344840574272643
5.704 3.635457362724483
5.7045 3.6390912383154808
5.705 3.6465653609052042
5.7055 3.6594810256687724
5.706 3.6794677129908626
5.7065 3.707222002981985
5.707 3.7409057588706593
5.7075 3.774769967648278
5.708 3.7995037549177892
5.7085 3.8061880888459667
5.709 3.791882537232035
5.7095 3.7619658838869343
5.71 3.7261253683618323
5.7105 3.6925106097131613
5.711 3.6651465706223485
5.7115 3.6449306245952036
5.712 3.6312194144974645
5.7125 3.6228015260913073
5.713 3.618358991948795
5.7135 3.616701075512826
5.714 3.616860260745738
5.7145 3.618126395415721
5.715 3.620030672487643
5.7155 3.6222736205368546
5.716 3.624696566426741
5.7165 3.627242130974664
5.717 3.6299872573815284
5.7175 3.6332047799547142
5.718 3.6375098474012466
5.7185 3.6441382091951082
5.719 3.6553991781107618
5.7195 3.675362108070778
5.72 3.7102967743503052
5.7205 3.767382729918153
5.721 3.8474508166683785
5.7215 3.9251016933376937
5.722 3.92339188165709
5.7225 3.7668976203285522
5.723 3.5283129104200937
5.7235 3.3403607770386268
5.724 3.2332774385532472
5.7245 3.1831351990013745
5.725 3.170127746382499
5.7255 3.1896091795843065
5.726 3.250373081238359
5.7265 3.3622914893707874
5.727 3.4971058103132533
5.7275 3.589473221118147
5.728 3.6248773307107944
5.7285 3.6325129675464813
5.729 3.6324620745301806
5.7295 3.63138596765084
5.73 3.6307368156993265
5.7305 3.6306397598454714
5.731 3.631024975196687
5.7315 3.631859295749483
5.732 3.633180712827385
5.7325 3.635088756081415
5.733 3.637727890843288
5.7335 3.6412624352310017
5.734 3.6458091091971996
5.7345 3.6513077628742154
5.735 3.6574732451077745
5.7355 3.6638901442429317
5.736 3.6701090292647924
5.7365 3.6754999659203316
5.737 3.6790997572422315
5.7375 3.6799154078347955
5.738 3.6776537172877815
5.7385 3.673068249261239
5.739 3.6674544540541936
5.7395 3.6618816618041725
5.74 3.6569567385609387
5.7405 3.652950803726097
5.741 3.6499213009644853
5.7415 3.6477671634695144
5.742 3.646307320538008
5.7425 3.645376813165373
5.743 3.644887149881458
5.7435 3.6448504935466355
5.744 3.6454019434262923
5.7445 3.646846080311019
5.745 3.6496868566261
5.7455 3.6546606575612275
5.746 3.6626887240094197
5.7465 3.6748083714261073
5.747 3.6918940937522455
5.7475 3.7130138795235252
5.748 3.729992739072766
5.7485 3.717451892867609
5.749 3.6341719859637047
5.7495 3.471421487287272
5.75 3.292741153009799
5.7505 3.1605934205676194
5.751 3.082039969787634
5.7515 3.0395302388284486
5.752 3.017428794029681
5.7525 3.0066564396203406
5.753 3.002556339663502
5.7535 3.0029836693194296
5.754 3.007280369546204
5.7545 3.015765106846229
5.755 3.029497611616473
5.7555 3.0502490745050617
5.756 3.0811031669041613
5.7565 3.1276245414314614
5.757 3.1983664666267417
5.7575 3.3025129402230116
5.758 3.4405578649473982
5.7585 3.5920135022768376
5.759 3.720110959159146
5.7595 3.797570318644927
5.76 3.8214129342265286
5.7605 3.805811424210483
5.761 3.770184726321582
5.7615 3.7311536301294277
5.762 3.699027809202863
5.7625 3.6776585892889786
5.763 3.66655316995075
5.7635 3.663642187569468
5.764 3.6671717565855344
5.7645 3.6762872024225492
5.765 3.690709302430359
5.7655 3.7100424310306748
5.766 3.733227948161667
5.7665 3.7583317919653156
5.767 3.7824753515809766
5.7675 3.8020951764934336
5.768 3.8133612008747777
5.7685 3.813378888422391
5.769 3.801894432800739
5.7695 3.782027121974683
5.77 3.7584696994077715
5.7705 3.735055647543395
5.771 3.7137543411946146
5.7715 3.6954793196324607
5.772 3.680837582522922
5.7725 3.6701683973063703
5.773 3.6632299810310416
5.7735 3.65926920912515
5.774 3.657382650466112
5.7745 3.6568162508411612
5.775 3.6571004401339833
5.7755 3.6580536794833245
5.776 3.6597918243366427
5.7765 3.6627588969482057
5.777 3.6678584169692483
5.7775 3.676616305390257
5.778 3.691523563895223
5.7785 3.7165966159527484
5.779 3.7581514885008653
5.7795 3.8252955946778178
5.78 3.9284638254058946
5.7805 4.073493003227225
5.781 4.251381174180074
5.7815 4.432080377510613
5.782 4.465468841552764
5.7825 4.308478706386491
5.783 4.1374414750601884
5.7835 3.9886205849947016
5.784 3.873071727945651
5.7845 3.7893982725013684
5.785 3.7316748171581606
5.7855 3.69344064357474
5.786 3.6690085903299883
5.7865 3.65391549642501
5.787 3.645076833338435
5.7875 3.640712140979624
5.788 3.64029950956206
5.7885 3.6445411724618237
5.789 3.6555691729617594
5.7895 3.677341466751357
5.79 3.7159479224884313
5.7905 3.778620192066735
5.791 3.8698781202018724
5.7915 3.985669999797598
5.792 4.1105031071498646
5.7925 4.2204154454231455
5.793 4.28658327891872
5.7935 4.281104006770739
5.794 4.193806125912901
5.7945 4.046954929571631
5.795 3.8842955117773004
5.7955 3.7423491862951304
5.796 3.633460634935438
5.7965 3.55114809280066
5.797 3.48216813421
5.7975 3.4131752286071917
5.798 3.333130115622102
5.7985 3.236764376392835
5.799 3.130753603398891
5.7995 3.034169917116393
5.8 2.964187498313298
5.8005 2.9228066138767668
5.801 2.901311969789192
5.8015 2.890527854977713
5.802 2.8847921409334125
5.8025 2.881311740870154
5.803 2.878825502124541
5.8035 2.876759437789876
5.804 2.8748815760824575
5.8045 2.8731635738454377
5.805 2.8717517047929677
5.8055 2.871013745267647
5.806 2.8717126804248627
5.8065 2.8755993850950814
5.807 2.886872945807931
5.8075 2.914562998508875
5.808 2.972652639691659
5.8085 3.068761242722002
5.809 3.1846078488106633
5.8095 3.285491389801062
5.81 3.3536283634667354
5.8105 3.392630334324596
5.811 3.4123450387402743
5.8115 3.42089553074426
5.812 3.4239663261823017
5.8125 3.4254023276493024
5.813 3.4271988717267527
5.8135 3.4296440368847625
5.814 3.432533016283961
5.8145 3.436420107414542
5.815 3.442480124826857
5.8155 3.4511826190494217
5.816 3.4614423030491137
5.8165 3.471413722398414
5.817 3.479796387792635
5.8175 3.486203076241977
5.818 3.490747521478137
5.8185 3.493764890132458
5.819 3.495560350401015
5.8195 3.4963023088830925
5.82 3.496083839682597
5.8205 3.495005568359052
5.821 3.493174772281038
5.8215 3.490243008063838
5.822 3.484162513201235
5.8225 3.469157729718755
5.823 3.4350636144523774
5.8235 3.3728395327785767
5.824 3.285227307933753
5.8245 3.188637562209119
5.825 3.1015967814109624
5.8255 3.0340562351546234
5.826 2.9875092284226303
5.8265 2.95926531185808
5.827 2.945786498091514
5.8275 2.9440705369468345
5.828 2.9518683234760994
5.8285 2.968183056918675
5.829 2.99378502363425
5.8295 3.0318739421928766
5.83 3.0883768496272372
5.8305 3.172208147244832
5.831 3.295215866907639
5.8315 3.4700348379148105
5.832 3.703142814637695
5.8325 3.9837108188490555
5.833 4.276918389716902
5.8335 4.530594595976493
5.834 4.445415523888566
5.8345 4.164739103639287
5.835 3.923946152073664
5.8355 3.760381843570321
5.836 3.6720843443407043
5.8365 3.629896828106504
5.837 3.595938924061447
5.8375 3.5547345906516794
5.838 3.5165892177286127
5.8385 3.4903615330621554
5.839 3.4752706377032228
5.8395 3.4672408396754646
5.84 3.4629822069866547
5.8405 3.4605744867707235
5.841 3.459052602617237
5.8415 3.457999076252105
5.842 3.4572878788631316
5.8425 3.4569636465497373
5.843 3.457165295686763
5.8435 3.4581077130446785
5.844 3.460049856856645
5.8445 3.463227894649825
5.845 3.4676348057439776
5.8455 3.472710109826177
5.846 3.4772438502968024
5.8465 3.4797854187753225
5.847 3.4793357384776256
5.8475 3.4757949024519084
5.848 3.4699736985637992
5.8485 3.463252614999429
5.849 3.456889611875771
5.8495 3.4515183209362634
5.85 3.447163293645221
5.8505 3.4435343108516276
5.851 3.440325843111844
5.8515 3.4373269791646868
5.852 3.434478902297225
5.8525 3.4318681196414778
5.853 3.429733500210575
5.8535 3.4284815939422826
5.854 3.428686567993119
5.8545 3.43109178476987
5.855 3.4365221455419954
5.8555 3.4455794050258985
5.856 3.4578086921101745
5.8565 3.4701596214798966
5.857 3.476472858126489
5.8575 3.4710621757686626
5.858 3.454485356320622
5.8585 3.4335101983910716
5.859 3.414985120211905
5.8595 3.4016298970027767
5.86 3.392916061282098
5.8605 3.387364086924099
5.861 3.383739822181348
5.8615 3.3812476413806527
5.862 3.3794250143811366
5.8625 3.378013571592393
5.863 3.376896250709879
5.8635 3.3760685730226045
5.864 3.3756456247109226
5.8645 3.3759153945584357
5.865 3.3774207891653303
5.8655 3.3810206212132785
5.866 3.387748584558035
5.8665 3.3980351175407835
5.867 3.4103464830034005
5.8675 3.420791457342749
5.868 3.425274169517137
5.8685 3.422429242391087
5.869 3.413982427565137
5.8695 3.4029665476635236
5.87 3.392192941776236
5.8705 3.383451843300093
5.871 3.3773213927879313
5.8715 3.3735031119945917
5.872 3.371359454241131
5.8725 3.3702868168608857
5.873 3.3698628793191636
5.8735 3.3698266792899103
5.874 3.3700533606841416
5.8745 3.370491049298356
5.875 3.3711556823270437
5.8755 3.3721187314558057
5.876 3.3735286339036383
5.8765 3.3756682275110395
5.877 3.379017942680945
5.8775 3.3842756483986003
5.878 3.3921081721190545
5.8785 3.402387962711159
5.879 3.4132892684301277
5.8795 3.4215948659889017
5.88 3.424728256861422
5.8805 3.422513385482689
5.881 3.4167023042407623
5.8815 3.4095166059618327
5.882 3.402683456301159
5.8825 3.3971362158387075
5.883 3.3931303582044725
5.8835 3.3905088908465677
5.884 3.388952969827824
5.8845 3.388132596197008
5.885 3.3877793045187845
5.8855 3.387718618148539
5.886 3.3878560657544847
5.8865 3.388168940836233
5.887 3.3887075767275965
5.8875 3.3896200044610056
5.888 3.391196579221959
5.8885 3.3939805196987356
5.889 3.398948177158066
5.8895 3.407783651038902
5.89 3.4231285398152584
5.8905 3.448481011022145
5.891 3.4872147466195775
5.8915 3.540602405087413
5.892 3.604769593800161
5.8925 3.6671309526320437
5.893 3.7071249793249317
5.8935 3.7068949203113855
5.894 3.6653099425630424
5.8945 3.5991742435539065
5.895 3.5311635961916457
5.8955 3.477116576344236
5.896 3.441645364332513
5.8965 3.421501533393699
5.897 3.4112336425461427
5.8975 3.406476459463083
5.898 3.4045760375701777
5.8985 3.404118581407926
5.899 3.4043911222967465
5.8995 3.405027006208363
5.9 3.405846537167748
5.9005 3.406778657797058
5.901 3.4078643951499386
5.9015 3.409283698028873
5.902 3.4114332794452187
5.9025 3.415085857687129
5.903 3.4216773575853088
5.9035 3.4338112268848837
5.904 3.455960454069529
5.9045 3.4940015395775985
5.905 3.550609888412281
5.9055 3.6163371686907633
5.906 3.667751200469124
5.9065 3.68189845288314
5.907 3.6541637265024365
5.9075 3.6003190679089014
5.908 3.5430429325562622
5.9085 3.4972028359358207
5.909 3.4661878689776158
5.9095 3.447107260768818
5.91 3.4360082273327643
5.9105 3.430130419484997
5.911 3.4280984387956304
5.9115 3.4297177258367126
5.912 3.4359914148980915
5.9125 3.449479847065427
5.913 3.4747466553567934
5.9135 3.517874379535029
5.914 3.5834006836698835
5.9145 3.667808371986456
5.915 3.7543525639966235
5.9155 3.816251953653663
5.916 3.829718867542087
5.9165 3.787178630690426
5.917 3.703623822811106
5.9175 3.6088206397024463
5.918 3.528743724501381
5.9185 3.4725547897322793
5.919 3.4364432887368705
5.9195 3.4134076377765075
5.92 3.3981446652906557
5.9205 3.387505521106104
5.921 3.3796551812918745
5.9215 3.3735090906789287
5.922 3.368468326678383
5.9225 3.364281964723305
5.923 3.3609625790391187
5.9235 3.3587822194987913
5.924 3.358317767306093
5.9245 3.3605802873555453
5.925 3.367115776751999
5.9255 3.379968011275291
5.926 3.4013442396592497
5.9265 3.4329213126182543
5.927 3.474716752233541
5.9275 3.5233047468825083
5.928 3.5698899854797963
5.9285 3.600673580839593
5.929 3.602271563566622
5.9295 3.5701408986496412
5.93 3.5129464505344314
5.9305 3.4480232004614733
5.931 3.3910222709790014
5.9315 3.349174538327051
5.932 3.3218936788000333
5.9325 3.3051156930197623
5.933 3.2947112667757255
5.9335 3.2877840657194577
5.934 3.2826300865215776
5.9345 3.2783536183643447
5.935 3.2745050167104486
5.9355 3.2708847910306096
5.936 3.2674502557989777
5.9365 3.264291970108098
5.937 3.2616914545246436
5.9375 3.260247916150113
5.938 3.261151307650338
5.9385 3.2666333028335037
5.939 3.2803648991775978
5.9395 3.3071140185846692
5.94 3.3500773185670676
5.9405 3.4054326641197994
5.941 3.4584721898756436
5.9415 3.4878313565954633
5.942 3.478103700553146
5.9425 3.431216926673529
5.943 3.3658733012843873
5.9435 3.3044297602787056
5.944 3.2596052023390536
5.9445 3.232255223485848
5.945 3.2173003080880465
5.9455 3.2093845448787315
5.946 3.204955692561085
5.9465 3.2021176943913376
5.947 3.1999390185965444
5.9475 3.1979636463241343
5.948 3.1959592563341124
5.9485 3.1938250270427
5.949 3.1915821355237712
5.9495 3.1894075206905326
5.95 3.1877297767872887
5.9505 3.1874694110373687
5.951 3.1905109242154177
5.9515 3.200402084949398
5.952 3.222387094048446
5.9525 3.260702002539193
5.953 3.3120631734187915
5.9535 3.361016663546054
5.954 3.3860082484882588
5.9545 3.374887069157059
5.955 3.3339999924932373
5.9555 3.2819182278234473
5.956 3.235638281957434
5.9565 3.2025446135275404
5.957 3.181849659909692
5.9575 3.169748689023584
5.958 3.1627514397778294
5.9585 3.1585653356761414
5.959 3.155909098457962
5.9595 3.154147749217379
5.96 3.15308290937483
5.9605 3.152871249189814
5.961 3.154077260901894
5.9615 3.1577814555490784
5.962 3.1656863031143887
5.9625 3.179895300044987
5.963 3.2018268128941836
5.9635 3.2299841173420267
5.964 3.257850606285257
5.9645 3.2748534183230715
5.965 3.272548608015252
5.9655 3.2513274401624903
5.966 3.2203909100362162
5.9665 3.190623450634601
5.967 3.168365117443863
5.9675 3.154641620244111
5.968 3.1475440764871534
5.9685 3.144561474238862
5.969 3.1437439330405654
5.9695 3.1438918510729676
5.97 3.144373067928405
5.9705 3.1449115194251283
5.971 3.14546047341421
5.9715 3.146167676630424
5.972 3.1474017848057914
5.9725 3.1498354261164367
5.973 3.154639266699374
5.9735 3.1636944355510552
5.974 3.1795138603075097
5.9745 3.204152746700344
5.975 3.2366299539121917
5.9755 3.2700736066157825
5.976 3.2923600422541943
5.9765 3.2928627551881915
5.977 3.2713694663799755
5.9775 3.238955328311067
5.978 3.2089114838874258
5.9785 3.188536095620191
5.979 3.178053877598317
5.9795 3.1741506024943424
5.98 3.17361470482338
5.9805 3.1746870772576132
5.981 3.1766362449450023
5.9815 3.179164813213869
5.982 3.182112145751291
5.9825 3.185401418894183
5.983 3.1890309051913066
5.9835 3.1931051144034006
5.984 3.197860242475538
5.9845 3.2037170545171945
5.985 3.2113158669849478
5.9855 3.2214197178886623
5.986 3.2345543746535492
5.9865 3.250328107685026
5.987 3.2668119366513677
5.9875 3.2806643672517355
5.988 3.288384476551591
5.9885 3.2882202027522647
5.989 3.281354471755111
5.9895 3.2711251171963793
5.99 3.260963720038492
5.9905 3.2530262159233176
5.991 3.2480350294216587
5.9915 3.2457498746891877
5.992 3.245523680222889
5.9925 3.2466979710173307
5.993 3.2487781651278285
5.9935 3.2514412124074807
5.994 3.254507592259972
5.9945 3.257900827452729
5.995 3.2616541848579823
5.9955 3.2659474577947867
5.996 3.2712028762515635
5.9965 3.2782074871351776
5.997 3.2882806088769003
5.9975 3.3033749261796226
5.998 3.3258972215807967
5.9985 3.357799607133905
5.999 3.3985968068911285
5.9995 3.4428927352118484
6.0 3.4798698663269763
6.0005 3.4971047847979984
6.001 3.4876287836657385
6.0015 3.455108633903028
6.002 3.4120809851365577
6.0025 3.372082275573514
6.003 3.3426165343118983
6.0035 3.3243132361875185
6.004 3.3143512534637116
6.0045 3.3096301265191945
6.005 3.307963627339956
6.0055 3.3080658499620084
6.006 3.309228749716996
6.0065 3.3110759918210944
6.007 3.31344101310352
6.0075 3.316311673952737
6.008 3.3198416652303715
6.0085 3.324435124849571
6.009 3.3308639230370636
6.0095 3.3404026437566126
6.01 3.3546791841718546
6.0105 3.3746835236216084
6.011 3.398639103211866
6.0115 3.420427749664394
6.012 3.4317313229367903
6.0125 3.4277154342764993
6.013 3.4108125028599394
6.0135 3.388438296802181
6.014 3.367650528910432
6.0145 3.351877075225995
6.015 3.3412484441265553
6.0155 3.3344351917823554
6.016 3.3300266926389535
6.0165 3.3270406678589852
6.017 3.3249434383824523
6.0175 3.323575972260575
6.018 3.323194449696051
6.0185 3.3248466981434275
6.019 3.331736865331586
6.0195 3.3533468612523647
6.02 3.415859828317111
6.0205 3.5770015690300303
6.021 3.904019655081652
6.0215 4.357537934984644
6.022 4.6932437396122415
6.0225 4.3874479455283995
6.023 3.907824478578296
6.0235 3.5703254256912045
6.024 3.409727071440904
6.0245 3.3442475486828043
6.025 3.3160633422961387
6.0255 3.302075408394882
6.026 3.2940590105984677
6.0265 3.2888088412674774
6.027 3.2848863181306536
6.0275 3.281599412231153
6.028 3.278608171190938
6.0285 3.2757577588877735
6.029 3.2730061685150647
6.0295 3.270379474497944
6.03 3.2679766619189463
6.0305 3.265960075280968
6.031 3.2645497822509393
6.0315 3.2640038018783306
6.032 3.2645139924839404
6.0325 3.266052128301861
6.033 3.268249816511852
6.0335 3.270401971002822
6.034 3.271554683944813
6.0345 3.27065056486848
6.035 3.266897241201968
6.0355 3.2602988948853246
6.036 3.251816508383375
6.0365 3.2428475706030886
6.037 3.234511572240101
6.0375 3.2273629733272413
6.038 3.2214908535283664
6.0385 3.216763712344002
6.039 3.212986893261591
6.0395 3.209987297651705
6.04 3.207654630497079
6.0405 3.205937500456467
6.041 3.2048408187543993
6.0415 3.2044120647581407
6.042 3.204753362007655
6.0425 3.2060367750143657
6.043 3.208530444552596
6.0435 3.212528985022325
6.044 3.2181688723278823
6.0445 3.2251494048744904
6.045 3.2325032744891855
6.0455 3.2387228111377864
6.046 3.2423229064428787
6.0465 3.2424994757653645
6.047 3.239400763701016
6.0475 3.2337988264876705
6.048 3.2266391429237524
6.0485 3.2188619418656943
6.049 3.2114354254450985
6.0495 3.2051561947879312
6.05 3.200385107559856
6.0505 3.197040519471744
6.051 3.1948218878743093
6.0515 3.1934130167331825
6.052 3.1925683375632863
6.0525 3.1921200132340593
6.053 3.1919456998751548
6.0535 3.191971338297658
6.054 3.1921653887779184
6.0545 3.192525898273984
6.055 3.1930841645075168
6.0555 3.1939000247348046
6.056 3.1950685811541417
6.0565 3.196698901151941
6.057 3.1988729153390567
6.0575 3.2015578143514025
6.058 3.2045782108365755
6.0585 3.2076771369466686
6.059 3.2106160236453016
6.0595 3.213227902967115
6.06 3.2153398829742423
6.0605 3.216805974817727
6.061 3.2176373072287534
6.0615 3.2180547220425977
6.062 3.2183231887783164
6.0625 3.2185198235311487
6.063 3.218509782355169
6.0635 3.2180627241507205
6.064 3.2169511917491826
6.0645 3.2151327009394217
6.065 3.2130507011398466
6.0655 3.211976509771266
6.066 3.213952011152281
6.0665 3.2209980166564938
6.067 3.2336473883624786
6.0675 3.2497271907861167
6.068 3.264759936791312
6.0685 3.2744265081750106
6.069 3.2769473738263537
6.0695 3.2732384938445334
6.07 3.265550308790657
6.0705 3.2563812712818043
6.071 3.24785947080074
6.0715 3.2412239289373472
6.072 3.2367573765844417
6.0725 3.2341416262578955
6.073 3.232903624517758
6.0735 3.2326418476343255
6.074 3.23307677716999
6.0745 3.2340475518357925
6.075 3.2354574910140235
6.0755 3.237280690834491
6.076 3.2395272088805607
6.0765 3.2422426517079463
6.077 3.245518918719669
6.0775 3.2494902705710347
6.078 3.254398944623097
6.0785 3.2606939461544355
6.079 3.2690254654200173
6.0795 3.279851075776599
6.08 3.2925473998640653
6.0805 3.3047398361565223
6.081 3.3130424836548267
6.0815 3.315246985210881
6.082 3.3117019513083035
6.0825 3.304601493257141
6.083 3.296309339523215
6.0835 3.2884456734603456
6.084 3.281873739572789
6.0845 3.276915276333331
6.085 3.273543140711392
6.0855 3.2715276572324337
6.086 3.2705720352494128
6.0865 3.2704155277670717
6.087 3.2708982191921825
6.0875 3.271945452547965
6.088 3.273584523311121
6.0885 3.27592324004
6.089 3.279168273668879
6.0895 3.2835921642876675
6.09 3.2894461690732415
6.0905 3.2967722002938737
6.091 3.3051716827227198
6.0915 3.3135774925581094
6.092 3.3202940003406267
6.0925 3.323607124703268
6.093 3.3228138697032596
6.0935 3.3187281092457903
6.094 3.3130707152781627
6.0945 3.3074844289495937
6.095 3.3029572608019118
6.0955 3.2997647598283395
6.096 3.297715068352834
6.0965 3.296471711643453
6.097 3.295737633527847
6.0975 3.2953102378418757
6.098 3.2950631062706934
6.0985 3.29493656222916
6.099 3.2949195182524074
6.0995 3.2950325366418225
6.1 3.295345658807368
6.1005 3.295998619093907
6.101 3.2972506842134957
6.1015 3.299564710938621
6.102 3.303669067281514
6.1025 3.3105459743323165
6.103 3.321103833746469
6.1035 3.3355068662657237
6.104 3.3524405522358025
6.1045 3.3691712555464592
6.105 3.3824034222793644
6.1055 3.389100288153144
6.106 3.387289549438319
6.1065 3.3773300669734256
6.107 3.362471364578904
6.1075 3.3470597702668092
6.108 3.3341605986144716
6.1085 3.324779614235813
6.109 3.3186178397498045
6.1095 3.3149796054398957
6.11 3.3131694328620087
6.1105 3.3125852941309164
6.111 3.3127538542058153
6.1115 3.313343486000714
6.112 3.314134834865695
6.1125 3.3149933743860904
6.113 3.3158451373827935
6.1135 3.3166688556559825
6.114 3.31749202731421
6.1145 3.318411910671407
6.115 3.319608951976904
6.1155 3.3213404796584163
6.116 3.323915909765444
6.1165 3.3276601677397997
6.117 3.3328829672689197
6.1175 3.339707710339593
6.118 3.3476692144171176
6.1185 3.3553684036522666
6.119 3.360769171166573
6.1195 3.362222787544801
6.12 3.3593636411276355
6.1205 3.3531200436430497
6.121 3.3450858133485992
6.1215 3.33682236742722
6.122 3.3294824182908807
6.1225 3.3236424079167675
6.123 3.319394162760404
6.1235 3.3165372727272446
6.124 3.3147820596147115
6.1245 3.313840380579683
6.125 3.3134789663507105
6.1255 3.313521469264564
6.126 3.3138488079801833
6.1265 3.3143909235491344
6.127 3.3151135021074625
6.1275 3.3160382998154736
6.128 3.3172700720392028
6.1285 3.3190608505820167
6.129 3.3219286967789463
6.1295 3.3268682016457474
6.13 3.3355718248211987
6.1305 3.3501128044769866
6.131 3.369685607160476
6.1315 3.3790693663711293
6.132 3.332537533811055
6.1325 3.186588597143669
6.133 2.9875941623857356
6.1335 2.821887177380595
6.134 2.7166471768722955
6.1345 2.661012679710475
6.135 2.6425819337762197
6.1355 2.6574584383694466
6.136 2.7104044030434293
6.1365 2.8111229110477582
6.137 2.959320935712893
6.1375 3.120249101464114
6.138 3.2391618495129544
6.1385 3.29830585721579
6.139 3.3186142760543236
6.1395 3.3225494062371856
6.14 3.3214490370437764
6.1405 3.3193780440538427
6.141 3.317467513605206
6.1415 3.3159289644717775
6.142 3.3147581217371433
6.1425 3.3139270801715517
6.143 3.313420680159081
6.1435 3.31323885382949
6.144 3.313391491650367
6.1445 3.31388340321669
6.145 3.3147221722076177
6.1455 3.3159001880924412
6.146 3.3173941111815504
6.1465 3.3191383172316486
6.147 3.321005734066481
6.1475 3.322825014052847
6.148 3.324495634337029
6.1485 3.32603411457369
6.149 3.3274967490809315
6.1495 3.3289010042960134
6.15 3.330228977174163
6.1505 3.331445651707072
6.151 3.3325196754938373
6.1515 3.3334342392548253
6.152 3.3341956698642123
6.1525 3.3348359870799262
6.153 3.335374868419575
6.1535 3.3358126149823812
6.154 3.3360938279764154
6.1545 3.3361164152035974
6.155 3.3357944874876226
6.1555 3.3351615591736783
6.156 3.3344058369436214
6.1565 3.333679495747133
6.157 3.332831121975823
6.1575 3.33145156292857
6.158 3.3293060028848993
6.1585 3.32662725540069
6.159 3.3239450905131607
6.1595 3.321733320896299
6.16 3.320215388938389
6.1605 3.319408912487982
6.161 3.319247123052082
6.1615 3.319638350042724
6.162 3.320505098360708
6.1625 3.321761228760212
6.163 3.3233399758391124
6.1635 3.3251953748919574
6.164 3.3273128067058595
6.1645 3.329753647077946
6.165 3.332667482570513
6.1655 3.336319177451677
6.166 3.3410573425316406
6.1665 3.3471201679367146
6.167 3.3542841649285924
6.1675 3.361483839808961
6.168 3.3669628616427643
6.1685 3.3690632159233482
6.169 3.3671573845799836
6.1695 3.361841776177209
6.17 3.3544501156762427
6.1705 3.3465002241868964
6.171 3.3392387861007604
6.1715 3.3333351943284084
6.172 3.328860083900838
6.1725 3.325558059349958
6.173 3.323120006772963
6.1735 3.321331271521779
6.174 3.3200684154109625
6.1745 3.319272567199465
6.175 3.31891768023256
6.1755 3.3190214936402915
6.176 3.319632639182717
6.1765 3.3208420624156316
6.177 3.322736055534466
6.1775 3.325341631096749
6.178 3.3285275114513455
6.1785 3.331968508084187
6.179 3.335108915424896
6.1795 3.3371729934570658
6.18 3.337337112121788
6.1805 3.335177062243969
6.181 3.331001900101719
6.1815 3.3256664786030443
6.182 3.320072006501394
6.1825 3.314872958002428
6.183 3.310410317434246
6.1835 3.3067688446293078
6.184 3.30388517900309
6.1845 3.301650170771455
6.185 3.2999712254962583
6.1855 3.29878441260166
6.186 3.2980309969358297
6.1865 3.297643901310958
6.187 3.2974878486621586
6.1875 3.297298717794157
6.188 3.29662625047206
6.1885 3.294910690707236
6.189 3.2919968059847227
6.1895 3.288880682792981
6.19 3.2876417021536364
6.1905 3.2896724610899986
6.191 3.2938492828590773
6.1915 3.2971647156305
6.192 3.297395894303361
6.1925 3.294605903099053
6.193 3.2902003214203157
6.1935 3.2854735500484606
6.194 3.281096588013587
6.1945 3.277291521481348
6.195 3.2740985451692852
6.1955 3.271506352109916
6.196 3.2695187915214996
6.1965 3.268153155444778
6.197 3.267464691715989
6.1975 3.267551420004758
6.198 3.268562597610223
6.1985 3.270630616787522
6.199 3.273733992334324
6.1995 3.2776148740999256
6.2 3.281903782976145
6.2005 3.2863061432717258
6.201 3.2903522626423305
6.2015 3.2929181300157824
6.202 3.292513064677707
6.2025 3.288467832603188
6.203 3.2815373610255625
6.2035 3.2733085636445116
6.204 3.265226964395196
6.2045 3.2581440477668826
6.205 3.2522951832015137
6.2055 3.247531380089341
6.206 3.243600158760544
6.2065 3.2402819161444567
6.207 3.237439007878357
6.2075 3.235027191938028
6.208 3.233078407506107
6.2085 3.231702452940996
6.209 3.2310926242006053
6.2095 3.2315418450380724
6.21 3.233423055118439
6.2105 3.2370266402612584
6.211 3.242204100797175
6.2115 3.2480122864256282
6.212 3.252832935658282
6.2125 3.255040174019526
6.213 3.2536692850543476
6.2135 3.248659100749511
6.214 3.240824096877078
6.2145 3.2315441090448163
6.215 3.2222141561532753
6.2155 3.2137474020570727
6.216 3.2064963637009916
6.2165 3.2004049526998477
6.217 3.195231020422022
6.2175 3.190700060045484
6.218 3.18660969740423
6.2185 3.1828462128728026
6.219 3.179384191683776
6.2195 3.1762706972612174
6.22 3.1735915242131147
6.2205 3.1714797329011324
6.221 3.170103958869265
6.2215 3.169692285767751
6.222 3.1705534362226055
6.2225 3.173060119176694
6.223 3.177531908714534
6.2235 3.183934619625856
6.224 3.191434203674091
6.2245 3.198120399920085
6.225 3.2013774336009293
6.2255 3.199258212905119
6.226 3.192003501624945
6.2265 3.1819869526078657
6.227 3.1720512020559637
6.2275 3.163843096637776
6.228 3.157627301708046
6.2285 3.152946572182352
6.229 3.149219094395323
6.2295 3.1459884738289015
6.23 3.142950273672146
6.2305 3.1399443845213684
6.231 3.136917105778637
6.2315 3.133920333342245
6.232 3.131112726142244
6.2325 3.128757853913098
6.233 3.127288708927236
6.2335 3.127333331967905
6.234 3.129655886992677
6.2345 3.1348510501351976
6.235 3.142670720585488
6.2355 3.1514590580297
6.236 3.1584369424748138
6.2365 3.1610178313374897
6.237 3.1580439923354016
6.2375 3.1500409092885606
6.238 3.1388884514955473
6.2385 3.127075530178682
6.239 3.1166925143916115
6.2395 3.1087905097468385
6.24 3.1034654764717677
6.2405 3.1002481050353454
6.241 3.0985218274296953
6.2415 3.097745528432328
6.242 3.0975271892828475
6.2425 3.097607756647048
6.243 3.0978498708026203
6.2435 3.098216618982206
6.244 3.0987992528813217
6.2445 3.099880762916226
6.245 3.1020358504169367
6.2455 3.106305674036178
6.246 3.114312272009646
6.2465 3.128113471610905
6.247 3.1493782106108634
6.2475 3.177848328583388
6.248 3.209611779232067
6.2485 3.2365177530679388
6.249 3.2486922711682693
6.2495 3.240472632753593
6.25 3.2144732319533658
6.2505 3.179842276078321
6.251 3.146324693341545
6.2515 3.1197070900659893
6.252 3.1011956619421737
6.2525 3.0893515851490667
6.253 3.082129476840289
6.2535 3.077836147971225
6.254 3.075332799040514
6.2545 3.0739164896901245
6.255 3.0731701160699183
6.2555 3.0728336005057484
6.256 3.072750756004921
6.2565 3.072824589877949
6.257 3.073039175292556
6.2575 3.0734779643875774
6.258 3.074357310850341
6.2585 3.0760036289103345
6.259 3.078817310607353
6.2595 3.0832425481078607
6.26 3.0897067768216138
6.2605 3.098329602889639
6.261 3.108343305785964
6.2615 3.1176962900207874
6.262 3.1236711798510255
6.2625 3.1243360711931656
6.263 3.119563962668326
6.2635 3.110852767896623
6.264 3.1005398464141978
6.2645 3.0909077675099086
6.265 3.0834325465520633
6.2655 3.0784359079622403
6.266 3.0754305743008876
6.2665 3.0737103189389705
6.267 3.072727940476349
6.2675 3.0721664200542316
6.268 3.0719108443616987
6.2685 3.0720261441123524
6.269 3.072812013612089
6.2695 3.074963900511462
6.27 3.079833134300263
6.2705 3.0897711957190976
6.271 3.1082636013555627
6.2715 3.1394713666784773
6.272 3.186645012240736
6.2725 3.2486722157911023
6.273 3.3141256829299417
6.2735 3.3577593076725263
6.274 3.353396071586716
6.2745 3.2997770997550075
6.275 3.2253733208383606
6.2755 3.16096816908379
6.276 3.118571552222389
6.2765 3.09522914408402
6.277 3.083791647245744
6.2775 3.07859335366179
6.278 3.0764824414041643
6.2785 3.075979635930339
6.279 3.076378036826422
6.2795 3.0772883011862513
6.28 3.0784959886337218
6.2805 3.079895207727499
6.281 3.0814830403295987
6.2815 3.08336948698921
6.282 3.085801523873939
6.2825 3.0891915008567006
6.283 3.094070731188242
6.2835 3.1009282456759797
6.284 3.1098286659021737
6.2845 3.119983277813133
6.285 3.129684763350707
6.2855 3.136838123989789
6.286 3.1398688840009674
6.2865 3.138441729857875
6.287 3.133537707457516
6.2875 3.126950309435716
6.288 3.1204574376535055
6.2885 3.1151866944709967
6.289 3.1115041140183193
6.2895 3.109331922908063
6.29 3.108448321465958
6.2905 3.108671458061628
6.291 3.1099240843866474
6.2915 3.112328595975444
6.292 3.1162743628682525
6.2925 3.122570466571406
6.293 3.1327288220251903
6.2935 3.1493713119966573
6.294 3.1765148553911517
6.2945 3.2190616898509914
6.295 3.280630640634265
6.2955 3.3596889510690255
6.296 3.4460621815282577
6.2965 3.522165620930802
6.297 3.5684570947627376
6.2975 3.5697040981124823
6.298 3.521510520389886
6.2985 3.436625965683226
6.299 3.3415209446569554
6.2995 3.260938955758209
6.3 3.2057032129624536
6.3005 3.1734784786732257
6.301 3.15672951943153
6.3015 3.148743421392875
6.302 3.145310898540978
6.3025 3.144199248771657
6.303 3.14429453836419
6.3035 3.145036558506308
6.304 3.1461401075042295
6.3045 3.1474910735813433
6.305 3.149113369747849
6.3055 3.151170206179704
6.306 3.154018677927369
6.3065 3.158298218628363
6.307 3.1650512580631043
6.3075 3.175744787307944
6.308 3.1919060270321653
6.3085 3.2140260141264685
6.309 3.23998957308799
6.3095 3.264522700368409
6.31 3.281116255610571
6.3105 3.2852666069606427
6.311 3.2762780548790227
6.3115 3.257001745960456
6.312 3.2329001048318675
6.3125 3.210216821796716
6.313 3.1931608196649206
6.3135 3.182552038794822
6.314 3.1769714708589865
6.3145 3.1745605374395582
6.315 3.173943495890321
6.3155 3.1743289983026672
6.316 3.175370419988554
6.3165 3.1770519339949237
6.317 3.179695831166568
6.3175 3.1841641620866517
6.318 3.1924165874384896
6.3185 3.2087245347817044
6.319 3.2416087956885873
6.3195 3.304655598269277
6.32 3.407365037414807
6.3205 3.522058111298148
6.321 3.5696308858692385
6.3215 3.5199365703096896
6.322 3.4355522460132546
6.3225 3.369363481012006
6.323 3.3340810664285323
6.3235 3.3255395885893178
6.324 3.3316555374734262
6.3245 3.3303653286446684
6.325 3.305020277788034
6.3255 3.268373254840026
6.326 3.239619771778197
6.3265 3.222576049573184
6.327 3.2134896741948333
6.3275 3.208683556665199
6.328 3.206045363921926
6.3285 3.204630254190726
6.329 3.204202476240405
6.3295 3.204983291999194
6.33 3.207632040542772
6.3305 3.2132976157268702
6.331 3.223633258838878
6.3315 3.2403359136643006
6.332 3.2637059595113813
6.3325 3.290716161388622
6.333 3.3147422988495334
6.3335 3.3285474809936657
6.334 3.3281195264740395
6.3345 3.313781360934237
6.335 3.289419435296744
6.3355 3.261728035207004
6.336 3.2375205536099303
6.3365 3.220236132450988
6.337 3.209420964227996
6.3375 3.2030128280326737
6.338 3.1991566737415704
6.3385 3.196742822991438
6.339 3.195279169443725
6.3395 3.194732546213964
6.34 3.195471444526583
6.3405 3.198350787394257
6.341 3.204925553901414
6.3415 3.2177188168069373
6.342 3.240260784491732
6.3425 3.2761851761970524
6.343 3.326579693716984
6.3435 3.3862679022659092
6.344 3.4426572490509715
6.3445 3.480589487666543
6.345 3.490688732780808
6.3455 3.474945838519358
6.346 3.444325732995341
6.3465 3.410328106719388
6.347 3.379355901644197
6.3475 3.353266754858077
6.348 3.3321226957754506
6.3485 3.315390211900932
6.349 3.302089066573097
6.3495 3.290853168424687
6.35 3.2803456467960546
6.3505 3.269947143248724
6.351 3.2600069763781994
6.3515 3.2514041143725025
6.352 3.2447730420439784
6.3525 3.2401341397101104
6.353 3.236814023961778
6.3535 3.233592815461134
6.354 3.2290969115172468
6.3545 3.222428447655548
6.355 3.2138425862311157
6.3555 3.2047183984291143
6.356 3.1966611210279146
6.3565 3.190643289454779
6.357 3.186858234589997
6.3575 3.18507350627831
6.358 3.1849756858720975
6.3585 3.1863539626727695
6.359 3.1891775230635853
6.3595 3.193661787119507
6.36 3.200310328870878
6.3605 3.2100049281975567
6.361 3.22418848985638
6.3615 3.2452059851755726
6.362 3.276729976573743
6.3625 3.3237846129861195
6.363 3.3912368224690708
6.3635 3.4790493988146247
6.364 3.575033843784685
6.3645 3.6523330346704546
6.365 3.6809831771599972
6.3655 3.648480993518999
6.366 3.5690123448881534
6.3665 3.4720141929563164
6.367 3.3835197042700242
6.3675 3.3163025122147127
6.368 3.271664211030907
6.3685 3.2450355727658353
6.369 3.2307168542210016
6.3695 3.2240691714334835
6.37 3.222041051048847
6.3705 3.222948794890157
6.371 3.22617619599077
6.3715 3.232167659324209
6.372 3.242978041220616
6.3725 3.2640297764440804
6.373 3.3086200471239584
6.3735 3.4075168653502503
6.374 3.6217000576012195
6.3745 4.031951318841499
6.375 4.643679884761073
6.3755 4.767243592752842
6.376 4.145080526302592
6.3765 3.6969243956003206
6.377 3.4542467452133296
6.3775 3.3421653296676803
6.378 3.294108662656112
6.3785 3.2743699328508162
6.379 3.266918566313227
6.3795 3.264930254014323
6.38 3.2655225023610255
6.3805 3.2675098118052146
6.381 3.270543696526752
6.3815 3.2748099192290097
6.382 3.281059790884803
6.3825 3.2908900153399445
6.383 3.3072629551788433
6.3835 3.334864878160519
6.384 3.3790638995654474
6.3845 3.4415231732163205
6.385 3.513247450226495
6.3855 3.5727241198469963
6.386 3.5976469443100525
6.3865 3.5819115390376703
6.387 3.536780265489253
6.3875 3.4764624738671577
6.388 3.410130290745852
6.3885 3.3461018351025933
6.389 3.2927383131281482
6.3895 3.2542381388640242
6.39 3.2293924284416997
6.3905 3.214353394540386
6.391 3.2053156669581115
6.3915 3.1995905895732433
6.392 3.195623029581312
6.3925 3.1926477366934405
6.393 3.190435804023557
6.3935 3.1891596761690026
6.394 3.1894226428609977
6.3945 3.192344596769215
6.395 3.199606177686433
6.3955 3.213199945431911
6.396 3.234816830141191
6.3965 3.2651886260527556
6.397 3.303647404207399
6.3975 3.3473076558859463
6.398 3.3899507486096185
6.3985 3.4232271014060442
6.399 3.441824662536235
6.3995 3.4476040252364717
6.4 3.4469668154942275
6.4005 3.445187194191882
6.401 3.4446253983731276
6.4015 3.4457840780867004
6.402 3.44851948450519
6.4025 3.4526570497735944
6.403 3.4582934267595826
6.4035 3.4659964926565587
6.404 3.4772245666662807
6.4045 3.4950310143457886
6.405 3.525141586200321
6.4055 3.5766585786584395
6.406 3.6607283993142223
6.4065 3.786150393245326
6.407 3.9533607261757053
6.4075 4.1442309712551095
6.408 4.309194793411046
6.4085 4.3729208189921485
6.409 4.250530389325678
6.4095 4.065421457532117
6.41 3.887756394254972
6.4105 3.755347432400769
6.411 3.671096276944252
6.4115 3.6226371205488563
6.412 3.597050044294142
6.4125 3.5852380393301138
6.413 3.581706441529408
6.4135 3.5835564285231643
6.414 3.5897146568699414
6.4145 3.600482345115311
6.415 3.617336278895741
6.4155 3.642879567548195
6.416 3.680588398192243
6.4165 3.733908973584792
6.417 3.8046039066191666
6.4175 3.8902364362240602
6.418 3.9811646295004364
6.4185 4.058971249515019
6.419 4.101366439904161
6.4195 4.0931944455382725
6.42 4.035892511902728
6.4205 3.9477160577200587
6.421 3.8538206660171186
6.4215 3.773738134860319
6.422 3.715102372023572
6.4225 3.676268851982864
6.423 3.65212952381932
6.4235 3.6378267937716595
6.424 3.629831927434542
6.4245 3.6258386037042003
6.425 3.6243821714120985
6.4255 3.624542655045773
6.426 3.625732313142385
6.4265 3.6275739667824647
6.427 3.6298247196592515
6.4275 3.6323387133395935
6.428 3.6350205759698335
6.4285 3.637812318302317
6.429 3.640709014907263
6.4295 3.6437734723109765
6.43 3.647160764463723
6.4305 3.6511266029326874
6.431 3.6560827080951404
6.4315 3.6626248724284762
6.432 3.671560285360443
6.4325 3.6838157832916307
6.433 3.7001703807974087
6.4335 3.7209340989832738
6.434 3.745621768800599
6.4345 3.7725768727936932
6.435 3.7982723254938113
6.4355 3.8172396950424146
6.436 3.8238925439136677
6.4365 3.815949367499484
6.437 3.7962463420719805
6.4375 3.770832320778319
6.438 3.745605275652326
6.4385 3.7243122893144713
6.439 3.708464957871974
6.4395 3.6978408944095653
6.44 3.6912729882344655
6.4405 3.6874159339435186
6.441 3.68517141962496
6.4415 3.683805086389067
6.442 3.6828682666977093
6.4425 3.6821224455265886
6.443 3.681463079901584
6.4435 3.680873377814385
6.444 3.6803939186510872
6.4445 3.680125926686979
6.445 3.6802396847544765
6.4455 3.6809974524313036
6.446 3.682764450676479
6.4465 3.6860338513305146
6.447 3.691348899023775
6.4475 3.6991021186483986
6.448 3.7090774008704583
6.4485 3.719885897075584
6.449 3.7287233932724293
6.4495 3.731907500382138
6.45 3.726594760279549
6.4505 3.713377789277147
6.451 3.697099973035619
6.4515 3.6839037731954827
6.452 3.677177191121493
6.4525 3.676255537493124
6.453 3.6781984437786717
6.4535 3.6802272402102885
6.454 3.68098756796721
6.4545 3.6804089199379293
6.455 3.6790327835914107
6.4555 3.677410584867057
6.456 3.6758906391420103
6.4565 3.674606132869804
6.457 3.673533688407942
6.4575 3.672541027019917
6.458 3.6714448263786528
6.4585 3.6700907343796
6.459 3.6684221832537274
6.4595 3.666493901425933
6.46 3.6644569941846674
6.4605 3.662435137642361
6.461 3.660452858344228
6.4615 3.658448234108815
6.462 3.6563544028783843
6.4625 3.654169601853419
6.463 3.651960439232089
6.4635 3.649827299743511
6.464 3.6478642506700956
6.4645 3.646134074720691
6.465 3.6446684523183768
6.4655 3.643474686626175
6.466 3.642554770761074
6.4665 3.641918456858373
6.467 3.6415820844957656
6.4675 3.641573413432222
6.468 3.6419131829991658
6.4685 3.6425972950306535
6.469 3.6435810041845835
6.4695 3.6447827048453716
6.47 3.646137717469455
6.4705 3.6476525269732045
6.471 3.649409721266923
6.4715 3.6514535419697767
6.472 3.6535571812574554
6.4725 3.655115422884948
6.473 3.655373216826633
6.4735 3.6538474846886624
6.474 3.6505032847504966
6.4745 3.6456734374731026
6.475 3.639816906058045
6.4755 3.633396136151913
6.476 3.6268231432604905
6.4765 3.6205279043654057
6.477 3.615005717685208
6.4775 3.6107214035334314
6.478 3.607933225376118
6.4785 3.6065858188215705
6.479 3.6063814501384153
6.4795 3.6069324512322316
6.48 3.607885991293956
6.4805 3.6089954403860256
6.481 3.610140726079229
6.4815 3.6113123117824175
6.482 3.612557361530837
6.4825 3.613933930314329
6.483 3.615470352952527
6.4835 3.6171780993134357
6.484 3.6190435456696326
6.4845 3.621064736705594
6.485 3.623267433625478
6.4855 3.6256908232484486
6.486 3.6283620700622494
6.4865 3.631210647207438
6.487 3.6339623437953934
6.4875 3.6361088017087466
6.488 3.6370246619296642
6.4885 3.636306532560382
6.489 3.6341483470754463
6.4895 3.6313464072641297
6.49 3.6287965690345194
6.4905 3.6269432848947334
6.491 3.6257146186221787
6.4915 3.624861043304496
6.492 3.6242371033405893
6.4925 3.623838499243136
6.493 3.6237164635818706
6.4935 3.6239022538735837
6.494 3.624432521594943
6.4945 3.6253624318976057
6.495 3.6267730756014336
6.4955 3.6287631706693224
6.496 3.6314395638936174
6.4965 3.6349303164704727
6.497 3.6393959690688904
6.4975 3.645018583134008
6.498 3.651901845377142
6.4985 3.6599639997776956
6.499 3.6689424439510825
6.4995 3.6785764969494172
6.5 3.688293762443691
6.5005 3.6961859019142844
6.501 3.6988482237601383
6.5015 3.694003874760635
6.502 3.683265715806338
6.5025 3.6709880100458525
6.503 3.660649707140254
6.5035 3.6533119765690136
6.504 3.6485155809978123
6.5045 3.6454847200804705
6.505 3.6436130088192966
6.5055 3.6424912293567564
6.506 3.641867726509566
6.5065 3.6416148935240065
6.507 3.6416903024754204
6.5075 3.6421070633398864
6.508 3.6428814019864157
6.5085 3.644010451842065
6.509 3.6454637005101107
6.5095 3.6471772907156543
6.51 3.649034499065304
6.5105 3.6507935470358666
6.511 3.652095416481669
6.5115 3.6526532294536596
6.512 3.652492137339796
6.5125 3.651921470842926
6.513 3.6512385909309097
6.5135 3.650538076337848
6.514 3.649763890862446
6.5145 3.648817755287392
6.515 3.647609780462701
6.5155 3.6460751582872843
6.516 3.6442481271936886
6.5165 3.642287300389607
6.517 3.6404116898832983
6.5175 3.638777463653157
6.518 3.6374426206499555
6.5185 3.6363918370302892
6.519 3.635598654161787
6.5195 3.635048693640786
6.52 3.6347482097105077
6.5205 3.634699321854586
6.521 3.6348932802854703
6.5215 3.635306267056804
6.522 3.6359051996621377
6.5225 3.6366888067911214
6.523 3.63768242147023
6.5235 3.6389014766794405
6.524 3.640303202472814
6.5245 3.641726306853367
6.525 3.642821583449524
6.5255 3.6431504077585393
6.526 3.6424948782057447
6.5265 3.641153346614055
6.527 3.6397553227982415
6.5275 3.638803544275345
6.528 3.638510916387248
6.5285 3.6389328388033784
6.529 3.6401644115047374
6.5295 3.6423627593192203
6.53 3.645709454485659
6.5305 3.6503535827373943
6.531 3.6563875034777356
6.5315 3.6638051917799404
6.532 3.672400930658143
6.5325 3.6815486748408732
6.533 3.690023638451552
6.5335 3.6960793836716954
6.534 3.697964439532531
6.5345 3.6946946277283326
6.535 3.6867371854636213
6.5355 3.6760977813687274
6.536 3.665326258540733
6.5365 3.656154149856664
6.537 3.649033184749258
6.5375 3.6436813797549457
6.538 3.6397357920025923
6.5385 3.6369114294997713
6.539 3.634982785920468
6.5395 3.633753845779238
6.54 3.63306856725647
6.5405 3.6328042468356783
6.541 3.6328766845858693
6.5415 3.633226192260122
6.542 3.633825390765298
6.5425 3.6346607111377507
6.543 3.635738773917052
6.5435 3.63707585934774
6.544 3.638699099122154
6.5445 3.640622572544303
6.545 3.6428518026447465
6.5455 3.645368243735306
6.546 3.648171908975878
6.5465 3.651361696399186
6.547 3.6552444497495395
6.5475 3.6602062094283836
6.548 3.6662239988032868
6.5485 3.672321886413436
6.549 3.676093862333672
6.5495 3.6729704071321736
6.55 3.6544727011102127
6.5505 3.6071654301657796
6.551 3.51988077075974
6.5515 3.403382396303603
6.552 3.2944076253434345
6.5525 3.2254511203682226
6.553 3.2080937791788022
6.5535 3.2455262016592608
6.554 3.344463951823834
6.5545 3.5083788235619613
6.555 3.7030818922920803
6.5555 3.838553467242771
6.556 3.8614621290813647
6.5565 3.816436058366137
6.557 3.7610478028623016
6.5575 3.7175872868987545
6.558 3.6877578112138343
6.5585 3.6681803974391594
6.559 3.6555915679131354
6.5595 3.6475837063854835
6.56 3.6425006189716322
6.5605 3.63925888684028
6.561 3.6371836205005446
6.5615 3.635883937620382
6.562 3.6350971519953577
6.5625 3.6346211448973564
6.563 3.6342625990257185
6.5635 3.6338213144403193
6.564 3.6331246002038453
6.5645 3.6320283769855832
6.565 3.630472169559849
6.5655 3.628527130880692
6.566 3.6263731706947757
6.5665 3.6241930321850058
6.567 3.622095435943119
6.5675 3.620116158235027
6.568 3.6182931426124556
6.5685 3.616733786764441
6.569 3.615656317832337
6.5695 3.61548659297383
6.57 3.6170810560013917
6.5705 3.6223585946974355
6.571 3.6358018743724374
6.5715 3.667706214724478
6.572 3.739305933213328
6.5725 3.8857530808225667
6.573 4.1429644285685905
6.5735 4.503203267510709
6.574 4.668675080034334
6.5745 4.4245231968118235
6.575 4.169259119343839
6.5755 3.9936997763821873
6.576 3.8747943673424556
6.5765 3.794633809210267
6.577 3.740783903071775
6.5775 3.704587347336452
6.578 3.6802357050858356
6.5785 3.6638514605940573
6.579 3.652888872735436
6.5795 3.6457755634522693
6.58 3.641931593365901
6.5805 3.6418265502211016
6.581 3.646256142649743
6.5815 3.654473831036742
6.582 3.662501167228222
6.5825 3.664323342004063
6.583 3.656322974863966
6.5835 3.6404337657410997
6.584 3.622071093618797
6.5845 3.6056579882339657
6.585 3.5929051904780875
6.5855 3.5836930166671115
6.586 3.5772453498702808
6.5865 3.5727023722861633
6.587 3.5693844874499225
6.5875 3.5668371608805325
6.588 3.564789460609961
6.5885 3.563086190542827
6.589 3.561640795186075
6.5895 3.5604140899922436
6.59 3.5594333450672293
6.5905 3.55880620263335
6.591 3.558810632832615
6.5915 3.5600011836450696
6.592 3.5635151217139365
6.5925 3.5715990015258425
6.593 3.5882070425588983
6.5935 3.6186178780664457
6.594 3.666463990167
6.5945 3.728455891242514
6.595 3.7910853506963162
6.5955 3.83544234748092
6.596 3.848415813421945
6.5965 3.8299410095869666
6.597 3.7905538087024455
6.5975 3.743618433415736
6.598 3.6991568544147393
6.5985 3.662232003950062
6.599 3.6342649061246677
6.5995 3.614788260610953
6.6 3.6027077480040886
6.6005 3.5972548111258336
6.601 3.5985514592522874
6.6015 3.608079936615632
6.602 3.628967961279977
6.6025 3.6656438498228185
6.603 3.7214339081401624
6.6035 3.791663564696514
6.604 3.8514396390415753
6.6045 3.852390394218429
6.605 3.758265631686064
6.6055 3.5992706561415444
6.606 3.4482348726931376
6.6065 3.3462021643216557
6.607 3.290803514220518
6.6075 3.2660796127515193
6.608 3.2600958456058757
6.6085 3.267805219614611
6.609 3.290084912938135
6.6095 3.332454601415491
6.61 3.3961847008300863
6.6105 3.457350797410151
6.611 3.4847124698777074
6.6115 3.484906823142711
6.612 3.4769203931163846
6.6125 3.468876789796103
6.613 3.4622778926060613
6.6135 3.4568538829870006
6.614 3.4520896084610593
6.6145 3.4476211245710635
6.615 3.443366432370527
6.6155 3.4394969733899066
6.616 3.4361884830819003
6.6165 3.433349823627064
6.617 3.430505759797742
6.6175 3.4270737874959805
6.618 3.422812252048625
6.6185 3.4180355231223833
6.619 3.4133657552907914
6.6195 3.4093620572838814
6.62 3.40635662315301
6.6205 3.4046028048028374
6.621 3.4046269015230832
6.6215 3.4077177825628615
6.622 3.4164849688846433
6.6225 3.4348748036639476
6.623 3.466333447504913
6.6235 3.509891425232314
6.624 3.557178516877122
6.6245 3.595728156743136
6.625 3.6170573843963583
6.6255 3.620089277534599
6.626 3.605440011084041
6.6265 3.5719702025023308
6.627 3.522113768209814
6.6275 3.4662733365489258
6.628 3.4175260797372173
6.6285 3.3831199104506657
6.629 3.3624985332743895
6.6295 3.3513380202411023
6.63 3.34551892331005
6.6305 3.342412812798144
6.631 3.3406267035271062
6.6315 3.3394851642233894
6.632 3.338664364266667
6.6325 3.3380325220143154
6.633 3.3375675269958096
6.6335 3.3373533961680755
6.634 3.3375968450960274
6.6345 3.3387082896295217
6.635 3.3414095860468
6.6355 3.3468657184966064
6.636 3.3565480053850036
6.6365 3.371446427583817
6.637 3.39035702409556
6.6375 3.4084631682769055
6.638 3.4188464412529145
6.6385 3.416962259583614
6.639 3.4039942508681795
6.6395 3.3854102070511543
6.64 3.3670187215672227
6.6405 3.3521909452052165
6.641 3.341642586869132
6.6415 3.3345889120313794
6.642 3.329881391166068
6.6425 3.3265843071964776
6.643 3.324113863748676
6.6435 3.322180125397341
6.644 3.320691298656203
6.6445 3.3196655833558433
6.645 3.319164667676872
6.6455 3.319220008608668
6.646 3.3198151369866453
6.6465 3.3209048010090525
6.647 3.322503610919962
6.6475 3.3247387616843005
6.648 3.3278388564913675
6.6485 3.3320549889894098
6.649 3.337706916078372
6.6495 3.3454133733750284
6.65 3.3564488189975075
6.6505 3.3733875007131084
6.651 3.401550835666387
6.6515 3.4525903919321257
6.652 3.552765963734525
6.6525 3.755541770738154
6.653 4.107202305681967
6.6535 4.3491593066040535
6.654 3.916523637049754
6.6545 3.318965944067515
6.655 2.977221318677368
6.6555 2.8303638396159956
6.656 2.7740400289151923
6.6565 2.7527873943118335
6.657 2.7437478006956804
6.6575 2.738638664458434
6.658 2.7346713408876964
6.6585 2.730931106898132
6.659 2.7271332678911575
6.6595 2.7232123568610023
6.66 2.7191990909911725
6.6605 2.715216006157129
6.661 2.711522836502856
6.6615 2.7087937421485497
6.662 2.7089343549730946
6.6625 2.7178407029456446
6.663 2.754058950245059
6.6635 2.8688998495617275
6.664 3.1320033640597584
6.6645 3.4228167231841047
6.665 3.517897888194619
6.6655 3.486003053850035
6.666 3.430435313701145
6.6665 3.3838272869088675
6.667 3.3516024848829966
6.6675 3.3316288390029873
6.668 3.320162582660587
6.6685 3.3140469025665675
6.669 3.311138311549553
6.6695 3.3101037854786677
6.67 3.3101452957359276
6.6705 3.3107940691229816
6.671 3.311772960788068
6.6715 3.312917970843137
6.672 3.3141330273156298
6.6725 3.315397095717448
6.673 3.3168170596106785
6.6735 3.318792602893951
6.674 3.32256847063415
6.6745 3.3319554677223193
6.675 3.3579196262359785
6.6755 3.427037266794719
6.676 3.5861216717893862
6.6765 3.880631187954962
6.677 4.286517566694532
6.6775 4.58080424200458
6.678 4.25424989076303
6.6785 3.7296239662657156
6.679 3.2906066770576166
6.6795 3.0251096336961423
6.68 2.8878891874012487
6.6805 2.826609325633261
6.681 2.8130344152296454
6.6815 2.8386904413734806
6.682 2.908660199755004
6.6825 3.034894577372948
6.683 3.219996774945117
6.6835 3.433467904914653
6.684 3.622578223294364
6.6845 3.756738068267521
6.685 3.8275859978210294
6.6855 3.827705052251601
6.686 3.7622914091858624
6.6865 3.6614818610648454
6.687 3.5625171211178683
6.6875 3.485771246200863
6.688 3.43370508901105
6.6885 3.4016368710294413
6.689 3.3838321062938386
6.6895 3.375128563729823
6.69 3.371617742021301
6.6905 3.3708234478859085
6.691 3.371412948341878
6.6915 3.3727283795248875
6.692 3.374470395091829
6.6925 3.376482332089366
6.693 3.3786829072694884
6.6935 3.3810313269947043
6.694 3.383580302761099
6.6945 3.3865661029475485
6.695 3.3907562568616294
6.6955 3.398340442362019
6.696 3.4152597593603007
6.6965 3.4561627934615027
6.697 3.5517070175214256
6.6975 3.748675070789626
6.698 4.070831410498578
6.6985 4.4158385218472835
6.699 4.472362018079019
6.6995 4.254483172002524
6.7 4.0341988372761
6.7005 3.87904738302102
6.701 3.7765223397178636
6.7015 3.6875786132392063
6.702 3.5989498855315487
6.7025 3.525825870512034
6.703 3.477694840747122
6.7035 3.4503371215310645
6.704 3.4358039258329454
6.7045 3.4281311957838083
6.705 3.423895647862518
6.7055 3.421374760048404
6.706 3.419727182194344
6.7065 3.4185627709458073
6.707 3.417736828848997
6.7075 3.4172347181742593
6.708 3.4171294907381755
6.7085 3.4175558039819522
6.709 3.4187045092904755
6.7095 3.4208167756429253
6.71 3.424148186574544
6.7105 3.4289037456457008
6.711 3.4350943531560967
6.7115 3.4422804592279155
6.712 3.4492957324840114
6.7125 3.4543595730571104
6.713 3.455870724903538
6.7135 3.4533277410704946
6.714 3.447685378007061
6.7145 3.440796460111513
6.715 3.4344293364373675
6.7155 3.4295586545090098
6.716 3.4263566046433462
6.7165 3.424538455539177
6.717 3.4236906751436633
6.7175 3.4234391666251733
6.718 3.4235226391251183
6.7185 3.423790837883616
6.719 3.424186507919269
6.7195 3.4247508768387904
6.72 3.4256201961486132
6.7205 3.4270981339476885
6.721 3.429779822718589
6.7215 3.434825371116239
6.722 3.444408152751776
6.7225 3.4623561408975805
6.723 3.494497665468475
6.7235 3.5465477223071007
6.724 3.616018413984462
6.7245 3.6821884118526524
6.725 3.712417923106117
6.7255 3.689146921325281
6.726 3.62705997393114
6.7265 3.557993370046291
6.727 3.5040552604168154
6.7275 3.4695923446417245
6.728 3.449774445792314
6.7285 3.4388391007861037
6.729 3.4327726629420185
6.7295 3.4292148656112724
6.73 3.4268672786955863
6.7305 3.4250490978161467
6.731 3.4234220264440998
6.7315 3.421873206146743
6.732 3.4204176749287223
6.7325 3.4191868666827636
6.733 3.4184220686481455
6.7335 3.418484489579371
6.734 3.4198493388310807
6.7345 3.422936954321359
6.735 3.427670601619961
6.7355 3.4330380714311675
6.736 3.437306959569356
6.7365 3.4390203752627437
6.737 3.437888360495351
6.7375 3.4347048619002782
6.738 3.4306615443403095
6.7385 3.426789657328036
6.739 3.4237143521286155
6.7395 3.421652945856599
6.74 3.420533717594279
6.7405 3.420195747197753
6.741 3.420549816001812
6.7415 3.4216664794361593
6.742 3.4237958614225787
6.7425 3.427453736694681
6.743 3.4336743436277084
6.7435 3.4444063884730616
6.744 3.4625598470734102
6.7445 3.490910260059594
6.745 3.529978954643222
6.7455 3.575850762019935
6.746 3.61955894325241
6.7465 3.649525435200059
6.747 3.6582833595199995
6.7475 3.647825941869738
6.748 3.6275415585672954
6.7485 3.607193122506245
6.749 3.592823003328985
6.7495 3.5871754149201047
6.75 3.5917266995125923
6.7505 3.6085648655474403
6.751 3.6417156142939104
6.7515 3.6978162716731235
6.752 3.784319016192476
6.7525 3.906864236937337
6.753 4.065530807987401
6.7535 4.2535947070561795
6.754 4.460260246355287
6.7545 4.454106224727464
6.755 4.261165969792612
6.7555 4.115375546302558
6.756 4.013426029155592
6.7565 3.9348381772584267
6.757 3.860825714705471
6.7575 3.7851632270080566
6.758 3.7123971542299268
6.7585 3.6493280353044275
6.759 3.598698098034512
6.7595 3.558393139729021
6.76 3.524928851781456
6.7605 3.496613794436821
6.761 3.4737600139785227
6.7615 3.4565996997440065
6.762 3.4436584131605157
6.7625 3.432100015787781
6.763 3.4196489581707104
6.7635 3.4061962237167362
6.764 3.3935648438268613
6.7645 3.383436480190796
6.765 3.376069378617971
6.7655 3.370724793453376
6.766 3.3665884685440295
6.7665 3.3632122823551045
6.767 3.3605308034758865
6.7675 3.358813377449837
6.768 3.3587426914302094
6.7685 3.361802380328876
6.769 3.3714172564951204
6.7695 3.395933692686561
6.77 3.4561770543568775
6.7705 3.600862233834502
6.771 3.914199670307725
6.7715 4.434699474373423
6.772 4.813217881758189
6.7725 4.402664127155615
6.773 3.9007982499151863
6.7735 3.5968177086053066
6.774 3.449636612054417
6.7745 3.3822840043586195
6.775 3.350359303971479
6.7755 3.333922823622742
6.776 3.3245077464399424
6.7765 3.318522431733972
6.777 3.314386603395712
6.7775 3.3112996242854633
6.778 3.308789386081556
6.7785 3.3065445416143655
6.779 3.304351679345415
6.7795 3.302076216871174
6.78 3.2996357203017235
6.7805 3.2969813435272544
6.781 3.2941038016765196
6.7815 3.291032182959367
6.782 3.2878439649341304
6.7825 3.2846937120095374
6.783 3.2818571232269766
6.7835 3.279826048162776
6.784 3.279418783232649
6.7845 3.282015740789997
6.785 3.290043351242697
6.7855 3.3082350754526297
6.786 3.3474012669523665
6.7865 3.435452185464576
6.787 3.6433796489234824
6.7875 4.096646592373669
6.788 4.787516869191548
6.7885 4.747063240384365
6.789 4.034094670783683
6.7895 3.571103663945604
6.79 3.362804726356349
6.7905 3.2783308575982923
6.791 3.242148738453298
6.7915 3.2246224274913002
6.792 3.214897805744056
6.7925 3.2088210533891397
6.793 3.2046453152285386
6.7935 3.2015482995786284
6.794 3.1990902816114852
6.7945 3.1970241818092733
6.795 3.195206173161126
6.7955 3.1935743059104302
6.796 3.1921738310669108
6.7965 3.191227077976337
6.797 3.1912589054868947
6.7975 3.1932517453043756
6.798 3.198882005736073
6.7985 3.2108144411592106
6.799 3.2329536110030697
6.7995 3.27039419191724
6.8 3.3285827123078287
6.8005 3.411245096692139
6.801 3.5166502607501036
6.8015 3.6329018766694956
6.802 3.7353987846461356
6.8025 3.792757611585409
6.803 3.782167569200525
6.8035 3.7038957874583565
6.804 3.58112973267463
6.8045 3.4467733818282094
6.805 3.328518566019201
6.8055 3.240592347115503
6.806 3.1832523741060816
6.8065 3.1489271974156248
6.807 3.128921438960094
6.8075 3.1168211900388174
6.808 3.108816478706456
6.8085 3.1028679249572546
6.809 3.0979335686406975
6.8095 3.0934960556622633
6.81 3.0893200288288396
6.8105 3.0853301979263117
6.811 3.0815491285735606
6.8115 3.0780935721106717
6.812 3.075155791236754
6.8125 3.073042900043032
6.813 3.072150164132805
6.8135 3.07291820308114
6.814 3.075677619250853
6.8145 3.080417337039788
6.815 3.0866202536142255
6.8155 3.093233509282869
6.816 3.0987376868972865
6.8165 3.1012836219921427
6.817 3.0992168739454913
6.8175 3.0920771523147392
6.818 3.0812461946029197
6.8185 3.0692963689208854
6.819 3.0584742857724594
6.8195 3.049772865888081
6.82 3.0431652599931
6.8205 3.0382579258159987
6.821 3.034712323641746
6.8215 3.0323169831849848
6.822 3.030893806062527
6.8225 3.030292531318305
6.823 3.0305072703934277
6.8235 3.031842751043331
6.824 3.0349187125479373
6.8245 3.040503243009673
6.825 3.0493673507262526
6.8255 3.0622289944037595
6.826 3.079527604665256
6.8265 3.100386049784226
6.827 3.121065342970076
6.8275 3.135261547024103
6.828 3.137256018410432
6.8285 3.125374078005863
6.829 3.1026667721983907
6.8295 3.0748123067222997
6.83 3.0477433357878594
6.8305 3.0259703136120253
6.831 3.011737624791759
6.8315 3.004833901284923
6.832 3.0032971039922662
6.8325 3.0046501748936985
6.833 3.0069509312050036
6.8335 3.009198189725505
6.834 3.011182466938741
6.8345 3.013163039950107
6.835 3.0156310487427005
6.8355 3.019337619660015
6.836 3.025319721576529
6.8365 3.0346507880938143
6.837 3.0475003215973677
6.8375 3.0620726865859167
6.838 3.074730731619529
6.8385 3.0818738987128205
6.839 3.081783338553792
6.8395 3.0747762081224232
6.84 3.062486201329121
6.8405 3.047563971282657
6.841 3.0330268295869756
6.8415 3.02109251958404
6.842 3.0124803637944924
6.8425 3.006810920427701
6.843 3.003329415694483
6.8435 3.0013760117347017
6.844 3.0004700081832576
6.8445 3.0002667434097097
6.845 3.0005161862989835
6.8455 3.001037359943905
6.846 3.0017288278701644
6.8465 3.002578057576309
6.847 3.0036743773980765
6.8475 3.0052655998844218
6.848 3.0077916867583623
6.8485 3.0119347709244613
6.849 3.0185354453579807
6.8495 3.028288885089885
6.85 3.041128172518028
6.8505 3.0557046661112546
6.851 3.0695649055186918
6.8515 3.0799775295265794
6.852 3.0845426186102793
6.8525 3.0816783962920313
6.853 3.0714815468536374
6.8535 3.0563581251988827
6.854 3.0401417941609656
6.8545 3.0262106668764632
6.855 3.016178153545588
6.8555 3.009988322631103
6.856 3.0067473545086587
6.8565 3.005438267493747
6.857 3.005268110667209
6.8575 3.005717207907426
6.858 3.00648097253661
6.8585 3.007388558588974
6.859 3.0083618539393937
6.8595 3.009402706896565
6.86 3.0106087930899177
6.8605 3.0122360173493226
6.861 3.014833618561428
6.8615 3.0194313593523647
6.862 3.027731227791146
6.8625 3.0418968173983147
6.863 3.0633325244137053
6.8635 3.0901061802765843
6.864 3.1148988938656688
6.8645 3.1272050584608673
6.865 3.1206674175378337
6.8655 3.0987676570990645
6.866 3.071709898951494
6.8665 3.0483588601675526
6.867 3.0320375824537686
6.8675 3.0220314351235933
6.868 3.0163949617440435
6.8685 3.013440553429077
6.869 3.0120498241964038
6.8695 3.011561413416117
6.87 3.011610455723047
6.8705 3.0120265097510996
6.871 3.012802762698997
6.8715 3.0140888703113733
6.872 3.016253136658853
6.8725 3.019956936374988
6.873 3.0262834608082025
6.8735 3.0367437733905343
6.874 3.0529816147309754
6.8745 3.075761318981388
6.875 3.103426418277949
6.8755 3.1310028512734265
6.876 3.1514906018326583
6.8765 3.1591410710276593
6.877 3.1520799624417704
6.8775 3.133096294622118
6.878 3.108109706491507
6.8785 3.083327121692011
6.879 3.062777866987232
6.8795 3.0477578465978867
6.88 3.037728785877591
6.8805 3.031486596642025
6.881 3.027875911938694
6.8815 3.026025225715739
6.882 3.0253827693714195
6.8825 3.0256695652680152
6.883 3.026869109218821
6.8835 3.0292431477785327
6.884 3.0334190676957684
6.8845 3.040531836224754
6.885 3.0524007763609378
6.8855 3.071500303486535
6.886 3.1003959862525443
6.8865 3.1404871543856983
6.887 3.1906308165664514
6.8875 3.246650489457921
6.888 3.3020937733515394
6.8885 3.3488213551624613
6.889 3.3779095602383533
6.8895 3.381477006544089
6.89 3.3569926007977626
6.8905 3.3102040528264842
6.891 3.2529523197162318
6.8915 3.1968962182907843
6.892 3.149758948060998
6.8925 3.1146499050037866
6.893 3.091147473635039
6.8935 3.0768823923284456
6.894 3.0690482631137472
6.8945 3.0652586880014843
6.895 3.0638554391127295
6.8955 3.063821913939898
6.896 3.064619687555001
6.8965 3.0659984045327624
6.897 3.067877508246027
6.8975 3.070270925048061
6.898 3.073254748692565
6.8985 3.0769474756540296
6.899 3.081509788871922
6.8995 3.0871360706343465
6.9 3.0940217463135964
6.9005 3.102338640769161
6.901 3.112160483642941
6.9015 3.123349669451252
6.902 3.1354242266765917
6.9025 3.1471762283036098
6.903 3.1560989959214956
6.9035 3.1590990715340874
6.904 3.1549879087221795
6.9045 3.1460211848569033
6.905 3.1363491180804486
6.9055 3.129567702275188
6.906 3.1279913060303093
6.9065 3.1334196422686977
6.907 3.14779945803181
6.9075 3.173216081372799
6.908 3.211372086445997
6.9085 3.262628895288043
6.909 3.3249980187248402
6.9095 3.394131729981974
6.91 3.4643672093703968
6.9105 3.530295933530158
6.911 3.5864528791207695
6.9115 3.6258750265138504
6.912 3.6405559074431393
6.9125 3.6243996921652544
6.913 3.5775982274524116
6.9135 3.5087347287020885
6.914 3.4327235873490283
6.9145 3.364063663945191
6.915 3.3108874184426
6.9155 3.274076298794589
6.916 3.2505052952157056
6.9165 3.236365747357568
6.917 3.2285815993287867
6.9175 3.225093784189272
6.918 3.2246394481790466
6.9185 3.226520431756751
6.919 3.2304908984873366
6.9195 3.2366331979894847
6.92 3.2453751887049522
6.9205 3.257432891657733
6.921 3.273703578868468
6.9215 3.2949879088137157
6.922 3.321550437350022
6.9225 3.3524226700842297
6.923 3.3848111823564784
6.9235 3.4143413100124738
6.924 3.436459366643672
6.9245 3.4483439831734506
6.925 3.449925889888907
6.9255 3.4435097337009593
6.926 3.432713249999181
6.9265 3.421437809253532
6.927 3.413263953249232
6.9275 3.4109846410985414
6.928 3.416312052913468
6.9285 3.4300264645919976
6.929 3.452226233058238
6.9295 3.482786658317246
6.93 3.521468101971789
6.9305 3.5675083390433437
6.931 3.6186339455898286
6.9315 3.669844026421397
6.932 3.712392578255579
6.9325 3.734443043779085
6.933 3.725145715900301
6.9335 3.681800043899904
6.934 3.613805921841764
6.9345 3.5383020579486653
6.935 3.471081649288492
6.9355 3.4204787076601297
6.936 3.387364799000472
6.9365 3.3683502360812794
6.937 3.3590031288995386
6.9375 3.355569126550658
6.938 3.3555058699469944
6.9385 3.3573016803833715
6.939 3.3601520233738933
6.9395 3.3636509891807824
6.94 3.3676364110174193
6.9405 3.372071469013332
6.941 3.377039342410286
6.9415 3.382755847344286
6.942 3.389609257617571
6.9425 3.3982400262513357
6.943 3.409517116567714
6.9435 3.4243912078892764
6.944 3.4434858431486353
6.9445 3.4664543874579232
6.945 3.4914205404554766
6.9455 3.5148589024481316
6.946 3.532499610735173
6.9465 3.5411101736599244
6.947 3.5403950627671543
6.9475 3.533108317203925
6.948 3.5230826340524617
6.9485 3.5133799462377615
6.949 3.5056238963976076
6.9495 3.5003424643162218
6.95 3.497468403172424
6.9505 3.496657240903864
6.951 3.4975656450118366
6.9515 3.499954666195223
6.952 3.503755911083963
6.9525 3.509033388671159
6.953 3.515865604676857
6.9535 3.5241978406478394
6.954 3.533697013518796
6.9545 3.5437417617495717
6.955 3.553589095078544
6.9555 3.5625204422425822
6.956 3.5699536468921176
6.9565 3.575736467459749
6.957 3.5804206084199786
6.9575 3.5850531816933353
6.958 3.5901773592162707
6.9585 3.594341491866218
6.959 3.592477628595941
6.9595 3.5750723627849075
6.96 3.5306149221254968
6.9605 3.4548842567018214
6.961 3.360349093602724
6.9615 3.2700322025085855
6.962 3.2011920730461965
6.9625 3.1594754337164828
6.963 3.143892232529242
6.9635 3.151584018210122
6.964 3.1790006669961466
6.9645 3.2201797828481764
6.965 3.265409854502738
6.9655 3.302276789007643
6.966 3.319692652925128
6.9665 3.3119223922869283
6.967 3.2799513958524615
6.9675 3.2290526907321526
6.968 3.165520593682417
6.9685 3.0961942374736457
6.969 3.0289734757762448
6.9695 2.9712553510784607
6.97 2.927183879559986
6.9705 2.8967508948705154
6.971 2.8774753795013384
6.9715 2.86656454483317
6.972 2.862266586350599
6.9725 2.8646004185969014
6.973 2.8763828935508657
6.9735 2.9057552695470976
6.974 2.9716959678958874
6.9745 3.106786801482124
6.975 3.3165580056300703
6.9755 3.501839371331978
6.976 3.5834790772727887
6.9765 3.6029469152635825
6.977 3.605146939968397
6.9775 3.605104155886859
6.978 3.605729367219168
6.9785 3.607159959259625
6.979 3.609168138334332
6.9795 3.6116126975032268
6.98 3.6144714033463012
6.9805 3.617877021278667
6.981 3.622188787726512
6.9815 3.628178599957063
6.982 3.6373128955239293
6.9825 3.6519086412832786
6.983 3.6743214136696283
6.9835 3.7036271695277767
6.984 3.730204668272326
6.9845 3.7370596951848905
6.985 3.7158404819796766
6.9855 3.6774043190681818
6.986 3.641627679164597
6.9865 3.6252534858735848
6.987 3.6374854892339767
6.9875 3.6764371745390276
6.988 3.7270844235447376
6.9885 3.768709485687956
6.989 3.7893322163978764
6.9895 3.791275924997188
6.99 3.783954417409782
6.9905 3.775353455424672
6.991 3.7695467187250875
6.9915 3.7678512716072428
6.992 3.77036376837994
6.9925 3.776718148185375
6.993 3.786274845865379
6.9935 3.798152237640159
6.994 3.811524399548504
6.9945 3.8257301823394743
6.995 3.839444377637773
6.9955 3.848697461124323
6.996 3.847180107939068
6.9965 3.8317397091648333
6.997 3.806840310690185
6.9975 3.781039742028466
6.998 3.7602686311762357
6.9985 3.745702691759173
6.999 3.7361240368919093
6.9995 3.7300761164030254
7.0 3.7265179369654975
7.0005 3.7247313558556803
7.001 3.724215187780085
7.0015 3.7245972645780574
7.002 3.7256079520725924
7.0025 3.7270617511793835
7.003 3.7288464346736445
7.0035 3.730937182661191
7.004 3.7333899466912817
7.0045 3.736363551870739
7.005 3.7400995054176507
7.0055 3.7448093401998337
7.006 3.7505678059448195
7.0065 3.75726310565443
7.007 3.7647018901676956
7.0075 3.7727138118538077
7.008 3.7810586051663018
7.0085 3.789279505219908
7.009 3.7967076329951697
7.0095 3.8026955516210856
7.01 3.8068978026609708
7.0105 3.809398190295288
7.011 3.810507415263383
7.0115 3.810363166224847
7.012 3.808649531281703
7.0125 3.804846396493228
7.013 3.7989358197071548
7.0135 3.7919196050038293
7.014 3.7853604783816452
7.0145 3.780363090659475
7.015 3.7770643514629088
7.0155 3.77498250510678
7.016 3.7735574962616356
7.0165 3.7724895357544606
7.017 3.7717617112242445
7.0175 3.7715028878080643
7.018 3.7718411266434577
7.0185 3.7728476610845467
7.019 3.7745725315274425
7.0195 3.7770903706199475
7.02 3.7805408262138274
7.0205 3.7851612211883507
7.021 3.791312589937921
7.0215 3.7994713052170015
7.022 3.8101748493506173
7.0225 3.8238504084076306
7.023 3.840620051349286
7.0235 3.860324760259723
7.024 3.88276508000994
7.0245 3.9078010503681897
7.025 3.934686798985214
7.0255 3.96119904485965
7.026 3.9835226638269576
7.0265 3.9973193510637897
7.027 3.9994901501361637
7.0275 3.989357837581962
7.028 3.968872318832589
7.0285 3.9419328198842285
7.029 3.913002358281047
7.0295 3.885868947818934
7.03 3.862766698927037
7.0305 3.844471707562442
7.031 3.8307081684758524
7.0315 3.820750035892872
7.032 3.8137391498286926
7.0325 3.8089147098069622
7.033 3.8056571481369934
7.0335 3.8034975846484604
7.034 3.8020882325406715
7.0345 3.8011828043231004
7.035 3.8006164092552366
7.0355 3.800288777125565
7.036 3.800165181370981
7.0365 3.8002801579613257
7.037 3.800740266824058
7.0375 3.801739999320712
7.038 3.8036373484114447
7.0385 3.8070569529961604
7.039 3.8130906625301746
7.0395 3.8234923709176174
7.04 3.840744266287854
7.0405 3.8675690979679116
7.041 3.905083445982153
7.0415 3.9493864464680213
7.042 3.9892071110130525
7.0425 4.010054119923979
7.043 4.005405676712274
7.0435 3.9835307621826326
7.044 3.960352074811138
7.0445 3.947328147740376
7.045 3.9454857221218225
7.0455 3.9476322657261305
7.046 3.943755778610444
7.0465 3.9245332165397047
7.047 3.8811449732501933
7.0475 3.803911262496613
7.048 3.68512952737298
7.0485 3.5285365223846528
7.049 3.3578287799559083
7.0495 3.207447733773388
7.05 3.098843069410372
7.0505 3.0299853849696907
7.051 2.986133823342846
7.0515 2.954232964281613
7.052 2.928594338615725
7.0525 2.90909049145077
7.053 2.89778178376291
7.0535 2.8972755282716305
7.054 2.911793199623637
7.0545 2.9504383426740075
7.055 3.0323079214085924
7.0555 3.18603752810617
7.056 3.4142055110867835
7.0565 3.633255984295393
7.057 3.752505896827505
7.0575 3.786350031231101
7.058 3.7843743022234912
7.0585 3.773452430891992
7.059 3.762449824171113
7.0595 3.75329417040295
7.06 3.7458716640719603
7.0605 3.7396012067786772
7.061 3.7339533603424586
7.0615 3.7286186562716983
7.062 3.723524980433001
7.0625 3.7187382448590123
7.063 3.7143541355829433
7.0635 3.7104493576510995
7.064 3.7070755468967507
7.0645 3.7042756274649475
7.065 3.7021273972415747
7.0655 3.700760200346074
7.066 3.7003738395038654
7.0665 3.7012434084519095
7.067 3.703669424359325
7.0675 3.7079184597412693
7.068 3.7141795640680906
7.0685 3.7226128901435915
7.069 3.733520994218501
7.0695 3.7474037112831757
7.07 3.7646346462784104
7.0705 3.7847820988109566
7.071 3.8060212129848265
7.0715 3.8250035992268225
7.072 3.8365172970335424
7.0725 3.8315564532163906
7.073 3.793564536636377
7.0735 3.698231086010785
7.074 3.5327379805477195
7.0745 3.328760861632653
7.075 3.1480757790536034
7.0755 3.0241095984041797
7.076 2.95098893938193
7.0765 2.9107334374814284
7.077 2.889232257999411
7.0775 2.8782358038065707
7.078 2.873506719004836
7.0785 2.8730641139409263
7.079 2.8760954683200337
7.0795 2.882261658102716
7.08 2.8911770803508565
7.0805 2.901942593674616
7.081 2.912765120335016
7.0815 2.921044386575974
7.082 2.9241171618837933
7.0825 2.920397066887813
7.083 2.9102329668416838
7.0835 2.895728237526007
7.084 2.879783022433778
7.0845 2.8649101971683217
7.085 2.8524939614054334
7.0855 2.8428207027024213
7.086 2.835513843316
7.0865 2.8300045497802513
7.087 2.825788892994722
7.0875 2.8224713765665443
7.088 2.819781280636417
7.0885 2.817552333186046
7.089 2.8157233719890273
7.0895 2.8143278724069463
7.09 2.8134923666323504
7.0905 2.813443993314812
7.091 2.814554850678518
7.0915 2.817395171224013
7.092 2.822803278310203
7.0925 2.8319878333491024
7.093 2.8466121122086347
7.0935 2.868930412587736
7.094 2.9019171260251584
7.0945 2.9491579212997694
7.095 3.014304117990915
7.0955 3.099772299814263
7.096 3.2047188495975574
7.0965 3.322519245664389
7.097 3.439115461692432
7.0975 3.535359062080075
7.098 3.596078680267202
7.0985 3.6195840900750857
7.099 3.617093232906419
7.0995 3.6029841770937603
7.1 3.5868383492773015
7.1005 3.5726287456294807
7.101 3.5610531859301817
7.1015 3.5516514777299166
7.102 3.54375665819381
7.1025 3.536759305330423
7.103 3.5301201063764056
7.1035 3.523396810077096
7.104 3.5163355839270016
7.1045 3.5089685900153507
7.105 3.501747512894684
7.1055 3.495389014981579
7.106 3.490425857464822
7.1065 3.4865545807634417
7.107 3.4822332699831025
7.1075 3.4753271271034807
7.108 3.464376972944504
7.1085 3.4495494545255285
7.109 3.432040162116775
7.1095 3.4128386766162775
7.11 3.391585744706881
7.1105 3.366273242677651
7.111 3.3331476468243073
7.1115 3.2873734032156277
7.112 3.2243827273537393
7.1125 3.14312199965343
7.113 3.0504472250775168
7.1135 2.9615692852115485
7.114 2.891144307751717
7.1145 2.8439527949054986
7.115 2.8157837248636275
7.1155 2.8000399124009396
7.116 2.7916774717173842
7.1165 2.787788745719509
7.117 2.7869937688985926
7.1175 2.788892118094929
7.118 2.7938387112977514
7.1185 2.8030620473416272
7.119 2.8193044495787296
7.1195 2.847939010080169
7.12 2.8976416462809693
7.1205 2.976815784405031
7.121 3.0817030474846616
7.1215 3.1885316648810234
7.122 3.2716353695292204
7.1225 3.3241604531676616
7.123 3.353197300248259
7.1235 3.367311765741589
7.124 3.372027912072549
7.1245 3.3703651061603894
7.125 3.364309617031254
7.1255 3.3561174155496554
7.126 3.349101615330441
7.1265 3.3475183095055003
7.127 3.355245400722958
7.1275 3.373754403636588
7.128 3.400808760082774
7.1285 3.4304714445279076
7.129 3.455145214846918
7.1295 3.4693539859663245
7.13 3.47262232743818
7.1305 3.46866189165116
7.131 3.461975626519041
7.1315 3.455513799131073
7.132 3.450481016591593
7.1325 3.447091548360908
7.133 3.445200002363454
7.1335 3.444623150903756
7.134 3.445266064965799
7.1345 3.447107751296598
7.135 3.449947333713834
7.1355 3.452379444263605
7.136 3.449422849357675
7.1365 3.430351738722801
7.137 3.385301570568001
7.1375 3.322517097432523
7.138 3.2676856158172614
7.1385 3.2422674588677145
7.139 3.2562452805358957
7.1395 3.31454774311272
7.14 3.417025523232714
7.1405 3.543215061889218
7.141 3.634919199991983
7.1415 3.638401239928718
7.142 3.5785976904630727
7.1425 3.514744436332811
7.143 3.4718613403220067
7.1435 3.4478423563211704
7.144 3.4351490934508435
7.1445 3.428405829187848
7.145 3.424691000083377
7.1455 3.4225608306820865
7.146 3.4213146142907975
7.1465 3.4206231139494276
7.147 3.4203462537589298
7.1475 3.420444226439611
7.148 3.420944628943155
7.1485 3.421922989761865
7.149 3.423475414704142
7.1495 3.425678838656567
7.15 3.428512840635327
7.1505 3.431714360734822
7.151 3.4346185593520078
7.1515 3.436337029587105
7.152 3.4363031945789553
7.1525 3.4346835799886444
7.153 3.4321970881013586
7.1535 3.429569871962218
7.154 3.4272437567777034
7.1545 3.4254139421846785
7.155 3.4241128193556465
7.1555 3.4233087386503778
7.156 3.422957969720126
7.1565 3.423043410640349
7.157 3.423609273287968
7.1575 3.4248062251160336
7.158 3.4269438394533536
7.1585 3.4305686333438574
7.159 3.4364924694177192
7.1595 3.445613355434113
7.16 3.4582543107721415
7.1605 3.4728921808048705
7.161 3.485299891645382
7.1615 3.490209381546191
7.162 3.484991753014268
7.1625 3.4715339212781826
7.163 3.454212719966166
7.1635 3.4368271662980687
7.164 3.421387056425101
7.1645 3.4085631487185504
7.165 3.398370103650662
7.1655 3.3905071330838004
7.166 3.3845281355577237
7.1665 3.379953559456392
7.167 3.3763929706282783
7.1675 3.3735700482801603
7.168 3.3713395523174343
7.1685 3.3696685276208145
7.169 3.3686376930608573
7.1695 3.3685219384952747
7.17 3.3698929918340896
7.1705 3.3738478459631436
7.171 3.3822150724085036
7.1715 3.3975628069330286
7.172 3.4224296950472732
7.1725 3.4573033084810545
7.173 3.497672141397204
7.1735 3.5323446260338036
7.174 3.546067137240443
7.1745 3.528246674591938
7.175 3.483572776106402
7.1755 3.4312333956883423
7.176 3.389499312707053
7.1765 3.3638197055489583
7.177 3.350043726847116
7.1775 3.342561216515798
7.178 3.337826932886073
7.1785 3.3341813744489057
7.179 3.3309311780278366
7.1795 3.3278032202018037
7.18 3.3247014389298277
7.1805 3.3216155025122207
7.181 3.3185982046419094
7.1815 3.3158170574102064
7.182 3.313632456789013
7.1825 3.3128412513128085
7.183 3.315139932131559
7.1835 3.3237810559647007
7.184 3.343852779089471
7.1845 3.3804462146660894
7.185 3.4333820666751746
7.1855 3.49175517422639
7.186 3.536224751013042
7.1865 3.550178704867478
7.187 3.530270496561875
7.1875 3.48703905044274
7.188 3.4363604254563738
7.1885 3.3903290214748543
7.189 3.354030513798249
7.1895 3.3274779731536137
7.19 3.308660014353424
7.1905 3.2953751192266383
7.191 3.2859476387450384
7.1915 3.279254517370531
7.192 3.2745576674570325
7.1925 3.2713178873765516
7.193 3.269076895698082
7.1935 3.2673936988988155
7.194 3.2658339384226265
7.1945 3.2640287466419453
7.195 3.261724629283262
7.1955 3.2587467370135466
7.196 3.2549274430596595
7.1965 3.2501770794636196
7.197 3.2447048112426815
7.1975 3.238986309003054
7.198 3.2334888180733747
7.1985 3.228494603790444
7.199 3.2241483223109926
7.1995 3.220602064553735
7.2 3.218161759578
7.2005 3.2174251781736816
7.201 3.2195834404763906
7.2015 3.227087401932306
7.202 3.2450528601238533
7.2025 3.2839452880553255
7.203 3.3633052325177646
7.2035 3.5128378567225527
7.204 3.7599514600081703
7.2045 4.094720108520005
7.205 4.438496676788774
7.2055 4.414368218995937
7.206 4.0489837314622035
7.2065 3.6818956772654774
7.207 3.420566427867059
7.2075 3.277757138809892
7.208 3.2123279710870927
7.2085 3.1846934846027706
7.209 3.1726862940986633
7.2095 3.1665802789288433
7.21 3.1626126347201273
7.2105 3.15939625369971
7.211 3.156414037459702
7.2115 3.153478846560364
7.212 3.150542822777136
7.2125 3.147673254157014
7.213 3.145095879497654
7.2135 3.1433745658060586
7.214 3.1438091824194023
7.2145 3.1491334657284105
7.215 3.1641138227426255
7.2155 3.1945396636276238
7.216 3.2424807843011836
7.2165 3.2993766937769484
7.217 3.3447373607622586
7.2175 3.3568947912297817
7.218 3.3290299260600937
7.2185 3.2746043527559356
7.219 3.2157569443531964
7.2195 3.16791048511383
7.22 3.135164635562867
7.2205 3.114798781192783
7.221 3.10250343690051
7.2215 3.094831165255269
7.222 3.089614846362914
7.2225 3.0856530464006537
7.223 3.0823299411152165
7.2235 3.0793477953878066
7.224 3.0765699449048283
7.2245 3.0739845833052355
7.225 3.0716500137972647
7.2255 3.0697349873775375
7.226 3.068539142771608
7.2265 3.06853781897468
7.227 3.0703348712283587
7.2275 3.0744079583470674
7.228 3.080616324199373
7.2285 3.087792454662199
7.229 3.093768718185742
7.2295 3.0958792846625913
7.23 3.0918674096924894
7.2305 3.081255161037279
7.231 3.0661137928879993
7.2315 3.049869124280865
7.232 3.0351073256396477
7.2325 3.0227507016728152
7.233 3.0125837591746203
7.2335 3.0040461419934568
7.234 2.9966346562388155
7.2345 2.9900455996419337
7.235 2.984116982734215
7.2355 2.9787713744000746
7.236 2.9739565490389124
7.2365 2.9696384678202916
7.237 2.9658007585373722
7.2375 2.962461936611672
7.238 2.959660976172917
7.2385 2.9574563674160457
7.239 2.9558792315753815
7.2395 2.9547946904128137
7.24 2.9537031312286084
7.2405 2.9517544857213087
7.241 2.9483167442610254
7.2415 2.943487734341919
7.242 2.9378263206009807
7.2425 2.9317822392645345
7.243 2.925460457978839
7.2435 2.9187697206371874
7.244 2.9116620372175275
7.2445 2.9042870567424908
7.245 2.8969265256234094
7.2455 2.889851944574663
7.246 2.883240618954857
7.2465 2.877163219885875
7.247 2.8716268751899223
7.2475 2.86660766592525
7.248 2.8620716456965765
7.2485 2.8579844902895273
7.249 2.854301884161875
7.2495 2.850914855367935
7.25 2.8475965453405996
7.2505 2.844024070988607
7.251 2.8399893432381367
7.2515 2.8355682652083187
7.252 2.8310013118957427
7.2525 2.826384857265068
7.253 2.82156981600352
7.2535 2.816329891221799
7.254 2.8105382054419445
7.2545 2.8042500641298735
7.255 2.7976319820554947
7.2555 2.7908845015104093
7.256 2.784178903195511
7.2565 2.7776356296380813
7.257 2.771321735280657
7.2575 2.765257610103844
7.258 2.7594551896859576
7.2585 2.7539210765541577
7.259 2.748627752260643
7.2595 2.743474864076634
7.26 2.7383332552874213
7.2605 2.7331763424417845
7.261 2.7282090356871462
7.2615 2.723721853504359
7.262 2.719907822641013
7.2625 2.7167670001494804
7.263 2.7141630469064824
7.2635 2.7119286323926177
7.264 2.7099407691906974
7.2645 2.7081662745789243
7.265 2.706696048103738
7.2655 2.705726716979405
7.266 2.705465190263115
7.2665 2.7059351886139096
7.267 2.7068432977910755
7.2675 2.707621783170624
7.268 2.7075999539283044
7.2685 2.7061862511316823
7.269 2.702920382543012
7.2695 2.6977639693381414
7.27 2.6912368134369897
7.2705 2.6841634163590706
7.271 2.677005849107288
7.2715 2.6697626898214883
7.272 2.662317037657213
7.2725 2.6547549067400302
7.273 2.6473498458645706
7.2735 2.6403973464438826
7.274 2.6341105235980207
7.2745 2.6285565790679355
7.275 2.6236923713702405
7.2755 2.6193789247368224
7.276 2.615442996598179
7.2765 2.6117491858689954
7.277 2.608268152368896
7.2775 2.6050404341559377
7.278 2.6021564556592685
7.2785 2.5997163743256406
7.279 2.5978317849853143
7.2795 2.5966687234985786
7.28 2.596474548810936
7.2805 2.5975144193185136
7.281 2.599886066219443
7.2815 2.603321867652819
7.282 2.607104837417757
7.2825 2.610220052285471
7.283 2.6117287211716578
7.2835 2.611227334873697
7.284 2.609098929198713
7.2845 2.60629849448
7.285 2.6038414684954594
7.2855 2.602338315903647
7.286 2.601931396328731
7.2865 2.6028035332347246
7.287 2.60564672187074
7.2875 2.6118862449967954
7.288 2.6238619982807085
7.2885 2.6457244361736345
7.289 2.6855828358009477
7.2895 2.7585266195438374
7.29 2.879474250531591
7.2905 3.016426350336382
7.291 3.0898942406609704
7.2915 3.0998451673233385
7.292 3.0905572948485895
7.2925 3.0812959941846367
7.293 3.075293218354383
7.2935 3.072046144214071
7.294 3.070815554876657
7.2945 3.071248548022834
7.295 3.0734286549068814
7.2955 3.0778382517026577
7.296 3.085302348976378
7.2965 3.0966239799760293
7.297 3.111786075149076
7.2975 3.128897085231114
7.298 3.143958668433709
7.2985 3.1524175154027967
7.299 3.151725325733122
7.2995 3.142664185713307
7.3 3.128587494434579
7.3005 3.1134970054295854
7.301 3.100431164215414
7.3015 3.090805164600659
7.302 3.0846773568162993
7.3025 3.081402438635881
7.303 3.0802253366566097
7.3035 3.0806237485246273
7.304 3.082460694087877
7.3045 3.086112262935713
7.305 3.092812454387519
7.3055 3.1055090179456117
7.306 3.1306783745149263
7.3065 3.1813017140057758
7.307 3.277368451035387
7.3075 3.4217393987331777
7.308 3.5160883777741505
7.3085 3.3881212908259437
7.309 3.1084100082681116
7.3095 2.865164606195818
7.31 2.7070928048211433
7.3105 2.612583703820756
7.311 2.5571267152333013
7.3115 2.5251491667835806
7.312 2.5080273875513948
7.3125 2.501613969801487
7.313 2.5050684655155004
7.3135 2.5209379317029965
7.314 2.5556886716668297
7.3145 2.6178826751533686
7.315 2.7085310699591867
7.3155 2.810048660251147
7.316 2.8964331883123355
7.3165 2.9557205820363235
7.317 2.991363196918855
7.3175 3.0111243290200322
7.318 3.0208144929874203
7.3185 3.0229967280855545
7.319 3.0178826133487417
7.3195 3.005226476885695
7.32 2.9872008776344314
7.3205 2.9695389146492195
7.321 2.96006692028105
7.3215 2.9656716060017816
7.322 2.9889159647319774
7.3225 3.024171124126215
7.323 3.057362442193278
7.3235 3.075865659692062
7.324 3.079622965798973
7.3245 3.0763867266950493
7.325 3.0721054994440644
7.3255 3.0688730899439927
7.326 3.066851561028158
7.3265 3.0657189174183967
7.327 3.0651843346812457
7.3275 3.065054601782088
7.328 3.065226405473207
7.3285 3.0656356073152624
7.329 3.066263867480873
7.3295 3.067129192340434
7.33 3.0682850345662347
7.3305 3.069844935741158
7.331 3.0719961038654118
7.3315 3.0749983091983024
7.332 3.0791277121778426
7.3325 3.0845507999884427
7.333 3.0911607862124866
7.3335 3.098545409265669
7.334 3.1061404549134712
7.3345 3.1134334538335215
7.335 3.11992140129954
7.3355 3.12503787223707
7.336 3.1282352049522
7.3365 3.1292082694051127
7.337 3.1278763969853296
7.3375 3.1243446242746478
7.338 3.119061480355282
7.3385 3.1130045078948614
7.339 3.107388770427259
7.3395 3.103073868185695
7.34 3.10028241965749
7.3405 3.0987925832584837
7.341 3.0982380738554776
7.3415 3.0983071564513454
7.342 3.0988082815667406
7.3425 3.0996574666101706
7.343 3.100844579906675
7.3435 3.10240512736618
7.344 3.104365876132367
7.3445 3.1067229438452104
7.345 3.109419478174808
7.3455 3.112354515284598
7.346 3.115419794430678
7.3465 3.118544052134781
7.347 3.1217296839149276
7.3475 3.1250556865040204
7.348 3.128637059506681
7.3485 3.1324713482078517
7.349 3.136002202587595
7.3495 3.1370661991307136
7.35 3.1299939033797566
7.3505 3.105654164629269
7.351 3.0607897305867207
7.3515 3.0087670676032916
7.352 2.9665390850287148
7.3525 2.938925624351616
7.353 2.922676981689137
7.3535 2.913604567053457
7.354 2.9087504836043196
7.3545 2.906291346331032
7.355 2.9051600335964904
7.3555 2.904774815093041
7.356 2.9048901239197322
7.3565 2.9054876213982928
7.357 2.9066891163617905
7.3575 2.90868840470507
7.358 2.911743629997633
7.3585 2.916226630791434
7.359 2.9227040305180347
7.3595 2.931941123067914
7.36 2.9447707282775264
7.3605 2.9617684314360533
7.361 2.9828958990856966
7.3615 3.007355312133561
7.362 3.0338091870028885
7.3625 3.0608722121190857
7.363 3.087434015882068
7.3635 3.1124413784578193
7.364 3.1345800955460623
7.3645 3.1524117390558457
7.365 3.1651127960022345
7.3655 3.173008653991226
7.366 3.177528313829627
7.3665 3.180449888074267
7.367 3.1832506991747005
7.3675 3.1866081409335942
7.368 3.190551242030586
7.3685 3.1948133487481867
7.369 3.199020501392641
7.3695 3.2028573136039418
7.37 3.2062319161997044
7.3705 3.2093673762225032
7.371 3.2126240718143846
7.3715 3.2161075768173637
7.372 3.219208231234753
7.3725 3.219901616083427
7.373 3.213809767655886
7.3735 3.193841654039434
7.374 3.1537587473443383
7.3745 3.097262255582643
7.375 3.0400613082902597
7.3755 2.9959955011473296
7.376 2.9678304479085424
7.3765 2.95178748938491
7.377 2.943390020164931
7.3775 2.9394822086077435
7.378 2.938189446663409
7.3785 2.9384746527568657
7.379 2.9397890079885647
7.3795 2.9418732317379446
7.38 2.944665654960521
7.3805 2.94824397353329
7.381 2.9527498386743902
7.3815 2.9583107985710653
7.382 2.96488036016862
7.3825 2.9721182119096907
7.383 2.9793278010214417
7.3835 2.9855521962354556
7.384 2.9897741033999585
7.3845 2.9913050655008258
7.385 2.990189509756088
7.3855 2.9872512524936186
7.386 2.983662111316499
7.3865 2.9804243848659846
7.387 2.9780898619470912
7.3875 2.976803226003958
7.388 2.976438043363692
7.3885 2.9767730752944734
7.389 2.9776177833693884
7.3895 2.9788620249483673
7.39 2.980509026709428
7.3905 2.9827069770802064
7.391 2.985769016184954
7.3915 2.9902578272531324
7.392 2.997055493581981
7.3925 3.007373710352753
7.393 3.022499766422267
7.3935 3.043011713723943
7.394 3.067667877912366
7.3945 3.092806364579249
7.395 3.1133979265100242
7.3955 3.1253110877520927
7.396 3.127080805773411
7.3965 3.120123720795015
7.397 3.107715286158247
7.3975 3.0934302243603424
7.398 3.079985615486666
7.3985 3.068923471098885
7.399 3.060924689092672
7.3995 3.056192020927271
7.4 3.0547558624320095
7.4005 3.056665135468486
7.401 3.062125277127749
7.4015 3.0715889106996697
7.402 3.085609617757986
7.4025 3.104399709065585
7.403 3.1270723855692344
7.4035 3.1509740974029077
7.404 3.171708963576493
7.4045 3.1841949975415824
7.405 3.1846353129203804
7.4055 3.1722667148171313
7.406 3.150014250101166
7.4065 3.123468930856361
7.407 3.098427661383547
7.4075 3.0786961548298537
7.408 3.06542934658009
7.4085 3.0578371318526143
7.409 3.0543459248455074
7.4095 3.053453700885119
7.41 3.0540566502236617
7.4105 3.055461087950433
7.411 3.0572681819063936
7.4115 3.0592639796180476
7.412 3.061353240952397
7.4125 3.063527981866245
7.413 3.065852114984996
7.4135 3.0684984257325025
7.414 3.071818789232487
7.4145 3.076562883221226
7.415 3.084307349244228
7.4155 3.098391577861176
7.416 3.125484882236285
7.4165 3.177293585003043
7.417 3.269677222805327
7.4175 3.4137497613614682
7.418 3.5972211026049026
7.4185 3.77131763125345
7.419 3.8720103899181515
7.4195 3.8714971390125923
7.42 3.79796121538124
7.4205 3.6997607901726957
7.421 3.6092113217506077
7.4215 3.537751390593349
7.422 3.4855123654550413
7.4225 3.44905681515013
7.423 3.424675856538733
7.4235 3.409182649106971
7.424 3.400056067464676
7.4245 3.3954450892509724
7.425 3.3941368413365742
7.4255 3.3953321994502206
7.426 3.398366031493521
7.4265 3.4024319103618827
7.427 3.406559438403689
7.4275 3.4098933819521315
7.428 3.4120419080106386
7.4285 3.413178593829957
7.429 3.413823353304303
7.4295 3.414506398254491
7.43 3.41562273598118
7.4305 3.4173892371804344
7.431 3.4200158666674563
7.4315 3.4237665286712877
7.432 3.4287468392188236
7.4325 3.4336416406310457
7.433 3.4320054550386816
7.4335 3.4071122146144424
7.434 3.3461336043331977
7.4345 3.2773890958469645
7.435 3.2345342002073094
7.4355 3.2155618039836975
7.436 3.2088278357883917
7.4365 3.2074777934802556
7.437 3.208493026219041
7.4375 3.2106046670204433
7.438 3.213261064613092
7.4385 3.2162401618547305
7.439 3.2194844985091686
7.4395 3.223041166003676
7.44 3.2270406356793826
7.4405 3.23168458707426
7.441 3.237240562939868
7.4415 3.244036493691442
7.442 3.252487642471398
7.4425 3.2630758350949103
7.443 3.2762513239547912
7.4435 3.2922301447237396
7.444 3.3107656461565336
7.4445 3.3310332855777753
7.445 3.3518870974977935
7.4455 3.3723747122422933
7.446 3.3920987693180935
7.4465 3.4111306488033284
7.447 3.4296654472627646
7.4475 3.448162910441428
7.448 3.467495450579075
7.4485 3.488609572731094
7.449 3.5108211261026563
7.4495 3.5289646751244925
7.45 3.532602138754334
7.4505 3.514290237927322
7.451 3.481149604416083
7.4515 3.448257332951383
7.452 3.4241326362531774
7.4525 3.409089774861008
7.453 3.4003559838676614
7.4535 3.3952787901771275
7.454 3.392160557279083
7.4545 3.3900686320990827
7.455 3.3885601785415433
7.4555 3.3874443157612015
7.456 3.3866801781379143
7.4565 3.3863436505893967
7.457 3.386665668993367
7.4575 3.3880910655080205
7.458 3.391420463205507
7.4585 3.3979117675660513
7.459 3.409382217498842
7.4595 3.428135454520892
7.46 3.45652139888137
7.4605 3.4955993423053746
7.461 3.5428398552437423
7.4615 3.591247691207802
7.462 3.6333378572480735
7.4625 3.6665186109407495
7.463 3.693749678816789
7.4635 3.720402857368007
7.464 3.7510706356709944
7.4645 3.7875535438374976
7.465 3.8282111389934412
7.4655 3.868805120605539
7.466 3.901874311137445
7.4665 3.913396087519785
7.467 3.882921313547649
7.4675 3.798384995112902
7.468 3.6778487503091872
7.4685 3.5620730458361
7.469 3.4794733651929297
7.4695 3.43213897900213
7.47 3.4090344059053423
7.4705 3.399217929848219
7.471 3.3958689730993603
7.4715 3.3954788526228734
7.472 3.3963924415264524
7.4725 3.3978561378073318
7.473 3.3995198541987905
7.4735 3.4012381657576656
7.474 3.4029783266537654
7.4745 3.404787515158721
7.475 3.4068081916279445
7.4755 3.4093498701583984
7.476 3.413044016357845
7.4765 3.419182977698612
7.477 3.430328987858881
7.4775 3.451110732610565
7.478 3.488595598653908
7.4785 3.5506104374436793
7.479 3.639896248461983
7.4795 3.7448093905147397
7.48 3.8350651127905744
7.4805 3.8777077515031264
7.481 3.866214180996029
7.4815 3.8233354500571766
7.482 3.776553603795297
7.4825 3.74248522636561
7.483 3.7276957230336007
7.4835 3.7339120959087877
7.484 3.7611591295286546
7.4845 3.8090482306322437
7.485 3.8762992458115475
7.4855 3.958533784928316
7.486 4.044829156517982
7.4865 4.1136121293180485
7.487 4.13354538577524
7.4875 4.0778147463248215
7.488 3.9486704510690815
7.4885 3.783896066814415
7.489 3.6305420296449773
7.4895 3.5159183929247613
7.49 3.4427279659867027
7.4905 3.4007180887474258
7.491 3.378144357479738
7.4915 3.366520092373345
7.492 3.3607338388770858
7.4925 3.357987824969709
7.493 3.3568521399271427
7.4935 3.35664638492256
7.494 3.3570804459392365
7.4945 3.3580765275407325
7.495 3.3597119611926756
7.4955 3.3622437387286466
7.496 3.366208464409948
7.4965 3.3725374605977843
7.497 3.3825165212197943
7.4975 3.397325619167437
7.498 3.4169731352615544
7.4985 3.439319318758245
7.499 3.4605575997126925
7.4995 3.477412211645679
7.5 3.4886965073632057
7.5005 3.495190133985207
7.501 3.4990076749024093
7.5015 3.503039925978304
7.502 3.5094190932190115
7.5025 3.5182694792198346
7.503 3.5284014359328895
7.5035 3.5388942712705456
7.504 3.5490602236807254
7.5045 3.556410239377276
7.505 3.5576512673183673
7.5055 3.5535700907738557
7.506 3.5481614288351606
7.5065 3.543971456324095
7.507 3.541467679045268
7.5075 3.54031826352728
7.508 3.5401302454488635
7.5085 3.5406471640486137
7.509 3.541737126848493
7.5095 3.543360893281167
7.51 3.545535595092436
7.5105 3.5483320896555464
7.511 3.551846535120883
7.5115 3.5561418054996965
7.512 3.561088244452029
7.5125 3.5662154390353544
7.513 3.5707778278439752
7.5135 3.5741611921531318
7.514 3.5762906374653847
7.5145 3.577630786804062
7.515 3.578792827485768
7.5155 3.580121392006114
7.516 3.581587197261819
7.5165 3.5829268384155446
7.517 3.583786473918111
7.5175 3.58387694734932
7.518 3.583177263407932
7.5185 3.5821685946074338
7.519 3.581933961890715
7.5195 3.584077343688226
7.52 3.590481369975298
7.5205 3.603067403243986
7.521 3.6233609936280287
7.5215 3.651680544965454
7.522 3.685702069243445
7.5225 3.719356323099267
7.523 3.743874427523452
7.5235 3.7520253189058215
7.524 3.742549449701559
7.5245 3.720184053279989
7.525 3.6922457769190613
7.5255 3.6655313054019336
7.526 3.644464417793121
7.5265 3.630427189859165
7.527 3.6224923607434194
7.5275 3.618824005171894
7.528 3.6177023286260477
7.5285 3.617932413471702
7.529 3.618808838120004
7.5295 3.6199590535323773
7.53 3.621191482032887
7.5305 3.6224223664360276
7.531 3.623637868056787
7.5315 3.6248811844677205
7.532 3.6262563977500735
7.5325 3.6279548122136154
7.533 3.630295859144339
7.5335 3.633813631364446
7.534 3.6393137526817645
7.5345 3.6477232099640835
7.535 3.659427514071136
7.5355 3.673209266146972
7.536 3.6856921469937065
7.5365 3.6926196461089313
7.537 3.6914906607371885
7.5375 3.683225027387169
7.538 3.6712250478662076
7.5385 3.659119448251949
7.539 3.6491583252077264
7.5395 3.642015013688776
7.54 3.6373592406609765
7.5405 3.6345005797180177
7.541 3.632777793507848
7.5415 3.6316904703848083
7.542 3.6309200733817244
7.5425 3.6302740187976843
7.543 3.629649493500584
7.5435 3.6290043088469153
7.544 3.6283412965953046
7.5445 3.627705501305413
7.545 3.627205911131626
7.5455 3.627044719944492
7.546 3.627588119548231
7.5465 3.629472733968888
7.547 3.6336956454357425
7.5475 3.641591246510518
7.548 3.6544080925234974
7.5485 3.6722889124187743
7.549 3.6928429721542306
7.5495 3.7105643692353043
7.55 3.718611767972953
7.5505 3.7127217593698694
7.551 3.694140693248108
7.5515 3.6690650083627103
7.552 3.644649463829839
7.5525 3.625195542610693
7.553 3.6113878769824526
7.5535 3.6019202135368937
7.554 3.595190821688221
7.5545 3.58999650205321
7.555 3.5855995205814954
7.5555 3.581581089129318
7.556 3.5777072722961725
7.5565 3.573858069487625
7.557 3.5699869373368633
7.5575 3.566097245941779
7.558 3.5622454304504396
7.5585 3.55853998026856
7.559 3.5551770605184805
7.5595 3.5524572803617955
7.56 3.5508308934197386
7.5605 3.550885931924541
7.561 3.5532452088546274
7.5615 3.558318667042715
7.562 3.565938684695234
7.5625 3.5750078324950225
7.563 3.5834376955265848
7.5635 3.5885092687953373
7.564 3.587794910025358
7.5645 3.5803021617101534
7.565 3.5672011357635816
7.5655 3.5512555831462977
7.566 3.5354376857570324
7.5665 3.521752700972752
7.567 3.5109420433622303
7.5675 3.5028424440366246
7.568 3.496877741594875
7.5685 3.4924144278203952
7.569 3.4889282085358113
7.5695 3.486040088484951
7.57 3.48350119528068
7.5705 3.4811502029294727
7.571 3.4788984345294116
7.5715 3.47670060572134
7.572 3.4745524240522423
7.5725 3.472490622674738
7.573 3.4705812917948764
7.5735 3.4689230266967135
7.574 3.467650115550124
7.5745 3.466929284566601
7.575 3.466936921678154
7.5755 3.4678043043581726
7.576 3.469549941170979
7.5765 3.4720154047296345
7.577 3.4748636873185133
7.5775 3.4775861721147665
7.578 3.4795147092420597
7.5785 3.479933815530324
7.579 3.47837160326515
7.5795 3.474891684784745
7.58 3.4700772873146954
7.5805 3.4647076442316935
7.581 3.4594093320066444
7.5815 3.45451374193829
7.582 3.450101864122426
7.5825 3.4461145216158995
7.583 3.442471862520688
7.5835 3.4391052756289406
7.584 3.4359729623320954
7.5845 3.4330401656634804
7.585 3.4302892375565888
7.5855 3.4277156048510244
7.586 3.4253438752961314
7.5865 3.4232146823942537
7.587 3.4213702970990907
7.5875 3.419821655401276
7.588 3.4185186608452574
7.5885 3.4173613228842887
7.589 3.4162458364648645
7.5895 3.4151178493806116
7.59 3.4139881697140586
7.5905 3.4129126633755957
7.591 3.411954650194235
7.5915 3.4111411169388797
7.592 3.4104863124135294
7.5925 3.4100079449234064
7.593 3.409773716398097
7.5935 3.409893959337766
7.594 3.4104833315313607
7.5945 3.411639289964115
7.595 3.4134363153930414
7.5955 3.416021287000862
7.596 3.419701351793809
7.5965 3.4249213178232987
7.597 3.4320777496492605
7.5975 3.441169141244928
7.598 3.451523252531758
7.5985 3.461845096497801
7.599 3.4706811157077633
7.5995 3.476946573018636
7.6 3.480042291452576
7.6005 3.4794135911644775
7.601 3.4744913424465613
7.6015 3.4655492606326836
7.602 3.454413940515793
7.6025 3.4436277999793807
7.603 3.4348486153830917
7.6035 3.428198506965745
7.604 3.4229345822786756
7.6045 3.4182443149076684
7.605 3.4135897483795885
7.6055 3.408847591096717
7.606 3.4042703061583746
7.6065 3.400180931537176
7.607 3.396627562598547
7.6075 3.393420995804189
7.608 3.3903499411685756
7.6085 3.387309588464988
7.609 3.384309458137804
7.6095 3.3814195412224732
7.61 3.3786519317047228
7.6105 3.375911571609259
7.611 3.3731341346113295
7.6115 3.370428150300678
7.612 3.3680054398826327
7.6125 3.3660189033754877
7.613 3.3645142617345316
7.6135 3.363493054706457
7.614 3.362967383326068
7.6145 3.362998640918353
7.615 3.3637037437724677
7.6155 3.3652930005930033
7.616 3.3680920818312012
7.6165 3.372548268108006
7.617 3.3792231197419964
7.6175 3.3887734849765154
7.618 3.4019194886542854
7.6185 3.4194617150704643
7.619 3.4421234472562157
7.6195 3.469779227081786
7.62 3.4994925994823634
7.6205 3.523202271547821
7.621 3.5276418725151144
7.6215 3.5002580802493233
7.622 3.4434070082427235
7.6225 3.379795017976977
7.623 3.330500476733598
7.6235 3.2994731815443314
7.624 3.2816213952986546
7.6245 3.2718576458652775
7.625 3.2674165172183374
7.6255 3.267575629922363
7.626 3.2733569108938623
7.6265 3.2877866008438152
7.627 3.316508851424943
7.6275 3.3677643485692004
7.628 3.449904619209936
7.6285 3.5653757705296796
7.629 3.7024272454705462
7.6295 3.8290668175680045
7.63 3.900045996866525
7.6305 3.8842189216529297
7.631 3.790665792072205
7.6315 3.6600737252416
7.632 3.5310791002907242
7.6325 3.423644692139802
7.633 3.344245274358557
7.6335 3.291978935336009
7.634 3.2618503381295616
7.6345 3.2484857450028715
7.635 3.2488206006167877
7.6355 3.262485584753322
7.636 3.2903726045907637
7.6365 3.331606444695324
7.637 3.3804441445968285
7.6375 3.4271436500000307
7.638 3.4635641161840054
7.6385 3.4870915200126396
7.639 3.499076734942384
7.6395 3.5016085193503566
7.64 3.4963144459108007
7.6405 3.484851521448097
7.641 3.469296008780419
7.6415 3.451553269749053
7.642 3.433158856730601
7.6425 3.4160197597354935
7.643 3.4022477662619197
7.6435 3.392835087003273
7.644 3.3872352702417983
7.6445 3.3842333748831086
7.645 3.382781571774637
7.6455 3.3822134964091353
7.646 3.382146802296167
7.6465 3.3823597152166895
7.647 3.3827233739578366
7.6475 3.3831656801622456
7.648 3.3836508753142303
7.6485 3.384187368314749
7.649 3.38482056503235
7.6495 3.385652436476776
7.65 3.3868605021748044
7.6505 3.3887356167324887
7.651 3.391702387319415
7.6515 3.396184352747965
7.652 3.4022936820864382
7.6525 3.4095138588915885
7.653 3.4167642152865225
7.6535 3.4228257766673957
7.654 3.426686127838413
7.6545 3.427844930837245
7.655 3.4265786908521294
7.6555 3.4238743823801494
7.656 3.4209057119890938
7.6565 3.4184890717061753
7.657 3.416937145279836
7.6575 3.4162419250859903
7.658 3.4164664250321186
7.6585 3.4182950628401985
7.659 3.423500811166723
7.6595 3.4350360020623336
7.66 3.45625859677802
7.6605 3.488632878553987
7.661 3.5282079783894345
7.6615 3.5638033791764707
7.662 3.5808473645241845
7.6625 3.569372271738838
7.663 3.5298255432303067
7.6635 3.472639538473005
7.664 3.4123220936438647
7.6645 3.360762527909631
7.665 3.324983622569822
7.6655 3.307710153742966
7.666 3.3076965547249726
7.6665 3.3193135747849825
7.667 3.3344789257086296
7.6675 3.3471716720048574
7.668 3.3554322068597893
7.6685 3.359843958385931
7.669 3.3616228617155874
7.6695 3.3617788459058273
7.67 3.360992850262961
7.6705 3.359685786800193
7.671 3.3580817548806694
7.6715 3.3562542527055443
7.672 3.3541641032991185
7.6725 3.351718930186176
7.673 3.348851386303081
7.6735 3.345543159126339
7.674 3.341830275015071
7.6745 3.3378070902181998
7.675 3.333650073325498
7.6755 3.329618334912033
7.676 3.3259466889995553
7.6765 3.3227507236963616
7.677 3.320026814722783
7.6775 3.317713343720828
7.678 3.3157365989749783
7.6785 3.314029194459578
7.679 3.312535488655814
7.6795 3.311234793832326
7.68 3.3101460597832135
7.6805 3.309351417712848
7.681 3.3090350160573836
7.6815 3.3094982622185176
7.682 3.3111792966740525
7.6825 3.3146653288474086
7.683 3.3206581477132397
7.6835 3.3297898330765046
7.684 3.341845039758671
7.6845 3.3540760449736746
7.685 3.359296206538457
7.6855 3.3465644865344926
7.686 3.307520292294556
7.6865 3.2451962497101645
7.687 3.174767238519949
7.6875 3.113171637528251
7.688 3.0700379956595336
7.6885 3.047636723598539
7.689 3.0447047731519854
7.6895 3.0589088589543563
7.69 3.0871693749174716
7.6905 3.1253887984736872
7.691 3.169024471185641
7.6915 3.2141659648168988
7.692 3.2577440798032553
7.6925 3.2968783418406558
7.693 3.328053286478684
7.6935 3.346497095986023
7.694 3.3461347472995397
7.6945 3.321801429280508
7.695 3.274234047347629
7.6955 3.213111483172951
7.696 3.1532672912180404
7.6965 3.1079355279206906
7.697 3.0858666078299057
7.6975 3.0923735943644823
7.698 3.1280400336079834
7.6985 3.181490285567329
7.699 3.2280846603188946
7.6995 3.251313309239168
7.7 3.2557489332708824
7.7005 3.2522933287403886
7.701 3.247163081649039
7.7015 3.242374184950571
7.702 3.238257872849519
7.7025 3.234704224015567
7.703 3.2315740821041326
7.7035 3.2287809090439508
7.704 3.226296243609208
7.7045 3.224123364351688
7.705 3.222288862407683
7.7055 3.220821002225162
7.706 3.2197319315808217
7.7065 3.2190144868244692
7.707 3.2186352347975093
7.7075 3.21852042457832
7.708 3.2185158510238923
7.7085 3.2183524006186923
7.709 3.2176453233346285
7.7095 3.2160449941705513
7.71 3.213453397068048
7.7105 3.2101570980177287
7.711 3.206687511597784
7.7115 3.203495224490152
7.712 3.2007706682442416
7.7125 3.1984953533182123
7.713 3.196595528195087
7.7135 3.195053010466723
7.714 3.1939823803620717
7.7145 3.193682455275609
7.715 3.1947152338932847
7.7155 3.197997509934736
7.716 3.2048054972223943
7.7165 3.2163935806038735
7.717 3.232889582258074
7.7175 3.2520504358672637
7.718 3.269637480835912
7.7185 3.281084157665858
7.719 3.2817506886384473
7.7195 3.2678428603280443
7.72 3.2410896526562274
7.7205 3.209977076970209
7.721 3.183127738821425
7.7215 3.16383208244189
7.722 3.151004109569185
7.7225 3.142345427906837
7.723 3.1360243080752577
7.7235 3.130908204670532
7.724 3.126382249862334
7.7245 3.122135846392987
7.725 3.1180359279741987
7.7255 3.1140406056904846
7.726 3.110176626046859
7.7265 3.1065265318633495
7.727 3.1032632232646966
7.7275 3.1007068134824882
7.728 3.099416583655251
7.7285 3.1002564999180136
7.729 3.104267257912297
7.7295 3.112162280245207
7.73 3.1234821872498033
7.7305 3.135846000819156
7.731 3.144977814806187
7.7315 3.146183357951185
7.732 3.137204281470221
7.7325 3.120157021184725
7.733 3.1000442764020386
7.7335 3.081347201489053
7.734 3.066104983109562
7.7345 3.0543168693698197
7.735 3.045125860964796
7.7355 3.037620518929372
7.736 3.0311269740209807
7.7365 3.025224368151142
7.737 3.0196860049508087
7.7375 3.0144227057823736
7.738 3.009426782879646
7.7385 3.0047542586530858
7.739 3.0004925726384615
7.7395 2.9967490509976686
7.74 2.993614973450078
7.7405 2.991120336885886
7.741 2.989205517526014
7.7415 2.9877307645251028
7.742 2.9865573878278218
7.7425 2.9855907849918664
7.743 2.9847444519458657
7.7435 2.9838300377406126
7.744 2.982558821669106
7.7445 2.980686996990305
7.745 2.9781496719875316
7.7455 2.9750589223502244
7.746 2.9715707794322848
7.7465 2.96779732463816
7.747 2.96381350187871
7.7475 2.959691217069987
7.748 2.9555035640734184
7.7485 2.951293199792448
7.749 2.9470731343905667
7.7495 2.942832998166158
7.75 2.9385557683194223
7.7505 2.9342447469447945
7.751 2.9299605008955725
7.7515 2.925809349082786
7.752 2.921874578510411
7.7525 2.9181874921038693
7.753 2.9147310130779074
7.7535 2.9114657260343018
7.754 2.908367039841118
7.7545 2.905419388266833
7.755 2.902618610128882
7.7555 2.899966120564085
7.756 2.897458230241422
7.7565 2.895101274697958
7.757 2.8929222344012127
7.7575 2.8909610253712748
7.758 2.8892635596841663
7.7585 2.8878669766920906
7.759 2.8867910936034002
7.7595 2.886031095707634
7.76 2.8855286822197757
7.7605 2.885136537416863
7.761 2.8846216237508377
7.7615 2.8837145625564036
7.762 2.882192032134232
7.7625 2.879942888926222
7.763 2.8770149276769343
7.7635 2.873594952712476
7.764 2.8699083853966334
7.7645 2.8661128841816295
7.765 2.862253539978034
7.7655 2.8583384638897966
7.766 2.8544637175959755
7.7665 2.8508382329698447
7.767 2.847676907143657
7.7675 2.845069008057089
7.768 2.842942842927383
7.7685 2.841162577782943
7.769 2.839603823413859
7.7695 2.8382022583182964
7.77 2.8369607776108134
7.7705 2.8359219221070893
7.771 2.8351023514604785
7.7715 2.834465284239342
7.772 2.8339240272570345
7.7725 2.833403123549158
7.773 2.832872026455635
7.7735 2.8323265873111074
7.774 2.8317224248454176
7.7745 2.830937035120919
7.775 2.829849521089842
7.7755 2.828469442258956
7.776 2.8269557296117016
7.7765 2.8255166386670387
7.777 2.8243177200348226
7.7775 2.8234682976672394
7.778 2.823093194773656
7.7785 2.8233239796036917
7.779 2.8242645613812423
7.7795 2.8258772442336655
7.78 2.8278833819876956
7.7805 2.8298047491277005
7.781 2.8311952260621913
7.7815 2.8318200697363016
7.782 2.8316191864030467
7.7825 2.8306084085183576
7.783 2.8288543347751824
7.7835 2.8264488445018747
7.784 2.8234304387328466
7.7845 2.819836873885717
7.785 2.815867729190461
7.7855 2.8119387550060155
7.786 2.8084415788726647
7.7865 2.805534122510278
7.787 2.8031592254310267
7.7875 2.801179307436496
7.788 2.799470180536056
7.7885 2.7979323322584717
7.789 2.7964908567915723
7.7895 2.795067192083878
7.79 2.7935951115041364
7.7905 2.792014609750214
7.791 2.7902858485863957
7.7915 2.788374430340501
7.792 2.786274532213562
7.7925 2.78402686985243
7.793 2.7817175484263883
7.7935 2.779451498796255
7.794 2.7773262451737777
7.7945 2.7754163012517763
7.795 2.7738029828786237
7.7955 2.772589572947445
7.796 2.771906776548831
7.7965 2.7719032387329916
7.797 2.7727083924474476
7.7975 2.7743844118212726
7.798 2.7768897656475113
7.7985 2.7800961289915174
7.799 2.783897159365689
7.7995 2.788196646065127
7.8 2.7927359934017604
7.8005 2.7967403427787163
7.801 2.7987715222281997
7.8015 2.7971708125009913
7.802 2.791190720050575
7.8025 2.78174709976492
7.803 2.770906810815938
7.8035 2.760592381476777
7.804 2.751830953380879
7.8045 2.744836259063205
7.805 2.7393906678806
7.8055 2.735145622231598
7.806 2.7318090925624174
7.8065 2.7291986767820715
7.807 2.727262258925843
7.8075 2.7260742786838295
7.808 2.7258481506120384
7.8085 2.7269679725318783
7.809 2.729991216827229
7.8095 2.735566556465252
7.81 2.7442019959148576
7.8105 2.755791438858844
7.811 2.768820970897907
7.8115 2.7797825864621535
7.812 2.784137784100847
7.8125 2.779174483680957
7.813 2.766228929065849
7.8135 2.7498318311686107
7.814 2.734718950357615
7.8145 2.723494839797552
7.815 2.716365716368508
7.8155 2.7122943963765893
7.816 2.710084926064096
7.8165 2.7088631711126068
7.817 2.7080976528318628
7.8175 2.7075020150505535
7.818 2.7069564187006163
7.8185 2.7064638602854787
7.819 2.7061650097088235
7.8195 2.7063990479383397
7.82 2.707899379968153
7.8205 2.7121677351780145
7.821 2.7220781392769107
7.8215 2.7422987032130264
7.822 2.7782791537497973
7.8225 2.8320828405782814
7.823 2.896045701885936
7.8235 2.9507397156226505
7.824 2.973966694893309
7.8245 2.9561708467471854
7.825 2.9074522951473574
7.8255 2.8488864745518088
7.826 2.798101529995061
7.8265 2.762429871013146
7.827 2.7411411989945416
7.8275 2.7302658382198333
7.828 2.725871073776511
7.8285 2.72518915930329
7.829 2.726571370182488
7.8295 2.7291326153337527
7.83 2.732428801572687
7.8305 2.736275713691767
7.831 2.740657206871483
7.8315 2.7457282419362636
7.832 2.751849386756814
7.8325 2.759694534634378
7.833 2.770282357282979
7.8335 2.784698797021929
7.834 2.8031088444075474
7.8345 2.8233133043055227
7.835 2.8404540751220955
7.8355 2.849478714265035
7.836 2.848800819290772
7.8365 2.841231586797835
7.837 2.8314600609560303
7.8375 2.8231174750928565
7.838 2.8177404165337103
7.8385 2.8153423823742285
7.839 2.81533237997714
7.8395 2.8170522863338894
7.84 2.8199766428555284
7.8405 2.8237471502357083
7.841 2.8281321619472246
7.8415 2.8330199424705134
7.842 2.8383827344679604
7.8425 2.844258960530337
7.843 2.85071691293163
7.8435 2.8577899934419806
7.844 2.8653767351003028
7.8445 2.8731757413366816
7.845 2.8807068245895318
7.8455 2.887457685524592
7.846 2.893012122400566
7.8465 2.8971812648901425
7.847 2.9001221713834093
7.8475 2.902303865263275
7.848 2.904292513051332
7.8485 2.9065226778900373
7.849 2.909198806079057
7.8495 2.9123301592236777
7.85 2.915828553357424
7.8505 2.91958879772102
7.851 2.9235483958525714
7.8515 2.9277022494582843
7.852 2.9320834948736936
7.8525 2.936740511169492
7.853 2.941690366629234
7.8535 2.9469144636118445
7.854 2.9523611379194916
7.8545 2.9579518135130867
7.855 2.96359016748623
7.8555 2.9691895304528435
7.856 2.9746795480339427
7.8565 2.9800136097489522
7.857 2.9851598544555413
7.8575 2.990110587313615
7.858 2.99485370652394
7.8585 2.9993986458907207
7.859 3.0037619657344434
7.8595 3.0079768282626818
7.86 3.0120898386903816
7.8605 3.016162909844156
7.861 3.0202895301611177
7.8615 3.0245712981756716
7.862 3.029104537261669
7.8625 3.0339434895266093
7.863 3.0390861218124288
7.8635 3.044461279230462
7.864 3.0499468608702154
7.8645 3.055413236869449
7.865 3.060755505693547
7.8655 3.065912629695359
7.866 3.0708479244231315
7.8665 3.075551611728369
7.867 3.080047231387483
7.8675 3.0843842056075994
7.868 3.088625804087269
7.8685 3.0928535514666047
7.869 3.097141368892866
7.8695 3.101552153864973
7.87 3.1061140012877013
7.8705 3.1108334106658093
7.871 3.115707549471799
7.8715 3.1207303142675817
7.872 3.125910920192175
7.8725 3.131254637879679
7.873 3.1367483648174437
7.8735 3.1423515052454727
7.874 3.1479905256019096
7.8745 3.1535741019695616
7.875 3.1590251524224433
7.8755 3.1643013739443857
7.876 3.1694170988447405
7.8765 3.174431345380964
7.877 3.1794226120456246
7.8775 3.1844665686999294
7.878 3.189610238431327
7.8785 3.194889845672951
7.879 3.200322278572135
7.8795 3.2059152702868188
7.88 3.2116637729206703
7.8805 3.217548132829612
7.881 3.223547895234103
7.8815 3.229638234198739
7.882 3.2358122836721916
7.8825 3.2420878899127805
7.883 3.248503698754889
7.8835 3.2551180394137615
7.884 3.2619866093223004
7.8845 3.2691071544901336
7.885 3.2763875488640624
7.8855 3.2836683262220587
7.886 3.2907494381967224
7.8865 3.2974623417726425
7.887 3.3037147798498987
7.8875 3.309514006606091
7.888 3.314937400149689
7.8885 3.3200722495718695
7.889 3.3249973258471224
7.8895 3.3298200838774
7.89 3.3346973738258976
7.8905 3.339797441936951
7.891 3.3452478396565803
7.8915 3.351089897052291
7.892 3.3572850725767056
7.8925 3.3637586208898105
7.893 3.370425134492879
7.8935 3.3772094189437256
7.894 3.3840357154428515
7.8945 3.39084254480822
7.895 3.3975693046600908
7.8955 3.4041645552720974
7.896 3.410591342919333
7.8965 3.416850295556743
7.897 3.4229926312500565
7.8975 3.4290981516329913
7.898 3.4352500233591927
7.8985 3.441509137979039
7.899 3.4479172976831345
7.8995 3.4545026478401715
7.9 3.4612848330735533
7.9005 3.468316136425158
7.901 3.4757104167445414
7.9015 3.4836965640074995
7.902 3.492674467376861
7.9025 3.5028943176767156
7.903 3.5117764129508453
7.9035 3.5003420343427694
7.904 3.411422567645233
7.9045 3.2502979858091825
7.905 3.1414811826510958
7.9055 3.0972830630876027
7.906 3.0815466332599835
7.9065 3.076778254141847
7.907 3.076898465906271
7.9075 3.0797445244463644
7.908 3.084312262608731
7.9085 3.089650281097856
7.909 3.0943581694686353
7.9095 3.09668077129204
7.91 3.0954050320023017
7.9105 3.0908065396592113
7.911 3.084552142519404
7.9115 3.0785349238344493
7.912 3.0738563868999362
7.9125 3.0707686381378485
7.913 3.0691004143439384
7.9135 3.0686463027157425
7.914 3.0693690298801544
7.9145 3.071589379774296
7.915 3.0765001302541437
7.9155 3.087991668125748
7.916 3.119261794426193
7.9165 3.2108441062296356
7.917 3.413711085529724
7.9175 3.610363123745107
7.918 3.6832101446642094
7.9185 3.7001180330779
7.919 3.7061078695318157
7.9195 3.7111853385974998
7.92 3.716722785465648
7.9205 3.722704883621364
7.921 3.7289962265889036
7.9215 3.735511412812971
7.922 3.742202876466062
7.9225 3.7490460005579136
7.923 3.7560078035381013
7.9235 3.7629826434852918
7.924 3.7696562903674105
7.9245 3.7751808615081783
7.925 3.777814807933102
7.9255 3.775224578785912
7.926 3.7663734379674247
7.9265 3.753929212926157
7.927 3.7435911106401205
7.9275 3.7399386297774564
7.928 3.7433282961176415
7.9285 3.749893046716692
7.929 3.752774925309441
7.9295 3.7421648866872195
7.93 3.7039757983318014
7.9305 3.6237874058242783
7.931 3.5032255795340843
7.9315 3.3726391463965966
7.932 3.267744629940217
7.9325 3.2004298138375296
7.933 3.162823829873825
7.9335 3.14348467918973
7.934 3.134514504113633
7.9345 3.13206110172169
7.935 3.1353840277821936
7.9355 3.1470015688061777
7.936 3.1755386003080135
7.9365 3.2450040584155433
7.937 3.4138158100050005
7.9375 3.742337496547072
7.938 4.046715366436181
7.9385 4.10860870767669
7.939 4.0694774115710866
7.9395 4.032954734106188
7.94 4.012705240963807
7.9405 4.003652454339892
7.941 4.0009432923886825
7.9415 4.001710625255048
7.942 4.004386187683914
7.9425 4.00812018683374
7.943 4.012437261680936
7.9435 4.017088542795613
7.944 4.021935190475477
7.9445 4.026901659921857
7.945 4.031943018415803
7.9455 4.0370262396505
7.946 4.042128577849081
7.9465 4.047239681000126
7.947 4.052379388700847
7.9475 4.057586531986527
7.948 4.062914556948127
7.9485 4.068420961065965
7.949 4.074157143517527
7.9495 4.080169271966082
7.95 4.086489546024576
7.9505 4.093145355503062
7.951 4.100158166413476
7.9515 4.107511877950858
7.952 4.115081747217526
7.9525 4.122526462882024
7.953 4.129294110984383
7.9535 4.134789184701247
7.954 4.138718370362203
7.9545 4.141349688231629
7.955 4.143307728014375
7.9555 4.145137978934895
7.956 4.147131103398176
7.9565 4.1494005335354
7.957 4.151960538331189
7.9575 4.154782678066822
7.958 4.157836884616239
7.9585 4.161113538064632
7.959 4.164638964775874
7.9595 4.168465844982678
7.96 4.172675155131253
7.9605 4.177361794509321
7.961 4.182650527232746
7.9615 4.188718480618772
7.962 4.19579980327025
7.9625 4.204167051456378
7.963 4.2139696759687615
7.9635 4.224974508007876
7.964 4.236373731821668
7.9645 4.246884710707408
7.965 4.255066414591886
7.9655 4.259698871493629
7.966 4.26040238305458
7.9665 4.258079223291063
7.967 4.254473581324407
7.9675 4.251211954822161
7.968 4.249152471981293
7.9685 4.248438007096801
7.969 4.248839356097197
7.9695 4.250058730216133
7.97 4.251850436807243
7.9705 4.254043358103417
7.971 4.2565206849052695
7.9715 4.259194330725916
7.972 4.261994062794213
7.9725 4.264858725449931
7.973 4.267725281895175
7.9735 4.270545651682641
7.974 4.273280915867818
7.9745 4.275908524416331
7.975 4.278408044254902
7.9755 4.280741408387093
7.976 4.282868950927917
7.9765 4.284783258956952
7.977 4.286521874773748
7.9775 4.288172427748708
7.978 4.289846055504266
7.9785 4.291695288840393
7.979 4.293951062286049
7.9795 4.2970639333182605
7.98 4.301990610492903
7.9805 4.310942374407753
7.981 4.329245736590734
7.9815 4.369358773037555
7.982 4.452555651108894
7.9825 4.545572856353421
7.983 4.306843530774162
7.9835 3.729457378193062
7.984 3.4066349012348445
7.9845 3.287696416048159
7.985 3.244851968378165
7.9855 3.2295694485768225
7.986 3.2250378389692544
7.9865 3.2249959018085486
7.987 3.2268863631764466
7.9875 3.229551045785647
7.988 3.2324214915732297
7.9885 3.2351923181115128
7.989 3.2377065400665073
7.9895 3.2399219326842372
7.99 3.241886852576495
7.9905 3.243770658224711
7.991 3.2459213190005523
7.9915 3.2490971732106457
7.992 3.2552278876699026
7.9925 3.2698623993005294
7.993 3.3096595416238968
7.9935 3.42268590224226
7.994 3.71702876641874
7.9945 4.245776865571872
7.995 4.636833926365875
7.9955 4.6227067434155495
7.996 4.483355635167839
7.9965 4.382134797056879
7.997 4.332045326459952
7.9975 4.30995434934115
7.998 4.30035603473699
7.9985 4.296070071096268
7.999 4.294082270873511
7.9995 4.293154571832985
8.0 4.292773002929423
8.0005 4.292718406654775
8.001 4.292888359623082
8.0015 4.293259887426287
8.002 4.293879859968235
8.0025 4.294940570495389
8.003 4.29691412836316
8.0035 4.300872417938222
8.004 4.308995342424887
8.0045 4.325015645566233
8.005 4.353292333566764
8.0055 4.3934589928169645
8.006 4.4276882758197305
8.0065 4.40524213460666
8.007 4.245014888739397
8.0075 3.933165302935664
8.008 3.6319949103480473
8.0085 3.464520855710199
8.009 3.3965317292773625
8.0095 3.3723821262229707
8.01 3.3645046972036523
8.0105 3.36252956160427
8.011 3.3628015693583793
8.0115 3.3640006351145386
8.012 3.3656136701878046
8.0125 3.367444805975043
8.013 3.369464385319609
8.0135 3.3718321917727065
8.014 3.3750225281867925
8.0145 3.380090235264327
8.015 3.389165780890365
8.0155 3.40613860367029
8.016 3.437778927999214
8.0165 3.4966796918655474
8.017 3.608589664235569
8.0175 3.809323341213889
8.018 4.063588573057491
8.0185 4.229289252970106
8.019 4.283143868490263
8.0195 4.291670513398835
8.02 4.289686914346187
8.0205 4.286418880629326
8.021 4.283529160353575
8.0215 4.281116847194656
8.022 4.27906214207382
8.0225 4.27727667109522
8.023 4.275718510729642
8.0235 4.27436503005806
8.024 4.273201232806076
8.0245 4.272197499685034
8.025 4.271314195134873
8.0255 4.270528617066449
8.026 4.2699179415046595
8.0265 4.269707527070101
8.027 4.27027070473737
8.0275 4.2720110641209414
8.028 4.2752593270029715
8.0285 4.280299582451721
8.029 4.287532616856972
8.0295 4.29759936219322
8.03 4.311231707429704
8.0305 4.328581100418249
8.031 4.348177695309318
8.0315 4.365877684620304
8.032 4.375196722574045
8.0325 4.370638504402915
8.033 4.352903312513999
8.0335 4.330093242644405
[truncated: 1,852,228 more chars]
