# Supplementary material for: Distinct solvation patterns of OH− versus H3O+ charge defects at electrified gold/water interfaces govern their properties
Source: Nat Commun. 2025 Sep 19;16:8325. doi: 10.1038/s41467-025-63832-1 (PMC12449469; doi:10.1038/s41467-025-63832-1)
Supplement: Supplementary file 4 — Source Data [file 41467_2025_63832_MOESM4_ESM.zip › data/si/fig4/lower/h3o_pos_2.dat]

0.0 6.129128452423058
0.0005 6.122238502307066
0.001 6.12142530553066
0.0015 6.1241521119529905
0.002 6.128692901056845
0.0025 6.134124368288917
0.003 6.13997988043297
0.0035 6.146143223226283
0.004 6.15307157189864
0.0045 6.163299106128334
0.005 6.189080035924037
0.0055 6.289332765609065
0.006 6.640195361346815
0.0065 6.869850484527505
0.007 6.469088296921023
0.0075 6.251830167150774
0.008 6.1896009812520605
0.0085 6.1716304903005375
0.009 6.164656562760249
0.0095 6.160286531227901
0.01 6.156383882036413
0.0105 6.152594978550824
0.011 6.149299650017089
0.0115 6.147488079999936
0.012 6.148926622506322
0.0125 6.155997556412145
0.013 6.169607145961618
0.0135 6.184147959770477
0.014 6.187195411740334
0.0145 6.173589966393981
0.015 6.153013434714164
0.0155 6.135947177959285
0.016 6.1251126295250975
0.0165 6.119079207624325
0.017 6.1161152636868925
0.0175 6.114686728494493
0.018 6.102015073691013
0.0185 5.803876765488529
0.019 3.9132315381906038
0.0195 3.8057042718137977
0.02 3.809388054392824
0.0205 3.8148508776149432
0.021 3.8202828623956906
0.0215 3.8251955026121385
0.022 3.8290854543669335
0.0225 3.8316472666296546
0.023 3.8330159925021148
0.0235 3.8347385738456916
0.024 3.856256923545705
0.0245 4.293809997923721
0.025 6.833789616534838
0.0255 6.164058856089198
0.026 6.100611173442455
0.0265 6.096755293571321
0.027 6.095858276015705
0.0275 6.094930246142771
0.028 6.093957303287806
0.0285 6.093236668225857
0.029 6.093064090921167
0.0295 6.093608929642946
0.03 6.095065043991618
0.0305 6.099321543656834
0.031 6.126179597494695
0.0315 6.364349363973456
0.032 7.111661587875047
0.0325 6.338398432073467
0.033 6.13594461882161
0.0335 6.114567975637978
0.034 6.112897793116253
0.0345 6.113304314359051
0.035 6.113274311081633
0.0355 6.1124071071690045
0.036 6.111444817653697
0.0365 6.112553077440253
0.037 6.05046617800608
0.0375 4.404634722874007
0.038 3.883680589456495
0.0385 3.8232422455839794
0.039 3.8114623642998824
0.0395 3.8082315536408418
0.04 3.80655559331331
0.0405 3.805056064769322
0.041 3.8034766422710495
0.0415 3.801830303059618
0.042 3.8002000434088083
0.0425 3.798726157269173
0.043 3.797757986394111
0.0435 3.7984332941328924
0.044 3.804636044976294
0.0445 3.8290962947827714
0.045 3.908776737373448
0.0455 4.128349072068471
0.046 4.620661943290064
0.0465 5.015821228521909
0.047 4.3798559704311755
0.0475 4.002416670753381
0.048 3.839338697340815
0.0485 3.7857380682589286
0.049 3.768545805607963
0.0495 3.7614490008577404
0.05 3.7573724489145652
0.0505 3.7544630016421
0.051 3.752280750323643
0.0515 3.7509090634995426
0.052 3.750941472011209
0.0525 3.753990451473114
0.053 3.764205164840692
0.0535 3.7916846167264344
0.054 3.8589250730147997
0.0545 4.007705190322935
0.055 4.2921433089595356
0.0555 4.740539252996784
0.056 4.669939215733579
0.0565 4.269065979271329
0.057 4.045147502612969
0.0575 3.9300369755876945
0.058 3.871394025124986
0.0585 3.8427348869938625
0.059 3.834288781696144
0.0595 3.8471113090724307
0.06 3.8939680518477706
0.0605 4.011785329252636
0.061 4.290964771438063
0.0615 4.868264014166308
0.062 4.883307174814079
0.0625 4.2778776533840075
0.063 3.977217794288241
0.0635 3.8447857998212447
0.064 3.7885951534976323
0.0645 3.765296202808501
0.065 3.7555288559588194
0.0655 3.751050485252743
0.066 3.748502918547115
0.0665 3.746567801866905
0.067 3.744754444661594
0.0675 3.7429289142601947
0.068 3.741120447500248
0.0685 3.739483495486067
0.069 3.738385052118212
0.0695 3.7386886138996784
0.07 3.742515886144113
0.0705 3.754784282885031
0.071 3.785221282986412
0.0715 3.8467139502833563
0.072 3.9415123378175823
0.0725 4.0405964623253565
0.073 4.091790070386101
0.0735 4.0640901678160555
0.074 3.9747006924712105
0.0745 3.8701957060451493
0.075 3.78801241078573
0.0755 3.7377330408390135
0.076 3.7111054635700897
0.0765 3.697598978276715
0.077 3.690477121105478
0.0775 3.6864147904093754
0.078 3.683925146110364
0.0785 3.6823369760141977
0.079 3.6813271908392915
0.0795 3.6807418134470167
0.08 3.6805635192119164
0.0805 3.6809246473303245
0.081 3.6821006613586524
0.0815 3.6843341300237418
0.082 3.6875257955491074
0.0825 3.6909615970195953
0.083 3.693419996312026
0.0835 3.693580389151786
0.084 3.6906094070559847
0.0845 3.6846455485577367
0.085 3.676794350223564
0.0855 3.6684970213254298
0.086 3.660830429760968
0.0865 3.654335236047163
0.087 3.6492136522456464
0.0875 3.645482462555532
0.088 3.643113607667696
0.0885 3.6422271191670257
0.089 3.643360005137949
0.0895 3.6482135920926444
0.09 3.6614234259459524
0.0905 3.6931362862475785
0.091 3.760610783838419
0.0915 3.8831669116304424
0.092 4.063094791392168
0.0925 4.259775528201852
0.093 4.391891550168629
0.0935 4.334995961976998
0.094 4.144417920239753
0.0945 3.9264347678850777
0.095 3.753924103235698
0.0955 3.645974195346194
0.096 3.583770231769795
0.0965 3.5416248483079142
0.097 3.5005021577334547
0.0975 3.4484822309159506
0.098 3.3804803583195495
0.0985 3.3001437562222327
0.099 3.2189428376918388
0.0995 3.151621500439467
0.1 3.114156440470052
0.1005 3.129171095510306
0.101 3.2376125499221855
0.1015 3.5092611234674225
0.102 4.010059991862856
0.1025 4.661769208434126
0.103 4.845537266602842
0.1035 4.238129743515983
0.104 3.8121955036813935
0.1045 3.642141209286108
0.105 3.5901438022957253
0.1055 3.5748114229082715
0.106 3.5690122365227444
0.1065 3.5653840645062003
0.107 3.5621102148605575
0.1075 3.5588081882196887
0.108 3.555484822869782
0.1085 3.5522535959821733
0.109 3.5492587523969314
0.1095 3.546710862959137
0.11 3.545044622174438
0.1105 3.545487033884373
0.111 3.5514998517446115
0.1115 3.571647123362596
0.112 3.621693331962253
0.1125 3.716684049198814
0.113 3.8445966806791185
0.1135 3.9464928320168555
0.114 3.9520430924416354
0.1145 3.8493521823762302
0.115 3.695392424900482
0.1155 3.5565701929888602
0.116 3.461902232703218
0.1165 3.405958131297454
0.117 3.3715432705650867
0.1175 3.343955205771876
0.118 3.313831796152612
0.1185 3.2758376257443294
0.119 3.2276289259988884
0.1195 3.1727977521748096
0.12 3.1281347189993545
0.1205 3.1214730819947247
0.121 3.1624824329876686
0.1215 3.2212546288456307
0.122 3.256307501637905
0.1225 3.24643713662904
0.123 3.192364385809719
0.1235 3.1069222807269226
0.124 3.008981677817194
0.1245 2.9174434212313463
0.125 2.8442155478963516
0.1255 2.792933257523024
0.126 2.7626883453756053
0.1265 2.752279559352462
0.127 2.7632334233161915
0.1275 2.802285241246916
0.128 2.884973599315395
0.1285 3.040686142844332
0.129 3.312419712641417
0.1295 3.7313659017120164
0.13 4.258245478721874
0.1305 4.7654667361386585
0.131 4.178072975930449
0.1315 3.4743757469254826
0.132 2.966454296324115
0.1325 2.7145050424666843
0.133 2.611136319624408
0.1335 2.5707752746762305
0.134 2.55440935883614
0.1345 2.54702575327389
0.135 2.5430713850096227
0.1355 2.540511304849521
0.136 2.538765683496231
0.1365 2.5385222479958047
0.137 2.544535712312734
0.1375 2.5808709456404424
0.138 2.740293153651902
0.1385 3.097655387905033
0.139 3.356410924166883
0.1395 3.4333880892452013
0.14 3.451972328796173
0.1405 3.4610573617797575
0.141 3.4755725288375556
0.1415 3.506988136364261
0.142 3.5714627477308243
0.1425 3.6848255992167394
0.143 3.8387681357497696
0.1435 3.9735816284583345
0.144 3.99988532582685
0.1445 3.8802172641234156
0.145 3.6778028580778157
0.1455 3.497795414376072
0.146 3.3961279695283784
0.1465 3.3654498882417867
0.147 3.372786722796417
0.1475 3.3898772081248483
0.148 3.4036443493541233
0.1485 3.4120943431103425
0.149 3.416971854724074
0.1495 3.420097203905514
0.15 3.422793270608607
0.1505 3.426477999798995
0.151 3.433907181438058
0.1515 3.451822470124088
0.152 3.4964888742344327
0.1525 3.6025829735871797
0.153 3.8260161836951427
0.1535 4.199735639063694
0.154 4.57377599359254
0.1545 4.311137035117569
0.155 3.6987418558287564
0.1555 3.0921987307033847
0.156 2.7223291581423874
0.1565 2.549771229439295
0.157 2.4761646403312954
0.1575 2.444078117930249
0.158 2.4293766497631966
0.1585 2.4228810347999614
0.159 2.4211784534148686
0.1595 2.4231532084285563
0.16 2.429256657129261
0.1605 2.4426733058096444
0.161 2.47278630886779
0.1615 2.5435349668266936
0.162 2.7103852900568617
0.1625 3.0799504327977294
0.163 3.782541628585652
0.1635 4.822141520475289
0.164 4.415705854273416
0.1645 3.660611154874931
0.165 3.124279359492948
0.1655 2.8057743955268952
0.166 2.6301647613847665
0.1665 2.5357657682996395
0.167 2.4859421010602363
0.1675 2.4619992797663786
0.168 2.4556921695960368
0.1685 2.465049069030546
0.169 2.4928258122648037
0.1695 2.5461123575524747
0.17 2.6357209148292062
0.1705 2.771348139197099
0.171 2.9506007450265335
0.1715 3.148487228080458
0.172 3.321920038480127
0.1725 3.4368057902770266
0.173 3.490952531040427
0.1735 3.506255304358084
0.174 3.5059864341451226
0.1745 3.503000608375019
0.175 3.5013249761237235
0.1755 3.5012950704988954
0.176 3.5025490387622673
0.1765 3.5049556941955755
0.177 3.5087285478644903
0.1775 3.5144502884969286
0.178 3.523208630217643
0.1785 3.5370865416247446
0.179 3.5602661922229535
0.1795 3.6017642316948804
0.18 3.6840817684536438
0.1805 3.871460055409
0.181 4.294739072296225
0.1815 4.9243537771367025
0.182 4.598358537014021
0.1825 3.946055756136068
0.183 3.647277187824666
0.1835 3.5628870757545004
0.184 3.5436931109668377
0.1845 3.541574261376982
0.185 3.5443494253793952
0.1855 3.548691586631336
0.186 3.5535267701549627
0.1865 3.558462202664823
0.187 3.563366752402488
0.1875 3.5683405892970823
0.188 3.5738044902641457
0.1885 3.5808188447028693
0.189 3.591669420986631
0.1895 3.6106566325039493
0.19 3.644375616475803
0.1905 3.701153450853835
0.191 3.7973720449823913
0.1915 3.9752391738099684
0.192 4.242733169961425
0.1925 4.46285889982665
0.193 4.34564000165659
0.1935 4.054698972787652
0.194 3.7957685464995867
0.1945 3.6649163972355856
0.195 3.6223899111549
0.1955 3.612646858196311
0.196 3.612497910417342
0.1965 3.6159530490459995
0.197 3.622537420559355
0.1975 3.634752624022817
0.198 3.6606911243536517
0.1985 3.723540953757184
0.199 3.8840248260681713
0.1995 4.269237711644789
0.2 5.031679835645272
0.2005 4.441725185268104
0.201 4.00175927107269
0.2015 3.809087620504399
0.202 3.726665183145239
0.2025 3.684451681843279
0.203 3.6620107522516454
0.2035 3.652492080117292
0.204 3.649962372142361
0.2045 3.6503131186260704
0.205 3.6516209033996807
0.2055 3.653122531230216
0.206 3.6544942663748055
0.2065 3.6555830102560884
0.207 3.6563483994545267
0.2075 3.656889958269411
0.208 3.6575105081649086
0.2085 3.6587810069490017
0.209 3.6616822717674156
0.2095 3.6679295491334676
0.21 3.680802872098943
0.2105 3.706899128995052
0.211 3.760975369748615
0.2115 3.9026152544348376
0.212 4.516338791487196
0.2125 5.467169193863543
0.213 5.405937591678117
0.2135 4.349403894510645
0.214 3.7760370053204353
0.2145 3.667499449270763
0.215 3.6516175317135664
0.2155 3.650282625598824
0.216 3.6516045668598407
0.2165 3.6535214691973694
0.217 3.6554996935307615
0.2175 3.657336353821795
0.218 3.6590509927736
0.2185 3.660919470989474
0.219 3.6635000617093967
0.2195 3.6677258927161693
0.22 3.675407329487153
0.2205 3.690627351267497
0.221 3.7232856823172815
0.2215 3.7990045284710154
0.222 3.9874204062808554
0.2225 4.438277327326252
0.223 5.0137878679404215
0.2235 4.553340844904256
0.224 4.012216074752225
0.2245 3.7783276858010373
0.225 3.693088654032059
0.2255 3.6632688112217453
0.226 3.656284097693468
0.2265 3.6622125235148006
0.227 3.678768792000157
0.2275 3.708386790740996
0.228 3.7614155165026384
0.2285 3.864694963680054
0.229 4.07950120699362
0.2295 4.527450676755454
0.23 4.982678058068054
0.2305 4.274317520269341
0.231 3.91382172150169
0.2315 3.748297410259581
0.232 3.675201149660057
0.2325 3.64354475123275
0.233 3.6304874163869156
0.2335 3.6261147940606895
0.234 3.6261387816062216
0.2345 3.628563749689632
0.235 3.632077287294771
0.2355 3.6352383685028338
0.236 3.6364792543870896
0.2365 3.634910000967893
0.237 3.630930525160152
0.2375 3.6258022871877023
0.238 3.6207935331036643
0.2385 3.61675962687639
0.239 3.61430076496302
0.2395 3.6141966535447816
0.24 3.6182160785760233
0.2405 3.6311958584883817
0.241 3.6672986665737346
0.2415 3.7692007247856525
0.242 4.054025373028288
0.2425 4.704299938254983
0.243 5.114490978328386
0.2435 4.560921710723407
0.244 4.040839876029028
0.2445 3.821400744994711
0.245 3.721040102957091
0.2455 3.670205508039845
0.246 3.644571123761012
0.2465 3.6327787972261687
0.247 3.6284356543296186
0.2475 3.627833661797532
0.248 3.628923125926227
0.2485 3.630638922111605
0.249 3.632460956551447
0.2495 3.6341863919988144
0.25 3.635791834243734
0.2505 3.6373835575405087
0.251 3.6391942179672663
0.2515 3.641669682792549
0.252 3.645755044647651
0.2525 3.6535753080081976
0.253 3.6697175299978815
0.2535 3.7032007486939102
0.254 3.768690094976729
0.2545 3.8810425026771016
0.255 4.034394504624228
0.2555 4.176948687066884
0.256 4.228051396632607
0.2565 4.152823105692987
0.257 4.00219144277733
0.2575 3.8573705549808723
0.258 3.760490183382534
0.2585 3.708983252371781
0.259 3.6848883921515485
0.2595 3.6738429358889606
0.26 3.6683503846120766
0.2605 3.665427921959158
0.261 3.664113651139103
0.2615 3.664043507787471
0.262 3.66494398995371
0.2625 3.666545999530718
0.263 3.6686244418219838
0.2635 3.671001794131313
0.264 3.6735503790143804
0.2645 3.6761629533009144
0.265 3.6787210947977984
0.2655 3.681082193115645
0.266 3.683071848820542
0.2665 3.6845716548257608
0.267 3.6856035229993926
0.2675 3.6863006404156513
0.268 3.6868568935331405
0.2685 3.6874502535588105
0.269 3.688233003801396
0.2695 3.6893334367317143
0.27 3.6908796548800114
0.2705 3.6929950267066145
0.271 3.6957861985149814
0.2715 3.699380881595814
0.272 3.7039997722557727
0.2725 3.7100696780184768
0.273 3.718188746148484
0.2735 3.728770984494134
0.274 3.7411190848610785
0.2745 3.7527196509803504
0.275 3.7600260812111346
0.2755 3.7606409349717973
0.276 3.7549928922866522
0.2765 3.7459858307587064
0.277 3.7369359044970833
0.2775 3.7298852308270787
0.278 3.725439392765243
0.2785 3.7235455486790565
0.279 3.724324331149403
0.2795 3.7288768989272443
0.28 3.7409278137967172
0.2805 3.7718151893777554
0.281 3.8558278450498227
0.2815 4.087401934265263
0.282 4.635494866334702
0.2825 5.1806941347839475
0.283 4.886387905122505
0.2835 4.211693204140098
0.284 3.9303822954085286
0.2845 3.8172170713049
0.285 3.7685955758505587
0.2855 3.7472548753692925
0.286 3.7382329235473817
0.2865 3.734918018245904
0.287 3.734239381337754
0.2875 3.7347370675409772
0.288 3.7357004172949084
0.2885 3.736771422820296
0.289 3.7377647753103345
0.2895 3.7385862285784563
0.29 3.7392204791686323
0.2905 3.7396959016098785
0.291 3.740097377413142
0.2915 3.740535853685464
0.292 3.7411546445535224
0.2925 3.742129525495357
0.293 3.743701575656785
0.2935 3.7462184985826648
0.294 3.7502505752679562
0.2945 3.7566946728859802
0.295 3.7667806866731235
0.2955 3.7819269474455792
0.296 3.8035189979366644
0.2965 3.8325290384966637
0.297 3.868404305643481
0.2975 3.9070363847954015
0.298 3.939750437150596
0.2985 3.955934672072714
0.299 3.9491519399070105
0.2995 3.9221744891376487
0.3 3.885833650950759
0.3005 3.852026727988526
0.301 3.8273150955257487
0.3015 3.8121519818732557
0.302 3.804087018639877
0.3025 3.8005440471822576
0.303 3.7998274409340977
0.3035 3.8010823175076327
0.304 3.8039997597364232
0.3045 3.8085400040614603
0.305 3.8147549563158085
0.3055 3.822798408988352
0.306 3.833130866166006
0.3065 3.846685853252173
0.307 3.8644415776733068
0.3075 3.8862761199462783
0.308 3.9097739331182035
0.3085 3.9302615777239085
0.309 3.942581164190794
0.3095 3.9442435405893503
0.31 3.9365426798360277
0.3105 3.92161875497161
0.311 3.9023016998309528
0.3115 3.8842791805579653
0.312 3.8728066731197055
0.3125 3.86873616981281
0.313 3.8698581770353178
0.3135 3.873740904160747
0.314 3.878877435183486
0.3145 3.884525116069388
0.315 3.8903372061734958
0.3155 3.8961441557492735
0.316 3.9018530402449914
0.3165 3.9074225270722804
0.317 3.9128541841203495
0.3175 3.9182065293112993
0.318 3.9236623729180478
0.3185 3.9297879365007953
0.319 3.9383225493451226
0.3195 3.9541787878677583
0.32 3.9880768912255684
0.3205 4.053607988817331
0.321 4.149460211814776
0.3215 4.249996227014505
0.322 4.3426796083379875
0.3225 4.434611000698085
0.323 4.487918223617089
0.3235 4.436192701120935
0.324 4.316789751910883
0.3245 4.256536346077538
0.325 4.305506524576637
0.3255 4.529134152955334
0.326 4.804988586841078
0.3265 4.8900753727034525
0.327 4.747049382105597
0.3275 4.490628293941678
0.328 4.331053546232835
0.3285 4.362622749184607
0.329 4.53627514606674
0.3295 4.6326485338755665
0.33 4.419677766229143
0.3305 4.172817294994814
0.331 4.076195340393071
0.3315 4.049325213352051
0.332 4.044058202550937
0.3325 4.045203601904601
0.333 4.048325229838212
0.3335 4.052050530713719
0.334 4.055878843380108
0.3345 4.059584210817246
0.335 4.063054991444944
0.3355 4.0662629081240675
0.336 4.069260755858152
0.3365 4.072234218562357
0.337 4.075601262154023
0.3375 4.0803053562590454
0.338 4.0885208755364415
0.3385 4.10541453002521
0.339 4.143856446407512
0.3395 4.237630700145389
0.34 4.471900063916427
0.3405 4.883970314592081
0.341 4.957669671905701
0.3415 4.584310755033273
0.342 4.304040362745432
0.3425 4.191036823620984
0.343 4.145455637245441
0.3435 4.125728138216139
0.344 4.116699818989008
0.3445 4.1126308707504675
0.345 4.111271266431555
0.3455 4.111725532837439
0.346 4.113543171466307
0.3465 4.116221038027338
0.347 4.119031925612297
0.3475 4.121177378881284
0.348 4.12208880537712
0.3485 4.121695169684046
0.349 4.120396826236392
0.3495 4.118809127002151
0.35 4.117485272975942
0.3505 4.116767073536832
0.351 4.116841585873892
0.3515 4.117839549260295
0.352 4.11990367755024
0.3525 4.123219270389675
0.353 4.127984911274157
0.3535 4.1344051008025255
0.354 4.142501667370355
0.3545 4.15174866495764
0.355 4.160479303514214
0.3555 4.166052436730944
0.356 4.166288507106766
0.3565 4.160974838714899
0.357 4.151789863603104
0.3575 4.141093029958591
0.358 4.131026501071031
0.3585 4.122974820874133
0.359 4.117376716588677
0.3595 4.1140241448935155
0.36 4.112459597617396
0.3605 4.112250033414187
0.361 4.113070282411372
0.3615 4.1146953740515775
0.362 4.116990678632896
0.3625 4.119882141776608
0.363 4.123366903036888
0.3635 4.127527198323828
0.364 4.132575190728649
0.3645 4.138868833192695
0.365 4.146825691846771
0.3655 4.156684960918169
0.366 4.168103359507371
0.3665 4.179758852208972
0.367 4.18934445380886
0.3675 4.194362397855408
0.368 4.193297681674122
0.3685 4.1863521096621
0.369 4.175337963960792
0.3695 4.162828868637571
0.37 4.151180613451957
0.3705 4.141862844029734
0.371 4.135361150514609
0.3715 4.131475992499415
0.372 4.129743532431509
0.3725 4.129701849256246
0.373 4.130986596859921
0.3735 4.133347941259832
0.374 4.136626982772573
0.3745 4.140748635462834
0.375 4.145695070825048
0.3755 4.151488885695726
0.376 4.158137798514548
0.3765 4.165525970376765
0.377 4.1733084917659875
0.3775 4.180862931166144
0.378 4.187477822754318
0.3785 4.192651542728753
0.379 4.19637039260162
0.3795 4.199043571584048
0.38 4.201370323235047
0.3805 4.204082832612763
0.381 4.207781959862902
0.3815 4.212814087197924
0.382 4.219169759694911
0.3825 4.226476829698771
0.383 4.234003953101916
0.3835 4.24037137811196
0.384 4.243312124972253
0.3845 4.24037382174292
0.385 4.230701115595147
0.3855 4.21645387048826
0.386 4.201794084116988
0.3865 4.190094316045914
0.387 4.1824029277968195
0.3875 4.178048396560832
0.388 4.175905518872713
0.3885 4.1750978834761865
0.389 4.175108509331216
0.3895 4.1756801217029595
0.39 4.176708126310111
0.3905 4.178160840910812
0.391 4.1800528881823285
0.3915 4.182411615634913
0.392 4.185265930279345
0.3925 4.18864802853738
0.393 4.192642860266601
0.3935 4.197412089572059
0.394 4.20329538384746
0.3945 4.21079455004818
0.395 4.220418678157615
0.3955 4.232153047507642
0.396 4.244813360600996
0.3965 4.255966746164451
0.397 4.263054902873207
0.3975 4.265024332252373
0.398 4.262955209541203
0.3985 4.259092710523006
0.399 4.255415877838506
0.3995 4.252995238275312
0.4 4.252079010878885
0.4005 4.25248679909081
0.401 4.253912025808812
0.4015 4.256070147896483
0.402 4.258749981077961
0.4025 4.2618213455877045
0.403 4.265214119337821
0.4035 4.268929698582084
0.404 4.2730675381858125
0.4045 4.277854562832835
0.405 4.283674191602706
0.4055 4.2910072150346545
0.406 4.300202466328357
0.4065 4.310972448252623
0.407 4.321784751805327
0.4075 4.329916823634288
0.408 4.33270758608809
0.4085 4.329462054890608
0.409 4.321951075820501
0.4095 4.313150515759907
0.41 4.305558170372058
0.4105 4.30035534834114
0.411 4.297600056283037
0.4115 4.296786801141944
0.412 4.297317867317292
0.4125 4.2987090206073075
0.413 4.300623414145464
0.4135 4.302839079387492
0.414 4.305204427034025
0.4145 4.307629990180781
0.415 4.310091441386509
0.4155 4.312644949030299
0.416 4.315432314393653
0.4165 4.318669728349364
0.417 4.3225180013845454
0.4175 4.326832000622573
0.418 4.3310323046547685
0.4185 4.334551970015267
0.419 4.337535073722456
0.4195 4.340473600704342
0.42 4.343163411591372
0.4205 4.344731220571487
0.421 4.344791153267939
0.4215 4.34398381038362
0.422 4.343317201079707
0.4225 4.343409656638147
0.423 4.344343201207741
0.4235 4.345909146824492
0.424 4.347879231801252
0.4245 4.350084251803785
0.425 4.352439310281601
0.4255 4.3549226203979226
0.426 4.3575824224138335
0.4265 4.360523375095263
0.427 4.363955859878982
0.4275 4.3684383025499125
0.428 4.376224286363661
0.4285 4.395594346888001
0.429 4.446170750448547
0.4295 4.541680985529875
0.43 4.630516678874142
0.4305 4.613830002312912
0.431 4.514321558658264
0.4315 4.42888836609908
0.432 4.386534000508822
0.4325 4.3712722859193525
0.433 4.366803059558017
0.4335 4.365811999519713
0.434 4.365969650364874
0.4345 4.366610888667551
0.435 4.367500319375114
0.4355 4.368522914249762
0.436 4.36960620879526
0.4365 4.3707333583980565
0.437 4.37197777301986
0.4375 4.37372221341094
0.438 4.377235115021684
0.4385 4.385876232522073
0.439 4.406012974411454
0.4395 4.443978102888106
0.44 4.4943819525076
0.4405 4.528389097583202
0.441 4.515452353305521
0.4415 4.467630016484047
0.442 4.422282196712529
0.4425 4.396067109706693
0.443 4.384802041153386
0.4435 4.381131203163753
0.444 4.380924215864355
0.4445 4.38256662059674
0.445 4.385584869403146
0.4455 4.389937393859779
0.446 4.395763470856493
0.4465 4.403288475506192
0.447 4.412684838905862
0.4475 4.4235885759824205
0.448 4.434485286518707
0.4485 4.4427179546973
0.449 4.445461412731276
0.4495 4.441105064163719
0.45 4.430725176803585
0.4505 4.418246245441854
0.451 4.407965595360397
0.4515 4.401581943007094
0.452 4.3983464283648965
0.4525 4.396964061713445
0.453 4.396590370315107
0.4535 4.396818856194179
0.454 4.397477966014185
0.4545 4.3985052242436735
0.455 4.399885592638607
0.4555 4.401602861313125
0.456 4.403658294170124
0.4565 4.406059780998457
0.457 4.408836954523278
0.4575 4.4120416668906435
0.458 4.415670685033509
0.4585 4.41951500986328
0.459 4.422967240846613
0.4595 4.425099846393462
0.46 4.42521357844167
0.4605 4.4234820760385825
0.461 4.420902333398588
0.4615 4.418479482686062
0.462 4.416678434014478
0.4625 4.415518363878147
0.463 4.4148571936997785
0.4635 4.414555751714906
0.464 4.414497704267634
0.4645 4.414601046337938
0.465 4.4148134629591285
0.4655 4.415096003134816
0.466 4.415420675346556
0.4665 4.4157732326930565
0.467 4.4161422628627145
0.4675 4.416532123523102
0.468 4.416966673445528
0.4685 4.417478132767196
0.469 4.418098256631725
0.4695 4.418817353267985
0.47 4.419583472492092
0.4705 4.4203191193680444
0.471 4.4209402294654
0.4715 4.4213112155601335
0.472 4.421222027356053
0.4725 4.420499013344769
0.473 4.419126209786666
0.4735 4.417234492814205
0.474 4.414961959379078
0.4745 4.412408395337592
0.475 4.409669402394518
0.4755 4.406844985887717
0.476 4.404014631834328
0.4765 4.401217802035695
0.477 4.398451778495374
0.4775 4.395710630826957
0.478 4.392996763591115
0.4785 4.390338225493122
0.479 4.387776989559597
0.4795 4.385373965544999
0.48 4.383211345895853
0.4805 4.381406533229499
0.481 4.38017199709082
0.4815 4.379909825505092
0.482 4.381419223524415
0.4825 4.386173235405926
0.483 4.396615370293804
0.4835 4.4159036031359795
0.484 4.445502512107825
0.4845 4.4791904946909
0.485 4.4998124781583995
0.4855 4.491984447217791
0.486 4.460028395183923
0.4865 4.422499814222085
0.487 4.393367688561919
0.4875 4.375715575497593
0.488 4.366546667225346
0.4885 4.362109317861168
0.489 4.359928236618306
0.4895 4.358762002149139
0.49 4.3580656015252375
0.4905 4.357596905333229
0.491 4.3572352706202055
0.4915 4.356908036437846
0.492 4.356583452087674
0.4925 4.356272318208037
0.493 4.356071997831614
0.4935 4.356216167697142
0.494 4.357178891822932
0.4945 4.359742370008447
0.495 4.365015457457772
0.4955 4.3743549518825295
0.496 4.388494594096376
0.4965 4.404811214667268
0.497 4.41619018861432
0.4975 4.4168269046954025
0.498 4.408221071782656
0.4985 4.3965119711448475
0.499 4.386599923626519
0.4995 4.3802691275375585
0.5 4.377349726036434
0.5005 4.377041037056862
0.501 4.378580354352526
0.5015 4.381415612260908
0.502 4.385181380102002
0.5025 4.389646818144153
0.503 4.394639732355809
0.5035 4.400014440376117
0.504 4.405636879478119
0.5045 4.4113800276638555
0.505 4.417156780353978
0.5055 4.422920107957096
0.506 4.428619357408455
0.5065 4.43412992950283
0.507 4.4392424730244295
0.5075 4.4438422789639
0.508 4.44805316785146
0.5085 4.452203880632685
0.509 4.4566297121885325
0.5095 4.461540579379043
0.51 4.466985081395898
0.5105 4.4729114531782495
0.511 4.479388687691896
0.5115 4.486940927018252
0.512 4.496528174649838
0.5125 4.508983884245926
0.513 4.524051533188968
0.5135 4.539755827866654
0.514 4.5523545943003585
0.5145 4.557021017087274
0.515 4.550667142432473
0.5155 4.535935092366642
0.516 4.520170172525945
0.5165 4.509016346544345
0.517 4.503664797800881
0.5175 4.502784352465695
0.518 4.504621932790747
0.5185 4.507835691269277
0.519 4.511607106020819
0.5195 4.515456077596114
0.52 4.519093548645272
0.5205 4.52232670361579
0.521 4.525032337411903
0.5215 4.527150509743092
0.522 4.528689143272643
0.5225 4.529748669757844
0.523 4.530520585638578
0.5235 4.531352975220655
0.524 4.532907307261332
0.5245 4.536448315493412
0.525 4.543880286934697
0.5255 4.556102632193045
0.526 4.569830639773909
0.5265 4.57842255743084
0.527 4.578431058970261
0.5275 4.572428961051021
0.528 4.565027454028448
0.5285 4.559205895529712
0.529 4.555987841617832
0.5295 4.555309867529075
0.53 4.55671464607989
0.5305 4.559401927983761
0.531 4.561945583876436
0.5315 4.5623391736812495
0.532 4.558968742670705
0.5325 4.5518118500341
0.533 4.542227673983718
0.5335 4.531794241803849
0.534 4.521645695808686
0.5345 4.512481271271732
0.535 4.504655634197744
0.5355 4.498161968752886
0.536 4.492656603247183
0.5365 4.4876797158950845
0.537 4.48285505839737
0.5375 4.477967357928985
0.538 4.47293176089831
0.5385 4.467749079106874
0.539 4.462471669905216
0.5395 4.4571762269384445
0.54 4.451943863883007
0.5405 4.446892708493681
0.541 4.442197882067036
0.5415 4.4381900572930695
0.542 4.4354939204194865
0.5425 4.4352374033680215
0.543 4.439050024146101
0.5435 4.4482608751442525
0.544 4.461372486617541
0.5445 4.471264458746169
0.545 4.468626333223205
0.5455 4.452211553015682
0.546 4.430553201545265
0.5465 4.412025317558739
0.547 4.399174468249879
0.5475 4.390932506746657
0.548 4.385589572274838
0.5485 4.381924781339193
0.549 4.3792490173619845
0.5495 4.3771976536366095
0.55 4.375554589802651
0.5505 4.374175237449243
0.551 4.372942985357226
0.5515 4.371758186963118
0.552 4.3705376330127885
0.5525 4.369237440684521
0.553 4.367845074766858
0.5535 4.366392328947611
0.554 4.364929431519827
0.5545 4.363482869567792
0.555 4.361985305158112
0.5555 4.360218347518427
0.556 4.3578960914255065
0.5565 4.354823867256894
0.557 4.351042683782663
0.5575 4.346813767426155
0.558 4.342462195850662
0.5585 4.338250816471487
0.559 4.334337295845267
0.5595 4.33078759526238
0.56 4.327628322977945
0.5605 4.324868416229104
0.561 4.322521367800662
0.5615 4.320626586037112
0.562 4.3192527697749314
0.5625 4.3184809506997075
0.563 4.318348476008281
0.5635 4.318728878955066
0.564 4.319219068016241
0.5645 4.319133090778656
0.565 4.317807032128727
0.5655 4.315098526082452
0.566 4.311547031693643
0.5665 4.307995535416457
0.567 4.305060259335554
0.5675 4.302922723364518
0.568 4.301461260475219
0.5685 4.300473872602944
0.569 4.299779391952076
0.5695 4.299259406244185
0.57 4.298840350643258
0.5705 4.29847105267647
0.571 4.298131651700058
0.5715 4.297811381515536
0.572 4.297513911853616
0.5725 4.297265903742278
0.573 4.297110821836477
0.5735 4.2971120312124755
0.574 4.29734129344902
0.5745 4.297839100771161
0.575 4.298562618341816
0.5755 4.299337523193485
0.576 4.299905743591803
0.5765 4.300041098091843
0.577 4.299681840681999
0.5775 4.298945197496471
0.578 4.298041925282553
0.5785 4.29717409424035
0.579 4.2964904578609895
0.5795 4.296074454420174
0.58 4.29595493950247
0.5805 4.296126131388514
0.581 4.296584391032456
0.5815 4.297329457419935
0.582 4.2983564730113555
0.5825 4.29962177829914
0.583 4.300990197152097
0.5835 4.302183142410093
0.584 4.302833313199707
0.5845 4.302665340419714
0.585 4.301740102349624
0.5855 4.3004111544830925
0.586 4.299051757843675
0.5865 4.297841349840412
0.587 4.296788614260126
0.5875 4.295833204771129
0.588 4.294906405830576
0.5885 4.29396628775111
0.589 4.292986356234887
0.5895 4.291948478116535
0.59 4.290848139345553
0.5905 4.289701236540245
0.591 4.288545396868661
0.5915 4.287473637083138
0.592 4.286654742320791
0.5925 4.286442196453495
0.593 4.287723069497388
0.5935 4.292645231572304
0.594 4.304806569700477
0.5945 4.3262081083895945
0.595 4.351159649032518
0.5955 4.36620800795873
0.596 4.361946957917005
0.5965 4.342903061360524
0.597 4.321245376661815
0.5975 4.304926183807393
0.598 4.295048713752283
0.5985 4.289790415367558
0.599 4.287358449609456
0.5995 4.286647721962722
0.6 4.287041052709539
0.6005 4.288215918855607
0.601 4.290205275346877
0.6015 4.29377249374969
0.602 4.300844096155173
0.6025 4.313735511807846
0.603 4.331347692870151
0.6035 4.345056356259376
0.604 4.343556223487416
0.6045 4.32519669689889
0.605 4.299818798956582
0.6055 4.277927790706472
0.606 4.263441055422462
0.6065 4.255299675552135
0.607 4.251037233957271
0.6075 4.248713177318842
0.608 4.247233818197951
0.6085 4.246091871510788
0.609 4.245082354853401
0.6095 4.244147328911377
0.61 4.243294548897134
0.6105 4.242547561977122
0.611 4.241902274142924
0.6115 4.241344415289027
0.612 4.241028486187672
0.6125 4.24169955366767
0.613 4.245236333689484
0.6135 4.254482184173653
0.614 4.271137903311948
0.6145 4.292653284123836
0.615 4.3119252187337045
0.6155 4.320755357230625
0.616 4.314837759301608
0.6165 4.296659232939063
0.617 4.273476567524981
0.6175 4.252342273604845
0.618 4.237130588853684
0.6185 4.228300745045677
0.619 4.22472209122889
0.6195 4.224988022023251
0.62 4.227502820215382
0.6205 4.230150010943555
0.621 4.230885617896424
0.6215 4.228931999275214
0.622 4.225036567829721
0.6225 4.22050608173527
0.623 4.216251466626523
0.6235 4.212558819968755
0.624 4.209223782925831
0.6245 4.205764321506879
0.625 4.2017149071668785
0.6255 4.196985451779651
0.626 4.192054785216512
0.6265 4.187709725595643
0.627 4.184493519001173
0.6275 4.182436191413031
0.628 4.181235954137276
0.6285 4.1805343778296065
0.629 4.180055459940676
0.6295 4.179621009588067
0.63 4.179134395312304
0.6305 4.178554714411066
0.631 4.177898240716069
0.6315 4.177210550554464
0.632 4.176533498079885
0.6325 4.175903246076024
0.633 4.175349946018385
0.6335 4.17490830048384
0.634 4.174634501464262
0.6345 4.174609161177471
0.635 4.174963312065228
0.6355 4.175877017560464
0.636 4.177556659986359
0.6365 4.1801723362579795
0.637 4.183707576006374
0.6375 4.1877272574707005
0.638 4.191226747431279
0.6385 4.192877087978004
0.639 4.1918311847442
0.6395 4.188429453376767
0.64 4.1840782960104095
0.6405 4.180293934158054
0.641 4.177903750559586
0.6415 4.176971162920478
0.642 4.177165243946114
0.6425 4.178099610046327
0.643 4.1794733251971445
0.6435 4.181090891792846
0.644 4.182828668535998
0.6445 4.1846053611663985
0.645 4.18637648414071
0.6455 4.188117345456964
0.646 4.1898375936112044
0.6465 4.191572262778236
0.647 4.193398111806965
0.6475 4.195402170437558
0.648 4.197675417875991
0.6485 4.200274981643196
0.649 4.203247670992821
0.6495 4.206745830770976
0.65 4.21117866947541
0.6505 4.217303657073319
0.651 4.226082956492834
0.6515 4.238429278758567
0.652 4.255262344672308
0.6525 4.278172765311084
0.653 4.3106389737573645
0.6535 4.359339103018258
0.654 4.43258381095722
0.6545 4.530172287047548
0.655 4.615946820429541
0.6555 4.623522499177148
0.656 4.5456532978164494
0.6565 4.447193552355583
0.657 4.3714235111986754
0.6575 4.321846979734754
0.658 4.290636521771485
0.6585 4.2711002522060975
0.659 4.259128556313921
0.6595 4.2523343636077575
0.66 4.249143568943949
0.6605 4.248279709998495
0.661 4.2483837285900075
0.6615 4.247893374465815
0.662 4.245531244661104
0.6625 4.241129811317033
0.663 4.235779842661429
0.6635 4.230840082909142
0.664 4.227009637076697
0.6645 4.2242973022077015
0.665 4.22242441498284
0.6655 4.2211172895392055
0.666 4.220198120997128
0.6665 4.219588124870145
0.667 4.219273485289777
0.6675 4.219290965286141
0.668 4.219721744330186
0.6685 4.220762076516578
0.669 4.222886566131884
0.6695 4.227425340830174
0.67 4.238318830628658
0.6705 4.267276219830694
0.671 4.345840085406889
0.6715 4.528897851070403
0.672 4.761379379153543
0.6725 4.740995846291086
0.673 4.497027590572787
0.6735 4.325683327355839
0.674 4.256780948474165
0.6745 4.233402237392977
0.675 4.225479300364296
0.6755 4.222471296495393
0.676 4.221117763242305
0.6765 4.220418654985909
0.677 4.220050357889261
0.6775 4.219906903541893
0.678 4.220002306250481
0.6785 4.220454778844565
0.679 4.221577257755585
0.6795 4.224104438463681
0.68 4.2298089129786005
0.6805 4.243383398322936
0.681 4.2780724213436825
0.6815 4.369399839278224
0.682 4.57645445261029
0.6825 4.809884871614938
0.683 4.729482163758095
0.6835 4.460401670564749
0.684 4.297894974782159
0.6845 4.234045912614879
0.685 4.21108967015716
0.6855 4.202294552508904
0.686 4.19839618262973
0.6865 4.196458019926223
0.687 4.19550435462057
0.6875 4.1951797705329
0.688 4.19532660525783
0.6885 4.195872078906718
0.689 4.196754002448057
0.6895 4.197864451641734
0.69 4.19898353192323
0.6905 4.199766282928784
0.691 4.19985556079305
0.6915 4.199060631059898
0.692 4.19745003698728
0.6925 4.195311085464689
0.693 4.19302828588711
0.6935 4.190941734468352
0.694 4.189276846617994
0.6945 4.188134339921846
0.695 4.187558535041911
0.6955 4.187555799283568
0.696 4.18814864154056
0.6965 4.189396766721109
0.697 4.191482168284597
0.6975 4.194813603282115
0.698 4.200250600098337
0.6985 4.209491822870173
0.699 4.225767207616175
0.6995 4.2549149860605775
0.7 4.3068850680941795
0.7005 4.3980462211542735
0.701 4.548605834204669
0.7015 4.744016638706838
0.702 4.82593559178308
0.7025 4.68441913782645
0.703 4.502107918269885
0.7035 4.390659253964361
0.704 4.338093918482699
0.7045 4.318969170135946
0.705 4.321054006781112
0.7055 4.343844996520871
0.706 4.399046148020873
0.7065 4.516024134090727
0.707 4.729082724150861
0.7075 4.946667373746618
0.708 4.879842033393561
0.7085 4.62932789795502
0.709 4.450562763880439
0.7095 4.356408442946255
0.71 4.310004382273747
0.7105 4.287922057043979
0.711 4.278218560607699
0.7115 4.274916765181177
0.712 4.27500809697911
0.7125 4.277151643033936
0.713 4.281081474535514
0.7135 4.2874408940190945
0.714 4.298137549513377
0.7145 4.3174629460132445
0.715 4.353975819886938
0.7155 4.420755380259764
0.716 4.522919465564386
0.7165 4.619801933761582
0.717 4.6288387175231085
0.7175 4.551337336905783
0.718 4.470221735944334
0.7185 4.423439652483439
0.719 4.40509812860953
0.7195 4.405017469710798
0.72 4.420706820473728
0.7205 4.46065991415096
0.721 4.554951968024466
0.7215 4.763853820278565
0.722 5.022360248922523
0.7225 4.982201975444256
0.723 4.7020833685337005
0.7235 4.520304768089882
0.724 4.448482373779288
0.7245 4.423431243660736
0.725 4.416966558936305
0.7255 4.4195630289059435
0.726 4.428998614736963
0.7265 4.447015701455821
0.727 4.478892256289401
0.7275 4.532146414011673
0.728 4.607277032355886
0.7285 4.677564053783704
0.729 4.695135944124522
0.7295 4.654742522235025
0.73 4.600947132823197
0.7305 4.565021355395099
0.731 4.552470159090704
0.7315 4.562940813498565
0.732 4.602010205401407
0.7325 4.683463360823601
0.733 4.808171046380312
0.7335 4.898718176745825
0.734 4.849888685655157
0.7345 4.718674124993355
0.735 4.616753780198123
0.7355 4.562577489809434
0.736 4.53732795110403
0.7365 4.526705845607434
0.737 4.523527847247659
0.7375 4.524297862124938
0.738 4.52720444913913
0.7385 4.531303600924466
0.739 4.536261961385258
0.7395 4.542313109496722
0.74 4.550265106684042
0.7405 4.5615830888070095
0.741 4.578826334365966
0.7415 4.606580936098996
0.742 4.653494034938208
0.7425 4.73454514946591
0.743 4.862142830238201
0.7435 4.991501770215971
0.744 5.003264393338001
0.7445 4.891997394932516
0.745 4.776416445908631
0.7455 4.708744577392586
0.746 4.677797680135526
0.7465 4.667629226637124
0.747 4.669584376892785
0.7475 4.679416554281581
0.748 4.693845949200177
0.7485 4.708117824354615
0.749 4.715863793991361
0.7495 4.71242403767354
0.75 4.698661292364917
0.7505 4.680192861731876
0.751 4.663092784522347
0.7515 4.650787556993445
0.752 4.643898901039456
0.7525 4.6414525250491065
0.753 4.642101882376511
0.7535 4.644736704042818
0.754 4.648635280421108
0.7545 4.653389987942554
0.755 4.658803341474324
0.7555 4.664825141840288
0.756 4.6715219208406245
0.7565 4.679073651122482
0.757 4.687805355057846
0.7575 4.698248341794101
0.758 4.711149498085942
0.7585 4.7272858776004165
0.759 4.746967355093481
0.7595 4.76940933504535
0.76 4.79237356716308
0.7605 4.81254055367545
0.761 4.826664350253929
0.7615 4.833406152485609
0.762 4.834317706534036
0.7625 4.832804202939081
0.763 4.832142078112329
0.7635 4.834251977670488
0.764 4.83979190300225
0.7645 4.848761572508269
0.765 4.860947280843635
0.7655 4.875933496444454
0.766 4.892883286449709
0.7665 4.9103639858717125
0.767 4.92601227008432
0.7675 4.9362980040898785
0.768 4.937707948166113
0.7685 4.929918722973345
0.769 4.917089484362534
0.7695 4.904862292206787
0.77 4.896920357364006
0.7705 4.894475202895165
0.771 4.897509791201835
0.7715 4.9056712669023925
0.772 4.918277509935842
0.7725 4.933388018310995
0.773 4.94662867993777
0.7735 4.9516644432682915
0.774 4.9442500478463485
0.7745 4.926712669029119
0.775 4.906312090654606
0.7755 4.889542783811671
0.776 4.879002319862265
0.7765 4.874166428409514
0.777 4.8732970867583605
0.7775 4.87475188380309
0.778 4.877423554021154
0.7785 4.880678318087445
0.779 4.884196753486433
0.7795 4.887840934467127
0.78 4.891585362644125
0.7805 4.895495186970474
0.781 4.899766332623462
0.7815 4.904837929424439
0.782 4.9117178475846055
0.7825 4.922609157745817
0.783 4.942000083621697
0.7835 4.977391597458687
0.784 5.03615839613308
0.7845 5.110186843668873
0.785 5.1567897559148514
0.7855 5.137699931495985
0.786 5.078645524439307
0.7865 5.024523241340291
0.787 4.99103438243282
0.7875 4.974109805103525
0.788 4.966840621643818
0.7885 4.964664493425508
0.789 4.965126210155549
0.7895 4.966973197143592
0.79 4.969564240528292
0.7905 4.972601393457956
0.791 4.9760135864583726
0.7915 4.979899809095124
0.792 4.98447186943748
0.7925 4.989925685114948
0.793 4.996262319511129
0.7935 5.003192151725453
0.794 5.0101557591710355
0.7945 5.016388210555744
0.795 5.02095188904041
0.7955 5.022976210608392
0.796 5.0221621746359295
0.7965 5.019122744282822
0.797 5.015100398907287
0.7975 5.0112638886228895
0.798 5.008281771025122
0.7985 5.006354061211758
0.799 5.005414980816496
0.7995 5.005295618910366
0.8 5.005803240946174
0.8005 5.006755556078461
0.801 5.007969323673637
0.8015 5.0092627643759515
0.802 5.010489292024036
0.8025 5.011564434283829
0.803 5.012502316343158
0.8035 5.013394158830194
0.804 5.014349822597752
0.8045 5.015460739736221
0.805 5.01677803562941
0.8055 5.018319529058114
0.806 5.020073974680332
0.8065 5.022070784047634
0.807 5.024418386796321
0.8075 5.02728400881828
0.808 5.030812283870579
0.8085 5.035004628900704
0.809 5.039619598618569
0.8095 5.0441645065784835
0.81 5.048032423570889
0.8105 5.05072457396187
0.811 5.051982202392099
0.8115 5.051892000623867
0.812 5.0509528564731925
0.8125 5.050061290730574
0.813 5.050297234588146
0.8135 5.05272150529349
0.814 5.058249938727038
0.8145 5.067591899116079
0.815 5.081201171725978
0.8155 5.099169298305417
0.816 5.120372592363101
0.8165 5.140031395018856
0.817 5.148926700751457
0.8175 5.139813406109961
0.818 5.115270009419633
0.8185 5.085939527619895
0.819 5.060792123852335
0.8195 5.042740135885739
0.82 5.031063996408526
0.8205 5.024130197350725
0.821 5.020392907442571
0.8215 5.01864764244742
0.822 5.018026372502061
0.8225 5.017966429749131
0.823 5.018122934565086
0.8235 5.018301868357944
0.824 5.018425013060724
0.8245 5.018470128544382
0.825 5.018455649396524
0.8255 5.018424939844283
0.826 5.018445929850636
0.8265 5.01860832017118
0.827 5.019079288406092
0.8275 5.020210000615214
0.828 5.022806969807944
0.8285 5.028603490952965
0.829 5.040758832842541
0.8295 5.063081948284208
0.83 5.095472121187687
0.8305 5.1263663808245346
0.831 5.135797246564544
0.8315 5.117556006126429
0.832 5.087032621842611
0.8325 5.060630364294723
0.833 5.043542308522009
0.8335 5.034095563844997
0.834 5.0293990964265225
0.8345 5.027329510684765
0.835 5.026641088066653
0.8355 5.026668700890046
0.836 5.027074429312614
0.8365 5.027677829598498
0.837 5.028403779600953
0.8375 5.029229745941337
0.838 5.030165169283603
0.8385 5.03124160643974
0.839 5.032488627331872
0.8395 5.033891847032192
0.84 5.035385128475066
0.8405 5.036852254651758
0.841 5.038161149834095
0.8415 5.039227865398076
0.842 5.039995414799727
0.8425 5.04041128144221
0.843 5.040375822855078
0.8435 5.039864681587546
0.844 5.039028485556952
0.8445 5.038160290646634
0.845 5.03751609154311
0.8455 5.037195846439791
0.846 5.037199856155058
0.8465 5.037499285678138
0.847 5.0380513182057785
0.8475 5.038778174221215
0.848 5.039575460473965
0.8485 5.040342286516414
0.849 5.040987884875677
0.8495 5.041465946863251
0.85 5.041784241161053
0.8505 5.042012107470186
0.851 5.042257960867915
0.8515 5.042727109989683
0.852 5.043782573165831
0.8525 5.046041920070214
0.853 5.050363679260649
0.8535 5.057341362648578
0.854 5.066075290293065
0.8545 5.072991343446348
0.855 5.073373478315905
0.8555 5.065628228408998
0.856 5.05305928534868
0.8565 5.040442543881768
0.857 5.030477365018917
0.8575 5.023527098673562
0.858 5.018897250573922
0.8585 5.015771115587428
0.859 5.013539530092372
0.8595 5.0118020709542686
0.86 5.010312685837122
0.8605 5.008885989164074
0.861 5.007324512418539
0.8615 5.005433978339034
0.862 5.003108240189689
0.8625 5.000377274697828
0.863 4.997365814816072
0.8635 4.994226114025429
0.864 4.991066243103902
0.8645 4.98794795118092
0.865 4.984903316811615
0.8655 4.981973284257957
0.866 4.979224387580996
0.8665 4.97674482743671
0.867 4.974677283157244
0.8675 4.973207383402726
0.868 4.972604024042547
0.8685 4.973215160798724
0.869 4.975395474084851
0.8695 4.979317553503839
0.87 4.984653515604033
0.8705 4.990162256069371
0.871 4.993543144537809
0.8715 4.992205369732548
0.872 4.98484581175829
0.8725 4.9725538562469405
0.873 4.9581367046485765
0.8735 4.944354168760708
0.874 4.932716657420062
0.8745 4.923467704284319
0.875 4.916173136020409
0.8755 4.910228518479452
0.876 4.90513443050745
0.8765 4.900534813232199
0.877 4.896213157686458
0.8775 4.892028825768091
0.878 4.887897698937585
0.8785 4.88378002935158
0.879 4.8796429425224686
0.8795 4.8754732090009325
0.88 4.871245318575739
0.8805 4.866925358625612
0.881 4.862481121315754
0.8815 4.857915992952193
0.882 4.853270035583958
0.8825 4.848610383459239
0.883 4.844008395432641
0.8835 4.839494777868157
0.884 4.835083965278261
0.8845 4.830798254779288
0.885 4.826705176539581
0.8855 4.822897393209394
0.886 4.819463999175128
0.8865 4.816441443666755
0.887 4.8138160200422755
0.8875 4.811547111011914
0.888 4.809580429601961
0.8885 4.807858801620369
0.889 4.806335745522756
0.8895 4.804997653777645
0.89 4.803869108636815
0.8905 4.802996770756105
0.891 4.802346921559594
0.8915 4.801666198419938
0.892 4.800423761256968
0.8925 4.798023758950204
0.893 4.794195707640335
0.8935 4.789154429233373
0.894 4.783403706100503
0.8945 4.777518023157161
0.895 4.772007636802047
0.8955 4.767214259179265
0.896 4.7632306306634815
0.8965 4.759980652729028
0.897 4.7573199724650825
0.8975 4.755116351357706
0.898 4.753266347576715
0.8985 4.751698119206172
0.899 4.750346414877831
0.8995 4.749165773664523
0.9 4.748123242873052
0.9005 4.747191067108159
0.901 4.746323529283537
0.9015 4.745454801180348
0.902 4.744472478210247
0.9025 4.743266334985017
0.903 4.741741119364906
0.9035 4.739852321495513
0.904 4.737630149468099
0.9045 4.735179419449238
0.905 4.73265173430202
0.9055 4.730195704084362
0.906 4.72792174165965
0.9065 4.725897898671593
0.907 4.724157042327067
0.9075 4.722718833992684
0.908 4.721597407617506
0.9085 4.720812817216353
0.909 4.720389078198919
0.9095 4.720361777115371
0.91 4.720801911496372
0.9105 4.721802695869637
0.911 4.72345718665122
0.9115 4.725768174072656
0.912 4.728522213395885
0.9125 4.731236226531094
0.913 4.733272987309493
0.9135 4.7340943981147605
0.914 4.73348368256138
0.9145 4.7315965279263255
0.915 4.728867093257343
0.9155 4.725843685278382
0.916 4.722967685883101
0.9165 4.720486731965878
0.917 4.718477338213217
0.9175 4.716924207558921
0.918 4.71578109882021
0.9185 4.715009368830025
0.919 4.7145754142719385
0.9195 4.714465386255925
0.92 4.71467699132488
0.9205 4.71521182071755
0.921 4.716089945309837
0.9215 4.717320662085711
0.922 4.71888020799087
0.9225 4.720686523005782
0.923 4.72257625413024
0.9235 4.724330425876745
0.924 4.725693335519025
0.9245 4.7264526739378185
0.925 4.726509984392435
0.9255 4.725916405128003
0.926 4.7248388622072275
0.9265 4.723512836697492
0.927 4.722195805862589
0.9275 4.721137298019372
0.928 4.720525347267604
0.9285 4.720439948722475
0.929 4.720878876367325
0.9295 4.721791752478626
0.93 4.723110023016861
0.9305 4.724762431592846
0.931 4.7266730937464905
0.9315 4.728754294646607
0.932 4.730903757160825
0.9325 4.733003578230069
0.933 4.734924770382954
0.9335 4.736562518830403
0.934 4.737843960183379
0.9345 4.738756889984701
0.935 4.739337601237655
0.9355 4.739628298296508
0.936 4.739643807425774
0.9365 4.739389079156672
0.937 4.738928357630011
0.9375 4.738499249964703
0.938 4.738552774795353
0.9385 4.739800186362603
0.939 4.743310171576016
0.9395 4.750573241723948
0.94 4.763046800272602
0.9405 4.78034759579054
0.941 4.797479109528928
0.9415 4.8055282914133075
0.942 4.799541098993875
0.9425 4.784188474294619
0.943 4.767566321987341
0.9435 4.753853370543612
0.944 4.7434452771354705
0.9445 4.73563771685266
0.945 4.729710787369602
0.9455 4.725076844599397
0.946 4.721243008346099
0.9465 4.717877315583215
0.947 4.7147817598621815
0.9475 4.711865679378799
0.948 4.70910366485649
0.9485 4.706522634778875
0.949 4.704200454314507
0.9495 4.702323962607671
0.95 4.701222386433231
0.9505 4.701445106824683
0.951 4.703777278266206
0.9515 4.7092462249866776
0.952 4.719020688937065
0.9525 4.733799980051384
0.953 4.751813807432861
0.9535 4.7663743325393755
0.954 4.767990090740452
0.9545 4.752976452137081
0.955 4.727759290585447
0.9555 4.701970313845172
0.956 4.680984766869071
0.9565 4.66548950748668
0.957 4.654185628530207
0.9575 4.645602878640555
0.958 4.638670815523272
0.9585 4.632716632857078
0.959 4.6273424724782215
0.9595 4.622318456527981
0.96 4.617525600931363
0.9605 4.612914358202423
0.961 4.608467569996383
0.9615 4.604150150358856
0.962 4.599865612755727
0.9625 4.595428155521973
0.963 4.5906296852401995
0.9635 4.585334820279756
0.964 4.579569222869867
0.9645 4.573495385173717
0.965 4.567307536179652
0.9655 4.561158905343308
0.966 4.55514059764464
0.9665 4.54933372926891
0.967 4.543831491371374
0.9675 4.538718219310778
0.968 4.534015155937719
0.9685 4.529671531308815
0.969 4.525565027663515
0.9695 4.521548113535105
0.97 4.517526091597051
0.9705 4.513451723125507
0.971 4.509245244885013
0.9715 4.504650565381179
0.972 4.49921672165313
0.9725 4.492544974127294
0.973 4.484659767535681
0.9735 4.476081724518967
0.974 4.4675123534130625
0.9745 4.4594855537063784
0.975 4.452221468072911
0.9755 4.445698629405094
0.976 4.439739692683015
0.9765 4.434116567253063
0.977 4.428689459939982
0.9775 4.423490805460456
0.978 4.418649908228567
0.9785 4.414235808724944
0.979 4.41017118296518
0.9795 4.406268868916762
0.98 4.402291479388491
0.9805 4.3980180399923166
0.981 4.393298827109292
0.9815 4.388112277545358
0.982 4.3825911172516046
0.9825 4.376994318562287
0.983 4.371570638350227
0.9835 4.366446589425389
0.984 4.361611430150506
0.9845 4.3569735427965055
0.985 4.352448199055597
0.9855 4.3479673093171956
0.986 4.34350928727513
0.9865 4.33910114776327
0.987 4.3348327182155115
0.9875 4.330866025842956
0.988 4.32749285121822
0.9885 4.3252009398647955
0.989 4.324848359378232
0.9895 4.327906592464461
0.99 4.33665296540772
0.9905 4.353721811627932
0.991 4.3800120404265614
0.9915 4.410914063195555
0.992 4.434383614591181
0.9925 4.437215051482041
0.993 4.416971799148553
0.9935 4.384182112595378
0.994 4.3520471071813445
0.9945 4.327819829280805
0.995 4.312457750992416
0.9955 4.303832852169909
0.996 4.299359679509112
0.9965 4.297106684167878
0.997 4.295918930897062
0.9975 4.295187332925672
0.998 4.294593623912266
0.9985 4.293988006931735
0.999 4.293319054225154
0.9995 4.2926068536571345
1.0 4.291954074059743
1.0005 4.29156876319944
1.001 4.29183285607611
1.0015 4.2933744233389115
1.002 4.297027270991683
1.0025 4.303461162425159
1.003 4.312458159452588
1.0035 4.322345143444877
1.004 4.330308273739893
1.0045 4.333683953139503
1.005 4.331469807001496
1.0055 4.324792928190051
1.006 4.315945423114306
1.0065 4.307133980889641
1.007 4.299859773725063
1.0075 4.294803183519913
1.008 4.291951127247789
1.0085 4.290855097222004
1.009 4.290959421230762
1.0095 4.291792910204612
1.01 4.2930534548249595
1.0105 4.2945698195807855
1.011 4.296257567687939
1.0115 4.298041900789522
1.012 4.2997592294800375
1.0125 4.301039228183622
1.013 4.301418013703731
1.0135 4.30095171498743
1.014 4.301366446253254
1.0145 4.306635765496682
1.015 4.321480046757663
1.0155 4.34768313702041
1.016 4.380351863115162
1.0165 4.407144198245306
1.017 4.413889739225055
1.0175 4.396790995663392
1.018 4.367439691770216
1.0185 4.34099135140828
1.019 4.324032321709876
1.0195 4.3153313604815535
1.02 4.311603077006169
1.0205 4.310426034969727
1.021 4.310487611656758
1.0215 4.311155957860165
1.022 4.312144750084074
1.0225 4.3133477062553665
1.023 4.3147689412507235
1.0235 4.3165255950167465
1.024 4.318893589024012
1.0245 4.3224082595606115
1.025 4.327930985324158
1.0255 4.3364775869677485
1.026 4.348494352791584
1.0265 4.362660628650695
1.027 4.375302277324857
1.0275 4.381794275039479
1.028 4.379461730404183
1.0285 4.369581682581145
1.029 4.356339304244988
1.0295 4.343847926426551
1.03 4.334186950619427
1.0305 4.327514860174776
1.031 4.323131654609585
1.0315 4.320286613943218
1.032 4.318448236586497
1.0325 4.317322523947875
1.033 4.316791788620711
1.0335 4.316925873049871
1.034 4.318096278690965
1.0345 4.321272393492564
1.035 4.32859421617493
1.0355 4.344028027798392
1.036 4.373098201962386
1.0365 4.419632133568412
1.037 4.479222815808975
1.0375 4.535018893912253
1.038 4.565171351834036
1.0385 4.556960852840626
1.039 4.5149393076253075
1.0395 4.457707046415403
1.04 4.404284886141828
1.0405 4.364243989014505
1.041 4.338392131158346
1.0415 4.323375058479727
1.042 4.315193653665623
1.0425 4.310819575271785
1.043 4.308418796835832
1.0435 4.307031830836514
1.044 4.306202073555499
1.0445 4.305740115652259
1.045 4.3056229719571855
1.0455 4.305954561696404
1.046 4.307011020455135
1.0465 4.30936287963005
1.047 4.314038066489711
1.0475 4.322699147188575
1.048 4.337583783620446
1.0485 4.36070294383942
1.049 4.391511998687052
1.0495 4.4233730149958665
1.05 4.443184293790567
1.0505 4.440157831555898
1.051 4.41664662907682
1.0515 4.385214773394005
1.052 4.356827564482544
1.0525 4.335783186177111
1.053 4.321877356014345
1.0535 4.313367712887193
1.054 4.308502544807518
1.0545 4.305959045819384
1.055 4.30484916168125
1.0555 4.304619969232493
1.056 4.304937693931005
1.0565 4.305611257670507
1.057 4.306537310159647
1.0575 4.30767045117804
1.058 4.309022074236565
1.0585 4.310686830061569
1.059 4.312867077100818
1.0595 4.315904018630548
1.06 4.320254472252475
1.0605 4.326409086310037
1.061 4.3346947418576045
1.0615 4.344899569712859
1.062 4.355738878954358
1.0625 4.364642903139376
1.063 4.368779960582809
1.0635 4.366967324439396
1.064 4.360540081411295
1.0645 4.35214064154862
1.065 4.34402387787869
1.0655 4.337410868727507
1.066 4.332697786391203
1.0665 4.329819230193679
1.067 4.328498588049336
1.0675 4.328450471101271
1.068 4.329425118660535
1.0685 4.331225563473153
1.069 4.333717915757394
1.0695 4.336809364212159
1.07 4.340436534739331
1.0705 4.344526237200735
1.071 4.348937019335952
1.0715 4.353450761173199
1.072 4.357781531743098
1.0725 4.361684284524107
1.073 4.3650736526172205
1.0735 4.368079951020461
1.074 4.370896210785786
1.0745 4.373565082884597
1.075 4.375915473285278
1.0755 4.377719102419534
1.076 4.378912776371792
1.0765 4.37970212782687
1.077 4.380423898794269
1.0775 4.381394659117002
1.078 4.382846143084351
1.0785 4.385003692625372
1.079 4.388214695030544
1.0795 4.393151932223026
1.08 4.401140095527832
1.0805 4.414738759656552
1.081 4.4387549456268625
1.0815 4.481609403244856
1.082 4.5552488409095835
1.0825 4.663188456869931
1.083 4.758999128915607
1.0835 4.74854425207169
1.084 4.642901318598061
1.0845 4.541124617383226
1.085 4.481522380660601
1.0855 4.453818137131802
1.086 4.4430699380878815
1.0865 4.440422484923116
1.087 4.44156252324743
1.0875 4.44447001008101
1.088 4.448198139605723
1.0885 4.4523108929052375
1.089 4.4566261805957526
1.0895 4.4611165049324475
1.09 4.465865654431812
1.0905 4.471066240574397
1.091 4.477017012560956
1.0915 4.484134570861976
1.092 4.49294980145739
1.0925 4.504155193720789
1.093 4.518504570054195
1.0935 4.535981458935095
1.094 4.553947351506596
1.0945 4.566796955562681
1.095 4.5700749026499325
1.0955 4.565028118172891
1.096 4.557010613710575
1.0965 4.550563915317432
1.097 4.547337979755549
1.0975 4.547054849222502
1.098 4.548921836386538
1.0985 4.552354916460888
1.099 4.557184428449857
1.0995 4.563649453660161
1.1 4.5723179975326635
1.1005 4.58386418506563
1.101 4.598653801216357
1.1015 4.615904696536892
1.102 4.632397991546379
1.1025 4.642117003780309
1.103 4.63964283223354
1.1035 4.626151767224077
1.104 4.609459584907843
1.1045 4.596884502428565
1.105 4.590581684498056
1.1055 4.589166874224806
1.106 4.590622949734025
1.1065 4.593549162737568
1.107 4.597162647287912
1.1075 4.601054578469937
1.108 4.6050056820132985
1.1085 4.60890498186667
1.109 4.612736458885913
1.1095 4.6165782475642105
1.11 4.620618111501886
1.1105 4.625149260236156
1.111 4.630528674886549
1.1115 4.637191666547623
1.112 4.645629296906175
1.1125 4.656252604870924
1.113 4.668584792490921
1.1135 4.679870231028228
1.114 4.685411935852227
1.1145 4.683006555590107
1.115 4.676071096375828
1.1155 4.669825673864474
1.116 4.666763580607506
1.1165 4.666671035330745
1.117 4.668508991691611
1.1175 4.6714347185433445
1.118 4.674943604531406
1.1185 4.6787527056283915
1.119 4.682703224659083
1.1195 4.686711054022161
1.12 4.690746237325638
1.1205 4.694828552214013
1.121 4.6990563630555515
1.1215 4.703655145306159
1.122 4.709108711950967
1.1225 4.716316014824614
1.123 4.726663010869561
1.1235 4.741374749094869
1.124 4.759572716908729
1.1245 4.776494246750796
1.125 4.785614213392242
1.1255 4.784363439035281
1.126 4.776252683934138
1.1265 4.766832429174021
1.127 4.7596640407557755
1.1275 4.755764893654537
1.128 4.754708822106731
1.1285 4.755629440422783
1.129 4.757738969966874
1.1295 4.760498289725537
1.13 4.763605007339506
1.1305 4.7669072017469025
1.131 4.770348592320665
1.1315 4.773923548605377
1.132 4.7776849194841935
1.1325 4.781710101035894
1.133 4.7861305636965605
1.1335 4.791117787236936
1.134 4.796850159036514
1.1345 4.803425107930516
1.135 4.810712567345768
1.1355 4.818186651277855
1.136 4.824928795042829
1.1365 4.829967406678013
1.137 4.832844523288032
1.1375 4.833917685008655
1.138 4.8340461772194425
1.1385 4.834027126820076
1.139 4.834293114755378
1.1395 4.834962441268984
1.14 4.835990845345536
1.1405 4.837268339978885
1.141 4.8386710184982595
1.1415 4.840106386644325
1.142 4.841519861223175
1.1425 4.842908989377826
1.143 4.8443144635390984
1.1435 4.845815768605159
1.144 4.847533941997315
1.1445 4.849625493933659
1.145 4.852283534827319
1.1455 4.855721825706277
1.146 4.8601246849808275
1.1465 4.8655328835511655
1.147 4.8716970966210615
1.1475 4.877969464963667
1.148 4.883372273192848
1.1485 4.886995737581276
1.149 4.88850177348636
1.1495 4.888325073110633
1.15 4.88738187665832
1.1505 4.886552781862801
1.151 4.886339364804299
1.1515 4.886846559024852
1.152 4.887946590412713
1.1525 4.889432098830183
1.153 4.891103913717175
1.1535 4.892819979421415
1.154 4.894485838502246
1.1545 4.896051559655384
1.155 4.8975129826573545
1.1555 4.89889438762738
1.156 4.900246714059281
1.1565 4.901643913782128
1.157 4.903168306095162
1.1575 4.904916773105948
1.158 4.906969343105179
1.1585 4.909379951060269
1.159 4.912134279956359
1.1595 4.915114654638786
1.16 4.918050387673609
1.1605 4.920558347679056
1.161 4.922310875719849
1.1615 4.92322437671399
1.162 4.923509345379551
1.1625 4.92352821614872
1.163 4.923592274698843
1.1635 4.9238715561684545
1.164 4.924368005317398
1.1645 4.925015570270383
1.165 4.925710753664155
1.1655 4.926365500027637
1.166 4.9269229584362675
1.1665 4.927351914315749
1.167 4.927662400391303
1.1675 4.927882905832825
1.168 4.9280826032688685
1.1685 4.928353122203185
1.169 4.928820848630733
1.1695 4.9296221254694705
1.17 4.930857651288629
1.1705 4.932509592545155
1.171 4.93435835362651
1.1715 4.935988802281517
1.172 4.936903923379199
1.1725 4.936756772273294
1.173 4.9355570083845075
1.1735 4.933664302800074
1.174 4.931572629523875
1.1745 4.929656042311401
1.175 4.9280810814389495
1.1755 4.9268477755998115
1.176 4.9258753831470665
1.1765 4.925056703646411
1.177 4.924303119061105
1.1775 4.923544210877648
1.178 4.922743089378527
1.1785 4.921895923629946
1.179 4.921019950297745
1.1795 4.920154321948478
1.18 4.91933337396103
1.1805 4.918557541297452
1.181 4.917797305131091
1.1815 4.916981359740176
1.182 4.916022641870275
1.1825 4.914840192331677
1.183 4.91337768193991
1.1835 4.911627179648828
1.184 4.909642013460643
1.1845 4.907503709191817
1.185 4.905311405093262
1.1855 4.9031686471798865
1.186 4.901163625779879
1.1865 4.899345344589183
1.187 4.8977157471726125
1.1875 4.896242123961307
1.188 4.894895634892422
1.1885 4.893664600803048
1.189 4.8925639963954675
1.1895 4.891643106082863
1.19 4.890953027538237
1.1905 4.890489133345338
1.191 4.890138713152822
1.1915 4.889690522503462
1.192 4.888912700429134
1.1925 4.887665569616334
1.193 4.885960362135763
1.1935 4.883931043415363
1.194 4.881763217249282
1.1945 4.879651253944284
1.195 4.877770646220234
1.1955 4.876239413113054
1.196 4.8750795212294245
1.1965 4.874229466579801
1.197 4.8735748481315335
1.1975 4.872990486913845
1.198 4.872378188211681
1.1985 4.8716774778799055
1.199 4.87087917924901
1.1995 4.870039797640865
1.2 4.869318708458839
1.2005 4.869006283109409
1.201 4.8695464067846315
1.2015 4.871489950620334
1.202 4.875254323352853
1.2025 4.880612540862594
1.203 4.886110201836449
1.2035 4.889242500866465
1.204 4.887909227839418
1.2045 4.882181854265286
1.205 4.874290169981099
1.2055 4.866850769449077
1.206 4.861307668473992
1.2065 4.857770252056604
1.207 4.855694308902131
1.2075 4.854477599158119
1.208 4.8536998038016295
1.2085 4.85311211427915
1.209 4.85258956404249
1.2095 4.852084649539056
1.21 4.851605909966527
1.2105 4.851205722937325
1.211 4.850973175827616
1.2115 4.851038779194854
1.212 4.851567482068247
1.2125 4.852711960814477
1.213 4.8544948550894125
1.2135 4.856692648378449
1.214 4.858791311754271
1.2145 4.86006732232702
1.215 4.859842584937847
1.2155 4.858000502353531
1.216 4.8552261077041114
1.2165 4.852473141944352
1.217 4.850306692574599
1.2175 4.848802587474554
1.218 4.847798005139942
1.2185 4.847103340996413
1.219 4.846592156683459
1.2195 4.846188534482464
1.22 4.84587266696492
1.2205 4.845652748777996
1.221 4.845554025269883
1.2215 4.8456078528389765
1.222 4.8458414998914
1.2225 4.846258772778815
1.223 4.846829883340052
1.2235 4.8474981559036925
1.224 4.848207680806953
1.2245 4.848887629075823
1.225 4.849428107003232
1.2255 4.849735982292333
1.226 4.849810261636319
1.2265 4.849736482138629
1.227 4.849620303122241
1.2275 4.849511733733968
1.228 4.849391685637737
1.2285 4.849180705199534
1.229 4.8487642384534615
1.2295 4.8480646995705134
1.23 4.847068341159214
1.2305 4.845831362606238
1.231 4.844422111404325
1.2315 4.843004317422534
1.232 4.842048393458843
1.2325 4.842325603215566
1.233 4.844069699177056
1.2335 4.845914788759116
1.234 4.8457530807742755
1.2345 4.842964800801989
1.235 4.83880204443522
1.2355 4.83475635700193
1.236 4.8315496453572
1.2365 4.829233517755735
1.237 4.827608309880914
1.2375 4.826464013114587
1.238 4.825653264037878
1.2385 4.825087592190012
1.239 4.824715413196377
1.2395 4.824530080232734
1.24 4.824571943736973
1.2405 4.824983016035184
1.241 4.826091598923093
1.2415 4.828526746337672
1.242 4.8333535292509575
1.2425 4.841879097623479
1.243 4.854725436426068
1.2435 4.86992803211919
1.244 4.88180544281357
1.2445 4.883811158984597
1.245 4.874559114222611
1.2455 4.859491396677785
1.246 4.845553806517123
1.2465 4.836149292258072
1.247 4.83108475060406
1.2475 4.8288465153730025
1.248 4.8280820079891
1.2485 4.827946461636754
1.249 4.827978339433304
1.2495 4.827945649133089
1.25 4.827735489554809
1.2505 4.827321332948409
1.251 4.826744772728401
1.2515 4.826106756994039
1.252 4.825597250711238
1.2525 4.825511828516894
1.253 4.826327742512867
1.2535 4.828727958282822
1.254 4.833507166919781
1.2545 4.841073907231601
1.255 4.850443981751385
1.2555 4.858559752921749
1.256 4.861638903123409
1.2565 4.858187976143419
1.257 4.8502018815736045
1.2575 4.8410720801888685
1.258 4.833255132088431
1.2585 4.827698512794721
1.259 4.824277452766785
1.2595 4.822431012639465
1.26 4.821575109945129
1.2605 4.821274836805521
1.261 4.821250923211106
1.2615 4.821342577248772
1.262 4.821466776323125
1.2625 4.821588024046457
1.263 4.821698645155668
1.2635 4.821822390946395
1.264 4.8220124243603655
1.2645 4.8223627163812575
1.265 4.822995042269986
1.2655 4.8240361915413486
1.266 4.825593870570294
1.2665 4.827738135702616
1.267 4.830423940631655
1.2675 4.833319265965895
1.268 4.835753689793976
1.2685 4.837002945516692
1.269 4.836731954066132
1.2695 4.8351387442613865
1.27 4.832745725221035
1.2705 4.830071486748973
1.271 4.827476507164165
1.2715 4.825150402295379
1.272 4.823190823110584
1.2725 4.821723786602242
1.273 4.821005471212346
1.2735 4.821398147090613
1.274 4.823207992607922
1.2745 4.8263099634029745
1.275 4.829850716352156
1.2755 4.8324361616299205
1.276 4.832923588660868
1.2765 4.8308653882208406
1.277 4.82626948995208
1.2775 4.819514458880341
1.278 4.811624599193196
1.2785 4.804023486349981
1.279 4.797766207710217
1.2795 4.793163701960023
1.28 4.789941315050256
1.2805 4.7876386096525225
1.281 4.785858523498342
1.2815 4.784338800207741
1.282 4.7829385836646106
1.2825 4.781589594046074
1.283 4.780292952806517
1.2835 4.779135122276776
1.284 4.778413026354884
1.2845 4.778935048275051
1.285 4.782916885130107
1.2855 4.796483359684729
1.286 4.8361194618915375
1.2865 4.938148575780329
1.287 5.12429317792182
1.2875 5.24354141355941
1.288 5.132830230225589
1.2885 4.942967379930445
1.289 4.83182009605181
1.2895 4.786711298951746
1.29 4.769627987772826
1.2905 4.762686834456157
1.291 4.7593806649614985
1.2915 4.757407610577039
1.292 4.755910789171687
1.2925 4.75456264466741
1.293 4.7532578727540225
1.2935 4.752029243840087
1.294 4.751023154920248
1.2945 4.75051716965178
1.295 4.750928245788425
1.2955 4.752694766029804
1.296 4.756003182982028
1.2965 4.760288707012891
1.297 4.763914486481965
1.2975 4.764693180386231
1.298 4.7613918090518625
1.2985 4.754797122935696
1.299 4.7469924514616535
1.2995 4.739871481007991
1.3 4.734455905666214
1.3005 4.7312663538422965
1.301 4.7309615205371225
1.3015 4.735096619616155
1.302 4.746980726061499
1.3025 4.7724125896144765
1.303 4.817421566477264
1.3035 4.877422060578113
1.304 4.924662450735307
1.3045 4.926462704827814
1.305 4.8840526976683
1.3055 4.830273803190976
1.306 4.788052716423285
1.3065 4.758015857805209
1.307 4.7350156576798925
1.3075 4.716671397297733
1.308 4.702639206024041
1.3085 4.69265413458363
1.309 4.685906998860134
1.3095 4.681342642074164
1.31 4.678056314902654
1.3105 4.675431324616233
1.311 4.673110503454926
1.3115 4.670905624976499
1.312 4.668733630065698
1.3125 4.6665777466004394
1.313 4.664452880144091
1.3135 4.662427063077067
1.314 4.660629501253287
1.3145 4.659373548296078
1.315 4.659399727494727
1.3155 4.6625326965752025
1.316 4.673039366779514
1.3165 4.69994368217339
1.317 4.757782401419701
1.3175 4.85407080422191
1.318 4.947464413579556
1.3185 4.946169594280582
1.319 4.8505101137061315
1.3195 4.75145017611785
1.32 4.689795573522358
1.3205 4.658249627985804
1.321 4.642870341355624
1.3215 4.635112774666022
1.322 4.630909789582746
1.3225 4.628482104526086
1.323 4.627056951878784
1.3235 4.6262906998000135
1.324 4.626014115357527
1.3245 4.6261473057870495
1.325 4.62666400194071
1.3255 4.6275928502405685
1.326 4.629016230521278
1.3265 4.631051506017628
1.327 4.633779739285623
1.3275 4.637119937056853
1.328 4.640732877118185
1.3285 4.644110377532004
1.329 4.646972874138414
1.3295 4.649703834724078
1.33 4.653375940118223
1.3305 4.659253249840277
1.331 4.6679898880235315
1.3315 4.67869027583902
1.332 4.688557098371253
1.3325 4.694080742535726
1.333 4.693147069253452
1.3335 4.686082778352371
1.334 4.675139073777328
1.3345 4.663312375830665
1.335 4.652890456842914
1.3355 4.6447412000261386
1.336 4.6387692693905125
1.3365 4.63457046251598
1.337 4.631722903163349
1.3375 4.629869469487644
1.338 4.62871540961295
1.3385 4.628049243687843
1.339 4.627728027526907
1.3395 4.627666930220156
1.34 4.627823711170831
1.3405 4.628222313367975
1.341 4.6289273651503136
1.3415 4.630118766790191
1.342 4.632123560407709
1.3425 4.635524819343725
1.343 4.641262317462199
1.3435 4.650687261950993
1.344 4.665258523802529
1.3445 4.685514586659102
1.345 4.709109755083705
1.3455 4.72913816471078
1.346 4.736374902241503
1.3465 4.726891031911605
1.347 4.706556440021319
1.3475 4.685252267321842
1.348 4.66908988685267
1.3485 4.659142242843621
1.349 4.654109333553344
1.3495 4.652423545500521
1.35 4.652994502009272
1.3505 4.655235558712454
1.351 4.658952735370053
1.3515 4.664298877437443
1.352 4.671884377582958
1.3525 4.683053903522896
1.353 4.700310318332693
1.3535 4.727185376364935
1.354 4.765510166411027
1.3545 4.808046165761483
1.355 4.834148197037119
1.3555 4.826372492143194
1.356 4.792751360031738
1.3565 4.755807624538055
1.357 4.729175084235686
1.3575 4.714338962622292
1.358 4.707831964492356
1.3585 4.706018799834497
1.359 4.706495634722091
1.3595 4.707993032145263
1.36 4.709917667338895
1.3605 4.712042831173288
1.361 4.714307650902978
1.3615 4.716760506039857
1.362 4.719505829092623
1.3625 4.722763407419104
1.363 4.7270711196309625
1.3635 4.734227774351269
1.364 4.751483210599473
1.3645 4.808545106146208
1.365 4.982257671244992
1.3655 5.210992213956241
1.366 5.1919858139247
1.3665 4.965484158378804
1.367 4.82751081762835
1.3675 4.785642025586225
1.368 4.774805243610921
1.3685 4.7729287201713335
1.369 4.773953370588864
1.3695 4.776021169740443
1.37 4.77852922598903
1.3705 4.781322840423075
1.371 4.78443131383781
1.3715 4.78799450092379
1.372 4.792240951412986
1.3725 4.79751022897729
1.373 4.804219896919135
1.3735 4.8126226111075505
1.374 4.822227146013135
1.3745 4.831379130914812
1.375 4.837882303608027
1.3755 4.840543224357243
1.376 4.839926968995658
1.3765 4.8376192270633505
1.377 4.835123669676389
1.3775 4.833355803662783
1.378 4.83260739327367
1.3785 4.832753296258203
1.379 4.833544057543265
1.3795 4.834770480216954
1.38 4.836348296870782
1.3805 4.8383427629556595
1.381 4.840945751072174
1.3815 4.844492145609528
1.382 4.849475888927114
1.3825 4.856438014121166
1.383 4.865302473572441
1.3835 4.874193032176495
1.384 4.8794864888104135
1.3845 4.878794944296652
1.385 4.873554000492763
1.3855 4.867212919301774
1.386 4.862158913937491
1.3865 4.859133793120935
1.387 4.85802625847919
1.3875 4.858412865174819
1.388 4.859772241351702
1.3885 4.861644661640539
1.389 4.863678333144683
1.3895 4.865648885486135
1.39 4.867431704207017
1.3905 4.86899517719588
1.391 4.870407882621133
1.3915 4.871872544121797
1.392 4.873851865890415
1.3925 4.8773225084309155
1.393 4.884225246635313
1.3935 4.897558204547473
1.394 4.919316212547584
1.3945 4.945125590281164
1.395 4.962341094824569
1.3955 4.961256102150725
1.396 4.945840635963129
1.3965 4.9264772745180165
1.397 4.91002976485252
1.3975 4.898855125886258
1.398 4.892675249004099
1.3985 4.89013217705303
1.399 4.889798965009567
1.3995 4.890629837492363
1.4 4.891967557253198
1.4005 4.893428889109194
1.401 4.894794631862992
1.4015 4.895946733299978
1.402 4.896841724231774
1.4025 4.897498997069072
1.403 4.898005590361815
1.4035 4.898523593115674
1.404 4.8993066557072416
1.4045 4.900787498899565
1.405 4.9036958314412304
1.4055 4.909196764616364
1.406 4.918744877852425
1.4065 4.933222859354937
1.407 4.95122864430386
1.4075 4.967614816762471
1.408 4.974852189897956
1.4085 4.968843454014585
1.409 4.953470603692124
1.4095 4.936913683518507
1.41 4.924720822843002
1.4105 4.917904108550471
1.411 4.915058037783292
1.4115 4.914503766978837
1.412 4.915061090160518
1.4125 4.916059759034334
1.413 4.917141269023536
1.4135 4.9181214545720175
1.414 4.9189282060877835
1.4145 4.919559116875042
1.415 4.920076503054543
1.4155 4.920607200556916
1.416 4.921355868491557
1.4165 4.922672927160181
1.417 4.925150833047623
1.4175 4.929714156960348
1.418 4.937475943074667
1.4185 4.948949651267138
1.419 4.962622175209597
1.4195 4.974172875088313
1.42 4.978694222393259
1.4205 4.974996364644997
1.421 4.966768801326048
1.4215 4.9588548777892845
1.422 4.9538352017134395
1.4225 4.9519117683845435
1.423 4.952248179182734
1.4235 4.953946660743127
1.424 4.956338722020663
1.4245 4.959004806288822
1.425 4.961697332356169
1.4255 4.9642926853287355
1.426 4.966755131604777
1.4265 4.969120644882511
1.427 4.971491912610468
1.4275 4.974076900550329
1.428 4.977243529912282
1.4285 4.981614146842307
1.429 4.988027564148299
1.4295 4.997124646566598
1.43 5.0083232209907935
1.4305 5.018892499064433
1.431 5.024898257504238
1.4315 5.024230057151159
1.432 5.0184603683306035
1.4325 5.01114310612541
1.433 5.005041267415625
1.4335 5.001158764185276
1.434 4.999329737621964
1.4345 4.99898832828755
1.435 4.999591739542356
1.4355 5.000722282885422
1.436 5.002111022542766
1.4365 5.003604231502545
1.437 5.005145467880255
1.4375 5.0067750118469965
1.438 5.008612303060674
1.4385 5.010884849585515
1.439 5.013934898056445
1.4395 5.018193085535937
1.44 5.023984000351343
1.4405 5.031101963745733
1.441 5.03836896917884
1.4415 5.04383554519283
1.442 5.045982609605043
1.4425 5.044914644092883
1.443 5.042228210368401
1.4435 5.03973143519712
1.444 5.038454755909618
1.4445 5.038568710424525
1.445 5.039791685558973
1.4455 5.0417400941025745
1.446 5.044089451946831
1.4465 5.046618234215976
1.447 5.049191594945557
1.4475 5.0517723798737135
1.448 5.054408336675263
1.4485 5.057269528736058
1.449 5.0606392070887045
1.4495 5.0649443027408365
1.45 5.070638320771471
1.4505 5.077935863384988
1.451 5.086290720127745
1.4515 5.09407441818889
1.452 5.099111548915881
1.4525 5.100119088475796
1.453 5.0976603918299555
1.4535 5.093606145855799
1.454 5.089800144072311
1.4545 5.087269484603753
1.455 5.086230821638547
1.4555 5.086441006632298
1.456 5.087515842401811
1.4565 5.089111136216796
1.457 5.090982892149413
1.4575 5.092984069035972
1.458 5.0950315475301045
1.4585 5.0970968669069405
1.459 5.099191315696268
1.4595 5.101365145608297
1.46 5.103736180129755
1.4605 5.106523083787432
1.461 5.110112670775149
1.4615 5.115217622759864
1.462 5.1231546787196764
1.4625 5.136121831582698
1.463 5.156465583326468
1.4635 5.1823751660663175
1.464 5.201288915612511
1.4645 5.197330273754566
1.465 5.174316196329854
1.4655 5.150859976195
1.466 5.136664300234757
1.4665 5.130594740667914
1.467 5.128998627673927
1.4675 5.12940693129121
1.468 5.130608880098294
1.4685 5.132058733595746
1.469 5.133502252596336
1.4695 5.134808713996589
1.47 5.135911137833866
1.4705 5.136793733358773
1.471 5.137481553888022
1.4715 5.138077891093174
1.472 5.138789792737817
1.4725 5.14000641547396
1.473 5.142376454632637
1.4735 5.146773135248972
1.474 5.153879658455083
1.4745 5.163192020496088
1.475 5.171986596295155
1.4755 5.176079330993448
1.476 5.172991002438628
1.4765 5.164278586947007
1.477 5.153906657266533
1.4775 5.145048382100904
1.478 5.138888957060593
1.4785 5.135238318955143
1.479 5.133463741957196
1.4795 5.132956760711889
1.48 5.1332546599278865
1.4805 5.13404803694585
1.481 5.135111013584036
1.4815 5.136295138539711
1.482 5.1374916616734625
1.4825 5.138638602586107
1.483 5.139718320128202
1.4835 5.140766826448082
1.484 5.141885872679748
1.4845 5.143224988283216
1.485 5.144942315173231
1.4855 5.147087180245442
1.486 5.149465034373638
1.4865 5.15161121669455
1.487 5.152947307234359
1.4875 5.153070152982681
1.488 5.151878543235612
1.4885 5.1495523670621095
1.489 5.146414691632228
1.4895 5.142819454755011
1.49 5.139109076385643
1.4905 5.135573806194755
1.491 5.132441413220932
1.4915 5.129831231722618
1.492 5.127768223109883
1.4925 5.126205775756643
1.493 5.125047972573641
1.4935 5.124142376894553
1.494 5.123265418229567
1.4945 5.122135144161908
1.495 5.120479590150977
1.4955 5.118119167254165
1.496 5.115045322379731
1.4965 5.111424908391945
1.497 5.107529985257092
1.4975 5.1036372174016895
1.498 5.099943696036303
1.4985 5.096548413009297
1.499 5.093480881073654
1.4995 5.090731246816692
1.5 5.088287719770803
1.5005 5.086154866524688
1.501 5.084348168925591
1.5015 5.082898577284644
1.502 5.081843692284159
1.5025 5.081236993902608
1.503 5.081151205859546
1.5035 5.081728221238236
1.504 5.0832114711750505
1.5045 5.085965589124254
1.505 5.090387644203932
1.5055 5.096602301624427
1.506 5.10396987378586
1.5065 5.110801552614691
1.507 5.114883224037093
1.5075 5.114737460177053
1.508 5.110478756977412
1.5085 5.10343227904344
1.509 5.0951702080636165
1.5095 5.086874433107034
1.51 5.079210289851269
1.5105 5.072431856694064
1.511 5.06656663257455
1.5115 5.061542950734098
1.512 5.057245188459114
1.5125 5.053565843502844
1.513 5.0504006317576655
1.5135 5.047644080455668
1.514 5.045190692852345
1.5145 5.042911956220629
1.515 5.040668555647126
1.5155 5.038313387547034
1.516 5.035719348763375
1.5165 5.032814023567467
1.517 5.029600593919516
1.5175 5.0261399953192685
1.518 5.022521186627578
1.5185 5.018864878705625
1.519 5.015380652289726
1.5195 5.01248277016222
1.52 5.011004541018257
1.5205 5.012566140015362
1.521 5.019994757777076
1.5215 5.036906815661054
1.522 5.06391813472925
1.5225 5.090838504356014
1.523 5.098144602825131
1.5235 5.078811423534266
1.524 5.047550582452758
1.5245 5.020051755767887
1.525 5.000574517556395
1.5255 4.98725256953293
1.526 4.977646831705408
1.5265 4.970179711671599
1.527 4.96397790490088
1.5275 4.958552571050542
1.528 4.953612711953228
1.5285 4.94897254966883
1.529 4.944511019591359
1.5295 4.94014153097238
1.53 4.935806811258046
1.5305 4.931460342701743
1.531 4.92708689281645
1.5315 4.922658000403515
1.532 4.918145255748823
1.5325 4.913512690068839
1.533 4.9087743321893464
1.5335 4.904038032710743
1.534 4.899532093943729
1.5345 4.895623031387715
1.535 4.8928288478192
1.5355 4.892021566031551
1.536 4.894507750359424
1.5365 4.902020337721935
1.537 4.916177962685958
1.5375 4.9369827135415045
1.538 4.960530269670595
1.5385 4.977665271095421
1.539 4.977502365486692
1.5395 4.956925077001313
1.54 4.925024644868999
1.5405 4.894249098085694
1.541 4.870878272374621
1.5415 4.8549937697391
1.542 4.844470558831159
1.5425 4.8373246090714295
1.543 4.832238413170697
1.5435 4.828407604935413
1.544 4.825369129771192
1.5445 4.822846868223976
1.545 4.8206793707961895
1.5455 4.818764098694397
1.546 4.8170227247134845
1.5465 4.815394712983001
1.547 4.813825189822075
1.5475 4.812291935426917
1.548 4.810828055612769
1.5485 4.809539280582974
1.549 4.8085943979069325
1.5495 4.808180486886449
1.55 4.8084039692408505
1.5505 4.809190522760734
1.551 4.810182704813896
1.5515 4.810809080684934
1.552 4.810510184387625
1.5525 4.808991704805092
1.553 4.806274863005403
1.5535 4.802587272267901
1.554 4.798217721763886
1.5545 4.793487141876006
1.555 4.788697660571537
1.5555 4.784017627760609
1.556 4.779440359285373
1.5565 4.7748568081297575
1.557 4.770225873901754
1.5575 4.765670921651851
1.558 4.761371287021151
1.5585 4.757427374215731
1.559 4.753818575259259
1.5595 4.750440923018357
1.56 4.747168626447199
1.5605 4.743883985158781
1.561 4.740501412809029
1.5615 4.736983436770697
1.562 4.73333719392279
1.5625 4.72960281780925
1.563 4.725823804018089
1.5635 4.722027551066508
1.564 4.718195653761234
1.5645 4.7142785966294225
1.565 4.710210984743713
1.5655 4.70594363405067
1.566 4.701472041471736
1.5665 4.696824111820823
1.567 4.692017684871812
1.5675 4.687075665966998
1.568 4.682032942307395
1.5685 4.676977918487606
1.569 4.672020261421884
1.5695 4.6672474535714406
1.57 4.6627086067472865
1.5705 4.658416633647771
1.571 4.654359152791813
1.5715 4.650502287208414
1.572 4.646799054013784
1.5725 4.643168600317732
1.573 4.639505752058743
1.5735 4.635709027710058
1.574 4.631731452040593
1.5745 4.6276045953990925
1.575 4.623398599180487
1.5755 4.619169286567494
1.576 4.614923204058468
1.5765 4.610644813650761
1.577 4.6062979763231775
1.5775 4.601847054408654
1.578 4.5972691894024065
1.5785 4.592561840519223
1.579 4.587734366441619
1.5795 4.582829522264391
1.58 4.577915550472997
1.5805 4.573081673647509
1.581 4.5683933454924786
1.5815 4.563897300556394
1.582 4.559599053026674
1.5825 4.555500689833914
1.583 4.5515943382723
1.5835 4.547876182718087
1.584 4.544351619508805
1.5845 4.541031783512108
1.585 4.53792502477886
1.5855 4.535013943477863
1.586 4.53224011742508
1.5865 4.529507167024957
1.587 4.5267180850108675
1.5875 4.523811726298022
1.588 4.520786998865963
1.5885 4.517660026343456
1.589 4.514430511436161
1.5895 4.511121892104456
1.59 4.507792727592542
1.5905 4.504534647620219
1.591 4.501431014728907
1.5915 4.498547929906876
1.592 4.495906553050962
1.5925 4.493499530605212
1.593 4.491306954998884
1.5935 4.489324343769192
1.594 4.487551187966473
1.5945 4.485998720920715
1.595 4.484660213297224
1.5955 4.483510461486357
1.596 4.482501927694037
1.5965 4.481566003021158
1.597 4.480632902193023
1.5975 4.479632238651825
1.598 4.478521302321174
1.5985 4.477270154640192
1.599 4.475872386795605
1.5995 4.474362555256373
1.6 4.472784974695029
1.6005 4.471175749602904
1.601 4.46955495682207
1.6015 4.467910895020153
1.602 4.466227110332764
1.6025 4.464480324226197
1.603 4.462653486486647
1.6035 4.460756313238956
1.604 4.458808063533188
1.6045 4.456862462294688
1.605 4.45498512545323
1.6055 4.4532658757149415
1.606 4.451770854721933
1.6065 4.450541016159138
1.607 4.4495514315567
1.6075 4.448687892430335
1.608 4.447761039374089
1.6085 4.446568669762153
1.609 4.445001715459001
1.6095 4.443098636405504
1.61 4.4410135394918635
1.6105 4.438924399529925
1.611 4.436961238786483
1.6115 4.4351822641072305
1.612 4.433586469038455
1.6125 4.43213990340504
1.613 4.430792698798228
1.6135 4.42950879967415
1.614 4.428279997533038
1.6145 4.4271424347495545
1.615 4.426181809842665
1.6155 4.425554755860705
1.616 4.425505882546376
1.6165 4.426395205602824
1.617 4.428703756597863
1.6175 4.432968573108298
1.618 4.439554339234182
1.6185 4.448261472692088
1.619 4.457917454085922
1.6195 4.466367577631824
1.62 4.471271468963271
1.6205 4.471371717171096
1.621 4.46728198536688
1.6215 4.461059163263047
1.622 4.455034704695936
1.6225 4.450712926013334
1.623 4.448495319292898
1.6235 4.448051592727023
1.624 4.4488096685754295
1.6245 4.450240056730817
1.625 4.451952537618287
1.6255 4.45368903167767
1.626 4.455300979014166
1.6265 4.456716106916569
1.627 4.457919030771827
1.6275 4.458948606792645
1.628 4.459870443335068
1.6285 4.460780665603434
1.629 4.461802056104868
1.6295 4.463053668757918
1.63 4.464654084506443
1.6305 4.466688382744462
1.631 4.469182354309408
1.6315 4.472092832946696
1.632 4.4753078759081655
1.6325 4.478670266780488
1.633 4.481993414877047
1.6335 4.485078224265892
1.634 4.487723760489662
1.6345 4.489747425070161
1.635 4.491030564147947
1.6355 4.4915545043837595
1.636 4.491411213497682
1.6365 4.490804664393841
1.637 4.4900137796893445
1.6375 4.489288533406779
1.638 4.488782130741369
1.6385 4.488536923720781
1.639 4.488548690901923
1.6395 4.488806138514769
1.64 4.4893182763922335
1.6405 4.490103667708458
1.641 4.491169249749773
1.6415 4.492509218519545
1.642 4.49411440008113
1.6425 4.495964115505495
1.643 4.4980597050483295
1.6435 4.500406966860042
1.644 4.503032538185674
1.6445 4.505972295442377
1.645 4.5092671605649395
1.6455 4.512917089022618
1.646 4.516834479156624
1.6465 4.520847705047429
1.647 4.5247527335662765
1.6475 4.528476730353742
1.648 4.532058817715707
1.6485 4.535449563888631
1.649 4.538434493298243
1.6495 4.540803409694115
1.65 4.542533689262338
1.6505 4.543747598507053
1.651 4.5445782090010605
1.6515 4.5451358676169535
1.652 4.54557035199256
1.6525 4.546091792734955
1.653 4.546908595412886
1.6535 4.548161825448438
1.654 4.54989133564174
1.6545 4.552067979501515
1.655 4.554621235152987
1.6555 4.557465277084744
1.656 4.560524149763098
1.6565 4.563725776815505
1.657 4.567011513907871
1.6575 4.570338429742395
1.658 4.573648707213349
1.6585 4.5769054289744515
1.659 4.580095150832984
1.6595 4.5832421234905825
1.66 4.586395123914614
1.6605 4.589591865279842
1.661 4.592830033570762
1.6615 4.596060726874122
1.662 4.599200846928402
1.6625 4.602170383437071
1.663 4.604897136332938
1.6635 4.607321138007516
1.664 4.609426203317613
1.6645 4.611272896566503
1.665 4.613006428043287
1.6655 4.614799151536075
1.666 4.616806971494969
1.6665 4.619154882351906
1.667 4.6219349780365855
1.6675 4.6252072023226996
1.668 4.628989460599679
1.6685 4.633271341558278
1.669 4.638010904296668
1.6695 4.643096747240546
1.67 4.648255288394361
1.6705 4.652985514519773
1.671 4.65667824711143
1.6715 4.658921302266086
1.672 4.659754791985315
1.6725 4.6595920133230555
1.673 4.658957482930556
1.6735 4.658311064557885
1.674 4.657974772906726
1.6745 4.658100001826157
1.675 4.658677484682708
1.6755 4.659614048970487
1.676 4.660812367346195
1.6765 4.662214333437761
1.677 4.663829223686874
1.6775 4.665717595331405
1.678 4.668015752913132
1.6785 4.670945973005652
1.679 4.674850444467444
1.6795 4.680210683439525
1.68 4.687587868948877
1.6805 4.697352707171368
1.681 4.709173010266119
1.6815 4.721516986255751
1.682 4.73168113913612
1.6825 4.736638626431723
1.683 4.7348397013527395
1.6835 4.727737703361911
1.684 4.718677624515558
1.6845 4.710318936564518
1.685 4.703705016140575
1.6855 4.698930623090001
1.686 4.695744696852285
1.6865 4.693758867389696
1.687 4.692592329252972
1.6875 4.691956985856685
1.688 4.691684680534409
1.6885 4.69168737912613
1.689 4.691933187626945
1.6895 4.692424374750259
1.69 4.693184164285985
1.6905 4.694210223524508
1.691 4.695460575333425
1.6915 4.696842430324403
1.692 4.698245941889412
1.6925 4.699603943891124
1.693 4.7008741653978765
1.6935 4.702026707620097
1.694 4.703028834426637
1.6945 4.703803938363005
1.695 4.704241326574942
1.6955 4.704297643811468
1.696 4.704088458178471
1.6965 4.703811709163959
1.697 4.7036347544708645
1.6975 4.703602307944684
1.698 4.703630977374824
1.6985 4.703562762838682
1.699 4.703272814859827
1.6995 4.702722518128859
1.7 4.701966215346483
1.7005 4.701101380817174
1.701 4.7002378265539795
1.7015 4.699495873534491
1.702 4.698981892246654
1.7025 4.6987301404124056
1.703 4.698654402908288
1.7035 4.698575508836147
1.704 4.698335380552002
1.7045 4.697894279152835
1.705 4.697323223583163
1.7055 4.696702190053176
1.706 4.696071615948669
1.7065 4.6954475725508535
1.707 4.694856678960606
1.7075 4.694330919942323
1.708 4.693900959163529
1.7085 4.693599618884368
1.709 4.693485865244207
1.7095 4.69368380385787
1.71 4.694424002365275
1.7105 4.696128683169142
1.711 4.6995454305554984
1.7115 4.705991926016503
1.712 4.717560252661539
1.7125 4.7367126895488285
1.713 4.76420812253721
1.7135 4.795376232792445
1.714 4.818438695022009
1.7145 4.821236368031474
1.715 4.802574162359593
1.7155 4.772798215165884
1.716 4.743219486689045
1.7165 4.719472259578709
1.717 4.702415012384095
1.7175 4.6909139180258626
1.718 4.683490782166683
1.7185 4.678898259562673
1.719 4.6762330110247605
1.7195 4.674856697843647
1.72 4.6743307490501005
1.7205 4.674345857859238
1.721 4.674676395640188
1.7215 4.6751577274690925
1.722 4.675680188008875
1.7225 4.676192039484227
1.723 4.676703839817162
1.7235 4.677283206758626
1.724 4.678005663354697
1.7245 4.678856711889535
1.725 4.679616185672985
1.7255 4.679890207543466
1.726 4.679379128230962
1.7265 4.6781025097795625
1.727 4.676354610679382
1.7275 4.674511054205829
1.728 4.672901879745688
1.7285 4.671804257966845
1.729 4.671482666996538
1.7295 4.672247960196354
1.73 4.674537744883607
1.7305 4.679086230520325
1.731 4.687270578297141
1.7315 4.701798022065867
1.732 4.727910100234294
1.7325 4.774156511908756
1.733 4.8468722275188645
1.7335 4.9271695123695585
1.734 4.957522350328424
1.7345 4.907801300622254
1.735 4.824726142503825
1.7355 4.758936091072051
1.736 4.719863887587219
1.7365 4.69935364413151
1.737 4.689314361634977
1.7375 4.684778707267143
1.738 4.683073726478882
1.7385 4.682832387167827
1.739 4.683355283204384
1.7395 4.684271648910413
1.74 4.685381576774726
1.7405 4.6865617038133935
1.741 4.6877312891759315
1.7415 4.688850012658073
1.742 4.689899390241934
1.7425 4.690901435702686
1.743 4.691937895155788
1.7435 4.693195589000541
1.744 4.695083315867666
1.7445 4.698406852441846
1.745 4.704729621587105
1.7455 4.717034019067177
1.746 4.740784974573962
1.7465 4.784502395685624
1.747 4.854034449692377
1.7475 4.9289781607051575
1.748 4.95135844681865
1.7485 4.898530542420223
1.749 4.821679657113854
1.7495 4.765186534338565
1.75 4.733348407107537
1.7505 4.7170809524299555
1.751 4.70914689306366
1.7515 4.705635620894939
1.752 4.704623185659194
1.7525 4.705165386096897
1.753 4.706782660976649
1.7535 4.709205384556653
1.754 4.71224149216711
1.7545 4.715688390938149
1.755 4.7192807066137155
1.7555 4.722691813164489
1.756 4.725561617870976
1.7565 4.727613924953135
1.757 4.728727945365345
1.7575 4.728933931032761
1.758 4.728372016610774
1.7585 4.727316049388532
1.759 4.726139319354373
1.7595 4.7251639955588525
1.76 4.724528856424983
1.7605 4.724209960188889
1.761 4.724131180112194
1.7615 4.724268614242431
1.762 4.724658286925288
1.7625 4.725422565869464
1.763 4.726759672607941
1.7635 4.728986447099616
1.764 4.7326916873492815
1.7645 4.739095448610768
1.765 4.750986128966594
1.7655 4.774125128052874
1.766 4.816626964944571
1.7665 4.876692688030386
1.767 4.919950341223452
1.7675 4.904357037917742
1.768 4.846636820009636
1.7685 4.793690845314901
1.769 4.761955123086076
1.7695 4.745632305559101
1.77 4.737316539944607
1.7705 4.732805367442869
1.771 4.7301153054179546
1.7715 4.728323623046379
1.772 4.726998378803864
1.7725 4.725940500325339
1.773 4.72506815034463
1.7735 4.724360962531603
1.774 4.723837555379787
1.7745 4.723550562330115
1.775 4.723610970450545
1.7755 4.724198640869225
1.776 4.725633454130214
1.7765 4.728415382271863
1.777 4.733307264187455
1.7775 4.741259253394074
1.778 4.753080883516648
1.7785 4.768792042035741
1.779 4.786939835240399
1.7795 4.80440730574409
1.78 4.817260234500341
1.7805 4.822362867454312
1.781 4.818777313775667
1.7815 4.808133319084006
1.782 4.7937244390154605
1.7825 4.778807110656143
1.783 4.765416288507152
1.7835 4.754361875568795
1.784 4.745841875163737
1.7845 4.739768943339693
1.785 4.735807518777331
1.7855 4.733447278587776
1.786 4.732203529764429
1.7865 4.731743484781545
1.787 4.731861198682467
1.7875 4.732444307672766
1.788 4.733420340107995
1.7885 4.73475559244218
1.789 4.736433596013694
1.7895 4.738453327520383
1.79 4.740821980399692
1.7905 4.743556123241663
1.791 4.746691206545486
1.7915 4.750272058923156
1.792 4.754362780164034
1.7925 4.758990996798288
1.793 4.764075424874222
1.7935 4.769386656615176
1.794 4.774618548728497
1.7945 4.779512494308881
1.795 4.783782747928476
1.7955 4.787008849553307
1.796 4.788783195724849
1.7965 4.789088566881872
1.797 4.788407025776476
1.7975 4.787544014964438
1.798 4.787286769038624
1.7985 4.788246668111223
1.799 4.790822357716341
1.7995 4.795340733419841
1.8 4.802161828820851
1.8005 4.811768139865438
1.801 4.824755279113808
1.8015 4.841453274448177
1.802 4.860997350418079
1.8025 4.879843738832498
1.803 4.891538258686459
1.8035 4.8903241898769165
1.804 4.876711693192866
1.8045 4.857450679529445
1.805 4.839623442993951
1.8055 4.826594774778903
1.806 4.81852078906586
1.8065 4.814244654226145
1.807 4.812482311518404
1.8075 4.81223774606801
1.808 4.81284719440855
1.8085 4.813921793106956
1.809 4.81524744103272
1.8095 4.816730646888783
1.81 4.81834678066926
1.8105 4.820117652934491
1.811 4.822124901927396
1.8115 4.82453070528424
1.812 4.827716601826089
1.8125 4.832610691132085
1.813 4.841636076163366
1.8135 4.860822853748824
1.814 4.90233976553455
1.8145 4.976094053438307
1.815 5.049402272620468
1.8155 5.048668857734767
1.816 4.98299191025573
1.8165 4.92328921400271
1.817 4.891061374259565
1.8175 4.876551710752577
1.818 4.870598067040363
1.8185 4.868709699116876
1.819 4.86895907357589
1.8195 4.870589077650348
1.82 4.8734376622883895
1.8205 4.877745535687851
1.821 4.8841489153113224
1.8215 4.893674849941276
1.822 4.907280600087087
1.8225 4.92431543572997
1.823 4.94027864979581
1.8235 4.947816299961159
1.824 4.943368865552698
1.8245 4.931588704720325
1.825 4.920007483418961
1.8255 4.912470000893699
1.826 4.908907716081585
1.8265 4.9079571894258995
1.827 4.908478215018056
1.8275 4.909794948877869
1.828 4.911582964609843
1.8285 4.913706652284072
1.829 4.916201869445868
1.8295 4.919311804367445
1.83 4.923636746770126
1.8305 4.930618755274982
1.831 4.943956266930393
1.8315 4.97343483170195
1.832 5.038749047593217
1.8325 5.138980138263565
1.833 5.176562078168737
1.8335 5.094972870498526
1.834 5.0036603907141854
1.8345 4.959012688872455
1.835 4.943303657483365
1.8355 4.93893127696301
1.836 4.93862849090181
1.8365 4.9398463404723065
1.837 4.9416762552969535
1.8375 4.943738664701855
1.838 4.945862125429266
1.8385 4.947970196168472
1.839 4.950041391685487
1.8395 4.952092190093276
1.84 4.954175619963627
1.8405 4.956350671081853
1.841 4.958674893512209
1.8415 4.961185893588767
1.842 4.963864735805827
1.8425 4.966579106995337
1.843 4.969071075074544
1.8435 4.971014664531524
1.844 4.9721798478652515
1.8445 4.972562293789127
1.845 4.972379356955554
1.8455 4.971962734491368
1.846 4.971629543290523
1.8465 4.971595738903091
1.847 4.9719773506816844
1.8475 4.9727898608601775
1.848 4.973971119467948
1.8485 4.975404443675903
1.849 4.976976602303256
1.8495 4.978667995812397
1.85 4.980646507197094
1.8505 4.9833476379692785
1.851 4.987385528102764
1.8515 4.993210485053548
1.852 5.000379230657159
1.8525 5.006842994882438
1.853 5.009425287365345
1.8535 5.0062174296788
1.854 4.9984573714516385
1.8545 4.9894005137506605
1.855 4.981743932631466
1.8555 4.9764836487943525
1.856 4.973419703624558
1.8565 4.971945665443987
1.857 4.97149101402177
1.8575 4.971652953222216
1.858 4.972157188694385
1.8585 4.972820335451737
1.859 4.9735386468945295
1.8595 4.974281853675014
1.86 4.975078373538168
1.8605 4.975984660198523
1.861 4.977102353828266
1.8615 4.978602616886714
1.862 4.980829801954207
1.8625 4.984397159737701
1.863 4.990235820384371
1.8635 4.999390110469798
1.864 5.012314909923011
1.8645 5.027547582948233
1.865 5.040804454382823
1.8655 5.046812764966316
1.866 5.043494338347222
1.8665 5.0334456696415755
1.867 5.021112415203517
1.8675 5.009915002173568
1.868 5.001395371527823
1.8685 4.995525167004181
1.869 4.991577561345136
1.8695 4.988823533998386
1.87 4.986752435883491
1.8705 4.985016226908827
1.871 4.983316173823561
1.8715 4.981423950960459
1.872 4.9792277603529564
1.8725 4.976736248020578
1.873 4.974036937138906
1.8735 4.971275357388019
1.874 4.968621319920236
1.8745 4.9662828611271665
1.875 4.964408050750232
1.8755 4.962987847793529
1.876 4.961749754278482
1.8765 4.960313957185462
1.877 4.958483651188737
1.8775 4.956411319470418
1.878 4.954460822446955
1.8785 4.953008025704679
1.879 4.952345286688581
1.8795 4.952744563239231
1.88 4.954522533852233
1.8805 4.957950635953533
1.881 4.9630312872817255
1.8815 4.969193054901008
1.882 4.975049714252438
1.8825 4.978467044440536
1.883 4.977217773346248
1.8835 4.970288114166457
1.884 4.959127148328499
1.8845 4.946912285162427
1.885 4.936267280896115
1.8855 4.9280716898854005
1.886 4.922032400409276
1.8865 4.917555497773862
1.887 4.914162308275608
1.8875 4.911542358047886
1.888 4.909512767240947
1.8885 4.907960189288109
1.889 4.906812167061779
1.8895 4.906017590857883
1.89 4.905559790449199
1.8905 4.9054568589976535
1.891 4.905758725210213
1.8915 4.906569519766129
1.892 4.908055115385255
1.8925 4.910430955553614
1.893 4.913843267422101
1.8935 4.918126682472766
1.894 4.922586768442083
1.8945 4.926138676697804
1.895 4.927804498177276
1.8955 4.927292404900144
1.896 4.9251397444521325
1.8965 4.922327247891597
1.897 4.91973534620509
1.8975 4.917827599551953
1.898 4.916700245748273
1.8985 4.916239884365555
1.899 4.916280787921866
1.8995 4.916662266578331
1.9 4.9172629989256
1.9005 4.917987954736197
1.901 4.91877142079477
1.9015 4.91958264264031
1.902 4.920403155821179
1.9025 4.921241721384377
1.903 4.922123383783478
1.9035 4.923070787407503
1.904 4.924116414834539
1.9045 4.92528922380233
1.905 4.926595636721406
1.9055 4.928012008818464
1.906 4.929489641079104
1.9065 4.930979645626674
1.907 4.932439058798445
1.9075 4.933837509515187
1.908 4.935134963594284
1.9085 4.936303734618643
1.909 4.937342743135074
1.9095 4.9382893533779155
1.91 4.939195351152779
1.9105 4.94011690638352
1.911 4.941095505467168
1.9115 4.942177250627474
1.912 4.9433962929409025
1.9125 4.944764811565272
1.913 4.946279884124071
1.9135 4.947931543433232
1.914 4.949708876406352
1.9145 4.9515855582532735
1.915 4.953527290710901
1.9155 4.955497019675133
1.916 4.957469186504071
1.9165 4.959425986612678
1.917 4.961367192671566
1.9175 4.96330845074973
1.918 4.9652721873796954
1.9185 4.9672704470886275
1.919 4.969301364668209
1.9195 4.971309348315667
1.92 4.973176425301351
1.9205 4.974759140912146
1.921 4.975934260439151
1.9215 4.9766907437789145
1.922 4.977106637757939
1.9225 4.977338263050444
1.923 4.9775673939159235
1.9235 4.977978484502835
1.924 4.978719238799791
1.9245 4.979880893306121
1.925 4.98147803376967
1.9255 4.983482477949257
1.926 4.985833057099659
1.9265 4.988457544640769
1.927 4.99127947972661
1.9275 4.994235821346954
1.928 4.997275702998052
1.9285 5.000354240790988
1.929 5.0034282686389355
1.9295 5.006455956421058
1.93 5.0094269194050325
1.9305 5.012348768414548
1.931 5.015253007767794
1.9315 5.01821763835041
1.932 5.021377858697952
1.9325 5.024918904852988
1.933 5.02899754024022
1.9335 5.033693948266406
1.934 5.0390006072123965
1.9345 5.044896996551592
1.935 5.051375213851592
1.9355 5.058279915148598
1.936 5.0650699030654485
1.9365 5.070886052892864
1.937 5.074937721208946
1.9375 5.076914830601427
1.938 5.077092509752426
1.9385 5.076060051657884
1.939 5.074510448042752
1.9395 5.073121702155947
1.94 5.072371571541994
1.9405 5.072406721753416
1.941 5.0731202038382355
1.9415 5.074305735825216
1.942 5.075755383216351
1.9425 5.077336840149852
1.943 5.078988027943967
1.9435 5.080707162301107
1.944 5.082545209286651
1.9445 5.084605371644563
1.945 5.087044999082244
1.9455 5.090098880196465
1.946 5.094118531460361
1.9465 5.099595608241022
1.947 5.107154370158216
1.9475 5.117434686244574
1.948 5.130589167259223
1.9485 5.145258354218682
1.949 5.157821707957109
1.9495 5.16428885368516
1.95 5.1647183184666465
1.9505 5.16426992018343
1.951 5.167855810535179
1.9515 5.174251451012057
1.952 5.176547251589544
1.9525 5.169981950303376
1.953 5.157570739768
1.9535 5.145663027615616
1.954 5.137821833952763
1.9545 5.134211563169825
1.955 5.133644768103138
1.9555 5.134947788386676
1.956 5.13729134584949
1.9565 5.140126036506145
1.957 5.143078676443506
1.9575 5.145901449987057
1.958 5.148357186954406
1.9585 5.150123032345864
1.959 5.150810500325959
1.9595 5.1502299788567845
1.96 5.1486804053266395
1.9605 5.14697365046488
1.961 5.146273390581945
1.9615 5.1480173165431244
1.962 5.154010360269022
1.9625 5.16613034678637
1.963 5.184678640860999
1.9635 5.205028491591725
1.964 5.216998935100354
1.9645 5.212938153841265
1.965 5.196550708408055
1.9655 5.177897172441942
1.966 5.163340947646591
1.9665 5.153840984033226
1.967 5.148182673441069
1.9675 5.1451816820840035
1.968 5.14417118473147
1.9685 5.144687843889346
1.969 5.145963669783035
1.9695 5.1467281157056854
1.97 5.145798499366923
1.9705 5.143041029136472
1.971 5.139500097957183
1.9715 5.1364391177021895
1.972 5.134480928244028
1.9725 5.133628637077622
1.973 5.133686837467329
1.9735 5.1345530199846126
1.974 5.13628572529429
1.9745 5.139101729661816
1.975 5.143367500257674
1.9755 5.1495924141829965
1.976 5.158339598974616
1.9765 5.1698342263957615
1.977 5.183136900857792
1.9775 5.195384131666169
1.978 5.202487614606508
1.9785 5.20206935319431
1.979 5.195523655647107
1.9795 5.186548569705413
1.98 5.178249518041961
1.9805 5.172066959308386
1.981 5.168387848278427
1.9815 5.167251901353226
1.982 5.168479515523933
1.9825 5.1716063729186486
1.983 5.175857757418224
1.9835 5.180137005186022
1.984 5.18301131062126
1.9845 5.183119594385189
1.985 5.179967677134846
1.9855 5.174337418784549
1.986 5.167748333528098
1.9865 5.161532621043407
1.987 5.156171931058098
1.9875 5.1513327833895906
1.988 5.146256292872624
1.9885 5.140215230945537
1.989 5.1328429620905895
1.9895 5.124351757468411
1.99 5.1155714446505405
1.9905 5.107637591909891
1.991 5.101468511340692
1.9915 5.097377574178011
1.992 5.09509473455416
1.9925 5.094068911174506
1.993 5.09375975536373
1.9935 5.093769432396745
1.994 5.093869746778016
1.9945 5.093983910427398
1.995 5.094130184788775
1.9955 5.094369425363184
1.996 5.094778701483604
1.9965 5.09552202368041
1.997 5.097043042635776
1.9975 5.100630929705386
1.998 5.110550368627558
1.9985 5.141886762695157
1.999 5.237620558857263
1.9995 5.407559137976491
2.0 5.44344656940759
2.0005 5.285425439743032
2.001 5.160470225899684
2.0015 5.116661894958409
2.002 5.1040598874582175
2.0025 5.10072420666157
2.003 5.100388862103077
2.0035 5.101189368183044
2.004 5.102479774981325
2.0045 5.103992188830387
2.005 5.105625694587652
2.0055 5.107350199606404
2.006 5.109121207435355
2.0065 5.11081619727329
2.007 5.112192318606554
2.0075 5.11300757194456
2.008 5.113157167838314
2.0085 5.112727864386474
2.009 5.112010485886649
2.0095 5.111419814257798
2.01 5.111463554300289
2.0105 5.112734011638165
2.011 5.115939434720658
2.0115 5.122020035109821
2.012 5.132290312874406
2.0125 5.148300795931092
2.013 5.170508875234748
2.0135 5.194739430915171
2.014 5.209490575712038
2.0145 5.203783119002215
2.015 5.180949383963154
2.0155 5.154899579106037
2.016 5.134921696760837
2.0165 5.122174148083864
2.017 5.114554470470307
2.0175 5.109976110480518
2.018 5.1070911711203015
2.0185 5.105130559760947
2.019 5.103663966411349
2.0195 5.102461316236458
2.02 5.101394349553735
2.0205 5.100396255221365
2.021 5.099437851870653
2.0215 5.098529639583323
2.022 5.097722645158281
2.0225 5.097114841444911
2.023 5.096858100209153
2.0235 5.09720580563424
2.024 5.098599118798792
2.0245 5.101819255148004
2.025 5.108249831574853
2.0255 5.120168306592116
2.026 5.140657038864274
2.0265 5.171898415891911
2.027 5.210022286338691
2.0275 5.239845567248897
2.028 5.243097581027418
2.0285 5.2189390516586345
2.029 5.184334864418202
2.0295 5.154178801959639
2.03 5.13307005562137
2.0305 5.119866481929663
2.031 5.112246157742953
2.0315 5.108287989043171
2.032 5.10666842504997
2.0325 5.106536787602088
2.033 5.107348854651874
2.0335 5.108752272807842
2.034 5.110514508982674
2.0345 5.112478193440626
2.035 5.114521513127419
2.0355 5.116562873697723
2.036 5.118551962418425
2.0365 5.120461766015668
2.037 5.122294891665828
2.0375 5.124062770947282
2.038 5.1257917701787035
2.0385 5.1275015032758136
2.039 5.129181449202908
2.0395 5.130729517842984
2.04 5.131955440287267
2.0405 5.132619656717073
2.041 5.132627626188316
2.0415 5.132115232850526
2.042 5.131357185449612
2.0425 5.13053619146321
2.043 5.12965779086652
2.0435 5.128649356436964
2.044 5.127526582187692
2.0445 5.126423216605477
2.045 5.125534111159095
2.0455 5.125026431234205
2.046 5.124996720604737
2.0465 5.125481359302566
2.047 5.126460858219656
2.0475 5.127896190100432
2.048 5.129719831595684
2.0485 5.131872463421112
2.049 5.134261244353392
2.0495 5.136785956695859
2.05 5.139313436724421
2.0505 5.141709075945758
2.051 5.1438587271879035
2.0515 5.145709355087962
2.052 5.147247736608816
2.0525 5.148458263066945
2.053 5.1493161343467895
2.0535 5.149806547017186
2.054 5.149943604569066
2.0545 5.149780663080734
2.055 5.1493775785023645
2.0555 5.148793117923241
2.056 5.1481035919660565
2.0565 5.147414125936105
2.057 5.146884846078145
2.0575 5.146756799736306
2.058 5.147353864083963
2.0585 5.149097333132169
2.059 5.1523935439657444
2.0595 5.157290826964977
2.06 5.162981310940753
2.0605 5.167625712087411
2.061 5.169063102244711
2.0615 5.166139240828877
2.062 5.159531782891851
2.0625 5.151340700195232
2.063 5.1437855350418245
2.0635 5.13809499469343
2.064 5.134386604097425
2.0645 5.132191804652023
2.065 5.130961136865772
2.0655 5.130277898444121
2.066 5.129875028203178
2.0665 5.129594265010092
2.067 5.129355721827772
2.0675 5.129160009161988
2.068 5.1291117535333255
2.0685 5.1294520076456935
2.069 5.130616018975281
2.0695 5.133205859106284
2.07 5.137832273409042
2.0705 5.144662882314253
2.071 5.152607629816292
2.0715 5.158582314932764
2.072 5.158346197153347
2.0725 5.149800689797959
2.073 5.135510926366444
2.0735 5.120320316051941
2.074 5.107393792157706
2.0745 5.097428039613248
2.075 5.089894663870871
2.0755 5.084009989202836
2.076 5.0791310188373275
2.0765 5.0748571757945635
2.077 5.07098420546686
2.0775 5.06742236625161
2.078 5.0641362004669785
2.0785 5.061120067142466
2.079 5.058390037959568
2.0795 5.056009251615115
2.08 5.054171543291637
2.0805 5.053339923354259
2.081 5.054557839433413
2.0815 5.059872987865545
2.082 5.072092643605001
2.0825 5.090963956227729
2.083 5.104264782999695
2.0835 5.091483464449843
2.084 5.052252597242693
2.0845 5.008076064658009
2.085 4.977579525507784
2.0855 4.9685874075264715
2.086 4.980776950449706
2.0865 5.007446593453651
2.087 5.036466732605255
2.0875 5.053820490929122
2.088 5.052435715997933
2.0885 5.0378103410151995
2.089 5.020356798392325
2.0895 5.005876085578099
2.09 4.995165095832534
2.0905 4.987165695077935
2.091 4.980780708322693
2.0915 4.975277994767642
2.092 4.97025640198014
2.0925 4.965530905264095
2.093 4.961037385956646
2.0935 4.956778988634322
2.094 4.952805180398744
2.0945 4.949169524069492
2.095 4.945948733806673
2.0955 4.943237948168977
2.096 4.94114541907797
2.0965 4.939773000055385
2.097 4.939186477812345
2.0975 4.939397658093303
2.098 4.940361100281074
2.0985 4.941922467850884
2.099 4.943673823272607
2.0995 4.9449082976374354
2.1 4.944953493117567
2.1005 4.94363020712449
2.101 4.94132376999324
2.1015 4.938699967005909
2.102 4.9363332056612075
2.1025 4.934487707155154
2.103 4.933187052444031
2.1035 4.932352229947814
2.104 4.931909322427299
2.1045 4.931795486217767
2.105 4.931936778326269
2.1055 4.932265432760119
2.106 4.932725349034571
2.1065 4.933288279203322
2.107 4.933965283428633
2.1075 4.934780056182748
2.108 4.9357948098708215
2.1085 4.937097263085499
2.109 4.938806662619727
2.1095 4.941061992348682
2.11 4.943983370017482
2.1105 4.94762184149729
2.111 4.951903648878212
2.1115 4.956558254627724
2.112 4.961011350780374
2.1125 4.964354196132647
2.113 4.9656662114956065
2.1135 4.9646600688239735
2.114 4.961972156861827
2.1145 4.958723141438644
2.115 4.95578468095558
2.1155 4.95352976306008
2.116 4.9519950125831285
2.1165 4.951113002033922
2.117 4.950775347741181
2.1175 4.950874889086996
2.118 4.951307639147143
2.1185 4.952008817667003
2.119 4.952938399961904
2.1195 4.954091131115523
2.12 4.955472552122967
2.1205 4.9570909919264485
2.121 4.958959132468498
2.1215 4.961096230974138
2.122 4.963533618397487
2.1225 4.966324615374444
2.123 4.969531343838114
2.1235 4.973195114644388
2.124 4.977251028126802
2.1245 4.981472589785789
2.125 4.985424549047036
2.1255 4.988524938384525
2.126 4.990349547216023
2.1265 4.990931101482443
2.127 4.99073188146905
2.1275 4.9903207456410845
2.128 4.990068267277043
2.1285 4.99011204931196
2.129 4.990456574060107
2.1295 4.991061490906854
2.13 4.991880558879703
2.1305 4.992879135367217
2.131 4.9940371527262615
2.1315 4.995363708230037
2.132 4.996887430034959
2.1325 4.998667751625839
2.133 5.000790272965063
2.1335 5.003392380425798
2.134 5.0066520911770445
2.1345 5.010774456146138
2.135 5.0158519887614945
2.1355 5.021607259003011
2.136 5.027201274465713
2.1365 5.0314293775054475
2.137 5.03346829036562
2.1375 5.033401442563149
2.138 5.031978201759423
2.1385 5.029986110141487
2.139 5.027965401582464
2.1395 5.026290283564122
2.14 5.025174417302073
2.1405 5.024700253692845
2.141 5.0248566673851025
2.1415 5.025638288879471
2.142 5.027067238848146
2.1425 5.029187642032498
2.143 5.031999755690063
2.1435 5.035351170976241
2.144 5.038875423702733
2.1445 5.042058966468898
2.145 5.044385169181925
2.1455 5.045509426197978
2.146 5.045339866716742
2.1465 5.044119924833436
2.147 5.0423435781817085
2.1475 5.040515747116998
2.148 5.0389708384245955
2.1485 5.037846016746552
2.149 5.037151474698306
2.1495 5.036812652653885
2.15 5.036730491531064
2.1505 5.036825141415682
2.151 5.037055142637807
2.1515 5.037450306719843
2.152 5.0381370049988385
2.1525 5.039433644462743
2.153 5.042185936207928
2.1535 5.048919039698364
2.154 5.067650103268975
2.1545 5.120307484449197
2.155 5.2292383507782025
2.1555 5.314687533851562
2.156 5.259092445150343
2.1565 5.145306547112866
2.157 5.082113003653386
2.1575 5.0591128187312835
2.158 5.051123620622616
2.1585 5.048088618491158
2.159 5.046893134339636
2.1595 5.046694649470738
2.16 5.047616306138708
2.1605 5.050869847723761
2.161 5.060630892862389
2.1615 5.091087221411176
2.162 5.180375778257559
2.1625 5.334650770678519
2.163 5.382772620906908
2.1635 5.252879858407661
2.164 5.117428512383971
2.1645 5.059941564358234
2.165 5.040186274353183
2.1655 5.032391277837584
2.166 5.028450675527641
2.1665 5.025973624242101
2.167 5.024211908359555
2.1675 5.022976923970556
2.168 5.022421159426028
2.1685 5.023049535663943
2.169 5.025873714737945
2.1695 5.032449071786044
2.17 5.044251919550699
2.1705 5.060684311492529
2.171 5.076037988371302
2.1715 5.080437819594269
2.172 5.068742280283636
2.1725 5.047071699329705
2.173 5.0257599905939445
2.1735 5.01018141617313
2.174 5.0003165400801075
2.1745 4.99433806167301
2.175 4.990746231526219
2.1755 4.988776467257426
2.176 4.98822312219117
2.1765 4.98939500009702
2.177 4.993382042551292
2.1775 5.00287692490853
2.178 5.023660380298842
2.1785 5.064279537935117
2.179 5.123753892280068
2.1795 5.167842656954275
2.18 5.155432946010136
2.1805 5.103178889436907
2.181 5.053533904411801
2.1815 5.0210645139361665
2.182 5.002425167258216
2.1825 4.992246760046494
2.183 4.986771197908806
2.1835 4.983764948096222
2.184 4.982025558583197
2.1845 4.980970100500586
2.185 4.980363365323494
2.1855 4.9801805003312465
2.186 4.980557447790454
2.1865 4.981849348382499
2.187 4.9847329845261
2.1875 4.990360832376168
2.188 5.0004996415125165
2.1885 5.017194702398094
2.189 5.04062622029472
2.1895 5.064380626338035
2.19 5.075705978974528
2.1905 5.0682188248246005
2.191 5.049629749306724
2.1915 5.031179780582447
2.192 5.017740028457776
2.1925 5.009127279626308
2.193 5.003943143823249
2.1935 5.001124576494671
2.194 5.000049885194138
2.1945 5.000319858636771
2.195 5.001626189013197
2.1955 5.003700324891596
2.196 5.006323808165036
2.1965 5.0093209044460165
2.197 5.0125479688403844
2.1975 5.015898688979267
2.198 5.019323929289199
2.1985 5.022823985109359
2.199 5.026447042257179
2.1995 5.030217359751718
2.2 5.034154972800054
2.2005 5.0382727771594125
2.201 5.042595060760514
2.2015 5.047163769844926
2.202 5.052057560591044
2.2025 5.057407411392412
2.203 5.063455776441718
2.2035 5.070615993254502
2.204 5.079560200247474
2.2045 5.091182094990171
2.205 5.106299717052173
2.2055 5.1248768499695325
2.206 5.1448215805143365
2.2065 5.161136315495701
2.207 5.167319685087972
2.2075 5.160566892580115
2.208 5.145821109837544
2.2085 5.131561681756339
2.209 5.122651322994131
2.2095 5.119204146391561
2.21 5.119436821870408
2.2105 5.121715170818351
2.211 5.12503876410542
2.2115 5.1288764902711685
2.212 5.1329616235694475
2.2125 5.137156633450874
2.213 5.1414006156656376
2.2135 5.145667813835643
2.214 5.149978447179934
2.2145 5.154361035536852
2.215 5.158846037293409
2.2155 5.16345639673268
2.216 5.1682039054581095
2.2165 5.173042493488464
2.217 5.177812740064767
2.2175 5.182209776419339
2.218 5.185958453546818
2.2185 5.189001160582776
2.219 5.191558125622527
2.2195 5.193971645787994
2.22 5.196523912217143
2.2205 5.199362470286496
2.221 5.202516961755292
2.2215 5.205958812008034
2.222 5.209638066064602
2.2225 5.213516507798899
2.223 5.217560791323103
2.2235 5.221755363856736
2.224 5.226086017184383
2.2245 5.230551919349815
2.225 5.235153428612821
2.2255 5.239908777601943
2.226 5.24485479701358
2.2265 5.250044366245699
2.227 5.25551560374164
2.2275 5.2612159758510755
2.228 5.266948274045329
2.2285 5.2723201741621635
2.229 5.276867741323996
2.2295 5.2802558781188695
2.23 5.282409909599715
2.2305 5.283484927204079
2.231 5.283799383436823
2.2315 5.283737671834248
2.232 5.283650071348165
2.2325 5.283746131875364
2.233 5.2841103057020495
2.2335 5.284750359301907
2.234 5.285655619913288
2.2345 5.28682044762103
2.235 5.288257134125577
2.2355 5.289982987824465
2.236 5.292007141171749
2.2365 5.294336395404948
2.237 5.296947725482375
2.2375 5.299816100146834
2.238 5.302899174725616
2.2385 5.306149371718832
2.239 5.309492938115276
2.2395 5.312805559687884
2.24 5.315906918210369
2.2405 5.318615208413637
2.241 5.320848019173526
2.2415 5.322680004947887
2.242 5.324288699769721
2.2425 5.325834594155533
2.243 5.327411664400757
2.2435 5.3290502143785945
2.244 5.3307606945115955
2.2445 5.332545399996351
2.245 5.3344155881818915
2.2455 5.336393487873889
2.246 5.338496626554593
2.2465 5.34075231275303
2.247 5.343212022512636
2.2475 5.345969714183663
2.248 5.349196254426789
2.2485 5.3531352321868075
2.249 5.3580213242522925
2.2495 5.363795619833227
2.25 5.3697240954271175
2.2505 5.374288790200013
2.251 5.375873341333349
2.2515 5.37396659262333
2.252 5.3695865805738405
2.2525 5.364375116319249
2.253 5.3595215956966
2.2535 5.3554726432783015
2.254 5.352228808520258
2.2545 5.3496332252911225
2.255 5.347534820266316
2.2555 5.345845710841279
2.256 5.344542582299005
2.2565 5.343648446802992
2.257 5.343219067525415
2.2575 5.343335458191691
2.258 5.3440905714071
2.2585 5.345583485009356
2.259 5.347904047244522
2.2595 5.351058139536341
2.26 5.354834763017666
2.2605 5.358699560784767
2.261 5.361826962377893
2.2615 5.363459366776563
2.262 5.36331762106382
2.2625 5.3616879043433405
2.263 5.359254079607163
2.2635 5.356733826701546
2.264 5.354595067289181
2.2645 5.352963405487249
2.265 5.351732263575101
2.2655 5.350741865547552
2.266 5.349863315755317
2.2665 5.349029725525633
2.267 5.348231819752519
2.2675 5.347487142319623
2.268 5.346844730212912
2.2685 5.3463679584704265
2.269 5.3461401908941
2.2695 5.346268515365147
2.27 5.346909528655112
2.2705 5.348307278757592
2.271 5.350785641424317
2.2715 5.354601666232164
2.272 5.359584057902135
2.2725 5.364778482000125
2.273 5.368695105266231
2.2735 5.3701499618024515
2.274 5.368772980986965
2.2745 5.365048425872058
2.275 5.360242497102123
2.2755 5.35585671164753
2.276 5.352755916423088
2.2765 5.351005971949053
2.277 5.3502763196571825
2.2775 5.350229482130348
2.278 5.3506347592632215
2.2785 5.351366900716163
2.279 5.352352299046907
2.2795 5.353557064845485
2.28 5.354968439334038
2.2805 5.35662516459671
2.281 5.358649412348396
2.2815 5.361324422749212
2.282 5.365248694383525
2.2825 5.371597604031886
2.283 5.382298739070499
2.2835 5.398983372384927
2.284 5.418864543146229
2.2845 5.431080627573857
2.285 5.42547013516094
2.2855 5.406539926977225
2.286 5.387034378121954
2.2865 5.37361755185113
2.287 5.365894356459402
2.2875 5.361615392179838
2.288 5.359134223266168
2.2885 5.357576747877171
2.289 5.356518998842611
2.2895 5.355762257329533
2.29 5.355200161255007
2.2905 5.354782465801905
2.291 5.354493313535962
2.2915 5.354358243023163
2.292 5.354461293483621
2.2925 5.3549588495994795
2.293 5.356042604604505
2.2935 5.357760254735175
2.294 5.3598207434334215
2.2945 5.361574643379879
2.295 5.362385435067323
2.2955 5.361979771217713
2.296 5.360499245086458
2.2965 5.358357069889945
2.297 5.356085801262558
2.2975 5.354165964875063
2.298 5.352868523974345
2.2985 5.352261219078593
2.299 5.352300046613732
2.2995 5.352909631566825
2.3 5.354036430483487
2.3005 5.355672154851482
2.301 5.357886873351977
2.3015 5.360852928771467
2.302 5.3648599590843675
2.3025 5.370235829798326
2.303 5.377080389208296
2.3035 5.384806450505603
2.304 5.391763463140298
2.3045 5.395667152722729
2.305 5.394875530170688
2.3055 5.389686156903866
2.306 5.38218547237958
2.3065 5.374763399561062
2.307 5.368788159128683
2.3075 5.364441351175951
2.308 5.36132867892803
2.3085 5.358995770579264
2.309 5.35713239761341
2.3095 5.355569527944652
2.31 5.354250101432137
2.3105 5.353164415927892
2.311 5.352349433382975
2.3115 5.351870237183811
2.312 5.351842952810265
2.3125 5.3524328873024904
2.313 5.353843205875253
2.3135 5.356208711480403
2.314 5.359395611418763
2.3145 5.362715880902802
2.315 5.364911112808238
2.3155 5.364795846541456
2.316 5.362257062638753
2.3165 5.358415561249209
2.317 5.354637653998169
2.3175 5.3517059785762955
2.318 5.349756822520418
2.3185 5.3486096753920185
2.319 5.348023371910208
2.3195 5.347801052103271
2.32 5.347805079484904
2.3205 5.3479484875823085
2.321 5.348191005950267
2.3215 5.348522533601014
2.322 5.348967107508559
2.3225 5.349599095725227
2.323 5.35056279053967
2.3235 5.352139944985912
2.324 5.35482130281338
2.3245 5.359359883098894
2.325 5.366592107370624
2.3255 5.376737759890871
2.326 5.388265381139489
2.3265 5.397369297616055
2.327 5.399648224841521
2.3275 5.393604045735612
2.328 5.382145775523106
2.3285 5.369873080201102
2.329 5.3597885979604305
2.3295 5.35260099624253
2.33 5.34775018725762
2.3305 5.344428561444961
2.331 5.342006355403684
2.3315 5.340092778725661
2.332 5.338461666122503
2.3325 5.336989017767
2.333 5.335615093411069
2.3335 5.334311447579849
2.334 5.333083583224787
2.3345 5.3319622365437835
2.335 5.33100330068877
2.3355 5.3302887242651975
2.336 5.32994581863396
2.3365 5.330167705990129
2.337 5.3311519608936075
2.3375 5.33299759353793
2.338 5.335530219040767
2.3385 5.33820977100063
2.339 5.340268839898971
2.3395 5.341024540327983
2.34 5.340110109719009
2.3405 5.3375137642885795
2.341 5.3335095666303145
2.3415 5.328580720645896
2.342 5.32332468789066
2.3425 5.318326664430615
2.343 5.31401737843593
2.3435 5.310552620876892
2.344 5.307735705008839
2.3445 5.305166024303541
2.345 5.302498335220856
2.3455 5.299603345458295
2.346 5.296478309579846
2.3465 5.293090251587798
2.347 5.289360527607962
2.3475 5.285297563413994
2.348 5.281007873415073
2.3485 5.276617621335805
2.349 5.272204424744799
2.3495 5.267778103699077
2.35 5.263312249113837
2.3505 5.25878688726053
2.351 5.254204396103057
2.3515 5.249610817436486
2.352 5.245088831823595
2.3525 5.240774835410627
2.353 5.236867629711189
2.3535 5.233607666043091
2.354 5.23124895631375
2.3545 5.23003179149996
2.355 5.230381668005006
2.3555 5.233354638062752
2.356 5.240912877375302
2.3565 5.254556283003379
2.357 5.271000898803513
2.3575 5.279246174300938
2.358 5.269822227424453
2.3585 5.247700268685498
2.359 5.22531602474237
2.3595 5.208938707600969
2.36 5.198155376055014
2.3605 5.1907483089014255
2.361 5.185056502421776
2.3615 5.180156821002421
2.362 5.175594598279431
2.3625 5.171151364795953
2.363 5.166711467288519
2.3635 5.16222309824444
2.364 5.157674447340663
2.3645 5.1531032500336424
2.365 5.148627527115177
2.3655 5.144479760082278
2.366 5.141099355894855
2.3665 5.1392102677753355
2.367 5.139797187475467
2.3675 5.143661298393973
2.368 5.150235766442409
2.3685 5.156296728829829
2.369 5.156722773350894
2.3695 5.14839810892959
2.37 5.133247614377836
2.3705 5.1161147169481564
2.371 5.100752237366996
2.3715 5.088430953762747
2.372 5.078814388150497
2.3725 5.071107308140948
2.373 5.064676988727705
2.3735 5.059168905873745
2.374 5.054402592867617
2.3745 5.050228888600661
2.375 5.046516979221381
2.3755 5.043144152572199
2.376 5.040018252548449
2.3765 5.03707810377345
2.377 5.0342743683869715
2.3775 5.031545756224676
2.378 5.028806458855688
2.3785 5.025944038694726
2.379 5.022877059963503
2.3795 5.0195739151086824
2.38 5.01600946398677
2.3805 5.01209631729554
2.381 5.007720371957574
2.3815 5.0028068461062025
2.382 4.997337844444293
2.3825 4.991427783946047
2.383 4.985355810817391
2.3835 4.979460737649371
2.384 4.97397323650356
2.3845 4.968968954802983
2.385 4.964430426627568
2.3855 4.960317443295312
2.386 4.9565839969272565
2.3865 4.953172681292455
2.387 4.949961902854095
2.3875 4.946714731890235
2.388 4.943078371264291
2.3885 4.938729920450727
2.389 4.933677642892529
2.3895 4.928508983129164
2.39 4.924148899782353
2.3905 4.92114491228081
2.391 4.919155085653126
2.3915 4.91714895620077
2.392 4.914192714068402
2.3925 4.910069457659799
2.393 4.905199466869541
2.3935 4.900122266871578
2.394 4.895114212828559
2.3945 4.890210737574395
2.395 4.8853846833682
2.3955 4.880643399709768
2.396 4.8760256957336425
2.3965 4.871591278861408
2.397 4.8673940268649405
2.3975 4.86349371975446
2.398 4.859941288573819
2.3985 4.856773837663536
2.399 4.85400657071568
2.3995 4.851656461970138
2.4 4.849745743236324
2.4005 4.848291965492842
2.401 4.847256965370641
2.4015 4.846529454601055
2.402 4.845949332754015
2.4025 4.845420421744319
2.403 4.844932374292855
2.4035 4.844451208615914
2.404 4.843787814984853
2.4045 4.842591393776529
2.405 4.840520010473125
2.4055 4.837470860779621
2.406 4.833662035040374
2.4065 4.8295036756160075
2.407 4.825363951870384
2.4075 4.821420321141642
2.408 4.817684672372487
2.4085 4.8140898847544085
2.409 4.810584566482233
2.4095 4.807155357971351
2.41 4.803805007250946
2.4105 4.800554827455243
2.411 4.7974365458344534
2.4115 4.79450849701722
2.412 4.791861428544208
2.4125 4.789630735372557
2.413 4.787995589351806
2.4135 4.787140269157635
2.414 4.787188217736042
2.4145 4.78809112307476
2.415 4.789523564433501
2.4155 4.790877303125769
2.416 4.791505302512857
2.4165 4.791040370952341
2.417 4.789513018153664
2.4175 4.787187716778175
2.418 4.784314324532441
2.4185 4.780956880417961
2.419 4.7770256303646965
2.4195 4.772540044165445
2.42 4.767860616300701
2.4205 4.7635070700815225
2.421 4.759851804518431
2.4215 4.756974066630332
2.422 4.7547659209340525
2.4225 4.753073269195025
2.423 4.751771699171292
2.4235 4.7507830652193865
2.424 4.75006369221991
2.4245 4.749591955480763
2.425 4.749375345458545
2.4255 4.749464080573547
2.426 4.74994342702536
2.4265 4.750896422258443
2.427 4.752303905821761
2.4275 4.753897777412024
2.428 4.755003824551747
2.4285 4.754600898415114
2.429 4.751900789706471
2.4295 4.7470452997495896
2.43 4.741063247571028
2.4305 4.735055406598275
2.431 4.729597224272799
2.4315 4.724763246580777
2.432 4.7204266692658665
2.4325 4.716480379240841
2.433 4.712912186592141
2.4335 4.709790877348735
2.434 4.707284248505556
2.4345 4.705621602925359
2.435 4.705087769997582
2.4355 4.705958756035096
2.436 4.708365159917624
2.4365 4.712051166173272
2.437 4.716035035342563
2.4375 4.718536808032144
2.438 4.717571311167787
2.4385 4.712172398623806
2.439 4.703271265690396
2.4395 4.692985530396123
2.44 4.683176731466886
2.4405 4.674745146882942
2.441 4.667847964562628
2.4415 4.662243414947754
2.442 4.6575499944581855
2.4425 4.6533934187627475
2.443 4.649518979821704
2.4435 4.6457638257534155
2.444 4.64208477002659
2.4445 4.638516883980912
2.445 4.6352184281288045
2.4455 4.632495259306443
2.446 4.630942699844479
2.4465 4.63164515196313
2.447 4.636473347103071
2.4475 4.648241875758949
2.448 4.67009925917965
2.4485 4.702808649095826
2.449 4.739562836307093
2.4495 4.762930738510442
2.45 4.755877495171668
2.4505 4.721309377580902
2.451 4.678701164640228
2.4515 4.643315990696338
2.452 4.619002467938018
2.4525 4.603576804101995
2.453 4.59392853504827
2.4535 4.587715866379855
2.454 4.583469601776829
2.4545 4.580310510966069
2.455 4.5777329504704936
2.4555 4.575461078647693
2.456 4.573351556893802
2.4565 4.571351958166493
2.457 4.569452072436143
2.4575 4.567698312288388
2.458 4.566195206174844
2.4585 4.565144300277866
2.459 4.564904194876191
2.4595 4.566024806713121
2.46 4.5693295433321675
2.4605 4.5763797619788535
2.461 4.590428589748654
2.4615 4.616108959616867
2.462 4.653406795647375
2.4625 4.6858541215741125
2.463 4.685068826286808
2.4635 4.647070315569192
2.464 4.5999799129314765
2.4645 4.5659740930079264
2.465 4.547219650564993
2.4655 4.53783043348512
2.466 4.532861582100897
2.4665 4.529811617706328
2.467 4.5276579080249375
2.4675 4.52605041301334
2.468 4.5249340762853985
2.4685 4.524442811100966
2.469 4.524879567679229
2.4695 4.526692677291247
2.47 4.530434208729912
2.4705 4.537035219171821
2.471 4.547959068251999
2.4715 4.56333370253357
2.472 4.577632997563662
2.4725 4.580233027640397
2.473 4.566150676150586
2.4735 4.542933080566082
2.474 4.521661628129036
2.4745 4.507245542280454
2.475 4.498846269593479
2.4755 4.4941037728872795
2.476 4.491339195817646
2.4765 4.4897218879673
2.477 4.48888675272961
2.4775 4.488659577008106
2.478 4.488885813435192
2.4785 4.489431322683205
2.479 4.490203610035011
2.4795 4.4911466958483315
2.48 4.492164777718345
2.4805 4.493166370656723
2.481 4.49425716397509
2.4815 4.4957708663289475
2.482 4.498154878519588
2.4825 4.5020969066731995
2.483 4.509236415074345
2.4835 4.523489008460305
2.484 4.552347651870114
2.4845 4.60458265682012
2.485 4.675191011109965
2.4855 4.722711919002809
2.486 4.699183390712183
2.4865 4.622177894676962
2.487 4.547285723804856
2.4875 4.499376837789339
2.488 4.474411920149961
2.4885 4.462745461844167
2.489 4.457459861883179
2.4895 4.454635732873373
2.49 4.452255014481191
2.4905 4.449456492358389
2.491 4.446091156501221
2.4915 4.442275681357063
2.492 4.438065751534785
2.4925 4.433395032420475
2.493 4.4283121093655025
2.4935 4.423114221855422
2.494 4.418264500536114
2.4945 4.414166039431554
2.495 4.411084872163783
2.4955 4.409206453699338
2.496 4.408777640030801
2.4965 4.410261729560941
2.497 4.4145208017467725
2.4975 4.423009234893407
2.498 4.437911094901824
2.4985 4.461853335881721
2.499 4.496535360657682
2.4995 4.539545135892985
2.5 4.5808643474093484
2.5005 4.604420649141887
2.501 4.599212285991082
2.5015 4.569166158801468
2.502 4.528106729776623
2.5025 4.488726808806564
2.503 4.45755073611715
2.5035 4.435784145757666
2.504 4.421803623531033
2.5045 4.413280186043859
2.505 4.408281353507545
2.5055 4.405561566414387
2.506 4.404494335920352
2.5065 4.404926457153645
2.507 4.407100878751128
2.5075 4.411637915292938
2.508 4.419535551611232
2.5085 4.432056056590926
2.509 4.450396814289635
2.5095 4.474833798429207
2.51 4.503153945750451
2.5105 4.528755583167984
2.511 4.541618221376022
2.5115 4.535162972276297
2.512 4.512894569087659
2.5125 4.485137652513701
2.513 4.460648875924696
2.5135 4.442926009421332
2.514 4.4319603360646065
2.5145 4.4266548408423185
2.515 4.426301972517133
2.5155 4.4311391397856275
2.516 4.442616746708919
2.5165 4.463265318994515
2.517 4.495418691657112
2.5175 4.536909552407791
2.518 4.574729017994698
2.5185 4.587384982373739
2.519 4.565572588284012
2.5195 4.52397232065224
2.52 4.483297778277051
2.5205 4.453061799903806
2.521 4.4331092452844745
2.5215 4.420270822800133
2.522 4.411860751215639
2.5225 4.40623964903157
2.523 4.402472724539492
2.5235 4.399931242076442
2.524 4.3981664340074955
2.5245 4.396843431865148
2.525 4.395745333391823
2.5255 4.3947532336092126
2.526 4.393825909440587
2.5265 4.392968698093049
2.527 4.392241913836567
2.5275 4.391737200816995
2.528 4.3915924685075245
2.5285 4.392011898300054
2.529 4.393308538377943
2.5295 4.395953749276646
2.53 4.4006458644568065
2.5305 4.408317463913545
2.531 4.419941980469814
2.5315 4.435965822577184
2.532 4.45536435346876
2.5325 4.474713833380613
2.533 4.48847991593184
2.5335 4.491398854350126
2.534 4.4819819700920105
2.5345 4.463720035828531
2.535 4.442505120415103
2.5355 4.422970990445946
2.536 4.407144933701779
2.5365 4.395222779572593
2.537 4.386704908023122
2.5375 4.380925368155524
2.538 4.377195282429301
2.5385 4.374882254215904
2.539 4.3734910397480755
2.5395 4.372674066503765
2.54 4.372221032084529
2.5405 4.372012295292644
2.541 4.371996533508484
2.5415 4.3721778402303135
2.542 4.372607391785393
2.5425 4.373407426074762
2.543 4.374762429595415
2.5435 4.37691807842337
2.544 4.38010213501989
2.5445 4.384423867214925
2.545 4.38979478828331
2.5455 4.395901362603927
2.546 4.40219385336053
2.5465 4.407904115954694
2.547 4.412168136119544
2.5475 4.414389254694041
2.548 4.414486299192819
2.5485 4.412851404314165
2.549 4.410021470505007
2.5495 4.406439350592879
2.55 4.402370194587339
2.5505 4.397939981440294
2.551 4.393298918199748
2.5515 4.388825168976678
2.552 4.385095435949613
2.5525 4.382544138894441
2.553 4.381236258457474
2.5535 4.3809312888793235
2.554 4.381302843085359
2.5545 4.382068347316069
2.555 4.383031744576797
2.5555 4.384069090742799
2.556 4.385101704370785
2.5565 4.386092611399879
2.557 4.387056123038383
2.5575 4.388034585814181
2.558 4.3890812012349985
2.5585 4.3902122993002175
2.559 4.391414408023155
2.5595 4.392666100269387
2.56 4.393994523423424
2.5605 4.39545527293548
2.561 4.397059388032248
2.5615 4.398785993814209
2.562 4.400652344241533
2.5625 4.40268487266592
2.563 4.404827454699817
2.5635 4.406934998519733
2.564 4.408888396880591
2.5645 4.410665059368669
2.565 4.412297513495592
2.5655 4.413836782245988
2.566 4.4153369996347545
2.5665 4.416891688592982
2.567 4.41860527895347
2.5675 4.420569226139409
2.568 4.422841576939491
2.5685 4.425449188734508
2.569 4.428381049273386
2.5695 4.431582883141972
2.57 4.434920569787434
2.5705 4.438193142097819
2.571 4.441204991865896
2.5715 4.443793524260118
2.572 4.445809997525264
2.5725 4.447037085558098
2.573 4.447233057897081
2.5735 4.44626094506678
2.574 4.4442309611430995
2.5745 4.441429742800072
2.575 4.43817481878552
2.5755 4.434772770127384
2.576 4.431544454209754
2.5765 4.428762175808116
2.577 4.426597276098456
2.5775 4.425119619441062
2.578 4.4243145521242875
2.5785 4.424138377598969
2.579 4.424528718886109
2.5795 4.42543355450817
2.58 4.42680615524699
2.5805 4.4286416519375225
2.581 4.430984637354755
2.5815 4.43395570575317
2.582 4.437746467142657
2.5825 4.44258749284564
2.583 4.448787250552214
2.5835 4.456684151945766
2.584 4.46648791766254
2.5845 4.4778598277106765
2.585 4.48951400647512
2.5855 4.499418069744853
2.586 4.505818062544468
2.5865 4.507974407294989
2.587 4.505670991149851
2.5875 4.499031896879543
2.588 4.4894096953361755
2.5885 4.479411272144829
2.589 4.471348688729713
2.5895 4.466133575634095
2.59 4.463485528990131
2.5905 4.462699786919603
2.591 4.46315864329275
2.5915 4.464457815255099
2.592 4.466393913128191
2.5925 4.468884636128986
2.593 4.471912107640017
2.5935 4.47545046607796
2.594 4.479424809472271
2.5945 4.483680259831952
2.595 4.488007363069735
2.5955 4.492280544380418
2.596 4.496592906260536
2.5965 4.501193964013548
2.597 4.506240627112333
2.5975 4.511516343458747
2.598 4.516412615479191
2.5985 4.520284067510178
2.599 4.52291092303387
2.5995 4.524641331713606
2.6 4.526058098077317
2.6005 4.527688519586996
2.601 4.529965083000275
2.6015 4.5333463908523415
2.602 4.538430434127007
2.6025 4.545945997573306
2.603 4.556664803500294
2.6035 4.571323156482447
2.604 4.590357557479753
2.6045 4.612761785474951
2.605 4.633953024028538
2.6055 4.645977135602965
2.606 4.643649602625264
2.6065 4.6302566391429965
2.607 4.6132975260462485
2.6075 4.5970285128263475
2.608 4.58200311722127
2.6085 4.568657590132694
2.609 4.558518719832082
2.6095 4.55271605008127
2.61 4.550849861935153
2.6105 4.551587980823265
2.611 4.5536755090634875
2.6115 4.556337265385298
2.612 4.559177536917116
2.6125 4.562021383149616
2.613 4.564803249326931
2.6135 4.567532844766549
2.614 4.570286363934684
2.6145 4.573254419968769
2.615 4.576825298019755
2.6155 4.581838896749944
2.616 4.590041175219009
2.6165 4.60531771813561
2.617 4.636819406117657
2.6175 4.702648406963907
2.618 4.8101585683860355
2.6185 4.878327095575476
2.619 4.805806673683654
2.6195 4.693613051225506
2.62 4.628434996160286
2.6205 4.603040194044957
2.621 4.595545149279865
2.6215 4.594416052087621
2.622 4.595420111867985
2.6225 4.597209150245701
2.623 4.599370176217161
2.6235 4.601800626603194
2.624 4.604523254455448
2.6245 4.60766526507727
2.625 4.611481024365692
2.6255 4.6163979729664275
2.626 4.623023250932792
2.6265 4.631900722869555
2.627 4.642696416746641
2.6275 4.65284997102641
2.628 4.657741155422031
2.6285 4.65451355033908
2.629 4.645696845413156
2.6295 4.636592144479935
2.63 4.630305739049748
2.6305 4.6269217175087425
2.631 4.625391144136803
2.6315 4.624814802527667
2.632 4.624686873224932
2.6325 4.624765787315865
2.633 4.624969244522753
2.6335 4.625281987641677
2.634 4.625752216207727
2.6345 4.626449685391925
2.635 4.627467846241918
2.6355 4.628917969764584
2.636 4.630907726866721
2.6365 4.633482825800114
2.637 4.636556516049292
2.6375 4.639809195149298
2.638 4.642673615449126
2.6385 4.644488414749225
2.639 4.644829543602326
2.6395 4.643798299654935
2.64 4.6419848023581265
2.6405 4.64008937500541
2.641 4.638571340582419
2.6415 4.637577449046382
2.642 4.63706574534728
2.6425 4.636925705837563
2.643 4.6370566581223445
2.6435 4.637384837573323
2.644 4.637865503147855
2.6445 4.63849514079956
2.645 4.639287861509794
2.6455 4.640288645078047
2.646 4.641556954336608
2.6465 4.643174679944075
2.647 4.645232196602035
2.6475 4.64781849758353
2.648 4.650987582752644
2.6485 4.654693754718079
2.649 4.6587130909603465
2.6495 4.662637634239771
2.65 4.665944942169488
2.6505 4.668211956512994
2.651 4.669287593462063
2.6515 4.669348485858632
2.652 4.668761694324348
2.6525 4.667903045611458
2.653 4.667042946685027
2.6535 4.666310304324218
2.654 4.665759129736787
2.6545 4.665374324927478
2.655 4.665127775959857
2.6555 4.6649911750702
2.656 4.664965501693749
2.6565 4.665067626299103
2.657 4.665345815017743
2.6575 4.66584443194954
2.658 4.6666211341897315
2.6585 4.667726942735022
2.659 4.669194486540975
2.6595 4.671011057971577
2.66 4.673089930448611
2.6605 4.6752641349100825
2.661 4.677333073371856
2.6615 4.679116029907202
2.662 4.6805173113853895
2.6625 4.681546388098478
2.663 4.682260989218292
2.6635 4.682733969005711
2.664 4.682982552072953
2.6645 4.683005390715183
2.665 4.682913723394674
2.6655 4.682934099566633
2.666 4.683253806514927
2.6665 4.683886603247649
2.667 4.68474399009057
2.6675 4.68572090476336
2.668 4.686765301163141
2.6685 4.687883940536676
2.669 4.689141288272231
2.6695 4.690650584739946
2.67 4.6925746754010484
2.6705 4.695133077983214
2.671 4.698616731432492
2.6715 4.703302686875438
2.672 4.70912793027492
2.6725 4.71517209484169
2.673 4.719627695442576
2.6735 4.721040998099469
2.674 4.719547250274537
2.6745 4.716442142137997
2.675 4.712986681612899
2.6755 4.710037008471812
2.676 4.708103188023034
2.6765 4.7073422459516
2.677 4.707615630515993
2.6775 4.708673935106389
2.678 4.7102609028154
2.6785 4.712179323533335
2.679 4.714282722487069
2.6795 4.716476661238011
2.68 4.7187336245910325
2.6805 4.721085496924506
2.681 4.723672352867562
2.6815 4.726755927253831
2.682 4.7307163049840595
2.6825 4.735966598762716
2.683 4.742753427124064
2.6835 4.750949471967167
2.684 4.759776008055245
2.6845 4.7673833798851435
2.685 4.771074657203081
2.6855 4.7690220872263245
2.686 4.762069516434688
2.6865 4.7531374959422505
2.687 4.745022818399376
2.6875 4.739086176864572
2.688 4.735434395735708
2.6885 4.733594444722752
2.689 4.733026511014734
2.6895 4.733323641965433
2.69 4.734232296671313
2.6905 4.73563337562991
2.691 4.737542720271006
2.6915 4.740202739004077
2.692 4.744383500094677
2.6925 4.752346249718102
2.693 4.770499824284484
2.6935 4.81437307869905
2.694 4.902965105856597
2.6945 4.998553223632814
2.695 4.9865300019080445
2.6955 4.886579720687716
2.696 4.809788662425595
2.6965 4.775220581156828
2.697 4.762427292312643
2.6975 4.758227093578312
2.698 4.757328965858593
2.6985 4.75778438355844
2.699 4.75884160923287
2.6995 4.7602092382463885
2.7 4.7617717353604965
2.7005 4.763521876347194
2.701 4.765595509286761
2.7015 4.7685488483173435
2.702 4.774518186884564
2.7025 4.791714816875516
2.703 4.847947841866406
2.7035 4.992035482714001
2.704 5.138443080853359
2.7045 5.059611917368909
2.705 4.894131126598205
2.7055 4.814523417717079
2.706 4.7892414761714095
2.7065 4.7813060250485
2.707 4.778324002299649
2.7075 4.776827493333891
2.708 4.775831069044561
2.7085 4.775095610932827
2.709 4.774757881646997
2.7095 4.775475489663438
2.71 4.779523003496169
2.7105 4.79521718174992
2.711 4.85129403653704
2.7115 5.004097327248394
2.712 5.17020675824427
2.7125 5.085326160776746
2.713 4.895472753016237
2.7135 4.805380861674615
2.714 4.77697067850744
2.7145 4.767338757022446
2.715 4.762863161308917
2.7155 4.759945255078741
2.716 4.757592712836995
2.7165 4.755522650716647
2.717 4.753747212461133
2.7175 4.75246452387647
2.718 4.752097177131051
2.7185 4.753325159324548
2.719 4.75712864673739
2.7195 4.764629804174857
2.72 4.7763156594683265
2.7205 4.790399648651211
2.721 4.801537380038458
2.7215 4.803237900464032
2.722 4.793547764656512
2.7225 4.776397806914502
2.723 4.757152488842183
2.7235 4.739248730552073
2.724 4.724180128269674
2.7245 4.712304502867821
2.725 4.703322375024883
2.7255 4.69661927222299
2.726 4.69156986439705
2.7265 4.6876521289274065
2.727 4.684509874789883
2.7275 4.68189909411545
2.728 4.679656193244823
2.7285 4.67768450863688
2.729 4.675940598446306
2.7295 4.6744290432894315
2.73 4.673231510852818
2.7305 4.672523776209524
2.731 4.672564664781743
2.7315 4.673681371666759
2.732 4.676206656301422
2.7325 4.680356385424473
2.733 4.686135985550183
2.7335 4.693236647731584
2.734 4.700942420243488
2.7345 4.708083158147688
2.735 4.713212876492444
2.7355 4.715250723936447
2.736 4.714222984675183
2.7365 4.711291909121914
2.737 4.708040794622478
2.7375 4.705716817927661
2.738 4.7050471219200825
2.7385 4.706419347645679
2.739 4.710305746347783
2.7395 4.717629414315309
2.74 4.729980742076937
2.7405 4.749520276062186
2.741 4.778433184961023
2.7415 4.816920016235808
2.742 4.858875815907159
2.7425 4.888612421375869
2.743 4.888727675463254
2.7435 4.856471336636411
2.744 4.807278333171811
2.7445 4.760150993392778
2.745 4.7245194027582444
2.7455 4.700870155883515
2.746 4.686339553890909
2.7465 4.678040036888336
2.747 4.67401404390239
2.7475 4.673332726461166
2.748 4.676050829155897
2.7485 4.6834007653084475
2.749 4.698422091749223
2.7495 4.7268292699933285
2.75 4.775899597920275
2.7505 4.84406176504893
2.751 4.903080686676058
2.7515 4.912827647212141
2.752 4.868289172979092
2.7525 4.805060453505093
2.753 4.755842303121535
2.7535 4.726329133913725
2.754 4.710255945788654
2.7545 4.7021040228679345
2.755 4.699249831551266
2.7555 4.701448063046475
2.756 4.7109111767348795
2.7565 4.7336395124467865
2.757 4.780858241361556
2.7575 4.861184816784772
2.758 4.949709046031946
2.7585 4.984343848002358
2.759 4.9347836580504305
2.7595 4.839645464227517
2.76 4.761843392062249
2.7605 4.718655390061463
2.761 4.698263745538198
2.7615 4.689889187173892
2.762 4.688450053494777
2.7625 4.692603048096394
2.763 4.703799561935241
2.7635 4.726794870144579
2.764 4.769600022143611
2.7645 4.83511596054984
2.765 4.900035035910062
2.7655 4.919410171232328
2.766 4.877278278737838
2.7665 4.807498825070231
2.767 4.751616437406875
2.7675 4.719965673668196
2.768 4.705196357282259
2.7685 4.700171062138813
2.769 4.701712955425157
2.7695 4.709845084152076
2.77 4.727435496869449
2.7705 4.760493561968604
2.771 4.816349666523625
2.7715 4.891394172928568
2.772 4.950387629829147
2.7725 4.947204894826547
2.773 4.885152477927787
2.7735 4.812609021387533
2.774 4.762484229879848
2.7745 4.735711176335982
2.775 4.723435752066316
2.7755 4.718976287644325
2.776 4.7188586018235705
2.7765 4.721644524438166
2.777 4.727134423018531
2.7775 4.736070006934244
2.778 4.7501200718523995
2.7785 4.771706382076359
2.779 4.802659622326149
2.7795 4.84045476201907
2.78 4.873613538601151
2.7805 4.884965791523029
2.781 4.867266935027801
2.7815 4.831808380344811
2.782 4.7955253428710085
2.7825 4.767596868182566
2.783 4.749201505013976
2.7835 4.738263871317305
2.784 4.732452524244612
2.7845 4.730152474441449
2.785 4.730532858368519
2.7855 4.733405052871803
2.786 4.739154571484968
2.7865 4.748645500267075
2.787 4.762921429779312
2.7875 4.782136058503352
2.788 4.803630361579825
2.7885 4.820750027496204
2.789 4.825619442034424
2.7895 4.815232795654539
2.79 4.794101102321998
2.7905 4.770289790066449
2.791 4.749979958908873
2.7915 4.735501845439738
2.792 4.726387755064915
2.7925 4.721138635763761
2.793 4.718305561716117
2.7935 4.716881919146522
2.794 4.716270450074554
2.7945 4.716140856608946
2.795 4.716328601135097
2.7955 4.716745080219845
2.796 4.71736131906573
2.7965 4.718184026555497
2.797 4.719272705212441
2.7975 4.720789491663733
2.798 4.7230772682586055
2.7985 4.726783916469569
2.799 4.732988760323827
2.7995 4.7431874905909455
2.8 4.758777236512043
2.8005 4.779758847259727
2.801 4.802926311517546
2.8015 4.82152521279487
2.802 4.82871900339197
2.8025 4.822906078313022
2.803 4.808402818429813
2.8035 4.7914099414311115
2.804 4.77627543548608
2.8045 4.764835067194029
2.805 4.757303389838532
2.8055 4.753239139692027
2.806 4.7520868491116905
2.8065 4.753341899720938
2.807 4.756435002725284
2.8075 4.7603790633603795
2.808 4.763413010078414
2.8085 4.763220029255636
2.809 4.7581587741435465
2.8095 4.748603353261594
2.81 4.736775409413826
2.8105 4.725217173040231
2.811 4.715507920049208
2.8115 4.708075665152935
2.812 4.702613904101468
2.8125 4.698550053230142
2.813 4.695375744919406
2.8135 4.692745883673804
2.814 4.690452868463969
2.8145 4.688394205924092
2.815 4.686521756376526
2.8155 4.684849032643519
2.816 4.6834220722953
2.8165 4.682335313534712
2.817 4.681799464961295
2.8175 4.682346085579666
2.818 4.68555991971196
2.8185 4.696393419561772
2.819 4.729388310044556
2.8195 4.813880781495327
2.82 4.948183103272981
2.8205 5.020232438405309
2.821 4.951001094507645
2.8215 4.8177721767130715
2.822 4.729624874675875
2.8225 4.689732691533771
2.823 4.671757825251459
2.8235 4.662183411225121
2.824 4.655967488990918
2.8245 4.651252796927147
2.825 4.647326848556177
2.8255 4.643916164273713
2.826 4.64093139577652
2.8265 4.6383884510557865
2.827 4.636383135229393
2.8275 4.635129670852387
2.828 4.635013753683684
2.8285 4.636579273357522
2.829 4.64033849275586
2.8295 4.6462923508995635
2.83 4.653395923120134
2.8305 4.6594722187064965
2.831 4.661973469893529
2.8315 4.6591949378769995
2.832 4.651344298245296
2.8325 4.640468643801699
2.833 4.629232967054725
2.8335 4.619523452780686
2.834 4.611981671310978
2.8345 4.606398246980219
2.835 4.602272292702341
2.8355 4.599142866710401
2.836 4.596690266747458
2.8365 4.594719265652228
2.837 4.593137482011428
2.8375 4.59191113810263
2.838 4.591072051022681
2.8385 4.590673127605991
2.839 4.590799957049948
2.8395 4.591555765975072
2.84 4.593095203244265
2.8405 4.5956357299391035
2.841 4.599443455949914
2.8415 4.604725444666413
2.842 4.611435362053325
2.8425 4.6191176182240445
2.843 4.626947239898816
2.8435 4.633980047099652
2.844 4.639488388813462
2.8445 4.6432801928289775
2.845 4.645701226589691
2.8455 4.647373961456037
2.846 4.648628490802989
2.8465 4.648880440409079
2.847 4.646319785712245
2.8475 4.638789037186661
2.848 4.625699052028307
2.8485 4.60933114605852
2.849 4.593532774051893
2.8495 4.581226000022093
2.85 4.573218764062404
2.8505 4.568809623268829
2.851 4.566840060165117
2.8515 4.566328748003662
2.852 4.566600727219794
2.8525 4.567225587281292
2.853 4.5679442829864625
2.8535 4.568603416360609
2.854 4.569143256148913
2.8545 4.569574194706525
2.855 4.569979684207575
2.8555 4.570547753350442
2.856 4.571562919049312
2.8565 4.573441653275835
2.857 4.576819699041638
2.8575 4.582800035258004
2.858 4.593578138966557
2.8585 4.613158269208143
2.859 4.646303490732389
2.8595 4.691833427225975
2.86 4.732301947296748
2.8605 4.741198579546354
2.861 4.714102786241162
2.8615 4.673993876465489
2.862 4.641460969178987
2.8625 4.621817563498127
2.863 4.612757478291081
2.8635 4.611301556512637
2.864 4.615664838192926
2.8645 4.625063777308902
2.865 4.638889303015524
2.8655 4.655170540219488
2.866 4.668746875973432
2.8665 4.6715666265956814
2.867 4.658235129618727
2.8675 4.631925090313852
2.868 4.602086605170562
2.8685 4.576691478656206
2.869 4.55856082420413
2.8695 4.546839345192693
2.87 4.5395869479115705
2.8705 4.535159899521566
2.871 4.532527623731366
2.8715 4.531130584988548
2.872 4.530730544216694
2.8725 4.531298628730998
2.873 4.533067002638206
2.8735 4.536732493463988
2.874 4.5440186946465895
2.8745 4.5592170293502745
2.875 4.593445741637201
2.8755 4.6745293990570636
2.876 4.841651840958996
2.8765 5.007269346552911
2.877 4.945181587266252
2.8775 4.743479115279418
2.878 4.61436096445813
2.8785 4.561542072575322
2.879 4.541263178411421
2.8795 4.532863807488368
2.88 4.529102182814378
2.8805 4.527559788961795
2.881 4.52745442485213
2.8815 4.528646029900147
2.882 4.531320528770936
2.8825 4.535943354785293
2.883 4.543237643395872
2.8835 4.5539846985559285
2.884 4.568459812513882
2.8845 4.58541680799437
2.885 4.6014017305389325
2.8855 4.61167078995168
2.886 4.613053308266577
2.8865 4.606059971806293
2.887 4.594021239393176
2.8875 4.580560342129389
2.888 4.568094836490935
2.8885 4.557693675313176
2.889 4.549583805239387
2.8895 4.543629178978406
2.89 4.539684972066218
2.8905 4.537827478546133
2.891 4.538555241023585
2.8915 4.5430271174154635
2.892 4.553298373089434
2.8925 4.572378242346747
2.893 4.603630316476971
2.8935 4.6486496452869135
2.894 4.702633093757881
2.8945 4.7492367818447585
2.895 4.765821251495553
2.8955 4.7443346619727
2.896 4.700564478624117
2.8965 4.655406073662845
2.897 4.61895306791287
2.8975 4.592145901073624
2.898 4.572892551963519
2.8985 4.559159391798484
2.899 4.549478776938982
2.8995 4.542733008233978
2.9 4.538010309553397
2.9005 4.53460841726132
2.901 4.532043885286195
2.9015 4.530045900499503
2.902 4.5284881228087945
2.9025 4.527339832946315
2.903 4.526609829974606
2.9035 4.526326385595254
2.904 4.526480834082579
2.9045 4.527009423726384
2.905 4.527802812721508
2.9055 4.528766488298889
2.906 4.529888386563829
2.9065 4.531219395179856
2.907 4.532726797342444
2.9075 4.534121921465101
2.908 4.534871538137193
2.9085 4.534430527623445
2.909 4.532620949430316
2.9095 4.52979500002168
2.91 4.526636380058192
2.9105 4.5237821275426375
2.911 4.521605003269809
2.9115 4.520231802916412
2.912 4.51968756421359
2.9125 4.5200372094107
2.913 4.521458374749906
2.9135 4.524227870459419
2.914 4.528646547938167
2.9145 4.534932652283234
2.915 4.5431805066897235
2.9155 4.55338713359403
2.916 4.565369959829639
2.9165 4.578083650890741
2.917 4.58854805812551
2.9175 4.59194417670786
2.918 4.584843824977908
2.9185 4.568983739118157
2.919 4.550507014508191
2.9195 4.535059125702401
2.92 4.524683742883066
2.9205 4.518654641947092
2.921 4.515439223484688
2.9215 4.513790113168224
2.922 4.512928451327411
2.9225 4.512418101330449
2.923 4.512035039629818
2.9235 4.511678798530894
2.924 4.511318048373242
2.9245 4.510975198518611
2.925 4.510746729963354
2.9255 4.510847393836456
2.926 4.511789870019238
2.9265 4.5147130935379876
2.927 4.52198934313365
2.9275 4.537668194823229
2.928 4.566455579284921
2.9285 4.609059272323019
2.929 4.654672902034338
2.9295 4.680099330121133
2.93 4.6680292375343315
2.9305 4.627167473906995
2.931 4.581460002221811
2.9315 4.546872629788452
2.932 4.5260762092521185
2.9325 4.515306686728592
2.933 4.510294309937723
2.9335 4.508208288689185
2.934 4.507525059438541
2.9345 4.5074859900282265
2.935 4.507708042215001
2.9355 4.507988838413843
2.936 4.508223086904038
2.9365 4.508377493730266
2.937 4.508490045320081
2.9375 4.508671673133592
2.938 4.509111093518814
2.9385 4.510077936009703
2.939 4.511884780666233
2.9395 4.514727904301563
2.94 4.51838700208642
2.9405 4.522003725538723
2.941 4.524257211802683
2.9415 4.524062943778701
2.942 4.521171376082877
2.9425 4.516165431083295
2.943 4.509914235921827
2.9435 4.503198591569636
2.944 4.4966181471002775
2.9445 4.490623765239261
2.945 4.485458365004226
2.9455 4.481124194661981
2.946 4.477418394038016
2.9465 4.474052709654724
2.947 4.470737831804432
2.9475 4.467253201710636
2.948 4.463462789185468
2.9485 4.459331034836478
2.949 4.454945572688607
2.9495 4.450478620916223
2.95 4.446113327017035
2.9505 4.441976089795289
2.951 4.438126066086064
2.9515 4.434588270057769
2.952 4.43137333166126
2.9525 4.428512060134463
2.953 4.426071988556733
2.9535 4.424166142466645
2.954 4.422985333907566
2.9545 4.422824152104444
2.955 4.4241013793251325
2.9555 4.427328765183273
2.956 4.432993600183045
2.9565 4.44123712095753
2.957 4.451422617924055
2.9575 4.46164428602039
2.958 4.468594474033323
2.9585 4.468524763047285
2.959 4.459558593807732
2.9595 4.443499590716258
2.96 4.424818278181411
2.9605 4.407705914809324
2.961 4.394162811799792
2.9615 4.38421583905301
2.962 4.3770341364697165
2.9625 4.371719251805131
2.963 4.367609523409718
2.9635 4.364281622809766
2.964 4.3614817778128865
2.9645 4.359071617083832
2.965 4.356968628313605
2.9655 4.3551412484335605
2.966 4.353584794590856
2.9665 4.352323736550738
2.967 4.35142222951825
2.9675 4.350955141952624
2.968 4.351020836955235
2.9685 4.351687354401856
2.969 4.352904897674461
2.9695 4.354389100889988
2.97 4.355641551807822
2.9705 4.35614496155748
2.971 4.3556365867548275
2.9715 4.3541711224133985
2.972 4.352021367566585
2.9725 4.349556541879568
2.973 4.347148399522077
2.9735 4.345112762753389
2.974 4.343644099483405
2.9745 4.342813217599823
2.975 4.342580000697624
2.9755 4.342867582807178
2.976 4.343588929242881
2.9765 4.344689228744364
2.977 4.346168778274712
2.9775 4.348079129888375
2.978 4.350549985927315
2.9785 4.353791603882548
2.979 4.358067555077741
2.9795 4.363623588570452
2.98 4.370535801549344
2.9805 4.378470625436068
2.981 4.386484557948612
2.9815 4.393060989344304
2.982 4.3965593454588285
2.9825 4.396013694591564
2.983 4.391747282736142
2.9835 4.385276269716182
2.984 4.378457339377335
2.9845 4.372680065527583
2.985 4.368583454543782
2.9855 4.3662320129229615
2.986 4.365407056258047
2.9865 4.365815623907301
2.987 4.367161468618083
2.9875 4.369183615942782
2.988 4.3716565287414015
2.9885 4.374411667064813
2.989 4.37730767972081
2.9895 4.3802489413775065
2.99 4.383170537832027
2.9905 4.386033849739701
2.991 4.388842750340314
2.9915 4.39164780009819
2.992 4.394567784209028
2.9925 4.397795383351364
2.993 4.401599065098506
2.9935 4.406314073864846
2.994 4.412254913972165
2.9945 4.419546227249001
2.995 4.427802369797846
2.9955 4.435877614873443
2.996 4.4420833213909345
2.9965 4.445041171661388
2.997 4.444536562322086
2.9975 4.441680763315504
2.998 4.43818692759596
2.9985 4.435464174992899
2.999 4.434123065817663
2.9995 4.434106829771102
3.0 4.435071921853386
3.0005 4.436656153885349
3.001 4.438558438469081
3.0015 4.440552593423944
3.002 4.442493655671298
3.0025 4.4443085882219036
3.003 4.4460047855494045
3.0035 4.447663851788417
3.004 4.449460596862633
3.0045 4.4517142961908265
3.005 4.454968105263476
3.0055 4.460111265876976
3.006 4.468435282767282
3.0065 4.481338289708126
3.007 4.499400009448233
3.0075 4.520918620693421
3.008 4.541136610948468
3.0085 4.553976126019303
3.009 4.555942577411959
3.0095 4.548529236559964
3.01 4.536552827678151
3.0105 4.524669036116282
3.011 4.515444672408317
3.0115 4.509411378963834
3.012 4.506032793451721
3.0125 4.5045098431479955
3.013 4.504179346446002
3.0135 4.504608753470108
3.014 4.505555856139282
3.0145 4.50692140879995
3.015 4.508680731671881
3.0155 4.510854564131461
3.016 4.5134574537722125
3.0165 4.516489502447933
3.017 4.51988302865828
3.0175 4.523387640580309
3.018 4.526484043483088
3.0185 4.528584114527502
3.019 4.529457964784732
3.0195 4.529460740296975
3.02 4.529232834482884
3.0205 4.529266907046986
3.021 4.529783966337853
3.0215 4.530800737699091
3.022 4.532236272567936
3.0225 4.533984863341794
3.023 4.535949261963492
3.0235 4.53806975058941
3.024 4.540309072714401
3.0245 4.542673088363169
3.025 4.545214992255535
3.0255 4.548049990133721
3.026 4.551377264770944
3.0265 4.555551209773809
3.027 4.561088740645899
3.0275 4.568613747220897
3.028 4.578498968979553
3.0285 4.590318782311971
3.029 4.602483093814688
3.0295 4.612699851992006
3.03 4.61890894839738
3.0305 4.620046574398432
3.031 4.616609301682733
3.0315 4.610549563511772
3.032 4.604271839894419
3.0325 4.599443038157761
3.033 4.596593250059073
3.0335 4.595509634743899
3.034 4.5957341469722275
3.0345 4.59683793754886
3.035 4.5984976125162484
3.0355 4.600497332970087
3.036 4.602688541928676
3.0365 4.6049795961173166
3.037 4.607310087965257
3.0375 4.609657483468241
3.038 4.61201485019511
3.0385 4.614388985285395
3.039 4.616786772176179
3.0395 4.619215897240092
3.04 4.6216652343135545
3.0405 4.624126826013863
3.041 4.6265905541798675
3.0415 4.629064728523132
3.042 4.631584067960049
3.0425 4.634188543073637
3.043 4.6368618882904835
3.0435 4.6395378641072496
3.044 4.64213165077327
3.0445 4.644627210412984
3.045 4.647095238632494
3.0455 4.649623267561759
3.046 4.652293914484944
3.0465 4.655128124245496
3.047 4.658111036215453
3.0475 4.661195440020321
3.048 4.664324020362847
3.0485 4.667429224811129
3.049 4.670441425673386
3.0495 4.673319752027209
3.05 4.676056032956505
3.0505 4.678699008724894
3.051 4.68135668012603
3.0515 4.684178767068647
3.052 4.687331557944655
3.0525 4.690905237268681
3.053 4.694802715714737
3.0535 4.698696291878529
3.054 4.70215488904904
3.0545 4.70491752839576
3.055 4.70707199540048
3.0555 4.708939987327834
3.056 4.710848004974522
3.0565 4.712950610766593
3.057 4.715210994295384
3.0575 4.71745426283715
3.058 4.719464616060393
3.0585 4.721071090283567
3.059 4.722226007468435
3.0595 4.723013916607294
3.06 4.723612489049541
3.0605 4.724204166198455
3.061 4.724911284696852
3.0615 4.725783041351092
3.062 4.726828357302897
3.0625 4.728024843252114
3.063 4.729350785115131
3.0635 4.7307893832720085
3.064 4.732330141205822
3.0645 4.733984006699674
3.065 4.735767669946877
3.0655 4.737713365365647
3.066 4.739871774374518
3.0665 4.7423128587558745
3.067 4.74511999870622
3.0675 4.748371198281721
3.068 4.752080187341188
3.0685 4.756105008605883
3.069 4.760060506825071
3.0695 4.7633361977028
3.07 4.765334009040605
3.0705 4.765813508757399
3.071 4.765083221160038
3.0715 4.763811483378146
3.072 4.762624255259955
3.0725 4.761851229182681
3.073 4.761549881842307
3.0735 4.761626521345094
3.074 4.761936120869863
3.0745 4.762351866571541
3.075 4.762774085085774
3.0755 4.763147610451253
3.076 4.763455324648537
3.0765 4.763725100470583
3.077 4.764053028603299
3.0775 4.764615529125677
3.078 4.765720782366951
3.0785 4.767876010608561
3.079 4.771817247954455
3.0795 4.778399828279693
3.08 4.7880324416555125
3.0805 4.799516273299139
3.081 4.809106328156482
3.0815 4.811919789370093
3.082 4.806051312698625
3.0825 4.794732704554348
3.083 4.783281576381856
3.0835 4.775036700940418
3.084 4.770489542446168
3.0845 4.768724556530382
3.085 4.768692035513074
3.0855 4.769647639411171
3.086 4.7711392159870245
3.0865 4.772901269293226
3.087 4.77476743711295
3.0875 4.776624861323293
3.088 4.7784130947899
3.0885 4.78010584491964
3.089 4.7817071769909
3.0895 4.7832635050958805
3.09 4.784849419731548
3.0905 4.786562292413259
3.091 4.788490250419549
3.0915 4.790661918775538
3.092 4.792973076016783
3.0925 4.795189989666658
3.093 4.7970327497767
3.0935 4.798325744388225
3.094 4.799044706369835
3.0945 4.799294845420145
3.095 4.799240043594401
3.0955 4.7990677685863075
3.096 4.798925989959932
3.0965 4.798890178117964
3.097 4.798930579321172
3.0975 4.798982067460037
3.098 4.798999604277388
3.0985 4.799007043649733
3.099 4.799092710716214
3.0995 4.799359097817763
3.1 4.7998523715859
3.1005 4.800584220891877
3.101 4.801538946687795
3.1015 4.802663785861244
3.102 4.803915038832135
3.1025 4.805260518261551
3.103 4.806684380800637
3.1035 4.8081826818719415
3.104 4.8097556343744055
3.1045 4.81140158768573
3.105 4.813137351652405
3.1055 4.8149790630058655
3.106 4.816939799709217
3.1065 4.81900116599775
3.107 4.821095103390596
3.1075 4.823127889122788
3.108 4.825032261448471
3.1085 4.826810911214825
3.109 4.82850725880654
3.1095 4.830155817861303
3.11 4.831766039168863
3.1105 4.8333377329507075
3.111 4.834879000736605
3.1115 4.836414917204871
3.112 4.83798708542795
3.1125 4.839657946722267
3.113 4.841485188800591
3.1135 4.843489378405049
3.114 4.8456663757735425
3.1145 4.847983896747766
3.115 4.850399916787532
3.1155 4.852862893876435
3.116 4.855332033804728
3.1165 4.857764420557586
3.117 4.860120341601722
3.1175 4.86239104437334
3.118 4.864589940866833
3.1185 4.8667782698151525
3.119 4.8690286876027455
3.1195 4.871389561589383
3.12 4.873823782042858
3.1205 4.8762022831804055
3.121 4.878367682675209
3.1215 4.880266757419444
3.122 4.881985337827289
3.1225 4.883698513786491
3.123 4.885588671866622
3.1235 4.887791975571177
3.124 4.8903874780858425
3.1245 4.89339479429927
3.125 4.896803489344307
3.1255 4.900572990318861
3.126 4.904635117603584
3.1265 4.9089220287642545
3.127 4.91335744847829
3.1275 4.917879172087056
3.128 4.922420414034227
3.1285 4.926930550575286
3.129 4.9313563550747
3.1295 4.935638733561679
3.13 4.939725962620419
3.1305 4.943573644085148
3.131 4.947157041797751
3.1315 4.950467275102178
3.132 4.953524891127368
3.1325 4.956361761853274
3.133 4.959034210265584
3.1335 4.961596488378379
3.134 4.964100758771811
3.1345 4.966593297986727
3.135 4.969115256258898
3.1355 4.971695222807946
3.136 4.974358831051883
3.1365 4.977118340847611
3.137 4.979989770235156
3.1375 4.982963516927554
3.138 4.985990526431597
3.1385 4.988957364154005
3.139 4.991732193690404
3.1395 4.994232891613604
3.14 4.996466977923004
3.1405 4.99851827909412
3.141 5.000494754838738
3.1415 5.002509930359348
3.142 5.004637868317805
3.1425 5.006926155161033
3.143 5.009379604650166
3.1435 5.011995136026685
3.144 5.014759156164852
3.1445 5.017663784039336
3.145 5.020711277734438
3.1455 5.023921347693084
3.146 5.02733808331556
3.1465 5.031023634049617
3.147 5.03507277351298
3.1475 5.039594095508455
3.148 5.044685633310784
3.1485 5.050421089105455
3.149 5.056793659688812
3.1495 5.063637644833771
3.15 5.07052904799797
3.1505 5.076697910934185
3.151 5.081242970026186
3.1515 5.083567551248309
3.152 5.083755813840164
3.1525 5.082517515341411
3.153 5.080782178154956
3.1535 5.079270159634803
3.154 5.078331236075269
3.1545 5.078018831232765
3.155 5.078237828097101
3.1555 5.078855360794042
3.156 5.07976280337562
3.1565 5.080873188529254
3.157 5.082125788481133
3.1575 5.083483471784715
3.158 5.084933522000308
3.1585 5.086494323030913
3.159 5.088224365093651
3.1595 5.090209332894514
3.16 5.092574325072543
3.1605 5.095454222769503
3.161 5.098944381572996
3.1615 5.103015759446751
3.162 5.107436158560161
3.1625 5.111796939311074
3.163 5.115626155034543
3.1635 5.118493707696076
3.164 5.120112133282215
3.1645 5.1204410970139635
3.165 5.119781281159502
3.1655 5.118696224987546
3.166 5.117753522862405
3.1665 5.117311734426846
3.167 5.117470110927173
3.1675 5.118161453368017
3.168 5.119266896689976
3.1685 5.120705396859402
3.169 5.1224676916451495
3.1695 5.1246465611608345
3.17 5.127411182163047
3.1705 5.130968682845833
3.171 5.13537528472355
3.1715 5.14028200478895
3.172 5.144764824857025
3.1725 5.1476554877548955
3.173 5.148307804574311
3.1735 5.147045292167063
3.174 5.144616811163231
3.1745 5.141346561193823
3.175 5.137047786034844
3.1755 5.131606298921192
3.176 5.125502051827776
3.1765 5.119626145121447
3.177 5.114676008701857
3.1775 5.110833957494763
3.178 5.107907503703845
3.1785 5.10558156707386
3.179 5.103585154706567
3.1795 5.101739100177348
3.18 5.099954567267729
3.1805 5.098214938349048
3.181 5.09654944246986
3.1815 5.094971914412171
3.182 5.093413786459895
3.1825 5.091736255605551
3.183 5.089849996671
3.1835 5.087831520687048
3.184 5.085878108279087
3.1845 5.084166741396941
3.185 5.082703682183825
3.1855 5.08133772130975
3.186 5.079853898217313
3.1865 5.078059022486175
3.187 5.075829270477665
3.1875 5.073164596067433
3.188 5.070159523680963
3.1885 5.066925561038034
3.189 5.063551978167985
3.1895 5.060097520779407
3.19 5.056616218166563
3.1905 5.053146019216634
3.191 5.049708672111522
3.1915 5.046302174147123
3.192 5.042910258657662
3.1925 5.039513317682515
3.193 5.036119622866617
3.1935 5.032781194240349
3.194 5.029549773681423
3.1945 5.026469926910933
3.195 5.023557060241651
3.1955 5.020803492874216
3.196 5.018217354543046
3.1965 5.015811536456353
3.197 5.013623845094727
3.1975 5.011692850577467
3.198 5.01002144888892
3.1985 5.008515971967156
3.199 5.006955202074567
3.1995 5.0050186234929805
3.2 5.002404571258093
3.2005 4.9989562169631805
3.201 4.994748275233378
3.2015 4.989999876833148
3.202 4.985008841109933
3.2025 4.980097768846966
3.203 4.9755657907982895
3.2035 4.971608298413746
3.204 4.968280286317552
3.2045 4.96550097451422
3.205 4.963120583079303
3.2055 4.961008522741694
3.206 4.959097559417825
3.2065 4.957394437018395
3.207 4.955922221056265
3.2075 4.954671480043587
3.208 4.953573448748542
3.2085 4.952494731288593
3.209 4.951238645058006
3.2095 4.949555221588523
3.21 4.94722555119663
3.2105 4.944155267575817
3.211 4.940455289878703
3.2115 4.936396054294248
3.212 4.932273940074476
3.2125 4.928317076655353
3.213 4.924626250657819
3.2135 4.9212098870084615
3.214 4.918030023634308
3.2145 4.9150409808862685
3.215 4.912210087438388
3.2155 4.909533253620217
3.216 4.907000601096523
3.2165 4.904616164774954
3.217 4.902352155937268
3.2175 4.9001804083217975
3.218 4.898056735646674
3.2185 4.8959317719834035
3.219 4.893752735338945
3.2195 4.891466422537129
3.22 4.889050873773322
3.2205 4.8865355705250115
3.221 4.883999317200259
3.2215 4.8815468452485264
3.222 4.879283900656339
3.2225 4.877324766440288
3.223 4.875781657352555
3.2235 4.874733819142233
3.224 4.874200103150314
3.2245 4.874086319067854
3.225 4.874169815858884
3.2255 4.8741634174919435
3.226 4.873773888369887
3.2265 4.872756108989756
3.227 4.870950553662342
3.2275 4.868298512154911
3.228 4.864833970961928
3.2285 4.8606976149588705
3.229 4.856138044105903
3.2295 4.851487872788343
3.23 4.847063886798641
3.2305 4.843052704246207
3.231 4.8394879972831495
3.2315 4.836294115256838
3.232 4.833366972298344
3.2325 4.830644239895379
3.233 4.828116525802911
3.2335 4.825841502418423
3.234 4.823946698728327
3.2345 4.822639600011644
3.235 4.822227634728491
3.2355 4.823162017420361
3.236 4.826027246450621
3.2365 4.8314496829767615
3.237 4.8397234273144045
3.2375 4.849999726697079
3.238 4.859422856082227
3.2385 4.863397639835752
3.239 4.858269597841592
3.2395 4.845039838202038
3.24 4.8292556672188445
3.2405 4.816235948218874
3.241 4.80774172448682
3.2415 4.802859567034926
3.242 4.800104639400341
3.2425 4.798397342481365
3.243 4.797148279849224
3.2435 4.796066610494576
3.244 4.795025033650304
3.2445 4.793984548983306
3.245 4.792991777432609
3.2455 4.792220381111851
3.246 4.792086341104807
3.2465 4.793541220731007
3.247 4.798639009413496
3.2475 4.811493594319047
3.248 4.8392103543109455
3.2485 4.890575906011722
3.249 4.961433430930993
3.2495 4.998125193176933
3.25 4.9447684333455095
3.2505 4.859187115166365
3.251 4.8043168573861275
3.2515 4.779705506194163
3.252 4.769513625073022
3.2525 4.764736134673551
3.253 4.761919066914635
3.2535 4.759867312596174
3.254 4.758134686717837
3.2545 4.756524450966707
3.255 4.75493082753063
3.2555 4.753301744920596
3.256 4.751650994053425
3.2565 4.7500832446430925
3.257 4.748827611840478
3.2575 4.748238075126223
3.258 4.7487443535428175
3.2585 4.750634771531069
3.259 4.753750076234145
3.2595 4.757285203599744
3.26 4.7600232120441435
3.2605 4.760995644509689
3.261 4.760174292096797
3.2615 4.758458501689106
3.262 4.757131883523464
3.2625 4.7573622067126715
3.263 4.760051011731769
3.2635 4.765885741472899
3.264 4.775258174797156
3.2645 4.78782580708554
3.265 4.801757516078314
3.2655 4.813122162835691
3.266 4.816659786941634
3.2665 4.808389044061486
3.267 4.788584630694163
3.2675 4.76211328577842
3.268 4.735182480050873
3.2685 4.7117244653664505
3.269 4.692733126260417
3.2695 4.677577975138402
3.27 4.665273245904397
3.2705 4.655001804749861
3.271 4.646203844732578
3.2715 4.638503794947172
3.272 4.631638901928681
3.2725 4.62542902102859
3.273 4.619757031373996
3.2735 4.614564669709343
3.274 4.609827559268656
3.2745 4.605551766075577
3.275 4.601754762403508
3.2755 4.598472044527415
3.276 4.595757850655251
3.2765 4.59369644515036
3.277 4.592394687005522
3.2775 4.591972652632571
3.278 4.5924919244718
3.2785 4.59384742304711
3.279 4.595628705056803
3.2795 4.597225377314531
3.28 4.598109139434951
3.2805 4.598175880029523
3.281 4.597759346119685
3.2815 4.5973812864148895
3.282 4.597452632367141
3.2825 4.598017957434085
3.283 4.598620094381718
3.2835 4.59837907065626
3.284 4.596436070844139
3.2845 4.592391736719073
3.285 4.586530214535148
3.2855 4.579537864042941
3.286 4.572077908215813
3.2865 4.564477210603235
3.287 4.556672036190759
3.2875 4.5482412649046
3.288 4.538621715522923
3.2885 4.52760300330056
3.289 4.515781510031409
3.2895 4.50433176306471
3.29 4.494224307885282
3.2905 4.485779924656733
3.291 4.478770182301582
3.2915 4.472781323464621
3.292 4.467441885363175
3.2925 4.462517932903258
3.293 4.457898416687862
3.2935 4.453570530476676
3.294 4.4495707455051905
3.2945 4.445960564049929
3.295 4.4428074464713445
3.2955 4.440178388645898
3.296 4.438138322804757
3.2965 4.436765254408823
3.297 4.436124545008684
3.2975 4.436137065000103
3.298 4.436364195290287
3.2985 4.435932543252641
3.299 4.434021030741435
3.2995 4.430567001993555
3.3 4.426286583669376
3.3005 4.421932652662563
3.301 4.417814207271445
3.3015 4.4138977162948985
3.302 4.410094112333536
3.3025 4.4063619364909465
3.303 4.402749772543108
3.3035 4.39937362080271
3.304 4.396430935912098
3.3045 4.3942072682760065
3.305 4.393115573780492
3.3055 4.393797575272926
3.306 4.39724865071583
3.3065 4.404870935040154
3.307 4.417944937960578
3.3075 4.435913947506541
3.308 4.453930116538564
3.3085 4.463303903393576
3.309 4.457800591107628
3.3095 4.439883465534378
3.31 4.417794074281168
3.3105 4.398199814291423
3.311 4.383518833450068
3.3115 4.373466469150087
3.312 4.366906791736064
3.3125 4.362737006279517
3.313 4.360154180402026
3.3135 4.358682655901018
3.314 4.358151444945766
3.3145 4.358687225705448
3.315 4.360823465009363
3.3155 4.365797163304953
3.316 4.376259836039565
3.3165 4.397530109445548
3.317 4.438712183310002
3.3175 4.5093945698827715
3.318 4.6025308420633495
3.3185 4.668299902985283
3.319 4.646962726708209
3.3195 4.561325171768842
3.32 4.477428282304294
3.3205 4.423322689456881
3.321 4.39521142051004
3.3215 4.382665520906108
3.322 4.378029191969373
3.3225 4.377073268602934
3.323 4.377708821881716
3.3235 4.378961186117583
3.324 4.38039516329848
3.3245 4.381825712494003
3.325 4.383217686570913
3.3255 4.384626044796179
3.326 4.386237215525882
3.3265 4.388440046445049
3.327 4.391983339975689
3.3275 4.398182487783969
3.328 4.4090767402059745
3.3285 4.427259998815297
3.329 4.454838768311926
3.3295 4.490616185093482
3.33 4.52631076964096
3.3305 4.5475525295148325
3.331 4.544683512525734
3.3315 4.52236243279746
3.332 4.494039314456676
3.3325 4.470064994365948
3.333 4.453896948230448
3.3335 4.445089928999134
3.334 4.442396175920444
3.3345 4.44514841809348
3.335 4.4536117832103335
3.3355 4.468813804983143
3.336 4.491621588822313
3.3365 4.520511532676584
3.337 4.548279109205814
3.3375 4.562435902234557
3.338 4.553774309611176
3.3385 4.525854610013812
3.339 4.491354168272834
3.3395 4.46065603456329
3.34 4.437400870188649
3.3405 4.42115561951102
3.341 4.410354814711828
3.3415 4.403436105582357
3.342 4.399072321171125
3.3425 4.396223130344656
3.343 4.394170825167291
3.3435 4.392475620435362
3.344 4.390909880700348
3.3445 4.389390335549845
3.345 4.387946875676493
3.3455 4.386745031203039
3.346 4.386150310769939
3.3465 4.386884293035231
3.347 4.390245191104829
3.3475 4.398311614936307
3.348 4.413619664534674
3.3485 4.437528271719116
3.349 4.467144480906007
3.3495 4.493321388482168
3.35 4.504305494386924
3.3505 4.49469635558975
3.351 4.46995225998089
3.3515 4.440335847787449
3.352 4.413317764417765
3.3525 4.39198784083911
3.353 4.376740377113719
3.3535 4.366782091639579
3.354 4.3608263364562445
3.3545 4.357568099330517
3.355 4.355989449191674
3.3555 4.355439917544223
3.356 4.355577225000768
3.3565 4.356258634257645
3.357 4.357465952267929
3.3575 4.359211018018853
3.358 4.361424045131158
3.3585 4.363858490262602
3.359 4.3661085837912355
3.3595 4.36777676039632
3.36 4.36862998968549
3.3605 4.368611627830938
3.361 4.3677952113131555
3.3615 4.366302895989565
3.362 4.3643044389146075
3.3625 4.362003190419153
3.363 4.359635756072385
3.3635 4.357423100756674
3.364 4.355560011482917
3.3645 4.354216300008482
3.365 4.3536230149832145
3.3655 4.354183886009376
3.366 4.356679125055833
3.3665 4.3626054074823495
3.367 4.374607866525932
3.3675 4.3967099418207995
3.368 4.433446171715164
3.3685 4.486156318246526
3.369 4.545422919963749
3.3695 4.585215281527922
3.37 4.577841181206343
3.3705 4.525974877980279
3.371 4.460205353414316
3.3715 4.405836435756222
3.372 4.370511925366439
3.3725 4.351183928893502
3.373 4.342091062937711
3.3735 4.338550754024559
3.374 4.337726182608155
3.3745 4.33815677644004
3.375 4.339147389962448
3.3755 4.340380331483778
3.376 4.341708641160035
3.3765 4.343105026540301
3.377 4.344634104927176
3.3775 4.3465205048491855
3.378 4.3492844829435695
3.3785 4.354095971590065
3.379 4.363439980732388
3.3795 4.382042895525363
3.38 4.416954027508779
3.3805 4.473230922476936
3.381 4.541520682844703
3.3815 4.588421586441062
3.382 4.582256494451561
3.3825 4.53336247587944
3.383 4.476466721231698
3.3835 4.43237795847944
3.384 4.403922888113255
3.3845 4.387120951275803
3.385 4.377727181991198
3.3855 4.372773631094016
3.386 4.370444280159876
3.3865 4.369703694458532
3.387 4.369994644030522
3.3875 4.371054557461485
3.388 4.372805249432207
3.3885 4.375291202780983
3.389 4.378631438803358
3.3895 4.382879460551973
3.39 4.387423829982349
3.3905 4.3889780310046556
3.391 4.3760916757263795
3.3915 4.318667751574925
3.392 4.166391126547647
3.3925 3.9002878433570443
3.393 3.5961222394456493
3.3935 3.353449422950793
3.394 3.2004976227004294
3.3945 3.1179502579890235
3.395 3.082659726182796
3.3955 3.0805854098427234
3.396 3.105840040003936
3.3965 3.158113299138786
3.397 3.2405282536661284
3.3975 3.356983017759547
3.398 3.5088551666283214
3.3985 3.691664311311235
3.399 3.89336933561695
3.3995 4.092836073276037
3.4 4.260014442549008
3.4005 4.3666954518910375
3.401 4.406201997780976
3.4015 4.406990339897669
3.402 4.396790171601865
3.4025 4.390013201527881
3.403 4.388917292122135
3.4035 4.390376399339643
3.404 4.3915034370658
3.4045 4.39139561287359
3.405 4.390324602784664
3.4055 4.388762045806291
3.406 4.387022070199692
3.4065 4.385270869702336
3.407 4.383619519635443
3.4075 4.382195604791943
3.408 4.381194362741858
3.4085 4.380954618935118
3.409 4.382061330802679
3.4095 4.385420352322433
3.41 4.392212859731257
3.4105 4.403640522742635
3.411 4.420524162678746
3.4115 4.442246053835858
3.412 4.464460234184108
3.4125 4.478482623366275
3.413 4.477101516907436
3.4135 4.461917222101463
3.414 4.4413684773312
3.4145 4.422813534081347
3.415 4.408955472218076
3.4155 4.399303082317181
3.416 4.392497759603491
3.4165 4.387551420728088
3.417 4.383994752604836
3.4175 4.381584588946072
3.418 4.380084534422319
3.4185 4.379250222581001
3.419 4.378914304808748
3.4195 4.379036087158547
3.42 4.3797423911741005
3.4205 4.3813608456384285
3.421 4.384500736246763
3.4215 4.390097782340459
3.422 4.399308051760944
3.4225 4.413001515100778
3.423 4.430502782231181
3.4235 4.447757728584775
3.424 4.457764940825197
3.4245 4.45610157919188
3.425 4.445432410901485
3.4255 4.431651899800916
3.426 4.4181476730495595
3.4265 4.405893069818206
3.427 4.395794312304296
3.4275 4.388752370382904
3.428 4.384743330165668
3.4285 4.38294011003076
3.429 4.382448287346693
3.4295 4.382663557114173
3.43 4.383278389416806
3.4305 4.384165480974889
3.431 4.3852861321991865
3.4315 4.386640606795466
3.432 4.38825829584573
3.4325 4.390189395176269
3.433 4.392479636672559
3.4335 4.395158638850989
3.434 4.398224921401602
3.4345 4.401680191032853
3.435 4.405546089545903
3.4355 4.409863519843188
3.436 4.41458664197673
3.4365 4.419570809735061
3.437 4.424695523004384
3.4375 4.4300146648030525
3.438 4.435706206611925
3.4385 4.441895729072956
3.439 4.4485718472182425
3.4395 4.455589776227419
3.44 4.462666551360571
3.4405 4.469427585903669
3.441 4.475524540403211
3.4415 4.480723764289661
3.442 4.484889917066531
3.4425 4.487773110152552
3.443 4.489059454967291
3.4435 4.488687199359934
3.444 4.487052608948466
3.4445 4.484799385533488
3.445 4.48246323853492
3.4455 4.480290566922107
3.446 4.478313989920806
3.4465 4.47656635427822
3.447 4.475205236219437
3.4475 4.4744543835349875
3.448 4.4744430282748615
3.4485 4.4751661549739294
3.449 4.476538311492626
3.4495 4.478447799476522
3.45 4.480774853663916
3.4505 4.483411112590091
3.451 4.486259446282321
3.4515 4.489248654477936
3.452 4.4923248956831
3.4525 4.495459270116304
3.453 4.498676399254562
3.4535 4.502119677327156
3.454 4.506150462813278
3.4545 4.511569146245551
3.455 4.520138942829051
3.4555 4.535876994167274
3.456 4.567787383828951
3.4565 4.632922297419548
3.457 4.744293272978822
3.4575 4.849998501154322
3.458 4.834720393133851
3.4585 4.722702152386787
3.459 4.6278184046937865
3.4595 4.5779556412891855
3.46 4.556004414065865
3.4605 4.5477166653791015
3.461 4.546393468231446
3.4615 4.549617133240727
3.462 4.557350933259129
3.4625 4.571513733616762
3.463 4.595921387182043
3.4635 4.634548062855113
3.464 4.684299317336074
3.4645 4.724525359803951
3.465 4.726803624702286
3.4655 4.689912545357035
3.466 4.641353767302966
3.4665 4.602729796556429
3.467 4.578237598776034
3.4675 4.56431043186076
3.468 4.557004949830442
3.4685 4.5538468448381595
3.469 4.5536650866902475
3.4695 4.55621909743457
3.47 4.562166908421928
3.4705 4.573436051398983
3.471 4.594047548026055
3.4715 4.630354143449829
3.472 4.686146175856957
3.4725 4.7458483456641885
3.473 4.767346603859562
3.4735 4.72953950047238
3.474 4.66558146657109
3.4745 4.612969640879883
3.475 4.580583992391834
3.4755 4.562724897866151
3.476 4.552995607013563
3.4765 4.547620465641843
3.477 4.544996688355597
3.4775 4.545109401925829
3.478 4.549789887240988
3.4785 4.564389885520829
3.479 4.601948051005857
3.4795 4.68630344133832
3.48 4.8211787665804104
3.4805 4.901103103858364
3.481 4.8192521456570985
3.4815 4.679682086520189
3.482 4.5888912253789185
3.4825 4.543777294950593
3.483 4.52125019795148
3.4835 4.5085740954809
3.484 4.500252397913724
3.4845 4.49394639300598
3.485 4.488620877600787
3.4855 4.483785640099938
3.486 4.479214259017573
3.4865 4.47483305974504
3.487 4.4706638054945484
3.4875 4.466809862340811
3.488 4.463426908797495
3.4885 4.46069228962605
3.489 4.458749771710358
3.4895 4.457663535572384
3.49 4.457338999501753
3.4905 4.457495151729893
3.491 4.457744042871346
3.4915 4.4577851208351875
3.492 4.457482544047633
3.4925 4.456817753292966
3.493 4.45582979192153
3.4935 4.454638210993145
3.494 4.453422878866028
3.4945 4.452235473767915
3.495 4.450816036403848
3.4955 4.448648097438348
3.496 4.44525328353162
3.4965 4.440518520964033
3.497 4.434762824183211
3.4975 4.428492771994979
3.498 4.422154813563057
3.4985 4.416075401720074
3.499 4.4104579551489005
3.4995 4.405416397848945
3.5 4.40095687945177
3.5005 4.397023591045456
3.501 4.393538732654556
3.5015 4.390439037448128
3.502 4.387685505020875
3.5025 4.385285955674527
3.503 4.383322289806231
3.5035 4.381965146725469
3.504 4.381466050074359
3.5045 4.38211998314046
3.505 4.384199433530013
3.5055 4.38787571485751
3.506 4.39313763481355
3.5065 4.399724804814599
3.507 4.407035411266034
3.5075 4.413982846943449
3.508 4.418904906802973
3.5085 4.420086365637393
3.509 4.416827739238456
3.5095 4.4100512198434485
3.51 4.401668423241374
3.5105 4.393524703327631
3.511 4.38678023315233
3.5115 4.381902890591344
3.512 4.378856677253753
3.5125 4.377359454091553
3.513 4.377069048325896
3.5135 4.3776722566267425
3.514 4.378909155374086
3.5145 4.380592860819946
3.515 4.382621046056674
3.5155 4.384973613533474
3.516 4.387699462593653
3.5165 4.390885028169538
3.517 4.394611503040898
3.5175 4.398901540859668
3.518 4.4036553642230745
3.5185 4.408697800647661
3.519 4.413845940211043
3.5195 4.4190034423208795
3.52 4.424187790997659
3.5205 4.429546847295211
3.521 4.435303238052897
3.5215 4.441560047816323
3.522 4.448027123707125
3.5225 4.453898747389709
3.523 4.458106567018958
3.5235 4.46000193815454
3.524 4.4597817224183425
3.5245 4.458231449722137
3.525 4.456146082952375
3.5255 4.453935429512591
3.526 4.4516894734123555
3.5265 4.449402106117328
3.527 4.447061942078686
3.5275 4.444678602510444
3.528 4.442305487757445
3.5285 4.440024759370412
3.529 4.438013007221497
3.5295 4.436496241850507
3.53 4.43566755949846
3.5305 4.435618353383574
3.531 4.4363060651399815
3.5315 4.437614649331837
3.532 4.439421025239473
3.5325 4.441666520262223
3.533 4.44438693841317
3.5335 4.447715409645
3.534 4.451856224440287
3.5345 4.457022671604235
3.535 4.463403923047475
3.5355 4.471170329953421
3.536 4.480494083892249
3.5365 4.491534401488784
3.537 4.504254915757371
3.5375 4.518257646715749
3.538 4.532779419810434
3.5385 4.546774118288412
3.539 4.5586114037758625
3.5395 4.565453750993615
3.54 4.5636653949580515
3.5405 4.55143933019225
3.541 4.531076408156944
3.5415 4.508032129316374
3.542 4.487496092456367
3.5425 4.472132759822233
3.543 4.462018461349525
3.5435 4.455849194901313
3.544 4.452083419223583
3.5445 4.449553380748488
3.545 4.447621449162203
3.5455 4.446045936662613
3.546 4.44475218487747
3.5465 4.443709637772435
3.547 4.442859813334024
3.5475 4.442171259569961
3.548 4.441641071032877
3.5485 4.44134212224633
3.549 4.441416272569195
3.5495 4.442150509782736
3.55 4.4440403037345915
3.5505 4.447901620320072
3.551 4.45499371909101
3.5515 4.467099134127069
3.552 4.4864015648088325
3.5525 4.514575209117102
3.553 4.550460411341008
3.5535 4.586527466484523
3.554 4.60855798014816
3.5545 4.603940816864628
3.555 4.57334147372672
3.5555 4.5299539495458
3.556 4.487869160241558
3.5565 4.454789252853204
3.557 4.4321027498617385
3.5575 4.417813707155154
3.558 4.409091874889529
3.5585 4.403594367721772
3.559 4.399784538415672
3.5595 4.3967755371616155
3.56 4.39408686168503
3.5605 4.391472649944569
3.561 4.388821911041254
3.5615 4.3861233650828195
3.562 4.383443466211708
3.5625 4.3809475972197385
3.563 4.378978964682873
3.5635 4.378221978794193
3.564 4.3800463260512155
3.5645 4.387083818467073
3.565 4.403849935903742
3.5655 4.436556186888462
3.566 4.490181848022568
3.5665 4.559876534883856
3.567 4.619137503851705
3.5675 4.627887872010652
3.568 4.577733919310844
3.5685 4.504270588741588
3.569 4.44160775504156
3.5695 4.400327311053329
3.57 4.376873218511537
3.5705 4.364645143544684
3.571 4.358632389641625
3.5715 4.355889453041361
3.572 4.354870043330375
3.5725 4.354768593491749
3.573 4.355165295701899
3.5735 4.355829028974596
3.574 4.356653480870649
3.5745 4.357604658808339
3.575 4.358731209618186
3.5755 4.3601574307706406
3.576 4.362140429813185
3.5765 4.36509911625448
3.577 4.369652898360763
3.5775 4.3764591815267915
3.578 4.3857793190751595
3.5785 4.396986268626029
3.579 4.40874281512355
3.5795 4.419864702072599
3.58 4.429770325356997
3.5805 4.4378689903355975
3.581 4.443233382739046
3.5815 4.445649103806978
3.582 4.446283623902368
3.5825 4.446420673466345
3.583 4.445886876302091
3.5835 4.443378354499909
3.584 4.438039373165743
3.5845 4.430338997674117
3.585 4.421709287113242
3.5855 4.413595722273043
3.586 4.406833711524928
3.5865 4.4016396053107
3.587 4.3979307306094855
3.5875 4.39559655579506
3.588 4.394528712107106
3.5885 4.394550853349622
3.589 4.39541465343332
3.5895 4.396868063853053
3.59 4.398734229978214
3.5905 4.400925656739413
3.591 4.403443666824388
3.5915 4.40636911497339
3.592 4.40988927677252
3.5925 4.414359976176692
3.593 4.420478570476301
3.5935 4.429609493905109
3.594 4.444345021925911
3.5945 4.469247589761955
3.595 4.510834168665112
3.5955 4.573551657155002
3.596 4.646920308272668
3.5965 4.692893794609389
3.597 4.6752825105935925
3.5975 4.612919534682775
3.598 4.550557885169602
3.5985 4.508801851951154
3.599 4.486286859112897
3.5995 4.4760037960292705
3.6 4.4724418240942265
3.6005 4.472436236105492
3.601 4.474369362589681
3.6015 4.477462843401846
3.602 4.481376263141626
3.6025 4.486038632966323
3.603 4.491623717524905
3.6035 4.498625552727103
3.604 4.508017836520284
3.6045 4.521329989985181
3.605 4.540116744023567
3.6055 4.56394738133663
3.606 4.587641192240704
3.6065 4.602135882887594
3.607 4.601876221389161
3.6075 4.590317839997648
3.608 4.575696910710508
3.6085 4.563841456154191
3.609 4.556380893138933
3.6095 4.552641457660113
3.61 4.551514255359986
3.6105 4.552151149574439
3.611 4.554036128416803
3.6115 4.5568794012656335
3.612 4.5605432650744335
3.6125 4.56499802131479
3.613 4.570335940117652
3.6135 4.576829126153192
3.614 4.584983930993716
3.6145 4.595603089750646
3.615 4.609551554985585
3.6155 4.626995741755603
3.616 4.646179925860252
3.6165 4.662916565379491
3.617 4.6723348261657565
3.6175 4.671983210752001
3.618 4.66314043126484
3.6185 4.649517477582932
3.619 4.635012442852468
3.6195 4.622297623553954
3.62 4.612452333615267
3.6205 4.605425510244909
3.621 4.600658425619225
3.6215 4.597532148097009
3.622 4.595576103763521
3.6225 4.594483167502191
3.623 4.594083151720112
3.6235 4.594287975579772
3.624 4.595045377979841
3.6245 4.5962394882870266
3.625 4.59768947440032
3.6255 4.5991875157682545
3.626 4.600687165722156
3.6265 4.602499202679925
3.627 4.605382794029455
3.6275 4.610546593760957
3.628 4.619490795078023
3.6285 4.633584414641466
3.629 4.652919262523958
3.6295 4.674238407426889
3.63 4.689859487191598
3.6305 4.691192067099382
3.631 4.676270196345349
3.6315 4.651742716573163
3.632 4.626440221963908
3.6325 4.605543987841991
3.633 4.590070760103974
3.6335 4.5788833987915085
3.634 4.570351818982428
3.6345 4.5631749230777805
3.635 4.556613090396254
3.6355 4.550354265431461
3.636 4.544377671670179
3.6365 4.538856061562863
3.637 4.53409180368621
3.6375 4.530457834591027
3.638 4.528452274297046
3.6385 4.528900348288789
3.639 4.533335845015837
3.6395 4.544568494839678
3.64 4.56739167343578
3.6405 4.608351277150001
3.641 4.67126773265868
3.6415 4.743473064958592
3.642 4.783353487688074
3.6425 4.752500284696587
3.643 4.672424321485894
3.6435 4.592323229440411
3.644 4.5343290743435665
3.6445 4.497298297670979
3.645 4.474266897151378
3.6455 4.459635408200657
3.646 4.45005418388534
3.6465 4.4436367159065275
3.647 4.43922430288315
3.6475 4.436057339222105
3.648 4.433637683704174
3.6485 4.431669464810667
3.649 4.4299935062816855
3.6495 4.428530805637391
3.65 4.427267341635521
3.6505 4.426244737760613
3.651 4.425569420073596
3.6515 4.425466745268049
3.652 4.426377667909347
3.6525 4.429171406038537
3.653 4.435546607204727
3.6535 4.448677804366386
3.654 4.4737144020673805
3.6545 4.516572369307657
3.655 4.577549088629705
3.6555 4.638958094622434
3.656 4.664115858083679
3.6565 4.633741378539379
3.657 4.572163905321442
3.6575 4.512975007703443
3.658 4.470352109716889
3.6585 4.443798784082605
3.659 4.428499724527263
3.6595 4.420017922923416
3.66 4.415371737389225
3.6605 4.412819617133766
3.661 4.411406804272775
3.6615 4.41061958780297
3.662 4.41017010916184
3.6625 4.409894275060565
3.663 4.409686208111675
3.6635 4.409492532859443
3.664 4.4092943191982625
3.6645 4.409115212463434
3.665 4.40902510016156
3.6655 4.409135108500583
3.666 4.409608334358594
3.6665 4.410688242990644
3.667 4.412717918793809
3.6675 4.416170498370328
3.668 4.421674993277869
3.6685 4.430032417213595
3.669 4.4421730470503205
3.6695 4.45892534636453
3.67 4.480584302725005
3.6705 4.506275611092476
3.671 4.533252730301309
3.6715 4.556542188670522
3.672 4.56975691984585
3.6725 4.568213868721471
3.673 4.552641339414516
3.6735 4.5292245778689155
3.674 4.505412174254814
3.6745 4.485818194219754
3.675 4.471763431497295
3.6755 4.462676541300355
3.676 4.457414977637881
3.6765 4.454881628985279
3.677 4.454194486252754
3.6775 4.454725305185062
3.678 4.45606985255463
3.6785 4.457971515935838
3.679 4.460270566134597
3.6795 4.4628560991866335
3.68 4.465655115745371
3.6805 4.468616138462431
3.681 4.471701597672367
3.6815 4.474889308193894
3.682 4.478171143154307
3.6825 4.481540384555198
3.683 4.485035926047316
3.6835 4.4887307589285514
3.684 4.492819003676781
3.6845 4.49769498668122
3.685 4.504329053600713
3.6855 4.515259315636601
3.686 4.536916618167443
3.6865 4.582769976015059
3.687 4.667932886976037
3.6875 4.7710856898443135
3.688 4.806431176082206
3.6885 4.737597211589802
3.689 4.6431484081627685
3.6895 4.584249612760936
3.69 4.558877595506847
3.6905 4.550768050913853
3.691 4.550106176139894
3.6915 4.552624147990723
3.692 4.55657562623889
3.6925 4.5611869992838505
3.693 4.566033414299377
3.6935 4.570809798880121
3.694 4.575252934555642
3.6945 4.579155975951223
3.695 4.582417970129533
3.6955 4.5850760397331625
3.696 4.5872794892643265
3.6965 4.589230420642463
3.697 4.591135025081884
3.6975 4.5931940816154215
3.698 4.595599165377291
3.6985 4.598581374377704
3.699 4.602450876992505
3.6995 4.607675130452939
3.7 4.614900828950714
3.7005 4.624857541550138
3.701 4.638052576267403
3.7015 4.654204750006783
3.702 4.671479562488639
3.7025 4.686240268839897
3.703 4.694461148804492
3.7035 4.694384304990302
3.704 4.6876777780828585
3.7045 4.677567346908897
3.705 4.666559678359021
3.7055 4.655818276527222
3.706 4.645858386534379
3.7065 4.6372485212206405
3.707 4.630555595968912
3.7075 4.6260322820716455
3.708 4.62352952619768
3.7085 4.622697092268301
3.709 4.623253338692607
3.7095 4.625193109242821
3.71 4.628927823597782
3.7105 4.635563608266044
3.711 4.647328810096766
3.7115 4.667674960109346
3.712 4.699179061861224
3.7125 4.736783024167354
3.713 4.762287894804239
3.7135 4.757559131572516
3.714 4.7275567073770395
3.7145 4.692647759745788
3.715 4.665713039759765
3.7155 4.648324395401528
3.716 4.637834392346254
3.7165 4.631701335364414
3.717 4.6284542652582035
3.7175 4.627545194963772
3.718 4.629058414451971
3.7185 4.633537364158895
3.719 4.641738558315054
3.7195 4.654067461514221
3.72 4.6694140161631905
3.7205 4.683943428538002
3.721 4.692047522984345
3.7215 4.690216198833505
3.722 4.679672461945587
3.7225 4.664247040807795
3.723 4.647227885622557
3.7235 4.630743387016662
3.724 4.6161086562088345
3.7245 4.603887277066325
3.725 4.594109087341143
3.7255 4.586578985321791
3.726 4.580995333019813
3.7265 4.57699656853277
3.727 4.574232972741036
3.7275 4.572409368649432
3.728 4.571297926995276
3.7285 4.57073976698275
3.729 4.570653057655135
3.7295 4.571027015141227
3.73 4.571928191876084
3.7305 4.573494042234011
3.731 4.575868008941881
3.7315 4.579159134025635
3.732 4.583343141296733
3.7325 4.588298894618949
3.733 4.593933907009466
3.7335 4.6002462433916635
3.734 4.607169989771978
3.7345 4.6142232623198405
3.735 4.620551044191488
3.7355 4.625539848797101
3.736 4.629365382706475
3.7365 4.632854899027969
3.737 4.636636288434903
3.7375 4.640327953533023
3.738 4.642428031334368
3.7385 4.641078861675429
3.739 4.635141871655416
3.7395 4.6249594319322425
3.74 4.612178280748421
3.7405 4.598892724567492
3.741 4.586769988244879
3.7415 4.576710524094216
3.742 4.568948445317864
3.7425 4.5632687606016775
3.743 4.5592405409489976
3.7435 4.5564052612058505
3.744 4.554398326763018
3.7445 4.552975215377631
3.745 4.551997272235773
3.7455 4.551405311868781
3.746 4.551170937386401
3.7465 4.551301563728365
3.747 4.551812561599962
3.7475 4.552751843257179
3.748 4.554198972780864
3.7485 4.5562838338128655
3.749 4.5592068589609935
3.7495 4.563228807393041
3.75 4.568608743215232
3.7505 4.575405590457563
3.751 4.583204920884428
3.7515 4.591007603727955
3.752 4.597609737620544
3.7525 4.602309208394469
3.753 4.605357448098565
3.7535 4.6077774965250695
3.754 4.610928190182441
3.7545 4.616277558691061
3.755 4.625373928022948
3.7555 4.639781533941121
3.756 4.660332348934486
3.7565 4.685056523491963
3.757 4.706942997166739
3.7575 4.715528879109859
3.758 4.704986687206621
3.7585 4.680089423634647
3.759 4.651234264005935
3.7595 4.625904874578901
3.76 4.606372600290004
3.7605 4.592116810849624
3.761 4.581955025297417
3.7615 4.574803149021915
3.762 4.5697644334495005
3.7625 4.566136159185834
3.763 4.563392172599767
3.7635 4.561178468874478
3.764 4.55926588521197
3.7645 4.557526608870593
3.765 4.5558928511942165
3.7655 4.554348333623133
3.766 4.552905836807089
3.7665 4.551619284839195
3.767 4.55058981937182
3.7675 4.550001236420868
3.768 4.5501638378326925
3.7685 4.551593879215104
3.769 4.55511107731935
3.7695 4.561909444223343
3.77 4.573580451725035
3.7705 4.591837681620615
3.771 4.61759376262646
3.7715 4.648841116559585
3.772 4.678076910231392
3.7725 4.693461550757026
3.773 4.687534118667874
3.7735 4.664868074890943
3.774 4.637073463470897
3.7745 4.612897906083231
3.775 4.59525419455371
3.7755 4.5835714150921705
3.776 4.576284352045197
3.7765 4.572032067690684
3.777 4.569812853046034
3.7775 4.5688836772591594
3.778 4.568480416933478
3.7785 4.567743953185077
3.779 4.565734392906525
3.7795 4.561580281564605
3.78 4.554708927551354
3.7805 4.545134455688923
3.781 4.533559363627988
3.7815 4.52120575072072
3.782 4.509319867623419
3.7825 4.498696664720513
3.783 4.489597746825072
3.7835 4.481948558780565
3.784 4.4755797877605845
3.7845 4.4703564902816
3.785 4.466273144755697
3.7855 4.4635037622305616
3.786 4.46249404915705
3.7865 4.464210929775246
3.787 4.47059825796303
3.7875 4.4852829129724965
3.788 4.5140470282490535
3.7885 4.56272488162855
3.789 4.627399186042319
3.7895 4.679349238809206
3.79 4.6788142370395915
3.7905 4.626302409426876
3.791 4.561088376811969
3.7915 4.510008337951839
3.792 4.476700780503227
3.7925 4.456326545025136
3.793 4.444076334684321
3.7935 4.436818667746857
3.794 4.432742223001747
3.7945 4.430808351101789
3.795 4.430391131944146
3.7955 4.43101825239956
3.796 4.4321935163951425
3.7965 4.433306157808146
3.797 4.433702026611491
3.7975 4.432910764187105
3.798 4.4308477444425405
3.7985 4.427737685095724
3.799 4.423919380145663
3.7995 4.41973377566105
3.8 4.415525360422611
3.8005 4.411541314435818
3.801 4.407874176768549
3.8015 4.404496542454869
3.802 4.401350260786738
3.8025 4.39840846461287
3.803 4.395679250729473
3.8035 4.393187608278535
3.804 4.390965231369104
3.8045 4.389073439562924
3.805 4.387596088722334
3.8055 4.386657067914537
3.806 4.386378693479425
3.8065 4.38682573187783
3.807 4.387919736059451
3.8075 4.389448957158353
3.808 4.391114130595462
3.8085 4.392556930727859
3.809 4.3933643691147095
3.8095 4.393207991130573
3.81 4.392048633885865
3.8105 4.39011841912873
3.811 4.387769085508093
3.8115 4.385362295703753
3.812 4.383222956184327
3.8125 4.381570451502543
3.813 4.3804388830638485
3.8135 4.379716849295948
3.814 4.379240711363797
3.8145 4.3788704006097126
3.815 4.3785176507676296
3.8155 4.378150819938097
3.816 4.377770617513861
3.8165 4.37740042167474
3.817 4.377067390844034
3.8175 4.376793443742266
3.818 4.376555862938971
3.8185 4.3762779548592485
3.819 4.3758408020329265
3.8195 4.375123676319244
3.82 4.374040555744995
3.8205 4.3725503379394
3.821 4.3706448768724355
3.8215 4.368374180158248
3.822 4.365863099631032
3.8225 4.363286895852418
3.823 4.360793196440363
3.8235 4.358472214238703
3.824 4.356360623149583
3.8245 4.354479111551393
3.825 4.352858488869097
3.8255 4.351548380557349
3.826 4.350619861709522
3.8265 4.350163869523889
3.827 4.350272510361074
3.8275 4.35104438405219
3.828 4.352572786142351
3.8285 4.354938672235696
3.829 4.358198761679668
3.8295 4.362301717249687
3.83 4.366940818078075
3.8305 4.371422328109003
3.831 4.3747108155297125
3.8315 4.375836895567351
3.832 4.374430973662775
3.8325 4.370981506278686
3.833 4.366538440668635
3.8335 4.362167534083633
3.834 4.35859586483588
3.8345 4.3561148234063785
3.835 4.354696548844617
3.8355 4.354122089892724
3.836 4.3541205470124416
3.8365 4.354456163930418
3.837 4.354943768637024
3.8375 4.355461768825568
3.838 4.355916490168716
3.8385 4.356242617418565
3.839 4.356387216976027
3.8395 4.3563310270089
3.84 4.356073464163866
3.8405 4.355648968930258
3.841 4.3551358640905855
3.8415 4.354664117194118
3.842 4.354436226035037
3.8425 4.354740147668454
3.843 4.355960512193792
3.8435 4.358547613162691
3.844 4.362929967642388
3.8445 4.369335811036909
3.845 4.377549376411971
3.8455 4.38662244515591
3.846 4.394823726791013
3.8465 4.400156732305503
3.847 4.401292359520224
3.8475 4.39806951320655
3.848 4.391290179949869
3.8485 4.382525621632106
3.849 4.373830275522459
3.8495 4.366992721216927
3.85 4.362773795085876
3.8505 4.360919427197222
3.851 4.360708599494777
3.8515 4.361421497533674
3.852 4.362531928857096
3.8525 4.363711667886675
3.853 4.364775268635991
3.8535 4.365625680828699
3.854 4.366244084816171
3.8545 4.366653779918157
3.855 4.36693092021643
3.8555 4.367200441813693
3.856 4.367694718613607
3.8565 4.3688523528691805
3.857 4.3716673419591805
3.8575 4.378487408879882
3.858 4.394610855240383
3.8585 4.429331126679709
3.859 4.489495958505139
3.8595 4.557461652286691
3.86 4.581777718313345
3.8605 4.538148031308331
3.861 4.469451686444899
3.8615 4.41819466899799
3.862 4.390617130990996
3.8625 4.37784404876852
3.863 4.3722323197417525
3.8635 4.369803651200754
3.864 4.368776479189747
3.8645 4.368373066854782
3.865 4.368248755059985
3.8655 4.3682576622401355
3.866 4.368354671853644
3.8665 4.368553509309309
3.867 4.368929117899953
3.8675 4.369660929978994
3.868 4.371120255216568
3.8685 4.374091127892664
3.869 4.380115910473848
3.8695 4.392006744443676
3.87 4.414119242402951
3.8705 4.451124064804344
3.871 4.503273218549215
3.8715 4.558591510001382
3.872 4.591726268226124
3.8725 4.582827587149704
3.873 4.539500614559004
3.8735 4.486655140798384
3.874 4.442751155710211
3.8745 4.413146481104447
3.875 4.395645987956345
3.8755 4.386169689641865
3.876 4.3814155377155695
3.8765 4.379308618453222
3.877 4.378684654399259
3.8775 4.378905281794183
3.878 4.379623161071451
3.8785 4.38067410192754
3.879 4.382014524515358
3.8795 4.38373086931636
3.88 4.386049753349149
3.8805 4.389348850379943
3.881 4.394130905038872
3.8815 4.400886415268238
3.882 4.409819106314495
3.8825 4.42045531895359
3.883 4.43149504314941
3.8835 4.4413481965812585
3.884 4.44962061888991
3.8845 4.458619668008761
3.885 4.4721602570659895
3.8855 4.489583352271521
3.886 4.500438107445064
3.8865 4.492323064144364
3.887 4.466776707841482
3.8875 4.43809397244278
3.888 4.417512845025706
3.8885 4.406698965591086
3.889 4.40245301968237
3.8895 4.40157887903444
3.89 4.402220262659145
3.8905 4.40348218393929
3.891 4.404940523160598
3.8915 4.406375125434569
3.892 4.407662195955598
3.8925 4.408747240721193
3.893 4.409639522994683
3.8935 4.410443670474712
3.894 4.41137198085113
3.8945 4.412720889118659
3.895 4.4146666575505416
3.8955 4.416978884268542
3.896 4.418959985683032
3.8965 4.4199226584717755
3.897 4.419826599954567
3.8975 4.4193660794318985
3.898 4.419513861145142
3.8985 4.420993906566445
3.899 4.424089353735533
3.8995 4.428642723616098
3.9 4.434098228300562
3.9005 4.43950978607334
3.901 4.443611305027914
3.9015 4.445118409532159
3.902 4.443339570318787
3.9025 4.438767952977616
3.903 4.43293986182634
3.9035 4.427552056554442
3.904 4.423622078697346
3.9045 4.421288473780291
3.905 4.4201257382167585
3.9055 4.419584992219467
3.906 4.4192453488497465
3.9065 4.418861099082046
3.907 4.418309723164648
3.9075 4.417544395684367
3.908 4.416568836724788
3.9085 4.41543362004072
3.909 4.414248448043689
3.9095 4.413219549707551
3.91 4.412750867949458
3.9105 4.4137352149595594
3.911 4.41825735857535
3.9115 4.43117866781185
3.912 4.462335053107089
3.9125 4.5245171056505304
3.913 4.614283455423826
3.9135 4.680974658723019
3.914 4.662307416026773
3.9145 4.582085570208371
3.915 4.505249210995756
3.9155 4.455539120970127
3.916 4.427798243737263
3.9165 4.413362178789007
3.917 4.406399475422947
3.9175 4.403363259120048
3.918 4.402190317551509
3.9185 4.401773074069664
3.919 4.4015603308337115
3.9195 4.401293116575366
3.92 4.400855173922422
3.9205 4.400235076728694
3.921 4.399522900910122
3.9215 4.39897243796042
3.922 4.399126657922431
3.9225 4.401008905792845
3.923 4.406282573663369
3.9235 4.417185915245953
3.924 4.436253995245548
3.9245 4.465529214731588
3.925 4.503625726249145
3.9255 4.540575621076756
3.926 4.558154153061682
3.9265 4.544097517165482
3.927 4.506314887067764
3.9275 4.464454712100172
3.928 4.432025691149188
3.9285 4.411639459941287
3.929 4.400326657837804
3.9295 4.394552882205869
3.93 4.391867084650824
3.9305 4.390831298151817
3.931 4.390629111895877
3.9315 4.390795032344438
3.932 4.3910668482369255
3.9325 4.391306991218099
3.933 4.391474409351074
3.9335 4.391622210562654
3.934 4.391908618572621
3.9345 4.392670535420474
3.935 4.394536427604902
3.9355 4.39858564957679
3.936 4.406429907456254
3.9365 4.419842512421238
3.937 4.439625057521671
3.9375 4.463840667419972
3.938 4.486516539380385
3.9385 4.498606921257424
3.939 4.493128426981101
3.9395 4.47158137432256
3.94 4.44362895965902
3.9405 4.41913654969482
3.941 4.402407816985321
3.9415 4.392978214248818
3.942 4.388652794693809
3.9425 4.387412821789632
3.943 4.387905471077416
3.9435 4.389335167320257
3.944 4.3912512035170215
3.9445 4.393395457527704
3.945 4.395627727612603
3.9455 4.397905871026643
3.946 4.400317727981409
3.9465 4.403190127539628
3.947 4.407353495823545
3.9475 4.414695662615283
3.948 4.42899048733715
3.9485 4.45578433744025
3.949 4.498098626386491
3.9495 4.546313987005816
3.95 4.57426543792769
3.9505 4.561389055668472
3.951 4.518600103254449
3.9515 4.472515469767342
3.952 4.438637109514345
3.9525 4.418472334949688
3.953 4.407830458447536
3.9535 4.402512555196975
3.954 4.399902704414283
3.9545 4.398682057666151
3.955 4.3982575696078134
3.9555 4.3983761675234545
3.956 4.398931714542321
3.9565 4.399899937240037
3.957 4.401341591574195
3.9575 4.403502239638038
3.958 4.407022153920225
3.9585 4.413303665717625
3.959 4.42485941578417
3.9595 4.445044224993006
3.96 4.476307160043688
3.9605 4.517149330437351
3.961 4.558919419110503
3.9615 4.584924960547334
3.962 4.579334944581098
3.9625 4.544573914215014
3.963 4.500670522696663
3.9635 4.4650795592286885
3.964 4.442866702837278
3.9645 4.431237566731551
3.965 4.425872031814042
3.9655 4.423671265364725
3.966 4.422957263993216
3.9665 4.422952978947293
3.967 4.42333221276611
3.9675 4.423964311955165
3.968 4.424818939643655
3.9685 4.425922568934165
3.969 4.427397870763298
3.9695 4.429551105206776
3.97 4.433081335357003
3.9705 4.439493080592771
3.971 4.451635439354573
3.9715 4.473634318673269
3.972 4.50831906151521
3.9725 4.550830454354167
3.973 4.58361325061519
3.9735 4.586639778770867
3.974 4.5595260323571365
3.9745 4.521731037627055
3.975 4.490484861793825
3.9755 4.4708585152273015
3.976 4.460752916150692
3.9765 4.456648660242897
3.977 4.455865975735015
3.9775 4.456789701795706
3.978 4.458562401677427
3.9785 4.460793538713383
3.979 4.463342404531283
3.9795 4.466201784958186
3.98 4.469439778561436
3.9805 4.473223233816728
3.981 4.4778765623328445
3.9815 4.484033577240814
3.982 4.492872023825009
3.9825 4.50625485001862
3.983 4.52627039570278
3.9835 4.553279329901364
3.984 4.582395965586495
3.9845 4.602161976472618
3.985 4.6018623681743955
3.9855 4.583212265245197
3.986 4.559104219310755
3.9865 4.540563994215797
3.987 4.530367844131626
3.9875 4.526374343863147
3.988 4.525870397052155
3.9885 4.527081095625543
3.989 4.529072468960702
3.9895 4.531392550643907
3.99 4.533819530224744
3.9905 4.536261639297156
3.991 4.538699100214584
3.9915 4.541190482600968
3.992 4.543924811417511
3.9925 4.547353657343611
3.993 4.552513243264461
3.9935 4.561610169704692
3.994 4.57848799230178
3.9945 4.607165373304075
3.995 4.64537900841803
3.9955 4.6769501954636725
3.996 4.680736719156317
3.9965 4.655918748121123
3.997 4.6221656694385365
3.9975 4.595491143337571
3.998 4.579410372082006
3.9985 4.5712707108202055
3.999 4.56781503323674
3.9995 4.566877627355859
4.0 4.567281568360467
4.0005 4.568451252979252
4.001 4.570108631378758
4.0015 4.572133273456887
4.002 4.574545551940438
4.0025 4.577605209959148
4.003 4.582102343631461
4.0035 4.590037045978726
4.004 4.605901639410248
4.0045 4.638009756144521
4.005 4.695248786896772
4.0055 4.76873013330433
4.006 4.8109194511494815
4.0065 4.781178012287204
4.007 4.711762738222533
4.0075 4.6525990849261065
4.008 4.617081419691261
4.0085 4.598577066716872
4.009 4.589366207740006
4.0095 4.5848462718958585
4.01 4.582756785935804
4.0105 4.5820591551002385
4.011 4.582288521416648
4.0115 4.58324881874267
4.012 4.584889444309586
4.0125 4.587281692324619
4.013 4.590638734230233
4.0135 4.595328156672378
4.014 4.6018291898769315
4.0145 4.610614324818312
4.015 4.6217872737851495
4.0155 4.634419660916641
4.016 4.646042879164622
4.0165 4.653251124934983
4.017 4.653705535207808
4.0175 4.647733563699188
4.018 4.637897226680384
4.0185 4.627225517514087
4.019 4.617824488779479
4.0195 4.610621639580475
4.02 4.605714218356128
4.0205 4.60285473985522
4.021 4.601751883063852
4.0215 4.602192842587004
4.022 4.604064872508812
4.0225 4.6073306864652475
4.023 4.611967542877619
4.0235 4.617866210395142
4.024 4.624638360710716
4.0245 4.631296896711043
4.025 4.636188288828467
4.0255 4.637597801093144
4.026 4.634848816646092
4.0265 4.628838923777363
4.027 4.621431467480007
4.0275 4.614283874088936
4.028 4.6082242942934455
4.0285 4.603373441959557
4.029 4.599532563024792
4.0295 4.5964415132838665
4.03 4.5938807697900605
4.0305 4.5916949318884805
4.031 4.58978316192358
4.0315 4.5881207302444595
4.032 4.58673217455368
4.0325 4.585687291071193
4.033 4.585084136864569
4.0335 4.585046431098072
4.034 4.585742836644083
4.0345 4.587428783759388
4.035 4.590505543105611
4.0355 4.595575103677915
4.036 4.6034441982528245
4.0365 4.615029933154273
4.037 4.631053705712044
4.0375 4.651164696727645
4.038 4.672307636957789
4.0385 4.68772552371015
4.039 4.6900912969615876
4.0395 4.677925723211804
4.04 4.657374687942087
4.0405 4.636432784167815
4.041 4.619720468588176
4.0415 4.608127734466261
4.042 4.600681409229453
4.0425 4.596084814491204
4.043 4.593320859444888
4.0435 4.591755474986193
4.044 4.591026864592039
4.0445 4.590945338463196
4.045 4.591396776241031
4.0455 4.592304600961296
4.046 4.593605878689844
4.0465 4.595261793679911
4.047 4.597248534916186
4.0475 4.599561481654711
4.048 4.602203638926315
4.0485 4.605167484320346
4.049 4.608402470579189
4.0495 4.611827360648845
4.05 4.615343130885008
4.0505 4.6188647776205345
4.051 4.622309453253984
4.0515 4.625490791533962
4.052 4.628039897725571
4.0525 4.629443884534857
4.053 4.62931377076091
4.0535 4.627590270032376
4.054 4.624555175849037
4.0545 4.620629410378913
4.055 4.6162445863370705
4.0555 4.611823918467176
4.056 4.6077442277944725
4.0565 4.604288556994962
4.057 4.601607148410559
4.0575 4.5997539285710785
4.058 4.598723537852883
4.0585 4.598479193542489
4.059 4.5989546002749
4.0595 4.600080703087509
4.06 4.601797068193762
4.0605 4.6040648681385585
4.061 4.60689631683798
4.0615 4.610372085597297
4.062 4.614682470458347
4.0625 4.620191643582499
4.063 4.6275388362826115
4.0635 4.637800471805934
4.064 4.652469101854494
4.0645 4.673007340964822
4.065 4.699475503882113
4.0655 4.728237153925005
4.066 4.750505871769087
4.0665 4.75573910114766
4.067 4.740454173973062
4.0675 4.712350238886308
4.068 4.683126348441889
4.0685 4.660073624054218
4.069 4.644712200060893
4.0695 4.635514227711982
4.07 4.630365644749193
4.0705 4.627632138879265
4.071 4.626313947652929
4.0715 4.625875439636109
4.072 4.626063524765805
4.0725 4.62678732468567
4.073 4.628017034544526
4.0735 4.629762154931211
4.074 4.632041923889489
4.0745 4.634915055001605
4.075 4.638529155216514
4.0755 4.643242260489406
4.076 4.649806711898987
4.0765 4.659597986316414
4.077 4.674736058233388
4.0775 4.697465185426995
4.078 4.7279241242359324
4.0785 4.760444737916008
4.079 4.783010341590555
4.0795 4.785780655501514
4.08 4.770977139726477
4.0805 4.749260518660749
4.081 4.729343880798829
4.0815 4.714530947315738
4.082 4.704729849927937
4.0825 4.698747136141004
4.083 4.695335258544913
4.0835 4.693501371594821
4.084 4.692595640048421
4.0845 4.692265912751407
4.085 4.692361677993914
4.0855 4.692864951845631
4.086 4.693790400765958
4.0865 4.695171279831533
4.087 4.697020937778164
4.0875 4.699309764162524
4.088 4.701973958096416
4.0885 4.704972200783005
4.089 4.708311837425309
4.0895 4.712007795291481
4.09 4.7159177201145175
4.0905 4.719643558103351
4.091 4.722699991052136
4.0915 4.7249032617659354
4.092 4.726560256420824
4.0925 4.72822750374019
4.093 4.7303402128243475
4.0935 4.7330349436808605
4.094 4.736227965114627
4.0945 4.739752303571108
4.095 4.743439154782734
4.0955 4.747158505352275
4.096 4.750826978039318
4.0965 4.7544035378048095
4.097 4.757899437976913
4.0975 4.761360620686852
4.098 4.764885134827888
4.0985 4.768606630188258
4.099 4.772690706075962
4.0995 4.777259975509552
4.1 4.782241153422178
4.1005 4.787217583415436
4.101 4.79157495414771
4.1015 4.794794738040076
4.102 4.796689557071212
4.1025 4.7973903954467945
4.103 4.797253963542032
4.1035 4.796804677576852
4.104 4.796567824071219
4.1045 4.796932413858298
4.105 4.798085622741794
4.1055 4.80002853559425
4.106 4.802640391042991
4.1065 4.805757259226309
4.107 4.809229704677992
4.1075 4.812937412224927
4.108 4.816832877843551
4.1085 4.8209268109205885
4.109 4.8253188165839385
4.1095 4.83015872817225
4.11 4.8356000948832305
4.1105 4.841743742043774
4.111 4.848545499686602
4.1115 4.8556434068715815
4.112 4.862121338604372
4.1125 4.866522350034992
4.113 4.8674988686985445
4.1135 4.864777284260765
4.114 4.859516571831967
4.1145 4.853602648426201
4.115 4.848544403072961
4.1155 4.844972662299834
4.116 4.84283956535761
4.1165 4.841828184933234
4.117 4.841628153559438
4.1175 4.842012075846676
4.118 4.842830751978391
4.1185 4.843989264673444
4.119 4.845437999709081
4.1195 4.847206121531445
4.12 4.849439333620368
4.1205 4.852524922211161
4.121 4.857222845429717
4.1215 4.86472665972678
4.122 4.876384009233177
4.1225 4.892710335272144
4.123 4.9117466344557235
4.1235 4.9280702923566215
4.124 4.934599144043456
4.1245 4.927481113419897
4.125 4.9096256635017115
4.1255 4.888217508017289
4.126 4.8692645625563715
4.1265 4.8550301985915505
4.127 4.845058540821111
4.1275 4.837996331535826
4.128 4.832625218222174
4.1285 4.8281601917883785
4.129 4.824180727320566
4.1295 4.820495514059961
4.13 4.817048134642566
4.1305 4.813838225190682
4.131 4.810916694698348
4.1315 4.8083419725625705
4.132 4.8062021742363
4.1325 4.804607362649089
4.133 4.803651200530996
4.1335 4.80338450719499
4.134 4.80372238173273
4.1345 4.804344727799468
4.135 4.804703613270335
4.1355 4.804215669816711
4.136 4.802575984803842
4.1365 4.799945966633708
4.137 4.79678711882661
4.1375 4.79356244025634
4.138 4.790548403728875
4.1385 4.787849680823455
4.139 4.78548709697965
4.1395 4.783453554295938
4.14 4.781705614218752
4.1405 4.780205487978196
4.141 4.778916664879028
4.1415 4.7777223181002695
4.142 4.776088535473293
4.1425 4.7721504794382446
4.143 4.76054282525953
4.1435 4.727930738916103
4.144 4.643703334124992
4.1445 4.441753931453033
4.145 4.082087728403983
4.1455 3.731240635544208
4.146 3.505239258078851
4.1465 3.402946390011757
4.147 3.3935821476158017
4.1475 3.4604900866487354
4.148 3.597878520478523
4.1485 3.792250472128111
4.149 4.007781587704495
4.1495 4.198052167422252
4.15 4.3345260168194075
4.1505 4.402238221397053
4.151 4.396269828389239
4.1515 4.324425254145386
4.152 4.206161566367936
4.1525 4.0589226116503925
4.153 3.904634348763369
4.1535 3.7732680603955773
4.154 3.690751603529459
4.1545 3.6749514182563106
4.155 3.740729732813647
4.1555 3.9007408313986156
4.156 4.143667313477892
4.1565 4.399232806555916
4.157 4.565352296612997
4.1575 4.644087296414285
4.158 4.675222641631785
4.1585 4.684431590126114
4.159 4.685249052247555
4.1595 4.683683592973975
4.16 4.681917456871644
4.1605 4.680567066497155
4.161 4.679722514619502
4.1615 4.679325461577094
4.162 4.679280231794565
4.1625 4.679479322872603
4.163 4.6797653571646345
4.1635 4.6798182610359715
4.164 4.678812329270062
4.1645 4.674600660391923
4.165 4.661808075529181
4.1655 4.62800778128137
4.166 4.546057121960222
4.1665 4.36350649367908
4.167 4.068258372216062
4.1675 3.7616968908232904
4.168 3.530508812369372
4.1685 3.3856143325057504
4.169 3.299261873910317
4.1695 3.2423018983650698
4.17 3.193801081202772
4.1705 3.142148608351172
4.171 3.0845249494081406
4.1715 3.0247143856639367
4.172 2.968857321227712
4.1725 2.9220650518634406
4.173 2.8865865868847544
4.1735 2.8617507374276068
4.174 2.8452480016701474
4.1745 2.834496162560371
4.175 2.8274268192909835
4.1755 2.822651138723736
4.176 2.819331070996488
4.1765 2.8169931715640564
4.177 2.81538247584579
4.1775 2.8143792443748916
4.178 2.813938408141939
4.1785 2.8140458256576855
4.179 2.814677546566389
4.1795 2.8157898310967377
4.18 2.8173307716203704
4.1805 2.8192414896231446
4.181 2.8215031247270774
4.1815 2.8241476955658813
4.182 2.82736156562257
4.1825 2.831569272330431
4.183 2.837438411937309
4.1835 2.845716113296054
4.184 2.8569738393544215
4.1845 2.8713918912071703
4.185 2.8886819196399776
4.1855 2.9082379704089982
4.186 2.9294610469224773
4.1865 2.951688264742919
4.187 2.9732401001860795
4.1875 2.9901108698848935
4.188 2.996304737405624
4.1885 2.9871112323180595
4.189 2.962997071434942
4.1895 2.9300406755558113
4.19 2.896403872390672
4.1905 2.8683048533300175
4.191 2.8482882867428065
4.1915 2.83587881814388
4.192 2.8291905588750756
4.1925 2.826252496384126
4.193 2.8255941640385016
4.1935 2.8263083115829852
4.194 2.827890589551086
4.1945 2.8300844041785895
4.195 2.83276476004404
4.1955 2.835878199100244
4.196 2.8394123832670237
4.1965 2.8433666141068583
4.197 2.847721895247063
4.1975 2.8523958222239516
4.198 2.857194490935025
4.1985 2.8617722540639514
4.199 2.865659038070544
4.1995 2.8684009726295523
4.2 2.8698242911933773
4.2005 2.870194971040326
4.201 2.8700877415511963
4.2015 2.8700933569509806
4.202 2.8706234640771813
4.2025 2.871910087107783
4.203 2.874148783480348
4.2035 2.8776539757900066
4.204 2.88300635492699
4.2045 2.891126571239849
4.205 2.9031751438621773
4.2055 2.920050575280471
4.206 2.941439699392302
4.2065 2.9648816535562785
4.207 2.986054132465303
4.2075 3.0008069494805243
4.208 3.007060567638349
4.2085 3.0044471699033517
4.209 2.993418815132256
4.2095 2.976070985211556
4.21 2.9566641351555836
4.2105 2.9398241508792387
4.211 2.928131555562632
4.2115 2.9216218624934216
4.212 2.9189840934948945
4.2125 2.918785740681664
4.213 2.9199953266825327
4.2135 2.922002149488132
4.214 2.924508366042015
4.2145 2.9273950267493634
4.215 2.930690186272817
4.2155 2.9345545655706866
4.216 2.939331299551733
4.2165 2.9456827447777085
4.217 2.954827741880268
4.2175 2.9689154788269034
4.218 2.991209977462071
4.2185 3.025351310436773
4.219 3.072805086467013
4.2195 3.1293434679586083
4.22 3.184133101563936
4.2205 3.2240618105269094
4.221 3.240409421972406
4.2215 3.232316570239731
4.222 3.2059635567990545
4.2225 3.1708174309895716
4.223 3.1351879498553386
4.2235 3.1036569942021766
4.224 3.077563670743486
4.2245 3.056741660586936
4.225 3.040797895472804
4.2255 3.0294245573942282
4.226 3.022555536424286
4.2265 3.0206665216447037
4.227 3.0256006402939883
4.2275 3.0428997085552263
4.228 3.0887047753799637
4.2285 3.2070048460059164
4.229 3.486115050575429
4.2295 3.949859843170498
4.23 4.356348264507274
4.2305 4.5380121711937695
4.231 4.594020925435529
4.2315 4.608947113784073
4.232 4.611564760546625
4.2325 4.610592221564997
4.233 4.608606245494685
4.2335 4.606423087886474
4.234 4.604357302321055
4.2345 4.602613359684878
4.235 4.601427675100985
4.2355 4.601149011312089
4.236 4.602336507339923
4.2365 4.605779455993283
4.237 4.611995354991477
4.2375 4.619209165908308
4.238 4.618526204448277
4.2385 4.587125506751799
4.239 4.48380906827767
4.2395 4.261371089253571
4.24 3.981160971620242
4.2405 3.7481593836166054
4.241 3.611441107881329
4.2415 3.568128842253036
4.242 3.6064901065471426
4.2425 3.7183850202120317
4.243 3.8889321791818086
4.2435 4.0842422446855755
4.244 4.260954619097158
4.2445 4.392746073639686
4.245 4.467627809636423
4.2455 4.502241992562888
4.246 4.503260722494416
4.2465 4.442957244636797
4.247 4.231658906617592
4.2475 3.855507763631988
4.248 3.448298802248737
4.2485 3.168317881130325
4.249 3.0186154020505453
4.2495 2.9440720157085467
4.25 2.9062588514238596
4.2505 2.8859802278423787
4.251 2.8742906295683825
4.2515 2.8670240392204063
4.252 2.8622327325594314
4.2525 2.8590332101493816
4.253 2.857119816909205
4.2535 2.856599758122379
4.254 2.8579884415760803
4.2545 2.8623130799898187
4.255 2.8711330086473223
4.2555 2.8861064219545236
4.256 2.9076476115210506
4.2565 2.9329561045370207
4.257 2.9552740327820226
4.2575 2.9664121729357023
4.258 2.9615816304722076
4.2585 2.942679178363826
4.259 2.9168962216144108
4.2595 2.891809007615289
4.26 2.871544572207399
4.2605 2.8567636400097483
4.261 2.8465373177058
4.2615 2.8397008641794352
4.262 2.8352484566953295
4.2625 2.8323828854317936
4.263 2.8305702164243174
4.2635 2.8295494612811156
4.264 2.8293715413913256
4.2645 2.830440851253779
4.265 2.8336401075631352
4.2655 2.840449522736894
4.266 2.8528852193871055
4.2665 2.872884036543046
4.267 2.900779002582518
4.2675 2.933226519985358
4.268 2.9624748786258985
4.2685 2.979454627100826
4.269 2.9794877631532364
4.2695 2.965025356739127
4.27 2.942522030213728
4.2705 2.917858444676649
4.271 2.8946084815470075
4.2715 2.8745799705254447
4.272 2.8585342536375267
4.2725 2.846572788369053
4.273 2.838382956401806
4.2735 2.833486508355583
4.274 2.8313756126874123
4.2745 2.831593574640956
4.275 2.8337652154799295
4.2755 2.8376385223479046
4.276 2.8431481311609845
4.2765 2.85041591663905
4.277 2.8596805724714836
4.2775 2.871139251127448
4.278 2.8848075195775005
4.2785 2.9005340109946642
4.279 2.918217839255127
4.2795 2.9380190502892978
4.28 2.9602870092846283
4.2805 2.9850150407272986
4.281 3.0112870528904283
4.2815 3.0373195404257958
4.282 3.0616772190268096
4.2825 3.0844160014830253
4.283 3.107175830810804
4.2835 3.1318688519345548
4.284 3.1594210806740604
4.2845 3.188819204421047
4.285 3.217204090869674
4.2855 3.2410388801226366
4.286 3.257865882831015
4.2865 3.268209915948975
4.287 3.2761609677737473
4.2875 3.288521982154168
4.288 3.3130160036453615
4.2885 3.356655558453803
4.289 3.4250385282921494
4.2895 3.5218129765301045
4.29 3.6472384776329454
4.2905 3.796096912706113
4.291 3.956502171806851
4.2915 4.112376770821668
4.292 4.248712312171675
4.2925 4.357104024288964
4.293 4.4272946401836615
4.2935 4.464916897985556
4.294 4.4805733473653975
4.2945 4.480403506419035
4.295 4.466527646124029
4.2955 4.43860295811226
4.296 4.396717874801397
4.2965 4.346543816768123
4.297 4.304497234803349
4.2975 4.293122554806941
4.298 4.320055891716765
4.2985 4.374053302525289
4.299 4.432966158264265
4.2995 4.482881498502096
4.3 4.5202141040274
4.3005 4.546301948488652
4.301 4.563731112924276
4.3015 4.574779488061176
4.302 4.581256353576939
4.3025 4.584568292289709
4.303 4.585737588056625
4.3035 4.585339186139422
4.304 4.5834215403244825
4.3045 4.579474111637185
4.305 4.5724868129167335
4.3055 4.5610976592929235
4.306 4.5441010791749585
4.3065 4.521524372807719
4.307 4.496192505769161
4.3075 4.474845114550624
4.308 4.466588165337492
4.3085 4.477641948446375
4.309 4.506102027924853
4.3095 4.542283141538383
4.31 4.574229731592124
4.3105 4.594493951561199
4.311 4.603125528322091
4.3115 4.6048074018815255
4.312 4.604015372505004
4.3125 4.603049550497292
4.313 4.602598175455214
4.3135 4.6026974293007905
4.314 4.603240554557245
4.3145 4.604136844650914
4.315 4.605327582047164
4.3155 4.606791383950628
4.316 4.608523303386998
4.3165 4.610532450678229
4.317 4.612846115078132
4.3175 4.6155206201843635
4.318 4.61865462182253
4.3185 4.622393940449004
4.319 4.626919156085047
4.3195 4.632358679225423
4.32 4.638637476636236
4.3205 4.645295325925249
4.321 4.651420828985853
4.3215 4.655793582496227
4.322 4.65736167415661
4.3225 4.655832306257554
4.323 4.65187081750416
4.3235 4.64667007896971
4.324 4.641320389272123
4.3245 4.6364590318656385
4.325 4.632308523412262
4.3255 4.628866315887902
4.326 4.626027057382328
4.3265 4.623669304077995
4.327 4.6216710239835495
4.3275 4.619944860521358
4.328 4.6184388183261555
4.3285 4.617135907230176
4.329 4.61605359003259
4.3295 4.615258565495744
4.33 4.614887678015633
4.3305 4.615172214043567
4.331 4.616391734060083
4.3315 4.618781398509552
4.332 4.622344679394927
4.3325 4.6267933762119275
4.333 4.63156467878104
4.3335 4.63598626990574
4.334 4.639424203272239
4.3345 4.641437865854166
4.335 4.641638733053266
4.3355 4.639575566552836
4.336 4.634922706971431
4.3365 4.627772464604665
4.337 4.6188480745876985
4.3375 4.609381891716795
4.338 4.600659687176576
4.3385 4.5935483325950175
4.339 4.588308420602973
4.3395 4.584732936951002
4.34 4.582416036944765
4.3405 4.5809388922024175
4.341 4.579958503540511
4.3415 4.579240649835909
4.342 4.578657319102278
4.3425 4.578150263948353
4.343 4.577699924937449
4.3435 4.577294461968298
4.344 4.576949050076325
4.3445 4.576709754613597
4.345 4.5766547819212375
4.3455 4.576905520313514
4.346 4.577624520521417
4.3465 4.579043365240504
4.347 4.581485854639921
4.3475 4.585357168875041
4.348 4.591058949053305
4.3485 4.598778502839447
4.349 4.60828805986067
4.3495 4.618851047265152
4.35 4.629264653147588
4.3505 4.637852335507241
4.351 4.642840031035695
4.3515 4.643332688355419
4.352 4.639894655432218
4.3525 4.6340050555878145
4.353 4.627431405761109
4.3535 4.622047025517484
4.354 4.619639492391308
4.3545 4.6217482672908465
4.355 4.629677660999394
4.3555 4.644308301602044
4.356 4.665348231049955
4.3565 4.689835118060148
4.357 4.711203091652137
4.3575 4.720402692359399
4.358 4.710466102658368
4.3585 4.681901400408386
4.359 4.643398113298992
4.3595 4.605497230389562
4.36 4.574639753163495
4.3605 4.552356181624234
4.361 4.537332324263983
4.3615 4.527425065263615
4.362 4.52072575436419
4.3625 4.515893672687578
4.363 4.512128047695003
4.3635 4.508986412412786
4.364 4.506233092290574
4.3645 4.503737853073585
4.365 4.501443493560974
4.3655 4.499331196806279
4.366 4.49743235207698
4.3665 4.495829613759576
4.367 4.494662731744854
4.3675 4.494118552994686
4.368 4.494295807950606
4.3685 4.495242468149702
4.369 4.497487130339855
4.3695 4.503448060878033
4.37 4.518357294719123
4.3705 4.548123821650054
4.371 4.593343653629058
4.3715 4.642663298582913
4.372 4.67366469926677
4.3725 4.670016729197902
4.373 4.6390120927513125
4.3735 4.600888904270557
4.374 4.570037298485048
4.3745 4.552207395550512
4.375 4.549292001568712
4.3755 4.5611683688604545
4.376 4.583650704745954
4.3765 4.608496555970205
4.377 4.62868680787139
4.3775 4.64167908458927
4.378 4.647551841805696
4.3785 4.646148581916132
4.379 4.635013630214641
4.3795 4.608443787410093
4.38 4.563247162255295
4.3805 4.512190540007185
4.381 4.47138775916924
4.3815 4.44151689154075
4.382 4.419103708056023
4.3825 4.402419206275838
4.383 4.3902524106781575
4.3835 4.381342571762892
4.384 4.374584822561682
4.3845 4.3691985524070285
4.385 4.364678706100839
4.3855 4.3607223342922845
4.386 4.357155962897642
4.3865 4.353913078054622
4.387 4.351010933503374
4.3875 4.34854714927856
4.388 4.346636618695558
4.3885 4.345281005918209
4.389 4.3442540958217775
4.3895 4.343166212343282
4.39 4.341836468641627
4.3905 4.340625668289012
4.391 4.340465516296745
4.3915 4.342767566311694
4.392 4.349808884831808
4.3925 4.36603325324593
4.393 4.400976445079372
4.3935 4.475289093473061
4.394 4.627398525891754
4.3945 4.878581247652174
4.395 5.057853301957329
4.3955 4.941686913754261
4.396 4.715032864661846
4.3965 4.551741080756442
4.397 4.465191431336522
4.3975 4.430056718476236
4.398 4.428005915546698
4.3985 4.446381796272374
4.399 4.472035818324001
4.3995 4.49240344151642
4.4 4.499491213983728
4.4005 4.4891757856482295
4.401 4.459066686639349
4.4015 4.41187974397739
4.402 4.360868652821483
4.4025 4.3200421919107255
4.403 4.290929874034533
4.4035 4.2690278917040745
4.404 4.251553029928544
4.4045 4.237493247150632
4.405 4.2261708265250855
4.4055 4.21690489897246
4.406 4.20909771572128
4.4065 4.202314872934578
4.407 4.196277120458311
4.4075 4.190821441508397
4.408 4.185875418341468
4.4085 4.181425247751409
4.409 4.177508204331919
4.4095 4.1741884775539
4.41 4.171458564428581
4.4105 4.169146396152825
4.411 4.166886380863095
4.4115 4.1642938735001165
4.412 4.161197409329829
4.4125 4.157764994395147
4.413 4.154371325236203
4.4135 4.151400479351898
4.414 4.149235903558401
4.4145 4.148393423912432
4.415 4.1497218744817195
4.4155 4.154583502277187
4.416 4.165065923099859
4.4165 4.184228220270504
4.417 4.216621755602218
4.4175 4.26921331490136
4.418 4.352396230011871
4.4185 4.46994676295605
4.419 4.579716751554421
4.4195 4.60743680813663
4.42 4.557690516382604
4.4205 4.467605399389284
4.421 4.355465529701024
4.4215 4.246136865398868
4.422 4.164091036065201
4.4225 4.114644759522897
4.423 4.088095156648579
4.4235 4.0735896092961275
4.424 4.0647503134302605
4.4245 4.058631986163658
4.425 4.053945036464781
4.4255 4.05009934884199
4.426 4.046790832175131
4.4265 4.043879361123772
4.427 4.041330799844082
4.4275 4.039189895040633
4.428 4.037576967517409
4.4285 4.03663749302824
4.429 4.036462691616431
4.4295 4.036934309492717
4.43 4.03762313294362
4.4305 4.037852046511165
4.431 4.03697952381154
4.4315 4.034569437342998
4.432 4.030499353506513
4.4325 4.025025148600657
4.433 4.018779161349211
4.4335 4.012529957960523
4.434 4.006867573155129
4.4345 4.002072177175001
4.435 3.9981682739672655
4.4355 3.995073442351008
4.436 3.9926774898176722
4.4365 3.9909070999545273
4.437 3.9897430824088884
4.4375 3.9892381085217155
4.438 3.989526797340786
4.4385 3.990847369055417
4.439 3.9935086673890767
4.4395 3.9978018665232318
4.44 4.003749452713664
4.4405 4.010821028258241
4.441 4.017847959592637
4.4415 4.023122031807513
4.442 4.0246375197659985
4.4425 4.020821737553766
4.443 4.0117643710346504
4.4435 3.9995514751664354
4.444 3.9870387163712637
4.4445 3.9762680560771626
4.445 3.967904096631833
4.4455 3.96162621563787
4.446 3.9568034101403233
4.4465 3.952898073879015
4.447 3.9495725270821618
4.4475 3.9466556671191446
4.448 3.944103243572541
4.4485 3.9419347158531908
4.449 3.940239843643071
4.4495 3.9392026812808227
4.45 3.939146962033651
4.4505 3.94062971720587
4.451 3.944514872365816
4.4515 3.951764771924352
4.452 3.962318571741746
4.4525 3.9730400252906355
4.453 3.9780911127315806
4.4535 3.973928914816569
4.454 3.962582330300429
4.4545 3.948854878312786
4.455 3.9363769398189605
4.4555 3.9265011491038573
4.456 3.919170044417112
4.4565 3.913837777738185
4.457 3.909927153055313
4.4575 3.906973221495371
4.458 3.904643246780629
4.4585 3.90272439970344
4.459 3.901093702008894
4.4595 3.899705688394472
4.46 3.8985726806087895
4.4605 3.8977741049471737
4.461 3.897493462492265
4.4615 3.898061632564258
4.462 3.9000520945286548
4.4625 3.9044486220677976
4.463 3.9129522574298194
4.4635 3.928360629944245
4.464 3.9540689978730788
4.4645 3.991230268239309
4.465 4.034259854398317
4.4655 4.069804598372371
4.466 4.082964331747317
4.4665 4.06704059045789
4.467 4.0301156511861995
4.4675 3.9901463429714843
4.468 3.9591430204217195
4.4685 3.937749186423134
4.469 3.9228647678056587
4.4695 3.912236790513556
4.47 3.904563333700957
4.4705 3.899033804370803
4.471 3.8950890087957655
4.4715 3.8923400505997607
4.472 3.890476587974324
4.4725 3.889254570949583
4.473 3.888489270484592
4.4735 3.8880731208720354
4.474 3.8879579727542497
4.4745 3.8881442121326026
4.475 3.8886228988559433
4.4755 3.889314662881925
4.476 3.8900324031235884
4.4765 3.8905320634480285
4.477 3.890615281799774
4.4775 3.8902382206890147
4.478 3.889531153101049
4.4785 3.8887216903015593
4.479 3.8879713419630546
4.4795 3.887348120608146
4.48 3.8868807802252183
4.4805 3.8866407000673364
4.481 3.886704400356682
4.4815 3.8870961374792463
4.482 3.8877850612034957
4.4825 3.88876111869578
4.483 3.8901436517917096
4.4835 3.892250948611811
4.484 3.895673580501602
4.4845 3.901443282900604
4.485 3.911550954811317
4.4855 3.9299535730245934
4.486 3.962510872548372
4.4865 4.011388834556906
4.487 4.06605785610705
4.4875 4.106895730853474
4.488 4.120022783064475
4.4885 4.1052556658148545
4.489 4.0751673923676295
4.4895 4.0462906171995945
4.49 4.02577493830757
4.4905 4.010500049007304
4.491 3.9960086432662267
4.4915 3.9803532440701934
4.492 3.963604819914589
4.4925 3.9471409833584934
4.493 3.9327094508915623
4.4935 3.921466474031834
4.494 3.913524091053934
4.4945 3.9082419791846794
4.495 3.9047817760299237
4.4955 3.9024554130071207
4.496 3.900829869091319
4.4965 3.8996578281478884
4.497 3.8987927983393105
4.4975 3.8981363070183113
4.498 3.897639195594894
4.4985 3.8972919050020183
4.499 3.897092511076788
4.4995 3.8970293831132343
4.5 3.8970626450841594
4.5005 3.897160113025083
4.501 3.8972967536539214
4.5015 3.8974705918135912
4.502 3.8977277731848323
4.5025 3.8981595501874695
4.503 3.8989385247198998
4.5035 3.9003552328317204
4.504 3.902895689323386
4.5045 3.9073283815185773
4.505 3.9148703427369407
4.5055 3.9275886354153338
4.506 3.9497257239459698
4.5065 3.991326649314929
4.507 4.07080773016729
4.5075 4.195305868975825
4.508 4.3262044966644035
4.5085 4.413117008509288
4.509 4.438890583599426
4.5095 4.409534615393954
4.51 4.3286587519714415
4.5105 4.217963576873731
4.511 4.111223165651849
4.5115 4.032567175238307
4.512 3.9847372024589225
4.5125 3.9590130143948885
4.513 3.9466822532550063
4.5135 3.9422588487380805
4.514 3.9427937318593527
4.5145 3.946666031849147
4.515 3.952776362179562
4.5155 3.9600534933199745
4.516 3.967428996192811
4.5165 3.974046157589867
4.517 3.979420083179231
4.5175 3.983350604870423
4.518 3.9859624531086313
4.5185 3.9877719659623923
4.519 3.9897652249229365
4.5195 3.9931943456772556
4.52 3.999652361595545
4.5205 4.011298370874388
4.521 4.030955671596186
4.5215 4.062232474558981
4.522 4.108963057306021
4.5225 4.173077952576299
4.523 4.25075590054339
4.5235 4.3302676660091075
4.524 4.393903467535014
4.5245 4.427992339073509
4.525 4.4303424942253455
4.5255 4.4022700157194175
4.526 4.350063035987573
4.5265 4.291790125198161
4.527 4.245758153752132
4.5275 4.210735141144178
4.528 4.180457414216186
4.5285 4.152083514841006
4.529 4.126822051155746
4.5295 4.107583116810967
4.53 4.0973545584698465
4.5305 4.099608616352129
4.531 4.120743825101111
4.5315 4.176891732875014
4.532 4.3032307402139525
4.5325 4.497641555713352
4.533 4.617501051782162
4.5335 4.652001652148987
4.534 4.657317722747071
4.5345 4.656776080470935
4.535 4.655545653706665
4.5355 4.654410954925276
4.536 4.65345797965004
4.5365 4.65271279087158
4.537 4.652239377442222
4.5375 4.652111999378131
4.538 4.65245225375119
4.5385 4.653495961761336
4.539 4.655841780399789
4.5395 4.660908287546911
4.54 4.671320204908054
4.5405 4.688860934794188
4.541 4.704810495274802
4.5415 4.686903840363116
4.542 4.592828767552777
4.5425 4.419163946099698
4.543 4.246389744634354
4.5435 4.138512411497971
4.544 4.083928663823001
4.5445 4.062842687568247
4.545 4.06401108920219
4.5455 4.082545449675519
4.546 4.1155302602768105
4.5465 4.157986771774692
4.547 4.2012524799081765
4.5475 4.235079703631592
4.548 4.251499027327809
4.5485 4.24688935366746
4.549 4.222510736297836
4.5495 4.184202900533498
4.55 4.141194589938563
4.5505 4.102278601388913
4.551 4.072743088442135
4.5515 4.054395973191965
4.552 4.047473261276379
4.5525 4.052626008096746
4.553 4.072596508265282
4.5535 4.114563218741247
4.554 4.194072947063723
4.5545 4.335530471142643
4.555 4.53498482689051
4.5555 4.694456003721153
4.556 4.767649526755222
4.5565 4.778981583914409
4.557 4.764938843410577
4.5575 4.749324452174558
4.558 4.739089780522133
4.5585 4.733590581942615
4.559 4.7309678410009885
4.5595 4.729901305317715
4.56 4.729699991528023
4.5605 4.730065762295896
4.561 4.730899382744002
4.5615 4.732194914775145
4.562 4.733979470392302
4.5625 4.73629585785208
4.563 4.739189597397439
4.5635 4.7427441988605485
4.564 4.747105464312146
4.5645 4.75253194208078
4.565 4.759355696470725
4.5655 4.76766508392203
4.566 4.776370629414367
4.5665 4.78118862152816
4.567 4.7707299883084255
4.5675 4.716617147451891
4.568 4.561334218715758
4.5685 4.317529520576463
4.569 4.146673647673102
4.5695 4.0604416336302185
4.57 4.019139138904442
4.5705 3.998574151909751
4.571 3.9878222032253268
4.5715 3.98202035117989
4.572 3.9788860761972122
4.5725 3.977293122812065
4.573 3.9766511386548684
4.5735 3.9766399790847933
4.574 3.9770717650629264
4.5745 3.9778424035129563
4.575 3.978900703701206
4.5755 3.980248357835012
4.576 3.981951280420776
4.5765 3.9841699075452803
4.577 3.9871966837758785
4.5775 3.9915062968569393
4.578 3.997753060931257
4.5785 4.00670503251222
4.579 4.019157790331531
4.5795 4.035969188486015
4.58 4.058309007861355
4.5805 4.0879874711321404
4.581 4.127623586923193
4.5815 4.180727651470632
4.582 4.252014643028493
4.5825 4.348125489807514
4.583 4.466771212118009
4.5835 4.5736157545249325
4.584 4.631882588109298
4.5845 4.640713036497911
4.585 4.617347311915512
4.5855 4.577479798647668
4.586 4.532799756469406
4.5865 4.4919086133882855
4.587 4.459278531895197
4.5875 4.434853922477154
4.588 4.415203314894758
4.5885 4.3958360680496655
4.589 4.372843231278348
4.5895 4.344524119022576
4.59 4.311209980983926
4.5905 4.274687454775084
4.591 4.235055013711579
4.5915 4.193310890667063
4.592 4.152747657235133
4.5925 4.1172711405602795
4.593 4.089337952930266
4.5935 4.06934498672065
4.594 4.05625667781836
4.5945 4.048457329976288
4.595 4.04433431162085
4.5955 4.042561521391916
4.596 4.0421916717119855
4.5965 4.042628664246652
4.597 4.04353882659576
4.5975 4.04476002665177
4.598 4.046235561551632
4.5985 4.047967397864455
4.599 4.050017953508788
4.5995 4.052490341564737
4.6 4.0555634464250465
4.6005 4.0594956095925285
4.601 4.0646419489592285
4.6015 4.071429947132239
4.602 4.080272733101874
4.6025 4.091416439910144
4.603 4.1046185391005485
4.6035 4.118744305569494
4.604 4.131528507664757
4.6045 4.140240493550663
4.605 4.14320165019724
4.6055 4.140825808177664
4.606 4.135050572479165
4.6065 4.128150818747849
4.607 4.12186256212811
4.6075 4.117072674174435
4.608 4.113739541222192
4.6085 4.111189524648927
4.609 4.108565095430561
4.6095 4.105357349869901
4.61 4.1016116602052195
4.6105 4.097855603096453
4.611 4.094773476723373
4.6115 4.092931103715814
4.612 4.092689086836422
4.6125 4.094329796641904
4.613 4.098202109774898
4.6135 4.10472032012228
4.614 4.114111940536234
4.6145 4.125881429166458
4.615 4.138334602544284
4.6155 4.148534508337982
4.616 4.1531845785328505
4.6165 4.150338560173965
4.617 4.140993995253749
4.6175 4.128485782980417
4.618 4.116303125649172
4.6185 4.106467117825766
4.619 4.099509332990794
4.6195 4.095117065776681
4.62 4.092708019646163
4.6205 4.091718003054525
4.621 4.091698096350524
4.6215 4.092330843267791
4.622 4.093413045096338
4.6225 4.09483498973185
4.623 4.096541277341076
4.6235 4.098550793412392
4.624 4.100944696969816
4.6245 4.103943159072432
4.625 4.108006072796091
4.6255 4.1140722912949945
4.626 4.123850461183484
4.6265 4.139963179646727
4.627 4.165372479557825
4.6275 4.20136058800749
4.628 4.244168322960186
4.6285 4.283050888544646
4.629 4.304012496818916
4.6295 4.298603400374591
4.63 4.270371120866181
4.6305 4.231640371847388
4.631 4.195506432513876
4.6315 4.169385227156126
4.632 4.154121202950583
4.6325 4.1468418102852995
4.633 4.144204829896638
4.6335 4.143885056672931
4.634 4.1446335231884115
4.6345 4.145881974975086
4.635 4.147386640102403
4.6355 4.149044973427759
4.636 4.150838619347124
4.6365 4.152796387109574
4.637 4.1550312826078715
4.6375 4.157834603171374
4.638 4.161826937732667
4.6385 4.168260158699133
4.639 4.1792592599158604
4.6395 4.1974173218514865
4.64 4.223471267515186
4.6405 4.251873996538509
4.641 4.269419281227008
4.6415 4.264930102329758
4.642 4.242689862498554
4.6425 4.218080641004053
4.643 4.20047771436428
4.6435 4.189333628546069
4.644 4.181951414663989
4.6445 4.1772350553838615
4.645 4.174676338747296
4.6455 4.173668429634936
4.646 4.1736542599923565
4.6465 4.174266266740127
4.647 4.1752942098752355
4.6475 4.176633287665239
4.648 4.178248078758966
4.6485 4.180153326399862
4.649 4.182417178790408
4.6495 4.185201400949878
4.65 4.188790353328373
4.6505 4.193628137130372
4.651 4.2002322322715075
4.6515 4.208881042297741
4.652 4.2191265960237
4.6525 4.229502877249392
4.653 4.237967171102242
4.6535 4.242919259752253
4.654 4.24390174206989
4.6545 4.241488132906471
4.655 4.237067228297113
4.6555 4.232387629066973
4.656 4.2287886201609775
4.6565 4.226785613028164
4.657 4.226267629494052
4.6575 4.226893736232191
4.658 4.228346916051689
4.6585 4.230404579643872
4.659 4.232922189058255
4.6595 4.235819233777655
4.66 4.239052682496141
4.6605 4.242611965079665
4.661 4.246514978526968
4.6615 4.25080242028302
4.662 4.255512563576727
4.6625 4.260658245355024
4.663 4.266165953357469
4.6635 4.2718140337740556
4.664 4.277088790137662
4.6645 4.281237038088141
4.665 4.283580073686033
4.6655 4.283952698246778
4.666 4.282757685601561
4.6665 4.280708200904292
4.667 4.2785214781151195
4.6675 4.2767054425914806
4.668 4.275517031471952
4.6685 4.274993259479934
4.669 4.275068253873589
4.6695 4.275647495477579
4.67 4.276656233611868
4.6705 4.278044116874908
4.671 4.279783240315646
4.6715 4.281873456077178
4.672 4.28431922488181
4.6725 4.287138077477345
4.673 4.290341597004422
4.6735 4.29390756865024
4.674 4.2977260106644914
4.6745 4.3015434262367025
4.675 4.305031213547408
4.6755 4.30791690691916
4.676 4.310124516535244
4.6765 4.311756670350838
4.677 4.313018020900556
4.6775 4.314115465843687
4.678 4.315199345737429
4.6785 4.316338659167296
4.679 4.3175619976174895
4.6795 4.318905889488339
4.68 4.320415245353778
4.6805 4.322134862616628
4.681 4.324095228945709
4.6815 4.326319234875434
4.682 4.328822228441756
4.6825 4.331635142811037
4.683 4.3348156982366755
4.6835 4.3384540592102825
4.684 4.342663874324033
4.6845 4.34756431072523
4.685 4.3532151857454116
4.6855 4.359559710738178
4.686 4.366358620669186
4.6865 4.373114919430184
4.687 4.3791096443377855
4.6875 4.3834915882360646
4.688 4.385454427841075
4.6885 4.3846103074803695
4.689 4.38143366366207
4.6895 4.377120078936138
4.69 4.372895490879578
4.6905 4.3694765109422
4.691 4.367032707387344
4.6915 4.365431045181357
4.692 4.364478312943498
4.6925 4.3639947414016005
4.693 4.363845840428376
4.6935 4.363925100164843
4.694 4.364168620226564
4.6945 4.3645393101957835
4.695 4.365036535866092
4.6955 4.3656896442659034
4.696 4.366557530733183
4.6965 4.367740095072807
4.697 4.369336440041407
4.6975 4.371397144794142
4.698 4.373827332646187
4.6985 4.376370830329974
4.699 4.378701528641732
4.6995 4.38058411246108
4.7 4.381909149568368
4.7005 4.382633768124957
4.701 4.3827355443353495
4.7015 4.3822479795829485
4.702 4.381360895791386
4.7025 4.3804103521635875
4.703 4.379709541559111
4.7035 4.37942869551783
4.704 4.379598748331548
4.7045 4.380210851666635
4.705 4.381221149449909
4.7055 4.382571604850832
4.706 4.384175802991533
4.7065 4.38593836014662
4.707 4.387772316568042
4.7075 4.389604114484711
4.708 4.391391271864824
4.7085 4.393103179030933
4.709 4.394729650667734
4.7095 4.396274327977943
4.71 4.397757812592093
4.7105 4.399211946022995
4.711 4.400670470180217
4.7115 4.402188258960611
4.712 4.4038596156376615
4.7125 4.40579972706015
4.713 4.408100718700221
4.7135 4.410781124051479
4.714 4.4138013906021
4.7145 4.41706228422765
4.715 4.420386823297721
4.7155 4.423497729694113
4.716 4.426008700311038
4.7165 4.427493404575698
4.717 4.427611114276108
4.7175 4.42625232211176
4.718 4.423606219235148
4.7185 4.420140888843368
4.719 4.41642800029924
4.7195 4.412947079328679
4.72 4.409960189853309
4.7205 4.407528191465905
4.721 4.405608726451141
4.7215 4.404127649656586
4.722 4.403008096455124
4.7225 4.402184514470778
4.723 4.401613840667717
4.7235 4.401277266954131
4.724 4.401182932095867
4.7245 4.401359162017353
4.725 4.401869211743114
4.7255 4.402805862065672
4.726 4.404298559438936
4.7265 4.406498113884223
4.727 4.409522467272612
4.7275 4.413375778809612
4.728 4.417808601961894
4.7285 4.42223397771894
4.729 4.425892526898317
4.7295 4.428195466208121
4.73 4.428999009410645
4.7305 4.428501791898117
4.731 4.427077460941155
4.7315 4.425235601047835
4.732 4.423525993752128
4.7325 4.422357099317497
4.733 4.421875927276747
4.7335 4.422016553790406
4.734 4.422636797134342
4.7345 4.42359796732221
4.735 4.424801399053277
4.7355 4.426183681670566
4.736 4.427719875371422
4.7365 4.42940997458749
4.737 4.431287359898254
4.7375 4.433427082379306
4.738 4.435947054137718
4.7385 4.4389843706964855
4.739 4.44262130648839
4.7395 4.446803065293243
4.74 4.451265039183457
4.7405 4.45550966144777
4.741 4.458797753438957
4.7415 4.460325346779103
4.742 4.459673619979635
4.7425 4.457175840033382
4.743 4.453767107063212
4.7435 4.450430803122141
4.744 4.447769459103969
4.7445 4.445935096665944
4.745 4.444805519302604
4.7455 4.444196962821455
4.746 4.443946944404691
4.7465 4.443958018322106
4.747 4.444170522008679
4.7475 4.444574177590453
4.748 4.445175224311979
4.7485 4.446002392342691
4.749 4.447073000337714
4.7495 4.448397034729957
4.75 4.449979545258851
4.7505 4.451829856932238
4.751 4.453904511951856
4.7515 4.456028309561121
4.752 4.457900092947285
4.7525 4.459213050358556
4.753 4.459846943414244
4.7535 4.459900640323299
4.754 4.459606474799778
4.7545 4.459200375846263
4.755 4.458874671030931
4.7555 4.458784371426378
4.756 4.459044332161162
4.7565 4.459719228280522
4.757 4.460821429816504
4.7575 4.462334399806239
4.758 4.464216237930233
4.7585 4.466423481651041
4.759 4.468932827015025
4.7595 4.471738165546767
4.76 4.474875047704324
4.7605 4.478419959011057
4.761 4.482486242872048
4.7615 4.487234518678105
4.762 4.492858179993344
4.7625 4.49960200214137
4.763 4.507716162028188
4.7635 4.517293129878934
4.764 4.527864114487083
4.7645 4.53801620239178
4.765 4.545598197737623
4.7655 4.548796314172983
4.766 4.547377151600089
4.7665 4.542603097143208
4.767 4.536249694108405
4.7675 4.5297931692715965
4.768 4.524182433328229
4.7685 4.519891711578201
4.769 4.516962074678999
4.7695 4.515172298306839
4.77 4.514219047346608
4.7705 4.5138397294350225
4.771 4.513866624135795
4.7715 4.514202433350214
4.772 4.514805731037609
4.7725 4.515660057612442
4.773 4.516768181002017
4.7735 4.518146462026167
4.774 4.519816359184351
4.7745 4.521829079970995
4.775 4.524259787514491
4.7755 4.527204307727168
4.776 4.530766059264974
4.7765 4.5349346061354
4.777 4.539482344249259
4.7775 4.543844879321591
4.778 4.547164672437403
4.7785 4.548602905398082
4.779 4.547861771762144
4.7795 4.545458828139375
4.78 4.542418164820792
4.7805 4.539638036276734
4.781 4.537578885793647
4.7815 4.536295563603329
4.782 4.535657503347825
4.7825 4.535496499084723
4.783 4.535683227405365
4.7835 4.5361305975371
4.784 4.53680103413775
4.7845 4.5376771788742944
4.785 4.538763839792074
4.7855 4.540079409954452
4.786 4.5416613319745
4.7865 4.54359573645162
4.787 4.546067997240558
4.7875 4.549409616077427
4.788 4.554152197956326
4.7885 4.5609381817672885
4.789 4.570178217880167
4.7895 4.581412906048475
4.79 4.592575971754141
4.7905 4.599942688872145
4.791 4.599938086292924
4.7915 4.592218063880215
4.792 4.58032334707326
4.7925 4.568477432972904
4.793 4.5586399623194565
4.7935 4.550817108948901
4.794 4.544516772260979
4.7945 4.539367140702669
4.795 4.53505501349841
4.7955 4.5313186512843755
4.796 4.5279678072577
4.7965 4.524895735075048
4.797 4.522063593314848
4.7975 4.519458419281116
4.798 4.517088783468082
4.7985 4.514973005388009
4.799 4.513145777971132
4.7995 4.5116540299204955
4.8 4.510567457814756
4.8005 4.509883741909806
4.801 4.509375639512604
4.8015 4.508305581119523
4.802 4.5055340815094
4.8025 4.500587505113628
4.803 4.4950005159079
4.8035 4.49173165315426
4.804 4.492330578975614
4.8045 4.495286731241445
4.805 4.497772219099102
4.8055 4.49827723899998
4.806 4.497027780660951
4.8065 4.494880518524206
4.807 4.492495764675819
4.8075 4.490229980092704
4.808 4.4882445102789115
4.8085 4.486597968405682
4.809 4.485220868237332
4.8095 4.483866988534079
4.81 4.482025197970272
4.8105 4.479022296090135
4.811 4.474510472930871
4.8115 4.469242370597063
4.812 4.465114966420649
4.8125 4.46357626704845
4.813 4.463995290652657
4.8135 4.464321886586977
4.814 4.463160960878143
4.8145 4.4605716844220415
4.815 4.457283969051113
4.8155 4.4538921214633005
4.816 4.450659008356282
4.8165 4.447631987791563
4.817 4.444785906363987
4.8175 4.442100478468659
4.818 4.439559800181219
4.8185 4.437171619323318
4.819 4.434962205001571
4.8195 4.43298119747764
4.82 4.431291220312963
4.8205 4.430005105409667
4.821 4.429271189974512
4.8215 4.429305172148152
4.822 4.430353131616513
4.8225 4.432659820642852
4.823 4.4365083078173635
4.8235 4.44217348638522
4.824 4.449472081239057
4.8245 4.456757921114284
4.825 4.460703582035186
4.8255 4.458097545793199
4.826 4.448524936507334
4.8265 4.434742911451914
4.827 4.42047108681036
4.8275 4.408122529273652
4.828 4.398329829947071
4.8285 4.390689577483163
4.829 4.384525938383713
4.8295 4.379292965944189
4.83 4.374636690194941
4.8305 4.370370838217268
4.831 4.366414287934584
4.8315 4.362742850910016
4.832 4.359366122386725
4.8325 4.356320091449944
4.833 4.353673978999862
4.8335 4.351546204197006
4.834 4.350119491797316
4.8345 4.349630964470079
4.835 4.350304116833514
4.8355 4.3522056668624325
4.836 4.355035422664186
4.8365 4.357970828712149
4.837 4.359698279044635
4.8375 4.3588285567006055
4.838 4.35464820629872
4.8385 4.347614449406017
4.839 4.339063856521602
4.8395 4.330362035329684
4.84 4.32232050904303
4.8405 4.31519551219274
4.841 4.308921649885021
4.8415 4.303332232340073
4.842 4.298273076584208
4.8425 4.293611943484378
4.843 4.289260979806996
4.8435 4.285166318023278
4.844 4.281298091545117
4.8445 4.277647772302962
4.845 4.274220580719992
4.8455 4.271029440221825
4.846 4.2680838647077985
4.8465 4.265380981791908
4.847 4.262892183326785
4.8475 4.260543952688871
4.848 4.258202889533801
4.8485 4.255719067320631
4.849 4.252998328884268
4.8495 4.250027152170278
4.85 4.246827943699858
4.8505 4.243403176334048
4.851 4.239737858232989
4.8515 4.235853338199582
4.852 4.231791335401906
4.8525 4.227597248242353
4.853 4.223301763645726
4.8535 4.218920360389261
4.854 4.214485373802982
4.8545 4.210035017795675
4.855 4.205582180614974
4.8555 4.201085596005856
4.856 4.196454182840527
4.8565 4.191627257513557
4.857 4.186663376271983
4.8575 4.181718087104955
4.858 4.1769458177166685
4.8585 4.172432947163007
4.859 4.168193761127292
4.8595 4.164195458796628
4.86 4.160412842920432
4.8605 4.156842492226912
4.861 4.1534978442006105
4.8615 4.150404501160005
4.862 4.147576655093949
4.8625 4.145021855530962
4.863 4.14274615356308
4.8635 4.140769018221911
4.864 4.139125400652095
4.8645 4.1378609224424965
4.865 4.136992585470991
4.8655 4.136454035084106
4.866 4.136054124989978
4.8665 4.135478752876147
4.867 4.134375217035619
4.8675 4.132468427584704
4.868 4.129677472605224
4.8685 4.126104382521704
4.869 4.121948918808967
4.8695 4.117460287430659
4.87 4.1128988312609485
4.8705 4.108513491934164
4.871 4.104497059448234
4.8715 4.100964205838138
4.872 4.097945827001404
4.8725 4.095431414537932
4.873 4.093394526849409
4.8735 4.091815102659187
4.874 4.0906989291509825
4.8745 4.090109354262554
4.875 4.090191753471253
4.8755 4.091190878062862
4.876 4.093346874740091
4.8765 4.096578868624223
4.877 4.099999203948987
4.8775 4.10189426076438
4.878 4.100970141006216
4.8785 4.097881256807095
4.879 4.094716527970232
4.8795 4.092595200427454
4.88 4.090507103557337
4.8805 4.086782913753447
4.881 4.081146704376201
4.8815 4.074843327739177
4.882 4.0692303938027345
4.8825 4.064867526855118
4.883 4.061686037703931
4.8835 4.059426449387101
4.884 4.05787180972836
4.8845 4.056894707170728
4.885 4.056423284739767
4.8855 4.056410279653794
4.886 4.056710611358787
4.8865 4.056904192181855
4.887 4.056094506162267
4.8875 4.0531087309775495
4.888 4.047984276782333
4.8885 4.043849038352673
4.889 4.045848517920869
4.8895 4.056243236301149
4.89 4.070486520865178
4.8905 4.079617859676303
4.891 4.078596664649342
4.8915 4.07055294825646
4.892 4.061449048400951
4.8925 4.054511478532537
4.893 4.050111313258006
4.8935 4.047552968472989
4.894 4.046160248062541
4.8945 4.045503867649853
4.895 4.045371660115117
4.8955 4.045691562727925
4.896 4.04649749524684
4.8965 4.0479529626369155
4.897 4.050442441560386
4.8975 4.054721304826017
4.898 4.062027116580022
4.8985 4.073558422160899
4.899 4.088299502286577
4.8995 4.100950476316869
4.9 4.108234848365838
4.9005 4.1173476877168325
4.901 4.138060929499715
4.9015 4.173553030402805
4.902 4.220097329763987
4.9025 4.2670788786027325
4.903 4.297491528040916
4.9035 4.29314815085256
4.904 4.244273247988516
4.9045 4.155032816419946
4.905 4.040485609959064
4.9055 3.919581052995386
4.906 3.8109785612757276
4.9065 3.7283671674306182
4.907 3.6749378864941873
4.9075 3.644433384923672
4.908 3.628102161312616
4.9085 3.619347850597424
4.909 3.614421708643026
4.9095 3.61145313496431
4.91 3.6095696105908095
4.9105 3.608385461187331
4.911 3.607748010400015
4.9115 3.6076514452516415
4.912 3.60821644494034
4.9125 3.6097010747975853
4.913 3.612506677737902
4.9135 3.617090387040217
4.914 3.623720570430959
4.9145 3.6321108012666494
4.915 3.6411201513009805
4.9155 3.648784987788491
4.916 3.6529388534557503
4.9165 3.6522030117345237
4.917 3.64681281226727
4.9175 3.638487191209536
4.918 3.6294685678235536
4.9185 3.621485211122425
4.919 3.6153553038306336
4.9195 3.611181893132101
4.92 3.6086934061399427
4.9205 3.607520596839602
4.921 3.607323965724599
4.9215 3.607843858703279
4.922 3.6089027149585027
4.9225 3.610388430837811
4.923 3.6122153929431517
4.9235 3.6143135981203516
4.924 3.6166301622051327
4.9245 3.619133664218249
4.925 3.621830059048933
4.9255 3.624711754125351
4.926 3.6277030552708363
4.9265 3.6306865220691273
4.927 3.6335759426463
4.9275 3.636390848506502
4.928 3.6392026318147908
4.9285 3.6419942833087946
4.929 3.6446116723350306
4.9295 3.646876663174573
4.93 3.648698307059024
4.9305 3.6500998366963886
4.931 3.651131504823213
4.9315 3.651769231471504
4.932 3.6519011177415868
4.9325 3.6513785373888785
4.933 3.6501096946335627
4.9335 3.6481663423078343
4.934 3.6458081519910257
4.9345 3.6433771963139554
4.935 3.6411640483318886
4.9355 3.6392996797194934
4.936 3.637793049771884
4.9365 3.6365909458371712
4.937 3.6356330470238065
4.9375 3.6348788191273576
4.938 3.6343099169525024
4.9385 3.6339322577535222
4.939 3.6337754862097684
4.9395 3.633896198288114
4.94 3.634383370569723
4.9405 3.6353811065327752
4.941 3.6371063224883473
4.9415 3.63983841324671
4.942 3.643818624716805
4.9425 3.648906384545067
4.943 3.653966559900579
4.9435 3.656741575907845
4.944 3.655458721319534
4.9445 3.651028198167489
4.945 3.646255767465086
4.9455 3.6432120160160606
4.946 3.6422935836637054
4.9465 3.6427459750987525
4.947 3.6434748927754024
4.9475 3.6438478074363845
4.948 3.64390038332992
4.9485 3.643947342846938
4.949 3.64420020461795
4.9495 3.6447288154617157
4.95 3.645530460336487
4.9505 3.6465871600245725
4.951 3.647895410321804
4.9515 3.649474744285457
4.952 3.651380029886
4.9525 3.653699261970501
4.953 3.656512660307235
4.9535 3.6598443309814277
4.954 3.6636162259145904
4.9545 3.6676021305447977
4.955 3.6714552892465457
4.9555 3.674802988133389
4.956 3.6773926848122374
4.9565 3.6791903768261003
4.957 3.6803505410884556
4.9575 3.6810832189443596
4.958 3.681553115100642
4.9585 3.6818900908641625
4.959 3.6821994350744705
4.9595 3.6825950611222096
4.96 3.683162093389636
4.9605 3.68393144112484
4.961 3.6848956280486584
4.9615 3.6859463986307555
4.962 3.6868600026322236
4.9625 3.6873514503183324
4.963 3.6871994949030045
4.9635 3.6863663645526197
4.964 3.684991639928085
4.9645 3.6833031747059506
4.965 3.6815420989446297
4.9655 3.679911081007993
4.966 3.6785544629257467
4.9665 3.6775520882752533
4.967 3.67693370201063
4.9675 3.676684182690475
4.968 3.6767887848320777
4.9685 3.6772446863738315
4.969 3.678081102963806
4.9695 3.6793688677647323
4.97 3.6812473616592873
4.9705 3.6839285456660056
4.971 3.6877160109456684
4.9715 3.6929366360944664
4.972 3.699802347231638
4.9725 3.7081664308148907
4.973 3.717255213708433
4.9735 3.725573972115291
4.974 3.731284772682856
4.9745 3.7330481050367252
4.975 3.730762735517044
4.9755 3.725627539367909
4.976 3.7193896516632217
4.9765 3.713476847835655
4.977 3.7085942861414862
4.9775 3.7048969354069863
4.978 3.7022989178432484
4.9785 3.7006771803108416
4.979 3.699931540506001
4.9795 3.699987471322223
4.98 3.7008213638673366
4.9805 3.7024537777931252
4.981 3.704930448347837
4.9815 3.708279512515456
4.982 3.7124204180895086
4.9825 3.717079610786034
4.983 3.7217538969502675
4.9835 3.7258272952800526
4.984 3.728793586353391
4.9845 3.7304885698443906
4.985 3.7311508292553404
4.9855 3.7312580688207815
4.986 3.731325714726979
4.9865 3.7317382330457542
4.987 3.7326908138751795
4.9875 3.734245090319635
4.988 3.736412417838671
4.9885 3.7392491664791647
4.989 3.742952604685523
4.9895 3.7479411978359964
4.99 3.7548837561985264
4.9905 3.7647214032603715
4.991 3.7785621152806916
4.9915 3.79728881802649
4.992 3.820681776270738
4.9925 3.8463394504267017
4.993 3.8695318410166815
4.9935 3.885033703010053
4.994 3.8902746177950513
4.9945 3.886739944129382
4.995 3.8783976353073433
4.9955 3.869204292079547
4.996 3.8615836383730615
4.9965 3.8564096569401185
4.997 3.853530183633258
4.9975 3.852393772090518
4.998 3.852643195501922
4.9985 3.8545563341282607
4.999 3.859193359244517
4.9995 3.8682191301886
5.0 3.8832629080046503
5.0005 3.9042496862812532
5.001 3.925771695388316
5.0015 3.9328009523130953
5.002 3.905290102497582
5.0025 3.8400852581556277
5.003 3.761379021434812
5.0035 3.6953609887477006
5.004 3.6505267829162173
5.0045 3.6231000645370175
5.005 3.6068439624179875
5.0055 3.5970555112878317
5.006 3.5909426842442995
5.0065 3.5869860633701114
5.007 3.584383534072601
5.0075 3.582728823609128
5.008 3.581854477997804
5.0085 3.581799500695344
5.009 3.5828880742554654
5.0095 3.5859408076459554
5.01 3.5927560751265686
5.0105 3.6068231931211185
5.011 3.63267541905097
5.0115 3.6687798890583947
5.012 3.7000989839296112
5.0125 3.7155437217003024
5.013 3.719826804508794
5.0135 3.7199827713436315
5.014 3.7192300321017546
5.0145 3.7185117813898954
5.015 3.718011689511502
5.0155 3.7177304085218834
5.016 3.7176548156850826
5.0165 3.717782194270689
5.017 3.718122777342324
5.0175 3.718684250071939
5.018 3.7194532129469566
5.0185 3.7203607679447463
5.019 3.721240780467471
5.0195 3.7217454435551334
5.02 3.721235915153387
5.0205 3.718686907781648
5.021 3.7128413328169882
5.0215 3.7027692993960235
5.022 3.6886566169949075
5.0225 3.6720817543889046
5.023 3.655283771908512
5.0235 3.6401299574606893
5.024 3.6276062927219312
5.0245 3.6179669042304914
5.025 3.6110886870130754
5.0255 3.606802029124977
5.026 3.605167676398268
5.0265 3.6066712640996395
5.027 3.6123932692327783
5.0275 3.6242262679867325
5.028 3.6449636604663054
5.0285 3.6780371884807
5.029 3.7261165775920064
5.0295 3.786933420877042
5.03 3.847543365920095
5.0305 3.884774946197397
5.031 3.881929020955334
5.0315 3.846492548637978
5.032 3.801855419685471
5.0325 3.765962776089931
5.033 3.743626365975781
5.0335 3.7317845341784013
5.034 3.725948290253492
5.0345 3.7229962445366853
5.035 3.72131182248864
5.0355 3.72018726713097
5.036 3.71934267162501
5.0365 3.718673780386337
5.037 3.7181532737064407
5.0375 3.717780791668692
5.038 3.7175977373027616
5.0385 3.7177115071003106
5.039 3.7183716923795425
5.0395 3.720155685421381
5.04 3.724216576801065
5.0405 3.73253695580519
5.041 3.747602964210757
5.0415 3.770568533111601
5.042 3.798044461371542
5.0425 3.8208228956465886
5.043 3.828524554907367
5.0435 3.817446963179427
5.044 3.793256588610462
5.0445 3.765867544634623
5.045 3.7428765435049955
5.0455 3.7269572421086226
5.046 3.717225974245596
5.0465 3.711632990296045
5.047 3.70842920458987
5.0475 3.706506947449731
5.048 3.7052779353479535
5.0485 3.7044495433936317
5.049 3.7038914522081
5.0495 3.703539638436488
5.05 3.703375306511135
5.0505 3.7033974624676356
5.051 3.7036427893313517
5.0515 3.704208442135127
5.052 3.7052897164745966
5.0525 3.707249093805827
5.053 3.71063995949413
5.0535 3.7160694520386164
5.054 3.7237223919309157
5.0545 3.7327149776856556
5.055 3.7408066663534454
5.0555 3.7451642640702003
5.056 3.743985100510675
5.0565 3.737874217743914
5.057 3.729423974654371
5.0575 3.721284647084256
5.058 3.714823223964939
5.0585 3.710179852947145
5.059 3.7069824047174924
5.0595 3.704821502624232
5.06 3.703396694418628
5.0605 3.702505356209122
5.061 3.7020075420118816
5.0615 3.7018085225965747
5.062 3.7018472424827147
5.0625 3.702098175792657
5.063 3.702573283394396
5.0635 3.7033216481833753
5.064 3.704435364342964
5.0645 3.7060594907550817
5.065 3.708369103380803
5.0655 3.71150296590939
5.066 3.7154062315264342
5.0665 3.719775114396861
5.067 3.72428105745285
5.0675 3.7289226206968324
5.068 3.7338716424814438
5.0685 3.7385208380293387
5.069 3.740947705729158
5.0695 3.7392986587056116
5.07 3.7337660035250666
5.0705 3.7265586533982757
5.071 3.7200701748673515
5.0715 3.7154820280862912
5.072 3.712835481104343
5.0725 3.7117412499630946
5.073 3.7119200019884877
5.0735 3.7134043245590442
5.074 3.716563496600357
5.0745 3.7220686361042334
5.075 3.7306746379414326
5.0755 3.7427059318798284
5.076 3.757440031626177
5.0765 3.7731050104618236
5.077 3.788103261618885
5.0775 3.8018734077938054
5.078 3.81308524880449
5.0785 3.8164171049259705
5.079 3.8051198466956615
5.0795 3.7795899932435644
5.08 3.749940058996004
5.0805 3.7267928173810736
5.081 3.7133609812705517
5.0815 3.7071034690711864
5.082 3.7046193815551485
5.0825 3.7038136660453214
5.083 3.7037299011245226
5.0835 3.703990137621253
5.084 3.70444384740789
5.0845 3.7050454700976116
5.085 3.7057948980833926
5.0855 3.7067352689335307
5.086 3.707983594872066
5.0865 3.7097942276586577
5.087 3.7127618763288774
5.0875 3.7182627493779234
5.088 3.7292871146412816
5.0885 3.75132834693338
5.089 3.791587359635945
5.0895 3.8535949828936706
5.09 3.9286091056520673
5.0905 3.9943512522204463
5.091 4.027648292517298
5.0915 4.0194814032613495
5.092 3.978302358739792
5.0925 3.9221573814083532
5.093 3.8673916358852685
5.0935 3.8224889828845035
5.094 3.788708941651481
5.0945 3.763856258082197
5.095 3.7449544409288302
5.0955 3.729235765890679
5.096 3.7141925432895215
5.0965 3.6973384370832436
5.097 3.6760773723426015
5.0975 3.6480321583660595
5.098 3.6122347509479136
5.0985 3.570860021267541
5.099 3.5293678940820987
5.0995 3.493513333869303
5.1 3.466344451104079
5.1005 3.4480154478298006
5.101 3.437627879756504
5.1015 3.4349075795420356
5.102 3.4414856886620884
5.1025 3.462483623348029
5.103 3.507273575505576
5.1035 3.5802824544873326
5.104 3.6589439411409517
5.1045 3.7102970670820694
5.105 3.732890972911556
5.1055 3.7411612104583076
5.106 3.7442866043471588
5.1065 3.745820470261042
5.107 3.746938247517023
5.1075 3.7480274600059973
5.108 3.749236608451665
5.1085 3.7506459856228895
5.109 3.7522597809885125
5.1095 3.7538404320292704
5.11 3.754231576439902
5.1105 3.749720732760692
5.111 3.7319720964799012
5.1115 3.690869133923047
5.112 3.6283224352942645
5.1125 3.563908807910898
5.113 3.514728753193906
5.1135 3.4832438116174123
5.114 3.4646037492507693
5.1145 3.453752952796896
5.115 3.447188963401522
5.1155 3.4427280062311754
5.116 3.439094868109481
5.1165 3.43564265815838
5.117 3.432228798313118
5.1175 3.4289943259573876
5.118 3.4262036253355097
5.1185 3.4241292364561007
5.119 3.4230022325188374
5.1195 3.4230646885004186
5.12 3.4246775701866783
5.1205 3.428468053330863
5.121 3.4356180773211635
5.1215 3.448506751088069
5.122 3.472193308664079
5.1225 3.5176986290480885
5.123 3.605704249013752
5.1235 3.7445542521915884
5.124 3.8504254314998603
5.1245 3.8580727204467484
5.125 3.8352953745103084
5.1255 3.81989133613176
5.126 3.8129917391804087
5.1265 3.8106844771471744
5.127 3.8105494880903867
5.1275 3.8114530825430526
5.128 3.8128947524643584
5.1285 3.8146532464852507
5.129 3.8166420519005078
5.1295 3.8188350880674706
5.13 3.8212502466132934
5.1305 3.8239323904230664
5.131 3.826924204132168
5.1315 3.8302548223827086
5.132 3.8338965974615187
5.1325 3.837722042291829
5.133 3.841460772566143
5.1335 3.844719658903265
5.134 3.8471292702660103
5.1345 3.848538106064198
5.135 3.84907994813016
5.1355 3.849081977755497
5.136 3.8488953867287767
5.1365 3.8488118867783614
5.137 3.849025081141799
5.1375 3.849635427178538
5.138 3.8506492692759986
5.1385 3.8520119360599336
5.139 3.8536437798327716
5.1395 3.8554625153448034
5.14 3.857411953720521
5.1405 3.859453805013314
5.141 3.861573691138214
5.1415 3.863783896699256
5.142 3.86612656773021
5.1425 3.8686834721494696
5.143 3.8715966864732474
5.1435 3.8750763670678596
5.144 3.8794262868715625
5.1445 3.885048525346437
5.145 3.892341803740158
5.1455 3.9013387082054765
5.146 3.9112042655429535
5.1465 3.9200238444760496
5.147 3.9254668440575307
5.1475 3.9261429552278218
5.148 3.922515546771426
5.1485 3.916528845627451
5.149 3.910301282814685
5.1495 3.9051539287052526
5.15 3.901515757412395
5.1505 3.8992906980143838
5.151 3.898212001870019
5.1515 3.8980011349842387
5.152 3.8984288152912834
5.1525 3.8993176462374004
5.153 3.9005652483908806
5.1535 3.9021254038701683
5.154 3.9039987087676478
5.1545 3.906215283957901
5.155 3.908814522685156
5.1555 3.911844979278553
5.156 3.9153294678042476
5.1565 3.9191956501547667
5.157 3.9232320020505798
5.1575 3.9270613468751217
5.158 3.9302374654830894
5.1585 3.932415320531285
5.159 3.933527630109835
5.1595 3.9338127627310913
5.16 3.9336769044676787
5.1605 3.933487576205702
5.161 3.9334768156790583
5.1615 3.933762953689219
5.162 3.9343835524934443
5.1625 3.9353382774380075
5.163 3.9366095832542074
5.1635 3.93817587916796
5.164 3.940022295621712
5.1645 3.942146436385829
5.165 3.9445601164026654
5.1655 3.9472862748229103
5.166 3.9503843488315846
5.1665 3.9539526176691924
5.167 3.9581786785835993
5.1675 3.9633886165271326
5.168 3.9700431680833796
5.1685 3.978648597709209
5.169 3.989446368065127
5.1695 4.001905915421674
5.17 4.01426729425205
5.1705 4.023754824140112
5.171 4.0278615409925775
5.1715 4.026008151777547
5.172 4.020010241752336
5.1725 4.012822591454159
5.173 4.006788520145368
5.1735 4.002858400032237
5.174 4.000936183102119
5.1745 4.00052136137382
5.175 4.001128704008054
5.1755 4.002402485660224
5.176 4.004129937276596
5.1765 4.006186800970885
5.177 4.008509293121485
5.1775 4.011067080237013
5.178 4.013859335070294
5.1785 4.016912159189302
5.179 4.020270256609339
5.1795 4.023983625631282
5.18 4.0280791803922495
5.1805 4.032506761077129
5.181 4.037111546484954
5.1815 4.041630472350216
5.182 4.045751719033633
5.1825 4.049250106902266
5.183 4.052079543909849
5.1835 4.054386974579939
5.184 4.05643735432952
5.1845 4.0585163641631
5.185 4.060844908369968
5.1855 4.0635780930102365
5.186 4.066832704861278
5.1865 4.070721084964016
5.187 4.0753756044441625
5.1875 4.080985500852127
5.188 4.087786673198289
5.1885 4.096025358145806
5.189 4.105855043465303
5.1895 4.117225493370943
5.19 4.129685238249711
5.1905 4.140883057937136
5.191 4.142179684301635
5.1915 4.11634806964872
5.192 4.049173711047318
5.1925 3.947566272035391
5.193 3.8382382202131913
5.1935 3.7471566897386195
5.194 3.685307297761253
5.1945 3.6512592757992453
5.195 3.6391193789027705
5.1955 3.6434297491094485
5.196 3.6601718889354364
5.1965 3.686230034072312
5.197 3.7190304729153505
5.1975 3.7563334403364346
5.198 3.796282855383855
5.1985 3.837252348227053
5.199 3.8777851244750563
5.1995 3.9172158312576775
5.2 3.956420917755117
5.2005 3.997955446013191
5.201 4.043753943632093
5.2015 4.090878719891543
5.202 4.130476901212288
5.2025 4.154366024096281
5.203 4.163448467472054
5.2035 4.166795454792811
5.204 4.172832240854441
5.2045 4.183437736928723
5.205 4.195448280377138
5.2055 4.20549217417038
5.206 4.2126094035558195
5.2065 4.21757625893263
5.207 4.221466544848158
5.2075 4.225013836608368
5.208 4.228598441089953
5.2085 4.232406370379727
5.209 4.236528652212603
5.2095 4.241055531920369
5.21 4.246125049256791
5.2105 4.25200734301749
5.211 4.259149763399367
5.2115 4.2680936496090185
5.212 4.279041228427109
5.2125 4.290951407206927
5.213 4.301115382991754
5.2135 4.306757967978753
5.214 4.308028824637419
5.2145 4.308296265011745
5.215 4.310521183628478
5.2155 4.314369083492127
5.216 4.3175471910606396
5.2165 4.318629778886009
5.217 4.317986662061355
5.2175 4.31688544196088
5.218 4.316445702254533
5.2185 4.317251664479344
5.219 4.3194679503148175
5.2195 4.323114429622787
5.22 4.328267997939533
5.2205 4.33518981650274
5.221 4.344305418379132
5.2215 4.35599563469206
5.222 4.370136606198547
5.2225 4.385597286536977
5.223 4.400090298794152
5.2235 4.410832993289657
5.224 4.415631476624401
5.2245 4.413794241635055
5.225 4.406470538939657
5.2255 4.396135456587703
5.226 4.385556461438154
5.2265 4.376826656282774
5.227 4.370880984988667
5.2275 4.367699622395979
5.228 4.366749190929464
5.2285 4.367407626490688
5.229 4.369167159863859
5.2295 4.371692696227197
5.23 4.37477243138846
5.2305 4.378296450882822
5.231 4.3822233981071355
5.2315 4.386576312816781
5.232 4.391467354842065
5.2325 4.397122890395971
5.233 4.403921432785702
5.2335 4.412360227188377
5.234 4.422907925742126
5.2345 4.4356967837376695
5.235 4.44996079798828
5.2355 4.463330709737156
5.236 4.4719307349725055
5.2365 4.4726353920883986
5.237 4.465718762981699
5.2375 4.45477531756712
5.238 4.443872358801609
5.2385 4.435342844755303
5.239 4.429701812180899
5.2395 4.426543105568498
5.24 4.4252657502398725
5.2405 4.4254158267313395
5.241 4.426711672662031
5.2415 4.429006158756342
5.242 4.432249250239164
5.2425 4.4365577678156844
5.243 4.442247432219285
5.2435 4.449609799899734
5.244 4.458389787765859
5.2445 4.467289419726387
5.245 4.474043511384898
5.2455 4.476313224834965
5.246 4.473075958780549
5.2465 4.465454770543608
5.247 4.456057924935014
5.2475 4.447409166413258
5.248 4.440851398391792
5.2485 4.436537722993962
5.249 4.434004361187067
5.2495 4.4326747016524
5.25 4.432101535817201
5.2505 4.432011569192693
5.251 4.432266817119653
5.2515 4.432802782090394
5.252 4.433600581812915
5.2525 4.434659568756934
5.253 4.4360076166568545
5.2535 4.437711443413302
5.254 4.439899852299827
5.2545 4.442800397465713
5.255 4.446750937350397
5.2555 4.452143622744464
5.256 4.459136877131011
5.2565 4.467156896971159
5.257 4.474565649402433
5.2575 4.4791419327691875
5.258 4.479406954354487
5.2585 4.47566614952206
5.259 4.4697147564897035
5.2595 4.463518476491019
5.26 4.4582557985237115
5.2605 4.454238978684226
5.261 4.451322780756869
5.2615 4.449239167272478
5.262 4.447759229443638
5.2625 4.446699353122757
5.263 4.445937844481176
5.2635 4.445403743924229
5.264 4.445056484282337
5.2645 4.44490640883068
5.265 4.444986909161115
5.2655 4.445377721672943
5.266 4.446198428438815
5.2665 4.447603868446371
5.267 4.449721273303177
5.2675 4.452537642910326
5.268 4.455723304117142
5.2685 4.4585987835178775
5.269 4.460334227257181
5.2695 4.4603317125912385
5.27 4.458507274685075
5.2705 4.45526508989139
5.271 4.451327365449546
5.2715 4.447379527342705
5.272 4.443868137971884
5.2725 4.440968384984848
5.273 4.438668698483574
5.2735 4.436878966710098
5.274 4.43549632058838
5.2745 4.434427366070168
5.275 4.433608580178629
5.2755 4.433005509256778
5.276 4.432603364057049
5.2765 4.432417515708782
5.277 4.432481934489858
5.2775 4.432861929631238
5.278 4.433663487226274
5.2785 4.435032615659707
5.279 4.437163677355399
5.2795 4.440256698394472
5.28 4.444411144651828
5.2805 4.449434535490206
5.281 4.454629826540461
5.2815 4.458842260679842
5.282 4.460897823938274
5.2825 4.46029180284068
5.283 4.457484687888223
5.2835 4.453519643255546
5.284 4.449413170117681
5.2845 4.44579689868316
5.285 4.442915317902918
5.2855 4.440791329779272
5.286 4.439362800676004
5.2865 4.438529343750104
5.287 4.43819060274235
5.2875 4.438277223236798
5.288 4.438734526769745
5.2885 4.439481517335509
5.289 4.44030639643696
5.2895 4.440609367619095
5.29 4.439202573182148
5.2905 4.434596518520002
5.291 4.426372239966949
5.2915 4.416706931710007
5.292 4.409716547955868
5.2925 4.408485539376339
5.293 4.412811063015915
5.2935 4.419990017975642
5.294 4.427206915524141
5.2945 4.433024986255707
5.295 4.437274171562305
5.2955 4.440318915758307
5.296 4.442565096655362
5.2965 4.444301842492119
5.297 4.4457175489165985
5.2975 4.446967408235818
5.298 4.44821238023668
5.2985 4.449630552465892
5.299 4.451431653270283
5.2995 4.453811155869926
5.3 4.456911450313846
5.3005 4.46075484989277
5.301 4.465234753451642
5.3015 4.470155606778946
5.302 4.475292451726605
5.3025 4.480437831494982
5.303 4.485426673402018
5.3035 4.490160402332902
5.304 4.494632902954527
5.3045 4.498895006293824
5.305 4.502987564376386
5.3055 4.50685799459611
5.306 4.5102340561792795
5.3065 4.512481606442978
5.307 4.512418678279402
5.3075 4.508187351793723
5.308 4.497491936690012
5.3085 4.478606689456632
5.309 4.452421547836859
5.3095 4.424957158405472
5.31 4.408341149920212
5.3105 4.417035490310895
5.311 4.459723813672521
5.3115 4.5327312844622005
5.312 4.619441999923414
5.3125 4.6917723335275765
5.313 4.717339782885339
5.3135 4.6893383578541
5.314 4.6412576061434665
5.3145 4.603843035767301
5.315 4.582644368631212
5.3155 4.572302916067826
5.316 4.567627375041568
5.3165 4.565667177921273
5.317 4.565018568149452
5.3175 4.565052470579132
5.318 4.5654969176668425
5.3185 4.5662355842413165
5.319 4.567239189172512
5.3195 4.5685286133133625
5.32 4.570199804498887
5.3205 4.572465078082128
5.321 4.575764278304725
5.3215 4.58086991096316
5.322 4.58891851526679
5.3225 4.600998304833213
5.323 4.617079506799125
5.3235 4.634790143745762
5.324 4.6495349029424
5.3245 4.656791931666082
5.325 4.654896923876749
5.3255 4.645805930656842
5.326 4.6334621688048445
5.3265 4.621553360935802
5.327 4.6122252923358635
5.3275 4.6060132057742935
5.328 4.602486216929427
5.3285 4.600900954600683
5.329 4.60061096129543
5.3295 4.6012289616758535
5.33 4.602668281528419
5.3305 4.605164632788818
5.331 4.609353911044981
5.3315 4.616355585720371
5.332 4.627696963980836
5.3325 4.64447097224926
5.333 4.665603628085399
5.3335 4.686580884561306
5.334 4.701115018817339
5.3345 4.704848981490254
5.335 4.697474837464367
5.3355 4.681982508454213
5.336 4.662655414498926
5.3365 4.6432940590233125
5.337 4.626414693652712
5.3375 4.6131131702804575
5.338 4.603293815819289
5.3385 4.596209105091211
5.339 4.5909946988133905
5.3395 4.587012312809779
5.34 4.583892982785621
5.3405 4.581486917937336
5.341 4.579772405018235
5.3415 4.5787792871043385
5.342 4.578507749238232
5.3425 4.578774462231949
5.343 4.579188997589427
5.3435 4.5792276867249475
5.344 4.578480179371003
5.3445 4.576772993740822
5.345 4.574112028034972
5.3455 4.570683138194913
5.346 4.566761994256155
5.3465 4.562645789380304
5.347 4.55858065827159
5.3475 4.554804824115126
5.348 4.5514967349333455
5.3485 4.548767351597056
5.349 4.546620209158356
5.3495 4.544997734309901
5.35 4.543827106637257
5.3505 4.5430324164045475
5.351 4.542533676997336
5.3515 4.542234864139922
5.352 4.542056626015664
5.3525 4.5420348995056665
5.353 4.5424877072942325
5.3535 4.544012680716363
5.354 4.547222964315124
5.3545 4.552266226673962
5.355 4.558494079023732
5.3555 4.564488674448595
5.356 4.568508376091457
5.3565 4.569168921656389
5.357 4.566194833417797
5.3575 4.560505794026645
5.358 4.553570816625675
5.3585 4.546606689184537
5.359 4.540298962656222
5.3595 4.5348786711547495
5.36 4.530314839214898
5.3605 4.526467345752054
5.361 4.523192855353099
5.3615 4.520372565045077
5.362 4.5179523005305695
5.3625 4.5159249059652575
5.363 4.514326601298472
5.3635 4.513230183124715
5.364 4.512748693169038
5.3645 4.513025656867003
5.365 4.514224841402336
5.3655 4.516509195487255
5.366 4.519939056666353
5.3665 4.524323509833239
5.367 4.529127358507702
5.3675 4.533459099127454
5.368 4.536448144277162
5.3685 4.537675265746606
5.369 4.537344613435031
5.3695 4.535974079330852
5.37 4.53393480512871
5.3705 4.531265620652541
5.371 4.527817866249898
5.3715 4.523616489292121
5.372 4.518936665708824
5.3725 4.514210439495897
5.373 4.509829500113635
5.3735 4.506021914946172
5.374 4.502843452462671
5.3745 4.500229136942493
5.375 4.498097488854056
5.3755 4.496373727749158
5.376 4.495008623798285
5.3765 4.493948330148419
5.377 4.493136953153612
5.3775 4.492539277044357
5.378 4.492134524627827
5.3785 4.491941240884661
5.379 4.491983776138391
5.3795 4.492273224938116
5.38 4.492746258163888
5.3805 4.4931489356944825
5.381 4.492723373189484
5.3815 4.4893379287506265
5.382 4.477312727112239
5.3825 4.442531604246677
5.383 4.3560486618065335
5.3835 4.190884498563231
5.384 3.9831807238694728
5.3845 3.808751107951271
5.385 3.698318973942002
5.3855 3.636832254068193
5.386 3.6036024065371732
5.3865 3.585578085328099
5.387 3.575964671907463
5.3875 3.5714016266671527
5.388 3.5703677436016354
5.3885 3.572430774756106
5.389 3.577790205930092
5.3895 3.5868748671892208
5.39 3.5999665762421893
5.3905 3.617124038534551
5.391 3.638390574104206
5.3915 3.6642348208739923
5.392 3.696148219781697
5.3925 3.7374241728080007
5.393 3.793719452797517
5.3935 3.8727564375957835
5.394 3.9816970752069247
5.3945 4.119418669242951
5.395 4.2666071791727065
5.3955 4.390529104238889
5.396 4.46788008039815
5.3965 4.5072244611855234
5.397 4.523486097769854
5.3975 4.527869507001008
5.398 4.527352767949085
5.3985 4.525717684760438
5.399 4.524619731895391
5.3995 4.524447541717659
5.4 4.5250771314612726
5.4005 4.526301244267963
5.401 4.527993198011955
5.4015 4.530136374490518
5.402 4.532797686922925
5.4025 4.5361539371559845
5.403 4.540472331246979
5.4035 4.546122104507325
5.404 4.553549521529171
5.4045 4.563260795372186
5.405 4.575754069718102
5.4055 4.591429938967141
5.406 4.610489050554388
5.4065 4.632333220560187
5.407 4.653303056601811
5.4075 4.66424134863892
5.408 4.656092594654058
5.4085 4.6318880516321785
5.409 4.604603791704091
5.4095 4.583256598129814
5.41 4.568867645829456
5.4105 4.559237735712542
5.411 4.552408417826466
5.4115 4.547262485476126
5.412 4.543191962644687
5.4125 4.539866938063507
5.413 4.537063154969654
5.4135 4.534624710202672
5.414 4.532442287644089
5.4145 4.530447136694213
5.415 4.528592297676254
5.4155 4.526837956494851
5.416 4.525137754625885
5.4165 4.523426618013118
5.417 4.521588916155255
5.4175 4.519452654828359
5.418 4.5168549701466665
5.4185 4.513794422826689
5.419 4.51042091706019
5.4195 4.506901032471707
5.42 4.503327286512824
5.4205 4.499694695240978
5.421 4.495942606432464
5.4215 4.491939762022734
5.422 4.487572855478946
5.4225 4.48284901845343
5.423 4.47792212014729
5.4235 4.473000378540921
5.424 4.468238561272867
5.4245 4.4637207760369515
5.425 4.459481615965363
5.4255 4.455544743799902
5.426 4.451944111869117
5.4265 4.448694543119646
5.427 4.445779405792664
5.4275 4.443081231064249
5.428 4.440367235740436
5.4285 4.437346096057788
5.429 4.433752648376777
5.4295 4.429342805547551
5.43 4.423865636548139
5.4305 4.417126003080409
5.431 4.409147555485876
5.4315 4.400285882448407
5.432 4.391150278082896
5.4325 4.38232633366503
5.433 4.3741437321207775
5.4335 4.3666391809409655
5.434 4.359695869811911
5.4345 4.3531651801326605
5.435 4.346919587925133
5.4355 4.340875835103533
5.436 4.334984350124677
5.4365 4.329232829156221
5.437 4.323623063878478
5.4375 4.318182424809671
5.438 4.312949151180823
5.4385 4.307991325588994
5.439 4.303388008430535
5.4395 4.299225959390566
5.44 4.295513689535917
5.4405 4.292052609982339
5.441 4.288328993498959
5.4415 4.283627341877728
5.442 4.2773930061761325
5.4425 4.26959047047509
5.443 4.260699423851814
5.4435 4.2513690246981275
5.444 4.2421026537475734
5.4445 4.233157286713836
5.445 4.224623848596424
5.4455 4.21650545159821
5.446 4.2087770045861985
5.4465 4.2013864868019235
5.447 4.194287021074277
5.4475 4.187442899015045
5.448 4.180836413272281
5.4485 4.174469346395926
5.449 4.168375700646236
5.4495 4.16261925997241
5.45 4.157292746086996
5.4505 4.1525010081637275
5.451 4.148301388152698
5.4515 4.1446154913242745
5.452 4.141153811431669
5.4525 4.137405609787199
5.453 4.1327428566725315
5.4535 4.126691800964905
5.454 4.119205529387544
5.4545 4.110732937832624
5.455 4.101938559525107
5.4555 4.093362105952978
5.456 4.0852629449971785
5.4565 4.077687459329538
5.457 4.070567141277462
5.4575 4.063829568689651
5.458 4.057409874594316
5.4585 4.051269935996953
5.459 4.045366559249124
5.4595 4.0396727829994825
5.46 4.034160812539784
5.4605 4.028807454575312
5.461 4.023598613054259
5.4615 4.018524012939305
5.462 4.013576160941995
5.4625 4.008747405182558
5.463 4.004019663992813
5.4635 3.9993640590604835
5.464 3.994744195213845
5.4645 3.9901292433242306
5.465 3.985503208489045
5.4655 3.980879114565835
5.466 3.9762716974035976
5.4665 3.9716994461766317
5.467 3.967157284804732
5.4675 3.9626276459520335
5.468 3.9580128194313113
5.4685 3.952897653444004
5.469 3.945850050548102
5.4695 3.9326831484595592
5.47 3.9030076912706244
5.4705 3.8384547426962703
5.471 3.729355544133905
5.4715 3.6075361969944852
5.472 3.518697899410655
5.4725 3.4701154025710848
5.473 3.446751140211915
5.4735 3.4359974102430426
5.474 3.4313257571387963
5.4745 3.429819442449344
5.475 3.4302967089051704
5.4755 3.4324434691070858
5.476 3.4365200557061284
5.4765 3.443427845619069
5.477 3.455053722759307
5.4775 3.474876248146656
5.478 3.5082691883662642
5.4785 3.5606849885841667
5.479 3.6310676358718394
5.4795 3.70542700455941
5.48 3.764812789433482
5.4805 3.801423737057662
5.481 3.819601068208283
5.4815 3.826720594481281
5.482 3.8281570038820396
5.4825 3.826881642532455
5.483 3.824382013943068
5.4835 3.8213754342903057
5.484 3.818219743753809
5.4845 3.8151033146892734
5.485 3.812130914035561
5.4855 3.80936004309027
5.486 3.8068345678085693
5.4865 3.804615101220622
5.487 3.802798464669281
5.4875 3.801475892708903
5.488 3.8006954879033588
5.4885 3.8004617911268506
5.489 3.8008897383906968
5.4895 3.8023174898605463
5.49 3.8052685921469545
5.4905 3.810092632827822
5.491 3.8162334947444885
5.4915 3.8208192507994427
5.492 3.8159664265700153
5.4925 3.78705162316406
5.493 3.722678427537594
5.4935 3.637126053776295
5.494 3.561753669102907
5.4945 3.5108470444165
5.495 3.4803984905191614
5.4955 3.4628074891097915
5.496 3.4526430598396063
5.4965 3.446735261641787
5.497 3.443320941779196
5.4975 3.441457539355656
5.498 3.4406456017932525
5.4985 3.440591724445844
5.499 3.4410926407245386
5.4995 3.4419672121059834
5.5 3.443066571869454
5.5005 3.444286322578413
5.501 3.445561228049484
5.5015 3.4468625318614086
5.502 3.4481791707673723
5.5025 3.4495286336625783
5.503 3.450938505178283
5.5035 3.452431375679999
5.504 3.4540200103534504
5.5045 3.455666542208218
5.505 3.4572903418683056
5.5055 3.458767458263867
5.506 3.4599316217701377
5.5065 3.4605921473316306
5.507 3.460591859031566
5.5075 3.459925693161254
5.508 3.4587776080398323
5.5085 3.457440125889554
5.509 3.4561685714297434
5.5095 3.4550962384185153
5.51 3.4542535961391154
5.5105 3.4536193799830928
5.511 3.4531632046831957
5.5115 3.4528626450659923
5.512 3.4526971329950387
5.5125 3.4526512082894607
5.513 3.452708712034817
5.5135 3.4528527222989487
5.514 3.4530661084527514
5.5145 3.4533346291636287
5.515 3.453652312626935
5.5155 3.4540040873242708
5.516 3.4543681523472367
5.5165 3.454677556559397
5.517 3.454828005895817
5.5175 3.454702578051683
5.518 3.4542552272999147
5.5185 3.453540879226261
5.519 3.452662578871588
5.5195 3.4516756514997082
5.52 3.4505727758377622
5.5205 3.4493358414859587
5.521 3.4480023885832276
5.5215 3.4466804495671512
5.522 3.4455180589817322
5.5225 3.444638030511274
5.523 3.4441019153234587
5.5235 3.4438648999944084
5.524 3.4437960029195898
5.5245 3.4437174978534513
5.525 3.4434902666748917
5.5255 3.443086731855467
5.526 3.4425866185915632
5.5265 3.4420518231530624
5.527 3.441415679681353
5.5275 3.440498958994259
5.528 3.4392123851619383
5.5285 3.4376482265747095
5.529 3.435861281065189
5.5295 3.4336128759260562
5.53 3.43053261991198
5.5305 3.426447202372084
5.531 3.42156422060762
5.5315 3.4163289118321574
5.532 3.4111970503815785
5.5325 3.406488907929197
5.533 3.4023427981089016
5.5335 3.3987471871730763
5.534 3.3955964958153926
5.5345 3.3927679148652663
5.535 3.390144128865839
5.5355 3.387633555470992
5.536 3.385168941402818
5.5365 3.3827091007413506
5.537 3.3802532999185937
5.5375 3.3778572485612903
5.538 3.3756667858229354
5.5385 3.3739431066001844
5.539 3.3730399820500248
5.5395 3.37333939512122
5.54 3.3751054079154903
5.5405 3.3783280224612104
5.541 3.3825386074849275
5.5415 3.386685779654967
5.542 3.3891515124047222
5.5425 3.388144736135236
5.543 3.3826206620899937
5.5435 3.373104989723095
5.544 3.3615255414425613
5.5445 3.3500244003344344
5.545 3.3398926681166197
5.5455 3.331406910453837
5.546 3.3243123889575577
5.5465 3.318265235172629
5.547 3.3129850933499077
5.5475 3.3082473064419267
5.548 3.303875295601782
5.5485 3.299725481182464
5.549 3.2957156581352924
5.5495 3.2918068852463636
5.55 3.288012629231461
5.5505 3.284396117115471
5.551 3.2811091648150326
5.5515 3.2784096874014113
5.552 3.2767193367956464
5.5525 3.276517302351828
5.553 3.278042529277694
5.5535 3.2808446823551654
5.554 3.283627807021019
5.5545 3.284698570681404
5.555 3.28272061818308
5.5555 3.2771443463538956
5.556 3.268346885726733
5.5565 3.2575482024061495
5.557 3.2463019863639166
5.5575 3.2357622179781993
5.558 3.2263975186685316
5.5585 3.2182013990090192
5.559 3.2110335689901612
5.5595 3.2047352081528375
5.56 3.19914717284239
5.5605 3.19411296638662
5.561 3.1894938324640636
5.5615 3.185181198910292
5.562 3.18108022223912
5.5625 3.1771285836455503
5.563 3.1733062157666927
5.5635 3.1696681195692227
5.564 3.166421966817091
5.5645 3.163994137209472
5.565 3.163146510368688
5.5655 3.1651037815816645
5.566 3.171604717443107
5.5665 3.1847057727415438
5.567 3.2060158683471895
5.5675 3.2352979784411007
5.568 3.269294539632555
5.5685 3.30265121746361
5.569 3.3304282301769748
5.5695 3.349407318219753
5.57 3.357550052793438
5.5705 3.353590548172165
5.571 3.337563605794485
5.5715 3.311006328120839
5.572 3.27709625343116
5.5725 3.240724308674239
5.573 3.2072669572383203
5.5735 3.180436075314579
5.574 3.161251569514948
5.5745 3.148927037283909
5.575 3.1422122118559015
5.5755 3.1402158749942712
5.576 3.142570971214721
5.5765 3.149151312207681
5.577 3.159400412222486
5.5775 3.171185826494736
5.578 3.1798686169860995
5.5785 3.1793780029741834
5.579 3.1658019324576427
5.5795 3.1407163323954252
5.58 3.110530064070315
5.5805 3.0823165446608156
5.581 3.0600822977960034
5.5815 3.044318959699166
5.582 3.033718661035338
5.5825 3.0267077292755955
5.583 3.0220085577572116
5.5835 3.0186944263533837
5.584 3.016155560209268
5.5845 3.014027330864466
5.585 3.012112917488788
5.5855 3.010320173455926
5.586 3.008640536505678
5.5865 3.0071376752502568
5.587 3.005994604802816
5.5875 3.0056033731008585
5.588 3.006711104904835
5.5885 3.0105715260776664
5.589 3.0188612802155754
5.5895 3.0329852325267543
5.59 3.052667590954946
5.5905 3.07495769032879
5.591 3.0950229044080393
5.5915 3.1081046768692753
5.592 3.110976591887318
5.5925 3.1030086157871404
5.593 3.0866443531207386
5.5935 3.0665100810901036
5.594 3.0471943201067626
5.5945 3.0314435840503338
5.595 3.0198329226827942
5.5955 3.0115223893484453
5.596 3.0051700327955535
5.5965 2.9995900043397183
5.597 2.994133451977336
5.5975 2.988694856552013
5.598 2.983487581462289
5.5985 2.978779130242285
5.599 2.9747363246709932
5.5995 2.9713984836806526
5.6 2.9686996582574965
5.6005 2.966519179729368
5.601 2.9647014190656753
5.6015 2.9631002065002994
5.602 2.9616182911563227
5.6025 2.9602461447676154
5.603 2.9590606004314894
5.6035 2.958165962991589
5.604 2.9576284814296665
5.6045 2.957455970998393
5.605 2.9576236731615806
5.6055 2.958107307797179
5.606 2.95888300706246
5.6065 2.959942752890071
5.607 2.961268194930752
5.6075 2.962840341107486
5.608 2.9646467890167427
5.6085 2.966698553828265
5.609 2.9690232050425545
5.6095 2.9716443189412933
5.61 2.974517060030066
5.6105 2.9774965028895446
5.611 2.9802991426900727
5.6115 2.982456851463847
5.612 2.9833936139033073
5.6125 2.982725523821556
5.613 2.980590425791573
5.6135 2.977644651959573
5.614 2.9746768222502267
5.6145 2.972217166018324
5.615 2.970426443034003
5.6155 2.9692180009336058
5.616 2.968435595680087
5.6165 2.967930577838252
5.617 2.9675989549931705
5.6175 2.9673894353672763
5.618 2.9673130181037495
5.6185 2.9674139870387686
5.619 2.967762639598008
5.6195 2.9684120806618663
5.62 2.9693962913317185
5.6205 2.970713725447184
5.621 2.9723507461299983
5.6215 2.974242539905995
5.622 2.976194421916179
5.6225 2.977745672801432
5.623 2.978192804782789
5.6235 2.9770531074266424
5.624 2.9745675478644804
5.6245 2.9716110983475152
5.625 2.969082175860737
5.6255 2.9674638260720174
5.626 2.9668947903896212
5.6265 2.9674648536094255
5.627 2.969473901146338
5.6275 2.9735753586427807
5.628 2.9809169277042953
5.6285 2.993278036105697
5.629 3.013150173476716
5.6295 3.043579971737606
5.63 3.0872499607496033
5.6305 3.14458279587354
5.631 3.211508524945999
5.6315 3.279480772965109
5.632 3.3383511524351013
5.6325 3.380320561855073
5.633 3.4007290965700756
5.6335 3.3976036865101493
5.634 3.371497459144428
5.6345 3.3267047719583056
5.635 3.2703867328953065
5.6355 3.21034148751096
5.636 3.1527544608597955
5.6365 3.1014787140624422
5.637 3.058563188886871
5.6375 3.0246792081376315
5.638 2.9994640863047346
5.6385 2.9817111163824768
5.639 2.9697313215861163
5.6395 2.961822378152143
5.64 2.9565780762483564
5.6405 2.953007577102224
5.641 2.9504728525462527
5.6415 2.9485782936329974
5.642 2.947060302010052
5.6425 2.945732634933335
5.643 2.9444618316565583
5.6435 2.943158253008387
5.644 2.941771825948318
5.6445 2.9402542581399045
5.645 2.938556525374225
5.6455 2.9366434935126646
5.646 2.934513179174293
5.6465 2.9322144678693904
5.647 2.9298177694579843
5.6475 2.9273928289821436
5.648 2.9249980770295254
5.6485 2.922685223467199
5.649 2.920512915465566
5.6495 2.918561609718041
5.65 2.916923377779818
5.6505 2.9156931871648544
5.651 2.91496979446429
5.6515 2.9148552094584135
5.652 2.9154855478323087
5.6525 2.917031568892031
5.653 2.9196399043065897
5.6535 2.923343026371092
5.654 2.9279466179591926
5.6545 2.932904599126494
5.655 2.937329262715193
5.6555 2.9402797664749665
5.656 2.941151647697585
5.6565 2.9398536675435976
5.657 2.936743494068927
5.6575 2.9325481573157512
5.658 2.928208694146929
5.6585 2.9245944274971913
5.659 2.9222193819354
5.6595 2.92117343790562
5.66 2.9212786568022766
5.6605 2.922279961874106
5.661 2.923972059683128
5.6615 2.9262426344202046
5.662 2.92909474376365
5.6625 2.9326730445179647
5.663 2.9373701738278095
5.6635 2.9439884746876634
5.664 2.95401994733803
5.6645 2.9699797993595363
5.665 2.995527073238592
5.6655 3.034697325449396
5.666 3.0892564764827464
5.6665 3.1550891665879073
5.667 3.2212237693711243
5.6675 3.2739675360169533
5.668 3.3023413978322003
5.6685 3.299992055643469
5.669 3.265392779480881
5.6695 3.2048688237009815
5.67 3.134959674483219
5.6705 3.074885369714699
5.671 3.0345268505538856
5.6715 3.012340379157613
5.672 3.002047282109692
5.6725 2.998212873777498
5.673 2.9976045007042122
5.6735 2.9985787556158785
5.674 3.000372233477969
5.6745 3.002671114262113
5.675 3.0054206873883755
5.6755 3.008734459023068
5.676 3.012828552962307
5.6765 3.017929774318655
5.677 3.0241234358006563
5.6775 3.03120393174881
5.678 3.038631154427521
5.6785 3.0455752920423462
5.679 3.050992550924563
5.6795 3.0538172874200944
5.68 3.053647175061154
5.6805 3.051282286007175
5.681 3.048319111851776
5.6815 3.0460703731590906
5.682 3.0450604932397907
5.6825 3.0452576058014893
5.683 3.046461051206472
5.6835 3.0484826863002956
5.684 3.0511808890185312
5.6845 3.0544478326661055
5.685 3.0582119946078334
5.6855 3.0624322048576955
5.686 3.0671172050259914
5.6865 3.072349003806859
5.687 3.078376038406037
5.6875 3.0857404044092247
5.688 3.095417141650116
5.6885 3.108855929840785
5.689 3.127692685960427
5.6895 3.1530901952213357
5.69 3.1849991958762986
5.6905 3.2217792148315523
5.691 3.2601172423604057
5.6915 3.295254957211438
5.692 3.322509365415635
5.6925 3.3395401242412595
5.693 3.34718623204001
5.6935 3.348221358222429
5.694 3.3456448225454958
5.6945 3.3417399173343183
5.695 3.3378444087385946
5.6955 3.3344240735648567
5.696 3.3313252825895807
5.6965 3.328131221689948
5.697 3.324668808984314
5.6975 3.3211945743719733
5.698 3.318074042960757
5.6985 3.315312858969098
5.699 3.3125151017086703
5.6995 3.309425471032708
5.7 3.3064159530693713
5.7005 3.304376412689405
5.701 3.3042576240609067
5.7015 3.3069038388381005
5.702 3.3131726259519843
5.7025 3.3236306300182283
5.703 3.3373501086683808
5.7035 3.351011190665692
5.704 3.360255375444811
5.7045 3.3628289362782207
5.705 3.359870500471753
5.7055 3.353809381039066
5.706 3.345182807921966
5.7065 3.3318864028002926
5.707 3.311529851698526
5.7075 3.2853024958960626
5.708 3.258956084751966
5.7085 3.238365968469979
5.709 3.2254369817665696
5.7095 3.21886266565875
5.71 3.2165154686788453
5.7105 3.216685181832193
5.711 3.2182792339328
5.7115 3.220677624608915
5.712 3.223586452285489
5.7125 3.2269131334788623
5.713 3.230719905907951
5.7135 3.2352431916230033
5.714 3.2409152533991863
5.7145 3.248406987684098
5.715 3.2585740754314267
5.7155 3.2721006940421544
5.716 3.2887017649383123
5.7165 3.3062338753223477
5.717 3.320841961844377
5.7175 3.328839306120382
5.718 3.329070054735097
5.7185 3.3235183896591467
5.719 3.315659928577415
5.7195 3.30834979165025
5.72 3.3030263479227395
5.7205 3.3000098317454336
5.721 3.299089330058403
5.7215 3.299871685493769
5.722 3.3019502224645914
5.7225 3.304890445712764
5.723 3.308158984091029
5.7235 3.3109581004260358
5.724 3.3121873339440624
5.7245 3.310942406344643
5.725 3.307384954528067
5.7255 3.302834323910832
5.726 3.2987998820440874
5.7265 3.2962163698688185
5.727 3.295424683690846
5.7275 3.2963824208239947
5.728 3.298849550237633
5.7285 3.3024913054425715
5.729 3.3068888481455607
5.7295 3.3114563377584885
5.73 3.315501141962959
5.7305 3.318397177969678
5.731 3.3197142144698164
5.7315 3.319047953019335
5.732 3.31598209653274
5.7325 3.3104339394165807
5.733 3.3031514854499564
5.7335 3.295630142531052
5.734 3.289248398162793
5.7345 3.284592538673853
5.735 3.2815925486440785
5.7355 3.2799292892541922
5.736 3.2793046747430816
5.7365 3.279503042692032
5.737 3.280411089034465
5.7375 3.282013720463886
5.738 3.2844293383751024
5.7385 3.2879277216284786
5.739 3.292997876052378
5.7395 3.300371160423066
5.74 3.3108156530140347
5.7405 3.324041974181342
5.741 3.336085500174865
5.7415 3.339407900083901
5.742 3.3322327036408543
5.7425 3.321339137978401
5.743 3.312204094417326
5.7435 3.3061193340315453
5.744 3.302735231763557
5.7445 3.301605972211962
5.745 3.3024616804532974
5.7455 3.30507791231543
5.746 3.3089770908919425
5.7465 3.313174177727693
5.747 3.3161698372529775
5.7475 3.3163150536778945
5.748 3.3125933344390495
5.7485 3.3053311745346194
5.749 3.2962731339189455
5.7495 3.2875905518699584
5.75 3.2807091244508024
5.7505 3.2759194336306754
5.751 3.27281249015875
5.7515 3.270826426882217
5.752 3.269495113555478
5.7525 3.268512191601748
5.753 3.267688692486545
5.7535 3.2669241636850304
5.754 3.266166087860589
5.7545 3.26539912965315
5.755 3.264630702197402
5.7555 3.263890989235443
5.756 3.263238671046822
5.7565 3.2627688691319436
5.757 3.2626416137466867
5.7575 3.263094259607189
5.758 3.2644092557172266
5.7585 3.2667595045950515
5.759 3.2699845801352376
5.7595 3.2734467325423955
5.76 3.276177561454154
5.7605 3.277242898187448
5.761 3.2761947140697805
5.7615 3.273281895240289
5.762 3.2692716488547395
5.7625 3.2650171917062485
5.763 3.2611074966604248
5.7635 3.2578190959531996
5.764 3.255203748224292
5.7645 3.2532009445117547
5.765 3.251715639903032
5.7655 3.2506786693516867
5.766 3.2500458202035523
5.7665 3.2497898335795297
5.767 3.2498431028026653
5.7675 3.2500903002014043
5.768 3.2503514933877815
5.7685 3.250443224861347
5.769 3.250226453240999
5.7695 3.2496638293496902
5.77 3.2488298030511276
5.7705 3.2478441876429907
5.771 3.246824493249785
5.7715 3.245842774546637
5.772 3.2449392991040904
5.7725 3.2441425883423927
5.773 3.24348202420354
5.7735 3.2429770938020406
5.774 3.242621756021971
5.7745 3.242387896097786
5.775 3.242225487686844
5.7755 3.2420926465518116
5.776 3.2419535578734466
5.7765 3.24178149379713
5.777 3.241566175936149
5.7775 3.2413142609656704
5.778 3.241054026314502
5.7785 3.2408380437202995
5.779 3.2407425032737978
5.7795 3.2408695924654056
5.78 3.2413682044802092
5.7805 3.2424364582662006
5.781 3.244323728375268
5.7815 3.247268762314806
5.782 3.251404650847218
5.7825 3.2566028182687132
5.783 3.262343072091821
5.7835 3.2677656187609925
5.784 3.2720073813615214
5.7845 3.2747229064852172
5.785 3.2762649928902734
5.7855 3.2769967417179524
5.786 3.276273098636417
5.7865 3.2728529831565263
5.787 3.2668089403122176
5.7875 3.260056949865233
5.788 3.254607806700627
5.7885 3.251146180908166
5.789 3.2492764041129947
5.7895 3.2483457262044455
5.79 3.247890274401631
5.7905 3.247673375795096
5.791 3.2476056347570212
5.7915 3.2476900208412838
5.792 3.2479810389264268
5.7925 3.2485819178586217
5.793 3.2496275314216403
5.7935 3.2512929049742647
5.794 3.2537681290024816
5.7945 3.257210299661046
5.795 3.2616791094141027
5.7955 3.2670821082178323
5.796 3.2729719878955246
5.7965 3.278149424562403
5.797 3.2807931495355076
5.7975 3.279817896611857
5.798 3.2760927941890357
5.7985 3.271572803350648
5.799 3.267599020059939
5.7995 3.2644165860127865
5.8 3.2617816155662203
5.8005 3.2594713917872893
5.801 3.2574062531866224
5.8015 3.255597807963814
5.802 3.2540387719691823
5.8025 3.2526788525384935
5.803 3.2514340377001263
5.8035 3.2502371789841282
5.804 3.2490554659929822
5.8045 3.2478930691079944
5.805 3.246794128093513
5.8055 3.2458381267190513
5.806 3.2451576797323414
5.8065 3.24496353568627
5.807 3.2455815398122274
5.8075 3.247543853709332
5.808 3.251677701555379
5.8085 3.259066490400085
5.809 3.2705550948127113
5.8095 3.28572387540252
5.81 3.3019709723445176
5.8105 3.314871642118848
5.811 3.3201371441657406
5.8115 3.315787969509471
5.812 3.302936257524691
5.8125 3.2852024944194556
5.813 3.267032912379775
5.8135 3.251735854904381
5.814 3.2405362168659044
5.8145 3.2330107891208053
5.815 3.228100368419727
5.8155 3.224817369747176
5.816 3.2224798777375208
5.8165 3.2206825876490557
5.817 3.2191988681037467
5.8175 3.2179110925579026
5.818 3.2167497087392016
5.8185 3.215683556660001
5.819 3.2147017531586437
5.8195 3.2138233914604113
5.82 3.2130920202270916
5.8205 3.2125581944328774
5.821 3.2122440315851266
5.8215 3.2120313879163502
5.822 3.2115927917594727
5.8225 3.2104187679806477
5.823 3.20810583501376
5.8235 3.204657456982793
5.824 3.200495357306539
5.8245 3.196199513508767
5.825 3.1922465511359723
5.8255 3.188937383600398
5.826 3.1864924187562247
5.8265 3.1852175710725055
5.827 3.1856538172394684
5.8275 3.188763074426796
5.828 3.1960938489924233
5.8285 3.2099800560182024
5.829 3.2337486640750095
5.8295 3.271771708766658
5.83 3.3289034339826538
5.8305 3.4083508001247482
5.831 3.507258324975324
5.8315 3.6105978637449576
5.832 3.688430503632529
5.8325 3.706061430622886
5.833 3.648322152521234
5.8335 3.5355158277190837
5.834 3.409226199619771
5.8345 3.3024456599853105
5.835 3.226925381133591
5.8355 3.1799715760293283
5.836 3.153757795723563
5.8365 3.140266711249617
5.837 3.1334841267622613
5.8375 3.1297945763937944
5.838 3.1273537247952
5.8385 3.125309465348029
5.839 3.123290445827606
5.8395 3.1211356347468753
5.84 3.118798148129689
5.8405 3.116290912737546
5.841 3.1136960130824223
5.8415 3.1111720237797806
5.842 3.1090408845098656
5.8425 3.1079433299426276
5.843 3.1091835041544718
5.8435 3.115382595266433
5.844 3.1314087541603977
5.8445 3.164841230657596
5.845 3.223686232764268
5.8455 3.3093171994885386
5.846 3.4087097537378552
5.8465 3.4956642867707908
5.847 3.544439781618153
5.8475 3.544016750399627
5.848 3.5010539949118575
5.8485 3.4320441893371845
5.849 3.353613459772842
5.8495 3.2782592815824474
5.85 3.213718073297673
5.8505 3.1633276340682253
5.851 3.1268270941476315
5.8515 3.1017978759952394
5.852 3.0852018247470037
5.8525 3.0743793018850623
5.853 3.067347400768834
5.8535 3.0627471195574154
5.854 3.0596957746751405
5.8545 3.05762868505198
5.855 3.05620690588409
5.8555 3.055214831545002
5.856 3.054536153364981
5.8565 3.0540898744321145
5.857 3.053850154710152
5.8575 3.0537946479725617
5.858 3.05391716513605
5.8585 3.054205292851649
5.859 3.0546212194040647
5.8595 3.0550991459209973
5.86 3.0555375494853267
5.8605 3.0557538570715073
5.861 3.0554730061116837
5.8615 3.054396568209417
5.862 3.0523730672132183
5.8625 3.049539824054736
5.863 3.046265232463889
5.8635 3.0429643336912706
5.864 3.039945350024415
5.8645 3.037350488074389
5.865 3.0351861743225585
5.8655 3.0333970416524094
5.866 3.0319137499691804
5.8665 3.0306698606063156
5.867 3.02960252102834
5.8675 3.028651381998821
5.868 3.027769696630311
5.8685 3.026906779896472
5.869 3.026048652762266
5.8695 3.0251927372419365
5.87 3.02435750056556
5.8705 3.0235732712577787
5.871 3.0228471590011017
5.8715 3.0221529972400942
5.872 3.0214182124034137
5.8725 3.0205641602643754
5.873 3.019539006550354
5.8735 3.018317481905764
5.874 3.0168992335891494
5.8745 3.0152834590140065
5.875 3.0134539735368895
5.8755 3.0114123791994727
5.876 3.0091793284456267
5.8765 3.0068097227463335
5.877 3.004382329950004
5.8775 3.001935168673284
5.878 2.999459415407016
5.8785 2.9969343839372877
5.879 2.994386598771917
5.8795 2.9918533116535064
5.88 2.989337385225334
5.8805 2.986803170270341
5.881 2.9842044063609725
5.8815 2.981550177258753
5.882 2.9789099735127946
5.8825 2.976375338307414
5.883 2.9740276342210796
5.8835 2.9719063336596063
5.884 2.9700127000042533
5.8845 2.96831441515005
5.885 2.9667652573016463
5.8855 2.9653218918501283
5.886 2.9639628489586274
5.8865 2.9626989587170725
5.887 2.9615876340452845
5.8875 2.9607134767678813
5.888 2.9601614201097
5.8885 2.9599895886016485
5.889 2.960194817217622
5.8895 2.9606500450933693
5.89 2.9610957514542955
5.8905 2.96117410350299
5.891 2.960533026074642
5.8915 2.9589583367562957
5.892 2.9564727341060157
5.8925 2.9533352313903434
5.893 2.9499467430814272
5.8935 2.9466849669767106
5.894 2.943786650309181
5.8945 2.9413160806263177
5.895 2.9392376263126776
5.8955 2.937471541246043
5.896 2.9359395378996114
5.8965 2.9345803520393856
5.897 2.933350774234861
5.8975 2.9322432697678797
5.898 2.9312980870783187
5.8985 2.9306052942114507
5.899 2.930339480012594
5.8995 2.9307555638085825
5.9 2.932162391514775
5.9005 2.9348236345815915
5.901 2.93876632665953
5.9015 2.943613556053468
5.902 2.948494476518092
5.9025 2.952229730456728
5.903 2.9536893798714763
5.9035 2.9521694334665876
5.904 2.9475570535132336
5.9045 2.9403915613165017
5.905 2.931801329460767
5.9055 2.9231229805133703
5.906 2.9154058451405236
5.9065 2.9091313760906248
5.907 2.9042752197898
5.9075 2.9005421644101395
5.908 2.897572368774358
5.9085 2.895066395593701
5.909 2.8928083842847565
5.9095 2.8906850503958497
5.91 2.8886524380188936
5.9105 2.8867296232133794
5.911 2.8849843646768543
5.9115 2.883542589509914
5.912 2.882592184972558
5.9125 2.8824098574627017
5.913 2.8833824886692847
5.9135 2.8860110490850497
5.914 2.8907550975040666
5.9145 2.897734462013612
5.915 2.906370646303471
5.9155 2.915320200818779
5.916 2.922907983082136
5.9165 2.9277896340388265
5.917 2.929424116607673
5.9175 2.9281273364955505
5.918 2.924834578570974
5.9185 2.9207306314981425
5.919 2.9168424686680448
5.9195 2.9137678067933512
5.92 2.911559455832225
5.9205 2.9099147444617612
5.921 2.9084957653467773
5.9215 2.9072362929881583
5.922 2.9063249485495417
5.9225 2.9059669508315222
5.923 2.906114253366508
5.9235 2.9063187995745112
5.924 2.9058286754794755
5.9245 2.903896073612205
5.925 2.900155805625235
5.9255 2.8948489428232973
5.926 2.888685826016899
5.9265 2.882534770250964
5.927 2.877082318429058
5.9275 2.8726555646914536
5.928 2.869269506223543
5.9285 2.8667428449748718
5.929 2.8648293634090995
5.9295 2.863301610677703
5.93 2.861988652253241
5.9305 2.8607917067265918
5.931 2.8596750549724765
5.9315 2.8586891625651836
5.932 2.8579594042926866
5.9325 2.8576852255980443
5.933 2.8581193800419085
5.9335 2.859529681360404
5.934 2.8621357960491336
5.9345 2.8660206649144504
5.935 2.871015830261176
5.9355 2.8766031897966355
5.936 2.881909018139438
5.9365 2.8859147210428295
5.937 2.887834302824987
5.9375 2.887455511103501
5.938 2.8852928369188175
5.9385 2.8823745573949564
5.939 2.8797466413165944
5.9395 2.8781063159969813
5.94 2.87771871858114
5.9405 2.878589787081512
5.941 2.880622333774025
5.9415 2.883752923681164
5.942 2.888028460682299
5.9425 2.893675323094377
5.943 2.9011700261618705
5.9435 2.9112532873981314
5.944 2.9247778578956725
5.9445 2.9422130683794814
5.945 2.962912234776474
5.9455 2.984536122898324
5.946 3.0032335384162687
5.9465 3.01458780940525
5.947 3.0148679716340085
5.9475 3.003052676934801
5.948 2.9826016522536767
5.9485 2.96013224820408
5.949 2.9413903249680997
5.9495 2.92876140611211
5.95 2.9218105977630993
5.9505 2.918966848433935
5.951 2.918671264688304
5.9515 2.9198011214593054
5.952 2.921664351810475
5.9525 2.923860494737599
5.953 2.926170559250701
5.9535 2.928482544237556
5.954 2.9307539683131063
5.9545 2.933024847864364
5.955 2.93540405752137
5.9555 2.938101529664327
5.956 2.9414545223087627
5.9565 2.945905800052153
5.957 2.9518844423685886
5.9575 2.959505151182527
5.958 2.9682018644392825
5.9585 2.976621973104849
5.959 2.9831742190971715
5.9595 2.986885461268016
5.96 2.987826160668223
5.9605 2.98680647756989
5.961 2.984863793797392
5.9615 2.9829253873466657
5.962 2.981655416259728
5.9625 2.981375335524972
5.963 2.982106538877825
5.9635 2.983691475579893
5.964 2.985942532898444
5.9645 2.9887227221196744
5.965 2.9919723537165153
5.9655 2.99567365231852
5.966 2.9998137375149314
5.9665 3.0043556358769328
5.967 3.00920783309003
5.9675 3.014234358870813
5.968 3.019275949705812
5.9685 3.024205934134554
5.969 3.028936475090126
5.9695 3.0333743086561524
5.97 3.037358285586401
5.9705 3.0406740448990446
5.971 3.0431832538284214
5.9715 3.0449552173781607
5.972 3.0462686901375156
5.9725 3.0474906573480256
5.973 3.0489270789840086
5.9735 3.05076051417723
5.974 3.0530406162937505
5.9745 3.05572081291841
5.975 3.05869438454354
5.9755 3.0618519126437933
5.976 3.065090696116946
5.9765 3.068342108659251
5.977 3.0715617454999764
5.9775 3.0747333609522753
5.978 3.07787072016595
5.9785 3.0810092249309387
5.979 3.0842218570451694
5.9795 3.0876277222023925
5.98 3.0913973010462117
5.9805 3.0957723600532274
5.981 3.1010564233227873
5.9815 3.1075519791160753
5.982 3.115421476014622
5.9825 3.1244682300406597
5.983 3.1339488339844648
5.9835 3.1426045590753793
5.984 3.1490116759263556
5.9845 3.152207367343636
5.985 3.1521786783831773
5.9855 3.1498434817459335
5.986 3.1465469584016583
5.9865 3.14348510936584
5.987 3.1413932453393363
5.9875 3.140527342072313
5.988 3.1408013352455475
5.9885 3.141974102736593
5.989 3.1437816409209924
5.9895 3.1460092504736883
5.99 3.148511627418878
5.9905 3.151209639069548
5.991 3.154052595106438
5.9915 3.1570070823548653
5.992 3.1600288217163515
5.9925 3.1630642080481257
5.993 3.1660452175941414
5.9935 3.168888971460709
5.994 3.171516040807499
5.9945 3.173863257391086
5.995 3.175905086638747
5.9955 3.177657130310048
5.996 3.1791792092146265
5.9965 3.180548422533417
5.997 3.181862901790228
5.9975 3.183190769581132
5.998 3.1845657649904124
5.9985 3.185989125776792
5.999 3.187446224750505
5.9995 3.1889317530383385
6.0 3.190450917474215
6.0005 3.1920212891423168
6.001 3.193669684813046
6.0015 3.195433680261938
6.002 3.197366188571844
6.0025 3.1995499510836956
6.003 3.2020932211734836
6.0035 3.2051408780810346
6.004 3.2088614399560376
6.0045 3.2134204803302007
6.005 3.2189172877038414
6.0055 3.225294118458046
6.006 3.232331471753608
6.0065 3.2397375140947853
6.007 3.2472830765559832
6.0075 3.2547854412302675
6.008 3.2619960277803868
6.0085 3.2685083363277885
6.009 3.2738667121719436
6.0095 3.277743575857092
6.01 3.2801029764451934
6.0105 3.281265435502518
6.011 3.281747671608989
6.0115 3.282009742532897
6.012 3.2822491141095886
6.0125 3.282415586734177
6.013 3.282410558303522
6.0135 3.282249881102321
6.014 3.28202228400822
6.0145 3.281749106602777
6.015 3.28127754655143
6.0155 3.2803699482996924
6.016 3.2789978304445944
6.0165 3.2774717997077394
6.017 3.276217214274735
6.0175 3.2754938228012174
6.018 3.275319407167486
6.0185 3.2756249634615484
6.019 3.2763432009524953
6.0195 3.2774181265922513
6.02 3.2788004101854797
6.0205 3.2804603635185847
6.021 3.282407196265578
6.0215 3.2847026706248537
6.022 3.2875061949633286
6.0225 3.2911400730365346
6.023 3.2962620530996896
6.0235 3.304263292448293
6.024 3.3181049082536314
6.0245 3.3439304568314006
6.025 3.3936695121977296
6.0255 3.4886467029386248
6.026 3.6597155486525237
6.0265 3.9238628370643385
6.027 4.232816946075315
6.0275 4.486165800022159
6.028 4.414281827988913
6.0285 4.109400202170204
6.029 3.781950877568602
6.0295 3.5394407885058152
6.03 3.4103250966532785
6.0305 3.3556504111012915
6.031 3.335439105660785
6.0315 3.328796041239591
6.032 3.327296300802584
6.0325 3.327806694656412
6.033 3.329146273091742
6.0335 3.330835005064624
6.034 3.332661259780081
6.0345 3.334557175777401
6.035 3.3365621149154956
6.0355 3.3388691142079834
6.036 3.34194262203462
6.0365 3.346661494766461
6.037 3.354380339701172
6.0375 3.3663708877718035
6.038 3.3822541889725217
6.0385 3.3983213455144368
6.039 3.4085097071854635
6.0395 3.408901137615376
6.04 3.401087622382261
6.0405 3.3901663235463255
6.041 3.380270567192631
6.0415 3.3727103565692014
6.042 3.36704525686359
6.0425 3.362601921637231
6.043 3.3591358039503616
6.0435 3.356705874294094
6.044 3.355306911679576
6.0445 3.354735870489743
6.045 3.3546804639442014
6.0455 3.354824918865151
6.046 3.354859454584621
6.0465 3.3544837234490474
6.047 3.3535324055544207
6.0475 3.352097485535915
6.048 3.350462621861115
6.0485 3.3489360308895213
6.049 3.3477386329907413
6.0495 3.3469771258982393
6.05 3.3466505063437024
6.0505 3.346719166224047
6.051 3.34718380319413
6.0515 3.3481234397156845
6.052 3.349707217136996
6.0525 3.3522479030980135
6.053 3.3562124887731963
6.0535 3.362129686887113
6.054 3.370271259282096
6.0545 3.380269758534868
6.055 3.391112761367208
6.0555 3.4014585016216694
6.056 3.4096067578807476
6.0565 3.4132253269704025
6.057 3.4101112062169756
6.0575 3.399924928792033
6.058 3.385286629837995
6.0585 3.370413759064271
6.059 3.3585608589551343
6.0595 3.3506390681034306
6.06 3.3459301903754772
6.0605 3.343322270660134
6.061 3.341908002995708
6.0615 3.34107705481055
6.062 3.340458609361609
6.0625 3.339825969648426
6.063 3.339058100785606
6.0635 3.3380965268401956
6.064 3.336952830890847
6.0645 3.335682168958942
6.065 3.334413437328311
6.0655 3.3333584302762747
6.066 3.3328798299840043
6.0665 3.333577429316194
6.067 3.3364136992218656
6.0675 3.342830637804961
6.068 3.3549257709615867
6.0685 3.376015420417443
6.069 3.4118789892453405
6.0695 3.471681222088585
6.07 3.563904483609325
6.0705 3.6840691499367066
6.071 3.808006512650551
6.0715 3.909669998707394
6.072 3.9801750878435405
6.0725 4.0248989199053264
6.073 4.05280986987107
6.0735 4.071046191249468
6.074 4.084299710504168
6.0745 4.09540765732891
6.075 4.105878383882284
6.0755 4.116143858664031
6.076 4.125775407577232
6.0765 4.133930272986128
6.077 4.139765692799354
6.0775 4.142860565441189
6.078 4.143237840634998
6.0785 4.141039478557333
6.079 4.136042428137245
6.0795 4.126986149077937
6.08 4.1105394835854225
6.0805 4.079200196166016
6.081 4.017947507265149
6.0815 3.9047441412606068
6.082 3.7335820290388666
6.0825 3.553098664919802
6.083 3.4277628475336988
6.0835 3.364654216834924
6.084 3.3376589988048915
6.0845 3.3266276056926616
6.085 3.3221348667980495
6.0855 3.32039144140298
6.086 3.3198816857200013
6.0865 3.319971608388559
6.087 3.3203799752700833
6.0875 3.320984476646035
6.088 3.3217361665836362
6.0885 3.322631709195984
6.089 3.323704316156932
6.0895 3.3250340117364425
6.09 3.3267560775730614
6.0905 3.329111265961523
6.091 3.3324749898701933
6.0915 3.3374608736784994
6.092 3.3450095247989813
6.0925 3.3564580569674183
6.093 3.373461907705477
6.0935 3.39772042100354
6.094 3.4306895996248192
6.0945 3.4736436650620286
6.095 3.5280318659952057
6.0955 3.5955624986540746
6.096 3.6769983932150554
6.0965 3.7702222442239615
6.097 3.868675948334192
6.0975 3.962782445051224
6.098 4.043261082477465
6.0985 4.104034390740517
6.099 4.142582099659124
6.0995 4.15864491217902
6.1 4.153102702621266
6.1005 4.127136481656444
6.101 4.081454581964455
6.1015 4.016718054849394
6.102 3.935024855975887
6.1025 3.841729563323672
6.103 3.74520505449284
6.1035 3.654211473492425
6.104 3.57497462091479
6.1045 3.5104037348880235
6.105 3.460609386959022
6.1055 3.423713197917583
6.106 3.3969072844261072
6.1065 3.3775316107527162
6.107 3.3635919410908004
6.1075 3.3537713750487095
6.108 3.3471211361300233
6.1085 3.3428797972664137
6.109 3.3404000968461594
6.1095 3.339181539206904
6.11 3.3388360624198947
6.1105 3.33909005817378
6.111 3.339741584354088
6.1115 3.3406553038460762
6.112 3.3417386729096537
6.1125 3.342930949996574
6.113 3.344200281809333
6.1135 3.3455463540019847
6.114 3.3469979550381206
6.1145 3.3486417548881606
6.115 3.3506551244818423
6.1155 3.3533618249467567
6.116 3.3573236226429346
6.1165 3.3634695653178115
6.117 3.37322056437426
6.1175 3.3884650618474526
6.118 3.4112031412896284
6.1185 3.442845676756334
6.119 3.4832333688597936
6.1195 3.5292245028893765
6.12 3.573680592872557
6.1205 3.6073319459657496
6.121 3.6238791610143535
6.1215 3.6231049019188033
6.122 3.6085286625034554
6.1225 3.583986549719433
6.123 3.553206900072543
6.1235 3.520769581215279
6.124 3.4911013596418607
6.1245 3.4668941746856445
6.125 3.4485490583605367
6.1255 3.4351063041772525
6.126 3.425288708806364
6.1265 3.41809676407025
6.127 3.4128659518551716
6.1275 3.4091490228965187
6.128 3.406596037696761
6.1285 3.4049374294398556
6.129 3.40394984933051
6.1295 3.4033959035644257
6.13 3.4030723974870645
6.1305 3.4028994692291734
6.131 3.402921354978443
6.1315 3.4032068129743953
6.132 3.403756004233851
6.1325 3.4045098794651993
6.133 3.405416239540764
6.1335 3.406459718786592
6.134 3.4076376256568173
6.1345 3.408950557636948
6.135 3.4103802631592197
6.1355 3.411918891548056
6.136 3.4135527761518807
6.1365 3.4152860248992907
6.137 3.417129107119732
6.1375 3.4191058689534843
6.138 3.4212635575932273
6.1385 3.4236891231194546
6.139 3.4265179565571247
6.1395 3.429981958786745
6.14 3.4344594473765087
6.1405 3.4406187402095822
6.141 3.4496993370624667
6.1415 3.4640482164605464
6.142 3.487918663366151
6.1425 3.527969976000338
6.143 3.5902661611404776
6.1435 3.669693610598954
6.144 3.7443153557772506
6.1445 3.7951939216616752
6.145 3.82239418563836
6.1455 3.8349525928200174
6.146 3.8402991283005106
6.1465 3.842507022991442
6.147 3.8435379894274844
6.1475 3.84430680638006
6.148 3.8451764680850653
6.1485 3.846219133907243
6.149 3.847331332468845
6.1495 3.848294443981694
6.15 3.8487106575724512
6.1505 3.847883847642117
6.151 3.8450482411060944
6.1515 3.840022270728743
6.152 3.833555284400311
6.1525 3.826867267479309
6.153 3.8209035981883064
6.1535 3.816024700833572
6.154 3.812208226484043
6.1545 3.8092815705790217
6.155 3.8070357755688287
6.1555 3.8052117988800775
6.156 3.8033588257748994
6.1565 3.800479309017283
6.157 3.794144859620716
6.1575 3.778862805870781
6.158 3.7451394709117745
6.1585 3.6861061054931534
6.159 3.613300253451505
6.1595 3.5512207725642684
6.16 3.5102526152676683
6.1605 3.485669155338253
6.161 3.4706026584694802
6.1615 3.460795923605539
6.162 3.4540789967881684
6.1625 3.449290006889913
6.163 3.4457268173392235
6.1635 3.442944109588173
6.164 3.4406753579206564
6.1645 3.4387720075780086
6.165 3.437154569372919
6.1655 3.435779568398382
6.166 3.4346278544771147
6.1665 3.433713084773623
6.167 3.4330678365718112
6.1675 3.4327557834513405
6.168 3.4328782709922434
6.1685 3.4335843199214624
6.169 3.4351158071641033
6.1695 3.437871323165287
6.17 3.442595458201546
6.1705 3.4507185950679977
6.171 3.4650946814865096
6.1715 3.491396888897227
6.172 3.539954379782844
6.1725 3.6234174055072357
6.173 3.734144184545408
6.1735 3.8183893931098156
6.174 3.8411665200048857
6.1745 3.830234062596099
6.175 3.814462470074873
6.1755 3.802993046198469
6.176 3.7962185161903603
6.1765 3.7926931829645154
6.177 3.791110119830422
6.1775 3.790616188138654
6.178 3.790707509068805
6.1785 3.791111954428014
6.179 3.7916932116763364
6.1795 3.7923930848493717
6.18 3.793203821253141
6.1805 3.7941542985928196
6.181 3.795315768201019
6.1815 3.7968182167956384
6.182 3.798908717564413
6.1825 3.802083322609932
6.183 3.807321347892624
6.1835 3.816503715887394
6.184 3.8329030956151717
6.1845 3.861305609490251
6.185 3.9068199297391244
6.1855 3.971518702190825
6.186 4.049731257898167
6.1865 4.126183891175727
6.187 4.180893637510155
6.1875 4.1993848825632005
6.188 4.179979391839718
6.1885 4.133421089357481
6.189 4.076016755319665
6.1895 4.021733724705327
6.19 3.978177036685209
6.1905 3.947074833427279
6.191 3.927070976048374
6.1915 3.916303104033859
6.192 3.913886067922598
6.1925 3.9203545071704484
6.193 3.9375224431311997
6.1935 3.9682770016108426
6.194 4.0162663948810495
6.1945 4.084608283811964
6.195 4.173223448572737
6.1955 4.275716194721913
6.196 4.377706050314248
6.1965 4.445347718223798
6.197 4.442033826744473
6.1975 4.362779831196579
6.198 4.2391358290856145
6.1985 4.105990326873312
6.199 3.989510485902568
6.1995 3.905665300025489
6.2 3.8545197441803625
6.2005 3.826738967634266
6.201 3.812579173627113
6.2015 3.8055438032919993
6.202 3.8020791862730787
6.2025 3.8004030265862676
6.203 3.799653500776345
6.2035 3.7994304426494976
6.204 3.7995481721391373
6.2045 3.7999471266916958
6.205 3.8006434559529554
6.2055 3.801726867664482
6.206 3.8033460905961087
6.2065 3.805694804778784
6.207 3.808933177019049
6.2075 3.813039972308373
6.208 3.8175794200289905
6.2085 3.821648716699264
6.209 3.8241696493209973
6.2095 3.8244769129757055
6.21 3.8226625155971616
6.2105 3.819475490697683
6.211 3.815906442346656
6.2115 3.812765656712105
6.212 3.810469944384333
6.2125 3.809072589166667
6.213 3.808422550084704
6.2135 3.8083159156597217
6.214 3.8085709179872653
6.2145 3.809072453055987
6.215 3.8097550142128993
6.2155 3.8106055435413806
6.216 3.8116775090206483
6.2165 3.8130878646680495
6.217 3.8150128809344332
6.2175 3.8175820976199306
6.218 3.8206433399998607
6.2185 3.823133859565897
6.219 3.822137308343307
6.2195 3.812699568124189
6.22 3.7906609660919406
6.2205 3.7578213726622822
6.221 3.7226439038964303
6.2215 3.694678284506204
6.222 3.6804224745870924
6.2225 3.6827235573184245
6.223 3.7007103881771544
6.2235 3.729681006831604
6.224 3.7624324980510115
6.2245 3.792401119184034
6.225 3.8163908682674004
6.2255 3.834620607062136
6.226 3.8484229632091695
6.2265 3.8579824655019985
6.227 3.8612621547963046
6.2275 3.854030282362717
6.228 3.831570574769507
6.2285 3.792903972695611
6.229 3.744945302566795
6.2295 3.7014839307900607
6.23 3.6770312886066145
6.2305 3.6820547196396847
6.231 3.722105757774508
6.2315 3.799181838810042
6.232 3.912514269032349
6.2325 4.059043026294199
6.233 4.22863914405325
6.2335 4.390199402705037
6.234 4.451789305179953
6.2345 4.397672247915199
6.235 4.285126856468531
6.2355 4.17367896879657
6.236 4.087416922826276
6.2365 4.0290702803621405
6.237 3.9925395860320494
6.2375 3.971307184816662
6.238 3.96095667265823
6.2385 3.959009448113732
6.239 3.9644510612590365
6.2395 3.9770475178529834
6.24 3.996619480036892
6.2405 4.021736604436065
6.241 4.048264142854255
6.2415 4.068626974280565
6.242 4.073798216889011
6.2425 4.0578167983505
6.243 4.021855978865468
6.2435 3.974256510103783
6.244 3.926542037584608
6.2445 3.8878636190170814
6.245 3.86148461307723
6.2455 3.845593881222709
6.246 3.836672455790773
6.2465 3.831824983845487
6.247 3.8292542788470767
6.2475 3.827956984533654
6.248 3.8273961036784483
6.2485 3.8272964330490984
6.249 3.827544024687632
6.2495 3.828157751003098
6.25 3.8292927773917986
6.2505 3.8312735396943465
6.251 3.8346711217630913
6.2515 3.8403153948750193
6.252 3.8491791788348655
6.2525 3.8618366286485175
6.253 3.877453980255072
6.2535 3.892902535999034
6.254 3.9036394119679807
6.2545 3.9063517683368074
6.255 3.9009521447746716
6.2555 3.890097214823002
6.256 3.8774418674402336
6.2565 3.8659740468056905
6.257 3.8572446480314317
6.2575 3.851472728268651
6.258 3.848171751813042
6.2585 3.846693176914708
6.259 3.846497467780755
6.2595 3.8472538854601686
6.26 3.8488164597970203
6.2605 3.8512205043345924
6.261 3.8547012547642128
6.2615 3.859740328609388
6.262 3.8672357562656634
6.2625 3.878594843822957
6.263 3.8956608588864396
6.2635 3.920062824906725
6.264 3.9519118027789597
6.2645 3.9879905616922438
6.265 4.020247550937486
6.2655 4.036723687248808
6.266 4.028098939070351
6.2665 3.9965348524297086
6.267 3.955497138792418
6.2675 3.919209818317401
6.268 3.8940946037591475
6.2685 3.8793417202354794
6.269 3.8715671543271837
6.2695 3.867782587249013
6.27 3.8661312221576845
6.2705 3.8656121057093236
6.271 3.8657386329623753
6.2715 3.8662671399785955
6.272 3.8670884647060957
6.2725 3.8681518928727128
6.273 3.8694567070242245
6.2735 3.871033271771533
6.274 3.872973689865698
6.2745 3.875442826108995
6.275 3.8787395846239052
6.2755 3.8833337805590604
6.276 3.889806080816572
6.2765 3.8985981042767213
6.277 3.90951748867706
6.2775 3.921259862324601
6.278 3.9313288264056885
6.2785 3.9368158857326394
6.279 3.9362725951178588
6.2795 3.930841775723679
6.28 3.923320887273973
6.2805 3.9163968274634504
6.281 3.9115969756064795
6.2815 3.9091904225112293
6.282 3.908713163795162
6.2825 3.909544315576409
6.283 3.911202229006391
6.2835 3.913376784548137
6.284 3.9158994042520687
6.2845 3.9186704320520986
6.285 3.9216494376385347
6.2855 3.924826747768173
6.286 3.92823292530739
6.2865 3.931958309672974
6.287 3.9362029361284234
6.2875 3.9413355901289764
6.288 3.9479472045232855
6.2885 3.956732942159955
6.289 3.968150575183725
6.2895 3.9818512339214136
6.29 3.996247233992661
6.2905 4.008888835793601
6.291 4.017689471965249
6.2915 4.021681046877313
6.292 4.020712427525894
6.2925 4.015322190056145
6.293 4.007086540008863
6.2935 3.99836250946841
6.294 3.9911779039468103
6.2945 3.9864206788742065
6.295 3.9839936406785847
6.2955 3.983355354005563
6.296 3.983926027566775
6.2965 3.9852670270944897
6.297 3.9870884546191574
6.2975 3.9892331589351295
6.298 3.991612230886484
6.2985 3.994187108742893
6.299 3.996952738551639
6.2995 3.9999285036300156
6.3 4.003155924300816
6.3005 4.00670846798313
6.301 4.010709975864894
6.3015 4.015300331717895
6.302 4.020587591285827
6.3025 4.026538726037519
6.303 4.032920312289559
6.3035 4.039308078102942
6.304 4.045272176885239
6.3045 4.050541117066055
6.305 4.055159268151379
6.3055 4.059373384187004
6.306 4.063496926543924
6.3065 4.067707283957103
6.307 4.07197131900369
6.3075 4.076033208730414
6.308 4.0794815378928915
6.3085 4.081909549722337
6.309 4.083068866398157
6.3095 4.082960855854226
6.31 4.081769249556351
6.3105 4.079831742950664
6.311 4.077555691505121
6.3115 4.075320602255046
6.312 4.073413975801738
6.3125 4.071983429290701
6.313 4.071069876625395
6.3135 4.070648336169543
6.314 4.070650035249545
6.3145 4.070988745363766
6.315 4.071595166281175
6.3155 4.0724148403576885
6.316 4.073431789743743
6.3165 4.074656103735559
6.317 4.076148729074268
6.3175 4.078031794500114
6.318 4.0805026246848355
6.3185 4.0838527278232535
6.319 4.088424539802195
6.3195 4.09450823000011
6.32 4.102086022982072
6.3205 4.110546402143915
6.321 4.11863618824957
6.3215 4.124728392241155
6.322 4.127313801551986
6.3225 4.125672091215104
6.323 4.120349827032418
6.3235 4.113041305406745
6.324 4.1057376238217556
6.3245 4.099806080755223
6.325 4.095676088240531
6.3255 4.093122506562868
6.326 4.091709637283103
6.3265 4.091042213984511
6.327 4.09086201058181
6.3275 4.090999284585625
6.328 4.091355704203825
6.3285 4.091876113754039
6.329 4.092545202904236
6.3295 4.093372622938664
6.33 4.094418101274674
6.3305 4.09579617622667
6.331 4.09771156196581
6.3315 4.100515022147081
6.332 4.104693945143819
6.3325 4.110777246934767
6.333 4.1190102482040265
6.3335 4.128951569570259
6.334 4.139304802609844
6.3345 4.148160402086993
6.335 4.153577326751923
6.3355 4.154234897888531
6.336 4.149896525350099
6.3365 4.141550380915445
6.337 4.131112122965891
6.3375 4.120652227078646
6.338 4.111607420129238
6.3385 4.104527482839781
6.339 4.099291150993953
6.3395 4.095522976625525
6.34 4.0928345910778186
6.3405 4.090930718473136
6.341 4.089617924807642
6.3415 4.088761156959001
6.342 4.088268961749798
6.3425 4.088089695825221
6.343 4.088198797706878
6.3435 4.08861736357654
6.344 4.089407570315575
6.3445 4.0907107211034175
6.345 4.092781530201131
6.3455 4.09607370652173
6.346 4.101297718637331
6.3465 4.109488206720608
6.347 4.121946755473709
6.3475 4.140011210369795
6.348 4.164451537343852
6.3485 4.194236227227505
6.349 4.225030996320508
6.3495 4.249416315996139
6.35 4.260057842753317
6.3505 4.254666439380684
6.351 4.237614232240165
6.3515 4.2164932388666285
6.352 4.196839918001694
6.3525 4.180371114786065
6.353 4.166420100030554
6.3535 4.154091283752451
6.354 4.143089764771914
6.3545 4.133534409900208
6.355 4.125523262395823
6.3555 4.119048606284486
6.356 4.114039221707224
6.3565 4.110366710022299
6.357 4.107766180582414
6.3575 4.105774932984729
6.358 4.10381168142584
6.3585 4.10127205623549
6.359 4.097750782697584
6.3595 4.093152576837457
6.36 4.087678434405025
6.3605 4.081752644052854
6.361 4.075873016948193
6.3615 4.070449446141388
6.362 4.0656928246776
6.3625 4.061610035080178
6.363 4.058097829872637
6.3635 4.055041611614073
6.364 4.052347092762827
6.3645 4.049936838588661
6.365 4.047736942408032
6.3655 4.045690897178214
6.366 4.043791368726617
6.3665 4.042082122451979
6.367 4.040640971235791
6.3675 4.03954385214334
6.368 4.038863008387383
6.3685 4.038670637568198
6.369 4.039067775555808
6.3695 4.040256987507189
6.37 4.042590719144733
6.3705 4.046505564584602
6.371 4.052208320725099
6.3715 4.0592248340390595
6.372 4.066281581123573
6.3725 4.071853445130093
6.373 4.074865046945704
6.3735 4.075016624067209
6.374 4.072430005157266
6.3745 4.0668246663206835
6.375 4.057250540958077
6.3755 4.042348604204933
6.376 4.0202383558143095
6.3765 3.9880766373529353
6.377 3.942935727124998
6.3775 3.8852887370170146
6.378 3.8227943821554353
6.3785 3.7691209876765592
6.379 3.738007180857557
6.3795 3.739787568174596
6.38 3.782298222309705
6.3805 3.870306747038181
6.381 3.998563531715207
6.3815 4.138548228653028
6.382 4.2372506117633835
6.3825 4.254525823300384
6.383 4.20491185846721
6.3835 4.133945327165647
6.384 4.072856184741096
6.3845 4.030508120072775
6.385 4.004422586999618
6.3855 3.989334256837423
6.386 3.9807198377421296
6.3865 3.975670881130511
6.387 3.9725560823233304
6.3875 3.970548581171502
6.388 3.969246218310503
6.3885 3.9684681235041603
6.389 3.9681699235354175
6.3895 3.9684165397356805
6.39 3.969350755343865
6.3905 3.9711321173080227
6.391 3.9738283890340247
6.3915 3.977318438567324
6.392 3.981278278304452
6.3925 3.9852090804334557
6.393 3.988491479836102
6.3935 3.990508407830009
6.394 3.990838819270148
6.3945 3.9894768818075805
6.395 3.986883760631545
6.3955 3.983686546171673
6.396 3.9804041235960446
6.3965 3.977295232681862
6.397 3.9744040020494475
6.3975 3.971500088499398
6.398 3.9678535731588047
6.3985 3.9617070810718387
6.399 3.9493302851817065
6.3995 3.924073998970477
6.4 3.8779660833336917
6.4005 3.8098582670946604
6.401 3.7340741625038634
6.4015 3.6720353926633758
6.402 3.6354080717806765
6.4025 3.6248520413844973
6.403 3.6381883984231527
6.4035 3.674882146568911
6.404 3.735775975697133
6.4045 3.820106721231501
6.405 3.919426097854786
6.4055 4.010820448589198
6.406 4.0627818260704265
6.4065 4.064195126282354
6.407 4.037259137838487
6.4075 4.0092265310187605
6.408 3.990803370983106
6.4085 3.981046840097627
6.409 3.9765266073711123
6.4095 3.9747759501275093
6.41 3.9744957408070194
6.4105 3.97507224541516
6.411 3.9762156202040684
6.4115 3.9778049298374514
6.412 3.9798214199161164
6.4125 3.982305705262214
6.413 3.9853707394112545
6.4135 3.9891681727417945
6.414 3.9938604401268334
6.4145 3.9995780937842396
6.415 4.006290776502374
6.4155 4.013600770491732
6.416 4.020471604846715
6.4165 4.025421609232613
6.417 4.027369210109467
6.4175 4.026484298759798
6.418 4.023919575935058
6.4185 4.0207841597389775
6.419 4.0174636424065
6.4195 4.01359343856467
6.42 4.008154986950788
6.4205 3.9993321351280278
6.421 3.9841574570130147
6.4215 3.9583130697719833
6.422 3.91701350795793
6.4225 3.85832985592186
6.423 3.7881159822931503
6.4235 3.7199578857574247
6.424 3.6658319524824003
6.4245 3.628390911698067
6.425 3.602738810677798
6.4255 3.5815694723935243
6.426 3.5583558731737357
6.4265 3.53028843936725
6.427 3.500005229695927
6.4275 3.4726406750441656
6.428 3.4511546660092387
6.4285 3.435186759397399
6.429 3.423021274592581
6.4295 3.4133587419685307
6.43 3.405626954266313
6.4305 3.3996297081655316
6.431 3.3951895574295774
6.4315 3.392046004289459
6.432 3.389924708843105
6.4325 3.3886272326242226
6.433 3.388087664294928
6.4335 3.3883792058101294
6.434 3.389758259329338
6.4345 3.3926955147570785
6.435 3.3977933371860063
6.4355 3.4054710133102963
6.436 3.4155172316894893
6.4365 3.4269758959510126
6.437 3.4386804454265674
6.4375 3.4499362658081205
6.438 3.460706752557038
6.4385 3.47124216573408
6.439 3.4817608269445612
6.4395 3.4924559389229417
6.44 3.503448388891914
6.4405 3.5142205278433147
6.441 3.522953565392405
6.4415 3.5269920317212202
6.442 3.524498736413322
6.4425 3.515704982582439
6.443 3.502843217414571
6.4435 3.4890785696571625
6.444 3.4771938721639595
6.4445 3.4685115398304793
6.445 3.4626368244138446
6.4455 3.45828958031288
6.446 3.454581910343834
6.4465 3.4515342534290125
6.447 3.449548060786113
6.4475 3.4487633740960844
6.448 3.449011506714668
6.4485 3.45015232782574
6.449 3.452252237745145
6.4495 3.4551108844720835
6.45 3.4573889350977813
6.4505 3.4562992787457523
6.451 3.4492521655912123
6.4515 3.4363343190413245
6.452 3.420928153216903
6.4525 3.4072552350779377
6.453 3.3976188293915177
6.4535 3.3918834697371656
6.454 3.3887157732601603
6.4545 3.3868323355652707
6.455 3.385549668922459
6.4555 3.384742477263411
6.456 3.384492394769185
6.4565 3.3848041144782597
6.457 3.3855795239798256
6.4575 3.3867008657872075
6.458 3.388114174568945
6.4585 3.3898512050579077
6.459 3.392077701418734
6.4595 3.3951947923596295
6.46 3.400030074720301
6.4605 3.408165863230793
6.461 3.4221507385931362
6.4615 3.4447562269097274
6.462 3.4762049815233373
6.4625 3.51103829609447
6.463 3.5394768171452133
6.4635 3.5533287979353902
6.464 3.550211396753176
6.4645 3.533337958688157
6.465 3.5088980194218182
6.4655 3.4830347600854195
6.466 3.4600456202032968
6.4665 3.441914410598387
6.467 3.4288066768294057
6.4675 3.41987765156198
6.468 3.413989837552937
6.4685 3.4101471631899836
6.469 3.407638182001725
6.4695 3.4060404721156052
6.47 3.4051366504040717
6.4705 3.4048307148314896
6.471 3.405043772534097
6.4715 3.405651489881996
6.472 3.406453877231038
6.4725 3.4072344794074434
6.473 3.407813390957547
6.4735 3.408090240526234
6.474 3.407985178992722
6.4745 3.407400859340009
6.475 3.4062546423486664
6.4755 3.4045974024550594
6.476 3.4026596522212875
6.4765 3.4007665174323423
6.477 3.39916256764963
6.4775 3.397950458719987
6.478 3.397118130916401
6.4785 3.3966113913926135
6.479 3.3963770696794446
6.4795 3.396389356297754
6.48 3.3966477964965653
6.4805 3.3972010107461097
6.481 3.39815039852017
6.4815 3.399692953246441
6.482 3.402182151366536
6.4825 3.4061939321488692
6.483 3.4126191398912313
6.4835 3.4227693413363953
6.484 3.4383518275241096
6.4845 3.461156481150165
6.485 3.4921662526765145
6.4855 3.5303537798524536
6.486 3.5719790921056545
6.4865 3.6108997489658092
6.487 3.6396338677451583
6.4875 3.650575304588318
6.488 3.639123374766755
6.4885 3.6075476782730354
6.489 3.5652366194730822
6.4895 3.523588747129808
6.49 3.4901078704239774
6.4905 3.466751413143011
6.491 3.4520681285787775
6.4915 3.443742231846463
6.492 3.439963372270946
6.4925 3.43966942970635
6.493 3.4424035476417787
6.4935 3.448102381028556
6.494 3.456816164323617
6.4945 3.468251479214575
6.495 3.4812540141939055
6.4955 3.4935199999743576
6.496 3.5019093050001127
6.4965 3.5033987564334845
6.497 3.4962504149229003
6.4975 3.4809510077648893
6.498 3.460432708214749
6.4985 3.4390514926824762
6.499 3.4206059779689513
6.4995 3.4068997280720295
6.5 3.3977442066300556
6.5005 3.391947062934686
6.501 3.3882696919038997
6.5015 3.385838150490673
6.502 3.3841287756112193
6.5025 3.382868844510292
6.503 3.3819160713918732
6.5035 3.381215521131444
6.504 3.3807762819892995
6.5045 3.380668406283527
6.505 3.3810586899020985
6.5055 3.382231994458359
6.506 3.3846683166878497
6.5065 3.389092264288297
6.507 3.3965109039424215
6.5075 3.4081839809559193
6.508 3.4255603106554426
6.5085 3.4502991328076833
6.509 3.484607688101568
6.5095 3.5314230802127815
6.51 3.593104387635818
6.5105 3.6679153026868123
6.511 3.747425609956637
6.5115 3.820004881544734
6.512 3.877874500833177
6.5125 3.9199034949420737
6.513 3.9492867484247176
6.5135 3.9700900229942873
6.514 3.9854824797567145
6.5145 3.997237346193079
6.515 4.005835179626529
6.5155 4.01088896279641
6.516 4.011787440154911
6.5165 4.008300039676633
6.517 4.000906291159253
6.5175 3.9906620240130453
6.518 3.978988754862656
6.5185 3.967263997492938
6.519 3.956568489051336
6.5195 3.9474306539359327
6.52 3.939917365545596
6.5205 3.9338366847513173
6.521 3.9289266815772708
6.5215 3.9249490325921803
6.522 3.9217020735341004
6.5225 3.9190547933503455
6.523 3.9169176685712186
6.5235 3.915238563251017
6.524 3.9140026447354694
6.5245 3.913213623693763
6.525 3.9129017541790434
6.5255 3.9131016181081923
6.526 3.913846022388854
6.5265 3.9151120965701613
6.527 3.9167959461200352
6.5275 3.918678265846455
6.528 3.9204288793145876
6.5285 3.9216916345941213
6.529 3.9222115846779912
6.5295 3.921881620792962
6.53 3.920772099970658
6.5305 3.9190671974534093
6.531 3.9170160770167497
6.5315 3.9148957238782662
6.532 3.9129667977645832
6.5325 3.9114740073526386
6.533 3.9107052040439045
6.5335 3.9109597558738853
6.534 3.9125172012112914
6.5345 3.915556287321272
6.535 3.9200532150954386
6.5355 3.925637916133563
6.536 3.9315002594654525
6.5365 3.9363929516063623
6.537 3.938845123233029
6.5375 3.937694032373593
6.538 3.932619815928505
6.5385 3.9244147465612373
6.539 3.9146627959366613
6.5395 3.904998239319183
6.54 3.8965115399807706
6.5405 3.8895816520619606
6.541 3.884076006004139
6.5415 3.879626856652018
6.542 3.8758837090319433
6.5425 3.8725901306263966
6.543 3.869604328125992
6.5435 3.8668665213197757
6.544 3.864372569644181
6.5445 3.8621486093999797
6.545 3.8602366473601206
6.5455 3.8587016419919076
6.546 3.857632601264366
6.5465 3.8571579866214813
6.547 3.8574530330303007
6.5475 3.8587489212951214
6.548 3.861332494327452
6.5485 3.8655248996150684
6.549 3.8716135609635947
6.5495 3.879714280921992
6.55 3.8896130176350256
6.5505 3.900701456705847
6.551 3.9120370032652714
6.5515 3.92231567799113
6.552 3.9298194910688435
6.5525 3.932760157759149
6.553 3.9303137745722774
6.5535 3.9234006762573133
6.554 3.9141715862756774
6.5545 3.9044835814637997
6.555 3.894995152113725
6.5555 3.8854323605144208
6.556 3.8756383582672393
6.5565 3.8661987062115832
6.557 3.858141620603594
6.5575 3.852185275083005
6.558 3.8484012077990597
6.5585 3.8463964987397707
6.559 3.8456662129985952
6.5595 3.84580174207355
6.56 3.846525548679643
6.5605 3.8476634615025445
6.561 3.849109048574884
6.5615 3.8507929998941366
6.562 3.8526832279037793
6.5625 3.854777712463968
6.563 3.8571273445692897
6.5635 3.8598556274194644
6.564 3.863200308612771
6.5645 3.867577796448729
6.565 3.873623586211072
6.5655 3.882172858400348
6.566 3.893964714032257
6.5665 3.909148448889476
6.567 3.9269812430175692
6.5675 3.9462756764593303
6.568 3.9660512150503946
6.5685 3.985281767755409
6.569 4.002192186238038
6.5695 4.014593630116958
6.57 4.0215466188518905
6.5705 4.024559837440099
6.571 4.026512793567467
6.5715 4.029160170094255
6.572 4.0315334013409805
6.5725 4.030629708225361
6.573 4.023840901579967
6.5735 4.010553263259937
6.574 3.9922746591297633
6.5745 3.971778575179939
6.575 3.9520275298122742
6.5755 3.9352226285907337
6.576 3.922360580112488
6.5765 3.913299687136507
6.577 3.9072521655985897
6.5775 3.9032833169131047
6.578 3.900595327903516
6.5785 3.898622275520794
6.579 3.8970360167613523
6.5795 3.895731771509136
6.58 3.8947494811876107
6.5805 3.8941672298794225
6.581 3.893973658302733
6.5815 3.8939962475779213
6.582 3.893945371285576
6.5825 3.8936123572228754
6.583 3.893001618542045
6.5835 3.89230328658705
6.584 3.891774086589348
6.5845 3.89163265720667
6.585 3.8920314323911382
6.5855 3.893112013551815
6.586 3.895061670901309
6.5865 3.898194271057281
6.587 3.9029720171650597
6.5875 3.9099500112039385
6.588 3.9195487613128277
6.5885 3.9316496369569025
6.589 3.9450296554211883
6.5895 3.9570018078998386
6.59 3.9641457398906157
6.5905 3.9640961811445967
6.591 3.9568262213978533
6.5915 3.944168525184998
6.592 3.9286523000286246
6.5925 3.9129684192147876
6.593 3.899430157584141
6.5935 3.889213423407507
6.594 3.8821610116806538
6.5945 3.8774189440669717
6.595 3.874128605970319
6.5955 3.871706983563352
6.596 3.869827750886862
6.5965 3.8683382936358734
6.597 3.867173805091922
6.5975 3.8663178255446597
6.598 3.8657950287922427
6.5985 3.8656754042100614
6.599 3.866113990288844
6.5995 3.86737939797342
6.6 3.8698702013484096
6.6005 3.8740393266053905
6.601 3.880108094361769
6.6015 3.887502418402783
6.602 3.8943497897790733
6.6025 3.8979675258922812
6.603 3.89651771901526
6.6035 3.890436395396935
6.604 3.88205192562834
6.6045 3.8738789537665754
6.605 3.867326043989457
6.6055 3.8626233710538154
6.606 3.859419306524246
6.6065 3.857292109346827
6.607 3.855917059918906
6.6075 3.855102373886477
6.608 3.854741171531095
6.6085 3.8547880418328146
6.609 3.855237022697888
6.6095 3.8561250930345627
6.61 3.8575608514018205
6.6105 3.8597813123068017
6.611 3.8632161681318022
6.6115 3.8685259928504143
6.612 3.876440444593448
6.6125 3.887316054948177
6.613 3.9005257410299974
6.6135 3.914180464054824
6.614 3.9255347583525184
6.6145 3.9319832532576315
6.615 3.9320573355816526
6.6155 3.9261435140221037
6.616 3.9162266824651146
6.6165 3.904898561081855
6.617 3.8942942883726976
6.6175 3.8855987219830164
6.618 3.879138001032561
6.6185 3.874690822600498
6.619 3.8718434422511363
6.6195 3.8701931615608833
6.62 3.869441384026561
6.6205 3.869399557314355
6.621 3.869969350335203
6.6215 3.871132008788339
6.622 3.8729305741222406
6.6225 3.875469512187453
6.623 3.8789187799736036
6.6235 3.883521966816187
6.624 3.88948603310956
6.6245 3.8966223979337515
6.625 3.9039442195897154
6.6255 3.909663431872697
6.626 3.9119935362121785
6.6265 3.91021366877304
6.627 3.9050583720252847
6.6275 3.898182280640884
6.628 3.891259920360354
6.6285 3.8853941498612157
6.629 3.881010229580199
6.6295 3.878032767866201
6.63 3.8761682330821463
6.6305 3.8751068187079687
6.631 3.874623348724909
6.6315 3.874589032980622
6.632 3.874958822102683
6.6325 3.87576154980752
6.633 3.8771118722094338
6.6335 3.8792249379737838
6.634 3.882429206157595
6.6345 3.887078838120476
6.635 3.8933609383975787
6.6355 3.900943562869995
6.636 3.908676686627822
6.6365 3.9146796074871615
6.637 3.917091756344031
6.6375 3.9150862882660187
6.638 3.909387738030138
6.6385 3.9018744097746056
6.639 3.894511056963892
6.6395 3.8885301859641848
6.64 3.8842724284697843
6.6405 3.881504817210554
6.641 3.879826588931773
6.6415 3.8789006024619708
6.642 3.87851058676359
6.6425 3.8785440176104844
6.643 3.878975153747885
6.6435 3.8798401656244126
6.644 3.88122947350207
6.6445 3.883311544705026
6.645 3.8863200535913736
6.6455 3.890463755454273
6.646 3.8956643733507024
6.6465 3.9011243588056574
6.647 3.90527081457057
6.6475 3.9068541263181205
6.648 3.9066286316483607
6.6485 3.907134689870719
6.649 3.9102440155280638
6.6495 3.9154474713151126
6.65 3.9207479608120215
6.6505 3.9244609672244097
6.651 3.926023454659762
6.6515 3.925627833779221
6.652 3.923651221989471
6.6525 3.9203962726280936
6.653 3.9159516718662255
6.6535 3.910255314394786
6.654 3.903249074102926
6.6545 3.895136048646928
6.655 3.8865923192013296
6.6555 3.8788115839102337
6.656 3.873254643445386
6.6565 3.8710700337698496
6.657 3.8724130676477815
6.6575 3.8762189184515927
6.658 3.880775378297799
6.6585 3.8846733014105164
6.659 3.8873740393481038
6.6595 3.8890559832397953
6.66 3.890159114397899
6.6605 3.891076845365931
6.661 3.8920748324405556
6.6615 3.893339376934388
6.662 3.895018145107362
6.6625 3.897281146864887
6.663 3.900315422268842
6.6635 3.9041834938127282
6.664 3.9083205332362043
6.6645 3.9102131878463693
6.665 3.90317438053948
6.6655 3.8757485056419467
6.666 3.820034854455929
6.6665 3.746401713879842
6.667 3.679375391299515
6.6675 3.6366339893130943
6.668 3.623068454062426
6.6685 3.637847276519751
6.669 3.678239319635943
6.6695 3.737153478948387
6.67 3.800568283015786
6.6705 3.8531921577448633
6.671 3.8881501891898536
6.6715 3.9079804375145324
6.672 3.918466602779513
6.6725 3.924401412996793
6.673 3.928679569451142
6.6735 3.9327070393538834
6.674 3.9368969031284804
6.6745 3.9410630263008555
6.675 3.9447598755577262
6.6755 3.9476816685575153
6.676 3.9499793245648336
6.6765 3.9522939384851687
6.677 3.955238772643635
6.6775 3.9585859106701777
6.678 3.961003809387912
6.6785 3.960882510198915
6.679 3.9575943968653755
6.6795 3.9519428365616944
6.68 3.9454593388078765
6.6805 3.9394435226937814
6.681 3.9345474834927527
6.6815 3.930907417666954
6.682 3.9283847739575277
6.6825 3.926732385570115
6.683 3.9256876071834936
6.6835 3.925024498101876
6.684 3.9246108208492467
6.6845 3.924408615474298
6.685 3.924428427632205
6.6855 3.9247060317147513
6.686 3.9252688515274707
6.6865 3.9261444186523375
6.687 3.927345836584599
6.6875 3.9288681464178294
6.688 3.9306680619017085
6.6885 3.932608248380812
6.689 3.9344705723809836
6.6895 3.9360154068584157
6.69 3.937086258997014
6.6905 3.937681981571843
6.691 3.937935943284706
6.6915 3.9380296388860563
6.692 3.938110173383193
6.6925 3.9382323966206423
6.693 3.938384163785991
6.6935 3.9385632828332904
6.694 3.9388542693277406
6.6945 3.939403529140445
6.695 3.9403255320557546
6.6955 3.941659217156391
6.696 3.9433447335429817
6.6965 3.945260940087315
6.697 3.947245514728606
6.6975 3.9491128592949414
6.698 3.9506217707227114
6.6985 3.9514624910322764
6.699 3.9513010792980827
6.6995 3.949980159693639
6.7 3.9476520052267103
6.7005 3.94474556135859
6.701 3.9417417232848235
6.7015 3.9389806632620834
6.702 3.936590605937103
6.7025 3.934586853562341
6.703 3.9329469774500554
6.7035 3.9316468845786394
6.704 3.9306589282345596
6.7045 3.9299455333766913
6.705 3.9294788580501647
6.7055 3.929244368218618
6.706 3.92925206492158
6.7065 3.9295483216741216
6.707 3.930244794952114
6.7075 3.9315280089777334
6.708 3.9336627726536024
6.7085 3.9368998278554654
6.709 3.9412938834506237
6.7095 3.946452772342112
6.71 3.9514739840504935
6.7105 3.9552268534768347
6.711 3.9568142583145436
6.7115 3.955904100664285
6.712 3.9527403488110364
6.7125 3.948095772269192
6.713 3.9430475521000696
6.7135 3.9385590992522337
6.714 3.935121469612759
6.7145 3.9327701860362465
6.715 3.9313309501325806
6.7155 3.930605346932494
6.716 3.930445893161431
6.7165 3.93075871128218
6.717 3.9314914871726865
6.7175 3.9326273376615815
6.718 3.93416933685753
6.7185 3.9361429728385966
6.719 3.9385814694058956
6.7195 3.9415532225429404
6.72 3.94520998102404
6.7205 3.9498435856188623
6.721 3.9557887369195184
6.7215 3.9631188863478775
6.722 3.9711092486845088
6.7225 3.9780458388995976
6.723 3.9818396055258374
6.7235 3.981302108339162
6.724 3.9769420347828754
6.7245 3.9704531586639638
6.725 3.963607419879378
6.7255 3.957528100436492
6.726 3.9526104519636105
6.7265 3.948816238398339
6.727 3.945924761900371
6.7275 3.9436993508419453
6.728 3.941968616065119
6.7285 3.940612246070507
6.729 3.9395854056625828
6.7295 3.938908284881239
6.73 3.938664890614805
6.7305 3.939011544657851
6.731 3.9401584745974967
6.7315 3.9422962409361313
6.732 3.9454761039259187
6.7325 3.9493910777453296
6.733 3.9532525136338466
6.7335 3.9559712490328733
6.734 3.95674965575511
6.7345 3.955530351736777
6.735 3.9529166856524336
6.7355 3.9496222724505214
6.736 3.9461349256560494
6.7365 3.942720145718602
6.737 3.939549178429318
6.7375 3.9367468579283047
6.738 3.9344149148966716
6.7385 3.9326227992092617
6.739 3.931409195232841
6.7395 3.9307902534030044
6.74 3.9307515710835466
6.7405 3.9312586667116536
6.741 3.9322636985407486
6.7415 3.9337291974549595
6.742 3.9356005702299344
6.7425 3.937810146344499
6.743 3.9402117317172776
6.7435 3.9425796636870496
6.744 3.944623106159642
6.7445 3.946121595633989
6.745 3.947028485367581
6.7455 3.947482448179982
6.746 3.947676235692989
6.7465 3.947743850835617
6.747 3.947734900033308
6.7475 3.9476877615832686
6.748 3.947678874974197
6.7485 3.9478028847092252
6.749 3.9481572234302407
6.7495 3.948800035699656
6.75 3.9497567932922886
6.7505 3.9510240581588496
6.751 3.9525911368511357
6.7515 3.9544454755901297
6.752 3.9565957546037263
6.7525 3.959077563217403
6.753 3.96196826911235
6.7535 3.965395350374279
6.754 3.9694902771317677
6.7545 3.9743665402461046
6.755 3.9800447992857366
6.7555 3.9863783623268363
6.756 3.9929332130265367
6.7565 3.9988662118672673
6.757 4.00301435016122
6.7575 4.004349782919214
6.758 4.002578378791845
6.7585 3.998318248371354
6.759 3.9927331596376474
6.7595 3.9869511324680227
6.76 3.9817025259171688
6.7605 3.977252274463795
6.761 3.973627499874927
6.7615 3.970788352979848
6.762 3.9686756914487384
6.7625 3.9672068472206545
6.763 3.9662768457430646
6.7635 3.9657829641382554
6.764 3.965652092113877
6.7645 3.9658386959573635
6.765 3.9663324545046015
6.7655 3.967146652119193
6.766 3.968308771759049
6.7665 3.969866813948264
6.767 3.9718890161104072
6.7675 3.9744611700580093
6.768 3.9776365905753606
6.7685 3.9813872116242885
6.769 3.985584180908705
6.7695 3.9900201157899184
6.77 3.9944455235511187
6.7705 3.998491370724369
6.771 4.001653071621122
6.7715 4.003502144099646
6.772 4.00396002070453
6.7725 4.003293876160082
6.773 4.001852156333311
6.7735 3.999887839452298
6.774 3.997657563049281
6.7745 3.9954758629261944
6.775 3.9936160712657918
6.7755 3.9921924627234917
6.776 3.9911633566774105
6.7765 3.9904246775407346
6.777 3.98988182757473
6.7775 3.9894660651058134
6.778 3.989134716297916
6.7785 3.988875486275391
6.779 3.9886804097090964
6.7795 3.9885668849936904
6.78 3.988535557602792
6.7805 3.98858541137703
6.781 3.9887064755314947
6.7815 3.9888881094464113
6.782 3.9891281017742477
6.7825 3.989423375027619
6.783 3.989752572542918
6.7835 3.990071738979265
6.784 3.990322529509011
6.7845 3.990450749590498
6.785 3.9904407346140944
6.7855 3.990292334171177
6.786 3.9900221103022924
6.7865 3.9896247981888555
6.787 3.98908923809915
6.7875 3.988454534674882
6.788 3.9878116766244434
6.7885 3.9872977577544644
6.789 3.9870205651192903
6.7895 3.9870282485259088
6.79 3.9873355423968624
6.7905 3.98795125062943
6.791 3.9889025596777268
6.7915 3.990274847936635
6.792 3.992216679406517
6.7925 3.9949532586229735
6.793 3.9987182534191428
6.7935 4.003649572018886
6.794 4.009601426987538
6.7945 4.016075564638434
6.795 4.0224260357584685
6.7955 4.0280476908374245
6.796 4.0322014320906545
6.7965 4.033782277615111
6.797 4.031828864393989
6.7975 4.02639204822018
6.798 4.018798431916349
6.7985 4.010889583063888
6.799 4.004008848413874
6.7995 3.9986430247982474
6.8 3.994652938635908
6.8005 3.991715923536609
6.801 3.989517456028815
6.8015 3.987845013825738
6.802 3.986574777799084
6.8025 3.9856358160899363
6.803 3.98500160308022
6.8035 3.984683906974408
6.804 3.984743251615771
6.8045 3.985348960653094
6.805 3.9868507964999482
6.8055 3.9898379800628527
6.806 3.994994152574761
6.8065 4.0026386857404725
6.807 4.0118776306177795
6.8075 4.020140284522113
6.808 4.024125466025349
6.8085 4.021996411750526
6.809 4.0147846430691585
6.8095 4.005370985052612
6.81 3.996434931880022
6.8105 3.9892742351320534
6.811 3.9840199860137036
6.8115 3.9802917460373353
6.812 3.9776800508662182
6.8125 3.975898638374958
6.813 3.97478819874543
6.8135 3.974279324342228
6.814 3.9744071084201247
6.8145 3.9753361319532834
6.815 3.9774143611932766
6.8155 3.9812376608754283
6.816 3.987640378599985
6.8165 3.997371665602814
6.817 4.010240956336923
6.8175 4.023932471332048
6.818 4.033904449061347
6.8185 4.035698478836303
6.819 4.02843552406993
6.8195 4.015690268032196
6.82 4.002497565369674
6.8205 3.992016463835408
6.821 3.9848417295661944
6.8215 3.980296147832978
6.822 3.9775755707115197
6.8225 3.9761074078782395
6.823 3.9755117665551625
6.8235 3.975522376556442
6.824 3.9759673716598423
6.8245 3.976734731814461
6.825 3.9777688241670672
6.8255 3.9790516165190164
6.826 3.9806119597841922
6.8265 3.982517743858039
6.827 3.9849010282605564
6.8275 3.9879375707893656
6.828 3.991836401049768
6.8285 3.996796034860199
6.829 4.00297832803462
6.8295 4.0104454575786646
6.83 4.0187945297496155
6.8305 4.026511243332167
6.831 4.031072478865654
6.8315 4.030588156919328
6.832 4.025488093745548
6.8325 4.01821150752694
6.833 4.011307259724732
6.8335 4.006098489504793
6.834 4.002717795231548
6.8345 4.000759090580362
6.835 3.999764006332991
6.8355 3.9994127569380256
6.836 3.999501360121788
6.8365 3.9999270525141517
6.837 4.000635275199262
6.8375 4.001598780486982
6.838 4.0028198274164355
6.8385 4.004318674887672
6.839 4.006157585420568
6.8395 4.008445646295173
6.84 4.011337898553275
6.8405 4.0149602107517195
6.841 4.0192663487610565
6.8415 4.0238697200228275
6.842 4.028055307422243
6.8425 4.031075207096422
6.843 4.032557836715909
6.8435 4.032717764865477
6.844 4.032204791366907
6.8445 4.031766326109076
6.845 4.0319028993576955
6.8455 4.032758017719368
6.846 4.0342571442076265
6.8465 4.0362606109552415
6.847 4.0386494140672236
6.8475 4.041348288927705
6.848 4.044309812534919
6.8485 4.047510778582635
6.849 4.050955090605929
6.8495 4.05468340125748
6.85 4.058820947037213
6.8505 4.063653749208039
6.851 4.069752080104986
6.8515 4.07805723301315
6.852 4.089833575470055
6.8525 4.106115256798099
6.853 4.1263656814674095
6.8535 4.146918147069562
6.854 4.161516565411849
6.8545 4.165184903174192
6.855 4.15794612169664
6.8555 4.144138044889989
6.856 4.129158027277994
6.8565 4.116790135976378
6.857 4.108396181584205
6.8575 4.1035437922994875
6.858 4.101161429663985
6.8585 4.100288990325214
6.859 4.10028608593779
6.8595 4.10079449681134
6.86 4.10163960568653
6.8605 4.1027636752744945
6.861 4.104198030031282
6.8615 4.106048734134325
6.862 4.108492971616951
6.8625 4.111696356317583
6.863 4.115663613382499
6.8635 4.119985323040912
6.864 4.123752419252331
6.8645 4.125839858161236
6.865 4.125518796541891
6.8655 4.123009412061747
6.866 4.119356691237333
6.8665 4.115802926356657
6.867 4.113154826023657
6.8675 4.111619366440244
6.868 4.111020646427893
6.8685 4.111098305599101
6.869 4.111628590939053
6.8695 4.112486278792384
6.87 4.11358746825458
6.8705 4.114891557059637
6.871 4.11637524281564
6.8715 4.118032094040374
6.872 4.119876799993752
6.8725 4.121960253725335
6.873 4.12440187067343
6.8735 4.1273811926306445
6.874 4.131108867046078
6.8745 4.1356649414624025
6.875 4.14077238503121
6.8755 4.1456314222555255
6.876 4.149128837756774
6.8765 4.150448239354769
6.877 4.1495432583032015
6.8775 4.147101531078008
6.878 4.144063723329423
6.8785 4.141150337498794
6.879 4.138703981052912
6.8795 4.136755761809106
6.88 4.135216788990355
6.8805 4.1339783271467505
6.881 4.132962880131076
6.8815 4.132120026186629
6.882 4.131427697787298
6.8825 4.130881524710211
6.883 4.130495873124649
6.8835 4.1302883497996925
6.884 4.130276680142393
6.8845 4.130459218134214
6.885 4.130798198140909
6.8855 4.131204191970963
6.886 4.131517279532791
6.8865 4.131514076816296
6.887 4.130934518996761
6.8875 4.129568618307011
6.888 4.1273554907358045
6.8885 4.124405726364805
6.889 4.120958846267873
6.8895 4.117304912101617
6.89 4.113705917941538
6.8905 4.110325599189493
6.891 4.107237374665693
6.8915 4.104447165375965
6.892 4.101932476253123
6.8925 4.099664502027761
6.893 4.097616117242354
6.8935 4.0957675218387015
6.894 4.094111479450702
6.8945 4.092650450256824
6.895 4.091400090109887
6.8955 4.090386875106822
6.896 4.089654630784293
6.8965 4.0892692163757465
6.897 4.089307615294886
6.8975 4.089834456315429
6.898 4.090854244380901
6.8985 4.0922422310402995
6.899 4.093751122887084
6.8995 4.095070428229698
6.9 4.095910752541095
6.9005 4.096113108290763
6.901 4.095679291380724
6.9015 4.094760858091777
6.902 4.093596211749179
6.9025 4.092404395117337
6.903 4.091327948143857
6.9035 4.090420040206209
6.904 4.0896554732622805
6.9045 4.088941770142035
6.905 4.08811931277961
6.9055 4.087003250906091
6.906 4.085473351940554
6.9065 4.083584069638662
6.907 4.0816904770546065
6.9075 4.080431637212597
6.908 4.080565984155613
6.9085 4.082695500686833
6.909 4.086972109614359
6.9095 4.092953178150297
6.91 4.099649546305868
6.9105 4.1059001055252375
6.911 4.110822600419245
6.9115 4.114078537388868
6.912 4.115799775598785
6.9125 4.116347014323872
6.913 4.116117138403264
6.9135 4.115439114889065
6.914 4.114541875901113
6.9145 4.11354784047064
6.915 4.112473759177978
6.9155 4.111256602333419
6.916 4.109748832218073
6.9165 4.107705555323686
6.917 4.104762618294898
6.9175 4.100467471375617
6.918 4.0944556932859575
6.9185 4.086799219131625
6.919 4.078380829973729
6.9195 4.070935724286074
6.92 4.0666401821589195
6.9205 4.067484279811002
6.921 4.074794606155186
6.9215 4.088987475583303
6.922 4.109348251665538
6.9225 4.13386604161522
6.923 4.159438924536944
6.9235 4.182643477653097
6.924 4.200453239802468
6.9245 4.210664515443702
6.925 4.212213847256812
6.9255 4.205827941852546
6.926 4.1939353882836565
6.9265 4.179811036602751
6.927 4.166425354915668
6.9275 4.155612592037381
6.928 4.1479298979698855
6.9285 4.143069069801455
6.929 4.1403631780699355
6.9295 4.139158137316087
6.93 4.1389611310355
6.9305 4.139438257697766
6.931 4.140373793272441
6.9315 4.141621440969751
6.932 4.143059148081506
6.9325 4.144609859424951
6.933 4.146201547970919
6.9335 4.147771503192614
6.934 4.149247528894432
6.9345 4.1505372449768805
6.935 4.1515558943709445
6.9355 4.1522484607336105
6.936 4.152616830564615
6.9365 4.152712949705404
6.937 4.152641172774708
6.9375 4.152528299455173
6.938 4.152497418161386
6.9385 4.152665660426625
6.939 4.153139164654124
6.9395 4.1540401870018
6.94 4.155512452844978
6.9405 4.157734746318462
6.941 4.160948165499794
6.9415 4.165540377755193
6.942 4.17223139905994
6.9425 4.182332078145039
6.943 4.198082406196529
6.9435 4.223064205182795
6.944 4.262363462820574
6.9445 4.320642718097491
6.945 4.391883927858751
6.9455 4.433702703687422
6.946 4.370473629169706
6.9465 4.193301009785944
6.947 4.013780918010339
6.9475 3.8979510413824725
6.948 3.836393912507101
6.9485 3.8052550129831877
6.949 3.789030382673018
6.9495 3.779891679275134
6.95 3.7741965982567836
6.9505 3.7702674880646976
6.951 3.767312800852692
6.9515 3.7649253617011196
6.952 3.7628681075277983
6.9525 3.76099503185205
6.953 3.759212960460723
6.9535 3.757466579720295
6.954 3.755726559298039
6.9545 3.753996799233467
6.955 3.7522968324619574
6.9555 3.7506717716131233
6.956 3.7491730524975067
6.9565 3.7478914336632547
6.957 3.7469505604524356
6.9575 3.746594155203545
6.958 3.7473275390826695
6.9585 3.750257802175949
6.959 3.7577371144649403
6.9595 3.77465056013211
6.96 3.8100474132959326
6.9605 3.8750105575748703
6.961 3.9674742784524417
6.9615 4.057507999917839
6.962 4.115870869611245
6.9625 4.143121653575146
6.963 4.153107686260973
6.9635 4.155920936483052
6.964 4.156283471620305
6.9645 4.156000964381909
6.965 4.155689320911555
6.9655 4.155536125448886
6.966 4.155603530699177
6.9665 4.155933741771469
6.967 4.1565591793958765
6.9675 4.157535146555074
6.968 4.158883665344944
6.9685 4.160514499730383
6.969 4.161889318382761
6.9695 4.161065948351388
6.97 4.152012612611668
6.9705 4.11946228934388
6.971 4.04006500152627
6.9715 3.9168593767192297
6.972 3.8030184767516415
6.9725 3.732828738138644
6.973 3.6968428022105924
6.9735 3.6785959490541495
6.974 3.6685955133764816
6.9745 3.662479063200297
6.975 3.6582953528236706
6.9755 3.6551302355545845
6.976 3.6525096555477754
6.9765 3.6501383089385326
6.977 3.6477820215532786
6.9775 3.645241957458439
6.978 3.642407869168321
6.9785 3.6393081390173174
6.979 3.6361014288380966
6.9795 3.6329835976533955
6.98 3.63008735681355
6.9805 3.6274689677154663
6.981 3.625117555582844
6.9815 3.6230270020132833
6.982 3.621226589621023
6.9825 3.619848316508988
6.983 3.619244968158214
6.9835 3.620351172180164
6.984 3.6257150404992364
6.9845 3.642538989248444
6.985 3.6906751045893733
6.9855 3.8108815814175125
6.986 4.009750335852774
6.9865 4.16052342900976
6.987 4.201573948948917
6.9875 4.1940906950749985
6.988 4.178239509622482
6.9885 4.16499120729359
6.989 4.1558485949732615
6.9895 4.150075501790238
6.99 4.146604048521108
6.9905 4.14456171295502
6.991 4.143358650217624
6.9915 4.1426338961001425
6.992 4.142190717175814
6.9925 4.141925495658602
6.993 4.1417844267427855
6.9935 4.141749627322402
6.994 4.141815198847074
6.9945 4.1419929980764705
6.995 4.142301749816306
6.9955 4.142801243328358
6.996 4.143640862965863
6.9965 4.1451801666783625
6.997 4.148052625729551
6.9975 4.153191751902647
6.998 4.161641083558208
6.9985 4.1742388381694004
6.999 4.191332246253965
6.9995 4.2124853079199776
7.0 4.235992981277184
7.0005 4.2580087342918
7.001 4.272903251569649
7.0015 4.276055929537951
7.002 4.267374675503686
7.0025 4.251880913832463
7.003 4.23623610040483
7.0035 4.224723630807531
7.004 4.217894309429723
7.0045 4.213694590236396
7.005 4.209577560919086
7.0055 4.203952613916363
7.006 4.196240223431343
7.0065 4.186128685290334
7.007 4.173459505431365
7.0075 4.158785634129814
7.008 4.143631458710943
7.0085 4.1297355643020035
7.009 4.1181154690312605
7.0095 4.108820578449838
7.01 4.101399252251844
7.0105 4.09536746340475
7.011 4.090387660133476
7.0115 4.086237372269928
7.012 4.0827251771785695
7.0125 4.079685492717073
7.013 4.076979027062383
7.0135 4.074514498436026
7.014 4.072238283376188
7.0145 4.070132322978876
7.015 4.0682161866785505
7.0155 4.066565164385529
7.016 4.065371127209004
7.0165 4.065060508984717
7.017 4.066500121477449
7.0175 4.071326893329823
7.018 4.082244408500599
7.0185 4.102717104483383
7.019 4.1341009991347155
7.0195 4.166457506985718
7.02 4.165834849061164
7.0205 4.09224473295495
7.021 3.9628970944104767
7.0215 3.8426324791071087
7.022 3.768593641593296
7.0225 3.7443640945844523
7.023 3.767070140059185
7.0235 3.8326369059471856
7.024 3.9185966867937507
7.0245 3.9838254269039313
7.025 4.012149473932387
7.0255 4.018089112127595
7.026 4.01634330126818
7.0265 4.01307692960217
7.027 4.009949603421766
7.0275 4.007232740038211
7.028 4.00488275992556
7.0285 4.002832382968221
7.029 4.001037543658314
7.0295 3.9994952398925347
7.03 3.998218809941716
7.0305 3.997235013414767
7.031 3.9965254513434916
7.0315 3.995995595264259
7.032 3.9954876267701716
7.0325 3.994868013571037
7.033 3.994111896407886
7.0335 3.9933044442170287
7.034 3.9926220337515543
7.0345 3.9921885752481545
7.035 3.991992066314034
7.0355 3.9918462429493813
7.036 3.991538874269664
7.0365 3.99103827892539
7.037 3.9905662457222855
7.0375 3.9904403108835984
7.038 3.9908441529162504
7.0385 3.9916804606869887
7.039 3.9926272015576467
7.0395 3.9933015165941184
7.04 3.993373776686801
7.0405 3.992492017188403
7.041 3.990287181829161
7.0415 3.986635716466451
7.042 3.9820069306318624
7.0425 3.9772378320928086
7.043 3.9728598213357484
7.0435 3.9687753996589175
7.044 3.9646108074587465
7.0445 3.9601780720943323
7.045 3.9556340595428994
7.0455 3.951337414577103
7.046 3.9476185779622748
7.0465 3.9446255376646127
7.047 3.942334965689434
7.0475 3.9406411382348283
7.048 3.9394574405502736
7.0485 3.9387201312561677
7.049 3.938390711743149
7.0495 3.9384410814696578
7.05 3.9388548928882825
7.0505 3.93962109480693
7.051 3.9407812799197197
7.0515 3.942443796490134
7.052 3.9448639732596247
7.0525 3.9485155639740137
7.053 3.9541218971737324
7.0535 3.9624009995102556
7.054 3.9733258119531802
7.0545 3.9851641414802073
7.055 3.9945686061016366
7.0555 3.998365669499651
7.056 3.99553897543922
7.0565 3.9874773633265894
7.057 3.976738795974499
7.0575 3.965745369679108
7.058 3.9560918409392896
7.0585 3.9484019517764137
7.059 3.9426227282941175
7.0595 3.938404908284501
7.06 3.9353660803164923
7.0605 3.933209947770451
7.061 3.9317235880632397
7.0615 3.9307632444954956
7.062 3.930230600626998
7.0625 3.9300567711138
7.063 3.930200610328641
7.0635 3.9306273374778558
7.064 3.931317716176351
7.0645 3.93226873521406
7.065 3.9334977989260684
7.0655 3.935020570984695
7.066 3.936854117377192
7.0665 3.9389893682493264
7.067 3.9413961817067245
7.0675 3.9439765296771663
7.068 3.946544062023034
7.0685 3.948790160264436
7.069 3.950323453476808
7.0695 3.950823720699966
7.07 3.950212521507173
7.0705 3.94869104345251
7.071 3.946607053470184
7.0715 3.9442756240576076
7.072 3.9418670136063474
7.0725 3.939420027251381
7.073 3.936944725649476
7.0735 3.934490704144518
7.074 3.932134424889557
7.0745 3.929958204747435
7.075 3.927993613744868
7.0755 3.926232818028308
7.076 3.924656669425354
7.0765 3.923233854477359
7.077 3.921941592856121
7.0775 3.920748549996122
7.078 3.9196241866609354
7.0785 3.9185409903774397
7.079 3.917477491180537
7.0795 3.9164330669639353
7.08 3.9154205680895187
7.0805 3.9144718409027
7.081 3.9136315922135756
7.0815 3.912967783004251
7.082 3.912573079712188
7.0825 3.9125841294035153
7.083 3.913185345812118
7.0835 3.9146407495017437
7.084 3.9172911913953987
7.0845 3.921499967764208
7.085 3.9274451103855172
7.0855 3.9345265797694244
7.086 3.9404661211247456
7.0865 3.941142698598843
7.087 3.93342391732035
7.0875 3.920567059861596
7.088 3.913131268680428
7.0885 3.9216566107425033
7.089 3.9482192695430447
7.0895 3.9837776294418985
7.09 4.01312324035261
7.0905 4.025224529395497
7.091 4.01950363298901
7.0915 4.002485055145365
7.092 3.981350403544865
7.0925 3.9608068984885145
7.093 3.943034312809645
7.0935 3.9286300623256816
7.094 3.9173797243135224
7.0945 3.908720660657276
7.095 3.902085638739293
7.0955 3.897023452339023
7.096 3.8931919713277408
7.0965 3.8903097989284783
7.097 3.888118672803471
7.0975 3.8864088798449066
7.098 3.8850346917803593
7.0985 3.88390933014393
7.099 3.882983532100634
7.0995 3.882238913040207
7.1 3.881673626677393
7.1005 3.881302130347728
7.101 3.881132509232075
7.1015 3.881179607301042
7.102 3.8814645434174215
7.1025 3.8820173652313636
7.103 3.882900056703863
7.1035 3.8842036274365173
7.104 3.8859313421955077
7.1045 3.887427233082346
7.105 3.8855059118727935
7.1055 3.8708479270272536
7.106 3.8278312378562847
7.1065 3.7511122260550165
7.107 3.6666561033684006
7.1075 3.6141193319311418
7.108 3.6170988830815753
7.1085 3.6837071514962245
7.109 3.8107768469201995
7.1095 3.968119816592332
7.11 4.088479707096446
7.1105 4.120120320346497
7.111 4.080015187694582
7.1115 4.015275507801619
7.112 3.956943605158833
7.1125 3.9164109214684872
7.113 3.892934076514673
7.1135 3.8806214727975563
7.114 3.873976956006538
7.1145 3.869783689446572
7.115 3.8665983812764813
7.1155 3.86386735694279
7.116 3.861419495519619
7.1165 3.859223333193593
7.117 3.8573127068725617
7.1175 3.8557556496156957
7.118 3.8546638933287207
7.1185 3.8542554802861
7.119 3.8550006944457254
7.1195 3.8579705600815446
7.12 3.865631852876956
7.1205 3.8830608667902995
7.121 3.9184012173385137
7.1215 3.9783314887622057
7.122 4.0563472074082325
7.1225 4.126256321614155
7.123 4.158430625713595
7.1235 4.1432934408684785
7.124 4.093574295577308
7.1245 4.029080887415106
7.125 3.965933233596501
7.1255 3.914231539085656
7.126 3.8778656525359176
7.1265 3.8552896386347326
7.127 3.8423005200443923
7.1275 3.8348861044808134
7.128 3.8303544936589384
7.1285 3.8272116431400613
7.129 3.8247088844499872
7.1295 3.8224973357932095
7.13 3.820436276204778
7.1305 3.818503130933377
7.131 3.8167243630992234
7.1315 3.8151813935661822
7.132 3.8140133181051246
7.1325 3.813505966540153
7.133 3.814326150829767
7.1335 3.8181256522810587
7.134 3.8287019845048276
7.1345 3.853414534058248
7.135 3.902078022837956
7.1355 3.9782625698191483
7.136 4.067819521458515
7.1365 4.143706069617978
7.137 4.18424609079798
7.1375 4.180453950987526
7.138 4.134234665847335
7.1385 4.058458149392826
7.139 3.975026281836299
7.1395 3.9036858091180955
7.14 3.8522449145931867
7.1405 3.818321562890625
7.141 3.79648048234409
7.1415 3.782199558707691
7.142 3.7725458089975925
7.1425 3.7657608639686364
7.143 3.760787386794335
7.1435 3.7569822347752106
7.144 3.753957520652377
7.1445 3.751484828470912
7.145 3.7494689063429787
7.1455 3.747897092181499
7.146 3.746837108824118
7.1465 3.746410616763236
7.147 3.7467570668586268
7.1475 3.747969627454947
7.148 3.750050393554729
7.1485 3.7528518333690934
7.149 3.7560536054924887
7.1495 3.7589866405817363
7.15 3.760400141053073
7.1505 3.758763820082767
7.151 3.7534398497844093
7.1515 3.745518814354372
7.152 3.736936129659905
7.1525 3.7290881090108448
7.153 3.722306749093348
7.1535 3.716273033329771
7.154 3.710571180073422
7.1545 3.705001611856157
7.155 3.6996103431293585
7.1555 3.6946095733013555
7.156 3.6902212332570494
7.1565 3.686590726741474
7.157 3.6837574488748013
7.1575 3.6816776768957284
7.158 3.680252725044828
7.1585 3.67929532144747
7.159 3.678464198238637
7.1595 3.677304754760736
7.16 3.675504501852086
7.1605 3.67308995395721
7.161 3.6703122597882585
7.1615 3.667430374536109
7.162 3.6645781475889647
7.1625 3.6617652691261133
7.163 3.6589411348222685
7.1635 3.6560505288787892
7.164 3.653090947520636
7.1645 3.6500866082363688
7.165 3.6470747113897675
7.1655 3.6440847109663705
7.166 3.641166776731766
7.1665 3.638377075997078
7.167 3.6358075261834317
7.1675 3.633577700616706
7.168 3.631869079052051
7.1685 3.631009185141516
7.169 3.6316420380851087
7.1695 3.6350312329433185
7.17 3.643406595675615
7.1705 3.6598850951143023
7.171 3.687264026057531
7.1715 3.7257292958667927
7.172 3.7712373341306167
7.1725 3.816030249606256
7.173 3.8498958396279415
7.1735 3.861760336442619
7.174 3.8439217427147314
7.1745 3.798541909914804
7.175 3.739433190710467
7.1755 3.6842824093771087
7.176 3.643762423463021
7.1765 3.6185825006461085
7.177 3.6043884056775264
7.1775 3.5966653481711583
7.178 3.59240878268547
7.1785 3.5899625641337396
7.179 3.588484122180682
7.1795 3.5875500572536803
7.18 3.586951070369895
7.1805 3.586577265574829
7.181 3.5863717603715797
7.1815 3.586324060872534
7.182 3.586474819151632
7.1825 3.586971074531097
7.183 3.5881598165902906
7.1835 3.590862040012767
7.184 3.5968100916903767
7.1845 3.6093202357869165
7.185 3.6337983642168785
7.1855 3.6770923921625505
7.186 3.744058082367917
7.1865 3.8305197847303125
7.187 3.916593415552451
7.1875 3.971404269357854
7.188 3.9717875770930826
7.1885 3.918362664970192
7.189 3.8337792810555262
7.1895 3.7472596117745622
7.19 3.679017579911908
7.1905 3.634705092289626
7.191 3.609862193586463
7.1915 3.597312980572105
7.192 3.591413881198341
7.1925 3.5888376422024324
7.193 3.5878927983859272
7.1935 3.5877756711541045
7.194 3.5881027251429947
7.1945 3.5886759136772968
7.195 3.5893700514185545
7.1955 3.5901031235785448
7.196 3.5908159717609864
7.1965 3.5915012372046027
7.197 3.5922066541571924
7.1975 3.5930819118438544
7.198 3.594428736607859
7.1985 3.596783108745181
7.199 3.60100435053167
7.1995 3.608379229851537
7.2 3.6206122573338986
7.2005 3.6395173441403843
7.201 3.6660737617307513
7.2015 3.6987845601281437
7.202 3.732399940937019
7.2025 3.758753762034151
7.203 3.7706055072801954
7.2035 3.765619369129827
7.204 3.746553123802875
7.2045 3.718168615341054
7.205 3.685026348352115
7.2055 3.6517216672395874
7.206 3.622561631414823
7.2065 3.600089302162483
7.207 3.584419306748278
7.2075 3.5741607072930366
7.208 3.567569850186721
7.2085 3.563230300075163
7.209 3.560181534596915
7.2095 3.5578422792702034
7.21 3.555884192715564
7.2105 3.554130094063832
7.211 3.5525063373715424
7.2115 3.550992578259776
7.212 3.549620599810969
7.2125 3.548459292620353
7.213 3.5476245359288194
7.2135 3.547300234252755
7.214 3.5477570525688256
7.2145 3.5493754606024774
7.215 3.552634191553614
7.2155 3.5579900669330238
7.216 3.5655675704339176
7.2165 3.5746421324127793
7.217 3.5831747434986534
7.2175 3.588099904858299
7.218 3.586884345484177
7.2185 3.5795484593138065
7.219 3.5689106654803036
7.2195 3.5584206768169873
7.22 3.550106935078756
7.2205 3.544370897816566
7.221 3.540770879196063
7.2215 3.538678529694878
7.222 3.5375758982010757
7.2225 3.5370959238468833
7.223 3.537006898258782
7.2235 3.5371466517324714
7.224 3.5374125351304793
7.2245 3.5377324730304176
7.225 3.5380758368403216
7.2255 3.538457235796794
7.226 3.538937424491455
7.2265 3.539658134779846
7.227 3.5408535247419115
7.2275 3.542868012156373
7.228 3.5461040735805236
7.2285 3.550868090730755
7.229 3.5571340874773325
7.2295 3.5643961267714213
7.23 3.571905063352969
7.2305 3.5793552238582835
7.231 3.587348257056793
7.2315 3.596719040522953
7.232 3.607289650079074
7.2325 3.617553996456917
7.233 3.6255273497427476
7.2335 3.629882533888371
7.234 3.630604378566251
7.2345 3.628806518440368
7.235 3.6259572575769523
7.2355 3.623094861049103
7.236 3.6205110634459503
7.2365 3.618002367818918
7.237 3.615273439529152
7.2375 3.612136332894397
7.238 3.6085894374832455
7.2385 3.604896289521032
7.239 3.601476131716008
7.2395 3.5986111379663113
7.24 3.596222133756915
7.2405 3.593874269155511
7.241 3.590937147532606
7.2415 3.586975479547678
7.242 3.582057929464196
7.2425 3.5767379892639797
7.243 3.571687650075474
7.2435 3.567363210329506
7.244 3.563945419252037
7.2445 3.5614371059908736
7.245 3.559728628200104
7.2455 3.558655384445374
7.246 3.5580608172238337
7.2465 3.5578137564394554
7.247 3.5578298480111554
7.2475 3.55806508151102
7.248 3.558515288026226
7.2485 3.5592394379623498
7.249 3.560420839861144
7.2495 3.5625024582075744
7.25 3.5665510354664702
7.2505 3.5751097732330903
7.251 3.5942674263133343
7.2515 3.6375907373780025
7.252 3.7297017613344314
7.2525 3.896984418116669
7.253 4.131300823876997
7.2535 4.359787453022958
7.254 4.441623475689691
7.2545 4.295145540414375
7.255 4.108923205667987
7.2555 3.9443367051963625
7.256 3.8217452302130903
7.2565 3.7369724429729976
7.257 3.680070674256272
7.2575 3.6426545456226487
7.258 3.618639580798434
7.2585 3.6037299133757292
7.259 3.5948984419063246
7.2595 3.5901088263491205
7.26 3.588088620966521
7.2605 3.5881143594812697
7.261 3.589805441834055
7.2615 3.5929240038704924
7.262 3.597166822625849
7.2625 3.6019866243031737
7.263 3.6066481898208886
7.2635 3.6104969843251533
7.264 3.613209214757082
7.2645 3.6146975598996223
7.265 3.6148896776936015
7.2655 3.613809127427557
7.266 3.611786914821585
7.2665 3.609400099847819
7.267 3.607217464079274
7.2675 3.605644503004025
7.268 3.6048938751214523
7.2685 3.605052945381172
7.269 3.6061212009088104
7.2695 3.608094329186639
7.27 3.610986512500184
7.2705 3.6148275207419323
7.271 3.619643450783779
7.2715 3.6253592761111646
7.272 3.631610697153289
7.2725 3.637433574065372
7.273 3.6411623460952685
7.2735 3.640946272117241
7.274 3.6359506865025653
7.2745 3.6273092728772864
7.275 3.617808993757081
7.2755 3.610570877797085
7.276 3.607817503345701
7.2765 3.610263336641343
7.277 3.6169147757054576
7.2775 3.625328420083833
7.278 3.632785638497638
7.2785 3.6379045095805997
7.279 3.640962668883401
7.2795 3.6429557662800667
7.28 3.6446777447934187
7.2805 3.6465235728681806
7.281 3.6486253557337305
7.2815 3.6509941593312574
7.282 3.6536122072982975
7.2825 3.6564519203157912
7.283 3.6594864261416697
7.2835 3.6626448233103064
7.284 3.665675144846401
7.2845 3.667757042380713
7.285 3.6664648779037057
7.2855 3.6560509578423614
7.286 3.6277776146497134
7.2865 3.5795272528620456
7.287 3.5266490219293862
7.2875 3.4873187104814667
7.288 3.4655146731260595
7.2885 3.4570595741948535
7.289 3.458356221284334
7.2895 3.468792053517073
7.29 3.490808207727169
7.2905 3.529451855389927
7.291 3.5902357577211292
7.2915 3.673545085785732
7.292 3.768091295586564
7.2925 3.8530949228591096
7.293 3.9117037236677588
7.2935 3.9402659718320345
7.294 3.9445372746059197
7.2945 3.93152094976253
7.295 3.9062878177545555
7.2955 3.8733490856331843
7.296 3.8379888256922117
7.2965 3.8056579284940346
7.297 3.780679207698305
7.2975 3.765714506900463
7.298 3.7619518146540303
7.2985 3.769366713755633
7.299 3.785923242588681
7.2995 3.8062652498806484
7.3 3.822370733027399
7.3005 3.8282325826060477
7.301 3.824066427054409
7.3015 3.814623658713516
7.302 3.8047316315470665
7.3025 3.7971193516341577
7.303 3.792510744627328
7.3035 3.7905152021469375
7.304 3.7904099339763624
7.3045 3.791553661966483
7.305 3.793505985687484
7.3055 3.7959833577809308
7.306 3.7988182467039975
7.3065 3.801881103476597
7.307 3.8050711940227844
7.3075 3.808315324946512
7.308 3.8115758401142275
7.3085 3.8148612188012967
7.309 3.8182188285937047
7.3095 3.82172194917882
7.31 3.8254348160462284
7.3105 3.8293530118612322
7.311 3.833376450793387
7.3115 3.83738868372327
7.312 3.8413434067468772
7.3125 3.845268218400105
7.313 3.8491725570456135
7.3135 3.8529157155198197
7.314 3.856256311343171
7.3145 3.8590075112263937
7.315 3.861156326738624
7.3155 3.862848047372176
7.316 3.8642283960619723
7.3165 3.8653597968416227
7.317 3.866279492876944
7.3175 3.867094313972655
7.318 3.8679697102940986
7.3185 3.869039839233378
7.319 3.8703618892706215
7.3195 3.8719274911798225
7.32 3.8736888832337284
7.3205 3.8755942934480165
7.321 3.8776088959921973
7.3215 3.87973782221204
7.322 3.882030212913347
7.3225 3.8845723213287284
7.323 3.8874642846318546
7.3235 3.8908247334428685
7.324 3.8948068605024107
7.3245 3.899593087158153
7.325 3.905370051727947
7.3255 3.9122010205877826
7.326 3.919866499579954
7.3265 3.9276819001811303
7.327 3.9345425967923786
7.3275 3.939340956990443
7.328 3.941618419566521
7.3285 3.9418945720485334
7.329 3.9412188545169533
7.3295 3.9405402263925184
7.33 3.940390094304207
7.3305 3.9409644035523295
7.331 3.9422590774467556
7.3315 3.9441573272690347
7.332 3.946502262968864
7.3325 3.949149732522767
7.333 3.9519879746064257
7.3335 3.9549505762264987
7.334 3.958014490699715
7.3345 3.9611845489754183
7.335 3.964506843268997
7.3355 3.968062895367402
7.336 3.9719551617743045
7.3365 3.9762324133741886
7.337 3.9807997903507397
7.3375 3.9854093979819263
7.338 3.989773908659065
7.3385 3.993676112939329
7.339 3.9969039048746255
7.3395 3.99924943613087
7.34 4.000642495902782
7.3405 4.001315705423798
7.341 4.001749624756653
7.3415 4.002436848339166
7.342 4.0036874200293235
7.3425 4.005567136490362
7.343 4.008006879249959
7.3435 4.010943243186362
7.344 4.014406959775553
7.3445 4.0185382429418555
7.345 4.0235799292107
7.3455 4.029780323792603
7.346 4.0369152891385225
7.3465 4.042692540463935
7.347 4.0387733882504575
7.3475 4.005922972606412
7.348 3.923538836203547
7.3485 3.806092382384022
7.349 3.7050456934609057
7.3495 3.6559280894753536
7.35 3.6679359222653565
7.3505 3.742560648751449
7.351 3.863457499868166
7.3515 3.9754213181938107
7.352 4.034391093092782
7.3525 4.053242469922009
7.353 4.057594179072102
7.3535 4.059072287724194
7.354 4.060658062108462
7.3545 4.0627574151395995
7.355 4.065275450230872
7.3555 4.068083845502222
7.356 4.0710979557497415
7.3565 4.0742495594812835
7.357 4.0775014715815745
7.3575 4.080825459798517
7.358 4.084197623098187
7.3585 4.087564064242938
7.359 4.090807676759083
7.3595 4.093681974651772
7.36 4.095923678679738
7.3605 4.097638544276033
7.361 4.099898065767108
7.3615 4.104791225523349
7.362 4.114396094888199
7.3625 4.129295086153873
7.363 4.147935262872671
7.3635 4.167602121246481
7.364 4.186344893855215
7.3645 4.203749472760735
7.365 4.2192608539585335
7.3655 4.2298487850947
7.366 4.228989139341045
7.3665 4.208317666867395
7.367 4.16244719284249
7.3675 4.096703148202244
7.368 4.030810329438389
7.3685 3.9903879018760824
7.369 3.9924882967637965
7.3695 4.036782620908396
7.37 4.102076246220057
7.3705 4.155787847824896
7.371 4.180796697437608
7.3715 4.184324846594074
7.372 4.179445032901014
7.3725 4.173157794685106
7.373 4.167734790608516
7.3735 4.1638152780647575
7.374 4.161468614482918
7.3745 4.160423321362505
7.375 4.160280747102077
7.3755 4.160702858831841
7.376 4.161465092343032
7.3765 4.162467929945454
7.377 4.163674213849956
7.3775 4.165076611769218
7.378 4.166694574464798
7.3785 4.168562555544841
7.379 4.1707813461924
7.3795 4.173574608943013
7.38 4.1774059435049375
7.3805 4.183177721906804
7.381 4.192481784237944
7.3815 4.207201932512885
7.382 4.2273295247293765
7.3825 4.247905907065305
7.383 4.260312449309915
7.3835 4.2595503988878916
7.384 4.248861800489537
7.3845 4.235434218010583
7.385 4.223627842089932
7.3855 4.21388894129016
7.386 4.205602865985383
7.3865 4.198794085770673
7.387 4.193792091326837
7.3875 4.190689765725282
7.388 4.189234750490619
7.3885 4.189032137798205
7.389 4.189711794040025
7.3895 4.190992817498205
7.39 4.192733527348584
7.3905 4.194922646769711
7.391 4.197721149795162
7.3915 4.201468455595356
7.392 4.206637604992236
7.3925 4.213705645220588
7.393 4.223007157836691
7.3935 4.234833439189457
7.394 4.250081672102911
7.3945 4.2708457850490715
7.395 4.2994110991364485
7.3955 4.334733324284856
7.396 4.367967300390599
7.3965 4.384503194734969
7.397 4.375625938032983
7.3975 4.348534446199394
7.398 4.319445045123433
7.3985 4.29853058120253
7.399 4.283994430513766
7.3995 4.2695857030290805
7.4 4.253211192163071
7.4005 4.237091497466518
7.401 4.223672655088472
7.4015 4.2136748034231895
7.402 4.2065840757142405
7.4025 4.20156850973462
7.403 4.197952471117314
7.4035 4.19528700480694
7.404 4.193325787854673
7.4045 4.191943964387407
7.405 4.191087305685481
7.4055 4.190735720977151
7.406 4.1908832167115255
7.4065 4.191525057108177
7.407 4.192660827217835
7.4075 4.1942975877315645
7.408 4.196467764489761
7.4085 4.199205272453244
7.409 4.202517117548962
7.4095 4.206331446550741
7.41 4.210516841172509
7.4105 4.215001362421357
7.411 4.219916219597597
7.4115 4.225635704361717
7.412 4.2325634230231435
7.4125 4.240588269369904
7.413 4.248451143047208
7.4135 4.253518897987623
7.414 4.252526456850235
7.4145 4.243059852000525
7.415 4.224679727218162
7.4155 4.199434111530624
7.416 4.172032635894904
7.4165 4.149948000615626
7.417 4.141346950219078
7.4175 4.150451363398578
7.418 4.173232960782417
7.4185 4.199119562967485
7.419 4.218593178329729
7.4195 4.22869954396299
7.42 4.231861376964532
7.4205 4.231694417587227
7.421 4.230631545555508
7.4215 4.229750825672299
7.422 4.229357414239922
7.4225 4.229452285704332
7.423 4.229974840853376
7.4235 4.230900702625621
7.424 4.2322653352744775
7.4245 4.234178430787481
7.425 4.23683982117555
7.4255 4.240532177706904
7.426 4.245592210526806
7.4265 4.252283446702266
7.427 4.260550903737767
7.4275 4.2698733755894915
7.428 4.279650645595841
7.4285 4.290205566668056
7.429 4.3026464211213495
7.4295 4.316675551993666
7.43 4.328908863976646
7.4305 4.334803867456155
7.431 4.332322821723623
7.4315 4.3234089862612395
7.432 4.31206892581828
7.4325 4.301673613456166
7.433 4.293783302587692
7.4335 4.288537444537112
7.434 4.285432701331771
7.4345 4.2838897057146115
7.435 4.283431165779208
7.4355 4.283727827992794
7.436 4.284578318348701
7.4365 4.285864904889418
7.437 4.2875183105118735
7.4375 4.28950431084355
7.438 4.2918185811391
7.4385 4.294470568939697
7.439 4.297489927135353
7.4395 4.300912299611029
7.44 4.304792498753538
7.4405 4.3092319610706875
7.441 4.314434525655325
7.4415 4.320785832976639
7.442 4.328991312637176
7.4425 4.340222238666478
7.443 4.356160402463993
7.4435 4.378762859382298
7.444 4.409584989761405
7.4445 4.448413696560929
7.445 4.4913659840329645
7.4455 4.529126716550054
7.446 4.548591992485071
7.4465 4.541171566098012
7.447 4.510962630294169
7.4475 4.471273867194808
7.448 4.4344429088968065
7.4485 4.406104381781012
7.449 4.386469503093243
7.4495 4.3736848950894105
7.45 4.365892328755536
7.4505 4.361596954867923
7.451 4.359612089773772
7.4515 4.359077457213204
7.452 4.359435663189664
7.4525 4.360362208683726
7.453 4.361700340781302
7.4535 4.363374071393312
7.454 4.365364137681575
7.4545 4.367673253276146
7.455 4.370341265214344
7.4555 4.373457174690224
7.456 4.377205729582699
7.4565 4.381933672897513
7.457 4.388190067453581
7.4575 4.396649659476792
7.458 4.407694024759979
7.4585 4.420507042221234
7.459 4.432699514850474
7.4595 4.442260003683294
7.46 4.450986970963288
7.4605 4.463657384029719
7.461 4.482169670767482
7.4615 4.501405742821031
7.462 4.511783282024681
7.4625 4.507281772166702
7.463 4.490750180557005
7.4635 4.470235997638858
7.464 4.452137483269641
7.4645 4.438872490362399
7.465 4.4302217415717395
7.4655 4.425044541805078
7.466 4.422240207558514
7.4665 4.421015972880155
7.467 4.420875236187462
7.4675 4.42151268661486
7.468 4.422737502224316
7.4685 4.424417191138445
7.469 4.42644800789514
7.4695 4.428754233117945
7.47 4.4312828281586105
7.4705 4.433994762465546
7.471 4.4368362348588954
7.4715 4.439715389616848
7.472 4.442487171740223
7.4725 4.44502657409456
7.473 4.447273793282119
7.4735 4.449261896409856
7.474 4.451054240075734
7.4745 4.452709807280869
7.475 4.4542559110930044
7.4755 4.455689576942361
7.476 4.457005552935258
7.4765 4.458217159982234
7.477 4.4593614659007725
7.4775 4.460485039318377
7.478 4.461646479207668
7.4785 4.463004048788297
7.479 4.464854933502511
7.4795 4.467539787224319
7.48 4.471169887194576
7.4805 4.47541132839529
7.481 4.479509325818948
7.4815 4.48264216919124
7.482 4.484309384202025
7.4825 4.484508337295128
7.483 4.483582750025268
7.4835 4.481990223833303
7.484 4.480096371832105
7.4845 4.478154963341017
7.485 4.476358422509896
7.4855 4.4749163490918376
7.486 4.47398479491286
7.4865 4.473643906808886
7.487 4.473876232043225
7.4875 4.47460105840191
7.488 4.475736156655645
7.4885 4.477200154317065
7.489 4.478936457364953
7.4895 4.4809230621183564
7.49 4.483155532774995
7.4905 4.485667417198825
7.491 4.488515769262222
7.4915 4.4917839963525426
7.492 4.495562869792596
7.4925 4.499886177345092
7.493 4.504639567325126
7.4935 4.5095012250112
7.494 4.513923161637849
7.4945 4.517276564866521
7.495 4.519087008150787
7.4955 4.51928709792081
7.496 4.518260186149832
7.4965 4.516628428979698
7.497 4.514910628352104
7.4975 4.513359278120391
7.498 4.512026357640342
7.4985 4.510897281417713
7.499 4.50997386365339
7.4995 4.509261776055916
7.5 4.508783883897906
7.5005 4.50856568433865
7.501 4.508641263627211
7.5015 4.509057214317731
7.502 4.509868916938406
7.5025 4.511149659592841
7.503 4.51297742046025
7.5035 4.515407464350999
7.504 4.518360094894342
7.5045 4.5215651592960056
7.505 4.524598942372669
7.5055 4.527080061625337
7.506 4.528844192396986
7.5065 4.529969960148072
7.507 4.530612707285498
7.5075 4.530906408063296
7.508 4.5309788811302
7.5085 4.5309992974450415
7.509 4.531129702350875
7.5095 4.531468265976991
7.51 4.5319989697153025
7.5105 4.5326661090358735
7.511 4.533432566556264
7.5115 4.534333989703799
7.512 4.535487214201971
7.5125 4.537046604385627
7.513 4.539190561886675
7.5135 4.542040490986381
7.514 4.545636243806773
7.5145 4.549926156279008
7.515 4.554791535620514
7.5155 4.5600755388479834
7.516 4.565635604011793
7.5165 4.571295949661038
7.517 4.576819131312914
7.5175 4.581908455219042
7.518 4.586271641473071
7.5185 4.589702750147008
7.519 4.592029809796061
7.5195 4.592990883592942
7.52 4.592321196212944
7.5205 4.590032033102976
7.521 4.586508786776791
7.5215 4.5823317393190335
7.522 4.577950702471143
7.5225 4.573613939738618
7.523 4.569436557380084
7.5235 4.565551571676742
7.524 4.562190212634721
7.5245 4.5596544458630826
7.525 4.558136104904977
7.5255 4.5569830843482135
7.526 4.552233554017076
7.5265 4.528253265799772
7.527 4.4376596271920254
7.5275 4.219722361139234
7.528 3.9550565849650754
7.5285 3.712192603901898
7.529 3.518992008845939
7.5295 3.3773136692707704
7.53 3.2814537873227367
7.5305 3.221588809968366
7.531 3.186350360788226
7.5315 3.1660396505361925
7.532 3.1541491300433853
7.5325 3.1469243282200425
7.533 3.142409351444125
7.5335 3.1396439123965427
7.534 3.138222532879319
7.5345 3.138094748372249
7.535 3.1394653200679548
7.5355 3.1428133291311466
7.536 3.1489496162272372
7.5365 3.159084071488558
7.537 3.1747792133035544
7.5375 3.197435271849069
7.538 3.227141029837134
7.5385 3.2614213723157492
7.539 3.295701383898032
7.5395 3.325943545825246
7.54 3.351314996362821
7.5405 3.375297889015088
7.541 3.405357697026065
7.5415 3.4536249587175574
7.542 3.5393238501317983
7.5425 3.6889975627070717
7.543 3.917946380116148
7.5435 4.184689972023977
7.544 4.398377076204874
7.5445 4.510029982071635
7.545 4.5585551574585415
7.5455 4.579209334136787
7.546 4.588314582653237
7.5465 4.593004435859027
7.547 4.59653138370934
7.5475 4.600493579555837
7.548 4.605578935046544
7.5485 4.611452413425783
7.549 4.616445508378008
7.5495 4.617988856021632
7.55 4.614297919370684
7.5505 4.605842765212782
7.551 4.5948433057041695
7.5515 4.583561985164837
7.552 4.573348414614601
7.5525 4.564702089343419
7.553 4.55763547321009
7.5535 4.551908168743986
7.554 4.547211681905931
7.5545 4.543282747036696
7.555 4.5399400192250345
7.5555 4.537092443290017
7.556 4.53470978100876
7.5565 4.532820654727895
7.557 4.531556574931101
7.5575 4.531230546987206
7.558 4.532571096887698
7.5585 4.537002731998263
7.559 4.546880590241215
7.5595 4.56489529702485
7.56 4.5913351337844
7.5605 4.617900490939561
7.561 4.618648174859943
7.5615 4.540868482139513
7.562 4.29466533736634
7.5625 3.8978567775389257
7.563 3.536134092925761
7.5635 3.314078074024793
7.564 3.199708767145773
7.5645 3.143241996370624
7.565 3.1158796340551236
7.5655 3.1044519869415153
7.566 3.1037804423609225
7.5665 3.113003495869603
7.567 3.1342443504776165
7.5675 3.1724898775873607
7.568 3.235685291206001
7.5685 3.3343620032929424
7.569 3.4789974249017055
7.5695 3.6730395621673155
7.57 3.901483563044027
7.5705 4.12583751377768
7.571 4.301269039017442
7.5715 4.407234274478616
7.572 4.454039310364254
7.5725 4.468892940234791
7.573 4.469323482257926
7.5735 4.4645348767785
7.574 4.458652513360424
7.5745 4.453154070704406
7.575 4.448376060657226
7.5755 4.44428968082424
7.576 4.440786119579873
7.5765 4.437796584847983
7.577 4.435285736028873
7.5775 4.4332372058182115
7.578 4.431659773319619
7.5785 4.430586993433558
7.579 4.430108779357927
7.5795 4.430459227658031
7.58 4.432147064808235
7.5805 4.436239280373102
7.581 4.44473625665526
7.5815 4.460774355386808
7.582 4.486988200771585
7.5825 4.517835374192026
7.583 4.521995560191285
7.5835 4.426748442185466
7.584 4.152279858101799
7.5845 3.788002508365987
7.585 3.4837370040793543
7.5855 3.2868267421241564
7.586 3.1722372721738568
7.5865 3.107814620509676
7.587 3.0722352282626995
7.5875 3.0532581992841488
7.588 3.043838943233882
7.5885 3.039326963815312
7.589 3.036129650272966
7.5895 3.0315093788303704
7.59 3.023828573345736
7.5905 3.012493098889599
7.591 2.9976465348794763
7.5915 2.979932656373374
7.592 2.9604949496502444
7.5925 2.940779387584233
7.593 2.922195308999691
7.5935 2.905794043293306
7.594 2.8920891536160065
7.5945 2.881077352950073
7.595 2.872386537826496
7.5955 2.865502457304518
7.596 2.8599391380448003
7.5965 2.8553163879982266
7.597 2.8513826549860495
7.5975 2.847985255835595
7.598 2.8450437687485346
7.5985 2.842520668795273
7.599 2.8404099681993644
7.5995 2.83874838917892
7.6 2.837603264080541
7.6005 2.8370344296694965
7.601 2.837001358698374
7.6015 2.8372976864030024
7.602 2.8375318291110725
7.6025 2.8371904009215685
7.603 2.8357824365704003
7.6035 2.832982638239483
7.604 2.8287448884442545
7.6045 2.823294689988713
7.605 2.817010903760539
7.6055 2.810345030865716
7.606 2.8037771292481546
7.6065 2.797713669798118
7.607 2.7923878627777023
7.6075 2.787870301143985
7.608 2.784184961609486
7.6085 2.781466106032739
7.609 2.780113974989052
7.6095 2.781102062945883
7.61 2.786623640639628
7.6105 2.801803946839857
7.611 2.8386887105991585
7.6115 2.9230032123837466
7.612 3.0931385897123684
7.6125 3.360632339229693
7.613 3.655906831925237
7.6135 3.8853987099023497
7.614 4.020835761337234
7.6145 4.07818658004905
7.615 4.069880829943464
7.6155 3.986763318547541
7.616 3.801332844276435
7.6165 3.508043687001222
7.617 3.188727575750989
7.6175 2.9542491990700883
7.618 2.823575521731855
7.6185 2.75764043257957
7.619 2.7236183920661867
7.6195 2.7047269497941047
7.62 2.693226769095893
7.6205 2.6854771676810314
7.621 2.679702026101805
7.6215 2.675024184789133
7.622 2.6710284177890324
7.6225 2.667551913406249
7.623 2.6645971051431383
7.6235 2.6623060568106167
7.624 2.660962499045497
7.6245 2.6609951783469663
7.625 2.662934188102885
7.6255 2.6673469667898564
7.626 2.674763424972288
7.6265 2.685554901568646
7.627 2.6995527331713545
7.6275 2.7154504614067383
7.628 2.7306090432078216
7.6285 2.7417801646349735
7.629 2.746652201948815
7.6295 2.7450294132754367
7.63 2.738878171731904
7.6305 2.731205344807379
7.631 2.7250745347989076
7.6315 2.7231787001944143
7.632 2.7283611824374914
7.6325 2.7442364992360497
7.633 2.7755776738602203
7.6335 2.8271189734411672
7.634 2.9004835296945055
7.6345 2.9897475760492194
7.635 3.0798947388363223
7.6355 3.151170023453301
7.636 3.1856031795128947
7.6365 3.172187847725156
7.637 3.110215068742602
7.6375 3.0132589960818157
7.638 2.9068605290065728
7.6385 2.8136436575831416
7.639 2.74176318824689
7.6395 2.689249893302347
7.64 2.652096644017976
7.6405 2.6266255277537516
7.641 2.609522548370099
7.6415 2.5980691684648383
7.642 2.5903269560876288
7.6425 2.585041711693303
7.643 2.581433942238884
7.6435 2.57902420420175
7.644 2.577568837620597
7.6445 2.5770306801907035
7.645 2.577614953188614
7.6455 2.5798783521262942
7.646 2.5849187697753235
7.6465 2.5946163826633386
7.647 2.611774408223588
7.6475 2.639739519546823
7.648 2.6808570936832377
7.6485 2.733754210410976
7.649 2.791155038514005
7.6495 2.8409675900736095
7.65 2.8706357446585598
7.6505 2.872629726787797
7.651 2.8475754829102486
7.6515 2.803811075585659
7.652 2.753680263509623
7.6525 2.7079374463138626
7.653 2.6722170566203927
7.6535 2.647302530588619
7.654 2.6314241211136116
7.6545 2.6222948915160194
7.655 2.6180204843713133
7.6555 2.6172852948822145
7.656 2.6192850787256132
7.6565 2.6236328523227153
7.657 2.630262720108349
7.6575 2.639336282544485
7.658 2.6511327614747087
7.6585 2.665851359639558
7.659 2.683309924952982
7.6595 2.7024173216758394
7.66 2.7207974740816114
7.6605 2.7351598742041903
7.661 2.7423136628739178
7.6615 2.7407763007299772
7.662 2.731455011976977
7.6625 2.7171029897721697
7.663 2.7011173932614048
7.6635 2.6862693016869406
7.664 2.674248059864648
7.6645 2.665568255953885
7.665 2.6599120794400415
7.6655 2.6565937804697493
7.666 2.654949589997213
7.6665 2.6544857057621636
7.667 2.654902595868225
7.6675 2.6560318879952325
7.668 2.6577757933762696
7.6685 2.660077612860108
7.669 2.6629265145600796
7.6695 2.6663537986101877
7.67 2.670461636396868
7.6705 2.675438230554062
7.671 2.6815738882182947
7.6715 2.6892598913298498
7.672 2.6989507829237303
7.6725 2.7109451745850963
7.673 2.7249902914449047
7.6735 2.739885677077159
7.674 2.7535541482614354
7.6745 2.763750097877348
7.675 2.7689078156761022
7.6755 2.768716153123786
7.676 2.7640846844809515
7.6765 2.7567207871613055
7.677 2.7485134632080532
7.6775 2.740958481820255
7.678 2.7348584009819517
7.6785 2.7304145095702568
7.679 2.727504593033678
7.6795 2.725934773844142
7.68 2.7255465269290164
7.6805 2.7262368548575333
7.681 2.727921778624684
7.6815 2.7305536453473964
7.682 2.7340857995251975
7.6825 2.7384557927542703
7.683 2.7435152475635567
7.6835 2.7489800391460166
7.684 2.7544493624326494
7.6845 2.7594408011047618
7.685 2.7634950491910297
7.6855 2.766309541052224
7.686 2.7678451944728435
7.6865 2.7683136658854357
7.687 2.7680801833942903
7.6875 2.7675331385095907
7.688 2.7669708571823692
7.6885 2.766576068683851
7.689 2.76648095793296
7.6895 2.76680328761194
7.69 2.7676344648424225
7.6905 2.7690201533434022
7.691 2.7709789620849987
7.6915 2.773547765024923
7.692 2.77681302332529
7.6925 2.7808945074639615
7.693 2.7859070949862685
7.6935 2.791883359842916
7.694 2.798717396459094
7.6945 2.806155616297908
7.695 2.8139165954976173
7.6955 2.8218174652291887
7.696 2.829655628556737
7.6965 2.83690275890405
7.697 2.842549053187949
7.6975 2.8454952380712752
7.698 2.8451972772293823
7.6985 2.842081998202116
7.699 2.8373338644936963
7.6995 2.8322662680136377
7.7 2.82779821307257
7.7005 2.8243318189590054
7.701 2.8219027193594863
7.7015 2.8203803704160224
7.702 2.8195760972422876
7.7025 2.819310453084646
7.703 2.819440312927104
7.7035 2.819895574430478
7.704 2.8206698665180054
7.7045 2.821781620470788
7.705 2.8232409959680362
7.7055 2.825000087374433
7.706 2.8269568202734066
7.7065 2.8289820454812693
7.707 2.8309964990538523
7.7075 2.8329714028767627
7.708 2.834893985445256
7.7085 2.836750976273966
7.709 2.8385284818814425
7.7095 2.8402259588637575
7.71 2.841810928953472
7.7105 2.843217243221079
7.711 2.8443509252799855
7.7115 2.845126390661707
7.712 2.845512160592535
7.7125 2.8455356075395732
7.713 2.8453033383720987
7.7135 2.8449893619703515
7.714 2.844844512481539
7.7145 2.845156712701809
7.715 2.8461419034046616
7.7155 2.8478182675958186
7.716 2.8499405339860315
7.7165 2.852019774629867
7.717 2.8534420745196387
7.7175 2.853659480302679
7.718 2.8524369922227555
7.7185 2.8499725972042524
7.719 2.8467589278897725
7.7195 2.8432248932304036
7.72 2.839605049807825
7.7205 2.8360351984357317
7.721 2.8327186335701553
7.7215 2.8299410231568602
7.722 2.827987808872538
7.7225 2.827105408154961
7.723 2.8275765280354372
7.7235 2.8299137164926504
7.724 2.835107710760453
7.7245 2.8450334237508317
7.725 2.8632038051837467
7.7255 2.8960107639336234
7.726 2.9542079793851252
7.7265 3.052768938831158
7.727 3.205971339637757
7.7275 3.4169766855168193
7.728 3.6705624618978634
7.7285 3.9376560857837513
7.729 4.183043069214945
7.7295 4.3618310044053645
7.73 4.292234668982897
7.7305 4.065279615170513
7.731 3.732028206842382
7.7315 3.3953231047338273
7.732 3.137911850994951
7.7325 2.9789859408753303
7.733 2.895023715625908
7.7335 2.855000150691768
7.734 2.8369832602985783
7.7345 2.8290353252046723
7.735 2.825489509921513
7.7355 2.8238081488680704
7.736 2.822861083974211
7.7365 2.8221576226142853
7.737 2.8214890212574124
7.7375 2.8207954896924052
7.738 2.820121302819815
7.7385 2.81961139280918
7.739 2.819560978572585
7.7395 2.8205554449480656
7.74 2.823729388002488
7.7405 2.8313491461708926
7.741 2.8478835482862985
7.7415 2.8818499066374104
7.742 2.9484612410521125
7.7425 3.072387347708953
7.743 3.287595134404026
7.7435 3.625110293466707
7.744 4.080156579971178
7.7445 4.579372133045642
7.745 4.343304502508524
7.7455 4.031709162069617
7.746 3.760116965921898
7.7465 3.5311501727541055
7.747 3.3451283114521777
7.7475 3.2021028828319436
7.748 3.098549565364366
7.7485 3.0265867591163866
7.749 2.976909701306041
7.7495 2.941747821564305
7.75 2.915958510124553
7.7505 2.896649668666094
7.751 2.8822404441480076
7.7515 2.871822083714652
7.752 2.8647115709717292
7.7525 2.860265110118161
7.753 2.8578584743494835
7.7535 2.8569572232029303
7.754 2.8571524966960995
7.7545 2.8581527030756293
7.755 2.8597409766412136
7.7555 2.8617681520554035
7.756 2.8641677066985354
7.7565 2.866986545237274
7.757 2.8704144784614014
7.7575 2.8748731741534455
7.758 2.881125383163856
7.7585 2.8904349199515176
7.759 2.904659608736316
7.7595 2.926171850720391
7.76 2.9573941776884363
7.7605 2.999758354409715
7.761 3.051911506670792
7.7615 3.10795507448315
7.762 3.1572510297822065
7.7625 3.1879911707172885
7.763 3.193978234792758
7.7635 3.1790708954304785
7.764 3.1550183165283494
7.7645 3.1349573345539588
7.765 3.1297436491976507
7.7655 3.149203657817387
7.766 3.2075539281144865
7.7665 3.3306972508108066
7.767 3.5579031052879833
7.7675 3.902515619843215
7.768 4.257418701361099
7.7685 4.463689748760989
7.769 4.522225421436219
7.7695 4.52154132378661
7.77 4.508167087840351
7.7705 4.496514090710362
7.771 4.488609730044252
7.7715 4.483575698596307
7.772 4.480420974026965
7.7725 4.478505117023283
7.773 4.477483931031858
7.7735 4.477193810230951
7.774 4.477578344756441
7.7745 4.478687461066683
7.775 4.480711386872925
7.7755 4.484064787052126
7.776 4.489329455538917
7.7765 4.4965886478384585
7.777 4.503090854748723
7.7775 4.499759273926769
7.778 4.473192307542376
7.7785 4.419648241103675
7.779 4.359261252904502
7.7795 4.333149203079832
7.78 4.370495135541746
7.7805 4.452402128160137
7.781 4.522546803413813
7.7815 4.526207683301268
7.782 4.4342774190613445
7.7825 4.265586084307132
7.783 4.096461178672027
7.7835 3.941560629690028
7.784 3.806352965200806
7.7845 3.6886938774096647
7.785 3.582688126127379
7.7855 3.4834907847962677
7.786 3.389669349877386
7.7865 3.303047654737516
7.787 3.227141165035799
7.7875 3.1648547631947137
7.788 3.1175013397455578
7.7885 3.084821798660081
7.789 3.065695551237181
7.7895 3.059012494611488
7.79 3.064239972657206
7.7905 3.0817491348573034
7.791 3.1127296006445837
7.7915 3.1587439148979852
7.792 3.221374868274574
7.7925 3.302854489962434
7.793 3.407333564427117
7.7935 3.5418663754377873
7.794 3.714474992541626
7.7945 3.9243009679941983
7.795 4.141446987835944
7.7955 4.310277281315252
7.796 4.399378385218527
7.7965 4.427187986721598
7.797 4.430706139700921
7.7975 4.427462925462636
7.798 4.4235619035389435
7.7985 4.4205816158556575
7.799 4.4186385264813515
7.7995 4.417514071534039
7.8 4.416998520512675
7.8005 4.416972838232804
7.801 4.417385665434346
7.8015 4.418203480674403
7.802 4.419408167336859
7.8025 4.421004893592245
7.803 4.422993342015707
7.8035 4.4253493061406415
7.804 4.427938952146852
7.8045 4.430488421990318
7.805 4.4325464309254174
7.8055 4.4334927875205095
7.806 4.432560331172161
7.8065 4.429203558475394
7.807 4.423485240049108
7.8075 4.415732619485534
7.808 4.405784279778765
7.8085 4.392163788579617
7.809 4.371296761174233
7.8095 4.336186556784111
7.81 4.275082448895943
7.8105 4.173291507082914
7.811 4.017641249933445
7.8115 3.811611045959558
7.812 3.5864556679862636
7.8125 3.387209176191303
7.813 3.240971897384475
7.8135 3.1471045476237043
7.814 3.091167568459972
7.8145 3.058766918348753
7.815 3.04008771608562
7.8155 3.0290939351402413
7.816 3.021648684788352
7.8165 3.014495708085904
7.817 3.005683076007979
7.8175 2.9953915861568623
7.818 2.9857125666555957
7.8185 2.979917802705997
7.819 2.982160234769238
7.8195 2.998015747764513
7.82 3.0356044433742992
7.8205 3.105709720009007
7.821 3.219162442011359
7.8215 3.3791759341461782
7.822 3.573171503812561
7.8225 3.773851041333198
7.823 3.951851098738433
7.8235 4.090851597354324
7.824 4.19096959376157
7.8245 4.261948580872377
7.825 4.316005304839348
7.8255 4.362506403896531
7.826 4.4054154527242515
7.8265 4.440997497825166
7.827 4.452403929301652
7.8275 4.41148907641469
7.828 4.298867147439386
7.8285 4.155534749408472
7.829 4.022006958607226
7.8295 3.929588786105243
7.83 3.891722724746727
7.8305 3.9108049541286283
7.831 3.9831613641690575
7.8315 4.095265836119016
7.832 4.217812792064547
7.8325 4.315740573223311
7.833 4.371838191103127
7.8335 4.394089097578642
7.834 4.398809381102908
7.8345 4.39707635979697
7.835 4.394338528440113
7.8355 4.392658253424188
7.836 4.392487347958027
7.8365 4.393566511882663
7.837 4.395478525239969
7.8375 4.398002563474878
7.838 4.4012994988085365
7.8385 4.405776887423525
7.839 4.411422355662283
7.8395 4.416461477410141
7.84 4.41555715997598
7.8405 4.3993624369952125
7.841 4.358176320703818
7.8415 4.290778102048731
7.842 4.214213956490945
7.8425 4.152891498309953
7.843 4.124632478824009
7.8435 4.133311122566243
7.844 4.170366832696158
7.8445 4.220636449088569
7.845 4.269793403638526
7.8455 4.30940958820221
7.846 4.337295936850544
7.8465 4.355239229663344
7.847 4.366304083312973
7.8475 4.373150220500942
7.848 4.377335332134714
7.8485 4.3785489156644894
7.849 4.372290226743407
7.8495 4.343121620748769
7.85 4.25089587201193
7.8505 4.031814183368909
7.851 3.6701696556217405
7.8515 3.292285705418718
7.852 3.0308776609861576
7.8525 2.889566828377853
7.853 2.819690684643338
7.8535 2.785520254020292
7.854 2.7694649232046435
7.8545 2.764494052938722
7.855 2.7695088540221304
7.8555 2.7885253167943818
7.856 2.833033705413441
7.8565 2.926454422336122
7.857 3.102347929433267
7.8575 3.373344068242557
7.858 3.681139804158419
7.8585 3.9318744041408538
7.859 4.090392173519885
7.8595 4.1785222054469715
7.86 4.226018781342975
7.8605 4.250221309396456
7.861 4.25401218530082
7.8615 4.222450986188345
7.862 4.116940181366451
7.8625 3.890548536916717
7.863 3.556184601804449
7.8635 3.2208483467923132
7.864 2.9781309051231384
7.8645 2.835404283364517
7.865 2.7593793354664937
7.8655 2.720051349523046
7.866 2.69968631078408
7.8665 2.6892809559407427
7.867 2.6846610233407473
7.8675 2.6842685227474528
7.868 2.68820672549083
7.8685 2.6981816084108443
7.869 2.7180994587630467
7.8695 2.755288415724519
7.87 2.821517313479803
7.8705 2.9315197856408277
7.871 3.095341655065373
7.8715 3.306743391706548
7.872 3.54086347271996
7.8725 3.7675899220971596
7.873 3.9646866745487843
7.8735 4.119609312203978
7.874 4.222023987077267
7.8745 4.260257219669055
7.875 4.224095124806884
7.8755 4.1154473783719565
7.876 3.956940130033007
7.8765 3.786028649455388
7.877 3.6370639100856605
7.8775 3.5307358669449025
7.878 3.477415087531333
7.8785 3.485386451478308
7.879 3.5658210671432675
7.8795 3.7208558780435625
7.88 3.915336329102769
7.8805 4.077649180190773
7.881 4.165924646504661
7.8815 4.195991171187596
7.882 4.198718158694503
7.8825 4.1927559027695365
7.883 4.185495522113551
7.8835 4.179061635249316
7.884 4.17377140730783
7.8845 4.1695032019776255
7.885 4.166141389193286
7.8855 4.163688746413187
7.886 4.162326397642794
7.8865 4.162464546875698
7.887 4.1647525826647795
7.8875 4.16995563121855
7.888 4.178568276138162
7.8885 4.190281971237751
7.889 4.203777575249032
7.8895 4.217094281236437
7.89 4.228108354471492
7.8905 4.23480327801427
7.891 4.235176829638832
7.8915 4.227725654860982
7.892 4.212732052335251
7.8925 4.192966135172628
7.893 4.1721407625752684
7.8935 4.152993622640223
7.894 4.136822058804181
7.8945 4.123892334393399
7.895 4.113996718608253
7.8955 4.106778810880297
7.896 4.101856025389098
7.8965 4.098855087268817
7.897 4.097398904228256
7.8975 4.097109998984798
7.898 4.097593511788069
7.8985 4.098374459345137
7.899 4.098813880608453
7.8995 4.097947862362033
7.9 4.094360480895346
7.9005 4.086431849672576
7.901 4.073269256404841
7.9015 4.055945253632019
7.902 4.037783571116727
7.9025 4.023107516454773
7.903 4.0152302623825635
7.9035 4.015277893364497
7.904 4.0220925532521425
7.9045 4.032818178322105
7.905 4.043764958369224
7.9055 4.051849379048812
7.906 4.056327930702117
7.9065 4.059619925990591
7.907 4.065648135854485
7.9075 4.0763058783599595
7.908 4.08903437058984
7.9085 4.098269277368723
7.909 4.100015556862078
7.9095 4.094849311129617
7.91 4.086394138803327
7.9105 4.07795919582757
7.911 4.071085326773546
7.9115 4.0659797272088705
7.912 4.062366091611625
7.9125 4.059914611466522
7.913 4.058346067101959
7.9135 4.057340996481227
7.914 4.056285922265045
7.9145 4.053533948365584
7.915 4.0444197522404535
7.9155 4.016429274923564
7.916 3.9421276286314013
7.9165 3.78663270536764
7.917 3.5604336620382577
7.9175 3.3470099850520354
7.918 3.2096036150969747
7.9185 3.1459460594184945
7.919 3.1348930391456884
7.9195 3.1658219618839967
7.92 3.2411036207318427
7.9205 3.3704099424627048
7.921 3.556996601163056
7.9215 3.776085970723657
7.922 3.9681909355975753
7.9225 4.078479935702034
7.923 4.105058505772095
7.9235 4.088720160983425
7.924 4.066190788313878
7.9245 4.052018506499153
7.925 4.047193180762663
7.9255 4.049284398367404
7.926 4.056130192957714
7.9265 4.066065960666756
7.927 4.0777364825677305
7.9275 4.090083700964704
7.928 4.102574616332295
7.9285 4.11523897497655
7.929 4.12852916676917
7.9295 4.143169934508733
7.93 4.159846750769749
7.9305 4.178435736246011
7.931 4.196908324169541
7.9315 4.2111756549077155
7.932 4.217013075039277
7.9325 4.2128429246239625
7.933 4.20059228329704
7.9335 4.184101981128898
7.934 4.167028539359021
7.9345 4.151821552527907
7.935 4.139645158758598
7.9355 4.130718289541014
7.936 4.124696076755822
7.9365 4.120977445675767
7.937 4.118921282333106
7.9375 4.118001028011414
7.938 4.117851869276945
7.9385 4.1182632159060875
7.939 4.119146457248964
7.9395 4.120504805540592
7.94 4.122459315228947
7.9405 4.125323892395488
7.941 4.129852889450441
7.9415 4.137856957455111
7.942 4.153656808379053
7.9425 4.187397964782204
7.943 4.261380061650036
7.9435 4.417317252100012
7.944 4.681399611726623
7.9445 4.858246629191107
7.945 4.685110291774101
7.9455 4.424662702432255
7.946 4.262799620342771
7.9465 4.184200852417445
7.947 4.148859249769564
7.9475 4.132647627195202
7.948 4.124291870804822
7.9485 4.119144232464863
7.949 4.115386793662881
7.9495 4.112328336634175
7.95 4.109720913967281
7.9505 4.107510850783851
7.951 4.105739802716998
7.9515 4.1045456835587055
7.952 4.104190456802189
7.9525 4.105086833706706
7.953 4.1077790839558075
7.9535 4.112755398480815
7.954 4.119984720683987
7.9545 4.12831704607522
7.955 4.135428510253701
7.9555 4.138848132988804
7.956 4.137449759981819
7.9565 4.131866314706412
7.957 4.123784818781666
7.9575 4.114916099275708
7.958 4.1064624923701905
7.9585 4.099000061387005
7.959 4.092609030049267
7.9595 4.087133268234678
7.96 4.082444432584373
7.9605 4.078694304584896
7.961 4.076640072464106
7.9615 4.07810230773747
7.962 4.086467485764607
7.9625 4.106720267688458
7.963 4.144377234682628
7.9635 4.2030562803551765
7.964 4.281242983537566
7.9645 4.369252341189282
7.965 4.441547807897623
7.9655 4.461979144020311
7.966 4.414261236692563
7.9665 4.320718034101433
7.967 4.2186984370947895
7.9675 4.1310343686655076
7.968 4.067432378041091
7.9685 4.0272804830777025
7.969 4.004917242130195
7.9695 3.9939456176883654
7.97 3.989193464282619
7.9705 3.9870762710871306
7.971 3.9854300786381396
7.9715 3.9830764380608246
7.972 3.9793967786568887
7.9725 3.9740200272291064
7.973 3.966628437080188
7.9735 3.956799768698205
7.974 3.943865117899052
7.9745 3.9263745499579565
7.975 3.901036187718682
7.9755 3.861281700468747
7.976 3.796857817295595
7.9765 3.6976579913822762
7.977 3.561616502027902
7.9775 3.4018167727469075
7.978 3.243901869116594
7.9785 3.113304734275265
7.979 3.0222458278193107
7.9795 2.9676830477313816
7.98 2.9388120813391962
7.9805 2.924945005552872
7.981 2.9188221234557146
7.9815 2.9164059171719865
7.982 2.915693438516695
7.9825 2.9157570248838125
7.983 2.916164612520677
7.9835 2.9167418641752887
7.984 2.9174087956819212
7.9845 2.91814857475521
7.985 2.9189701148023213
7.9855 2.919914592687916
7.986 2.921056778896415
7.9865 2.922555752786743
7.987 2.924681256508978
7.9875 2.927827536297717
7.988 2.9323662979302165
7.9885 2.9382621432595935
7.989 2.94471838784571
7.9895 2.9503372759432454
7.99 2.9538012951747037
7.9905 2.954465280295268
7.991 2.952461256789456
7.9915 2.9484632000625135
7.992 2.943328973718546
7.9925 2.9378767049027745
7.993 2.9327294700534496
7.9935 2.928270264601289
7.994 2.924670970254435
7.9945 2.921970475746872
7.995 2.920154328155662
7.9955 2.919196411289243
7.996 2.9191267475301084
7.9965 2.920058416365463
7.997 2.922256351290092
7.9975 2.9262165346674065
7.998 2.932742147630953
7.9985 2.9429955139473565
7.999 2.9583979356399146
7.9995 2.980220679906977
8.0 3.0086813671818406
8.0005 3.0418058231023943
8.001 3.0746054007547032
8.0015 3.0995241990081324
8.002 3.109032906756938
8.0025 3.0996747199601478
8.003 3.0745248837368306
8.0035 3.0414848338992675
8.004 3.008717639829519
8.0045 2.981452200736105
8.005 2.9615723928880735
8.0055 2.94865248555391
8.006 2.941172297123269
8.0065 2.937447917479159
8.007 2.936130813355777
8.0075 2.9362834531468325
8.008 2.9373300735490533
8.0085 2.938946004808538
8.009 2.9410111068052283
8.0095 2.943543770573835
8.01 2.9467217781554558
8.0105 2.9508762947318123
8.011 2.9564977402061166
8.0115 2.9641373677956535
8.012 2.9741770497461273
8.0125 2.986514405415856
8.013 3.000365241939014
8.0135 3.014297374225273
8.014 3.026213626152253
8.0145 3.033433787332755
8.015 3.033540672071571
8.0155 3.0261481621460744
8.016 3.013785122976114
8.0165 3.0006137297640576
8.017 2.9898845680401918
8.0175 2.9827157971165397
8.018 2.9786843334193263
8.0185 2.9769163893637733
8.019 2.9766910191489275
8.0195 2.977537920013222
8.02 2.979192426124942
8.0205 2.981535495989559
8.021 2.984588805734698
8.0215 2.9885516432348096
8.022 2.993952856121763
8.0225 3.0019061448850612
8.023 3.0145519489365844
8.0235 3.0356761906977754
8.024 3.071368291353008
8.0245 3.129891279211825
8.025 3.2189394196171035
8.0255 3.338520092657018
8.026 3.4734093890072772
8.0265 3.5969782851528036
8.027 3.6895035202844992
8.0275 3.7492992758237866
8.028 3.78578043060629
8.0285 3.8087330327162165
8.029 3.8244162248987275
8.0295 3.836045814682161
8.03 3.845097985388091
8.0305 3.852237194834422
8.031 3.857831483802511
8.0315 3.862177664891985
8.032 3.8655905587580213
8.0325 3.8683752552203527
8.033 3.870797355692951
8.0335 3.8730518876126707
8.034 3.8752455089542233
8.0345 3.8774080200486205
8.035 3.879515611032015
8.0355 3.8815094830722776
8.036 3.883264384832221
8.0365 3.884554746765848
8.037 3.8849154554971177
8.0375 3.8834007393749053
8.038 3.878193785864405
8.0385 3.8660730474666076
8.039 3.84203455642458
8.0395 3.799946333752392
8.04 3.7354105367772474
8.0405 3.6499056059012824
8.041 3.552329776115829
8.0415 3.4555086472461474
8.042 3.3710314845491043
8.0425 3.305654242538515
8.043 3.2615957136923965
8.0435 3.238305410843423
8.044 3.234629903961797
8.0445 3.2501195322123015
8.045 3.284879012934776
8.0455 3.338486713911899
8.046 3.4084722747237306
8.0465 3.4888398342178197
8.047 3.569992817224441
8.0475 3.6394526121697703
8.048 3.6853908225702705
8.0485 3.70013172073289
8.049 3.6824839482398977
8.0495 3.6373943608441897
8.05 3.574258988127748
8.0505 3.504492381030496
8.051 3.4394508540785145
8.0515 3.388498014185722
8.052 3.3582385580699414
8.0525 3.3533617745565083
8.053 3.378718407775607
8.0535 3.4411137498804214
8.054 3.5475598043211862
8.0545 3.693908464573208
8.055 3.8464096250988566
8.0555 3.9514106176760384
8.056 3.9882775914657467
8.0565 3.9815941212438686
8.057 3.961076878881456
8.0575 3.941494271408353
8.058 3.9269097779867783
8.0585 3.9171054947614676
8.059 3.9107844258255655
8.0595 3.9067174634642035
8.06 3.904036259781349
8.0605 3.902226929608493
8.061 3.9010133959669107
8.0615 3.9002714249697386
8.062 3.899956947895908
8.0625 3.9000598004568294
8.063 3.9005947854395844
8.0635 3.901587594758918
8.064 3.903091886982943
8.0645 3.9051932147706525
8.065 3.908040507256989
8.0655 3.911833589105549
8.066 3.916821407583112
8.0665 3.9231694441675193
8.067 3.93074214595043
8.0675 3.938816240410932
8.068 3.9461064475950947
8.0685 3.951245866988141
8.069 3.953454114667097
8.0695 3.9527315579489644
8.07 3.9494749687954824
8.0705 3.9443083315772087
8.071 3.938202569051561
8.0715 3.932367889525417
8.072 3.927711047259483
8.0725 3.924480247587325
8.073 3.922488396340417
8.0735 3.921430639315955
8.074 3.9210595262533046
8.0745 3.921206152309323
8.075 3.9217546172048445
8.0755 3.9226123803913007
8.076 3.9237203642444003
8.0765 3.925026170927466
8.077 3.9264960814609635
8.0775 3.9281044155535563
8.078 3.9298313809758634
8.0785 3.9316883768111195
8.079 3.9337216746224284
8.0795 3.9360017127103903
8.08 3.9385484062807956
8.0805 3.941224493559079
8.081 3.9437219311331377
8.0815 3.945688301432729
8.082 3.946878142898192
8.0825 3.9472045395890154
8.083 3.94672901011893
8.0835 3.9456803145446875
8.084 3.944398227841499
8.0845 3.943207851494866
8.085 3.9422946353873263
8.0855 3.941715416654767
8.086 3.941451354665767
8.0865 3.9414668704054163
8.087 3.941752184399742
8.0875 3.9423141845890326
8.088 3.9432089021308494
8.0885 3.9445253442140524
8.089 3.9463733472600877
8.0895 3.9488570936228493
8.09 3.9520021358363477
8.0905 3.95568574038428
8.091 3.959633316674597
8.0915 3.963466661230828
8.092 3.9667666436508897
8.0925 3.9691340017780847
8.093 3.9704081199098065
8.0935 3.9707745102360237
8.094 3.970622882884581
8.0945 3.9702942408638036
8.095 3.9699739441594213
8.0955 3.969716187958535
8.096 3.9695408179558127
8.0965 3.9694801744798403
8.097 3.9695944818333233
8.0975 3.9699719426034585
8.098 3.9706767573391195
8.0985 3.97171681699795
8.099 3.973054723450601
8.0995 3.9746044266906706
8.1 3.9762689690838853
8.1005 3.9779644287433458
8.101 3.979648906357439
8.1015 3.981320020163552
8.102 3.982974077292332
8.1025 3.9846063300068595
8.103 3.9861945076657443
8.1035 3.987712683736473
8.104 3.989138256746725
8.1045 3.990483125119133
8.105 3.9917822166651336
8.1055 3.9930962066827904
8.106 3.9944855736107856
8.1065 3.9960042070234314
8.107 3.997704537967496
8.1075 3.999644200225256
8.108 4.001880466130047
8.1085 4.004447705804853
8.109 4.007315379511518
8.1095 4.010389781409775
8.11 4.013534669025476
8.1105 4.01663882488464
8.111 4.019686661545982
8.1115 4.022731019095079
8.112 4.025802340233118
8.1125 4.028779819064385
8.113 4.031283943732611
8.1135 4.032759258332942
8.114 4.032756600387811
8.1145 4.031306475985116
8.115 4.028881414936817
8.1155 4.026054286799023
8.116 4.023221418500579
8.1165 4.020572412786911
8.117 4.018186167439766
8.1175 4.016105791662301
8.118 4.0143570974729075
8.1185 4.012921759030207
8.119 4.0117588686790535
8.1195 4.010841830268281
8.12 4.010189930759151
8.1205 4.009886116078598
8.121 4.010032734420645
8.1215 4.010709393571859
8.122 4.011898215300463
[truncated: 1,777,878 more chars]
