# Supplementary material for: Distinct solvation patterns of OH− versus H3O+ charge defects at electrified gold/water interfaces govern their properties
Source: Nat Commun. 2025 Sep 19;16:8325. doi: 10.1038/s41467-025-63832-1 (PMC12449469; doi:10.1038/s41467-025-63832-1)
Supplement: Supplementary file 4 — Source Data [file 41467_2025_63832_MOESM4_ESM.zip › data/si/fig4/lower/h3o_pos_3.dat]

0.0 2.908705385674593
0.0005 2.9092308399828317
0.001 2.9106042805510617
0.0015 2.9135181372970065
0.002 2.9190991323503495
0.0025 2.928953227562073
0.003 2.9449377795177734
0.0035 2.9684971743221675
0.004 2.9995922369180628
0.0045 3.0352529118673184
0.005 3.068635135544098
0.0055 3.090516030555926
0.006 3.094330851855079
0.0065 3.0809716348256204
0.007 3.058131246006984
0.0075 3.0346515748491365
0.008 3.0160063861399378
0.0085 3.0039255455828284
0.009 2.998290933419569
0.0095 2.99882479944118
0.01 3.00600244168617
0.0105 3.02115250900943
0.011 3.04531434538067
0.0115 3.0759649523677863
0.012 3.104381560425449
0.0125 3.121287684195333
0.013 3.125821233321573
0.0135 3.123325852152848
0.014 3.1185238966102142
0.0145 3.1136056495636053
0.015 3.1091298753723633
0.0155 3.1049902783282723
0.016 3.100951101544033
0.0165 3.096893839341992
0.017 3.092820401216362
0.0175 3.0887337141085345
0.018 3.084561054137491
0.0185 3.0802350788558206
0.019 3.0758007598756114
0.0195 3.071430806962705
0.02 3.0673459507125562
0.0205 3.063700426741339
0.021 3.060546610484047
0.0215 3.0578660875570653
0.022 3.055667895464473
0.0225 3.0540540187331926
0.023 3.0532542392944864
0.0235 3.0536596077241684
0.024 3.055860736321283
0.0245 3.0606805413892912
0.025 3.069095808454523
0.0255 3.081654091396712
0.026 3.0957024585402104
0.0265 3.096974029682243
0.027 3.056867874300459
0.0275 2.9809753358428646
0.028 2.919029973251246
0.0285 2.8858683754134864
0.029 2.8702640295088466
0.0295 2.862791251952822
0.03 2.8588560623830217
0.0305 2.8564504362689425
0.031 2.8547076372175892
0.0315 2.853275717350484
0.032 2.8520626296262916
0.0325 2.8511264101678817
0.033 2.850617252868111
0.0335 2.8507493102714916
0.034 2.851738754658057
0.0345 2.8537286548651783
0.035 2.856680088602837
0.0355 2.8602982445990657
0.036 2.8640260180015362
0.0365 2.8670893637705133
0.037 2.8686804497277896
0.0375 2.8682538807938185
0.038 2.8658103715366225
0.0385 2.861986625512622
0.039 2.8577507568567233
0.0395 2.8539684864960924
0.04 2.8511453490878607
0.0405 2.849425116036625
0.041 2.8487690398061707
0.0415 2.8491729306535545
0.042 2.8508489928263225
0.0425 2.854451513164709
0.043 2.8614800867609356
0.0435 2.8751518688429654
0.044 2.902245113376508
0.0445 2.956477197087124
0.045 3.062656430712111
0.0455 3.253779762433415
0.046 3.5419512323759283
0.0465 3.8665700912652285
0.047 4.110947957735486
0.0475 4.217120516652691
0.048 4.221674349198337
0.0485 4.1832410631645045
0.049 4.131512268304513
0.0495 4.062755145930242
0.05 3.946711616793249
0.0505 3.7496615243463873
0.051 3.489766595461627
0.0515 3.2467741153389147
0.052 3.0763537938803163
0.0525 2.975582731388635
0.053 2.9200199665539026
0.0535 2.8897391282564753
0.054 2.8730334214064372
0.0545 2.8637418210927192
0.055 2.858652569880552
0.0555 2.856027362706926
0.056 2.8548189872662606
0.0565 2.8543229458014396
0.057 2.854047777866593
0.0575 2.853668435145903
0.058 2.8529806566227043
0.0585 2.8518394826261373
0.059 2.850123884950402
0.0595 2.8478084049485597
0.06 2.8450449087699328
0.0605 2.8421406646599126
0.061 2.839435051319506
0.0615 2.8371816500700975
0.062 2.83551350469243
0.0625 2.834455692482849
0.063 2.833972658873372
0.0635 2.8340133583221006
0.064 2.8345320147649167
0.0645 2.835505653723483
0.065 2.8369814124132082
0.0655 2.8391105297862262
0.066 2.842204651014252
0.0665 2.846840015480253
0.067 2.8541118443786475
0.0675 2.866244066597793
0.068 2.887774868329706
0.0685 2.9276693157620004
0.069 3.0024085581557207
0.0695 3.1370948439640367
0.07 3.3479659900596745
0.0705 3.575630129979916
0.071 3.6630993847066895
0.0715 3.5641738488107206
0.072 3.3965902328852584
0.0725 3.2493334897173964
0.073 3.1435680234759475
0.0735 3.0737443502733113
0.074 3.029547801940933
0.0745 3.0021764639248003
0.075 2.9854556316628402
0.0755 2.975397667428365
0.076 2.9695372420538684
0.0765 2.966380045824594
0.077 2.965070353923978
0.0775 2.9651804249931653
0.078 2.9665913890268927
0.0785 2.9694466801430233
0.079 2.974155166880789
0.0795 2.9814242197914487
0.08 2.9922778448498724
0.0805 3.007850970257109
0.081 3.0287725421447655
0.0815 3.0538235547202186
0.082 3.0788677856298525
0.0825 3.097638601760422
0.083 3.104633117183579
0.0835 3.097249359379247
0.084 3.07498536357478
0.0845 3.0375412248417613
0.085 2.985940251765629
0.0855 2.9266587639619432
0.086 2.8720929354926
0.0865 2.8320242112093164
0.087 2.8072185557259077
0.0875 2.793051644525506
0.088 2.7848682823752844
0.0885 2.779710137884007
0.089 2.7759878761202623
0.0895 2.7729135130061957
0.09 2.770102418792118
0.0905 2.7673961649563976
0.091 2.764756732086627
0.0915 2.7622372346766992
0.092 2.759967667660617
0.0925 2.7581614227890325
0.093 2.7571506581209198
0.0935 2.757406638491779
0.094 2.759544794721921
0.0945 2.7642230967766634
0.095 2.7719528061156824
0.0955 2.782810202020852
0.096 2.7960841924120237
0.0965 2.8101457899628093
0.097 2.8230205386531955
0.0975 2.8335558188135748
0.098 2.8420287045541857
0.0985 2.8497378386218104
0.099 2.8581631638602234
0.0995 2.8683135028294453
0.1 2.8803704859459947
0.1005 2.8939221810304447
0.101 2.9085150219947957
0.1015 2.9242878055826624
0.102 2.9421525758334512
0.1025 2.963460533269356
0.103 2.9892438318141865
0.1035 3.0198090380319327
0.104 3.054245116082451
0.1045 3.0890375214471666
0.105 3.1152473540928076
0.1055 3.1176075254985944
0.106 3.0822283163593864
0.1065 3.0104571777231888
0.107 2.9214767128803247
0.1075 2.837744072672664
0.108 2.7726498683999408
0.1085 2.7290828910898908
0.109 2.703132943494155
0.1095 2.6886532611248084
0.11 2.6804906463312426
0.1105 2.675435787642461
0.111 2.6717978319019045
0.1115 2.6687317953147796
0.112 2.665823185693692
0.1125 2.662875642875366
0.113 2.6598225924309764
0.1135 2.656691695245919
0.114 2.6536089328526264
0.1145 2.650843862636717
0.115 2.648955348060041
0.1155 2.6491442263851672
0.116 2.654042964703561
0.1165 2.6689753411278465
0.117 2.7024457170374996
0.1175 2.7620865723978936
0.118 2.8445159147982517
0.1185 2.9286410971209955
0.119 2.98466117051482
0.1195 2.9922382140182533
0.12 2.9515995873171272
0.1205 2.8813587128827356
0.121 2.805587651643811
0.1215 2.7411459495441006
0.122 2.693882846526379
0.1225 2.6624038561423538
0.123 2.6427828497324066
0.1235 2.631133269394513
0.124 2.62448246940638
0.1245 2.6208384961683366
0.125 2.6189929398473923
0.1255 2.6182763972818206
0.126 2.618338912809045
0.1265 2.6190279240543264
0.127 2.6203217590891112
0.1275 2.6223161721393895
0.128 2.6252389531407543
0.1285 2.629413481709901
0.129 2.6351744727102746
0.1295 2.6427433907314883
0.13 2.652019168398435
0.1305 2.6623543662066362
0.131 2.672465718743914
0.1315 2.680589319818977
0.132 2.684910101127133
0.1325 2.684161144786356
0.133 2.678494554570178
0.1335 2.669703292483896
0.134 2.6602715191649855
0.1345 2.6520549779402254
0.135 2.6457837163233924
0.1355 2.6414179598001093
0.136 2.638628354743191
0.1365 2.6370496811017174
0.137 2.63635768764044
0.1375 2.636261403176536
0.138 2.6364994920895493
0.1385 2.636871234809603
0.139 2.637224799396333
0.1395 2.637462996085083
0.14 2.6375399514744773
0.1405 2.637446471888258
0.141 2.6372177455685
0.1415 2.636926553679177
0.142 2.6366785865850657
0.1425 2.636616225086237
0.143 2.6369396348875584
0.1435 2.637936779907867
0.144 2.640025310942133
0.1445 2.6437285080393265
0.145 2.649604184638087
0.1455 2.6581467400371492
0.146 2.6698015643624737
0.1465 2.6850129293913794
0.147 2.7041145506807913
0.1475 2.726774528345202
0.148 2.751031772844109
0.1485 2.772591962732611
0.149 2.7852795799204424
0.1495 2.783447319561966
0.15 2.7655919079980285
0.1505 2.7365429798337724
0.151 2.7052450587473222
0.1515 2.6794747680581716
0.152 2.6622065254138336
0.1525 2.6523594374483777
0.153 2.647444059549094
0.1535 2.6452928315876703
0.154 2.6445012531352967
0.1545 2.6442902997938615
0.155 2.6442615273510315
0.1555 2.6442244304029314
0.156 2.6441031442338785
0.1565 2.6438924167374767
0.157 2.64365070488751
0.1575 2.643507167408191
0.158 2.643716999061776
0.1585 2.6447859198800847
0.159 2.647697785330343
0.1595 2.6542698400877454
0.16 2.6673501559474717
0.1605 2.6899900011451434
0.161 2.7223555548667067
0.1615 2.757710250390903
0.162 2.7829977724555794
0.1625 2.7873142341815003
0.163 2.7702550975144744
0.1635 2.741119602903603
0.164 2.7107186628337567
0.1645 2.6854264808009587
0.165 2.66694104626806
0.1655 2.6544937141344915
0.166 2.646580769184806
0.1665 2.641760142335719
0.167 2.6389404008072743
0.1675 2.6374089109557515
0.168 2.6367707920610224
0.1685 2.636911652474125
0.169 2.63798322681114
0.1695 2.6405285883230283
0.17 2.6457628915538782
0.1705 2.6561084572452964
0.171 2.6760208557803393
0.1715 2.712730826833014
0.172 2.775495732613618
0.1725 2.8709778528478234
0.173 2.99472895551643
0.1735 3.124921671241238
0.174 3.227709503511618
0.1745 3.2732337453364257
0.175 3.2513234297077345
0.1755 3.1758163746274883
0.176 3.075144648109526
0.1765 2.9761943870860117
0.177 2.8939933603301258
0.1775 2.832392825437199
0.178 2.789617663309106
0.1785 2.7624260703964554
0.179 2.7476493415378718
0.1795 2.7428195065957004
0.18 2.7466245427662015
0.1805 2.7590147853318543
0.181 2.780940740312242
0.1815 2.813620554823033
0.182 2.8572733869996645
0.1825 2.9098387322126884
0.183 2.966619898706262
0.1835 3.0212111499595773
0.184 3.0668606762494166
0.1845 3.0967356807734854
0.185 3.10474112801048
0.1855 3.087721344617523
0.186 3.0476566136009167
0.1865 2.9917607371748636
0.187 2.9298599358657826
0.1875 2.8710605001588005
0.188 2.821284203758437
0.1885 2.7829212800981784
0.189 2.7558964995872044
0.1895 2.7391254819988786
0.19 2.7316563325692753
0.1905 2.73303005161637
0.191 2.743253053846858
0.1915 2.7625032159623393
0.192 2.790525048907912
0.1925 2.825982651924778
0.193 2.865923504183331
0.1935 2.9057514071554893
0.194 2.939341914581248
0.1945 2.959303289473957
0.195 2.9580038190547073
0.1955 2.930417177080874
0.196 2.8779134679102567
0.1965 2.810508342077159
0.197 2.7434216088520946
0.1975 2.6887397442132146
0.198 2.6501413941703413
0.1985 2.6250482760885747
0.199 2.6091561535247
0.1995 2.599049359638749
0.2 2.5925702390023515
0.2005 2.5884357311252915
0.201 2.585862367818984
0.2015 2.5843610668341688
0.202 2.5836335138496773
0.2025 2.583517786003557
0.203 2.5839401955621257
0.2035 2.584875485365047
0.204 2.5862828479002564
0.2045 2.5880439875012895
0.205 2.589896145796616
0.2055 2.5915100488399245
0.206 2.5926428426094885
0.2065 2.593237257047778
0.207 2.5934055930710764
0.2075 2.59331870212167
0.208 2.593141543712215
0.2085 2.5930225667875364
0.209 2.5930988119983214
0.2095 2.593493230513734
0.21 2.5942991637742994
0.2105 2.595593329789401
0.211 2.5974940269395423
0.2115 2.6002570238071057
0.212 2.6043779764444652
0.2125 2.6107111746009304
0.213 2.6206977153574824
0.2135 2.6366273764856816
0.214 2.6619428738982966
0.2145 2.70121999707166
0.215 2.759406456609585
0.2155 2.8400841770234804
0.216 2.943446914565931
0.2165 3.065280925265159
0.217 3.1976053841166356
0.2175 3.329119047782682
0.218 3.444841187866019
0.2185 3.525527759022162
0.219 3.5503918667983347
0.2195 3.5062006223224094
0.22 3.397614760512469
0.2205 3.249089933322396
0.221 3.093401771903678
0.2215 2.9566836321293684
0.222 2.850890713539477
0.2225 2.776290166410159
0.223 2.7270796362293437
0.2235 2.6961293378771893
0.224 2.6774187667523845
0.2245 2.6666738881058523
0.225 2.661156911506663
0.2255 2.65916235284745
0.226 2.6595850955794456
0.2265 2.6615961688653984
0.227 2.664484127147335
0.2275 2.6676049435043323
0.228 2.6703920414781406
0.2285 2.672342865447656
0.229 2.6730652343892816
0.2295 2.672385991182993
0.23 2.6704731945267453
0.2305 2.6678014902248632
0.231 2.6649681005482195
0.2315 2.662512007307904
0.232 2.6607843316612785
0.2325 2.6599345119551243
0.233 2.659941027870512
0.2335 2.6607161763640823
0.234 2.6621770646652054
0.2345 2.6643075235745597
0.235 2.6671853801046295
0.2355 2.6710178624545327
0.236 2.6762246693202174
0.2365 2.6835637643635843
0.237 2.6942758767054658
0.2375 2.7101248044542503
0.238 2.733066139985886
0.2385 2.7643867095037953
0.239 2.803632941548419
0.2395 2.8481012269829575
0.24 2.8929028120672333
0.2405 2.9310008551200584
0.241 2.954029723107447
0.2415 2.9552219251370415
0.242 2.933541825103437
0.2425 2.894538300028107
0.243 2.847824234434701
0.2435 2.803230499093581
0.244 2.7673887381786306
0.2445 2.742258755725472
0.245 2.7263224047174726
0.2455 2.716894036202537
0.246 2.711651914238499
0.2465 2.7090516536617164
0.247 2.708146294527988
0.2475 2.708278718149958
0.248 2.708879997530654
0.2485 2.709461382613479
0.249 2.709731525655344
0.2495 2.709709360826591
0.25 2.7097548570374963
0.2505 2.710413293563321
0.251 2.712179634697299
0.2515 2.7152461881702985
0.252 2.7193259885610184
0.2525 2.7236270370315525
0.253 2.727069081258443
0.2535 2.72878028259053
0.254 2.728537986038023
0.2545 2.7268097917285568
0.255 2.7244583330911913
0.2555 2.722389890038925
0.256 2.721479406254539
0.2565 2.7226858905754545
0.257 2.7273477182945145
0.2575 2.7375835898322025
0.258 2.7566951238018165
0.2585 2.7891364226946385
0.259 2.839113263496036
0.2595 2.9069229424545524
0.26 2.9855481314926537
0.2605 3.0629977982510335
0.261 3.1300398784735917
0.2615 3.1844776766226692
0.262 3.22857671203925
0.2625 3.2646661538404933
0.263 3.2919795764638975
0.2635 3.304089044413673
0.264 3.285490701583467
0.2645 3.2118262918301843
0.265 3.0706726609301365
0.2655 2.9011952745664855
0.266 2.770013520010793
0.2665 2.6975009243861754
0.267 2.6643264149513515
0.2675 2.649983339450684
0.268 2.643404791548053
0.2685 2.639813448359658
0.269 2.63731755214095
0.2695 2.6351925334311064
0.27 2.6331906496881805
0.2705 2.631289160663907
0.271 2.6296202463820224
0.2715 2.628530882222619
0.272 2.6287787333246326
0.2725 2.6320531648019037
0.273 2.641894818282501
0.2735 2.6646973735073116
0.274 2.708910899789413
0.2745 2.779149850350298
0.275 2.8657153003353484
0.2755 2.9416845569756473
0.276 2.980796540842671
0.2765 2.9788662907055192
0.277 2.951332974565198
0.2775 2.9166593075530125
0.278 2.8872164390217607
0.2785 2.8695134566876837
0.279 2.867025430676448
0.2795 2.8821502421682146
0.28 2.915949147518467
0.2805 2.9647910803608033
0.281 3.0160401862587447
0.2815 3.0527665391958623
0.282 3.0682141437955712
0.2825 3.0687163419842536
0.283 3.0630571991577566
0.2835 3.056249959390482
0.284 3.0501113193438245
0.2845 3.04503318987834
0.285 3.04092660026597
0.2855 3.037559681729186
0.286 3.034703072259471
0.2865 3.032172708167102
0.287 3.0298406545780123
0.2875 3.0276227638687976
0.288 3.02547003368342
0.2885 3.0233476470644236
0.289 3.021233048796721
0.2895 3.0191006449108135
0.29 3.01693324824699
0.2905 3.014724762980218
0.291 3.012487711406364
0.2915 3.010254976274992
0.292 3.0080730656154655
0.2925 3.005989780469842
0.293 3.004060187161323
0.2935 3.002359982436354
0.294 3.0009921317640798
0.2945 3.0001251258840194
0.295 3.0000292415043157
0.2955 3.001183477964889
0.296 3.004466863441741
0.2965 3.0114600094189887
0.297 3.024938379773073
0.2975 3.0495407345133243
0.298 3.0919002123435364
0.2985 3.153040771144304
0.299 3.1809750309820215
0.2995 3.0300797450843637
0.3 2.7940696791009936
0.3005 2.666733896436088
0.301 2.616929680400541
0.3015 2.597297682661428
0.302 2.5889602785424506
0.3025 2.5854878508264134
0.303 2.5848544625676366
0.3035 2.58681140099005
0.304 2.592097649435117
0.3045 2.602156740064399
0.305 2.618482915651522
0.3055 2.640892188139973
0.306 2.665120084247472
0.3065 2.6826950851457534
0.307 2.685916533862975
0.3075 2.674020582003389
0.308 2.6532731851273192
0.3085 2.631575296513218
0.309 2.614159926120963
0.3095 2.6027261884747395
0.31 2.596559657592244
0.3105 2.5940647602126807
0.311 2.5937686660841672
0.3115 2.5946727686604563
0.312 2.596220449411475
0.3125 2.598220972835377
0.313 2.6008442433723546
0.3135 2.6047917389075055
0.314 2.611935174728086
0.3145 2.6270196215963955
0.315 2.661991620824918
0.3155 2.744795806159021
0.316 2.9275334241959436
0.3165 3.2598806053262175
0.317 3.697974702011421
0.3175 4.0969372821197
0.318 4.370391232139151
0.3185 4.309321230610771
0.319 4.144842179350477
0.3195 3.9167964733792866
0.32 3.630367530777817
0.3205 3.3236709867950553
0.321 3.062877592306239
0.3215 2.8852057636223547
0.322 2.78106279673984
0.3225 2.724429553294068
0.323 2.6945444517013977
0.3235 2.6791038755091217
0.324 2.671586360431111
0.3245 2.668705877659705
0.325 2.6688914069859946
0.3255 2.6714767218744297
0.326 2.676235491689293
0.3265 2.683046124309512
0.327 2.6915609084001213
0.3275 2.7009032469767176
0.328 2.7096158940667534
0.3285 2.716080835751682
0.329 2.7192986255478226
0.3295 2.7193448661248043
0.33 2.7171184339502785
0.3305 2.713753127071061
0.331 2.710221421726035
0.3315 2.707231612214094
0.332 2.705276757077404
0.3325 2.7046512248457537
0.333 2.705449603565021
0.3335 2.7075760698526006
0.334 2.710824867456707
0.3345 2.7149711830213983
0.335 2.7198732110979558
0.3355 2.725530100935189
0.336 2.7321816384651347
0.3365 2.740471505342552
0.337 2.75178637141351
0.3375 2.768929124108481
0.338 2.797272100331214
0.3385 2.8458231828921834
0.339 2.9240630343052905
0.3395 3.026376529801966
0.34 3.120660852873697
0.3405 3.1827737041518818
0.341 3.221666076765289
0.3415 3.254297811813319
0.342 3.286436091958282
0.3425 3.309907529123488
0.343 3.301967417200575
0.3435 3.2294515868216367
0.344 3.0864849231810956
0.3445 2.9396712087818555
0.345 2.8498050087282563
0.3455 2.8100881526601915
0.346 2.795602564750074
0.3465 2.791495860027946
0.347 2.7913600172806126
0.3475 2.7926607885359767
0.348 2.794400841192931
0.3485 2.7961782792437573
0.349 2.7978421990606988
0.3495 2.7993686836528235
0.35 2.800843961195601
0.3505 2.8025178861783955
0.351 2.8049746771147506
0.3515 2.8095440243348184
0.352 2.819159765911988
0.3525 2.8395213820713776
0.353 2.8790197047728023
0.3535 2.9438694143646407
0.354 3.0277603133580184
0.3545 3.106830285475909
0.355 3.1528363815366864
0.3555 3.1536537809454765
0.356 3.1183123271805746
0.3565 3.0647108367726377
0.357 3.0077644178820266
0.3575 2.9560381527204624
0.358 2.913708110062042
0.3585 2.8822701942393083
0.359 2.861152072339361
0.3595 2.848254151860794
0.36 2.840993263117947
0.3605 2.8371681152555643
0.361 2.835256080357122
0.3615 2.8343401398972174
0.362 2.8339062625665568
0.3625 2.833690868405202
0.363 2.8335677640173467
0.3635 2.833451250588735
0.364 2.833261692391674
0.3645 2.8328539189084667
0.365 2.8320290537163695
0.3655 2.8306072226025902
0.366 2.828584582476222
0.3665 2.826181840948366
0.367 2.823753752155846
0.3675 2.8216283652655507
0.368 2.820067460016335
0.3685 2.8193371897836927
0.369 2.8198180654655447
0.3695 2.822061111865808
0.37 2.8267598821934543
0.3705 2.834642263155623
0.371 2.8462519111166626
0.3715 2.8616631622002684
0.372 2.8801383414850426
0.3725 2.89970003014776
0.373 2.9168043769339933
0.3735 2.9266677992120327
0.374 2.924929414053884
0.3745 2.9101595888309317
0.375 2.885735895268607
0.3755 2.858403379018367
0.376 2.8343844373790956
0.3765 2.8164777856404806
0.377 2.8042995425307877
0.3775 2.796139123594803
0.378 2.7904590160595175
0.3785 2.7863300308338834
0.379 2.7832777305754908
0.3795 2.7810898815333234
0.38 2.779747331559448
0.3805 2.7794416090864518
0.381 2.780606047242805
0.3815 2.7839474877992805
0.382 2.7903335287135738
0.3825 2.8004233764972666
0.383 2.8139887909962953
0.3835 2.8290912802784236
0.384 2.8416831731931653
0.3845 2.8467060840200515
0.385 2.8411344767602627
0.3855 2.826505340848537
0.386 2.807898636906656
0.3865 2.790374171970261
0.387 2.776485226700898
0.3875 2.766455624865446
0.388 2.759542267526295
0.3885 2.754907823516384
0.389 2.7518544517125934
0.3895 2.7498465636468827
0.39 2.7484987862560084
0.3905 2.747558427921464
0.391 2.746882798228085
0.3915 2.7464033768390683
0.392 2.74613703190544
0.3925 2.7461729831820962
0.393 2.7467223843978195
0.3935 2.748146907612127
0.394 2.7509684691291794
0.3945 2.7557875074417977
0.395 2.763029717564568
0.3955 2.772583551658225
0.396 2.783499025707912
0.3965 2.7939340005186137
0.397 2.8015502633843665
0.3975 2.804288285376786
0.398 2.8013051709526193
0.3985 2.7935465562257322
0.399 2.7834893773231473
0.3995 2.7739277883449267
0.4 2.766669140976277
0.4005 2.7621885554940393
0.401 2.760130305678021
0.4015 2.7599356895177367
0.402 2.761162719918409
0.4025 2.763555756238067
0.403 2.7670216913234347
0.4035 2.7716120698848874
0.404 2.7774805541316647
0.4045 2.784872761976936
0.405 2.794073433883452
0.4055 2.805258660507442
0.406 2.818172063480497
0.4065 2.831732182437153
0.407 2.8440147183702065
0.4075 2.8528399095463515
0.408 2.856632429689337
0.4085 2.8551678072605826
0.409 2.8497759486886354
0.4095 2.842809218497501
0.41 2.8365415132227723
0.4105 2.8323327339634305
0.411 2.8305164920829187
0.4115 2.8307718814205876
0.412 2.832521379372653
0.4125 2.835217843297621
0.413 2.8384622935561703
0.4135 2.8420224298364856
0.414 2.845783639872363
0.4145 2.849721458578089
0.415 2.8538749542540094
0.4155 2.8583672592606346
0.416 2.8634498363194085
0.4165 2.8696478131063516
0.417 2.8780698458594207
0.4175 2.891023151715287
0.418 2.91317836109135
0.4185 2.9532994927171314
0.419 3.0256163101852893
0.4195 3.1461347767952192
0.42 3.3149273313128935
0.4205 3.4937762643576376
0.421 3.6224561439513634
0.4215 3.663901174779272
0.422 3.617380880738959
0.4225 3.5055756289518216
0.423 3.364175560289195
0.4235 3.230327309630563
0.424 3.1273955547333463
0.4245 3.0597860068488894
0.425 3.020446587572459
0.4255 3.000147504639373
0.426 2.991893259790724
0.4265 2.99167583464311
0.427 2.998139130060216
0.4275 3.012444334912545
0.428 3.0389990036324823
0.4285 3.086804034720104
0.429 3.1691840486886482
0.4295 3.2957440527730464
0.43 3.453954604305726
0.4305 3.602142597345357
0.431 3.694344473474094
0.4315 3.7053761420170703
0.432 3.632478623686832
0.4325 3.4941016557539557
0.433 3.332558870573524
0.4335 3.196763655374025
0.434 3.110037493116203
0.4345 3.0653427168572103
0.435 3.0458728306164664
0.4355 3.038951905114101
0.436 3.037778211642615
0.4365 3.039226206519273
0.437 3.0419934676547085
0.4375 3.0456691237125133
0.438 3.0504502535073277
0.4385 3.057387202706093
0.439 3.069391201769686
0.4395 3.093645523399471
0.44 3.145462321701255
0.4405 3.2484447654082045
0.441 3.416974504692301
0.4415 3.6252878549844967
0.442 3.814449979246766
0.4425 3.9399850037250266
0.443 3.988065002215458
0.4435 3.9587661120287416
0.444 3.8558677260748793
0.4445 3.6949922440514316
0.445 3.513560808591598
0.4455 3.356421793956925
0.446 3.246399510528277
0.4465 3.179390760757868
0.447 3.1412233455477265
0.4475 3.1198505298458885
0.448 3.107852492313575
0.4485 3.1012448016834773
0.449 3.097976824667504
0.4495 3.0969824894602054
0.45 3.097628619942445
0.4505 3.0994032350972285
0.451 3.101821983103103
0.4515 3.104502190146536
0.452 3.107246385143781
0.4525 3.10992378272623
0.453 3.1120433344346248
0.4535 3.1124622746060107
0.454 3.10987056021085
0.4545 3.1038869947084757
0.455 3.0956683671872343
0.4555 3.0870853070773316
0.456 3.079498109481542
0.4565 3.073325748224092
0.457 3.068411139698516
0.4575 3.0644467635263615
0.458 3.0611851041156273
0.4585 3.058494784388297
0.459 3.0563695982502432
0.4595 3.0549542847224584
0.46 3.05462399226247
0.4605 3.056111050763648
0.461 3.0606439168320945
0.4615 3.069964116508685
0.462 3.0858582457559818
0.4625 3.108700809114059
0.463 3.135189786471476
0.4635 3.157420723927685
0.464 3.165826974955661
0.4645 3.155352418056032
0.465 3.129550036529918
0.4655 3.098118077596916
0.466 3.0700375411873315
0.4665 3.0494366156273722
0.467 3.036278688924221
0.4675 3.028731653027827
0.468 3.024810961743497
0.4685 3.0230346318622585
0.469 3.022475405690428
0.4695 3.022619576343879
0.47 3.023205234395932
0.4705 3.0241128526797807
0.471 3.0253380725978465
0.4715 3.0269652287931708
0.472 3.0292304925063673
0.4725 3.0325755285717326
0.473 3.0377688297549925
0.4735 3.045929762576182
0.474 3.058307886359196
0.4745 3.075520594859067
0.475 3.0963608550770507
0.4755 3.117061785990562
0.476 3.1321602043889074
0.4765 3.1368860757969452
0.477 3.1297774071018276
0.4775 3.1136469965093356
0.478 3.0939071302510515
0.4785 3.0755703876925926
0.479 3.0613439049485605
0.4795 3.0516065957329426
0.48 3.045494074773713
0.4805 3.041888925284522
0.481 3.0398878066521737
0.4815 3.0388855077617576
0.482 3.0385066701613566
0.4825 3.0385302628505935
0.483 3.0388337573085957
0.4835 3.03934831977596
0.484 3.040050011390414
0.4845 3.0409553564399916
0.485 3.0421130644129386
0.4855 3.043596429567825
0.486 3.0454656247139757
0.4865 3.0476949317845916
0.487 3.0500881619375813
0.4875 3.0522813517766805
0.488 3.0539165964347363
0.4885 3.054878842826308
0.489 3.055387933736866
0.4895 3.0558138359558535
0.49 3.056476120723425
0.4905 3.057544235859031
0.491 3.0590385657238253
0.4915 3.060876708181566
0.492 3.062982319612794
0.4925 3.065360156644606
0.493 3.0681182494653845
0.4935 3.071357381087908
0.494 3.07503859110989
0.4945 3.078882747761086
0.495 3.082387045228981
0.4955 3.084945131220823
0.496 3.086015959449674
0.4965 3.0852595730786208
0.497 3.082735041331641
0.4975 3.0790168084020797
0.498 3.074976893564883
0.4985 3.071319798020057
0.499 3.0683599619932815
0.4995 3.066149534223272
0.5 3.0646681343548066
0.5005 3.0638757165711477
0.501 3.0637256260082255
0.5015 3.064175729800721
0.502 3.065222756338863
0.5025 3.066943619758992
0.503 3.069538549461993
0.5035 3.0733682727273868
0.504 3.078950916034347
0.5045 3.086847866191378
0.505 3.0973624356510223
0.5055 3.11000775324898
0.506 3.1228956320689827
0.5065 3.132586627174235
0.507 3.1353028952253377
0.5075 3.1293568818057222
0.508 3.1164126329983075
0.5085 3.1004073758534494
0.509 3.0853280079583962
0.5095 3.0735407010272775
0.51 3.0654880307605614
0.5105 3.060421106398999
0.511 3.057289079325092
0.5115 3.0552565194397863
0.512 3.0538144823873745
0.5125 3.052719668111073
0.513 3.051906800599295
0.5135 3.0514778824367452
0.514 3.0517583487837703
0.5145 3.053501625476179
0.515 3.0583096445692037
0.5155 3.0695072883599552
0.516 3.0935812188743066
0.5165 3.141400687035735
0.517 3.2248815147957375
0.5175 3.341917253950066
0.518 3.459603473853382
0.5185 3.5284669222234877
0.519 3.5171665265141145
0.5195 3.4285782970609757
0.52 3.29911536333013
0.5205 3.179906375299127
0.521 3.1002362395720757
0.5215 3.057035445568588
0.522 3.0355219590260942
0.5225 3.024502902591199
0.523 3.018274706469037
0.5235 3.0143714721388877
0.524 3.0118402994934597
0.5245 3.0104371236335554
0.525 3.0103388993837976
0.5255 3.0120840011322274
0.526 3.0165151375662136
0.5265 3.024536176892144
0.527 3.036383546851183
0.5275 3.050422990029154
0.528 3.062564512317592
0.5285 3.0678330721270486
0.529 3.063747690359196
0.5295 3.052006562506995
0.53 3.0367377011812975
0.5305 3.0216668024764717
0.531 3.008859741011329
0.5315 2.998962420810222
0.532 2.9918730047299045
0.5325 2.987310331297752
0.533 2.985180208524585
0.5335 2.9858355732556907
0.534 2.9903590220146983
0.5345 3.0009942788221755
0.535 3.021788034946179
0.5355 3.059179943329707
0.536 3.121466382795373
0.5365 3.2147880651299774
0.537 3.3333252918522343
0.5375 3.4491539478407054
0.538 3.5178936577213795
0.5385 3.5086833622002276
0.539 3.429249139926502
0.5395 3.31480881514928
0.54 3.199360398952023
0.5405 3.1027523577011946
0.541 3.0327334870266656
0.5415 2.9883997533293796
0.542 2.9635024664151386
0.5425 2.9507501714007125
0.543 2.9446830776300166
0.5435 2.942148994557015
0.544 2.941692584666632
0.5445 2.942978630810077
0.545 2.9465758883128332
0.5455 2.9540138512064926
0.546 2.9678015728785914
0.5465 2.990905999544167
0.547 3.02509505045795
0.5475 3.0688819271310033
0.548 3.1176055712813797
0.5485 3.165048820898032
0.549 3.2000365650201994
0.5495 3.2143420554022404
0.55 3.216420567575388
0.5505 3.2151894346143495
0.551 3.2135680886398523
0.5515 3.2120001893382915
0.552 3.2103854653805213
0.5525 3.208566361620366
0.553 3.206408192245548
0.5535 3.2037582662251163
0.554 3.200429493792332
0.5545 3.196268198425698
0.555 3.191410887734251
0.5555 3.1866782300453336
0.556 3.183667987554119
0.5565 3.183963592666866
0.557 3.18786571571139
0.5575 3.194001374744702
0.558 3.200312116514394
0.5585 3.205334074472419
0.559 3.2085392532147585
0.5595 3.209903987223657
0.56 3.209655668319372
0.5605 3.2082635396638954
0.561 3.2063286509808764
0.5615 3.204290044169549
0.562 3.2022883611550066
0.5625 3.20034602613375
0.563 3.1987385186579607
0.5635 3.198370652295064
0.564 3.2009056639726987
0.5645 3.2084155510782866
0.565 3.2229095341927687
0.5655 3.2463036314036744
0.566 3.279960437435359
0.5665 3.322038754619876
0.567 3.364318744178264
0.5675 3.3939738519878278
0.568 3.4017111807061324
0.5685 3.3880141055379687
0.569 3.3603881336088053
0.5695 3.3269538133183767
0.57 3.2936536069447184
0.5705 3.2646937594584378
0.571 3.242607728098471
0.5715 3.227700454785718
0.572 3.218498353260565
0.5725 3.2130189642328792
0.573 3.209643676339188
0.5735 3.2073138356080735
0.574 3.20542629070746
0.5745 3.20367466581141
0.575 3.201939843661651
0.5755 3.2002170489138306
0.576 3.1985749667022505
0.5765 3.1970920354219965
0.577 3.195834215291586
0.5775 3.1948458768299686
0.578 3.194149351076965
0.5785 3.1937292363439314
0.579 3.193535139929179
0.5795 3.193513452362887
0.58 3.193599919763659
0.5805 3.1937090539219417
0.581 3.1937435910315104
0.5815 3.1936377693957967
0.582 3.1934044011443232
0.5825 3.19310291163126
0.583 3.1928042222196025
0.5835 3.192524100242502
0.584 3.192234359105602
0.5845 3.191917264396067
0.585 3.191605014168437
0.5855 3.191356970068541
0.586 3.191222809499558
0.5865 3.191226600776118
0.587 3.1913647716726663
0.5875 3.1915915344787846
0.588 3.1917955693004574
0.5885 3.1918292958199244
0.589 3.191601992786908
0.5895 3.19112638306716
0.59 3.1904801054624725
0.5905 3.1897214658403295
0.591 3.1888792480241444
0.5915 3.1879731998113128
0.592 3.187063946964277
0.5925 3.1862572830094296
0.593 3.185661743051919
0.5935 3.1853690283915688
0.594 3.1854300421824897
0.5945 3.185877599342807
0.595 3.186745092450326
0.5955 3.1880767526069667
0.596 3.1899255173888834
0.5965 3.192341551044364
0.597 3.19531042456106
0.5975 3.198686897494569
0.598 3.20216214216913
0.5985 3.2053478610683337
0.599 3.2079237108366607
0.5995 3.2097088796378808
0.6 3.2106293112876054
0.6005 3.2107135960309003
0.601 3.2100845002694145
0.6015 3.2088589656559785
0.602 3.2071184068259706
0.6025 3.2050810727284587
0.603 3.20316962012586
0.6035 3.2017833559842392
0.604 3.201083700963161
0.6045 3.2010028647654574
0.605 3.20142621554868
0.6055 3.2023089409819425
0.606 3.203772394646127
0.6065 3.2062236529976404
0.607 3.210683121877225
0.6075 3.2196182625403553
0.608 3.239007055577315
0.6085 3.282578408983432
0.609 3.3774839563747383
0.6095 3.562421091104313
0.61 3.856755909803794
0.6105 4.20691323052609
0.611 4.504460415249336
0.6115 4.250566426260863
0.612 3.9664865353560765
0.6125 3.726191612077394
0.613 3.560424198807456
0.6135 3.457876330001654
0.614 3.396171324288452
0.6145 3.3573515097955466
0.615 3.330247867651294
0.6155 3.3091966505488264
0.616 3.292130476807354
0.6165 3.2785250760895197
0.617 3.267960739342125
0.6175 3.259685437318402
0.618 3.2528976924238107
0.6185 3.2470654218663837
0.619 3.2420723893339636
0.6195 3.237960723107384
0.62 3.2346403024111217
0.6205 3.231870700149849
0.621 3.2294717990791773
0.6215 3.2274297506069702
0.622 3.2259125023180486
0.6225 3.2253364981776764
0.623 3.226622630842063
0.6235 3.2317244438727935
0.624 3.244312882928397
0.6245 3.269548213064394
0.625 3.3109078017620517
0.6255 3.364461390177069
0.626 3.4176331695782745
0.6265 3.4559598250631316
0.627 3.471040051176936
0.6275 3.4624793189961798
0.628 3.4373102848322334
0.6285 3.407939016697168
0.629 3.385472722073975
0.6295 3.3710718504490815
0.63 3.3562669877439086
0.6305 3.3333568643490823
0.631 3.302590421837169
0.6315 3.269816706694468
0.632 3.2405439121567197
0.6325 3.2171430204611395
0.633 3.199539447871703
0.6335 3.1866921279643305
0.634 3.177422397884869
0.6345 3.1706711804253365
0.635 3.1655697665439755
0.6355 3.161514274776965
0.636 3.158229058037926
0.6365 3.155719302257144
0.637 3.1541074682349928
0.6375 3.1535153497657324
0.638 3.1539719467737557
0.6385 3.1552016160801672
0.639 3.1562842095381862
0.6395 3.155531964522754
0.64 3.151416819273577
0.6405 3.14445298436529
0.641 3.1376803552395147
0.6415 3.134408435483979
0.642 3.1354650732543154
0.6425 3.1383393320493704
0.643 3.138878646336603
0.6435 3.134556321532494
0.644 3.126104740821874
0.6445 3.1159736770072852
0.645 3.106189620675832
0.6455 3.097605121550317
0.646 3.090255280258334
0.6465 3.0839237310993886
0.647 3.07844340169144
0.6475 3.0737198558050904
0.648 3.069684099691915
0.6485 3.066272601540887
0.649 3.063429523397475
0.6495 3.0611135223350407
0.65 3.0593237135719287
0.6505 3.058166474534066
0.651 3.057906451324711
0.6515 3.0589322582501035
0.652 3.061632113312993
0.6525 3.066248620182745
0.653 3.072808193643218
0.6535 3.081250010888433
0.654 3.091776839922196
0.6545 3.105128795046686
0.655 3.1224607895461025
0.6555 3.144806045111042
0.656 3.1725042185604115
0.6565 3.2050770480872606
0.657 3.2413801970463902
0.6575 3.2794498462349884
0.658 3.315917457335007
0.6585 3.345087772706653
0.659 3.359702693066395
0.6595 3.3541438879890544
0.66 3.328717851577024
0.6605 3.2897171555859144
0.661 3.2450796056569784
0.6615 3.2002172173942034
0.662 3.157915188985318
0.6625 3.1200083729861445
0.663 3.0879881324907705
0.6635 3.0625489954131995
0.664 3.0433191886666355
0.6645 3.029163824871506
0.665 3.0187424689326834
0.6655 3.0109173178965607
0.666 3.0049252004181293
0.6665 3.0003275207962963
0.667 2.9969362300119373
0.6675 2.9946912712559817
0.668 2.993588547136512
0.6685 2.993604103992353
0.669 2.9946271569791056
0.6695 2.9964875280852956
0.67 2.9991076253117166
0.6705 3.002627421304484
0.671 3.007272986127828
0.6715 3.0129557349722154
0.672 3.018861793768294
0.6725 3.0234159248610224
0.673 3.0248092815684116
0.6735 3.022119732751542
0.674 3.0160707104290436
0.6745 3.008602713362378
0.675 3.001626571718506
0.6755 2.9962477027303445
0.676 2.992755531663069
0.6765 2.9910059247770038
0.677 2.9907373277967997
0.6775 2.991738284886643
0.678 2.9938642377999996
0.6785 2.9969851789115802
0.679 3.0009410435556196
0.6795 3.0056039112079587
0.68 3.0109305939281166
0.6805 3.0167803857627975
0.681 3.0225498215637243
0.6815 3.026937945627618
0.682 3.0283206416795307
0.6825 3.025655878601177
0.683 3.019304267544448
0.6835 3.010977945324398
0.684 3.002765045489171
0.6845 2.996208644750161
0.685 2.9919374932708545
0.6855 2.989871748892438
0.686 2.989603910234762
0.6865 2.9906790356675925
0.687 2.99274310088692
0.6875 2.9955794788255803
0.688 2.999148838365026
0.6885 3.0036213835728782
0.689 3.0094691060643237
0.6895 3.0176029696473057
0.69 3.029568520191595
0.6905 3.0477452905928084
0.691 3.0751504614954284
0.6915 3.1138559889585435
0.692 3.1612320224414647
0.6925 3.206315672084952
0.693 3.231680526648174
0.6935 3.2238416398025747
0.694 3.184627301037957
0.6945 3.1310781758920365
0.695 3.082621334364572
0.6955 3.049098829076038
0.696 3.030161905299292
0.6965 3.0210843275318835
0.697 3.0173867132484604
0.6975 3.016285647186952
0.698 3.016375093520119
0.6985 3.0170160248184574
0.699 3.017954566857825
0.6995 3.0191153156040675
0.7 3.0205896218803803
0.7005 3.0227166102861664
0.701 3.0264596990509984
0.7015 3.0344473283587634
0.702 3.0538213738454276
0.7025 3.1024399700255954
0.703 3.213275343138659
0.7035 3.392015909374023
0.704 3.5218458708598073
0.7045 3.528779975964949
0.705 3.490626463153144
0.7055 3.45739455367005
0.706 3.4349630906185977
0.7065 3.4175841332455645
0.707 3.396524414553885
0.7075 3.35925056765054
0.708 3.294410788318543
0.7085 3.213096618018098
0.709 3.147197388109464
0.7095 3.1095389522837005
0.71 3.092260461581078
0.7105 3.0866223225483873
0.711 3.0887157791087096
0.7115 3.0987516986647714
0.712 3.120788543539386
0.7125 3.1635804880763336
0.713 3.238963796885744
0.7135 3.3472241598661823
0.714 3.452901691923665
0.7145 3.510093848436692
0.715 3.519011617477143
0.7155 3.507384212666193
0.716 3.494014894277318
0.7165 3.485410725434357
0.717 3.482498308003744
0.7175 3.4846416584488855
0.718 3.490945345976546
0.7185 3.50026994690612
0.719 3.510817782238992
0.7195 3.5197393629328735
0.72 3.5236581006218755
0.7205 3.520613790458232
0.721 3.511566147508188
0.7215 3.49961560324381
0.722 3.488016013370971
0.7225 3.4791182423124427
0.723 3.4745705759810894
0.7235 3.4761719688988615
0.724 3.4860027600382226
0.7245 3.504333604015442
0.725 3.527223018798888
0.7255 3.5469939994495165
0.726 3.55714670889605
0.7265 3.5572631304937756
0.727 3.551751785805071
0.7275 3.545129338152594
0.728 3.539914171177913
0.7285 3.537273947603853
0.729 3.537747691128337
0.7295 3.54126396379169
0.73 3.546941439964381
0.7305 3.553075131081296
0.731 3.5577507013857828
0.7315 3.559417464788999
0.732 3.5568317638967875
0.7325 3.548418687417917
0.733 3.5323429255787273
0.7335 3.508205193320028
0.734 3.4793782986356794
0.7345 3.4531216393185167
0.735 3.4373397787730715
0.7355 3.4369558163962415
0.736 3.4520927183924757
0.7365 3.477657727136921
0.737 3.50456844687364
0.7375 3.5244488988356286
0.738 3.5345204388644147
0.7385 3.537197665024233
0.739 3.5361022976763374
0.7395 3.5335327874835185
0.74 3.530382114808252
0.7405 3.5269537130133157
0.741 3.523523338999204
0.7415 3.520424802393083
0.742 3.517923676067073
0.7425 3.51613097498958
0.743 3.515038061466167
0.7435 3.514582471649077
0.744 3.514686483384099
0.7445 3.5152840962313947
0.745 3.516323291993836
0.7455 3.517773627980298
0.746 3.519610900239054
0.7465 3.521828200038514
0.747 3.524445298097878
0.7475 3.5275320981578693
0.748 3.5312440025853915
0.7485 3.5358778096400973
0.749 3.541916292360516
0.7495 3.549999967478491
0.75 3.5607856902310546
0.7505 3.5745653350509796
0.751 3.5907191656150603
0.7515 3.607318564079189
0.752 3.621336780805817
0.7525 3.6294648678497614
0.753 3.6292216752618396
0.7535 3.6203861381754185
0.754 3.6061272130594686
0.7545 3.592298283052636
0.755 3.5840424691213935
0.7555 3.5823839838993843
0.756 3.5841565824465222
0.7565 3.5855516974631234
0.757 3.5852474210863834
0.7575 3.5840477975861793
0.758 3.5830100286775446
0.7585 3.582593199504685
0.759 3.5827852203731974
0.7595 3.5834177740234745
0.76 3.584331146564435
0.7605 3.5854158880125278
0.761 3.5866088248499386
0.7615 3.5878899840525387
0.762 3.5892520586408585
0.7625 3.590710726907763
0.763 3.5923147843755006
0.7635 3.5941371609435135
0.764 3.596309389812281
0.7645 3.599042598674953
0.765 3.602699017082954
0.7655 3.607885137117843
0.766 3.615504779580479
0.7665 3.6267123503264935
0.767 3.6425710803736804
0.7675 3.663317897930548
0.768 3.6873522841896493
0.7685 3.7105826114393805
0.769 3.7271739056588986
0.7695 3.732123366067465
0.77 3.724336183945103
0.7705 3.707275756574904
0.771 3.6865844398308463
0.7715 3.6670746055965475
0.772 3.6513880108030987
0.7725 3.640234192573259
0.773 3.633146762348807
0.7735 3.629218283318777
0.774 3.6275485990230303
0.7745 3.6274169659646605
0.775 3.628280614314849
0.7755 3.6297622616978087
0.776 3.6316195968883713
0.7765 3.6336944785273557
0.777 3.635914503386343
0.7775 3.638260629759917
0.778 3.640779299609812
0.7785 3.6435899438977435
0.779 3.6468938156832893
0.7795 3.6509620032408128
0.78 3.6560750651695164
0.7805 3.6623547550513686
0.781 3.6694984247280997
0.7815 3.676559101700046
0.782 3.682056383788157
0.7825 3.684580113348791
0.783 3.6835233772200757
0.7835 3.679446070114772
0.784 3.673736823255486
0.7845 3.6678590456833193
0.785 3.6627786365132566
0.7855 3.6588338605947124
0.786 3.6559677266672113
0.7865 3.653973705918646
0.787 3.652639739061377
0.7875 3.6517923093664004
0.788 3.6513217197603938
0.7885 3.6511693763313042
0.789 3.651347549680195
0.7895 3.651945828038131
0.79 3.653129522906993
0.7905 3.655107326682953
0.791 3.6580293910716852
0.7915 3.661847943371529
0.792 3.6662187567599913
0.7925 3.670526957991508
0.793 3.6739827982259774
0.7935 3.6757239041886374
0.794 3.675012155090287
0.7945 3.6716014517804867
0.795 3.6659980682510556
0.7955 3.659317247684359
0.796 3.6527771614177036
0.7965 3.6471910900518063
0.797 3.6428095729327064
0.7975 3.639484003324074
0.798 3.636927919871451
0.7985 3.6348894291433824
0.799 3.6331783196142196
0.7995 3.6316680280091527
0.8 3.6302743739535144
0.8005 3.6289477900275307
0.801 3.6276727229937302
0.8015 3.626478997243102
0.802 3.625437925825147
0.8025 3.6246724043362475
0.803 3.6243699459249266
0.8035 3.624779905304149
0.804 3.626175370651377
0.8045 3.628741032327878
0.805 3.6324274975890107
0.8055 3.636821483023069
0.806 3.6411515368731164
0.8065 3.64438069719536
0.807 3.645504906498231
0.8075 3.6439763664858402
0.808 3.6401450056225757
0.8085 3.635096168727185
0.809 3.6298965880886582
0.8095 3.625032707110397
0.81 3.6205229170765607
0.8105 3.6163640620371327
0.811 3.6126700782325196
0.8115 3.609527370318742
0.812 3.606880149024547
0.8125 3.6045917702502903
0.813 3.6025223925659136
0.8135 3.600585432573694
0.814 3.598739142761352
0.8145 3.5969831228972806
0.815 3.5953456291061423
0.8155 3.5938799924096694
0.816 3.592657709707182
0.8165 3.5917505490974273
0.817 3.5912364470764624
0.8175 3.5912046438734953
0.818 3.5916928739656937
0.8185 3.592591267122617
0.819 3.59363315248721
0.8195 3.594553337372715
0.82 3.5951624565961255
0.8205 3.5952581326342363
0.821 3.5946402537840525
0.8215 3.5932957852136473
0.822 3.5914920740946377
0.8225 3.589622718650106
0.823 3.588003161646209
0.8235 3.5867769178660103
0.824 3.5859373521694264
0.8245 3.5854043221200813
0.825 3.585080684203594
0.8255 3.5848677198956738
0.826 3.584704036557242
0.8265 3.5845838603862346
0.827 3.584606585090582
0.8275 3.5850119046332365
0.828 3.5860647386784033
0.8285 3.587770469910015
0.829 3.5895216014805564
0.8295 3.590328964339263
0.83 3.589588111384036
0.8305 3.5874376221139714
0.831 3.584362958801921
0.8315 3.580819654419762
0.832 3.5772322055721206
0.8325 3.5739812855794506
0.833 3.571294050455653
0.8335 3.569212460046404
0.834 3.5676423568129882
0.8345 3.566449291921322
0.835 3.565502845237412
0.8355 3.5647121115481335
0.836 3.564015174813421
0.8365 3.563392079777894
0.837 3.5628561894560677
0.8375 3.562485272183518
0.838 3.5624380347513105
0.8385 3.5629842225650536
0.839 3.5644815038853404
0.8395 3.567253667455133
0.84 3.5712926020658875
0.8405 3.575905055364431
0.841 3.579683071546529
0.8415 3.5811755856557577
0.842 3.5798923269289427
0.8425 3.5765900134877375
0.843 3.5723593475549764
0.8435 3.567607489707748
0.844 3.562288652516357
0.8445 3.5567167047081947
0.845 3.551552531318472
0.8455 3.5472696971903526
0.846 3.5439383866232914
0.8465 3.541359271619487
0.847 3.5392728619465013
0.8475 3.5374669096189235
0.848 3.5358100977577687
0.8485 3.5342439601671414
0.849 3.5327717929813085
0.8495 3.531451708004007
0.85 3.5303921122667132
0.8505 3.529759267245171
0.851 3.5297701748895216
0.8515 3.5306604343605565
0.852 3.5325599580667584
0.8525 3.535293088950561
0.853 3.5381814006578205
0.8535 3.5400779059000262
0.854 3.5398617660942007
0.8545 3.5371543993412375
0.855 3.53261654432269
0.8555 3.5274801874556134
0.856 3.5227769373859035
0.8565 3.5189558409957895
0.857 3.515996972233151
0.8575 3.513721995704839
0.858 3.5119564639192946
0.8585 3.510556039506924
0.859 3.5094117525475648
0.8595 3.508440786441864
0.86 3.507599685905789
0.8605 3.5069060628292776
0.861 3.506432988162145
0.8615 3.506309367554839
0.862 3.5067074820878466
0.8625 3.5077775297488225
0.863 3.5095422304543478
0.8635 3.511738753619446
0.864 3.5137410950739723
0.8645 3.514724863065241
0.865 3.514051047931935
0.8655 3.511542493394363
0.866 3.507445691467937
0.8665 3.5022648525744655
0.867 3.4967236619620783
0.8675 3.491601497514284
0.868 3.4873879511702173
0.8685 3.4841350321935165
0.869 3.4816187529120723
0.8695 3.4795600854062263
0.87 3.47774719874955
0.8705 3.476040239122139
0.871 3.47436512366085
0.8715 3.4727048287591957
0.872 3.4710920963982526
0.8725 3.4696213768796573
0.873 3.4684623244245545
0.8735 3.4678771429681907
0.874 3.4682095118794978
0.8745 3.4698683664773293
0.875 3.4732327465610444
0.8755 3.4784126890114075
0.876 3.4848684388447912
0.8765 3.4910988926247333
0.877 3.4946873334857704
0.8775 3.4930667838926697
0.878 3.485408871553372
0.8785 3.4739677016910226
0.879 3.462423312401401
0.8795 3.4531027717118326
0.88 3.4463704384765625
0.8805 3.4416832980164136
0.881 3.438422910644422
0.8815 3.436134125811882
0.882 3.434491192990511
0.8825 3.4332672721659963
0.883 3.4323042351327464
0.8835 3.431504165508847
0.884 3.430813959962106
0.8845 3.430235103204324
0.885 3.4298273703900035
0.8855 3.4297148059791267
0.886 3.4301225142995966
0.8865 3.4313641418883707
0.887 3.433768845169914
0.8875 3.437475576905439
0.888 3.4421922906853597
0.8885 3.4471013297063626
0.889 3.451024866984672
0.8895 3.452741057650212
0.89 3.4513624566174927
0.8905 3.4467932568157584
0.891 3.439910060674248
0.8915 3.4321543506611354
0.892 3.424818597598363
0.8925 3.418623250515325
0.893 3.4137441760338048
0.8935 3.4100182010373663
0.894 3.407178629869853
0.8945 3.404966568732381
0.895 3.4031874409433067
0.8955 3.401714344172043
0.896 3.400478375634477
0.8965 3.399471128049039
0.897 3.3987342326054177
0.8975 3.398386681304383
0.898 3.3986567784477595
0.8985 3.399930013365487
0.899 3.4028245358870803
0.8995 3.4082514681069602
0.9 3.417347176488513
0.9005 3.4310960116365345
0.901 3.449548058859894
0.9015 3.470843748352153
0.902 3.490654119850441
0.9025 3.502997739654277
0.903 3.502815201662222
0.9035 3.4890423572572944
0.904 3.4657992582311072
0.9045 3.439977783457034
0.905 3.417318635171939
0.9055 3.4002670360993
0.906 3.388603637101471
0.9065 3.3810024941174683
0.907 3.376069679813198
0.9075 3.3727208168411034
0.908 3.3702257238625846
0.9085 3.36814197640465
0.909 3.3662283996637674
0.9095 3.364368697694249
0.91 3.3625149599672186
0.9105 3.360680267116991
0.911 3.3589239325048608
0.9115 3.3573714712665845
0.912 3.356252725897522
0.9125 3.3559542195895924
0.913 3.357022607719295
0.9135 3.360067929311202
0.914 3.365414693836379
0.9145 3.3725720229050173
0.915 3.3798826218850317
0.9155 3.3848457840541455
0.916 3.385241273183804
0.9165 3.380350496901923
0.917 3.37132146465206
0.9175 3.360352400814535
0.918 3.349483403963805
0.9185 3.3399103711312366
0.919 3.3320464422824125
0.9195 3.3258228267097616
0.92 3.3209420921523103
0.9205 3.3170408182192874
0.921 3.313798873213117
0.9215 3.310990855241635
0.922 3.3084885759038576
0.9225 3.306231175592271
0.923 3.304240220889219
0.9235 3.302597277634187
0.924 3.3014666014950604
0.9245 3.3011225862752314
0.925 3.3019447366968135
0.9255 3.3043962712310497
0.926 3.308882240340128
0.9265 3.315431772518674
0.927 3.3232003611198104
0.9275 3.330146386202368
0.928 3.3335944930819084
0.9285 3.331715377557283
0.929 3.3248133787559935
0.9295 3.3151295139736474
0.93 3.3052371362761948
0.9305 3.2966879816832018
0.931 3.2898680778902234
0.9315 3.2845665743894576
0.932 3.280430982558072
0.9325 3.277139664885614
0.933 3.2744346684857133
0.9335 3.2721106096683874
0.934 3.2700175539126226
0.9345 3.268054830944746
0.935 3.2661635754490446
0.9355 3.264314699644536
0.936 3.26249484032384
0.9365 3.2606920552202494
0.937 3.2588655017157864
0.9375 3.256975978728174
0.938 3.255000700746117
0.9385 3.252957703428666
0.939 3.2509195561940194
0.9395 3.248983199031419
0.94 3.247255905086658
0.9405 3.245814370370808
0.941 3.244727262234748
0.9415 3.2440480369880804
0.942 3.2438654345313926
0.9425 3.2443168798882907
0.943 3.245508568394402
0.9435 3.2472619207619156
0.944 3.2489350959357735
0.9445 3.2496333098613084
0.945 3.248773915107633
0.9455 3.246382192582346
0.946 3.2427820396945632
0.9465 3.2382074025138126
0.947 3.232878440702609
0.9475 3.227233467440379
0.948 3.2218557601656483
0.9485 3.2172066728422744
0.949 3.2134795796803557
0.9495 3.2106625826404445
0.95 3.2086395167817416
0.9505 3.2072647767739246
0.951 3.2064070501970763
0.9515 3.205976475907412
0.952 3.205926514583436
0.9525 3.206242007167595
0.953 3.206919034729405
0.9535 3.2079519121421933
0.954 3.209316573743769
0.9545 3.210963809902224
0.955 3.2128000393885854
0.9555 3.214647403487498
0.956 3.216238232355539
0.9565 3.2173040377384945
0.957 3.2177260561767396
0.9575 3.217623765485148
0.958 3.2172762621790403
0.9585 3.2169701914888824
0.959 3.216892244130869
0.9595 3.217100798244531
0.96 3.217558238936012
0.9605 3.218177013321889
0.961 3.218877302167889
0.9615 3.219604842931573
0.962 3.22036315693338
0.9625 3.221207749411506
0.963 3.2222756095280216
0.9635 3.2237876782087698
0.964 3.2260589693279664
0.9645 3.229455613875971
0.965 3.2342624746125006
0.9655 3.240419394303662
0.966 3.2472764571535437
0.9665 3.253597896092818
0.967 3.2579952726756494
0.9675 3.2595289603982147
0.968 3.2580109565881097
0.9685 3.253931658151683
0.969 3.2483630465085094
0.9695 3.2427551823460723
0.97 3.2383375795617857
0.9705 3.235630756225331
0.971 3.2344848298155364
0.9715 3.234464975697576
0.972 3.235138929927552
0.9725 3.2362160604140557
0.973 3.2375454205009637
0.9735 3.2390896978681
0.974 3.2409269221381676
0.9745 3.243263827237125
0.975 3.2464809915405306
0.9755 3.251260417209763
0.976 3.258817580929459
0.9765 3.2714788116033295
0.977 3.2939098584113973
0.9775 3.333612133803787
0.978 3.3942329392644917
0.9785 3.4599952794433912
0.979 3.4964439783744483
0.9795 3.4799740973615423
0.98 3.4204424045584245
0.9805 3.353010775649495
0.981 3.3063806137004663
0.9815 3.283921065690204
0.982 3.2758859443024155
0.9825 3.2740515028461656
0.983 3.2744859572851235
0.9835 3.2756735513249238
0.984 3.2770480524278005
0.9845 3.278394009645397
0.985 3.2796415285671996
0.9855 3.280815324084611
0.986 3.282003569251626
0.9865 3.283371346995568
0.987 3.285188323838887
0.9875 3.287819630818828
0.988 3.2916657287349738
0.9885 3.2968971833391736
0.989 3.303077984997656
0.9895 3.30898157826594
0.99 3.3130632827557553
0.9905 3.314396387023357
0.991 3.313210656734827
0.9915 3.310548873027753
0.992 3.307553985959225
0.9925 3.3050071660916176
0.993 3.303245468595107
0.9935 3.302314655633782
0.994 3.302144181849827
0.9945 3.302648529704176
0.995 3.303784069548958
0.9955 3.3055689781720465
0.996 3.3080986506864454
0.9965 3.3116053270131607
0.997 3.31651192499056
0.9975 3.3234438943804934
0.998 3.333120009076336
0.9985 3.3460051592739495
0.999 3.361909501430417
0.9995 3.379786487397399
1.0 3.39791048169909
1.0005 3.413892385784302
1.001 3.4245340039158227
1.0015 3.426925324653964
1.002 3.4204686280617667
1.0025 3.4077270799065245
1.003 3.393025089255006
1.0035 3.380140789720323
1.004 3.3709723512641796
1.0045 3.3657180513723306
1.005 3.3636497830379417
1.0055 3.363794892643461
1.006 3.3653116944868566
1.0065 3.3676195161395386
1.007 3.370383082865149
1.0075 3.3734643643957805
1.008 3.376918422569111
1.0085 3.3811341622231206
1.009 3.3871499768618554
1.0095 3.396993960532529
1.01 3.413493414742555
1.0105 3.4386144643950027
1.011 3.4704606184716313
1.0115 3.5017525007251313
1.012 3.522758711660189
1.0125 3.526746506572194
1.013 3.513675335593125
1.0135 3.4899996130096875
1.014 3.4644370147513994
1.0145 3.442763840563491
1.015 3.426495060200332
1.0155 3.41500308045815
1.016 3.4072608367248174
1.0165 3.4023188458894547
1.017 3.399383614806333
1.0175 3.3978965112381063
1.018 3.397537254432099
1.0185 3.3981385929185945
1.019 3.39953875100863
1.0195 3.401508273292044
1.02 3.403729245923718
1.0205 3.405878701947546
1.021 3.4077337933492364
1.0215 3.4092717625723816
1.022 3.4107535199077015
1.0225 3.41264010360877
1.023 3.415382524527325
1.0235 3.4191780093574
1.024 3.42390265488626
1.0245 3.4291632800428085
1.025 3.434433991453907
1.0255 3.439321927790586
1.026 3.4438312704731127
1.0265 3.448194140088911
1.027 3.452400078559667
1.0275 3.455926397988132
1.028 3.4578793129236045
1.0285 3.4573288768751747
1.029 3.4537604622481295
1.0295 3.4475020630056905
1.03 3.439683474940998
1.0305 3.4316249277150535
1.031 3.4242600477893204
1.0315 3.4180150339614412
1.032 3.4130062899595996
1.0325 3.409203161747679
1.033 3.406466643464081
1.0335 3.404562120483056
1.034 3.403224129536089
1.0345 3.4022423737515934
1.035 3.4014881251060087
1.0355 3.400894281373504
1.036 3.4004233876899237
1.0365 3.400063917755136
1.037 3.3998452780569783
1.0375 3.3998851129854932
1.038 3.4004887672590707
1.0385 3.402360949619667
1.039 3.4070445235649425
1.0395 3.417734427990939
1.04 3.4404103724005592
1.0405 3.484495470250299
1.041 3.560365221751801
1.0415 3.670296477383176
1.042 3.7962801545290032
1.0425 3.900275293300246
1.043 3.94352286014398
1.0435 3.9072121842001435
1.044 3.802612368695242
1.0445 3.66876864333402
1.045 3.551228066543021
1.0455 3.473645535040011
1.046 3.432815477197889
1.0465 3.414901815742394
1.047 3.408428365183604
1.0475 3.4070234493404117
1.048 3.4077615636361296
1.0485 3.4094073043356667
1.049 3.4114429274332947
1.0495 3.4136432793049876
1.05 3.415911637082254
1.0505 3.418224792773821
1.051 3.4206184762292287
1.0515 3.4232067021461647
1.052 3.426215671538446
1.0525 3.4300389867570695
1.053 3.435280809493851
1.0535 3.442696210882464
1.054 3.4528153505435535
1.0545 3.4651844619610292
1.055 3.4776292664619826
1.0555 3.486670733393029
1.056 3.4897441356464496
1.0565 3.487268500418719
1.057 3.4819894774347526
1.0575 3.4765765540823432
1.058 3.4723886786178033
1.0585 3.4697362718468385
1.059 3.468484669468947
1.0595 3.4683877318222516
1.06 3.469229351783931
1.0605 3.4708791341146865
1.061 3.4733032264420105
1.0615 3.4765838037464194
1.062 3.4808901273103023
1.0625 3.4864363784648296
1.063 3.493357251098412
1.0635 3.501458573042151
1.064 3.5099551903618726
1.0645 3.5173706285058968
1.065 3.5219572200702958
1.0655 3.522742904346795
1.066 3.520368494759542
1.0665 3.516555500599437
1.067 3.5128799190586326
1.0675 3.510148617697042
1.068 3.508602242800488
1.0685 3.50821397466338
1.069 3.50885757547226
1.0695 3.5103652225266115
1.07 3.5125844119032985
1.0705 3.5154197821233035
1.071 3.518843638302374
1.0715 3.522908205092329
1.072 3.5277539103801443
1.0725 3.533652856312142
1.073 3.541025602841189
1.0735 3.550424646667696
1.074 3.5623311544263734
1.0745 3.5767703543745872
1.075 3.59293545378764
1.0755 3.609326570405707
1.076 3.624360945092314
1.0765 3.6368592769110952
1.077 3.6459794454843726
1.0775 3.6512852330552414
1.078 3.6531218369669753
1.0785 3.6527085957039835
1.079 3.6517092434152856
1.0795 3.651626786288621
1.08 3.653571079180593
1.0805 3.6582433775557677
1.081 3.6659723756866827
1.0815 3.676764605134765
1.082 3.6904183232893795
1.0825 3.7065996029683186
1.083 3.724588360911272
1.0835 3.7425412819857895
1.084 3.7569676143057036
1.0845 3.7636929336568583
1.085 3.76022986611916
1.0855 3.747723491728318
1.086 3.7301966116703236
1.0865 3.71186041327877
1.087 3.6953893625140166
1.0875 3.6819917007342395
1.088 3.672137962962565
1.0885 3.66586651623862
1.089 3.662793526683653
1.0895 3.6622002939542826
1.09 3.6632978811947003
1.0905 3.665423818784846
1.091 3.6681500858630356
1.0915 3.671246082230561
1.092 3.6746688975765958
1.0925 3.678556777318259
1.093 3.6833391504982744
1.0935 3.689996714466125
1.094 3.700622942825377
1.0945 3.7193014619954825
1.095 3.7527246061208173
1.0955 3.8083849648844508
1.096 3.887852927573708
1.0965 3.9789408626504956
1.097 4.057943603643682
1.0975 4.103167792840247
1.098 4.105525194238823
1.0985 4.069552656674586
1.099 4.0094234881441535
1.0995 3.942363901594544
1.1 3.881964888405842
1.1005 3.8346387140826623
1.101 3.8008195719146878
1.1015 3.7781726432444094
1.102 3.7637953897257868
1.1025 3.755171808037928
1.103 3.750363114282375
1.1035 3.7479870828163664
1.104 3.7471215049193836
1.1045 3.7471739319840305
1.105 3.7477863646021214
1.1055 3.748726446740167
1.106 3.7498634780929594
1.1065 3.7511440830200025
1.107 3.7526055668337532
1.1075 3.754382555006658
1.108 3.7567134548598284
1.1085 3.7599148397457975
1.109 3.764355545680252
1.1095 3.7704177067106057
1.11 3.7783304936092597
1.1105 3.7878714504764295
1.111 3.798010083972497
1.1115 3.8068600089066083
1.112 3.8121926466986826
1.1125 3.81233557038892
1.113 3.806951223526453
1.1135 3.7972879138591873
1.114 3.7857584490117704
1.1145 3.7748443147954918
1.115 3.766061498171392
1.1155 3.759761836825798
1.116 3.7556030482530067
1.1165 3.753034488597419
1.117 3.7515561033088813
1.1175 3.7507733157059358
1.118 3.750403714073978
1.1185 3.7502679234803713
1.119 3.750273645131167
1.1195 3.7503841440163486
1.12 3.7506165092406887
1.1205 3.7510301303837794
1.121 3.7517367081915003
1.1215 3.7528881243453975
1.122 3.7546812507312497
1.1225 3.757304445225434
1.123 3.760855831772516
1.1235 3.7651884617719196
1.124 3.769719115719881
1.1245 3.7734132302837997
1.125 3.7750603211810665
1.1255 3.773850478011208
1.126 3.7698934429935536
1.1265 3.7641745996095404
1.127 3.757963540490132
1.1275 3.7522137733634944
1.128 3.7473694793348953
1.1285 3.7434729162624647
1.129 3.7403464165194213
1.1295 3.7377633918858573
1.13 3.7355191140405575
1.1305 3.733470194907267
1.131 3.731520871761883
1.1315 3.7296172858163485
1.132 3.7277425111820373
1.1325 3.725916204481
1.133 3.7242009664971336
1.1335 3.722707027300493
1.134 3.721607317788803
1.1345 3.7211089432505
1.135 3.721423620140711
1.1355 3.722608166883332
1.136 3.724408859643206
1.1365 3.726201710146051
1.137 3.727151017292946
1.1375 3.72654208664473
1.138 3.72409318750267
1.1385 3.7200626895129707
1.139 3.7151065486619634
1.1395 3.7099589502977173
1.14 3.705136373293839
1.1405 3.7008882781067003
1.141 3.69726585358553
1.1415 3.6942353612314163
1.142 3.69172391570081
1.1425 3.6896463533815025
1.143 3.6879257549042324
1.1435 3.686498922669675
1.144 3.6853248472721356
1.1445 3.684375679857177
1.145 3.683640339919111
1.1455 3.68311761766775
1.146 3.6828028768316665
1.1465 3.6826847912915985
1.147 3.682721820717968
1.1475 3.6828116543993437
1.148 3.6827734575350446
1.1485 3.682405554953241
1.149 3.68160463156796
1.1495 3.6803866485679153
1.15 3.678803220572804
1.1505 3.676872879388818
1.151 3.674595594936865
1.1515 3.6720070324951477
1.152 3.6691772562721896
1.1525 3.6662038592577995
1.153 3.663191193714364
1.1535 3.6602436970331995
1.154 3.6574384263234068
1.1545 3.6548035833541155
1.155 3.6523080372654766
1.1555 3.649882439960444
1.156 3.647460699749959
1.1565 3.6450080159557894
1.157 3.642528738402425
1.1575 3.6400591343817146
1.158 3.637648627787173
1.1585 3.6353425509353956
1.159 3.633152979941493
1.1595 3.631028100423614
1.16 3.6288758555188982
1.1605 3.6266275421429013
1.161 3.624296789635019
1.1615 3.6220245740638175
1.162 3.620038552594113
1.1625 3.6185866480409823
1.163 3.617881055391684
1.1635 3.6180862862125993
1.164 3.619284289074124
1.1645 3.621376433182209
1.165 3.623954720823659
1.1655 3.6263280417357473
1.166 3.6277373020771693
1.1665 3.627620769823138
1.167 3.6256637796873674
1.1675 3.621754942608404
1.168 3.615940584016779
1.1685 3.608468230902232
1.169 3.5999065634908485
1.1695 3.5911033213809445
1.17 3.58290582896674
1.1705 3.5758166682186507
1.171 3.569940572327444
1.1715 3.565128574050312
1.172 3.561144986834928
1.1725 3.5577930080197406
1.173 3.554945106148577
1.1735 3.552560800940342
1.174 3.5507022593905946
1.1745 3.549529183034486
1.175 3.549334064221445
1.1755 3.550541264973858
1.176 3.553630461826402
1.1765 3.5589006924834754
1.177 3.5662125354483516
1.1775 3.574688493859129
1.178 3.5823957891971494
1.1785 3.586406725139919
1.179 3.5841617705265287
1.1795 3.5753345589962064
1.18 3.5621654883454914
1.1805 3.5479111159856993
1.181 3.5350372159424763
1.1815 3.524539424953711
1.182 3.516339116876913
1.1825 3.5099145582418254
1.183 3.504733465080432
1.1835 3.5004080540252547
1.184 3.496735606177464
1.1845 3.493648260922739
1.185 3.491167043658412
1.1855 3.489332388634293
1.186 3.4881165468341306
1.1865 3.4873560577238445
1.187 3.48676716607189
1.1875 3.4860266892542233
1.188 3.4848560104726465
1.1885 3.4830587241241107
1.189 3.480556993872292
1.1895 3.4774144428890486
1.19 3.473814702921996
1.1905 3.470003919890945
1.191 3.4662283529293036
1.1915 3.462656069314595
1.192 3.459348598223765
1.1925 3.4562930414614135
1.193 3.4534415281981596
1.1935 3.450777443474057
1.194 3.448338743552074
1.1945 3.4462312057811966
1.195 3.4446048739221427
1.1955 3.4436212610801418
1.196 3.4433935551064705
1.1965 3.4439555234659283
1.197 3.445200540607641
1.1975 3.4468296861265992
1.198 3.448334180667067
1.1985 3.44912288817246
1.199 3.448714358716324
1.1995 3.446858154943434
1.2 3.443521722122573
1.2005 3.438902777380636
1.201 3.433515031668663
1.2015 3.428056787564631
1.202 3.4231283166048234
1.2025 3.419016181499683
1.203 3.415710618052773
1.2035 3.413045266626832
1.204 3.4108251513222365
1.2045 3.408889565163503
1.205 3.407129843060786
1.2055 3.405489018375783
1.206 3.4039635724598645
1.2065 3.402598938918435
1.207 3.4015200052421948
1.2075 3.4009596206306254
1.208 3.401308740506175
1.2085 3.4032073645787237
1.209 3.407575536713151
1.2095 3.4154446582309737
1.21 3.4272742332144714
1.2105 3.441757733464141
1.211 3.455148907407774
1.2115 3.4624878191074204
1.212 3.4604888077105835
1.2125 3.449745346699811
1.213 3.4342293068061585
1.2135 3.418698903162972
1.214 3.4063063463825456
1.2145 3.3978984110307673
1.215 3.392837903716411
1.2155 3.3900753322234296
1.216 3.3887389101733527
1.2165 3.3882687099976154
1.217 3.388327239903359
1.2175 3.3887391948737458
1.218 3.389429748607493
1.2185 3.390402677735511
1.219 3.391753018903505
1.2195 3.3937030685994047
1.22 3.396659574087743
1.2205 3.401316387823244
1.221 3.40870068392132
1.2215 3.420028317978603
1.222 3.4353499254689277
1.2225 3.4509643634297893
1.223 3.4598009215693173
1.2235 3.457508405940888
1.224 3.4466927334968593
1.2245 3.433326249198273
1.225 3.421400096728301
1.2255 3.4121978094311745
1.226 3.405724009356585
1.2265 3.4015056037739972
1.227 3.3989250943257323
1.2275 3.397426847419516
1.228 3.3966063987936144
1.2285 3.396192370684253
1.229 3.3960432424408884
1.2295 3.3961006760370376
1.23 3.396395490216432
1.2305 3.397077799082374
1.231 3.3984955434370567
1.2315 3.4014834022311673
1.232 3.4079165271356073
1.2325 3.421256718706357
1.233 3.445116527459944
1.2335 3.478264044138901
1.234 3.5120938313362418
1.2345 3.53790756165115
1.235 3.553216376666284
1.2355 3.5571704055352376
1.236 3.547120027058722
1.2365 3.5236693771124097
1.237 3.4931992882587926
1.2375 3.4636256557673972
1.238 3.439866038493464
1.2385 3.423084835307546
1.239 3.412232955142845
1.2395 3.40560951181081
1.24 3.401671345269725
1.2405 3.3993083634572114
1.241 3.3978041701464745
1.2415 3.3967528743707467
1.242 3.395943753443327
1.2425 3.3952996606422543
1.243 3.3948334525636996
1.2435 3.394615711887078
1.244 3.3947874398246976
1.2445 3.395590774311221
1.245 3.3974095697571327
1.2455 3.400792805276491
1.246 3.4063644079772635
1.2465 3.4145559003437898
1.247 3.4252306134773596
1.2475 3.4371902102237426
1.248 3.447855304806713
1.2485 3.4537646288769634
1.249 3.4522691422213283
1.2495 3.443436543391324
1.25 3.430120680663884
1.2505 3.4160466559494624
1.251 3.4037710251970514
1.2515 3.3941980046815283
1.252 3.387152936814208
1.2525 3.3820364365804183
1.253 3.3782015479413934
1.2535 3.375125048166562
1.254 3.3724680923474635
1.2545 3.3700629697218725
1.255 3.367875953971713
1.2555 3.3659909048926417
1.256 3.3646343206600937
1.2565 3.3642018520597654
1.257 3.365309153784028
1.2575 3.368751176606943
1.258 3.37525164878605
1.2585 3.384918980478205
1.259 3.396482664983405
1.2595 3.406824364395118
1.26 3.411668650819787
1.2605 3.4076939666886235
1.261 3.3949547355938856
1.2615 3.3772349345683095
1.262 3.3595855538606427
1.2625 3.3452830935469704
1.263 3.33500638852263
1.2635 3.327921787172076
1.264 3.322903085457777
1.2645 3.319079239813777
1.265 3.315920138384162
1.2655 3.3131238075107445
1.266 3.310544117318835
1.2665 3.308137896367703
1.267 3.3059672091332457
1.2675 3.3042464282969055
1.268 3.3034918830419153
1.2685 3.304837248475155
1.269 3.310667446286808
1.2695 3.3256347564379913
1.27 3.357548432288035
1.2705 3.4160434031917637
1.271 3.5053991286564274
1.2715 3.612362772222462
1.272 3.7021057961291524
1.2725 3.735311771188141
1.273 3.6959113565650155
1.2735 3.6022697493611426
1.274 3.492285871073091
1.2745 3.3983082308284063
1.275 3.333522368385096
1.2755 3.2951394190264933
1.276 3.274401858249374
1.2765 3.263523989227031
1.277 3.2576010996945817
1.2775 3.2540503596421297
1.278 3.251640954535474
1.2785 3.2498166259368384
1.279 3.2483518961448388
1.2795 3.247192614795275
1.28 3.246417924392847
1.2805 3.246273276755846
1.281 3.2472963243223747
1.2815 3.250495642814495
1.282 3.2576725852563433
1.2825 3.271660450679785
1.283 3.2959132616944595
1.2835 3.3321608813231256
1.284 3.3758918796115642
1.2845 3.414909333002723
1.285 3.436216731714164
1.2855 3.43489107456418
1.286 3.4152995568223465
1.2865 3.386774214360943
1.287 3.358830260669241
1.2875 3.337633538923872
1.288 3.325514405872693
1.2885 3.3227676240199058
1.289 3.329798306120467
1.2895 3.3489748094909837
1.29 3.386420355824627
1.2905 3.4540903817677693
1.291 3.5704875443694517
1.2915 3.7541534717714447
1.292 4.004596450765299
1.2925 4.286584289776822
1.293 4.5518886422147125
1.2935 3.9223769593816913
1.294 3.5039979937990724
1.2945 3.3326144347667297
1.295 3.273826880789591
1.2955 3.25440434453244
1.296 3.2479875795026603
1.2965 3.2459300667320763
1.297 3.245384516100425
1.2975 3.245371602513562
1.298 3.245558585580638
1.2985 3.2458526504562437
1.299 3.2462908907222703
1.2995 3.2470357259682556
1.3 3.248485706541552
1.3005 3.2515210350945667
1.301 3.2580191950325874
1.3015 3.271660063887338
1.302 3.298685727757639
1.3025 3.3470055962804866
1.303 3.420457738117144
1.3035 3.508517700025993
1.304 3.585327243457807
1.3045 3.6296737981875333
1.305 3.6440716909529227
1.3055 3.6476997703460077
1.306 3.6588544895323105
1.3065 3.68789559337615
1.307 3.7384820645984176
1.3075 3.8085808787541735
1.308 3.889633723339478
1.3085 3.968658739182483
1.309 4.034243741537861
1.3095 4.081845540411639
1.31 4.1134682363381705
1.3105 4.1338507491201595
1.311 4.1477438772175885
1.3115 4.159046579971975
1.312 4.171152683492196
1.3125 4.187785684264914
1.313 4.213795694713759
1.3135 4.255005861177636
1.314 4.3138913107532355
1.3145 4.367935068324408
1.315 4.308899441631634
1.3155 4.007020665504023
1.316 3.6159003448027347
1.3165 3.4016135062397312
1.317 3.3253436392806934
1.3175 3.3021977610719313
1.318 3.296498948233457
1.3185 3.2963695481606203
1.319 3.297945211331311
1.3195 3.299948821808875
1.32 3.301940138788919
1.3205 3.3037661602446375
1.321 3.305395773245345
1.3215 3.3068831090467006
1.322 3.308413810045642
1.3225 3.310417867712231
1.323 3.313910995442149
1.3235 3.321183272653035
1.324 3.3368031998882524
1.3245 3.367905478244432
1.325 3.4208151537999383
1.3255 3.4917285702349767
1.326 3.5584120988157446
1.3265 3.5881947362607187
1.327 3.5623446031860224
1.3275 3.4947138788884944
1.328 3.4216609211516245
1.3285 3.3702486294092298
1.329 3.343519050633909
1.3295 3.332356099585799
1.33 3.328540835961543
1.3305 3.327761746939774
1.331 3.328158905178989
1.3315 3.3289704816758947
1.332 3.3298914648939766
1.3325 3.3308083163314466
1.333 3.3317293136068367
1.3335 3.332770411542298
1.334 3.334234618538484
1.3345 3.336902570354119
1.335 3.3427802985079245
1.3355 3.356899612123205
1.336 3.3904803318842633
1.3365 3.4625368991199386
1.337 3.587258288154053
1.3375 3.7389039038539478
1.338 3.850067512379794
1.3385 3.8831152013378487
1.339 3.8536571223798974
1.3395 3.787444703283131
1.34 3.6995890798850555
1.3405 3.601546784359374
1.341 3.5097161634655007
1.3415 3.4405249172179184
1.342 3.398585196368349
1.3425 3.3771684832797257
1.343 3.367436395537978
1.3435 3.36336463820905
1.344 3.3617796329985685
1.3445 3.361191289262101
1.345 3.3609557384386877
1.3455 3.360828472364754
1.346 3.360779730903139
1.3465 3.3609214666030427
1.347 3.3615186849792886
1.3475 3.363054490197359
1.348 3.3662757355902366
1.3485 3.372118976341043
1.349 3.3812509700342597
1.3495 3.3931741458847133
1.35 3.405537646082858
1.3505 3.4147079434649994
1.351 3.417735036381104
1.3515 3.414015461973144
1.352 3.405320209008612
1.3525 3.3944011788629593
1.353 3.38351556774023
1.3535 3.373892696792084
1.354 3.365954442018473
1.3545 3.3596910696890285
1.355 3.354908653478378
1.3555 3.3513207662769178
1.356 3.3486514740626676
1.3565 3.3466840312738677
1.357 3.345298719587304
1.3575 3.3444936416045303
1.358 3.3443586549497093
1.3585 3.345042595817783
1.359 3.3466642683955277
1.3595 3.3491865406146077
1.36 3.3523082174564403
1.3605 3.3555093976129706
1.361 3.3582465739698852
1.3615 3.360204936739831
1.362 3.3614367507755647
1.3625 3.362219111729856
1.363 3.3628337995533206
1.3635 3.3634964161800083
1.364 3.3643924693597116
1.3645 3.365777451731943
1.365 3.3680664948937364
1.3655 3.371902824223244
1.366 3.378237056304468
1.3665 3.3884239419143993
1.367 3.404394468031369
1.3675 3.428804460075656
1.368 3.4650224541244183
1.3685 3.5162779307062335
1.369 3.5838370747713233
1.3695 3.6641842210021265
1.37 3.747796704309093
1.3705 3.8211930510449266
1.371 3.8722865659368457
1.3715 3.8943119513720204
1.372 3.886579655082115
1.3725 3.853291887127299
1.373 3.801723722951615
1.3735 3.7409785999006813
1.374 3.679889021106349
1.3745 3.6253387257284624
1.375 3.581825494368556
1.3755 3.552345647194712
1.376 3.5393567688606593
1.3765 3.5460341626814573
1.377 3.57753518349909
1.3775 3.642123437340694
1.378 3.7502484579103657
1.3785 3.909354883797314
1.379 4.1135840992423445
1.3795 4.336265837512275
1.38 4.446711091972497
1.3805 4.1578800513480525
1.381 3.878437031007496
1.3815 3.673272638572505
1.382 3.5461940966306935
1.3825 3.4726026440750664
1.383 3.4302298965122757
1.3835 3.4053700686220933
1.384 3.389930742940245
1.3845 3.378605466908728
1.385 3.3678314210224167
1.3855 3.3558412632644936
1.386 3.342693494802819
1.3865 3.329410998897816
1.387 3.317049402139001
1.3875 3.3061232845366595
1.388 3.2966981092088163
1.3885 3.288727768847326
1.389 3.2822266893177785
1.3895 3.27720158289599
1.39 3.2735401541594404
1.3905 3.2710222765913253
1.391 3.269375830164045
1.3915 3.268352996579506
1.392 3.267773510156803
1.3925 3.2675470135679356
1.393 3.267662941781329
1.3935 3.2682089546398556
1.394 3.26938568873856
1.3945 3.2715626773568625
1.395 3.275458208380434
1.3955 3.28256773254716
1.396 3.2964021012479288
1.3965 3.3255660655582497
1.397 3.389576315690914
1.3975 3.5219974103800533
1.398 3.7484451751535213
1.3985 4.034139190874773
1.399 4.293231793748489
1.3995 4.475442687482073
1.4 4.251004077494158
1.4005 3.9689461396323855
1.401 3.706782407613983
1.4015 3.5240779286065935
1.402 3.420150658821991
1.4025 3.3678836571179263
1.403 3.345308091326836
1.4035 3.3411806069080443
1.404 3.351922893025727
1.4045 3.378927168099179
1.405 3.426961650369642
1.4055 3.502211329071506
1.406 3.6070689067027635
1.4065 3.7313069260197222
1.407 3.8478965086164854
1.4075 3.923737331408808
1.408 3.93532416009388
1.4085 3.8741628981901775
1.409 3.748685834498981
1.4095 3.590095732578436
1.41 3.4450430830591285
1.4105 3.34469599537091
1.411 3.2887162167667165
1.4115 3.261198604160163
1.412 3.248157445363044
1.4125 3.241745053998428
1.413 3.23834412589554
1.4135 3.236443535706697
1.414 3.2355360091834635
1.4145 3.2357125437903997
1.415 3.2377924983056667
1.4155 3.244116449350739
1.416 3.2611211423349724
1.4165 3.306918171401411
1.417 3.4289976320498026
1.4175 3.711746384238036
1.418 4.155942752337626
1.4185 4.542901741609627
1.419 4.444391281066429
1.4195 3.9259001936923736
1.42 3.5020345052274076
1.4205 3.316286858592238
1.421 3.251525806963115
1.4215 3.2282186878063657
1.422 3.218756199704731
1.4225 3.214578516958313
1.423 3.2130557226909433
1.4235 3.2136733377089195
1.424 3.2172263617234913
1.4245 3.2264080780894817
1.425 3.248283094947994
1.4255 3.3008506469793266
1.426 3.425612883638002
1.4265 3.6865151855231995
1.427 4.08180675904718
1.4275 4.45219686230996
1.428 4.420188907305456
1.4285 4.052202291916278
1.429 3.6915982928511246
1.4295 3.45872309887275
1.43 3.3411557715410174
1.4305 3.2870667936168543
1.431 3.2633280096810653
1.4315 3.2548213647681274
1.432 3.2556981923077535
1.4325 3.264496059347638
1.433 3.2818517459834835
1.4335 3.3084958481020843
1.434 3.342598929110234
1.4345 3.377505396860797
1.435 3.4027790967003773
1.4355 3.4089757937829566
1.436 3.392863987497443
1.4365 3.3598974975253837
1.437 3.3216427702007705
1.4375 3.288918075218306
1.438 3.2664291035623707
1.4385 3.253225801051925
1.439 3.2462669765340815
1.4395 3.242907747897555
1.44 3.24150922699073
1.4405 3.2412163584048317
1.441 3.241635815418948
1.4415 3.242623732678765
1.442 3.244207513292829
1.4425 3.24655685040661
1.443 3.2500115813354506
1.4435 3.255075503705295
1.444 3.262324524350219
1.4445 3.272167194313604
1.445 3.284417523187922
1.4455 3.297725889949022
1.446 3.3094073536447786
1.4465 3.3164305491314154
1.447 3.3172459009491257
1.4475 3.3127347414532524
1.448 3.305413144002114
1.4485 3.297858586461815
1.449 3.291615220056058
1.4495 3.2871216946954567
1.45 3.284144292156676
1.4505 3.2822802733536376
1.451 3.2812510463074505
1.4515 3.2809445258017726
1.452 3.2812027405746536
1.4525 3.2816162002583136
1.453 3.2815554458170775
1.4535 3.280416482072824
1.454 3.2778842412214244
1.4545 3.2740763708137886
1.455 3.2694366098440826
1.4555 3.264585922639081
1.456 3.2601173518989226
1.4565 3.256415031420091
1.457 3.2536095761220283
1.4575 3.251637524912966
1.458 3.2503449517410834
1.4585 3.2495673908525626
1.459 3.2491601367135123
1.4595 3.2490301782543343
1.46 3.249131806945493
1.4605 3.2494805216720666
1.461 3.250155478529911
1.4615 3.2512934564617426
1.462 3.2530797597028824
1.4625 3.255744075108688
1.463 3.2595925383780022
1.4635 3.2651080276236426
1.464 3.273031068312645
1.4645 3.284213400415392
1.465 3.2990715561594834
1.4655 3.316812257843476
1.466 3.334990290314347
1.4665 3.350020013713068
1.467 3.3585857008036024
1.4675 3.3590418484016213
1.468 3.3519155062223076
1.4685 3.3393554309026365
1.469 3.324193644715966
1.4695 3.3091311147112377
1.47 3.2961175860925644
1.4705 3.286022751129729
1.471 3.278710191663987
1.4715 3.2735491578415745
1.472 3.269860176452066
1.4725 3.2671383411220267
1.473 3.2650624449777323
1.4735 3.263455475061911
1.474 3.2622173673129238
1.4745 3.2612911549109542
1.475 3.260637551593141
1.4755 3.2602454063343123
1.476 3.260109640823944
1.4765 3.260239692370587
1.477 3.2606414463426416
1.4775 3.2613278014710128
1.478 3.2623318233645806
1.4785 3.2637113734847842
1.479 3.2655894476965583
1.4795 3.2681778439922207
1.48 3.2716925006142406
1.4805 3.2760224969339378
1.481 3.280353789006287
1.4815 3.2833579437913203
1.482 3.2840703558076205
1.4825 3.2825664239324235
1.483 3.2796529451894374
1.4835 3.2760557983012317
1.484 3.2720808380281694
1.4845 3.2678902122670612
1.485 3.263770385591907
1.4855 3.260082529599017
1.486 3.2570633279301946
1.4865 3.2547584186954355
1.487 3.2530689452727612
1.4875 3.2518543968569213
1.488 3.25098530724122
1.4885 3.2503761750017643
1.489 3.2499821956439368
1.4895 3.2497838692454204
1.49 3.249793692766473
1.4905 3.250048252295973
1.491 3.2506236952341014
1.4915 3.2516298648900106
1.492 3.2531750663759444
1.4925 3.255309953534373
1.493 3.257973161595026
1.4935 3.260952057219943
1.494 3.2638598786044275
1.4945 3.2661984768169843
1.495 3.267525655597372
1.4955 3.2676384272206453
1.496 3.2666310600498223
1.4965 3.2647932033145404
1.497 3.2624383495311156
1.4975 3.259831510428147
1.498 3.257162954067053
1.4985 3.2545631892726616
1.499 3.252137609428158
1.4995 3.250003516003246
1.5 3.2482532631857763
1.5005 3.246917004193585
1.501 3.245953898450627
1.5015 3.2453014350477707
1.502 3.244919286378873
1.5025 3.244820887730362
1.503 3.245083512398229
1.5035 3.245867217950372
1.504 3.247441018972178
1.5045 3.2502075252120166
1.505 3.2547134732654266
1.5055 3.2615828126614756
1.506 3.2712670474729064
1.5065 3.2835744259818354
1.507 3.2970155910639187
1.5075 3.3082560701353225
1.508 3.3126843535099484
1.5085 3.3073461631043317
1.509 3.2940397069950462
1.5095 3.278126126918031
1.51 3.264268000483553
1.5105 3.2542668884055255
1.511 3.247880412861849
1.5115 3.2441748016949434
1.512 3.2422462016283644
1.5125 3.241434015517819
1.513 3.241318136660447
1.5135 3.241655240297235
1.514 3.242299807722808
1.5145 3.24319037043493
1.515 3.244324838753358
1.5155 3.2457751363397866
1.516 3.24768595736587
1.5165 3.250305731733742
1.517 3.253921694298655
1.5175 3.2587015292346946
1.518 3.264521658474071
1.5185 3.270961562409119
1.519 3.27748609289183
1.5195 3.283412174890308
1.52 3.287791416737897
1.5205 3.2897376309747512
1.521 3.2889080627849987
1.5215 3.285624154880403
1.522 3.280684813028434
1.5225 3.2751122714229686
1.523 3.2698458799482752
1.5235 3.265515699420596
1.524 3.2623918574470165
1.5245 3.2605172259271535
1.525 3.2598740792803094
1.5255 3.260558975404007
1.526 3.262914024667473
1.5265 3.2676978306229936
1.527 3.2763838080611576
1.5275 3.291626870649421
1.528 3.3172293235530335
1.5285 3.35623593512289
1.529 3.406604720367187
1.5295 3.458164890096568
1.53 3.496044555412765
1.5305 3.508486716812258
1.531 3.4923837511558817
1.5315 3.453791419440715
1.532 3.404669686975624
1.5325 3.3573121011136164
1.533 3.3196545335128986
1.5335 3.2936494732674495
1.534 3.2773053117723814
1.5345 3.2674995183223485
1.535 3.2615820880567137
1.5355 3.2576671476390073
1.536 3.254518448495996
1.5365 3.2514529948215634
1.537 3.2482738694610456
1.5375 3.2450672953066606
1.538 3.2419426396577267
1.5385 3.238904603926909
1.539 3.2359282020390188
1.5395 3.2330518196466977
1.54 3.230392535243978
1.5405 3.2280655390307844
1.541 3.226144495689854
1.5415 3.2246561139019905
1.542 3.2236240794386886
1.5425 3.2231526223735942
1.543 3.223525212916141
1.5435 3.2254250573407335
1.544 3.2304110888149546
1.5445 3.2418673624002414
1.545 3.26670543430268
1.5455 3.3178052815720873
1.546 3.416487050745123
1.5465 3.5895973174335856
1.547 3.8445338991188605
1.5475 4.127968363023531
1.548 4.351590988148398
1.5485 4.272762561365329
1.549 4.104802413037777
1.5495 3.86679087767856
1.55 3.617204295270402
1.5505 3.4244254177401556
1.551 3.310285927071841
1.5515 3.253740095823912
1.552 3.227936053437783
1.5525 3.216305855000555
1.553 3.211021594283195
1.5535 3.2088501890464043
1.554 3.2086551590763976
1.5545 3.2102724467721044
1.555 3.214048139744663
1.5555 3.2205659779263067
1.556 3.2303128530063843
1.5565 3.243047973343317
1.557 3.2567674412361383
1.5575 3.2671279312966623
1.558 3.269145920229712
1.5585 3.2609545150270014
1.559 3.2458021144107354
1.5595 3.2296155766578982
1.56 3.2168241829496393
1.5605 3.208671664067686
1.561 3.2043329993918297
1.5615 3.202503144908765
1.562 3.202170263440963
1.5625 3.2027238013903387
1.563 3.203863073367528
1.5635 3.205498806290879
1.564 3.2077387088886953
1.5645 3.2109884526107324
1.565 3.216269482628875
1.5655 3.226120439810196
1.566 3.2471628574506193
1.5665 3.297137707497652
1.567 3.4201594375508106
1.5675 3.689674063706602
1.568 4.1077122274717
1.5685 4.498740967079104
1.569 3.987314699033072
1.5695 3.551782365039199
1.57 3.344401500407728
1.5705 3.2744887142716097
1.571 3.2542829618949396
1.5715 3.2496104963194634
1.572 3.2498873427959003
1.5725 3.2518738705297805
1.573 3.2545292093474982
1.5735 3.2575277106962295
1.574 3.260826635932209
1.5745 3.264556460941612
1.575 3.269020326888218
1.5755 3.274725256345625
1.576 3.282365776336319
1.5765 3.292563084218876
1.577 3.305153388762556
1.5775 3.3182224245224363
1.578 3.3281299300456935
1.5785 3.331623887263963
1.579 3.328506694997185
1.5795 3.321710712511254
1.58 3.314809497163524
1.5805 3.3099483791011997
1.581 3.307595024509715
1.5815 3.307352126118915
1.582 3.3086558663801062
1.5825 3.311126796188266
1.583 3.314661256163661
1.5835 3.319541788880458
1.584 3.326700982386238
1.5845 3.338515093236812
1.585 3.3609297006546432
1.5855 3.408946550813071
1.586 3.517836416797098
1.5865 3.748717669079846
1.587 4.126096100597446
1.5875 4.521774446837372
1.588 4.12115997770005
1.5885 3.7438660368527836
1.589 3.520900998331432
1.5895 3.4260495783185165
1.59 3.3926748228411947
1.5905 3.383195554971434
1.591 3.3826155794268002
1.5915 3.385454235580988
1.592 3.389675373060526
1.5925 3.3944802560582774
1.593 3.399536720936182
1.5935 3.404726160982114
1.594 3.410061066006528
1.5945 3.415665096492604
1.595 3.4217737637369092
1.5955 3.4287026524773916
1.596 3.4367659764099416
1.5965 3.4461257207309908
1.597 3.456623748702948
1.5975 3.467713524089537
1.598 3.4785734069203498
1.5985 3.48842347256359
1.599 3.4968496675566003
1.5995 3.5038817046045123
1.6 3.509772008574969
1.6005 3.514725198633017
1.601 3.5187974220807883
1.6015 3.521890719155736
1.602 3.523968164879487
1.6025 3.5250689968044933
1.603 3.5252972884172875
1.6035 3.5246822068026296
1.604 3.5231983414186887
1.6045 3.5208618021636395
1.605 3.5178648334660894
1.6055 3.514605242447204
1.606 3.5115888462580047
1.6065 3.5092601455289243
1.607 3.5078790567099967
1.6075 3.5074794396762448
1.608 3.5079643105085383
1.6085 3.5091958281233344
1.609 3.5110482061438697
1.6095 3.5133947519844932
1.61 3.5161199146396482
1.6105 3.519129304766186
1.611 3.5223590671401217
1.6115 3.5257904110696616
1.612 3.5294841084314994
1.6125 3.5336301854618606
1.613 3.5386380546711615
1.6135 3.5452919908526086
1.614 3.554934631495109
1.6145 3.569571250340892
1.615 3.5916817658199216
1.6155 3.6233905228847076
1.616 3.6650420635467507
1.6165 3.7139382982036375
1.617 3.764316793786384
1.6175 3.8091521439559655
1.618 3.842969542619719
1.6185 3.8645705649050734
1.619 3.8779045126439042
1.6195 3.8907590953238396
1.62 3.912354629298606
1.6205 3.951991611663618
1.621 4.018568188116007
1.6215 4.118827638930012
1.622 4.251272552315183
1.6225 4.400273863635456
1.623 4.274962948393008
1.6235 4.144582931897223
1.624 4.019488655859505
1.6245 3.9115147479815215
1.625 3.8270640078874854
1.6255 3.765126966715452
1.626 3.7206953824549407
1.6265 3.688833542846017
1.627 3.666440763496836
1.6275 3.6517880318617157
1.628 3.6434380144608864
1.6285 3.6398042670457675
1.629 3.6393173634679945
1.6295 3.6406998573558136
1.63 3.643066258822187
1.6305 3.6458792220173857
1.631 3.648832855517127
1.6315 3.6517670572658263
1.632 3.6546134517727564
1.6325 3.657362904803816
1.633 3.6600517206050407
1.6335 3.662774997131078
1.634 3.665692289307244
1.6345 3.669092105033804
1.635 3.6734691289941788
1.6355 3.679651974982858
1.636 3.688850025274516
1.6365 3.70248035523982
1.637 3.721552566534192
1.6375 3.7457725842549534
1.638 3.773308551445818
1.6385 3.801949616784042
1.639 3.830683756538556
1.6395 3.8596102819542795
1.64 3.887965106346617
1.6405 3.9128783716900033
1.641 3.9303217284998437
1.6415 3.9377028742058586
1.642 3.9352054997415076
1.6425 3.9252813250993723
1.643 3.9112315147788435
1.6435 3.896039613497069
1.644 3.882023640162255
1.6445 3.8710793619798958
1.645 3.8647682336328772
1.6455 3.864039030265711
1.646 3.8684931030037264
1.6465 3.8757771789692397
1.647 3.8816092595236773
1.6475 3.8811080594701535
1.648 3.8710672953388867
1.6485 3.8517301174613
1.649 3.8264617881148633
1.6495 3.79997766905245
1.65 3.776472714321913
1.6505 3.7584689152210293
1.651 3.746447504869132
1.6515 3.739394451650493
1.652 3.735729122654196
1.6525 3.7340571425579734
1.653 3.733414956413383
1.6535 3.733245065993578
1.654 3.7332475375161787
1.6545 3.7332740259976562
1.655 3.733270154491527
1.6555 3.733253991763992
1.656 3.733329679546599
1.6565 3.7337359584440692
1.657 3.73497637484592
1.6575 3.738123955464151
1.658 3.745626730216425
1.6585 3.7633158098134674
1.659 3.8039097028716915
1.6595 3.887215561609781
1.66 4.022864149428702
1.6605 4.182749997101303
1.661 4.315953776132557
1.6615 4.359193287313098
1.662 4.222840075348189
1.6625 4.066773797242974
1.663 3.9336161658031186
1.6635 3.844755393190627
1.664 3.7949851119803517
1.6645 3.7701401947786755
1.665 3.7593718411686003
1.6655 3.757123278753384
1.666 3.7618323489195147
1.6665 3.7751437942453885
1.667 3.802506860197693
1.6675 3.854870497886739
1.668 3.9485798514081383
1.6685 4.0945367894632545
1.669 4.274508063269642
1.6695 4.439151606958844
1.67 4.240109084866952
1.6705 4.029828915590026
1.671 3.86796483055615
1.6715 3.77497826919221
1.672 3.731044519922434
1.6725 3.7116888109680692
1.673 3.7026419782069473
1.6735 3.6976189233825574
1.674 3.6941394763202213
1.6745 3.691254558137012
1.675 3.688599820489334
1.6755 3.686059647440202
1.676 3.6836490078985618
1.6765 3.681489518232257
1.677 3.6798223412959112
1.6775 3.6790583543488955
1.678 3.6798721364787186
1.6785 3.683330107226632
1.679 3.690875882364815
1.6795 3.703696808404403
1.68 3.721039176635501
1.6805 3.738490061782996
1.681 3.748959970188621
1.6815 3.747269855824915
1.682 3.7340997475703857
1.6825 3.7150459424566344
1.683 3.6960906032754375
1.6835 3.680470170901395
1.684 3.6686889601730757
1.6845 3.660023965895559
1.685 3.653699787396616
1.6855 3.64935718514485
1.686 3.6471747135210455
1.6865 3.6480274132488697
1.687 3.65411021648485
1.6875 3.670878219203037
1.688 3.7125433709189055
1.6885 3.816160640178315
1.689 4.064710697177273
1.6895 4.557977082919437
1.69 4.0623364096633265
1.6905 3.7967726389652077
1.691 3.6796683517044153
1.6915 3.631466259900807
1.692 3.6111358784432808
1.6925 3.6016530149355317
1.693 3.5964755625364413
1.6935 3.5930980769113505
1.694 3.590543477809123
1.6945 3.5884084558226244
1.695 3.5865354484685925
1.6955 3.5848719597802665
1.696 3.5834285063052347
1.6965 3.582253561198619
1.697 3.5813979288050044
1.6975 3.5809004986347555
1.698 3.580746938783549
1.6985 3.5808513663952004
1.699 3.581045843038704
1.6995 3.5810715311266046
1.7 3.5805866738807746
1.7005 3.5884863311056465
1.701 3.597044289954394
1.7015 3.6047636312385274
1.702 3.6100099673075325
1.7025 3.611708357230861
1.703 3.609845276673238
1.7035 3.6053745149344065
1.704 3.59975428315927
1.7045 3.594379904232331
1.705 3.5901971365489542
1.7055 3.587625731699668
1.706 3.5867605521164334
1.7065 3.587648579217567
1.707 3.59050795735224
1.7075 3.5959744554394932
1.708 3.605529014520278
1.7085 3.6225361869340515
1.709 3.6552444860817035
1.7095 3.7257506641683067
1.71 3.89096585731079
1.7105 4.234660029205739
1.711 4.665560655169794
1.7115 4.37016272487793
1.712 3.94666761719665
1.7125 3.734272356891508
1.713 3.6549365976899297
1.7135 3.6259183983161334
1.714 3.614922971943467
1.7145 3.61136984650454
1.715 3.6121487715022846
1.7155 3.6175600722354178
1.716 3.6318086806985805
1.7165 3.6689830206317646
1.717 3.7724772572700926
1.7175 4.044289028314306
1.718 4.5130137818003115
1.7185 4.510674550019119
1.719 4.033709826878623
1.7195 3.754798353842454
1.72 3.6512248161042633
1.7205 3.6165011013402664
1.721 3.604333630328557
1.7215 3.5997174473848608
1.722 3.597880351146583
1.7225 3.5971918999850763
1.723 3.5970409148765627
1.7235 3.5971625764381914
1.724 3.5974367305077015
1.7245 3.597817150275458
1.725 3.598310171094659
1.7255 3.598991394300451
1.726 3.600031125140643
1.7265 3.6017311220568695
1.727 3.604625080223193
1.7275 3.609694397256516
1.728 3.618912558256892
1.7285 3.636595043678388
1.729 3.6727144682911232
1.7295 3.7503323584073742
1.73 3.915410936539616
1.7305 4.215744417009259
1.731 4.585492261949002
1.7315 4.440550798563446
1.732 4.026259978976788
1.7325 3.7999569886572813
1.733 3.711434645315266
1.7335 3.6811386796256373
1.734 3.6778228050141655
1.7345 3.6953358036659916
1.735 3.742096617867692
1.7355 3.842750948810539
1.736 4.034765831957956
1.7365 4.318300403994949
1.737 4.553239548444444
1.7375 4.181230342018227
1.738 3.856959494111293
1.7385 3.6859399635947794
1.739 3.620388578150666
1.7395 3.598369065962209
1.74 3.59109649924923
1.7405 3.5885846251961135
1.741 3.587632511367997
1.7415 3.5871906245033633
1.742 3.586915311287835
1.7425 3.5867066083516184
1.743 3.5865782479704746
1.7435 3.586612474346004
1.744 3.5869564253988946
1.7445 3.587805501609073
1.745 3.589355896277378
1.7455 3.591659328077042
1.746 3.5943960513799533
1.7465 3.596717685882889
1.747 3.597469933712147
1.7475 3.5958509388864277
1.748 3.591980784483515
1.7485 3.586783142672764
1.749 3.58136324863288
1.7495 3.576465477701265
1.75 3.5723801541527402
1.7505 3.569095946736037
1.751 3.566510074025845
1.7515 3.5645647130621088
1.752 3.563327214272605
1.7525 3.563086986243868
1.753 3.5645004891874583
1.7535 3.5689093467795976
1.754 3.578976931405985
1.7545 3.5997946032317154
1.755 3.6402565427989684
1.7555 3.7127828381674286
1.756 3.8264762630251807
1.7565 3.971124298665159
1.757 4.107093741495791
1.7575 4.1843951910989015
1.758 4.173879735499807
1.7585 4.078758438446614
1.759 3.931004344055059
1.7595 3.7793583134477435
1.76 3.6626377073142615
1.7605 3.590158783062294
1.761 3.5505416520939646
1.7615 3.5296411017822367
1.762 3.5181347202239364
1.7625 3.511214479484882
1.763 3.50662413651228
1.7635 3.5033332872298653
1.764 3.5008634762651
1.7645 3.4989914102139315
1.765 3.497617972613921
1.7655 3.496706153508941
1.766 3.4962052667078583
1.7665 3.4959837146048764
1.767 3.4957208582820227
1.7675 3.494918701083386
1.768 3.4931048393822417
1.7685 3.4901291131873693
1.769 3.4862665916707565
1.7695 3.4820218152165685
1.77 3.477827213183459
1.7705 3.473917855344472
1.771 3.4703703616589108
1.7715 3.467211694236142
1.772 3.4644816987056
1.7725 3.462287332236218
1.773 3.4608308192956274
1.7735 3.460461191842163
1.774 3.4617557850053133
1.7745 3.465624308367908
1.775 3.4733562028728704
1.7755 3.4864584643172387
1.776 3.505795666164791
1.7765 3.5295550933354063
1.777 3.5510938471251157
1.7775 3.560168046651099
1.778 3.549832985316816
1.7785 3.522917050826641
1.779 3.4898357440957986
1.7795 3.460461418852776
1.78 3.439050669710423
1.7805 3.4250707854723936
1.781 3.416195319898537
1.7815 3.410257104362892
1.782 3.4058153401443496
1.7825 3.4020535648901005
1.783 3.3985421007230103
1.7835 3.3950727065800335
1.784 3.391552651409488
1.7845 3.3879644480866924
1.785 3.3843681441026936
1.7855 3.3809459055074003
1.786 3.378124435316953
1.7865 3.376906652398289
1.787 3.379512941349893
1.7875 3.3905774041722045
1.788 3.4185320700262976
1.7885 3.4750363936376045
1.789 3.567804986402767
1.7895 3.685230164529494
1.79 3.7868527536145544
1.7905 3.821953422640509
1.791 3.7691152051848418
1.7915 3.655493624196276
1.792 3.5327375575350866
1.7925 3.4377557972439705
1.793 3.37830379518686
1.7935 3.345319358847175
1.794 3.327623685977227
1.7945 3.3176076858434085
1.795 3.3111963897729515
1.7955 3.306461981722621
1.796 3.3025366621036207
1.7965 3.2990564338569
1.797 3.2958887931487952
1.7975 3.293036121416086
1.798 3.290623552130591
1.7985 3.2889306665128464
1.799 3.2884557161013737
1.7995 3.2900117769882877
1.8 3.2947412094781656
1.8005 3.3039403592371572
1.801 3.318464519050866
1.8015 3.3375625201590955
1.802 3.3576138603578842
1.8025 3.3723046195556217
1.803 3.375373654137646
1.8035 3.3645117700681046
1.804 3.3429079240009463
1.8045 3.3170765246789875
1.805 3.2933392325816557
1.8055 3.2753652012113017
1.806 3.2636001381289246
1.8065 3.2565151008947906
1.807 3.25227271832252
1.8075 3.2495415002795047
1.808 3.2475696736640556
1.8085 3.2459775942532803
1.809 3.2445918203260247
1.8095 3.2433488442383736
1.81 3.2422407243196902
1.8105 3.2413240275973214
1.811 3.2407168837780516
1.8115 3.2406512504787086
1.812 3.241531436541396
1.8125 3.244002315093087
1.813 3.2488800300188574
1.8135 3.2567327553108703
1.814 3.2668667882119875
1.8145 3.276317814727265
1.815 3.2805720570883397
1.8155 3.276711364104126
1.816 3.2659394482334703
1.8165 3.252462273520405
1.817 3.24016636122163
1.8175 3.2307558996981784
1.818 3.224136293324503
1.8185 3.219518020189006
1.819 3.2161303171864626
1.8195 3.213459503608033
1.82 3.2112096582097047
1.8205 3.2092282794227733
1.821 3.2074412284157523
1.8215 3.205815171901645
1.822 3.204360851590507
1.8225 3.20313770252515
1.823 3.2023063348930885
1.8235 3.202165412153394
1.824 3.2032534649857984
1.8245 3.206400794007254
1.825 3.212620064112163
1.8255 3.222731113665529
1.826 3.236741824168168
1.8265 3.253395590984991
1.827 3.2700743909767533
1.8275 3.283131168154802
1.828 3.288735580722183
1.8285 3.284536383704933
1.829 3.2712274880467946
1.8295 3.252524029228675
1.83 3.233159061341243
1.8305 3.216605896085583
1.831 3.2042163382775923
1.8315 3.1957698963368957
1.832 3.1903302660351267
1.8325 3.18687026769448
1.833 3.1845654928438654
1.8335 3.182861065387404
1.834 3.181419764430774
1.8345 3.180046462484891
1.835 3.1786329740773676
1.8355 3.177125877715386
1.836 3.1755049374043507
1.8365 3.1737817108408235
1.837 3.172001715170965
1.8375 3.1702483286201977
1.838 3.168656418722809
1.8385 3.1674518841226513
1.839 3.1669684820826385
1.8395 3.1677027063393224
1.84 3.170300454296677
1.8405 3.175407200066183
1.841 3.183359287364188
1.8415 3.1938457516631464
1.842 3.2059036522366755
1.8425 3.2182488627572896
1.843 3.229592627425297
1.8435 3.238578707360575
1.844 3.2436341693591286
1.8445 3.243339762129417
1.845 3.2372031545876903
1.8455 3.226052830154308
1.846 3.21168310350017
1.8465 3.196034305261855
1.847 3.1806669337940106
1.8475 3.166651632433294
1.848 3.1546192367226356
1.8485 3.1448814225049952
1.849 3.1374915495529097
1.8495 3.1322485508058824
1.85 3.128765841002642
1.8505 3.126603011517296
1.851 3.1253788847949115
1.8515 3.1248303660456562
1.852 3.1248036850125933
1.8525 3.12524307650403
1.853 3.126186819274582
1.8535 3.127795215346276
1.854 3.130441231049395
1.8545 3.13487935479779
1.855 3.142520182876761
1.8555 3.155700049803328
1.856 3.1776401754882455
1.8565 3.2115220633102934
1.857 3.2578634888462625
1.8575 3.309825400341496
1.858 3.350145980133459
1.8585 3.358984724474932
1.859 3.3315699453178604
1.8595 3.283641467748706
1.86 3.2363152412051948
1.8605 3.2012510727694083
1.861 3.179761046382006
1.8615 3.1684402774134943
1.862 3.163373109728014
1.8625 3.1616803985753927
1.863 3.1616249421264078
1.8635 3.162281054926182
1.864 3.163213722399667
1.8645 3.1642614698506017
1.865 3.165426832642189
1.8655 3.1668496675184867
1.866 3.16888001586572
1.8665 3.172344614886364
1.867 3.1793302324948174
1.8675 3.1951179514533843
1.868 3.232794858052089
1.8685 3.3250922644243603
1.869 3.5558279227330862
1.8695 4.082239115067366
1.87 4.827578622180039
1.8705 4.958709328306679
1.871 4.591975548272175
1.8715 3.9205025942206655
1.872 3.508469661759354
1.8725 3.3336866802852034
1.873 3.266696988650245
1.8735 3.241305297365007
1.874 3.232410374935122
1.8745 3.2307245694143125
1.875 3.2326058000177946
1.8755 3.23653232085974
1.876 3.2418080536312077
1.8765 3.2480086791358582
1.877 3.254684472916982
1.8775 3.26116794101375
1.878 3.266604625636222
1.8785 3.2703005888613648
1.879 3.2720818726380054
1.8795 3.27231884197728
1.88 3.27167670564858
1.8805 3.2708264784908563
1.881 3.2702411240309646
1.8815 3.270141367524878
1.882 3.2705443676143284
1.8825 3.271399088117529
1.883 3.2726896587685212
1.8835 3.2745271305226096
1.884 3.2772535206346634
1.8845 3.281768986788113
1.885 3.2904496557589455
1.8855 3.3100048455379207
1.886 3.359991591921463
1.8865 3.492944118329313
1.887 3.803912441101361
1.8875 4.299693223387799
1.888 4.746783554705702
1.8885 4.837588340019567
1.889 4.64847250378302
1.8895 4.080743634144718
1.89 3.602658090930972
1.8905 3.3936692560037427
1.891 3.3273360091041626
1.8915 3.307503954582443
1.892 3.301401173385364
1.8925 3.299545221602762
1.893 3.299084738642562
1.8935 3.2990687241184125
1.894 3.2991538086917354
1.8945 3.299228443921515
1.895 3.299332868592203
1.8955 3.299651651482706
1.896 3.3006199933037275
1.8965 3.303190197710939
1.897 3.3095036954821486
1.8975 3.3245032843164966
1.898 3.3594375208012695
1.8985 3.4380960073653286
1.899 3.6026380034151826
1.8995 3.9000108465505443
1.9 4.319154158562379
1.9005 4.724280033012394
1.901 4.801668151702196
1.9015 4.596737461449687
1.902 4.171031214348152
1.9025 3.886585117507967
1.903 3.7577819827448815
1.9035 3.7398757406754433
1.904 3.818948358390922
1.9045 4.023613779554897
1.905 4.40081529705908
1.9055 4.801557282131161
1.906 4.855120787521982
1.9065 4.548197911704869
1.907 4.046486912813262
1.9075 3.710077640541951
1.908 3.5257171286734943
1.9085 3.429952964774496
1.909 3.3795333373110497
1.9095 3.352129621874897
1.91 3.3369416447001585
1.9105 3.3286633834972035
1.911 3.324476550211629
1.9115 3.322724563830584
1.912 3.3223429206847266
1.9125 3.3226389252866815
1.913 3.3231806735461165
1.9135 3.323764327401599
1.914 3.3243375468818774
1.9145 3.324961905724014
1.915 3.325790715097443
1.9155 3.327100185783208
1.916 3.32941563087664
1.9165 3.33389867601021
1.917 3.343497341639014
1.9175 3.3671171067456767
1.918 3.437834728617406
1.9185 3.6926301636721854
1.919 4.4344622836175
1.9195 5.08955883351319
1.92 5.247551062411836
1.9205 5.292704956725456
1.921 5.3085304068344845
1.9215 5.31372610822184
1.922 5.31450898598784
1.9225 5.313604523882131
1.923 5.312239703349845
1.9235 5.310914392421981
1.924 5.309792098708541
1.9245 5.308930400571982
1.925 5.308351586381911
1.9255 5.308073734682549
1.926 5.30811586363697
1.9265 5.308508238046081
1.927 5.309300334920464
1.9275 5.310546024997449
1.928 5.31225749132918
1.9285 5.314284808348808
1.929 5.316172747822123
1.9295 5.316852764917427
1.93 5.3140451327812395
1.9305 5.302571206162832
1.931 5.268016919371237
1.9315 5.153645645328031
1.932 4.667525747987109
1.9325 3.7065032641011095
1.933 3.3893727822160438
1.9335 3.3327513219108544
1.934 3.3208446401899705
1.9345 3.317665682627628
1.935 3.3168225613606124
1.9355 3.3167970807881
1.936 3.317159340895178
1.9365 3.317817429454247
1.937 3.318890030040131
1.9375 3.3206747796477716
1.938 3.323757409986775
1.9385 3.3293321690528037
1.939 3.3399285471387676
1.9395 3.361041558110615
1.94 3.4048165911453756
1.9405 3.4976025618569677
1.941 3.6878915458771973
1.9415 4.0260246370413535
1.942 4.476319305431923
1.9425 4.6976347792977675
1.943 4.440652951799529
1.9435 4.060790542627951
1.944 3.798342245231132
1.9445 3.6518897888360433
1.945 3.5850260678935575
1.9455 3.5710447724860055
1.946 3.5998484416438403
1.9465 3.674915080780413
1.947 3.8102333035432876
1.9475 4.022297992603945
1.948 4.3080415816946305
1.9485 4.612078661839752
1.949 4.568759274231231
1.9495 4.202304031395607
1.95 3.8587356985522066
1.9505 3.610130803836129
1.951 3.4613637292744643
1.9515 3.3798668903584614
1.952 3.3357044307090975
1.9525 3.311328578937693
1.953 3.2976594367138903
1.9535 3.2899485594715836
1.954 3.2856486128835067
1.9545 3.283374475396344
1.955 3.282426805248284
1.9555 3.2825898162532914
1.956 3.284138258131633
1.9565 3.288023730051953
1.957 3.2962304227512034
1.9575 3.3121934927139156
1.958 3.3407629775671177
1.9585 3.385756374175034
1.959 3.444547410763767
1.9595 3.5067162662514653
1.96 3.563898851113623
1.9605 3.6172505427159125
1.961 3.673429824204324
1.9615 3.7370149541106015
1.962 3.8026670462366488
1.9625 3.848616242363085
1.963 3.8436968387538792
1.9635 3.774391007185428
1.964 3.6612200162163555
1.9645 3.5395991948680807
1.965 3.434653482646696
1.9655 3.3555637107845557
1.966 3.301293136939999
1.9665 3.266581549784319
1.967 3.2455371743915675
1.9675 3.23328173250652
1.968 3.2263931070327656
1.9685 3.2227005389024947
1.969 3.220906023768289
1.9695 3.2202731503959656
1.97 3.2204325899248056
1.9705 3.2213007423126845
1.971 3.2230897992078082
1.9715 3.2264382039502246
1.972 3.232695332177122
1.9725 3.2444273728844637
1.973 3.26608774944111
1.9735 3.30422332146457
1.974 3.365608317543665
1.9745 3.452257926677107
1.975 3.5573112850468656
1.9755 3.668326493513086
1.976 3.7740353235856334
1.9765 3.8656521013107605
1.977 3.9329137260978415
1.9775 3.963471234640722
1.978 3.94775165014432
1.9785 3.88561605077068
1.979 3.7889559209781654
1.9795 3.6772781921009132
1.98 3.569766617158959
1.9805 3.479126287343443
1.981 3.410095397154735
1.9815 3.361590918971676
1.982 3.329863367623708
1.9825 3.3107684295233932
1.983 3.300712678077889
1.9835 3.2964904986271657
1.984 3.2948549421394118
1.9845 3.292842575549657
1.985 3.28913521703996
1.9855 3.284340937599384
1.986 3.2796551603359303
1.9865 3.2758862824478987
1.987 3.27346406103782
1.9875 3.272807116385084
1.988 3.2746596373401653
1.9885 3.2804642067026117
1.989 3.2929805845802145
1.9895 3.3169884713648896
1.99 3.3592583093867914
1.9905 3.425667978728341
1.991 3.5142581160652826
1.9915 3.6066578511199188
1.992 3.6621008427282833
1.9925 3.6277049668892642
1.993 3.5003652414043502
1.9935 3.3665009106240573
1.994 3.2865952021440554
1.9945 3.250820910533755
1.995 3.2367704789227547
1.9955 3.231850453094
1.996 3.2306394747439784
1.9965 3.2309302719700037
1.997 3.231840096935806
1.9975 3.2330613074876284
1.998 3.2346038299226683
1.9985 3.236725280506243
1.999 3.2400367171254
1.9995 3.2456980921335594
2.0 3.255673936477712
2.0005 3.2726726595530478
2.001 3.29929001832373
2.0015 3.336397729595439
2.002 3.38203521619739
2.0025 3.431700167576291
2.003 3.4794356091679033
2.0035 3.5184918924962583
2.004 3.5426188504112455
2.0045 3.5474756367473654
2.005 3.531451654584626
2.0055 3.4955938811317404
2.006 3.4433470804986603
2.0065 3.3807071881850588
2.007 3.3161979021801384
2.0075 3.2588255315872283
2.008 3.214324705276277
2.0085 3.183336250063877
2.009 3.1632570294111533
2.0095 3.1508217915687995
2.01 3.143447649497987
2.0105 3.139440251586765
2.011 3.1377739604024226
2.0115 3.137851024032055
2.012 3.1392520087278344
2.0125 3.1415816749502055
2.013 3.1443783955491744
2.0135 3.1470784032586083
2.014 3.149087501500497
2.0145 3.149774085938227
2.015 3.1485453387563807
2.0155 3.145048559373733
2.016 3.139508271750942
2.0165 3.1328712890432664
2.017 3.126443836258967
2.0175 3.121365053115743
2.018 3.118407030258928
2.0185 3.118113563452341
2.019 3.1210042326352
2.0195 3.1276941355107413
2.02 3.1387414172939954
2.0205 3.154328432038519
2.021 3.1737695478177885
2.0215 3.195483848210489
2.022 3.217759096223216
2.0225 3.2399022428434074
2.023 3.2627978010488237
2.0235 3.2886658434047
2.024 3.320138203756316
2.0245 3.3586835821362273
2.025 3.40241643719738
2.0255 3.44438136214609
2.026 3.4738251591625415
2.0265 3.481793985800942
2.027 3.467250628432347
2.0275 3.43778394595724
2.028 3.404385788914987
2.0285 3.3756602132631235
2.029 3.3554785542133994
2.0295 3.3436595765398964
2.03 3.3380192299896647
2.0305 3.336151840343077
2.031 3.3362768553277187
2.0315 3.337312862914813
2.032 3.338685487573069
2.0325 3.3401115892337723
2.033 3.3414960093392496
2.0335 3.3429203380369037
2.034 3.3446822023135576
2.0345 3.3474916369890932
2.035 3.3528699301678957
2.0355 3.3640046554159655
2.036 3.3868308354505468
2.0365 3.42988703352174
2.037 3.4985920658609198
2.0375 3.581340719070341
2.038 3.6438675752803045
2.0385 3.6569143111961138
2.039 3.624936815612611
2.0395 3.5714126387520073
2.04 3.5133533321119375
2.0405 3.4588323378285457
2.041 3.416039315195335
2.0415 3.390508157614124
2.042 3.3794639062001055
2.0425 3.3767982947023834
2.043 3.378043736803826
2.0435 3.380892789993962
2.044 3.3842721586975815
2.0445 3.3876819048826183
2.045 3.3908768949090016
2.0455 3.3937638219313984
2.046 3.3963880612298682
2.0465 3.3989417259110466
2.047 3.4018588380123864
2.0475 3.4061438917021603
2.048 3.414105436967641
2.0485 3.430913172426787
2.049 3.4669804586893216
2.0495 3.540396706882727
2.05 3.6774244793870183
2.0505 3.902601078683765
2.051 4.199103101889688
2.0515 4.478192282134478
2.052 4.46866125851992
2.0525 4.17022016253297
2.053 3.850438704604767
2.0535 3.622617824072729
2.054 3.5062979092832878
2.0545 3.4581625482157117
2.055 3.440307369292195
2.0555 3.434333820047061
2.056 3.4330304535994953
2.0565 3.433691944475897
2.057 3.435235464655638
2.0575 3.437186340407359
2.058 3.4393067236671397
2.0585 3.441468960190618
2.059 3.443637653658892
2.0595 3.445874562219875
2.06 3.4484129117995233
2.0605 3.4517758708871016
2.061 3.4569297370216097
2.0615 3.4654680514323077
2.062 3.479550830885265
2.0625 3.501127885662961
2.063 3.53028109272785
2.0635 3.56394653695373
2.064 3.5966137999021504
2.0645 3.623018836653066
2.065 3.641020125237959
2.0655 3.6534327384832848
2.066 3.6681508953224773
2.0665 3.698086025822371
2.067 3.764628078023427
2.0675 3.9070930118086453
2.068 4.186388807371485
2.0685 4.622429718571635
2.069 4.800505336168405
2.0695 4.572761150879068
2.07 4.127629112714495
2.0705 3.8304764233171893
2.071 3.669049716056187
2.0715 3.58755281838659
2.072 3.5467453506394593
2.0725 3.5261095814441044
2.073 3.515635032601401
2.0735 3.510321154563333
2.074 3.5075354411914423
2.0745 3.505816391971412
2.075 3.5044082234158216
2.0755 3.503010481188256
2.076 3.501582311898667
2.0765 3.5001636386874475
2.077 3.4987843001774594
2.0775 3.4974585903089848
2.078 3.4962072225921483
2.0785 3.4950741063124076
2.079 3.494156237830178
2.0795 3.493628701831354
2.08 3.493824158626425
2.0805 3.4954337313642556
2.081 3.5000201172437704
2.0815 3.511431646679257
2.082 3.5396327941013395
2.0825 3.610666843865439
2.083 3.786947846090743
2.0835 4.17051683927837
2.084 4.758198634214954
2.0845 4.878056495346137
2.085 4.428100893958061
2.0855 3.9854993519645268
2.086 3.758962594104193
2.0865 3.6600299206698717
2.087 3.6229279741247113
2.0875 3.622189417402372
2.088 3.656755474978996
2.0885 3.7465501639052023
2.089 3.9366913767240126
2.0895 4.278477402090407
2.09 4.737582036309083
2.0905 4.661261985676311
2.091 4.1425184057995805
2.0915 3.7881645452970316
2.092 3.6137344897704695
2.0925 3.5393894471607537
2.093 3.508484653454082
2.0935 3.4954344208304216
2.094 3.489899721094793
2.0945 3.4876487474572047
2.095 3.486835213659707
2.0955 3.48660930440684
2.096 3.4865587109685583
2.0965 3.4865022752153534
2.097 3.4863740275859714
2.0975 3.4861771712368066
2.098 3.485980016171067
2.0985 3.4859091362623955
2.099 3.486186342517297
2.0995 3.4871716194034628
2.1 3.4893716919860305
2.1005 3.493310571769837
2.101 3.499148641414757
2.1015 3.5062352384077338
2.102 3.513075739414785
2.1025 3.518029511603431
2.103 3.520067922771685
2.1035 3.519014206660139
2.104 3.5154041702530145
2.1045 3.5102691247673343
2.105 3.50474184732158
2.1055 3.4996608122516824
2.106 3.495457555084216
2.1065 3.4922527522454763
2.107 3.489991310519124
2.1075 3.4885580793710345
2.108 3.487847277080646
2.1085 3.487793553795771
2.109 3.4883740079356906
2.1095 3.4895611337309544
2.11 3.4912657023941884
2.1105 3.493305718041303
2.111 3.495459989101014
2.1115 3.4975804724922606
2.112 3.4996719258414553
2.1125 3.5018010340403594
2.113 3.503883996803139
2.1135 3.505574825889192
2.114 3.5064516747186714
2.1145 3.5063351166317807
2.115 3.5054200992998625
2.1155 3.5041162377394732
2.116 3.502814131692671
2.1165 3.501735349398243
2.117 3.500939307993801
2.1175 3.50040152031488
2.118 3.5000973061598115
2.1185 3.500027335087478
2.119 3.50018650217553
2.1195 3.5005344813036627
2.12 3.501012720540424
2.1205 3.501582679395109
2.121 3.5022474482313255
2.1215 3.5030266098658513
2.122 3.503929530118291
2.1225 3.5049453114568374
2.123 3.5060547463256855
2.1235 3.507243874152219
2.124 3.5084932489243323
2.1245 3.5097973940071485
2.125 3.511148909082876
2.1255 3.5125620492993734
2.126 3.5140698125984917
2.1265 3.515721386866841
2.127 3.5175857679260547
2.1275 3.5197326019032813
2.128 3.5222712228009128
2.1285 3.5253597293885273
2.129 3.5292309504131927
2.1295 3.534109395410634
2.13 3.5401022065056997
2.1305 3.5471178064336355
2.131 3.5549329647815453
2.1315 3.563224181377568
2.132 3.571464487444474
2.1325 3.578714877596844
2.133 3.583701298697318
2.1335 3.585183249475617
2.134 3.5824726244791973
2.1345 3.575886424126703
2.135 3.566727902432949
2.1355 3.5568097472410836
2.136 3.5477018739308734
2.1365 3.5403398196489553
2.137 3.5350097309130932
2.1375 3.5315956882973607
2.138 3.5298093941673985
2.1385 3.529352555793717
2.139 3.5299523772060146
2.1395 3.531374844265966
2.14 3.5334334725574097
2.1405 3.5359938651785656
2.141 3.538983604584497
2.1415 3.542385649636036
2.142 3.5462184476015155
2.1425 3.5505359552882068
2.143 3.555395025900693
2.1435 3.5608469187276794
2.144 3.5668733983570275
2.1445 3.573306802245411
2.145 3.5797670521130955
2.1455 3.5856791868204505
2.146 3.5904287190757715
2.1465 3.593592506095967
2.147 3.5951396949096166
2.1475 3.595472280929642
2.148 3.595218622219158
2.1485 3.5949770531690612
2.149 3.5951236596800493
2.1495 3.595769899094045
2.15 3.596879835803615
2.1505 3.598349718487815
2.151 3.6000589660494233
2.1515 3.601891014171435
2.152 3.6037548312690797
2.1525 3.605592503279893
2.153 3.6073894991205426
2.1535 3.609174547191455
2.154 3.611043927333747
2.1545 3.6131805629184077
2.155 3.615882297809173
2.1555 3.6196061600477796
2.156 3.624954018377239
2.1565 3.63251539942197
2.157 3.6424877220949563
2.1575 3.654186189123217
2.158 3.6657800142171935
2.1585 3.6746328524196548
2.159 3.6781556429911726
2.1595 3.6749628086418467
2.16 3.6659298800972158
2.1605 3.65412126552497
2.161 3.643105690056781
2.1615 3.6350716023704033
2.162 3.630379234339647
2.1625 3.6283321395556216
2.163 3.6280199141493137
2.1635 3.628739762009965
2.164 3.630043168328643
2.1645 3.631660125264614
2.165 3.6334130091036956
2.1655 3.6351887675069383
2.166 3.636894901292851
2.1665 3.638488886351669
2.167 3.639978343727191
2.1675 3.6414673164276925
2.168 3.6432106110819857
2.1685 3.645673111667837
2.169 3.6495821507616
2.1695 3.6557878712424463
2.17 3.6648565472303707
2.1705 3.6766159975948414
2.171 3.6902017362000423
2.1715 3.7044391724171932
2.172 3.7176806898366648
2.1725 3.7274285143995103
2.173 3.7309357509215966
2.1735 3.726812096176819
2.174 3.7160904182133665
2.1745 3.701901002334508
2.175 3.687961492299725
2.1755 3.676976493117146
2.176 3.669883498753099
2.1765 3.6662471137975574
2.177 3.6650751486875537
2.1775 3.6654199838120674
2.178 3.6665766995938833
2.1785 3.668083823553352
2.179 3.669647301110529
2.1795 3.67108330456301
2.18 3.6723001582634174
2.1805 3.673277798028038
2.181 3.674069477040679
2.1815 3.6747998635863945
2.182 3.6756720940908076
2.1825 3.6769862451087887
2.183 3.6791463030688325
2.1835 3.6825097526740818
2.184 3.687022494950468
2.1845 3.6918410375740693
2.185 3.695673548189501
2.1855 3.6976889402100737
2.186 3.6979946178761116
2.1865 3.697296567370601
2.187 3.6963103902751024
2.1875 3.695489113556012
2.188 3.695009784822701
2.1885 3.694874345345224
2.189 3.694979982748042
2.1895 3.6951964379031734
2.19 3.6954452263922724
2.1905 3.6957462228568216
2.191 3.6961699979921923
2.1915 3.6967708965555124
2.192 3.697521655903979
2.1925 3.6983618383792445
2.193 3.699239164886907
2.1935 3.700129859980213
2.194 3.701052568516963
2.1945 3.7020619524280347
2.195 3.7032504680095437
2.1955 3.704757941055319
2.196 3.706806867668816
2.1965 3.7096844778622513
2.197 3.713749321551785
2.1975 3.719439360876316
2.198 3.7272439341704535
2.1985 3.7374528052982816
2.199 3.7494383527806177
2.1995 3.760862944211211
2.2 3.768172669127188
2.2005 3.7690603915875576
2.201 3.7645498132888333
2.2015 3.7579371010008513
2.202 3.752005815286787
2.2025 3.7476717711256873
2.203 3.7446505792641043
2.2035 3.742525669519522
2.204 3.741108798613328
2.2045 3.740382912829726
2.205 3.7403474046659353
2.2055 3.74095762787013
2.206 3.7421504013511404
2.2065 3.743898370107769
2.207 3.746261977042116
2.2075 3.749428406478441
2.208 3.7537045459572367
2.2085 3.759409765700288
2.209 3.766657861169908
2.2095 3.7750968521541575
2.21 3.7839078524592464
2.2105 3.7921283192595263
2.211 3.798820340290983
2.2115 3.8026799594066203
2.212 3.801784254147049
2.2125 3.794502897604727
2.213 3.7809150812526005
2.2135 3.7628768917838533
2.214 3.7424559978667657
2.2145 3.720373924009613
2.215 3.695602499357851
2.2155 3.6659744568052153
2.216 3.629045621477931
2.2165 3.5831585114040303
2.217 3.529000278512105
2.2175 3.471793141462718
2.218 3.4208394335647716
2.2185 3.3836248068378056
2.219 3.3608169613026755
2.2195 3.348470068595522
2.22 3.3424380855392046
2.2205 3.3399386039150967
2.221 3.3392799232165844
2.2215 3.33942001641402
2.222 3.3397842420052166
2.2225 3.340170765317162
2.223 3.3406437311719186
2.2235 3.3413831833276406
2.224 3.342661710375654
2.2245 3.345046258889359
2.225 3.350240525403227
2.2255 3.364011387493446
2.226 3.4046510776780012
2.2265 3.5078428066296796
2.227 3.657439558181326
2.2275 3.754688187461114
2.228 3.7895283100648145
2.2285 3.799433210238827
2.229 3.802253552126822
2.2295 3.8032862217832166
2.23 3.8040483212662712
2.2305 3.805126367624813
2.231 3.806970035900501
2.2315 3.8101008168186494
2.232 3.815023850124521
2.2325 3.8218661940273995
2.233 3.8298787904788467
2.2335 3.837426356807277
2.234 3.8428153091067836
2.2345 3.8452676234299394
2.235 3.845073022329557
2.2355 3.8429923536604607
2.236 3.839828176717524
2.2365 3.8363571795646054
2.237 3.833297676807848
2.2375 3.831134073552522
2.238 3.830023968869246
2.2385 3.8298852584195506
2.239 3.830530441195653
2.2395 3.8317820027922265
2.24 3.8335213048197145
2.2405 3.8356825882282886
2.241 3.8382157106090586
2.2415 3.8410477922576254
2.242 3.8440125992672707
2.2425 3.846819499753372
2.243 3.849098245132086
2.2435 3.850567710625646
2.244 3.851158222878971
2.2445 3.8509061063217045
2.245 3.849813414980914
2.2455 3.8478222240958297
2.246 3.8449566054594237
2.2465 3.8414566472498946
2.247 3.8377587075020765
2.2475 3.8343434418713906
2.248 3.8315550902500144
2.2485 3.829536244679038
2.249 3.828266453456272
2.2495 3.8276400410220726
2.25 3.827528548469915
2.2505 3.827739720021998
2.251 3.8279744700933405
2.2515 3.8278616451229626
2.252 3.827131552331582
2.2525 3.8257351437774636
2.253 3.8239040405732743
2.2535 3.8220112887223747
2.254 3.8203792263501386
2.2545 3.8191769108336233
2.255 3.818403217336521
2.2555 3.817932899541346
2.256 3.81759145240279
2.2565 3.817205941549516
2.257 3.8166519929414298
2.2575 3.8158629117931566
2.258 3.814809758077369
2.2585 3.813380824466381
2.259 3.8113143456377108
2.2595 3.8083874389677
2.26 3.8046764859388196
2.2605 3.8005433114587577
2.261 3.7963899831443184
2.2615 3.792458056646722
2.262 3.788830502822038
2.2625 3.785478052782584
2.263 3.7823382601671947
2.2635 3.779349561206465
2.264 3.7764775818331993
2.2645 3.773720329258487
2.265 3.771123907056288
2.2655 3.7687811083567615
2.266 3.7668901420504577
2.2665 3.765866645119572
2.267 3.766710530389539
2.2675 3.7719911452619703
2.268 3.788251162894645
2.2685 3.8305370402555186
2.269 3.9256561406512676
2.2695 4.099852476144764
2.27 4.3422876369151515
2.2705 4.565504840443954
2.271 4.5243743304412485
2.2715 4.272565308955268
2.272 4.055058799859517
2.2725 3.907902776880049
2.273 3.8223741440329713
2.2735 3.7774976077488196
2.274 3.7555476142807587
2.2745 3.7450003823750615
2.275 3.7395236700306276
2.2755 3.7360754979729487
2.276 3.733316550698672
2.2765 3.7306875909924218
2.277 3.7279595867971613
2.2775 3.7250481598525917
2.278 3.7219475478984245
2.2785 3.7186993114143556
2.279 3.7153879157751026
2.2795 3.7121678207753517
2.28 3.7093474607770665
2.2805 3.707638448060444
2.281 3.7087955947726465
2.2815 3.717218058956399
2.282 3.743632774370746
2.2825 3.812193804838553
2.283 3.96869470067534
2.2835 4.269144530223113
2.284 4.701466702511435
2.2845 4.762332807501235
2.285 4.3805106518564765
2.2855 4.035834163275076
2.286 3.8356564948331444
2.2865 3.7382315508712667
2.287 3.6942801520616664
2.2875 3.674377196844101
2.288 3.664677291026007
2.2885 3.65927617184357
2.289 3.655703922741835
2.2895 3.6528761166745634
2.29 3.6502739262064514
2.2905 3.6476224870756075
2.291 3.644762620056098
2.2915 3.641616294481863
2.292 3.6381810117745355
2.2925 3.634550959187181
2.293 3.63094132506047
2.2935 3.627758397943132
2.294 3.6257090528179807
2.2945 3.6259870772029243
2.295 3.630563118280599
2.2955 3.6424877323997302
2.296 3.6660676664688223
2.2965 3.7060113550586182
2.297 3.763579980241434
2.2975 3.829587198512617
2.298 3.8823990639080845
2.2985 3.898897076837689
2.299 3.8703802040243263
2.2995 3.808000257551421
2.3 3.7343925672972054
2.3005 3.668759718388748
2.301 3.6188777710998457
2.3015 3.584022197023468
2.302 3.560636167595832
2.3025 3.5452168734530938
2.303 3.5349780988926502
2.3035 3.5278870718139475
2.304 3.522585881525864
2.3045 3.5182471147625973
2.305 3.5143963490870744
2.3055 3.510765300907466
2.306 3.507207283800688
2.3065 3.503658485799078
2.307 3.500154088351141
2.3075 3.496874232964644
2.308 3.494250227887332
2.3085 3.4931582138415544
2.309 3.495215886155031
2.3095 3.5031776147320572
2.31 3.521018337271758
2.3105 3.552489676407938
2.311 3.5967405350498316
2.3115 3.6425325628578546
2.312 3.669128213451848
2.3125 3.6596583282516972
2.313 3.616310372177865
2.3135 3.5587026327353835
2.314 3.5072863390671527
2.3145 3.471129734536464
2.315 3.4490487632658082
2.3155 3.436202817608483
2.316 3.4284007412620783
2.3165 3.423087212898605
2.317 3.418937678878648
2.3175 3.415310085837894
2.318 3.411895240484344
2.3185 3.408529311863698
2.319 3.405128384321954
2.3195 3.401657280665076
2.32 3.3981437043829645
2.3205 3.394737787018898
2.321 3.3918392291211505
2.3215 3.390377717185692
2.322 3.3923830427629182
2.3225 3.4020113136682886
2.323 3.426811886074341
2.3235 3.477888506061542
2.324 3.5656600022610894
2.3245 3.688777916607358
2.325 3.822190908647788
2.3255 3.9205849528689667
2.326 3.943503685897725
2.3265 3.881250940248573
2.327 3.7584645731229704
2.3275 3.6175068631253984
2.328 3.495430588064873
2.3285 3.409463388548235
2.329 3.3575549247401115
2.3295 3.3289293487174296
2.33 3.3132501732828006
2.3305 3.3038463714782234
2.331 3.2972245490384653
2.3315 3.2917511075740817
2.332 3.2866955210152975
2.3325 3.281740187256866
2.333 3.2767508203821647
2.3335 3.2716989894942907
2.334 3.266625798408099
2.3345 3.261655385082194
2.335 3.2570376006791397
2.3355 3.2532815888598394
2.336 3.251445845289644
2.3365 3.253728869563873
2.337 3.2643630791999643
2.3375 3.290148325760554
2.338 3.3389873005953037
2.3385 3.4149059823348145
2.339 3.511606730331649
2.3395 3.610400821320625
2.34 3.6883232866471305
2.3405 3.7335432044796155
2.341 3.750740004383279
2.3415 3.752352639087504
2.342 3.7495960076989077
2.3425 3.750195452207934
2.343 3.759349127652377
2.3435 3.7804241931988907
2.344 3.8146971708524733
2.3445 3.860563291105886
2.345 3.911752622803788
2.3455 3.9566421315640783
2.346 3.9809996633636233
2.3465 3.975077271281573
2.347 3.9404427630211254
2.3475 3.8889210627465483
2.348 3.834619273313181
2.3485 3.7870225778599886
2.349 3.7494528721383764
2.3495 3.721137694837755
2.35 3.699256561716745
2.3505 3.67987725464621
2.351 3.657269800955471
2.3515 3.622248173121778
2.352 3.5615703683223616
2.3525 3.4658366068411537
2.353 3.348200242095456
2.3535 3.2431570310021476
2.354 3.171665977770849
2.3545 3.129854451811723
2.355 3.1061693287875487
2.3555 3.0920512722973212
2.356 3.0828032300071877
2.3565 3.0760497252569907
2.357 3.0705799152920745
2.3575 3.0657257560594227
2.358 3.0611067616843846
2.3585 3.056547533179425
2.359 3.052027679715356
2.3595 3.0476499455511172
2.36 3.0436075046449664
2.3605 3.0402053840956347
2.361 3.037974439555742
2.3615 3.037879302091352
2.362 3.041648196920966
2.3625 3.0521991023016897
2.363 3.0739171832055225
2.3635 3.111937799384431
2.364 3.1690735993542054
2.3645 3.241245743787858
2.365 3.317021586921098
2.3655 3.3844280142198313
2.366 3.437519224583771
2.3665 3.476506096015103
2.367 3.5042970539779565
2.3675 3.52391536571957
2.368 3.5376202178927416
2.3685 3.5469553603116024
2.369 3.552906895645717
2.3695 3.5560052781005256
2.37 3.5565508101418404
2.3705 3.5549604417732583
2.371 3.5521036017604404
2.3715 3.549220264175543
2.372 3.5472877586524563
2.3725 3.546494703170146
2.373 3.5463330664676063
2.3735 3.5461602487751263
2.374 3.5456448168142876
2.3745 3.5448735018037114
2.375 3.5441726888738865
2.3755 3.5439740734515395
2.376 3.544761115865909
2.3765 3.5470691757409893
2.377 3.5514588390115067
2.3775 3.5582124392099077
2.378 3.566207104002568
2.3785 3.569201789981956
2.379 3.547609076412729
2.3795 3.4656001828441676
2.38 3.3095204023695244
2.3805 3.132921747978327
2.381 2.9961232872695964
2.3815 2.9094348920367006
2.382 2.857955832364479
2.3825 2.8269944208211024
2.383 2.8074145103823787
2.3835 2.7941819139626505
2.384 2.784610077785225
2.3845 2.7772603220457652
2.385 2.7713666160350163
2.3855 2.766534136533264
2.386 2.762563379701281
2.3865 2.759362804706659
2.387 2.756904124241152
2.3875 2.7552060344795786
2.388 2.754337009973617
2.3885 2.75437855705792
2.389 2.755299048045914
2.3895 2.7568070518932926
2.39 2.7583281969780034
2.3905 2.7591921043364467
2.391 2.7589389023187616
2.3915 2.7573793580622636
2.392 2.754422614686715
2.3925 2.749968140356887
2.393 2.7440191346711957
2.3935 2.7368826828635457
2.394 2.729169136830209
2.3945 2.721545419372837
2.395 2.7144919349092467
2.3955 2.7082209449254426
2.396 2.7027605082768114
2.3965 2.6980417364042344
2.397 2.693957291992546
2.3975 2.690380129302784
2.398 2.6872110686449977
2.3985 2.6844181944311325
2.399 2.6820457366382877
2.3995 2.680201450590892
2.4 2.6790442781614354
2.4005 2.678803232078507
2.401 2.679759956235574
2.4015 2.6821380617941957
2.402 2.685851823828574
2.4025 2.69027259659389
2.403 2.6942249166246883
2.4035 2.6964009974751137
2.404 2.695975911895739
2.4045 2.6929901081523644
2.405 2.6882324894907628
2.4055 2.6827708129665213
2.406 2.6774702751633344
2.4065 2.672706721746775
2.407 2.668526258451471
2.4075 2.6649223518878378
2.408 2.661988102376214
2.4085 2.659862537633118
2.409 2.6586525480259224
2.4095 2.658421995607932
2.41 2.6592684937403517
2.4105 2.6613603796225833
2.411 2.664924472967411
2.4115 2.670138666294682
2.412 2.6769831179977492
2.4125 2.6850078358657425
2.413 2.6931416917141258
2.4135 2.6997015030034026
2.414 2.7027123039400207
2.4145 2.700747572299723
2.415 2.693746281654504
2.4155 2.683156709291832
2.416 2.6712208955945664
2.4165 2.660050639447994
2.417 2.651002803885782
2.4175 2.6445582781695007
2.418 2.640503668059428
2.4185 2.638311531783903
2.419 2.637452521598738
2.4195 2.637545611765735
2.42 2.638444013529953
2.4205 2.640290811626003
2.421 2.6437701768496042
2.4215 2.650683381274031
2.422 2.6651975021032834
2.4225 2.695376721954452
2.423 2.7516961808857756
2.4235 2.837047414060577
2.424 2.9361249339686912
2.4245 3.025925069164468
2.425 3.094759635077012
2.4255 3.140365845036283
2.426 3.154271793737876
2.4265 3.1205718477514663
2.427 3.038579294223152
2.4275 2.932277110740574
2.428 2.831461771717083
2.4285 2.7540321187429884
2.429 2.7031842124653016
2.4295 2.6735603472691674
2.43 2.6578756919647857
2.4305 2.650231279782653
2.431 2.6468419541719426
2.4315 2.645571827593524
2.432 2.645321817623379
2.4325 2.645550703189431
2.433 2.6460014517208075
2.4335 2.646568456841801
2.434 2.647252118791587
2.4345 2.6481456426856242
2.435 2.6494900744538255
2.4355 2.65172627485546
2.436 2.6555495584584383
2.4365 2.6618860335519825
2.437 2.6716633383752812
2.4375 2.6853418097428525
2.438 2.7024665112134434
2.4385 2.721632263355027
2.439 2.7408129226049747
2.4395 2.757602778959231
2.44 2.769433894708503
2.4405 2.7742355189220858
2.441 2.7712677667706354
2.4415 2.7612120955562434
2.442 2.74591605651871
2.4425 2.7278927776166872
2.443 2.709904278687076
2.4435 2.6942854411805355
2.444 2.6824016315905945
2.4445 2.6745502677786606
2.445 2.6703197731462227
2.4455 2.6689830694766306
2.446 2.669679359952858
2.4465 2.671448415995065
2.447 2.673371980068624
2.4475 2.6748030835676078
2.448 2.6755349273889477
2.4485 2.675737927583918
2.449 2.67564990062703
2.4495 2.67532368598875
2.45 2.674574707137004
2.4505 2.6731577975974394
2.451 2.6709729460972076
2.4515 2.6681617393399106
2.452 2.665057120335743
2.4525 2.6620553494825225
2.453 2.6595261774523964
2.4535 2.657739812343057
2.454 2.6568444483660683
2.4545 2.65686972090196
2.455 2.657772467098215
2.4555 2.659496037351471
2.456 2.662013564922172
2.4565 2.665394868165431
2.457 2.669872407402436
2.4575 2.675965489740869
2.458 2.684610849068627
2.4585 2.697231430957001
2.459 2.7155850918949556
2.4595 2.7409676467991817
2.46 2.7727110518509788
2.4605 2.8067121039416625
2.461 2.835655772953287
2.4615 2.8515820653647355
2.462 2.849506851066397
2.4625 2.829747864031872
2.463 2.7982090952096597
2.4635 2.7636233531918917
2.464 2.7333634684284265
2.4645 2.710902507681454
2.465 2.696144062365579
2.4655 2.687332776792643
2.466 2.6825530852215413
2.4665 2.6803490143876454
2.467 2.679775976109048
2.4675 2.6802827120093538
2.468 2.681606887631621
2.4685 2.6836960449362417
2.469 2.68672796583792
2.4695 2.6911844290144993
2.47 2.698068601892781
2.4705 2.7094083130894218
2.471 2.72920833663962
2.4715 2.7651127030625373
2.472 2.8303502210491702
2.4725 2.943396935283606
2.473 3.1198305449790444
2.4735 3.3521768914126957
2.474 3.5905236546962227
2.4745 3.7522487612568023
2.475 3.76587136161615
2.4755 3.6196190601339344
2.476 3.3756177796261477
2.4765 3.1306617690548615
2.477 2.9508299045671693
2.4775 2.8460990761457383
2.478 2.794986042442983
2.4785 2.7738028375573363
2.479 2.767182387545936
2.4795 2.767107936546682
2.48 2.7698397777052604
2.4805 2.773723793688542
2.481 2.7780519436296993
2.4815 2.7825306072766933
2.482 2.787057354363264
2.4825 2.79164712313779
2.483 2.7964204894419966
2.4835 2.801725718017587
2.484 2.808411760937367
2.4845 2.818590316050634
2.485 2.8372105203173428
2.4855 2.874444993447997
2.486 2.946841595460582
2.4865 3.072166692383912
2.487 3.254658976395361
2.4875 3.4661595176365916
2.488 3.639074154727669
2.4885 3.692573557690131
2.489 3.5929512908455115
2.4895 3.391899824158622
2.49 3.184724146324391
2.4905 3.0347202834258598
2.491 2.9494977642131035
2.4915 2.909063183142492
2.492 2.892929022549562
2.4925 2.8883515266707187
2.493 2.8889506023624376
2.4935 2.8918695142713515
2.494 2.895898939417523
2.4945 2.9005785047379105
2.495 2.90582600157665
2.4955 2.9118630054362393
2.496 2.9193518823490185
2.4965 2.9297897450641956
2.497 2.9464004606628444
2.4975 2.9755763889555977
2.498 3.028054301340382
2.4985 3.1162613162101147
2.499 3.2423342904287873
2.4995 3.381595365071113
2.5 3.486410562830444
2.5005 3.51794059143129
2.501 3.4695330087478338
2.5015 3.362196591169236
2.502 3.2333196313600334
2.5025 3.122876613240746
2.503 3.0513051116856635
2.5035 3.0143383126228906
2.504 2.9985218619500236
2.5045 2.993290442298586
2.505 2.9929521084839044
2.5055 2.99496144023228
2.506 2.9983594879174857
2.5065 3.0030532943185593
2.507 3.0096970979046977
2.5075 3.0201920331120897
2.508 3.0390479999997764
2.5085 3.0762279675656528
2.509 3.150667497714653
2.5095 3.287645788710967
2.51 3.4957305658318605
2.5105 3.7354301750710066
2.511 3.935783158138789
2.5115 4.044073514432102
2.512 4.0343215250974795
2.5125 3.8952551232508617
2.513 3.653831394527333
2.5135 3.398998605133472
2.514 3.217679199978007
2.5145 3.1229837992550076
2.515 3.082960479489121
2.5155 3.0684534529052323
2.516 3.064231758220335
2.5165 3.0639147402575384
2.517 3.0650460997979225
2.5175 3.0667025971034425
2.518 3.068530395969666
2.5185 3.0704072198646175
2.519 3.0723258438822016
2.5195 3.0743790305803698
2.52 3.07683415746535
2.5205 3.0803232291417517
2.521 3.086218983771958
2.5215 3.097038140259996
2.522 3.116080868102485
2.5225 3.144825121731656
2.523 3.1786289010853155
2.5235 3.2063762947816867
2.524 3.217701917475428
2.5245 3.2104676317618024
2.525 3.190184570219709
2.5255 3.1647291759978247
2.526 3.140656834462953
2.5265 3.1216866454628134
2.527 3.1086125912616565
2.5275 3.1004096142597364
2.528 3.095583997854937
2.5285 3.0928913087316667
2.529 3.0914807338359376
2.5295 3.0908218029682475
2.53 3.0905820919454525
2.5305 3.0905678314244946
2.531 3.0906776058506518
2.5315 3.0908689118263952
2.532 3.091173228589965
2.5325 3.091694435283178
2.533 3.092641034494993
2.5335 3.094342264647813
2.534 3.0972459189184667
2.5345 3.1018097423537965
2.535 3.1082723213228443
2.5355 3.116283008506323
2.536 3.1246721858443154
2.5365 3.131579242749237
2.537 3.135015815115774
2.5375 3.133669806578495
2.538 3.127545514899375
2.5385 3.1179551422132112
2.539 3.1066047641714016
2.5395 3.094525139793398
2.54 3.081609418331955
2.5405 3.066924952798117
2.541 3.049327620101992
2.5415 3.027800472077179
2.542 3.00153800492754
2.5425 2.9699468750729414
2.543 2.93332105638238
2.5435 2.8940347733139538
2.544 2.8572080453170576
2.5445 2.829219005545297
2.545 2.814648222545933
2.5455 2.815096266073529
2.546 2.830173448974212
2.5465 2.85884097126062
2.547 2.899762101191393
2.5475 2.9500559944101843
2.548 3.0029803978604273
2.5485 3.046001955026008
2.549 3.067090031087342
2.5495 3.0672824046360327
2.55 3.058151877266792
2.5505 3.0486343602909107
2.551 3.0415764038625683
2.5515 3.036859763028658
2.552 3.0337560669946013
2.5525 3.0316853164805613
2.553 3.0302858075968446
2.5535 3.029355859589697
2.554 3.0287961249289905
2.5545 3.028596372786052
2.555 3.028870924725534
2.5555 3.0299449747259404
2.556 3.032531470473324
2.5565 3.0379432694250275
2.557 3.0481249901946095
2.5575 3.064873366747366
2.558 3.087342747128166
2.5585 3.1084348583228367
2.559 3.1149076743604764
2.5595 3.0970567595320118
2.56 3.059797704963711
2.5605 3.0186612516947315
2.561 2.98673794509691
2.5615 2.9689275012596044
2.562 2.9635176338909313
2.5625 2.965673442031096
2.563 2.970328063277072
2.5635 2.9739379109320394
2.564 2.974534390402577
2.5645 2.9706288980366375
2.565 2.9597878380274407
2.5655 2.9368112357091603
2.566 2.891777436442667
2.5665 2.8120107652908066
2.567 2.698985655518391
2.5675 2.5861171067531865
2.568 2.5065625629264323
2.5685 2.460508371108925
2.569 2.4343522696422157
2.5695 2.418366612991389
2.57 2.4078015475282823
2.5705 2.400423999228816
2.571 2.3951084555456914
2.5715 2.3912443434651385
2.572 2.388577616338755
2.5725 2.3871434678039583
2.573 2.3871954047906625
2.5735 2.389109488690729
2.574 2.3931398636084227
2.5745 2.398912332288913
2.575 2.404732899723096
2.5755 2.4076006826200738
2.576 2.404714711016804
2.5765 2.3952965679856897
2.577 2.381253506231732
2.5775 2.3660520484023815
2.578 2.3526684703889496
2.5785 2.3423276758346168
2.579 2.334853539393383
2.5795 2.3296560361962895
2.58 2.326330392562949
2.5805 2.324697342836706
2.581 2.3246555513438034
2.5815 2.326073201242102
2.582 2.328802557489106
2.5825 2.3327807222115498
2.583 2.3381316278103315
2.5835 2.3453183707080365
2.584 2.355699252781352
2.5845 2.3727190913893113
2.585 2.402408495453554
2.5855 2.450172524274234
2.586 2.513351826974991
2.5865 2.5792426726901345
2.587 2.633891976410859
2.5875 2.6701979225645127
2.588 2.6873089992882777
2.5885 2.68800920901245
2.589 2.6780309240937923
2.5895 2.6672682777178514
2.59 2.669579759807916
2.5905 2.698636108158458
2.591 2.7605472874027734
2.5915 2.8474116465560675
2.592 2.9372157896070528
2.5925 3.006122288667883
2.593 3.0420804468896945
2.5935 3.0457350359559117
2.594 3.0251368552251074
2.5945 2.993596728783511
2.595 2.9651761768435216
2.5955 2.9466741880324063
2.596 2.9367664006055714
2.5965 2.931336053663519
2.597 2.927056280909068
2.5975 2.921862846359045
2.598 2.914342098812008
2.5985 2.903101505424231
2.599 2.8864523298812097
2.5995 2.862474930739139
2.6 2.8297474988668077
2.6005 2.7887834394291344
2.601 2.743573644333904
2.6015 2.700650888045115
2.602 2.6652432038524116
2.6025 2.6381495218190585
2.603 2.617079942620328
2.6035 2.5996869709118853
2.604 2.584492533283359
2.6045 2.5705898157966525
2.605 2.558179259715325
2.6055 2.5491726964371315
2.606 2.546862465332283
2.6065 2.5542787393176676
2.607 2.5724860845488697
2.6075 2.5994761762984746
2.608 2.630671158599003
2.6085 2.660955742424327
2.609 2.686932185334441
2.6095 2.7076740243391173
2.61 2.723817292211394
2.6105 2.7360128930458325
2.611 2.7437422395498485
2.6115 2.7449524312741973
2.612 2.7361575598050267
2.6125 2.7128181899742154
2.613 2.6705607865951757
2.6135 2.6087709144819984
2.614 2.5354495314863383
2.6145 2.464801579149454
2.615 2.406896006038422
2.6155 2.363458324075176
2.616 2.3320948480922317
2.6165 2.3098643553647635
2.617 2.294238515843692
2.6175 2.2832140643421264
2.618 2.2753293264014394
2.6185 2.269652260923995
2.619 2.2656406528161517
2.6195 2.262982832904835
2.62 2.261489059593818
2.6205 2.261061649835905
2.621 2.2616555442483692
2.6215 2.2632419910939214
2.622 2.2657172326832287
2.6225 2.2687193586093004
2.623 2.271501033905179
2.6235 2.2731520229847453
2.624 2.2732221676051205
2.6245 2.2721195103597323
2.625 2.27059281055494
2.6255 2.2690110649362234
2.626 2.2672868957740873
2.6265 2.2652070613717035
2.627 2.2626593777609214
2.6275 2.2597439009095774
2.628 2.2568020382783276
2.6285 2.2542522323691303
2.629 2.252354891907694
2.6295 2.251147041462377
2.63 2.2505194670424062
2.6305 2.2503314976249174
2.631 2.2504773635811572
2.6315 2.2508837677792046
2.632 2.2515028051615653
2.6325 2.252307094754845
2.633 2.253277509934221
2.6335 2.2544132160823347
2.634 2.255735381244153
2.6345 2.257293848963587
2.635 2.2591623654814983
2.6355 2.261410591866798
2.636 2.2640688516801974
2.6365 2.267054516520669
2.637 2.2701680774953408
2.6375 2.2731758503262762
2.638 2.2759357871190913
2.6385 2.2784671949938717
2.639 2.2808780924714798
2.6395 2.283290018745034
2.64 2.2858766777365416
2.6405 2.289040343454702
2.641 2.29359218732763
2.6415 2.3009366939191898
2.642 2.313552443157058
2.6425 2.3362083239125964
2.643 2.377933746823495
2.6435 2.4515913431568928
2.644 2.5622857103340175
2.6445 2.6906923421725226
2.645 2.8070749528736956
2.6455 2.9038810670302526
2.646 2.996707782052474
2.6465 3.109326738133304
2.647 3.264086931477247
2.6475 3.471233315078078
2.648 3.7132072590315763
2.6485 3.937258579221699
2.649 4.071726473835697
2.6495 4.058515919296053
2.65 3.882248698988678
2.6505 3.5924001309633242
2.651 3.294244235504384
2.6515 3.0778118079681134
2.652 2.9592120323032995
2.6525 2.90648817285697
2.653 2.886235733698066
2.6535 2.879234240226702
2.654 2.877081992480842
2.6545 2.8766131649654723
2.655 2.8767239614765687
2.6555 2.8770532522659904
2.656 2.877497343480628
2.6565 2.878050883432297
2.657 2.878748249169914
2.6575 2.879653021738382
2.658 2.880899772138309
2.6585 2.8828004724386664
2.659 2.886107075517212
2.6595 2.892771355423771
2.66 2.9076489747354026
2.6605 2.941228636171375
2.661 3.004375228878893
2.6615 3.045617460779659
2.662 2.893494143153659
2.6625 2.6385228064621176
2.663 2.477108454414151
2.6635 2.3987846985056196
2.664 2.3619648672718787
2.6645 2.344566552740381
2.665 2.3364736773061745
2.6655 2.3330308166628706
2.666 2.3320466684465044
2.6665 2.3324528379797345
2.667 2.3337031245460738
2.6675 2.3355061798813166
2.668 2.3376990786607843
2.6685 2.3401978691648244
2.669 2.342960506155772
2.6695 2.3459955244799398
2.67 2.3493783154179253
2.6705 2.353290663720924
2.671 2.3581494343316782
2.6715 2.3648626974125504
2.672 2.3754257609950846
2.6725 2.39421431749543
2.673 2.430642784677018
2.6735 2.503572878765893
2.674 2.6434036222118076
2.6745 2.869744354694933
2.675 3.1175666980255636
2.6755 3.2384383153318828
2.676 3.2005313318243767
2.6765 3.104139928151729
2.677 3.022158131679613
2.6775 2.970254689386125
2.678 2.9413598818864974
2.6785 2.9261121447790677
2.679 2.9181677460127906
2.6795 2.914036619466093
2.68 2.91196187141873
2.6805 2.9110740113984805
2.681 2.9109335090630823
2.6815 2.911288978413615
2.682 2.9119923860621606
2.6825 2.912961342285814
2.683 2.914228051630025
2.6835 2.9160259531518777
2.684 2.9191375445790753
2.6845 2.9257956667747793
2.685 2.941774576173926
2.6855 2.977691169814368
2.686 3.02318690989899
2.6865 2.9513988553664765
2.687 2.744256884418994
2.6875 2.6012984216026753
2.688 2.5342257497446914
2.6885 2.504530651470577
2.689 2.4918951324474685
2.6895 2.4872985038328297
2.69 2.4866425736126763
2.6905 2.4879997735463872
2.691 2.490432923568318
2.6915 2.4934870736959356
2.692 2.4969497591857595
2.6925 2.5007563235242616
2.693 2.504962838920769
2.6935 2.50973442107152
2.694 2.515367931373407
2.6945 2.5223034031626126
2.695 2.5310927686094873
2.6955 2.5422774645014874
2.696 2.5561949785332336
2.6965 2.572664040147772
2.697 2.590653130743058
2.6975 2.6081464884272014
2.698 2.6226582190584233
2.6985 2.6322622882647844
2.699 2.6364385747310974
2.6995 2.6361746541486104
2.7 2.633425148964471
2.7005 2.6302834667557518
2.701 2.62836830040868
2.7015 2.6286082021870127
2.702 2.6315472613005406
2.7025 2.6378127529240425
2.703 2.648554481570062
2.7035 2.665686524989158
2.704 2.69159175073633
2.7045 2.7280051515790964
2.705 2.7740464128058973
2.7055 2.8248541226767783
2.706 2.8732062633285524
2.7065 2.9133484629702666
2.707 2.9432221414491275
2.7075 2.963725001301781
2.708 2.9768527205744073
2.7085 2.9843621855368427
2.709 2.9873159264784865
2.7095 2.986118705126196
2.71 2.9808856132724744
2.7105 2.9718177402283397
2.711 2.9595212853133903
2.7115 2.9453003583255883
2.712 2.9310027518611266
2.7125 2.9182723505673005
2.713 2.9078939715329435
2.7135 2.8998126237318944
2.714 2.893568224621986
2.7145 2.8886748100498645
2.715 2.884790939528128
2.7155 2.8816320187976183
2.716 2.87868044386238
2.7165 2.874393906196908
2.717 2.8643547098096542
2.7175 2.839604739581639
2.718 2.7954486476506526
2.7185 2.7496995508514184
2.719 2.7220115242180336
2.7195 2.710522698154148
2.72 2.707322972051114
2.7205 2.7077590867917047
2.721 2.709813935611977
2.7215 2.7126527661178157
2.722 2.715925708861639
2.7225 2.7194893537657387
2.723 2.723301902636373
2.7235 2.7273650550562882
2.724 2.731680160501246
2.7245 2.7362131980321225
2.725 2.740865020037641
2.7255 2.745468287950703
2.726 2.749837263993105
2.7265 2.753822581307218
2.727 2.757386241989134
2.7275 2.7606116060323336
2.728 2.7636686008727027
2.7285 2.7667463236963075
2.729 2.7699958393243795
2.7295 2.773537353655393
2.73 2.7774838367218253
2.7305 2.78197985763276
2.731 2.7872201492730317
2.7315 2.793499324337586
2.732 2.801278516108053
2.7325 2.811313461786761
2.733 2.8246829072654434
2.7335 2.8424901635224638
2.734 2.864724813547082
2.7345 2.8886304089390924
2.735 2.9090126778474508
2.7355 2.92240058439607
2.736 2.9300512725118883
2.7365 2.9357536037176155
2.737 2.9424250111309815
2.7375 2.9504368346291185
2.738 2.9566880611235087
2.7385 2.9550351603038374
2.739 2.941181509688602
2.7395 2.9183432398328835
2.74 2.8943113413043084
2.7405 2.8746943483727483
2.741 2.86115590706289
2.7415 2.8530874358883507
2.742 2.8491067425600116
2.7425 2.8478465497490815
2.743 2.8482692096047986
2.7435 2.8496787649236675
2.744 2.851660087222389
2.7445 2.8539771124562554
2.745 2.856501188515213
2.7455 2.8591590710503647
2.746 2.861921230668403
2.7465 2.8647598632476248
2.747 2.8676775786957807
2.7475 2.870675752323957
2.748 2.8737599366175806
2.7485 2.8769424686257983
2.749 2.8802184123715255
2.7495 2.8835791652986638
2.75 2.8870009701377173
2.7505 2.890455457980809
2.751 2.893940616846339
2.7515 2.8974800785526638
2.752 2.9011594966444028
2.7525 2.905104532835412
2.753 2.90949583770118
2.7535 2.9145459512370424
2.754 2.9204587064428695
2.7545 2.9273893395429704
2.755 2.9353826897596837
2.7555 2.9443425263695806
2.756 2.9541013060604024
2.7565 2.9645903798500735
2.757 2.9759186124275727
2.7575 2.988188839142171
2.758 3.0009947695599584
2.7585 3.01296638404371
2.759 3.0218071487849487
2.7595 3.0252249130981808
2.76 3.02229900658586
2.7605 3.0143624766093167
2.761 3.004262745163751
2.7615 2.994795469117718
2.762 2.98760655858752
2.7625 2.98305074376285
2.763 2.9806883812588287
2.7635 2.9798623541907174
2.764 2.9800805778840216
2.7645 2.981049068373225
2.765 2.9826227903207903
2.7655 2.984708199682486
2.766 2.9872347276470714
2.7665 2.9901424192045907
2.767 2.993368194587082
2.7675 2.996831472886183
2.768 3.0004157201613646
2.7685 3.003965415557478
2.769 3.007313850368834
2.7695 3.010331669291733
2.77 3.0129837606994174
2.7705 3.015349298352157
2.771 3.0175885224971095
2.7715 3.019861217205915
2.772 3.022261658868447
2.7725 3.024817855266261
2.773 3.027500705990481
2.7735 3.03028532148826
2.774 3.0331622210127263
2.7745 3.036132699473135
2.775 3.039208101926067
2.7755 3.0423995359263403
2.776 3.045711692014648
2.7765 3.0491632225761913
2.777 3.052778388489151
2.7775 3.0565909539053875
2.778 3.06065167080597
2.7785 3.065018918015732
2.779 3.0697304593806587
2.7795 3.0748163405241007
2.78 3.0802604666133293
2.7805 3.0860147322687093
2.781 3.0919772234660536
2.7815 3.0980101991027373
2.782 3.1039019578957463
2.7825 3.1093249151707107
2.783 3.11390600281577
2.7835 3.1174324260871193
2.784 3.120004330377033
2.7845 3.1219565654009953
2.785 3.123680413242707
2.7855 3.1254820136865016
2.786 3.1275474484656938
2.7865 3.1299723195735334
2.787 3.132791697879946
2.7875 3.1360189036959296
2.788 3.139657582247529
2.7885 3.143725455246929
2.789 3.1482689256882663
2.7895 3.1533637053894017
2.79 3.1590816099821994
2.7905 3.1654573884592194
2.791 3.1724050709068132
2.7915 3.1796489504927807
2.792 3.186678343460133
2.7925 3.192839802864053
2.793 3.197623636291028
2.7935 3.200857401818536
2.794 3.2026684396706946
2.7945 3.2033541239435364
2.795 3.2033910548176676
2.7955 3.2034199896057336
2.796 3.2040121245636106
2.7965 3.205432895802974
2.797 3.207648887010916
2.7975 3.2104874523466664
2.798 3.213785189945008
2.7985 3.217445273706283
2.799 3.2214217282959465
2.7995 3.2257192973089
2.8 3.2303763934586476
2.8005 3.235473796564091
2.801 3.2411414097079883
2.8015 3.247541437841247
2.802 3.2548078401683744
2.8025 3.2629041739824602
2.803 3.2714771548466937
2.8035 3.279813303603004
2.804 3.286994125418201
2.8045 3.2922306051236
2.805 3.2952205877118237
2.8055 3.296324969451077
2.806 3.29640551061929
2.8065 3.2964534402901107
2.807 3.2972020886786693
2.8075 3.2989723818134573
2.808 3.30173662819447
2.8085 3.3053100453566033
2.809 3.309476632648235
2.8095 3.3140881881818247
2.81 3.319064329524898
2.8105 3.324401344627824
2.811 3.3301427844655445
2.8115 3.336375373996632
2.812 3.3432200101237326
2.8125 3.35083474960014
2.813 3.3593965640104217
2.8135 3.369023549696638
2.814 3.379605670730359
2.8145 3.3905785288594403
2.815 3.400846223377598
2.8155 3.4090911566055793
2.816 3.4144585472109688
2.8165 3.4170482707415113
2.817 3.4177996488766906
2.8175 3.4178434047106956
2.818 3.4179482221143394
2.8185 3.4184442260836887
2.819 3.4194555644930125
2.8195 3.4210200530111825
2.82 3.4230927162133282
2.8205 3.4255866010953886
2.821 3.4284089749820703
2.8215 3.4314952700185737
2.822 3.434811651533951
2.8225 3.438329546164934
2.823 3.4420227080078627
2.8235 3.44585865968726
2.824 3.449803559271534
2.8245 3.453823601359283
2.825 3.4579065540474323
2.8255 3.462047610092248
2.826 3.466262908787342
2.8265 3.470600489267331
2.827 3.4751401193909777
2.8275 3.4799882594629734
2.828 3.4852922171743375
2.8285 3.4912461304442592
2.829 3.4981368153983565
2.8295 3.506328215449412
2.83 3.5161630755440987
2.8305 3.527782808584747
2.831 3.5409605051164883
2.8315 3.5550433286225678
2.832 3.5690220676449753
2.8325 3.581472337972026
2.833 3.5905123501378986
2.8335 3.5941516797273865
2.834 3.591323464680765
2.8345 3.5830217945652967
2.835 3.5722175275808565
2.8355 3.562390741459745
2.836 3.555762159734269
2.8365 3.5526746550307733
2.837 3.5522885486929434
2.8375 3.553569463337941
2.838 3.5557551501427254
2.8385 3.5583948391633227
2.839 3.561257157449387
2.8395 3.564223888785004
2.84 3.5672435014686235
2.8405 3.5702942505355297
2.841 3.5733721048219502
2.8415 3.5764913588930503
2.842 3.5797107533026997
2.8425 3.5831764316355157
2.843 3.587245279696435
2.8435 3.5926799296859633
2.844 3.6008848602051193
2.8445 3.6138120097617987
2.845 3.6327430872909057
2.8455 3.656008839516784
2.846 3.6786759516672545
2.8465 3.6959451537142174
2.847 3.705198049530252
2.8475 3.704177509455609
2.848 3.6916503914679124
2.8485 3.670921729783509
2.849 3.6486743276660034
2.8495 3.6302769495137133
2.85 3.6175699449923355
2.8505 3.6098513608919047
2.851 3.6055510352536997
2.8515 3.6032771091072187
2.852 3.60210513449715
2.8525 3.601519467628658
2.853 3.601259386614326
2.8535 3.601197585459677
2.854 3.601275492193028
2.8545 3.6014671983816244
2.855 3.6017668364614197
2.8555 3.6021859915357473
2.856 3.602756468651882
2.8565 3.6035466210512217
2.857 3.60465541437745
2.8575 3.6061961114304717
2.858 3.6082468049687693
2.8585 3.6107852898722355
2.859 3.613624633209988
2.8595 3.616431693680677
2.86 3.618799906086122
2.8605 3.6203776325573083
2.861 3.62100257273456
2.8615 3.620745645894403
2.862 3.619835233004765
2.8625 3.6185287572969207
2.863 3.6169977104848554
2.8635 3.61536204410985
2.864 3.613737682780955
2.8645 3.6122729642818774
2.865 3.6111076053204405
2.8655 3.6103107940348176
2.866 3.6098707077779766
2.8665 3.6097210724541435
2.867 3.609769023434901
2.8675 3.609939659048023
2.868 3.6101599553091335
2.8685 3.6103612332769464
2.869 3.6104828566368417
2.8695 3.6104831087088725
2.87 3.6103686369176833
2.8705 3.610165993644178
2.871 3.6098962981468956
2.8715 3.6095491217055473
2.872 3.6090804862646566
2.8725 3.6084309406111226
2.873 3.6075635417872
2.8735 3.6064922746923562
2.874 3.605273845007793
2.8745 3.6039817017339884
2.875 3.602681485050293
2.8755 3.6014230831011007
2.876 3.6002316602070588
2.8765 3.5991221468525465
2.877 3.5980822934317223
2.8775 3.5970863397085138
2.878 3.5960869846771226
2.8785 3.5950293807684153
2.879 3.5938806538041304
2.8795 3.5926573901629864
2.88 3.5914391662880183
2.8805 3.590302720230537
2.881 3.5892227356114157
2.8815 3.588013509892243
2.882 3.586455406735774
2.8825 3.5844584635277963
2.883 3.582123643696261
2.8835 3.57965757512689
2.884 3.577222450278186
2.8845 3.574911981750266
2.885 3.572778715794871
2.8855 3.570841927020285
2.886 3.5690935647069884
2.8865 3.5674947270374355
2.887 3.5659910202200846
2.8875 3.5645488313755864
2.888 3.563154977053533
2.8885 3.5618055421636585
2.889 3.5605139402955315
2.8895 3.55930391213517
2.89 3.558228700660588
2.8905 3.5573562700183734
2.891 3.5567450887077365
2.8915 3.556411888224697
2.892 3.556360510608271
2.8925 3.556673204199199
2.893 3.5575941019676742
2.8935 3.559537331430552
2.894 3.5630191747101767
2.8945 3.5685209992720646
2.895 3.576357792493499
2.8955 3.586329648150202
2.896 3.597035966103305
2.8965 3.6056267761261056
2.897 3.608673763856424
2.8975 3.6037295350690703
2.898 3.5901537251708673
2.8985 3.56926275406835
2.899 3.5443085875852107
2.8995 3.520116910722476
2.9 3.5015115267172865
2.9005 3.4914924276574277
2.901 3.4904442074214073
2.9015 3.496297158631564
2.902 3.505360407270371
2.9025 3.5138003369376944
2.903 3.519283187837071
2.9035 3.5214910733912506
2.904 3.5213164241531656
2.9045 3.5196852079185215
2.905 3.5168366674200113
2.9055 3.5123510247863434
2.906 3.5059743452642964
2.9065 3.4983447585884617
2.907 3.490653821221472
2.9075 3.4838605180894158
2.908 3.4783142996746
2.9085 3.4738975455872305
2.909 3.470329208532564
2.9095 3.4673680467675956
2.91 3.464848368588025
2.9105 3.4626632624970393
2.911 3.4607412720835624
2.9115 3.459035576863667
2.912 3.457524535887498
2.9125 3.4562091991842587
2.913 3.455111338524385
2.9135 3.4543020241754077
2.914 3.4539046184296884
2.9145 3.45414661299652
2.915 3.455397799060056
2.9155 3.458221982700244
2.916 3.463378617080454
2.9165 3.4716377579542756
2.917 3.48334793288726
2.9175 3.498149414181472
2.918 3.5150197566656294
2.9185 3.5320085667287264
2.919 3.545708719164282
2.9195 3.5520940308862086
2.92 3.548853074587936
2.9205 3.5367458940882868
2.921 3.518554455288778
2.9215 3.4975982097170233
2.922 3.476997039489114
2.9225 3.4594031442873456
2.923 3.4466788327640723
2.9235 3.439800973087336
2.924 3.439132101085783
2.9245 3.444902915974162
2.925 3.4574247965529805
2.9255 3.476698372992902
2.926 3.5015228177647044
2.9265 3.5293460582401535
2.927 3.5573865122930526
2.9275 3.5838165169671514
2.928 3.6073132825164356
2.9285 3.6249915062984615
2.929 3.6321142501510293
2.9295 3.6249152316446223
2.93 3.6036044250177506
2.9305 3.5720613718192746
2.931 3.535742929112909
2.9315 3.499986153797578
2.932 3.46879162581921
2.9325 3.4440779790096245
2.933 3.4257981119708054
2.9335 3.4128698054843705
2.934 3.404036051937857
2.9345 3.398319210506787
2.935 3.3951096618048906
2.9355 3.394153149725873
2.936 3.3955757820189367
2.9365 3.4000358509668347
2.937 3.408966750407461
2.9375 3.4248454224206464
2.938 3.4511248879257908
2.9385 3.4909034849752
2.939 3.5433627242075554
2.9395 3.5990595470377356
2.94 3.6393866233903536
2.9405 3.646268169172438
2.941 3.6160963049417285
2.9415 3.5621114333688455
2.942 3.502759787919838
2.9425 3.450828963561947
2.943 3.4110777912962176
2.9435 3.3831411585125784
2.944 3.364576995895569
2.9445 3.35261819961313
2.945 3.34494580976978
2.9455 3.3398907500460693
2.946 3.3363780421096907
2.9465 3.333764653752632
2.947 3.331686082235179
2.9475 3.3299348951395222
2.948 3.3284129443602657
2.9485 3.3270718252356124
2.949 3.3259095922725868
2.9495 3.3249272606526157
2.95 3.3241206630301763
2.9505 3.323463404268508
2.951 3.322885008388792
2.9515 3.3222841699338383
2.952 3.321521597725238
2.9525 3.320453849945806
2.953 3.3189980665660554
2.9535 3.317166920639967
2.954 3.315090287174555
2.9545 3.3129486773452763
2.955 3.310920217417274
2.9555 3.3091258517817694
2.956 3.3076533780208104
2.9565 3.306572162826721
2.957 3.3059767688877466
2.9575 3.306008250644532
2.958 3.3068775884036894
2.9585 3.3089156970425178
2.959 3.3126295025543735
2.9595 3.3187917399598037
2.96 3.328508080472262
2.9605 3.3431369349190225
2.961 3.3636692691619343
2.9615 3.3892835627304683
2.962 3.41570304167423
2.9625 3.43573428756313
2.963 3.4434960571226254
2.9635 3.4389051617529978
2.964 3.4269600125703663
2.9645 3.413307154164012
2.965 3.4013171832773414
2.9655 3.3920673420742427
2.966 3.3854464018976804
2.9665 3.3809314922829268
2.967 3.37782074065296
2.9675 3.3752834353892576
2.968 3.372438546576519
2.9685 3.3685979226398883
2.969 3.3635919803525356
2.9695 3.3578254423613076
2.97 3.351992397659159
2.9705 3.346527546996181
2.971 3.3412195208318343
2.9715 3.33524200828887
2.972 3.327545655427296
2.9725 3.317364230375193
2.973 3.3046043580347613
2.9735 3.290064239329154
2.974 3.275244048114545
2.9745 3.261626276595954
2.975 3.250050279007424
2.9755 3.240618980928054
2.976 3.2329852353151205
2.9765 3.2266686855665805
2.977 3.22123300394924
2.9775 3.216349881114577
2.978 3.2118037294258874
2.9785 3.20747501202493
2.979 3.2033077129069616
2.9795 3.199302350179985
2.98 3.195500228860369
2.9805 3.191962836961978
2.981 3.188784481888173
2.9815 3.186058077365206
2.982 3.1838695677273057
2.9825 3.1822542476482676
2.983 3.181203436988386
2.9835 3.180666894355226
2.984 3.1806263455292028
2.9845 3.1811362146106346
2.985 3.1823626436203805
2.9855 3.1846121042990196
2.986 3.188331967347252
2.9865 3.1941410329870026
2.987 3.2028478503257913
2.9875 3.2155884672137214
2.988 3.2340242556104934
2.9885 3.2605933992941702
2.989 3.2986748771230987
2.9895 3.352564135609062
2.99 3.426668718029007
2.9905 3.52301557287701
2.991 3.6369201264314475
2.9915 3.7531182094270035
2.992 3.846702295780168
2.9925 3.8909258444162615
2.993 3.8706105452095416
2.9935 3.7937691559093123
2.994 3.689453685278992
2.9945 3.5901447413526926
2.995 3.5140492076003538
2.9955 3.4629414479137965
2.996 3.430929298714692
2.9965 3.4119029052730747
2.997 3.4019654633135845
2.9975 3.3992361233943855
2.998 3.4031802709083623
2.9985 3.4142054338279175
2.999 3.433180003788231
2.9995 3.460317320489753
3.0 3.4924358564874884
3.0005 3.519145459825924
3.001 3.5220278456005447
3.0015 3.4835521355373986
3.002 3.4036027398988375
3.0025 3.303749335457339
3.003 3.210973104657863
3.0035 3.140683615344119
3.004 3.0941478831101827
3.0045 3.0654856422465935
3.005 3.0480613364403224
3.0055 3.0371890657540446
3.006 3.030163012212877
3.0065 3.02555975505073
3.007 3.022693375581164
3.0075 3.0212963772626145
3.008 3.0213595216425775
3.0085 3.023045132918461
3.009 3.0266012101953903
3.0095 3.0322556184970066
3.01 3.0401050374465592
3.0105 3.049957293655562
3.011 3.0611717030623486
3.0115 3.0726938981712104
3.012 3.083618044081681
3.0125 3.0940910286529535
3.013 3.1060284997749124
3.0135 3.12290801370471
3.014 3.1483979784523326
3.0145 3.183561205432505
3.015 3.2236248357171684
3.0155 3.258487683850972
3.016 3.2808798241406505
3.0165 3.2918956011169156
3.017 3.296539398610686
3.0175 3.2986379848710117
3.018 3.300006234047843
3.0185 3.301295190772664
3.019 3.3027014411816955
3.0195 3.304262691803504
3.02 3.3059877562860587
3.0205 3.307883614609133
3.021 3.3099757971500763
3.0215 3.3123245367294816
3.022 3.3150572349232172
3.0225 3.318411738135574
3.023 3.3228230318581575
3.0235 3.3289006914218886
3.024 3.3370038918893945
3.0245 3.3459387180520688
3.025 3.3515951171213887
3.0255 3.3486185189919526
3.026 3.336548896241653
3.0265 3.322796050110127
3.027 3.3168307296643684
3.0275 3.323116822369914
3.028 3.3392781733189443
3.0285 3.3584883231489995
3.029 3.3742083461791728
3.0295 3.383983536697664
3.03 3.388935257744609
3.0305 3.3910055420364698
3.031 3.3914440272135566
3.0315 3.390980070046168
3.032 3.390341628415876
3.0325 3.3902328807224675
3.033 3.3910199898190525
3.0335 3.3923244717752814
3.034 3.393026452097639
3.0345 3.391768108203613
3.035 3.387856541698704
3.0355 3.3816601285471615
3.036 3.374299780603013
3.0365 3.367088189556333
3.037 3.3610597958448087
3.0375 3.3567383429081277
3.038 3.354101272685571
3.0385 3.3528247044368884
3.039 3.3525050784360397
3.0395 3.3528204751958333
3.04 3.3535453060488907
3.0405 3.3545504041534278
3.041 3.35576809985755
3.0415 3.3571751496881044
3.042 3.3587688123624
3.0425 3.360567112420063
3.043 3.362615411605641
3.0435 3.3650099812562333
3.044 3.3679223603921136
3.0445 3.371625836868776
3.045 3.3765384341657656
3.0455 3.383195058786556
3.046 3.3921441002045514
3.0465 3.403702058546547
3.047 3.4176360946528463
3.0475 3.4327225834153543
3.048 3.446523598933436
3.0485 3.455839349553888
3.049 3.4581926189265504
3.0495 3.4531557366984194
3.05 3.4424321480879803
3.0505 3.428962741599645
3.051 3.4158617602945887
3.0515 3.4053126623895116
3.052 3.3980864988007786
3.0525 3.3938039329032934
3.053 3.3916147513802377
3.0535 3.390737225773452
3.054 3.3906561402231654
3.0545 3.391095010758522
3.055 3.391934751431621
3.0555 3.3931346769111803
3.056 3.3946825984277273
3.0565 3.3965879871437528
3.057 3.39890396542581
3.0575 3.401799727489032
3.058 3.4056834970292877
3.0585 3.4113337067521945
3.059 3.4199002130576046
3.0595 3.4324260104410085
3.06 3.448710051584377
3.0605 3.4662200196334085
3.061 3.4803151138676602
3.0615 3.486318565003846
3.062 3.4821167471116192
3.0625 3.469473419552455
3.063 3.4530761363044595
3.0635 3.437890854232081
3.064 3.4267265053416045
3.0645 3.4198113845579377
3.065 3.4160012031698974
3.0655 3.4140132184610517
3.066 3.4129765616787084
3.0665 3.4124262026839594
3.067 3.412157600768004
3.0675 3.412090804124726
3.068 3.412203791077066
3.0685 3.4124938761132055
3.069 3.412975621280178
3.0695 3.413674694702091
3.07 3.414662291387578
3.0705 3.41609721639582
3.071 3.4182826796880734
3.0715 3.421704559027355
3.072 3.4269439589674517
3.0725 3.4342549877603714
3.073 3.442854420567442
3.0735 3.450568314450515
3.074 3.454749373973308
3.0745 3.454111088920187
3.075 3.449676912909479
3.0755 3.4437438152560444
3.076 3.4382755620457415
3.0765 3.434217333278327
3.077 3.4317104610948457
3.0775 3.4304833769616474
3.078 3.4301832132730388
3.0785 3.430503869153516
3.079 3.431245229639157
3.0795 3.432299226035888
3.08 3.433607526799242
3.0805 3.4351554837571454
3.081 3.4369491343439362
3.0815 3.439005953039122
3.082 3.4413674039690045
3.0825 3.4441155239453307
3.083 3.447374507731447
3.0835 3.451285465930277
3.084 3.4559363033671113
3.0845 3.4612009334874747
3.085 3.466613682855731
3.0855 3.4713868990928267
3.086 3.474675204686034
3.0865 3.4759551602860688
3.087 3.4752960090029275
3.0875 3.4733937026416806
3.088 3.4712360985775126
3.0885 3.4695983222964832
3.089 3.4687742916271374
3.0895 3.4686895309868087
3.09 3.4691555476998035
3.0905 3.4700108664960725
3.091 3.471158087675687
3.0915 3.47255031430971
3.092 3.4741735659173747
3.0925 3.4760168000384306
3.093 3.47807413800603
3.0935 3.4803389352146246
3.094 3.4828382743422006
3.0945 3.4856654657575072
3.095 3.4890552758025004
3.0955 3.4934591309918153
3.096 3.4996033833200135
3.0965 3.5083409840017863
3.097 3.5201136841965264
3.0975 3.534146847754829
3.098 3.547999685239758
3.0985 3.5582322155093804
3.099 3.5618327393037683
3.0995 3.5577745465272512
3.1 3.5478210357433246
3.1005 3.535542319185672
3.101 3.524242950810879
3.1015 3.515627772339063
3.102 3.5098874335621497
3.1025 3.50643720801168
3.103 3.5045333289387886
3.1035 3.503572474388057
3.104 3.503165914918914
3.1045 3.503108195964624
3.105 3.5032952204547056
3.1055 3.5036965352227343
3.106 3.5043022464333786
3.1065 3.505120804758751
3.107 3.5061675796938543
3.1075 3.5074797856930404
3.108 3.509136024031551
3.1085 3.5112933066575076
3.109 3.514236626474747
3.1095 3.518403349842406
3.11 3.5243212135791575
3.1105 3.5323204468727463
3.111 3.542011177695483
3.1115 3.5519277894066645
3.112 3.5599867221841057
3.1125 3.5646213467256453
3.113 3.565495478481007
3.1135 3.5632482416163045
3.114 3.5589445798564645
3.1145 3.5537139506815434
3.115 3.5485752402239266
3.1155 3.5442521778952054
3.116 3.541051257986955
3.1165 3.538951048446555
3.117 3.5377499798163905
3.1175 3.5372155132346803
3.118 3.5371502065541867
3.1185 3.537409814171599
3.119 3.5378906702802153
3.1195 3.5385316542560465
3.12 3.5392943574502267
3.1205 3.540156880709101
3.121 3.5411210589292184
3.1215 3.542200300278803
3.122 3.543427437605522
3.1225 3.544847022106027
3.123 3.546501570775157
3.1235 3.54840821541175
3.124 3.55053940813231
3.1245 3.552805385489516
3.125 3.555063029343205
3.1255 3.5571470616793457
3.126 3.5588941224508828
3.1265 3.5601762682696334
3.127 3.5609153316924163
3.1275 3.5611352104919307
3.128 3.5610098000917914
3.1285 3.5608050772984248
3.129 3.5607615368980072
3.1295 3.561016266593394
3.13 3.5616022155784544
3.1305 3.5625031492244412
3.131 3.563696515233258
3.1315 3.565174475959286
3.132 3.5669610979154376
3.1325 3.5690747249345884
3.133 3.571499633450112
3.1335 3.574160528624634
3.134 3.5769241002371226
3.1345 3.5796527448419893
3.135 3.582254727006023
3.1355 3.584659987357731
3.136 3.5867180635753284
3.1365 3.5881181530861914
3.137 3.5885601344196063
3.1375 3.5881132609631345
3.138 3.5873301345039446
3.1385 3.586845901689112
3.139 3.5869893516583664
3.1395 3.587757137844604
3.14 3.589006563924097
3.1405 3.5906099322230363
3.141 3.5924878655166124
3.1415 3.5946110135496196
3.142 3.5969755722021572
3.1425 3.599593072355547
3.143 3.6024853146822418
3.1435 3.605673473903699
3.144 3.609198822308742
3.1445 3.613090891621101
3.145 3.617349514983581
3.1455 3.621899103916385
3.146 3.626530756995039
3.1465 3.6308728880285495
3.147 3.634488253208583
3.1475 3.6370771399721233
3.148 3.638658391148618
3.1485 3.639524131525353
3.149 3.640043028800066
3.1495 3.6405212151529556
3.15 3.6411613731604975
3.1505 3.642069509700602
3.151 3.643278776962668
3.1515 3.644770355278209
3.152 3.6464948550339615
3.1525 3.648412788638759
3.153 3.6504967056104496
3.1535 3.6527393617147927
3.154 3.65515276522867
3.1545 3.6577640407291723
3.155 3.660628337331665
3.1555 3.663856432462249
3.156 3.6676515486502455
3.1565 3.672391745814232
3.157 3.678707767555914
3.1575 3.687556746319186
3.158 3.700142760724092
3.1585 3.71742640115976
3.159 3.739035548219891
3.1595 3.762050057351341
3.16 3.7811909974264575
3.1605 3.7911087354351265
3.161 3.789171889035324
3.1615 3.7766473928676048
3.162 3.758083404297513
3.1625 3.739237637824517
3.163 3.724265526878196
3.1635 3.7144371817102764
3.164 3.7089967918570173
3.1645 3.7065895347511235
3.165 3.706063198758744
3.1655 3.7066543442998006
3.166 3.70791037155404
3.1665 3.7095849320984735
3.167 3.71154365510898
3.1675 3.7137212080553743
3.168 3.7160917808634926
3.1685 3.718656758775457
3.169 3.7214573582133204
3.1695 3.7245730571551894
3.17 3.7281360190716795
3.1705 3.7323309592053393
3.171 3.7373283997350137
3.1715 3.7431446405966957
3.172 3.7494112299714475
3.1725 3.7552426060993467
3.173 3.7594925788332416
3.1735 3.7613688305812767
3.174 3.76092288418704
3.1745 3.758956957094745
3.175 3.756548314571755
3.1755 3.754563840554531
3.176 3.7534256054934696
3.1765 3.753165532470141
3.177 3.753619339953427
3.1775 3.7546110425316224
3.178 3.756017396354051
3.1785 3.7577713447808234
3.179 3.7598382348299717
3.1795 3.762214171038141
3.18 3.76491677868355
3.1805 3.7679921142644046
3.181 3.771510839290241
3.1815 3.7755363551080228
3.182 3.7800463382152865
3.1825 3.784852823961841
3.183 3.7895624746374788
3.1835 3.793698011486449
3.184 3.7969148772377475
3.1845 3.7991793413927306
3.185 3.8007632898109565
3.1855 3.8021450079460637
3.186 3.80381683889654
3.1865 3.806087313971509
3.187 3.8089064309956138
3.1875 3.811868513387899
3.188 3.814525739516376
3.1885 3.816836655791106
3.189 3.819214745947476
3.1895 3.8221055649858977
3.19 3.8256761422258228
3.1905 3.8298801234903914
3.191 3.8346197529883073
3.1915 3.839826312720713
3.192 3.8454291319505876
3.1925 3.85128933692076
3.193 3.857167166255919
3.1935 3.8627657718197463
3.194 3.8678282864434914
3.1945 3.8722491138868103
3.195 3.8761011918967876
3.1955 3.8796098249017446
3.196 3.8831182306781917
3.1965 3.886921303509017
3.197 3.8909892512607955
3.1975 3.8948816774480877
3.198 3.8981583199205447
3.1985 3.9009097530970385
3.199 3.903682857911371
3.1995 3.9069931346059485
3.2 3.9110999059337184
3.2005 3.9160863269881263
3.201 3.9220382640667877
3.2015 3.9290802031036725
3.202 3.9373166194190565
3.2025 3.9466285732737356
3.203 3.9564733562760894
3.2035 3.9657861436427444
3.204 3.973240385050434
3.2045 3.9777748008929548
3.205 3.979131379935315
3.2055 3.97809410634724
3.206 3.976004231460018
3.2065 3.973885568209089
3.207 3.971918190639964
3.2075 3.9698744928050624
3.208 3.967903435041209
3.2085 3.9664937803475953
3.209 3.9659581979380993
3.2095 3.96629144969478
3.21 3.967316655065555
3.2105 3.968867752182045
3.211 3.970836321110693
3.2115 3.9731809186816447
3.212 3.975874351030302
3.2125 3.978850989769845
3.213 3.981991006669129
3.2135 3.9851529384723277
3.214 3.9882254335787364
3.2145 3.9911352937209754
3.215 3.9938742614100553
3.2155 3.996498263579002
3.216 3.999097265924626
3.2165 4.0017440351572455
3.217 4.004443541777262
3.2175 4.007136199060139
3.218 4.009759231289901
3.2185 4.012338364529868
3.219 4.014995698017789
3.2195 4.017912358326577
3.22 4.0212992647738774
3.2205 4.025467681602268
3.221 4.030876262897807
3.2215 4.037961153608822
3.222 4.046528894906925
3.2225 4.05529820238261
3.223 4.06225209845507
3.2235 4.065167020851653
3.224 4.06113773601652
3.2245 4.045823436814948
3.225 4.015040355661211
3.2255 3.9693624503626443
3.226 3.917039188985343
3.2265 3.8697386470084316
3.227 3.8356994491285983
3.2275 3.8180682902019063
3.228 3.817610003857742
3.2285 3.8349298755490233
3.229 3.8703190492350776
3.2295 3.9220933673077303
3.23 3.9847502529186007
3.2305 4.048648417198964
3.231 4.101756671769301
3.2315 4.133160429738894
3.232 4.138905830379124
3.2325 4.125815361004602
3.233 4.106032772783897
3.2335 4.088287574961423
3.234 4.075251929582135
3.2345 4.066228971480375
3.235 4.059949719442227
3.2355 4.0555876441215934
3.236 4.052631166413396
3.2365 4.050579074208417
3.237 4.048875305124247
3.2375 4.047151930862998
3.238 4.045366255118167
3.2385 4.043664949908497
3.239 4.042237311443247
3.2395 4.0412465779044995
3.24 4.040774394684054
3.2405 4.040757976808455
3.241 4.040952193242595
3.2415 4.041058382459329
3.242 4.0409354184804345
3.2425 4.040696087117708
3.243 4.040565721568593
3.2435 4.040694906633861
3.244 4.041112376428164
3.2445 4.041799969998157
3.245 4.042760026463346
3.2455 4.044056569926778
3.246 4.0458107764504865
3.2465 4.048161348721686
3.247 4.051193404929516
3.2475 4.054876498916237
3.248 4.059077719763754
3.2485 4.063589132738975
3.249 4.068195174667923
3.2495 4.072814593440305
3.25 4.077400854195212
3.2505 4.081442531656314
3.251 4.0837155387125454
3.2515 4.083017763358421
3.252 4.079356896522982
3.2525 4.074097707353842
3.253 4.068934941138669
3.2535 4.064926104989259
3.254 4.062373994983852
3.2545 4.061097657579663
3.255 4.0606338556116475
3.2555 4.060306019067522
3.256 4.05950874083653
3.2565 4.058049074202814
3.257 4.0561841000974335
3.2575 4.054340412362458
3.258 4.052829283211071
3.2585 4.051747144991977
3.259 4.051035674360791
3.2595 4.050585991351977
3.26 4.0502984394392785
3.2605 4.050079226827964
3.261 4.049843720089474
3.2615 4.049529841687131
3.262 4.049125403603093
3.2625 4.048665342275824
3.263 4.048211336068635
3.2635 4.047846528502883
3.264 4.047660383786268
3.2645 4.047712713125573
3.265 4.047990821372633
3.2655 4.048417441692972
3.266 4.0488973949391776
3.2665 4.049410466820681
3.267 4.050023495831918
3.2675 4.050868977185121
3.268 4.0520919035400125
3.2685 4.0537969264909774
3.269 4.056051218394422
3.2695 4.058912972285218
3.27 4.06247359893302
3.2705 4.066888219912037
3.271 4.072349478312987
3.2715 4.079012228622024
3.272 4.0868805832537385
3.2725 4.095658477123073
3.273 4.104598685912445
3.2735 4.112451335218014
3.274 4.1176072695366726
3.2745 4.118700503605301
3.275 4.115085297333178
3.2755 4.1070892577710785
3.276 4.0959633901850685
3.2765 4.083641928696953
3.277 4.072085519072103
3.2775 4.062530060457269
3.278 4.055275544011638
3.2785 4.050033515843615
3.279 4.046328944318209
3.2795 4.043732209131515
3.28 4.041918266338583
3.2805 4.04067191402786
3.281 4.03985484239704
3.2815 4.039392030690789
3.282 4.039254861839033
3.2825 4.03944471766768
3.283 4.039983859550428
3.2835 4.040890399731492
3.284 4.042160952689595
3.2845 4.043727220525949
3.285 4.0454366618450335
3.2855 4.0470013145630395
3.286 4.048030329785079
3.2865 4.048138194395583
3.287 4.047114794511477
3.2875 4.0450979888804595
3.288 4.042538094397986
3.2885 4.039981414320679
3.289 4.037831190543563
3.2895 4.03624386354164
3.29 4.035201873378953
3.2905 4.034648395341303
3.291 4.034547690567638
3.2915 4.034904774573307
3.292 4.035755852434451
3.2925 4.037157486268804
3.293 4.039159985898224
3.2935 4.041822983224827
3.294 4.04521034887495
3.2945 4.049371787263339
3.295 4.054286205181238
3.2955 4.059724704364434
3.296 4.065075756168709
3.2965 4.069253369492235
3.297 4.0710966455187405
3.2975 4.070159580882316
3.298 4.067158681653306
3.2985 4.063429966467008
3.299 4.060033292962786
3.2995 4.0574071984766436
3.3 4.055583920316901
3.3005 4.054436382708444
3.301 4.053810934869536
3.3015 4.053569579816064
3.302 4.053616293634499
3.3025 4.053909135820997
3.303 4.054444093143835
3.3035 4.055255735127832
3.304 4.05640734442346
3.3045 4.058019594226018
3.305 4.060276755561598
3.3055 4.063423286392109
3.306 4.067582348753752
3.3065 4.072408382428649
3.307 4.07679376827043
3.3075 4.079243966941418
3.308 4.078905716112337
3.3085 4.076163108887282
3.309 4.0720988448412685
3.3095 4.067687748657494
3.31 4.06349005392864
3.3105 4.059717804962392
3.311 4.056426257567208
3.3115 4.053666591921121
3.312 4.051488467375115
3.3125 4.049908261864906
3.313 4.048896371317004
3.3135 4.048419926576208
3.314 4.048449642607362
3.3145 4.048999244381554
3.315 4.050125620060668
3.3155 4.051931296204846
3.316 4.054549275331461
3.3165 4.058092353133747
3.317 4.062576150038304
3.3175 4.067853676803261
3.318 4.073649709965291
3.3185 4.079569939371948
3.319 4.085037308486506
3.3195 4.089196614489361
3.32 4.091039100476677
3.3205 4.089976672612052
3.321 4.086467745664749
3.3215 4.081912218987092
3.322 4.077741180596596
3.3225 4.0747218264056295
3.323 4.072940669877215
3.3235 4.072170536814499
3.324 4.072127250184175
3.3245 4.0725877924847405
3.325 4.073404358524551
3.3255 4.074477804534918
3.326 4.0757575369564405
3.3265 4.077219260497157
3.327 4.078865976651364
3.3275 4.080738738295598
3.328 4.082878220846182
3.3285 4.085249710873341
3.329 4.087607997833797
3.3295 4.0893961152477685
3.33 4.089822537425126
3.3305 4.088199175059169
3.331 4.084463631755338
3.3315 4.079335271315041
3.332 4.073810535309469
3.3325 4.068621751636193
3.333 4.064074979437364
3.3335 4.06019946172029
3.334 4.05694711116839
3.3345 4.054299422250051
3.335 4.052284877795425
3.3355 4.0509748872080324
3.336 4.0504900256952405
3.3365 4.051021427229112
3.337 4.0528150809047085
3.3375 4.056110957036593
3.338 4.06089360248892
3.3385 4.066625528091147
3.339 4.072044450381305
3.3395 4.075100710286102
3.34 4.073310966998224
3.3405 4.065129721045886
3.341 4.051957593383668
3.3415 4.037935166793397
3.342 4.026901801066345
3.3425 4.019857734457147
3.343 4.015455562336505
3.3435 4.012066424590194
3.344 4.008901960556805
3.3445 4.005861897082279
3.345 4.003059674695183
3.3455 4.000565097514188
3.346 3.9983765023353994
3.3465 3.9964599172079796
3.347 3.994770012884765
3.3475 3.9932680458819734
3.348 3.9919162651916986
3.3485 3.9906809687835425
3.349 3.9895456406996983
3.3495 3.988470626854663
3.35 3.987312353337397
3.3505 3.985757211749312
3.351 3.983477944459154
3.3515 3.98034445498923
3.352 3.9765406357898962
3.3525 3.972422823713308
3.353 3.9682882270394613
3.3535 3.9643058402189455
3.354 3.960554953957552
3.3545 3.9570699530649476
3.355 3.9538849102917792
3.3555 3.951052196999389
3.356 3.948653953918389
3.3565 3.946816271133616
3.357 3.9457383825494388
3.3575 3.9457522949973773
3.358 3.947415010322204
3.3585 3.9516395836192233
3.359 3.9595426850672704
3.3595 3.971442995407279
3.36 3.9850683569878838
3.3605 3.995054531871385
3.361 3.9959305253594737
3.3615 3.986346273972356
3.362 3.9697688238145306
3.3625 3.9512648383076714
3.363 3.9345011942141044
3.3635 3.9210131269832393
3.364 3.910831429335391
3.3645 3.903262529765505
3.365 3.897510026136053
3.3655 3.8929340968926107
3.366 3.8891152647375007
3.3665 3.8857976176268805
3.367 3.8828407001526797
3.3675 3.8801827955111596
3.368 3.877817851381729
3.3685 3.875800421513854
3.369 3.8742340883380697
3.3695 3.8732475777455067
3.37 3.872984322800563
3.3705 3.8735556459892804
3.371 3.8750360614052957
3.3715 3.8773798131126993
3.372 3.8801964883909728
3.3725 3.882492038920545
3.373 3.8828114486744427
3.3735 3.8799420192020273
3.374 3.8736632214183127
3.3745 3.8649501409625193
3.375 3.855369459595674
3.3755 3.84630056257292
3.376 3.8384514710601527
3.3765 3.831925654150157
3.377 3.8265068474950406
3.3775 3.8218914133098627
3.378 3.817829244349741
3.3785 3.814156821853273
3.379 3.810788403993061
3.3795 3.807698786512197
3.38 3.804898456235173
3.3805 3.8024345743393324
3.381 3.8003952873805806
3.3815 3.7989388010787417
3.382 3.7983231605814813
3.3825 3.798942343547579
3.383 3.8013129947346416
3.3835 3.805935426882633
3.384 3.8128695892427737
3.3845 3.821033964793073
3.385 3.8278385942960815
3.3855 3.8300397976565845
3.386 3.825788303211719
3.3865 3.8161429064730674
3.387 3.804234416007847
3.3875 3.793013492185575
3.388 3.7839152911498646
3.3885 3.7770503838683753
3.389 3.771971923582764
3.3895 3.768170371708435
3.39 3.765244396043017
3.3905 3.7629194044793826
3.391 3.761025693058584
3.3915 3.7594590134832613
3.392 3.7581606691698886
3.3925 3.757106712261783
3.393 3.7562956678222017
3.3935 3.7557627802058873
3.394 3.755585924504234
3.3945 3.755902954178354
3.395 3.756887248840738
3.3955 3.7586805657271514
3.396 3.7612566327852592
3.3965 3.7642967001833716
3.397 3.7671403705194786
3.3975 3.768931227156812
3.398 3.7689562107864303
3.3985 3.766936069306179
3.399 3.763105233997517
3.3995 3.75802489401591
3.4 3.7523474431884862
3.4005 3.7466371614803693
3.401 3.741297844932567
3.4015 3.736576049805099
3.402 3.7325720376724894
3.4025 3.7292637529666512
3.403 3.7265613095452137
3.4035 3.7243690835507985
3.404 3.7226014398354765
3.4045 3.721223222954218
3.405 3.7202174614801082
3.4055 3.719602560319694
3.406 3.719390996076391
3.4065 3.719560324629108
3.407 3.719994301712359
3.4075 3.7204901179526866
3.408 3.7207324332600846
3.4085 3.7202915991335397
3.409 3.718694669033945
3.4095 3.7156949757992264
3.41 3.7115402370062
3.4105 3.706862872813642
3.411 3.7022998632765995
3.4115 3.6982057986702435
3.412 3.6946712459932547
3.4125 3.6916424360096327
3.413 3.689022326212064
3.4135 3.6867313941147577
3.414 3.6847157948694838
3.4145 3.682961157960043
3.415 3.6814715739668467
3.4155 3.680259478826195
3.416 3.679351161734961
3.4165 3.678774837987505
3.417 3.6785738777904333
3.4175 3.678825242467618
3.418 3.679653180131301
3.4185 3.6812089507327697
3.419 3.6835770349015755
3.4195 3.6865868795728494
3.42 3.6896738847143533
3.4205 3.691920605200738
3.421 3.6924271248385265
3.4215 3.690864829779259
3.422 3.6877100193268015
3.4225 3.683917866912199
3.423 3.6803503314464985
3.4235 3.6774389755786983
3.424 3.675244450830813
3.4245 3.673646311146455
3.425 3.6724759509207656
3.4255 3.671596063988921
3.426 3.6709060416503467
3.4265 3.6703440993196983
3.427 3.669873981454864
3.4275 3.6694793916635247
3.428 3.6691647075643017
3.4285 3.668949617248958
3.429 3.6688855465186085
3.4295 3.669055105006813
3.43 3.669576816069326
3.4305 3.670555847573733
3.431 3.672046894041883
3.4315 3.673927555287844
3.432 3.6758173010555426
3.4325 3.677107960303979
3.433 3.6771426596625583
3.4335 3.6755587070095492
3.434 3.672541339746222
3.4345 3.6687421794129085
3.435 3.66486510756907
3.4355 3.6613600772032386
3.436 3.6584012559642156
3.4365 3.6560040764771875
3.437 3.65411458764527
3.4375 3.6526531351419367
3.438 3.6515345744779095
3.4385 3.650681968609933
3.439 3.6500374737328487
3.4395 3.649556760310227
3.44 3.6492168113622574
3.4405 3.6490130883857885
3.441 3.648975536567039
3.4415 3.6491736887495536
3.442 3.6497285634050476
3.4425 3.6507850715069656
3.443 3.652477240744676
3.4435 3.6548298986295142
3.444 3.657659476565139
3.4445 3.6604508114113488
3.445 3.662397209530769
3.4455 3.662661489074954
3.446 3.660811611535366
3.4465 3.657100162075257
3.447 3.652298732927771
3.4475 3.6472891963306315
3.448 3.6427119130031658
3.4485 3.6388953994353868
3.449 3.6359127159112754
3.4495 3.633677075246122
3.45 3.6320461662372443
3.4505 3.6308770058585393
3.451 3.63005051527409
3.4515 3.6294831467843087
3.452 3.629113621635441
3.4525 3.6288933546232878
3.453 3.6287953025841295
3.4535 3.6288044843832195
3.454 3.6289223175987937
3.4545 3.629166951741893
3.455 3.6295546809649126
3.4555 3.6301056113956784
3.456 3.6308145585708766
3.4565 3.6316482961406384
3.457 3.6324883837623796
3.4575 3.633119216546059
3.458 3.63326079426061
3.4585 3.632666785508518
3.459 3.631249387068352
3.4595 3.6290881508936303
3.46 3.6263979890966977
3.4605 3.6233951875625197
3.461 3.6202539947040533
3.4615 3.6171171386879353
3.462 3.6141239622774526
3.4625 3.61139328334339
3.463 3.6089893506704263
3.4635 3.606919965677787
3.464 3.6051594125163975
3.4645 3.603692458472204
3.465 3.6025129726230842
3.4655 3.601631978433482
3.466 3.601053788593979
3.4665 3.6007651250607227
3.467 3.6007429744841195
3.4675 3.6009557560760355
3.468 3.6013803101650383
3.4685 3.6019742050212917
3.469 3.602666628999203
3.4695 3.6032547836816713
3.47 3.603193549564703
3.4705 3.60116274136461
3.471 3.594451226750812
3.4715 3.578983756304713
3.472 3.551718124146574
3.4725 3.5159217470641737
3.473 3.483512876551173
3.4735 3.4685184915633736
3.474 3.477312173771616
3.4745 3.50511425404519
3.475 3.5402727212465708
3.4755 3.571627264931988
3.476 3.593436057701907
3.4765 3.6055629975990415
3.477 3.6109333647312836
3.4775 3.6127885765166203
3.478 3.6132985468889105
3.4785 3.613487268311233
3.479 3.613721855046088
3.4795 3.6140903192382234
3.48 3.6146138257697062
3.4805 3.615293477312
3.481 3.6161400923563845
3.4815 3.6171676050384987
3.482 3.6184036577077956
3.4825 3.61988272227575
3.483 3.621654424607695
3.4835 3.623796409353825
3.484 3.6264125176918975
3.4845 3.629632260223276
3.485 3.633574571010633
3.4855 3.638295069858219
3.486 3.643672022192985
3.4865 3.649283494833564
3.487 3.6544369636154146
3.4875 3.6584196652778305
3.488 3.6608101528180006
3.4885 3.661554534193697
3.489 3.6608633746301917
3.4895 3.6591147720301747
3.49 3.656842493345091
3.4905 3.6547031576666162
3.491 3.6533755276044255
3.4915 3.6534068121987593
3.492 3.655081048329154
3.4925 3.6583068007921993
3.493 3.6626406501562654
3.4935 3.667403715369969
3.494 3.671953589762249
3.4945 3.6759237057133083
3.495 3.67927086925189
3.4955 3.6821279984320467
3.496 3.684649687093086
3.4965 3.6869416153892685
3.497 3.6890964895973353
3.4975 3.6912125067965684
3.498 3.6933857195897515
3.4985 3.6956680189417606
3.499 3.6980780076310547
3.4995 3.7006104559973023
3.5 3.703262846564672
3.5005 3.7060415662187145
3.501 3.7089670382864375
3.5015 3.712040041031238
3.502 3.7152415964634224
3.5025 3.7185228185953116
3.503 3.721821969912008
3.5035 3.7250708077293533
3.504 3.7282156069748185
3.5045 3.7312221826807894
3.505 3.734050930150146
3.5055 3.736650938523508
3.506 3.738986262956483
3.5065 3.7410423289420605
3.507 3.742838676654878
3.5075 3.744411630751512
3.508 3.745794373244377
3.5085 3.747029262982074
3.509 3.748157128840581
3.5095 3.749233552157473
3.51 3.750303483929785
3.5105 3.7514133090936577
3.511 3.7525789580024016
3.5115 3.7538064865609106
3.512 3.7550817035316877
3.5125 3.7563933254521933
3.513 3.7577376102362807
3.5135 3.759120987396229
3.514 3.760548496703403
3.5145 3.7620339148669553
3.515 3.7636065050437635
3.5155 3.76528898686528
3.516 3.7670970455625996
3.5165 3.769037869503383
3.517 3.771104761381598
3.5175 3.773285294819215
3.518 3.7755509754983505
3.5185 3.777887666540633
3.519 3.7802859538133307
3.5195 3.782753008901506
3.52 3.785303868133963
3.5205 3.787934335936069
3.521 3.7906244567136236
3.5215 3.7933214601684684
3.522 3.7959339633224625
3.5225 3.798316763385686
3.523 3.800272452888257
3.5235 3.8016277362012785
3.524 3.8024114176419426
3.5245 3.8028963901285175
3.525 3.8034203775616797
3.5255 3.8041879032837462
3.526 3.805248210448613
3.5265 3.8065746573721464
3.527 3.808130926185915
3.5275 3.8099039119847733
3.528 3.8118949523421284
3.5285 3.814112698111873
3.529 3.8165619498313292
3.5295 3.8192415093607925
3.53 3.8221293069153477
3.5305 3.8251927111999207
3.531 3.828385952375487
3.5315 3.8316562397259366
3.532 3.834932168092597
3.5325 3.8381331774483014
3.533 3.8411345686237537
3.5335 3.8438040664019466
3.534 3.8460782790558943
3.5345 3.84803003112082
3.535 3.8498307211676535
3.5355 3.851627012212897
3.536 3.853487906604882
3.5365 3.8554302471264608
3.537 3.8574515351119922
3.5375 3.8595658902854977
3.538 3.861800463706291
3.5385 3.864189510298094
3.539 3.86678661561763
3.5395 3.869652863011809
3.54 3.872864991417976
3.5405 3.876498952941181
3.541 3.88061714102808
3.5415 3.885242727541546
3.542 3.89032007180787
3.5425 3.8956802741310534
3.543 3.9009616322029776
3.5435 3.9055537239882883
3.544 3.908722622897879
3.5445 3.909955982666813
3.545 3.90929536573607
3.5455 3.907297085507305
3.546 3.9047270136226127
3.5465 3.9022790353776644
3.547 3.90042117782263
3.5475 3.8993167559894717
3.548 3.898891638363936
3.5485 3.89897861765673
3.549 3.8994099061320417
3.5495 3.9000683155253304
3.55 3.9008833728512533
3.5505 3.9018194477176715
3.551 3.902862861129054
3.5515 3.904014703962006
3.552 3.9053064939833204
3.5525 3.9068018999386824
3.553 3.9086398762801364
3.5535 3.9110377810246097
3.554 3.9143087385127844
3.5545 3.9187676735091506
3.555 3.9244963305263125
3.5555 3.931016586047856
3.556 3.9372433108507066
3.5565 3.942220991619032
3.557 3.945900829873664
3.5575 3.948643629141796
3.558 3.9502497730599346
3.5585 3.950018076862306
3.559 3.9477475201252075
3.5595 3.9442291972522545
3.56 3.940636423467418
3.5605 3.937839415614122
3.561 3.936248276192159
3.5615 3.9360006722268013
3.562 3.937135902570934
3.5625 3.9396106369831534
3.563 3.9432460056995966
3.5635 3.947644192180957
3.564 3.952193065398691
3.5645 3.9561462817379924
3.565 3.958828451993594
3.5655 3.959832984920161
3.566 3.9589782730566965
3.5665 3.9560547590084214
3.567 3.9509011581953493
3.5675 3.9439992846509577
3.568 3.9366245441020444
3.5685 3.9301343759126803
3.569 3.925223936108268
3.5695 3.9219167240064428
3.57 3.919893826347997
3.5705 3.9187936722722627
3.571 3.9183252218568976
3.5715 3.9183044732400836
3.572 3.9186274397733856
3.5725 3.9192376568838094
3.573 3.9201278589617727
3.5735 3.9213149330513426
3.574 3.922833352621649
3.5745 3.9247466616745585
3.575 3.9271176407556228
3.5755 3.929994825939146
3.576 3.933319367427706
3.5765 3.9368013850898995
3.577 3.939888673230141
3.5775 3.941947284168788
3.578 3.942643454485
3.5785 3.9421394877962213
3.579 3.940934403181884
3.5795 3.9395870124015255
3.58 3.9385068381066324
3.5805 3.9378803669038147
3.581 3.937732321939726
3.5815 3.9380020938540072
3.582 3.9386249472582593
3.5825 3.9395516444240632
3.583 3.9407594208642545
3.5835 3.9422592352118633
3.584 3.9440947816089666
3.5845 3.946376809484442
3.585 3.94937036226741
3.5855 3.9535925956776916
3.586 3.959876276670479
3.5865 3.9691986539464574
3.587 3.9819959304245716
3.5875 3.9972829613974215
3.588 4.012204482138617
3.5885 4.022852170325691
3.589 4.025967660112284
3.5895 4.02066349302187
3.59 4.008927746014522
3.5905 3.9945198249433966
3.591 3.980971891371566
3.5915 3.9702781212546574
3.592 3.962804944624721
3.5925 3.9579829873466883
3.593 3.955015886648053
3.5935 3.953253843280401
3.594 3.952276978319115
3.5945 3.9518521398244024
3.595 3.951863257435515
3.5955 3.9522568341488826
3.596 3.9530143256436743
3.5965 3.9541227308286038
3.597 3.9555374240119585
3.5975 3.957167385108023
3.598 3.958848937439334
3.5985 3.960372839236535
3.599 3.9615172229174265
3.5995 3.9621136022196
3.6 3.962097262153958
3.6005 3.9615549401709567
3.601 3.960721735034741
3.6015 3.9598707211971655
3.602 3.9592281208059523
3.6025 3.9589234734251617
3.603 3.958990518760257
3.6035 3.9593977051821243
3.604 3.960094004273052
3.6045 3.9610327568330037
3.605 3.9621976275149473
3.6055 3.963600103910731
3.606 3.9653068899173354
3.6065 3.9674673754814522
3.607 3.9703663083231175
3.6075 3.9744947700379702
3.608 3.9806103726823236
3.6085 3.989588522128394
3.609 4.001858779775048
3.6095 4.016305781275096
3.61 4.0294909371156225
3.6105 4.036621738094866
3.611 4.03427318471847
3.6115 4.022741833245326
3.612 4.0059850584747645
3.6125 3.9890762635559414
3.613 3.975315854195556
3.6135 3.9654192559920114
3.614 3.9585369890253306
3.6145 3.9535386045420795
3.615 3.949596509961494
3.6155 3.9462489328342256
3.616 3.943277502813886
3.6165 3.9406116078249758
3.617 3.938252318459786
3.6175 3.936257828770569
3.618 3.9347738686422593
3.6185 3.934097089447003
3.619 3.9347827401499975
3.6195 3.9377846165089947
3.62 3.9443545399237037
3.6205 3.9552832770262176
3.621 3.969234065823648
3.6215 3.981662232962999
3.622 3.9870372322690786
3.6225 3.9828459397844496
3.623 3.9707064219204
3.6235 3.954735709608765
3.624 3.9393745226316126
3.6245 3.9273183486404077
3.625 3.9190183109168286
3.6255 3.9136730075060795
3.626 3.910283940417032
3.6265 3.9081147791061417
3.627 3.9067224388594797
3.6275 3.905880334938117
3.628 3.905473079905616
3.6285 3.905460103197803
3.629 3.9058462168380226
3.6295 3.90669073240669
3.63 3.9081446319568576
3.6305 3.910513488890664
3.631 3.9143227114604757
3.6315 3.920294376889566
3.632 3.929078466914892
3.6325 3.940636775692517
3.633 3.9536135389468408
3.6335 3.9652067637023345
3.634 3.971906254476372
3.6345 3.971061965092784
3.635 3.962745528980027
3.6355 3.9501689650610077
3.636 3.937518005689122
3.6365 3.9273958075801785
3.637 3.9203165954930315
3.6375 3.915699904838177
3.638 3.9127842477779504
3.6385 3.9109925764013242
3.639 3.9099795361688967
3.6395 3.90956166023087
3.64 3.909673616777643
3.6405 3.910305895666572
3.641 3.9115057997711213
3.6415 3.9133707681699343
3.642 3.9160945665209335
3.6425 3.9200319547566194
3.643 3.925734714534392
3.6435 3.9339092255606802
3.644 3.944849782061053
3.6445 3.9571372088999395
3.645 3.9668280519524943
3.6455 3.9696318550451855
3.646 3.964759911279258
3.6465 3.9553701437359168
3.647 3.9454056777603492
3.6475 3.9371596174486863
3.648 3.9312345658597776
3.6485 3.9273752107851925
3.649 3.925045386603478
3.6495 3.923747027186418
3.65 3.923114615167287
3.6505 3.9229237751459953
3.651 3.923066496686359
3.6515 3.92349408433778
3.652 3.924205054123779
3.6525 3.925223006249724
3.653 3.926608568911404
3.6535 3.928480704508604
3.654 3.9310567006370176
3.6545 3.9346963368651275
3.655 3.9398561561579326
3.6555 3.9468416113322666
3.656 3.955284270269096
3.6565 3.963709765007313
3.657 3.969700618457595
3.6575 3.971157468347644
3.658 3.967859310236741
3.6585 3.9617027676472967
3.659 3.955220025472971
3.6595 3.9500249335774695
3.66 3.94652295030214
3.6605 3.944463617611203
3.661 3.943433202083974
3.6615 3.943088833268649
3.662 3.9432038523904476
3.6625 3.9436336170103923
3.663 3.9443006270978342
3.6635 3.9451705823565257
3.664 3.9462476440662497
3.6645 3.947578012462013
3.665 3.9492634104472737
3.6655 3.951480679981972
3.666 3.954485130256601
3.6665 3.958553533119173
3.667 3.9638062633809747
3.6675 3.970011075588043
3.668 3.976485937870753
3.6685 3.9822155870308764
3.669 3.9861815289190767
3.6695 3.987697490786208
3.67 3.9866660040836956
3.6705 3.9835422874889046
3.671 3.9791036172363876
3.6715 3.9741325329844868
3.672 3.9692288480242874
3.6725 3.9648241034057046
3.673 3.96121316206015
3.6735 3.958537711044653
3.674 3.956777655875304
3.6745 3.955796114165582
3.675 3.955432744324397
3.6755 3.955563990086673
3.676 3.9561048401923076
3.6765 3.957008245803382
3.677 3.9582645376570733
3.6775 3.9599034257600794
3.678 3.9619954211958825
3.6785 3.964633966437469
3.679 3.967889207830246
3.6795 3.9717812280251303
3.68 3.9762588337355895
3.6805 3.9812052757281764
3.681 3.986440203576694
3.6815 3.991641480480589
3.682 3.9963059002930974
3.6825 3.9998951784076864
3.683 4.002204426974962
3.6835 4.003653324919568
3.684 4.005177351722586
3.6845 4.007803413754323
3.685 4.012203448315739
3.6855 4.018435418316298
3.686 4.0260132815394565
3.6865 4.034336223277344
3.687 4.043159401804924
3.6875 4.05266520692746
3.688 4.062580157049216
3.6885 4.071123125987417
3.689 4.074939767846316
3.6895 4.0706210758174395
3.69 4.056913381840185
3.6905 4.035959723336327
3.691 4.012140883423988
3.6915 3.989661366035574
3.692 3.9709422904520872
3.6925 3.956600774253764
3.693 3.9461746592893503
3.6935 3.9387901771079017
3.694 3.9335612837148917
3.6945 3.929784886546847
3.695 3.926973961723731
3.6955 3.9248316078062517
3.696 3.9231891511145607
3.6965 3.92197470334544
3.697 3.921183968169241
3.6975 3.920870654355217
3.698 3.9211450943634256
3.6985 3.922160479134466
3.699 3.9240310539478083
3.6995 3.926620088181548
3.7 3.9291547576551205
3.7005 3.929684770231286
3.701 3.924704106811956
3.7015 3.909681083370125
3.702 3.881263518366876
3.7025 3.840463935656584
3.703 3.7938675712783096
3.7035 3.7506465594698044
3.704 3.717397920748387
3.7045 3.6955475471700483
3.705 3.681680148669897
3.7055 3.669926855146465
3.706 3.653640979859234
3.7065 3.626320486185839
3.707 3.581151938416631
3.7075 3.511022231700685
3.708 3.410655604129933
3.7085 3.28187930110163
3.709 3.1396340905970943
3.7095 3.0085868367533886
3.71 2.907812808412868
3.7105 2.8409634307790066
3.711 2.80086287381332
3.7115 2.778575682342514
3.712 2.7677908207484707
3.7125 2.765381913476088
3.713 2.7709108149998842
3.7135 2.786698696766984
3.714 2.819589421915464
3.7145 2.885896074133931
3.715 3.019005165229914
3.7155 3.2563550287893426
3.716 3.5520706758245213
3.7165 3.761697706834391
3.717 3.84763782616253
3.7175 3.870590975242682
3.718 3.8734248700750262
3.7185 3.871499672929935
3.719 3.8690444087973743
3.7195 3.8670130053973155
3.72 3.865546499147116
3.7205 3.864624206342639
3.721 3.8642450297045814
3.7215 3.864445191460253
3.722 3.865322170202485
3.7225 3.866992611059241
3.723 3.8695135388937993
3.7235 3.872707503104299
3.724 3.876060475576712
3.7245 3.8788012556057447
3.725 3.8802578521771567
3.7255 3.8801412405678404
3.726 3.878596763875799
3.7265 3.876055542518725
3.727 3.8730805682071674
3.7275 3.870194715352725
3.728 3.8677491398221493
3.7285 3.865897797115763
3.729 3.864657677197969
3.7295 3.8639744552630892
3.73 3.8637853454778375
3.7305 3.8640475132931913
3.731 3.8647748410211564
3.7315 3.866031103498588
3.732 3.867964923898488
3.7325 3.870776315119204
3.733 3.874665607263485
3.7335 3.8796880201919306
3.734 3.8855674586144415
3.7345 3.8916689358251917
3.735 3.8972049321626985
3.7355 3.9013960847174554
3.736 3.9035508050002514
3.7365 3.9031547128431
3.737 3.900185726797333
3.7375 3.8952906324843157
3.738 3.889551117744859
3.7385 3.883969898261287
3.739 3.879141784904541
3.7395 3.8752600212550474
3.74 3.872299717000785
3.7405 3.870167973132136
3.741 3.8687694128623464
3.7415 3.868008095416754
3.742 3.8677801161203957
3.7425 3.867991767594412
3.743 3.8685662951149515
3.7435 3.8694779106060055
3.744 3.8707290924244857
3.7445 3.872313492848714
3.745 3.8742214928941126
3.7455 3.876448515965671
3.746 3.879048096472503
3.7465 3.8821033437483896
3.747 3.885659133487132
3.7475 3.889580354079018
3.748 3.893478382476256
3.7485 3.8967796316542715
3.749 3.898999586330757
3.7495 3.900125387630495
3.75 3.90092200729831
3.7505 3.9028368553994826
3.751 3.907378855481821
3.7515 3.9152520068780943
3.752 3.925668201067169
3.7525 3.9363967134167934
3.753 3.9447613434537248
3.7535 3.949094060601687
3.754 3.949537149120652
3.7545 3.947396706309239
3.755 3.943739576036916
3.7555 3.9387417385065797
3.756 3.9323266390175364
3.7565 3.9250761722608916
3.757 3.918152693578352
3.7575 3.9124961462662577
3.758 3.908389970664163
3.7585 3.905660454769973
3.759 3.904001406435289
3.7595 3.9031475394874517
3.76 3.9029251704640684
3.7605 3.9032389267395624
3.761 3.9040813998137436
3.7615 3.9055528169173597
3.762 3.907917879409509
3.7625 3.911693626632478
3.763 3.9178148587346966
3.7635 3.9278095135689215
3.764 3.9439497661336462
3.7645 3.9692305824519716
3.765 4.006846864571162
3.7655 4.05862622717073
3.766 4.1220789401282305
3.7665 4.18788195269799
3.767 4.239740307152885
3.7675 4.257636903419475
3.768 4.2287508695514875
3.7685 4.161310043836674
3.769 4.081944671201309
3.7695 4.015433909420882
3.77 3.970813280730243
3.7705 3.944822514399232
3.771 3.930800704999357
3.7715 3.9234739323271866
3.772 3.9196875133983147
3.7725 3.917770308887369
3.773 3.916891373162019
3.7735 3.916650751908672
3.774 3.916867278309298
3.7745 3.9174848731510172
3.775 3.9185551350185035
3.7755 3.920305264095817
3.776 3.923313820736248
3.7765 3.9288817615852514
3.777 3.939724035334838
3.7775 3.9610002406232416
3.778 4.001183762538568
3.7785 4.071628025279391
3.779 4.183141032343399
3.7795 4.337939013108994
3.78 4.506265282002265
3.7805 4.551355320381231
3.781 4.420201531229627
3.7815 4.246742592204082
3.782 4.110797172589616
3.7825 4.021482896091981
3.783 3.9701390861576664
3.7835 3.9428658906418006
3.784 3.928646086839973
3.7845 3.920934978617036
3.785 3.9164364686370527
3.7855 3.9136362122326007
3.786 3.9118871855222688
3.7865 3.9109483677236776
3.787 3.9108040669706687
3.7875 3.9116553080951535
3.788 3.9140464883358446
3.7885 3.919183111956875
3.789 3.92936910300791
3.7895 3.9484203986659425
3.79 3.9808177310232002
3.7905 4.02810304901567
3.791 4.083416280917695
3.7915 4.130485096874083
3.792 4.151478544481978
3.7925 4.138062169974654
3.793 4.095880915307565
3.7935 4.039961665374263
3.794 3.9860015011649965
3.7945 3.943570605402786
3.795 3.914764012273051
3.7955 3.8970167922917964
3.796 3.8864909818879623
3.7965 3.8800732584251145
3.797 3.875819770235945
3.7975 3.8727115868964708
3.798 3.8702795083265658
3.7985 3.8683582751610404
3.799 3.866980782142611
3.7995 3.8663625829776445
3.8 3.8670334072846844
3.8005 3.8700689326829396
3.801 3.877173045723022
3.8015 3.888365906072548
3.802 3.889471499721245
3.8025 3.830116842461023
3.803 3.6743449192157636
3.8035 3.509226008724249
3.804 3.4328581378603973
3.8045 3.468090415091532
3.805 3.6148271326879575
3.8055 3.8509214159088723
3.806 4.0619877998862295
3.8065 4.095574213734426
3.807 4.0010326673301
3.8075 3.9127007077756746
3.808 3.865650268506699
3.8085 3.8450158864497554
3.809 3.83611276822901
3.8095 3.8318283156760353
3.81 3.8293993502923653
3.8105 3.8278423462047284
3.811 3.8268203769480946
3.8115 3.826210646933533
3.812 3.825975494457162
3.8125 3.8261053260796443
3.813 3.826627091437154
3.8135 3.8276782468154478
3.814 3.829632748811341
3.8145 3.8333468012382026
3.815 3.8404253797937065
3.8155 3.853108853966808
3.816 3.8731017636029597
3.8165 3.899436890897925
3.817 3.9269698604463725
3.8175 3.9476554903447587
3.818 3.954659507814241
3.8185 3.9465705109762785
3.819 3.927694602146487
3.8195 3.9047682776039236
3.82 3.8833268808088155
3.8205 3.8661318407264984
3.821 3.853624064712201
3.8215 3.8450690482207994
3.822 3.839491353671632
3.8225 3.8360208929105335
3.823 3.8339993498668106
3.8235 3.832947185584012
3.824 3.832545723470898
3.8245 3.83258654157778
3.825 3.8329491404571323
3.8255 3.8335719275776308
3.826 3.8344423803909082
3.8265 3.835560120677594
3.827 3.83691791802626
3.8275 3.8384682322388572
3.828 3.840091430121146
3.8285 3.8415880491990864
3.829 3.842718646224868
3.8295 3.843296524149026
3.83 3.843270758803274
3.8305 3.8427665212983078
3.831 3.8420068712254443
3.8315 3.8412352418889357
3.832 3.8406543040526353
3.8325 3.8404329340170085
3.833 3.8406813086994243
3.8335 3.841493414717122
3.834 3.8429243214462128
3.8345 3.844996733054008
3.835 3.8476717552551287
3.8355 3.8508620865654626
3.836 3.8544662743787486
3.8365 3.858433034399506
3.837 3.862807456626009
3.8375 3.8676580700137864
3.838 3.8729231844408565
3.8385 3.878191236575849
3.839 3.882672145396488
3.8395 3.885480819375254
3.84 3.886117668716323
3.8405 3.8846851033543865
3.841 3.8817575003627747
3.8415 3.878098393443522
3.842 3.874364150943479
3.8425 3.870979438973717
3.843 3.8681263662571768
3.8435 3.8658051208577
3.844 3.8638871321888706
3.8445 3.8622183495917115
3.845 3.8606896037517524
3.8455 3.859293836420309
3.846 3.8581062399563377
3.8465 3.8572591739042776
3.847 3.8569029598174405
3.8475 3.857213289013491
3.848 3.858430437987523
3.8485 3.8609759443573806
3.849 3.865583780990856
3.8495 3.8735131954975417
3.85 3.8867857409511624
3.8505 3.9082390870196724
3.851 3.9408746819792766
3.8515 3.9858279461861352
3.852 4.038954970571555
3.8525 4.088761566429093
3.853 4.119992907700589
3.8535 4.122101122538461
3.854 4.095901482836163
3.8545 4.051808783462291
3.855 4.002549365603822
3.8555 3.95746862210338
3.856 3.9211042732844303
3.8565 3.894372168915555
3.857 3.876059731421104
3.8575 3.8641111348566737
3.858 3.8564747789621157
3.8585 3.8515452180392638
3.859 3.848232800380857
3.8595 3.8458684654527504
3.86 3.8440869458986446
3.8605 3.8426930483034214
3.861 3.841609467151426
3.8615 3.840813155462734
3.862 3.840306289273287
3.8625 3.8401187162504877
3.863 3.8402872446578487
3.8635 3.840872224223525
3.864 3.841963098688775
3.8645 3.843669934093808
3.865 3.846054298772656
3.8655 3.848981721310177
3.866 3.851972251407397
3.8665 3.8542628438486277
3.867 3.855086401169566
3.8675 3.854081315538809
3.868 3.8514609251684435
3.8685 3.84784412025816
3.869 3.8438893632819715
3.8695 3.840016745894757
3.87 3.836368781370733
3.8705 3.8329329389969287
3.871 3.8296695277620136
3.8715 3.8265491175467785
3.872 3.823545340231596
3.8725 3.820637913014024
3.873 3.817811698426941
3.8735 3.8150413828384773
3.874 3.8123225046293685
3.8745 3.809633391368954
3.875 3.8069357786852605
3.8755 3.8041874411429797
3.876 3.8013424983388395
3.8765 3.798389996043791
3.877 3.795371793399073
3.8775 3.7923617414793833
3.878 3.789449675653704
3.8785 3.78670131442498
3.879 3.7841528149387296
3.8795 3.7818073643881904
3.88 3.7796550899518406
3.8805 3.77768967618045
3.881 3.775914783016126
3.8815 3.7743338854044497
3.882 3.772965385532875
3.8825 3.7718302801416437
3.883 3.770968922319276
3.8835 3.770421488554356
3.884 3.7702369678810497
3.8845 3.770442128568633
3.885 3.771012638397056
3.8855 3.7718231020770796
3.886 3.772566007669343
3.8865 3.7727491648331393
3.887 3.771877287748892
3.8875 3.7697019724288916
3.888 3.7663443614522363
3.8885 3.762180083698083
3.889 3.757584292476813
3.8895 3.7528437051477885
3.89 3.748169206768167
3.8905 3.7437387485357148
3.891 3.7397077803795193
3.8915 3.7361475175122676
3.892 3.7330525671131403
3.8925 3.730349831412366
3.893 3.727952772232599
3.8935 3.7257843769946772
3.894 3.7237893260936312
3.8945 3.721947531114149
3.895 3.7202510491340037
3.8955 3.718714199751786
3.896 3.717319651284588
3.8965 3.7160431769197464
3.897 3.7148478621512178
3.8975 3.7136996718789144
3.898 3.7126054410257856
3.8985 3.7115798286309145
3.899 3.7105883169766445
3.8995 3.70952582607885
3.9 3.7082154347265304
3.9005 3.7065214100359567
3.901 3.7044263676964073
3.9015 3.7020740947519934
3.902 3.6996751797871896
3.9025 3.6974137547165418
3.903 3.695390473756448
3.9035 3.693627474040844
3.904 3.692142994661366
3.9045 3.6909848220204866
3.905 3.6902003302155153
3.9055 3.6897703001840325
3.906 3.689601903359349
3.9065 3.689591123253794
3.907 3.6896963559285973
3.9075 3.6899834628887644
3.908 3.6905849377650304
3.9085 3.6915961607724848
3.909 3.6929305324219994
3.9095 3.694283097770847
3.91 3.695181467386594
3.9105 3.695209448128426
3.911 3.6942135328590746
3.9115 3.692358706474148
3.912 3.689993340861922
3.9125 3.6874607167188964
3.913 3.684991591303052
3.9135 3.6827051376272335
3.914 3.6806702347428955
3.9145 3.6789315649343832
3.915 3.677496259278171
3.9155 3.6763370290782396
3.916 3.6754124141135707
3.9165 3.6746930616665727
3.917 3.674166921773824
3.9175 3.6738378907663316
3.918 3.673714209945911
3.9185 3.6738077126175694
3.919 3.6741436220624744
3.9195 3.674739899934564
3.92 3.675625539780431
3.9205 3.6768114594952097
3.921 3.678287035509867
3.9215 3.679972099759456
3.922 3.68168650682719
3.9225 3.683150231837799
3.923 3.684049385964106
3.9235 3.684137584451034
3.924 3.683337630314818
3.9245 3.681754993705975
3.925 3.6796552417142587
3.9255 3.6773486090678427
3.926 3.6751281480608666
3.9265 3.673220361788034
3.927 3.671746267018084
3.9275 3.670729171267209
3.928 3.6701300919390567
3.9285 3.669902631506644
3.929 3.670018431541979
3.9295 3.6704830018893366
3.93 3.671316870524593
3.9305 3.6725573708942774
3.931 3.674246669944915
3.9315 3.676447968098418
3.932 3.6792421580747634
3.9325 3.682748743505509
3.933 3.6870881373090425
3.9335 3.6922029841690014
3.934 3.69762628719669
3.9345 3.702364906563811
3.935 3.705249054907264
3.9355 3.705590994067509
3.936 3.703615245404495
3.9365 3.700283655433762
3.937 3.696702050638531
3.9375 3.6936385067895054
3.938 3.691416840866542
3.9385 3.6900486766701883
3.939 3.6893951487725074
3.9395 3.6892889136075544
3.94 3.6895916121757795
3.9405 3.690197444408919
3.941 3.691043350367564
3.9415 3.6921024292493074
3.942 3.693395440286932
3.9425 3.695010056682512
3.943 3.6971247671143415
3.9435 3.700075614638931
3.944 3.704442089840735
3.9445 3.7111617599848996
3.945 3.7215419764142146
3.9455 3.736953833098373
3.946 3.758051200145066
3.9465 3.7836963661308944
3.947 3.810368273756498
3.9475 3.832989599043521
3.948 3.847101687926604
3.9485 3.8507713828326606
3.949 3.8448737879366304
3.9495 3.8319816287348454
3.95 3.8152182860113575
3.9505 3.797572107495909
3.951 3.781451961121271
3.9515 3.768362639873133
3.952 3.75886986387036
3.9525 3.7527834773380073
3.953 3.749547542636374
3.9535 3.7485014542238284
3.954 3.748991377869639
3.9545 3.750341610851616
3.955 3.75180072477952
3.9555 3.752595154969362
3.956 3.7519592139300704
3.9565 3.749388164202979
3.957 3.7449166147136195
3.9575 3.739244306447474
3.958 3.733364406024802
3.9585 3.728086533439801
3.959 3.723811156422415
3.9595 3.720623010166645
3.96 3.7184526406552623
3.9605 3.7171642750932667
3.961 3.7165903329708927
3.9615 3.7165694493280688
3.962 3.716973961812747
3.9625 3.717716758572725
3.963 3.7187539444954103
3.9635 3.7200816915133563
3.964 3.721739138843307
3.9645 3.7238178252118894
3.965 3.726505230159572
3.9655 3.730121128105613
3.966 3.7351412801808896
3.9665 3.7421238140033095
3.967 3.751316199520489
3.9675 3.761616634339732
3.968 3.7687814056600955
3.9685 3.7646125153957124
3.969 3.7412373086220194
3.9695 3.699361177621962
3.97 3.649014400520696
3.9705 3.600767065055659
3.971 3.55979997519919
3.9715 3.526499052411922
3.972 3.499291750583187
3.9725 3.4766028487320844
3.973 3.4576691288497825
3.9735 3.442442026327158
3.974 3.4311298924147318
3.9745 3.4237042463427967
3.975 3.4196721715891902
3.9755 3.4182575907027504
3.976 3.4186823504440946
3.9765 3.4203507011487373
3.977 3.422865670437866
3.9775 3.4259713324917653
3.978 3.429505087193797
3.9785 3.433371194015444
3.979 3.437536532638247
3.9795 3.4420236530993114
3.98 3.4469141989608287
3.9805 3.4523571227804757
3.981 3.4585430852936936
3.9815 3.465698221565874
3.982 3.474047287780892
3.9825 3.4838138048782925
3.983 3.4951980307809487
3.9835 3.5082462740714737
3.984 3.5225278713292996
3.9845 3.53684448671076
3.985 3.54950377876754
3.9855 3.5590933459785825
3.986 3.5652742930837187
3.9865 3.568964161655619
3.987 3.5718947227531954
3.9875 3.5760313866545905
3.988 3.5832366866333762
3.9885 3.59542232022394
3.989 3.615034019625784
3.9895 3.6454271826780404
3.99 3.690614978265738
3.9905 3.752717131068226
3.991 3.8254785938038607
3.9915 3.8890465673868
3.992 3.9219718205252603
3.9925 3.9234211370886216
3.993 3.9098764041554235
3.9935 3.896124591965406
3.994 3.8888016792381928
3.9945 3.889820840080204
3.995 3.8997506159109827
3.9955 3.918378977441008
3.996 3.9417084801224336
3.9965 3.952974979118916
3.997 3.919484660137271
3.9975 3.8350912399106116
3.998 3.7476222553938277
3.9985 3.689777241234597
3.999 3.658724575253669
3.9995 3.643763270198982
4.0 3.6374527665213234
4.0005 3.6357253636822717
4.001 3.6364659504204804
4.0015 3.6385874623570578
4.002 3.6415219694475
4.0025 3.6449694355423867
4.003 3.648748138492869
4.0035 3.652737016249639
4.004 3.6568411218927137
4.0045 3.660989943147812
4.005 3.6651370207260987
4.0055 3.669275774341272
4.006 3.6734321723497265
4.0065 3.6776564561902925
4.007 3.6819920648581244
4.0075 3.686471390089486
4.008 3.691093738897174
4.0085 3.695844395697322
4.009 3.7007100333916343
4.0095 3.705687646079183
4.01 3.7108214190777913
4.0105 3.716237209018339
4.011 3.7222227037840723
4.0115 3.729398445657467
4.012 3.739054922397858
4.0125 3.7538285526341104
4.013 3.7788279547964114
4.0135 3.822778527891937
4.014 3.8957360767291034
4.0145 3.9941584523806215
4.015 4.080296287117386
4.0155 4.114476382866797
4.016 4.106670890326192
4.0165 4.086791444171921
4.017 4.071200683625757
4.0175 4.063774233990462
4.018 4.062553027351261
4.0185 4.062853611708568
4.019 4.059319647949978
4.0195 4.048452690556675
4.02 4.030616789755265
4.0205 4.009306845051147
4.021 3.988444440656111
4.0215 3.9702114964762645
4.022 3.9549332463173217
4.0225 3.941915822316095
4.023 3.9304817706853123
4.0235 3.9205144687679487
4.024 3.912369158688281
4.0245 3.906483651633809
4.025 3.9031034136310465
4.0255 3.9023291939205498
4.026 3.9043146441013237
4.0265 3.909386619711305
4.027 3.917666414366413
4.0275 3.9277190599538345
4.028 3.9347083189411576
4.0285 3.9333055350883646
4.029 3.925555619431811
4.0295 3.9181742481880706
4.03 3.9145015080787298
4.0305 3.9143762156954116
4.031 3.916673117229755
4.0315 3.920432392575276
4.032 3.9250354906053966
4.0325 3.930113229828426
4.033 3.935448287720525
4.0335 3.940899484291932
4.034 3.9463535998776154
4.0345 3.9517124437469695
4.035 3.956899540181735
4.0355 3.9618857135175665
4.036 3.9667155623777957
4.0365 3.971498870052261
4.037 3.976319270317833
4.0375 3.9811561291350293
4.038 3.98587477024033
4.0385 3.990330147423024
4.039 3.994480233169809
4.0395 3.998406232597792
4.04 4.002288371459703
4.0405 4.00632059135894
4.041 4.0106809115996755
4.0415 4.015494103844577
4.042 4.020758892898958
4.0425 4.0260834199051
4.043 4.030250018339864
4.0435 4.030995177341716
4.044 4.025905322217015
4.0445 4.014611549259645
4.045 3.9999758758658333
4.0455 3.986198610537264
4.046 3.9761107701490213
4.0465 3.9706210830610926
4.047 3.9695175235630105
4.0475 3.9721750098125446
4.048 3.9778541582188884
4.0485 3.985793765544888
4.049 3.995185317536813
4.0495 4.004967535275353
4.05 4.013522712510814
4.0505 4.018378558821305
4.051 4.016740835620852
4.0515 4.007052084757871
4.052 3.990109976024418
4.0525 3.9688297703831052
4.053 3.946877457338368
4.0535 3.9273768746239
4.054 3.9119846476022095
4.0545 3.9008455873063737
4.055 3.8931931803481037
4.0555 3.888080148282806
4.056 3.8847314141017586
4.0565 3.8826498051155136
4.057 3.8815766101782954
4.0575 3.881445046863081
4.058 3.8823573328775263
4.0585 3.8846137947212833
4.059 3.8887657517187693
4.0595 3.8956508846885383
4.06 3.9063619093917987
4.0605 3.9220367034511137
4.061 3.9436060811518585
4.0615 3.971640968572964
4.062 4.006110806118374
4.0625 4.046172415928594
4.063 4.090427111397191
4.0635 4.138252695453541
4.064 4.191011863783584
4.0645 4.251764045980001
4.065 4.322526644735443
4.0655 4.391772248800478
4.066 4.426257545391237
4.0665 4.410329675436388
4.067 4.362495436074155
4.0675 4.314886162996502
4.068 4.283144552546513
4.0685 4.266011423632194
4.069 4.258210976119137
4.0695 4.255695227038703
4.07 4.256087936027963
4.0705 4.258108541792708
4.071 4.261101148694569
4.0715 4.264738333370617
4.072 4.268856003510243
4.0725 4.273363714945437
4.073 4.278192160557139
4.0735 4.283269287120956
4.074 4.288485051128382
4.0745 4.2936736410469285
4.075 4.298651411953364
4.0755 4.303288930984766
4.076 4.307573979275227
4.0765 4.311612030234969
4.077 4.315558685266157
4.0775 4.319551369892214
4.078 4.3236803357769125
4.0785 4.3280041190123635
4.079 4.332567856650944
4.0795 4.337465173064477
4.08 4.342890370014049
4.0805 4.349196969614968
4.081 4.356982548698501
4.0815 4.367183669139133
4.082 4.381167436327199
4.0825 4.400705457346867
4.083 4.427418005397748
4.0835 4.460753019931489
4.084 4.493398916391734
4.0845 4.507107590379495
4.085 4.479571346337251
4.0855 4.403036884420801
4.086 4.2968134453406615
4.0865 4.199751672110659
4.087 4.131263127968523
4.0875 4.0928718462086815
4.088 4.080006592197219
4.0885 4.088357544046084
4.089 4.114916657729981
4.0895 4.156628535614918
4.09 4.208641897027779
4.0905 4.2644204289640735
4.091 4.3177090246506085
4.0915 4.362889207145726
4.092 4.393821105910637
4.0925 4.401425439324911
4.093 4.368826337121468
4.0935 4.282036887813596
4.094 4.159867304456184
4.0945 4.039001154954042
4.095 3.9486505676852017
4.0955 3.892908168244017
4.096 3.862159936953481
4.0965 3.8461423688992893
4.097 3.8380505504971234
4.0975 3.83417309544462
4.098 3.832701159181366
4.0985 3.832862052526596
4.099 3.834510411649462
4.0995 3.8380573056136713
4.1 3.8447976480393367
4.1005 3.8577670163909596
4.101 3.883383275115201
4.1015 3.9328350588723273
4.102 4.018155201753916
4.1025 4.136262313870833
4.103 4.258311490864021
4.1035 4.353164186831237
4.104 4.410029739665757
4.1045 4.437978622594129
4.105 4.448460821381151
4.1055 4.448581138347431
4.106 4.442595140502971
4.1065 4.4338458859987275
4.107 4.425619467389569
4.1075 4.421087308474928
4.108 4.422531793160258
4.1085 4.43073626335461
4.109 4.444887760939648
4.1095 4.463014551121174
4.11 4.4826334258835
4.1105 4.501522760385437
4.111 4.518190057506211
4.1115 4.532046371061676
4.112 4.543088731325468
4.1125 4.551336912516894
4.113 4.555890482742169
4.1135 4.553054531206155
4.114 4.531482808998152
4.1145 4.462615533507614
4.115 4.309093837711653
4.1155 4.118701803837346
4.116 3.9798969502246395
4.1165 3.9086345430089198
4.117 3.876678201256973
4.1175 3.862422570874851
4.118 3.8558119647665032
4.1185 3.8526605377608147
4.119 3.851214579876971
4.1195 3.8507204102562715
4.12 3.8508459102286734
4.1205 3.851456024733168
4.121 3.8525324149245384
4.1215 3.85414222959455
4.122 3.8564231437985876
4.1225 3.8595329950632538
4.123 3.863538942056306
4.1235 3.8682445953993314
4.124 3.8730244841633814
4.1245 3.876929525855794
4.125 3.8792212807190696
4.1255 3.879908681000363
4.126 3.879734769932914
4.1265 3.8797254578358507
4.127 3.8808557654442852
4.1275 3.8840978644637056
4.128 3.8906782600114367
4.1285 3.9023553645426263
4.129 3.9217575079776053
4.1295 3.9530745655591994
4.13 4.003439332409427
4.1305 4.084702201202886
4.131 4.212241661013658
4.1315 4.391548120115167
4.132 4.57197529404577
4.1325 4.680021667444936
4.133 4.71541965596177
4.1335 4.688534415648724
4.134 4.58568877320224
4.1345 4.402121361618522
4.135 4.212632182193466
4.1355 4.079535915635396
4.136 4.001193308562766
4.1365 3.9595413083974895
4.137 3.939191342626157
4.1375 3.93096665330964
4.138 3.9301968923422264
4.1385 3.9347673887415633
4.139 3.9438780307214136
4.1395 3.957246524586245
4.14 3.9745000056937068
4.1405 3.9946136913016774
4.141 4.015523010572301
4.1415 4.033989815887707
4.142 4.046224206583207
4.1425 4.04893399002981
4.143 4.040684199231571
4.1435 4.022990425025303
4.144 4.000171901419116
4.1445 3.9775886575152883
4.145 3.959169318770571
4.1455 3.9462161080507956
4.146 3.9380675138386136
4.1465 3.933390800520523
4.147 3.9310248921558424
4.1475 3.930222902304071
4.148 3.930637554245398
4.1485 3.9322427038422765
4.149 3.9353930439984
4.1495 3.941074187081724
4.15 3.9515907548187945
4.1505 3.972022790175008
4.151 4.012699985764685
4.1515 4.089846857175606
4.152 4.214165852814614
4.1525 4.364199126292681
4.153 4.483649628560195
4.1535 4.543457005868826
4.154 4.555567920274732
4.1545 4.526086586249261
4.155 4.444715659216034
4.1555 4.308023697925456
4.156 4.164422695234539
4.1565 4.05896963279421
4.157 4.000429720242503
4.1575 3.972889398748051
4.158 3.9609632772365364
4.1585 3.9561702675738077
4.159 3.954642445061036
4.1595 3.954697663761885
4.16 3.955597443391439
4.1605 3.9570048590906586
4.161 3.9587755012081365
4.1615 3.9608846966260574
4.162 3.9634109871390484
4.1625 3.9665457464179097
4.163 3.970576891262101
4.1635 3.9758339765365625
4.164 3.9825507490535985
4.1645 3.990689059655467
4.165 3.9997210636944773
4.1655 4.008466383578157
4.166 4.015245053570591
4.1665 4.0185073502777096
4.167 4.017704294614243
4.1675 4.01357139539772
4.168 4.007748308158653
4.1685 4.001907888634574
4.169 3.997280976983647
4.1695 3.9944981262674526
4.17 3.9938211916119544
4.1705 3.9954014416524855
4.171 3.999467503117182
4.1715 4.00646948848597
4.172 4.01711820140143
4.1725 4.032352072125332
4.173 4.053092683360538
4.1735 4.079736551249421
4.174 4.1115233969258975
4.1745 4.145556889501827
4.175 4.17617325884416
4.1755 4.194922378497872
4.176 4.193439028180712
4.1765 4.168846529932897
4.177 4.12751409622203
4.1775 4.082027426760425
4.178 4.043596764683275
4.1785 4.016885639835313
4.179 4.000779666862733
4.1795 3.991937925701696
4.18 3.987355961384634
4.1805 3.9850936735927567
4.181 3.9841058690227102
4.1815 3.9838639966353737
4.182 3.9841116224962034
4.1825 3.984724798354917
4.183 3.9856471659491293
4.1835 3.98689071367249
4.184 3.9885418532070487
4.1845 3.9908217270308244
4.185 3.9941524303124245
4.1855 3.9992206601988753
4.186 4.006893158198236
4.1865 4.017817015638317
4.187 4.031566884535379
4.1875 4.045867124329983
4.188 4.056849562754988
4.1885 4.0609568644646705
4.189 4.0571043825635185
4.1895 4.047148683241843
4.19 4.034457037513701
4.1905 4.022132217152451
4.191 4.012027224099245
4.1915 4.004679419284545
4.192 3.9997779279369103
4.1925 3.9967169211138254
4.193 3.9949504472840855
4.1935 3.9940832461659896
4.194 3.9938797905952415
4.1945 3.9942036175047706
4.195 3.99497845586352
4.1955 3.9961773315219764
4.196 3.9978153655168382
4.1965 3.999966653462823
4.197 4.002740706528166
4.1975 4.006229578768441
4.198 4.010375125021331
4.1985 4.014825164789495
4.199 4.018849157298637
4.1995 4.021493626706946
4.2 4.0219907427537445
4.2005 4.020198730265066
4.201 4.0166331541259455
4.2015 4.012148233765374
4.202 4.007552440638302
4.2025 4.003418181147544
4.203 4.000037218570665
4.2035 3.997457638095324
4.204 3.9955965630173464
4.2045 3.994343795396504
4.205 3.993631903527251
4.2055 3.993451847516954
4.206 3.9938429575709735
4.2065 3.9948911087867733
4.207 3.9967185703859647
4.2075 3.999508798548992
4.208 4.003542232612941
4.2085 4.009215749048864
4.209 4.01700161550933
4.2095 4.0272295067679496
4.21 4.039667057409086
4.2105 4.052996122733346
4.211 4.064512790446783
4.2115 4.0707809658605845
4.212 4.069585800875315
4.2125 4.061734705899361
4.213 4.050500138109556
4.2135 4.039333886377647
4.214 4.0302575247426615
4.2145 4.023787842679082
4.215 4.019577863156473
4.2155 4.016997329083174
4.216 4.0154494606509
4.2165 4.0145067821079
4.217 4.013909824321456
4.2175 4.013533029409433
4.218 4.0133488556617545
4.2185 4.013394042688749
4.219 4.013764044012013
4.2195 4.014634030499697
4.22 4.016339403208371
4.2205 4.019506963134828
4.221 4.025242380871558
4.2215 4.035244024634168
4.222 4.051498670263123
4.2225 4.075080500397372
4.223 4.103967539350752
4.2235 4.131242839247094
4.224 4.146920199793983
4.2245 4.144036506592493
4.225 4.1237831214760154
4.2255 4.094507698989932
4.226 4.0659830890675
4.2265 4.04417174812187
4.227 4.030238109544936
4.2275 4.022504566107615
4.228 4.018727417235977
4.2285 4.017197796557947
4.229 4.016909273175911
4.2295 4.017338647254882
4.23 4.0182255327839504
4.2305 4.019453661104399
4.231 4.020971526422376
4.2315 4.022776508263386
4.232 4.024915723233803
4.2325 4.027522058557408
4.233 4.030889158509967
4.2335 4.035536397381894
4.234 4.0422287852529335
4.2345 4.051737551046396
4.235 4.064247181503323
4.2355 4.078577415310561
4.236 4.091899861006209
4.2365 4.100593947975473
4.237 4.102161272388677
4.2375 4.096704312981152
4.238 4.086720866757376
4.2385 4.075566103146314
4.239 4.065828640456901
4.2395 4.058660930282895
4.24 4.05403675672703
4.2405 4.051394093437527
4.241 4.050124623497569
4.2415 4.049783129997302
4.242 4.05008798264013
4.2425 4.050875034581561
4.243 4.052051851376953
4.2435 4.053589084127865
4.244 4.055503381322503
4.2445 4.057894963533694
4.245 4.0609918039320005
4.2455 4.065244085307401
4.246 4.071380492161663
4.2465 4.080427323247965
4.247 4.093331132109715
4.2475 4.1100563942067945
4.248 4.1282135166379
4.2485 4.142530346805191
4.249 4.146849802713112
4.2495 4.1383933748346715
4.25 4.120482070730801
4.2505 4.100184983025007
4.251 4.0832456692276216
4.2515 4.071579676386544
4.252 4.064382904457472
4.2525 4.060099452952753
4.253 4.057506059886726
4.2535 4.055884939362621
4.254 4.054878624266384
4.2545 4.054332059908682
4.255 4.0541753289906515
4.2555 4.054390808902821
4.256 4.054974629262042
4.2565 4.055966758526471
4.257 4.057488844544534
4.2575 4.059841869394195
4.258 4.063700871823985
4.2585 4.07029486516834
4.259 4.0812840963605685
4.2595 4.097680747661127
4.26 4.117770041100681
4.2605 4.136071962776351
4.261 4.145831042413007
4.2615 4.143543597981579
4.262 4.131091919652731
4.2625 4.11390400819939
4.263 4.097466022029594
4.2635 4.084898543276435
4.264 4.0767271914986525
4.2645 4.07200910353924
4.265 4.069488689912608
4.2655 4.068201235664904
4.266 4.067591745109161
4.2665 4.0673854826680325
4.267 4.067483338011129
4.2675 4.067877445272475
4.268 4.0686255412052
4.2685 4.069866986327383
4.269 4.07186455723184
4.2695 4.075065903806757
4.27 4.080030863900309
4.2705 4.087181988204315
4.271 4.096635996183189
4.2715 4.10853431957467
4.272 4.123273826664062
4.2725 4.140437047585148
4.273 4.157013524518141
4.2735 4.167756415176897
4.274 4.168540213388707
4.2745 4.159542971194061
4.275 4.144897679672906
4.2755 4.1296512358425135
4.276 4.117122611234737
4.2765 4.108278233570998
4.277 4.102569474665814
4.2775 4.098998574557981
4.278 4.096721808036931
4.2785 4.095191988001404
4.279 4.094122312431652
4.2795 4.093364957755786
4.28 4.092876010478988
4.2805 4.092669674797725
4.281 4.092779417645038
4.2815 4.093261260236116
4.282 4.0941664205024475
4.2825 4.095543397964724
4.283 4.097404549573807
4.2835 4.099706252830059
4.284 4.102327674936407
4.2845 4.105085761710515
4.285 4.10780820037965
4.2855 4.110394757452469
4.286 4.112868638521708
4.2865 4.115317811975943
4.287 4.117794678523873
4.2875 4.120257048878099
4.288 4.122638149236322
4.2885 4.12490541740712
4.289 4.127118193541224
4.2895 4.129398098289161
4.29 4.131902770014114
4.2905 4.13481892254391
4.291 4.138407876369732
4.2915 4.143071951422821
4.292 4.149376691088469
4.2925 4.157985661562841
4.293 4.169350449044237
4.2935 4.183129270013663
4.294 4.197402895919596
4.2945 4.208122970030517
4.295 4.210003393133028
4.2955 4.200279246629905
4.296 4.1830854057253815
4.2965 4.167845291545189
4.297 4.161945725298884
4.2975 4.165338921713361
4.298 4.1723668877352535
4.2985 4.177800376065179
4.299 4.180321086390749
4.2995 4.181204500806698
4.3 4.181821668162789
4.3005 4.182750711319216
4.301 4.184056126025193
4.3015 4.185644436228011
4.302 4.18744645106291
4.3025 4.189435702878506
4.303 4.191638550413393
4.3035 4.194096546336845
4.304 4.196884910915425
4.3045 4.200095806497019
4.305 4.203877631330752
4.3055 4.208467165490572
4.306 4.2142758509828075
4.3065 4.221883865714461
4.307 4.231845318377716
4.3075 4.244018932038013
4.308 4.256787110086758
4.3085 4.267397273199207
4.309 4.274008099970291
4.3095 4.2770939053973835
4.31 4.278119096349289
4.3105 4.277648837263585
4.311 4.275742444499342
4.3115 4.273107289972443
4.312 4.2709129204985965
4.3125 4.26997908594261
4.313 4.270465094519696
4.3135 4.272116573955134
4.314 4.274590291032848
4.3145 4.277598898359266
4.315 4.2809695548324695
4.3155 4.284618506080499
4.316 4.288532920528664
4.3165 4.2927460023765525
4.317 4.297342505312634
4.3175 4.3024576882767525
4.318 4.30827306342946
4.3185 4.315016348254983
4.319 4.322923194108278
4.3195 4.332130824628012
4.32 4.342452021518478
4.3205 4.3530981085699425
4.321 4.36270147432464
4.3215 4.369855269743231
4.322 4.373875968834748
4.3225 4.375061908854211
4.323 4.37440442118118
4.3235 4.373034661433439
4.324 4.371853304532604
4.3245 4.371430805459295
4.325 4.371965821672348
4.3255 4.373419987673906
4.326 4.375606524803042
4.3265 4.37832435182523
4.327 4.381404908732805
4.3275 4.384724674810536
4.328 4.388210599152232
4.3285 4.391839617188492
4.329 4.395614466106218
4.3295 4.399534646136165
4.33 4.403575943317612
4.3305 4.407670793802107
4.331 4.411718490151585
4.3315 4.415609600493201
4.332 4.41924722808304
4.3325 4.422528617774067
4.333 4.425325215906418
4.3335 4.4274768072637025
4.334 4.428840142827357
4.3345 4.4293792935833425
4.335 4.429227654983049
4.3355 4.428691058849425
4.336 4.428110341373526
4.3365 4.427756166908572
4.337 4.427788523835754
4.3375 4.4282818472298695
4.338 4.4292521533481635
4.3385 4.430667054045105
4.339 4.432463635276316
4.3395 4.434569419803458
4.34 4.436901913641852
4.3405 4.439401913058268
4.341 4.442008123576996
4.3415 4.4446688553280245
4.342 4.447340385106908
4.3425 4.4499645394415355
4.343 4.452460348270949
4.3435 4.454714802492803
4.344 4.456625105252377
4.3445 4.4581320153095225
4.345 4.459251962031037
4.3455 4.460041604685419
4.346 4.460590491963431
4.3465 4.461005433003673
4.347 4.461407058322805
4.3475 4.461889170027377
4.348 4.462503865643568
4.3485 4.463265223713827
4.349 4.464144234996991
4.3495 4.465075434930685
4.35 4.46599137212698
4.3505 4.466855354852965
4.351 4.467682282949952
4.3515 4.468514249235253
4.352 4.469371304996062
4.3525 4.470184155604
4.353 4.470775268861293
4.3535 4.470934456502362
4.354 4.470515330169332
4.3545 4.469495358911476
4.355 4.467953483444622
4.3555 4.4660282530232385
4.356 4.463923633415395
4.3565 4.461854991406811
4.357 4.459979940805053
4.3575 4.458348390692728
4.358 4.456949571834346
4.3585 4.4557341687500776
4.359 4.4546482715834985
4.3595 4.453631487586706
4.36 4.452647355910018
4.3605 4.4516774661084435
4.361 4.450722188421099
4.3615 4.449774720698588
4.362 4.448833046616866
4.3625 4.447866372281452
4.363 4.446854573722455
4.3635 4.445798534840169
4.364 4.444725114931624
4.3645 4.443645526881727
4.365 4.442543119119926
4.3655 4.441365094271611
4.366 4.4400989279886796
4.3665 4.438764958462367
4.367 4.437386713898497
4.3675 4.435962172919722
4.368 4.434511345576726
4.3685 4.433089314353599
4.369 4.43178922405498
4.3695 4.430678407071164
4.37 4.429784114621271
4.3705 4.42909071272837
4.371 4.428572024076012
4.3715 4.428210639029271
4.372 4.427976432773112
4.3725 4.427835151038994
4.373 4.427764967114254
4.3735 4.4277545571258505
4.374 4.427794409905268
4.3745 4.427840819727847
4.375 4.427796147488281
4.3755 4.427568040990649
4.376 4.427118000749073
4.3765 4.426456269415579
4.377 4.4256197931758665
4.3775 4.424642848647983
4.378 4.423565926653812
4.3785 4.422446062651686
4.379 4.421362611293225
4.3795 4.420373958108674
4.38 4.419511202717884
4.3805 4.418784945858799
4.381 4.4182026368017135
4.3815 4.417781506060286
4.382 4.417547458045383
4.3825 4.417561105090878
4.383 4.417912886180832
4.3835 4.418705179731753
4.384 4.420026331423377
4.3845 4.421883727283194
4.385 4.424165158019826
4.3855 4.426655599388728
4.386 4.429103127761045
4.3865 4.43132523198985
4.387 4.433223410690787
4.3875 4.434768946754025
4.388 4.43591555070235
4.3885 4.436510421753392
4.389 4.436390825612146
4.3895 4.435569364912561
4.39 4.4343273066024365
4.3905 4.4330326202500645
4.391 4.4319849789701165
4.3915 4.431343981665022
4.392 4.431166133432579
4.3925 4.4314495041200965
4.393 4.432151204510711
4.3935 4.4331997955493465
4.394 4.434512325362877
4.3945 4.436018555091553
4.395 4.437706736242414
4.3955 4.439630897335172
4.396 4.4419648767393705
4.3965 4.44505877610669
4.397 4.449604668789745
4.3975 4.457010493458264
4.398 4.470075161374582
4.3985 4.493575321758459
4.399 4.532330881331261
4.3995 4.582938160672032
4.4 4.62694256077494
4.4005 4.643260211379334
4.401 4.626174638143584
4.4015 4.587883646383546
4.402 4.547867661111028
4.4025 4.517885842602751
4.403 4.498730561042049
4.4035 4.486982352187861
4.404 4.479589564130335
4.4045 4.474797498661489
4.405 4.4717721903077825
4.4055 4.470217347809689
4.406 4.470079992816989
4.4065 4.471435140616376
4.407 4.47440893229384
4.4075 4.478970675158512
4.408 4.484566150300492
4.4085 4.489769527589359
4.409 4.492572968695499
4.4095 4.4914228407021755
4.41 4.486345196578497
4.4105 4.47899642752052
4.411 4.47155408957951
4.4115 4.465489384054028
4.412 4.461175300067095
4.4125 4.458284556531102
4.413 4.456343252997198
4.4135 4.454981116208766
4.414 4.453980342319627
4.4145 4.453263469208969
4.415 4.452834270824096
4.4155 4.452767998051326
4.416 4.453206347684531
4.4165 4.454380492356679
4.417 4.456700416785908
4.4175 4.4609870561609055
4.418 4.469073061760597
4.4185 4.485064322985456
4.419 4.516702513781403
4.4195 4.571906444709497
4.42 4.64323599986779
4.4205 4.7011699300649346
4.421 4.720777048513681
4.4215 4.695736442363224
4.422 4.635439712013359
4.4225 4.568366653967714
4.423 4.520209062998753
4.4235 4.493182542818041
4.424 4.479105799960094
4.4245 4.471608390734395
4.425 4.467452707006678
4.4255 4.465104729784845
4.426 4.463798655769158
4.4265 4.463115973945862
4.427 4.462770906200947
4.4275 4.462511989558423
4.428 4.462083086285465
4.4285 4.461252102292199
4.429 4.459900336681261
4.4295 4.458048131670666
4.43 4.455831727164363
4.4305 4.453441126546591
4.431 4.451079692655742
4.4315 4.448928970526411
4.432 4.447123599106239
4.4325 4.445748978628171
4.433 4.4448439887350135
4.4335 4.444428382546799
4.434 4.444522778790861
4.4345 4.445175790634203
4.435 4.446425352647258
4.4355 4.448240618053744
4.436 4.450466423528682
4.4365 4.452796993787174
4.437 4.454729659484122
4.4375 4.4556315694133195
4.438 4.454940888050742
4.4385 4.452405845041768
4.439 4.448153960765985
4.4395 4.442642671914373
4.44 4.436651681972747
4.4405 4.431108975837662
4.441 4.426669626244535
4.4415 4.423477233612291
4.442 4.421297214630672
4.4425 4.419812131829922
4.443 4.41879041915061
4.4435 4.418083167149912
4.444 4.417597645066926
4.4445 4.417269018998012
4.445 4.4170263959651885
4.4455 4.41680922713651
4.446 4.41656790248769
4.4465 4.416255789664077
4.447 4.41585648695144
4.4475 4.41536542572545
4.448 4.414802334730543
4.4485 4.414198195055362
4.449 4.413583573816688
4.4495 4.412965004626604
4.45 4.412342892000008
4.4505 4.411760593660582
4.451 4.411332572745947
4.4515 4.4112210506794485
4.452 4.411626101602006
4.4525 4.412770612400952
4.453 4.41492636077835
4.4535 4.418351271209668
4.454 4.423229929179086
4.4545 4.429547909979612
4.455 4.436912041329642
4.4555 4.444376741773726
4.456 4.450417547300476
4.4565 4.453280701524821
4.457 4.451754415300523
4.4575 4.445915415157304
4.458 4.437107553233356
4.4585 4.42718818312565
4.459 4.417658916387102
4.4595 4.409378005442519
4.46 4.402712025850474
4.4605 4.397688285946608
4.461 4.3941093322121345
4.4615 4.391650407332636
4.462 4.389984520529128
4.4625 4.3888556554511124
4.463 4.388093546581881
4.4635 4.38759173087741
4.464 4.387295151736381
4.4645 4.38718779160271
4.465 4.3872733297793
4.4655 4.387585722156412
4.466 4.388196049383091
4.4665 4.389220272079194
4.467 4.390852657237375
4.4675 4.39341277903173
4.468 4.397408114204889
4.4685 4.40350343718607
4.469 4.412312975708395
4.4695 4.423836004483687
4.47 4.43686126345098
4.4705 4.449038410302902
4.471 4.4584536259375325
4.4715 4.465216498598729
4.472 4.4712223805381415
4.4725 4.478323526311855
4.473 4.486730642677775
4.4735 4.494639804709204
4.474 4.4991306343454225
4.4745 4.49776410410202
4.475 4.4899529023526705
4.4755 4.4773914989309676
4.476 4.462970737874291
4.4765 4.449388850480644
4.477 4.438370362049803
4.4775 4.430481620498235
4.478 4.425435820334708
4.4785 4.4223941365310315
4.479 4.420281821557624
4.4795 4.417989808250728
4.48 4.414671066093136
4.4805 4.4100475821983
4.481 4.404466341883285
4.4815 4.398564123864545
4.482 4.392883476364935
4.4825 4.387756436311972
4.483 4.38334220409707
4.4835 4.379688564719509
4.484 4.376790723202279
4.4845 4.37460823340919
4.485 4.373082211685818
4.4855 4.372087218974042
4.486 4.371398784002095
4.4865 4.370709653870306
4.487 4.369743764918355
4.4875 4.36843591777875
4.488 4.367011420550829
4.4885 4.365849874728062
4.489 4.365176570459879
4.4895 4.364800756915684
4.49 4.364111787321224
4.4905 4.362499780859186
4.491 4.359752845232314
4.4915 4.356146325934424
4.492 4.352217722385951
4.4925 4.348487758766589
4.493 4.345351566690602
4.4935 4.343052891431966
4.494 4.341718918645641
4.4945 4.3413583654360215
4.495 4.341844726971803
4.4955 4.342896376385283
4.496 4.344092856039821
4.4965 4.345005372613609
4.497 4.345355153149517
4.4975 4.345188619216478
4.498 4.344883327912874
4.4985 4.344990963562689
4.499 4.345903024227382
4.4995 4.347581260024648
4.5 4.3496347333786
4.5005 4.351640310745418
4.501 4.353493165097636
4.5015 4.3554359661714726
4.502 4.357812538728303
4.5025 4.3609336419723705
4.503 4.36512183955585
4.5035 4.370907382722236
4.504 4.379259897872827
4.5045 4.39177707725334
4.505 4.410819664986556
4.5055 4.439423919407429
4.506 4.480505246037148
4.5065 4.53458780301609
4.507 4.593509461481534
4.5075 4.6334932777043045
4.508 4.626737427028485
4.5085 4.5707155199195
4.509 4.493917081363741
4.5095 4.427501224157564
4.51 4.3827976688319845
4.5105 4.35655374684774
4.511 4.342160041993739
4.5115 4.334521748879049
4.512 4.330572392543975
4.5125 4.328661172256592
4.513 4.327902877996562
4.5135 4.327816859114377
4.514 4.328141615168154
4.5145 4.3287350675741285
4.515 4.329510386052779
4.5155 4.330416969953052
4.516 4.3314187719785595
4.5165 4.332513834775729
4.517 4.3337301760072195
4.5175 4.3351036739358255
4.518 4.336668972394647
4.5185 4.338469010058282
4.519 4.340569164594474
4.5195 4.343074703090683
4.52 4.3461386028863815
4.5205 4.349974654629167
4.521 4.35487965424447
4.5215 4.361258872192173
4.522 4.36966732471446
4.5225 4.380849801896129
4.523 4.395789920228023
4.5235 4.415718959957409
4.524 4.44210166903093
4.5245 4.475981691423628
4.525 4.515606775367378
4.5255 4.553047991580031
4.526 4.574621307320386
4.5265 4.569609132810286
4.527 4.539480220828925
4.5275 4.497096057252455
4.528 4.4565523559704685
4.5285 4.425396773283478
4.529 4.404622056383242
4.5295 4.3921504824567235
4.53 4.3853821815415115
4.5305 4.382202438880127
4.531 4.381150012511866
4.5315 4.381288467840521
4.532 4.382039790347533
4.5325 4.383065106363463
4.533 4.38417627832082
4.5335 4.385288808204277
4.534 4.386363539753057
4.5345 4.387367174800295
4.535 4.388271140503618
4.5355 4.389068013133076
4.536 4.389786127337486
4.5365 4.390508762615558
4.537 4.39140804208832
4.5375 4.392853990480213
4.538 4.395724289122437
4.5385 4.402188889243965
4.539 4.4180346199583544
4.5395 4.458493140011021
4.54 4.555098256372932
4.5405 4.722060182758873
4.541 4.871523049093269
4.5415 4.92697406556553
4.542 4.888397712823797
4.5425 4.760500808478819
4.543 4.599079309200781
4.5435 4.491251735906677
4.544 4.439660352538074
4.5445 4.4166392524025335
4.545 4.406152813763035
4.5455 4.401359941247477
4.546 4.399277636047931
4.5465 4.398355399268367
4.547 4.397618048249268
4.5475 4.3963756618090395
4.548 4.394178675112674
4.5485 4.390889236697448
4.549 4.386724530849171
4.5495 4.3821744462952905
4.55 4.3777852672012445
4.5505 4.373909285221624
4.551 4.3706493226068295
4.5515 4.367924581112455
4.552 4.36559467009356
4.5525 4.363529860935761
4.553 4.361647163505416
4.5535 4.359907076790772
4.554 4.35830127581677
4.5545 4.356860530251061
4.555 4.355657485948112
4.5555 4.354877145924713
4.556 4.354922034035845
4.5565 4.3566492130625365
4.557 4.361808275494773
4.5575 4.373698876801371
4.558 4.397850017005365
4.5585 4.441418550058031
4.559 4.507753505124012
4.5595 4.582032390594688
4.56 4.624496805864935
4.5605 4.604918779737642
4.561 4.537135567547689
4.5615 4.46035960913582
4.562 4.401113374105754
4.5625 4.363127358063191
4.563 4.340349815684443
4.5635 4.326678628623431
4.564 4.318245846164756
4.5645 4.312948123647433
4.565 4.309705556017785
4.5655 4.307976936054941
4.566 4.307406344283337
4.5665 4.307566818078116
4.567 4.307758918218245
4.5675 4.306966949070946
4.568 4.304096669624713
4.5685 4.298561391344658
4.569 4.290738399900072
4.5695 4.281851329474761
4.57 4.273240021470785
4.5705 4.2656945197715155
4.571 4.259335440340194
4.5715 4.253935308180339
4.572 4.249200508788372
4.5725 4.244913021990812
4.573 4.240930001901812
4.5735 4.2371799644809185
4.574 4.233629070751072
4.5745 4.230279650465518
4.575 4.227163498113732
4.5755 4.224372969458007
4.576 4.222117499447822
4.5765 4.22083153882726
4.577 4.22129717479944
4.5775 4.224682029944318
4.578 4.232208433961245
4.5785 4.244208645664096
4.579 4.25903646712698
4.5795 4.272984461151888
4.58 4.281683905113932
4.5805 4.281882391137088
4.581 4.2727369169700955
4.5815 4.256195749133446
4.582 4.2361283125655875
4.5825 4.216483320922523
4.583 4.199845463033127
4.5835 4.1870222569918765
4.584 4.177562880143614
4.5845 4.17056413034227
4.585 4.165184480097271
4.5855 4.160805703084399
4.586 4.157035939607133
4.5865 4.153619878102616
4.587 4.150372840941517
4.5875 4.147121751264172
4.588 4.143715988331057
4.5885 4.140047858378062
4.589 4.136094073408114
4.5895 4.131915967501109
4.59 4.127608120903351
4.5905 4.123265334477391
4.591 4.118970660294825
4.5915 4.11482268723817
4.592 4.110936159246401
4.5925 4.1074492260525775
4.593 4.104545881133762
4.5935 4.102389687745551
4.594 4.10095071322644
4.5945 4.099456696922668
4.595 4.095222301597842
4.5955 4.081799458327246
4.596 4.047757934349424
4.5965 3.980549507415655
4.597 3.879577332769675
4.5975 3.7672366164256657
4.598 3.6780825399904478
4.5985 3.638664204108516
4.599 3.6611781930651555
4.5995 3.742346466581311
4.6 3.8558131032754313
4.6005 3.9571427082056028
4.601 4.018271604562343
4.6015 4.044163955895795
4.602 4.051590105674818
4.6025 4.051953538190202
4.603 4.0501959429103485
4.6035 4.0479887415379805
4.604 4.045809814615221
4.6045 4.043780898379629
4.605 4.04194111779763
4.6055 4.040341551179805
4.606 4.039076529887342
4.6065 4.0383267650701695
4.607 4.038369008547678
4.6075 4.039545676071271
4.608 4.0421200455363335
4.6085 4.04604196564478
4.609 4.050794567569725
4.6095 4.055539981650933
4.61 4.059401919252271
4.6105 4.061781692526133
4.611 4.062417408917926
4.6115 4.061476274406911
4.612 4.059368446104172
4.6125 4.056234245958154
4.613 4.051642862696029
4.6135 4.045194664919131
4.614 4.0375543590117315
4.6145 4.030314858106114
4.615 4.024780615781153
4.6155 4.021236205331571
4.616 4.01928258451584
4.6165 4.018370487389499
4.617 4.018086684920525
4.6175 4.018156517666827
4.618 4.018408702387991
4.6185 4.0187621660335155
4.619 4.019209263611352
4.6195 4.019831507812607
4.62 4.020843983416209
4.6205 4.0226275441849255
4.621 4.02579155393044
4.6215 4.031244199965088
4.622 4.040159514940819
4.6225 4.053557451684127
4.623 4.071045268761325
4.6235 4.0891783016127805
4.624 4.10192743754834
4.6245 4.104853378641109
4.625 4.099053420454077
4.6255 4.0899849279955545
4.626 4.082923389981379
4.6265 4.080739113979852
4.627 4.084268018464267
4.6275 4.093483171564517
4.628 4.108241797789158
4.6285 4.128554260578203
4.629 4.154247848947144
4.6295 4.183778713559923
4.63 4.2123803864657186
4.6305 4.231963079273922
4.631 4.23514489349536
4.6315 4.22069339020458
4.632 4.194266925278153
4.6325 4.163724425289163
4.633 4.1347508542500355
4.6335 4.110222370313653
4.634 4.091005730542759
4.6345 4.076850810042816
4.635 4.066894479328339
4.6355 4.060124242535667
4.636 4.055657279575988
4.6365 4.052827021670393
4.637 4.0511825047235694
4.6375 4.05042802844389
4.638 4.050367162611891
4.6385 4.050852592151904
4.639 4.051757664138136
4.6395 4.052969629804195
4.64 4.054379868818843
4.6405 4.055894541522329
4.641 4.0574542008658225
4.6415 4.059050142256457
4.642 4.06071768566144
4.6425 4.0624990412788025
4.643 4.064435761006629
4.6435 4.066589821765008
4.644 4.069057424334512
4.6445 4.071975494844918
4.645 4.075455931685968
4.6455 4.079526935210395
4.646 4.084114390743644
4.6465 4.0891078694779255
4.647 4.094578264054694
4.6475 4.100972792917628
4.648 4.10931438131757
4.6485 4.12139881014208
4.649 4.140137558186935
4.6495 4.170018347509719
4.65 4.217424271489718
4.6505 4.2893899062259075
4.651 4.389687324945245
4.6515 4.489861179162747
4.652 4.532076792020164
4.6525 4.4871238739871595
4.653 4.386310782649061
4.6535 4.287309297691627
4.654 4.217296069049147
4.6545 4.173002047617232
4.655 4.147368325957044
4.6555 4.1337664702473935
4.656 4.1274298430741405
4.6565 4.125246939652828
4.657 4.125187971666926
4.6575 4.125863233481447
4.658 4.126209621034989
4.6585 4.125444678002409
4.659 4.123177932785903
4.6595 4.119517879611462
4.66 4.114990510606902
4.6605 4.110261617352639
4.661 4.105854951004992
4.6615 4.102032202760195
4.662 4.098886528838677
4.6625 4.09642595796003
4.663 4.094626393303488
4.6635 4.093442292020895
4.664 4.0928225825666
4.6645 4.092731846229904
4.665 4.093147879112725
4.6655 4.094071188890076
4.666 4.095531324098316
4.6665 4.097597962452718
4.667 4.100387459503906
4.6675 4.104056921177443
4.668 4.108764151546924
4.6685 4.114579752174444
4.669 4.121363764914256
4.6695 4.128669086102682
4.67 4.135665241430803
4.6705 4.141206233205453
4.671 4.144175116611209
4.6715 4.1440251497283755
4.672 4.1411383516631775
4.6725 4.136632829521061
4.673 4.131805970655972
4.6735 4.127611859163003
4.674 4.124490424787134
4.6745 4.122487371573112
4.675 4.121451116717563
4.6755 4.12117270245498
4.676 4.121459948624108
4.6765 4.122162064257469
4.677 4.123161420645613
4.6775 4.1243928166041615
4.678 4.125824738272052
4.6785 4.127478413039785
4.679 4.129443793240399
4.6795 4.131907878964669
4.68 4.135194064408643
4.6805 4.139760408446414
4.681 4.1461509156239
4.6815 4.154796167727505
4.682 4.165819478490655
4.6825 4.179020909673761
4.683 4.194070089871819
4.6835 4.210319842580971
4.684 4.225797884954372
4.6845 4.236633587548128
4.685 4.238584909870963
4.6855 4.230155366587094
4.686 4.214134558811117
4.6865 4.195687061767212
4.687 4.179040137909442
4.6875 4.166003422555714
4.688 4.1566477049469315
4.6885 4.150326549852248
4.689 4.146250859088432
4.6895 4.14369515485411
4.69 4.142113571072136
4.6905 4.1411484629284425
4.691 4.140587082117183
4.6915 4.140323823463073
4.692 4.140316039211998
4.6925 4.140589273589803
4.693 4.141232185651467
4.6935 4.142431534660322
4.694 4.14456621469768
4.6945 4.148342536817133
4.695 4.154913502448729
4.6955 4.165767813789109
4.696 4.1821076274171896
4.6965 4.203876056003021
4.697 4.229283403533645
4.6975 4.2554988480848435
4.698 4.27946453299083
4.6985 4.2979843655128525
4.699 4.306758789762765
4.6995 4.300703256040593
4.7 4.278445029336809
4.7005 4.244628422854466
4.701 4.2084583656507375
4.7015 4.178308739493805
4.702 4.1575939337302215
4.7025 4.145123388718084
4.703 4.13803501227467
4.7035 4.13397975477547
4.704 4.131647803149611
4.7045 4.1304980125708175
4.705 4.130406096864795
4.7055 4.1314977619474265
4.706 4.134091113172567
4.7065 4.13870609243761
4.707 4.146132740547173
4.7075 4.157526193757968
4.708 4.174509394251197
4.7085 4.199014693405885
4.709 4.232424682600409
4.7095 4.273338872018402
4.71 4.314792336155247
4.7105 4.343565628154352
4.711 4.34662928432081
4.7115 4.3235176568495755
4.712 4.2856337084924805
4.7125 4.244717348353022
4.713 4.207694917219141
4.7135 4.178311450125535
4.714 4.157416836454295
4.7145 4.143761028219823
4.715 4.135287765580986
4.7155 4.130147040480126
4.716 4.127024947791637
4.7165 4.125115092003258
4.717 4.123955752353344
4.7175 4.123304242504774
4.718 4.123047733807524
4.7185 4.123167182285337
4.719 4.123702822202046
4.7195 4.124741187496052
4.72 4.126387455122617
4.7205 4.128755114351871
4.721 4.131998093187984
4.7215 4.136315608763936
4.722 4.141732791479924
4.7225 4.147661550444396
4.723 4.152749682717885
4.7235 4.155473148978683
4.724 4.15502905181108
4.7245 4.151724408385072
4.725 4.146650689862509
4.7255 4.140892520669273
4.726 4.135106239681995
4.7265 4.129702142782912
4.727 4.125102826425446
4.7275 4.121616710678121
4.728 4.119309562880541
4.7285 4.118040041296763
4.729 4.117604437527375
4.7295 4.117831166391221
4.73 4.118599174312046
4.7305 4.119833901738196
4.731 4.121521498115981
4.7315 4.123754475662495
4.732 4.126840807165725
4.7325 4.131410625378062
4.733 4.138569069473971
4.7335 4.1499983430535705
4.734 4.1676078293752274
4.7345 4.192066198359858
4.735 4.219940122573148
4.7355 4.240440164067196
4.736 4.235698904563201
4.7365 4.189769438514836
4.737 4.10170579402464
4.7375 3.987132388093289
4.738 3.865367143292864
4.7385 3.7472046666573986
4.739 3.6325970331685022
4.7395 3.515359668302991
4.74 3.3903965930546667
4.7405 3.259696091515875
4.741 3.1335060158785177
4.7415 3.024465153622324
4.742 2.9405400229685563
4.7425 2.8822887692041705
4.743 2.844990775763649
4.7435 2.821919793239668
4.744 2.80696082367417
4.7445 2.7961678894287596
4.745 2.787693896049512
4.7455 2.7806603841816253
4.746 2.774565545510833
4.7465 2.769418951019742
4.747 2.765593911134318
4.7475 2.7633532230577886
4.748 2.762605521387603
4.7485 2.7630184168583805
4.749 2.7642503023570244
4.7495 2.766061409022682
4.75 2.7683235458964797
4.7505 2.770988916645302
4.751 2.7740652581758036
4.7515 2.7776140883729683
4.752 2.7816894603331344
4.7525 2.7862059285185206
4.753 2.7907618093195934
4.7535 2.7946667525763536
4.754 2.797365033257928
4.7545 2.7988380221036584
4.755 2.799386302331663
4.7555 2.7991499446418233
4.756 2.798115958544277
4.7565 2.796480052425802
4.757 2.7946839863341806
4.7575 2.793137739973738
4.758 2.7920262378267173
4.7585 2.791338625375052
4.759 2.7909871726119073
4.7595 2.7908691019168623
4.76 2.790853389182849
4.7605 2.790796051378307
4.761 2.7905737675818854
4.7615 2.7901247383479495
4.762 2.7894533433924904
4.7625 2.788569539767418
4.763 2.7874663454405324
4.7635 2.786122529306769
4.764 2.784494297868183
4.7645 2.782519908597428
4.765 2.780125572699201
4.7655 2.7773579091986056
4.766 2.7744419825165094
4.7665 2.7717130255181486
4.767 2.769431354432114
4.7675 2.7676843016657697
4.768 2.7664531797666205
4.7685 2.7657162971111573
4.769 2.7655129558056695
4.7695 2.7659880100214407
4.77 2.7674073030201845
4.7705 2.770183679063533
4.771 2.774893434510566
4.7715 2.782255702238179
4.772 2.792948100902257
4.7725 2.8070680774339793
4.773 2.8233132411307436
4.7735 2.8384562564972464
4.774 2.8480760283340336
4.7745 2.8485436362738534
4.775 2.839250664493181
4.7755 2.8233810844763942
4.776 2.806100410722853
4.7765 2.791621587467376
4.777 2.7816162226361785
4.7775 2.7757595358115745
4.778 2.7729395713767877
4.7785 2.7720895824083067
4.779 2.772431762900502
4.7795 2.773475440238765
4.78 2.7749288809759056
4.7805 2.7766341870675584
4.781 2.7785139956338556
4.7815 2.780573543652017
4.782 2.782870588362175
4.7825 2.7855484242248787
4.783 2.788827204572132
4.7835 2.793031918103316
4.784 2.7985496100731657
4.7845 2.8057218439637017
4.785 2.814591066891299
4.7855 2.8246382593647335
4.786 2.8347228429384037
4.7865 2.8433269045466654
4.787 2.849019734638291
4.7875 2.8510068412721408
4.788 2.84953954147385
4.7885 2.845818809797472
4.789 2.841403202136788
4.7895 2.837505465836247
4.79 2.8346253318237133
4.7905 2.8328277028324154
4.791 2.8321751237722816
4.7915 2.8326809054449553
4.792 2.8341367662945727
4.7925 2.836240081360301
4.793 2.8387486326650437
4.7935 2.8415297501329766
4.794 2.844539675139676
4.7945 2.8478140843559716
4.795 2.851460480499351
4.7955 2.8556842002987937
4.796 2.860801734748695
4.7965 2.8672437122174115
4.797 2.875524087939877
4.7975 2.8861225238855406
4.798 2.8992791750296094
4.7985 2.914817973225019
4.799 2.932214490427815
4.7995 2.9506098733868553
4.8 2.96868246681288
4.8005 2.9854711605492357
4.801 3.002521599192213
4.8015 3.025094684035156
4.802 3.0606144997756664
4.8025 3.1149314093258473
4.803 3.187947376863124
4.8035 3.2716845992369867
4.804 3.3539396973138613
4.8045 3.4252503206115668
4.805 3.482015680187767
4.8055 3.5250975489433065
4.806 3.5568366591069234
4.8065 3.579419321853055
4.807 3.594256255762075
4.8075 3.6019955704678983
4.808 3.6024910616944696
4.8085 3.5946591136047834
4.809 3.57618474714588
4.8095 3.5432891478144333
4.81 3.491577514425807
4.8105 3.419494172566524
4.811 3.3333252232948523
4.8115 3.247537959635788
4.812 3.176286765292031
4.8125 3.125257636178593
4.813 3.092522234465698
4.8135 3.0735152199155698
4.814 3.064369291114912
4.8145 3.0628341693527554
4.815 3.068309099817239
4.8155 3.081605918002082
4.816 3.104783141231322
4.8165 3.140505095706133
4.817 3.1903809786833213
4.8175 3.252198053791788
4.818 3.318199430367261
4.8185 3.377558724408117
4.819 3.4213757962907687
4.8195 3.4456004838782635
4.82 3.449953718412295
4.8205 3.4359722669606585
4.821 3.406775996750837
4.8215 3.368542728495771
4.822 3.3314172755771603
4.8225 3.307450296473962
4.823 3.3067437581301684
4.8235 3.334606168634985
4.824 3.391695431962158
4.8245 3.4775018336325774
4.825 3.595176337482431
4.8255 3.753204170629485
4.826 3.954938009474696
4.8265 4.161904003105387
4.827 4.264834058682461
4.8275 4.190529198374551
4.828 4.026933185481201
4.8285 3.888480709400869
4.829 3.8052759353948025
4.8295 3.7622915425384056
4.83 3.74116608936746
4.8305 3.730580800908087
4.831 3.7248622549093353
4.8315 3.7213956272929254
4.832 3.719025743511275
4.8325 3.7173087278727452
4.833 3.716193521880757
4.8335 3.7158899168473996
4.834 3.716817228270739
4.8345 3.719448395655406
4.835 3.7240177634783658
4.8355 3.7300478175600356
4.836 3.7360096742761852
4.8365 3.7395288749146554
4.837 3.738323933693871
4.8375 3.7316030945542993
4.838 3.72085364628951
4.8385 3.70899847699419
4.839 3.6985980793337445
4.8395 3.690799227315
4.84 3.6855078760297912
4.8405 3.682140738525992
4.841 3.6801135874483384
4.8415 3.678993734037399
4.842 3.6785022768057933
4.8425 3.6784708976185128
4.843 3.6788036608875876
4.8435 3.6794631746425965
4.844 3.680456320133536
4.8445 3.681831144765952
4.845 3.683638152522936
4.8455 3.685895585209157
4.846 3.688573670949345
4.8465 3.691541112194728
4.847 3.6945274170458324
4.8475 3.6970616916000933
4.848 3.6984999837081505
4.8485 3.698179450024056
4.849 3.6957765158599996
4.8495 3.6915544392919246
4.85 3.6862757359710487
4.8505 3.6808528213996405
4.851 3.6759632202753947
4.8515 3.6719026492033757
4.852 3.668704103342157
4.8525 3.6663075580806135
4.853 3.6646492837738096
4.8535 3.663678925796545
4.854 3.663338955309226
4.8545 3.663562201194549
4.855 3.664279044812365
4.8555 3.665432563531909
4.856 3.666995096581947
4.8565 3.668972858817386
4.857 3.6714196380365633
4.8575 3.67440533493263
4.858 3.6780013689444297
4.8585 3.682217074547329
4.859 3.6869539057441036
4.8595 3.6919698698961882
4.86 3.696816902754967
4.8605 3.7008337210270907
4.861 3.703005597614971
4.8615 3.701622520556449
4.862 3.6935615341523027
4.8625 3.6733455214438697
4.863 3.632815255398575
4.8635 3.5635710733098387
4.864 3.4641777035658583
4.8645 3.3474115505750044
4.865 3.235128777281962
4.8655 3.1437277751208113
4.866 3.077476030364271
4.8665 3.0324280350143598
4.867 3.0021521445388997
4.8675 2.981106277554388
4.868 2.9655942981234213
4.8685 2.9536091838413254
4.869 2.9442496913274576
4.8695 2.937220398473925
4.87 2.932620391937264
4.8705 2.930941393018446
4.871 2.9332810564790313
4.8715 2.941747008372386
4.872 2.9599251438632157
4.8725 2.993002395489534
4.873 3.046394442759987
4.8735 3.1219948553089756
4.874 3.2141062492621275
4.8745 3.3099476327657458
4.875 3.396398154201264
4.8755 3.4661968268948717
4.876 3.518713148924239
4.8765 3.5569301099070545
4.877 3.5847808375402552
4.8775 3.6056337908614173
4.878 3.622038130493384
4.8785 3.63562485947723
4.879 3.6475189559336796
4.8795 3.658416529668183
4.88 3.6687325116956577
4.8805 3.678604743414586
4.881 3.6878563994567832
4.8815 3.696078435863396
4.882 3.7028416503942188
4.8825 3.7077621055513488
4.883 3.710402893876263
4.8835 3.710015644092107
4.884 3.7049696004653194
4.8845 3.691595881161299
4.885 3.6618057140678824
4.8855 3.5992596444048948
4.886 3.4797130749878162
4.8865 3.296825773362891
4.887 3.1049981186337243
4.8875 2.9726030215359236
4.888 2.903826065463149
4.8885 2.8706037447096184
4.889 2.853111073508651
4.8895 2.842501065926627
4.89 2.8352093487954084
4.8905 2.8297109600209334
4.891 2.825305117749708
4.8915 2.8216520371015887
4.892 2.8185861897582063
4.8925 2.815994501205748
4.893 2.813780294834417
4.8935 2.8118592228093116
4.894 2.8101546411456004
4.8945 2.8085928769396693
4.895 2.807101164028139
4.8955 2.805596022204136
4.896 2.804000371072017
4.8965 2.8022535513303426
4.897 2.8003335030235084
4.8975 2.7982940809439585
4.898 2.796278915029247
4.8985 2.794478992926096
4.899 2.7930465236444713
4.8995 2.792063085114683
4.9 2.7915688792937496
4.9005 2.7916195312021914
4.901 2.7923455645762347
4.9015 2.79398890634683
4.902 2.7969027296563214
4.9025 2.8015851054970105
4.903 2.8087299319490553
4.9035 2.8193523220143613
4.904 2.8348308637466646
4.9045 2.856513525041131
4.905 2.884536675219729
4.9055 2.9162354637810237
4.906 2.9457089382769146
4.9065 2.9656147150880914
4.907 2.9709171466805318
4.9075 2.9614699055816915
4.908 2.941564827913134
4.9085 2.917094985780227
4.909 2.8930297326625025
4.9095 2.87254160289677
4.91 2.8569777705662185
4.9105 2.8463447206583306
4.911 2.839845803792474
4.9115 2.836439571294158
4.912 2.8352003145028215
4.9125 2.8354503288779034
4.913 2.8367439009172726
4.9135 2.838798938981143
4.914 2.841422270917481
4.9145 2.8444451302493006
4.915 2.8476907105991165
4.9155 2.8509617619870022
4.916 2.8540633397464896
4.9165 2.856858183382033
4.917 2.859292023116706
4.9175 2.861356051389751
4.918 2.8630321704412074
4.9185 2.864314880872196
4.919 2.8652937586058522
4.9195 2.8661769148552443
4.92 2.8671739849322604
4.9205 2.868406805785498
4.921 2.869910175621423
4.9215 2.8716925984022525
4.922 2.873807269049906
4.9225 2.876400216053967
4.923 2.8797740480008267
4.9235 2.884462794100661
4.924 2.8913445078072604
4.9245 2.901731663208735
4.925 2.9173151335043928
4.9255 2.9396403829106363
4.926 2.968905371580454
4.9265 3.0023085395805778
4.927 3.033327212746191
4.9275 3.0534229717254275
4.928 3.056415041849198
4.9285 3.0423914096645737
4.929 3.0177846951479124
4.9295 2.991216292586528
4.93 2.9689259595941158
4.9305 2.9531913392517533
4.931 2.9436244460722483
4.9315 2.9388262252490724
4.932 2.937377865075571
4.9325 2.938169816267929
4.933 2.940458153394686
4.9335 2.94380689205829
4.934 2.9480133748141872
4.9345 2.9530247256682562
4.935 2.958851166362895
4.9355 2.965502921206247
4.936 2.972956719145677
4.9365 2.981157254069978
4.937 2.9899020277561954
4.9375 2.9985422105444686
4.938 3.005794125290257
4.9385 3.010153885393568
4.939 3.0108357515524444
4.9395 3.0083207494874413
4.94 3.0038998475856387
4.9405 2.9988460546801194
4.941 2.993933963386719
4.9415 2.989425197947532
4.942 2.985323063493275
4.9425 2.981609250232723
4.943 2.9783315198748097
4.9435 2.9755994151055924
4.944 2.9735093984167884
4.9445 2.9721564245177587
4.945 2.971644786650537
4.9455 2.972166412452821
4.946 2.9741215766404947
4.9465 2.978272260699913
4.947 2.985822883739279
4.9475 2.9982161561783007
4.948 3.0164186731774043
4.9485 3.0397190604126143
4.949 3.064871660833121
4.9495 3.0866029210240518
4.95 3.099753770024914
4.9505 3.1015263808543816
4.951 3.092366696038872
4.9515 3.075392497982677
4.952 3.054838018657242
4.9525 3.034275946251939
4.953 3.015727339987788
4.9535 2.99996643274189
4.954 2.9871316282719365
4.9545 2.977040372669694
4.955 2.9692790244583227
4.9555 2.9633694424300456
4.956 2.9589358839040374
4.9565 2.9557639160521694
4.957 2.9538346413000545
4.9575 2.953283011765058
4.958 2.9543361776546098
4.9585 2.95716237036505
4.959 2.9617647124699493
4.9595 2.9679004418306887
4.96 2.9750167271006616
4.9605 2.982068203149196
4.961 2.9873328131060726
4.9615 2.9887827578313493
4.962 2.9852312312518423
4.9625 2.9772551872515267
4.963 2.966805031720086
4.9635 2.9559480839785186
4.964 2.9460011648926416
4.9645 2.937505711670151
4.965 2.930594050459505
4.9655 2.9251680596770724
4.966 2.9209579976435167
4.9665 2.91761546892043
4.967 2.9148339840424926
4.9675 2.9124134729715925
4.968 2.9102534430235254
4.9685 2.9083642625843273
4.969 2.9068765906590803
4.9695 2.9060868521834644
4.97 2.9065434041749763
4.9705 2.909116373069115
4.971 2.9150325580766347
4.9715 2.92564800794296
4.972 2.9417641031041546
4.9725 2.9624238262322065
4.973 2.9838319493407086
4.9735 2.9999420395422893
4.974 3.004867767051535
4.9745 2.9958525012300905
4.975 2.9751246811949565
4.9755 2.948978112672587
4.976 2.9241456146808416
4.9765 2.904537754508911
4.977 2.8908149135966132
4.9775 2.8818721935072906
4.978 2.876245582019643
4.9785 2.872737515587061
4.979 2.8705353846498385
4.9795 2.8691378245806414
4.98 2.868271379417922
4.9805 2.8678218293280002
4.981 2.867808767622468
4.9815 2.8683909019985547
4.982 2.86985776143099
4.9825 2.872616844780034
4.983 2.8770919399590626
4.9835 2.883556753356614
4.984 2.891888784171587
4.9845 2.9012725585951182
4.985 2.9099945443280903
4.9855 2.9157244516828067
4.986 2.916463195175335
4.9865 2.9118861887299117
4.987 2.903668766584839
4.9875 2.8944182594424754
4.988 2.8862260489586715
4.9885 2.8800095390631624
4.989 2.875748263487842
4.9895 2.873058196833953
4.99 2.8715940324458336
4.9905 2.871228742218393
4.991 2.8720900104250235
4.9915 2.874577665005364
4.992 2.8793378163822867
4.9925 2.887204107302826
4.993 2.899076255639126
4.9935 2.915681600536595
4.994 2.9368213447273286
4.9945 2.959740287262586
4.995 2.9777875177266617
4.9955 2.9827275661577923
4.996 2.970846359926637
4.9965 2.9465195157349724
4.997 2.9187438611534615
4.9975 2.894854789346115
4.998 2.8776911766226716
4.9985 2.8667803438983297
4.999 2.860453148729767
4.9995 2.857105245412602
5.0 2.8555937232482114
5.0005 2.8552017188161853
5.001 2.8555197293368897
5.0015 2.856339336774428
5.002 2.857601896657358
5.0025 2.8593808562202065
5.003 2.8619840958781664
5.0035 2.8662432486933094
5.004 2.8744594116382727
5.0045 2.8930371882686226
5.005 2.938042226748432
5.0055 3.03764206910684
5.006 3.206720542531449
5.0065 3.4027720089511524
5.007 3.5582585753040634
5.0075 3.6468772344796667
5.008 3.6748008250063533
5.0085 3.6511713522844618
5.009 3.582527175112488
5.0095 3.481161121463301
5.01 3.367920009847645
5.0105 3.262978157082544
5.011 3.1777209140965867
5.0115 3.1149053904129067
5.012 3.072257179647649
5.0125 3.0454880956217556
5.013 3.0298407897646227
5.0135 3.0204521222648806
5.014 3.0127045128698358
5.0145 3.0030581290648177
5.015 2.9902828254318115
5.0155 2.9758604052818933
5.016 2.962678231419482
5.0165 2.9529708969877886
5.017 2.947209810284151
5.0175 2.9445251503294783
5.018 2.943732327419492
5.0185 2.943951888291404
5.019 2.9446793004177847
5.0195 2.945655517177264
5.02 2.946731045562868
5.0205 2.9478379830113903
5.021 2.948965798877615
5.0215 2.950159605781921
5.022 2.9514992808684335
5.0225 2.9530743877734755
5.023 2.9550040857238953
5.0235 2.957436128432815
5.024 2.960564000299075
5.0245 2.9645802115442317
5.025 2.969512749817226
5.0255 2.9749300279709177
5.026 2.9799096963999014
5.0265 2.983548049532417
5.027 2.985663724354171
5.0275 2.986799194433522
5.028 2.9875286625244604
5.0285 2.98798774473713
5.029 2.9879948758954873
5.0295 2.9873724924384453
5.03 2.986134108749808
5.0305 2.984542265850876
5.031 2.9830008925514813
5.0315 2.981842836997518
5.032 2.981207887876068
5.0325 2.9810592586595765
5.033 2.981284797761183
5.0335 2.981760891019719
5.034 2.982396903902015
5.0345 2.983130718724799
5.035 2.9839380589677846
5.0355 2.9848604013557436
5.036 2.986025757901875
5.0365 2.987703645243708
5.037 2.9904057564256616
5.0375 2.9950219623838086
5.038 3.002926822319723
5.0385 3.0157876623229525
5.039 3.034562273619138
5.0395 3.057710465174055
5.04 3.0800757887767434
5.0405 3.094540078586097
5.041 3.09604794533229
5.0415 3.084591105452165
5.042 3.064659978021955
5.0425 3.0422012002376446
5.043 3.0218698163933384
5.0435 3.006042069890749
5.044 2.9950612228410387
5.0445 2.988062541245637
5.045 2.9838069063450563
5.0455 2.981198601408207
5.046 2.9794632425894845
5.0465 2.978133566084195
5.047 2.976961703966876
5.0475 2.975835428631229
5.048 2.9747328190301845
5.0485 2.9736996658955244
5.049 2.9728564221581744
5.0495 2.972436142991321
5.05 2.9728553757986385
5.0505 2.9748553515055987
5.051 2.9796750295437837
5.0515 2.9891935783855734
5.052 3.0056358777886
5.0525 3.0301730721266518
5.053 3.060183763613117
5.0535 3.0873004461863873
5.054 3.10060584273118
5.0545 3.0945775098189214
5.055 3.0734511063093626
5.0555 3.047000924521531
5.056 3.0231683783147707
5.0565 3.005122450878848
5.057 2.992597213075455
5.0575 2.9841554088143996
5.058 2.978447923207331
5.0585 2.9745418529576346
5.059 2.9718409393713037
5.0595 2.9699855088581524
5.06 2.9687682102831543
5.0605 2.9680939596707754
5.061 2.967964177198531
5.0615 2.968427097571019
5.062 2.9695306652098568
5.0625 2.9712481962853348
5.063 2.973335179735469
5.0635 2.9752630520550136
5.064 2.9763516537642234
5.0645 2.9761331762347263
5.065 2.9746341411000143
5.0655 2.97234487917446
5.066 2.9698927924642016
5.0665 2.9677322927077396
5.067 2.966048961595143
5.0675 2.964838865437737
5.068 2.964022581831343
5.0685 2.963503425033738
5.069 2.9631735679319844
5.0695 2.9629122514205752
5.07 2.9626292277682387
5.0705 2.9623414081123274
5.071 2.962206275943294
5.0715 2.9624816102669707
5.072 2.9633976077914843
5.0725 2.9650113715591315
5.073 2.9670244584861285
5.0735 2.9687479397614664
5.074 2.969370170120487
5.0745 2.9684571957558097
5.075 2.966242070153151
5.0755 2.963400207252673
5.076 2.9605798276692417
5.0765 2.9581434250590215
5.077 2.956182467606184
5.0775 2.954668684044857
5.078 2.953547919626266
5.0785 2.9527798671364804
5.079 2.952345409964196
5.0795 2.9522399043314573
5.08 2.9524628098499397
5.0805 2.9530342690464204
5.081 2.953992346524797
5.0815 2.9554128288082486
5.082 2.957416428722081
5.0825 2.9601592555653253
5.083 2.9638142985225704
5.0835 2.9684946994640606
5.084 2.97419053635081
5.0845 2.9807224007963056
5.085 2.9877807196977875
5.0855 2.9949716923824967
5.086 3.0017581779786378
5.0865 3.0072712022685932
5.087 3.010394413188128
5.0875 3.0103189116068565
5.088 3.0072523710089785
5.0885 3.002501971209436
5.089 2.9977819798495533
5.0895 2.9943517463220024
5.09 2.9926549449789333
5.0905 2.992529944040915
5.091 2.9935783707983683
5.0915 2.995413666190225
5.092 2.9977557652956763
5.0925 3.0004038878580426
5.093 3.003235958261553
5.0935 3.006180538145249
5.094 3.009201108545109
5.0945 3.0122978419590476
5.095 3.0154929168470472
5.0955 3.0188495575714436
5.096 3.0224134749491567
5.0965 3.026123582272212
5.097 3.02975248881562
5.0975 3.032919607054615
5.098 3.0352090023265097
5.0985 3.036427087868412
5.099 3.0367705656777426
5.0995 3.036723743000116
5.1 3.0367563216370312
5.1005 3.037141372908091
5.101 3.0379839643328426
5.1015 3.039353512411698
5.102 3.041354331481009
5.1025 3.044179904940873
5.103 3.048143302890863
5.1035 3.0537291885627385
5.104 3.0617303847350312
5.1045 3.0735659963519852
5.105 3.092025359339389
5.1055 3.1226338952083657
5.106 3.175659181604627
5.1065 3.267202725001133
5.107 3.414817591890814
5.1075 3.621095566092241
5.108 3.8538531699063343
5.1085 4.055209986436066
5.109 4.18795938962212
5.1095 4.259655052036309
5.11 4.296208008069793
5.1105 4.3156713168128915
5.111 4.324627992703731
5.1115 4.325503968233341
5.112 4.31820428045135
5.1125 4.3009360303763
5.113 4.270979929877821
5.1135 4.223501343710068
5.114 4.153345000323784
5.1145 4.057699681774623
5.115 3.9399123567278957
5.1155 3.8108069392207833
5.116 3.6845679993694143
5.1165 3.5718724194846
5.117 3.4764805893453046
5.1175 3.396454715119712
5.118 3.3279099387557496
5.1185 3.267760700469583
5.119 3.215061461975494
5.1195 3.170393016772617
5.12 3.1344631778163867
5.1205 3.1070801987580525
5.121 3.0872583310808137
5.1215 3.0735224323669064
5.122 3.064233829551008
5.1225 3.057874394988274
5.123 3.0532677381718356
5.1235 3.049620781630092
5.124 3.046466401430698
5.1245 3.0435678110995203
5.125 3.0408264771192988
5.1255 3.0382537051959693
5.126 3.0359596601485572
5.1265 3.0341985867830603
5.127 3.033435322634335
5.1275 3.034439792013395
5.128 3.0382425372910804
5.1285 3.0457666106849084
5.129 3.0569346386256884
5.1295 3.069793757426413
5.13 3.0806926328390682
5.1305 3.085963222230075
5.131 3.0838819147624372
5.1315 3.0753550188949523
5.132 3.0629481609337708
5.1325 3.049351217067815
5.133 3.036345869614883
5.1335 3.0247246306478663
5.134 3.014656751968521
5.1345 3.0060423359888917
5.135 2.998710724279994
5.1355 2.9924563699325892
5.136 2.987056893766556
5.1365 2.9822977456770046
5.137 2.9779974596527437
5.1375 2.974025123845993
5.138 2.9702739663580866
5.1385 2.9666084041512137
5.139 2.962839739185722
5.1395 2.958752867969433
5.14 2.9542292750504275
5.1405 2.9493252892501003
5.141 2.944239012571619
5.1415 2.9391823141511777
5.142 2.9342839613465896
5.1425 2.9295771853053063
5.143 2.9250352819380128
5.1435 2.9206267746380528
5.144 2.9163283571052725
5.1445 2.9121195020380872
5.145 2.907968070042984
5.1455 2.9038397525245747
5.146 2.8997056954218676
5.1465 2.8955632922357912
5.147 2.891431189372283
5.1475 2.887347146022786
5.148 2.8833531808439856
5.1485 2.8794773782195415
5.149 2.8757366266394664
5.1495 2.872149116682608
5.15 2.86875969822703
5.1505 2.8656617590897833
5.151 2.862989777190914
5.1515 2.860880437303007
5.152 2.859413867992605
5.1525 2.8585442252064572
5.153 2.8580698518909005
5.1535 2.85763212207313
5.154 2.8567485579194765
5.1545 2.854858913662837
5.155 2.851478457700762
5.1555 2.8464449856357232
5.156 2.840078248869035
5.1565 2.8330598926346875
5.157 2.8260914355586726
5.1575 2.819623067330755
5.158 2.8138200779347633
5.1585 2.8086859428242184
5.159 2.804152027520206
5.1595 2.8001122861285586
5.16 2.796456306489545
5.1605 2.7930903501886766
5.161 2.7899439439758043
5.1615 2.7869845251333123
5.162 2.784215512386731
5.1625 2.781672925969697
5.163 2.779432849087592
5.1635 2.7776233490791293
5.164 2.7764022235337675
5.1645 2.7759371877659396
5.165 2.77633133161902
5.1655 2.777528067653077
5.166 2.779240415852022
5.1665 2.7809396040700802
5.167 2.7818968575909926
5.1675 2.781333059935231
5.168 2.778727957016163
5.1685 2.7741685586213167
5.169 2.7683527046363343
5.1695 2.762224345285369
5.17 2.7565393259410333
5.1705 2.751667243965323
5.171 2.747639507743533
5.1715 2.744324254663856
5.172 2.741542892265543
5.1725 2.7391450674726636
5.173 2.7370172166940785
5.1735 2.735082273565964
5.174 2.7332881618834355
5.1745 2.731613191051106
5.175 2.7300501155482495
5.1755 2.7286233013893844
5.176 2.7273757534837015
5.1765 2.726368579740238
5.177 2.725675573111663
5.1775 2.7253554195102625
5.178 2.7254443280407363
5.1785 2.725932437777792
5.179 2.7267406561584204
5.1795 2.7277156702736187
5.18 2.728620585292945
5.1805 2.7291693341335437
5.181 2.729117307433751
5.1815 2.7283755674698105
5.182 2.727084986290584
5.1825 2.7255380433677834
5.183 2.72402942480912
5.1835 2.722752659836247
5.184 2.7217981429051905
5.1845 2.7211986530425856
5.185 2.7209709457766786
5.1855 2.7211489842135768
5.186 2.721778332802681
5.1865 2.7228836857518806
5.187 2.724443109138506
5.1875 2.7263511832407117
5.188 2.7283740478203375
5.1885 2.7301625572321475
5.189 2.731275120515938
5.1895 2.7312448641516367
5.19 2.729734490787412
5.1905 2.7267683040587167
5.191 2.722856577290176
5.1915 2.7187854976031547
5.192 2.715205300321659
5.1925 2.712412025835012
5.193 2.710417552144709
5.1935 2.7091148538264607
5.194 2.7084039857786957
5.1945 2.708257208566919
5.195 2.7087693406310835
5.1955 2.7102127541774914
5.196 2.7131591066227285
5.1965 2.7186782990028258
5.197 2.728621780658062
5.1975 2.745868284362328
5.198 2.7741957562352537
5.1985 2.8172914007042555
5.199 2.8765601515100423
5.1995 2.9482957753047794
5.2 3.02200087766803
5.2005 3.082104046554808
5.201 3.1134259422107204
5.2015 3.1073680079826405
5.202 3.0657811759186258
5.2025 3.0000330777488893
5.203 2.926109362493846
5.2035 2.858296847648732
5.204 2.804839576081723
5.2045 2.767453495850769
5.205 2.743670567246604
5.2055 2.7296500747343417
5.206 2.7219015547828382
5.2065 2.7179041203517427
5.207 2.716077516546993
5.2075 2.715526376265788
5.208 2.7158104441727984
5.2085 2.7167921817082457
5.209 2.7186278901387313
5.2095 2.721912814758901
5.21 2.728153109223075
5.2105 2.7410172738979055
5.211 2.769440528119806
5.2115 2.834515417245398
5.212 2.9796844744031796
5.2125 3.262296969291408
5.213 3.6690230718174837
5.2135 4.041087718531139
5.214 4.250727205568501
5.2145 4.326516464442469
5.215 4.339750614271527
5.2155 4.333297811918887
5.216 4.3237240931811245
5.2165 4.315630410975847
5.217 4.309472832150733
5.2175 4.3047147623970785
5.218 4.300766683566882
5.2185 4.2971431647438125
5.219 4.293400604659374
5.2195 4.288969202023181
5.22 4.2829099197791
5.2205 4.27339498154823
5.221 4.256689756468785
5.2215 4.225198834432512
5.222 4.164742831349931
5.2225 4.053676219149895
5.223 3.873247908963804
5.2235 3.6336945993887353
5.224 3.3856847960473493
5.2245 3.182080661423151
5.225 3.040091772536603
5.2255 2.9488499167954965
5.226 2.8916396783979055
5.2265 2.855504950502419
5.227 2.8322399405223484
5.2275 2.817056969425642
5.228 2.8071522272618052
5.2285 2.8008240836485205
5.229 2.7969139738654194
5.2295 2.7945508896938316
5.23 2.7930867933389
5.2305 2.792102826707393
5.231 2.791406192348936
5.2315 2.790952800177158
5.232 2.7907566298190316
5.2325 2.790826126102613
5.233 2.7911455932351155
5.2335 2.7917017006852367
5.234 2.792512098066557
5.2345 2.7936420938235846
5.235 2.795235870607965
5.2355 2.7975197045990052
5.236 2.800826455266418
5.2365 2.805660259300338
5.237 2.8129135752252656
5.2375 2.824306753657619
5.238 2.843011684949075
5.2385 2.8742906643504247
5.239 2.9255712481869685
5.2395 3.005194421036669
5.24 3.119331146057445
5.2405 3.2683337788910274
5.241 3.4442961244908235
5.2415 3.6326085022376757
5.242 3.8171382666104146
5.2425 3.985714863221218
5.243 4.1311334651587055
5.2435 4.246990828260006
5.244 4.323686826919398
5.2445 4.326159341831853
5.245 4.232655118896832
5.2455 4.06166875640188
5.246 3.8295639351221036
5.2465 3.575551762391698
5.247 3.3441516659674653
5.2475 3.1619524460872084
5.248 3.031327618212992
5.2485 2.941623366503573
5.249 2.8810194355669436
5.2495 2.840682752408809
5.25 2.8144680363927863
5.2505 2.7978901540591314
5.251 2.7876349824460496
5.2515 2.781378845342892
5.252 2.777614683113673
5.2525 2.7754363105376454
5.253 2.774341515717217
5.2535 2.7740860693175735
5.254 2.774563323971118
5.2545 2.7756617999506075
5.255 2.777098116648694
5.2555 2.778408578032388
5.256 2.77924984220473
5.2565 2.779703051468913
5.257 2.7801763649560334
5.2575 2.781002834487075
5.258 2.78213337309714
5.2585 2.7831170841892368
5.259 2.7833247771532124
5.2595 2.782320950512836
5.26 2.7801150440591007
5.2605 2.7771177314205877
5.261 2.773862569780289
5.2615 2.770759269746317
5.262 2.768039126363761
5.2625 2.7658358166777886
5.263 2.7642862303833153
5.2635 2.763635549185673
5.264 2.7642606278168858
5.2645 2.7666682637379454
5.265 2.7714871349102053
5.2655 2.7795899006886318
5.266 2.792575642197618
5.2665 2.8135361559081042
5.267 2.847894613424825
5.2675 2.9037249588282856
5.268 2.9905072068189247
5.2685 3.114488231147491
5.269 3.27018729864641
5.2695 3.4346147543295737
5.27 3.5752838242679337
5.2705 3.66923762130794
5.271 3.712407235235456
5.2715 3.711436746043046
5.272 3.672301010078404
5.2725 3.5964373772054197
5.273 3.484385280251341
5.2735 3.342272408392497
5.274 3.187259018044311
5.2745 3.0434546905373088
5.275 2.9295067459906905
5.2755 2.8503719245940404
5.276 2.8005989941016063
5.2765 2.771596200651204
5.277 2.756259600991579
5.2775 2.7503182484555415
5.278 2.752093722084859
5.2785 2.7622219728044266
5.279 2.7835859596498453
5.2795 2.8213691702991666
5.28 2.8824339165856108
5.2805 2.9725716948176943
5.281 3.0907907912970556
5.2815 3.22325998043788
5.282 3.3452752086836
5.2825 3.4338656119896482
5.283 3.4781513508845583
5.2835 3.4776850392964773
5.284 3.4359106657484295
5.2845 3.3581694754124998
5.285 3.253854016861678
5.2855 3.138210926420393
5.286 3.0285287905011122
5.2865 2.9377339159202647
5.287 2.8705892603014744
5.2875 2.8257032326710965
5.288 2.7994571995792628
5.2885 2.7890879532343726
5.289 2.794426779572791
5.2895 2.819242158175366
5.29 2.872687415185431
5.2905 2.970180986066235
5.291 3.129431940656363
5.2915 3.355902148766666
5.292 3.621414681305269
5.2925 3.865208822565841
5.293 4.032887202044166
5.2935 4.108405049506353
5.294 4.102079413787826
5.2945 4.02095615115631
5.295 3.856281287782841
5.2955 3.5994286069396972
5.296 3.28590046168602
5.2965 3.0054779741158937
5.297 2.8214087850612417
5.2975 2.7245934552172786
5.298 2.6789717897326186
5.2985 2.6580460654592253
5.299 2.64827598107878
5.2995 2.6435454067025175
5.3 2.641157569660865
5.3005 2.6399131138711196
5.301 2.6392535046115144
5.3015 2.6389099474094033
5.302 2.6387594396991423
5.3025 2.638753592158934
5.303 2.638930768473892
5.3035 2.6394126811077223
5.304 2.640461000892379
5.3045 2.6426094286919257
5.305 2.646939048511773
5.3055 2.65571719748531
5.306 2.6737312692264394
5.3065 2.710758402218006
5.307 2.785186446050079
5.3075 2.9270108472591145
5.308 3.1747536276129518
5.3085 3.556414439462899
5.309 4.048624795058928
5.3095 4.544754345353787
5.31 4.3672632553370585
5.3105 3.990537071320337
5.311 3.6091617420022883
5.3115 3.2689197753660926
5.312 3.0089480938578648
5.3125 2.8411435350759247
5.313 2.748204269908144
5.3135 2.7025184005565164
5.314 2.681904071453105
5.3145 2.6732909901911652
5.315 2.6701944400458393
5.3155 2.6696331659942247
5.316 2.670253042875628
5.3165 2.671425547091398
5.317 2.6728853695869637
5.3175 2.674555655424334
5.318 2.67652592595356
5.3185 2.679070245120747
5.319 2.682832516061384
5.3195 2.6893005930657177
5.32 2.701997114452081
5.3205 2.729092270374939
5.321 2.7870266941103496
5.3215 2.8990224176225956
5.322 3.075615304263466
5.3225 3.28770405965778
5.323 3.481098241320786
5.3235 3.6222202485433472
5.324 3.707868065518853
5.3245 3.7450493893620047
5.325 3.7415969659550923
5.3255 3.7093756218619065
5.326 3.6654725181380394
5.3265 3.626091979466122
5.327 3.6003240881852525
5.3275 3.588883188990123
5.328 3.5878715616003953
5.3285 3.59276685218713
5.329 3.600436749594972
5.3295 3.6093137546140808
5.33 3.618547156991233
5.3305 3.6272693589549148
5.331 3.6343951025162324
5.3315 3.6387429912605116
5.332 3.6393911537676162
5.3325 3.6358694843596426
5.333 3.6282321738488195
5.3335 3.6168191025458443
5.334 3.6017666493686322
5.3345 3.5816476351235975
5.335 3.5523730785325265
5.3355 3.506507005528495
5.336 3.4334987642892587
5.3365 3.3227911839843935
5.337 3.174550305673953
5.3375 3.0152131940796805
5.338 2.888314326908792
5.3385 2.814018644993067
5.339 2.7797427216100354
5.3395 2.766085947744224
5.34 2.76110241709753
5.3405 2.759468172842495
5.341 2.759089452365191
5.3415 2.7591588496061705
5.342 2.75936447560911
5.3425 2.7595934377789204
5.343 2.7598457094081583
5.3435 2.7602163296512012
5.344 2.760943238748058
5.3445 2.7625056486886583
5.345 2.765879575901793
5.3455 2.773064812151575
5.346 2.7880853202210636
5.3465 2.818332662581539
5.347 2.8744481441515655
5.3475 2.964081705786115
5.348 3.0796207251834007
5.3485 3.196023667892077
5.349 3.288511556314371
5.3495 3.3463387609606423
5.35 3.3694918198529757
5.3505 3.362531996690456
5.351 3.333689770590694
5.3515 3.294593350841235
5.352 3.256724332844766
5.3525 3.2286747836158947
5.353 3.2157769118667767
5.3535 3.22024581843237
5.354 3.241570571545851
5.3545 3.2776444756956584
5.355 3.3255854438823453
5.3555 3.3797925571181198
5.356 3.428854414810208
5.3565 3.4551910160084303
5.357 3.4418944461690666
5.3575 3.3826085508041794
5.358 3.285814565744812
5.3585 3.1702412181582718
5.359 3.056003649275328
5.3595 2.9577413549887384
5.36 2.8832429655647873
5.3605 2.8337167472039413
5.361 2.8047148135495226
5.3615 2.7894395374154373
5.362 2.7820434016985187
5.3625 2.778789078049498
5.363 2.777651867503571
5.3635 2.7776091786107147
5.364 2.7781792942332357
5.3645 2.7791630709427553
5.365 2.7805472348236586
5.3655 2.782467734078403
5.366 2.7852068977626
5.3665 2.789205713697977
5.367 2.795051397719214
5.3675 2.8034434945764692
5.368 2.8151074398957983
5.3685 2.830592975764458
5.369 2.8497075768827544
5.3695 2.870713410069901
5.37 2.8904532938884193
5.3705 2.906062325819774
5.371 2.916504493881205
5.3715 2.922249533963643
5.372 2.9240523705915065
5.3725 2.922329562354988
5.373 2.9174530982311575
5.3735 2.910174422092479
5.374 2.9016551801557844
5.3745 2.893066484394038
5.375 2.8851520549255314
5.3755 2.8779775767578526
5.376 2.8711761101019624
5.3765 2.8644838871547185
5.377 2.8581276581966195
5.3775 2.8526808381795528
5.378 2.8486047856867254
5.3785 2.845977197968714
5.379 2.8445811125507037
5.3795 2.8441340026148785
5.38 2.844412024775699
5.3805 2.845239518213071
5.381 2.8464706501611508
5.3815 2.8479894595231263
5.382 2.849711289207643
5.3825 2.8516096449311936
5.383 2.8537205576427818
5.3835 2.8561603183615807
5.384 2.8591619309549623
5.3845 2.8630951722705644
5.385 2.868577855624646
5.3855 2.876636516666351
5.386 2.889002746403871
5.3865 2.9084743830024093
5.387 2.938777243204197
5.3875 2.9829484464992264
5.388 3.040508803331778
5.3885 3.106686347074473
5.389 3.175892777711952
5.3895 3.2458496493650744
5.39 3.3178364743486677
5.3905 3.393676605956789
5.391 3.4713055108712245
5.3915 3.542704835468533
5.392 3.595888376604729
5.3925 3.621414727394426
5.393 3.617564593713122
5.3935 3.588329826999874
5.394 3.5370425700053714
5.3945 3.462132799071612
5.395 3.360107461386792
5.3955 3.236093521315124
5.396 3.1125267184439407
5.3965 3.0172471257359375
5.397 2.960193512311883
5.3975 2.932373240539847
5.398 2.9209214859700916
5.3985 2.917221218330943
5.399 2.916929294255108
5.3995 2.91811298593226
5.4 2.919951228473196
5.4005 2.922095955452064
5.401 2.924417379701029
5.4015 2.926924738906677
5.402 2.929768051043701
5.4025 2.933353449754793
5.403 2.9386556230905976
5.4035 2.947938957898667
5.404 2.9663780404817954
5.4045 3.004656743188094
5.405 3.0794421693477068
5.4055 3.2016590409467804
5.406 3.3520716172085274
5.4065 3.485141184631451
5.407 3.5702629425488057
5.4075 3.6058448077275385
5.408 3.6020832284382207
5.4085 3.5696880953914762
5.409 3.519787996743138
5.4095 3.4647201502973273
5.41 3.4144700087554076
5.4105 3.371817937251108
5.411 3.333717393877854
5.4115 3.297247442705804
5.412 3.262870519965264
5.4125 3.232302771693841
5.413 3.2057416808192274
5.4135 3.181968043515549
5.414 3.1601720894943215
5.4145 3.139741725638962
5.415 3.1190013591573775
5.4155 3.0954113324122465
5.416 3.068188999864888
5.4165 3.0401022419480563
5.417 3.0155607646617595
5.4175 2.997344403511639
5.418 2.985589432348628
5.4185 2.9788686045137878
5.419 2.975485076482003
5.4195 2.9741157345674756
5.42 2.973916028518265
5.4205 2.974395797809634
5.421 2.9753040919727765
5.4215 2.976536283243992
5.422 2.9780834545602497
5.4225 2.9800320463217167
5.423 2.9825855804556136
5.4235 2.9860948332175754
5.424 2.991108803546415
5.4245 2.998332870513706
5.425 3.008501046331024
5.4255 3.022206497163757
5.426 3.039597002093495
5.4265 3.0595225029745245
5.427 3.0783250925949224
5.4275 3.0905556207111706
5.428 3.092831826973552
5.4285 3.086242848511337
5.429 3.0743668987522943
5.4295 3.060369860871176
5.43 3.0463833334484507
5.4305 3.0339421670310864
5.431 3.0239947187348486
5.4315 3.016777830092905
5.432 3.0119578740518316
5.4325 3.008971455880455
5.433 3.0072916393663336
5.4335 3.0065261427646055
5.434 3.0064057632683356
5.4345 3.006771830727776
5.435 3.0075412210027457
5.4355 3.008692084404484
5.436 3.0102405396088843
5.4365 3.012211360213972
5.437 3.0146258989867105
5.4375 3.0175022928796773
5.438 3.0208790256765967
5.4385 3.024805050150552
5.439 3.0292643499660015
5.4395 3.0340800163661212
5.44 3.0389086149781113
5.4405 3.0433304484093098
5.441 3.0469990036457437
5.4415 3.049715325891314
5.442 3.0514590052604165
5.4425 3.0524030410678114
5.443 3.0528951220439664
5.4435 3.053330783899434
5.444 3.0540265422950936
5.4445 3.0551555112130098
5.445 3.056788632526467
5.4455 3.058968025322227
5.446 3.0617286354501685
5.4465 3.065113822714303
5.447 3.0691556358382153
5.4475 3.0739158123197656
5.448 3.079493785514688
5.4485 3.0859958220016965
5.449 3.0933591251689547
5.4495 3.101090707989761
5.45 3.108075765832809
5.4505 3.112796658507624
5.451 3.1141156816635283
5.4515 3.112072603559647
5.452 3.107936059448087
5.4525 3.1033652772364198
5.453 3.0995729215835093
5.4535 3.0970644124216795
5.454 3.095805701784072
5.4545 3.0955364489298836
5.455 3.09597008339954
5.4555 3.096872381409514
5.456 3.0980838021388832
5.4565 3.099532493770405
5.457 3.1012136219754476
5.4575 3.103213933872751
5.458 3.1057646215280874
5.4585 3.109340127565379
5.459 3.114879119440766
5.4595 3.1241735023865074
5.46 3.1405289671942116
5.4605 3.1697888123489806
5.461 3.2209102464602113
5.4615 3.302454516433742
5.462 3.410934080883668
5.4625 3.5219624385334027
5.463 3.6022887514635817
5.4635 3.626409465060763
5.464 3.582971309482857
5.4645 3.483303958462966
5.465 3.3647501780011195
5.4655 3.266501000861072
5.466 3.204175944052934
5.4665 3.172158073912809
5.467 3.158695450657661
5.4675 3.154644756822905
5.468 3.154858964973653
5.4685 3.1568846334298017
5.469 3.159635937363059
5.4695 3.1626415079288863
5.47 3.165699657275325
5.4705 3.1687285827447242
5.471 3.1717325041131366
5.4715 3.1747770291780286
5.472 3.1780249163423546
5.4725 3.181804332198589
5.473 3.1867736386285843
5.4735 3.194308415299772
5.474 3.2072185500785126
5.4745 3.2307348674923064
5.475 3.2727123823839337
5.4755 3.3410578442836867
5.476 3.4372375499069934
5.4765 3.5494888555104476
5.477 3.6533332428183227
5.4775 3.7239603913721817
5.478 3.750524718155803
5.4785 3.73636212910714
5.479 3.6900054882197955
5.4795 3.619795734987254
5.48 3.5349916212978085
5.4805 3.447751424879706
5.481 3.370863728509531
5.4815 3.31239469104612
5.482 3.273413483035964
5.4825 3.2501926633083817
5.483 3.237722971835816
5.4835 3.2318904244818727
5.484 3.2300260358812034
5.4845 3.230706479671217
5.485 3.2333756406325174
5.4855 3.238045860247447
5.486 3.2451380253774333
5.4865 3.255330327823006
5.487 3.269308934023795
5.4875 3.2871664599797006
5.488 3.307454260136905
5.4885 3.3267038806461366
5.489 3.3403208986173576
5.4895 3.3448309302386177
5.49 3.3396333929332913
5.4905 3.326981288015779
5.491 3.3106794335887395
5.4915 3.2944260362860005
5.492 3.2806232145202356
5.4925 3.2700963948477666
5.493 3.262586519917538
5.4935 3.257488593839997
5.494 3.2542707973378144
5.4945 3.252571663235149
5.495 3.252180727792017
5.4955 3.2530692973161655
5.496 3.255491472044242
5.4965 3.260187973369754
5.497 3.2687292503011554
5.4975 3.28395389035595
5.498 3.3101446488076567
5.4985 3.351927891801748
5.499 3.4107510203184264
5.4995 3.480436277527679
5.5 3.5474704083604545
5.5005 3.5980967698546023
5.501 3.624883072275959
5.5015 3.626328154165475
5.502 3.603063684663055
5.5025 3.556623270875842
5.503 3.4935416948987426
5.5035 3.4270956228510707
5.504 3.370653967088008
5.5045 3.330260867686367
5.505 3.304699606650664
5.5055 3.2897143803956803
5.506 3.281296587417301
5.5065 3.2766956925532655
5.507 3.274266257007974
5.5075 3.273082290916462
5.508 3.272647704283046
5.5085 3.272700297482273
5.509 3.2731205794061227
5.5095 3.2738681821846933
5.51 3.2749627734895244
5.5105 3.2764821903456616
5.511 3.278595609291995
5.5115 3.281556457705414
5.512 3.2856787591363803
5.5125 3.291287436927118
5.513 3.298684433136043
5.5135 3.308074520786728
5.514 3.3193960524068435
5.5145 3.3320314260694444
5.515 3.344785606447968
5.5155 3.3563833710372704
5.516 3.3661571610877425
5.5165 3.374144756758395
5.517 3.38035204719366
5.5175 3.3840440201145183
5.518 3.383851057326127
5.5185 3.3788480044558264
5.519 3.3696455748775955
5.5195 3.358277599931177
5.52 3.347144494256047
5.5205 3.337943529741495
5.521 3.331347035712363
5.5215 3.327250415133963
5.522 3.325203527281862
5.5225 3.324724358768834
5.523 3.3254102924725215
5.5235 3.3269103700584557
5.524 3.3289383114738227
5.5245 3.3312854069567566
5.525 3.333828048763082
5.5255 3.3365136368812047
5.526 3.339355977452164
5.5265 3.3424236592981833
5.527 3.3458907990776856
5.5275 3.3500773357428075
5.528 3.3555475666060177
5.5285 3.363218513198933
5.529 3.37447947757036
5.5295 3.3912270873665245
5.53 3.415386615273868
5.5305 3.4471269380320804
5.531 3.482200100065657
5.5315 3.5115747178435504
5.532 3.5258407300853074
5.5325 3.521091151372249
5.533 3.50049848764282
5.5335 3.4713899214305206
5.534 3.441683913216262
5.5345 3.4172592103948256
5.535 3.4005169704064615
5.5355 3.390838048373703
5.536 3.386223189538369
5.5365 3.3847085627839126
5.537 3.3849106079683358
5.5375 3.386018133188064
5.538 3.3875913153362402
5.5385 3.389407553089245
5.539 3.3913707866688556
5.5395 3.393465847170469
5.54 3.3957562687141225
5.5405 3.398429841119998
5.541 3.4018814416505103
5.5415 3.406941078954344
5.542 3.4152385916313017
5.5425 3.4297364848409932
5.543 3.4547994627844316
5.5435 3.494293578526343
5.544 3.5466067712858367
5.5445 3.5997949334627934
5.545 3.6348746779384387
5.5455 3.6382289763452986
5.546 3.610825106622504
5.5465 3.565560876962576
5.547 3.518788694049147
5.5475 3.4823113493797466
5.548 3.45949068877293
5.5485 3.4477043817633595
5.549 3.442876892353717
5.5495 3.4418663227248922
5.55 3.442803225346691
5.5505 3.444709400816449
5.551 3.4471069987862704
5.5515 3.449769352723126
5.552 3.4525889909402716
5.5525 3.455536469598477
5.553 3.4586352681409283
5.5535 3.461963010564257
5.554 3.4656732896174622
5.5545 3.4699769731207395
5.555 3.4751072893063055
5.5555 3.4812293157535477
5.556 3.488251395462913
5.5565 3.495632249215439
5.557 3.5022347595723557
5.5575 3.506562994164013
5.558 3.5076492490044453
5.5585 3.5059574623425798
5.559 3.503096310674489
5.5595 3.500629292298183
5.56 3.4992985107508856
5.5605 3.499135575243609
5.561 3.499886424623454
5.5615 3.501294853573566
5.562 3.5032035085837956
5.5625 3.505593033406817
5.563 3.508636020758769
5.5635 3.5128493725929664
5.564 3.5194380477307456
5.5645 3.5311511663245954
5.565 3.5542710952088674
5.5655 3.6028725215467565
5.566 3.7035869827899406
5.5665 3.880885227981051
5.567 4.09730774791148
5.5675 4.248598486230063
5.568 4.287081429766132
5.5685 4.244605536849918
5.569 4.152199067931684
5.5695 4.015553522488973
5.57 3.8521007069954516
5.5705 3.7106076572034086
5.571 3.621724585632541
5.5715 3.577043913808537
5.572 3.55751234037625
5.5725 3.549981788009826
5.573 3.547724155522583
5.5735 3.5476747082232487
5.574 3.5484985092116856
5.5745 3.549633444867035
5.575 3.550862362115928
5.5755 3.5521415797752267
5.576 3.5535474602147294
5.5765 3.5552355586068822
5.577 3.5574328064058482
5.5775 3.5603899932490863
5.578 3.5643638759778975
5.5785 3.5695892546740504
5.579 3.576139680935582
5.5795 3.583623222637555
5.58 3.5908933019058056
5.5805 3.5962514586481378
5.581 3.59832439413183
5.5815 3.5970046377536553
5.582 3.593513221224817
5.5825 3.5895165884504285
5.583 3.586203015630555
5.5835 3.584054136197307
5.584 3.583109676971074
5.5845 3.583275698227129
5.585 3.5845062823313194
5.5855 3.5869175322396343
5.586 3.590921493470801
5.5865 3.5974944289360957
5.587 3.60870246752119
5.5875 3.6287738245466086
5.588 3.6659240249172127
5.5885 3.7339683311430596
5.589 3.847860347601322
5.5895 4.003213088733504
5.59 4.157066704933215
5.5905 4.2615010490292216
5.591 4.310136742404194
5.5915 4.3234475814134905
5.592 4.318682083064689
5.5925 4.302537163277386
5.593 4.273187730272734
5.5935 4.223311169939644
5.594 4.147186337014278
5.5945 4.048813799816453
5.595 3.944445826520485
5.5955 3.852875781710172
5.596 3.784193572768541
5.5965 3.738597107894443
5.597 3.711739599630584
5.5975 3.699075265715302
5.598 3.6977064328101656
5.5985 3.706804112527915
5.599 3.727513477171569
5.5995 3.7625946584459617
5.6 3.8152872496188133
5.6005 3.8864811625301465
5.601 3.9705890890823925
5.6015 4.053394009368646
5.602 4.116421585932932
5.6025 4.146886741302082
5.603 4.145622574563778
5.6035 4.125444911966164
5.604 4.101993568515611
5.6045 4.085516105797068
5.605 4.078636854341636
5.6055 4.07881522274863
5.606 4.081790219225572
5.6065 4.084461514356602
5.607 4.085850161805902
5.6075 4.086322993939372
5.608 4.086507124710237
5.6085 4.086798457495555
5.609 4.087364997904515
5.6095 4.0882570482366765
5.61 4.089511593708113
5.6105 4.091211002515341
5.611 4.0935343195878895
5.6115 4.0968031939961085
5.612 4.101536288077219
5.6125 4.1084489917220575
5.613 4.118438948760088
5.6135 4.132535697957658
5.614 4.151789963646871
5.6145 4.176672084877166
5.615 4.205261442479089
5.6155 4.2309213638164005
5.616 4.243473962861702
5.6165 4.23718228247962
5.617 4.217917038435638
5.6175 4.198517735742402
5.618 4.18796702194184
5.6185 4.186492918097039
5.619 4.188426132842783
5.6195 4.188594501333232
5.62 4.185950029640808
5.6205 4.182052765497935
5.621 4.178484045231397
5.6215 4.175723082784626
5.622 4.173360871004594
5.6225 4.170772662145835
5.623 4.16768515946215
5.6235 4.164395251776184
5.624 4.161528536346585
5.6245 4.159575115304533
5.625 4.158617286796576
5.6255 4.158278258251344
5.626 4.157814600401864
5.6265 4.156410531263915
5.627 4.153559327918322
5.6275 4.149387240982194
5.628 4.144613439256738
5.6285 4.140110799385046
5.629 4.136512029085572
5.6295 4.134020300180107
5.63 4.132541137970089
5.6305 4.131891421155532
5.631 4.131906812730667
5.6315 4.1324703112355765
5.632 4.133533160877806
5.6325 4.135151834184511
5.633 4.137573310652615
5.6335 4.1413563635059445
5.634 4.14753773300576
5.6345 4.157846339169292
5.635 4.174822000564833
5.6355 4.20124141109033
5.636 4.237967773875359
5.6365 4.280497603272662
5.637 4.317923438570408
5.6375 4.337645234021102
5.638 4.334156881150748
5.6385 4.312672324764544
5.639 4.282239231390684
5.6395 4.250058579087761
5.64 4.22095841105886
5.6405 4.197684327481716
5.641 4.180774647430307
5.6415 4.1692840018376485
5.642 4.161823333324253
5.6425 4.157142277357123
5.643 4.1543279924161505
5.6435 4.152752567064073
5.644 4.152014935578921
5.6445 4.151860911396155
5.645 4.152138043521227
5.6455 4.152783828419142
5.646 4.153811305966403
5.6465 4.155307031486136
5.647 4.157439150964543
5.6475 4.160437936303821
5.648 4.164470564124685
5.6485 4.169400508177399
5.649 4.174684664318769
5.6495 4.179666073989426
5.65 4.184014028113864
5.6505 4.18788188425649
5.651 4.191628175390945
5.6515 4.19550125988865
5.652 4.199483198826566
5.6525 4.203305704341651
5.653 4.206687892582862
5.6535 4.209668424084186
5.654 4.212634100704725
5.6545 4.215978126426427
5.655 4.219894393714305
5.6555 4.224403920758749
5.656 4.229457199465682
5.6565 4.2349070750371025
5.657 4.240313473803879
5.6575 4.244618097638884
5.658 4.2459547154459605
5.6585 4.24241025134902
5.659 4.233746484030465
5.6595 4.221951769045247
5.66 4.209938788978982
5.6605 4.199659293994707
5.661 4.1917084437594605
5.6615 4.185882555280885
5.662 4.181736327172309
5.6625 4.178849546042492
5.663 4.17692127866438
5.6635 4.175757820621009
5.664 4.175244986089953
5.6645 4.175306830659417
5.665 4.1759182752895
5.6655 4.177102570257564
5.666 4.178969110148624
5.6665 4.181700604371467
5.667 4.185514419439595
5.6675 4.190478150097978
5.668 4.196287771238457
5.6685 4.202177991733438
5.669 4.207198737145931
5.6695 4.210742403920812
5.67 4.212764844910985
5.6705 4.213436106889083
5.671 4.2126190665296095
5.6715 4.209797279054819
5.672 4.20453036053732
5.6725 4.197118237335077
5.673 4.188752603956
5.6735 4.180858058992457
5.674 4.174340907941864
5.6745 4.169412147623487
5.675 4.1658644496093435
5.6755 4.163354857564266
5.676 4.16156298118148
5.6765 4.160254069489883
5.677 4.159262242799666
5.6775 4.158493708594926
5.678 4.157903453566834
5.6785 4.157503802143133
5.679 4.15733997935459
5.6795 4.157484706212281
5.68 4.158021794823095
5.6805 4.159042938370365
5.681 4.1606532008662205
5.6815 4.162964850188001
5.682 4.166039215331392
5.6825 4.1698133455644255
5.683 4.1740487153572206
5.6835 4.17838761743321
5.684 4.182500393814091
5.6845 4.186114087260049
5.685 4.188950067217733
5.6855 4.190647195211924
5.686 4.190845323771263
5.6865 4.189354344942008
5.687 4.186364071307545
5.6875 4.182454774429785
5.688 4.17839596782986
5.6885 4.174807875737197
5.689 4.172004832515879
5.6895 4.170053059305462
5.69 4.168906781601707
5.6905 4.168492262975934
5.691 4.168744448391391
5.6915 4.16959008988873
5.692 4.170962549512876
5.6925 4.172809245940555
5.693 4.175098663334091
5.6935 4.177811605677859
5.694 4.180943698456599
5.6945 4.184506852738175
5.695 4.188553151676612
5.6955 4.193220182268111
5.696 4.198807319900573
5.6965 4.2058646388815
5.697 4.215263003440449
5.6975 4.228160239972563
5.698 4.2456880488392175
5.6985 4.2682374671939245
5.699 4.294068634504121
5.6995 4.3181117972056695
5.7 4.332873525633894
5.7005 4.332975331160335
5.701 4.3191824138822374
5.7015 4.297516803366114
5.702 4.275151767824995
5.7025 4.257095132300809
5.703 4.2452057960402305
5.7035 4.2388042510563855
5.704 4.2361876169197865
5.7045 4.235787170635969
5.705 4.2365772813413605
5.7055 4.23799798346785
5.706 4.239776852917623
5.7065 4.241800315089175
5.707 4.244024844736493
5.7075 4.246450841864978
5.708 4.249113351336223
5.7085 4.252107382885851
5.709 4.255659330948565
5.7095 4.260275500896776
5.71 4.267062109423324
5.7105 4.27828617036256
5.711 4.297993980683288
5.7115 4.33149820947103
5.712 4.381163078302195
5.7125 4.43800878877594
5.713 4.477942158519112
5.7135 4.4783167951878395
5.714 4.442453633158597
5.7145 4.394350624217787
5.715 4.3535807818383985
5.7155 4.326142684010397
5.716 4.310053314911907
5.7165 4.301455201025575
5.717 4.2972134437873235
5.7175 4.295343611540505
5.718 4.294736253582916
5.7185 4.294839099684926
5.719 4.295408716473607
5.7195 4.2963779604709815
5.72 4.297752574342437
5.7205 4.2995884489798515
5.721 4.301971024649007
5.7215 4.30499897677458
5.722 4.308776506924121
5.7225 4.31336076293197
5.723 4.31868310374137
5.7235 4.324414729690244
5.724 4.3299597174890065
5.7245 4.334565125629495
5.725 4.337488637645577
5.7255 4.338248478376415
5.726 4.336905903740003
5.7265 4.33416016693475
5.727 4.331031682583061
5.7275 4.328319768241292
5.728 4.326371911007359
5.7285 4.325205219532092
5.729 4.324751270632814
5.7295 4.324984329282295
5.73 4.325965510732208
5.7305 4.3278259367493925
5.731 4.330764653716499
5.7315 4.335047442196209
5.732 4.34109834707139
5.7325 4.349685838712703
5.733 4.362173994098421
5.7335 4.38070966152653
5.734 4.4079809189746575
5.7345 4.4455820038907925
5.735 4.490378225504496
5.7355 4.530671910449857
5.736 4.548537449979661
5.7365 4.533515875208242
5.737 4.494531991232324
5.7375 4.451012306138355
5.738 4.416047406459074
5.7385 4.392403155072372
5.739 4.377717071086809
5.7395 4.368817620115217
5.74 4.363293589297558
5.7405 4.359657775828301
5.741 4.357100048521299
5.7415 4.355217579297361
5.742 4.353828586172468
5.7425 4.352865693548229
5.743 4.35230856041638
5.7435 4.3521645626483325
5.744 4.352452769742832
5.7445 4.353195475462818
5.745 4.3544391820591715
5.7455 4.3562827048238235
5.746 4.358956167027077
5.7465 4.362982057952329
5.747 4.369450415493913
5.7475 4.380556469693796
5.748 4.400380445101814
5.7485 4.435609796753792
5.749 4.494572419663418
5.7495 4.579962200213553
5.75 4.669484207553926
5.7505 4.706748453728781
5.751 4.659937091826669
5.7515 4.57036283615954
5.752 4.489980665189235
5.7525 4.436052207813879
5.753 4.404197828436552
5.7535 4.386149353069389
5.754 4.375883849941428
5.7545 4.369915359945243
5.755 4.366409101518914
5.7555 4.364462518622923
5.756 4.363688308915504
5.7565 4.364018993055558
5.757 4.365655542646873
5.7575 4.369126194248616
5.758 4.375482748144756
5.7585 4.386583217610148
5.759 4.4053102839643765
5.7595 4.435009323937616
5.76 4.4762389557967515
5.7605 4.519173250290964
5.761 4.539881435356693
5.7615 4.518017029007974
5.762 4.457035660888786
5.7625 4.379608222701678
5.763 4.311893835807223
5.7635 4.269109789328726
5.764 4.2524128631638165
5.7645 4.258632708331729
5.765 4.283123908444909
5.7655 4.318023047468695
5.766 4.350417981006269
5.7665 4.369347400089306
5.767 4.373859756097228
5.7675 4.369870788469902
5.768 4.363182020307453
5.7685 4.356882257391743
5.769 4.3520334220897725
5.7695 4.348789628586428
5.77 4.347007603573156
5.7705 4.346473841778644
5.771 4.346964624281271
5.7715 4.348229170685639
5.772 4.349905738559321
5.7725 4.35125132092839
5.773 4.350535689244853
5.7735 4.343738778656939
5.774 4.32213435255028
5.7745 4.269196267364051
5.775 4.161244545808308
5.7755 3.978295391957279
5.776 3.7272783850900852
5.7765 3.4525881191835976
5.777 3.2084568686883363
5.7775 3.023645513091929
5.778 2.8974503447915714
5.7785 2.81600513837924
5.779 2.764990257108928
5.7795 2.7337853119456748
5.78 2.7155905988255737
5.7805 2.706314518497927
5.781 2.703774786950677
5.7815 2.7073036997881745
5.782 2.717621823205133
5.7825 2.7371961226121106
5.783 2.7712101247208514
5.7835 2.8296456073256797
5.784 2.9305697489563167
5.7845 3.1032834440858332
5.785 3.382714753890837
5.7855 3.770515474667264
5.786 4.1634303944704945
5.7865 4.4023114951109035
5.787 4.465505472854498
5.7875 4.454634182503111
5.788 4.431417591172068
5.7885 4.414798633741106
5.789 4.405818847465947
5.7895 4.401743720241101
5.79 4.400341234803771
5.7905 4.40036133875292
5.791 4.401207659495586
5.7915 4.4026317190103965
5.792 4.404591789922082
5.7925 4.407201058128796
5.793 4.4107931144979
5.7935 4.416150624555104
5.794 4.425085179726227
5.7945 4.441670746517004
5.795 4.4743658705670155
5.7955 4.537522705690548
5.796 4.64459573001131
5.7965 4.7758002662890595
5.797 4.840646360903475
5.7975 4.772009995665472
5.798 4.649025564829855
5.7985 4.5561360550346715
5.799 4.503803429348202
5.7995 4.4772930577315515
5.8 4.46428137014287
5.8005 4.457998373505405
5.801 4.455187551789735
5.8015 4.454396054584554
5.802 4.455112018822116
5.8025 4.457348305918408
5.803 4.461475354572065
5.8035 4.468063773093054
5.804 4.4775454519264395
5.8045 4.489507994757612
5.805 4.501841413629326
5.8055 4.510716583988136
5.806 4.512535321051698
5.8065 4.506631328812031
5.807 4.4958615048216926
5.8075 4.484283616655882
5.808 4.474731685231
5.8085 4.468128566708647
5.809 4.464124494300397
5.8095 4.461918225252908
5.81 4.4607889457808065
5.8105 4.460234108382719
5.811 4.459976318034111
5.8115 4.459912210531031
5.812 4.460063558303314
5.8125 4.460560040015211
5.813 4.461641609396019
5.8135 4.463655363553101
5.814 4.4670528774392
5.8145 4.472229730674573
5.815 4.479265899593991
5.8155 4.487555338846584
5.816 4.495772240230655
5.8165 4.502283971016461
5.817 4.5059473031947865
5.8175 4.506798660022045
5.818 4.506024810891838
5.8185 4.505348644184234
5.819 4.50640125665348
5.8195 4.5105036205470865
5.82 4.518916049962141
5.8205 4.533049191419582
5.821 4.55417336503439
5.8215 4.582471420166136
5.822 4.615548102663388
5.8225 4.647782329664904
5.823 4.672421450666678
5.8235 4.685220062075632
5.824 4.684621987125479
5.8245 4.668865230031838
5.825 4.637008562409272
5.8255 4.593197033230392
5.826 4.54657364399372
5.8265 4.505933331458794
5.827 4.475618463037139
5.8275 4.4554368669342574
5.828 4.442862168320128
5.8285 4.435132522655345
5.829 4.430191888481718
5.8295 4.426785841227168
5.83 4.424203194524833
5.8305 4.422045443815814
5.831 4.420108621892724
5.8315 4.418312747322651
5.832 4.416681165145852
5.8325 4.415328553660877
5.833 4.414494336192125
5.8335 4.41461797523663
5.834 4.416405026939352
5.8345 4.420706830181161
5.835 4.427670316421339
5.8355 4.435196751216975
5.836 4.438834390267375
5.8365 4.4351596265031
5.837 4.425419832566864
5.8375 4.413997642210892
5.838 4.404190947975191
5.8385 4.396509677590903
5.839 4.3896235172891815
5.8395 4.381250881011547
5.84 4.367913905807122
5.8405 4.343435882640583
5.841 4.295971980145011
5.8415 4.205514124567894
5.842 4.043265569466688
5.8425 3.792052889323247
5.843 3.4876211096344667
5.8435 3.2135330096070343
5.844 3.0237858721450293
5.8445 2.9129053266355394
5.845 2.8536716979353196
5.8455 2.8246469437561315
5.846 2.814251522090095
5.8465 2.8181595192997646
5.847 2.8375443191004175
5.8475 2.87961690704626
5.848 2.959768687287892
5.8485 3.10184111901773
5.849 3.325832711027661
5.8495 3.615158666392726
5.85 3.9017305624982983
5.8505 4.119293187042689
5.851 4.254710826089263
5.8515 4.330403409103611
5.852 4.3709868692594105
5.8525 4.393541815023997
5.853 4.407285551808621
5.8535 4.416642609666019
5.854 4.423590904173717
5.8545 4.428835035238774
5.855 4.43238288370912
5.8555 4.433955094968213
5.856 4.433362238923718
5.8565 4.430863666097715
5.857 4.427284005178763
5.8575 4.423682881697981
5.858 4.420838968044085
5.8585 4.41903118850193
5.859 4.418153012791444
5.8595 4.417953692716206
5.86 4.418202614897576
5.8605 4.418737097631781
5.861 4.41945782776281
5.8615 4.420327552879525
5.862 4.4213533764277075
5.8625 4.422596949308152
5.863 4.424208263205341
5.8635 4.426459879840194
5.864 4.429854557888093
5.8645 4.435213637950921
5.865 4.443703022354467
5.8655 4.456469524248978
5.866 4.473563764001365
5.8665 4.492461570752037
5.867 4.507756606770195
5.8675 4.513894049814094
5.868 4.509399867709461
5.8685 4.497949645290563
5.869 4.484911063454946
5.8695 4.4737274907110836
5.87 4.465337571405423
5.8705 4.459390783255102
5.871 4.455228747990687
5.8715 4.4522757985153385
5.872 4.4500909629859935
5.8725 4.448374965428193
5.873 4.446929842979748
5.8735 4.4456422783955825
5.874 4.444463572260259
5.8745 4.443398656913904
5.875 4.442474217762732
5.8755 4.441734679924793
5.876 4.441205635009223
5.8765 4.440898548702434
5.877 4.4407976447983275
5.8775 4.440875610696334
5.878 4.441113069794253
5.8785 4.441505592554356
5.879 4.442057459581039
5.8795 4.442731904320881
5.88 4.4434468629643975
5.8805 4.444074411579858
5.881 4.4444810840862905
5.8815 4.444574329606049
5.882 4.444309447779877
5.8825 4.443687225548387
5.883 4.442741329267499
5.8835 4.441534372249444
5.884 4.440136501042214
5.8845 4.438621466698968
5.885 4.437030708771213
5.8855 4.435384033334668
5.886 4.433677037000087
5.8865 4.431917719747358
5.887 4.430118809931753
5.8875 4.428315690083568
5.888 4.426563134272121
5.8885 4.424913329806139
5.889 4.423405451930086
5.8895 4.4220392809686
5.89 4.420787124768043
5.8905 4.419619993473531
5.891 4.418534422354424
5.8915 4.417546562563861
5.892 4.416672833844344
5.8925 4.415922734581373
5.893 4.415288920099065
5.8935 4.414769869611951
5.894 4.414377367695756
5.8945 4.4141326258565945
5.895 4.414072430073403
5.8955 4.41421613261281
5.896 4.414568632026005
5.8965 4.415116848436143
5.897 4.415801319988382
5.8975 4.416516650382694
5.898 4.417071504197357
5.8985 4.4171574285179735
5.899 4.416357061454263
5.8995 4.414238286066227
5.9 4.410589412142509
5.9005 4.405651832002442
5.901 4.4001038438753595
5.9015 4.394709150541487
5.902 4.389972067724387
5.9025 4.386035259846406
5.903 4.382817179663863
5.9035 4.380144466022432
5.904 4.377848968360968
5.9045 4.3757983181966
5.905 4.3738893604658555
5.9055 4.372053762717864
5.906 4.370265011762755
5.9065 4.368521990795808
5.907 4.366862869448327
5.9075 4.365352396469482
5.908 4.364086198146361
5.9085 4.3631797505842895
5.909 4.362721934443646
5.9095 4.362731522618389
5.91 4.36308022513771
5.9105 4.3634852106466075
5.911 4.363609178306528
5.9115 4.363201843816809
5.912 4.36215356874093
5.9125 4.360424310133387
5.913 4.358016152373598
5.9135 4.355046638648592
5.914 4.3517864362560745
5.9145 4.348553566840345
5.915 4.345582118410321
5.9155 4.34294587424615
5.916 4.340611104094594
5.9165 4.338503675946625
5.917 4.336557485863014
5.9175 4.33473291088973
5.918 4.333042683017205
5.9185 4.3315438955252175
5.919 4.330357467912655
5.9195 4.329658057675348
5.92 4.329663745873201
5.9205 4.330607069594676
5.921 4.332667507989657
5.9215 4.335795739556468
5.922 4.3392770325113785
5.9225 4.341457399666896
5.923 4.3402826548769875
5.9235 4.334742644387291
5.924 4.325760623046768
5.9245 4.31555756733193
5.925 4.3061760578146275
5.9255 4.298670798708456
5.926 4.293181332597221
5.9265 4.2893905974792625
5.927 4.286865216982052
5.9275 4.285214086443877
5.928 4.2841476436789465
5.9285 4.283445064026934
5.929 4.282954826918275
5.9295 4.282570878598009
5.93 4.2822207640617185
5.9305 4.281879378042235
5.931 4.281596903843691
5.9315 4.281535513541841
5.932 4.282037709796126
5.9325 4.283660629352702
5.933 4.287091452239463
5.9335 4.292797997367187
5.934 4.300377767030779
5.9345 4.308007757461829
5.935 4.312746665478923
5.9355 4.311972269697805
5.936 4.305029371134091
5.9365 4.293561772362129
5.937 4.280408237657469
5.9375 4.268130159323513
5.938 4.258054334794973
5.9385 4.250291286258267
5.939 4.244319423673759
5.9395 4.239547230492957
5.94 4.235543956230017
5.9405 4.232058330796261
5.941 4.2289628247897015
5.9415 4.2262013081680925
5.942 4.223753756507013
5.9425 4.221633729792697
5.943 4.219910253419431
5.9435 4.218756478051255
5.944 4.218535234149027
5.9445 4.219934176670621
5.945 4.224019302677845
5.9455 4.232093492050777
5.946 4.244864091929641
5.9465 4.260776242451823
5.947 4.274636377972118
5.9475 4.2792268286709225
5.948 4.270496514099466
5.9485 4.251196327479215
5.949 4.228431919719649
5.9495 4.208196790895797
5.95 4.192705801529892
5.9505 4.181390064105783
5.951 4.172848894194751
5.9515 4.1659209638915025
5.952 4.1598746757615865
5.9525 4.154290797734364
5.953 4.1489485578876275
5.9535 4.1437531352302335
5.954 4.138668439695832
5.9545 4.133705448108368
5.955 4.128921478948299
5.9555 4.124459517714189
5.956 4.120640497949151
5.9565 4.1181323537817045
5.957 4.118186495811808
5.9575 4.122868729457758
5.958 4.134841114633917
5.9585 4.156096786518822
5.959 4.185427959952013
5.9595 4.216083501341884
5.96 4.236239000692165
5.9605 4.234150303883472
5.961 4.2069217775769365
5.9615 4.164040354855895
5.962 4.120238301180865
5.9625 4.085178139984893
5.963 4.0606894632123725
5.9635 4.044298904161075
5.964 4.032906466545595
5.9645 4.0242819059167205
5.965 4.017134112779028
5.9655 4.0108095470088925
5.966 4.004996093743679
5.9665 3.9995488145374916
5.967 3.9944097816705844
5.9675 3.989562535453545
5.968 3.9850490740814903
5.9685 3.9809815506735715
5.969 3.977583392622491
5.9695 3.9752260885132626
5.97 3.974350601542869
5.9705 3.975269859817904
5.971 3.977810281941813
5.9715 3.9810019784122064
5.972 3.983120097170894
5.9725 3.982261975857967
5.973 3.9772953487000313
5.9735 3.9684926743803777
5.974 3.957299210587256
5.9745 3.945406785917048
5.975 3.933984842629358
5.9755 3.923551303743502
5.976 3.9142000694832495
5.9765 3.90583322803415
5.977 3.8983103230304943
5.9775 3.8915293210039605
5.978 3.885474741335398
5.9785 3.8802440684770376
5.979 3.876061013054028
5.9795 3.8733515316735074
5.98 3.8728942148994205
5.9805 3.87603286913036
5.981 3.884997494886659
5.9815 3.903029050446434
5.982 3.933863881396632
5.9825 3.9797761254702175
5.983 4.037903427997903
5.9835 4.096234797149205
5.984 4.13384649847491
5.9845 4.132515513487511
5.985 4.094209973170597
5.9855 4.040290057174377
5.986 3.991023696145496
5.9865 3.954310092775594
5.987 3.929376697936383
5.9875 3.912836655958393
5.988 3.901619972025679
5.9885 3.893613786437311
5.989 3.88751896728911
5.9895 3.882579628960589
5.99 3.8783489634668316
5.9905 3.874540878760775
5.991 3.8709204692365367
5.9915 3.867290114228383
5.992 3.8635083982792358
5.9925 3.859547094431675
5.993 3.8555160815825955
5.9935 3.851577240454408
5.994 3.8478507188727145
5.9945 3.844387998772018
5.995 3.841170076758634
5.9955 3.8381454898784506
5.996 3.835256990545294
5.9965 3.832447986932041
5.997 3.829672137601025
5.9975 3.8268926644048227
5.998 3.824091603999558
5.9985 3.8212575565924043
5.999 3.818408176900852
5.9995 3.8155912869024844
6.0 3.812897971250501
6.0005 3.8104758755127976
6.001 3.808501284933869
6.0015 3.8071042324722724
6.002 3.8062269368789137
6.0025 3.8055595577072134
6.003 3.804625841199937
6.0035 3.802989638908394
6.004 3.8003443699907775
6.0045 3.7965276648608546
6.005 3.7915424138232376
6.0055 3.785581498464855
6.006 3.7790525226556158
6.0065 3.772485718125366
6.007 3.7663526896834396
6.0075 3.7609144049046312
6.008 3.756205823940605
6.0085 3.752136054248198
6.009 3.7485738091799066
6.0095 3.7454033205827075
6.01 3.742538115661822
6.0105 3.7399200767439096
6.011 3.737506687193769
6.0115 3.7352707754976437
6.012 3.7332141540816837
6.0125 3.731364768927677
6.013 3.7297679627301443
6.0135 3.72848129681594
6.014 3.727527765280823
6.0145 3.726877455348675
6.015 3.726407669131759
6.0155 3.725926391722038
6.016 3.7252418879741063
6.0165 3.724256942088272
6.017 3.723001302419358
6.0175 3.7215642022061344
6.018 3.720016733284207
6.0185 3.718384155152278
6.019 3.7166722131431156
6.0195 3.714914817100646
6.02 3.713148358104484
6.0205 3.7113844707845614
6.021 3.7095843596962945
6.0215 3.7077065899245207
6.022 3.705780594282426
6.0225 3.703889607713891
6.023 3.7020992587510415
6.0235 3.7003958296804997
6.024 3.6986601690722596
6.0245 3.6967129909506484
6.025 3.6943740767947846
6.0255 3.6915826922291712
6.026 3.6884094572582677
6.0265 3.6850209048822746
6.027 3.6815885286006607
6.0275 3.6782342424013565
6.028 3.6750409729846654
6.0285 3.672051896880407
6.029 3.6692960685672764
6.0295 3.666791686676171
6.03 3.664582731786324
6.0305 3.6627352991705697
6.031 3.661360226679446
6.0315 3.6606179032241455
6.032 3.660760299028179
6.0325 3.66219421971691
6.033 3.6655351543995005
6.0335 3.671569983098986
6.034 3.681107443823353
6.0345 3.694756977534799
6.035 3.71291897494788
6.0355 3.736005334782896
6.036 3.764410831577398
6.0365 3.7974701865376437
6.037 3.831701726924332
6.0375 3.8600832935336316
6.038 3.8742171543099433
6.0385 3.868352735954679
6.039 3.8423207947688534
6.0395 3.801935691650793
6.04 3.7565289223142146
6.0405 3.714878833737237
6.041 3.6817857977299164
6.0415 3.6579447709656856
6.042 3.641778237882824
6.0425 3.6311235818337417
6.043 3.6240349729806836
6.0435 3.619076513978386
6.044 3.6152905003247
6.0445 3.612097189183566
6.045 3.6091656220454906
6.0455 3.606328995897978
6.046 3.603521315068197
6.0465 3.6007532828388653
6.047 3.5980821332022375
6.0475 3.5956142951713046
6.048 3.5935086814724437
6.0485 3.592001367761017
6.049 3.5914339692232646
6.0495 3.5922131621810136
6.05 3.594689074046353
6.0505 3.598933309166047
6.051 3.6044842865359845
6.0515 3.6102758354198956
6.052 3.614877613295266
6.0525 3.616921064949975
6.053 3.615207788991241
6.0535 3.608710213139916
6.054 3.597327129038521
6.0545 3.5830639436109477
6.055 3.569712871078324
6.0555 3.5609130027951315
6.056 3.558775411021153
6.0565 3.5640488052581505
6.057 3.5768801778714314
6.0575 3.597648257215865
6.058 3.627596514179987
6.0585 3.6688149530068097
6.059 3.7224524266393244
6.0595 3.7846241716406803
6.06 3.8426809428361706
6.0605 3.8776650639781574
6.061 3.874787320433037
6.0615 3.8321959985856493
6.062 3.7606508494904576
6.0625 3.6798814031399294
6.063 3.61138429216565
6.0635 3.5655368988015175
6.064 3.539179918966375
6.0645 3.524718238674981
6.065 3.5163234475026224
6.0655 3.510738032250191
6.066 3.506366643768115
6.0665 3.5024816588137933
6.067 3.4987671516304966
6.0675 3.4951037335280466
6.068 3.4914650321881995
6.0685 3.487890855644344
6.069 3.4844719401563546
6.0695 3.481384576736837
6.07 3.4789935111955215
6.0705 3.478047486013989
6.071 3.4800644089081745
6.0715 3.48793708087305
6.072 3.5065582294461732
6.0725 3.5427028001802165
6.073 3.6026644450438736
6.0735 3.686121136968329
6.074 3.7791315266420744
6.0745 3.8573147371669547
6.075 3.903349328332463
6.0755 3.9169920419563455
6.076 3.9066970723813936
6.0765 3.8793834145037325
6.077 3.839538933693162
6.0775 3.79210703069747
6.078 3.742886065580385
6.0785 3.696412749809551
6.079 3.654858355487801
6.0795 3.618285127055933
6.08 3.585693818515572
6.0805 3.555913806640782
6.081 3.5282393074556397
6.0815 3.502727591013847
6.082 3.4798054851729434
6.0825 3.4597690945036694
6.083 3.442478248571226
6.0835 3.4276195564823917
6.084 3.414936423897097
6.0845 3.4042636370825976
6.085 3.3954103795322057
6.0855 3.3880609297178745
6.086 3.38184490751532
6.0865 3.3764494077243574
6.087 3.371689533843562
6.0875 3.3674814603222734
6.088 3.363759386352462
6.0885 3.3604326703591143
6.089 3.3573886215906734
6.0895 3.354532477269241
6.09 3.3517936204335212
6.0905 3.349156874070448
6.091 3.3466486461189904
6.0915 3.3443564219322193
6.092 3.342419663426093
6.0925 3.3410716707107264
6.093 3.3407334220685696
6.0935 3.342252497412704
6.094 3.3473741887416173
6.0945 3.359530928729053
6.095 3.3849464938093297
6.0955 3.4330786037963525
6.096 3.5134338131478087
6.0965 3.6248186608172412
6.097 3.7453782488754
6.0975 3.848234017959336
6.098 3.930011420704404
6.0985 4.006638466015207
6.099 4.089952564925169
6.0995 4.169542899610046
6.1 4.199032557011711
6.1005 4.111205777579003
6.101 3.896592515363486
6.1015 3.6442749324893233
6.102 3.446002615520812
6.1025 3.3246094997577798
6.103 3.260055868387874
6.1035 3.2271326399474924
6.104 3.2091536770720355
6.1045 3.197601436921512
6.105 3.1887008645650896
6.1055 3.180908460529591
6.106 3.1736156101152977
6.1065 3.1666105133681706
6.107 3.1598633840663135
6.1075 3.1534683892849324
6.108 3.1476881394456493
6.1085 3.1431045372125874
6.109 3.141033017096322
6.1095 3.14441887008181
6.11 3.159582920016306
6.1105 3.198475603463403
6.111 3.278171684990924
6.1115 3.4095548006403034
6.112 3.5736267722036095
6.1125 3.711907460815648
6.113 3.7611352124146977
6.1135 3.7017613594400656
6.114 3.566461845140048
6.1145 3.4109200128929222
6.115 3.27921636404004
6.1155 3.1881226702119063
6.116 3.132720081298152
6.1165 3.1007511466146545
6.117 3.0818404689142325
6.1175 3.069593331376761
6.118 3.0606216822633394
6.1185 3.053248014118032
6.119 3.046710651061365
6.1195 3.0407393010147556
6.12 3.035385118362899
6.1205 3.030942621806255
6.121 3.027982953957781
6.1215 3.0273686311239425
6.122 3.030258021654121
6.1225 3.0379651795822893
6.123 3.051451415366894
6.1235 3.069968888099246
6.124 3.089077942938098
6.1245 3.1004422604267345
6.125 3.0962528724969465
6.1255 3.075559626402952
6.126 3.0452858095643913
6.1265 3.0147022157083176
6.127 2.9896876533918197
6.1275 2.97157622960379
6.128 2.9591199780227457
6.1285 2.950478913977485
6.129 2.944167526846985
6.1295 2.939225239226565
6.13 2.935101644625905
6.1305 2.931539467300211
6.131 2.9285520059889185
6.1315 2.926488726547709
6.132 2.926281983647878
6.1325 2.9299949679583834
6.133 2.941867608912001
6.1335 2.969906156166217
6.134 3.0264465957196967
6.1345 3.1223639885427916
6.135 3.2492038072415683
6.1355 3.362457275065455
6.136 3.40153343721233
6.1365 3.341463508811864
6.137 3.216375953783804
6.1375 3.0857180633812193
6.138 2.9878607660778984
6.1385 2.928380020299012
6.139 2.896371124170666
6.1395 2.8800049804274694
6.14 2.871534763011387
6.1405 2.8668515041564193
6.141 2.863981714897709
6.1415 2.862085073699192
6.142 2.860990369746495
6.1425 2.8612238550744253
6.143 2.8644890101211393
6.1435 2.8746835303834706
6.144 2.898665342248669
6.1445 2.943930531396833
6.145 3.0117463910830393
6.1455 3.095159725244165
6.146 3.187747114303135
6.1465 3.2835903106140583
6.147 3.3591849268871945
6.1475 3.3679795095880847
6.148 3.2822694803138814
6.1485 3.135337122202592
6.149 2.993355390548632
6.1495 2.8975061298908953
6.15 2.847753256781977
6.1505 2.826026976981999
6.151 2.817167721857296
6.1515 2.813390162840924
6.152 2.811534609523064
6.1525 2.8104306362748526
6.153 2.8096224384506376
6.1535 2.8089235846318674
6.154 2.8082937642235573
6.1545 2.807835333670412
6.155 2.807928226551753
6.1555 2.8096081214468205
6.156 2.815618361339296
6.1565 2.8331578391833885
6.157 2.87987008192846
6.1575 2.9912315831843204
6.158 3.2107789865076084
6.1585 3.53083537448416
6.159 3.8336086414993824
6.1595 3.9707072731486273
6.16 3.9044266400005503
6.1605 3.704861527379582
6.161 3.4576832790155096
6.1615 3.2183827327753844
6.162 3.025263176967088
6.1625 2.902055251146227
6.163 2.8407053893575176
6.1635 2.8151810994744197
6.164 2.805385225537342
6.1645 2.8015309615706743
6.165 2.7997169111079243
6.1655 2.798483834445986
6.166 2.797296397480591
6.1665 2.796004579319786
6.167 2.7946747788663346
6.1675 2.7936243942842447
6.168 2.793699573320601
6.1685 2.7973180177907215
6.169 2.8118284091582835
6.1695 2.860747759222696
6.17 3.0215211261009456
6.1705 3.512964496493839
6.171 4.420893230369306
6.1715 4.85714522824951
6.172 4.851803612825775
6.1725 4.783085421190072
6.173 4.691312710231048
6.1735 4.533572332184266
6.174 4.2313939065053345
6.1745 3.8614863693010664
6.175 3.522006530828942
6.1755 3.2761850307963494
6.176 3.1232028657580644
6.1765 3.0373199582751207
6.177 2.995671293276776
6.1775 2.984563915988759
6.178 2.996957080457295
6.1785 3.02817004613608
6.179 3.071101742587122
6.1795 3.1127564801166434
6.18 3.1357784775334077
6.1805 3.125863881197291
6.181 3.0799482619669627
6.1815 3.0089336364306876
6.182 2.932121548553366
6.1825 2.8665706941319717
6.183 2.8196783282424738
6.1835 2.789953683538548
6.184 2.7721244410802557
6.1845 2.7612274796348126
6.185 2.7540051637159992
6.1855 2.7487184226611214
6.186 2.7446246629886977
6.1865 2.74165512979146
6.187 2.740440737222934
6.1875 2.7428448202983047
6.188 2.753574617623946
6.1885 2.784213452904619
6.189 2.8615143247595016
6.1895 3.0353118512458463
6.19 3.3550818058600003
6.1905 3.7884881492217035
6.191 4.211892315969899
6.1915 4.5445639231222
6.192 4.6433932445704516
6.1925 4.270017117485794
6.193 3.6642746322968014
6.1935 3.1566143842666703
6.194 2.8799801282897866
6.1945 2.755416064493235
6.195 2.7018052395521144
6.1955 2.6776568480113
6.196 2.6653357315478816
6.1965 2.6577911309673494
6.197 2.6522214915976656
6.1975 2.6475380623033873
6.198 2.643426592835957
6.1985 2.640051820128737
6.199 2.6380982443237952
6.1995 2.639157566364303
6.2 2.6465857945512132
6.2005 2.6666942979299977
6.201 2.7090022129317246
6.2015 2.782649947231074
6.202 2.8875285483381896
6.2025 3.0053187267715478
6.203 3.101535624264744
6.2035 3.1416503621024416
6.204 3.1114390657706137
6.2045 3.02535800428019
6.205 2.915850191964277
6.2055 2.813116927537874
6.206 2.732538460814209
6.2065 2.676239656870755
6.207 2.63985900546811
6.2075 2.617708844793426
6.208 2.6049255237133595
6.2085 2.598005970491484
6.209 2.594775917563985
6.2095 2.594228205238685
6.21 2.5966150767092815
6.2105 2.604462130402344
6.211 2.6266338511009595
6.2115 2.6915101632043177
6.212 2.8715529326469946
6.2125 3.2140352304142974
6.213 3.508415093482328
6.2135 3.616733579334155
6.214 3.6387444269934255
6.2145 3.6406189822704453
6.215 3.639690313564965
6.2155 3.639097314708482
6.216 3.6391158342111476
6.2165 3.639610040493136
6.217 3.6404557118268945
6.2175 3.6415791420746517
6.218 3.642962553351915
6.2185 3.6446128308244896
6.219 3.6465021849875585
6.2195 3.6483855085164913
6.22 3.649250482071106
6.2205 3.645902652520193
6.221 3.630151114306659
6.2215 3.585798684331997
6.222 3.492224709314283
6.2225 3.3430504372106737
6.223 3.164910698379738
6.2235 3.0015908935502784
6.224 2.879215484855881
6.2245 2.799037837953118
6.225 2.75067599895391
6.2255 2.7233381185061374
6.226 2.7092568521471465
6.2265 2.7032082974548937
6.227 2.7013074290586347
6.2275 2.699890321547678
6.228 2.695450347497382
6.2285 2.685934903184271
6.229 2.672152595147554
6.2295 2.6570935619529985
6.23 2.6437884660904585
6.2305 2.63384806848122
6.231 2.627505630499358
6.2315 2.624267787025004
6.232 2.623453953796015
6.2325 2.6245010252490095
6.233 2.6271710330522398
6.2335 2.6317873078586524
6.234 2.639732571628854
6.2345 2.6546467910670133
6.235 2.685421334281135
6.2355 2.752919429878639
6.236 2.898843603370996
6.2365 3.1657860385048258
6.237 3.4946194431623434
6.2375 3.725795780241362
6.238 3.819005230120932
6.2385 3.8367275488187547
6.239 3.8272193038380378
6.2395 3.810642719626503
6.24 3.793792837000649
6.2405 3.778508070030232
6.241 3.765045078021193
6.2415 3.753388600634419
6.242 3.743645415867582
6.2425 3.735859685021567
6.243 3.7298825402367983
6.2435 3.7254070140909628
6.244 3.7220356119497255
6.2445 3.719392484359706
6.245 3.717203013377021
6.2455 3.7153268150759073
6.246 3.7137224434063
6.2465 3.712404465660904
6.247 3.711411435461941
6.2475 3.710791806434991
6.248 3.710615019265325
6.2485 3.710967237047222
6.249 3.711971302997413
6.2495 3.713780914044123
6.25 3.716534429260281
6.2505 3.7202274422081247
6.251 3.724537609622389
6.2515 3.7287724054430713
6.252 3.7320686980314806
6.2525 3.7337889473117434
6.253 3.7337917046296356
6.2535 3.732363636052285
6.254 3.729963823267277
6.2545 3.727007357932366
6.255 3.7237448122303514
6.2555 3.7203198695380832
6.256 3.7168712298118463
6.2565 3.713570415637972
6.257 3.710540338077009
6.2575 3.7078332976629946
6.258 3.7054264023211916
6.2585 3.7032799496769266
6.259 3.701365712891067
6.2595 3.6996857960791454
6.26 3.6982716190651255
6.2605 3.697169598689203
6.261 3.69642701021571
6.2615 3.696076299875661
6.262 3.6961285701165716
6.2625 3.6965875847592455
6.263 3.6974546858331943
6.2635 3.698735734007383
6.264 3.700431205796881
6.2645 3.702528781595224
6.265 3.704949982029313
6.2655 3.707517995406813
6.266 3.709947650778834
6.2665 3.7119283335219526
6.267 3.713190199192252
6.2675 3.7135418692461615
6.268 3.7128325699931723
6.2685 3.711073363642522
6.269 3.7085384767740317
6.2695 3.7057860775846967
6.27 3.703515860216597
6.2705 3.7022232674915747
6.271 3.701893881265593
6.2715 3.701986240920932
6.272 3.701765110441957
6.2725 3.70074206169729
6.273 3.6988921074022487
6.2735 3.6965681377360964
6.274 3.694195399780356
6.2745 3.692061933299599
6.275 3.6902813744938934
6.2755 3.6888522438557194
6.276 3.6877451175358322
6.2765 3.6869701346537775
6.277 3.6865751548644132
6.2775 3.6866472998490734
6.278 3.6873127707822286
6.2785 3.688727523551015
6.279 3.6910787237477765
6.2795 3.694524129025047
6.28 3.699135266424597
6.2805 3.7047623033403
6.281 3.710947443643664
6.2815 3.716998814942902
6.282 3.7221423303311303
6.2825 3.725709936652021
6.283 3.7273070785123545
6.2835 3.726903324020051
6.284 3.7247780896960014
6.2845 3.7212349767034025
6.285 3.7163138604312556
6.2855 3.709713042435424
6.286 3.7009189539058918
6.2865 3.689516294719346
6.287 3.67563807939563
6.2875 3.6602057591069714
6.288 3.6446024538557884
6.2885 3.62981524868398
6.289 3.615797573025467
6.2895 3.6014696010743448
6.29 3.585402443882976
6.2905 3.5666922407863124
6.291 3.5456404574833753
6.2915 3.524034154650077
6.292 3.504175590064258
6.2925 3.4879470280019875
6.293 3.4758295776612256
6.2935 3.4669577643871703
6.294 3.4593266337080033
6.2945 3.4503638480466003
6.295 3.437388752937422
6.2955 3.4181201341508904
6.296 3.3911300051234
6.2965 3.356467669518783
6.297 3.315828198938516
6.2975 3.2724529369743225
6.298 3.230291815541272
6.2985 3.1929138056471436
6.299 3.162545180907231
6.2995 3.13979159962921
6.3 3.124017555112002
6.3005 3.1141458383543457
6.301 3.109329355507625
6.3015 3.109527494086616
6.302 3.115993756924202
6.3025 3.132254614192319
6.303 3.1657193312008216
6.3035 3.2286198466516085
6.304 3.3308352177678673
6.3045 3.456092583727691
6.305 3.5594700378121074
6.3055 3.617588501546977
6.306 3.642471258233493
6.3065 3.6514978269728653
6.307 3.6545218574246556
6.3075 3.6558350042218164
6.308 3.657201246904772
6.3085 3.659408261050607
6.309 3.6628605672326815
6.3095 3.667672635621426
6.31 3.6733708373824454
6.3105 3.678289412594048
6.311 3.679093004742433
6.3115 3.6714705001890993
6.312 3.653361935985248
6.3125 3.6293402485587807
6.313 3.6110933178777183
6.3135 3.611879926024348
6.314 3.6398689780200657
6.3145 3.6925653863236336
6.315 3.752761220552059
6.3155 3.7958684094258617
6.316 3.8094158137055176
6.3165 3.799104394915493
6.317 3.7769313105006246
6.3175 3.7518537069498885
6.318 3.728563715803136
6.3185 3.7090143890780842
6.319 3.6935830983285785
6.3195 3.6818175089650778
6.32 3.6729644703520785
6.3205 3.666337910423608
6.321 3.6614890325075775
6.3215 3.6580502058761875
6.322 3.6556201096862457
6.3225 3.653732538953528
6.323 3.652003449748345
6.3235 3.6503615166180046
6.324 3.649205696810765
6.3245 3.6491450160393404
6.325 3.6505642110064267
6.3255 3.6532382118264914
6.326 3.656409518624339
6.3265 3.659230800247788
6.327 3.6612121053631332
6.3275 3.6624031523884755
6.328 3.663176119852726
6.3285 3.663836266648434
6.329 3.664350214456939
6.3295 3.664380542226376
6.33 3.663644146263217
6.3305 3.662224994493129
6.331 3.660443030223864
6.3315 3.6585546522584567
6.332 3.6565943481847603
6.3325 3.654559572180003
6.333 3.65255547708857
6.3335 3.650792599550173
6.334 3.64945698689736
6.3345 3.6486232666844662
6.335 3.648268018500535
6.3355 3.6482812041101953
6.336 3.648519144075922
6.3365 3.6488522949717437
6.337 3.6492012493218313
6.3375 3.6495411575425
6.338 3.6498895210931073
6.3385 3.6502933324856057
6.339 3.6508084507149006
6.3395 3.6515361308270675
6.34 3.6526289354900188
6.3405 3.654350916104847
6.341 3.6570970497707664
6.3415 3.661388201757206
6.342 3.667847781202112
6.3425 3.6771690587366743
6.343 3.6898489510906733
6.3435 3.7047596054320833
6.344 3.7137883785817616
6.3445 3.6917457693705655
6.345 3.6069401522051274
6.3455 3.481117129704601
6.346 3.3767030819580475
6.3465 3.315380534947086
6.347 3.2869459539185
6.3475 3.2800942985365706
6.348 3.2892938302054864
6.3485 3.3131139186882104
6.349 3.3511651066374464
6.3495 3.4007848341373714
6.35 3.453805397471501
6.3505 3.4964733976345785
6.351 3.5131298504342885
6.3515 3.4924979175915363
6.352 3.4355255571806653
6.3525 3.359482110831766
6.353 3.289146773190528
6.3535 3.239665784710394
6.354 3.211520493510201
6.3545 3.1981207993571124
6.355 3.193024303536217
6.3555 3.1921079393911542
6.356 3.1931780875160376
6.3565 3.1951877429442748
6.357 3.1976989851722797
6.3575 3.2007027756179385
6.358 3.2047786992879788
6.3585 3.2119315069368595
6.359 3.2286673309708798
6.3595 3.275864160363075
6.36 3.400535096257056
6.3605 3.5840445574404827
6.361 3.673217793319849
6.3615 3.6789465739504648
6.362 3.667047009720261
6.3625 3.656350413209405
6.363 3.648873580390579
6.3635 3.6439041948484325
6.364 3.640625723698487
6.3645 3.6384180527419607
6.365 3.636712941360277
6.3655 3.634770764227869
6.366 3.6314036728532857
6.3665 3.6248493511354054
6.367 3.6133563304674334
6.3675 3.5967109052584254
6.368 3.5773904093740585
6.3685 3.5596958176231235
6.369 3.547701774558022
6.3695 3.543909142106865
6.37 3.548927134775961
6.3705 3.5618346182696348
6.371 3.580935177340794
6.3715 3.605154983312576
6.372 3.6346267566886867
6.3725 3.667463141645304
6.373 3.6883124363656252
6.3735 3.6593029630566507
6.374 3.5605267726279477
6.3745 3.4382947861855184
6.375 3.3470723676337117
6.3755 3.297889383509431
6.376 3.277316195535586
6.3765 3.271002416842042
6.377 3.270545571551195
6.3775 3.2722126694627116
6.378 3.274557513647129
6.3785 3.2770321980035026
6.379 3.279400251894651
6.3795 3.2815588356760665
6.38 3.2835314226237413
6.3805 3.2855588405595677
6.381 3.2885061697805744
6.3815 3.295389399750401
6.382 3.31718988263579
6.3825 3.391523201520582
6.383 3.6125245932979846
6.3835 4.0399356316341235
6.384 4.441912288141636
6.3845 4.61596324824857
6.385 4.63066184010876
6.3855 4.537473249074831
6.386 4.374489558637523
6.3865 4.195316102239372
6.387 4.023008816000158
6.3875 3.856043392588675
6.388 3.6959606674434395
6.3885 3.5607127082585217
6.389 3.467813058556664
6.3895 3.414820874674306
6.39 3.388742027701828
6.3905 3.3791204066780596
6.391 3.3812982903905224
6.3915 3.396135131763418
6.392 3.431171869083145
6.3925 3.5048657310576266
6.393 3.652808183474707
6.3935 3.9242623402050443
6.394 4.3411617492953924
6.3945 4.772622080556666
6.395 4.370707015170779
6.3955 3.903971181634998
6.396 3.5943240200121336
6.3965 3.439543780812426
6.397 3.3768394239456745
6.3975 3.3549821089564
6.398 3.348320261404628
6.3985 3.346738609570676
6.399 3.3466897373283233
6.3995 3.3469580672096226
6.4 3.347129025616435
6.4005 3.347058444292945
6.401 3.346714402918747
6.4015 3.346138457580726
6.402 3.345454927290098
6.4025 3.3449519590863543
6.403 3.345406143050174
6.4035 3.348980185348533
6.404 3.36168983303478
6.4045 3.399025914034371
6.405 3.4946301940381597
6.4055 3.6985421193384402
6.406 4.0267874135188615
6.4065 4.362704428724528
6.407 4.444122758417408
6.4075 4.245793695631311
6.408 4.015213550838552
6.4085 3.8226692729621172
6.409 3.67213025483687
6.4095 3.5518958465430144
6.41 3.460398205723405
6.4105 3.40051309935543
6.411 3.3672926157137377
6.4115 3.350617794568225
6.412 3.342372468646924
6.4125 3.3381175627007584
6.413 3.335858217160193
6.4135 3.3348659124861557
6.414 3.3350804050218175
6.4145 3.336875012766119
6.415 3.340954303552828
6.4155 3.34823474720672
6.416 3.3595596326558583
6.4165 3.3749943973077725
6.417 3.3927414265539317
6.4175 3.408568194009363
6.418 3.4171474865023788
6.4185 3.415248227578963
6.419 3.4039646543299478
6.4195 3.387598570842939
6.42 3.3707336122692597
6.4205 3.3561435498614083
6.421 3.3447350394378264
6.4215 3.336328625682138
6.422 3.3303604125208315
6.4225 3.3262285560081883
6.423 3.3234343670101234
6.4235 3.3216398798559377
6.424 3.3206510258253337
6.4245 3.32033512640922
6.425 3.3206072266779953
6.4255 3.321421600496479
6.426 3.3227801379021242
6.4265 3.32468933687998
6.427 3.327084295243167
6.4275 3.3297644464674727
6.428 3.332480367389839
6.4285 3.3350881530103917
6.429 3.3376581290302623
6.4295 3.34038088488795
6.43 3.343299294414787
6.4305 3.34605319810323
6.431 3.3479640846592718
6.4315 3.3484385479663787
6.432 3.3473113948853284
6.4325 3.344888126780302
6.433 3.3416918419575756
6.4335 3.3382771270113
6.434 3.3350596866690276
6.4345 3.3322909738896582
6.435 3.3299985253975235
6.4355 3.327967728762574
6.436 3.325710687534456
6.4365 3.3226136943169253
6.437 3.318208367509876
6.4375 3.3124908639048334
6.438 3.3060600717900988
6.4385 3.299813495243902
6.439 3.2945552763763812
6.4395 3.2906597723660367
6.44 3.288106622468608
6.4405 3.286709748668776
6.441 3.2863727198734933
6.4415 3.287335175875419
6.442 3.2904850105540655
6.4425 3.2980246908751605
6.443 3.3150685381384024
6.4435 3.3536682411303405
6.444 3.442315130125988
6.4445 3.645211492581585
6.445 4.085978064175527
6.4455 4.922742164167597
6.446 4.374865184312013
6.4465 3.860301360876293
6.447 3.549666622111128
6.4475 3.388075519202931
6.448 3.3127190836123885
6.4485 3.280019095041953
6.449 3.2663103185612057
6.4495 3.2605363091414903
6.45 3.257957590699678
6.4505 3.2566114394844243
6.451 3.2556701003534583
6.4515 3.2547760721817154
6.452 3.2537846705477866
6.4525 3.2526651832550977
6.453 3.251475213468594
6.4535 3.250373296236307
6.454 3.249676712337764
6.4545 3.2500042421608297
6.455 3.2525379851745546
6.4555 3.2594755477701183
6.456 3.274651746810325
6.4565 3.3043521574206727
6.457 3.358117267478959
6.4575 3.4489834017381122
6.458 3.5909886073983275
6.4585 3.792036468633037
6.459 4.043076953141125
6.4595 4.310233454726252
6.46 4.520893224575443
6.4605 4.4528545583794665
6.461 4.280659493261891
6.4615 4.1010974083697365
6.462 3.919940332402846
6.4625 3.7778432936316575
6.463 3.695486423533773
6.4635 3.6564794218293306
6.464 3.6395160449537665
6.4645 3.6321178441925843
6.465 3.6286719422444564
6.4655 3.6268920575980124
6.466 3.6258587863238025
6.4665 3.6251712626587542
6.467 3.624646378117185
6.4675 3.624206226061978
6.468 3.623895526987927
6.4685 3.624004418249119
6.469 3.625469441255299
6.4695 3.6311674882548344
6.47 3.6494144299040903
6.4705 3.700301341859311
6.471 3.7980861721306587
6.4715 3.7756473554511567
6.472 3.503553798132306
6.4725 3.33254684769872
6.473 3.2693228064607576
6.4735 3.2453424461136366
6.474 3.2348549356722875
6.4745 3.2295436690405994
6.475 3.226643777663816
6.4755 3.2253496434311577
6.476 3.22571699511271
6.4765 3.228250614835013
6.477 3.233418788072467
6.4775 3.2410005726248974
6.478 3.2495120372483095
6.4785 3.2563784020609843
6.479 3.258986224453497
6.4795 3.2560419708619266
6.48 3.248198982183646
6.4805 3.2376370740987577
6.481 3.226979410898319
6.4815 3.2181797577436315
6.482 3.2120238113464135
6.4825 3.2083720595950984
6.483 3.2067512119277852
6.4835 3.2068444297062344
6.484 3.2088333990412226
6.4845 3.2139654632990338
6.485 3.2265007496737352
6.4855 3.260913599487778
6.486 3.358055229094602
6.4865 3.5306964648419426
6.487 3.632038495581715
6.4875 3.647241488298822
6.488 3.6439211514094945
6.4885 3.640764094732753
6.489 3.6395281493571767
6.4895 3.639813362010904
6.49 3.6413652989874192
6.4905 3.6442408348215567
6.491 3.648843005540054
6.4915 3.65606264538422
6.492 3.667488961549915
6.4925 3.684973534904942
6.493 3.705494662386573
6.4935 3.6961443085238477
6.494 3.56647816973748
6.4945 3.3551516272375865
6.495 3.2293638248338494
6.4955 3.1802075839464115
6.496 3.1610094529788038
6.4965 3.152082467393238
6.497 3.1468821659966055
6.4975 3.143230759609012
6.498 3.1404397019579564
6.4985 3.138420050822396
6.499 3.1374276135114583
6.4995 3.1379480091646466
6.5 3.1405180190175424
6.5005 3.145378694118244
6.501 3.1520671860667955
6.5015 3.1591481168947384
6.502 3.164344987146932
6.5025 3.1653041442747503
6.503 3.160882718988126
6.5035 3.1519459275438395
6.504 3.140932634704929
6.5045 3.130432965899412
6.505 3.122030065737456
6.5055 3.1160989004259774
6.506 3.112282542715195
6.5065 3.1100294786122165
6.507 3.108852863747294
6.5075 3.1084278142273574
6.508 3.108586492139792
6.5085 3.1093189220626316
6.509 3.110801421928607
6.5095 3.1134671570486754
6.51 3.118144967342203
6.5105 3.1262413243018807
6.511 3.1398952435099075
6.5115 3.161665994793691
6.512 3.193005471210429
6.5125 3.2310946130701064
6.513 3.266071128491288
6.5135 3.2834846892000487
6.514 3.273799355265619
6.5145 3.24053344605126
6.515 3.197379218369048
6.5155 3.158024131453023
6.516 3.1292029469322395
6.5165 3.1109622717412035
6.517 3.100377228637771
6.5175 3.0944427884802677
6.518 3.0910943630033563
6.5185 3.0891682649715646
6.519 3.0880710771860267
6.5195 3.0875209882459016
6.52 3.087388923530617
6.5205 3.0876589660511966
6.521 3.088454391403098
6.5215 3.0901628149003217
6.522 3.0936721368271227
6.5225 3.1006193478230477
6.523 3.1132035081269605
6.5235 3.1329667486359165
6.524 3.159282410955684
6.5245 3.189363384461095
6.525 3.2196035434764854
6.5255 3.245582763320047
6.526 3.2615909717037423
6.5265 3.262501917465424
6.527 3.247411222196278
6.5275 3.2208053836939774
6.528 3.189606692288229
6.5285 3.1598603389728757
6.529 3.135222307689429
6.5295 3.117007385246116
6.53 3.1048515370064917
6.5305 3.097469280934363
6.531 3.0933656910153298
6.5315 3.0912780442618546
6.532 3.0903317122554013
6.5325 3.089998263144497
6.533 3.0899974710177807
6.5335 3.0901869729900975
6.534 3.0905084989684513
6.5345 3.0909528994133852
6.535 3.0915552496568077
6.5355 3.0923912586707134
6.536 3.0935628409440907
6.5365 3.0951523281388384
6.537 3.097210464897141
6.5375 3.099766154075888
6.538 3.1027536510326437
6.5385 3.105801313523341
6.539 3.1080784916518622
6.5395 3.108591292418459
6.54 3.106810586796928
6.5405 3.1030112963990346
6.541 3.0979462783164413
6.5415 3.0923402924281964
6.542 3.0866637369227616
6.5425 3.0812082217859293
6.543 3.076148054817188
6.5435 3.071568791293566
6.544 3.0675031554902814
6.5445 3.063994169653985
6.545 3.061087296735413
6.5455 3.0588027678470118
6.546 3.057126480451392
6.5465 3.0560245259186507
6.547 3.055501028819557
6.5475 3.0556566723550356
6.548 3.0567233058392302
6.5485 3.059110391231573
6.549 3.063419020030646
6.5495 3.070377942437008
6.55 3.080604845086575
6.5505 3.094009400916323
6.551 3.108930119076409
6.5515 3.121729581415674
6.552 3.127938602114054
6.5525 3.1247825947224213
6.553 3.1129585456519626
6.5535 3.0961172554571705
6.554 3.078684041732445
6.5545 3.0638474635262094
6.555 3.0528756366902217
6.5555 3.045503306103222
6.556 3.0407995415830227
6.5565 3.0378437396713514
6.557 3.0360027370317324
6.5575 3.0349928779403
6.558 3.0348650855662926
6.5585 3.0360691606834314
6.559 3.0395867414856026
6.5595 3.0470562330567654
6.56 3.060595213440826
6.5605 3.082022261896813
6.561 3.1119089626552183
6.5615 3.149233004122906
6.562 3.191305359291685
6.5625 3.23184351819311
6.563 3.2582203629952327
6.5635 3.25510120141053
6.564 3.2170080177177747
6.5645 3.1567691534113864
6.565 3.096458973544789
6.5655 3.0509707240153014
6.566 3.022563915782727
6.5665 3.0065869487581205
6.567 2.9977724028162873
6.5675 2.9925868201895023
6.568 2.9891367842918646
6.5685 2.9864988380811743
6.569 2.984245396600852
6.5695 2.9821906504741547
6.57 2.9802848230271577
6.5705 2.97858138946867
6.571 2.97726459020408
6.5715 2.9767658731321385
6.572 2.978044499798668
6.5725 2.983188155830235
6.573 2.9964692242375106
6.5735 3.0254562353561267
6.574 3.0804906214676135
6.5745 3.1696772819168233
6.575 3.2888867520325755
6.5755 3.4127401464983675
6.576 3.5007022921436937
6.5765 3.5298803065136033
6.577 3.5185042260462227
6.5775 3.497044421518244
6.578 3.4788535325589836
6.5785 3.464157170407211
6.579 3.449663125229489
6.5795 3.4319662813116194
6.58 3.407909547535186
6.5805 3.374901048729426
6.581 3.332686245099498
6.5815 3.286549277823812
6.582 3.2482828157764976
6.5825 3.2308842518384706
6.583 3.241167407016289
6.5835 3.2777475693261033
6.584 3.3333127963331988
6.5845 3.3962819154156128
6.585 3.4517195538576084
6.5855 3.4827433095293037
6.586 3.4749322333665136
6.5865 3.4248426339458584
6.587 3.344370916031388
6.5875 3.2538617907746685
6.588 3.1704303667492004
6.5885 3.1025009321066817
6.589 3.051570497738953
6.5895 3.0158072011179735
6.59 2.9922810808725453
6.5905 2.9778752053601414
6.591 2.969893127499774
6.5915 2.9663812736077153
6.592 2.9662569856102534
6.5925 2.969278111663521
6.593 2.976076250381662
6.5935 2.988376257366247
6.594 3.009615552012769
6.5945 3.0461255524404445
6.595 3.109045118242718
6.5955 3.2154143506034663
6.596 3.3786229087193336
6.5965 3.5580491272981414
6.597 3.619684315562975
6.5975 3.5438843452982622
6.598 3.457423275189506
6.5985 3.4066009898062424
6.599 3.3808980370477757
6.5995 3.3674340102881493
6.6 3.3593858968091146
6.6005 3.3537024177792842
6.601 3.3491095546362954
6.6015 3.3451124742642397
6.602 3.341560975145259
6.6025 3.3384555424985747
6.603 3.335862926772541
6.6035 3.333868429247107
6.604 3.332577056269945
6.6045 3.33212092978168
6.605 3.332650602267269
6.6055 3.3343497001797227
6.606 3.3374613047770394
6.6065 3.34245067106568
6.607 3.3502082549628573
6.6075 3.3620134415249714
6.608 3.377897536035154
6.6085 3.3903018517071954
6.609 3.3763378204553662
6.6095 3.3183888775534855
6.61 3.2408747350598945
6.6105 3.181257749095825
6.611 3.1584501938360168
6.6115 3.1840493797130565
6.612 3.2715625409978975
6.6125 3.422955521443936
6.613 3.5805572942961996
6.6135 3.621795466359422
6.614 3.5306425233521166
6.6145 3.41839567891519
6.615 3.3457993320868846
6.6155 3.3096053966473002
6.616 3.293588883095958
6.6165 3.2867437300433666
6.617 3.2836660579014127
6.6175 3.2820122071589806
6.618 3.280807936930759
6.6185 3.2796392216664723
6.619 3.2783473278465705
6.6195 3.2769036036563355
6.62 3.275370712159856
6.6205 3.2738681814562662
6.621 3.272621970369088
6.6215 3.272101278335108
6.622 3.273457245831632
6.6225 3.2790559236707972
6.623 3.292124937578879
6.6235 3.314412445908842
6.624 3.3431137324987974
6.6245 3.370525847182967
6.625 3.3875219393077485
6.6255 3.388516137771167
6.626 3.374089753669847
6.6265 3.349415929645054
6.627 3.3208572625719226
6.6275 3.2937776786536093
6.628 3.2719679658106626
6.6285 3.2574259326744306
6.629 3.2501099464079735
6.6295 3.248229153364343
6.63 3.2491940079289803
6.6305 3.25064670038613
6.631 3.251055595620495
6.6315 3.2498871207403157
6.632 3.247418288302094
6.6325 3.24431019018873
6.633 3.241193202677608
6.6335 3.238470295285743
6.634 3.2363061024317856
6.6345 3.234721376930353
6.635 3.233666489417998
6.6355 3.2330922066649093
6.636 3.232980984796561
6.6365 3.2334240019305023
6.637 3.234699528808359
6.6375 3.237442101459357
6.638 3.2428366588848254
6.6385 3.252841195845284
6.639 3.270132471356445
6.6395 3.2973333262028524
6.64 3.334833841891135
6.6405 3.377476848160284
6.641 3.4127000487621624
6.6415 3.4252693685219944
6.642 3.4075997881761095
6.6425 3.366445248845012
6.643 3.3181642880150664
6.6435 3.27729684704025
6.644 3.249680726118501
6.6445 3.2337796106108785
6.645 3.2254783676937864
6.6455 3.2212379303130545
6.646 3.218858250237294
6.6465 3.217166915282621
6.647 3.215594726504702
6.6475 3.2138930546389153
6.648 3.21202846187082
6.6485 3.210106145930884
6.649 3.20836093602614
6.6495 3.2071579147861238
6.65 3.2069841697586137
6.6505 3.208349754136207
6.651 3.211517032340761
6.6515 3.216125920773762
6.652 3.2210365221677284
6.6525 3.224716716294531
6.653 3.226029363217555
6.6535 3.2247933940884907
6.654 3.221770990624047
6.6545 3.2181250659673664
6.655 3.214852075482564
6.6555 3.212480214395968
6.656 3.2111893712476105
6.6565 3.2110199377032886
6.657 3.2121495514915663
6.6575 3.2150214321737858
6.658 3.220283328464123
6.6585 3.2284527012428557
6.659 3.239204835207972
6.6595 3.2507874412534976
6.66 3.2600580752089536
6.6605 3.263517164849385
6.661 3.2589206931138603
6.6615 3.246666247605712
6.662 3.229877733996921
6.6625 3.212663837307276
6.663 3.1982364911951935
6.6635 3.1878848190374134
6.664 3.1813867515436227
6.6645 3.1778102345602255
6.665 3.17616656408103
6.6655 3.175696520603295
6.666 3.1759279306724304
6.6665 3.176677023669126
6.667 3.1780651039758903
6.6675 3.180612354625768
6.668 3.185345515458123
6.6685 3.1938665280161294
6.669 3.208042710100046
6.6695 3.228747783158542
6.67 3.253671801911538
6.6705 3.275908908387753
6.671 3.2863447718333676
6.6715 3.2797150149553156
6.672 3.258955990117399
6.6725 3.2327142702317184
6.673 3.2089975715030556
6.6735 3.1915255932550286
6.674 3.1802680537485175
6.6745 3.173583472025803
6.675 3.169757801982411
6.6755 3.1675280533549186
6.676 3.166140924938971
6.6765 3.165235972494215
6.677 3.1647007756696732
6.6775 3.164463305167298
6.678 3.163526819940727
6.6785 3.1560909444136387
6.679 3.1190480934225624
6.6795 3.0019670713963764
6.68 2.804205115767421
6.6805 2.6353517284048573
6.681 2.5426408798499063
6.6815 2.498456755493298
6.682 2.477574358275878
6.6825 2.468184639580726
6.683 2.46536069910968
6.6835 2.466977636220615
6.684 2.471929874909187
6.6845 2.479380044079563
6.685 2.4884292454349355
6.6855 2.498153602673919
6.686 2.507774781828693
6.6865 2.516822353411489
6.687 2.5252648402055486
6.6875 2.5335310155636703
6.688 2.5425251553146113
6.6885 2.553816516634522
6.689 2.5702014645606175
6.6895 2.5961940019199963
6.69 2.638477987391604
6.6905 2.7049439764013874
6.691 2.799283438733359
6.6915 2.9102631183711027
6.692 3.0101533286436153
6.6925 3.0776264473367396
6.693 3.113860947513518
6.6935 3.131009900139593
6.694 3.1391110445742987
6.6945 3.1435167861552094
6.695 3.146668096740272
6.6955 3.149707476127893
6.696 3.153345924886131
6.6965 3.158265053386624
6.697 3.1652723334257002
6.6975 3.17518795193548
6.698 3.188329133987158
6.6985 3.203419599039205
6.699 3.2165080135075987
6.6995 3.221310587964399
6.7 3.212489334830342
6.7005 3.1900244831339863
6.701 3.1598546175764097
6.7015 3.1299886814516187
6.702 3.1061266802135252
6.7025 3.090009511329055
6.703 3.0801934845192163
6.7035 3.073441116353142
6.704 3.0657702299643512
6.7045 3.052775402622083
6.705 3.029153305999322
6.7055 2.988409778512273
6.706 2.924389697286979
6.7065 2.8374581985597116
6.707 2.7410980253213753
6.7075 2.6550891770920257
6.708 2.5893518579487695
6.7085 2.5413528067659437
6.709 2.50488998700692
6.7095 2.4754694787254126
6.71 2.4509987324118123
6.7105 2.4306190117625173
6.711 2.4139060760939204
6.7115 2.4004491999792217
6.712 2.3898213179727668
6.7125 2.3815811134048603
6.713 2.3753454295087932
6.7135 2.3707544948837205
6.714 2.367480232036745
6.7145 2.3652091838460096
6.715 2.36367144641675
6.7155 2.362673896340282
6.716 2.3621074239014552
6.7165 2.361957710586755
6.717 2.362284981983662
6.7175 2.363222331365308
6.718 2.364952708096676
6.7185 2.3677277063307107
6.719 2.371899220956327
6.7195 2.377989371587696
6.72 2.386783483756033
6.7205 2.3993481668587533
6.721 2.416807171345668
6.7215 2.4397790127734025
6.722 2.467556262118733
6.7225 2.49767677464292
6.723 2.526248385018028
6.7235 2.5489906691943682
6.724 2.5621921331877777
6.7245 2.5637024851715102
6.725 2.5533899924140924
6.7255 2.53330962313584
6.726 2.5073268494703944
6.7265 2.480036527747669
6.727 2.4550883330488498
6.7275 2.434284054406267
6.728 2.417928419051292
6.7285 2.405692998981844
6.729 2.3970985493408223
6.7295 2.3915732367167495
6.73 2.388460802152472
6.7305 2.3870970076279265
6.731 2.3869148098439927
6.7315 2.3874988622253914
6.732 2.3886103493437423
6.7325 2.39014877866079
6.733 2.3921167663426752
6.7335 2.394586123177185
6.734 2.3976943489235056
6.7345 2.401642934424399
6.735 2.40666931510506
6.7355 2.412963928505195
6.736 2.4205111178901157
6.7365 2.428912735570999
6.737 2.43723354108051
6.7375 2.444098053943457
6.738 2.448149485861168
6.7385 2.4488039267165265
6.739 2.4465031849651373
6.7395 2.442329184590311
6.74 2.437353741179881
6.7405 2.432289858324249
6.741 2.42755130610385
6.7415 2.4233957399269874
6.742 2.4200186647425754
6.7425 2.4175214217136363
6.743 2.4159119849857644
6.7435 2.4151440429578885
6.744 2.415182960704361
6.7445 2.4160163420338376
6.745 2.4176407002885822
6.7455 2.420078501428562
6.746 2.4233672368696846
6.7465 2.427545528999718
6.747 2.4326449176681875
6.7475 2.438724490359111
6.748 2.4459021412419526
6.7485 2.454307253240894
6.749 2.4638771762903557
6.7495 2.474094307762434
6.75 2.483886580771153
6.7505 2.491779788507823
6.751 2.4961317912722327
6.7515 2.4955957400685067
6.752 2.4897927220943847
6.7525 2.479888339456134
6.753 2.468315737862956
6.7535 2.457547325664568
6.754 2.4489912276393175
6.7545 2.4428567568952966
6.755 2.438736564685377
6.7555 2.4361061353778526
6.756 2.434544512657138
6.7565 2.433766378879624
6.757 2.4336103675947145
6.7575 2.434050889423303
6.758 2.4352262935440825
6.7585 2.43751106331574
6.759 2.4416803389184745
6.7595 2.4492017818278624
6.76 2.462735954001828
6.7605 2.4868501517654087
6.761 2.5285683812133746
6.7615 2.5965185410311227
6.762 2.6970368915002068
6.7625 2.8279896636282187
6.763 2.9748358431471624
6.7635 3.110900892128261
6.764 3.1988916188046987
6.7645 3.2015635529393167
6.765 3.1087183334137576
6.7655 2.9502305608655144
6.766 2.7749886930595933
6.7665 2.6262528101128373
6.767 2.525417253902684
6.7675 2.4683899799832227
6.768 2.439555680200054
6.7685 2.425573918852197
6.769 2.4186807355284587
6.7695 2.4150447207324204
6.77 2.412893770888325
6.7705 2.411426967425087
6.771 2.4103059263321915
6.7715 2.409414656279991
6.772 2.4087912991246396
6.7725 2.4086286891461617
6.773 2.4093372855517847
6.7735 2.4116399100540375
6.774 2.416655699491657
6.7745 2.425846908013317
6.775 2.4406795235005534
6.7755 2.461842483774215
6.776 2.4879704298908587
6.7765 2.5145720258414856
6.777 2.534787713022504
6.7775 2.542644000830683
6.778 2.53655965570075
6.7785 2.520056467294208
6.779 2.498915790506712
6.7795 2.477907105228751
6.78 2.459362232262724
6.7805 2.4437391189346256
6.781 2.4307700671323103
6.7815 2.420190116532189
6.782 2.41185762889559
6.7825 2.4056235129915224
6.783 2.401233687479608
6.7835 2.3983393415618517
6.784 2.3966072514541326
6.7845 2.3957851304382
6.785 2.3957312072716936
6.7855 2.3963780212351837
6.786 2.397681707797184
6.7865 2.399575209583804
6.787 2.4019913346774606
6.7875 2.404947678177197
6.788 2.4086888666344146
6.7885 2.4138174649890596
6.789 2.421312455306148
6.7895 2.4324149360817477
6.79 2.448235162196622
6.7905 2.469311005504406
6.791 2.495346637111047
6.7915 2.5257139041219068
6.792 2.5607556523650787
6.7925 2.6032381419866537
6.793 2.6588999178879833
6.7935 2.7349274860984734
6.794 2.8370423407216956
6.7945 2.9660092193453425
6.795 3.115334051732254
6.7955 3.2704969653808513
6.796 3.4111641065842706
6.7965 3.514588077002082
6.797 3.56052487548292
6.7975 3.537908167764983
6.798 3.4520731350668585
6.7985 3.326259534024044
6.799 3.192548554406531
6.7995 3.0776024468816336
6.8 2.994120177466777
6.8005 2.94158821231382
6.801 2.9123835999067884
6.8015 2.897785573682495
6.802 2.891139798959565
6.8025 2.888624939386049
6.803 2.888839663395033
6.8035 2.8925673336085227
6.804 2.9029484050882415
6.8045 2.925776242676018
6.805 2.9688940628264975
6.8055 3.0388721166771147
6.806 3.134892188117221
6.8065 3.243624914382605
6.807 3.340217091352101
6.8075 3.3965768103850325
6.808 3.3932291232456633
6.8085 3.3295279807175
6.809 3.225599011862953
6.8095 3.1137284059790167
6.81 3.0252812085582415
6.8105 2.9758908804443047
6.811 2.95817745100235
6.8115 2.9552023582818405
6.812 2.9562062409167096
6.8125 2.957662002581656
6.813 2.958944657735235
6.8135 2.9600738125538824
6.814 2.9611406061469596
6.8145 2.962253740392245
6.815 2.9635497089412466
6.8155 2.965228421909649
6.816 2.9675645889483535
6.8165 2.970948244021778
6.817 2.975845441006755
6.8175 2.9826052019057103
6.818 2.9910819240256012
6.8185 3.000182410260554
6.819 3.0075464906926674
6.8195 3.0089205540153836
6.82 2.9967803557452344
6.8205 2.9596159761099683
6.821 2.8876505893956574
6.8215 2.7873273777567418
6.822 2.6844466102950735
6.8225 2.6022217427595953
6.823 2.5463225944484273
6.8235 2.5115239808136574
6.824 2.4912573680485393
6.8245 2.4809791010510827
6.825 2.4784019384789344
6.8255 2.4829054408157427
6.826 2.49497006379623
6.8265 2.5155897942857246
6.827 2.545283659913248
6.8275 2.5830703979984344
6.828 2.6257797162612215
6.8285 2.668364243078634
6.829 2.704930972627431
6.8295 2.730907473494457
6.83 2.7456077966539576
6.8305 2.7530038366255303
6.831 2.759931043484836
6.8315 2.773674700795568
6.832 2.8012233298784013
6.8325 2.849050057909026
6.833 2.921728730890025
6.8335 3.015340037391563
6.834 3.107844104038679
6.8345 3.165237301254911
6.835 3.1746756908031477
6.8355 3.156119442988259
6.836 3.133813398460352
6.8365 3.118471797346758
6.837 3.110933601323956
6.8375 3.1089605668531624
6.838 3.1103584357221186
6.8385 3.113676720699247
6.839 3.1180943687098273
6.8395 3.123176691292124
6.84 3.1286917800595875
6.8405 3.134497518964788
6.841 3.1405165763111897
6.8415 3.1467311587008426
6.842 3.1532553362825118
6.8425 3.160553496146732
6.843 3.1699825956902705
6.8435 3.18527737848527
6.844 3.21597298812289
6.8445 3.283487038601961
6.845 3.425427201789071
6.8455 3.6806747928920336
6.846 4.041723404625766
6.8465 4.416974123470541
6.847 4.483048471683586
6.8475 4.075210726332075
6.848 3.6756822795921122
6.8485 3.421119861337597
6.849 3.303864093602658
6.8495 3.262012933686683
6.85 3.2512223196163452
6.8505 3.2514136458907883
6.851 3.255226217583803
6.8515 3.260186448317506
6.852 3.2654794321329197
6.8525 3.2708513342756076
6.853 3.276236344848308
6.8535 3.2816556483247163
6.854 3.287195953148177
6.8545 3.2930295256444895
6.855 3.299543488048509
6.8555 3.307648907205029
6.856 3.3194899723481273
6.8565 3.3395541676503386
6.857 3.3752910045563356
6.8575 3.434121047454055
6.858 3.513887360549563
6.8585 3.5931089764949204
6.859 3.639445955433046
6.8595 3.636575099581635
6.86 3.595423950749441
6.8605 3.5388599525907454
6.861 3.4863725394086744
6.8615 3.4482648158398534
6.862 3.425995121491689
6.8625 3.415848832781193
6.863 3.4131712537878203
6.8635 3.414534865220717
6.864 3.417968538530501
6.8645 3.422508176989427
6.865 3.42773408083021
6.8655 3.4334974620274012
6.866 3.439761947337371
6.8665 3.4465479670869916
6.867 3.4538872603558
6.8675 3.4617784139994088
6.868 3.47013685093705
6.8685 3.478766257507984
6.869 3.4873745891111225
6.8695 3.4956592424884176
6.87 3.503383149175007
6.8705 3.5104013636387164
6.871 3.516651397308956
6.8715 3.5221338556066675
6.872 3.526936355238413
6.8725 3.5312095783979087
6.873 3.5351331663306658
6.8735 3.538864613955666
6.874 3.542531368855143
6.8745 3.5462478834249014
6.875 3.550127899561022
6.8755 3.5543216922789407
6.876 3.5590251860518665
6.8765 3.5644912806757754
6.877 3.571005083727864
6.8775 3.5787853996683543
6.878 3.5879070608786447
6.8785 3.598274354052225
6.879 3.609712085454592
6.8795 3.6220297484461392
6.88 3.634816210682266
6.8805 3.6470575112957055
6.881 3.65707002669894
6.8815 3.6632174856736404
6.882 3.664973508800144
6.8825 3.6632529239993703
6.883 3.6597695507796013
6.8835 3.656114850092961
6.884 3.653311443786726
6.8845 3.651719482793129
6.885 3.651262071690881
6.8855 3.651666094550671
6.886 3.652651339553013
6.8865 3.654018684755651
6.887 3.655674002020665
6.8875 3.6576053726403783
6.888 3.6598509755178332
6.8885 3.662474316436472
6.889 3.6655487598178835
6.8895 3.669181935634964
6.89 3.6735186085373472
6.8905 3.6787606173871863
6.891 3.6851570438890375
6.8915 3.692935382218608
6.892 3.7021732021744187
6.8925 3.7126606316341713
6.893 3.723853644459294
6.8935 3.7348903462798377
6.894 3.7445319248676787
6.8945 3.7512427047163053
6.895 3.753872945499734
6.8955 3.7525452650646764
6.896 3.7486052136328007
6.8965 3.743581119929721
6.897 3.7384813689067338
6.8975 3.7338372905971093
6.898 3.729933023811367
6.8985 3.7269126026859896
6.899 3.7247881559963334
6.8995 3.723485700223999
6.9 3.7228949787254324
6.9005 3.722900763142664
6.901 3.723403597826814
6.9015 3.724328495936871
6.902 3.7256411546720853
6.9025 3.7273166981761614
6.903 3.7293265820044015
6.9035 3.73163528071263
6.904 3.7342015762553755
6.9045 3.737013571424076
6.905 3.740139475253195
6.9055 3.7438519976281492
6.906 3.748818902330979
6.9065 3.7563855218149262
6.907 3.7688098997035544
6.9075 3.7889248767773234
6.908 3.818622819729696
6.9085 3.8559866011355988
6.909 3.8929835325233784
6.9095 3.917167575432269
6.91 3.9179013836853906
6.9105 3.8931851824020702
6.911 3.8523895675718665
6.9115 3.8113257249938917
6.912 3.7813091565370955
6.9125 3.764043440228611
6.913 3.7557355801465766
6.9135 3.7523271546780252
6.914 3.7512538592498954
6.9145 3.751192063367985
6.915 3.751498842164149
6.9155 3.7518836400224513
6.916 3.7522577387064873
6.9165 3.7526821792021243
6.917 3.7534283358236182
6.9175 3.7550599272242655
6.918 3.758658105661236
6.9185 3.7660784943949706
6.919 3.779911220600554
6.9195 3.802333744734864
6.92 3.832399415260123
6.9205 3.863451769734028
6.921 3.884853857684969
6.9215 3.8883105872693084
6.922 3.872922447928544
6.9225 3.845808940521313
6.923 3.817827816043647
6.9235 3.796929434594584
6.924 3.784835909676004
6.9245 3.779332120272726
6.925 3.777579997940456
6.9255 3.7776130197918336
6.926 3.778406197285956
6.9265 3.779518664252426
6.927 3.780841075110053
6.9275 3.7824419085223946
6.928 3.7845020713388378
6.9285 3.7872907674063994
6.929 3.791142792218932
6.9295 3.7963816026808166
6.93 3.803181922724163
6.9305 3.811393124661616
6.931 3.8205913635968534
6.9315 3.830269397584069
6.932 3.839950607201316
6.9325 3.8489814158450946
6.933 3.856538544402114
6.9335 3.862134330136631
6.934 3.86618032571739
6.9345 3.8697675047245363
6.935 3.874069730658099
6.9355 3.879883252843599
6.936 3.8876731478419346
6.9365 3.8977115939323737
6.937 3.910293627889941
6.9375 3.925529011771496
6.938 3.9429586460444392
6.9385 3.9608561170860765
6.939 3.975490687946853
6.9395 3.981479314578846
6.94 3.9747471448730645
6.9405 3.9561104733639327
6.941 3.9315691230554917
6.9415 3.908466828134899
6.942 3.8913660222049353
6.9425 3.881082445972061
6.943 3.8762554753964613
6.9435 3.875116469840715
6.944 3.876285893596429
6.9445 3.8788805145174363
6.945 3.88234531863123
6.9455 3.8863649978517225
6.946 3.89076748199959
6.9465 3.8955233452753406
6.947 3.9007815860524824
6.9475 3.906933819438728
6.948 3.9147527513662395
6.9485 3.925620104801806
6.949 3.941680408326083
6.9495 3.965648703849671
6.95 3.999076931420853
6.9505 4.03804252636573
6.951 4.069527697638974
6.9515 4.077524176992866
6.952 4.058952082752042
6.9525 4.028063185243226
6.953 4.001444013747686
6.9535 3.985133891530377
6.954 3.976484577249667
6.9545 3.9717041405558193
6.955 3.969126937399971
6.9555 3.9684064585970047
6.956 3.9693156894401485
6.9565 3.9714548125956286
6.957 3.9743993153917545
6.9575 3.9778429109795157
6.958 3.9816361283258024
6.9585 3.985783950285051
6.959 3.9904605474554478
6.9595 3.996002022220021
6.96 4.002842158440473
6.9605 4.011214108600712
6.961 4.020720740914332
6.9615 4.030231431845679
6.962 4.038547280315076
6.9625 4.045106323900629
6.963 4.0498820366178725
6.9635 4.052986215139538
6.964 4.054827156293297
6.9645 4.05605302623137
6.965 4.0571888969894045
6.9655 4.058541118580265
6.966 4.060331341727058
6.9665 4.06268428369317
6.967 4.065607600415297
6.9675 4.069015219830793
6.968 4.0728267801328775
6.9685 4.077038106348559
6.969 4.081780023897653
6.9695 4.087317950786869
6.97 4.094008676603631
6.9705 4.102106859291243
6.971 4.111456263257538
6.9715 4.121218587066958
6.972 4.129972152882206
6.9725 4.136293269052332
6.973 4.139551432345576
6.9735 4.140109349237815
6.974 4.138813060120907
6.9745 4.136429740090265
6.975 4.1336955097105
6.9755 4.13139030256652
6.976 4.130132904570909
6.9765 4.130143345430308
6.977 4.131292173603275
6.9775 4.133302590728957
6.978 4.135917298990759
6.9785 4.138941294324659
6.979 4.142246902037008
6.9795 4.145762449794538
6.98 4.149475124198102
6.9805 4.1534224305203535
6.981 4.1577073040946315
6.9815 4.1625238754429175
6.982 4.168208383362626
6.9825 4.175307486910531
6.983 4.184533516730569
6.9835 4.196283192967976
6.984 4.209614528027422
6.9845 4.221605104026501
6.985 4.22859411912327
6.9855 4.228899872760734
6.986 4.223878741276473
6.9865 4.216439912262053
6.987 4.209004953544796
6.9875 4.2029440635511
6.988 4.198762126482147
6.9885 4.19646673234207
6.989 4.195782995368501
6.9895 4.196350307238677
6.99 4.197846011697027
6.9905 4.200018287467114
6.991 4.2026841271405155
6.9915 4.205702505672503
6.992 4.208964482870782
6.9925 4.21239227854372
6.993 4.215950005334103
6.9935 4.2196467152293815
6.994 4.2235542871618525
6.9945 4.227819099626497
6.995 4.232677899728658
6.9955 4.238435679096843
6.996 4.245393700991566
6.9965 4.253700403234485
6.997 4.26304586081801
6.9975 4.272230623740946
6.998 4.278939884192776
6.9985 4.2806153815657
6.999 4.276388809798285
6.9995 4.268107274721291
7.0 4.259005157570905
7.0005 4.251554964533683
7.001 4.246612473069582
7.0015 4.243912841883669
7.002 4.242817170971537
7.0025 4.2427607007976915
7.003 4.243368869330534
7.0035 4.244426398313357
7.004 4.245826196483814
7.0045 4.247513224939252
7.005 4.249470365809787
7.0055 4.251700151004331
7.006 4.254249077039423
7.0065 4.257239700104843
7.007 4.2609342265030685
7.0075 4.265790784709902
7.008 4.272482250899354
7.0085 4.281758461543284
7.009 4.294040680452134
7.0095 4.308757321207941
7.01 4.323808785187118
7.0105 4.335698645295866
7.011 4.341010000867876
7.0115 4.33842568451522
7.012 4.329547258638004
7.0125 4.317808232754346
7.013 4.306515338636623
7.0135 4.29758652295648
7.014 4.291445891787496
7.0145 4.28764097897225
7.015 4.285485888945675
7.0155 4.2843918344818634
7.016 4.283951208149154
7.0165 4.283911940472751
7.017 4.284145452639792
7.0175 4.284596213898966
7.018 4.285249621628066
7.0185 4.286122687563645
7.019 4.287264407565675
7.0195 4.28873987675185
7.02 4.290664446215859
7.0205 4.293204234663011
7.021 4.296531065784843
7.0215 4.300743795548825
7.022 4.305703238469982
7.0225 4.310876166169996
7.023 4.315311218546712
7.0235 4.317866696187928
7.024 4.317821017044952
7.0245 4.315443708945685
7.025 4.311833276407451
7.0255 4.308151652960075
7.026 4.305081865745511
7.0265 4.302861067727522
7.027 4.301486296575269
7.0275 4.300848472159232
7.028 4.300810899393768
7.0285 4.301244947566334
7.029 4.302043995350927
7.0295 4.303125366568543
7.03 4.304440191703416
7.0305 4.305941510951928
7.031 4.3076054052058526
7.0315 4.309404933767824
7.032 4.311304057089903
7.0325 4.313268705945906
7.033 4.315240359997259
7.0335 4.317150300166273
7.034 4.31893433675357
7.0345 4.320552773901565
7.035 4.322004890386119
7.0355 4.323310178407904
7.036 4.324512994681764
7.0365 4.325675726608188
7.037 4.326866663627251
7.0375 4.328157750473204
7.038 4.329610009343011
7.0385 4.331299627955725
7.039 4.3332898761979335
7.0395 4.335645613538081
7.04 4.338393914430072
7.0405 4.341540705973709
7.041 4.345058120151664
7.0415 4.348868856951857
7.042 4.352853154890497
7.0425 4.3569261205139815
7.043 4.361108336062769
7.0435 4.36547154331116
7.044 4.369864168359901
7.0445 4.373765886031928
7.045 4.376457976636812
7.0455 4.377411474020286
7.046 4.376785045684991
7.0465 4.375615788336156
7.047 4.375111077171925
7.0475 4.375810057950482
7.048 4.377589631907932
7.0485 4.380142602813076
7.049 4.383240124248023
7.0495 4.386766172587014
7.05 4.390682056453314
7.0505 4.395012898356767
7.051 4.399843676175272
7.0515 4.405351868540865
7.052 4.411863273479743
7.0525 4.419942766865158
7.053 4.430494745991818
7.0535 4.445140120978134
7.054 4.467341661577843
7.0545 4.503616756417336
7.055 4.557096631655445
7.0555 4.606190787726244
7.056 4.608225585979354
7.0565 4.562281089415108
7.057 4.5126604742296275
7.0575 4.48352973125706
7.058 4.470932390120326
7.0585 4.466348287748498
7.059 4.465156123787033
7.0595 4.465436405064394
7.06 4.466392461026753
7.0605 4.467672750630714
7.061 4.46915044463933
7.0615 4.470802485663367
7.062 4.4726915629692305
7.0625 4.47496623852046
7.063 4.477979838096357
7.0635 4.482657433003918
7.064 4.491655503609951
7.0645 4.51275123766139
7.065 4.566128943501696
7.0655 4.683670793776137
7.066 4.8332122803976025
7.0665 4.829238201655818
7.067 4.6836130822760245
7.0675 4.576485162829997
7.068 4.529998509041403
7.0685 4.512896567748727
7.069 4.507021154201399
7.0695 4.5054399319798035
7.07 4.505654157266387
7.0705 4.506681638657983
7.071 4.508076823863687
7.0715 4.509616328629062
7.072 4.511191857601442
7.0725 4.512780566698187
7.073 4.514462637387951
7.0735 4.5164743107888485
7.074 4.519252224531534
7.0745 4.523510264503291
7.075 4.530121113699102
7.0755 4.539500638008579
7.076 4.550562408742123
7.0765 4.560250023054787
7.077 4.564982056237759
7.0775 4.563057931962395
7.078 4.555665169616964
7.0785 4.5455277833340295
7.079 4.535114383100486
7.0795 4.525897874869101
7.08 4.518494423761623
7.0805 4.5130865090690415
7.081 4.509643796051463
7.0815 4.508044649816399
7.082 4.508139422151069
7.0825 4.509823124372379
7.083 4.513061128103261
7.0835 4.517661738373586
7.084 4.522888960680025
7.0845 4.527153599209197
7.085 4.528225008143722
7.0855 4.524222847221854
7.086 4.5148943831454025
7.0865 4.502119080548385
7.087 4.48880046964788
7.0875 4.477161505497514
7.088 4.467980342937262
7.0885 4.461007787626868
7.089 4.455621395712117
7.0895 4.451247938867511
7.09 4.447469754030144
7.0905 4.444033071762056
7.091 4.440804088866003
7.0915 4.437751565052298
7.092 4.434926880506542
7.0925 4.432474817007901
7.093 4.430677808471747
7.0935 4.43006575740634
7.094 4.431643197811753
7.0945 4.437299421176182
7.095 4.4503442724609945
7.0955 4.4755654087340035
7.096 4.517062857836053
7.0965 4.571439608130061
7.097 4.618923517623435
7.0975 4.6297235669009185
7.098 4.595189618268022
7.0985 4.5384509110722115
7.099 4.485221148976625
7.0995 4.446022026354476
7.1 4.420529964942973
7.1005 4.404917037111306
7.101 4.3954823421830005
7.1015 4.389658113716666
7.102 4.385931642042306
7.1025 4.383486527546466
7.103 4.381904357040987
7.1035 4.3809851316512285
7.104 4.3806576540718245
7.1045 4.380952545033193
7.105 4.381980499771024
7.1055 4.383916450681125
7.106 4.386918694260131
7.1065 4.391005804867919
7.107 4.395817268890437
7.1075 4.400447119978527
7.108 4.403570094792264
7.1085 4.403975165133409
7.109 4.401162024851868
7.1095 4.395682235900206
7.11 4.388749852097443
7.1105 4.381621118493972
7.111 4.375098761182804
7.1115 4.369490637461781
7.112 4.364792330498875
7.1125 4.360895047236803
7.113 4.357694425003685
7.1135 4.355149934857022
7.114 4.353262396337068
7.1145 4.352046048656381
7.115 4.351505795430886
7.1155 4.351610829314171
7.116 4.352291682346661
7.1165 4.3534062362387695
7.117 4.354707383091454
7.1175 4.355815076317893
7.118 4.356265475356989
7.1185 4.355680905058677
7.119 4.353964621375886
7.1195 4.351317269231731
7.12 4.3480929759944535
7.1205 4.344610599124638
7.121 4.341066988516926
7.1215 4.337566138346221
7.122 4.334173824526544
7.1225 4.330916523857341
7.123 4.3278125291277645
7.1235 4.324883355127299
7.124 4.322204570120781
7.1245 4.3199055220732605
7.125 4.3181910643414705
7.1255 4.317363900649325
7.126 4.317839619315252
7.1265 4.320110434359344
7.127 4.324613868605764
7.1275 4.331478870467442
7.128 4.340193781691158
7.1285 4.34933312782394
7.129 4.356443272803921
7.1295 4.35853869882983
7.13 4.353608444441005
7.1305 4.342452300526582
7.131 4.328532942865311
7.1315 4.315498177557649
7.132 4.305140496112801
7.1325 4.297568297271973
7.133 4.292189165466536
7.1335 4.288300461470805
7.134 4.2853057249831314
7.1345 4.28277480270311
7.135 4.280433882535822
7.1355 4.278130366251179
7.136 4.275791302294841
7.1365 4.273409638158786
7.137 4.2710308104767725
7.1375 4.268759708850895
7.138 4.266763255439829
7.1385 4.265313419430844
7.139 4.264796185485809
7.1395 4.265715966192746
7.14 4.268605720504058
7.1405 4.273754892002365
7.141 4.280903579779172
7.1415 4.289396918733487
7.142 4.298933322373151
7.1425 4.309351777840468
7.143 4.318405873892638
7.1435 4.32124729241911
7.144 4.314348979195608
7.1445 4.299238872552544
7.145 4.281039346107483
7.1455 4.264378848915768
7.146 4.2513298080113
7.1465 4.2418104181699094
7.147 4.234843580100885
7.1475 4.229453452785445
7.148 4.224958416941196
7.1485 4.220959416549637
7.149 4.217259969816962
7.1495 4.213787927164689
7.15 4.210564616860078
7.1505 4.207694665473956
7.151 4.205369606063766
7.1515 4.203933760821161
7.152 4.203981954806959
7.1525 4.2065452736248945
7.153 4.213286853062395
7.1535 4.226202599119582
7.154 4.245951497437269
7.1545 4.269167989289458
7.155 4.28819405188485
7.1555 4.295617954252234
7.156 4.289243472526633
7.1565 4.272168076291572
7.157 4.249719537509635
7.1575 4.2270746265615395
7.158 4.2077925510862935
7.1585 4.193166142100902
7.159 4.1827293803780465
7.1595 4.175321965032773
7.16 4.1698403390504035
7.1605 4.165465018302375
7.161 4.161667323151909
7.1615 4.158143086610317
7.162 4.154766990995285
7.1625 4.151572362368559
7.163 4.148754922119527
7.1635 4.146703288490882
7.164 4.1460481275455985
7.1645 4.147653825887407
7.165 4.152488513844454
7.1655 4.161370769921635
7.166 4.174725393711394
7.1665 4.192194227022278
7.167 4.211590819275355
7.1675 4.228118090099314
7.168 4.235452384467815
7.1685 4.229002097634896
7.169 4.20895145873421
7.1695 4.18100190740864
7.17 4.153220197167248
7.1705 4.131119966112737
7.171 4.115848113110077
7.1715 4.105940946633644
7.172 4.0994703436172175
7.1725 4.094954318876561
7.173 4.091454076517642
7.1735 4.088420856798414
7.174 4.085556781254685
7.1745 4.082721746448201
7.175 4.079901342199997
7.1755 4.0771951318189315
7.176 4.074832919881341
7.1765 4.073238171533398
7.177 4.073132743385007
7.1775 4.0756110537829295
7.178 4.082003857026691
7.1785 4.093158239630276
7.179 4.108104872755688
7.1795 4.123079074808913
7.18 4.132335396469242
7.1805 4.130874347444892
7.181 4.117933901566512
7.1815 4.097892431177102
7.182 4.077270814274281
7.1825 4.060677772775615
7.183 4.049369259727995
7.1835 4.042400725784456
7.184 4.038239871085692
7.1845 4.035653629782888
7.185 4.033856299581044
7.1855 4.032405955040809
7.186 4.031072767193508
7.1865 4.029757675712436
7.187 4.0284727290906615
7.1875 4.027341334845695
7.188 4.026647322698632
7.1885 4.026960087799378
7.189 4.02934875139811
7.1895 4.0356575789070925
7.19 4.048368655742418
7.1905 4.069095301495962
7.191 4.095110021270059
7.1915 4.116897241755297
7.192 4.122857078957694
7.1925 4.109448338883218
7.193 4.0841103648682475
7.1935 4.05758382870411
7.194 4.036479102446374
7.1945 4.022338668001166
7.195 4.013795304828057
7.1955 4.008764833283942
7.196 4.005567402277621
7.1965 4.00316763623498
7.197 4.00102522807087
7.1975 3.9988905889240227
7.198 3.996698076829584
7.1985 3.9944887402235745
7.199 3.9924067450915386
7.1995 3.9907603609447984
7.2 3.9901761501748814
7.2005 3.992087964999123
7.201 3.9996506644968024
7.2015 4.019015223470318
7.202 4.059204656557788
7.2025 4.126439630535647
7.203 4.211245079424812
7.2035 4.281227793865072
7.204 4.298451213537342
7.2045 4.251466947845224
7.205 4.166143448554577
7.2055 4.082629757780791
7.206 4.024585120200022
7.2065 3.9923038873459165
7.207 3.9762862401221897
7.2075 3.9682900520064566
7.208 3.9637143158815027
7.2085 3.9604384305277938
7.209 3.9575632520944337
7.2095 3.9547387636646834
7.21 3.951873995351508
7.2105 3.949011468573148
7.211 3.9463069516390794
7.2115 3.944075666577402
7.212 3.942960074805037
7.2125 3.9443485104457787
7.213 3.9511412596418873
7.2135 3.968550968179424
7.214 4.003423105667863
7.2145 4.059506445501518
7.215 4.129360448109813
7.2155 4.191372966052444
7.216 4.219071318399167
7.2165 4.197419048109993
7.217 4.134688431121549
7.2175 4.05877138877445
7.218 3.996438498139727
7.2185 3.9573641323828808
7.219 3.9371442494216202
7.2195 3.9279691159936023
7.22 3.924193164624856
7.2205 3.9228108916821745
7.221 3.9224148743095
7.2215 3.922353923190676
7.222 3.922314199990619
7.2225 3.922148798939973
7.223 3.921845018734696
7.2235 3.9215305081941567
7.224 3.9215475191036893
7.2245 3.9226348315932293
7.225 3.926368687318237
7.2255 3.935953746905061
7.226 3.9569150093050967
7.2265 3.995222772856196
7.227 4.0495888021256645
7.2275 4.10222244375221
7.228 4.124369266196601
7.2285 4.101354558935333
7.229 4.047528583933773
7.2295 3.991072908938057
7.23 3.9502112009391803
7.2305 3.9272639357034036
7.231 3.91661363058451
7.2315 3.912426114434955
7.232 3.9111742673422585
7.2325 3.9111748663353465
7.233 3.9116750581152564
7.2335 3.9123196212756826
7.234 3.912920812186946
7.2345 3.9133899478579623
7.235 3.9137467128217276
7.2355 3.91415219288825
7.236 3.9150258015851795
7.2365 3.9173441517838468
7.237 3.9232519311293403
7.2375 3.9367792856079324
7.238 3.9633526025169603
7.2385 4.005660822873941
7.239 4.056202358374555
7.2395 4.094766884059747
7.24 4.100862921788223
7.2405 4.072352659799917
7.241 4.0268000284032395
7.2415 3.983652877574472
7.242 3.951686114601549
7.2425 3.930927550516434
7.243 3.918635900339413
7.2435 3.911977484239661
7.244 3.9086525235445153
7.2445 3.9070729725775264
7.245 3.90631262283532
7.2455 3.905887255764333
7.246 3.905569697579387
7.2465 3.9053006738651463
7.247 3.905180325171936
7.2475 3.9055592724815407
7.248 3.9072596082296043
7.2485 3.9119440787531525
7.249 3.9224999861520304
7.2495 3.9429299964600064
7.25 3.976858029993463
7.2505 4.02455560673186
7.251 4.080172838822251
7.2515 4.1311286343373235
7.252 4.160338394245412
7.2525 4.152729688487404
7.253 4.107549266034446
7.2535 4.043373413790495
7.254 3.98392061899401
7.2545 3.941515122082195
7.255 3.915875901903445
7.2555 3.901753198849863
7.256 3.894334955370371
7.2565 3.8905580051902158
7.257 3.8887390293764925
7.2575 3.8879976502269367
7.258 3.887873848652604
7.2585 3.8881105294194738
7.259 3.888553370494022
7.2595 3.8890959817920097
7.26 3.889687264254122
7.2605 3.890320331589309
7.261 3.891087866548408
7.2615 3.89222033652901
7.262 3.8941670104297375
7.2625 3.8976564868874766
7.263 3.9036870485340147
7.2635 3.9133784108730696
7.264 3.9276160519693724
7.2645 3.946433600940918
7.265 3.968358977385779
7.2655 3.9902390209465795
7.266 4.008099465295868
7.2665 4.018329653214814
7.267 4.018338667132791
7.2675 4.0071965243560905
7.268 3.986525895499436
7.2685 3.960676061890216
7.269 3.9351549164446586
7.2695 3.9140677829353114
7.27 3.8988249917525986
7.2705 3.8886754272824815
7.271 3.8820479011252074
7.2715 3.8775327810979148
7.272 3.8741722250016997
7.2725 3.871431877835927
7.273 3.8690391789042
7.2735 3.866882474618456
7.274 3.8649385239048906
7.2745 3.8632425153389045
7.275 3.8618612294735177
7.2755 3.860899388188918
7.276 3.860499049841157
7.2765 3.8608529017704933
7.277 3.8621535331539656
7.2775 3.8645445813508355
7.278 3.8679912425145124
7.2785 3.8721189508295284
7.279 3.876086480058299
7.2795 3.8785758168370927
7.28 3.8780912102507736
7.2805 3.87366602014088
7.281 3.8658482501653184
7.2815 3.857138967703169
7.282 3.850980391745872
7.2825 3.8496257609109312
7.283 3.8528095837777903
7.2835 3.8584618460394955
7.284 3.864463088524679
7.2845 3.8696672192795765
7.285 3.8738242454151246
7.2855 3.877000122036079
7.286 3.8792644785247488
7.2865 3.880640894879652
7.287 3.8811450766600073
7.2875 3.8808298741742417
7.288 3.879824224819642
7.2885 3.8783812660041557
7.289 3.876856627830853
7.2895 3.8756737081719264
7.29 3.8752951183714286
7.2905 3.8761408290862276
7.291 3.8784481590828532
7.2915 3.882079686702604
7.292 3.886470181668698
7.2925 3.8907697004910338
7.293 3.8942583518105875
7.2935 3.896667309223468
7.294 3.8981731076885504
7.2945 3.899137666423127
7.295 3.899841277630977
7.2955 3.9004427340398466
7.296 3.9010199000367196
7.2965 3.9016215443237927
7.297 3.9022906613896486
7.2975 3.9030721863920883
7.298 3.9040351261079023
7.2985 3.9052558652340794
7.299 3.9067697010873
7.2995 3.9085659992100696
7.3 3.9105852825414944
7.3005 3.9127496910306556
7.301 3.914990314369292
7.3015 3.9172516291736885
7.302 3.9194746635021973
7.3025 3.9216104198427866
7.303 3.9236275629994486
7.3035 3.9255518959603384
7.304 3.9274557261793683
7.3045 3.9294541899433577
7.305 3.93166996560809
7.3055 3.9341998965265796
7.306 3.9370519358535985
7.3065 3.9400777106605274
7.307 3.9429207911105637
7.3075 3.945162756564984
7.308 3.946545248839173
7.3085 3.9471641995372773
7.309 3.947378563311708
7.3095 3.9475906047694957
7.31 3.9480990230180266
7.3105 3.949078901928785
7.311 3.9506383299152192
7.3115 3.952834515412788
7.312 3.9556708292198897
7.3125 3.959057187123096
7.313 3.962781059175673
7.3135 3.9665000922231064
7.314 3.9699372635704675
7.3145 3.973053881000948
7.315 3.9761308132330795
7.3155 3.9796078632316414
7.316 3.983820608305794
7.3165 3.988774342105036
7.317 3.994062801977331
7.3175 3.998951374262391
7.318 4.002712052866911
7.3185 4.0049419222607865
7.319 4.005742017963354
7.3195 4.005593630475803
7.32 4.005071181736247
7.3205 4.004674674497825
7.321 4.004802390015027
7.3215 4.005812347364906
7.322 4.008129261986956
7.3225 4.0122089113075825
7.323 4.01826267751651
7.3235 4.025779455377889
7.324 4.03341925471721
7.3245 4.039800180933059
7.325 4.044667742511703
7.3255 4.049119817670047
7.326 4.054352687668687
7.3265 4.060365078410828
7.327 4.065702113009142
7.3275 4.068484485366471
7.328 4.067730799908646
7.3285 4.064039866663232
7.329 4.059231667624389
7.3295 4.0551721653531
7.33 4.0528522852113875
7.3305 4.052283023456403
7.331 4.052997486718806
7.3315 4.054661738277811
7.332 4.057420462331412
7.3325 4.06194929208955
7.333 4.06931462085429
7.3335 4.080783914102921
7.334 4.097536673274411
7.3345 4.120462442507985
7.335 4.1501948900716075
7.3355 4.18688343544406
7.336 4.22863079896038
7.3365 4.268972429851025
7.337 4.2963675704482
7.3375 4.299002724992589
7.338 4.273204869822954
7.3385 4.227319962489475
7.339 4.176466177703888
7.3395 4.133081013247508
7.34 4.102128919302598
7.3405 4.082580832307008
7.341 4.071170497687047
7.3415 4.064797231684195
7.342 4.061287589273589
7.3425 4.0593044016088635
7.343 4.058104101646399
7.3435 4.057315628921516
7.344 4.056821789282572
7.3445 4.056689792058138
7.345 4.057178521394522
7.3455 4.058831173993815
7.346 4.0627085965045575
7.3465 4.070706827543263
7.347 4.085774776816527
7.3475 4.1112307759885836
7.348 4.148174435738611
7.3485 4.191789193084552
7.349 4.230259463888403
7.3495 4.249643669585972
7.35 4.242091485367021
7.3505 4.210823059754682
7.351 4.16767836656835
7.3515 4.125700464845202
7.352 4.092850628049676
7.3525 4.070792552446467
7.353 4.057463097742819
7.3535 4.049918471786632
7.354 4.045796633660497
7.3545 4.043591567427824
7.355 4.04244810314951
7.3555 4.041908497792442
7.356 4.041738559191489
7.3565 4.041842221162178
7.357 4.042248363741391
7.3575 4.0431082137006795
7.358 4.044768595026311
7.3585 4.047840624200172
7.359 4.053262615248095
7.3595 4.062211537626273
7.36 4.075613211770597
7.3605 4.093160106740393
7.361 4.112408979990692
7.3615 4.128964698196554
7.362 4.138038286219634
7.3625 4.136627852076429
7.363 4.12506684355463
7.3635 4.106869593026587
7.364 4.087038327772983
7.3645 4.069641503555492
7.365 4.056588056693676
7.3655 4.047838010572193
7.366 4.042453505172664
7.3665 4.039357879609308
7.367 4.037681661378531
7.3675 4.0368261156868295
7.368 4.036410157226595
7.3685 4.036208263706562
7.369 4.0361200428576565
7.3695 4.036136124093836
7.37 4.0363521249256875
7.3705 4.036972069872173
7.371 4.038344529758295
7.3715 4.040880179450514
7.372 4.044794304718967
7.3725 4.0496428737046335
7.373 4.0542137555198385
7.3735 4.057163070319491
7.374 4.05780638773057
7.3745 4.056249492007104
7.375 4.053008434038442
7.3755 4.048631638660187
7.376 4.043561520057168
7.3765 4.038226560542589
7.377 4.033092009680531
7.3775 4.028577045864012
7.378 4.024935696773967
7.3785 4.022248311427325
7.379 4.020476376442628
7.3795 4.019524422108964
7.38 4.0192488932979975
7.3805 4.019474030399553
7.381 4.019996030962804
7.3815 4.0205940798654565
7.382 4.021062886876458
7.3825 4.021257098345946
7.383 4.021108373028906
7.3835 4.020597184351094
7.384 4.019719354756769
7.3845 4.018504155208363
7.385 4.0169925166658595
7.3855 4.015257539218074
7.386 4.013399289864998
7.3865 4.011542991185107
7.387 4.009850747065376
7.3875 4.008525362079715
7.388 4.007817794553481
7.3885 4.00804583563727
7.389 4.0095719755646035
7.3895 4.012753054196383
7.39 4.01783149763988
7.3905 4.024657402924839
7.391 4.032298563463313
7.3915 4.038911807990364
7.392 4.042358069792127
7.3925 4.041288248645327
7.393 4.035880560605501
7.3935 4.027726107243859
7.394 4.01903224214736
7.3945 4.011595787946335
7.395 4.006175075893876
7.3955 4.002636829981658
7.396 4.000447114078237
7.3965 3.9990513205831997
7.397 3.9980252463945805
7.3975 3.997102782071429
7.398 3.9961458861181685
7.3985 3.9951206696083004
7.399 3.994062147248111
7.3995 3.9930707599969546
7.4 3.9923044814383983
7.4005 3.992008652043146
7.401 3.992553224861532
7.4015 3.994530846347744
7.402 3.998734367224796
7.4025 4.005850403665199
7.403 4.015543977219706
7.4035 4.025548569787522
7.404 4.032004216990882
7.4045 4.0318633004760605
7.405 4.025400898538552
7.4055 4.0159523946734845
7.406 4.007152683340768
7.4065 4.0008814922821765
7.407 3.997188557136144
7.4075 3.995287951094693
7.408 3.9943477373847935
7.4085 3.9937851996049867
7.409 3.993272892068414
7.4095 3.9926581268594257
7.41 3.991904719360593
7.4105 3.991055542301761
7.411 3.9902298917994097
7.4115 3.9896252215402823
7.412 3.9895548353562615
7.4125 3.9904868660115094
7.413 3.9930848136084363
7.4135 3.9981277348904536
7.414 4.006142630745836
7.4145 4.016707277890997
7.415 4.027761751488478
7.4155 4.0360879434583525
7.416 4.039236568447607
7.4165 4.036939171727897
7.417 4.0305709654994795
7.4175 4.022004380516001
7.418 4.013144072132746
7.4185 4.005637438617691
7.419 4.000453305456037
7.4195 3.9976914352122312
7.42 3.9968596482898127
7.4205 3.997324856403046
7.421 3.998538235328426
7.4215 4.00012274838939
7.422 4.001820172650533
7.4225 4.003465357682157
7.423 4.004952525157665
7.4235 4.006247660050815
7.424 4.007384486285873
7.4245 4.00849806181203
7.425 4.009864392189152
7.4255 4.011968624325536
7.426 4.0155525246303165
7.4265 4.021554189633783
7.427 4.03065242759737
7.4275 4.042361347922635
7.428 4.05428097022141
7.4285 4.06269725002663
7.429 4.06467811522572
7.4295 4.05995452326352
7.43 4.0507199960394535
7.4305 4.039990360302881
7.431 4.030150154342526
7.4315 4.022427392465315
7.432 4.017141683139532
7.4325 4.014093726866647
7.433 4.0128620672501105
7.4335 4.0129787175203875
7.434 4.014047037568129
7.4345 4.015747762009579
7.435 4.017855325872275
7.4355 4.020207063443054
7.436 4.022702783982676
7.4365 4.0253185029549
7.437 4.0281085372800876
7.4375 4.031217638845047
7.438 4.034888124992086
7.4385 4.03942707673225
7.439 4.045163908566585
7.4395 4.052320864719886
7.44 4.060783163058171
7.4405 4.069692585134992
7.441 4.0771509056166755
7.4415 4.080790421329271
7.442 4.07930254981265
7.4425 4.0734311583963505
7.443 4.065242745850386
7.4435 4.056835311407807
7.444 4.049612600726898
7.4445 4.04423739617062
7.445 4.040775134854717
7.4455 4.0389536427280985
7.446 4.038386874354159
7.4465 4.038702174966086
7.447 4.039600017486715
7.4475 4.040853029051269
7.448 4.042296983791256
7.4485 4.043829955595707
7.449 4.0454071542518735
7.4495 4.047047483357695
7.45 4.04882702656954
7.4505 4.050816907995283
7.451 4.052982530078823
7.4515 4.055079852013965
7.452 4.056623771133338
7.4525 4.0570167321733
7.453 4.055825514276012
7.4535 4.053081286277533
7.454 4.049292537464624
7.4545 4.045118697350369
7.455 4.041048617621539
7.4555 4.037350231491078
7.456 4.03415872083385
7.4565 4.0315555915690515
7.457 4.029599370281665
7.4575 4.028312058142604
7.458 4.02767532126948
7.4585 4.027630660400093
7.459 4.0280972364816625
7.4595 4.028993316214792
7.46 4.030258623480797
7.4605 4.0318542495148035
7.461 4.033784636602818
7.4615 4.036076172323962
7.462 4.038747718106326
7.4625 4.04170785619795
7.463 4.044713507874291
7.4635 4.047484124220426
7.464 4.049820182262779
7.4645 4.05150467308887
7.465 4.052159818191563
7.4655 4.051335609945212
7.466 4.0487773299637135
7.4665 4.0446331447762445
7.467 4.039452793531933
7.4675 4.033943064831326
7.468 4.0286787878069275
7.4685 4.023989472618243
7.469 4.019971360445344
7.4695 4.016603241426151
7.47 4.013833942602875
7.4705 4.01164259322898
7.471 4.010055840452336
7.4715 4.009112085170565
7.472 4.008827240717182
7.4725 4.009186898484908
7.473 4.010167736306967
7.4735 4.011758655492627
7.474 4.013965180576066
7.4745 4.016770287012897
7.475 4.020032987394109
7.4755 4.023375852615231
7.476 4.026124398858632
7.4765 4.027441388911435
7.477 4.026567329380826
7.4775 4.023192023921157
7.478 4.017659170020948
7.4785 4.0108488531164115
7.479 4.003762626805803
7.4795 3.9971943887719847
7.48 3.991590634159965
7.4805 3.9871161154942856
7.481 3.9837164528457327
7.4815 3.9812365773206944
7.482 3.9794925787002766
7.4825 3.9783336227874786
7.483 3.9776520857205293
7.4835 3.977387498200648
7.484 3.9775259878665308
7.4845 3.978090084459283
7.485 3.97918773816406
7.4855 3.9810390213482174
7.486 3.984028469125069
7.4865 3.9887334925244557
7.487 3.9958634829035633
7.4875 4.0060527205360925
7.488 4.0193463803898934
7.4885 4.034448697332135
7.489 4.0481018466751975
7.4895 4.055779856961082
7.49 4.05393402534927
7.4905 4.042462463638624
7.491 4.0249503460382945
7.4915 4.006458185890982
7.492 3.990761594331784
7.4925 3.9792515417174608
7.493 3.9715296176185655
7.4935 3.966580913239718
7.494 3.9634961405595837
7.4945 3.9616500317136767
7.495 3.9606754155213144
7.4955 3.9603474954369586
7.496 3.9605365051161856
7.4965 3.961152301593745
7.497 3.962136791013184
7.4975 3.963459413137328
7.498 3.965130625380495
7.4985 3.967206118108618
7.499 3.9698094767939525
7.4995 3.9730766453794635
7.5 3.9770470429253857
7.5005 3.9814515355121065
7.501 3.9855952665947294
7.5015 3.9885795443397862
7.502 3.9898855673874047
7.5025 3.989659776166879
7.503 3.9883775371873442
7.5035 3.9864746256946484
7.504 3.9844091210412147
7.5045 3.9826338271877164
7.505 3.98142650878627
7.5055 3.980842717051096
7.506 3.980826717940615
7.5065 3.981287428149515
7.507 3.982146860430949
7.5075 3.983332012486133
7.508 3.9847888240264355
7.5085 3.986507564886028
7.509 3.988557436084446
7.5095 3.991165353157089
7.51 3.9948548484276634
7.5105 4.000648851885155
7.511 4.0101878362823795
7.5115 4.025242769059088
7.512 4.046100062122238
7.5125 4.070057311907758
7.513 4.093412961768499
7.5135 4.1146409017007715
7.514 4.131754686492154
7.5145 4.137842462547526
7.515 4.126134183359119
7.5155 4.0993079856243115
7.516 4.06855562871569
7.5165 4.043833206502042
7.517 4.028446064374838
7.5175 4.020786965026738
7.518 4.017970408676386
7.5185 4.01774615850221
7.519 4.018795373798908
7.5195 4.0204394176919935
7.52 4.022354178124721
7.5205 4.024388310122791
7.521 4.026499165435241
7.5215 4.028718214531071
7.522 4.031163468688223
7.5225 4.034059806417612
7.523 4.037776185924144
7.5235 4.042943066320293
7.524 4.050695988232696
7.5245 4.0630996211486545
7.525 4.083206736986608
7.5255 4.11307536070312
7.526 4.148851331506367
7.5265 4.1777492611258475
7.527 4.185049976645387
7.5275 4.166769070531143
7.528 4.133020752523717
7.5285 4.098635184501288
7.529 4.072870769257885
7.5295 4.05715823848105
7.53 4.048729694173811
7.5305 4.044469183697012
7.531 4.042330570773141
7.5315 4.041239083100087
7.532 4.0406823333768385
7.5325 4.040426006416221
7.533 4.040371797961494
7.5335 4.040508439402701
7.534 4.040889374617579
7.5345 4.04167140238127
7.535 4.043155723172879
7.5355 4.045819860400903
7.536 4.050240067818987
7.5365 4.056835046068531
7.537 4.065465530985015
7.5375 4.07521538257654
7.538 4.084602109672111
7.5385 4.091965103814641
7.539 4.095715899507694
7.5395 4.0947002813637345
7.54 4.089009572954615
7.5405 4.080323578793103
7.541 4.070925572507471
7.5415 4.062526841956097
7.542 4.0558283409704154
7.5425 4.050876724829187
7.543 4.047481873608118
7.5435 4.045473690840866
7.544 4.0447833726257505
7.5445 4.045427744084891
7.545 4.047418733565105
7.5455 4.050554456011615
7.546 4.054187306405924
7.5465 4.057254882657717
7.547 4.0586961642037815
7.5475 4.057996118548613
7.548 4.055422985202136
7.5485 4.051742145066313
7.549 4.047766077710576
7.5495 4.044056968261859
7.55 4.040869399674103
7.5505 4.03820627002814
7.551 4.0359181440035305
7.5515 4.03380495075793
7.552 4.031692828750928
7.5525 4.029459386354927
7.553 4.0270556884581845
7.5535 4.024500958880133
7.554 4.021855484797119
7.5545 4.01924074349034
7.555 4.016830489371762
7.5555 4.014901806153104
7.556 4.013933269105572
7.5565 4.014869057992084
7.557 4.019746053871725
7.5575 4.033332774761322
7.558 4.066959775786331
7.5585 4.144799799537846
7.559 4.303071722285325
7.5595 4.554366998891594
7.56 4.666037080028768
7.5605 4.453367728994981
7.561 4.228186505878495
7.5615 4.102889795756174
7.562 4.044898419094287
7.5625 4.019846533352584
7.563 4.0091051844465815
7.5635 4.004382699241256
7.564 4.0021459315175205
7.5645 4.000872685208312
7.565 3.9998654486908807
7.5655 3.9987812379341596
7.566 3.9974405343593604
7.5665 3.99576694481003
7.567 3.9937844388467836
7.5675 3.991648701996783
7.568 3.989732191186685
7.5685 3.9888087079361236
7.569 3.99037370558431
7.5695 3.996989763470846
7.57 4.011984678108102
7.5705 4.037360423691736
7.571 4.070192221401501
7.5715 4.101405454587417
7.572 4.120189259051599
7.5725 4.12084666980405
7.573 4.105280840721389
7.5735 4.080431263645875
7.574 4.053665233691135
7.5745 4.0297227091179275
7.575 4.010485861370882
7.5755 3.9960765816240746
7.576 3.9858375253765788
7.5765 3.9789626080644913
7.577 3.9747970608615466
7.5775 3.972929190386563
7.578 3.9730390022381323
7.5785 3.974612849958908
7.579 3.9765615244206627
7.5795 3.9772201823744533
7.58 3.975017083550754
7.5805 3.969272253122475
7.581 3.960599753993294
7.5815 3.950490190054624
7.582 3.9404662569628934
7.5825 3.931480174083956
7.583 3.9238330486993815
7.5835 3.9173534731880233
7.584 3.911666175883261
7.5845 3.9064082834330334
7.585 3.9013269607754806
7.5855 3.8963098273226384
7.586 3.8913699178897536
7.5865 3.8866439038341367
7.587 3.882412050949463
7.5875 3.8792186449405213
7.588 3.878037430752733
7.5885 3.8804844467237727
7.589 3.888778458120586
7.5895 3.9052451683875224
7.59 3.931647675605494
7.5905 3.968758063379485
7.591 4.015890551964042
7.5915 4.068687091354762
7.592 4.115114685995349
7.5925 4.135066874676306
7.593 4.111197396135897
7.5935 4.046364043673914
7.594 3.967095529440397
7.5945 3.9024316312599856
7.595 3.8631460614803563
7.5955 3.8438301605740994
7.596 3.835486978043476
7.5965 3.832083846405088
7.597 3.830670559237924
7.5975 3.82995145323219
7.598 3.829348447903972
7.5985 3.8285893795906984
7.599 3.8275735689694175
7.5995 3.826326155970345
7.6 3.8249727512505247
7.6005 3.8236340081178506
7.601 3.8218397109476454
7.6015 3.8157881315494118
7.602 3.7892676075584832
7.6025 3.7014498771090283
7.603 3.5199797942103546
7.6035 3.2990209072479084
7.604 3.117401076322035
7.6045 2.9928689047957997
7.605 2.9159326325124555
7.6055 2.8841573412942845
7.606 2.909773893964597
7.6065 3.0185916754817503
7.607 3.2262044169331725
7.6075 3.474490550437488
7.608 3.654896181134734
7.6085 3.7409456314316047
7.609 3.772532763976863
7.6095 3.7822855243484854
7.61 3.7843139000594705
7.6105 3.7836320440199716
7.611 3.7820412276337594
7.6115 3.7804193692605184
7.612 3.779582660955204
7.6125 3.780860777786269
7.613 3.786897659623823
7.6135 3.802966709484834
7.614 3.8380809097349067
7.6145 3.901883404150987
7.615 3.991017094833743
7.6155 4.0727707013246155
7.616 4.099408201764496
7.6165 4.054488398552706
7.617 3.968424937915022
7.6175 3.886144498789693
7.618 3.8318292912362155
7.6185 3.803065642226591
7.619 3.7885595939155996
7.6195 3.78132529554546
7.62 3.7782443371416212
7.6205 3.7775268507456667
7.621 3.777984349309226
7.6215 3.7788772399062713
7.622 3.7797707497582627
7.6225 3.780451104278831
7.623 3.7809047543394287
7.6235 3.7814020022196404
7.624 3.7826964607541997
7.6245 3.7865230642339087
7.625 3.796599534904961
7.6255 3.8198342332345847
7.626 3.8652904206879493
7.6265 3.935724444559619
7.627 4.013571133974389
7.6275 4.062740981059805
7.628 4.0571028069408355
7.6285 4.001658884139046
7.629 3.9241946383963624
7.6295 3.8541659661427703
7.63 3.8067396130559734
7.6305 3.780923627821349
7.631 3.7688822681704783
7.6315 3.763805542571677
7.632 3.7618839402692563
7.6325 3.761367082302063
7.633 3.761479393796974
7.6335 3.7618525938720984
7.634 3.762294091840931
7.6345 3.7627301184051047
7.635 3.7632255303030915
7.6355 3.764097704533623
7.636 3.7661711950092007
7.6365 3.7713937410597174
7.637 3.783909631988977
7.6375 3.811114272631843
7.638 3.8621535472013617
7.6385 3.9395720584803025
7.639 4.02588304386654
7.6395 4.083329866474046
7.64 4.080388875479069
7.6405 4.020384732202614
7.641 3.937001884896973
7.6415 3.863434160486219
7.642 3.813218303309017
7.6425 3.7844562969137874
7.643 3.7700922901378044
7.6435 3.7637135555419503
7.644 3.761206134446243
7.6445 3.760391016137757
7.645 3.7602560337975417
7.6455 3.7603545253226995
7.646 3.7604969972880147
7.6465 3.7606551775260266
7.647 3.7609519425256517
7.6475 3.761740331697749
7.648 3.76385607522582
7.6485 3.7691771366979827
7.649 3.7816836227135626
7.6495 3.8089263335765127
7.65 3.8628960012142484
7.6505 3.9582720210118056
7.651 4.10565616679149
7.6515 4.293114434824269
7.652 4.458968082899028
7.6525 4.409232389118139
7.653 4.20233459925081
7.6535 4.007800834000874
7.654 3.8827009199567355
7.6545 3.8196278577019074
7.655 3.7917736951321315
7.6555 3.780346488227072
7.656 3.776081296866635
7.6565 3.7748837504218438
7.657 3.7749541441846235
7.6575 3.775506241353079
7.658 3.776211005872841
7.6585 3.776967666502773
7.659 3.777809138184703
7.6595 3.778845042034674
7.66 3.7803050599273478
7.6605 3.78263037817426
7.661 3.7866930793408367
7.6615 3.7939278711935573
7.662 3.805735930780016
7.6625 3.821883630578287
7.663 3.839605243738913
7.6635 3.8556543043454594
7.664 3.8687310708321734
7.6645 3.8788638305817704
7.665 3.8859767984449176
7.6655 3.8903406965227
7.666 3.893558052114286
7.6665 3.8982171802011996
7.667 3.907202946350572
7.6675 3.9233625483201093
7.668 3.949421494392758
7.6685 3.9872844983652724
7.669 4.034954494696994
7.6695 4.081347124421254
7.67 4.107069062221128
7.6705 4.103032866103832
7.671 4.083051133544282
7.6715 4.065950030981784
7.672 4.06129341379028
7.6725 4.072779169634985
7.673 4.104865458450074
7.6735 4.1605691224622126
7.674 4.2161460116029685
7.6745 4.175736071019462
7.675 4.018725179816754
7.6755 3.8974107942259755
7.676 3.847146307576785
7.6765 3.8318287028076616
7.677 3.8290672575917393
7.6775 3.8304065684990674
7.678 3.832972358761869
7.6785 3.835742408743667
7.679 3.8383182730540435
7.6795 3.840574035695579
7.68 3.8425801246706124
7.6805 3.844644455055252
7.681 3.847574248725244
7.6815 3.853488554688931
7.682 3.867699964315986
7.6825 3.9008772785334065
7.683 3.9660536133520106
7.6835 4.063303755963795
7.684 4.162806768797652
7.6845 4.216535097250172
7.685 4.196963960822118
7.6855 4.118901395164284
7.686 4.024448458343641
7.6865 3.9499912865369966
7.687 3.9064640744941945
7.6875 3.8864187135956927
7.688 3.8792486169513003
7.6885 3.8780041774061464
7.689 3.879260631002384
7.6895 3.8815323351566287
7.69 3.8842347289372148
7.6905 3.8872297949142096
7.691 3.890759064023311
7.6915 3.8955681032170384
7.692 3.9034068314214183
7.6925 3.918028734450357
7.693 3.946836968176373
7.6935 4.001711440363695
7.694 4.092567179414838
7.6945 4.202134412050108
7.695 4.265444322249219
7.6955 4.237601526468066
7.696 4.171207370193094
7.6965 4.131848896579283
7.697 4.111468644594162
7.6975 4.07224113872486
7.698 4.021276074850021
7.6985 3.9850499379098823
7.699 3.9682481025813106
7.6995 3.9635128031542655
7.7 3.964440414212567
7.7005 3.9676840553612562
7.701 3.9717243092648795
7.7015 3.975883325300326
7.702 3.979869791691338
7.7025 3.983599785847823
7.703 3.9871229308339347
7.7035 3.9906275745502944
7.704 3.9944984490317017
7.7045 3.9995417223523093
7.705 4.007574170678191
7.7055 4.022627302621289
7.706 4.052697681611263
7.7065 4.110483029373561
7.707 4.209420041816052
7.7075 4.352866876227028
7.708 4.509260260361315
7.7085 4.557438874617817
7.709 4.440513080286688
7.7095 4.284982843910023
7.71 4.172388218659488
7.7105 4.107316648590982
7.711 4.076659815931445
7.7115 4.065327124840402
7.712 4.063229071048096
7.7125 4.065121093160381
7.713 4.068611405749697
7.7135 4.072664640126717
7.714 4.076847488991086
7.7145 4.081014336169676
7.715 4.085192552913557
7.7155 4.089613168165433
7.716 4.094818267700327
7.7165 4.102029206632797
7.717 4.113856640456038
7.7175 4.135584774448472
7.718 4.176787194565942
7.7185 4.251876760906096
7.719 4.375538318573697
7.7195 4.537347319302975
7.72 4.631979631241646
7.7205 4.547823146252768
7.721 4.389747360399649
7.7215 4.269456714099609
7.722 4.199926598777041
7.7225 4.165324983289779
7.723 4.150620669103948
7.7235 4.145918858058731
7.724 4.145899950657403
7.7245 4.148048561756208
7.725 4.151248255231715
7.7255 4.155020541053564
7.726 4.159174259022973
7.7265 4.163651699375213
7.727 4.168501379799518
7.7275 4.173892337168865
7.728 4.180197876849234
7.7285 4.188045079014931
7.729 4.198189600141565
7.7295 4.211113342880437
7.73 4.226390257620829
7.7305 4.242129086435372
7.731 4.254988739415681
7.7315 4.261293323010771
7.732 4.25925522580802
7.7325 4.250321224446814
7.733 4.238195492634477
7.7335 4.226418785669259
7.734 4.21695005776417
7.7345 4.210264648242425
7.735 4.206012576202192
7.7355 4.203621783567923
7.736 4.202590635403044
7.7365 4.202612823739877
7.737 4.203609047739989
7.7375 4.205751380319916
7.738 4.209561911838581
7.7385 4.216151100412655
7.739 4.227663180473244
7.7395 4.247687121328911
7.74 4.280424972853971
7.7405 4.326462783046844
7.741 4.3746227349448175
7.7415 4.399885959413521
7.742 4.385724229568582
7.7425 4.3454060383764785
7.743 4.304172723365215
7.7435 4.2746567320459254
7.744 4.2567249685111195
7.7445 4.246549785249891
7.745 4.240936339189882
7.7455 4.237908500364569
7.746 4.236333845534017
7.7465 4.235572789560471
7.747 4.235286501121741
7.7475 4.235312056547397
7.748 4.235628376079098
7.7485 4.236313615235033
7.749 4.237592377817568
7.7495 4.239890620540366
7.75 4.243888903990482
7.7505 4.250506646385131
7.751 4.260496537434293
7.7515 4.273433121294421
7.752 4.286463991606326
7.7525 4.294746392032688
7.753 4.294407380197417
7.7535 4.285553605251562
7.754 4.27197223273346
7.7545 4.258110802177025
7.755 4.246804237375813
7.7555 4.238895049429938
7.756 4.233980621589763
7.7565 4.23125627045883
7.757 4.229978683117701
7.7575 4.229620647145791
7.758 4.229863734694956
7.7585 4.230533934008364
7.759 4.231559241817501
7.7595 4.232938754939309
7.76 4.234739805810237
7.7605 4.237097527569596
7.761 4.240194056360884
7.7615 4.2442110822613754
7.762 4.24921258060571
7.7625 4.2549253900576955
7.763 4.2604342628521445
7.7635 4.264091283492372
7.764 4.264142613577708
7.7645 4.260032180585683
7.765 4.252958986206434
7.7655 4.244932297090551
7.766 4.2375039018881955
7.7665 4.231331367121903
7.767 4.226465636612342
7.7675 4.2227164730642555
7.768 4.219858203096819
7.7685 4.217714959127556
7.769 4.216186380316141
7.7695 4.21524226257731
7.77 4.21490863063146
7.7705 4.215260749947794
7.771 4.21645040135012
7.7715 4.218722701081798
7.772 4.222447859392983
7.7725 4.2281099539360705
7.773 4.2361974939935
7.7735 4.246900677839084
7.774 4.259633234731926
7.7745 4.272650750935692
7.775 4.283194161800886
7.7755 4.288460789424067
7.776 4.287080950348986
7.7765 4.280017590908156
7.777 4.2699975681196305
7.7775 4.259867439016264
7.778 4.251342978536392
7.7785 4.244848698656194
7.779 4.240110723088974
7.7795 4.236659057191361
7.78 4.234062644772593
7.7805 4.231989103170942
7.781 4.230207125290138
7.7815 4.228595101450561
7.782 4.227113381839648
7.7825 4.225801602179655
7.783 4.224778148585245
7.7835 4.22427518915545
7.784 4.224740309386735
7.7845 4.227079031537353
7.785 4.233132002039416
7.7855 4.246440095061119
7.786 4.273075312007548
7.7865 4.321476472257266
7.787 4.398674659767358
7.7875 4.496355128009369
7.788 4.568657894770946
7.7885 4.553146130378626
7.789 4.460904431133167
7.7895 4.360308573747898
7.79 4.290113783262433
7.7905 4.25230119637554
7.791 4.235693307275274
7.7915 4.229826475607621
7.792 4.228569380164882
7.7925 4.229120275367671
7.793 4.2303506943091405
7.7935 4.231791390012202
7.794 4.233221722168872
7.7945 4.23451471406015
7.795 4.235603745525538
7.7955 4.23650712707473
7.796 4.23737075888338
7.7965 4.238607093763123
7.797 4.241155823922276
7.7975 4.2470016346846
7.798 4.259756181892757
7.7985 4.284382859114575
7.799 4.324083483044929
7.7995 4.373611928268965
7.8 4.414233678071745
7.8005 4.423716591549392
7.801 4.398301240039724
7.8015 4.35529661518211
7.802 4.313170147576007
7.8025 4.280228584302331
7.803 4.257094504609985
7.8035 4.241784037260479
7.804 4.232022103071276
7.8045 4.225983127624338
7.805 4.222371227028938
7.8055 4.220335260506613
7.806 4.219346193864058
7.8065 4.219091795375308
7.807 4.219417777649082
7.8075 4.220284787762737
7.808 4.22179816760645
7.8085 4.224236568518255
7.809 4.228110183899024
7.8095 4.234115185892757
7.81 4.242932006362351
7.8105 4.254893802180093
7.811 4.269738509707486
7.8115 4.2865158058288015
7.812 4.303415914889812
7.8125 4.317425440538561
7.813 4.324626024951422
7.8135 4.322294877900286
7.814 4.310928505478343
7.8145 4.293656469945355
7.815 4.273817918178097
7.8155 4.253716292129822
7.816 4.235234948270231
7.8165 4.219875405954226
7.817 4.208279156887174
7.8175 4.200154448902135
7.818 4.194732982145994
7.8185 4.191237020328866
7.819 4.189085514328929
7.8195 4.187924835723352
7.82 4.187583929380611
7.8205 4.188064605069429
7.821 4.189514588111405
7.8215 4.192220652014924
7.822 4.196585289632371
7.8225 4.203099670567458
7.823 4.212340529604325
7.8235 4.225046280395158
7.824 4.242134109014615
7.8245 4.264132818428746
7.825 4.289765298091042
7.8255 4.314380212770389
7.826 4.330397115130308
7.8265 4.331208582343993
7.827 4.315661724247788
7.8275 4.2883525544953605
7.828 4.256175405077424
7.8285 4.225294880758855
7.829 4.1998116612432215
7.8295 4.180997132525774
7.83 4.168026284836924
7.8305 4.15931207312321
7.831 4.1534116778242085
7.8315 4.149319933913518
7.832 4.1464255756320165
7.8325 4.144390823396743
7.833 4.143056355979318
7.8335 4.142355205028038
7.834 4.142259238809914
7.8345 4.142764259926314
7.835 4.1438783768107745
7.8355 4.145629460892599
7.836 4.148065034513599
7.8365 4.151166841569819
7.837 4.15457803100833
7.8375 4.157362852534239
7.838 4.158281532290659
7.8385 4.156606809194453
7.839 4.152658439104871
7.8395 4.147511411347616
7.84 4.142226607052394
7.8405 4.137364479911105
7.841 4.132902346103296
7.8415 4.128478408528951
7.842 4.1237569131149625
7.8425 4.1186975765349
7.843 4.1135483836330105
7.8435 4.108603526147262
7.844 4.104019587894496
7.8445 4.099840427775329
7.845 4.096106388168152
7.8455 4.092889604791233
7.846 4.090278524226572
7.8465 4.088315020950437
7.847 4.0869857740743525
7.8475 4.086243935519549
7.848 4.086072322033403
7.8485 4.086559718940905
7.849 4.087936056937347
7.8495 4.090576126096505
7.85 4.094831963536525
7.8505 4.100668461198542
7.851 4.1070795763463
7.8515 4.111843290078109
7.852 4.11248945824483
7.8525 4.108108856974556
7.853 4.100109894257936
7.8535 4.091050119866426
7.854 4.082984526436419
7.8545 4.076770857833131
7.855 4.072351950617768
7.8555 4.069261955244575
7.856 4.067004596844792
7.8565 4.065188709383661
7.857 4.063567969757357
7.8575 4.062006425142566
7.858 4.0604704265184575
7.8585 4.0589875837800085
7.859 4.05761761093157
7.8595 4.056432748725535
7.86 4.055523914593864
7.8605 4.054990055965924
7.861 4.054903151102727
7.8615 4.05526025484911
7.862 4.055968046803609
7.8625 4.05685818253053
7.863 4.057769570363818
7.8635 4.058622534356027
7.864 4.059436791589387
7.8645 4.0603385316526355
7.865 4.061579431558209
7.8655 4.063578915905226
7.866 4.06689502710005
7.8665 4.072093787370407
7.867 4.0796850098002535
7.8675 4.0900764115904265
7.868 4.103641514325807
7.8685 4.120639835974923
7.869 4.1407463988414195
7.8695 4.162035033458397
7.87 4.179906949716423
7.8705 4.18773375764751
7.871 4.180363102113014
7.8715 4.158070050340537
7.872 4.127055691078197
7.8725 4.095612727433589
7.873 4.069780766821961
7.8735 4.051691227523196
7.874 4.040479970626602
7.8745 4.034159396279324
7.875 4.030865258718259
7.8755 4.02929948205037
7.876 4.0286891859599185
7.8765 4.028612997433155
7.877 4.028847920402048
7.8775 4.029282866048459
7.878 4.029871435540948
7.8785 4.030611708854807
7.879 4.0315423744065155
7.8795 4.032758788845157
7.88 4.034424564178885
7.8805 4.036797561322149
7.881 4.04021950884287
7.8815 4.045072414954848
7.882 4.051640280321629
7.8825 4.059842339707969
7.883 4.068952181856271
7.8835 4.077570222220669
7.884 4.084014541562923
7.8845 4.087030464258128
7.885 4.086302128295851
7.8855 4.082454090551683
7.886 4.076719974237723
7.8865 4.070446626876191
7.887 4.064708464397261
7.8875 4.060131157251592
7.888 4.056925769443441
7.8885 4.055035907282746
7.889 4.0543182665344935
7.8895 4.054608623598976
7.89 4.055719689481511
7.8905 4.057493208594436
7.891 4.059791780807331
7.8915 4.062512369738644
7.892 4.065530544517411
7.8925 4.068645008270296
7.893 4.071569333399871
7.8935 4.073921866981764
7.894 4.075319455528706
7.8945 4.075491032806734
7.895 4.074473771612024
7.8955 4.072648440324769
7.896 4.0705914757540045
7.8965 4.068785274592577
7.897 4.067427007756186
7.8975 4.066485682283573
7.898 4.065821005809631
7.8985 4.065295529254308
7.899 4.0648102936546815
7.8995 4.064312676807337
7.9 4.063780806905005
7.9005 4.0632321774338775
7.901 4.062705152122791
7.9015 4.062266785620644
7.902 4.062005594409066
7.9025 4.062043813974621
7.903 4.0625512779897095
7.9035 4.063747066447342
7.904 4.0658908038590456
7.9045 4.06921173451568
7.905 4.073777708204314
7.9055 4.079347098703381
7.906 4.085254135203617
7.9065 4.090428998289933
7.907 4.093619598603243
7.9075 4.093856567333577
7.908 4.0909987816979365
7.9085 4.0859060385645884
7.909 4.08003184381159
7.9095 4.074709958237345
7.91 4.07065719618934
7.9105 4.0679818004978285
7.911 4.066428449033226
7.9115 4.065677641370887
7.912 4.065464491905598
7.9125 4.06562912398526
7.913 4.066082483226514
7.9135 4.066801740224876
7.914 4.06779712114282
7.9145 4.06913426254073
7.915 4.0709305590453395
7.9155 4.073393688325946
7.916 4.076832461216495
7.9165 4.081690140178911
7.917 4.088509711059888
7.9175 4.097757067723916
7.918 4.109275100501695
7.9185 4.121443049243479
7.919 4.131086576788918
7.9195 4.135042956390584
7.92 4.132272392938112
7.9205 4.1241649934041265
7.921 4.113294767189907
7.9215 4.102197711877497
7.922 4.092707501780354
7.9225 4.08557324673662
7.923 4.080563964171561
7.9235 4.077012593371626
7.924 4.074283324361594
7.9245 4.07196611467553
7.925 4.069861519620894
7.9255 4.067906423534619
7.926 4.0661189348849645
7.9265 4.0645602321996455
7.927 4.063337753428644
7.9275 4.062601706969429
7.928 4.062570828785428
7.9285 4.063552279215773
7.929 4.065925316388401
7.9295 4.070158672869144
7.93 4.076842806391347
7.9305 4.086672536078265
7.931 4.099859738590944
7.9315 4.114673849779728
7.932 4.126422008598962
7.9325 4.12972980966475
7.933 4.1234149701552285
7.9335 4.111538683474328
7.934 4.099292967138356
7.9345 4.089342910004706
7.935 4.081930006099657
7.9355 4.076374048398923
7.936 4.071992727752099
7.9365 4.068296476951454
7.937 4.064972802070657
7.9375 4.061837384517367
7.938 4.058792386678266
7.9385 4.055807193663667
7.939 4.052882249077313
7.9395 4.050054004760322
7.94 4.047370808323303
7.9405 4.044893112975086
7.941 4.0426725318645
7.9415 4.040746801405338
7.942 4.039135398367979
7.9425 4.03783917306682
7.943 4.036863253423504
7.9435 4.036239506108349
7.944 4.036019195301848
7.9445 4.036276986655193
7.945 4.037075190536858
7.9455 4.038471268399085
7.946 4.040481533471701
7.9465 4.043004956786274
7.947 4.045684735457132
7.9475 4.047883147622582
7.948 4.048854199691369
7.9485 4.048073471180115
7.949 4.045495057629917
7.9495 4.041552779367444
7.95 4.0368976472946665
7.9505 4.032139333695931
7.951 4.0276497476415125
7.9515 4.0236350057701005
7.952 4.020212317051743
7.9525 4.0174701223188345
7.953 4.0154511560046435
7.9535 4.014157153728374
7.954 4.013544720370157
7.9545 4.013551543408096
7.955 4.014122982579724
7.9555 4.015199220153451
7.956 4.016734533260782
7.9565 4.018672970872735
7.957 4.020956252193002
7.9575 4.0235329703830525
7.958 4.026386469057168
7.9585 4.029560290735696
7.959 4.033155770113026
7.9595 4.037270265958305
7.96 4.041847665392553
7.9605 4.04650412273462
7.961 4.0504996526451
7.9615 4.052926254601753
7.962 4.053105924065727
7.9625 4.050926163429167
7.963 4.04682607658311
7.9635 4.041562907806459
7.964 4.035846155170515
7.9645 4.030205698205173
7.965 4.0250015234895296
7.9655 4.0204329221103405
7.966 4.01657672709504
7.9665 4.01344847881428
7.967 4.011069156287236
7.9675 4.009469642506965
7.968 4.008671210438213
7.9685 4.008659992368705
7.969 4.009409811014575
7.9695 4.010893724915168
7.97 4.013119634977845
7.9705 4.0161625967676065
7.971 4.020175801042362
7.9715 4.025381742830224
7.972 4.031980479545399
7.9725 4.040021861310138
7.973 4.049333164751723
7.9735 4.059486973102744
7.974 4.0697451618328335
7.9745 4.078937455095187
7.975 4.0853945920911885
7.9755 4.087232887274415
7.976 4.083327340463925
7.9765 4.07460796253426
7.977 4.064003569320785
7.9775 4.054657912776466
7.978 4.0481781655284115
7.9785 4.044487434106336
7.979 4.0427527398597425
7.9795 4.042148783217695
7.98 4.042138497720605
7.9805 4.042415177426316
7.981 4.0428261657881
7.9815 4.043292154478109
7.982 4.043784124792977
7.9825 4.044305791618711
7.983 4.044892840343306
7.9835 4.045617969131301
7.984 4.046591869898253
7.9845 4.0479850288157175
7.985 4.050056337769115
7.9855 4.053120732211654
7.986 4.057413916461852
7.9865 4.06282847242903
7.987 4.068712794640347
7.9875 4.0740389631369185
7.988 4.077846910578031
7.9885 4.079567244824475
7.989 4.07919837256135
7.9895 4.0773701808377245
7.99 4.075119454236762
7.9905 4.0733455437425095
7.991 4.072461094675254
7.9915 4.072451789896559
7.992 4.073097346075644
7.9925 4.0741561478481225
7.993 4.075450506043214
7.9935 4.076864546779384
7.994 4.0783428982976675
7.9945 4.079864857982678
7.995 4.081450815138095
7.9955 4.083142238826942
7.996 4.0850144587195105
7.9965 4.087187841981618
7.997 4.08984924506941
7.9975 4.0932784448028405
7.998 4.097749523338757
7.9985 4.103316482494626
7.999 4.109496087761348
7.9995 4.115194591867845
8.0 4.119141355309153
8.0005 4.120539492484666
8.001 4.119484532776579
8.0015 4.1167082713562
8.002 4.113115687856051
8.0025 4.109475107540745
8.003 4.106301469802671
8.0035 4.103860180810318
8.004 4.102200796649945
8.0045 4.101236755947794
8.005 4.100837414972866
8.0055 4.1008902448466875
8.006 4.101332553336362
8.0065 4.102149499654945
8.007 4.103358613673255
8.0075 4.105002572826463
8.008 4.1071274414506815
8.0085 4.109771597456489
8.009 4.112957161666338
8.0095 4.1166641766157595
8.01 4.120817896561733
8.0105 4.125280347039255
8.011 4.129849056687456
8.0115 4.134248194742363
8.012 4.138172322090866
8.0125 4.141408590530292
8.013 4.143973400709814
8.0135 4.146089010978952
8.014 4.148039428871125
8.0145 4.150060658376209
8.015 4.152256510258659
8.0155 4.154615914395063
8.016 4.157068469756818
8.0165 4.159518114149155
8.017 4.16189740117501
8.0175 4.164178292566947
8.018 4.166368739392753
8.0185 4.168520871947092
8.019 4.1707279307655005
8.0195 4.173143425767104
8.02 4.175998052144483
8.0205 4.179633315858301
8.021 4.184484880236478
8.0215 4.190909499743772
8.022 4.198800443590765
8.0225 4.207149819085111
8.023 4.2140467484823025
8.0235 4.217427654814336
8.024 4.216328159369643
8.0245 4.2117156555363975
8.025 4.205988423945576
8.0255 4.201402935135477
8.026 4.198945578761488
8.0265 4.1984783085604915
8.027 4.1994434324040695
8.0275 4.201332381431693
8.028 4.203798127336511
8.0285 4.206621729184788
8.029 4.209649773363918
8.0295 4.212779278658684
8.03 4.215943084231692
8.0305 4.219101513822067
8.031 4.222256841911137
8.0315 4.225450026432044
8.032 4.228765898480812
8.0325 4.232328613638285
8.033 4.236241798758614
8.0335 4.2405070045851
8.034 4.244886959993553
8.0345 4.248911734761152
8.035 4.252048217003128
8.0355 4.253995862704305
8.036 4.254780965086661
8.0365 4.254703442258449
8.037 4.254217687448953
8.0375 4.253764540544506
8.038 4.253605896911048
8.0385 4.253763987782505
8.039 4.254125357649646
8.0395 4.254547265199686
8.04 4.25492178771209
8.0405 4.255167081508593
8.041 4.255264198389638
8.0415 4.255224269389083
8.042 4.255100730669377
8.0425 4.254990397231249
8.043 4.255036530939784
8.0435 4.255420147037268
8.044 4.256337595146783
8.0445 4.257965715973662
8.045 4.2603666556437405
8.0455 4.263320772092345
8.046 4.266126382338114
8.0465 4.267658143770624
8.047 4.26701108238785
8.0475 4.264306236994554
8.048 4.260693377087528
8.0485 4.2574452474551
8.049 4.25519440599287
8.0495 4.25391641178664
8.05 4.253304773304195
8.0505 4.253035675916753
8.051 4.252872432028803
8.0515 4.252657137224907
8.052 4.252298385229925
8.0525 4.251752348687744
8.053 4.251025300602554
8.0535 4.2501730849458825
8.054 4.249311132099433
8.0545 4.248650128706301
8.055 4.248566161744638
8.0555 4.249642674664671
8.056 4.252578424295474
8.0565 4.257567686811492
8.057 4.263164895841627
8.0575 4.265999874427286
8.058 4.263148045945219
8.0585 4.255030582943973
8.059 4.244785880133157
8.0595 4.2352305514697415
8.06 4.2273848508697
8.0605 4.221023234310343
[truncated: 1,911,621 more chars]
