# Supplementary material for: Distinct solvation patterns of OH− versus H3O+ charge defects at electrified gold/water interfaces govern their properties
Source: Nat Commun. 2025 Sep 19;16:8325. doi: 10.1038/s41467-025-63832-1 (PMC12449469; doi:10.1038/s41467-025-63832-1)
Supplement: Supplementary file 4 — Source Data [file 41467_2025_63832_MOESM4_ESM.zip › data/si/fig4/lower/h3o_pos_4.dat]

0.0 4.045739080426373
0.0005 4.042471691112598
0.001 4.039538477142181
0.0015 4.037036450794747
0.002 4.034999047058434
0.0025 4.033414367631788
0.003 4.032233763669441
0.0035 4.031387331641196
0.004 4.030812532140048
0.0045 4.030449120404497
0.005 4.030254193818405
0.0055 4.030189718781728
0.006 4.030242177236405
0.0065 4.030404472909374
0.007 4.030701911163365
0.0075 4.031182526950874
0.008 4.031888273701097
0.0085 4.032825640095246
0.009 4.033953928829599
0.0095 4.035192239864087
0.01 4.036452605400769
0.0105 4.037621372732908
0.011 4.038607952817386
0.0115 4.039365354417625
0.012 4.039934870998821
0.0125 4.040450428496681
0.013 4.041082074465378
0.0135 4.041967884943555
0.014 4.043163443737421
0.0145 4.044638426453546
0.015 4.046356199332631
0.0155 4.048322626812138
0.016 4.050576301308344
0.0165 4.053155134899259
0.017 4.056013861417985
0.0175 4.059022681895454
0.018 4.0619785659859255
0.0185 4.0647029280298055
0.019 4.067111029580329
0.0195 4.069234694824998
0.02 4.071150827545353
0.0205 4.0729312486361176
0.021 4.074614017923316
0.0215 4.076213311413313
0.022 4.077728843115781
0.0225 4.079165463882529
0.023 4.080540037701135
0.0235 4.081882173359319
0.024 4.083247856546014
0.0245 4.0847037318924295
0.025 4.086350442772766
0.0255 4.08831579495165
0.026 4.090772935318536
0.0265 4.093986095920109
0.027 4.098381589429322
0.0275 4.104676601390808
0.028 4.114075069897628
0.0285 4.128478749003414
0.029 4.150640778529653
0.0295 4.183933798340344
0.03 4.231212630605833
0.0305 4.292592045721675
0.031 4.364009565767554
0.0315 4.430554350138016
0.032 4.46825919335573
0.0325 4.459830599903449
0.033 4.412696729105705
0.0335 4.352032044173751
0.034 4.297768005692542
0.0345 4.256504876120329
0.035 4.2258631755589215
0.0355 4.2037209853300235
0.036 4.188191511342985
0.0365 4.177754537268176
0.037 4.1712678735312005
0.0375 4.167897254404843
0.038 4.167003098603744
0.0385 4.168166473439817
0.039 4.171143975080057
0.0395 4.175850280530537
0.04 4.182095883425306
0.0405 4.189216851576117
0.041 4.195928549332815
0.0415 4.200873355911262
0.042 4.2035015523793495
0.0425 4.204152150081479
0.043 4.203338994910731
0.0435 4.201205476312965
0.044 4.197707999014308
0.0445 4.193047313043031
0.045 4.187780563664117
0.0455 4.1825919888514145
0.046 4.177965894586738
0.0465 4.174125216346366
0.047 4.171128424877295
0.0475 4.169001261355107
0.048 4.167865944802007
0.0485 4.168033144922483
0.049 4.170183985514373
0.0495 4.175638074374157
0.05 4.186812718216632
0.0505 4.207830313156694
0.051 4.244735259361668
0.0515 4.303839651688343
0.052 4.3864549250741165
0.0525 4.466529486068713
0.053 4.485391694079003
0.0535 4.420936328860793
0.054 4.325525737383052
0.0545 4.246906671598198
0.055 4.195279634503794
0.0555 4.165583651621703
0.056 4.149459953432257
0.0565 4.140450641494573
0.057 4.1347946666897135
0.0575 4.130579101724783
0.058 4.12690995395459
0.0585 4.123373551138639
0.059 4.11978953508743
0.0595 4.116095114194397
0.06 4.112303682741298
0.0605 4.108491746625561
0.061 4.1048119050738725
0.0615 4.101484838360974
0.062 4.0988232811372916
0.0625 4.09726556715425
0.063 4.0973940604870025
0.0635 4.099821829913728
0.064 4.104752588885938
0.0645 4.111110386343172
0.065 4.115826062248428
0.0655 4.1143662470888716
0.066 4.103349728317808
0.0665 4.083977143835409
0.067 4.06249150635639
0.0675 4.046080570435984
0.068 4.038181945047314
0.0685 4.0372914328361995
0.069 4.039203665513875
0.0695 4.040212663975685
0.07 4.038895760159094
0.0705 4.035735948986354
0.071 4.031804074061626
0.0715 4.027871192987299
0.072 4.024257514208641
0.0725 4.0209883591633995
0.073 4.0179748384390495
0.0735 4.015105610765315
0.074 4.012284965819254
0.0745 4.009461305376177
0.075 4.006628041556
0.0755 4.003815243285827
0.076 4.001063949970612
0.0765 3.998415758533647
0.077 3.9958979599841866
0.0775 3.993530295864871
0.078 3.9913428391951635
0.0785 3.989376517282783
0.079 3.987690089897998
0.0795 3.9863347496096493
0.08 3.9853501889926806
0.0805 3.984741487361892
0.081 3.984477830922807
0.0815 3.9844848031906706
0.082 3.984679720315886
0.0825 3.984987863999282
0.083 3.9853471621041825
0.0835 3.9856913668157476
0.084 3.9859538786468027
0.0845 3.9860718785936546
0.085 3.986002173224768
0.0855 3.985631284957841
0.086 3.9846839322737475
0.0865 3.9827874851779486
0.087 3.979713125044097
0.0875 3.9756018494546757
0.088 3.9709044377929255
0.0885 3.9661130605606614
0.089 3.961582671620561
0.0895 3.957471243646199
0.09 3.95382376138146
0.0905 3.9506456869991924
0.091 3.9479423715665964
0.0915 3.945732074940161
0.092 3.944039050335431
0.0925 3.9428923827827242
0.093 3.9423288403995125
0.0935 3.942391437245873
0.094 3.9431400932427296
0.0945 3.9446717370553843
0.095 3.9471039302040145
0.0955 3.9505427620876725
0.096 3.9550112549024226
0.0965 3.960317423600883
0.097 3.965985949405021
0.0975 3.9713065233477183
0.098 3.975538298918438
0.0985 3.978059270151774
0.099 3.9783594612117
0.0995 3.9760504390628375
0.1 3.971095901959621
0.1005 3.9641233302746057
0.101 3.9563412499310333
0.1015 3.9489528474419364
0.102 3.9426402998658245
0.1025 3.9375132667854116
0.103 3.933391733341854
0.1035 3.9300499730521237
0.104 3.9273187150295827
0.1045 3.9251012338063758
0.105 3.9233444318239004
0.1055 3.922033928140693
0.106 3.9211617940216543
0.1065 3.9207299117560224
0.107 3.920763659859989
0.1075 3.9212885984913273
0.108 3.9223461341672587
0.1085 3.923984952112048
0.109 3.9262259827926753
0.1095 3.929021907392319
0.11 3.9321795517067537
0.1105 3.935304715019053
0.111 3.937919613491869
0.1115 3.9396541114283883
0.112 3.9404131189119562
0.1125 3.9403602491358916
0.113 3.939724935302441
0.1135 3.9386873358332855
0.114 3.9373712809648547
0.1145 3.9358947455247604
0.115 3.934381370632585
0.1155 3.9329314844499654
0.116 3.9316333044343574
0.1165 3.930566769348352
0.117 3.9298068873045517
0.1175 3.929429310812842
0.118 3.9295450007940387
0.1185 3.9303229219212374
0.119 3.9320515193491774
0.1195 3.9352306840739546
0.12 3.940704983881324
0.1205 3.949876627182859
0.121 3.9650083205962323
0.1215 3.989645709116762
0.122 4.029104815398914
0.1225 4.090519330790433
0.123 4.181298055299725
0.1235 4.304810595733206
0.124 4.452534486338338
0.1245 4.525468799502096
0.125 4.430830089548256
0.1255 4.26731965434882
0.126 4.13270317378728
0.1265 4.042793678458479
0.127 3.993343437631995
0.1275 3.9706044784379033
0.128 3.9619876692497398
0.1285 3.959841926512243
0.129 3.960459961736402
0.1295 3.9622525812134866
0.13 3.964574094469346
0.1305 3.9671529204410207
0.131 3.969881525892151
0.1315 3.9727657610299376
0.132 3.975954972907757
0.1325 3.979875043585584
0.133 3.9854592971041027
0.1335 3.99457838138063
0.134 4.010683953378401
0.1345 4.040284818159862
0.135 4.097515770289397
0.1355 4.210333605282288
0.136 4.4029705610375
0.1365 4.583799647065837
0.137 4.4964295873153
0.1375 4.270183817587426
0.138 4.112304113960181
0.1385 4.031437880953789
0.139 3.997567696852724
0.1395 3.984459513885686
0.14 3.9791723258155214
0.1405 3.97672178030193
0.141 3.9754078011411833
0.1415 3.9747302625616916
0.142 3.974736996162835
0.1425 3.9760472188722913
0.143 3.9805604822361955
0.1435 3.993833358980802
0.144 4.031899803812123
0.1445 4.136674519221361
0.145 4.383967029301336
0.1455 4.7486427280662165
0.146 4.660055143439201
0.1465 4.289976886243831
0.147 4.083639411218418
0.1475 3.9992768030451424
0.148 3.9685121786954225
0.1485 3.9562750327296206
0.149 3.9498721449784204
0.1495 3.945182574392933
0.15 3.9408751257989847
0.1505 3.9365245577505723
0.151 3.932024809031449
0.1515 3.927417143231202
0.152 3.922833262754165
0.1525 3.918547205688335
0.153 3.9152148694961904
0.1535 3.914589550197804
0.154 3.9216171496127545
0.1545 3.94956060214028
0.155 4.028857448858802
0.1555 4.205984583964459
0.156 4.482435796579401
0.1565 4.638444047232125
0.157 4.485810242305447
0.1575 4.226488647546108
0.158 4.023498781949027
0.1585 3.908101531554153
0.159 3.8617909447275105
0.1595 3.85195461670009
0.16 3.853048002989822
0.1605 3.8539234533323556
0.161 3.8528796616163428
0.1615 3.850721767868378
0.162 3.8480805716065065
0.1625 3.845159777255817
0.163 3.8419705273970104
0.1635 3.838488359533975
0.164 3.8347451262733676
0.1645 3.8309005470107396
0.165 3.8273395845997475
0.1655 3.824920507326101
0.166 3.8255102354910333
0.1665 3.832878017338767
0.167 3.8533126540978264
0.1675 3.8936346354425124
0.168 3.9538112386254456
0.1685 4.018726152251467
0.169 4.063116428248992
0.1695 4.06888205468148
0.17 4.034453948319141
0.1705 3.9721786105028274
0.171 3.9025154543636065
0.1715 3.8440914891737714
0.172 3.804769098362981
0.1725 3.7821723215536265
0.173 3.770219493915996
0.1735 3.763879258985564
0.174 3.7602568264900134
0.1745 3.757970579399376
0.175 3.7563688117925205
0.1755 3.755127990153283
0.176 3.7540720933560072
0.1765 3.753095743118391
0.177 3.7521731626911015
0.1775 3.7513840750962553
0.178 3.750985905894564
0.1785 3.751512767594801
0.179 3.753922784584071
0.1795 3.759645774155614
0.18 3.7701073756050887
0.1805 3.785254694287807
0.181 3.801609550774251
0.1815 3.8125710145622174
0.182 3.8126393997072254
0.1825 3.8018530493391074
0.183 3.7851452799716503
0.1835 3.7680834249784203
0.184 3.754043026829021
0.1845 3.744041769894806
0.185 3.7376638112756373
0.1855 3.7339910628265747
0.186 3.7321715675803366
0.1865 3.7315980860022
0.187 3.7318838475767686
0.1875 3.7327899099510473
0.188 3.7341600437905607
0.1885 3.7358875461398755
0.189 3.737895959704793
0.1895 3.740146159067634
0.19 3.742668517445094
0.1905 3.7455983022886974
0.191 3.749235906540675
0.1915 3.754079109796259
0.192 3.7609016090540726
0.1925 3.7708212508477095
0.193 3.7854319596430477
0.1935 3.8067495134026794
0.194 3.8367056557369983
0.1945 3.875948252841975
0.195 3.922255775144591
0.1955 3.969527534404498
0.196 4.009145533423996
0.1965 4.033913712159388
0.197 4.0413397488452345
0.1975 4.032566041372793
0.198 4.009620938769635
0.1985 3.9750282165709967
0.199 3.9334203990993073
0.1995 3.890895256031251
0.2 3.8526831057066984
0.2005 3.82187613841971
0.201 3.7995816687702844
0.2015 3.7852337209772857
0.202 3.777075623261866
0.2025 3.773053292407595
0.203 3.7714893008846397
0.2035 3.7712824411184735
0.204 3.7718002594104805
0.2045 3.7727230415186286
0.205 3.773894347387233
0.2055 3.775268120818102
0.206 3.7768653755031787
0.2065 3.7787880605539064
0.207 3.7812742342485164
0.2075 3.784839888045341
0.208 3.7906020690574893
0.2085 3.8009858965149936
0.209 3.8210756176276943
0.2095 3.8607053291966897
0.21 3.9362937520108767
0.2105 4.069310254514726
0.211 4.276514399603962
0.2115 4.551395319227168
0.212 4.608299138647976
0.2125 4.350955070959771
0.213 4.121828601629141
0.2135 3.9735840905682265
0.214 3.8896303573313977
0.2145 3.8461045985576776
0.215 3.8247828930146026
0.2155 3.8147241575979516
0.216 3.810146761442412
0.2165 3.808180153982648
0.217 3.8074406099481672
0.2175 3.807256616437278
0.218 3.807312931221065
0.2185 3.8074682720341686
0.219 3.8077080459525616
0.2195 3.808129826404344
0.22 3.8090036997376577
0.2205 3.810945137644274
0.221 3.815270800899383
0.2215 3.824900107756174
0.222 3.84630545651891
0.2225 3.8932400985506197
0.223 3.991168342246117
0.2235 4.174386618182335
0.224 4.459079985588731
0.2245 4.64454164794551
0.225 4.4250564442662474
0.2255 4.155640583529505
0.226 3.984794246207435
0.2265 3.8901335050462853
0.227 3.8402497532185675
0.2275 3.8136843582303674
0.228 3.7988597340792998
0.2285 3.7900325053913884
0.229 3.7843798549924914
0.2295 3.780496624408065
0.23 3.777670108260799
0.2305 3.7755611088039975
0.231 3.7740311948250147
0.2315 3.773005020215513
0.232 3.772388116540241
0.2325 3.772028157611147
0.233 3.7717281914342164
0.2335 3.771305567383137
0.234 3.770631011325782
0.2345 3.7696426222985755
0.235 3.768322092941097
0.2355 3.7666707891521254
0.236 3.7647014083019164
0.2365 3.7624098244836963
0.237 3.759742588120372
0.2375 3.7565536557464183
0.238 3.75266015470445
0.2385 3.7479870611769934
0.239 3.7427920803067964
0.2395 3.7378699891483356
0.24 3.734477677371294
0.2405 3.7338858569351663
0.241 3.7366944773173048
0.2415 3.742362418173573
0.242 3.7492971907662715
0.2425 3.7555509507606564
0.243 3.7596158992986366
0.2435 3.7607259392319667
0.244 3.7587294276660996
0.2445 3.7539980357422023
0.245 3.747394937315602
0.2455 3.740079948149412
0.246 3.7330945624332506
0.2465 3.7270255908088457
0.247 3.7219806871159866
0.2475 3.7177845694917435
0.248 3.714189517927939
0.2485 3.71100808306545
0.249 3.708133749409696
0.2495 3.705528799468678
0.25 3.7032083946487733
0.2505 3.7012243765262385
0.251 3.6996459894044795
0.2515 3.6985875566890476
0.252 3.698203788325677
0.2525 3.698690291189682
0.253 3.700211517753041
0.2535 3.702758811023105
0.254 3.7058966019191084
0.2545 3.7086626692472526
0.255 3.70989163463683
0.2555 3.708896494491772
0.256 3.7059383450833545
0.2565 3.7019946977568194
0.257 3.698085222429298
0.2575 3.694773318830804
0.258 3.6921336676084104
0.2585 3.68998411554323
0.259 3.6880896247378283
0.2595 3.6862807305935226
0.26 3.6844708036925757
0.2605 3.682662095563205
0.261 3.6809270255089706
0.2615 3.6793855299466367
0.262 3.6782011675176944
0.2625 3.677568870976873
0.263 3.6777020846968744
0.2635 3.6788009896163603
0.264 3.6809835828192137
0.2645 3.6842563439677134
0.265 3.688615363281868
0.2655 3.6941475739017244
0.266 3.70098738092912
0.2665 3.7090688135985177
0.267 3.717828464489002
0.2675 3.726023527838735
0.268 3.731795348587844
0.2685 3.733310536373126
0.269 3.7298499984974933
0.2695 3.7226353693372056
0.27 3.7143311368076306
0.2705 3.7074810594333814
0.271 3.70330417721716
0.2715 3.701730111292931
0.272 3.702076742534591
0.2725 3.7035936550906667
0.273 3.705682365326086
0.2735 3.7079307828592034
0.274 3.7100782365006433
0.2745 3.7120079634937584
0.275 3.7137442675194725
0.2755 3.7154861119005522
0.276 3.7176827887334225
0.2765 3.7212399688643787
0.277 3.727986416216397
0.2775 3.7414296991976537
0.278 3.7675439262365886
0.2785 3.814664902167226
0.279 3.8913886287475714
0.2795 4.00274346177494
0.28 4.146748952085544
0.2805 4.313123942807402
0.281 4.475271502277141
0.2815 4.465462985770347
0.282 4.291944586033103
0.2825 4.127213234738977
0.283 3.993628402138323
0.2835 3.899253841345401
0.284 3.839903806517632
0.2845 3.806150492338582
0.285 3.788825624358844
0.2855 3.781212481313333
0.286 3.779070321730889
0.2865 3.7799450316880714
0.287 3.7824948141257364
0.2875 3.7859975009904234
0.288 3.7900709233523715
0.2885 3.794518482515998
0.289 3.799214183504872
0.2895 3.804044423308402
0.29 3.808868463391531
0.2905 3.8135882286018044
0.291 3.8183182624122063
0.2915 3.823602070246184
0.292 3.8306530471616727
0.2925 3.841614596111067
0.293 3.8599046322597443
0.2935 3.890567735912236
0.294 3.9402673383055253
0.2945 4.015719300542286
0.295 4.120017086265526
0.2955 4.248344086718176
0.296 4.388116632907676
0.2965 4.455375321772224
0.297 4.377328463407685
0.2975 4.24605804990524
0.298 4.135160311662838
0.2985 4.048746337615044
0.299 3.984306086320271
0.2995 3.9370403397138896
0.3 3.9023616112332897
0.3005 3.8768739986251726
0.301 3.858130789593253
0.3015 3.844471220344837
0.302 3.8347530839056416
0.3025 3.8281484243870194
0.303 3.8239159308791164
0.3035 3.8214128521902717
0.304 3.8201417742769452
0.3045 3.819924139121192
0.305 3.8208465503499793
0.3055 3.822979960588941
0.306 3.826132975491652
0.3065 3.8298610830035225
0.307 3.833664628605674
0.3075 3.8370434963525417
0.308 3.8392206179041954
0.3085 3.8388906727537604
0.309 3.8346704553076174
0.3095 3.8261899643312978
0.31 3.8145760597035325
0.3105 3.801782620091685
0.311 3.7894699455808754
0.3115 3.778590009452455
0.312 3.769452178402468
0.3125 3.761887502199893
0.313 3.75552934630912
0.3135 3.7501624506349787
0.314 3.745855344340719
0.3145 3.742823033993349
0.315 3.7412447093069323
0.3155 3.7411901557699645
0.316 3.7426571454783693
0.3165 3.7455837514512735
0.317 3.7498355404284824
0.3175 3.755058633500137
0.318 3.760531129920822
0.3185 3.7651562866016777
0.319 3.7677976961817903
0.3195 3.767774303142569
0.32 3.76510580244335
0.3205 3.760341375025905
0.321 3.754481340328989
0.3215 3.7489054269927005
0.322 3.744876981949406
0.3225 3.742840830884089
0.323 3.7427406164795363
0.3235 3.745442831759507
0.324 3.753231387511433
0.3245 3.768498521664573
0.325 3.79174022582698
0.3255 3.819826696303374
0.326 3.84428808556357
0.3265 3.851386594771829
0.327 3.827633932640519
0.3275 3.7700997696579135
0.328 3.693161695426574
0.3285 3.6223425006580845
0.329 3.580235369501234
0.3295 3.575975456878038
0.33 3.601622982149588
0.3305 3.6366015479589278
0.331 3.6622083441859354
0.3315 3.6735949874313905
0.332 3.6757566789623715
0.3325 3.6743619784604595
0.333 3.6723194499991108
0.3335 3.670534655939634
0.334 3.669102307774156
0.3345 3.667957650727508
0.335 3.667057803694706
0.3355 3.6664254340037195
0.336 3.6661735011300847
0.3365 3.666526178862232
0.337 3.667872414198425
0.3375 3.670743525003945
0.338 3.6752532625243832
0.3385 3.67796847972184
0.339 3.6606761747440073
0.3395 3.5738539517087746
0.34 3.3792546295924213
0.3405 3.1550106030416716
0.341 3.000244400412037
0.3415 2.924144155442023
0.342 2.9060883931813004
0.3425 2.939012894198185
0.343 3.031978898257882
0.3435 3.192767532719656
0.344 3.389551575973921
0.3445 3.5517385420703933
0.345 3.644827452243672
0.3455 3.6871426689157856
0.346 3.7048157218364617
0.3465 3.7126425836656365
0.347 3.7169696431494463
0.3475 3.720378431230123
0.348 3.724024929258543
0.3485 3.728487310444181
0.349 3.7338705107294095
0.3495 3.739680696807853
0.35 3.744808224937228
0.3505 3.7478868655232533
0.351 3.7479605990489473
0.3515 3.745243022986922
0.352 3.7412145358127935
0.3525 3.737642940681561
0.353 3.7355336780008246
0.3535 3.7350171166755173
0.354 3.7358242346232666
0.3545 3.7376199841571944
0.355 3.740116903860083
0.3555 3.7430768136060033
0.356 3.7463255482747444
0.3565 3.749742065298663
0.357 3.753279453194973
0.3575 3.756975615585749
0.358 3.761009038486809
0.3585 3.7657896138830784
0.359 3.772161773164581
0.3595 3.781751078220066
0.36 3.7973138085116966
0.3605 3.8225917418978943
0.361 3.8605398350572715
0.3615 3.9097377036932555
0.362 3.961689794835684
0.3625 4.002615392597156
0.363 4.019326331149698
0.3635 4.005801331682465
0.364 3.9675903042157126
0.3645 3.9198562541902726
0.365 3.87808943889518
0.3655 3.8498753635141965
0.366 3.834632120552281
0.3665 3.8282831077338377
0.367 3.8269592273585458
0.3675 3.828156812519791
0.368 3.830548773198214
0.3685 3.8335030174880496
0.369 3.836757271640768
0.3695 3.8402357916342025
0.37 3.8439726006231014
0.3705 3.8481108132207664
0.371 3.8529388502617286
0.3715 3.8590296860114544
0.372 3.8675125682374327
0.3725 3.8804804915668596
0.373 3.901258406930679
0.3735 3.9336701107284613
0.374 3.978959743249356
0.3745 4.030998552572419
0.375 4.074703063117986
0.3755 4.093360783357897
0.376 4.080701038148521
0.3765 4.04564382053504
0.377 4.004716660969071
0.3775 3.9709890403570496
0.378 3.9493004565039245
0.3785 3.93832489117755
0.379 3.9345830415293994
0.3795 3.9349674156854837
0.38 3.9374383189633635
0.3805 3.9408564758603495
0.381 3.944643756293252
0.3815 3.9485341094735924
0.382 3.952426440960928
0.3825 3.9563223406431325
0.383 3.960322167177682
0.3835 3.964677235810286
0.384 3.969971459804831
0.3845 3.9775943879922666
0.385 3.9907744984549174
0.3855 4.016637819209797
0.386 4.069163017696542
0.3865 4.170141148218003
0.387 4.339504274006642
0.3875 4.555612881910352
0.388 4.6142031989707695
0.3885 4.427910222927843
0.389 4.231281781960285
0.3895 4.108679688138131
0.39 4.046250260762197
0.3905 4.018913771982747
0.391 4.008491080855161
0.3915 4.005434381026869
0.392 4.0054714317249305
0.3925 4.00683219838666
0.393 4.008799899943823
0.3935 4.011083262890785
0.394 4.013558950990704
0.3945 4.016197304442202
0.395 4.019063816331317
0.3955 4.022386473375653
0.396 4.0267172301874465
0.3965 4.033250675948547
0.397 4.044432163805834
0.3975 4.065108303477454
0.398 4.1043887961153045
0.3985 4.176400771017648
0.399 4.293029978912432
0.3995 4.443278078732585
0.4 4.536331066674378
0.4005 4.478020553809906
0.401 4.332364445524587
0.4015 4.205380768222299
0.402 4.123900842973053
0.4025 4.080279352033668
0.403 4.059109843637109
0.4035 4.049090348564284
0.404 4.044183161137545
0.4045 4.041577603693686
0.405 4.040019435123846
0.4055 4.038967290120056
0.406 4.038221414154186
0.4065 4.0377970262109715
0.407 4.03794209447046
0.4075 4.039356308680321
0.408 4.043825346306618
0.4085 4.055771283702449
0.409 4.0852489560966
0.4095 4.151155912936447
0.41 4.276621069327896
0.4105 4.464355789416984
0.411 4.597609213484625
0.4115 4.518807107104377
0.412 4.340297837511103
0.4125 4.198343181310238
0.413 4.108884954936625
0.4135 4.059789794299097
0.414 4.035798883278033
0.4145 4.02513234324072
0.415 4.0205596342188
0.4155 4.018386870526466
0.416 4.0170054009208895
0.4165 4.015800103597635
0.417 4.014566414418346
0.4175 4.0132571929556375
0.418 4.011914397682832
0.4185 4.010652115426704
0.419 4.009747493813806
0.4195 4.009878353824424
0.42 4.012799536092564
0.4205 4.023016782228974
0.421 4.050628133451688
0.4215 4.110464697033847
0.422 4.193557943631585
0.4225 4.192829013045121
0.423 3.9705554166151
0.4235 3.6336997552225467
0.424 3.3752872789763755
0.4245 3.2420634812327256
0.425 3.2185793418985815
0.4255 3.3115099177422644
0.426 3.5435808897036774
0.4265 3.8180273986491207
0.427 3.9597321385552613
0.4275 3.994212961808672
0.428 3.9985544160624285
0.4285 3.9986909821636756
0.429 3.9990179039556315
0.4295 3.9997990534109205
0.43 4.000860776322681
0.4305 4.002079582411125
0.431 4.0034087364023145
0.4315 4.004889589522542
0.432 4.006711179325566
0.4325 4.009385689471141
0.433 4.014145042907887
0.4335 4.023808171780911
0.434 4.044060320957928
0.4345 4.083668633683025
0.435 4.149938840570189
0.4355 4.238876442373377
0.436 4.3306794350159885
0.4365 4.393101761196539
0.437 4.387803264232821
0.4375 4.315105774631772
0.438 4.221405977577114
0.4385 4.142984858833233
0.439 4.092611555522116
0.4395 4.0656750434071975
0.44 4.053216858401668
0.4405 4.0484935930689785
0.441 4.0476790816110215
0.4415 4.048859385885227
0.442 4.0511096623028555
0.4425 4.054000487605273
0.443 4.057330320185851
0.4435 4.061042758593428
0.444 4.06520271634004
0.4445 4.070018175892369
0.445 4.075899601046715
0.4455 4.083491499680394
0.446 4.093545190299436
0.4465 4.106466743708725
0.447 4.121539896886204
0.4475 4.136340743444005
0.448 4.147249825205827
0.4485 4.1511617111473695
0.449 4.1473500241040435
0.4495 4.1379952577384005
0.45 4.126911918132945
0.4505 4.117329859995281
0.451 4.110730563631248
0.4515 4.107063129619401
0.452 4.105634415823089
0.4525 4.105749384740736
0.453 4.106954853831803
0.4535 4.109047731024446
0.454 4.112034748948692
0.4545 4.116150626763559
0.455 4.122015924338526
0.4555 4.131074962170328
0.456 4.146749085212563
0.4565 4.177263088697644
0.457 4.2416448805271445
0.4575 4.3772526664684905
0.458 4.6147391726705225
0.4585 4.776703448191646
0.459 4.592407415163787
0.4595 4.364274483623272
0.46 4.243631756352676
0.4605 4.194016607031567
0.461 4.17689923681299
0.4615 4.172761411748623
0.462 4.1735007245537465
0.4625 4.17601273826518
0.463 4.179092600251999
0.4635 4.182241285137679
0.464 4.185239114252389
0.4645 4.18800297316885
0.465 4.190547260346613
0.4655 4.19300133181128
0.466 4.195667556036006
0.4665 4.199263627217342
0.467 4.205690709970413
0.4675 4.220536865415823
0.468 4.261123315777335
0.4685 4.377186009731532
0.469 4.655080750448499
0.4695 4.905146444709836
0.47 4.639533240015111
0.4705 4.380544470675843
0.471 4.278974395415655
0.4715 4.245897559700217
0.472 4.235988425137955
0.4725 4.234245259844491
0.473 4.235843044349086
0.4735 4.239112028379368
0.474 4.243450761127556
0.4745 4.248709840554807
0.475 4.255019776927798
0.4755 4.2628023801869555
0.476 4.272828063447453
0.4765 4.286071675517111
0.477 4.302882145849993
0.4775 4.321294080148697
0.478 4.336070712935169
0.4785 4.341511786984328
0.479 4.336526084731989
0.4795 4.325600613212111
0.48 4.314447066104923
0.4805 4.306192410569488
0.481 4.301267794233602
0.4815 4.298900379335785
0.482 4.2982121718908415
0.4825 4.298591379244386
0.483 4.299712306624785
0.4835 4.3014618520457075
0.484 4.303886125472025
0.4845 4.307156186646687
0.485 4.311553756114068
0.4855 4.317438764740918
0.486 4.325134923636894
0.4865 4.334633601015008
0.487 4.3449531600168045
0.4875 4.353563016891294
0.488 4.356937805140601
0.4885 4.353013674724388
0.489 4.343557202751922
0.4895 4.333032503012709
0.49 4.3250040886429675
0.4905 4.320466187200245
0.491 4.318773729737026
0.4915 4.318944226195343
0.492 4.320215967619011
0.4925 4.322130591528995
0.493 4.324440528423776
0.4935 4.327028365192951
0.494 4.329869274112883
0.4945 4.3330212069483744
0.495 4.3366678603291975
0.4955 4.341251984436037
0.496 4.34776014794148
0.4965 4.358247536068679
0.497 4.376394720750393
0.4975 4.407030037353075
0.498 4.453433673474847
0.4985 4.515056058015195
0.499 4.587421789016976
0.4995 4.656336066760123
0.5 4.689031504187166
0.5005 4.64658040644628
0.501 4.543230492944832
0.5015 4.451780139157809
0.502 4.4023234960476865
0.5025 4.381731835199246
0.503 4.374439128141655
0.5035 4.372256611040927
0.504 4.371850315870527
0.5045 4.372032184544268
0.505 4.372414005998764
0.5055 4.372916196890874
0.506 4.373568821208127
0.5065 4.374449984220655
0.507 4.375680487757156
0.5075 4.3774773277413965
0.508 4.380308206714097
0.5085 4.385260691516984
0.509 4.394760685836798
0.5095 4.413316463289358
0.51 4.446685018551894
0.5105 4.496332888283416
0.511 4.5490877254520194
0.5115 4.5754342564260755
0.512 4.556437717197999
0.5125 4.509786271961466
0.513 4.466312505378906
0.5135 4.439960560625919
0.514 4.428458819996858
0.5145 4.42528313222327
0.515 4.42583399423538
0.5155 4.427854358675735
0.516 4.430384981838928
0.5165 4.433015090730678
0.517 4.435593161993141
0.5175 4.438086386085039
0.518 4.440547251373425
0.5185 4.443098256968066
0.519 4.445979547217292
0.5195 4.449667907968673
0.52 4.455088929902488
0.5205 4.463444819439412
0.521 4.471531777488109
0.5215 4.4439882719841775
0.522 4.263018519588019
0.5225 3.946850976612615
0.523 3.7378758755169263
0.5235 3.6524246940402714
0.524 3.6259902588229407
0.5245 3.631774042337681
0.525 3.673427502304608
0.5255 3.788938646205776
0.526 4.047825691917764
0.5265 4.363593936830186
0.527 4.499507635643558
0.5275 4.521499837882613
0.528 4.5225002608193465
0.5285 4.523674713594185
0.529 4.526458805414223
0.5295 4.530030148789076
0.53 4.533834011095579
0.5305 4.537635437438685
0.531 4.5413781296075895
0.5315 4.545097412696667
0.532 4.548879696526815
0.5325 4.552871980267457
0.533 4.557315295484385
0.5335 4.562709155424021
0.534 4.570144446353448
0.5345 4.581980287055189
0.535 4.602738376920988
0.5355 4.638755622960686
0.536 4.693102847800632
0.5365 4.754260731502574
0.537 4.7914757818749285
0.5375 4.780863920187195
0.538 4.73605589363284
0.5385 4.6883025497451944
0.539 4.654748155743904
0.5395 4.636613233184055
0.54 4.6291524311578405
0.5405 4.627751900555185
0.541 4.629450073973547
0.5415 4.632618252101762
0.542 4.6363974214228145
0.5425 4.640330980548343
0.543 4.644166157610841
0.5435 4.647763624710948
0.544 4.651094646195669
0.5445 4.6542283667479465
0.545 4.657373098569322
0.5455 4.660835499171188
0.546 4.6649688960987765
0.5465 4.669971389503737
0.547 4.675786128891173
0.5475 4.682203621653115
0.548 4.689116061168483
0.5485 4.6967069391417295
0.549 4.705232055392657
0.5495 4.714382555433365
0.55 4.722589186770349
0.5505 4.727458823487731
0.551 4.727573771069118
0.5515 4.723801953922417
0.552 4.718688924353866
0.5525 4.714749753217
0.553 4.713635537408892
0.5535 4.716252220693414
0.554 4.723195389630763
0.5545 4.734704456953302
0.555 4.749800760389239
0.5555 4.765023126902968
0.556 4.774697526559801
0.5565 4.774366556212867
0.557 4.764684348639061
0.5575 4.750409217468811
0.558 4.7364337645887895
0.5585 4.725432554685724
0.559 4.7180572907533085
0.5595 4.713765665303979
0.56 4.711625467852854
0.5605 4.710773107328305
0.561 4.710579876322746
0.5615 4.710658775523485
0.562 4.710787993996473
0.5625 4.710863213716427
0.563 4.710855746919404
0.5635 4.710785654634145
0.564 4.710729898392876
0.5645 4.71082350914389
0.565 4.711290995861034
0.5655 4.712497784543779
0.566 4.7150310658378
0.5665 4.719842737239557
0.567 4.72837130970274
0.5675 4.742478193622811
0.568 4.763387293768717
0.5685 4.788552837673573
0.569 4.807853263393469
0.5695 4.80827103537847
0.57 4.788809255916312
0.5705 4.762467586997494
0.571 4.740977866499937
0.5715 4.7274087344412346
0.572 4.719943328016579
0.5725 4.71615344447581
0.573 4.71439464490063
0.5735 4.713738196104196
0.574 4.713681034570603
0.5745 4.713944041569632
0.575 4.714339059101216
0.5755 4.714763265290796
0.576 4.7151516631241845
0.5765 4.715472831823345
0.577 4.715736065757956
0.5775 4.715978887937799
0.578 4.716250023857362
0.5785 4.716592196181476
0.579 4.717012326042322
0.5795 4.717412726645963
0.58 4.717553076959468
0.5805 4.717075091175148
0.581 4.715641052989176
0.5815 4.713119846606044
0.582 4.709643886175935
0.5825 4.705537935666794
0.583 4.701172562381012
0.5835 4.696861934222434
0.584 4.692827327984165
0.5845 4.689207606542753
0.585 4.686077992917105
0.5855 4.683471455097391
0.586 4.68139518609103
0.5865 4.67984147202868
0.587 4.678798340976013
0.5875 4.678249679292745
0.588 4.678171812232319
0.5885 4.6785379580689535
0.589 4.679297298988437
0.5895 4.680365045199632
0.59 4.681624340107139
0.5905 4.682937900256497
0.591 4.684163180382218
0.5915 4.68515885325687
0.592 4.68576811164542
0.5925 4.685848487278268
0.593 4.6853044572389715
0.5935 4.684143036116095
0.594 4.682462498343797
0.5945 4.6804430954613006
0.595 4.678254771699133
0.5955 4.6760359298074095
0.596 4.673891887790059
0.5965 4.671907110615828
0.597 4.670171724306528
0.5975 4.668784534173596
0.598 4.667861280160683
0.5985 4.6675503461397865
0.599 4.668063338682754
0.5995 4.669707284316153
0.6 4.672877080702839
0.6005 4.677923866722961
0.601 4.684803041571857
0.6015 4.692654413651108
0.602 4.699580782999669
0.6025 4.703082669732377
0.603 4.701351096974144
0.6035 4.694594699037771
0.604 4.68504028328026
0.6045 4.675459374412266
0.605 4.667683649630969
0.6055 4.6622105323710565
0.606 4.65867102208228
0.6065 4.656439222177958
0.607 4.654945446579572
0.6075 4.653800011802752
0.608 4.6527829123449935
0.6085 4.651831390208359
0.609 4.651017724217419
0.6095 4.6505706473357415
0.61 4.650956786392007
0.6105 4.653068746867619
0.611 4.658575978543186
0.6115 4.670377749705383
0.612 4.69262395656743
0.6125 4.728312929518979
0.613 4.77148325992665
0.6135 4.800050494392228
0.614 4.792367036790266
0.6145 4.754829873592489
0.615 4.711771258624073
0.6155 4.679580699213099
0.616 4.660692859656753
0.6165 4.650514932016436
0.617 4.644637488708425
0.6175 4.641030032467449
0.618 4.638935100567662
0.6185 4.6378471960011245
0.619 4.637340801718527
0.6195 4.6371061069158985
0.62 4.636961603164855
0.6205 4.636821952673029
0.621 4.63669105898463
0.6215 4.636661806068498
0.622 4.636972483479945
0.6225 4.638183615363533
0.623 4.641573026986154
0.6235 4.650025025306744
0.624 4.669269383706671
0.6245 4.707023207287672
0.625 4.7602030931668144
0.6255 4.792921630105634
0.626 4.7706963587406035
0.6265 4.711410406502041
0.627 4.65096675415174
0.6275 4.61098233634885
0.628 4.598294685686382
0.6285 4.61309334705157
0.629 4.651429965336486
0.6295 4.700829438282018
0.63 4.737794807442513
0.6305 4.741393689284819
0.631 4.716830852698597
0.6315 4.687598111759974
0.632 4.666787865933515
0.6325 4.654870322469061
0.633 4.64874791569592
0.6335 4.645802817315055
0.634 4.644440087580496
0.6345 4.64379246502475
0.635 4.643400209250079
0.6355 4.643034871462739
0.636 4.642593582153258
0.6365 4.642050720194125
0.637 4.641436890231431
0.6375 4.640820812405988
0.638 4.640307552370483
0.6385 4.640056145401872
0.639 4.640307833789609
0.6395 4.641445746844078
0.64 4.6440777946302
0.6405 4.649174118908811
0.641 4.6582037996517505
0.6415 4.673148396213379
0.642 4.696031133012489
0.6425 4.727357373576319
0.643 4.763025506675468
0.6435 4.791550217663569
0.644 4.798052675955719
0.6445 4.777583981681313
0.645 4.741695480722382
0.6455 4.706362502543835
0.646 4.68002415371993
0.6465 4.663446974401091
0.647 4.654164957148049
0.6475 4.6494677748069355
0.648 4.64736186914057
0.6485 4.646620478460373
0.649 4.646533888341637
0.6495 4.646725357751559
0.65 4.646996126693078
0.6505 4.647262743219506
0.651 4.64752510237487
0.6515 4.647849312881566
0.652 4.648401568746306
0.6525 4.649469574312326
0.653 4.651549346816686
0.6535 4.655503647177793
0.654 4.662905961231819
0.6545 4.676631284208903
0.655 4.701524562663889
0.6555 4.742628059811131
0.656 4.793548128580356
0.6565 4.820029249409452
0.657 4.791268957312712
0.6575 4.733118011506417
0.658 4.685006874749727
0.6585 4.6566824995207385
0.659 4.642083803074278
0.6595 4.634681141407461
0.66 4.630755373634808
0.6605 4.628577543020511
0.661 4.627415187569194
0.6615 4.627021918708638
0.662 4.6273894705645935
0.6625 4.628684305091716
0.663 4.631213985992084
0.6635 4.635370551279599
0.664 4.6414315206216274
0.6645 4.6490928157244875
0.665 4.656866085359137
0.6655 4.662050516096049
0.666 4.662040037635578
0.6665 4.656284098733582
0.667 4.646755713158634
0.6675 4.636340501088278
0.668 4.627065052376101
0.6685 4.619619324997898
0.669 4.613840182440446
0.6695 4.609305102344659
0.67 4.605638891126595
0.6705 4.602568628134466
0.671 4.599921468910062
0.6715 4.597589117430075
0.672 4.595522666026533
0.6725 4.593729908140793
0.673 4.592275816787876
0.6735 4.591276030148552
0.674 4.590861862275621
0.6745 4.591117922758278
0.675 4.592016578713104
0.6755 4.593413797900184
0.676 4.5951311569215525
0.6765 4.5970555567378275
0.677 4.599118317726986
0.6775 4.601155205091509
0.678 4.602788154376545
0.6785 4.603519545418664
0.679 4.603098992557203
0.6795 4.601784570989678
0.68 4.600094641408746
0.6805 4.598407686321102
0.681 4.596771396109003
0.6815 4.595006891519751
0.682 4.592916051153204
0.6825 4.59041829416518
0.683 4.587522243288565
0.6835 4.584224753230589
0.684 4.580493371135209
0.6845 4.576362429588477
0.685 4.5720370189996595
0.6855 4.567841238172483
0.686 4.564036313870871
0.6865 4.5607312607014565
0.687 4.557904373485967
0.6875 4.555472155710711
0.688 4.553378954621166
0.6885 4.551608983130342
0.689 4.550213925269749
0.6895 4.549295278065517
0.69 4.549020400327573
0.6905 4.549637669283718
0.691 4.551467429196946
0.6915 4.554805211139848
0.692 4.5595204286752535
0.6925 4.5640771836023974
0.693 4.564593474430704
0.6935 4.5570154915146395
0.694 4.542840800881156
0.6945 4.528698166512988
0.695 4.519567955229539
0.6955 4.5167048753020955
0.696 4.519522894039244
0.6965 4.5265024464947645
0.697 4.534857520798735
0.6975 4.541186810517794
0.698 4.5435581371906
0.6985 4.542347660767532
0.699 4.539013199243938
0.6995 4.5348612911338
0.7 4.530501977412931
0.7005 4.5257063544324145
0.701 4.519236852098348
0.7015 4.509285283087531
0.702 4.495656818092738
0.7025 4.481642662206112
0.703 4.470816343952303
0.7035 4.463837769883788
0.704 4.459844936746882
0.7045 4.458222759187199
0.705 4.459180687140255
0.7055 4.464092705249388
0.706 4.475923142476476
0.7065 4.4973986102927475
0.707 4.521730104400976
0.7075 4.532469537405645
0.708 4.528515887890282
0.7085 4.520269633365632
0.709 4.513291820043128
0.7095 4.508565593153889
0.71 4.505654147968062
0.7105 4.50395359392579
0.711 4.503005981815231
0.7115 4.50252487441976
0.712 4.502382318490132
0.7125 4.502579893506394
0.713 4.503265626827608
0.7135 4.504739175181117
0.714 4.507499293801657
0.7145 4.512238357944541
0.715 4.519853085943091
0.7155 4.531596308628328
0.716 4.54977881169708
0.7165 4.5786234734284905
0.717 4.6237569471740345
0.7175 4.687965368061605
0.718 4.760089908558387
0.7185 4.801177670682553
0.719 4.767011565151839
0.7195 4.680570789745706
0.72 4.602419112648689
0.7205 4.552748768126665
0.721 4.524802792959496
0.7215 4.509303575845105
0.722 4.50041794695962
0.7225 4.495119381564666
0.723 4.492004015336444
0.7235 4.490565159815277
0.724 4.490886659776685
0.7245 4.4936417260104085
0.725 4.500240282408778
0.7255 4.51314195181338
0.726 4.535950458088421
0.7265 4.57237243960956
0.727 4.622535374933199
0.7275 4.676379087273566
0.728 4.710939755492993
0.7285 4.704418824617085
0.729 4.660487418264901
0.7295 4.6055332599806595
0.73 4.56044363544484
0.7305 4.530253940826932
0.731 4.511919747346263
0.7315 4.501286959307282
0.732 4.495315733492151
0.7325 4.492136159307408
0.733 4.490663265001067
0.7335 4.490311011429587
0.734 4.490857918319835
0.7345 4.492405400381638
0.735 4.495391953741399
0.7355 4.500610657513042
0.736 4.509158251760433
0.7365 4.522005561826009
0.737 4.538859360308314
0.7375 4.556492878403065
0.738 4.568699828720917
0.7385 4.570727478767805
0.739 4.563481731770884
0.7395 4.551272526745019
0.74 4.537531781362881
0.7405 4.52361586230981
0.741 4.509674415025672
0.7415 4.495498817948005
0.742 4.480796760153255
0.7425 4.465297620043985
0.743 4.448932580427177
0.7435 4.432221935948006
0.744 4.416303718464765
0.7445 4.40240841413823
0.745 4.391177880548441
0.7455 4.382596637212603
0.746 4.376266315439955
0.7465 4.371719073889893
0.747 4.368521832613136
0.7475 4.366327041531416
0.748 4.364862955351465
0.7485 4.363940200570711
0.749 4.363438928378941
0.7495 4.363305386315193
0.75 4.363540784531524
0.7505 4.364212091451994
0.751 4.365511248040419
0.7515 4.367825566070246
0.752 4.37194376262602
0.7525 4.379362321003824
0.753 4.392479424786798
0.7535 4.413321035046157
0.754 4.438650860814973
0.7545 4.458390118383256
0.755 4.467100361823653
0.7555 4.4682988806748645
0.756 4.466615669631646
0.7565 4.464388057441739
0.757 4.462446773396221
0.7575 4.46102708895411
0.758 4.4601626556054095
0.7585 4.459821483909503
0.759 4.459951805504619
0.7595 4.460479861295981
0.76 4.461309438425638
0.7605 4.462296143018732
0.761 4.463229121551927
0.7615 4.463912295076098
0.762 4.464315308369469
0.7625 4.46464295551653
0.763 4.4652686871224185
0.7635 4.466599293635666
0.764 4.4690433513490495
0.7645 4.472996493578333
0.765 4.478785359603688
0.7655 4.486377948281219
0.766 4.494697173883114
0.7665 4.500562935128271
0.767 4.498385639370334
0.7675 4.483312744052882
0.768 4.456769117317816
0.7685 4.426292983247969
0.769 4.399194833920462
0.7695 4.378797956473437
0.77 4.365084432591657
0.7705 4.356514951052914
0.771 4.351369363489396
0.7715 4.348304797133079
0.772 4.346453348673186
0.7725 4.34530566475842
0.773 4.344576630597609
0.7735 4.344113842467659
0.774 4.343846692128685
0.7745 4.343755405211691
0.775 4.3438658077936525
0.7755 4.344269243294877
0.776 4.345185266318974
0.7765 4.347139297290139
0.777 4.351339237290955
0.7775 4.360456204389149
0.778 4.379930741881091
0.7785 4.419064314175283
0.779 4.48868141839992
0.7795 4.587595062906494
0.78 4.674579771680077
0.7805 4.677493319782186
0.781 4.594718216345002
0.7815 4.497257269090814
0.782 4.426500047172605
0.7825 4.384061555190502
0.783 4.3603456841330965
0.7835 4.347341884475248
0.784 4.340127823699794
0.7845 4.33590130071805
0.785 4.33316568180613
0.7855 4.331178749200942
0.786 4.3295940298221405
0.7865 4.328253342895835
0.787 4.32709581292334
0.7875 4.326153938017614
0.788 4.3255691213394405
0.7885 4.325743688944896
0.789 4.327666298865245
0.7895 4.333776439796281
0.79 4.350084537593804
0.7905 4.391004518826365
0.791 4.487459797446047
0.7915 4.680137295756171
0.792 4.906017304819444
0.7925 4.873026526173256
0.793 4.63505623055545
0.7935 4.458708587409238
0.794 4.3699623845524735
0.7945 4.328752778771064
0.795 4.309197807302064
0.7955 4.299234707730894
0.796 4.293532698075061
0.7965 4.289768984675676
0.797 4.286929286947397
0.7975 4.284577547962093
0.798 4.282520388581699
0.7985 4.280677709435152
0.799 4.279032988219165
0.7995 4.277595707322548
0.8 4.2763974335485235
0.8005 4.275487041703779
0.801 4.274930142916511
0.8015 4.27482366397155
0.802 4.275333382246944
0.8025 4.276697315765786
0.803 4.279205269094871
0.8035 4.283103477727177
0.804 4.288556270919714
0.8045 4.295634796585946
0.805 4.303936901163051
0.8055 4.3103792656387006
0.806 4.302572371372164
0.8065 4.249913911083426
0.807 4.123771149082748
0.8075 3.9616989304663592
0.808 3.835106842094521
0.8085 3.761023503345462
0.809 3.7220484596118206
0.8095 3.7017606792379167
0.81 3.6909043156519603
0.8105 3.6849178462383465
0.811 3.681760513882428
0.8115 3.6806843079921086
0.812 3.681468963671917
0.8125 3.6838995425232133
0.813 3.687505116457193
0.8135 3.691686718381688
0.814 3.6962804282517174
0.8145 3.7024179268467536
0.815 3.7132253973284106
0.8155 3.7343209587270154
0.816 3.7739660175289567
0.8165 3.8406589079094653
0.817 3.934593218560342
0.8175 4.03809963648708
0.818 4.124042881070474
0.8185 4.178779012694602
0.819 4.207280007273645
0.8195 4.220400067242209
0.82 4.226163587385533
0.8205 4.228782002148523
0.821 4.230085318413992
0.8215 4.230655161279816
0.822 4.23042149680217
0.8225 4.229006753776221
0.823 4.226162078311041
0.8235 4.222160860655065
0.824 4.217698986331851
0.8245 4.213415272469031
0.825 4.209586802777378
0.8255 4.206181807292698
0.826 4.203081880298094
0.8265 4.200209483613025
0.827 4.197555791457991
0.8275 4.195155776340038
0.828 4.193064392669256
0.8285 4.191380698529598
0.829 4.190255717965127
0.8295 4.189933432148243
0.83 4.190792168146339
0.8305 4.193383132171102
0.831 4.198448675082422
0.8315 4.206911950420069
0.832 4.2196489802344574
0.8325 4.2367719222592095
0.833 4.25643769573612
0.8335 4.274410600372993
0.834 4.285676654405269
0.8345 4.287088498919306
0.835 4.278317386350515
0.8355 4.2612309001958275
0.836 4.239526427542857
0.8365 4.217935720974164
0.837 4.200183478978317
0.8375 4.187543535015094
0.838 4.179309112706835
0.8385 4.174113958044583
0.839 4.1707779645842935
0.8395 4.168531025905126
0.84 4.1669397739570355
0.8405 4.165777349348521
0.841 4.164936956632267
0.8415 4.164387652556488
0.842 4.164152239369755
0.8425 4.164309867671384
0.843 4.1650213824797016
0.8435 4.166580808904695
0.844 4.169502686982425
0.8445 4.174510103311431
0.845 4.182311765960473
0.8455 4.192892761084656
0.846 4.204606150458377
0.8465 4.214071089410704
0.847 4.2176910199123485
0.8475 4.213986479147535
0.848 4.204580323868366
0.8485 4.193001173185967
0.849 4.182437447179802
0.8495 4.174439228464295
0.85 4.169042235620956
0.8505 4.1655934390352405
0.851 4.163407210318668
0.8515 4.1619906991555835
0.852 4.161069233964526
0.8525 4.1605073520232265
0.853 4.160271097747542
0.8535 4.160400585234547
0.854 4.161043962782677
0.8545 4.162481934361025
0.855 4.165196123905642
0.8555 4.169867752992501
0.856 4.1771185305821215
0.8565 4.186643270830602
0.857 4.195220244582626
0.8575 4.19398022701806
0.858 4.169144811478289
0.8585 4.113428538562734
0.859 4.040178813364503
0.8595 3.9748595841678442
0.86 3.934204647858423
0.8605 3.921537899623039
0.861 3.933626676562082
0.8615 3.9646984546024973
0.862 4.00703413290448
0.8625 4.051725328397759
0.863 4.091416770100605
0.8635 4.12281918166877
0.864 4.146616921605383
0.8645 4.165836461271147
0.865 4.18434270243704
0.8655 4.20660878200841
0.866 4.23793681633829
0.8665 4.283903238355115
0.867 4.347058867879416
0.8675 4.419306996737144
0.868 4.475543187237778
0.8685 4.48615101675533
0.869 4.445921649019064
0.8695 4.379987589408086
0.87 4.31676736251132
0.8705 4.269200905997148
0.871 4.237390266402044
0.8715 4.217233201090996
0.872 4.204696978726328
0.8725 4.197057915146666
0.873 4.192784488864274
0.8735 4.191043605969754
0.874 4.191299961526361
0.8745 4.193080683423504
0.875 4.195933688005259
0.8755 4.199400399653986
0.876 4.203011496002039
0.8765 4.206279190711592
0.877 4.208740557186833
0.8775 4.21007925149526
0.878 4.210242587661969
0.8785 4.209441725183862
0.879 4.208053065915734
0.8795 4.206480984919458
0.88 4.205043307133791
0.8805 4.203931655238365
0.881 4.203244994029485
0.8815 4.203044452330581
0.882 4.203409067073408
0.8825 4.204491127455509
0.883 4.206564434556994
0.8835 4.210069221875666
0.884 4.215529755788041
0.8845 4.222658450221618
0.885 4.226234492048563
0.8855 4.203998182700155
0.886 4.111009091438125
0.8865 3.9508679761824963
0.887 3.8127582084014238
0.8875 3.734107681581013
0.888 3.695836835238537
0.8885 3.6788838553770793
0.889 3.6739477091456356
0.8895 3.6774614397596315
0.89 3.6890218948226634
0.8905 3.7105841822758032
0.891 3.746619684690372
0.8915 3.8044433057621694
0.892 3.8932256654051978
0.8925 4.0181876745437615
0.893 4.174869870374528
0.8935 4.341990971467246
0.894 4.48418077672441
0.8945 4.571645872686569
0.895 4.607292555021627
0.8955 4.601520522830664
0.896 4.56274998650395
0.8965 4.495340532909345
0.897 4.399583566370407
0.8975 4.287108801821337
0.898 4.189541545174996
0.8985 4.1175857590022735
0.899 4.074122744274519
0.8995 4.056297088435664
0.9 4.058096096973402
0.9005 4.0771658147787635
0.901 4.112220972657835
0.9015 4.163562793414324
0.902 4.231543632687589
0.9025 4.313445115479571
0.903 4.39446481140877
0.9035 4.43490431335825
0.904 4.431038239718771
0.9045 4.403063394149055
0.905 4.368551616921219
0.9055 4.335886903265549
0.906 4.3081999665375585
0.9065 4.286711503258068
0.907 4.271387023579238
0.9075 4.2612805756355145
0.908 4.255080108853167
0.9085 4.251567073647753
0.909 4.2498306677500794
0.9095 4.249267675230398
0.91 4.249510009579693
0.9105 4.250333294859163
0.911 4.251600849142631
0.9115 4.253233130698308
0.912 4.255131493410812
0.9125 4.257191331116469
0.913 4.259266808056728
0.9135 4.261184875547907
0.914 4.262788107992189
0.9145 4.263988711979327
0.915 4.264809461499287
0.9155 4.265354918367371
0.916 4.265744967228806
0.9165 4.266076241208748
0.917 4.266406242910466
0.9175 4.266765633510798
0.918 4.26716605082212
0.9185 4.267624823743428
0.919 4.2681856050700615
0.9195 4.268948860996736
0.92 4.2700696475214395
0.9205 4.271767355599944
0.921 4.274340854401902
0.9215 4.278164490427415
0.922 4.283625701149572
0.9225 4.290908037233113
0.923 4.299545473675029
0.9235 4.3077688519371735
0.924 4.3122315394569215
0.9245 4.309548954165236
0.925 4.300083048091287
0.9255 4.289744221100459
0.926 4.285244841709663
0.9265 4.28761567384129
0.927 4.2918816911746065
0.9275 4.29298713957587
0.928 4.290308855258194
0.9285 4.286224017502884
0.929 4.28279637922878
0.9295 4.280725865136598
0.93 4.279862732285843
0.9305 4.279842025203826
0.931 4.280367424566065
0.9315 4.281258198183019
0.932 4.282428127125429
0.9325 4.283835644467472
0.933 4.2854756381766395
0.9335 4.2873606444808745
0.934 4.289524054707857
0.9345 4.292020936394011
0.935 4.2949390858683065
0.9355 4.298396958386001
0.936 4.30254374631945
0.9365 4.307551085403037
0.937 4.313583962794595
0.9375 4.32070516911783
0.938 4.328692146771398
0.9385 4.336895221031404
0.939 4.344329971264661
0.9395 4.350130060684996
0.94 4.353935929020994
0.9405 4.355865265064163
0.941 4.356268122758087
0.9415 4.3555767435593
0.942 4.354395131153589
0.9425 4.353354627968726
0.943 4.3529128737330725
0.9435 4.353250196973446
0.944 4.354265056747258
0.9445 4.355739123287752
0.945 4.357471415341888
0.9455 4.359356695300156
0.946 4.3613807619437255
0.9465 4.363593204874607
0.947 4.366051910470017
0.9475 4.368779398530241
0.948 4.3717483744177015
0.9485 4.374899462122493
0.949 4.378158424268933
0.9495 4.38145990171664
0.95 4.38474712997573
0.9505 4.387959949428368
0.951 4.391044300400739
0.9515 4.393960622617137
0.952 4.396697401013243
0.9525 4.39928626628303
0.953 4.401792807684367
0.9535 4.404278704695835
0.954 4.406746915268395
0.9545 4.4091251554864845
0.955 4.411275800861634
0.9555 4.4130673238323945
0.956 4.414446784336536
0.9565 4.415439603522379
0.957 4.416109344984069
0.9575 4.416506834568286
0.958 4.4167023148352
0.9585 4.416809040255541
0.959 4.416947552701225
0.9595 4.417204423016531
0.96 4.41761912913053
0.9605 4.418218199821289
0.961 4.419031152618868
0.9615 4.42010889322843
0.962 4.421524124583628
0.9625 4.4233904594907125
0.963 4.4258692954670815
0.9635 4.429157914969395
0.964 4.433424098989344
0.9645 4.4386467996396375
0.965 4.444435502838366
0.9655 4.449961027281952
0.966 4.454144534559364
0.9665 4.456042156712589
0.967 4.45520795469347
0.9675 4.452009692500577
0.968 4.447551827826193
0.9685 4.4431302066587675
0.969 4.439616693197009
0.9695 4.4373015667010955
0.97 4.436074727067207
0.9705 4.435681512136063
0.971 4.435875219175599
0.9715 4.436470673692184
0.972 4.437351028895459
0.9725 4.438441627144505
0.973 4.439713460928986
0.9735 4.441167737512738
0.974 4.442823114042695
0.9745 4.444721015301131
0.975 4.446918237279482
0.9755 4.4494745094426795
0.976 4.452458650240193
0.9765 4.455913913179729
0.977 4.459838209267862
0.9775 4.464144730017442
0.978 4.468608904844149
0.9785 4.47281945014413
0.979 4.476232359961398
0.9795 4.478397242636645
0.98 4.479336638132033
0.9805 4.479694853100789
0.981 4.480364302399615
0.9815 4.481875161891682
0.982 4.484133019291639
0.9825 4.486634675434417
0.983 4.488963867941133
0.9835 4.49099076555751
0.984 4.492813645601276
0.9845 4.494583942812711
0.985 4.49641956113187
0.9855 4.498371221156638
0.986 4.50045553597795
0.9865 4.502665722235737
0.987 4.504966528833205
0.9875 4.507285438783698
0.988 4.509514993964374
0.9885 4.511509650451603
0.989 4.513127108051262
0.9895 4.514307687211359
0.99 4.515098311932408
0.9905 4.515646889336465
0.991 4.516130746932105
0.9915 4.5166887035862375
0.992 4.517408712817313
0.9925 4.518338503006869
0.993 4.519502884636691
0.9935 4.520915669684956
0.994 4.52257853791055
0.9945 4.524489456834254
0.995 4.526635104611535
0.9955 4.529026763814149
0.996 4.531716592060332
0.9965 4.53480919902649
0.997 4.538471001731051
0.9975 4.5429237248577765
0.998 4.548393922248015
0.9985 4.555014459588832
0.999 4.56268675499878
0.9995 4.570990950793184
1.0 4.579197098104191
1.0005 4.586498091456796
1.001 4.592293401929324
1.0015 4.596161240351052
1.002 4.597546771068523
1.0025 4.595846758411114
1.003 4.590958074158622
1.0035 4.583774381373307
1.004 4.575819114082766
1.0045 4.568526168209828
1.005 4.562679435433217
1.0055 4.558400711089164
1.006 4.55542928784203
1.0065 4.553404529851531
1.007 4.552022293339026
1.0075 4.551058066788342
1.008 4.550369311412623
1.0085 4.549855031421402
1.009 4.549465547995685
1.0095 4.549184680003621
1.01 4.549028344858438
1.0105 4.5490389161966975
1.011 4.549254924731293
1.0115 4.54969883703498
1.012 4.550381704373959
1.0125 4.551317823059455
1.013 4.552544309398692
1.0135 4.554131933705658
1.014 4.556206500164689
1.0145 4.558962505717077
1.015 4.562705347877384
1.0155 4.567925534856202
1.016 4.575371979481221
1.0165 4.586029375457911
1.017 4.600755491913232
1.0175 4.6190862255624845
1.018 4.637600706582771
1.0185 4.650054556574923
1.019 4.651388180165353
1.0195 4.642168838145715
1.02 4.627697057774522
1.0205 4.613420693539861
1.021 4.602312075208551
1.0215 4.595091297810245
1.022 4.591240214997398
1.0225 4.589788858993633
1.023 4.589836961540715
1.0235 4.590754052234723
1.024 4.5921730031299886
1.0245 4.59391275076858
1.025 4.595900558373148
1.0255 4.598141379450449
1.026 4.6007332035692725
1.0265 4.6039642265257426
1.027 4.60860881355181
1.0275 4.616546564154466
1.028 4.631354365092627
1.0285 4.654577031735095
1.029 4.658375264205239
1.0295 4.529765137290441
1.03 4.232088397470782
1.0305 4.023575007093201
1.031 3.930316788739961
1.0315 3.8901199614419033
1.032 3.8717500753161067
1.0325 3.863168883254592
1.033 3.8599629236906834
1.0335 3.861226907863979
1.034 3.868672035908001
1.0345 3.8871995646123585
1.035 3.9249695379544987
1.0355 3.988656784497425
1.036 4.072490363842037
1.0365 4.154881451501949
1.037 4.212936518466022
1.0375 4.234762364681795
1.038 4.217512100647057
1.0385 4.1648463746819635
1.039 4.090638286201718
1.0395 4.017589056525536
1.04 3.9622435626935255
1.0405 3.9267877401411857
1.041 3.906266720741262
1.0415 3.8962116261618904
1.042 3.8947154487957336
1.0425 3.9028969787024375
1.043 3.926830772042318
1.0435 3.9836885985735035
1.044 4.110535624488125
1.0445 4.329291994365383
1.045 4.5307403963965
1.0455 4.617793142443772
1.046 4.644430605020079
1.0465 4.65186994930749
1.047 4.654436957517427
1.0475 4.656304271677576
1.048 4.658852073734885
1.0485 4.663109926901092
1.049 4.670882399533171
1.0495 4.68599089302205
1.05 4.715292998338916
1.0505 4.762696360453213
1.051 4.793576876294876
1.0515 4.671627552021785
1.052 4.316820997489459
1.0525 4.052605939451161
1.053 3.925581152875103
1.0535 3.8686402196076815
1.054 3.841813188359315
1.0545 3.8278829263279652
1.055 3.8197745197595454
1.0555 3.8146250863242868
1.056 3.811314796183752
1.0565 3.809403425554957
1.057 3.808655489854339
1.0575 3.8087661378975257
1.058 3.8092166432561134
1.0585 3.8092502335375125
1.059 3.8080657049774667
1.0595 3.805062103470891
1.06 3.8000492229198892
1.0605 3.7933591004052998
1.061 3.7857628168755886
1.0615 3.7782144741264174
1.062 3.7715079623359413
1.0625 3.7660506041507
1.063 3.7618660550236998
1.0635 3.7587312779664783
1.064 3.756327542099945
1.0645 3.7543943025077615
1.065 3.7528268161375005
1.0655 3.751677550978111
1.066 3.7510818845824483
1.0665 3.7511859162860572
1.067 3.7521525794730612
1.0675 3.7542494902377284
1.068 3.757957195822649
1.0685 3.7640481696199055
1.069 3.773563351687703
1.0695 3.787490574001919
1.07 3.806119772745766
1.0705 3.828242137285959
1.071 3.850992395537049
1.0715 3.8711369593293616
1.072 3.887133132794733
1.0725 3.89894837052043
1.073 3.904053665865761
1.0735 3.8954190927934453
1.074 3.8689902800129987
1.0745 3.8322273191127865
1.075 3.7983664197190796
1.0755 3.7745149981353388
1.076 3.7599288030644624
1.0765 3.7513042196509554
1.077 3.7460812770826726
1.0775 3.742789793326657
1.078 3.7406070025403446
1.0785 3.7390416744871127
1.079 3.737780650282521
1.0795 3.7366335046745087
1.08 3.7354934838453167
1.0805 3.734308091489509
1.081 3.7331054464500513
1.0815 3.73198228088227
1.082 3.7311926443361854
1.0825 3.7312266430179504
1.083 3.732918088474025
1.0835 3.7374659128104595
1.084 3.7462056195073563
1.0845 3.7600826442950366
1.085 3.7788252634435446
1.0855 3.7996195943891182
1.086 3.8162015927881265
1.0865 3.8210847662185943
1.087 3.811018814828059
1.0875 3.789965872086861
1.088 3.7655776039410798
1.0885 3.7439189991904724
1.089 3.727427542260634
1.0895 3.7160069281503487
1.09 3.7085690647505567
1.0905 3.70394592115641
1.091 3.70121914286898
1.0915 3.69974507638491
1.092 3.699124960344677
1.0925 3.69913613284739
1.093 3.6997043162655823
1.0935 3.700895913773695
1.094 3.7029043414048646
1.0945 3.7060248458860157
1.095 3.7104761893199134
1.0955 3.7160201156285
1.096 3.7215969028607114
1.0965 3.725597045347203
1.097 3.7268606924133616
1.0975 3.7254520253617907
1.098 3.722349183273571
1.0985 3.7186802403044608
1.099 3.7152669116051102
1.0995 3.7125239804892205
1.1 3.710577138615668
1.1005 3.7094034866913015
1.101 3.7089109813676453
1.1015 3.7089942416627677
1.102 3.70953733568036
1.1025 3.710435118642155
1.103 3.711624708035523
1.1035 3.7131169687552505
1.104 3.715035749908714
1.1045 3.7176979086363184
1.105 3.721684551962256
1.1055 3.727911345506212
1.106 3.737589945315867
1.1065 3.7519651006134245
1.107 3.7716005514177455
1.1075 3.7952748876228
1.108 3.819007475047779
1.1085 3.8364165246661033
1.109 3.841215041346346
1.1095 3.830850038325777
1.11 3.808647022298083
1.1105 3.7822126817874784
1.111 3.7588859166211543
1.1115 3.742314523647422
1.112 3.7324596119072107
1.1125 3.727585962371861
1.113 3.725911137179291
1.1135 3.726175506810965
1.114 3.727650333687863
1.1145 3.7299613739231416
1.115 3.7330024528224266
1.1155 3.736937052057013
1.116 3.7424084102325894
1.1165 3.7512108637443875
1.117 3.768483432733812
1.1175 3.8099215689423387
1.118 3.9214280937813344
1.1185 4.173732865112748
1.119 4.460478777009679
1.1195 4.576118615291773
1.12 4.596990323682255
1.1205 4.594584272071866
1.121 4.588952131590092
1.1215 4.583950774335457
1.122 4.579502990627945
1.1225 4.574493084556706
1.123 4.567273173082923
1.1235 4.555698639935659
1.124 4.5371044742120406
1.1245 4.508594549723244
1.125 4.467794543217493
1.1255 4.414651838052641
1.126 4.35417640979504
1.1265 4.297640881881677
1.127 4.257911958864992
1.1275 4.237784865454587
1.128 4.236225287174075
1.1285 4.250400218944669
1.129 4.275962035925221
1.1295 4.306682745311696
1.13 4.334089699237823
1.1305 4.347654376099926
1.131 4.340441601437056
1.1315 4.310120507961526
1.132 4.261329293973124
1.1325 4.201680011067629
1.133 4.1414264793581035
1.1335 4.090783966850167
1.134 4.056465170984549
1.1345 4.041572503978977
1.135 4.0478211799989205
1.1355 4.077429297635995
1.136 4.132753418609076
1.1365 4.2122734833483895
1.137 4.3049009480537945
1.1375 4.390855994266404
1.138 4.4525472167246045
1.1385 4.491638557673155
1.139 4.516033383441516
1.1395 4.5323084850550535
1.14 4.544563904451938
1.1405 4.5549409781098875
1.141 4.5640772549339745
1.1415 4.571416877049592
1.142 4.575640454525886
1.1425 4.5754390496532045
1.143 4.570235690373855
1.1435 4.56058620314339
1.144 4.547902763308797
1.1445 4.533781383044896
1.145 4.5195068832915455
1.1455 4.506079296446653
1.146 4.494407300118593
1.1465 4.485345490567052
1.147 4.479502517695571
1.1475 4.477188165694728
1.148 4.478542360854106
1.1485 4.483811368519173
1.149 4.493684374524618
1.1495 4.5096428475912615
1.15 4.534096230197339
1.1505 4.569877981716464
1.151 4.618297128651409
1.1515 4.67473891045499
1.152 4.72306114557574
1.1525 4.739125651503655
1.153 4.712071266429404
1.1535 4.658115070785967
1.154 4.602049464489789
1.1545 4.557290616226163
1.155 4.525706424524787
1.1555 4.504474172929284
1.156 4.490362811440707
1.1565 4.480947926266075
1.157 4.474617387705389
1.1575 4.470332581292152
1.158 4.467386589613581
1.1585 4.465298196640506
1.159 4.463715325414696
1.1595 4.462392471005303
1.16 4.461179071361756
1.1605 4.460016995860488
1.161 4.458920476589099
1.1615 4.457958602520438
1.162 4.457207191381641
1.1625 4.45674338240141
1.163 4.456617424675929
1.1635 4.45683539731944
1.164 4.4573187296679775
1.1645 4.457913351374718
1.165 4.458405573259969
1.1655 4.4585657462131065
1.166 4.458257959334376
1.1665 4.457458296462343
1.167 4.456193232827688
1.1675 4.454410292648164
1.168 4.451941310603233
1.1685 4.448636422111339
1.169 4.444537062585927
1.1695 4.43995013676427
1.17 4.435321204376124
1.1705 4.431047374911258
1.171 4.427348532862969
1.1715 4.42430395485363
1.172 4.421899037043043
1.1725 4.420059585153296
1.173 4.418688063490836
1.1735 4.417672338789131
1.174 4.416900313529967
1.1745 4.416273135804899
1.175 4.4156969685155625
1.1755 4.4151068775627875
1.176 4.414454043343462
1.1765 4.413715859282257
1.177 4.412873981367116
1.1775 4.411924548839486
1.178 4.410870238998066
1.1785 4.409728147641343
1.179 4.408538941107174
1.1795 4.407347673829578
1.18 4.406210763653042
1.1805 4.4051823210530605
1.181 4.404325831498375
1.1815 4.403708334042785
1.182 4.403399407499291
1.1825 4.403474002726441
1.183 4.404015201244019
1.1835 4.4050853486188055
1.184 4.406718097128199
1.1845 4.408876169534973
1.185 4.411442208098907
1.1855 4.414177589290333
1.186 4.416686562305711
1.1865 4.418439436512826
1.187 4.418893706969745
1.1875 4.4177052225842255
1.188 4.414846927497357
1.1885 4.410695033943498
1.189 4.405866211265697
1.1895 4.400965321678352
1.19 4.396423182436208
1.1905 4.392470164632397
1.191 4.389193241127523
1.1915 4.386602054060977
1.192 4.3846471561901135
1.1925 4.383250936402228
1.193 4.382319431762597
1.1935 4.381782066736817
1.194 4.381601818409648
1.1945 4.381785948462997
1.195 4.382376856433075
1.1955 4.383438075391353
1.196 4.3850590334538575
1.1965 4.387331825740952
1.197 4.3903472509368475
1.1975 4.394117190548676
1.198 4.398391509295222
1.1985 4.402511338869011
1.199 4.405498284372922
1.1995 4.406595975848197
1.2 4.4057147681703155
1.2005 4.403191553194595
1.201 4.399349280454566
1.2015 4.394500866392213
1.202 4.3891593255363395
1.2025 4.3839634333805355
1.203 4.379398571803596
1.2035 4.375664044573358
1.204 4.372736712194709
1.2045 4.370486202969267
1.205 4.36873438097641
1.2055 4.367316539411083
1.206 4.366134499525887
1.2065 4.365162545523163
1.207 4.364463632337103
1.2075 4.364111309435475
1.208 4.364126663232335
1.2085 4.364439256515202
1.209 4.3649313402112755
1.2095 4.365449824002993
1.21 4.365809692051109
1.2105 4.365768122524735
1.211 4.365087172969186
1.2115 4.363620115299198
1.212 4.3614070921856944
1.2125 4.358646363319079
1.213 4.355649009598996
1.2135 4.352721253265229
1.214 4.350091779722878
1.2145 4.3478585734006385
1.215 4.346031131387355
1.2155 4.344590796797875
1.216 4.343521097759814
1.2165 4.342836474382495
1.217 4.3425620957655005
1.2175 4.342732445967273
1.218 4.343360303146601
1.2185 4.344446940658087
1.219 4.3460638586447216
1.2195 4.348526677179648
1.22 4.352441546168843
1.2205 4.35837877535
1.221 4.366116934879314
1.2215 4.3739758575869265
1.222 4.3791925171228785
1.2225 4.379513860942962
1.223 4.37478879490483
1.2235 4.3670068406346205
1.224 4.358811592472038
1.2245 4.352056448722013
1.225 4.3473609490809
1.2255 4.344507530848442
1.226 4.3429736977135756
1.2265 4.342296051226584
1.227 4.342148244776376
1.2275 4.342349451607768
1.228 4.342806775831758
1.2285 4.343479845420423
1.229 4.344369211437624
1.2295 4.345506700232826
1.23 4.346966070147924
1.2305 4.348921866507665
1.231 4.351734870746525
1.2315 4.3560847936642775
1.232 4.36311948992329
1.2325 4.374409360113369
1.233 4.391378223462634
1.2335 4.413734023825259
1.234 4.437274563086455
1.2345 4.453774109506013
1.235 4.45589959898754
1.2355 4.44370940218506
1.236 4.424190393707273
1.2365 4.4046448940188965
1.237 4.388549283994256
1.2375 4.376455869669825
1.238 4.367968086804503
1.2385 4.362455240533975
1.239 4.359143192934218
1.2395 4.35725051318992
1.24 4.356183854548308
1.2405 4.355587820489073
1.241 4.355289232794177
1.2415 4.355217842206117
1.242 4.355358291961148
1.2425 4.355751199402548
1.243 4.356500258931837
1.2435 4.357801990810553
1.244 4.359959433304369
1.2445 4.3633428776589165
1.245 4.368265408350793
1.2455 4.374797927584532
1.246 4.382578261435815
1.2465 4.390663691340197
1.247 4.397302829117822
1.2475 4.400249252592848
1.248 4.3981685411381095
1.2485 4.39192785124517
1.249 4.3839149824667905
1.2495 4.3762168586612935
1.25 4.36977415180609
1.2505 4.364687186608971
1.251 4.360765517008265
1.2515 4.357822424830968
1.252 4.355734589681902
1.2525 4.354400909423375
1.253 4.353719213816375
1.2535 4.353588720900864
1.254 4.3539312838546325
1.2545 4.354680028937831
1.255 4.355759696759951
1.2555 4.3570544303622425
1.256 4.358412770189319
1.2565 4.359666559872932
1.257 4.360656734129853
1.2575 4.361251710755027
1.258 4.361415446305272
1.2585 4.361237644761384
1.259 4.360878100223565
1.2595 4.360507157762577
1.26 4.360226449674468
1.2605 4.360075825415081
1.261 4.360033959909258
1.2615 4.360113791241633
1.262 4.360403980692573
1.2625 4.361073752354456
1.263 4.362262969434423
1.2635 4.364004085371714
1.264 4.366079064392857
1.2645 4.367750716800333
1.265 4.367348302105694
1.2655 4.361870582682543
1.266 4.347458724388157
1.2665 4.321650759014694
1.267 4.2869233977574295
1.2675 4.251670752776675
1.268 4.225345794842682
1.2685 4.2141385720239795
1.269 4.219849757524421
1.2695 4.240178224439087
1.27 4.268989924276895
1.2705 4.29793270804221
1.271 4.320281983383771
1.2715 4.333961800567997
1.272 4.340820475707075
1.2725 4.343629467118126
1.273 4.344455375947267
1.2735 4.344466545046653
1.274 4.34423795918685
1.2745 4.3440433318612195
1.275 4.344027125617951
1.2755 4.344284777912992
1.276 4.344900575807022
1.2765 4.345948613496769
1.277 4.347462317571682
1.2775 4.349411812330074
1.278 4.3516868157695106
1.2785 4.354111793582507
1.279 4.356489424225974
1.2795 4.358524781885696
1.28 4.35967284496171
1.2805 4.359104899012348
1.281 4.355841538717404
1.2815 4.348857643900208
1.282 4.336824781662302
1.2825 4.31745710795541
1.283 4.2870831633915385
1.2835 4.241626001134532
1.284 4.179942299625652
1.2845 4.1093638448207725
1.285 4.044718975287476
1.2855 3.9976676740561006
1.286 3.9696211771902012
1.2865 3.9558145141684617
1.287 3.95120773677088
1.2875 3.9530369186041154
1.288 3.9611271671369623
1.2885 3.9777593175630495
1.289 4.007846605454627
1.2895 4.059577487263259
1.29 4.145438395018769
1.2905 4.281465560312179
1.291 4.472457104293167
1.2915 4.621195722155316
1.292 4.649474290272406
1.2925 4.6036562325728
1.293 4.539599799834877
1.2935 4.487288148140034
1.294 4.453861574297375
1.2945 4.435061467572766
1.295 4.425249264299189
1.2955 4.420565902472995
1.296 4.418843557011324
1.2965 4.418945435592867
1.297 4.420307326207214
1.2975 4.422684673213634
1.298 4.426011000186597
1.2985 4.430287958805498
1.299 4.435409476295665
1.2995 4.440899444182013
1.3 4.445720112706298
1.3005 4.448491532206437
1.301 4.448151642690234
1.3015 4.444466978630069
1.302 4.438051564423117
1.3025 4.42999847048343
1.303 4.421553629012705
1.3035 4.413745201873593
1.304 4.407149622374868
1.3045 4.401887120421793
1.305 4.397786499410397
1.3055 4.394583789931464
1.306 4.3920377044818695
1.3065 4.3899938424954845
1.307 4.388388184756049
1.3075 4.387255625578708
1.308 4.386755470847333
1.3085 4.387234705828599
1.309 4.38939507934787
1.3095 4.394598986416457
1.31 4.405470876038053
1.3105 4.426838526260707
1.311 4.466618453951207
1.3115 4.533850953079825
1.312 4.625914123482226
1.3125 4.700809499904412
1.313 4.689846876912266
1.3135 4.598721971421289
1.314 4.499663899575373
1.3145 4.431630181384141
1.315 4.39414703413435
1.3155 4.375639865818077
1.316 4.366764447425633
1.3165 4.362316823236481
1.317 4.359862653318113
1.3175 4.358368479284114
1.318 4.357405281847714
1.3185 4.356806603520215
1.319 4.356526023349683
1.3195 4.356588503688099
1.32 4.357102059036834
1.3205 4.358319331020467
1.321 4.3607214754558
1.3215 4.365177221952142
1.322 4.373067500337403
1.3225 4.386208279083383
1.323 4.4060072960225485
1.3235 4.4311444583927715
1.324 4.454920245461596
1.3245 4.467058802000611
1.325 4.461691907985675
1.3255 4.442808572354937
1.326 4.419708453446227
1.3265 4.399672302252044
1.327 4.385367304890962
1.3275 4.376295129504832
1.328 4.370922005503036
1.3285 4.3678819110714135
1.329 4.3662780324078385
1.3295 4.365592716704168
1.33 4.365505199136467
1.3305 4.365796337452202
1.331 4.366300592301623
1.3315 4.366910535178367
1.332 4.367607304448332
1.3325 4.368521543628764
1.333 4.370048274816235
1.3335 4.37279695724052
1.334 4.377276165116091
1.3345 4.38341396731989
1.335 4.390413300225512
1.3355 4.397102172103673
1.336 4.402430773423288
1.3365 4.4056769847766
1.337 4.406584615469137
1.3375 4.405220683326951
1.338 4.401801901047121
1.3385 4.396579627160421
1.339 4.389605450738245
1.3395 4.380269137689839
1.34 4.36708033060703
1.3405 4.348432350710769
1.341 4.324621108061497
1.3415 4.299885265648039
1.342 4.281972344128294
1.3425 4.277727138558974
1.343 4.289252661798627
1.3435 4.3123033820375865
1.344 4.337937077757826
1.3445 4.3578563294117485
1.345 4.368885969208933
1.3455 4.372584367992659
1.346 4.372041250993662
1.3465 4.369652003999128
1.347 4.366789789013432
1.3475 4.3641923961089715
1.348 4.362241774414119
1.3485 4.361089784314694
1.349 4.360720731548855
1.3495 4.361046381109012
1.35 4.3619534202310755
1.3505 4.363336370373717
1.351 4.365114052909589
1.3515 4.367211678712384
1.352 4.3696071892521084
1.3525 4.372344447025223
1.353 4.375537552180657
1.3535 4.379311492736931
1.354 4.383686580114664
1.3545 4.388414888704038
1.355 4.392922340264865
1.3555 4.396413018121778
1.356 4.398240893178586
1.3565 4.398269674688209
1.357 4.3969731825348175
1.3575 4.395163867247764
1.358 4.3935548795605
1.3585 4.39251694820365
1.359 4.392126986303476
1.3595 4.392297207858305
1.36 4.392901423961505
1.3605 4.393824554903085
1.361 4.394980763084148
1.3615 4.396315587326025
1.362 4.397812199137708
1.3625 4.399478082665161
1.363 4.401329424620411
1.3635 4.403382829889893
1.364 4.405642941102895
1.3645 4.408087085713688
1.365 4.410661783625167
1.3655 4.41327864599348
1.366 4.415840195033401
1.3665 4.418263233723258
1.367 4.420505799582535
1.3675 4.422544674922624
1.368 4.424350076466873
1.3685 4.42587917460622
1.369 4.42709785280528
1.3695 4.428015509727538
1.37 4.428682153617207
1.3705 4.429159490134377
1.371 4.4295352043949725
1.3715 4.4299063433587085
1.372 4.430383743113786
1.3725 4.431063570710923
1.373 4.432020805268242
1.3735 4.433314741060827
1.374 4.435004234139133
1.3745 4.437148691765853
1.375 4.439787893401285
1.3755 4.442873148110832
1.376 4.446208957549511
1.3765 4.449447140739616
1.377 4.452134060768958
1.3775 4.4538341171953855
1.378 4.454257978707282
1.3785 4.453332994757798
1.379 4.451261194408835
1.3795 4.448398105296184
1.38 4.445133982587394
1.3805 4.44179374784308
1.381 4.438660023302448
1.3815 4.435926983582214
1.382 4.433701167649443
1.3825 4.431987380584856
1.383 4.4307600218624446
1.3835 4.42996703574375
1.384 4.429549129372073
1.3845 4.429443041169498
1.385 4.429591123920695
1.3855 4.4299468970236555
1.386 4.430480469427315
1.3865 4.431179949574189
1.387 4.432044290144412
1.3875 4.433078625692805
1.388 4.434291259885925
1.3885 4.435682646121035
1.389 4.4372266169894
1.3895 4.438881759379307
1.39 4.440566156330388
1.3905 4.4421961078535075
1.391 4.4436975314991285
1.3915 4.4450281264707305
1.392 4.44616736753603
1.3925 4.4471214604836495
1.393 4.44796450440806
1.3935 4.448876513155118
1.394 4.450128132314158
1.3945 4.45197290489394
1.395 4.454448518431904
1.3955 4.456855424789599
1.396 4.4564292897309565
1.3965 4.445385658781004
1.397 4.406034743518144
1.3975 4.3108442870767005
1.398 4.157324963694189
1.3985 3.9963155988015027
1.399 3.8785921696087113
1.3995 3.8107425885839517
1.4 3.7784133863623035
1.4005 3.7698735299178567
1.401 3.7806190716383723
1.4015 3.8125581079638122
1.402 3.8730659433668704
1.4025 3.9723813292319816
1.403 4.113508669508241
1.4035 4.27358470825084
1.404 4.404123240248409
1.4045 4.468106996602686
1.405 4.483345367835606
1.4055 4.475570444543771
1.406 4.460715795206279
1.4065 4.446417200003707
1.407 4.435464962257982
1.4075 4.4281346911667425
1.408 4.423644176693759
1.4085 4.421028649750686
1.409 4.419521113335745
1.4095 4.418646329310227
1.41 4.418163660880386
1.4105 4.417978760634845
1.411 4.418068798529812
1.4115 4.418446586875164
1.412 4.419125238208408
1.4125 4.420116358585557
1.413 4.421435902314719
1.4135 4.423104714243032
1.414 4.425192167570459
1.4145 4.42778920201295
1.415 4.431015848951794
1.4155 4.43500070857547
1.416 4.439873759793719
1.4165 4.445723344417799
1.417 4.452481181306479
1.4175 4.459697829375959
1.418 4.466255101272465
1.4185 4.470507995138566
1.419 4.47140401235123
1.4195 4.470062506695252
1.42 4.469993368057142
1.4205 4.475195936322577
1.421 4.487587861709231
1.4215 4.505137721210976
1.422 4.521783659878124
1.4225 4.530046356472689
1.423 4.525768017850182
1.4235 4.510953817261661
1.424 4.491518389108083
1.4245 4.4729992600770325
1.425 4.45829099290381
1.4255 4.447894086464564
1.426 4.441037691067208
1.4265 4.436662434952869
1.427 4.433889708322114
1.4275 4.432141742242872
1.428 4.431067381761557
1.4285 4.430489265647885
1.429 4.43032771851544
1.4295 4.430584560585545
1.43 4.431315164722569
1.4305 4.432668029108567
1.431 4.434905105121403
1.4315 4.4384272885732985
1.432 4.443772199484129
1.4325 4.451473489778533
1.433 4.461754960020369
1.4335 4.474081541939211
1.434 4.486834834336904
1.4345 4.497644210887606
1.435 4.504311957276523
1.4355 4.505877343147744
1.436 4.502814875694654
1.4365 4.496612071485393
1.437 4.489004107821178
1.4375 4.481395240449863
1.438 4.4745460620029265
1.4385 4.468722117972553
1.439 4.4639430056514895
1.4395 4.460138593468984
1.44 4.457219035138098
1.4405 4.454988884130198
1.441 4.453129335081109
1.4415 4.45127764902607
1.442 4.449202088793284
1.4425 4.446968266138666
1.443 4.4448918033797975
1.4435 4.4433335294844705
1.444 4.442512171067141
1.4445 4.442458969374452
1.445 4.443052975921657
1.4455 4.444130828773644
1.446 4.445577799368039
1.4465 4.447395336242718
1.447 4.449654004386363
1.4475 4.4524531359993835
1.448 4.455828016003202
1.4485 4.459684225085172
1.449 4.46378470958656
1.4495 4.4677941894182895
1.45 4.471379122563483
1.4505 4.474164603483511
1.451 4.47568535057948
1.4515 4.47549944214597
1.452 4.47356646891711
1.4525 4.470392615415247
1.453 4.466767486668171
1.4535 4.463344783403959
1.454 4.460420353285772
1.4545 4.458015622263242
1.455 4.456060929827653
1.4555 4.45450439917841
1.456 4.453339763585002
1.4565 4.4526040699275535
1.457 4.452373495585298
1.4575 4.452758874728633
1.458 4.453936520670804
1.4585 4.456140597856934
1.459 4.459679842237832
1.4595 4.464889056131557
1.46 4.471987012922006
1.4605 4.480836573234229
1.461 4.490672077457787
1.4615 4.500015817099782
1.462 4.506975033541559
1.4625 4.50972950242011
1.463 4.507174422683025
1.4635 4.499648262245642
1.464 4.489105790796418
1.4645 4.4782167971422195
1.465 4.469085716323485
1.4655 4.462541166324093
1.466 4.458414201452007
1.4665 4.456139443528371
1.467 4.45514821231212
1.4675 4.455031213292469
1.468 4.455529259654054
1.4685 4.456509237475047
1.469 4.457942315702289
1.4695 4.459911482640975
1.47 4.462633558300955
1.4705 4.466549193099822
1.471 4.472351086957354
1.4715 4.4808754116459015
1.472 4.492746836180419
1.4725 4.5078431948577
1.473 4.52483612830897
1.4735 4.540812120157759
1.474 4.551552203316118
1.4745 4.553314554182159
1.475 4.545526545416503
1.4755 4.531431650456249
1.476 4.51578829232061
1.4765 4.502187530100852
1.477 4.492037730371206
1.4775 4.485122652510058
1.478 4.480596633440457
1.4785 4.477617258084588
1.479 4.475572749082278
1.4795 4.474090801935724
1.48 4.472972041908034
1.4805 4.4721155818357845
1.481 4.4715004506367455
1.4815 4.471170786681481
1.482 4.47124114358875
1.4825 4.4719552844524655
1.483 4.47375076617526
1.4835 4.477283731397416
1.484 4.483343341329678
1.4845 4.492383037458347
1.485 4.503657135333511
1.4855 4.5144213246642915
1.486 4.520530108251646
1.4865 4.518712148124812
1.487 4.508885739364593
1.4875 4.494187027655628
1.488 4.478755113722346
1.4885 4.465608768230353
1.489 4.455816847537597
1.4895 4.4490351034660724
1.49 4.444391236754725
1.4905 4.441102524473947
1.491 4.438647952249572
1.4915 4.436741625802344
1.492 4.435241364479263
1.4925 4.434078963047443
1.493 4.4332344679425395
1.4935 4.432714285258105
1.494 4.432574623053699
1.4945 4.432935601849189
1.495 4.4340401218635455
1.4955 4.43631353455961
1.496 4.44038294198688
1.4965 4.446942560496196
1.497 4.456231026668065
1.4975 4.467220166710509
1.498 4.4770625671455155
1.4985 4.482081208082664
1.499 4.480167584511061
1.4995 4.472461242110881
1.5 4.4622352480603285
1.5005 4.4524840321615295
1.501 4.444645210416122
1.5015 4.438881266759123
1.502 4.43477323939675
1.5025 4.431806398437593
1.503 4.429573554983263
1.5035 4.427791321865862
1.504 4.426287986423243
1.5045 4.424982652427633
1.505 4.423843555816913
1.5055 4.422895674855034
1.506 4.422209290836418
1.5065 4.421903487686586
1.507 4.42212977479332
1.5075 4.423008112817571
1.508 4.42451816370001
1.5085 4.4264119904691475
1.509 4.428230377924726
1.5095 4.429466147425944
1.51 4.429688745465488
1.5105 4.428594098992462
1.511 4.426040233926034
1.5115 4.4221452073471825
1.512 4.417354214652462
1.5125 4.412310478227108
1.513 4.407585373398562
1.5135 4.403553695569923
1.514 4.400350334489764
1.5145 4.397961335072654
1.515 4.39631401086321
1.5155 4.395329650484187
1.516 4.394951626667763
1.5165 4.395160771521048
1.517 4.395965076787911
1.5175 4.39743851551857
1.518 4.399712564541006
1.5185 4.402974148985584
1.519 4.407320262988068
1.5195 4.41255558163551
1.52 4.4179808693301466
1.5205 4.422327739725481
1.521 4.424043398323184
1.5215 4.422008346554134
1.522 4.416212687144664
1.5225 4.407801939730594
1.523 4.398430964587104
1.5235 4.389513548641539
1.524 4.381844872822712
1.5245 4.37569101259161
1.525 4.370980477056832
1.5255 4.367496064370854
1.526 4.364974980577061
1.5265 4.3631815013542115
1.527 4.361925918234841
1.5275 4.36109922166898
1.528 4.3606657272498035
1.5285 4.360662778442264
1.529 4.361186582372874
1.5295 4.362442742670701
1.53 4.364762571158363
1.5305 4.368673087852081
1.531 4.374872623801825
1.5315 4.384095624991146
1.532 4.3967510813950925
1.5325 4.41226806062284
1.533 4.428410264300175
1.5335 4.441152163729659
1.534 4.446007661225303
1.5345 4.440578088249773
1.535 4.426132996051547
1.5355 4.406707863501706
1.536 4.386664454362882
1.5365 4.368887369436629
1.537 4.35448704451179
1.5375 4.34338536577101
1.538 4.334986042012338
1.5385 4.328614227857876
1.539 4.32373190173893
1.5395 4.319933205531071
1.54 4.3169247604308785
1.5405 4.31448220539511
1.541 4.312451272761609
1.5415 4.310728172228772
1.542 4.309258106855018
1.5425 4.308020077755962
1.543 4.3070213015397885
1.5435 4.3062848062945855
1.544 4.305862467855499
1.5445 4.3058377652804944
1.545 4.306335717162743
1.5455 4.30755650396087
1.546 4.309815534555292
1.5465 4.313620563559305
1.547 4.319733115498669
1.5475 4.329098508402496
1.548 4.342368333659057
1.5485 4.359046176561606
1.549 4.376642724043168
1.5495 4.390530959155693
1.55 4.39520605205455
1.5505 4.387176745222793
1.551 4.368234799462363
1.5515 4.345357303682818
1.552 4.325692980923203
1.5525 4.312179584915145
1.553 4.304053615031838
1.5535 4.299423035543215
1.554 4.296752456051313
1.5545 4.2951172973745075
1.555 4.294029039765808
1.5555 4.293250431781305
1.556 4.29267052800973
1.5565 4.292247718777149
1.557 4.291968966901128
1.5575 4.291851410854421
1.558 4.29196777617834
1.5585 4.292520287865718
1.559 4.29402567010255
1.5595 4.297677479936355
1.56 4.305965779108415
1.5605 4.323099645353914
1.561 4.353877532166265
1.5615 4.399070227510193
1.562 4.448220124270992
1.5625 4.478985603117896
1.563 4.474935745863088
1.5635 4.443306201501973
1.564 4.404020652895494
1.5645 4.370080639996096
1.565 4.3432097923677135
1.5655 4.320949650506168
1.566 4.30233649677096
1.5665 4.287697271195046
1.567 4.276976289521762
1.5675 4.269446946027512
1.568 4.264162751053905
1.5685 4.260304074122231
1.569 4.257313150232851
1.5695 4.254859315492884
1.57 4.252772148840591
1.5705 4.250974241233313
1.571 4.249454244531136
1.5715 4.24825539007965
1.572 4.247473746937719
1.5725 4.247257919694225
1.573 4.24780183739085
1.5735 4.249335687426538
1.574 4.252101639523343
1.5745 4.2563288015704925
1.575 4.262108029974105
1.5755 4.269141186959161
1.576 4.27643661190396
1.5765 4.28233234603312
1.577 4.285216446910156
1.5775 4.28437146835284
1.578 4.280177159541171
1.5785 4.273543783686404
1.579 4.2654920711041475
1.5795 4.257142389065955
1.58 4.249520781344041
1.5805 4.243283509649987
1.581 4.238554222283423
1.5815 4.235094692056733
1.582 4.232528389720254
1.5825 4.230524901737639
1.583 4.2288534578331545
1.5835 4.227389095855297
1.584 4.226093664619902
1.5845 4.2249958044287625
1.585 4.224192037098342
1.5855 4.223868571375015
1.586 4.22429755448356
1.5865 4.225883145087573
1.587 4.229130776811517
1.5875 4.2346422971385715
1.588 4.24285426498271
1.5885 4.2534527118025744
1.589 4.264642327317511
1.5895 4.273140087290849
1.59 4.2755814808319785
1.5905 4.270351540930041
1.591 4.258562431002315
1.5915 4.243340665492101
1.592 4.228201981936443
1.5925 4.215634407811815
1.593 4.20644876293201
1.5935 4.200174018143719
1.594 4.195868863325402
1.5945 4.192705097001466
1.595 4.19013032952033
1.5955 4.187836703300056
1.596 4.185676978268764
1.5965 4.183606262178517
1.597 4.181635123941596
1.5975 4.179819169314716
1.598 4.178268872324868
1.5985 4.1771601168047665
1.599 4.176746779448268
1.5995 4.177350645685517
1.6 4.179220201542379
1.6005 4.182261633861089
1.601 4.185592342652655
1.6015 4.187224106986176
1.602 4.184604731055267
1.6025 4.176337973344055
1.603 4.1637070640509135
1.6035 4.150178877469547
1.604 4.1393976163558
1.6045 4.1336553014344135
1.605 4.133528663643269
1.6055 4.138191019899536
1.606 4.145959380696623
1.6065 4.154958091797215
1.607 4.163749255734685
1.6075 4.171591403436209
1.608 4.178377437431668
1.6085 4.184263051474722
1.609 4.18934153199331
1.6095 4.193540010141825
1.61 4.19670069506467
1.6105 4.198636116426054
1.611 4.199182868640704
1.6115 4.198288381873655
1.612 4.19618628851669
1.6125 4.193350832772368
1.613 4.190321416644301
1.6135 4.187583703717173
1.614 4.1854578885500695
1.6145 4.184055484618489
1.615 4.183328301020491
1.6155 4.18316669994216
1.616 4.18345485347417
1.6165 4.184099670604215
1.617 4.185039316958085
1.6175 4.18621214752121
1.618 4.187575974165147
1.6185 4.189085001921016
1.619 4.190707790825832
1.6195 4.192425490517729
1.62 4.194251917555406
1.6205 4.196213928872681
1.621 4.198310001298361
1.6215 4.200466903454935
1.622 4.202493560271633
1.6225 4.203989512262038
1.623 4.204401287698734
1.6235 4.203354215706848
1.624 4.2009560202464025
1.6245 4.197709228993404
1.625 4.194208022918629
1.6255 4.190930813362955
1.626 4.188196881775643
1.6265 4.1861617935120465
1.627 4.184847550614921
1.6275 4.184205214369309
1.628 4.184185682917955
1.6285 4.184774105639296
1.629 4.186026194947179
1.6295 4.1880816882244725
1.63 4.191224467757491
1.6305 4.195959564146205
1.631 4.203122626772992
1.6315 4.213999511976941
1.632 4.2301258278620475
1.6325 4.252228179408697
1.633 4.2780719352937515
1.6335 4.301097616610702
1.634 4.312374457696037
1.6345 4.30612980662466
1.635 4.284952669491319
1.6355 4.257582266072752
1.636 4.232521081110179
1.6365 4.213972986713684
1.637 4.202135400769124
1.6375 4.195397109233091
1.638 4.191938329117396
1.6385 4.190389680926681
1.639 4.189933238492524
1.6395 4.190175285256863
1.64 4.190945711086065
1.6405 4.1921681157212705
1.641 4.193812116035665
1.6415 4.1959248841445005
1.642 4.198692357921341
1.6425 4.202567479442812
1.643 4.208362464508167
1.6435 4.217264137913616
1.644 4.230490904387538
1.6445 4.248609557862138
1.645 4.270823899707739
1.6455 4.294767455464153
1.646 4.3167927366188215
1.6465 4.332266200065395
1.647 4.336987508551354
1.6475 4.329627102031288
1.648 4.312555989411421
1.6485 4.289908695860313
1.649 4.265656303117734
1.6495 4.243861187003943
1.65 4.227613551707621
1.6505 4.21738422471251
1.651 4.211659639531148
1.6515 4.208619093840018
1.652 4.2070099134593795
1.6525 4.206158452358779
1.653 4.205745441488113
1.6535 4.205635369823901
1.654 4.20577207846049
1.6545 4.206153280908761
1.655 4.206821035298296
1.6555 4.2078830288075215
1.656 4.209584005488927
1.6565 4.212434393775678
1.657 4.217400335527901
1.6575 4.2260926871313815
1.658 4.240467295414994
1.6585 4.261307996565315
1.659 4.285472280074296
1.6595 4.304734710386856
1.66 4.310140153650367
1.6605 4.2993810800785885
1.661 4.278999599200017
1.6615 4.257991264231692
1.662 4.241777431241533
1.6625 4.2313094366868365
1.663 4.225318792222862
1.6635 4.222248636374007
1.664 4.220948709592009
1.6645 4.220712455841551
1.665 4.221145804442199
1.6655 4.222040418498749
1.666 4.223301754174879
1.6665 4.224898592853047
1.667 4.226860908029347
1.6675 4.229302764905161
1.668 4.2325174996297585
1.6685 4.237152455224879
1.669 4.2445386941823875
1.6695 4.257173900798283
1.67 4.278921468633922
1.6705 4.313793079382214
1.671 4.362017223059191
1.6715 4.415270097241389
1.672 4.460089140537437
1.6725 4.48704067395014
1.673 4.487986462125794
1.6735 4.4547388457163555
1.674 4.395999244391132
1.6745 4.338048334275622
1.675 4.298386640158596
1.6755 4.277022778070223
1.676 4.267092693713839
1.6765 4.262854358380978
1.677 4.2611252065630305
1.6775 4.260457120422671
1.678 4.260261691113615
1.6785 4.260329862494793
1.679 4.2606022025479495
1.6795 4.261090728367626
1.68 4.261830746343883
1.6805 4.26288926567494
1.681 4.264401885759615
1.6815 4.266663054447538
1.682 4.270302313845149
1.6825 4.27639627155368
1.683 4.28600770150821
1.6835 4.298053758506938
1.684 4.30641015174358
1.6845 4.303199197064669
1.685 4.2904400148793504
1.6855 4.281246631069998
1.686 4.285544888985471
1.6865 4.301498935169675
1.687 4.319101630492814
1.6875 4.328795229735783
1.688 4.328099156150656
1.6885 4.320607183827648
1.689 4.311225843525221
1.6895 4.303164927047622
1.69 4.297490777328668
1.6905 4.294018608258658
1.691 4.2921595434599675
1.6915 4.29135117266607
1.692 4.291164028053992
1.6925 4.291308027822834
1.693 4.2915841200272835
1.6935 4.2919157683862705
1.694 4.292338453871985
1.6945 4.292955093137569
1.695 4.293861787864459
1.6955 4.295104893747054
1.696 4.296665464671912
1.6965 4.298472464991327
1.697 4.300425583439028
1.6975 4.302423066489518
1.698 4.304393203637237
1.6985 4.306297027756165
1.699 4.308175903472034
1.6995 4.310126560949759
1.7 4.3122661597402425
1.7005 4.314673756040848
1.701 4.317349241644403
1.7015 4.320183549728399
1.702 4.322973280309092
1.7025 4.325481609821163
1.703 4.32754077169085
1.7035 4.3291562846878255
1.704 4.330479552382337
1.7045 4.331702375307155
1.705 4.3329298721518645
1.7055 4.334076545817562
1.706 4.334847405322198
1.7065 4.334826110017899
1.707 4.333686530655078
1.7075 4.331433534216409
1.708 4.328478744375276
1.7085 4.325461391279254
1.709 4.3228962430681355
1.7095 4.320991745728887
1.71 4.319707480352119
1.7105 4.318902888762591
1.711 4.318439139450153
1.7115 4.318233648404935
1.712 4.318237791253861
1.7125 4.318433380450283
1.713 4.318820809383193
1.7135 4.3194119838906415
1.714 4.320240529361365
1.7145 4.321362390247148
1.715 4.322864689375478
1.7155 4.324849278137413
1.716 4.327389529218469
1.7165 4.330469221542816
1.717 4.333902612029365
1.7175 4.337327503976673
1.718 4.340321803799838
1.7185 4.342597585081918
1.719 4.344071043348689
1.7195 4.34481155238294
1.72 4.34497474217117
1.7205 4.344789534776905
1.721 4.344497745446323
1.7215 4.344281823222478
1.722 4.344251460196491
1.7225 4.344474212327225
1.723 4.3450375631351354
1.7235 4.346054965396925
1.724 4.347642683763673
1.7245 4.3498288103828076
1.725 4.3524549434573645
1.7255 4.355156528869846
1.726 4.3574223707787665
1.7265 4.358747935220399
1.727 4.358818453124166
1.7275 4.357662997718298
1.728 4.3556701632118555
1.7285 4.353398407601289
1.729 4.351338765145678
1.7295 4.349773956577212
1.73 4.348761312679087
1.7305 4.348223261163217
1.731 4.348028335121296
1.7315 4.348087867186211
1.732 4.348350522305238
1.7325 4.348800827510298
1.733 4.349434568540802
1.7335 4.3502869669501
1.734 4.35141410366104
1.7345 4.3529279142580455
1.735 4.35499264559322
1.7355 4.357839889179954
1.736 4.361700977063953
1.7365 4.3666923058552625
1.737 4.37261744771144
1.7375 4.37878633624216
1.738 4.384030343486624
1.7385 4.387047926886411
1.739 4.3869920328741445
1.7395 4.383863203584428
1.74 4.3784646008595915
1.7405 4.3719589701542185
1.741 4.3654192297082135
1.7415 4.359531898877635
1.742 4.354566222204892
1.7425 4.350537910902289
1.743 4.347347960208961
1.7435 4.344885294732504
1.744 4.343046909010513
1.7445 4.341757267115628
1.745 4.340980549827692
1.7455 4.3407306631376
1.746 4.341083661483512
1.7465 4.3422035201127995
1.747 4.3443203004538615
1.7475 4.347685933733133
1.748 4.352383829823503
1.7485 4.358015627581827
1.749 4.363416942206315
1.7495 4.366933397554301
1.75 4.367560681000723
1.7505 4.36589621552664
1.751 4.363205789640548
1.7515 4.359578459985637
1.752 4.354126438071526
1.7525 4.346991072149705
1.753 4.33971334967
1.7535 4.333745578457987
1.754 4.329560191448368
1.7545 4.32689259959237
1.755 4.325288987979596
1.7555 4.32438610603504
1.756 4.323958497627749
1.7565 4.323897524999933
1.757 4.3241590030809
1.7575 4.324733317447504
1.758 4.325650228674271
1.7585 4.326953993086314
1.759 4.328737075851808
1.7595 4.331157835625304
1.76 4.3344661925019645
1.7605 4.33894613079399
1.761 4.344712078779424
1.7615 4.3513522970692735
1.762 4.357796842723983
1.7625 4.362717882458534
1.763 4.365233388811819
1.7635 4.365287901821081
1.764 4.363510995405753
1.7645 4.360826463225494
1.765 4.3580058022374635
1.7655 4.355465185938072
1.766 4.353340253543373
1.7665 4.3516731141127964
1.767 4.350479660448268
1.7675 4.349740194000318
1.768 4.349402548842781
1.7685 4.349390735168872
1.769 4.349647255912207
1.7695 4.350123814935935
1.77 4.35076487468488
1.7705 4.351485301792871
1.771 4.352198735816029
1.7715 4.352858633595267
1.772 4.353491769182793
1.7725 4.354153942142399
1.773 4.354868911215266
1.7735 4.355604606519896
1.774 4.356322500210626
1.7745 4.357019510252161
1.775 4.357725516136008
1.7755 4.358480424703775
1.776 4.359302201324113
1.7765 4.360199322822136
1.777 4.361198444543709
1.7775 4.362380113794813
1.778 4.363867817056231
1.7785 4.3657851314881855
1.779 4.368173405406691
1.7795 4.370918311048242
1.78 4.373691534296518
1.7805 4.376060008925665
1.781 4.377701966432276
1.7815 4.378582109559306
1.782 4.37884021765094
1.7825 4.378529021262469
1.783 4.377518933951204
1.7835 4.375728688487755
1.784 4.373418352437349
1.7845 4.371076204579745
1.785 4.369142357153053
1.7855 4.367821528555388
1.786 4.3671326310684035
1.7865 4.367008767141715
1.787 4.367373920811882
1.7875 4.36815526234616
1.788 4.3693118226063765
1.7885 4.370817325138643
1.789 4.372679782395589
1.7895 4.374939069314821
1.79 4.377696269120478
1.7905 4.381177613788437
1.791 4.385844206973505
1.7915 4.392564148769648
1.792 4.40275410891502
1.7925 4.418124829190213
1.793 4.439569769807762
1.7935 4.465508830689926
1.794 4.49110113628572
1.7945 4.509844444894372
1.795 4.516664196649558
1.7955 4.5107202469745
1.796 4.495514313029671
1.7965 4.4763561938176375
1.797 4.457679620259779
1.7975 4.442046229028782
1.798 4.430355089528153
1.7985 4.422384312201099
1.799 4.4173865683903335
1.7995 4.414522371360408
1.8 4.413084293696769
1.8005 4.412564329859889
1.801 4.412617083183473
1.8015 4.41304111066965
1.802 4.413708902994771
1.8025 4.414556440245071
1.803 4.415551289439489
1.8035 4.416692481923959
1.804 4.418023466603862
1.8045 4.419599591805631
1.805 4.421484164521973
1.8055 4.423741294189093
1.806 4.426438987915735
1.8065 4.429649041279419
1.807 4.433454567605062
1.8075 4.437909213149548
1.808 4.443013600203776
1.8085 4.448716081550082
1.809 4.4549354375774355
1.8095 4.461628980657129
1.81 4.468849822730847
1.8105 4.476723171220917
1.811 4.485300573392329
1.8115 4.494383703881478
1.812 4.503336530270425
1.8125 4.51105343257282
1.813 4.516229416301736
1.8135 4.51775666297216
1.814 4.515495284058736
1.8145 4.51114621502231
1.815 4.5082616505347355
1.8155 4.510004867974005
1.816 4.515470180360315
1.8165 4.518764122592848
1.817 4.5138839659429495
1.8175 4.500707343470361
1.818 4.484290418309095
1.8185 4.469623916711861
1.819 4.458881289371431
1.8195 4.452001211843263
1.82 4.44802014387023
1.8205 4.445908733050396
1.821 4.444907478427663
1.8215 4.444560780035325
1.822 4.4446301089508475
1.8225 4.445007606596184
1.823 4.445652551873262
1.8235 4.446551146383528
1.824 4.447707763328958
1.8245 4.449123524590527
1.825 4.450829233980781
1.8255 4.452886407554362
1.826 4.45544177840496
1.8265 4.458795069723691
1.827 4.46349182689377
1.8275 4.470432168386805
1.828 4.4808716350183575
1.8285 4.496095599135621
1.829 4.516482120054632
1.8295 4.540273249967183
1.83 4.563138980884429
1.8305 4.579836589030163
1.831 4.587106801221705
1.8315 4.585118791745015
1.832 4.576274416172276
1.8325 4.562910950731024
1.833 4.546439752933204
1.8335 4.527900292587616
1.834 4.509177917787492
1.8345 4.49345823845113
1.835 4.484591572828244
1.8355 4.485433864412744
1.836 4.495943623013027
1.8365 4.5120197344579696
1.837 4.526361619450795
1.8375 4.5323595845044204
1.838 4.52852637987617
1.8385 4.518504455639104
1.839 4.507106881618799
1.8395 4.497384112292528
1.84 4.490295077630841
1.8405 4.485559351591985
1.841 4.482490509949078
1.8415 4.480466890914742
1.842 4.479063379052495
1.8425 4.478033136815426
1.843 4.47725005937101
1.8435 4.476654783885812
1.844 4.47622885384095
1.8445 4.4759815364316315
1.845 4.475963422974249
1.8455 4.476286156508787
1.846 4.477208456258185
1.8465 4.479321544851536
1.847 4.483972972385055
1.8475 4.494117425853328
1.848 4.515519255719412
1.8485 4.556996491279846
1.849 4.625400502170174
1.8495 4.709765164103078
1.85 4.765423368440049
1.8505 4.745651117624603
1.851 4.667961453227069
1.8515 4.588069463407948
1.852 4.533668857645245
1.8525 4.503486562953717
1.853 4.48840479270494
1.8535 4.481164159798973
1.854 4.477660746207497
1.8545 4.475907602568211
1.855 4.475016146040413
1.8555 4.474599174942326
1.856 4.4745119590840785
1.8565 4.474716988863473
1.857 4.475269369058833
1.8575 4.476304349261819
1.858 4.478079498860821
1.8585 4.48098602690462
1.859 4.485526632921492
1.8595 4.492112429444711
1.86 4.500689539130305
1.8605 4.51026163301938
1.861 4.518779417895579
1.8615 4.523765707430871
1.862 4.523695480079303
1.8625 4.5189158640050495
1.863 4.5112198938666745
1.8635 4.502666187701739
1.864 4.494760202053858
1.8645 4.4883065748499975
1.865 4.483531846644881
1.8655 4.480258992733023
1.866 4.478115282692804
1.8665 4.476708784999105
1.867 4.475736090275221
1.8675 4.47499580807457
1.868 4.474378245254639
1.8685 4.47384678336751
1.869 4.473416634454803
1.8695 4.473158066369071
1.87 4.473201238293739
1.8705 4.473753488232464
1.871 4.4751054886212005
1.8715 4.477619950928342
1.872 4.481660134541893
1.8725 4.4874179163054455
1.873 4.494612268141137
1.8735 4.502193047475653
1.874 4.508367437527418
1.8745 4.511305237400971
1.875 4.5100942903785475
1.8755 4.505157522860828
1.876 4.497904188529783
1.8765 4.490067912770818
1.877 4.483030153762557
1.8775 4.47744162923592
1.878 4.473308945598448
1.8785 4.470324791987786
1.879 4.4681520258806104
1.8795 4.4665257224402
1.88 4.465267598584183
1.8805 4.464260246234095
1.881 4.463423490380522
1.8815 4.462700407020807
1.882 4.46205039874006
1.8825 4.4614399292411955
1.883 4.460835724049589
1.8835 4.460215152446444
1.884 4.459579384805452
1.8845 4.458930798718156
1.885 4.458295309235257
1.8855 4.457735561963282
1.886 4.457361679064731
1.8865 4.457379254287887
1.887 4.458128853333121
1.8875 4.4601790710147045
1.888 4.464438375895706
1.8885 4.472282204758019
1.889 4.48569938901355
1.8895 4.507553559731604
1.89 4.542336887335632
1.8905 4.595845047688573
1.891 4.664926957316209
1.8915 4.724652001162625
1.892 4.751731137462516
1.8925 4.739953045057644
1.893 4.68681072985705
1.8935 4.602801957851251
1.894 4.526959883305936
1.8945 4.4846884356249985
1.895 4.467295115470262
1.8955 4.461192957812476
1.896 4.459450690700657
1.8965 4.459394831867928
1.897 4.460031298505521
1.8975 4.460944126230957
1.898 4.461910484948047
1.8985 4.462769959672609
1.899 4.4634177969069855
1.8995 4.463803583391569
1.9 4.4639543187337685
1.9005 4.463961526346613
1.901 4.464021610825564
1.9015 4.4644759554440165
1.902 4.466076536943453
1.9025 4.470749766586452
1.903 4.483655406943087
1.9035 4.516504010336754
1.904 4.584157757426682
1.9045 4.677839073840082
1.905 4.755906277906482
1.9055 4.7948819488433
1.906 4.796726906787927
1.9065 4.7657743118841
1.907 4.71035241574629
1.9075 4.649714122643579
1.908 4.598492050236595
1.9085 4.5589001430678
1.909 4.529548502264277
1.9095 4.508877787638297
1.91 4.4950821259831395
1.9105 4.486314570587148
1.911 4.481067937298525
1.9115 4.478284728313862
1.912 4.47724254430748
1.9125 4.477384473219844
1.913 4.478183268800312
1.9135 4.4791136211415745
1.914 4.479781374604941
1.9145 4.480032344737642
1.915 4.47993552818316
1.9155 4.479573102397047
1.916 4.4789170969263585
1.9165 4.477824418967596
1.917 4.476161395175981
1.9175 4.473945593708344
1.918 4.47141067607084
1.9185 4.468897879705863
1.919 4.466700038271882
1.9195 4.464928946175095
1.92 4.463575982238592
1.9205 4.462583927954943
1.921 4.461940091661389
1.9215 4.461697921995424
1.922 4.462036299286177
1.9225 4.463365254876316
1.923 4.466681453723063
1.9235 4.474575516755308
1.924 4.494340567227904
1.9245 4.544566169510939
1.925 4.651254361260363
1.9255 4.790643838924239
1.926 4.888241815636953
1.9265 4.925852359823531
1.927 4.900157892872129
1.9275 4.792634732990934
1.928 4.658251265673848
1.9285 4.568563777005747
1.929 4.520778127973069
1.9295 4.496525761078968
1.93 4.484374327850875
1.9305 4.478468559174101
1.931 4.475912553213543
1.9315 4.475275953157536
1.932 4.475866871817693
1.9325 4.47736992833157
1.933 4.4797032452034395
1.9335 4.4829200867436585
1.934 4.487097694660121
1.9345 4.4920700891772976
1.935 4.4971229059635105
1.9355 4.50094750948555
1.936 4.5022601163025575
1.9365 4.500741478012098
1.937 4.497304015806303
1.9375 4.493370612726584
1.938 4.489968175992023
1.9385 4.487462178294055
1.939 4.485794213506522
1.9395 4.484790485885294
1.94 4.484308774644604
1.9405 4.484285432131801
1.941 4.484741234034513
1.9415 4.485830190664214
1.942 4.487958764573523
1.9425 4.4921493719637136
1.943 4.501336947587954
1.9435 4.524433878127966
1.944 4.583620184721684
1.9445 4.694801973884043
1.945 4.802320676793079
1.9455 4.853069317059185
1.946 4.851628966899804
1.9465 4.798344968625272
1.947 4.689522040217651
1.9475 4.578958701294398
1.948 4.522225196356671
1.9485 4.50195139333388
1.949 4.495010978510654
1.9495 4.492435315273393
1.95 4.491487538861045
1.9505 4.49131984103104
1.951 4.4916894544566945
1.9515 4.492636892144746
1.952 4.4944978511230635
1.9525 4.498144013598082
1.953 4.5056279630507285
1.9535 4.521980579311548
1.954 4.559094019214725
1.9545 4.635661383223055
1.955 4.742987800090863
1.9555 4.823520216097147
1.956 4.855515975066594
1.9565 4.851528036804557
1.957 4.816139291594047
1.9575 4.745423727283412
1.958 4.6528261088070275
1.9585 4.578197478755654
1.959 4.537228546124681
1.9595 4.5180825805434095
1.96 4.509475155858351
1.9605 4.5060739623167345
1.961 4.505829763992064
1.9615 4.508171932086753
1.962 4.513215960746339
1.9625 4.5214199491986795
1.963 4.533222120629081
1.9635 4.5484442859573315
1.964 4.5651515885013
1.9645 4.578399705394928
1.965 4.581416290446485
1.9655 4.570687569815422
1.966 4.550022903589885
1.9665 4.527742999776653
1.967 4.510084432747527
1.9675 4.498549253602111
1.968 4.491788222425423
1.9685 4.487986024048852
1.969 4.485836487417923
1.9695 4.484583710628297
1.97 4.48382767854173
1.9705 4.483369727683669
1.971 4.483139826619303
1.9715 4.483153625249149
1.972 4.483527830497041
1.9725 4.484529494287151
1.973 4.486697709170362
1.9735 4.491082322101847
1.974 4.499563836119598
1.9745 4.515118209837971
1.975 4.541325853041564
1.9755 4.579598343559696
1.976 4.623296032905356
1.9765 4.655115752025233
1.977 4.6587282138682555
1.9775 4.633198342069684
1.978 4.591924523678267
1.9785 4.551852036586452
1.979 4.522377413037231
1.9795 4.5037122672141505
1.98 4.492506205558063
1.9805 4.485773461692436
1.981 4.4816516486915114
1.9815 4.479101100094664
1.982 4.477556508586573
1.9825 4.476745800270591
1.983 4.476561898739104
1.9835 4.47705497402712
1.984 4.4783712165196805
1.9845 4.480766123294383
1.985 4.484500655377654
1.9855 4.489647311928642
1.986 4.495806886741227
1.9865 4.501879236047432
1.987 4.506214160507638
1.9875 4.507289353958572
1.988 4.504548416571617
1.9885 4.498698908812366
1.989 4.4912446897854545
1.9895 4.483744228424
1.99 4.477270481753464
1.9905 4.4722669199715375
1.991 4.4686911944956895
1.9915 4.46627647701217
1.992 4.464683108813436
1.9925 4.463631807091679
1.993 4.462953728344332
1.9935 4.462640470169096
1.994 4.462807543867217
1.9945 4.463689068379554
1.995 4.46565313519062
1.9955 4.469296125664278
1.996 4.475613311554063
1.9965 4.486286556125575
1.997 4.503908471370793
1.9975 4.5305814109729505
1.998 4.5630724725000595
1.9985 4.590568057223671
1.999 4.602880614624662
1.9995 4.597128038196629
2.0 4.576645118451366
2.0005 4.549589571190487
2.001 4.525137059769457
2.0015 4.507367003719421
2.002 4.495354169795733
2.0025 4.4871139657607495
2.003 4.481598131452739
2.0035 4.478622794330568
2.004 4.478428660215594
2.0045 4.481658936678959
2.005 4.4899650817398085
2.0055 4.507556885722361
2.006 4.543311268703465
2.0065 4.602220449887846
2.007 4.656798641837535
2.0075 4.68082306160029
2.008 4.685324269252724
2.0085 4.683431195381176
2.009 4.680099544928731
2.0095 4.676757693665334
2.01 4.67387940345933
2.0105 4.6718463953414675
2.011 4.67130739351597
2.0115 4.673370047524968
2.012 4.679359675204268
2.0125 4.689102537632535
2.013 4.697595217439763
2.0135 4.69536949182356
2.014 4.676942640173656
2.0145 4.64672909248612
2.015 4.61385031293428
2.0155 4.584833424058174
2.016 4.561967405190074
2.0165 4.545139445149794
2.017 4.5332303539939796
2.0175 4.524738473960034
2.018 4.518141711714043
2.0185 4.512086869236906
2.019 4.505637509871209
2.0195 4.498470911742319
2.02 4.4909816246256336
2.0205 4.483988743582803
2.021 4.478229950530561
2.0215 4.473968731961043
2.022 4.471031346032405
2.0225 4.469065914944891
2.023 4.467726020850777
2.0235 4.46677909996385
2.024 4.466103469025737
2.0245 4.465667189870513
2.025 4.46552006559702
2.0255 4.465804819507416
2.026 4.4668332044686005
2.0265 4.469201447486065
2.027 4.4740081077300635
2.0275 4.48313822695881
2.028 4.499494162933542
2.0285 4.526396488492881
2.029 4.5640890409041495
2.0295 4.60312295021457
2.03 4.628503812438141
2.0305 4.637468202877838
2.031 4.638324565725672
2.0315 4.638801566058196
2.032 4.643169907585665
2.0325 4.653650647901718
2.033 4.671290375649366
2.0335 4.695292289444951
2.034 4.720996123708852
2.0345 4.738317299775962
2.035 4.734687774019515
2.0355 4.704732401868061
2.036 4.658284161222679
2.0365 4.612550920947778
2.037 4.577833889531774
2.0375 4.555065307210669
2.038 4.541105134604867
2.0385 4.532567752603257
2.039 4.527050504770824
2.0395 4.523117248343225
2.04 4.520014417364574
2.0405 4.5173791981750115
2.041 4.515089089512286
2.0415 4.51316325309634
2.042 4.51174854608822
2.0425 4.511164058192921
2.043 4.5119859617674285
2.0435 4.5151550124045245
2.044 4.5219525994555605
2.0445 4.5335522387815095
2.045 4.549837559490961
2.0455 4.567642671966264
2.046 4.5801879874547575
2.0465 4.580364940577733
2.047 4.5668189386146
2.0475 4.545503535719415
2.048 4.524228245560367
2.0485 4.507372270662201
2.049 4.4955185116553915
2.0495 4.487511395745172
2.05 4.482022932854526
2.0505 4.478109743589671
2.051 4.475240291791462
2.0515 4.4732007490323875
2.052 4.472052086045347
2.0525 4.472128918600817
2.053 4.474166794446739
2.0535 4.4795694034737314
2.054 4.490752785736958
2.0545 4.511238553769654
2.055 4.544045070351802
2.0555 4.58626726612908
2.056 4.622082273338768
2.0565 4.628299225168344
2.057 4.598518423966222
2.0575 4.551778520984517
2.058 4.509852680641557
2.0585 4.481218746096244
2.059 4.464363076621113
2.0595 4.455069102449236
2.06 4.449902172195224
2.0605 4.446764693497408
2.061 4.444540190471543
2.0615 4.442668092758015
2.062 4.440881698608819
2.0625 4.4390795078957135
2.063 4.4372656419194945
2.0635 4.435552444231633
2.064 4.434214221440016
2.0645 4.433830813789766
2.065 4.435594830847461
2.0655 4.441718735636914
2.066 4.4556705195782795
2.0665 4.481036195281987
2.067 4.517519281593104
2.0675 4.556252783358928
2.068 4.582548720060818
2.0685 4.5861670155887895
2.069 4.566552664629067
2.0695 4.531599701468857
2.07 4.493287083306018
2.0705 4.460991590894342
2.071 4.437858322914507
2.0715 4.422679246628291
2.072 4.413074754847609
2.0725 4.407125450421517
2.073 4.403744906825774
2.0735 4.40259137555024
2.074 4.403985392091788
2.0745 4.408961418806006
2.075 4.419287172273356
2.0755 4.436953110798275
2.076 4.462229941900424
2.0765 4.491475224387783
2.077 4.518894976717108
2.0775 4.541279888081559
2.078 4.558712548918508
2.0785 4.5717537284673435
2.079 4.579190679186341
2.0795 4.577076469463848
2.08 4.559513432701386
2.0805 4.523363666147797
2.081 4.476296467808372
2.0815 4.433496693745863
2.082 4.403514196545479
2.0825 4.385391783986715
2.083 4.37486302180428
2.0835 4.368372530251825
2.084 4.363834773249171
2.0845 4.360220125246038
2.085 4.357092759713553
2.0855 4.354303333259037
2.086 4.351854770577218
2.0865 4.349849274021273
2.087 4.3484562673329075
2.0875 4.347903851983818
2.088 4.348445504514982
2.0885 4.350287165362174
2.089 4.353458491864282
2.0895 4.357582794163014
2.09 4.361715413470377
2.0905 4.364536718015718
2.091 4.365061998865165
2.0915 4.363286641197697
2.092 4.36005534802226
2.0925 4.356377132021074
2.093 4.352968769329244
2.0935 4.350205265348706
2.094 4.348228632270149
2.0945 4.346997256574977
2.095 4.3463206877771325
2.0955 4.346041340733273
2.096 4.346293620063633
2.0965 4.347659621319532
2.097 4.351090957775157
2.0975 4.357737027152832
2.098 4.368871006478737
2.0985 4.38578617622001
2.099 4.4091907528594705
2.0995 4.437676022265905
2.1 4.465690188881607
2.1005 4.48366189198681
2.101 4.483464230615259
2.1015 4.465472417924244
2.102 4.43829509304994
2.1025 4.411270055902343
2.103 4.389409873950652
2.1035 4.3737206826671935
2.104 4.363402779852481
2.1045 4.3572963760293275
2.105 4.354450309106281
2.1055 4.354360917450374
2.106 4.357067810441097
2.1065 4.363048926063574
2.107 4.372925989080794
2.1075 4.386993838069297
2.108 4.404475294351811
2.1085 4.422498716320468
2.109 4.435928011228122
2.1095 4.439453360932775
2.11 4.430817885574405
2.1105 4.412107156647111
2.111 4.388331447859939
2.1115 4.364769284110872
2.112 4.344838871684803
2.1125 4.329639663945589
2.113 4.318935809225587
2.1135 4.311986653753464
2.114 4.307913700498534
2.1145 4.305860233954234
2.115 4.305135124632494
2.1155 4.305288475917446
2.116 4.306107404167984
2.1165 4.307615762324001
2.117 4.310131456939556
2.1175 4.314447697247567
2.118 4.322221163915489
2.1185 4.336656169046994
2.119 4.363491207124073
2.1195 4.411530949356517
2.12 4.490417075227982
2.1205 4.599760527281918
2.121 4.70490371801499
2.1215 4.734045946187853
2.122 4.6619001471745305
2.1225 4.5488164845925825
2.123 4.45301388166187
2.1235 4.389846502884649
2.124 4.3528546517717865
2.1245 4.332309532549993
2.125 4.321100783170764
2.1255 4.3150505740572465
2.126 4.311970724029501
2.1265 4.3108604528077334
2.127 4.311506483990784
2.1275 4.314531534952223
2.128 4.321841764417736
2.1285 4.336893360095082
2.129 4.362570548813367
2.1295 4.395022313059408
2.13 4.420719479739668
2.1305 4.428606156533768
2.131 4.423084800416835
2.1315 4.4149673965438465
2.132 4.4077434077129345
2.1325 4.399239297200572
2.133 4.388284641590251
2.1335 4.376336823353291
2.134 4.3656775864173705
2.1345 4.357874694870104
2.135 4.3534574319819805
2.1355 4.3523125367258055
2.136 4.354203430169025
2.1365 4.359150674677456
2.137 4.3676204909421665
2.1375 4.380438185993543
2.138 4.398096459507687
2.1385 4.419239366702452
2.139 4.439638148854054
2.1395 4.454416477992402
2.14 4.461875220514417
2.1405 4.463807882481018
2.141 4.4628867253091125
2.1415 4.4609484074002514
2.142 4.458912270044281
2.1425 4.457158947924472
2.143 4.455823518511605
2.1435 4.454925565631368
2.144 4.454448868126938
2.1445 4.454396468223465
2.145 4.454812244887056
2.1455 4.455824998837461
2.146 4.457683320777799
2.1465 4.460741906583375
2.147 4.465125811794604
2.1475 4.469037748255805
2.148 4.465039210382966
2.1485 4.444618025251004
2.149 4.418129951245317
2.1495 4.400585986819073
2.15 4.392371541112337
2.1505 4.389505613436643
2.151 4.389443017558153
2.1515 4.390976665944195
2.152 4.393567005809172
2.1525 4.396991609764986
2.153 4.4011905973321435
2.1535 4.406194919474339
2.154 4.412110446812121
2.1545 4.4191258424023045
2.155 4.4275262225266045
2.1555 4.437653999886197
2.156 4.449779606583873
2.1565 4.463885290840714
2.157 4.47944797230666
2.1575 4.495383483634993
2.158 4.510416116680207
2.1585 4.523660323144484
2.159 4.534898465596727
2.1595 4.544328398249664
2.16 4.551840090076355
2.1605 4.556532245124656
2.161 4.557063879648699
2.1615 4.552759713368855
2.162 4.544482182128935
2.1625 4.534367175754203
2.163 4.524704994126332
2.1635 4.51696763145024
2.164 4.511674445201801
2.1645 4.508721823319422
2.165 4.507731235305305
2.1655 4.508274372412825
2.166 4.509954513409041
2.1665 4.512512642586787
2.167 4.51585630990541
2.1675 4.520089208399107
2.168 4.525555287198524
2.1685 4.5329854657995226
2.169 4.543760757084436
2.1695 4.560239916634866
2.17 4.585592090776015
2.1705 4.621893509735581
2.171 4.665730137627754
2.1715 4.705209944097159
2.172 4.7260992489420515
2.1725 4.722855940059966
2.173 4.700357206243457
2.1735 4.668494609599763
2.174 4.637296341626869
2.1745 4.6130127351919485
2.175 4.597046083387865
2.1755 4.587945648395915
2.176 4.583647824039846
2.1765 4.582463312310693
2.177 4.583235636417057
2.1775 4.585250572534716
2.178 4.588085359697865
2.1785 4.591527316753104
2.179 4.5954971166739496
2.1795 4.600002114278037
2.18 4.605116644496589
2.1805 4.610913387953331
2.181 4.61743905295381
2.1815 4.624645126534159
2.182 4.632340802611652
2.1825 4.6401645439874075
2.183 4.6476081116198875
2.1835 4.654108425481469
2.184 4.659092907042196
2.1845 4.6621068579743055
2.185 4.663056012283239
2.1855 4.662422285738606
2.186 4.661096287617016
2.1865 4.659985551029933
2.187 4.659638707806658
2.1875 4.660201201084974
2.188 4.6615674661781705
2.1885 4.6635473572069275
2.189 4.665976626254603
2.1895 4.668759724422766
2.19 4.671865466647566
2.1905 4.6753304309074375
2.191 4.679267879554236
2.1915 4.683885366429311
2.192 4.689544715343094
2.1925 4.696831733714252
2.193 4.70658302712154
2.1935 4.719681359423402
2.194 4.736414452514977
2.1945 4.755303683643214
2.195 4.772129976091292
2.1955 4.781014477146923
2.196 4.778457621409099
2.1965 4.766882262484281
2.197 4.7528181045728575
2.1975 4.7416472045793325
2.198 4.73509562551154
2.1985 4.732408785899996
2.199 4.732205218525684
2.1995 4.733391250412411
2.2 4.735288940723865
2.2005 4.737513970770551
2.201 4.739856237885136
2.2015 4.7422145390226165
2.202 4.744544385773225
2.2025 4.746859045543013
2.203 4.749210573035605
2.2035 4.751718340368133
2.204 4.754589166391152
2.2045 4.75816466629129
2.205 4.762927843363928
2.2055 4.769372101830206
2.206 4.777587979188879
2.2065 4.786712183273907
2.207 4.7948329837488215
2.2075 4.799810756066246
2.208 4.800553908851016
2.2085 4.797675106138855
2.209 4.793029245396389
2.2095 4.788549557159922
2.21 4.785369951019475
2.2105 4.783736938163336
2.211 4.78338273350503
2.2115 4.783913226759258
2.212 4.785008617094822
2.2125 4.7864585847324586
2.213 4.788156143066957
2.2135 4.7900978035233495
2.214 4.792387612082758
2.2145 4.795302625735318
2.215 4.799402996695776
2.2155 4.80570004467802
2.216 4.81583004716959
2.2165 4.831961748109065
2.217 4.855687289464327
2.2175 4.884917212974698
2.218 4.909845668865057
2.2185 4.915817978875396
2.219 4.898052031281007
2.2195 4.868457910124463
2.22 4.841669747836147
2.2205 4.823552813492431
2.221 4.813110979058307
2.2215 4.807576497320075
2.222 4.8047673980295285
2.2225 4.803389607373284
2.223 4.8027659338568265
2.2235 4.802554887068065
2.224 4.802594955727339
2.2245 4.802815166686401
2.225 4.8032081456382345
2.2255 4.803823784401124
2.226 4.804777982955515
2.2265 4.806275830898223
2.227 4.808651153889316
2.2275 4.812344218816109
2.228 4.817733387386952
2.2285 4.824705953731008
2.229 4.832042028115949
2.2295 4.837331965529214
2.23 4.838130451166367
2.2305 4.833855505294081
2.231 4.8263359883868455
2.2315 4.818276463407515
2.232 4.811482794605582
2.2325 4.806458444947329
2.233 4.802934013205761
2.2335 4.800429888208883
2.234 4.798540831620556
2.2345 4.796997894700868
2.235 4.795646032068141
2.2355 4.794425940827769
2.236 4.7933402786912
2.2365 4.792471383223783
2.237 4.792001870815112
2.2375 4.792272028874678
2.238 4.7938409967118085
2.2385 4.797452833839977
2.239 4.8037928770047325
2.2395 4.812853568758206
2.24 4.823089742697124
2.2405 4.831171143737781
2.241 4.833310762976379
2.2415 4.82790108012306
2.242 4.816970274680419
2.2425 4.804587823091469
2.243 4.794036856227453
2.2435 4.786522343801981
2.244 4.781736519831971
2.2445 4.778856391726333
2.245 4.777135752215231
2.2455 4.776061439533836
2.246 4.775317503754731
2.2465 4.774728312302117
2.247 4.7741917728870815
2.2475 4.7736688350885155
2.248 4.773161569629418
2.2485 4.772706637194763
2.249 4.772377367661174
2.2495 4.772307791153206
2.25 4.772686403643777
2.2505 4.773769913259874
2.251 4.775807580961444
2.2515 4.778897142643859
2.252 4.782753693913242
2.2525 4.786498816727165
2.253 4.788691968902332
2.2535 4.787927844193139
2.254 4.78373454874906
2.2545 4.777035500081669
2.255 4.769571900662288
2.2555 4.762808903064456
2.256 4.75732439498726
2.2565 4.753006294328762
2.257 4.7494998362074865
2.2575 4.746480123233794
2.258 4.743739396560193
2.2585 4.741159793589289
2.259 4.738688454267252
2.2595 4.736328152018525
2.26 4.734138682122086
2.2605 4.73223900414565
2.261 4.7308662519632
2.2615 4.730414446559263
2.262 4.731471830397301
2.2625 4.73469894778155
2.263 4.7403169595042565
2.2635 4.747199670434349
2.264 4.752583284652547
2.2645 4.7536292813253
2.265 4.749679907654481
2.2655 4.742452190914752
2.266 4.734265091182366
2.2665 4.726774929104015
2.267 4.720847927760947
2.2675 4.716726794594218
2.268 4.714218558650672
2.2685 4.712939890571543
2.269 4.71251592343278
2.2695 4.712666393482137
2.27 4.71319859046993
2.2705 4.714013072961586
2.271 4.715062944074423
2.2715 4.716362710068119
2.272 4.717992121724312
2.2725 4.7201073602613315
2.273 4.722963414272548
2.2735 4.726898492522213
2.274 4.73231421858361
2.2745 4.7396758480639205
2.275 4.7494263768233305
2.2755 4.7614914092325735
2.276 4.774199833195506
2.2765 4.7837196466717
2.277 4.785963722126314
2.2775 4.779918441681542
2.278 4.768458384132157
2.2785 4.75584789613744
2.279 4.745105329197634
2.2795 4.737274005296412
2.28 4.732059153092417
2.2805 4.728696985097735
2.281 4.726477772424693
2.2815 4.724916517360383
2.282 4.723717857021062
2.2825 4.722728379946626
2.283 4.7218830533417
2.2835 4.721158488107771
2.284 4.720570073557568
2.2845 4.720156531206608
2.285 4.719980512114701
2.2855 4.72013159739035
2.286 4.720732278435093
2.2865 4.721931271975831
2.287 4.723893387646858
2.2875 4.726786788018127
2.288 4.730734663809067
2.2885 4.735686531093935
2.289 4.741280549365407
2.2895 4.74679752256388
2.29 4.751342017154399
2.2905 4.754062319685496
2.291 4.754271781268138
2.2915 4.751510195276755
2.292 4.745827528367147
2.2925 4.738065423585671
2.293 4.729655538573113
2.2935 4.721934231336465
2.294 4.715606040985308
2.2945 4.710696997657442
2.295 4.706914737390396
2.2955 4.703913605992212
2.296 4.701460971491142
2.2965 4.699425801133768
2.297 4.697748533343103
2.2975 4.6963958569031545
2.298 4.695353074641862
2.2985 4.694616347550826
2.299 4.694184592343025
2.2995 4.694075643088639
2.3 4.694335601498119
2.3005 4.6950512784675285
2.301 4.696376425981263
2.3015 4.698562367754989
2.302 4.702009731474086
2.3025 4.70734265343252
2.303 4.715540660826611
2.3035 4.727815971407623
2.304 4.744272090507708
2.3045 4.761125615222702
2.305 4.770488309526667
2.3055 4.767037294851314
2.306 4.7536949144390634
2.3065 4.73746671591234
2.307 4.72292412570209
2.3075 4.711200039026296
2.308 4.702003458097702
2.3085 4.694922409560722
2.309 4.689619720567477
2.3095 4.685757921350187
2.31 4.682988521044492
2.3105 4.680985654239426
2.311 4.679497323545015
2.3115 4.678349114482608
2.312 4.677442042154431
2.3125 4.67675210767563
2.313 4.676315249275391
2.3135 4.6761920019030905
2.314 4.676395468565301
2.3145 4.676868989482386
2.315 4.677571786031758
2.3155 4.678737167611227
2.316 4.6811656624705575
2.3165 4.686275684351355
2.317 4.695434864610404
2.3175 4.708341972587912
2.318 4.721203361141984
2.3185 4.727355574903187
2.319 4.722022019688322
2.3195 4.706798569705563
2.32 4.687912984014077
2.3205 4.670881485453436
2.321 4.657915131257346
2.3215 4.648800781172571
2.322 4.642490972060975
2.3225 4.637987345794001
2.323 4.6345990329296844
2.3235 4.631904302877664
2.324 4.629676359217426
2.3245 4.627809054505463
2.325 4.626276974593064
2.3255 4.625114112269755
2.326 4.624413073469168
2.3265 4.624318359744028
2.327 4.625032520145727
2.3275 4.626814436709659
2.328 4.629970097106399
2.3285 4.6347142945860265
2.329 4.640869097208198
2.3295 4.647541292540491
2.33 4.653188090029084
2.3305 4.656176669156973
2.331 4.655477794379231
2.3315 4.651135018581109
2.332 4.644299551320095
2.3325 4.636650200762342
2.333 4.629587043373566
2.3335 4.623802487108796
2.334 4.6193656058633445
2.3345 4.616035000743881
2.335 4.613505342599223
2.3355 4.611497880619649
2.336 4.6098112146599854
2.3365 4.608319286840476
2.337 4.60695465300734
2.3375 4.605690494096005
2.338 4.604526970191412
2.3385 4.603483513912335
2.339 4.602588481536178
2.3395 4.601874897330643
2.34 4.601402878569611
2.3405 4.601255935772012
2.341 4.601557238291057
2.3415 4.602489091849841
2.342 4.604298764646326
2.3425 4.60735071406513
2.343 4.6121165016442545
2.3435 4.619100927421258
2.344 4.628549862581514
2.3445 4.640058191008696
2.345 4.6522092667589385
2.3455 4.662634721073808
2.346 4.668634427598138
2.3465 4.668079274568519
2.347 4.660257466313987
2.3475 4.6464040099444555
2.348 4.629304790853991
2.3485 4.611995169763635
2.349 4.596554706376607
2.3495 4.583836810036401
2.35 4.573812967433713
2.3505 4.566026634771862
2.351 4.559930159595713
2.3515 4.555050750257894
2.352 4.5510522796481405
2.3525 4.547707273029704
2.353 4.544873734764175
2.3535 4.5424707421339905
2.354 4.540455418673759
2.3545 4.538826405467561
2.355 4.537618996633722
2.3555 4.53691000932698
2.356 4.536834014118813
2.3565 4.537623120973673
2.357 4.53962093622236
2.3575 4.543313416730258
2.358 4.549231693742077
2.3585 4.5576263221529745
2.359 4.567880708867418
2.3595 4.577936748440789
2.36 4.584404515039426
2.3605 4.583990861562108
2.361 4.575719618168953
2.3615 4.561970017792244
2.362 4.546869201336317
2.3625 4.533759162966004
2.363 4.523972878051205
2.3635 4.517280749454135
2.364 4.512798231455313
2.3645 4.509655088894097
2.365 4.507230155507519
2.3655 4.50515105348797
2.366 4.503213391608518
2.3665 4.501317761314888
2.367 4.499423008672545
2.3675 4.497535754404113
2.368 4.495716224462904
2.3685 4.494131641293792
2.369 4.493150844188826
2.3695 4.493551661638414
2.37 4.496848184505548
2.3705 4.5056146980371645
2.371 4.523218335600386
2.3715 4.551528278246246
2.372 4.585684527504225
2.3725 4.610631783772004
2.373 4.610837670067997
2.3735 4.587092305840028
2.374 4.554210664145335
2.3745 4.525173515219154
2.375 4.50439410255668
2.3755 4.490438534321529
2.376 4.480224968033064
2.3765 4.4714745834346035
2.377 4.463265856373073
2.3775 4.455566420655603
2.378 4.4485913235417565
2.3785 4.442490077030366
2.379 4.437273622399007
2.3795 4.432865185282751
2.38 4.429159716990896
2.3805 4.426051044515789
2.381 4.423443709043512
2.3815 4.421257712622936
2.382 4.419440487009903
2.3825 4.417993617726219
2.383 4.416982479832114
2.3835 4.416543430795133
2.384 4.416858199538722
2.3845 4.418110710218532
2.385 4.4204804711752415
2.3855 4.424158421497517
2.386 4.429383509565267
2.3865 4.43639900013033
2.387 4.4451199117092495
2.3875 4.454517708449857
2.388 4.4620383896628075
2.3885 4.464054443551345
2.389 4.457897701521646
2.3895 4.444035720124785
2.39 4.425865011409727
2.3905 4.407351238335665
2.391 4.3910791636683895
2.3915 4.377921588006944
2.392 4.367665427067348
2.3925 4.359673136343372
2.393 4.353283606500086
2.3935 4.347970180678012
2.394 4.343377542712404
2.3945 4.33928640334067
2.395 4.3355747691426485
2.3955 4.332190431270482
2.396 4.329132985697947
2.3965 4.326470959960717
2.397 4.3244016429623136
2.3975 4.323362531695406
2.398 4.324287801152296
2.3985 4.329144479477944
2.399 4.341878726440643
2.3995 4.369804345468217
2.4 4.423933502056774
2.4005 4.513065689050614
2.401 4.6257600878664755
2.4015 4.718707221073122
2.402 4.746145269341578
2.4025 4.699507393181519
2.403 4.607688687604724
2.4035 4.50692126730883
2.404 4.420096761918267
2.4045 4.355810841627986
2.405 4.313108900158805
2.4055 4.286469636231996
2.406 4.270012049207867
2.4065 4.259379193746292
2.407 4.251861473720225
2.4075 4.245934364496915
2.408 4.240804045631834
2.4085 4.236097788561531
2.409 4.231661019073409
2.4095 4.227455952219015
2.41 4.223512968920278
2.4105 4.219906541810643
2.411 4.216776777828199
2.4115 4.2143577980968265
2.412 4.213043258400604
2.4125 4.21345805661652
2.413 4.216475185877708
2.4135 4.223004659163814
2.414 4.23331466338814
2.4145 4.245775782625832
2.415 4.256080279751347
2.4155 4.258992463812738
2.416 4.252301734588612
2.4165 4.238278140748492
2.417 4.221110831272244
2.4175 4.204107108279726
2.418 4.188947609737739
2.4185 4.176123283021153
2.419 4.165467391837317
2.4195 4.156536815468779
2.42 4.148873826336456
2.4205 4.142131609175261
2.421 4.1361049484666355
2.4215 4.130710095487017
2.422 4.12596888252546
2.4225 4.122005414443881
2.423 4.119050231952651
2.4235 4.117447093229241
2.424 4.117616445606736
2.4245 4.119935558578589
2.425 4.12454465269622
2.4255 4.131158798017599
2.426 4.1391017287341
2.4265 4.147520685057816
2.427 4.15562737270933
2.4275 4.1627218494764096
2.428 4.167974698017352
2.4285 4.170387080135517
2.429 4.168948480255113
2.4295 4.1629044387472485
2.43 4.151983723472164
2.4305 4.136641839273028
2.431 4.118267245973205
2.4315 4.099012675565555
2.432 4.081069923782196
2.4325 4.065852152939011
2.433 4.0537511993366815
2.4335 4.044446948441084
2.434 4.037315708353543
2.4345 4.031720494765211
2.435 4.027130538416665
2.4355 4.023163930958188
2.436 4.019568305487337
2.4365 4.0161940384653265
2.437 4.012978954817043
2.4375 4.009931862174326
2.438 4.007175970743531
2.4385 4.004993561778909
2.439 4.003973386989837
2.4395 4.005197540841858
2.44 4.010528458144742
2.4405 4.0227737762884646
2.441 4.04533651984712
2.4415 4.080436785814798
2.442 4.125862693148313
2.4425 4.1723671742904616
2.443 4.205743897256357
2.4435 4.214124705838969
2.444 4.1950294378687785
2.4445 4.155656690560373
2.445 4.107394493347194
2.4455 4.060203969766241
2.446 4.019987656469634
2.4465 3.9886714419084877
2.447 3.9655905264602955
2.4475 3.949082799541947
2.448 3.9374134982498665
2.4485 3.929116262337568
2.449 3.923081298828847
2.4495 3.9185689817143787
2.45 3.9151531962992054
2.4505 3.9126225756037583
2.451 3.9109164488360966
2.4515 3.910090320592615
2.452 3.9103139462388325
2.4525 3.9118870123183553
2.453 3.915299531558925
2.4535 3.921286917170332
2.454 3.9309530693201262
2.4545 3.9459440447853504
2.455 3.9684486155500673
2.4555 4.000572027015212
2.456 4.0426245568427595
2.4565 4.0908041673652695
2.457 4.136524952183373
2.4575 4.169374158554766
2.458 4.182221209783587
2.4585 4.1741034251330165
2.459 4.148555259222904
2.4595 4.110194320468779
2.46 4.0640248739231675
2.4605 4.016216318124404
2.461 3.973224766317771
2.4615 3.939527369651942
2.462 3.9162304992095516
2.4625 3.901675466271061
2.463 3.8931418263113295
2.4635 3.888228737071226
2.464 3.885319320014264
2.4645 3.883484554471889
2.465 3.882234387540346
2.4655 3.881315702104863
2.466 3.8805994688514707
2.4665 3.880003789680422
2.467 3.879493112910441
2.4675 3.8790676874727454
2.468 3.8788178107588687
2.4685 3.879034147745913
2.469 3.8805321209714583
2.4695 3.885489536701196
2.47 3.899362610886416
2.4705 3.9332322382383085
2.471 3.9937310604987024
2.4715 4.018747098182806
2.472 3.92375320328322
2.4725 3.817168142763287
2.473 3.757631100298277
2.4735 3.7276787350412404
2.474 3.7114953081952455
2.4745 3.7017176026619945
2.475 3.695198641303393
2.4755 3.690629317944574
2.476 3.687600921658409
2.4765 3.6862689901490837
2.477 3.687286578305689
2.4775 3.6916906749993528
2.478 3.7004310768108217
2.4785 3.7133210981326092
2.479 3.728268795832281
2.4795 3.741840462044183
2.48 3.750948006244921
2.4805 3.7541542899091036
2.481 3.7519264144038305
2.4815 3.746262579782912
2.482 3.739738480143168
2.4825 3.73466266628927
2.483 3.732931329638686
2.4835 3.7365119981396218
2.484 3.748137826772429
2.4845 3.771483823336264
2.485 3.809032611822901
2.4855 3.854830339554897
2.486 3.891404974856518
2.4865 3.9084786049145963
2.487 3.9125802359458026
2.4875 3.912387062047098
2.488 3.9116724940777887
2.4885 3.9113132503809256
2.489 3.9113171829458073
2.4895 3.911576068646382
2.49 3.9120266716463705
2.4905 3.9126658347926684
2.491 3.9135287168232358
2.4915 3.914692854150638
2.492 3.916264680667484
2.4925 3.918362597235535
2.493 3.920967093833384
2.4935 3.923535744335223
2.494 3.924191355253204
2.4945 3.9188944912842727
2.495 3.9027192531586694
2.4955 3.875091684563066
2.496 3.8435202037420515
2.4965 3.818378644610477
2.497 3.8058391183284366
2.4975 3.8067865711787947
2.498 3.8186866468779774
2.4985 3.8368153455449567
2.499 3.8553459760643394
2.4995 3.8693372002834048
2.5 3.876086923874067
2.5005 3.874699022189886
2.501 3.8645075841895933
2.5015 3.843863058592601
2.502 3.810463285094266
2.5025 3.763564968601119
2.503 3.707131851085518
2.5035 3.6502294641096666
2.504 3.6019659009552507
2.5045 3.5664036350096664
2.505 3.5424298273512465
2.5055 3.5268452693383407
2.506 3.516638862474095
2.5065 3.5097212645763447
2.507 3.504812928586966
2.5075 3.5011570835349373
2.508 3.4982851684384757
2.5085 3.495874533530267
2.509 3.4937096675658976
2.5095 3.491654071936268
2.51 3.4896012790626463
2.5105 3.4874170046428903
2.511 3.484938382934538
2.5115 3.4819879871529826
2.512 3.4784338848114276
2.5125 3.474222642323844
2.513 3.4694106452261613
2.5135 3.4641962185281914
2.514 3.4588739135779134
2.5145 3.4537267754664773
2.515 3.4489487852378202
2.5155 3.4446454056799842
2.516 3.4408761999519504
2.5165 3.437704446357876
2.517 3.435284660342931
2.5175 3.4339518782311726
2.518 3.4343977135046435
2.5185 3.438019881734868
2.519 3.447712287619395
2.5195 3.469386908988656
2.52 3.51494628993935
2.5205 3.6060026522641406
2.521 3.7683994062479966
2.5215 3.983216504143008
2.522 4.133312408429659
2.5225 4.153004344655009
2.523 4.113977630750607
2.5235 4.077059520594079
2.524 4.055086982881764
2.5245 4.044136860124087
2.525 4.0392262467140485
2.5255 4.037318565607618
2.526 4.036901101357535
2.5265 4.037279805820298
2.527 4.038148600208607
2.5275 4.039385186898099
2.528 4.040968218913046
2.5285 4.042964936438051
2.529 4.045579295629476
2.5295 4.04927777292155
2.53 4.055051165819733
2.5305 4.0649147258311915
2.531 4.082696741629005
2.5315 4.114733610988487
2.532 4.169129727730344
2.5325 4.251173973373313
2.533 4.354588389025321
2.5335 4.448878804410357
2.534 4.483428166558267
2.5345 4.439401193446666
2.535 4.3453506766995025
2.5355 4.23836256134464
2.536 4.1386286425229715
2.5365 4.0540355412493225
2.537 3.9863553312621542
2.5375 3.9339906504503874
2.538 3.8937379161542305
2.5385 3.8620825862271877
2.539 3.8359764661233955
2.5395 3.8130060469496145
2.54 3.791399570352385
2.5405 3.769686854458894
2.541 3.7469063821207014
2.5415 3.7228953640480293
2.542 3.6986208847688884
2.5425 3.6760774831943115
2.543 3.6575358190421694
2.5435 3.644462895872125
2.544 3.6374240556471635
2.5445 3.6364387215004106
2.545 3.641696357642828
2.5455 3.6535676860785484
2.546 3.673107610662
2.5465 3.70306568788778
2.547 3.7478892451556165
2.5475 3.81006995897972
2.548 3.8842576723579354
2.5485 3.956446496791327
2.549 4.013222041505032
2.5495 4.050660165800006
2.55 4.072790094294819
2.5505 4.0854694771387186
2.551 4.093087651471445
2.5515 4.098193957406527
2.552 4.102103257738524
2.5525 4.105457985142949
2.553 4.1085567521859625
2.5535 4.111502938799798
2.554 4.1142131600344305
2.5545 4.116187467244894
2.555 4.115731190548453
2.5555 4.107783718307366
2.556 4.079642688993679
2.5565 4.008440275204539
2.557 3.8760619375194585
2.5575 3.703000832530461
2.558 3.542278201334361
2.5585 3.4276988411850633
2.559 3.360737027278396
2.5595 3.3321287739365593
2.56 3.336492648407652
2.5605 3.375971752796496
2.561 3.459008646700398
2.5615 3.5915991269055434
2.562 3.759332513131837
2.5625 3.921187557615169
2.563 4.040361455332991
2.5635 4.111960807527535
2.564 4.150705366221875
2.5645 4.17156644109643
2.565 4.183755090897669
2.5655 4.192019390395509
2.566 4.1985750551613945
2.5665 4.204203314767466
2.567 4.208469224687987
2.5675 4.2092244907632805
2.568 4.2016902115092885
2.5685 4.17850226026589
2.569 4.134175092866582
2.5695 4.074541980514632
2.57 4.02108110792286
2.5705 4.001272714205675
2.571 4.0358516479849404
2.5715 4.131526002842151
2.572 4.267864535654662
2.5725 4.386849552131509
2.573 4.42573310689946
2.5735 4.385737420738548
2.574 4.321371480112162
2.5745 4.271756562530235
2.575 4.243144018812626
2.5755 4.229405805443178
2.576 4.223982127068145
2.5765 4.222741915767673
2.577 4.223552414164664
2.5775 4.2254118984870574
2.578 4.227851965623819
2.5785 4.230642867036274
2.579 4.233662551669995
2.5795 4.236842345119405
2.58 4.240157097397906
2.5805 4.243651457877209
2.581 4.247503332765654
2.5815 4.252125612015264
2.582 4.258323697406197
2.5825 4.267403144385718
2.583 4.2809871319611075
2.5835 4.300125440183661
2.584 4.32382626100376
2.5845 4.347852269139033
2.585 4.365573936379122
2.5855 4.3712077567635435
2.586 4.363596776094938
2.5865 4.346945050228837
2.587 4.327681713171063
2.5875 4.310737294316778
2.588 4.298169470939693
2.5885 4.28990141012594
2.589 4.284960328469743
2.5895 4.282342235879255
2.59 4.281310875641329
2.5905 4.281434847534235
2.591 4.282519581298176
2.5915 4.284541273949972
2.592 4.287617674331865
2.5925 4.292009994000735
2.593 4.298130284656112
2.5935 4.306559945112103
2.594 4.317956141384756
2.5945 4.332699696192587
2.595 4.350310353289534
2.5955 4.368986458921495
2.596 4.385880506192234
2.5965 4.398108154903089
2.597 4.403964633509326
2.5975 4.403521011126593
2.598 4.398363863275104
2.5985 4.390631752843517
2.599 4.381995516645897
2.5995 4.373245522383551
2.6 4.364516071979351
2.6005 4.355767632198151
2.601 4.347205745521271
2.6015 4.339339064074474
2.602 4.332723254241874
2.6025 4.327640787678106
2.603 4.32402960972436
2.6035 4.321609888911849
2.604 4.320070631922898
2.6045 4.31918195468942
2.605 4.3188090548387725
2.6055 4.318897632416561
2.606 4.31942301845904
2.6065 4.3203978190423244
2.607 4.321856419441288
2.6075 4.323901779437272
2.608 4.326795550667195
2.6085 4.331079459864893
2.609 4.337780558716637
2.6095 4.348484721424225
2.61 4.3647422070603605
2.6105 4.386233065086329
2.611 4.4093144834778455
2.6115 4.42934198204484
2.612 4.444629967642441
2.6125 4.4564717994109015
2.613 4.466202813777428
2.6135 4.472940934012528
2.614 4.473099668301935
2.6145 4.462644353395302
2.615 4.441490367907204
2.6155 4.415486124078698
2.616 4.392034645240124
2.6165 4.3749140097818
2.617 4.364116874126501
2.6175 4.358118651945429
2.618 4.355389176654991
2.6185 4.354852917753688
2.619 4.355863646769342
2.6195 4.358084187222553
2.62 4.361383964674446
2.6205 4.365785372635938
2.621 4.371436212690868
2.6215 4.378573460887362
2.622 4.387422615965765
2.6225 4.397849531916516
2.623 4.40873563745265
2.6235 4.417597315724493
2.624 4.42130468158594
2.6245 4.418100178412899
2.625 4.409005320704181
2.6255 4.397087375171783
2.626 4.385485803842724
2.6265 4.376067003362162
2.627 4.369306440389532
2.6275 4.364820191797837
2.628 4.361941946115542
2.6285 4.360082974665899
2.629 4.3588292646004385
2.6295 4.357943509030547
2.63 4.357305630027992
2.6305 4.356859377224219
2.631 4.356598165425994
2.6315 4.356551089887669
2.632 4.356778597667476
2.6325 4.357366978258287
2.633 4.358425700169749
2.6335 4.360064509485036
2.634 4.362377071209003
2.6345 4.365395890145661
2.635 4.369079632140031
2.6355 4.373288952275897
2.636 4.377847396290243
2.6365 4.382627780050625
2.637 4.387571911395667
2.6375 4.392541779740049
2.638 4.397105733684264
2.6385 4.400525545966201
2.639 4.402054683702141
2.6395 4.401387068965605
2.64 4.398895355347817
2.6405 4.395424799090509
2.641 4.3918737087598005
2.6415 4.388804179068571
2.642 4.386356326572661
2.6425 4.384404230723297
2.643 4.38274998520573
2.6435 4.381258764157191
2.644 4.379883595039186
2.6445 4.378654397803138
2.645 4.3776268957812485
2.6455 4.376857315587716
2.646 4.376394039565537
2.6465 4.376259459332915
2.647 4.376446108082646
2.6475 4.376916073763884
2.648 4.377604347970688
2.6485 4.378438540191307
2.649 4.379367446552924
2.6495 4.380374483837547
2.65 4.381494486869447
2.6505 4.382819300226786
2.651 4.3845003903021444
2.6515 4.386725687285948
2.652 4.3896463321787484
2.6525 4.3931999359156615
2.653 4.396971547415865
2.6535 4.400254064168528
2.654 4.402373215811047
2.6545 4.4030618150404655
2.655 4.402502624316562
2.6555 4.4010980916299465
2.656 4.399230709806278
2.6565 4.397205497695965
2.657 4.395293635919869
2.6575 4.393744321443772
2.658 4.3927149096228435
2.6585 4.392237684010351
2.659 4.39223445160535
2.6595 4.3925806818755015
2.66 4.3931632435136185
2.6605 4.393895421300026
2.661 4.394738229811186
2.6615 4.3956814750002
2.662 4.396747528379213
2.6625 4.398001922954523
2.663 4.399562865461886
2.6635 4.401659446301969
2.664 4.404703052815312
2.6645 4.40944029988406
2.665 4.417119384571385
2.6655 4.429500270540941
2.666 4.448137996826701
2.6665 4.472357240647214
2.667 4.496700383702255
2.6675 4.511539982843398
2.668 4.509575086218196
2.6685 4.492549550347021
2.669 4.469387859589703
2.6695 4.448566522943602
2.67 4.433791203122381
2.6705 4.424866937372619
2.671 4.420123750516676
2.6715 4.417955343858297
2.672 4.417258285868869
2.6725 4.417382665549643
2.673 4.417972679668316
2.6735 4.41885291324916
2.674 4.419941552607242
2.6745 4.4212195213154475
2.675 4.422711644351996
2.6755 4.424483725466595
2.676 4.426650001537408
2.6765 4.42939151764615
2.677 4.433019944862207
2.6775 4.43798627805
2.678 4.44486974165813
2.6785 4.454139991548364
2.679 4.465660959389127
2.6795 4.478125135577925
2.68 4.4889640918853315
2.6805 4.495237606366001
2.681 4.495202169263041
2.6815 4.489524329073704
2.682 4.480891568988938
2.6825 4.4722847987654974
2.683 4.465486779829834
2.6835 4.460863911160643
2.684 4.457972050709272
2.6845 4.456176094596981
2.685 4.454970635972319
2.6855 4.454049076466503
2.686 4.453252283989207
2.6865 4.4525229606194445
2.687 4.451864990370894
2.6875 4.451332448278056
2.688 4.451020683626342
2.6885 4.4510851746057005
2.689 4.451801835465534
2.6895 4.453615978706808
2.69 4.45720565395414
2.6905 4.4633800801946135
2.691 4.472660892165174
2.6915 4.484516922092866
2.692 4.496761229631033
2.6925 4.506033976364699
2.693 4.509372751199609
2.6935 4.505911552005132
2.694 4.497342055309182
2.6945 4.486818624740541
2.695 4.477231676192637
2.6955 4.470043532820884
2.696 4.46531673854209
2.6965 4.462405404306646
2.697 4.460583979416843
2.6975 4.459318082253453
2.698 4.4582856029802125
2.6985 4.457321658690229
2.699 4.4563635019153045
2.6995 4.455417652345141
2.7 4.4545536375437385
2.7005 4.453939015307697
2.701 4.453922628453133
2.7015 4.455234043428953
2.702 4.459416333760028
2.7025 4.469457066881827
2.703 4.490189310278496
2.7035 4.526598638477485
2.704 4.577261688779555
2.7045 4.625120024337469
2.705 4.641890152575127
2.7055 4.616136869163342
2.706 4.56657041311123
2.7065 4.51800958938803
2.707 4.482189485321272
2.7075 4.459463761035702
2.708 4.445969106363967
2.7085 4.4378333602108855
2.709 4.4324228122587614
2.7095 4.428223225715107
2.71 4.424442395553689
2.7105 4.420702117200407
2.711 4.416856193050479
2.7115 4.412892476310648
2.712 4.408888576158559
2.7125 4.405002809442091
2.713 4.401468516037821
2.7135 4.398618185966305
2.714 4.396894132420905
2.7145 4.396796613075494
2.715 4.39871937831797
2.7155 4.402630314366937
2.716 4.4076872527175555
2.7165 4.412048619189364
2.717 4.413367161657713
2.7175 4.410051218077416
2.718 4.402321141019965
2.7185 4.391923037726916
2.719 4.3809339218961965
2.7195 4.370849148782358
2.72 4.362315582714605
2.7205 4.355322490459437
2.721 4.349499355436071
2.7215 4.34439637847604
2.722 4.3396211281598065
2.7225 4.3348978173326485
2.723 4.330080564032909
2.7235 4.3251261922253965
2.724 4.320085664599611
2.7245 4.315100321140673
2.725 4.310385754264606
2.7255 4.30622523364421
2.726 4.302928720505496
2.7265 4.300747111488673
2.727 4.299721348990478
2.7275 4.299491697541732
2.728 4.29889243229237
2.7285 4.2954380206409235
2.729 4.2855698032045
2.7295 4.266677280011639
2.73 4.239704857967234
2.7305 4.209439544091048
2.731 4.1818524414133185
2.7315 4.160904689204984
2.732 4.147187219617803
2.7325 4.1386905374033995
2.733 4.132351509036291
2.7335 4.125191593658623
2.734 4.114540959896625
2.7345 4.097652156405512
2.735 4.070855007706643
2.7355 4.028624399480047
2.736 3.9628515710920658
2.7365 3.863934246254664
2.737 3.7267335227328546
2.7375 3.561332678181029
2.738 3.396042416072544
2.7385 3.2613138055464406
2.739 3.1719554925460303
2.7395 3.1292459093663014
2.74 3.1334503636829405
2.7405 3.1938192030032946
2.741 3.3306506108277896
2.7415 3.5563043781494974
2.742 3.821921331056214
2.7425 4.023714695690759
2.743 4.122889862607956
2.7435 4.157771555182181
2.744 4.166872581977382
2.7445 4.167650855513705
2.745 4.165927168976313
2.7455 4.163402195855549
2.746 4.160563928365009
2.7465 4.157605206707882
2.747 4.154697154219131
2.7475 4.1520959430434425
2.748 4.15019315287594
2.7485 4.1496060722951364
2.749 4.151127980886312
2.7495 4.155419629348619
2.75 4.161940190697384
2.7505 4.166803524483055
2.751 4.160835050443713
2.7515 4.132558007891743
2.752 4.078500773736979
2.7525 4.010357453146818
2.753 3.948629233377308
2.7535 3.911046171014605
2.754 3.9058064544640567
2.7545 3.9304208569902093
2.755 3.9746990109106237
2.7555 4.026576822003123
2.756 4.076710584515408
2.7565 4.119633783279581
2.757 4.152727505159349
2.7575 4.175685950815388
2.758 4.190888359888183
2.7585 4.203462435653532
2.759 4.22132854495596
2.7595 4.256496068501105
2.76 4.326893822478376
2.7605 4.451110312645025
2.761 4.61224988915392
2.7615 4.697893314634192
2.762 4.582184563042017
2.7625 4.3738346052183354
2.763 4.225986518309873
2.7635 4.152560552061135
2.764 4.1216173443803354
2.7645 4.108802640860831
2.765 4.102735246333077
2.7655 4.099077018579416
2.766 4.096275329138993
2.7665 4.0937753777014345
2.767 4.091380804513606
2.7675 4.089059953359462
2.768 4.086861478129628
2.7685 4.084943331828726
2.769 4.083594549982693
2.7695 4.083429743667563
2.77 4.0858173545195156
2.7705 4.093685444077651
2.771 4.11218532127712
2.7715 4.147125461606776
2.772 4.198595230980438
2.7725 4.25326435456225
2.773 4.28792208041521
2.7735 4.287619036874308
2.774 4.258484971935487
2.7745 4.219031059440032
2.775 4.1837423919625385
2.7755 4.157651167177792
2.776 4.140146217477882
2.7765 4.129185312437106
2.777 4.12296755576079
2.7775 4.120206770069372
2.778 4.120201042740269
2.7785 4.123026663703569
2.779 4.129768796312097
2.7795 4.142864208060845
2.78 4.166194823232355
2.7805 4.20395519632462
2.781 4.256550722823751
2.7815 4.313889312609443
2.782 4.351863743136106
2.7825 4.342485061032748
2.783 4.285701279587831
2.7835 4.210475963801042
2.784 4.144628090406935
2.7845 4.1006117137976785
2.785 4.0760293059059025
2.7855 4.063618512484521
2.786 4.057519785837468
2.7865 4.0544450638593235
2.787 4.052841780090799
2.7875 4.052031379865897
2.788 4.051705408463946
2.7885 4.051679782091827
2.789 4.051821898415226
2.7895 4.052039877778376
2.79 4.0523244133432685
2.7905 4.052833309005467
2.791 4.054142431134763
2.7915 4.05788061851412
2.792 4.067956583791234
2.7925 4.091822695434655
2.793 4.137791559138679
2.7935 4.202322351735302
2.794 4.2586491680505025
2.7945 4.283369566379119
2.795 4.290003471448579
2.7955 4.296143692459366
2.796 4.283104404592858
2.7965 4.2267619032581925
2.797 4.15003549242651
2.7975 4.091811429459487
2.798 4.060868711247465
2.7985 4.047253465722734
2.799 4.041530684327914
2.7995 4.038895245989971
2.8 4.037409964077814
2.8005 4.036386842560835
2.801 4.035601199037257
2.8015 4.035013352801902
2.802 4.03465314431515
2.8025 4.034599259600355
2.803 4.034996849689704
2.8035 4.03617685534559
2.804 4.03895998037527
2.8045 4.045365513144589
2.805 4.0599964583933525
2.8055 4.0913648472806505
2.806 4.149414825842606
2.8065 4.233475548191731
2.807 4.318735452964755
2.8075 4.364613188630668
2.808 4.345449411932218
2.8085 4.279335696744421
2.809 4.202749587328831
2.8095 4.140628358434779
2.81 4.100869859033307
2.8105 4.079300283204685
2.811 4.068792905446963
2.8115 4.063929159364442
2.812 4.061561018180909
2.8125 4.06008474797452
2.813 4.058753428393689
2.8135 4.057275231898713
2.814 4.055613314981211
2.8145 4.053872161774504
2.815 4.052284282869805
2.8155 4.0511999779024785
2.816 4.051173116730474
2.8165 4.053037718892305
2.817 4.058013245980482
2.8175 4.067796438102945
2.818 4.084851941109929
2.8185 4.112682484282984
2.819 4.154687631345911
2.8195 4.209761781084645
2.82 4.267494566198942
2.8205 4.310425323056168
2.821 4.322461658327918
2.8215 4.299052862236274
2.822 4.254389069777845
2.8225 4.203563879791852
2.823 4.158273642803596
2.8235 4.123510223698706
2.824 4.099076008684128
2.8245 4.082763881886591
2.825 4.072222667009041
2.8255 4.065560040877236
2.826 4.061386171824529
2.8265 4.0587329018272245
2.827 4.05696769533053
2.8275 4.055693586049341
2.828 4.054679824194781
2.8285 4.053785806602405
2.829 4.052943582916268
2.8295 4.052152841444852
2.83 4.051481583604761
2.8305 4.051085026541938
2.831 4.051260069751959
2.8315 4.052506634746735
2.832 4.055606852797195
2.8325 4.0616383732550565
2.833 4.071735749272565
2.8335 4.086498906145205
2.834 4.105170561910994
2.8345 4.125210957918948
2.835 4.143025449092636
2.8355 4.155554495914395
2.836 4.161711783946147
2.8365 4.162064506490135
2.837 4.157250064072254
2.8375 4.146907930982473
2.838 4.130691497101966
2.8385 4.109745156631857
2.839 4.087073014195245
2.8395 4.066272248844629
2.84 4.049787686122493
2.8405 4.038230907461373
2.841 4.030804235444248
2.8415 4.0262196925037665
2.842 4.023350886476581
2.8425 4.021449413044098
2.843 4.020096719809751
2.8435 4.0190930443120125
2.844 4.018360734271384
2.8445 4.017879132093756
2.845 4.017647215356679
2.8455 4.017663252492311
2.846 4.01792946706563
2.8465 4.018423708703268
2.847 4.0190462175514545
2.8475 4.019501342385181
2.848 4.019265757008612
2.8485 4.017732211276795
2.849 4.014486034993454
2.8495 4.009533719921035
2.85 4.003295575433927
2.8505 3.9963607996462995
2.851 3.9892600759835473
2.8515 3.982338055658169
2.852 3.975810285733375
2.8525 3.969803114824491
2.853 3.9643742054363225
2.8535 3.959524032639947
2.854 3.955203959847581
2.8545 3.9513725585997745
2.855 3.94798998721567
2.8555 3.9450501764838064
2.856 3.9425561842885672
2.8565 3.940522313340657
2.857 3.93895781437005
2.8575 3.9378834716028868
2.858 3.9373461363678706
2.8585 3.937449467434985
2.859 3.938370850936777
2.8595 3.940342816144393
2.86 3.9435644763629822
2.8605 3.948058264888032
2.861 3.953498643285374
2.8615 3.959136543415851
2.862 3.9638507169362827
2.8625 3.9663735596875
2.863 3.965612069151713
2.8635 3.9610280783565193
2.864 3.952993327835272
2.8645 3.942730314083591
2.865 3.931806469760706
2.8655 3.921475947373712
2.866 3.9124237587463364
2.8665 3.904849877333043
2.867 3.8986872299955158
2.8675 3.8937364148132945
2.868 3.889736031287817
2.8685 3.886429984037961
2.869 3.8836091697386417
2.8695 3.8811201098657433
2.87 3.8788577412868266
2.8705 3.876755994029655
2.871 3.8747804373042394
2.8715 3.8729160921312156
2.872 3.871165360135845
2.8725 3.869544548168892
2.873 3.8680886703564292
2.8735 3.8668619628094687
2.874 3.865978058159734
2.8745 3.8656175490007287
2.875 3.8660237792234033
2.8755 3.867451005477464
2.876 3.870070256282024
2.8765 3.873912527931785
2.877 3.8788456005776117
2.8775 3.8845787331955206
2.878 3.890553366120863
2.8785 3.8958326105333567
2.879 3.899173302927827
2.8795 3.8994855016806502
2.88 3.896360026568451
2.8805 3.890257463445727
2.881 3.8822041887089567
2.8815 3.8732841886756804
2.882 3.864444535605098
2.8825 3.8564505721223847
2.883 3.8497996112267243
2.8835 3.8446370242598435
2.884 3.8408117582332855
2.8845 3.8380309401718185
2.885 3.8359779566983603
2.8855 3.834402971235897
2.886 3.833130275451885
2.8865 3.8320516349130616
2.887 3.831108757921835
2.8875 3.830285839976262
2.888 3.829592683843413
2.8885 3.8290472482365336
2.889 3.828661931418911
2.8895 3.8284274837024173
2.89 3.828306938710372
2.8905 3.828238824471371
2.891 3.8281535911442868
2.8915 3.828002254503148
2.892 3.8277734364996627
2.8925 3.827508974157742
2.893 3.82727762436494
2.8935 3.827140814121546
2.894 3.8271512947444117
2.8945 3.827353393851495
2.895 3.8277879150447776
2.8955 3.828517847283348
2.896 3.829603393803878
2.8965 3.83109892482532
2.897 3.8330288415849063
2.8975 3.835491182697388
2.898 3.838900745520525
2.8985 3.844217572032716
2.899 3.852496973296579
2.8995 3.863370244690757
2.9 3.873656835892933
2.9005 3.878398852389572
2.901 3.8744038368200977
2.9015 3.862748051784876
2.902 3.8476101891569376
2.9025 3.833242568323656
2.903 3.8220442287371865
2.9035 3.8145003871758556
2.904 3.8100120239223463
2.9045 3.8076847026331846
2.905 3.8067296135873248
2.9055 3.8065891154920175
2.906 3.806910175185199
2.9065 3.807492789403562
2.907 3.8082533379476358
2.9075 3.8091898095940353
2.908 3.8103850502820906
2.9085 3.8120070629295872
2.909 3.81431181547899
2.9095 3.81761838107474
2.91 3.8221949197675853
2.9105 3.8280574978491577
2.911 3.8347192102472016
2.9115 3.8410774087072985
2.912 3.845707908322768
2.9125 3.8475959885121283
2.913 3.846779612683993
2.9135 3.8443081722429584
2.914 3.8415684274690696
2.9145 3.8395885013604447
2.915 3.8387660870190325
2.9155 3.8390209341909403
2.916 3.840086300169749
2.9165 3.841681868265966
2.917 3.8435971042622876
2.9175 3.8457128420822544
2.918 3.8479873938100146
2.9185 3.850464384081447
2.919 3.853272872383088
2.9195 3.8566569078987873
2.92 3.86097007390564
2.9205 3.8666513188233695
2.921 3.8740534293915845
2.9215 3.8831116509625376
2.922 3.8929126683181794
2.9225 3.90155203318887
2.923 3.9068571878378924
2.9235 3.9076796423257845
2.924 3.9046642493598354
2.9245 3.8997093127857356
2.925 3.8947577084703466
2.9255 3.89099101480688
2.926 3.8887529182505345
2.9265 3.887866825425564
2.927 3.8879517040245277
2.9275 3.8886342331782524
2.928 3.8896212930114222
2.9285 3.8907190536055998
2.929 3.8918203907764477
2.9295 3.8928796338737355
2.93 3.893906605134366
2.9305 3.894950045272279
2.931 3.8960918661090345
2.9315 3.8974370015021433
2.932 3.8991178294650153
2.9325 3.901270762395437
2.933 3.904004865056538
2.9335 3.9073473474992904
2.934 3.9112073720391587
2.9345 3.9153515414575244
2.935 3.919440075530029
2.9355 3.9231287275828963
2.936 3.9262303862806016
2.9365 3.9287159309053665
2.937 3.930508496844854
2.9375 3.9312990771261846
2.938 3.9306382503062265
2.9385 3.9283425586826715
2.939 3.9248348541388784
2.9395 3.9209972305594
2.94 3.9176315163921247
2.9405 3.9151058172680324
2.941 3.9133874200862957
2.9415 3.9122716831526185
2.942 3.9115529216346543
2.9425 3.9110831295313675
2.943 3.9107985692902973
2.9435 3.9107149322570676
2.944 3.9109309603710054
2.9445 3.911623181374586
2.945 3.913057654472129
2.9455 3.9155945206837375
2.946 3.9196923787743314
2.9465 3.925782253313378
2.947 3.933918837143252
2.9475 3.9432175256022886
2.948 3.9515701291169654
2.9485 3.956224877693251
2.949 3.955300037991452
2.9495 3.9490470677013514
2.95 3.939694889908023
2.9505 3.9299585420899943
2.951 3.921668948358543
2.9515 3.9154376705413254
2.952 3.91105563255804
2.9525 3.9080199117772247
2.953 3.905826915752841
2.9535 3.9040890984414025
2.954 3.9025465039276126
2.9545 3.9010592212833606
2.955 3.899572084514303
2.9555 3.8981114412573605
2.956 3.896766886199189
2.9565 3.895714639148591
2.957 3.8952281885995257
2.9575 3.8956860607903616
2.958 3.897529099221738
2.9585 3.901094145741932
2.959 3.906408894524362
2.9595 3.912939180804254
2.96 3.9193781963980046
2.9605 3.9237850159010383
2.961 3.9244784746099457
2.9615 3.921160856189748
2.962 3.915151500709821
2.9625 3.9084482359257224
2.963 3.902609831910733
2.9635 3.898331350594991
2.964 3.8956525140129044
2.9645 3.894349077645626
2.965 3.8942303453782428
2.9655 3.8953171587637074
2.966 3.8979309450270305
2.9665 3.9027058372333743
2.967 3.9104517811356407
2.9675 3.921861261268284
2.968 3.937238010613915
2.9685 3.956361081291621
2.969 3.978332096113646
2.9695 4.000936597343876
2.97 4.019650456002977
2.9705 4.027840105633099
2.971 4.019893915302487
2.9715 3.9957308314669353
2.972 3.9620675135084342
2.9725 3.9283895253109344
2.973 3.9015001016037134
2.9735 3.883287796972623
2.974 3.8722023869914546
2.9745 3.865746331593651
2.975 3.8619069372180475
2.9755 3.8594357098142256
2.976 3.8576375722863476
2.9765 3.8561467318446967
2.977 3.854767348872861
2.9775 3.8534128117125475
2.978 3.852070789915685
2.9785 3.8508196738016673
2.979 3.849872830964041
2.9795 3.849648571669843
2.98 3.8509546720190757
2.9805 3.8552054961788214
2.981 3.864522580736451
2.9815 3.8811048133821826
2.982 3.905240415160873
2.9825 3.9327097199202905
2.983 3.954815310445233
2.9835 3.9632575719377856
2.984 3.9560667299323624
2.9845 3.9381333951027893
2.985 3.916591146573496
2.9855 3.896648994518835
2.986 3.880666592784281
2.9865 3.8689954679320673
2.987 3.8609829992892672
2.9875 3.8556539933183123
2.988 3.8520923922619135
2.9885 3.8496009704572325
2.989 3.847722741751693
2.9895 3.8461984120535684
2.99 3.844924478199366
2.9905 3.843881384794991
2.991 3.8431008534117277
2.9915 3.842608364082129
2.992 3.842368196487887
2.9925 3.8422483152996536
2.993 3.842024422184518
2.9935 3.8414704500375363
2.994 3.8405242053020183
2.9945 3.8393044835187373
2.995 3.8379497523149206
2.9955 3.836474690893538
2.996 3.8348176754486376
2.9965 3.832995300605785
2.997 3.8311338044155727
2.9975 3.829386314728109
2.998 3.8278708763656217
2.9985 3.826671707743386
2.999 3.8258808323621016
2.9995 3.8256616132954955
3.0 3.826286826536079
3.0005 3.8281473405917774
3.001 3.83169026897706
3.0015 3.8372514989165554
3.002 3.844652630247274
3.0025 3.852732882424001
3.003 3.859229022369763
3.0035 3.8616181364373334
3.004 3.8585966934945626
3.0045 3.8508941246388178
3.005 3.840622113200438
3.0055 3.8299669867471975
3.006 3.820393708943439
3.0065 3.8126251690814135
3.007 3.806811187792987
3.0075 3.8027326717753
3.008 3.7999856061119113
3.0085 3.7981664205750585
3.009 3.7969639997478817
3.0095 3.7962161801178924
3.01 3.7959116872026337
3.0105 3.7961968554510586
3.011 3.797375059083719
3.0115 3.799889663379587
3.012 3.804236713372565
3.0125 3.810791277478949
3.013 3.8194702469952597
3.0135 3.829349704214011
3.014 3.8384268068249083
3.0145 3.8440067674810168
3.015 3.8437173582462494
3.0155 3.836803826136891
3.016 3.8248397472643623
3.0165 3.8111364857220247
3.017 3.7989290461834413
3.0175 3.7898824935418345
3.018 3.784017405558264
3.0185 3.780530696523244
3.019 3.7785157699460106
3.0195 3.777287955105259
3.02 3.776418255515897
3.0205 3.7756696980492057
3.021 3.774952854160179
3.0215 3.774270966096158
3.022 3.773710701895596
3.0225 3.7734416780614852
3.023 3.7737334379511625
3.0235 3.774992391477082
3.024 3.7777444330867196
3.0245 3.782509554763352
3.025 3.7894399116267268
3.0255 3.797737831758094
3.026 3.8053451196231096
3.0265 3.8096309141394764
3.027 3.80896230777154
3.0275 3.8036950211647413
3.028 3.7955968971513174
3.0285 3.786568286718931
3.029 3.777860540016543
3.0295 3.770046764167586
3.03 3.763263829052627
3.0305 3.7574655380262927
3.031 3.7525341009506876
3.0315 3.7483157525636512
3.032 3.744651281429774
3.0325 3.7414178052498643
3.033 3.7385369501582533
3.0335 3.7359897803084783
3.034 3.7337930757980606
3.0345 3.731981972875043
3.035 3.730589354982528
3.0355 3.7296399374529186
3.036 3.7291507797463987
3.0365 3.729136180573726
3.037 3.7296214644000125
3.0375 3.730627673200263
3.038 3.7321451694054106
3.0385 3.7341246273879003
3.039 3.736465216773037
3.0395 3.738964915795939
3.04 3.741304271009869
3.0405 3.7431705753761273
3.041 3.7444465380274154
3.0415 3.7452951883828094
3.042 3.7460306480390893
3.0425 3.7468299555362643
3.043 3.7475432182320008
3.0435 3.7478355297621944
3.044 3.7474749287883613
3.0445 3.746428145368866
3.045 3.7448023813059352
3.0455 3.7427604289055365
3.046 3.7404860812211824
3.0465 3.738144146947433
3.047 3.7358422977483032
3.0475 3.7336543998338785
3.048 3.7316412653364326
3.0485 3.7298624458690197
3.049 3.7283442953286565
3.0495 3.727100241511546
3.05 3.7261219945388904
3.0505 3.7254073913903314
3.051 3.7249575451677694
3.0515 3.724762051753026
3.052 3.724803939943805
3.0525 3.7250553370062063
3.053 3.725496776060921
3.0535 3.7261147764198546
3.054 3.7269206651597466
3.0545 3.727952846216824
3.055 3.7292913305346547
3.0555 3.7310614900334533
3.056 3.7334526743213994
3.0565 3.736671139127192
3.057 3.7408326041004694
3.0575 3.745743753522368
3.058 3.750728205574638
3.0585 3.754702752354473
3.059 3.7566550684795503
3.0595 3.7561801762104308
3.06 3.7536100829388763
3.0605 3.7497185975721807
3.061 3.745377845483236
3.0615 3.741310205273188
3.062 3.7379781056628127
3.0625 3.7355733246195646
3.063 3.7340852553894246
3.0635 3.7333853832479393
3.064 3.733311627329697
3.0645 3.733703713858559
3.065 3.7344438756215075
3.0655 3.7354469657858873
3.066 3.7366704163966125
3.0665 3.73810146145214
3.067 3.7397729607528882
3.0675 3.74175867882252
3.068 3.744181880191456
3.0685 3.747242835037299
3.069 3.7512381667225325
3.0695 3.756606256125113
3.07 3.7639006209710795
3.0705 3.77354467736689
3.071 3.7852001443009735
3.0715 3.797033625614726
3.072 3.805720871866261
3.0725 3.807989873941181
3.073 3.802870026533758
3.0735 3.792570552336607
3.074 3.7810370638426667
3.0745 3.7714634332451125
3.075 3.7650086090998522
3.0755 3.76127668018614
3.076 3.7593758142735956
3.0765 3.7585408092211816
3.077 3.758269536163975
3.0775 3.7582650144043095
3.078 3.758358708424395
3.0785 3.758459557572716
3.079 3.758528079768893
3.0795 3.7585758123013013
3.08 3.7586732993630436
3.0805 3.7590091268537895
3.081 3.7599976012757965
3.0815 3.7625400167105374
3.082 3.7685181204962968
3.0825 3.781565838552617
3.083 3.807754785832551
3.0835 3.854630507886987
3.084 3.926354751272556
3.0845 4.015567294108638
3.085 4.100708471276559
3.0855 4.157253121159008
3.086 4.173306529560127
3.0865 4.152057263016535
3.087 4.103362270006325
3.0875 4.037620914764704
3.088 3.9656016032837718
3.0885 3.8988649739800545
3.089 3.8464146693927477
3.0895 3.810775784553594
3.09 3.7889711253010363
3.0905 3.7764045559923103
3.091 3.7694020314509205
3.0915 3.765651321747005
3.092 3.7638274177603686
3.0925 3.763191947146434
3.093 3.763339788811634
3.0935 3.764030065413352
3.094 3.765089075765343
3.0945 3.7663466495330686
3.095 3.76765112008258
3.0955 3.7689379936119503
3.096 3.7702603594623243
3.0965 3.7717111455265124
3.097 3.7733554608437503
3.0975 3.7751875531545815
3.098 3.777152074344241
3.0985 3.7791709841433017
3.099 3.781154091768234
3.0995 3.783010757621054
3.1 3.7846679036935855
3.1005 3.786068361953924
3.101 3.7871472358772698
3.1015 3.7878827430684927
3.102 3.788374534603064
3.1025 3.7889103844482444
3.103 3.7899389853434586
3.1035 3.791973571270854
3.104 3.7954437501868243
3.1045 3.800456113601192
3.105 3.806438414345764
3.1055 3.8120302603476395
3.106 3.8157794289887788
3.1065 3.817315592709247
3.107 3.8173595520522765
3.1075 3.8163434471596345
3.108 3.8137395654793904
3.1085 3.8089528641156294
3.109 3.802332429201214
3.1095 3.7950960111356844
3.11 3.7884389144725583
3.1105 3.7828912195049744
3.111 3.7784060307516283
3.1115 3.774781902459938
3.112 3.771891714941309
3.1125 3.769656594975687
3.113 3.767977940638798
3.1135 3.766739582922237
3.114 3.765848288877435
3.1145 3.765238650732784
3.115 3.7648767833287975
3.1155 3.7647285582490726
3.116 3.764785103389035
3.1165 3.7651235787201047
3.117 3.7659573245647016
3.1175 3.767616634001972
3.118 3.7704452451456314
3.1185 3.7748208255300346
3.119 3.781192488399042
3.1195 3.7900318865343143
3.12 3.8015507348771953
3.1205 3.815354424131688
3.121 3.830429082601264
3.1215 3.845619744401948
3.122 3.860300748929835
3.1225 3.8746914744636554
3.123 3.889628596497393
3.1235 3.9060234291092355
3.124 3.9236937645974637
3.1245 3.939897712322174
3.125 3.948738822678524
3.1255 3.943721728405447
3.126 3.922929032810699
3.1265 3.8918162365233995
3.127 3.8589499867772004
3.1275 3.82974336554249
3.128 3.8056255223166735
3.1285 3.786431051534202
3.129 3.7716258501232316
3.1295 3.7604380243355573
3.13 3.7520219493147655
3.1305 3.74566800528586
3.131 3.740848297681425
3.1315 3.737185335600956
3.132 3.734398184139102
3.1325 3.732284418126203
3.133 3.730702030124603
3.1335 3.7295590533405436
3.134 3.728813023896925
3.1345 3.72845651176607
3.135 3.7285665288463656
3.1355 3.729343143663546
3.136 3.7312301958453675
3.1365 3.73517400814871
3.137 3.7430282509523165
3.1375 3.7581204348664388
3.138 3.785565559015473
3.1385 3.8311065330070564
3.139 3.8965282864537167
3.1395 3.9727372122151623
3.14 4.037801145596373
3.1405 4.065159388446308
3.141 4.038929527345139
3.1415 3.9683886824660073
3.142 3.884328831639553
3.1425 3.8153125743695844
3.143 3.771260091370517
3.1435 3.7476630915810007
3.144 3.736444091853657
3.1445 3.7315703446362383
3.145 3.7296962900443047
3.1455 3.7292271620503827
3.146 3.72945317534258
3.1465 3.730061570539182
3.147 3.7308995271571286
3.1475 3.7318814317213276
3.148 3.732961510119236
3.1485 3.7341606113185106
3.149 3.7356151297890205
3.1495 3.7377370648116246
3.15 3.741487447044846
3.1505 3.7488378325896177
3.151 3.762914690450544
3.1515 3.786192185952845
3.152 3.8154563822596073
3.1525 3.8383126863712667
3.153 3.840691823059566
3.1535 3.821050927234377
3.154 3.791780630526799
3.1545 3.766069346899706
3.155 3.7488428072918785
3.1555 3.7387494964724945
3.156 3.733013354341902
3.1565 3.7296199024839973
3.157 3.727471917494431
3.1575 3.7260250322996127
3.158 3.725023162714858
3.1585 3.7243590223741725
3.159 3.7240080246864933
3.1595 3.7240313514886276
3.16 3.724597898645823
3.1605 3.726082200061353
3.161 3.729200631144308
3.1615 3.7351313061914366
3.162 3.745315341591323
3.1625 3.7605153744763493
3.163 3.7793495941628867
3.1635 3.797862756510887
3.164 3.8114649271951597
3.1645 3.8176483666819765
3.165 3.8166895386960986
3.1655 3.8101954423488733
3.166 3.7998803853188834
3.1665 3.7875198159268555
3.167 3.7751924302477606
3.1675 3.7649790769906426
3.168 3.7581599990432606
3.1685 3.7546460968322277
3.169 3.7534210901048786
3.1695 3.753457779561315
3.17 3.754138075373242
3.1705 3.7551598017881895
3.171 3.756373887198584
3.1715 3.757693410279514
3.172 3.759074481319632
3.1725 3.7605067076312624
3.173 3.7619956591512382
3.1735 3.7635767210925417
3.174 3.765304079743415
3.1745 3.767248375487127
3.175 3.7694811976503493
3.1755 3.7720429608618185
3.176 3.774900813526016
3.1765 3.7779168046187577
3.177 3.7808520994589516
3.1775 3.783467476133869
3.178 3.7856236258947975
3.1785 3.787347238713232
3.179 3.7887346814422775
3.1795 3.7898435837071807
3.18 3.790673340388902
3.1805 3.791229983302004
3.181 3.7915666137621313
3.1815 3.791772665820461
3.182 3.791959604653978
3.1825 3.7922256063631403
3.183 3.792644668338297
3.1835 3.7932763585209086
3.184 3.794154911024706
3.1845 3.7952884624582977
3.185 3.7966459279714426
3.1855 3.7981862292952036
3.186 3.7998810160204206
3.1865 3.801729738997186
3.187 3.803765120191742
3.1875 3.80603846927776
3.188 3.808616739465138
3.1885 3.8115321735710266
3.189 3.8147809587449037
3.1895 3.818332333929125
3.19 3.8221518822941833
3.1905 3.826248970428689
3.191 3.830705982377137
3.1915 3.835715049488443
3.192 3.8416220583583742
3.1925 3.8489817159557456
3.193 3.8586068552153163
3.1935 3.8715382290333364
3.194 3.888781224747693
3.1945 3.9107161654957094
3.195 3.936314600140821
3.1955 3.9625874171245306
3.196 3.9848103233266032
3.1965 3.9980802642638915
3.197 3.999921758993925
3.1975 3.991696818017833
3.198 3.9768415351443904
3.1985 3.9579450163876286
3.199 3.9368751476446926
3.1995 3.9162770145155443
3.2 3.8991059227302225
3.2005 3.8869695647026914
3.201 3.8796611414261717
3.2015 3.875964811137721
3.202 3.874576972611135
3.2025 3.874531823342436
3.203 3.8752438844969577
3.2035 3.8763996015666438
3.204 3.8778514134318565
3.2045 3.879567825945922
3.205 3.8815954479822787
3.2055 3.884091202121323
3.206 3.8873506478219353
3.2065 3.8919310457990113
3.207 3.8988368293167754
3.2075 3.909787558142118
3.208 3.927315118972891
3.2085 3.9540929108236886
3.209 3.9910837169346616
3.2095 4.035292373951431
3.21 4.0790478529586816
3.2105 4.111848728132814
3.211 4.125044488983163
3.2115 4.117306624370879
3.212 4.0948153659711
3.2125 4.066063281527394
3.213 4.03736908507618
3.2135 4.011964118757322
3.214 3.990997274387399
3.2145 3.974449160076394
3.215 3.961702485025927
3.2155 3.9518744598799858
3.216 3.944219175620513
3.2165 3.9384309216458915
3.217 3.9346444661176383
3.2175 3.9331625694242787
3.218 3.9341592102138554
3.2185 3.937496714603495
3.219 3.9424710390559037
3.2195 3.94772547744265
3.22 3.9517760632422005
3.2205 3.9538977815565373
3.221 3.9543720493146006
3.2215 3.9538972122354687
3.222 3.953023813368085
3.2225 3.952010812382455
3.223 3.9509700818059175
3.2235 3.9499749399363173
3.224 3.949102634341311
3.2245 3.9484187483158175
3.225 3.9479580526777935
3.2255 3.947718151262829
3.226 3.947655617573125
3.2265 3.947696663020799
3.227 3.947752166536527
3.2275 3.9477180665049802
3.228 3.947501151239865
3.2285 3.947093807018301
3.229 3.9466575668695247
3.2295 3.9465224692358154
3.23 3.947005575199344
3.2305 3.9481828111879134
3.231 3.949673706036058
3.2315 3.95021804149287
3.232 3.9468399245339105
3.2325 3.9341589687698297
3.233 3.9061539782439096
3.2335 3.8630812602083138
3.234 3.8187391393342436
3.2345 3.7953793280844357
3.235 3.807213889284527
3.2355 3.8481581076734566
3.236 3.894639837006383
3.2365 3.925888470838342
3.237 3.9390855135351144
3.2375 3.9419129950829968
3.238 3.941126158725651
3.2385 3.939849586595858
3.239 3.9390054977823334
3.2395 3.93869735793104
3.24 3.938832528959865
3.2405 3.9393084800538327
3.241 3.94005684051574
3.2415 3.941046864055358
3.242 3.9422937948220538
3.2425 3.9438599552811597
3.243 3.9458657669944452
3.2435 3.9484702346590828
3.244 3.951798912339348
3.2445 3.955838702029344
3.245 3.9604522596259963
3.2455 3.965588302393013
3.246 3.9714593700645873
3.2465 3.978143857804892
3.247 3.984748098945599
3.2475 3.9892521152181013
3.248 3.9897342850376463
3.2485 3.9858512569766313
3.249 3.978877307009248
3.2495 3.970759186595868
3.25 3.963076186728002
3.2505 3.9566105730245686
3.251 3.9514563566000414
3.2515 3.9473698707713405
3.252 3.9440372865294
3.2525 3.941211442724545
3.253 3.9387249977817076
3.2535 3.936499414693439
3.254 3.934506747599195
3.2545 3.932772187117185
3.255 3.9313665979768055
3.2555 3.930416880937872
3.256 3.9301128117754542
3.2565 3.9307210335047307
3.257 3.9325759057451117
3.2575 3.9359963671497296
3.258 3.941045861095291
3.2585 3.94711740279737
3.259 3.952673982903499
3.2595 3.955651678046835
3.26 3.954574769637895
3.2605 3.9495559286156174
3.261 3.9421594143800034
3.2615 3.9343627279874633
3.262 3.92759510749723
3.2625 3.9224415745769283
3.263 3.9188273023032236
3.2635 3.916372544755288
3.264 3.914656267834519
3.2645 3.91333866969165
3.265 3.912187772071058
3.2655 3.9110709785233775
3.266 3.9099210915086458
3.2665 3.908730141178661
3.267 3.907538437264786
3.2675 3.906454331421716
3.268 3.9056907939457117
3.2685 3.905646361369823
3.269 3.9070944105247856
3.2695 3.9115254694971062
3.27 3.921829808766778
3.2705 3.9434993820190423
3.271 3.986636317613308
3.2715 4.0686052251299225
3.272 4.215901772617138
3.2725 4.457289623623278
3.273 4.700675436004105
3.2735 4.685769607749374
3.274 4.454884801760913
3.2745 4.239482154314554
3.275 4.114437925861952
3.2755 4.04921685198864
3.276 4.0202676381616245
3.2765 4.0157555548323876
3.277 4.033701791936163
3.2775 4.081245125253452
3.278 4.176526200159459
3.2785 4.347338440600438
3.279 4.58756007678383
3.2795 4.7208492410887795
3.28 4.631869221082078
3.2805 4.378318067345888
3.281 4.172560527778487
3.2815 4.052126735788014
3.282 3.9855496274867734
3.2825 3.9477682293580836
3.283 3.9252224343926025
3.2835 3.9114300075117248
3.284 3.903128287425335
3.2845 3.898422486317931
3.285 3.89612176323235
3.2855 3.895488212482488
3.286 3.896103228771252
3.2865 3.897813445068466
3.287 3.9008217708649324
3.2875 3.905901185554815
3.288 3.914865946986059
3.2885 3.9314189165668827
3.289 3.9627802671121453
3.2895 4.022351902755271
3.29 4.132311997983087
3.2905 4.319462483981465
3.291 4.581638321473117
3.2915 4.7205880140154415
3.292 4.620394976105328
3.2925 4.367867348977668
3.293 4.178013591466947
3.2935 4.070501607571416
3.294 4.012506518635196
3.2945 3.9825840493890636
3.295 3.9700156567734757
3.2955 3.9702986331406924
3.296 3.982352579226627
3.2965 4.0067690296343175
3.297 4.044440047835008
3.2975 4.094950382054772
3.298 4.155272022445694
3.2985 4.219186235772567
3.299 4.277755055467423
3.2995 4.321486754267515
3.3 4.335690976301506
3.3005 4.314913012908655
3.301 4.276521865828184
3.3015 4.237817574569667
3.302 4.205821049112271
3.3025 4.180477063441873
3.303 4.159070452800425
3.3035 4.141093447829406
3.304 4.130324995368356
3.3045 4.134438139401023
3.305 4.164727806862909
3.3055 4.236368771914619
3.306 4.366394893413335
3.3065 4.530622780589849
3.307 4.610960364164167
3.3075 4.540599265809809
3.308 4.373208992047627
3.3085 4.224918487701395
3.309 4.126555107837439
3.3095 4.066311324994795
3.31 4.032790209458384
3.3105 4.017935904914741
3.311 4.016305518281233
3.3115 4.023086033805659
3.312 4.03250329272261
3.3125 4.037970049426314
3.313 4.034327757635544
3.3135 4.0206335123757695
3.314 4.0006427210921105
3.3145 3.9800455553733025
3.315 3.963073338498643
3.3155 3.9511258266749865
3.316 3.9436334352804296
3.3165 3.9393760696361726
3.317 3.9372766631086398
3.3175 3.936608334250704
3.318 3.9369310275395426
3.3185 3.9380124382819686
3.319 3.9397701650051475
3.3195 3.9422798280522793
3.32 3.945824696015097
3.3205 3.9510025093184185
3.321 3.958842992969587
3.3215 3.970859380962227
3.322 3.9888671466924217
3.3225 4.014306781384387
3.323 4.046968601361713
3.3235 4.083833497240319
3.324 4.119376548086124
3.3245 4.147551020775292
3.325 4.164111448077446
3.3255 4.167198525220647
3.326 4.1574399460793705
3.3265 4.13756120899158
3.327 4.11178370387722
3.3275 4.08464009851829
3.328 4.0598727867469355
3.3285 4.039764624012565
3.329 4.025115955561032
3.3295 4.0156453475209135
3.33 4.010470286327581
3.3305 4.008569003672238
3.331 4.009058282012018
3.3315 4.0113015000417205
3.332 4.014807716020479
3.3325 4.019045495678262
3.333 4.0233427289591726
3.3335 4.02696070932027
3.334 4.0292552717504195
3.3345 4.029791459865394
3.335 4.028455029291714
3.3355 4.02558061895395
3.336 4.021944119079197
3.3365 4.0184884126236655
3.337 4.015915347141671
3.3375 4.014500607202277
3.338 4.0141756739578005
3.3385 4.014719807091441
3.339 4.015912029463821
3.3395 4.017575071408943
3.34 4.019599649094588
3.3405 4.021914127001845
3.341 4.02448788542829
3.3415 4.0273204154682345
3.342 4.030489124438678
3.3425 4.034184415369789
3.343 4.038860092085371
3.3435 4.045518899025658
3.344 4.056378947859515
3.3445 4.0762227145713466
3.345 4.114312842584696
3.3455 4.18426838747004
3.346 4.294816843003059
3.3465 4.432276761051377
3.347 4.519551224856184
3.3475 4.485461639877145
3.348 4.360394489396355
3.3485 4.234564279379129
3.349 4.14903211077083
3.3495 4.102412038199572
3.35 4.080419939083618
3.3505 4.0709361206282795
3.351 4.067233461143693
3.3515 4.066185867481383
3.352 4.0664144548085845
3.3525 4.067318138442174
3.353 4.0686118293214575
3.3535 4.070167032418985
3.354 4.071946692407324
3.3545 4.073975028509213
3.355 4.07633970225086
3.3555 4.079165649341644
3.356 4.08257692553613
3.3565 4.086593276497896
3.357 4.09102479317152
3.3575 4.095366392771772
3.358 4.098753248591213
3.3585 4.100167471422588
3.359 4.098972786799153
3.3595 4.095427919757401
3.36 4.090571472970699
3.3605 4.085568518208933
3.361 4.081183045751428
3.3615 4.077707191651698
3.362 4.075139640043873
3.3625 4.073365228475345
3.363 4.072267526471024
3.3635 4.071764800455839
3.364 4.071823450364781
3.3645 4.072447994012548
3.365 4.073700234520104
3.3655 4.075708611568635
3.366 4.078763504432778
3.3665 4.083424129438213
3.367 4.090705576803068
3.3675 4.10220688122734
3.368 4.1198373099878784
3.3685 4.144665479299772
3.369 4.174921469269923
3.3695 4.20474110887842
3.37 4.2257885631779795
3.3705 4.231328329632507
3.371 4.219917130407995
3.3715 4.196046944517636
3.372 4.167138468336126
3.3725 4.139891687688478
3.373 4.118408443345225
3.3735 4.103895056652537
3.374 4.095334964945526
3.3745 4.090796591203046
3.375 4.088565765326583
3.3755 4.08755178311358
3.376 4.087196874361413
3.3765 4.087275384608831
3.377 4.087733691397456
3.3775 4.088640589932022
3.378 4.090219472982702
3.3785 4.092985288454657
3.379 4.098108484670452
3.3795 4.1080633571325995
3.38 4.127433391840831
3.3805 4.162942445820238
3.381 4.2207155591701015
3.3815 4.299588280756477
3.382 4.3834175170991605
3.3825 4.430011279744254
3.383 4.403544401009046
3.3835 4.323142553164071
3.384 4.237176102452865
3.3845 4.173016503205125
3.385 4.135428244664696
3.3855 4.116913992361856
3.386 4.108738729228317
3.3865 4.10529642045307
3.387 4.103828679713927
3.3875 4.1031678931423565
3.388 4.1028753625874925
3.3885 4.102803226008137
3.389 4.102945924340353
3.3895 4.103365689610356
3.39 4.1042187296687045
3.3905 4.105822451732146
3.391 4.108857428714871
3.3915 4.11470821347205
3.392 4.1259907230713795
3.3925 4.146744283641962
3.393 4.180774535800338
3.3935 4.2264381899160055
3.394 4.270938050231462
3.3945 4.294559737575228
3.395 4.285507055443957
3.3955 4.2495398952631485
3.396 4.204309388010398
3.3965 4.165672568745996
3.397 4.139412379065399
3.3975 4.123740910720833
3.398 4.114910874006864
3.3985 4.110048803405317
3.399 4.107548795770568
3.3995 4.106739756248245
3.4 4.107661292621356
3.4005 4.111243621188609
3.401 4.1202384816678626
3.4015 4.141782832078559
3.402 4.192914275567868
3.4025 4.306119844653373
3.403 4.511210067820222
3.4035 4.699548118625871
3.404 4.680998858896108
3.4045 4.469382246479285
3.405 4.271283954096552
3.4055 4.16718563448035
3.406 4.121119649010942
3.4065 4.101081150981284
3.407 4.091485820885521
3.4075 4.086040200682722
3.408 4.082299549665236
3.4085 4.079293671090514
3.409 4.0766320611405815
3.4095 4.074162685634691
3.41 4.071851775798868
3.4105 4.069738614444865
3.411 4.067959986552583
3.4115 4.0668037568601045
3.412 4.066803955905196
3.4125 4.06879844804661
3.413 4.07387218239296
3.4135 4.082964169957422
3.414 4.096101393912423
3.4145 4.111390348162858
3.415 4.124601579647821
3.4155 4.130586033877184
3.416 4.12609797817323
3.4165 4.111909849371227
3.417 4.092348199446492
3.4175 4.072760834901449
3.418 4.056744459517499
3.4185 4.045239557233331
3.419 4.037484484619957
3.4195 4.032282026175738
3.42 4.0286560131934595
3.4205 4.025980817231418
3.421 4.023914112476018
3.4215 4.022293742418891
3.422 4.0210678132266
3.4225 4.020258106053512
3.423 4.019965944258733
3.4235 4.0203874287536605
3.424 4.02187818832654
3.4245 4.024973346378643
3.425 4.030353988530275
3.4255 4.0385831914126475
3.426 4.049497614935283
3.4265 4.061322267064102
3.427 4.070385609625231
3.4275 4.072582350012987
3.428 4.066162977544894
3.4285 4.053311026201043
3.429 4.038581149848713
3.4295 4.025836737883355
3.43 4.016539827798849
3.4305 4.010255977516388
3.431 4.005945750777317
3.4315 4.002735069599457
3.432 4.000074407287539
3.4325 3.9976598352786867
3.433 3.9953447463506793
3.4335 3.993062623002854
3.434 3.9908152253815343
3.4345 3.988633264233239
3.435 3.986595201779882
3.4355 3.9848612452875605
3.436 3.9837603691247425
3.4365 3.9840632019911455
3.437 3.9875946454846565
3.4375 3.9988119794870043
3.438 4.028571942672374
3.4385 4.10052846176067
3.439 4.248146791967376
3.4395 4.472507664586646
3.44 4.628042193424117
3.4405 4.541630285459083
3.441 4.318194206196087
3.4415 4.148521295821159
3.442 4.051973294423266
3.4425 4.003680346893046
3.443 3.9803531761618745
3.4435 3.9689022485731345
3.444 3.9629820244475544
3.4445 3.959658587986687
3.445 3.9575899999899944
3.4455 3.9561609797082236
3.446 3.9550881142990084
3.4465 3.9542417993296874
3.447 3.953571782977771
3.4475 3.9530727324478
3.448 3.952791301617661
3.4485 3.952839583943608
3.449 3.9534124660289445
3.4495 3.9547889616410563
3.45 3.9572696028294443
3.4505 3.961078242107157
3.451 3.966232886978452
3.4515 3.9724917612359905
3.452 3.979430640617056
3.4525 3.9866771087888138
3.453 3.994157753707893
3.4535 4.0023606668743374
3.454 4.01265768497271
3.4545 4.0277769765291085
3.455 4.052603247595928
3.4555 4.095353477015288
3.456 4.167119295915103
3.4565 4.275579937207778
3.457 4.41225849473487
3.4575 4.498244423144945
3.458 4.45256506966316
3.4585 4.305247134545156
3.459 4.156167543756831
3.4595 4.042348358991743
3.46 3.975655719787066
3.4605 3.943743726191445
3.461 3.9298651619233977
3.4615 3.9236356813902065
3.462 3.920471584354977
3.4625 3.9186299962302042
3.463 3.9174469669588587
3.4635 3.9166247373478873
3.464 3.916009003291868
3.4645 3.915522741550011
3.465 3.915128325141432
3.4655 3.9148376085283934
3.466 3.914744001954678
3.4665 3.915107538383869
3.467 3.916463719145198
3.4675 3.919686866308509
3.468 3.9258312597298124
3.4685 3.935507808463764
3.469 3.947890706889395
3.4695 3.96023105203916
3.47 3.9687529792998832
3.4705 3.970465731517055
3.471 3.9644825999486555
3.4715 3.9524137185354116
3.472 3.9375342519924255
3.4725 3.9231044061663463
3.473 3.911056410184714
3.4735 3.9019214759770184
3.474 3.8954411368864923
3.4745 3.8911494350881393
3.475 3.8886613593797366
3.4755 3.8877802513581274
3.476 3.8885137136171872
3.4765 3.8910357618298805
3.477 3.895582961089409
3.4775 3.902266811797504
3.478 3.9109563325315486
3.4785 3.921346515680143
3.479 3.9330982410006188
3.4795 3.945588372038535
3.48 3.9571597231619657
3.4805 3.964879572103462
3.481 3.965689595124421
3.4815 3.9585234718593165
3.482 3.9451673138939674
3.4825 3.9290337246655023
3.483 3.913130304723251
3.4835 3.8990402828052444
3.484 3.887158816877201
3.4845 3.8773242799854755
3.485 3.8691984584411587
3.4855 3.8624488896653704
3.486 3.856775364516035
3.4865 3.8519465544510387
3.487 3.8478086569926715
3.4875 3.844279111932237
3.488 3.841337281954792
3.4885 3.8390079694048334
3.489 3.8373522531532496
3.4895 3.83646478496249
3.49 3.8364519502741947
3.4905 3.8374021462276753
3.491 3.8393602082860285
3.4915 3.8423294461368576
3.492 3.8463107441128708
3.4925 3.851373599638916
3.493 3.8576536300527975
3.4935 3.865162713638145
3.494 3.873529180749231
3.4945 3.881830192757989
3.495 3.8886449421009397
3.4955 3.8923345564852037
3.496 3.8913068124477936
3.4965 3.8846892652576015
3.497 3.873341832785983
3.4975 3.8604122744706855
3.498 3.8500072719644907
3.4985 3.844703187650853
3.499 3.844118651411775
3.4995 3.845733534512836
3.5 3.847022252781774
3.5005 3.846833315085152
3.501 3.845263226989718
3.5015 3.8428378361570674
3.502 3.8400077914930586
3.5025 3.8370400152321915
3.503 3.834079150322519
3.5035 3.8311841048384645
3.504 3.8283474449285952
3.5045 3.825544357884719
3.505 3.822758160667097
3.5055 3.819995294376569
3.506 3.8172661571320363
3.5065 3.8145868760647117
3.507 3.812013598326442
3.5075 3.8096729912927634
3.508 3.8077223908192
3.5085 3.8062943756447956
3.509 3.805430286440626
3.5095 3.805108332433776
3.51 3.805262099855418
3.5105 3.8058107688479774
3.511 3.806679061735255
3.5115 3.807808876614625
3.512 3.8091627615966344
3.5125 3.810731434199357
3.513 3.812546071273137
3.5135 3.814641593619892
3.514 3.81690107802
3.5145 3.818449197653252
3.515 3.8160642700505614
3.5155 3.8012814339549204
3.516 3.7597084935421554
3.5165 3.6831500340919385
3.517 3.5910874075543644
3.5175 3.5245742249204453
3.518 3.51462038527266
3.5185 3.568342374981838
3.519 3.66554307189569
3.5195 3.7597063108988804
3.52 3.812670816420705
3.5205 3.826828032844346
3.521 3.8232322162750423
3.5215 3.8158409509703413
3.522 3.809508104487599
3.5225 3.804972810117113
3.523 3.8018541517592004
3.5235 3.799687952132186
3.524 3.798160657636207
3.5245 3.7970901774061874
3.525 3.7963898728872616
3.5255 3.7960052586644943
3.526 3.795902176922703
3.5265 3.7960494442657433
3.527 3.79640839902324
3.5275 3.796915484549287
3.528 3.797460743956445
3.5285 3.7978956029004367
3.529 3.798103218434929
3.5295 3.7981919929694703
3.53 3.7986079853803316
3.5305 3.7999850105799213
3.531 3.8026852899463597
3.5315 3.8063401333619504
3.532 3.8098319946018746
3.5325 3.8118288919405403
3.533 3.8114939894670483
3.5335 3.8088414852391717
3.534 3.804593329270575
3.5345 3.799685787178624
3.535 3.7948709168743244
3.5355 3.7905596593507953
3.536 3.786901847661679
3.5365 3.783894344599889
3.537 3.7814775265911313
3.5375 3.7795808002812814
3.538 3.7781548913150678
3.5385 3.7771623680979802
3.539 3.7765910010937978
3.5395 3.7764543136769353
3.54 3.776817079416701
3.5405 3.7778221301562764
3.541 3.7797456730070307
3.5415 3.7830564710201893
3.542 3.7884859773920185
3.5425 3.7969602109025713
3.543 3.8093604176955127
3.5435 3.8259490928492648
3.544 3.8456051451414384
3.5445 3.865095859581218
3.545 3.879223922224331
3.5455 3.882866422138771
3.546 3.87434478709545
3.5465 3.8571211000568093
3.547 3.8374826380326974
3.5475 3.8204419437868635
3.548 3.807853205590326
3.5485 3.7993277952739666
3.549 3.793784605100691
3.5495 3.7902577387993075
3.55 3.7880445216675183
3.5505 3.7866669714596304
3.551 3.7858138095036145
3.5515 3.7852956068976633
3.552 3.785025448985553
3.5525 3.784992387227711
3.553 3.7852341714365485
3.5535 3.7858315459193
3.554 3.7869049280489184
3.5545 3.7886311348351347
3.555 3.791271888585505
3.5555 3.7951752148786513
3.556 3.800708753701188
3.5565 3.8081354468137976
3.557 3.817455125025112
3.5575 3.828267204293547
3.558 3.8394054900510524
3.5585 3.8483952016918623
3.559 3.8518770959435704
3.5595 3.847909879099764
3.56 3.8379999552102513
3.5605 3.8260000248095354
3.561 3.8151700687837833
3.5615 3.8067972147626685
3.562 3.800753825057437
3.5625 3.7964567928806945
3.563 3.7933323636301255
3.5635 3.790952780016309
3.564 3.789051722619985
3.5645 3.7874842494040086
3.565 3.786194353620986
3.5655 3.785185590164258
3.566 3.7845013804431344
3.5665 3.78422764319125
3.567 3.7845106620805966
3.5675 3.785598712352056
3.568 3.787872118964505
3.5685 3.791787336190656
3.569 3.7976717952468446
3.5695 3.8054287505289617
3.57 3.814310633755647
3.5705 3.823018150617748
3.571 3.8300637782898024
3.5715 3.8342661167367327
3.572 3.835170030425501
3.5725 3.833092049829177
3.573 3.828711461454705
3.5735 3.82272572290825
3.574 3.8160788679525526
3.5745 3.8100360688766317
3.575 3.8056878960193314
3.5755 3.8033672502571703
3.576 3.8027353257619447
3.5765 3.8032222994650047
3.577 3.8043700273205383
3.5775 3.805888801167435
3.578 3.8076164031249577
3.5785 3.8094694643768685
3.579 3.8114004388497387
3.5795 3.8133895938610953
3.58 3.815444474940649
3.5805 3.8176108059497773
3.581 3.8199945740285246
3.5815 3.822781496918826
3.582 3.8262296234144477
3.5825 3.8305675603892917
3.583 3.835792855397039
3.5835 3.841417747614911
3.584 3.8464712130930208
3.5845 3.849908548602367
3.585 3.851146168761896
3.5855 3.8502977961390625
3.586 3.8479784785891527
3.5865 3.8449304322393294
3.587 3.841750713317013
3.5875 3.838792482736186
3.588 3.836219848996781
3.5885 3.8340960098971584
3.589 3.8324332128622354
3.5895 3.8312239796262384
3.59 3.830486236370997
3.5905 3.830263379983454
3.591 3.830619159762109
3.5915 3.8316227614850122
3.592 3.8333069899924537
3.5925 3.8356569978178507
3.593 3.838583484928084
3.5935 3.8419494085465837
3.594 3.845639948134612
3.5945 3.849602361273866
3.595 3.853831670018068
3.5955 3.8583013181672596
3.596 3.8628916860571048
3.5965 3.867384853329317
3.597 3.871480100936778
3.5975 3.8748752611814483
3.598 3.877435538840129
3.5985 3.8792831678502813
3.599 3.880704596001862
3.5995 3.88195650917264
3.6 3.8832142836721806
3.6005 3.8845703852270033
3.601 3.8860081070812926
3.6015 3.887372975925726
3.602 3.8883895879084642
3.6025 3.8887511911615436
3.603 3.888320179753957
3.6035 3.887213217408074
3.604 3.8857554745371
3.6045 3.8842732084321687
3.605 3.882950986468571
3.6055 3.881838279780209
3.606 3.8809280054805226
3.6065 3.880227099451427
3.607 3.8797817485506547
3.6075 3.879651679078486
3.608 3.87987629142006
3.6085 3.8804617960578183
3.609 3.8813716291438203
3.6095 3.8825494873803175
3.61 3.883940898964698
3.6105 3.8854870946566917
3.611 3.887140031135636
3.6115 3.888836719781323
3.612 3.890447092491919
3.6125 3.891691320930243
3.613 3.892085155964872
3.6135 3.8911656961435055
3.614 3.889278015734532
3.6145 3.8881946825275664
3.615 3.889902532031079
3.6155 3.8941986798804136
3.616 3.898612565499211
3.6165 3.900984987009749
3.617 3.9010851086455096
3.6175 3.8998876021201765
3.618 3.898347897173738
3.6185 3.8969542298277497
3.619 3.8958483098285965
3.6195 3.8950455128945896
3.62 3.894556138305604
3.6205 3.8944002246054046
3.621 3.8946061125016884
3.6215 3.8951869555445233
3.622 3.896141441298787
3.6225 3.8974544970658807
3.623 3.899082691243165
3.6235 3.9009499596768302
3.624 3.90293569900565
3.6245 3.904857751699212
3.625 3.906468984490961
3.6255 3.9075023684700207
3.626 3.907815481171693
3.6265 3.9074983987685448
3.627 3.9068445473680695
3.6275 3.906159416744864
3.628 3.905633647917118
3.6285 3.9053394176931926
3.629 3.905290429463384
3.6295 3.905483027596614
3.63 3.9059179753417714
3.6305 3.906605232941236
3.631 3.9075818915813647
3.6315 3.908919667050111
3.632 3.9107408798394543
3.6325 3.913230644243751
3.633 3.916649683187969
3.6335 3.9213470445168452
3.634 3.927749525430987
3.6345 3.9362933787570737
3.635 3.947268215425761
3.6355 3.960557174725447
3.636 3.9753939798700424
3.6365 3.990037933050707
3.637 4.001485915773546
3.6375 4.0059223084225914
3.638 4.000758420245176
3.6385 3.98703163663924
3.639 3.9693142931851364
3.6395 3.952743103634334
3.64 3.940168332553724
3.6405 3.931843987106933
3.641 3.926769019093258
3.6415 3.923807571509946
3.642 3.922130497381665
3.6425 3.921226498895222
3.643 3.9208072831408893
3.6435 3.920720028444605
3.644 3.9208772209272125
3.6445 3.9212326994472972
3.645 3.92176202011004
3.6455 3.9224713841691097
3.646 3.9233871415880293
3.6465 3.9245727327922113
3.647 3.926095661486479
3.6475 3.9279807610912973
3.648 3.930129230921378
3.6485 3.9322779699485126
3.649 3.9340294277921872
3.6495 3.9350297180727116
3.65 3.9351686870917524
3.6505 3.9346322668578795
3.651 3.9338118842653307
3.6515 3.9331385226343576
3.652 3.9329815588603045
3.6525 3.933678321470862
3.653 3.9356156431857174
3.6535 3.939340747339764
3.654 3.9457282224238748
3.6545 3.956345834812308
3.655 3.974391754740659
3.6555 4.0066743291536016
3.656 4.065998087562183
3.6565 4.167432877822166
3.657 4.3076908547643304
3.6575 4.447825373752786
3.658 4.5194383924083885
3.6585 4.503463340730311
3.659 4.401017330444126
3.6595 4.245951177343094
3.66 4.107010892556775
3.6605 4.01741018464281
3.661 3.971434756950285
3.6615 3.9500017053881686
3.662 3.9399598053346567
3.6625 3.9351169947703744
3.663 3.933038921129273
3.6635 3.933009657265555
3.664 3.9351795758870116
3.6645 3.9403338496820117
3.665 3.949941133843862
3.6655 3.966320813175355
3.666 3.992703940890096
3.6665 4.032236903680704
3.667 4.084245048774613
3.6675 4.138430162167459
3.668 4.1750056865380385
3.6685 4.175883393673458
3.669 4.136948652409175
3.6695 4.0721662737520825
3.67 4.006359151092467
3.6705 3.958285948909599
3.671 3.930741009969684
3.6715 3.917165342008958
3.672 3.91086445007108
3.6725 3.90791477658951
3.673 3.906490002911174
3.6735 3.9058398553189297
3.674 3.905685528256641
3.6745 3.9059766003448457
3.675 3.9068093562011095
3.6755 3.908464324856001
3.676 3.911481607053825
3.6765 3.9168082979665497
3.677 3.925795372758352
3.6775 3.93968753162988
3.678 3.9582390039009256
3.6785 3.9780934192075916
3.679 3.993046524445746
3.6795 3.9974490334947825
3.68 3.990135520479428
3.6805 3.9750002363882713
3.681 3.957896314464562
3.6815 3.9432168210115615
3.682 3.9326483248691533
3.6825 3.925918481627913
3.683 3.9220259620842386
3.6835 3.9199998739958124
3.684 3.9191500917298034
3.6845 3.9190572117581413
3.685 3.91946198071708
3.6855 3.920220937246211
3.686 3.921273236142537
3.6865 3.9226250020686075
3.687 3.924355252915684
3.6875 3.926595660142268
3.688 3.929489111590178
3.6885 3.933114010753658
3.689 3.937407481640812
3.6895 3.942112506664915
3.69 3.946775955654881
3.6905 3.950881634167069
3.691 3.954060202333536
3.6915 3.956245225425337
3.692 3.9576616383431107
3.6925 3.958620410416617
3.693 3.959286694404118
3.6935 3.959619259807096
3.694 3.959461731609143
3.6945 3.9587478466773396
3.695 3.9575868377195453
3.6955 3.9562556548244485
3.696 3.955046440760131
3.6965 3.954135567905424
3.697 3.953567971400145
3.6975 3.9533295016438723
3.698 3.9534203768890768
3.6985 3.953853374921162
3.699 3.9546260897918577
3.6995 3.955682402403087
3.7 3.9569346993232584
3.7005 3.95828190163195
3.701 3.959643935923803
3.7015 3.960978562826935
3.702 3.9622928072897414
3.7025 3.9636516711177636
3.703 3.965193014086906
3.7035 3.967161840235817
3.704 3.970030469891067
3.7045 3.9747150552511075
3.705 3.982961258328193
3.7055 3.9977025220475317
3.706 4.022777037881224
3.7065 4.061023751110739
3.707 4.110621148213281
3.7075 4.161876996953308
3.708 4.1982023056142035
3.7085 4.204098336513266
3.709 4.176603588292163
3.7095 4.128432315669579
3.71 4.078288153014484
3.7105 4.038884755889286
3.711 4.013330215838301
3.7115 3.9988769280907936
3.712 3.991511199542475
3.7125 3.988149235250991
3.713 3.9869313401533697
3.7135 3.9868766718070985
3.714 3.987468059101931
3.7145 3.988437716675958
3.715 3.9896342355043926
3.7155 3.9909893225514486
3.716 3.992500940705784
3.7165 3.994280729088472
3.717 3.9966010536295657
3.7175 3.9999723824017765
3.718 4.005177853293557
3.7185 4.013165976892593
3.719 4.024671283974018
3.7195 4.039621515930796
3.72 4.056660620058074
3.7205 4.073267044566507
3.721 4.086500053074018
3.7215 4.093823580500229
3.722 4.093630170540341
3.7225 4.085718445388708
3.723 4.071695836069316
3.7235 4.054725656793477
3.724 4.0384230845693745
3.7245 4.025356755743101
3.725 4.0163419471962785
3.7255 4.010843206417349
3.726 4.007837564895458
3.7265 4.006391292886296
3.727 4.005862798789509
3.7275 4.005836708453349
3.728 4.006050357200544
3.7285 4.006323576738276
3.729 4.006531466711869
3.7295 4.00658561027367
3.73 4.0064398605371325
3.7305 4.006095448722433
3.731 4.005584771388405
3.7315 4.004978999064158
3.732 4.004361498863346
3.7325 4.003821449310142
3.733 4.003457402698001
3.7335 4.003376990456306
3.734 4.003723342127116
3.7345 4.004661638442685
3.735 4.006335376388054
3.7355 4.008786187584572
3.736 4.011902109204267
3.7365 4.015454441010768
3.737 4.019169835179761
3.7375 4.022793557422614
3.738 4.026066692187784
3.7385 4.028659949032218
3.739 4.030202593099442
3.7395 4.030350449173549
3.74 4.028943157202394
3.7405 4.026126961913286
3.741 4.022312829748741
3.7415 4.018031053249415
3.742 4.013744390579139
3.7425 4.009770521078363
3.743 4.006307704130566
3.7435 4.003451397005514
3.744 4.001201969197878
3.7445 3.9994731682280333
3.745 3.9981649481027413
3.7455 3.9971898715986507
3.746 3.996496652599437
3.7465 3.9960539547841174
3.747 3.995845374535251
3.7475 3.9958668129822916
3.748 3.9961239807703306
3.7485 3.996640646671369
3.749 3.997461464933072
3.7495 3.998639874555365
3.75 4.000245307817846
3.7505 4.002337037740088
3.751 4.004944262228107
3.7515 4.008019537029388
3.752 4.01142713088806
3.7525 4.015004934275132
3.753 4.018666722467914
3.7535 4.022403355232833
3.754 4.026188263106293
3.7545 4.029828984038958
3.755 4.032979800164166
3.7555 4.0352858965917315
3.756 4.036583760847276
3.7565 4.036997640477412
3.757 4.036883280385273
3.7575 4.036670924006768
3.758 4.03669697537894
3.7585 4.037121788720332
3.759 4.037961179668009
3.7595 4.039160312416642
3.76 4.040636349520198
3.7605 4.042306944563845
3.761 4.04411562649993
3.7615 4.046019517628085
3.762 4.048007235989538
3.7625 4.050107595219445
3.763 4.052409908377778
3.7635 4.055116907729517
3.764 4.058690717711209
3.7645 4.06413347057043
3.765 4.073634866309649
3.7655 4.091769657881383
3.766 4.127463154739034
3.7665 4.196040035827422
3.767 4.318046757852518
3.7675 4.5051401521677965
3.768 4.675806819332165
3.7685 4.6568553851437935
3.769 4.476707261340036
3.7695 4.306947994394517
3.77 4.2030768526117255
3.7705 4.147723368016188
3.771 4.121158485959206
3.7715 4.109854089723259
3.772 4.106184498984143
3.7725 4.106257968748301
3.773 4.108182011454297
3.7735 4.111080784802513
3.774 4.114566953855019
3.7745 4.118485196425225
3.775 4.122804222156067
3.7755 4.127553063929741
3.776 4.1328077433525126
3.7765 4.1386837078131
3.777 4.145319896860099
3.7775 4.152833059918973
3.778 4.1612254215077344
3.7785 4.170335792255453
3.779 4.179897593385131
3.7795 4.189692661721064
3.78 4.1997522020636024
3.7805 4.210701849162896
3.781 4.22441621871888
3.7815 4.245903970912512
3.782 4.288828300527958
3.7825 4.389050249142827
3.783 4.589947120599354
3.7835 4.801104404857864
3.784 4.916947192356429
3.7845 4.965813654096139
3.785 4.982801755295738
3.7855 4.986824898503266
3.786 4.98681369910632
3.7865 4.9860986318442135
3.787 4.985597320141912
3.7875 4.985469885988544
3.788 4.985708869367097
3.7885 4.98628457343269
3.789 4.987187109840963
3.7895 4.98841739062738
3.79 4.990010885904833
3.7905 4.992035889500307
3.791 4.994528387689386
3.7915 4.996871739797908
3.792 4.994156639261713
3.7925 4.9610917736140765
3.793 4.813470806268277
3.7935 4.514021108189422
3.794 4.344805766681513
3.7945 4.299291554099834
3.795 4.287937395332491
3.7955 4.285724667160934
3.796 4.286866828062945
3.7965 4.29003992982947
3.797 4.295404842521056
3.7975 4.304461253320382
3.798 4.321304653009725
3.7985 4.355603104473604
3.799 4.425558447454038
3.7995 4.545254479358907
3.8 4.67880905702416
3.8005 4.75706922806721
3.801 4.75817779392998
3.8015 4.686043885313846
3.802 4.567289874138013
3.8025 4.463424388449597
3.803 4.4037473560343985
3.8035 4.37693760822651
3.804 4.369529896489266
3.8045 4.376990204869375
3.805 4.403851927213954
3.8055 4.466286574063806
3.806 4.591635268636559
3.8065 4.773777214408875
3.807 4.9223669110938095
3.8075 4.993909877653169
3.808 5.009206516152923
3.8085 4.975338087939186
3.809 4.867642874804194
3.8095 4.673475156057589
3.81 4.499371625105405
3.8105 4.410774508135666
3.811 4.373544381260872
3.8115 4.357914429507807
3.812 4.35097823830015
3.8125 4.347652197369899
3.813 4.345902677183106
3.8135 4.3449333808124395
3.814 4.344476161763164
3.8145 4.344521847255666
3.815 4.3452008852444335
3.8155 4.346740348899023
3.816 4.349457478228499
3.8165 4.353777178211025
3.817 4.360257961605144
3.8175 4.369587908708302
3.818 4.38247623790014
3.8185 4.399497411819225
3.819 4.420930814144069
3.8195 4.446760422795093
3.82 4.476832825441762
3.8205 4.510749113310786
3.821 4.5467218050206535
3.8215 4.5799068098461495
3.822 4.602801647239754
3.8225 4.609371605112533
3.823 4.599665795224396
3.8235 4.580050509242779
3.824 4.558922948909854
3.8245 4.542148064112388
3.825 4.531463801322311
3.8255 4.52505128130506
3.826 4.518851755499422
3.8265 4.508306233094397
3.827 4.490682112890046
3.8275 4.46691073705139
3.828 4.440920657725353
3.8285 4.417012964581635
3.829 4.397868846803845
3.8295 4.384160081610678
3.83 4.375220495862647
3.8305 4.369868473852347
3.831 4.366961056335325
3.8315 4.365610550441594
3.832 4.365163334879212
3.8325 4.365151175781615
3.833 4.365243570623858
3.8335 4.365220526452306
3.834 4.364973484213006
3.8345 4.364497827537366
3.835 4.363892694864547
3.8355 4.363351015514282
3.836 4.363182138946111
3.8365 4.363839468056333
3.837 4.365976258148286
3.8375 4.3705115933372225
3.838 4.378695139250195
3.8385 4.392044210667835
3.839 4.411967214622057
3.8395 4.438960886896681
3.84 4.471858513275879
3.8405 4.507718082493047
3.841 4.5424727526157715
3.8415 4.5720293873442595
3.842 4.593339150387826
3.8425 4.6048283889468005
3.843 4.605830238496655
3.8435 4.5958751138509095
3.844 4.575727347825787
3.8445 4.549029687279524
3.845 4.521371979516634
3.8455 4.4970885386750625
3.846 4.477691959778029
3.8465 4.462430227869569
3.847 4.4496425022554
3.8475 4.437613821406159
3.848 4.425104615893539
3.8485 4.41167087509348
3.849 4.398011569958647
3.8495 4.385781961665798
3.85 4.376541151178528
3.8505 4.3707552215574745
3.851 4.3678624981833964
3.8515 4.366955558409196
3.852 4.367250129525931
3.8525 4.368194564709641
3.853 4.369424799972296
3.8535 4.370692854691348
3.854 4.371840172370397
3.8545 4.372785780581954
3.855 4.373528977302299
3.8555 4.374211344018559
3.856 4.3751901522971925
3.8565 4.377254243843283
3.857 4.382083194024243
3.8575 4.39303721876811
3.858 4.415474840151139
3.8585 4.4531830802317875
3.859 4.49811405774362
3.8595 4.525392416139693
3.86 4.5140738439131
3.8605 4.472637933981875
3.861 4.427815783955677
3.8615 4.396027003757896
3.862 4.377971689774674
3.8625 4.368849747603641
3.863 4.364672410008011
3.8635 4.363129884153442
3.864 4.362982792135452
3.8645 4.363553361764926
3.865 4.364450486536939
3.8655 4.365451268703233
3.866 4.366422217307229
3.8665 4.367321660599427
3.867 4.368222369608367
3.8675 4.369365598749176
3.868 4.371293149499173
3.8685 4.375038306539641
3.869 4.382347908470474
3.8695 4.395485365048015
3.87 4.415681381062213
3.8705 4.440021422570829
3.871 4.460148361972753
3.8715 4.4669042833318136
3.872 4.457551283809727
3.8725 4.437550889814372
3.873 4.4158241824003435
3.8735 4.398720363305251
3.874 4.387888518108064
3.8745 4.3821042675826165
3.875 4.379568965790827
3.8755 4.378954288159609
3.876 4.379474356937908
3.8765 4.3806967723498085
3.877 4.382375241295434
3.8775 4.384377761708387
3.878 4.386649025760176
3.8785 4.389197295120858
3.879 4.392081449794811
3.8795 4.3953895736163515
3.88 4.399169938431487
3.8805 4.40328089967518
3.881 4.407146754579363
3.8815 4.409762377112753
3.882 4.410248667565786
3.8825 4.408627157784603
3.883 4.4057068828026
3.8835 4.402124088861842
3.884 4.398047446420903
3.8845 4.393709370064255
3.885 4.389593227539277
3.8855 4.3861360494852635
3.886 4.383545171934654
3.8865 4.381824527512886
3.887 4.380895457323645
3.8875 4.380679887835519
3.888 4.381176340801377
3.8885 4.382509532040928
3.889 4.385067059385455
3.8895 4.389795816114373
3.89 4.3988618840471565
3.8905 4.417048618648937
3.891 4.454072806897508
3.8915 4.525992305134918
3.892 4.644623259533062
3.8925 4.77021616489884
3.893 4.782876197806043
3.8935 4.664051245979482
3.894 4.5346929036586365
3.8945 4.453590946638033
3.895 4.414177131707727
3.8955 4.397957146368442
3.896 4.392312870918503
3.8965 4.390980938583303
3.897 4.391312664160602
3.8975 4.392256307595917
3.898 4.393410304873378
3.8985 4.394609008866447
3.899 4.395791898069677
3.8995 4.396960100742482
3.9 4.398174297374703
3.9005 4.399613401688572
3.901 4.401726636501956
3.9015 4.405615322279936
3.902 4.41378636620476
3.9025 4.431022069766697
3.903 4.464021445535889
3.9035 4.516286874295919
3.904 4.57652519947045
3.9045 4.6128500282831135
3.905 4.598965198969926
3.9055 4.548703510673104
3.906 4.495611554564181
3.9065 4.457658214235056
3.907 4.435656088960706
3.9075 4.424540174216525
3.908 4.419634643384984
3.9085 4.417987694533909
3.909 4.417989447658065
3.9095 4.418808167620864
3.91 4.420020590735478
3.9105 4.421404603831781
3.911 4.422856488032809
3.9115 4.424340523582511
3.912 4.4258877337751175
3.9125 4.427613598987603
3.913 4.4297232977203675
3.9135 4.432500133509596
3.914 4.436239311586946
3.9145 4.441093168733578
3.915 4.446905930546998
3.9155 4.453140375090162
3.916 4.45896202656339
3.9165 4.463444962736609
3.917 4.465888765552907
3.9175 4.466159535865644
3.918 4.464817548853893
3.9185 4.462876212553101
3.919 4.461300598628605
3.9195 4.460710441435462
3.92 4.461339334450019
3.9205 4.463159281610916
3.921 4.466001156731479
3.9215 4.469655369187161
3.922 4.4739905589585005
3.9225 4.478995087657295
3.923 4.484774279307499
3.9235 4.491417135796497
3.924 4.498737210656356
3.9245 4.506003097346091
3.925 4.511794852997105
3.9255 4.5142492143141775
3.926 4.511695271554328
3.9265 4.503680273274049
3.927 4.49163126198481
3.9275 4.4784085447523365
3.928 4.4668123702224
3.9285 4.458325781657051
3.929 4.453030240414564
3.9295 4.450255765423006
3.93 4.44919434622816
3.9305 4.4491892026043525
3.931 4.449790856664072
3.9315 4.450732774278342
3.932 4.451880143245959
3.9325 4.453205908955234
3.933 4.454806748937904
3.9335 4.456979956932677
3.934 4.460462757011409
3.9345 4.466975564845996
3.935 4.480454583908009
3.9355 4.509304914585942
3.936 4.567484307084112
3.9365 4.662362860364147
3.937 4.760497805733578
3.9375 4.798871839413564
3.938 4.753791338216927
3.9385 4.655561420877135
3.939 4.564068542798851
3.9395 4.508937148591209
3.94 4.482419981524596
3.9405 4.4708568991654785
3.941 4.466041260509049
3.9415 4.464151157741237
3.942 4.463549636435187
3.9425 4.463528860002053
3.943 4.4637822811548515
3.9435 4.464161013366593
3.944 4.464622474581007
3.9445 4.465168073963578
3.945 4.465870272753389
3.9455 4.466860573863914
3.946 4.468283883478981
3.9465 4.470258350540498
3.947 4.472780397562544
3.9475 4.475663819169681
3.948 4.4785884207165685
3.9485 4.481185933158819
3.949 4.483211049509735
3.9495 4.484645530067227
3.95 4.485729773277106
3.9505 4.486889856704674
3.951 4.488613800505489
3.9515 4.491318461522368
3.952 4.495353621704196
3.9525 4.501177462244621
3.953 4.509520208652325
3.9535 4.521387011809682
3.954 4.537802052101484
3.9545 4.559206245111045
3.955 4.584338663777809
3.9555 4.608982922417474
3.956 4.6252614041048945
3.9565 4.624451249436372
3.957 4.6035927847984235
3.9575 4.5692970725062265
3.958 4.5328083653523
3.9585 4.502503244318031
3.959 4.481302833787988
3.9595 4.468294057382962
3.96 4.461118814359113
3.9605 4.457525064976585
3.961 4.45594083778563
3.9615 4.45543975776446
3.962 4.455540655849533
3.9625 4.455997852335018
3.963 4.456716863647533
3.9635 4.457684777016476
3.964 4.458981061917265
3.9645 4.460784230356137
3.965 4.463430352849827
3.9655 4.4674798531535425
3.966 4.473783553353292
3.9665 4.483363834381518
3.967 4.49698873762624
3.9675 4.514222088113217
3.968 4.532385712616169
3.9685 4.546679585410835
3.969 4.5525737749003286
3.9695 4.548936874306739
3.97 4.538577048292276
3.9705 4.525721092524557
3.971 4.513614665093146
3.9715 4.5038864612064815
3.972 4.4969853708881695
3.9725 4.492634623921075
3.973 4.490216508558288
3.9735 4.489085337879215
3.974 4.488731816495178
3.9745 4.488837515651876
3.975 4.489225709553684
3.9755 4.489820619798539
3.976 4.490604595067242
3.9765 4.491611744684616
3.977 4.492932919195439
3.9775 4.494741049466781
3.978 4.4973058161210835
3.9785 4.500998935019548
3.979 4.506261837403913
3.9795 4.513447553195554
3.98 4.522509154632393
3.9805 4.532515517210933
3.981 4.541274895695158
3.9815 4.545835867247249
3.982 4.54429864643006
3.9825 4.537435393755948
3.983 4.528202164322855
3.9835 4.519646438192862
3.984 4.513417561429139
3.9845 4.509761120243977
3.985 4.508182701418749
3.9855 4.508036112806088
3.986 4.5087820299760315
3.9865 4.510040370354358
3.987 4.511568445118894
3.9875 4.513213428333306
3.988 4.514890480058324
3.9885 4.516577850437003
3.989 4.518317431395379
3.9895 4.520244986064539
3.99 4.522616948607745
3.9905 4.525848059249589
3.991 4.530452469806172
3.9915 4.536815893090645
3.992 4.544751085946923
3.9925 4.553072701577782
3.993 4.559734578587038
3.9935 4.562712851583867
3.994 4.561121103972215
3.9945 4.555629279566101
3.995 4.547934990486374
3.9955 4.539803924970886
3.996 4.532459152052746
3.9965 4.526483040683327
3.997 4.5220118236598354
3.9975 4.518947879310743
3.998 4.517101639392794
3.9985 4.516260743811425
3.999 4.516231937061835
3.9995 4.51686911086481
4.0 4.518074755725499
4.0005 4.519794957111711
4.001 4.522015167765045
4.0015 4.524741619036816
4.002 4.527958213914965
4.0025 4.531590994608059
4.003 4.535468295598858
4.0035 4.539314526776704
4.004 4.542772963864134
4.0045 4.545457778073042
4.005 4.54702080110117
4.0055 4.547250070366869
4.006 4.546189790402857
4.0065 4.544179753459669
4.007 4.541756652635793
4.0075 4.539449903732781
4.008 4.537613778160533
4.0085 4.536424883696541
4.009 4.535968626776866
4.0095 4.536315219163648
4.01 4.537537016880672
4.0105 4.53970375975837
4.011 4.542828806719393
4.0115 4.546842319312106
4.012 4.55156744968368
4.0125 4.556709499402044
4.013 4.561867511884528
4.0135 4.566556289721524
4.014 4.570258270147289
4.0145 4.572509097408138
4.015 4.573002387586739
4.0155 4.571729394024774
4.016 4.569037584680081
4.0165 4.565543521855152
4.017 4.561895993956338
4.0175 4.558555252840976
4.018 4.555719193790538
4.0185 4.553363812214873
4.019 4.551373619105829
4.0195 4.549645286681968
4.02 4.548130269872284
4.0205 4.5468552414821
4.021 4.545894340700733
4.0215 4.5453448634711995
4.022 4.545343268458203
4.0225 4.546076919017049
4.023 4.547870228763842
4.0235 4.551335102464647
4.024 4.557642274411168
4.0245 4.568815649391813
4.025 4.58765413630034
4.0255 4.616050618348978
4.026 4.650387310243004
4.0265 4.677050313062328
4.027 4.679040706876514
4.0275 4.654895309958843
4.028 4.621545952977118
4.0285 4.594851414579094
4.029 4.578997316247183
4.0295 4.571226871213308
4.03 4.567960583621637
4.0305 4.56686152157051
4.031 4.5666984979945076
4.0315 4.566861650971613
4.032 4.567078410772022
4.0325 4.567258086493497
4.033 4.567431684591795
4.0335 4.567726852518379
4.034 4.568415622072632
4.0345 4.57004847953115
4.035 4.573862749059786
4.0355 4.5825551736458126
4.036 4.6012740204198215
4.0365 4.637176392859147
4.037 4.693205664164101
4.0375 4.754004209412039
4.038 4.782397678151352
4.0385 4.756853777547344
4.039 4.701365012021323
4.0395 4.650030013478905
4.04 4.6162121802229565
4.0405 4.5980918156206725
4.041 4.589922415420598
4.0415 4.586970827497798
4.042 4.586414153653901
4.0425 4.586826041470677
4.043 4.587567326699085
4.0435 4.58835158142013
4.044 4.589064014252531
4.0445 4.589672132296669
4.045 4.590208784772099
4.0455 4.590801318732029
4.046 4.591739591301269
4.0465 4.5936245694976074
4.047 4.597692619562738
4.0475 4.606456393027243
4.048 4.624495086726379
4.0485 4.657913268139569
4.049 4.708061178237327
4.0495 4.7580455230518135
4.05 4.77342319460582
4.0505 4.741080377370214
4.051 4.688310616547507
4.0515 4.644303982369098
4.052 4.616983163349135
4.0525 4.602242056248021
4.053 4.594637649554081
4.0535 4.5906327925001404
4.054 4.588401369213972
4.0545 4.587086243552114
4.055 4.586329390141585
4.0555 4.586006312913995
4.056 4.586122239281164
4.0565 4.586769590282041
4.057 4.5881122620169625
4.0575 4.590387515897878
4.058 4.593812374185123
4.0585 4.5983719368988565
4.059 4.603523856961995
4.0595 4.6081217983982805
4.06 4.610745955020309
4.0605 4.610402263644974
4.061 4.607229457679533
4.0615 4.602515450436191
4.062 4.597800982564274
4.0625 4.594015098839132
4.063 4.591347210396187
4.0635 4.589596779793092
4.064 4.5884655020715135
4.0645 4.587696578943052
4.065 4.5871021174381115
4.0655 4.586573885889471
4.066 4.586064036117237
4.0665 4.585580623830261
4.067 4.585175522690281
4.0675 4.58493761644313
4.068 4.584992261374244
4.0685 4.585497979971762
4.069 4.586639780649672
4.0695 4.588581317182162
4.07 4.5913805650453705
4.0705 4.594921882973073
4.071 4.598901331845499
4.0715 4.602878896995292
4.072 4.606356940967282
4.0725 4.608856389764639
4.073 4.609941422678776
4.0735 4.609253969818485
4.074 4.606666616545081
4.0745 4.602480127731561
4.075 4.5974313981811425
4.0755 4.592443999288139
4.076 4.588226263433991
4.0765 4.585065006583652
4.077 4.5828657392427745
4.0775 4.581377265150532
4.078 4.580342941030881
4.0785 4.579575192947048
4.079 4.578950383477223
4.0795 4.57839690657251
4.08 4.57791621677661
4.0805 4.577572260609059
4.081 4.577522958114604
4.0815 4.578053247342999
4.082 4.579664683763304
4.0825 4.5832248640973114
4.083 4.590068349023405
4.0835 4.601650886495297
4.084 4.618134753735194
4.0845 4.636129708781714
4.085 4.648443796468839
4.0855 4.648885576537924
4.086 4.637910952019307
4.0865 4.621655950837117
4.087 4.60625632825879
4.0875 4.594663700862616
4.088 4.5871133552127175
4.0885 4.582670720660514
4.089 4.580279567959228
4.0895 4.579127574977199
4.09 4.57866935906367
4.0905 4.578585780578616
4.091 4.57869648429694
4.0915 4.578897409232757
4.092 4.5791272212314995
4.0925 4.579339430295771
4.093 4.5795277703698885
4.0935 4.579703222169477
4.094 4.579945963034262
4.0945 4.580377543166235
4.095 4.5811954913711626
4.0955 4.582679395753302
4.096 4.5851856738265
4.0965 4.589128263296957
4.097 4.5948325062570285
4.0975 4.602283714919012
4.098 4.610722965238115
4.0985 4.618372444568144
4.099 4.622673886944447
4.0995 4.6214872023709335
4.1 4.614620069816536
4.1005 4.604158072008919
4.101 4.593062449406733
4.1015 4.583408495762412
4.102 4.575861280219907
4.1025 4.570194485687181
4.103 4.565914432777714
4.1035 4.562607422049166
4.104 4.560032365666149
4.1045 4.558095134677944
4.105 4.55677452522396
4.1055 4.556047255809584
4.106 4.555877671836504
4.1065 4.556216059054809
4.107 4.5570082913350225
4.1075 4.5582060294753655
4.108 4.559747966014766
4.1085 4.561488553406366
4.109 4.5630685380923515
4.1095 4.563973052865877
4.11 4.56385037176998
4.1105 4.562827437838201
4.111 4.561363972585423
4.1115 4.559864962226622
4.112 4.558501325126827
4.1125 4.557272661444334
4.113 4.556126228136253
4.1135 4.5550275751232965
4.114 4.553996255144056
4.1145 4.553110171137397
4.115 4.552510038591154
4.1155 4.552351791919844
4.116 4.552719326432233
4.1165 4.553541092664751
4.117 4.554545821396068
4.1175 4.555392941319087
4.118 4.555872559895447
4.1185 4.555959872172312
4.119 4.555703671949543
4.1195 4.555034084707381
4.12 4.553716662428042
4.1205 4.551484979010646
4.121 4.548319453381855
4.1215 4.544551069560268
4.122 4.540663758218074
4.1225 4.537053771684076
4.123 4.533893334899381
4.1235 4.531207593962052
4.124 4.528964840777513
4.1245 4.527094497543328
4.125 4.525526816237064
4.1255 4.524182403242338
4.126 4.52298503360024
4.1265 4.521847429883306
4.127 4.520696460806184
4.1275 4.519474687560483
4.128 4.5181886967248035
4.1285 4.516922934915031
4.129 4.51580835711652
4.1295 4.514981011690039
4.13 4.514560103867992
4.1305 4.514653684706045
4.131 4.51540113750884
4.1315 4.517039259980492
4.132 4.519921549006031
4.1325 4.5244552255702315
4.133 4.530945148472255
4.1335 4.539417324295875
4.134 4.549504259994012
4.1345 4.560389074218494
4.135 4.570720942634076
4.1355 4.578537129664439
4.136 4.581370029167872
4.1365 4.577168827492453
4.137 4.565840276062331
4.1375 4.549865853284007
4.138 4.532891544198264
4.1385 4.517748298686333
4.139 4.505703728084881
4.1395 4.496851949446216
4.14 4.49073974694745
4.1405 4.486774776841238
4.141 4.484389644138806
4.1415 4.483109273924025
4.142 4.4825713368530975
4.1425 4.482513691291309
4.143 4.482761100899173
4.1435 4.48320711616343
4.144 4.483787400509585
4.1445 4.484480491662386
4.145 4.485285275297129
4.1455 4.486222283325751
4.146 4.48733485996278
4.1465 4.488690897011064
4.147 4.490381860146015
4.1475 4.492541950550517
4.148 4.49530931289238
4.1485 4.498775000936521
4.149 4.502897558627708
4.1495 4.507439836475787
4.15 4.511971670174847
4.1505 4.515932832678659
4.151 4.518767096845328
4.1515 4.520048758311435
4.152 4.519595193104693
4.1525 4.517494463426757
4.153 4.514047471517153
4.1535 4.509694740127489
4.154 4.504942808595501
4.1545 4.500278808229411
4.155 4.4960925106197545
4.1555 4.4925701127078055
4.156 4.489743312939548
4.1565 4.487516334078902
4.157 4.485768761467342
4.1575 4.484379778790534
4.158 4.483257565459755
4.1585 4.482331209533002
4.159 4.481554836974879
4.1595 4.480909691346917
4.16 4.480387033868419
4.1605 4.479987580464926
4.161 4.479718114930614
4.1615 4.479574707011122
4.162 4.4795564827897705
4.1625 4.479672479749685
4.163 4.479937099124139
4.1635 4.4803874613984
4.164 4.481084470081714
4.1645 4.482135849235143
4.165 4.483736239041785
4.1655 4.486218498455709
4.166 4.490141130601905
4.1665 4.496313131345242
4.167 4.5056492586197345
4.1675 4.518609494303186
4.168 4.534164268378098
4.1685 4.548927799156195
4.169 4.557801454733759
4.1695 4.556871431597645
4.17 4.54645022767681
4.1705 4.530890952864971
4.171 4.515326052010921
4.1715 4.5027775773825
4.172 4.493841408902537
4.1725 4.4878113928574
4.173 4.483759399188556
4.1735 4.48098779303148
4.174 4.479071738664175
4.1745 4.4777832036941385
4.175 4.4769871509860915
4.1755 4.47657819752722
4.176 4.476447502453159
4.1765 4.476475664832988
4.177 4.476538744165402
4.1775 4.476546947677941
4.178 4.4764675566029135
4.1785 4.476335030985948
4.179 4.476207842616549
4.1795 4.476147001400887
4.18 4.476171119621562
4.1805 4.476261005388088
4.181 4.4763710917003
4.1815 4.476455780447012
4.182 4.476486101694232
4.1825 4.476478906397966
4.183 4.47647154809068
4.1835 4.476548573033077
4.184 4.476825405528065
4.1845 4.477458289522635
4.185 4.4786347499667984
4.1855 4.480586361373372
4.186 4.4835627061746814
4.1865 4.487793975445979
4.187 4.493379727092466
4.1875 4.500181292810853
4.188 4.507732864254007
4.1885 4.515223685649775
4.189 4.521574333570666
4.1895 4.525615081423351
4.19 4.5263954048361965
4.1905 4.523641071751837
4.191 4.518009301853309
4.1915 4.5108660941364755
4.192 4.50371588178439
4.1925 4.497686381843606
4.193 4.493299829159898
4.1935 4.490526109465866
4.194 4.48902479808173
4.1945 4.488380923989362
4.195 4.488265508586113
4.1955 4.488458030867057
4.196 4.488823852990802
4.1965 4.489291191887852
4.197 4.489832558634665
4.1975 4.4904488436180054
4.198 4.49115978222227
4.1985 4.492011046771117
4.199 4.493067511910742
4.1995 4.494414418422569
4.2 4.496135476973483
4.2005 4.498287304825372
4.201 4.50087622700481
4.2015 4.503817451270623
4.202 4.5069526108887255
4.2025 4.5100743746927305
4.203 4.512967852982897
4.2035 4.515436230064009
4.204 4.517321654970471
4.2045 4.51858860151044
4.205 4.51938738065697
4.2055 4.5199909084962195
4.206 4.520652720905718
4.2065 4.521490702603612
4.207 4.522491827398196
4.2075 4.523602090719472
4.208 4.524797854713545
4.2085 4.52611693875996
4.209 4.527621430062621
4.2095 4.52936064205493
4.21 4.531330618713008
4.2105 4.533507366292603
4.211 4.535854478696128
4.2115 4.538336386064283
4.212 4.540934169019342
4.2125 4.543614142258543
4.213 4.546339244296296
4.2135 4.549058714250697
4.214 4.551739936697818
4.2145 4.554386758878981
4.215 4.557037160397599
4.2155 4.559729168923286
4.216 4.562482093058171
4.2165 4.5652728377179335
4.217 4.568060355020264
4.2175 4.570814332320677
4.218 4.573545841750346
4.2185 4.576297561531001
4.219 4.579107788407431
4.2195 4.581983216040061
4.22 4.584909808403059
4.2205 4.587868170675013
4.221 4.590858424618731
4.2215 4.593904235134418
4.222 4.597024357607691
4.2225 4.600213688021694
4.223 4.603433080334944
4.2235 4.606615247969834
4.224 4.609698949046993
4.2245 4.612653831050134
4.225 4.615490543383879
4.2255 4.618231576272332
4.226 4.620877794199484
4.2265 4.623399746194992
4.227 4.625749991571936
4.2275 4.627908109787627
4.228 4.629906965407376
4.2285 4.631797444351089
4.229 4.633612472317199
4.2295 4.635360275752231
4.23 4.637034557045898
4.2305 4.638635519286473
4.231 4.640175954389162
4.2315 4.641671755362153
4.232 4.643125022043679
4.2325 4.644532524303075
4.233 4.645921052858474
4.2335 4.647351696301542
4.234 4.6488965350637885
4.2345 4.650613824533809
4.235 4.652572058299554
4.2355 4.654835403955675
4.236 4.657419703831251
4.2365 4.660227804643557
4.237 4.6630239824644155
4.2375 4.665489338520616
4.238 4.6673865981948035
4.2385 4.66872550571703
4.239 4.66976221205018
4.2395 4.67084770222685
4.24 4.672242466834255
4.2405 4.674050702533477
4.241 4.676242353623212
4.2415 4.678718296805017
4.242 4.6813592195249845
4.2425 4.684077214281696
4.243 4.686832807082673
4.2435 4.689640645648697
4.244 4.692539050055381
4.2445 4.695579518667146
4.245 4.698810582723778
4.2455 4.702268739930827
4.246 4.705958515340957
4.2465 4.7098091549256855
4.247 4.713647871418758
4.2475 4.717216536318783
4.248 4.720180780088271
4.2485 4.722234857584049
4.249 4.723260823387284
4.2495 4.723487278960371
4.25 4.7233474543468015
4.2505 4.723246546713228
4.251 4.723375952454753
4.2515 4.723745233362
4.252 4.724310968736057
4.2525 4.725048934488318
4.253 4.725966992570432
4.2535 4.727048730375496
4.254 4.728255887370557
4.2545 4.729556733775332
4.255 4.730938030732443
4.2555 4.732410797327689
4.256 4.733941277972229
4.2565 4.735478161156942
4.257 4.736967595890921
4.2575 4.738406374077585
4.258 4.739808752469684
4.2585 4.74119651635067
4.259 4.742600682202734
4.2595 4.744055044795021
4.26 4.745618418004038
4.2605 4.747342133322859
4.261 4.749211345168798
4.2615 4.751116046852576
4.262 4.752901541340889
4.2625 4.754459578060231
4.263 4.755823751661393
4.2635 4.757141360829725
4.264 4.758545883200044
4.2645 4.760086295488011
4.265 4.761680699640807
4.2655 4.763198272855202
4.266 4.764543402609095
4.2665 4.765716832109956
4.267 4.766756866014567
4.2675 4.767675785392446
4.268 4.768471028474427
4.2685 4.769155341027717
4.269 4.769788687213167
4.2695 4.770445782586539
4.27 4.771186195442534
4.2705 4.772020222466714
4.271 4.7729003604746465
4.2715 4.773751324341467
4.272 4.774521741993156
4.2725 4.775233232097954
4.273 4.775976810618105
4.2735 4.776855058348471
4.274 4.777921638406355
4.2745 4.779130110360186
4.275 4.780379529722395
4.2755 4.781609736421307
4.276 4.782861319245915
4.2765 4.784213305439526
4.277 4.785684673645913
4.2775 4.787212371284036
4.278 4.788748723382812
4.2785 4.790315607008483
4.279 4.791984324923674
4.2795 4.793804631818502
4.28 4.7957676659760855
4.2805 4.7978389790088185
4.281 4.799979585795422
4.2815 4.802158235559628
4.282 4.804376438270416
4.2825 4.806658523768388
4.283 4.809053685542108
4.2835 4.811613523207316
4.284 4.814381983740231
4.2845 4.817368138660201
4.285 4.820562506909535
4.2855 4.823971826697062
4.286 4.827634260574649
4.2865 4.831586598738531
4.287 4.8358112745035315
4.2875 4.840238197578846
4.288 4.844769341598853
4.2885 4.8492009394038975
4.289 4.853095635119058
4.2895 4.855815546409219
4.29 4.856911309537433
4.2905 4.856525324031453
4.291 4.855323679613323
4.2915 4.854019798351614
4.292 4.853039883058835
4.2925 4.852535244894514
4.293 4.852510423567316
4.2935 4.852896152829868
4.294 4.853611251022836
4.2945 4.8545681427165865
4.295 4.855705322656147
4.2955 4.856968945438312
4.296 4.858310616139984
4.2965 4.859712409901163
4.297 4.861179398849221
4.2975 4.86276936834622
4.298 4.864599783408907
4.2985 4.866857135483349
4.299 4.869840927151729
4.2995 4.874030737263598
4.3 4.880233934185273
4.3005 4.889750074344755
4.301 4.904309090236066
4.3015 4.925091654936739
4.302 4.950322006861211
4.3025 4.972689567306198
4.303 4.981461710507102
4.3035 4.971657939596899
4.304 4.9498838564832175
4.3045 4.92744140499707
4.305 4.910993230315165
4.3055 4.901272958530217
4.306 4.896383777047176
4.3065 4.894319359735783
4.307 4.893730918294232
4.3075 4.893865023437081
4.308 4.8943171883704855
4.3085 4.8949005014298
4.309 4.895544107096806
4.3095 4.89624948924467
4.31 4.897106890659047
4.3105 4.898302408291888
4.311 4.9001412821578105
4.3115 4.903063425090875
4.312 4.907558571053946
4.3125 4.913892432499895
4.313 4.921569423544288
4.3135 4.928809451633753
4.314 4.932910559991751
4.3145 4.931904011173928
4.315 4.926186647002397
4.3155 4.9181448862190384
4.316 4.910303913756953
4.3165 4.904057783908365
4.317 4.899660764335404
4.3175 4.896791303908473
4.318 4.895010643290935
4.3185 4.8939707511720565
4.319 4.89343711294669
4.3195 4.893275542450799
4.32 4.893405005520315
4.3205 4.89379948449263
4.321 4.894454648689291
4.3215 4.895398135128034
4.322 4.896656531387394
4.3225 4.898237210477938
4.323 4.900086366512917
4.3235 4.902030001325104
4.324 4.9037394337691955
4.3245 4.904805533300828
4.325 4.904889171637962
4.3255 4.903924329150553
4.326 4.9021481718061795
4.3265 4.899915859657729
4.327 4.897481421563621
4.3275 4.894842557766654
4.328 4.891812445605095
4.3285 4.888188138725925
4.329 4.8839462921138415
4.3295 4.879272755051141
4.33 4.874458656813828
4.3305 4.869768491001888
4.331 4.865379718690746
4.3315 4.861365196330564
4.332 4.857728076566656
4.3325 4.854393163129587
4.333 4.851251621206441
4.3335 4.848171107569292
4.334 4.845031890271584
4.3345 4.8417280256931585
4.335 4.838197925872168
4.3355 4.834450688275747
4.336 4.830552608608705
4.3365 4.826584325879597
4.337 4.8225776700463205
4.3375 4.818519963861637
4.338 4.814377657455677
4.3385 4.810160933928523
4.339 4.805958126149778
4.3395 4.801903180669425
4.34 4.798126083750161
4.3405 4.794701081566173
4.341 4.791636253140019
4.3415 4.788866827246145
4.342 4.7862697596039725
4.3425 4.78370089169844
4.343 4.78101069514356
4.3435 4.778070585977258
4.344 4.774790822745975
4.3445 4.771134818965835
4.345 4.7671754067513055
4.3455 4.763102156374273
4.346 4.759107135092845
4.3465 4.755266953867596
4.347 4.7515062193751065
4.3475 4.7476961504401745
4.348 4.743761561165692
4.3485 4.73972118192932
4.349 4.735660621551292
4.3495 4.7316513616597815
4.35 4.72771518817193
4.3505 4.723840606371568
4.351 4.719984586598964
4.3515 4.716102434447703
4.352 4.712143181902245
4.3525 4.708060397961524
4.353 4.703804007098797
4.3535 4.699339598262697
4.354 4.694671630013187
4.3545 4.689842599777651
4.355 4.6849212375625955
4.3555 4.6800120749763705
4.356 4.67528572637221
4.3565 4.670993865327206
4.357 4.667356965734588
4.3575 4.664369508879859
4.358 4.661853609809042
4.3585 4.659631200402884
4.359 4.6576360758452475
4.3595 4.655868890002545
4.36 4.654311178294795
4.3605 4.652951170454277
4.361 4.651769538320088
4.3615 4.6507788112962585
4.362 4.650013822893071
4.3625 4.6495416934564515
4.363 4.649455900167655
4.3635 4.649873641381766
4.364 4.650930176558647
4.3645 4.652703048487145
4.365 4.655006072040991
4.3655 4.6569812607954555
4.366 4.656778680885968
4.3665 4.652422652199555
4.367 4.644249393601945
4.3675 4.635627123775053
4.368 4.629541631654027
4.3685 4.625700656554041
4.369 4.622206600622772
4.3695 4.618178736643171
4.37 4.613924194241123
4.3705 4.609929503178898
4.371 4.606411958578719
4.3715 4.603384850360725
4.372 4.6007856624542205
4.3725 4.598566584095262
4.373 4.596686730207904
4.3735 4.595133422221832
4.374 4.59391210075129
4.3745 4.59305189463235
4.375 4.592586780705305
4.3755 4.592547917615081
4.376 4.592919506944702
4.3765 4.593600254796065
4.377 4.59433779871179
4.3775 4.59474566307193
4.378 4.5943862593168125
4.3785 4.592984184232878
4.379 4.5905812729147515
4.3795 4.587496191968975
4.38 4.5841251360198845
4.3805 4.580775379892345
4.381 4.577595066130022
4.3815 4.574617787564725
4.382 4.571818458524096
4.3825 4.569170903951833
4.383 4.566670539637303
4.3835 4.564329935717315
4.384 4.562190717134803
4.3845 4.560298674660653
4.385 4.5587112409551755
4.3855 4.557487972274273
4.386 4.556683806184387
4.3865 4.556347799655257
4.387 4.556509075114644
4.3875 4.557150081392696
4.388 4.558177397128856
4.3885 4.559367317795506
4.389 4.560367589102017
4.3895 4.5607510955900805
4.39 4.56008191263462
4.3905 4.558024195812053
4.391 4.5545044253004745
4.3915 4.549863243666343
4.392 4.544801409486923
4.3925 4.540073943437878
4.393 4.5361440667221204
4.3935 4.5330887709725625
4.394 4.530743287223301
4.3945 4.528878980370576
4.395 4.527320823848313
4.3955 4.525962504443629
4.396 4.524754693794688
4.3965 4.52369481732947
4.397 4.522811501151666
4.3975 4.522170691040448
4.398 4.521887271460813
4.3985 4.522166619942994
4.399 4.523349436925417
4.3995 4.52592345679306
4.4 4.530436978615392
4.4005 4.53717557110877
4.401 4.545542043763128
4.4015 4.553457719691628
4.402 4.5577151916588035
4.4025 4.555867787833118
4.403 4.548268460536264
4.4035 4.537815277944794
4.404 4.527625581744286
4.4045 4.519332058407474
4.405 4.513093602842175
4.4055 4.508442207897462
4.406 4.504864363069536
4.4065 4.501992052356774
4.407 4.499580910102588
4.4075 4.497484279942204
4.408 4.495608979790359
4.4085 4.493903432077015
4.409 4.4923452358811575
4.4095 4.490938213961916
4.41 4.489697288533354
4.4105 4.488650482167588
4.411 4.4877954921181535
4.4115 4.487068365174125
4.412 4.4862861416653095
4.4125 4.4851561550104675
4.413 4.483331002986774
4.4135 4.480565254288741
4.414 4.47685261182196
4.4145 4.472448777865773
4.415 4.4677254173378556
4.4155 4.463018456974887
4.416 4.458555604295545
4.4165 4.454455984174152
4.417 4.450755077755169
4.4175 4.44743214754389
4.418 4.444432673760441
4.4185 4.441684435519687
4.419 4.43910033050969
4.4195 4.436589865424419
4.42 4.434059815363143
4.4205 4.4314350245437355
4.421 4.428691412262153
4.4215 4.425854571847569
4.422 4.422996333237905
4.4225 4.420179163436052
4.423 4.417377648414063
4.4235 4.414442957268503
4.424 4.41112775263593
4.4245 4.4072419945472125
4.425 4.402768297051302
4.4255 4.397904343720854
4.426 4.392957428045679
4.4265 4.388227728061666
4.427 4.3839515747726105
4.4275 4.380256586685079
4.428 4.377173759081363
4.4285 4.374669974611314
4.429 4.372659829007962
4.4295 4.3709901760687275
4.43 4.369439217749753
4.4305 4.3677643683901435
4.431 4.365738051966093
4.4315 4.363102328782289
4.432 4.359483309911494
4.4325 4.354480269821935
4.433 4.348050236605613
4.4335 4.340727457310751
4.434 4.333372139914435
4.4345 4.326660532656093
4.435 4.320830870912839
4.4355 4.3157899594747535
4.436 4.311312884692932
4.4365 4.307189456594119
4.437 4.303276015637315
4.4375 4.299491852980165
4.438 4.295827244059063
4.4385 4.2923408504606195
4.439 4.289165299255067
4.4395 4.286507383988945
4.44 4.284674051704076
4.4405 4.284112248009293
4.441 4.285527767472121
4.4415 4.290070511437606
4.442 4.299487608949016
4.4425 4.315959676815754
4.443 4.341170427518795
4.4435 4.374583217881171
4.444 4.4114697099651154
4.4445 4.442775119058617
4.445 4.458899582147825
4.4455 4.456066828780741
4.446 4.438594200305691
4.4465 4.414469683103815
4.447 4.390120954223453
4.4475 4.3690293538284335
4.448 4.353033737715557
4.4485 4.343305992981034
4.449 4.340585822222482
4.4495 4.345236912093422
4.45 4.357291726618814
4.4505 4.376293370640673
4.451 4.399845777056323
4.4515 4.421317282887926
4.452 4.429751997327194
4.4525 4.416009409041288
4.453 4.380933376375027
4.4535 4.3352773347297004
4.454 4.291127567445558
4.4545 4.255326128882317
4.455 4.229350485009442
4.4555 4.21190931514908
4.456 4.200574389496347
4.4565 4.1930725940662645
4.457 4.187768658084239
4.4575 4.183672048570222
4.458 4.180236230997342
4.4585 4.17719533462462
4.459 4.174441836898283
4.4595 4.171976908498093
4.46 4.1698700071808
4.4605 4.168258010427738
4.461 4.167300914957134
4.4615 4.167136943280883
4.462 4.167818559006016
4.4625 4.1692085813253685
4.463 4.170952388146605
4.4635 4.172469978676058
4.464 4.173100782175712
4.4645 4.172421383343418
4.465 4.170485741504099
4.4655 4.167799411678895
4.466 4.1650060547694645
4.4665 4.162571924398072
4.467 4.160708292617659
4.4675 4.159556591113556
4.468 4.159473014549975
4.4685 4.161269342671219
4.469 4.166474673918359
4.4695 4.177671457341751
4.47 4.198969541703534
4.4705 4.236162889094927
4.471 4.295513595788024
4.4715 4.379323545023639
4.472 4.464651541298632
4.4725 4.499717365329645
4.473 4.454480748824001
4.4735 4.360335114080738
4.474 4.269338596319504
4.4745 4.203342332556656
4.475 4.161479134306458
4.4755 4.136979351334266
4.476 4.123052590736349
4.4765 4.115091029115777
4.477 4.110475165577939
4.4775 4.1078824683475235
4.478 4.106772736007527
4.4785 4.1070948229127024
4.479 4.1091595511750105
4.4795 4.113525749422249
4.48 4.120825624165396
4.4805 4.13154043156696
4.481 4.1457117238973575
4.4815 4.162583273602725
4.482 4.180195321304249
4.4825 4.195333137897555
4.483 4.204505244916873
4.4835 4.205500495064849
4.484 4.198467678746414
4.4845 4.185903037603013
4.485 4.1715229842117045
4.4855 4.158816578758315
4.486 4.1502749725101316
4.4865 4.147523602298246
4.487 4.152120953670056
4.4875 4.166470509472103
4.488 4.194468224060619
4.4885 4.241863144275649
4.489 4.316774238000977
4.4895 4.428375751376371
4.49 4.561171573018345
4.4905 4.6478920854179675
4.491 4.627226466924099
4.4915 4.529205615649263
4.492 4.419818143413427
4.4925 4.335778506458515
4.493 4.282196447312979
4.4935 4.251425205178994
4.494 4.235787319150346
4.4945 4.230966000995495
4.495 4.234486804227783
4.4955 4.244728114412868
4.496 4.260504234759847
4.4965 4.28076335803132
4.497 4.304694446099888
4.4975 4.330771501078021
4.498 4.353823586257801
4.4985 4.367616989358948
4.499 4.367763106519138
4.4995 4.3544593329595385
4.5 4.3324253039110525
4.5005 4.307795232511276
4.501 4.285233799751103
4.5015 4.266087682213757
4.502 4.250469617035802
4.5025 4.238560930229029
4.503 4.230697206949388
4.5035 4.227390087425868
4.504 4.229208450201919
4.5045 4.236987869760619
4.505 4.252065528452131
4.5055 4.2772180180297115
4.506 4.3177850344663335
4.5065 4.381294388470136
4.507 4.46834791463291
4.5075 4.558034003862134
4.508 4.607176655443685
4.5085 4.588444189228899
4.509 4.519717926210645
4.5095 4.444642652938126
4.51 4.392924726972496
4.5105 4.37173427494212
4.511 4.380854684886098
4.5115 4.421014749746191
4.512 4.489749477753837
4.5125 4.565847387380738
4.513 4.606313180701517
4.5135 4.580587870260211
4.514 4.501156062875434
4.5145 4.411141870602601
4.515 4.3418674469204985
4.5155 4.298436160339249
4.516 4.275074856395377
4.5165 4.265467980321035
4.517 4.266840119350634
4.5175 4.279243342151028
4.518 4.305618702370876
4.5185 4.352315282872545
4.519 4.42468026990096
4.5195 4.516035960492476
4.52 4.5924035671473975
4.5205 4.610363105272055
4.521 4.561337110645916
4.5215 4.480855615768568
4.522 4.41080569585031
4.5225 4.367875756040768
4.523 4.351318461286586
4.5235 4.358153406503409
4.524 4.3880472514034485
4.5245 4.440810289109964
4.525 4.506893392426176
4.5255 4.558435243205579
4.526 4.562925941579681
4.5265 4.5144464869687235
4.527 4.440738495613608
4.5275 4.373531032894072
4.528 4.325759263316933
4.5285 4.296205018267828
4.529 4.279996887826626
4.5295 4.273077434989438
4.53 4.273245818149863
4.5305 4.279683699060306
4.531 4.292629318556842
4.5315 4.3134074085738865
4.532 4.3437859086422455
4.5325 4.384434168625085
4.533 4.431602311931402
4.5335 4.473550784343529
4.534 4.493473946715727
4.5345 4.481922902238961
4.535 4.445925547077512
4.5355 4.402174047671616
4.536 4.363983508985894
4.5365 4.336847868257107
4.537 4.321189081226826
4.5375 4.316012868716494
4.538 4.320627414087833
4.5385 4.335208166807479
4.539 4.360362893779301
4.5395 4.395399918650878
4.54 4.435422931557407
4.5405 4.4687687688547095
4.541 4.480628873675424
4.5415 4.464031929130308
4.542 4.426266840008567
4.5425 4.381675137165051
4.543 4.3410606740799915
4.5435 4.308769679018215
4.544 4.2850165134406675
4.5445 4.268260280153933
4.545 4.256799132096432
4.5455 4.249174163992794
4.546 4.244237164303873
4.5465 4.241161756765595
4.547 4.23941250367345
4.5475 4.2387025433049095
4.548 4.238879660815653
4.5485 4.239809937320778
4.549 4.241312133482377
4.5495 4.243149225480804
4.55 4.245063984154801
4.5505 4.246850100632762
4.551 4.248408177709744
4.5515 4.249755088138248
4.552 4.250980420009081
4.5525 4.252181085911045
4.553 4.253429741111025
4.5535 4.254794627456691
4.554 4.25633675166191
4.5545 4.258127036848017
4.555 4.260204180803089
4.5555 4.262565219866311
4.556 4.265163923750236
4.5565 4.2679569459695434
4.557 4.270955105339708
4.5575 4.274219140657819
4.558 4.277796634673385
4.5585 4.281638398570711
4.559 4.285518499477486
4.5595 4.288975294428645
4.56 4.291363358374073
4.5605 4.2920914677158235
4.561 4.290908838512089
4.5615 4.288064122611625
4.562 4.2841573596416405
4.5625 4.279848206586515
4.563 4.275616051887234
4.5635 4.271746206145322
4.564 4.268407750271428
4.5645 4.265656173663284
4.565 4.263430401819506
4.5655 4.261600881341262
4.566 4.260050753000223
4.5665 4.258707830320078
4.567 4.257536882785568
4.5675 4.25654042617388
4.568 4.25573779226539
4.5685 4.255190771417802
4.569 4.25498882167206
4.5695 4.255265257703656
4.57 4.256208392362864
4.5705 4.258131145944476
4.571 4.261593267385686
4.5715 4.267516574805655
4.572 4.277037313335593
4.5725 4.290573908141131
4.573 4.306539289643896
4.5735 4.321467707286671
4.574 4.3321199592315525
4.5745 4.337367050133833
4.575 4.337931365810202
4.5755 4.335302361358782
4.576 4.331094592394128
4.5765 4.326852130178437
4.577 4.323937371345887
4.5775 4.323409285498344
4.578 4.325914652045367
4.5785 4.331461592405941
4.579 4.339148188650193
4.5795 4.346957714524772
4.58 4.352121760061066
4.5805 4.35207825840769
4.581 4.3456749884640695
4.5815 4.333598646704268
4.582 4.317606283271217
4.5825 4.29972485604902
4.583 4.2823125070191965
4.5835 4.267705702723885
4.584 4.257159448860199
4.5845 4.250349819424611
4.585 4.246132003214719
4.5855 4.243404520164549
4.586 4.24144363981129
4.5865 4.239856859670906
4.587 4.238451332710215
4.5875 4.237158082572972
4.588 4.235967960339139
4.5885 4.23492448875056
4.589 4.234113056004213
4.5895 4.233687707289421
4.59 4.233902422677477
4.5905 4.235199735467028
4.591 4.238334374515472
4.5915 4.244539384540832
4.592 4.255556790664792
4.5925 4.273231596085773
4.593 4.29821023915355
4.5935 4.327959675088111
4.594 4.355244910232048
4.5945 4.370506811430572
4.595 4.368212883267916
4.5955 4.351154954587156
4.596 4.327541260603874
4.5965 4.304771899660486
4.597 4.286410363478459
4.5975 4.272896576228596
4.598 4.263371005671174
4.5985 4.256712005542741
4.599 4.252009944347464
4.5995 4.2486427878462125
4.6 4.246222438687311
4.6005 4.2444938024448
4.601 4.2432641573471495
4.6015 4.2423822334199555
4.602 4.24176139269666
4.6025 4.241346865043506
4.603 4.241097675555079
4.6035 4.2409550686634345
4.604 4.240835560778945
4.6045 4.240653006722753
4.605 4.240350901499522
4.6055 4.239908517249698
4.606 4.239326059524923
4.6065 4.238623405810677
4.607 4.237830542227708
4.6075 4.236998584364872
4.608 4.2362194791978505
4.6085 4.235639942798785
4.609 4.235495372120739
4.6095 4.23619011427484
4.61 4.238427056572852
4.6105 4.243468944849643
4.611 4.253574331529351
4.6115 4.272641683110208
4.612 4.306663363867469
4.6125 4.36249768343746
4.613 4.440261665056711
4.6135 4.517741917363968
4.614 4.548852241712447
4.6145 4.5088708555503425
4.615 4.429462488426984
4.6155 4.355714597738145
4.616 4.305741876892612
4.6165 4.277409574985266
4.617 4.26325193486982
4.6175 4.2571043780605295
4.618 4.255141633633829
4.6185 4.255270471478144
4.619 4.256399639991554
4.6195 4.257946100215546
4.62 4.259592974875605
4.6205 4.261160723034497
4.621 4.262548967092148
4.6215 4.263716376983392
4.622 4.264657528791967
4.6225 4.265414657576588
4.623 4.266053851046771
4.6235 4.266693399008177
4.624 4.267484871279234
4.6245 4.2686288542988935
4.625 4.270358435704131
4.6255 4.272986000678778
4.626 4.276926763770473
4.6265 4.282744118570277
4.627 4.291132475244658
4.6275 4.302951717031051
4.628 4.3194205020008996
4.6285 4.342517461330076
4.629 4.375363969806862
4.6295 4.421349640078394
4.63 4.479072828877855
4.6305 4.532562276704401
4.631 4.5521161992893715
4.6315 4.521511429900223
4.632 4.458196852703266
4.6325 4.39272677683291
4.633 4.342275750448203
4.6335 4.308769631838637
4.634 4.2880727067662905
4.6345 4.275693109613555
4.635 4.268412813225983
4.6355 4.264211033534223
4.636 4.2619067217776765
4.6365 4.260847404812995
4.637 4.260663767267137
4.6375 4.261116509125791
4.638 4.262012614382789
4.6385 4.263177961523971
4.639 4.264471380869108
4.6395 4.265785835952239
4.64 4.2670294493855385
4.6405 4.268107210545101
4.641 4.268964052608115
4.6415 4.269671012046472
4.642 4.270452092679085
4.6425 4.271687740776357
4.643 4.273932943417056
4.6435 4.278018412788218
4.644 4.285335879272773
4.6445 4.298336637831311
4.645 4.3215388372463766
4.6455 4.36288016894025
4.646 4.4342678810008005
4.6465 4.543247285722823
4.647 4.664064569702853
4.6475 4.72804497282029
4.648 4.6920835341342455
4.6485 4.588303623354023
4.649 4.485445045813273
4.6495 4.415066896442062
4.65 4.3734290702832
4.6505 4.350888592504227
4.651 4.341369645718298
4.6515 4.342420848764353
4.652 4.3541465452796375
4.6525 4.378275716741022
4.653 4.4162427976460785
4.6535 4.464698965515544
4.654 4.509841694948245
4.6545 4.530205873104177
4.655 4.512900345611219
4.6555 4.465904503180828
4.656 4.410269380011855
4.6565 4.362732809331717
4.657 4.328925270129067
4.6575 4.307800755865183
4.658 4.296800680141561
4.6585 4.294271247096645
4.659 4.300297546127118
4.6595 4.317536027996051
4.66 4.352810901991599
4.6605 4.42017399555012
4.661 4.5399919538766875
4.6615 4.705346117909383
4.662 4.828009649236429
4.6625 4.835407065669114
4.663 4.740001039716074
4.6635 4.599318828801905
4.664 4.484488958502305
4.6645 4.421120300594086
4.665 4.401399822421511
4.6655 4.418957464350963
4.666 4.476601072037355
4.6665 4.574151198357398
4.667 4.680665569764163
4.6675 4.738528148512093
4.668 4.710851627942804
4.6685 4.601114099764339
4.669 4.466494791224062
4.6695 4.365352683043384
4.67 4.304120995609121
4.6705 4.2685927110635395
4.671 4.247168251352428
4.6715 4.233597972330098
4.672 4.224716390907159
4.6725 4.218990688461376
4.673 4.215775290949961
4.6735 4.215106649562041
4.674 4.21794014978241
4.6745 4.227131333465619
4.675 4.2502362753332745
4.6755 4.3065148480377635
4.676 4.437409861846118
4.6765 4.660012615224862
4.677 4.849523581113886
4.6775 4.92624011538945
4.678 4.911362939787929
4.6785 4.804782498831924
4.679 4.611373784447244
4.6795 4.433350738358755
4.68 4.339027873530296
4.6805 4.303983360378299
4.681 4.304914094763544
4.6815 4.340232613155771
4.682 4.428482656534835
4.6825 4.593023323932445
4.683 4.783529216247932
4.6835 4.890274254644221
4.684 4.888153517373801
4.6845 4.77677324518837
4.685 4.581623564926228
4.6855 4.414548357354049
4.686 4.324505983611089
4.6865 4.285098283317631
4.687 4.273623417064917
4.6875 4.28353595668684
4.688 4.322446873102998
4.6885 4.4150194127812705
4.689 4.585217206280791
4.6895 4.773148878510553
4.69 4.882458155557949
4.6905 4.906959392865724
4.691 4.852614776637364
4.6915 4.701550284821109
4.692 4.493959299245021
4.6925 4.347809852657529
4.693 4.2765892964159855
4.6935 4.244272099874228
4.694 4.230027659665059
4.6945 4.225632531206274
4.695 4.228726472825225
4.6955 4.240214807309001
4.696 4.2639436217262245
4.6965 4.307669302100773
4.697 4.383700401841609
4.6975 4.495443261238967
4.698 4.608269371315781
4.6985 4.66343207413096
4.699 4.635504423910196
4.6995 4.537944042591781
4.7 4.420391454613189
4.7005 4.331786992322187
4.701 4.281125226867071
4.7015 4.257373071168998
4.702 4.25154434054478
4.7025 4.260700383305745
4.703 4.287689325723078
4.7035 4.342398423955978
4.704 4.440752657420094
4.7045 4.585131745544925
4.705 4.721021989960115
4.7055 4.769792944733614
4.706 4.70740378073496
4.7065 4.566159563772415
4.707 4.425902258391866
4.7075 4.3341339187071535
4.708 4.285465454875777
4.7085 4.2639739199133695
4.709 4.260454568679662
4.7095 4.272802767077208
4.71 4.304553201846583
4.7105 4.363709722843345
4.711 4.452596619183862
4.7115 4.548547918570772
4.712 4.604204759690583
4.7125 4.586573856771097
4.713 4.502038477825635
4.7135 4.39710149695641
4.714 4.315403173854084
4.7145 4.264093346657076
4.715 4.233076095511284
4.7155 4.213934399897805
4.716 4.201799397253837
4.7165 4.194151150047296
4.717 4.189662244513873
4.7175 4.187569906596377
4.718 4.187437387913849
4.7185 4.189196828653471
4.719 4.193354407233358
4.7195 4.201343010978344
4.72 4.2159942231713705
4.7205 4.242191571355188
4.721 4.287037136574109
4.7215 4.358098868697833
4.722 4.451878244571792
4.7225 4.537820057364885
4.723 4.573446089173067
4.7235 4.54212594017472
4.724 4.4650034811967645
4.7245 4.384573612176772
4.725 4.327796504305215
4.7255 4.29688001255911
4.726 4.285815453598485
4.7265 4.290862696248886
4.727 4.313486049119809
4.7275 4.3611854973563196
4.728 4.447628628440312
4.7285 4.582026409151488
4.729 4.728966482142712
4.7295 4.8094533752711
4.73 4.790558583407006
4.7305 4.686817718435342
4.731 4.545213140560651
4.7315 4.427370121172518
4.732 4.354230762686579
4.7325 4.315206456168235
4.733 4.297293199321781
4.7335 4.292518887421596
4.734 4.2965061469746955
4.7345 4.30660136900345
4.735 4.320066538633243
4.7355 4.333166269654323
4.736 4.341445931063515
4.7365 4.341243140453414
4.737 4.331513358749059
4.7375 4.314557469953177
4.738 4.294598957420521
4.7385 4.2754231107066465
4.739 4.259054350112492
4.7395 4.246160024203873
4.74 4.236628764002293
4.7405 4.2300467632803
4.741 4.225892643107179
4.7415 4.223634338384286
4.742 4.222801248478505
4.7425 4.223034050399215
4.743 4.224114887012774
4.7435 4.225988449974937
4.744 4.228826572797515
4.7445 4.23319341343008
4.745 4.24047782687376
4.7455 4.254007315341849
4.746 4.281680960314794
4.7465 4.341120545907086
4.747 4.461186308583593
4.7475 4.640443912167105
4.748 4.7833362475079
4.7485 4.8166752813873925
4.749 4.738124052958711
4.7495 4.585331970981312
4.75 4.4517034913731495
4.7505 4.376920264564217
4.751 4.342634373513643
4.7515 4.330526979437148
4.752 4.332759264073887
4.7525 4.348934859800825
4.753 4.385036969958773
4.7535 4.45380384815427
4.754 4.565913361209854
4.7545 4.692934393832911
4.755 4.760378619862721
4.7555 4.726865422261555
4.756 4.608507019065377
4.7565 4.474833481375346
4.757 4.3835237108291585
4.7575 4.334676003085872
4.758 4.31071697510074
4.7585 4.299269489608652
4.759 4.293996368474127
4.7595 4.291916052664361
4.76 4.291692625369081
4.7605 4.2927993577693
4.761 4.2951702417909425
4.7615 4.299037836098765
4.762 4.304801592447068
4.7625 4.312814949926776
4.763 4.323028836005254
4.7635 4.33461748531746
4.764 4.345934651004174
4.7645 4.3550054029189065
4.765 4.360468496610792
4.7655 4.362244715424237
4.766 4.361412980196671
4.7665 4.359505627795627
4.767 4.357837561427252
4.7675 4.357401142817399
4.768 4.359142594237341
4.7685 4.3644270347520235
4.769 4.375628976495801
4.7695 4.397117454245227
4.77 4.43669513494861
4.7705 4.505323664770926
4.771 4.605160004459578
4.7715 4.701748581015738
4.772 4.7366351619072775
4.7725 4.68358875854929
4.773 4.568322369976339
4.7735 4.455524182024413
4.774 4.382156757728297
4.7745 4.343035493259872
4.775 4.3236959787904565
4.7755 4.314335851622455
4.776 4.30983852142169
4.7765 4.307743022800715
4.777 4.3068845410559335
4.7775 4.306714873693996
4.778 4.306980587107101
4.7785 4.307563160553307
4.779 4.308417586508388
4.7795 4.309518826853185
4.78 4.3108800475131135
4.7805 4.3125483477326485
4.781 4.314633777946297
4.7815 4.317291209010343
4.782 4.320765293786217
4.7825 4.325361271464259
4.783 4.331428294238969
4.7835 4.339228375716087
4.784 4.348782647114905
4.7845 4.359781292540116
4.785 4.3717023749693515
4.7855 4.384050862647476
4.786 4.39656545932202
4.7865 4.409194242362674
4.787 4.421844728972858
4.7875 4.434087689286197
4.788 4.445202208512579
4.7885 4.45432490518303
4.789 4.4606783591875585
4.7895 4.4637717965156165
4.79 4.463636999592905
4.7905 4.460649235850524
4.791 4.455288280671366
4.7915 4.447911346999423
4.792 4.438876340465288
4.7925 4.428653407949054
4.793 4.41791136406371
4.7935 4.407369543300773
4.794 4.397805852794362
4.7945 4.389895104775541
4.795 4.384045033706848
4.7955 4.380261148124151
4.796 4.378199539687681
4.7965 4.377380683336466
4.797 4.377351582032179
4.7975 4.377782948174596
4.798 4.378455393577181
4.7985 4.3792376429175865
4.799 4.3800532742418055
4.7995 4.380861491254804
4.8 4.381642873369802
4.8005 4.382394133328215
4.801 4.38311643181219
4.8015 4.383835731071152
4.802 4.384594186012587
4.8025 4.385452863513874
4.803 4.386484173290483
4.8035 4.387758610750372
4.804 4.389341977012159
4.8045 4.391299905809626
4.805 4.393702362814579
4.8055 4.396652470792941
4.806 4.400301496215614
4.8065 4.404852751615626
4.807 4.4105865265404764
4.8075 4.41788288529117
4.808 4.427232664640898
4.8085 4.43923735726606
4.809 4.454486356725002
4.8095 4.473279263047931
4.81 4.495117115635344
4.8105 4.5181967256381474
4.811 4.539024001287724
4.8115 4.552959489320187
4.812 4.555855163572512
4.8125 4.546269335248174
4.813 4.5265074605537015
4.8135 4.501342365537453
4.814 4.475930799502049
4.8145 4.454113567724977
4.815 4.43765497152519
4.8155 4.426467675259738
4.816 4.419432547912858
4.8165 4.415247692497956
4.817 4.412884036899411
4.8175 4.4116677442624495
4.818 4.411203793922366
4.8185 4.4112717655089115
4.819 4.411747438775911
4.8195 4.412565186144286
4.82 4.413693374934822
4.8205 4.415118351875534
4.821 4.416853878346241
4.8215 4.418933867662012
4.822 4.421415178597699
4.8225 4.424402123239632
4.823 4.428032265113507
4.8235 4.432492461204482
4.824 4.437962866535714
4.8245 4.444539646095744
4.825 4.45205083287138
4.8255 4.459914231139
4.826 4.46721921105972
4.8265 4.473019725136415
4.827 4.476671759531766
4.8275 4.477918176354394
4.828 4.476939244188924
4.8285 4.4743785757997765
4.829 4.471145104725665
4.8295 4.4680590766073065
4.83 4.465621602555422
4.8305 4.464033564361048
4.831 4.463312410807913
4.8315 4.463363603009884
4.832 4.464043556173121
4.8325 4.465217550218854
4.833 4.466770680007042
4.8335 4.4686278515706475
4.834 4.470735242513837
4.8345 4.473061308415265
4.835 4.475598294486248
4.8355 4.478368970054375
4.836 4.481434773109705
4.8365 4.484910676506563
4.837 4.488972529665783
4.8375 4.4938564216551145
4.838 4.499868198930044
4.8385 4.507381192768087
4.839 4.5166784780974
4.8395 4.527631767222826
4.84 4.539438664619079
4.8405 4.551112798658045
4.841 4.5625888605814255
4.8415 4.574400117671327
4.842 4.584983404387315
4.8425 4.589666565915022
4.843 4.584857447727175
4.8435 4.5723378104227566
4.844 4.557617319525259
4.8445 4.545403626371377
4.845 4.537460421662298
4.8455 4.533365989772311
4.846 4.531964429801078
4.8465 4.532224761855416
4.847 4.533461654458557
4.8475 4.535282362201547
4.848 4.53747088884995
4.8485 4.53991648963641
4.849 4.5425667999728985
4.8495 4.545420343376111
4.85 4.548528310719285
4.8505 4.552002916519304
4.851 4.556076753614355
4.8515 4.561198142882422
4.852 4.568219400383216
4.8525 4.578846442248492
4.853 4.596842614363463
4.8535 4.631178803533616
4.854 4.701354095328264
4.8545 4.824799487823767
4.855 4.946141014489501
4.8555 4.963098382339719
4.856 4.863778034328239
4.8565 4.734622359702457
4.857 4.655677819493177
4.8575 4.621461286720545
4.858 4.608144042486457
4.8585 4.603278372657683
4.859 4.60197792728444
4.8595 4.602419379777953
4.86 4.603925691555857
4.8605 4.6062644123704155
4.861 4.609370313166218
4.8615 4.613189642688961
4.862 4.617553642417255
4.8625 4.622099315534855
4.863 4.626241704301399
4.8635 4.629319948772163
4.864 4.630831965816262
4.8645 4.630695147969576
4.865 4.629322691789473
4.8655 4.627422423714438
4.866 4.625664871975537
4.8665 4.624423014761482
4.867 4.623747260022278
4.8675 4.623502418788719
4.868 4.62350677772501
4.8685 4.623619531286974
4.869 4.623758864896131
4.8695 4.623904316009566
4.87 4.6241151926076745
4.8705 4.624547984117071
4.871 4.625539822231436
4.8715 4.62781974525955
4.872 4.63302557808895
4.8725 4.645021763827647
4.873 4.672790532438527
4.8735 4.732554682828552
4.874 4.829008132258454
4.8745 4.905406019517048
4.875 4.8860983024475955
4.8755 4.788319222070249
4.876 4.697693649167696
4.8765 4.649862393786628
4.877 4.629836049747472
4.8775 4.621653213906302
4.878 4.6179459109377765
4.8785 4.6159218835525655
4.879 4.6145409335192555
4.8795 4.613400834723643
4.88 4.612343720345394
4.8805 4.611327528813214
4.881 4.610369762289824
4.8815 4.609573331579411
4.882 4.609154183233049
4.8825 4.609530392525632
4.883 4.611452324007737
4.8835 4.616168601734986
4.884 4.625424338174768
4.8845 4.6408976730728595
4.885 4.662377141458442
4.8855 4.685179605714176
4.886 4.700244637035774
4.8865 4.700314414960741
4.887 4.6865246455832255
4.8875 4.666641671084553
4.888 4.6478063322294885
4.8885 4.633011658570191
4.889 4.622312035682271
4.8895 4.614812618871196
4.89 4.609687336589691
4.8905 4.6064728081997925
4.891 4.605133091150942
4.8915 4.606079741544003
4.892 4.610253682866287
4.8925 4.619194694197099
4.893 4.63468548506975
4.8935 4.657017698149841
4.894 4.681609247086702
4.8945 4.69738965031743
4.895 4.693703349480592
4.8955 4.670965309512506
4.896 4.640382905846979
4.8965 4.612837809995326
4.897 4.59242793444935
4.8975 4.578415425799945
4.898 4.568778898945788
4.8985 4.561840132949013
4.899 4.556509493568213
4.8995 4.5521294436835555
4.9 4.5483438167721735
4.9005 4.54500495750798
4.901 4.54217414481922
4.9015 4.540187606475624
4.902 4.540015847615579
4.9025 4.544271306542313
4.903 4.559956113032356
4.9035 4.603508443313275
4.904 4.697337774989758
4.9045 4.820459422447892
4.905 4.873501034155551
4.9055 4.802967432014085
4.906 4.677841210417266
4.9065 4.588398112833182
4.907 4.542133681535149
4.9075 4.518562657729221
4.908 4.505302245752225
4.9085 4.496958821119452
4.909 4.491142058460029
4.9095 4.486693196314168
4.91 4.48303520443272
4.9105 4.479890357700474
4.911 4.477169905561989
4.9115 4.474928176414552
4.912 4.473362680354165
4.9125 4.472890447836671
4.913 4.474233198364115
4.9135 4.478472546326178
4.914 4.486785998635056
4.9145 4.4995933513538064
4.915 4.515240341507794
4.9155 4.529668407685221
4.916 4.538315260090518
4.9165 4.538952953528443
4.917 4.5326122471559875
4.9175 4.522180883208553
4.918 4.5106774607569635
4.9185 4.500403745779145
4.919 4.49295882136101
4.9195 4.489627198680783
4.92 4.4920915814999764
4.9205 4.503516389834011
4.921 4.53015600318546
4.9215 4.582595896992877
4.922 4.6695481475146865
4.9225 4.770777189720984
4.923 4.822774549736308
4.9235 4.7819570531798385
4.924 4.677508507004329
4.9245 4.5768255977590995
4.925 4.5102112871268245
4.9255 4.471257610055484
4.926 4.4482537235648545
4.9265 4.433755379914959
4.927 4.423862603692121
4.9275 4.416588581339002
4.928 4.4109470654258205
4.9285 4.406455166566144
4.929 4.402864984520613
4.9295 4.400007345838961
4.93 4.397730129595526
4.9305 4.395893305046999
4.931 4.394377536688691
4.9315 4.393100440258299
4.932 4.392008325096589
4.9325 4.39107988235427
4.933 4.3903245524755965
4.9335 4.389784842729219
4.934 4.389535251352085
4.9345 4.389682390859771
4.935 4.39039531251075
4.9355 4.3919109689208105
4.936 4.394561032948608
4.9365 4.398786015255792
4.937 4.405156875915719
4.9375 4.414521958650059
4.938 4.42843661070797
4.9385 4.450033916539776
4.939 4.4845987623222365
4.9395 4.536903585810465
4.94 4.599642565462299
4.9405 4.642178418794436
4.941 4.631849527272876
4.9415 4.570500986194388
4.942 4.493909947787768
4.9425 4.43438032836499
4.943 4.398916195845415
4.9435 4.380365354277255
4.944 4.370877854222059
4.9445 4.365685848825984
4.945 4.362467601653136
4.9455 4.360177976773129
4.946 4.358353856789882
4.9465 4.3567640819925435
4.947 4.3552826516339165
4.9475 4.353843650477397
4.948 4.352400146274856
4.9485 4.350932097019331
4.949 4.349424919962799
4.9495 4.347857387500372
4.95 4.346220949500707
4.9505 4.344520100301808
4.951 4.342805801436049
4.9515 4.341157235534481
4.952 4.339675482589349
4.9525 4.338460555940105
4.953 4.337634401208194
4.9535 4.337359596130926
4.954 4.337852153735631
4.9545 4.339406824855478
4.955 4.342416059996917
4.9555 4.347463096299776
4.956 4.355435050367892
4.9565 4.3676991532578695
4.957 4.386180554500876
4.9575 4.413049697482074
4.958 4.449420194893945
4.9585 4.492416172629379
4.959 4.531451489250617
4.9595 4.549621540734365
4.96 4.5346331084121365
4.9605 4.489867256581921
4.961 4.432552201554244
4.9615 4.380738202472528
4.962 4.343099930708228
4.9625 4.319165951565654
4.963 4.304707272977644
4.9635 4.2956483441683035
4.964 4.289316803295333
4.9645 4.284245761598865
4.965 4.279707631403469
4.9655 4.275363890873369
4.966 4.2710689568345055
4.9665 4.266787805904589
4.967 4.262543521724084
4.9675 4.258432899933919
4.968 4.2546127691619136
4.9685 4.251328592783261
4.969 4.248940870380678
4.9695 4.24797452395947
4.97 4.249155968559045
4.9705 4.253377555466009
4.971 4.261439353619969
4.9715 4.273535895361262
4.972 4.288490772222782
4.9725 4.303230104579913
4.973 4.313361739850719
4.9735 4.31514300623621
4.974 4.307830851728789
4.9745 4.2940464673697845
4.975 4.277691236360634
4.9755 4.261837401290845
4.976 4.248014336840456
4.9765 4.236607900687628
4.977 4.227514174682841
4.9775 4.220638863448845
4.978 4.216097386863184
4.9785 4.214340278037798
4.979 4.216169855254205
4.9795 4.222797362919624
4.98 4.235593577857439
4.9805 4.255355379327871
4.981 4.28074812612643
4.9815 4.306937710377768
4.982 4.325489809983638
4.9825 4.3268498549834815
4.983 4.307247493725064
4.9835 4.271685057744599
4.984 4.229707723551132
4.9845 4.191102338239927
4.985 4.161284030115181
4.9855 4.1403665553425055
4.986 4.125808926619853
4.9865 4.115037133587895
4.987 4.10638766953674
4.9875 4.098988025635484
4.988 4.092427372056954
4.9885 4.086486335678367
4.989 4.0810353124341985
4.9895 4.075998032169555
4.99 4.071354756080583
4.9905 4.0671397968555505
4.991 4.063411290902793
4.9915 4.060217768554883
4.992 4.057511819405186
4.9925 4.055075795134079
4.993 4.052528324078524
4.9935 4.049505646116491
4.994 4.045876236702402
4.9945 4.041824300812201
4.995 4.037694563569535
4.9955 4.03381661085846
4.996 4.030385198114565
4.9965 4.027551004760324
4.997 4.0255571305774405
4.9975 4.0248683606749
4.998 4.026200814160055
4.9985 4.030362801867178
4.999 4.037894201260618
4.9995 4.048598923653448
5.0 4.061372334731476
5.0005 4.074565071204801
5.001 4.086795707982881
5.0015 4.097112499128431
5.002 4.104085835609276
5.0025 4.104762050626145
5.003 4.095832701081362
5.0035 4.076508934206175
5.004 4.050081638770215
5.0045 4.02226607811606
5.005 3.997835422996986
5.0055 3.9789047365249397
5.006 3.965361480996198
5.0065 3.956121735909508
5.007 3.950008887328086
5.0075 3.946176112233659
5.008 3.944256137766497
5.0085 3.944381988185067
5.009 3.947067899935422
5.0095 3.952971360178748
5.01 3.962572817684136
5.0105 3.975727261409811
5.011 3.991152034229853
5.0115 4.0058242942796545
5.012 4.015126575387609
5.0125 4.014147780981806
5.013 4.000266384051897
5.0135 3.975276979148455
5.014 3.945018136256796
5.0145 3.916333920924143
5.015 3.8936110686550878
5.0155 3.877788655721246
5.016 3.8675856724991506
5.0165 3.861151298919217
5.017 3.856971145072415
5.0175 3.854071202929812
5.018 3.851880129098526
5.0185 3.850099979985555
5.019 3.8485987656155105
5.0195 3.847391821894351
5.02 3.846625853544814
5.0205 3.846632361882702
5.021 3.8479375627562105
5.0215 3.8512475464491454
5.022 3.857160065030798
5.0225 3.865471136402001
5.023 3.8742531255485
5.0235 3.879834536095111
5.024 3.8787325155225156
5.0245 3.870393360361841
5.025 3.857812428735941
5.0255 3.845125477024337
5.026 3.8349117333393545
5.0265 3.827659124332416
5.027 3.822702964433611
5.0275 3.819198487189385
5.028 3.816521798042584
5.0285 3.8143073677018497
5.029 3.812389849610546
5.0295 3.8107318928343963
5.03 3.8094070239429003
5.0305 3.8086062434740926
5.031 3.8087033336045577
5.0315 3.810360413067742
5.032 3.8145989912735407
5.0325 3.8226161630703652
5.033 3.834962990750193
5.0335 3.8501908002328387
5.034 3.8641258349271785
5.0345 3.8714946995071235
5.035 3.8693950514677082
5.0355 3.859227891144294
5.036 3.845143177795996
5.0365 3.831067532840806
5.037 3.819160045467272
5.0375 3.8099713293198123
5.038 3.803197271127112
5.0385 3.798229867720276
5.039 3.7944717233769945
5.0395 3.791468830242141
5.04 3.7889364071245835
5.0405 3.7867294481328004
5.041 3.7848023673859688
5.0415 3.783174864376911
5.042 3.7818956971691113
5.0425 3.781017092256314
5.043 3.780587056081596
5.0435 3.7806124965103747
5.044 3.7810627146401528
5.0445 3.781884061233588
5.045 3.7830328078713267
5.0455 3.7845055145827287
5.046 3.786333197419915
5.0465 3.78851143451232
5.047 3.790966031701646
5.0475 3.7935229160606854
5.048 3.7959570499031647
5.0485 3.798067211265308
5.049 3.7997411370803276
5.0495 3.800931825150431
5.05 3.8015806821803038
5.0505 3.8015360807686536
5.051 3.800592891633836
5.0515 3.7986363976326123
5.052 3.7957838329176505
5.0525 3.7923797712153453
5.053 3.788874839325728
5.0535 3.785674321527453
5.054 3.783044542775195
5.0545 3.781108800365879
5.055 3.7798705224129874
5.0555 3.7792670579567487
5.056 3.7792123553020636
5.0565 3.779615365847916
5.057 3.7803989541076968
5.0575 3.7814945430550155
5.058 3.7828472525635126
5.0585 3.7844428908580605
5.059 3.786355610245013
5.0595 3.7888437980230583
5.06 3.792537458399212
5.0605 3.7987565696087264
5.061 3.8099606187630153
5.0615 3.830007909484764
5.062 3.863330973626659
5.0625 3.9116261473387537
5.063 3.9683755402699914
5.0635 4.016236091496693
5.064 4.034283040979541
5.0645 4.0125165317548825
5.065 3.960542287472385
5.0655 3.9007825774385934
5.066 3.8525989243212715
5.0665 3.8226022033043128
5.067 3.807406437900906
5.0675 3.801021522367857
5.068 3.7989957124691616
5.0685 3.798905695989407
5.069 3.799607370685206
5.0695 3.800600136350771
5.07 3.801655933128063
5.0705 3.802685010893856
5.071 3.8036791271742585
5.0715 3.8047215807867323
5.072 3.8060129947840613
5.0725 3.8080179643343994
5.073 3.811713698629373
5.0735 3.8191167279436558
5.074 3.833959670481037
5.0745 3.861749055776614
5.075 3.907130298068112
5.0755 3.9671130972731463
5.076 4.025714978553885
5.0765 4.060791829719004
5.077 4.060287005929031
5.0775 4.029059052004889
5.078 3.98179638212602
5.0785 3.9335702264812005
5.079 3.894363287982441
5.0795 3.8674792164433383
5.08 3.8513665672882604
5.0805 3.842732005105682
5.081 3.8386334953949097
5.0815 3.8370796270358793
5.082 3.8369155000595354
5.0825 3.837522198615697
5.083 3.838598427856904
5.0835 3.840005250675545
5.084 3.8416924433254733
5.0845 3.843658021919425
5.085 3.8459252165686246
5.0855 3.8485245661770913
5.086 3.851483235236512
5.0865 3.8547909389023554
5.087 3.8583467479777473
5.0875 3.861910214574311
5.088 3.865122527713118
5.0885 3.8676676590985446
5.089 3.8694436331492374
5.0895 3.870579321092662
5.09 3.871293355869386
5.0905 3.871733119837585
5.091 3.871962696393571
5.0915 3.871989552548345
5.092 3.871824641345637
5.0925 3.871519210406036
5.093 3.8711479616177735
5.0935 3.8707998798957837
5.094 3.870561151813784
5.0945 3.870521745805532
5.095 3.870764966069589
5.0955 3.871377412469367
5.096 3.8724088764391302
5.0965 3.8738285538351205
5.097 3.8754788036011485
5.0975 3.8770918229633127
5.098 3.878459053948041
5.0985 3.8795607782233086
5.099 3.8805590105851975
5.0995 3.8816583084910627
5.1 3.8830070810057764
5.1005 3.8846722143207186
5.101 3.886644857442385
5.1015 3.8888771360285785
5.102 3.8912880429999293
5.1025 3.8937963816380927
5.103 3.8963444310585578
5.1035 3.898908860397026
5.104 3.9015058843556387
5.1045 3.904215621086924
5.105 3.907190507146038
5.1055 3.9105689007532414
5.106 3.9142871742567573
5.1065 3.9178457522763273
5.107 3.9203690997290073
5.1075 3.921110676576858
5.108 3.9199934134119703
5.1085 3.917649578617893
5.109 3.9149559906657627
5.1095 3.9126333854305804
5.11 3.9110957348892805
5.1105 3.9104769202107645
5.111 3.910715236479109
5.1115 3.9116613682548804
5.112 3.913148636016449
5.1125 3.915026025983555
5.113 3.9171702201531895
5.1135 3.9194853036513857
5.114 3.9219047301648287
5.1145 3.924403005072505
5.115 3.9269994115938696
5.1155 3.9297465418738353
5.116 3.932708346518523
5.1165 3.9359154608341678
5.117 3.9393249036121363
5.1175 3.9427356715797393
5.118 3.9457277961250226
5.1185 3.9477395656964562
5.119 3.948330441184603
5.1195 3.9475221333181336
5.12 3.945805672434596
5.1205 3.943805882257071
5.121 3.9419699178017913
5.1215 3.9404915295823484
5.122 3.9394277245489677
5.1225 3.9387917305099505
5.123 3.9385893064608206
5.1235 3.9388135060162126
5.124 3.939443093649502
5.1245 3.940449178291039
5.125 3.9418089065423656
5.1255 3.9435285593253484
5.126 3.945670984338837
5.1265 3.948393472398739
5.127 3.9519609706755583
5.1275 3.9566860491132543
5.128 3.9626829691761865
5.1285 3.969507238937834
5.129 3.976088267213469
5.1295 3.981146524542825
5.13 3.9837566867481415
5.1305 3.9834844914715335
5.131 3.980370041368837
5.1315 3.9750290782504125
5.132 3.9686613959044204
5.1325 3.96261878327756
5.133 3.95782365171038
5.1335 3.9545549954286487
5.134 3.952637017870143
5.1345 3.951738180331996
5.135 3.951572064262442
5.1355 3.951947746442765
5.136 3.9527529040434493
5.1365 3.953946177659934
5.137 3.9555475442658734
5.1375 3.957649887192731
5.138 3.9604513532386028
5.1385 3.964262061274508
5.139 3.969493907041991
5.1395 3.9766155941158354
5.14 3.9860767863318154
5.1405 3.998110298747208
5.141 4.0122887039848445
5.1415 4.026910985395177
5.142 4.038964091403371
5.1425 4.0452925022527255
5.143 4.044479644610505
5.1435 4.037663521337957
5.144 4.027486208412523
5.1445 4.016569618800966
5.145 4.006722491249543
5.1455 3.9989449528687127
5.146 3.9935848155068507
5.1465 3.990572621435171
5.147 3.989610639630526
5.1475 3.990348949823731
5.148 3.9924670170463736
5.1485 3.9957219637891734
5.149 3.9999375963926864
5.1495 4.004978087705246
5.15 4.010706798180659
5.1505 4.016892955216508
5.151 4.023107335366757
5.1515 4.028649985549625
5.152 4.032678410178643
5.1525 4.034498334444359
5.153 4.033886499426996
5.1535 4.0311964120252926
5.154 4.027234030449436
5.1545 4.022944362863501
5.155 4.019117794345678
5.1555 4.0162413498556715
5.156 4.014541449984061
5.1565 4.014074946727129
5.157 4.014800040582089
5.1575 4.016625883116462
5.158 4.019443438024749
5.1585 4.023141310578123
5.159 4.0276821895738015
5.1595 4.033184118235851
5.16 4.040022017392359
5.1605 4.048853483128165
5.161 4.060455670968435
5.1615 4.07528774151469
5.162 4.092738885303279
5.1625 4.110330986621155
5.163 4.123806206651332
5.1635 4.12888517966022
5.164 4.123985866793977
5.1645 4.111506374380908
5.165 4.0962214743537055
5.1655 4.082431501047574
5.166 4.07229380319593
5.1665 4.06602679870073
5.167 4.062900058805281
5.1675 4.062041363115331
5.168 4.06277246603817
5.1685 4.064655626300101
5.169 4.067447705733348
5.1695 4.071056862072672
5.17 4.075508898240565
5.1705 4.080959569268068
5.171 4.087732602296197
5.1715 4.096336619530105
5.172 4.107254574854152
5.1725 4.1203050313135785
5.173 4.133779825054959
5.1735 4.144425920675025
5.174 4.149168032303176
5.1745 4.147341822501644
5.175 4.141088161897156
5.1755 4.133568054750426
5.176 4.12709496182099
5.1765 4.122588150626437
5.177 4.119985055646983
5.1775 4.118856408864903
5.178 4.118791510889541
5.1785 4.119547481855116
5.179 4.121051520229654
5.1795 4.123425556696845
5.18 4.1270748662753585
5.1805 4.133066897790667
5.181 4.144025624063683
5.1815 4.1659021712358415
5.182 4.209846305369868
5.1825 4.289147620205028
5.183 4.403330089687164
5.1835 4.504132923643428
5.184 4.520039425465028
5.1845 4.4372769300030415
5.185 4.31814157233961
5.1855 4.229099449004216
5.186 4.1812066748716505
5.1865 4.160096955031061
5.187 4.151591836646925
5.1875 4.1482532938425765
5.188 4.146977030144673
5.1885 4.14655918349123
5.189 4.146525653871566
5.1895 4.146698207047264
5.19 4.147038240124403
5.1905 4.147577006178367
5.191 4.1484258086529
5.1915 4.149789895057158
5.192 4.152054271584432
5.1925 4.155903742421395
5.193 4.16246788851326
5.1935 4.173164121192564
5.194 4.188768571903956
5.1945 4.207649731521644
5.195 4.224932565812019
5.1955 4.234913811756736
5.196 4.235177848621611
5.1965 4.227945722109124
5.197 4.217541758725111
5.1975 4.207146585424092
5.198 4.197853300335411
5.1985 4.189769529261613
5.199 4.183066577685902
5.1995 4.178032758330883
5.2 4.174752937690147
5.2005 4.173069095988022
5.201 4.172727596365127
5.2015 4.173543747861941
5.202 4.175410912459101
5.2025 4.178247747165416
5.203 4.181863565861886
5.2035 4.185827814264635
5.204 4.189448050932236
5.2045 4.1919639725871685
5.205 4.19293691028308
5.2055 4.192540806225858
5.206 4.1914169148876015
5.2065 4.190236646581847
5.207 4.189333913618355
5.2075 4.188653878432398
5.208 4.188001063763893
5.2085 4.187350482818636
5.209 4.1869114858826775
5.2095 4.186875785277421
5.21 4.187259323908122
5.2105 4.187928649670579
5.211 4.188731881966924
5.2115 4.189553346026858
5.212 4.190341550343899
5.2125 4.191108710534016
5.213 4.19191253626668
5.2135 4.192868109135767
5.214 4.194153789901322
5.2145 4.196032872134409
5.215 4.19890080592435
5.2155 4.203399681109407
5.216 4.210531943847422
5.2165 4.221699997092585
5.217 4.238107111056441
5.2175 4.258984548409216
5.218 4.27978387416823
5.2185 4.293591766859342
5.219 4.296043527979696
5.2195 4.288205395996843
5.22 4.2746004516868075
5.2205 4.259923221790701
5.221 4.247287575662285
5.2215 4.238053659370364
5.222 4.232311084784416
5.2225 4.229451140816834
5.223 4.228662219350579
5.2235 4.229223930961655
5.224 4.2306126723106425
5.2245 4.232492829151821
5.225 4.234676736805844
5.2255 4.237081532880924
5.226 4.23970787726591
5.2265 4.242632566352184
5.227 4.24601703814892
5.2275 4.250111417295218
5.228 4.255297816029906
5.2285 4.262147292108922
5.229 4.271482050120684
5.2295 4.284312503452093
5.23 4.301387804526102
5.2305 4.322240782819098
5.231 4.344007671750256
5.2315 4.361336494604191
5.232 4.368771682807988
5.2325 4.3646106000404385
5.233 4.352482723168953
5.2335 4.3385436264379065
5.234 4.327444101381626
5.2345 4.320833289559423
5.235 4.318274694906118
5.2355 4.318624742063199
5.236 4.320825466204627
5.2365 4.324128703082164
5.237 4.328089220894987
5.2375 4.332544877270691
5.238 4.337617713203515
5.2385 4.3437970395491226
5.239 4.352103121393216
5.2395 4.364368617207657
5.24 4.3834420676035135
5.2405 4.412707796338565
5.241 4.45369221804103
5.2415 4.5010473668670175
5.242 4.53881539445639
5.2425 4.548247293799995
5.243 4.525734568125396
5.2435 4.48701989387352
5.244 4.450497131272786
5.2445 4.424890281086678
5.245 4.41050884414756
5.2455 4.404352990080217
5.246 4.4033001552707445
5.2465 4.40510739679078
5.247 4.408418828035152
5.2475 4.412471715540328
5.248 4.41685418765675
5.2485 4.421338336170229
5.249 4.425802678142095
5.2495 4.430201095478213
5.25 4.434564127659667
5.2505 4.439013913969759
5.251 4.443806674387074
5.2515 4.449404676937186
5.252 4.456572836503544
5.2525 4.466488944979168
5.253 4.480869284999161
5.2535 4.50195068167366
5.254 4.531919317134766
5.2545 4.570988546259993
5.255 4.6138545550295715
5.2555 4.647143685864644
5.256 4.6551654607933335
5.2565 4.633775339123907
5.257 4.595103338334272
5.2575 4.555731957790498
5.258 4.525241384592911
5.2585 4.5053456820032
5.259 4.493952287738488
5.2595 4.488250143346025
5.26 4.485959201902509
5.2605 4.485538711800568
5.261 4.4860570276610625
5.2615 4.486982745798364
5.262 4.488018469968762
5.2625 4.489014796168136
5.263 4.4898997957998565
5.2635 4.4906693638201025
5.264 4.491372140979407
5.2645 4.492132071309544
5.265 4.4931775331034265
5.2655 4.494927971649285
5.266 4.4981887597459105
5.2665 4.50454288850453
5.267 4.517163894824791
5.2675 4.542088661976684
5.268 4.588280283249465
5.2685 4.659646334143241
5.269 4.732847141564901
5.2695 4.755402271625564
5.27 4.707698466508236
5.2705 4.632579877100661
5.271 4.573021184119951
5.2715 4.537538354417804
5.272 4.518754788828139
5.2725 4.509239621825025
5.273 4.504537625515671
5.2735 4.502284025462237
5.274 4.501243885770456
5.2745 4.500751558860011
5.275 4.500455537512454
5.2755 4.500179417013295
5.276 4.499868149936167
5.2765 4.4995483760138635
5.277 4.499372304450065
5.2775 4.499710335958478
5.278 4.501459405060753
5.2785 4.506845656314012
5.279 4.521446384726407
5.2795 4.55834308678939
5.28 4.640315707813984
5.2805 4.7721428693528365
5.281 4.87173632814521
5.2815 4.837672159550407
5.282 4.711127692291055
5.2825 4.60399022895533
5.283 4.545156396731138
5.2835 4.516667833302848
5.284 4.503152141491962
5.2845 4.496728550358177
5.285 4.49363404271297
5.2855 4.492087946990776
5.286 4.491230201275342
5.2865 4.490636676094476
5.287 4.490098699430614
5.2875 4.4895074584915635
5.288 4.4888211198676755
5.2885 4.48804297756748
5.289 4.487234998620523
5.2895 4.486522495526617
5.29 4.486143861122419
5.2905 4.486541688656723
5.291 4.488500775760802
5.2915 4.493376172686035
5.292 4.503290121042
5.2925 4.521004191322535
5.293 4.5489637487075045
5.2935 4.587241750414482
5.294 4.631118499471701
5.2945 4.670035865912934
5.295 4.690868188489138
5.2955 4.686686241801428
5.296 4.6623712248373925
5.2965 4.629600601270853
5.297 4.598300725867687
5.2975 4.573282716407543
5.298 4.555229441227042
5.2985 4.542856562437984
5.299 4.534419906166124
5.2995 4.528553244359686
5.3 4.524503932624534
5.3005 4.521924686263808
5.301 4.520528054033995
5.3015 4.519812915298167
5.302 4.51894439788354
5.3025 4.516767719621865
5.303 4.5121945365274
5.3035 4.5047855137359525
5.304 4.495214705155347
5.3045 4.484992395849235
5.305 4.475655344344546
5.3055 4.468046865631492
5.306 4.462263485383377
5.3065 4.458012560659678
5.307 4.454933407862197
5.3075 4.4527120258229855
5.308 4.451111695191432
5.3085 4.4499616612977535
5.309 4.449134278193145
5.3095 4.448547716550119
5.31 4.448160640411532
5.3105 4.4479603331488144
5.311 4.447951085852623
5.3115 4.448136237916066
5.312 4.448511832882645
5.3125 4.449023730791686
5.313 4.449555753292901
5.3135 4.4499229661243325
5.314 4.449938691078153
5.3145 4.4494758507269045
5.315 4.4485039333528364
5.3155 4.447058095975936
5.316 4.445211949559254
5.3165 4.443084015470519
5.317 4.44083507047207
5.3175 4.438642231377718
5.318 4.436654028945838
5.3185 4.434966675927709
5.319 4.433644887380553
5.3195 4.432747800624877
5.32 4.432360656585106
5.3205 4.432582401864669
5.321 4.433505355923361
5.3215 4.435178698393151
5.322 4.437568934558192
5.3225 4.440554418985003
5.323 4.443980298431176
5.3235 4.4477045624374965
5.324 4.451549728618283
5.3245 4.45507900959815
5.325 4.457458107959746
5.3255 4.457605739395469
5.326 4.454773834636977
5.3265 4.449060599482476
5.327 4.441379769068953
5.3275 4.432955810391408
5.328 4.424826107957252
5.3285 4.41762416841751
5.329 4.411616543665878
5.3295 4.406803555442125
5.33 4.403050568905834
5.3305 4.400165221641049
5.331 4.397971297971977
5.3315 4.396339296681773
5.332 4.395207038456731
5.3325 4.394600930707074
5.333 4.394704633860624
5.3335 4.395994744476398
5.334 4.3995710116684235
5.3345 4.407931088172243
5.335 4.426493964660094
5.3355 4.465603741075248
5.336 4.5377788314875795
5.3365 4.6360906516729825
5.337 4.712115872013068
5.3375 4.717968782148151
5.338 4.648838537792506
5.3385 4.544586724167945
5.339 4.459106301924522
5.3395 4.4090471782063
5.34 4.383689834518132
5.3405 4.37103841680215
5.341 4.3643088014696305
5.3415 4.360328645685404
5.342 4.357692557916105
5.3425 4.35578033024166
5.343 4.354330781257029
5.3435 4.35329198861819
5.344 4.3528239661197565
5.3445 4.353422275849545
5.345 4.3562388718603176
5.3455 4.363637853348801
5.346 4.379847456344087
5.3465 4.410435971753377
5.347 4.457577843762892
5.3475 4.510697386965147
5.348 4.546175494184262
5.3485 4.547123016597818
5.349 4.5167340723655185
5.3495 4.470650249074526
5.35 4.423865771654461
5.3505 4.384923981172135
5.351 4.356477069590427
5.3515 4.337387936717064
5.352 4.325039318445019
5.3525 4.317024578615242
5.353 4.3117026175006865
5.3535 4.308098524644451
5.354 4.305687747102151
5.3545 4.304242584576394
5.355 4.303719533256019
5.3555 4.304235035413519
5.356 4.305991496158637
5.3565 4.309074773418719
5.357 4.312887123550554
5.3575 4.315338794024481
5.358 4.3131361795931396
5.3585 4.305699709370514
5.359 4.299317284676243
5.3595 4.301261249063734
5.36 4.309015834195292
5.3605 4.313197559033601
5.361 4.309693003528413
5.3615 4.301825444493837
5.362 4.293933713583855
5.3625 4.287844251379302
5.363 4.283517756910592
5.3635 4.280373930681491
5.364 4.277918554197428
5.3645 4.275848040293552
5.365 4.27400589707202
5.3655 4.272338076215205
5.366 4.270848847992888
5.3665 4.269601915870603
5.367 4.268716531747727
5.3675 4.2684037755790145
5.368 4.269060320359798
5.3685 4.27141252738027
5.369 4.276678480008148
5.3695 4.286411682563972
5.37 4.301316456031587
5.3705 4.3188892252350035
5.371 4.332253153786586
5.3715 4.334114792275581
5.372 4.3232637205116875
5.3725 4.3054496505307105
5.373 4.287897732099162
5.3735 4.274673306682613
5.374 4.266295515411827
5.3745 4.261451619382821
5.375 4.258611910312953
5.3755 4.256717640346497
5.376 4.255190032730838
5.3765 4.253751015553807
5.377 4.252296706960602
5.3775 4.250810570429539
5.378 4.249330229741161
5.3785 4.2479477614614
5.379 4.24681821000349
5.3795 4.246237451436756
5.38 4.246834429912782
5.3805 4.2499305119241955
5.381 4.258077026899849
5.3815 4.275262740069688
5.382 4.305538333340878
5.3825 4.348539898209862
5.383 4.392945981832631
5.3835 4.417063513781881
5.384 4.405624974405522
5.3845 4.366265293866054
5.385 4.320253049811156
5.3855 4.283140439862119
5.386 4.2590223717570685
5.3865 4.245305704129723
5.387 4.2379532905901565
5.3875 4.2339577681242035
5.388 4.231622359504223
5.3885 4.230115476425358
5.389 4.229052614591805
5.3895 4.228274888906157
5.39 4.227716483857933
5.3905 4.2273920568895305
5.391 4.227390626374194
5.3915 4.2279300414665935
5.392 4.22944807450448
5.3925 4.2326995364626
5.393 4.238774238608584
5.3935 4.248844233843882
5.394 4.263396918644831
5.3945 4.281013841850041
5.395 4.297647354148363
5.3955 4.30795603458571
5.396 4.30837985932883
5.3965 4.299643699632539
5.397 4.285891328756914
5.3975 4.271233465772965
5.398 4.257793739602225
5.3985 4.246130565259288
5.399 4.236536242900027
5.3995 4.229387577256591
5.4 4.224809453847018
5.4005 4.222474574416563
5.401 4.221817524493209
5.4015 4.222316107647614
5.402 4.223604377334868
5.4025 4.225460580557404
5.403 4.2277587496047415
5.4035 4.230429375311817
5.404 4.2334262598186365
5.4045 4.236676231621103
5.405 4.240009586135256
5.4055 4.24313324474408
5.406 4.245784440917775
5.4065 4.248097369499482
5.407 4.250914832362056
5.4075 4.255661007082424
5.408 4.263682707223528
5.4085 4.275205043841885
5.409 4.288554945074348
5.4095 4.301081773445978
5.41 4.311644769407137
5.4105 4.322033964669552
5.411 4.335564411912006
5.4115 4.354416047688599
5.412 4.378535482839621
5.4125 4.405714994514262
5.413 4.4315407749400615
5.4135 4.449538787552325
5.414 4.453168685504859
5.4145 4.439715684051165
5.415 4.412934474639507
5.4155 4.38132629919171
5.416 4.353164977640723
5.4165 4.333202379562382
5.417 4.322905658347145
5.4175 4.322456768039362
5.418 4.3325698441712985
5.4185 4.355124664968849
5.419 4.392121653065993
5.4195 4.441788780132629
5.42 4.492861254491836
5.4205 4.5250962817930285
5.421 4.521824848789602
5.4215 4.482870087587686
5.422 4.424932597939125
5.4225 4.3686345612214685
5.423 4.3252775011042965
5.4235 4.296049643292837
5.424 4.277636366264381
5.4245 4.266294746997938
5.425 4.259258625854364
5.4255 4.254751551515041
5.426 4.251696338072205
5.4265 4.249509570374667
5.427 4.248018441471669
5.4275 4.247555562538277
5.428 4.249492592180876
5.4285 4.258020133535436
5.429 4.285747869252288
5.4295 4.367133542947053
5.43 4.554577614231349
5.4305 4.785667370378001
5.431 4.9120877295323995
5.4315 4.9286708247995685
5.432 4.837108427838916
5.4325 4.610856686556926
5.433 4.378947758674559
5.4335 4.268618501571484
5.434 4.227786915240254
5.4345 4.210902584416114
5.435 4.201640496015757
5.4355 4.194911430184347
5.436 4.1890684270846075
5.4365 4.1835347345001965
5.437 4.178114164884913
5.4375 4.1727823238966595
5.438 4.167627039610411
5.4385 4.16286105176336
5.439 4.158873297775727
5.4395 4.156370619441797
5.44 4.156549265000424
5.4405 4.161244300642022
5.441 4.172811255538838
5.4415 4.193342083443109
5.442 4.223138787819061
5.4425 4.259017588459083
5.443 4.293796474060939
5.4435 4.317632523840257
5.444 4.3200983262120305
5.4445 4.297166801083532
5.445 4.255136790679093
5.4455 4.205247136028212
5.446 4.159068773802235
5.4465 4.123138722096116
5.447 4.09816718466736
5.4475 4.081619463884743
5.448 4.070457164564043
5.4485 4.062390626970251
5.449 4.056008756248787
5.4495 4.050526418236815
5.45 4.045511653732016
5.4505 4.040731746455633
5.451 4.036060788783778
5.4515 4.031446030676697
5.452 4.026897804095891
5.4525 4.02249701971508
5.453 4.018415450984755
5.4535 4.014955960067213
5.454 4.012586383303014
5.4545 4.011927557445593
5.455 4.013663909231497
5.4555 4.0182427521546815
5.456 4.025465241308948
5.4565 4.0341536069979655
5.457 4.042240285045929
5.4575 4.047241334446201
5.458 4.046971281147205
5.4585 4.040328385181362
5.459 4.027779328775792
5.4595 4.011197306072561
5.46 3.993292871613183
5.4605 3.9767322853937133
5.461 3.963229854251284
5.4615 3.953172828373991
5.462 3.9459939419554066
5.4625 3.9408233467064013
5.463 3.936899831410222
5.4635 3.933687659377367
5.464 3.9308421611956694
5.4645 3.9281523942693406
5.465 3.925494007664663
5.4655 3.922812942574706
5.466 3.9201128582891913
5.4665 3.9174608695118236
5.467 3.9150008066395374
5.4675 3.912972389402241
5.468 3.9117234459865005
5.4685 3.911689282217364
5.469 3.9132789029024435
5.4695 3.9165865167690432
5.47 3.9210883062602138
5.4705 3.9256142050701106
5.471 3.928781033030801
5.4715 3.929523370766632
5.472 3.9273577541529727
5.4725 3.922459767989621
5.473 3.9156300750326016
5.4735 3.9080203800593134
5.474 3.9006813403155016
5.4745 3.894240050319639
5.475 3.888928269093282
5.4755 3.8847514832139405
5.476 3.8816450238084164
5.4765 3.879523999169634
5.477 3.8782560339644485
5.4775 3.8776412690680777
5.478 3.877368554851654
5.4785 3.877025047754276
5.479 3.876209004860825
5.4795 3.874795592668307
5.48 3.873173931997173
5.4805 3.8721777299864657
5.481 3.872543384129476
5.4815 3.8742753768834435
5.482 3.8765564145962097
5.4825 3.87844099047381
5.483 3.879544061818039
5.4835 3.8800625301617915
5.484 3.880358450925706
5.4845 3.8806897929589015
5.485 3.8811806071003963
5.4855 3.8818690127070328
5.486 3.8827699064835093
5.4865 3.883918855266132
5.487 3.8854075560626997
5.4875 3.887461619768655
5.488 3.8905427296658983
5.4885 3.8955576971962165
5.489 3.904323564191354
5.4895 3.9208106885840914
5.49 3.9549338455849137
5.4905 4.032620475224783
5.491 4.2048820275046195
5.4915 4.484941379849956
5.492 4.687140487747173
5.4925 4.697601709093221
5.493 4.522876153796589
5.4935 4.23648744648261
5.494 4.03733608411068
5.4945 3.949758197982967
5.495 3.92052949882373
5.4955 3.91239832291316
5.496 3.911036504150929
5.4965 3.911849055737629
5.497 3.9133791991713567
5.4975 3.9151455942998465
5.498 3.9169782262356785
5.4985 3.918860421626097
5.499 3.9208570537105087
5.4995 3.923101545235604
5.5 3.925775133094624
5.5005 3.929097842509157
5.501 3.933362020556724
5.5015 3.939014290612607
5.502 3.9466240794926586
5.5025 3.956376624209832
5.503 3.967038287756748
5.5035 3.975533629403672
5.504 3.9785149096168295
5.5045 3.9751429947682366
5.505 3.967887224221525
5.5055 3.9603008229510293
5.506 3.9546259357901237
5.5065 3.9514298873607947
5.507 3.950515841078519
5.5075 3.9517762192788917
5.508 3.955653707000592
5.5085 3.9635508871670764
5.509 3.9785371972970873
5.5095 4.006648735500435
5.51 4.05827623850447
5.5105 4.145547706261273
5.511 4.268570530059951
5.5115 4.399726372630341
5.512 4.4670765351987916
5.5125 4.4220086841485164
5.513 4.290074974389696
5.5135 4.149704363539274
5.514 4.046147163473726
5.5145 3.9894606513543147
5.515 3.963618653352449
5.5155 3.952939600433397
5.516 3.9490547014789206
5.5165 3.948191715138038
5.517 3.9486599782171767
5.5175 3.9496767612387957
5.518 3.9508634426387426
5.5185 3.9520334714881935
5.519 3.9530930268592153
5.5195 3.954011927107838
5.52 3.954817122530028
5.5205 3.955592318400112
5.521 3.9565438133663937
5.5215 3.958067662528882
5.522 3.9609316224705315
5.5225 3.9665530507454827
5.523 3.9773712806772705
5.5235 3.9969080019028196
5.524 4.0287005873419615
5.5245 4.073957330712859
5.525 4.129294085342637
5.5255 4.186471175341402
5.526 4.234763853012862
5.5265 4.264759464867573
5.527 4.271377415955523
5.5275 4.2547635695010735
5.528 4.21940392799783
5.5285 4.172921643212924
5.529 4.123185797031032
5.5295 4.075722880060385
5.53 4.034025816394716
5.5305 4.0009899811142775
5.531 3.978131735422548
5.5315 3.96428290026454
5.532 3.956630607033465
5.5325 3.9525369016263765
5.533 3.9502532726587196
5.5335 3.948796036950914
5.534 3.9476709868447903
5.5345 3.9466224911161154
5.535 3.9455351290803415
5.5355 3.94435306104631
5.536 3.94307857249889
5.5365 3.9417566320598754
5.537 3.9404872718968855
5.5375 3.9394752092822776
5.538 3.939111550588005
5.5385 3.940185781100694
5.539 3.944290642518136
5.5395 3.9545236145373925
5.54 3.976220075001444
5.5405 4.016121749682008
5.541 4.07684458050272
5.5415 4.147896196312014
5.542 4.205746898746971
5.5425 4.228658606434251
5.543 4.210378971725764
5.5435 4.160957415010107
5.544 4.098289356417596
5.5445 4.038855790344923
5.545 3.9921749481805167
5.5455 3.9602599850962212
5.546 3.9404819717050588
5.5465 3.9289035556544905
5.547 3.922229715139397
5.5475 3.9182756642812384
5.548 3.915756862030027
5.5485 3.9139570438824096
5.549 3.9124871353002257
5.5495 3.9111167993401557
5.55 3.909710560717472
5.5505 3.9081789213522837
5.551 3.906478538994361
5.5515 3.9045919294396354
5.552 3.9025323701779095
5.5525 3.900334667542311
5.553 3.8980566698036414
5.5535 3.8957934388467867
5.554 3.893699562029309
5.5545 3.8920251436421074
5.555 3.891188046829808
5.5555 3.891867490821924
5.556 3.8951140660108132
5.5565 3.902481778179628
5.557 3.9159598544132797
5.5575 3.937641463558955
5.558 3.9688095613787047
5.5585 4.0081012593467085
5.559 4.048835582144631
5.5595 4.078203181065338
5.56 4.082631930607232
5.5605 4.05757868251822
5.561 4.01187256629522
5.5615 3.961787724565931
5.562 3.920245779414988
5.5625 3.8917173425983753
5.563 3.8745459515604947
5.5635 3.865060602383198
5.564 3.8599981742696565
5.5645 3.857234606793498
5.565 3.855592561430444
5.5655 3.8544964009433853
5.566 3.8536657917634995
5.5665 3.852977852595358
5.567 3.852391075202376
5.5675 3.851929866625702
5.568 3.8516823697271887
5.5685 3.8518356664042868
5.569 3.8526873533262362
5.5695 3.854660554026439
5.57 3.858243859686035
5.5705 3.8638016997926092
5.571 3.8711711080022004
5.5715 3.87917773105488
5.572 3.885606417848199
5.5725 3.888158347662567
5.573 3.8859701419411374
5.5735 3.880169031784116
5.574 3.8729356616618267
5.5745 3.866106356252204
5.575 3.860526815267595
5.5755 3.856264925501029
5.576 3.853096892503525
5.5765 3.850816434274196
5.577 3.849299077046676
5.5775 3.84844196831179
5.578 3.848108031951141
5.5785 3.8481291899090904
5.579 3.8483383360682817
5.5795 3.8486010022306596
5.58 3.8488109481242114
5.5805 3.8489056431141266
5.581 3.848853267314415
5.5815 3.8486555746931357
5.582 3.848339078377248
5.5825 3.8479644693384474
5.583 3.847632245018695
5.5835 3.8475125517531135
5.584 3.8478962645361685
5.5845 3.849258443281083
5.585 3.8523384340009104
5.5855 3.8581848557886635
5.586 3.868108523774821
5.5865 3.8834975911244323
5.587 3.90548532669039
5.5875 3.9344216961637555
5.588 3.9690520233748225
5.5885 4.006005185863249
5.589 4.04011707670093
5.5895 4.065989569729399
5.59 4.080091517245257
5.5905 4.082388151913546
5.591 4.076508826469479
5.5915 4.068619878265724
5.592 4.065978059484718
5.5925 4.07679378763003
5.593 4.11213812211474
5.5935 4.189017671903053
5.594 4.3285833869976384
5.5945 4.524228662718431
5.595 4.672425081668751
5.5955 4.731174382577845
5.596 4.70988085481538
5.5965 4.5991286631593455
5.597 4.394634617787495
5.5975 4.191053405219127
5.598 4.0537537448346255
5.5985 3.9732107938444132
5.599 3.9278337945790804
5.5995 3.9014287590895114
5.6 3.884771345934136
5.6005 3.8732437057605695
5.601 3.864778283825644
5.6015 3.8585336616015633
5.602 3.8541799603945224
5.6025 3.851636017749878
5.603 3.85112526795277
5.6035 3.853503906079765
5.604 3.8610869661073943
5.6045 3.8796768670515265
5.605 3.92319839309648
5.6055 4.020889262843132
5.606 4.211259170102951
5.6065 4.48063603479805
5.607 4.682397026719943
5.6075 4.7743772766368915
5.608 4.804232826767133
5.6085 4.795707193076175
5.609 4.74435242149615
5.6095 4.6169666451459515
5.61 4.3818132382342965
5.6105 4.148252968624246
5.611 4.00338875017088
5.6115 3.9286214357567486
5.612 3.891932304689072
5.6125 3.8751720791806425
5.613 3.8707229110261006
5.6135 3.8763905777607226
5.614 3.8925447578853847
5.6145 3.9199847871272633
5.615 3.957130528262385
5.6155 3.997501030660511
5.616 4.029943937962391
5.6165 4.042772592904725
5.617 4.0291848998809305
5.6175 3.990741195233258
5.618 3.938142030569069
5.6185 3.8866000262246194
5.619 3.8472734976578993
5.6195 3.822347725846874
5.62 3.8081423871106734
5.6205 3.800244373820699
5.621 3.7957624425836807
5.6215 3.7932400364382035
5.622 3.7920641880603716
5.6225 3.792075582077625
5.623 3.793410838512149
5.6235 3.7964421050050925
5.624 3.801712837177889
5.6245 3.8096714538569794
5.625 3.8200978459286334
5.6255 3.831342721152196
5.626 3.8401616280550863
5.6265 3.843052978485873
5.627 3.8385645621602924
5.6275 3.828311614243513
5.628 3.8155842225204983
5.6285 3.8031404697357454
5.629 3.7923680686616956
5.6295 3.783643207120229
5.63 3.776864223328718
5.6305 3.7717184055022885
5.631 3.767840641800576
5.6315 3.764898763646104
5.632 3.7626503997069642
5.6325 3.7609441895527604
5.633 3.759715397791571
5.6335 3.758988123814734
5.634 3.758883878973111
5.6345 3.7596151410354937
5.635 3.7614291598571077
5.6355 3.7644197194043096
5.636 3.7682324566204093
5.6365 3.771936405842726
5.637 3.7744246448664454
5.6375 3.7750955336290017
5.638 3.7740641729632385
5.6385 3.7717971361720855
5.639 3.768798942420365
5.6395 3.765554723291774
5.64 3.7625494194406803
5.6405 3.7601605512488243
5.641 3.7585858427717005
5.6415 3.757882176964281
5.642 3.758053917283461
5.6425 3.7591391991866034
5.643 3.761275229002716
5.6435 3.764741122795507
5.644 3.7699796211440395
5.6445 3.777566393004707
5.645 3.78791008829491
5.6455 3.8004899767035285
5.646 3.812954892414818
5.6465 3.821242591631983
5.647 3.821539860397535
5.6475 3.813124543490912
5.648 3.79927123277841
5.6485 3.784815435582394
5.649 3.773011494828407
5.6495 3.764709696120099
5.65 3.7593676510194767
5.6505 3.7560819169874646
5.651 3.7540790852184367
5.6515 3.752833793997987
5.652 3.752024162012389
5.6525 3.7514663347504795
5.653 3.751051618274004
5.6535 3.7507214688492434
5.654 3.750451339651673
5.6545 3.7502421823678214
5.655 3.7501227874035985
5.6555 3.750137426475791
5.656 3.750341488193155
5.6565 3.75080108934315
5.657 3.7515657622822483
5.6575 3.7526072659381304
5.658 3.753784654279353
5.6585 3.754875659645097
5.659 3.7556268838466176
5.6595 3.7558300763137487
5.66 3.755386868740204
5.6605 3.7543700345111306
5.661 3.7530199210340713
5.6615 3.7516804972497786
5.662 3.750665836738917
5.6625 3.7501481128494563
5.663 3.7501177513998885
5.6635 3.750407644187681
5.664 3.750791624927939
5.6645 3.7510812384260754
5.665 3.75118389166236
5.6655 3.7510316031358455
5.666 3.75051644981271
5.6665 3.749496922224771
5.667 3.747978080956101
5.6675 3.746188321162573
5.668 3.744461256372717
5.6685 3.743044809732713
5.669 3.7420239195862335
5.6695 3.741365615345827
5.67 3.740998422383913
5.6705 3.740875067445276
5.671 3.740987822557968
5.6715 3.74137912801456
5.672 3.742118589341941
5.6725 3.7432957556359936
5.673 3.744940513423395
5.6735 3.7469755318273856
5.674 3.7492192174872203
5.6745 3.751472668010101
5.675 3.753605764892707
5.6755 3.7555679547074297
5.676 3.757360152270409
5.6765 3.7588859486286035
5.677 3.759837413195778
5.6775 3.7598263262439984
5.678 3.7587142498388433
5.6785 3.756762685437246
5.679 3.754516562927626
5.6795 3.75262289795178
5.68 3.7517304561574756
5.6805 3.752583829649514
5.681 3.75631126281571
5.6815 3.7649640860968914
5.682 3.7824365980833656
5.6825 3.8153723013676375
5.683 3.8723475145276014
5.6835 3.9585108279089356
5.684 4.0676620662202
5.6845 4.180896163914251
5.685 4.274810544346036
5.6855 4.331430059983
5.686 4.329485644720669
5.6865 4.270057381042739
5.687 4.170145027009817
5.6875 4.045227157893259
5.688 3.92365832517756
5.6885 3.8309757794556605
5.689 3.7736381599758273
5.6895 3.742987761454029
5.69 3.727854162386131
5.6905 3.720579078766707
5.691 3.7171037650723724
5.6915 3.7155507825176057
5.692 3.715149772226167
5.6925 3.7156802785815097
5.693 3.7171885448262083
5.6935 3.71984618876479
5.694 3.7237873248022195
5.6945 3.7288049506164542
5.695 3.734044583485475
5.6955 3.738096242525166
5.696 3.739723457967643
5.6965 3.7386296154564347
5.697 3.7354542423322714
5.6975 3.7311579963764965
5.698 3.7265506018925842
5.6985 3.722166647569641
5.699 3.71833236469202
5.6995 3.7151760758976744
5.7 3.712689190823455
5.7005 3.7107629180334873
5.701 3.7092526132708636
5.7015 3.708016306990273
5.702 3.706923942487612
5.7025 3.7058788692986964
5.703 3.704808225935989
5.7035 3.7036678893677584
5.704 3.7024288254637954
5.7045 3.701084979783265
5.705 3.6996502437005487
5.7055 3.698181962663157
5.706 3.696808658196102
5.7065 3.695746733360232
5.707 3.6953076617857397
5.7075 3.695912115430011
5.708 3.698149324562718
5.7085 3.702853528793381
5.709 3.711201316919614
5.7095 3.724795297710531
5.71 3.7456940300452795
5.7105 3.7761682667999343
5.711 3.8176588899568147
5.7115 3.868682499587732
5.712 3.9227858151376624
5.7125 3.968685035180184
5.713 3.993587855710076
5.7135 3.9881200189989157
5.714 3.951078165621472
5.7145 3.891529076510097
5.715 3.8254389271518727
5.7155 3.7682965577430148
5.716 3.7278239634240213
5.7165 3.7033163304349648
5.717 3.6900964749357312
5.7175 3.6835830550637665
5.718 3.680696038534932
5.7185 3.6796872601539183
5.719 3.679639001676814
5.7195 3.6800719729687357
5.72 3.680733527051852
5.7205 3.681493447023139
5.721 3.682290580330849
5.7215 3.6831176022042618
5.722 3.6840118150660404
5.7225 3.6850589759678956
5.723 3.6863933637836412
5.7235 3.6881994927589483
5.724 3.6907292679545582
5.7245 3.6942883155219848
5.725 3.6991370798414183
5.7255 3.7052909973356902
5.726 3.7124044927340085
5.7265 3.7199259573681056
5.727 3.7273868323535195
5.7275 3.7344482106227064
5.728 3.7405468131545083
5.7285 3.7445999702380037
5.729 3.74530123765551
5.7295 3.7418805364993295
5.73 3.734816791329389
5.7305 3.72574713917387
5.731 3.7166239337446028
5.7315 3.7088082599995102
5.732 3.7027775817414694
5.7325 3.698408970812374
5.733 3.695375434367441
5.7335 3.6933560448995157
5.734 3.692079955726844
5.7345 3.6913377238422784
5.735 3.690965082871652
5.7355 3.6908577315836633
5.736 3.690974384736138
5.7365 3.6913263801862515
5.737 3.6919557142369515
5.7375 3.6929235698733356
5.738 3.6943017925349926
5.7385 3.6961760757716275
5.739 3.6986437364387337
5.7395 3.7018086408146536
5.74 3.705761346176403
5.7405 3.710501933643358
5.741 3.7158681043239197
5.7415 3.7215154856549395
5.742 3.7268926592595326
5.7425 3.7312411438726523
5.743 3.7337566523630246
5.7435 3.73408203992289
5.744 3.7325771185809975
5.7445 3.730036438959094
5.745 3.7272183929082656
5.7455 3.724572871797686
5.746 3.7221936448977937
5.7465 3.719941706360669
5.747 3.717614404290882
5.7475 3.715113528398086
5.748 3.712509451583803
5.7485 3.7099874686229333
5.749 3.7077495659592747
5.7495 3.7058969111102735
5.75 3.704423104013588
5.7505 3.703233904824992
5.751 3.702208993466491
5.7515 3.701235567135112
5.752 3.7002236001001423
5.7525 3.699123904158573
5.753 3.6979139898302327
5.7535 3.696611226265831
5.754 3.695252916951781
5.7545 3.6939111454621214
5.755 3.6926924381681543
5.7555 3.6917425947481837
5.756 3.691286939617412
5.7565 3.6916824831764528
5.757 3.6935274039409025
5.7575 3.6977681277546077
5.758 3.7055354557459355
5.7585 3.7174112880168417
5.759 3.732112524449426
5.7595 3.7458275467729516
5.76 3.753875580262487
5.7605 3.7540582923917585
5.761 3.7480754097492968
5.7615 3.739145324211706
5.762 3.72888230036975
5.7625 3.717226750601694
5.763 3.7043176204315857
5.7635 3.6913997849710887
5.764 3.6800798693122987
5.7645 3.6712951231926167
5.765 3.665043180855153
5.7655 3.660747261490285
5.766 3.6577397599589636
5.7665 3.6555132579058496
5.767 3.6537735198382153
5.7675 3.6523874295499796
5.768 3.6513362153599163
5.7685 3.6506585734315253
5.769 3.6504065372156953
5.7695 3.6506202732165134
5.77 3.651274533000172
5.7705 3.652212411328329
5.771 3.653090095962326
5.7715 3.6534528618443423
5.772 3.6529755435503235
5.7725 3.6516815978578636
5.773 3.6498736002731453
5.7735 3.6479094067050015
5.774 3.6460279733136103
5.7745 3.6443412842890153
5.775 3.642866554790161
5.7755 3.64158473289569
5.776 3.6404656155286412
5.7765 3.639488384184312
5.777 3.6386317627313582
5.7775 3.6378896913754284
5.778 3.637257714295841
5.7785 3.6367375927397267
5.779 3.6363361208073934
5.7795 3.636066863044813
5.78 3.6359093979454533
5.7805 3.635808915851025
5.781 3.635650566496879
5.7815 3.635324721772329
5.782 3.6347795601002515
5.7825 3.634017895596334
5.783 3.6330611427424726
5.7835 3.6319146328864162
5.784 3.6306075420554675
5.7845 3.6292046777375875
5.785 3.627786815196253
5.7855 3.626420139518401
5.786 3.625139745863877
5.7865 3.6239589180931633
5.787 3.62289521523443
5.7875 3.6219966905441003
5.788 3.621337211661296
5.7885 3.620987751709424
5.789 3.6209986310938236
5.7895 3.6213697153129916
5.79 3.622058675755638
5.7905 3.6229886191339675
5.791 3.6240695763624133
5.7915 3.6252545015204456
5.792 3.626529746469804
5.7925 3.627881252592938
5.793 3.629278912096283
5.7935 3.6306813240166536
5.794 3.632073620090728
5.7945 3.633465140299875
5.795 3.6348651643264445
5.7955 3.636254714879363
5.796 3.637585563771272
5.7965 3.6388383120735392
5.797 3.640055268019686
5.7975 3.641332557202788
5.798 3.642763921985453
5.7985 3.64439255264542
5.799 3.646191871737373
5.7995 3.6481056654913475
5.8 3.65007953032062
5.8005 3.6520794168182187
5.801 3.654091341167029
5.8015 3.6560891127548247
5.802 3.6580293331973452
5.8025 3.659834983418123
5.803 3.6614164162177234
5.8035 3.66270634757199
5.804 3.663695714761963
5.8045 3.6644206376008936
5.805 3.6649401310523446
5.8055 3.66530341246425
5.806 3.6655653491573768
5.8065 3.6658019876535155
5.807 3.666089548258287
5.8075 3.666482502479112
5.808 3.6670073901894087
5.8085 3.667669989369803
5.809 3.668459278312972
5.8095 3.669368817442364
5.81 3.6704120915393963
5.8105 3.6716281986288957
5.811 3.673060169368994
5.8115 3.674740649309178
5.812 3.6767302455815143
5.8125 3.6791048759597897
5.813 3.6819177718934073
5.8135 3.685059222058274
5.814 3.688126986393933
5.8145 3.690574754438969
5.815 3.692114035995684
5.8155 3.6929722327137613
5.816 3.6936651644602323
5.8165 3.6945565615006
5.817 3.6957006179182494
5.8175 3.6969954874934166
5.818 3.6983398189250964
5.8185 3.6996709009318147
5.819 3.7009674408559716
5.8195 3.702225364042847
5.82 3.703469004867155
5.8205 3.7047522320351822
5.821 3.7061604675929276
5.8215 3.707821484817212
5.822 3.709907660648601
5.8225 3.7125781254173527
5.823 3.715765369926406
5.8235 3.718913963062504
5.824 3.721026473334068
5.8245 3.7213384035833057
5.825 3.7200797499169704
5.8255 3.718297624867744
5.826 3.7168792609787227
5.8265 3.716049563341122
5.827 3.7156418254200245
5.8275 3.7154503168951125
5.828 3.715343199954696
5.8285 3.715254018637382
5.829 3.7151497092557237
5.8295 3.7150307906869626
5.83 3.714925776180979
5.8305 3.714891677827546
5.831 3.71499046338925
5.8315 3.7152971477213077
5.832 3.7158859025104176
5.8325 3.716835823561939
5.833 3.7182163244224826
5.8335 3.7200407010667123
5.834 3.7222166948381465
5.8345 3.724523604143216
5.835 3.7266756480388663
5.8355 3.7284031529169637
5.836 3.729538128782713
5.8365 3.7300769032408754
5.837 3.7301826985774413
5.8375 3.7300853552548157
5.838 3.7299742717716784
5.8385 3.729977379946253
5.839 3.7301804000775176
5.8395 3.730657196957991
5.84 3.7314456147943007
5.8405 3.7325500639559452
5.841 3.733945790147824
5.8415 3.735606310430758
5.842 3.7375103801077847
5.8425 3.7396470069225183
5.843 3.741983341030042
5.8435 3.7444766594293766
5.844 3.747064013071154
5.8445 3.74968899835818
5.845 3.752315142643922
5.8455 3.754928730241816
5.846 3.757531760720295
5.8465 3.760124263214011
5.847 3.7626871783516593
5.8475 3.765164679308165
5.848 3.7675097632216366
5.8485 3.76971316019615
5.849 3.771827102602958
5.8495 3.7739243313465467
5.85 3.776071442815467
5.8505 3.7783083509747533
5.851 3.7806699255190095
5.8515 3.783188554276072
5.852 3.7858902796973686
5.8525 3.788802276930306
5.853 3.7919564705099438
5.8535 3.795399997257282
5.854 3.7992024515914258
5.8545 3.803470185902923
5.855 3.8083856616072493
5.8555 3.8142708217661303
5.856 3.8216192807591343
5.8565 3.830995676392406
5.857 3.8427469556788596
5.8575 3.856522306235191
5.858 3.870809278846038
5.8585 3.8830069363651143
5.859 3.8905011428962704
5.8595 3.8921001792284775
5.86 3.8888234287339527
5.8605 3.883020088559051
5.861 3.8769507627292006
5.8615 3.871921297136905
5.862 3.868355188746329
5.8625 3.8662364672569813
5.863 3.8654563641951603
5.8635 3.8659687796781705
5.864 3.8678510171965614
5.8645 3.871416577243992
5.865 3.8773609859341365
5.8655 3.8869332378863293
5.866 3.901972224653389
5.8665 3.924337542061166
5.867 3.9543702993647125
5.8675 3.9886964720335767
5.868 4.019440621656492
5.8685 4.036845404548129
5.869 4.0342936132930545
5.8695 4.0121445037527215
5.87 3.9779037627609766
5.8705 3.942185967760838
5.871 3.9129748941269655
5.8715 3.8928428638543453
5.872 3.8803913577206393
5.8725 3.873082163071415
5.873 3.868839054595427
5.8735 3.8663451451529722
5.874 3.8648297640458695
5.8745 3.8638717822631206
5.875 3.8632550607347484
5.8755 3.862897279655132
5.876 3.862817109648538
5.8765 3.863111407484399
5.877 3.863929023688109
5.8775 3.865405837643208
5.878 3.867572185274187
5.8785 3.870238622224515
5.879 3.872931939378124
5.8795 3.875004082013734
5.88 3.8758693016002157
5.8805 3.8752259608017168
5.881 3.8731163646072693
5.8815 3.8698643661885432
5.882 3.8659747303685323
5.8825 3.861977817626056
5.883 3.8582598123528085
5.8835 3.854968834012312
5.884 3.8520758763622096
5.8845 3.8494976953007667
5.885 3.847177082838285
5.8855 3.845102287421869
5.886 3.8432741454299046
5.8865 3.841683456665053
5.887 3.840319420412695
5.8875 3.8391716703076417
5.888 3.838269342682847
5.8885 3.837694214229777
5.889 3.837554231522387
5.8895 3.837931392286868
5.89 3.8387964786667093
5.8905 3.8399403051010657
5.891 3.840980185244155
5.8915 3.841500391310338
5.892 3.841235417354082
5.8925 3.840125137357256
5.893 3.838269961208117
5.8935 3.83588291748823
5.894 3.833279170601412
5.8945 3.830844625314449
5.895 3.828899969391858
5.8955 3.827571888930417
5.896 3.8268273286969174
5.8965 3.8265414035722936
5.897 3.8265896389598995
5.8975 3.8268691946230815
5.898 3.827314917195392
5.8985 3.827886781597093
5.899 3.8285558513151026
5.8995 3.8293173552433517
5.9 3.8301737087264955
5.9005 3.8311607505899543
5.901 3.8323249661123073
5.9015 3.833756163117724
5.902 3.8355385874854777
5.9025 3.837735206277931
5.903 3.8402884475594083
5.9035 3.842976295315613
5.904 3.845418362269071
5.9045 3.8472083556401495
5.905 3.8480563095901816
5.9055 3.8478741521504523
5.906 3.8467851130913333
5.9065 3.8450734076214106
5.907 3.843106470874715
5.9075 3.84122385136041
5.908 3.8396277297341213
5.9085 3.8383561914878674
5.909 3.83736598242253
5.9095 3.8365963791824287
5.91 3.8360016824391545
5.9105 3.8355480477120585
5.911 3.8352217313029486
5.9115 3.8350095907306896
5.912 3.8349212629650795
5.9125 3.834984242304224
5.913 3.835245257295175
5.9135 3.835766096158749
5.914 3.8366148661732984
5.9145 3.8378210342545147
5.915 3.8393153301150926
5.9155 3.8408970477696114
5.916 3.8422590214970027
5.9165 3.8431295724817955
5.917 3.8434525474931034
5.9175 3.843416026656919
5.918 3.843293625529477
5.9185 3.8432892203584563
5.919 3.8434873986852027
5.9195 3.843907385899498
5.92 3.844554652952037
5.9205 3.8454440295497596
5.921 3.846607855230645
5.9215 3.8480771312558106
5.922 3.8499122866629234
5.9225 3.8522300717081164
5.923 3.855247379470737
5.9235 3.8592930353494923
5.924 3.8647339598798114
5.9245 3.8717158827482256
5.925 3.879790283346206
5.9255 3.8877090922446937
5.926 3.8937824003923867
5.9265 3.896765069974964
5.927 3.896586921238332
5.9275 3.89429904723493
5.928 3.891298302858236
5.9285 3.888612365957264
5.929 3.886703657560388
5.9295 3.8856855782623247
5.93 3.885628503388449
5.9305 3.886781279477897
5.931 3.8897630420465523
5.9315 3.8958034844117035
5.932 3.9071025159767077
5.9325 3.9271584432054096
5.933 3.960189913305059
5.9335 4.0083643747230715
5.934 4.066967008242654
5.9345 4.122690401100445
5.935 4.159408318294338
5.9355 4.165168012162366
5.936 4.1353269131381
5.9365 4.074838948235542
5.937 4.001674840071623
5.9375 3.9396638503642114
5.938 3.9005150581135757
5.9385 3.8800795745143857
5.939 3.869965315884998
5.9395 3.8646239454701563
5.94 3.8614318614714067
5.9405 3.859257005668229
5.941 3.857589685820302
5.9415 3.8561844072029166
5.942 3.854919720632391
5.9425 3.853732650179409
5.943 3.8525988766201555
5.9435 3.851516379214499
5.944 3.850511040711635
5.9445 3.8496368796774254
5.945 3.848999205207911
5.9455 3.8487541932021285
5.946 3.849125951076844
5.9465 3.850308543970219
5.947 3.8523016263410907
5.9475 3.8547391583070736
5.948 3.8568829824729542
5.9485 3.8578699885780656
5.949 3.857040452764674
5.9495 3.854227753570126
5.95 3.8497982635605217
5.9505 3.84448542023173
5.951 3.8390812176526223
5.9515 3.834151241134971
5.952 3.8299254908342926
5.9525 3.8263905414858064
5.953 3.823413428865929
5.9535 3.8208506716659985
5.954 3.818603439938932
5.9545 3.81661739168623
5.955 3.814887478919755
5.9555 3.813427437663564
5.956 3.8122226848020135
5.9565 3.81119015537515
5.957 3.8101915563153517
5.9575 3.8091199318882873
5.958 3.807960930507998
5.9585 3.8067841049873854
5.959 3.8056584264827036
5.9595 3.804576761142058
5.96 3.803447320254958
5.9605 3.802138339234749
5.961 3.800526000862006
5.9615 3.798531448789933
5.962 3.796141901704064
5.9625 3.793416763580683
5.963 3.7904497808999382
5.9635 3.787330854150917
5.964 3.7841345303142147
5.9645 3.7809490341332532
5.965 3.7778647965590606
5.9655 3.7749415711592578
5.966 3.7721992614304662
5.9665 3.769597167154351
5.967 3.767077377676018
5.9675 3.7645922108439214
5.968 3.7621232999585663
5.9685 3.759673798428609
5.969 3.7572454923661516
5.9695 3.7548203791751655
5.97 3.75236147266389
5.9705 3.7498068077707964
5.971 3.7470675388025905
5.9715 3.7440410523884298
5.972 3.740665270955014
5.9725 3.736932725892287
5.973 3.7328934384485466
5.9735 3.728631940513572
5.974 3.7242663743736193
5.9745 3.719944804931118
5.975 3.7158092271394176
5.9755 3.711970418922527
5.976 3.708459556882983
5.9765 3.7052592693153956
5.977 3.702325736632049
5.9775 3.6996317603010445
5.978 3.6971724882557018
5.9785 3.6949383009940666
5.979 3.692924241382232
5.9795 3.6911019956609072
5.98 3.6894316835335887
5.9805 3.6878443326521753
5.981 3.6862817394400578
5.9815 3.6846626279379597
5.982 3.682881876548504
5.9825 3.6808305365738194
5.983 3.6784003195289268
5.9835 3.6755409873071736
5.984 3.6723116051408153
5.9845 3.6688526325971074
5.985 3.6653357923970207
5.9855 3.6618857170426606
5.986 3.6585429074396556
5.9865 3.6552882867040486
5.987 3.6520816639514466
5.9875 3.648888588339436
5.988 3.645687247321857
5.9885 3.642463584594716
5.989 3.6392087275474525
5.9895 3.635936241835801
5.99 3.632688521068453
5.9905 3.6295542588791294
5.991 3.6266694974940252
5.9915 3.624224190915263
5.992 3.622457978333851
5.9925 3.621630679874591
5.993 3.621937066978865
5.9935 3.6233376536182016
5.994 3.625380859063612
5.9945 3.627138722041221
5.995 3.62742117392776
5.9955 3.6251881584354857
5.996 3.6199915694835445
5.9965 3.612202554844333
5.997 3.602868304897588
5.9975 3.59324253522733
5.998 3.5842807592004347
5.9985 3.576445378297179
5.999 3.5698138452760046
5.9995 3.5642524062341296
6.0 3.5595410494233652
6.0005 3.5554442134747957
6.001 3.5517611395823794
6.0015 3.5483542318508645
6.002 3.545149421108694
6.0025 3.5421184271265647
6.003 3.5392922801110673
6.0035 3.536754500343039
6.004 3.5346607724621313
6.0045 3.5332630316516136
6.005 3.532915408760492
6.0055 3.5340335548500468
6.006 3.536940550669523
6.0065 3.5415912704273866
6.007 3.547292999802461
6.0075 3.5527358025849507
6.008 3.5564009275257726
6.0085 3.5570739969204377
6.009 3.5542386581659278
6.0095 3.5482586566911634
6.01 3.5403122979080175
6.0105 3.531914195251212
6.011 3.524329113862712
6.0115 3.5183567682305794
6.012 3.514443131469542
6.0125 3.5129002679366765
6.013 3.514104119419378
6.0135 3.518671612319811
6.014 3.527555498498468
6.0145 3.542009899088778
6.015 3.5631326251780395
6.0155 3.590633132667686
6.016 3.621026161780354
6.0165 3.6469473109360875
6.017 3.659074746811428
6.0175 3.6503558564518146
6.018 3.6199663178187036
6.0185 3.575024915491322
6.019 3.5278878611951017
6.0195 3.4892045483086394
6.02 3.462720179659148
6.0205 3.4464623387990097
6.021 3.436792807475439
6.0215 3.4308093238307533
6.022 3.426755089025936
6.0225 3.4236998882375937
6.023 3.421176265600619
6.0235 3.4189526061946145
6.024 3.416925824197368
6.0245 3.415056607550077
6.025 3.41335907169361
6.0255 3.411909181604387
6.026 3.410884570429478
6.0265 3.4106543068478734
6.027 3.411967711510612
6.0275 3.4162481894120207
6.028 3.425930127887555
6.0285 3.4444752180196234
6.029 3.4754881112287963
6.0295 3.52057167093045
6.03 3.5771083934015957
6.0305 3.638498140344219
6.031 3.6974720273338617
6.0315 3.749118438442811
6.032 3.791250249113655
6.0325 3.8228403751844935
6.033 3.8435557202526427
6.0335 3.854341282763097
6.034 3.8581903614424933
6.0345 3.860404199790998
6.035 3.868054563693442
6.0355 3.889132641260443
6.036 3.9312910693934233
6.0365 3.9996680158270452
6.037 4.093215902311962
6.0375 4.200853665076472
6.038 4.3030218078515565
6.0385 4.381682128774798
6.039 4.428146253002857
6.0395 4.451653032331984
6.04 4.462098494974639
6.0405 4.465939195232084
6.041 4.466742218488142
6.0415 4.466199967806046
6.042 4.464999316607744
6.0425 4.463430922440474
6.043 4.461729328243421
6.0435 4.460172809002667
6.044 4.459001868641013
6.0445 4.458327130404231
6.045 4.458131091578314
6.0455 4.458288123263569
6.046 4.458454364895581
6.0465 4.457580009022137
6.047 4.452456100972733
6.0475 4.434349439762081
6.048 4.383390669995102
6.0485 4.268920606934739
6.049 4.085737585776433
6.0495 3.8783365132556016
6.05 3.706059942893055
6.0505 3.5949659466159014
6.051 3.5426021103241494
6.0515 3.538774520090633
6.052 3.574591480202682
6.0525 3.643537713374461
6.053 3.739802668932767
6.0535 3.8567030938074334
6.054 3.985019554345464
6.0545 4.112043843974464
6.055 4.223307145949101
6.0555 4.307817656714861
6.056 4.362850849328397
6.0565 4.393646286820698
6.057 4.410132939941842
6.0575 4.41893487189638
6.058 4.423689612562078
6.0585 4.42636740591884
6.059 4.428043227540088
6.0595 4.429311044983311
6.06 4.430499290511629
6.0605 4.431800078369695
6.061 4.433331873502488
6.0615 4.435178441127532
6.062 4.437389998465966
6.0625 4.439996880723808
6.063 4.442990781906551
6.0635 4.446300952118841
6.064 4.449702329225114
6.0645 4.4526071710211275
6.065 4.4535400144535116
6.0655 4.448910011636097
6.066 4.430187686732139
6.0665 4.378499128281898
6.067 4.261683214534227
6.0675 4.0666346962910085
6.068 3.8396507769971437
6.0685 3.655872163004676
6.069 3.541083130947203
6.0695 3.477880580066606
6.07 3.444029894436526
6.0705 3.4254452514554616
6.071 3.4147663238291317
6.0715 3.408336024325904
6.072 3.404314994924424
6.0725 3.40175213002824
6.073 3.400112166873435
6.0735 3.3990705545373734
6.074 3.3983993142485245
6.0745 3.3979592348319647
6.075 3.397732306932393
6.0755 3.3978813085476647
6.076 3.398801467635038
6.0765 3.4011467217341336
6.077 3.4058343902097983
6.0775 3.4139388497008882
6.078 3.426351472386229
6.0785 3.443186405001504
6.079 3.4632242834913027
6.0795 3.48381076321757
6.08 3.501758112149056
6.0805 3.5146183401227047
6.081 3.521226815249137
6.0815 3.5210563901614647
6.082 3.513380217055629
6.0825 3.497634682183123
6.083 3.474659022782485
6.0835 3.4475325372948378
6.084 3.420564333590325
6.0845 3.3972505083617746
6.085 3.379061700201267
6.0855 3.3657356302038073
6.086 3.356197496044314
6.0865 3.3492672019650813
6.087 3.343992436836305
6.0875 3.3397155306522324
6.088 3.336047721559871
6.0885 3.332778752253735
6.089 3.329847641055081
6.0895 3.327300421849942
6.09 3.325320447965704
6.0905 3.324275259040161
6.091 3.3248521841278054
6.0915 3.328209900875801
6.092 3.3360741742899966
6.0925 3.350519983001992
6.093 3.3732307616036517
6.0935 3.4044720144512395
6.094 3.442653500245771
6.0945 3.4852222903358188
6.095 3.5301995658109915
6.0955 3.577381001744736
6.096 3.6280332009459917
6.0965 3.683610163533513
6.097 3.7450410587065788
6.0975 3.812226154537856
6.098 3.8847201548872627
6.0985 3.9623175613889243
6.099 4.045538265250875
6.0995 4.135407795981075
6.1 4.233202929506288
6.1005 4.338528291647507
6.101 4.43321147249148
6.1015 4.490887551641998
6.102 4.50648177977111
6.1025 4.473546302942373
6.103 4.382234797946283
6.1035 4.252521338624123
6.104 4.136028182195667
6.1045 4.046565073518191
6.105 3.990499137543371
6.1055 3.9687870363803333
6.106 3.9789184555062755
6.1065 4.015459977224125
6.107 4.069408951547749
6.1075 4.128527768461287
6.108 4.179144947980407
6.1085 4.208364985653913
6.109 4.205770446101067
6.1095 4.163657281739087
6.11 4.0777958883317735
6.1105 3.951551023708963
6.111 3.7996795654472377
6.1115 3.6450505966166213
6.112 3.507839171762325
6.1125 3.3988552815271875
6.113 3.320222961787162
6.1135 3.2682489764771843
6.114 3.236346918398051
6.1145 3.2177313405587773
6.115 3.2070761069231937
6.1155 3.200859218654311
6.116 3.1970210813403943
6.1165 3.1944361849541894
6.117 3.1925340790564958
6.1175 3.1910250796490685
6.118 3.189796096145881
6.1185 3.1888385293966612
6.119 3.1882414528690655
6.1195 3.1882355688226616
6.12 3.189241798571941
6.1205 3.191987605833847
6.121 3.197559219567302
6.1215 3.207352510457029
6.122 3.2227164004293902
6.1225 3.2442583061353725
6.123 3.270896034390108
6.1235 3.2996361553581783
6.124 3.3267700538165625
6.1245 3.349945332440938
6.125 3.3689620913000047
6.1255 3.385000512603079
6.126 3.3996636611917017
6.1265 3.414749372419176
6.127 3.4324650505764067
6.1275 3.4553992698933262
6.128 3.486154277248974
6.1285 3.5264961687453775
6.129 3.5767770333198117
6.1295 3.6352470015672536
6.13 3.6979608563926876
6.1305 3.7592803305869777
6.131 3.8130312348128266
6.1315 3.853707086623836
6.132 3.8777303726059644
6.1325 3.8837037397456227
6.133 3.8721841465434226
6.1335 3.8452887439645247
6.134 3.806030924516972
6.1345 3.7577825664241873
6.135 3.7038230235742082
6.1355 3.6471325560894003
6.136 3.590172519712856
6.1365 3.5350631356283246
6.137 3.4833909448534657
6.1375 3.4365848595430935
6.138 3.395598260154423
6.1385 3.3611044199501263
6.139 3.333104236587819
6.1395 3.311058932813503
6.14 3.2940906373464083
6.1405 3.2813781967990296
6.141 3.272396386704531
6.1415 3.2669921472119396
6.142 3.265305667286893
6.1425 3.2678953136629234
6.143 3.2760006983110346
6.1435 3.292069949365895
6.144 3.3206018490390425
6.1445 3.3692392358028806
6.145 3.4496548321873446
6.1455 3.575745286518779
6.146 3.7553669455835523
6.1465 3.9754414506820064
6.147 4.1973876711455445
6.1475 4.380239162467945
6.148 4.488092521893138
6.1485 4.528482162237077
6.149 4.517555498053331
6.1495 4.448884441856154
6.15 4.299204466565706
6.1505 4.094421766690924
6.151 3.8615934755360213
6.1515 3.6475684203692156
6.152 3.485687348509102
6.1525 3.379332952822872
6.153 3.3148265255399982
6.1535 3.2768198493112566
6.154 3.254345495176781
6.1545 3.2407507930639445
6.155 3.2323053724735162
6.1555 3.2269793538298517
6.156 3.223692917325905
6.1565 3.2218924455626334
6.157 3.221326598731557
6.1575 3.2219101878694394
6.158 3.2235971787262363
6.1585 3.226211730062789
6.159 3.22928307689378
6.1595 3.2320295380644373
6.16 3.2335787044743087
6.1605 3.2333088268965797
6.161 3.2311116030207048
6.1615 3.2273721281389838
6.162 3.222788249522499
6.1625 3.2180781785267003
6.163 3.213766659676529
6.1635 3.2101286868682815
6.164 3.2072439718546866
6.1645 3.205086951061534
6.165 3.203603482187364
6.1655 3.202757336904967
6.166 3.202562484873078
6.1665 3.203100260464889
6.167 3.204518234270453
6.1675 3.2070024650672453
6.168 3.210721466153685
6.1685 3.215707587187139
6.169 3.2217169301855924
6.1695 3.2280819034919395
6.17 3.2337160076110854
6.1705 3.2373904284496904
6.171 3.238226447234953
6.1715 3.236127724937158
6.172 3.231834519692799
6.1725 3.226560759625742
6.173 3.221503781108299
6.1735 3.217473483983002
6.174 3.2147905373117593
6.1745 3.213389291500234
6.175 3.213016179920861
6.1755 3.2133830094286013
6.176 3.2142484882609574
6.1765 3.2154384874894477
6.177 3.216822933243562
6.1775 3.2183160629423826
6.178 3.2198739477083906
6.1785 3.221482703902523
6.179 3.223172167551664
6.1795 3.225020692609257
6.18 3.2271569450672564
6.1805 3.2297610694889256
6.181 3.233052070865008
6.1815 3.2372380483508474
6.182 3.242431629778637
6.1825 3.248541690452492
6.183 3.2551906610206265
6.1835 3.261745807733008
6.184 3.2674662849176217
6.1845 3.27172626217832
6.185 3.2742034822459116
6.1855 3.2749465780249887
6.186 3.274418810610837
6.1865 3.273379798004414
6.187 3.2725575393074644
6.1875 3.2723805423450303
6.188 3.2730121034305126
6.1885 3.2744820626465048
6.189 3.2767617757264693
6.1895 3.279765621900034
6.19 3.2833714895933115
6.1905 3.287464358989472
6.191 3.2919437837258885
6.1915 3.2967487275813534
6.192 3.301844517139826
6.1925 3.3072023036495013
6.193 3.3127903766469347
6.1935 3.318561131745528
6.194 3.3244292433740847
6.1945 3.3302589100578137
6.195 3.335866016217328
6.1955 3.3410555905354924
6.196 3.345666733645431
6.1965 3.3496177755583423
6.197 3.3529645428170154
6.1975 3.355908889999532
6.198 3.358735814425752
6.1985 3.3616850106893716
6.199 3.364876177612758
6.1995 3.3683156749747853
6.2 3.371962227787777
6.2005 3.3757699617632015
6.201 3.379722071318654
6.2015 3.3838323416832425
6.202 3.388145022054327
6.2025 3.392746577647322
6.203 3.3977702340433895
6.2035 3.4033922849121963
6.204 3.4098299679313397
6.2045 3.417297976987949
6.205 3.4259127264410134
6.2055 3.4355483548306642
6.206 3.4455773127352414
6.2065 3.4547441000685106
6.207 3.461512312306236
6.2075 3.4649450761447893
6.208 3.465427481722563
6.2085 3.464435055018437
6.209 3.4634936418004463
6.2095 3.463450377625189
6.21 3.46447621659022
6.2105 3.4664216679961557
6.211 3.469074538847484
6.2115 3.472267655098489
6.212 3.4758893783965865
6.2125 3.4798544431135534
6.213 3.4840806302665017
6.2135 3.488500360860386
6.214 3.4930564657565464
6.2145 3.4977262842643144
6.215 3.5025132359522617
6.2155 3.5074485623879452
6.216 3.5125669895898275
6.2165 3.517894249746626
6.217 3.523422043473947
6.2175 3.529109398065656
6.218 3.534890661812013
6.2185 3.5406900116855295
6.219 3.5464243982800943
6.2195 3.551977320801744
6.22 3.557169278138617
6.2205 3.561752735398861
6.221 3.5654828090358857
6.2215 3.568262023322773
6.222 3.5702675315668264
6.2225 3.571962744406547
6.223 3.573972199101882
6.2235 3.5768760542255444
6.224 3.5811117276360145
6.2245 3.58697279917459
6.225 3.5945690500382854
6.2255 3.6036458748759896
6.226 3.613324923108542
6.2265 3.621982948776707
6.227 3.6276776209687176
6.2275 3.6291545636833744
6.228 3.6266605373267984
6.2285 3.621720918824747
6.229 3.616177079764676
6.2295 3.61140508314229
6.23 3.6080569506438396
6.2305 3.6062065210567242
6.231 3.6056189579238422
6.2315 3.605966200074337
6.232 3.6069492083316694
6.2325 3.6083474593700506
6.233 3.610012775208504
6.2335 3.6118765182666364
6.234 3.613951123273295
6.2345 3.616323701303709
6.235 3.6192090855170624
6.2355 3.623016564270295
6.236 3.6285322532130513
6.2365 3.6371263880925477
6.237 3.650661251920442
6.2375 3.6705278798078735
6.238 3.6958545112587773
6.2385 3.722830048325739
6.239 3.74669815680953
6.2395 3.764325772454872
6.24 3.7742576223962354
6.2405 3.7755894531415164
6.241 3.7683009503425895
6.2415 3.7542213811287874
6.242 3.736831009751177
6.2425 3.719640201408219
6.243 3.7048064571810633
6.2435 3.6929103590096437
6.244 3.683635105438049
6.2445 3.676629692968427
6.245 3.671874918298376
6.2455 3.6693792954359816
6.246 3.668857730789809
6.2465 3.6697958063288363
6.247 3.671654309770111
6.2475 3.674026643213524
6.248 3.6766290477948855
6.2485 3.6792851215765188
6.249 3.6818826760646592
6.2495 3.684368954321827
6.25 3.686735554614189
6.2505 3.6890271197553206
6.251 3.691370849934075
6.2515 3.6940079096130356
6.252 3.6974212052388404
6.2525 3.7025495370191495
6.253 3.7112874724684817
6.2535 3.7273834016061143
6.254 3.7580902674059784
6.2545 3.817302816748298
6.255 3.9294308659999038
6.2555 4.117260981685605
6.256 4.345998324375205
6.2565 4.515266351529493
6.257 4.579187596137882
6.2575 4.570814589153934
6.258 4.4879532555266755
6.2585 4.310617585199828
6.259 4.111754382452001
6.2595 3.96006105744386
6.26 3.867197063891868
6.2605 3.813122333753344
6.261 3.781182886021889
6.2615 3.762269410249604
6.262 3.7512523494855428
6.2625 3.7449679691087914
6.263 3.7414546334937677
6.2635 3.7395693301827846
6.264 3.7387218261593462
6.2645 3.738620225501889
6.265 3.7390963547309957
6.2655 3.740004071922983
6.266 3.741208798623755
6.2665 3.742601260335312
6.267 3.74409623395644
6.2675 3.745647430095235
6.268 3.7472396411730005
6.2685 3.7488765795743797
6.269 3.7506006196790347
6.2695 3.752507804400339
6.27 3.7548083376317303
6.2705 3.758013403892071
6.271 3.7634160106490997
6.2715 3.7745887956366557
6.272 3.8018055878616144
6.2725 3.874796730417361
6.273 4.071564739542697
6.2735 4.49988451824512
6.274 4.849679567229891
6.2745 4.868621793916206
6.275 4.815567701205279
6.2755 4.782548854099972
6.276 4.768830184243506
6.2765 4.763971956520787
6.277 4.762627569536076
6.2775 4.762687258789112
6.278 4.76333008848093
6.2785 4.76421429156617
6.279 4.765171931367667
6.2795 4.766137275326581
6.28 4.767090577853762
6.2805 4.768104362364327
6.281 4.769342580791725
6.2815 4.7711413318079385
6.282 4.774063162803064
6.2825 4.778858986632961
6.283 4.786079300313307
6.2835 4.795209855995362
6.284 4.803930459009167
6.2845 4.808855299843057
6.285 4.807901298480831
6.2855 4.801787740160443
6.286 4.7931717100119995
6.2865 4.7846844080767115
6.287 4.777971205995551
6.2875 4.773645886366364
6.288 4.771607964033806
6.2885 4.7713898201854965
6.289 4.7724334929532
6.2895 4.774268438348417
6.29 4.776578852245728
6.2905 4.779186071633483
6.291 4.781987868592682
6.2915 4.784867378194812
6.292 4.787591264689076
6.2925 4.789734510455987
6.293 4.790659344448842
6.2935 4.789537591567481
6.294 4.785317936129405
6.2945 4.776293041766999
6.295 4.758707297408292
6.2955 4.72321428374272
6.296 4.646305460891665
6.2965 4.480887613761362
6.297 4.225395776755657
6.2975 4.01916158743981
6.298 3.9084345687036945
6.2985 3.858571057964265
6.299 3.836728000145471
6.2995 3.827122382603924
6.3 3.823356354577048
6.3005 3.823034523305494
6.301 3.8255275253734036
6.3015 3.8311199079002014
6.302 3.840632312547311
6.3025 3.855002615864307
6.303 3.874800837840401
6.3035 3.9000309220877485
6.304 3.930838779701415
6.3045 3.9690479915605765
6.305 4.019621552780889
6.3055 4.091413258758208
6.306 4.19590574510416
6.3065 4.339659677381632
6.307 4.498657868275909
6.3075 4.61937036795688
6.308 4.697362482237934
6.3085 4.746409263472612
6.309 4.775833571699557
6.3095 4.791430180185146
6.31 4.798401964253421
6.3105 4.801166969652127
6.311 4.802512877585374
6.3115 4.8037407778750145
6.312 4.805292591291459
6.3125 4.80725479566546
6.313 4.809584092955023
6.3135 4.81222193407998
6.314 4.815105341500737
6.3145 4.818191849445953
6.315 4.821460655368637
6.3155 4.824938314663847
6.316 4.828758529474594
6.3165 4.833227670097613
6.317 4.838944314027757
6.3175 4.846809423521548
6.318 4.857949935088876
6.3185 4.873341398326274
6.319 4.893341828137747
6.3195 4.916712303118705
6.32 4.938453309062422
6.3205 4.948956155546985
6.321 4.940435777490374
6.3215 4.916151993063683
6.322 4.887681159044898
6.3225 4.864164984894088
6.323 4.848339286622367
6.3235 4.838933688108026
6.324 4.833664948799435
6.3245 4.830705693920588
6.325 4.828974971909413
6.3255 4.82793510202814
6.326 4.827342132915704
6.3265 4.827099082419735
6.327 4.827171833828138
6.3275 4.827561060279739
6.328 4.828313940445944
6.3285 4.829557622151172
6.329 4.83156474127376
6.3295 4.834759052879744
6.33 4.838562389660068
6.3305 4.831981044252012
6.331 4.737325604355434
6.3315 4.213841694517016
6.332 3.457302826215323
6.3325 3.1440192680757155
6.333 3.0618410776567897
6.3335 3.038989694321864
6.334 3.0321076851080795
6.3345 3.0304730488579983
6.335 3.030915622115031
6.3355 3.032308123886412
6.336 3.0341545692487495
6.3365 3.0361689948943225
6.337 3.0381774966259725
6.3375 3.040143539892971
6.338 3.042207021741178
6.3385 3.044639619227218
6.339 3.047822312287633
6.3395 3.05228826438863
6.34 3.058786857403418
6.3405 3.068217847701818
6.341 3.0813603554245512
6.3415 3.0985485774360386
6.342 3.1193691352055675
6.3425 3.142806511789062
6.343 3.1678449515568294
6.3435 3.194335332355709
6.344 3.2236757768697855
6.3445 3.258859723598923
6.345 3.303704146562054
6.3455 3.3623433552893536
6.346 3.4383242605642215
6.3465 3.5342777914923653
6.347 3.6510929133711665
6.3475 3.7863888084885167
6.348 3.932153683600869
6.3485 4.073832342250431
6.349 4.193139730880058
6.3495 4.2740059266492425
6.35 4.304739058506521
6.3505 4.271371493342925
6.351 4.162826320099559
6.3515 3.9668427748909787
6.352 3.7014987939738626
6.3525 3.437858819911958
6.353 3.2478494050352635
6.3535 3.140479397483362
6.354 3.086487067464815
6.3545 3.060048895059862
6.355 3.0472024865599865
6.3555 3.0411597714440335
6.356 3.038535053682561
6.3565 3.0375760021020577
6.357 3.037365148860185
6.3575 3.037429960578762
6.358 3.037551999498379
6.3585 3.037660374962363
6.359 3.0377753719360436
6.3595 3.0380145779527163
6.36 3.038647900237879
6.3605 3.0403479192960985
6.361 3.0449214821486157
6.3615 3.0572564654034187
6.362 3.089500310110634
6.3625 3.1667808349031246
6.363 3.3253255165652194
6.3635 3.584977616822438
6.364 3.910010809085681
6.3645 4.224731195699431
6.365 4.4766271891947715
6.3655 4.568591092697006
6.366 4.486796113055941
6.3665 4.213251212123434
6.367 3.8962304610259517
6.3675 3.611633889110764
6.368 3.399977230179144
6.3685 3.260019627643847
6.369 3.1737591694336063
6.3695 3.122881061374348
6.37 3.0937326122106947
6.3705 3.0773693104587645
6.371 3.0684061172655968
6.3715 3.063741440929019
6.372 3.0616349382564954
6.3725 3.061079377453333
6.373 3.0614749745562486
6.3735 3.0624483179069317
6.374 3.063750773527876
6.3745 3.0652154639674984
6.375 3.0667264945276687
6.3755 3.0682186728497216
6.376 3.069657110697942
6.3765 3.0710554523126072
6.377 3.0724656626760245
6.3775 3.0739928130755088
6.378 3.0758103267870274
6.3785 3.078236232625245
6.379 3.0818663874394003
6.3795 3.0878804932399886
6.38 3.0986397549152533
6.3805 3.1189690131059526
6.381 3.1590770739398844
6.3815 3.2410061600220077
6.382 3.409566090339543
6.3825 3.728957231396099
6.383 4.193422257554645
6.3835 4.616918000637702
6.384 4.775719403369062
6.3845 4.814079089068675
6.385 4.7958598809987825
6.3855 4.711195404348099
6.386 4.484087112111296
6.3865 4.0865965591609905
6.387 3.730353168311301
6.3875 3.4952565254535477
6.388 3.360408261855059
6.3885 3.285476309473487
6.389 3.243007554313297
6.3895 3.217706217586744
6.39 3.2010920103448326
6.3905 3.1882715259172008
6.391 3.176663548275463
6.3915 3.165590133815006
6.392 3.1558290735777446
6.3925 3.1486053246633015
6.393 3.1444960577379737
6.3935 3.1431536803110243
6.394 3.1437785266543665
6.3945 3.145623285921732
6.395 3.1481696760829836
6.3955 3.1510905642718408
6.396 3.1542098650845807
6.3965 3.157485606310874
6.397 3.161055435223818
6.3975 3.1654621591235577
6.398 3.1725655249268714
6.3985 3.1892903507325654
6.399 3.244164557672568
6.3995 3.4481356826894443
6.4 4.012269676138112
6.4005 4.6394016448125095
6.401 4.852094109000137
6.4015 4.910573437033826
6.402 4.927665767151708
6.4025 4.932189690402509
6.403 4.932497966604045
6.4035 4.931239632616685
6.404 4.929393284122955
6.4045 4.927462654697865
6.405 4.925730227344565
6.4055 4.92430532422767
6.406 4.923202686371941
6.4065 4.922423459704103
6.407 4.921975383341896
6.4075 4.9218926023405
6.408 4.922236210604537
6.4085 4.923094139459795
6.409 4.92458278952621
6.4095 4.92677150529279
6.41 4.929384803375281
6.4105 4.9306768679905515
6.411 4.922997927302373
6.4115 4.872926676558486
6.412 4.622934051141063
6.4125 3.876234549124047
6.413 3.385355606817545
6.4135 3.251211833745047
6.414 3.2169789910683226
6.4145 3.20660189475769
6.415 3.2031915775391857
6.4155 3.20223666436111
6.416 3.202246430226837
6.4165 3.202652086958138
6.417 3.20321582574038
6.4175 3.203841447544316
6.418 3.2045177195754
6.4185 3.205296497772312
6.419 3.2063066687642623
6.4195 3.207755326355227
6.42 3.2099579386735266
6.4205 3.2133266905349354
6.421 3.2183620572868294
6.4215 3.2255762845346583
6.422 3.2352931404511507
6.4225 3.2472446864829374
6.423 3.2602554986142254
6.4235 3.272401947365327
6.424 3.2817768998173724
6.4245 3.2874020858885826
6.425 3.289697462615929
6.4255 3.2900649107145226
6.426 3.2901077246302224
6.4265 3.290903771191471
6.427 3.292704322628123
6.4275 3.29499743592267
6.428 3.296766274857
6.4285 3.2968717500739535
6.429 3.2943421193212936
6.4295 3.2887653926316736
6.43 3.280747145513648
6.4305 3.2718319371343325
6.431 3.263756570300729
6.4315 3.257614785128834
6.432 3.2536765334488242
6.4325 3.2516935966675886
6.433 3.251238769954349
6.4335 3.251863699693291
6.434 3.2531980068435553
6.4345 3.2549556630347913
6.435 3.2569401809531344
6.4355 3.2590259103819035
6.436 3.2611642366458993
6.4365 3.2633954440538213
6.437 3.2658604080014824
6.4375 3.2688500596420207
6.438 3.2728358642402275
6.4385 3.2784230450566723
6.439 3.286173039000759
6.4395 3.2962247110260874
6.44 3.307905493623392
6.4405 3.3197086761380428
6.441 3.3297720549994656
6.4415 3.336338591858973
6.442 3.338099505586185
6.4425 3.3345990178242824
6.443 3.326800044255527
6.4435 3.316986666950249
6.444 3.3078366206680174
6.4445 3.3011305980054493
6.445 3.2972714743751057
6.4455 3.2957607288891344
6.446 3.295869718055818
6.4465 3.2970269733513264
6.447 3.298843820876214
6.4475 3.3010747555197684
6.448 3.3035472243080095
6.4485 3.3061341224581673
6.449 3.308728114953859
6.4495 3.3112418917121067
6.45 3.3136281806041827
6.4505 3.3158700851949705
6.451 3.3179875379256663
6.4515 3.3200032927532286
6.452 3.321934906590042
6.4525 3.323778171189068
6.453 3.3255083051389898
6.4535 3.327114865490567
6.454 3.3286341982764904
6.4545 3.330207899739981
6.455 3.332049722918989
6.4555 3.3344158765211622
6.456 3.337608445939444
6.4565 3.3420815910867097
6.457 3.348643817311328
6.4575 3.3586635202087747
6.458 3.373958543516877
6.4585 3.395981335338978
6.459 3.4242458871767605
6.4595 3.45528725183683
6.46 3.4835077066830005
6.4605 3.503727947809197
6.461 3.5125308400057405
6.4615 3.5083285824746318
6.462 3.4918684249366203
6.4625 3.466637967333539
6.463 3.4380638265996746
6.4635 3.4114426240876528
6.464 3.390136621585282
6.4645 3.3750261626196254
6.465 3.365256416515277
6.4655 3.359359565060262
6.466 3.356024171182237
6.4665 3.354304056617779
6.467 3.3535900480651017
6.4675 3.353485298188896
6.468 3.3537453728719457
6.4685 3.3542159066440425
6.469 3.3548102068417824
6.4695 3.355481251393619
6.47 3.3561870159246316
6.4705 3.3568487509510634
6.471 3.357343474345533
6.4715 3.3575303942693333
6.472 3.3573250852888608
6.4725 3.3567527938576402
6.473 3.3559406244567276
6.4735 3.3551081940079017
6.474 3.3545417672674445
6.4745 3.3546237195543798
6.475 3.3559041136252086
6.4755 3.3592575655515917
6.476 3.366167843430362
6.4765 3.3793222829312386
6.477 3.4038297919143234
6.4775 3.449079794694108
6.478 3.529798924921189
6.4785 3.6602905376988817
6.479 3.8360392415355866
6.4795 4.017929997750495
6.48 4.151001207729146
6.4805 4.196178033595365
6.481 4.134971500717799
6.4815 3.966821866887133
6.482 3.7331818751821872
6.4825 3.5237179330462913
6.483 3.39794839147216
6.4835 3.3414677994766135
6.484 3.318881511063835
6.4845 3.3093398962130385
6.485 3.304716405873715
6.4855 3.3022046250190913
6.486 3.3007528970190423
6.4865 3.2998802932642404
6.487 3.2993217876549457
6.4875 3.298914649862737
6.488 3.298550699870213
6.4885 3.2981638502911617
6.489 3.2977190512304846
6.4895 3.2972155990899212
6.49 3.296680709867309
6.4905 3.296173750264436
6.491 3.2957658950366513
6.4915 3.2955015752911523
6.492 3.2953556272285693
6.4925 3.295238915472255
6.493 3.295040654592211
6.4935 3.2946748236687027
6.494 3.2940753138130185
6.4945 3.2932026283694382
6.495 3.292118542338744
6.4955 3.291008260260102
6.496 3.2901138879035736
6.4965 3.2896323821712103
6.497 3.2896597566247445
6.4975 3.290149773816405
6.498 3.290879344069139
6.4985 3.291378449604067
6.499 3.290995029625111
6.4995 3.289181242054929
6.5 3.2859035240060814
6.5005 3.2817185567584355
6.501 3.277451190021634
6.5015 3.2737815523291802
6.502 3.2710243362145723
6.5025 3.269139903577117
6.503 3.2678846684194065
6.5035 3.266988840517784
6.504 3.266230828962086
6.5045 3.2654687782960385
6.505 3.264611887732678
6.5055 3.263620454731618
6.506 3.262492352868498
6.5065 3.261272915532216
6.507 3.260066527631392
6.5075 3.2590776033587217
6.508 3.2586670340321815
6.5085 3.2594535954538832
6.509 3.262390029105288
6.5095 3.268744796313613
6.51 3.2797324058630783
6.5105 3.295410707068622
6.511 3.3131721512174694
6.5115 3.3279292645702414
6.512 3.334967624839954
6.5125 3.3325654415077457
6.513 3.3221869807347195
6.5135 3.307211414878638
6.514 3.291524324544109
6.5145 3.2780606946684374
6.515 3.2681365395637014
6.5155 3.2616946236556137
6.516 3.2580166533588875
6.5165 3.256277745117454
6.517 3.255805920435459
6.5175 3.2561335897185577
6.518 3.2569558772694807
6.5185 3.2580837094041533
6.519 3.2593850098381987
6.5195 3.2607652198567747
6.52 3.2621563094399066
6.5205 3.2634957571226453
6.521 3.2647471456416133
6.5215 3.265884816855274
6.522 3.2669022468851034
6.5225 3.267792853374611
6.523 3.268560689459835
6.5235 3.269208925249454
6.524 3.269749728274266
6.5245 3.270216567860648
6.525 3.270668680928476
6.5255 3.271184286359186
6.526 3.27185531623632
6.5265 3.272800010014419
6.527 3.2741901191959597
6.5275 3.2763057893203937
6.528 3.2796067643465916
6.5285 3.284844656706885
6.529 3.2930948314446864
6.5295 3.305528374196906
6.53 3.3227918009453328
6.5305 3.34422131031499
6.531 3.36736844273928
6.5315 3.388071139038005
6.532 3.4009091645228766
6.5325 3.4009586660030307
6.533 3.3867861670179407
6.5335 3.3626614055257233
6.534 3.336674182560892
6.5345 3.3157279853831154
6.535 3.3023253668184624
6.5355 3.295370920888101
6.536 3.2925835283381018
6.5365 3.292042869672186
6.537 3.292550753970855
6.5375 3.2934559765394456
6.538 3.294433205623645
6.5385 3.2953342001865424
6.539 3.296103398942283
6.5395 3.2967495612715263
6.54 3.2973455749320886
6.5405 3.298022082687976
6.541 3.299041423301376
6.5415 3.300929675852438
6.542 3.3047900912983605
6.5425 3.3128853209107776
6.543 3.32946838977404
6.5435 3.361399959112382
6.544 3.4168520830711726
6.5445 3.4985803587381623
6.545 3.592559100532198
6.5455 3.6678504073835585
6.546 3.6969639044646803
6.5465 3.673808842985159
6.547 3.6130159536545117
6.5475 3.5383122435069447
6.548 3.4698774182076493
6.5485 3.41747201152297
6.549 3.3816626557061538
6.5495 3.3588104733115367
6.55 3.344815100479667
6.5505 3.3366008097974253
6.551 3.3322623351048604
6.5515 3.330784208293413
6.552 3.3316825957224205
6.5525 3.33470564234485
6.553 3.339485930762799
6.5535 3.3451964992061844
6.554 3.350323258047708
6.5545 3.3528154477672514
6.555 3.3508219239195354
6.5555 3.3437466237039084
6.556 3.3329653869600664
6.5565 3.3211543624811712
6.557 3.3106893502792785
6.5575 3.3025807887664778
6.558 3.2966453584772983
6.5585 3.2922287115021307
6.559 3.2887413314730525
6.5595 3.285797049026205
6.56 3.2831832483923167
6.5605 3.28080322673424
6.561 3.278643610929527
6.5615 3.276768119322024
6.562 3.275337085606707
6.5625 3.2746539603151037
6.563 3.2752614997764065
6.5635 3.278173387905583
6.564 3.285241819981114
6.5645 3.2991746392510395
6.565 3.32195484704297
6.5655 3.350946670445704
6.566 3.376345394298096
6.5665 3.3857096566484737
6.567 3.373638983055483
6.5675 3.3460370774049872
6.568 3.3145765174290167
6.5685 3.288023355983909
6.569 3.268954649053911
6.5695 3.256085956909769
6.57 3.2473254388262314
6.5705 3.24104426347031
6.571 3.236192422537667
6.5715 3.232112858668935
6.572 3.2283976189774153
6.5725 3.2248111105755273
6.573 3.221240510392497
6.5735 3.2176236445740054
6.574 3.2139108929749556
6.5745 3.210050569830009
6.575 3.205999240989809
6.5755 3.2017429928810506
6.576 3.1972970597062025
6.5765 3.1927024422082537
6.577 3.1879894027133746
6.5775 3.183191199723143
6.578 3.17832567789974
6.5785 3.1734112864971538
6.579 3.1684777202345673
6.5795 3.163580313729798
6.58 3.158806241814033
6.5805 3.1542487975593625
6.581 3.149998181500229
6.5815 3.146124130217717
6.582 3.1426865685543683
6.5825 3.13973728433428
6.583 3.137287017719811
6.5835 3.135256639120363
6.584 3.13344645889297
6.5845 3.1315744076075367
6.585 3.1293576375272787
6.5855 3.126592843238904
6.586 3.123150415988552
6.5865 3.118949991567873
6.587 3.114009713620244
6.5875 3.1084941737746457
6.588 3.102708841391025
6.5885 3.0969892919814894
6.589 3.091604154714637
6.5895 3.0867104204280915
6.59 3.0823383090306526
6.5905 3.0784338510330462
6.591 3.074904728048746
6.5915 3.0716586772681866
6.592 3.068618096696805
6.5925 3.065726868696479
6.593 3.062949168371957
6.5935 3.0602667649733784
6.594 3.057679768050799
6.5945 3.0551976922195196
6.595 3.052841304320995
6.5955 3.0506313838667998
6.596 3.0485717063751965
6.5965 3.046643071920056
6.597 3.0447804261777955
6.5975 3.0428766978400796
6.598 3.0407978987319604
6.5985 3.038425408656308
6.599 3.035699495015023
6.5995 3.032665262857031
6.6 3.0294555517575494
6.6005 3.0262453209192204
6.601 3.023178379697028
6.6015 3.0203415892601067
6.602 3.0177686517326157
6.6025 3.015451360490263
6.603 3.0133849502859116
6.6035 3.0115618059845
6.604 3.0099937395120966
6.6045 3.0087129724882535
6.605 3.00778893730656
6.6055 3.007344839744893
6.606 3.007557472306101
6.6065 3.0086662059439346
6.607 3.0109211074747497
6.6075 3.014493902678498
6.608 3.0192704114642313
6.6085 3.02464309191119
6.609 3.0294960316405026
6.6095 3.0325857474628775
6.61 3.0331132836298265
6.6105 3.0310258586972987
6.611 3.0268946737430324
6.6115 3.0216186882985765
6.612 3.0161974208651836
6.6125 3.0114913881807857
6.613 3.0079926191431285
6.6135 3.005771754690632
6.614 3.004620998322861
6.6145 3.004245111047436
6.615 3.0043780102583115
6.6155 3.0048287069696036
6.616 3.0054943604577025
6.6165 3.006341833207064
6.617 3.007402731855021
6.6175 3.0087515279218797
6.618 3.010487628851684
6.6185 3.012708255979642
6.619 3.0154781681806435
6.6195 3.0188220714220373
6.62 3.022679973951715
6.6205 3.0268657494530435
6.621 3.031045241808326
6.6215 3.0347975681473196
6.622 3.0378489650107197
6.6225 3.0403123633536397
6.623 3.0427997364769057
6.6235 3.046318374708755
6.624 3.052227517323936
6.6245 3.0625264805021652
6.625 3.080924542208872
6.6255 3.115130461206765
6.626 3.1800163940218154
6.6265 3.2948326790112548
6.627 3.45692215975886
6.6275 3.614666528239245
6.628 3.718162937048155
6.6285 3.769140588682606
6.629 3.790482814873358
6.6295 3.7985228365483783
6.63 3.801064575980866
6.6305 3.80128359233587
6.631 3.800259064538314
6.6315 3.798136045303967
6.632 3.7946689050479234
6.6325 3.789417837219893
6.633 3.781602206776479
6.6335 3.769658355086036
6.634 3.7505587947957375
6.6345 3.719310344987707
6.635 3.669175484220916
6.6355 3.5943012502433946
6.636 3.4954637797939396
6.6365 3.384670612758483
6.637 3.2807061023461204
6.6375 3.1974827238187986
6.638 3.1382674136408513
6.6385 3.0991267366130897
6.639 3.0742228212682248
6.6395 3.0585821511413718
6.64 3.0486280873776535
6.6405 3.0420410052689997
6.641 3.0373924116470823
6.6415 3.033911986268232
6.642 3.031262219083268
6.6425 3.0293158348815927
6.643 3.0279592315101587
6.6435 3.0269574835176885
6.644 3.025960794480656
6.6445 3.024568141221004
6.645 3.0224794236821166
6.6455 3.019597395618473
6.646 3.0160850849181218
6.6465 3.0122990654314714
6.647 3.008625569467976
6.6475 3.0053641728420333
6.648 3.0026529771695474
6.6485 3.0005116883483227
6.649 2.998896468983994
6.6495 2.9977766973227356
6.65 2.9971587049680037
6.6505 2.99707774178792
6.651 2.997621546438693
6.6515 2.9989654953951606
6.652 3.0014827198899114
6.6525 3.0057880458158737
6.653 3.0127785355627497
6.6535 3.023478226357086
6.654 3.038638089729484
6.6545 3.057946844439253
6.655 3.079354463879528
6.6555 3.099242760658666
6.656 3.113607748515487
6.6565 3.1197496009297963
6.657 3.1171403066624572
6.6575 3.1070170968301847
6.658 3.0912278738855727
6.6585 3.071570433027186
6.659 3.0497759449257016
6.6595 3.0276937799330197
6.66 3.007162318343627
6.6605 2.9896045431778164
6.661 2.9756298217016797
6.6615 2.965005424198119
6.662 2.9569988691421605
6.6625 2.95084197632631
6.663 2.9460291804547323
6.6635 2.9422523684457937
6.664 2.939263412240469
6.6645 2.936799918258699
6.665 2.934648264347552
6.6655 2.932674872229808
6.666 2.9308458132910973
6.6665 2.9291970728962573
6.667 2.9278367556916693
6.6675 2.92694786756294
6.668 2.9268113972886924
6.6685 2.9278875858319138
6.669 2.930957002440656
6.6695 2.937315799011791
6.67 2.9490209844962854
6.6705 2.9690089968947175
6.671 3.000615797657294
6.6715 3.0456273975446893
6.672 3.0999251035062096
6.6725 3.150149367143242
6.673 3.1778177501145928
6.6735 3.1719357578307283
6.674 3.1369509426604365
6.6745 3.086543196936968
6.675 3.0336100610115357
6.6755 2.986891741553314
6.676 2.9510023874988294
6.6765 2.9266009970184284
6.677 2.9115152750795916
6.6775 2.902780515233169
6.678 2.897928165488916
6.6785 2.8952929823874305
6.679 2.893858734204426
6.6795 2.893033180982205
6.68 2.892482483801863
6.6805 2.8920354479165846
6.681 2.891634401440096
6.6815 2.891325415600245
6.682 2.8912697381862538
6.6825 2.891780226137384
6.683 2.8933970489890166
6.6835 2.8970105191560007
6.684 2.9041073651676355
6.6845 2.9170102723190228
6.685 2.938814379618301
6.6855 2.972818117407251
6.686 3.021621199649096
6.6865 3.085921124229899
6.687 3.162319301484483
6.6875 3.2410446105165347
6.688 3.3070992390034304
6.6885 3.344976548743319
6.689 3.3451511294693814
6.6895 3.308255739589687
6.69 3.2451772775035783
6.6905 3.172692187857499
6.691 3.1064257293541813
6.6915 3.0550809392352596
6.692 3.019622180645661
6.6925 2.996289404672594
6.693 2.980292980893341
6.6935 2.9680072225946867
6.694 2.9574756961527457
6.6945 2.948010924406243
6.695 2.939680251156525
6.6955 2.9327990214093314
6.696 2.927513462272194
6.6965 2.9235019335522408
6.697 2.920223827059213
6.6975 2.917324349379112
6.698 2.9148419587313077
6.6985 2.9130185512595785
6.699 2.911989807706317
6.6995 2.9116933802680043
6.7 2.9119450955472628
6.7005 2.9125842515237617
6.701 2.913551770862383
6.7015 2.914885964240251
6.702 2.916735088928111
6.7025 2.9193460643940012
6.703 2.923068305571266
6.7035 2.9283582970368416
6.704 2.935830961747386
6.7045 2.9463670602535457
6.705 2.961430477583634
6.7055 2.9837582631013175
6.706 3.0189583778660056
6.7065 3.080086021374444
6.707 3.1971709236141477
6.7075 3.416745428401952
6.708 3.740813149978064
6.7085 4.06131654068357
6.709 4.27395356316934
6.7095 4.366821109472084
6.71 4.322269045655779
6.7105 4.141072869417987
6.711 3.8096861260251087
6.7115 3.4207814758015376
6.712 3.1560931408492534
6.7125 3.039371905963555
6.713 2.994164996582515
6.7135 2.9747181656188664
6.714 2.9654786721803985
6.7145 2.9612837628166586
6.715 2.9598930655988367
6.7155 2.960064700292123
6.716 2.961031989979845
6.7165 2.9623197371434538
6.717 2.963654625313567
6.7175 2.9648949870253647
6.718 2.9660074335535933
6.7185 2.9670403601840016
6.719 2.9681246625638424
6.7195 2.969475389298986
6.72 2.971402134557507
6.7205 2.9743019091530565
6.721 2.9785651124628787
6.7215 2.984401582958415
6.722 2.9917000166995598
6.7225 3.0000433667511865
6.723 3.0088336608599944
6.7235 3.0173528613452474
6.724 3.024740737327071
6.7245 3.0301789215409984
6.725 3.0333299068379533
6.7255 3.0345154209371605
6.726 3.034374179028169
6.7265 3.0333692238078447
6.727 3.0318181230009946
6.7275 3.0301192130873646
6.728 3.028782100312182
6.7285 3.0280933832544443
6.729 3.0277803528619645
6.7295 3.027106425455913
6.73 3.0253790934255997
6.7305 3.0225391391114735
6.731 3.0192141191829363
6.7315 3.016265345246169
6.732 3.014269572690231
6.7325 3.0133466133906284
6.733 3.0132883403727133
6.7335 3.013791840402603
6.734 3.0145944192262553
6.7345 3.0155136812610737
6.735 3.0164413892854283
6.7355 3.0173364652375794
6.736 3.0181993415308375
6.7365 3.0190492717829676
6.737 3.0199207841691242
6.7375 3.020865134701727
6.738 3.021970249690468
6.7385 3.0233633932291815
6.739 3.0252056796268603
6.7395 3.0276688858870875
6.74 3.0309197300727844
6.7405 3.035062761823805
6.741 3.0400088183528196
6.7415 3.0452794033953454
6.742 3.0499777934963346
6.7425 3.053175762284906
6.743 3.0544697767382276
6.7435 3.05417318128337
6.744 3.0529619525948197
6.7445 3.051444056380075
6.745 3.050060387932514
6.7455 3.049145504032178
6.746 3.048918526172039
6.7465 3.049453329175777
6.747 3.0507258963703956
6.7475 3.0526808017382754
6.748 3.055195852781371
6.7485 3.057917711474306
6.749 3.0602577402643982
6.7495 3.0617002522087953
6.75 3.0622271022622938
6.7505 3.0623472269844383
6.751 3.062699093080206
6.7515 3.0636771145941717
6.752 3.065344047261676
6.7525 3.067609714999988
6.753 3.0703710275318565
6.7535 3.0735634168744097
6.754 3.0771335405128957
6.7545 3.081055868097697
6.755 3.085408295873184
6.7555 3.0904484666063032
6.756 3.096592997995832
6.7565 3.1042510025306855
6.757 3.1135687452790455
6.7575 3.1241564362532257
6.758 3.1349152403134175
6.7585 3.1440307448930325
6.759 3.149423869810909
6.7595 3.149460524715905
6.76 3.1435722120055063
6.7605 3.1325696940240055
6.761 3.1185498207008058
6.7615 3.104347146041449
6.762 3.0923560674610338
6.7625 3.083634377356863
6.763 3.0779641901046224
6.7635 3.0745773445732825
6.764 3.0727258543783025
6.7645 3.0718581870169706
6.765 3.071609582617932
6.7655 3.0717402725759593
6.766 3.072091757841709
6.7665 3.072575325783604
6.767 3.0731575662661887
6.7675 3.073880619813308
6.768 3.0748585669166006
6.7685 3.0763090223887657
6.769 3.078583648930146
6.7695 3.082164649105949
6.77 3.0876500395660296
6.7705 3.0956424961710303
6.771 3.1065715449034785
6.7715 3.1206250831909914
6.772 3.1379427329432206
6.7725 3.1589363124157677
6.773 3.184668347633953
6.7735 3.2174345189058053
6.774 3.2630174441720525
6.7745 3.3353286454710274
6.775 3.46291685110383
6.7755 3.685948120964139
6.776 4.0122134034276025
6.7765 4.35753680119369
6.777 4.5855428032365895
6.7775 4.647159278209551
6.778 4.578663397120427
6.7785 4.313199750316733
6.779 3.895169774976698
6.7795 3.475266842018862
6.78 3.228884957287966
6.7805 3.1336264483902783
6.781 3.1025833611097964
6.7815 3.091931041329736
6.782 3.0877681431638786
6.7825 3.0861153969889026
6.783 3.0856344767440076
6.7835 3.085730982160114
6.784 3.086073447767988
6.7845 3.0864549402755825
6.785 3.0867377361332204
6.7855 3.086852083568103
6.786 3.086804294075491
6.7865 3.0866812749600117
6.787 3.086666952981102
6.7875 3.087101713590605
6.788 3.088603018136527
6.7885 3.0922335026742394
6.789 3.099347433842083
6.7895 3.1105687822623524
6.79 3.1243724620995854
6.7905 3.1378280803655167
6.791 3.150149891996665
6.7915 3.1644619138489114
6.792 3.18489564810118
6.7925 3.2131097603989742
6.793 3.2477232464880705
6.7935 3.285685324995822
6.794 3.322661272597622
6.7945 3.352618638386793
6.795 3.3684334877756283
6.7955 3.3648027410756276
6.796 3.3417971890535325
6.7965 3.3048534088765704
6.797 3.261773036625299
6.7975 3.2195432289952146
6.798 3.1829117399057045
6.7985 3.154052508431506
6.799 3.1327396025694982
6.7995 3.117601014129682
6.8 3.10742090570906
6.8005 3.1013480775148308
6.801 3.0984460241542893
6.8015 3.0976519859325746
6.802 3.098054306359395
6.8025 3.0990454252068043
6.803 3.1002644324797357
6.8035 3.101516174138548
6.804 3.1027011012352874
6.8045 3.1038100994580846
6.805 3.10491652279262
6.8055 3.106202825874461
6.806 3.1080316649190705
6.8065 3.111039868474978
6.807 3.1163065472417513
6.8075 3.125606112544518
6.808 3.142002079611575
6.8085 3.172480503611154
6.809 3.2373329658624455
6.8095 3.383961067894554
6.81 3.6496013360525916
6.8105 3.9544258064557374
6.811 4.166283034261604
6.8115 4.243487543918708
6.812 4.197805025685708
6.8125 4.04413382543144
6.813 3.8140278227364357
6.8135 3.5763309637460035
6.814 3.398043960913797
6.8145 3.2931545099989323
6.815 3.2392916261741833
6.8155 3.212890157909105
6.816 3.200103756495671
6.8165 3.193886654554963
6.817 3.1906585856561493
6.8175 3.188443405515632
6.818 3.1861960138405374
6.8185 3.1833658622919154
6.819 3.179585401771816
6.8195 3.1746459585047697
6.82 3.168704223077941
6.8205 3.1624277050462615
6.821 3.1567817283835415
6.8215 3.152555187508951
6.822 3.1500212682995405
6.8225 3.1489566050776707
6.823 3.148912476848694
6.8235 3.1494553940692525
6.824 3.150268367082714
6.8245 3.1511571898313973
6.825 3.1520188955237645
6.8255 3.1528185834413582
6.826 3.15356876499708
6.8265 3.154328481713473
6.827 3.1552049982162123
6.8275 3.1563862263883644
6.828 3.1582128708302184
6.8285 3.1613174449026404
6.829 3.1669762840885225
6.8295 3.17797475115045
6.83 3.2006789064916896
6.8305 3.248258560161992
6.831 3.3392746848223736
6.8315 3.4786109375528023
6.832 3.6325383493183265
6.8325 3.7447416534004985
6.833 3.7778037166283456
6.8335 3.7247921484254443
6.834 3.6040078097019412
6.8345 3.4566431460549447
6.835 3.3297438538532402
6.8355 3.246713387693272
6.836 3.202189229432169
6.8365 3.180774031801346
6.837 3.1707640068036573
6.8375 3.165932753284543
6.838 3.1634347156490756
6.8385 3.1620196492872106
6.839 3.1611214598961324
6.8395 3.1604747856282662
6.84 3.1599536922236497
6.8405 3.159513361767938
6.841 3.1591453210941234
6.8415 3.1588648037353932
6.842 3.158698727476902
6.8425 3.1586776399810157
6.843 3.15882105186295
6.8435 3.159096226028601
6.844 3.159330843748596
6.8445 3.159172809332243
6.845 3.1581794940443126
6.8455 3.1560635923900007
6.846 3.152898675863759
6.8465 3.1490967199825066
6.847 3.145190967170282
6.8475 3.141582595152122
6.848 3.1384454839172102
6.8485 3.1357727560865785
6.849 3.1334846735185815
6.8495 3.13150320003158
6.85 3.1297837438410676
6.8505 3.128323872676739
6.851 3.127129703550618
6.8515 3.1262200247210385
6.852 3.125611888532906
6.8525 3.1253342243990554
6.853 3.125411893611413
6.8535 3.1258465402991034
6.854 3.1265697363774025
6.8545 3.1273742474485156
6.855 3.1278886164599085
6.8555 3.1276759431960732
6.856 3.1264287214883444
6.8565 3.1241435023295017
6.857 3.121074482870628
6.8575 3.117568296307028
6.858 3.1139404293834856
6.8585 3.110423641768512
6.859 3.1071622621066544
6.8595 3.1042110409003767
6.86 3.101541381158037
6.8605 3.099092431747798
6.861 3.0968047296166867
6.8615 3.094644087464787
6.862 3.092594976075712
6.8625 3.0906583143905566
6.863 3.0889051160230574
6.8635 3.0874397055887224
6.864 3.0867042725059415
6.8645 3.0869030625712215
6.865 3.088484472858709
6.8655 3.091877161073625
6.866 3.097185439387295
6.8665 3.1037237869413543
6.867 3.1096768665779324
6.8675 3.1125461840163764
6.868 3.110497111538556
6.8685 3.1037358382428595
6.869 3.0945368270268956
6.8695 3.0856130427160346
6.87 3.0786166415645413
6.8705 3.0738484138318602
6.871 3.070858482057134
6.8715 3.0690438538868525
6.872 3.0679193205988193
6.8725 3.06717603796736
6.873 3.0666398687657415
6.8735 3.066230190420936
6.874 3.0659330212327047
6.8745 3.0658041895523587
6.875 3.0659750137802098
6.8755 3.0666766100619958
6.876 3.0682567066038535
6.8765 3.071180650682689
6.877 3.0758732673609357
6.8775 3.082369057878325
6.878 3.0898292774341263
6.8785 3.0964110064444563
6.879 3.099966425149664
6.8795 3.099258151084455
6.88 3.094704601678653
6.8805 3.0879885718752353
6.881 3.080997520372601
6.8815 3.075012087778636
6.882 3.0705361479679345
6.8825 3.067513225631738
6.883 3.065623989653976
6.8835 3.0645261602543608
6.884 3.0639279937943487
6.8845 3.0636335132779964
6.885 3.0635111519147378
6.8855 3.0634835211652254
6.886 3.0635181871218107
6.8865 3.063615570489868
6.887 3.0638036335396412
6.8875 3.0641423934350547
6.888 3.06470670964863
6.8885 3.0655623201350517
6.889 3.0667410258236485
6.8895 3.068221150592003
6.89 3.0699235416828055
6.8905 3.071698315329164
6.891 3.073352814526113
6.8915 3.0747171524354497
6.892 3.075707289000351
6.8925 3.0763335806231487
6.893 3.076669699879095
6.8935 3.0768335447603006
6.894 3.07697167543398
6.8945 3.0772089842769086
6.895 3.077658294310729
6.8955 3.0784031085595975
6.896 3.0794458366665056
6.8965 3.0805821256302837
6.897 3.081354601325862
6.8975 3.081196234625156
6.898 3.0797480936448123
6.8985 3.077163381214983
6.899 3.0740960595015148
6.8995 3.0713373101530665
6.9 3.069410965232689
6.9005 3.068452539896062
6.901 3.0683481959347665
6.9015 3.068890402733257
6.902 3.0698767637565547
6.9025 3.071153687244604
6.903 3.072619432142127
6.9035 3.0742296255772077
6.904 3.0759986829714814
6.9045 3.078014933221822
6.905 3.0804781853326775
6.9055 3.083776983539276
6.906 3.0885993421469005
6.9065 3.096066389888649
6.907 3.1077434030911038
6.9075 3.125323800973015
6.908 3.149735529052914
6.9085 3.1796778342879817
6.909 3.210076786160637
6.9095 3.232286321313853
6.91 3.2375354729786308
6.9105 3.2229844910797274
6.911 3.19452534944669
6.9115 3.162670011161066
6.912 3.1357633004282564
6.9125 3.1167961445971786
6.913 3.1049279605439546
6.9135 3.0980318770794257
6.914 3.0942095520949104
6.9145 3.092183016030533
6.915 3.0912125132644848
6.9155 3.0909160072081567
6.916 3.09114543315314
6.9165 3.0919505929523767
6.917 3.0936038677342834
6.9175 3.096750844630047
6.918 3.1026192993738606
6.9185 3.1131781453962466
6.919 3.130737235327607
6.9195 3.156280495403851
6.92 3.186764094001714
6.9205 3.214017810404795
6.921 3.2283194895856235
6.9215 3.2247026148243974
6.922 3.205914670166835
6.9225 3.1797000227750543
6.923 3.1535867869620366
6.9235 3.131664534672608
6.924 3.1147382926468934
6.9245 3.1018945265756654
6.925 3.091884431234841
6.9255 3.0836985442954257
6.926 3.076710326690967
6.9265 3.0706093089467403
6.927 3.0652781125361104
6.9275 3.060673255845672
6.928 3.056731368425326
6.9285 3.0533454296281404
6.929 3.0503722934279454
6.9295 3.0476711138484793
6.93 3.0451350897600387
6.9305 3.042688698131065
6.931 3.0403030412699996
6.9315 3.038026695079437
6.932 3.036001539012058
6.9325 3.0344264390863023
6.933 3.0335180847981063
6.9335 3.033497441860427
6.934 3.034627817176811
6.9345 3.037249686322906
6.935 3.0417528446399436
6.9355 3.0484923281474368
6.936 3.0576078706293126
6.9365 3.0687804697244063
6.937 3.0809199463701775
6.9375 3.091854612469752
6.938 3.0984269623266547
6.9385 3.097665562539368
6.939 3.088509487657542
6.9395 3.0728183476801467
6.94 3.054460736779654
6.9405 3.0373831235742186
6.941 3.023940247491624
6.9415 3.0145189648678246
6.942 3.008288544877309
6.9425 3.0041139278180955
6.943 3.0010898801111763
6.9435 2.9986378431670575
6.944 2.9964308921152716
6.9445 2.9943092487886895
6.945 2.992206475590039
6.9455 2.9901305365945765
6.946 2.988146151319678
6.9465 2.9863935121253347
6.947 2.985145846667675
6.9475 2.984859574120766
6.948 2.986229418739142
6.9485 2.9900921982365434
6.949 2.996988931193763
6.9495 3.006303817600565
6.95 3.0154882343692675
6.9505 3.0205679204038036
6.951 3.018426819236894
6.9515 3.009086766828875
6.952 2.9957163716379975
6.9525 2.9822472402318274
6.953 2.9711861462453575
6.9535 2.9631169429054127
6.954 2.957463732805354
6.9545 2.9533718635035777
6.955 2.9501275190058154
6.9555 2.9472662312837423
6.956 2.944504164838107
6.9565 2.941695339942135
6.957 2.938795332552851
6.9575 2.935832875525496
6.958 2.9329223642909286
6.9585 2.9302887383505682
6.959 2.9283020988700708
6.9595 2.9275509052426214
6.96 2.928840019962796
6.9605 2.93299416510217
6.961 2.940252369983132
6.9615 2.94950181180372
6.962 2.9579968545612596
6.9625 2.962250742082987
6.963 2.9598410273685376
6.9635 2.9508826731599216
6.964 2.9379896201197786
6.9645 2.9247533142129223
6.965 2.913816095006845
6.9655 2.9060619942001056
6.966 2.9010778308589638
6.9665 2.8980187789926566
6.967 2.896142631031423
6.9675 2.8949453146202524
6.968 2.8941168178923435
6.9685 2.8934810856079247
6.969 2.892943023051312
6.9695 2.8924736095535186
6.97 2.892100352856972
6.9705 2.891927626523386
6.971 2.892145086148031
6.9715 2.893078709194147
6.972 2.8952415154439466
6.9725 2.8992890355178487
6.973 2.905776087555213
6.9735 2.914539552780105
6.974 2.924008446382559
6.9745 2.931291561698269
6.975 2.933641195245376
6.9755 2.930291744517299
6.976 2.922856860735405
6.9765 2.914044950138252
6.977 2.906131565062158
6.9775 2.900267095064403
6.978 2.8965750851892986
6.9785 2.8946379353569602
6.979 2.8938985096437504
6.9795 2.8938881380345842
6.98 2.8942778029543694
6.9805 2.8948565792883576
6.981 2.8954969494552953
6.9815 2.8961305641686375
6.982 2.896738124638424
6.9825 2.8973499075890947
6.983 2.8980592877345783
6.9835 2.899039729450487
6.984 2.9005536540490953
6.9845 2.9029330808082525
6.985 2.9065166363240467
6.9855 2.9114814312754076
6.986 2.91758496738841
6.9865 2.9238670314289665
6.987 2.928560829926025
6.9875 2.9297373503926307
6.988 2.9265772166602444
6.9885 2.9201505777852814
6.989 2.9126632722709784
6.9895 2.9060439215332243
6.99 2.901188161885936
6.9905 2.8981127267777405
6.991 2.8964090318016558
6.9915 2.8956154316910476
6.992 2.8953686398295195
6.9925 2.895423758377743
6.993 2.8956258910158033
6.9935 2.8958886740798127
6.994 2.8961748184996283
6.9945 2.896493104745111
6.995 2.896925536760537
6.9955 2.897663875188303
6.996 2.8990698125509278
6.9965 2.9017486795679686
6.997 2.906538133900505
6.9975 2.914261016790044
6.998 2.9250979610750347
6.9985 2.93781486483467
6.999 2.949500123461262
6.9995 2.9565087749501613
7.0 2.9563967697771654
7.0005 2.9494443198668643
7.001 2.9383887190496845
7.0015 2.9267072064523765
7.002 2.916911847965612
7.0025 2.909997754723892
7.003 2.9058170357587914
7.0035 2.903719164550588
7.004 2.903013227487018
7.0045 2.903166697590094
7.005 2.9038285999351574
7.0055 2.9047975294213755
7.006 2.9059610644907083
7.0065 2.907292561959662
7.007 2.908810264292211
7.0075 2.9106048020928776
7.008 2.9128233090388482
7.0085 2.9157137859311275
7.009 2.919615839749464
7.0095 2.924906512619633
7.01 2.931795144261291
7.0105 2.939965732029587
7.011 2.9482369165467555
7.0115 2.954511992934994
7.012 2.956548506314772
7.0125 2.953404276367718
7.013 2.946318524891267
7.0135 2.937859096155816
7.014 2.93023169982471
7.0145 2.9243823052295363
7.015 2.9202750259843873
7.0155 2.9175055704473705
7.016 2.915660545196391
7.0165 2.9144446167267857
7.017 2.9136566602119673
7.0175 2.9131742414852093
7.018 2.912934352758561
7.0185 2.9129153407085004
7.019 2.913140375890305
7.0195 2.913681663465865
7.02 2.9146655027462893
7.0205 2.9162688060661788
7.021 2.9186695405177074
7.0215 2.9219092886659785
7.022 2.92568097751212
7.0225 2.929208506104641
7.023 2.931486028147604
7.0235 2.9317363650960955
7.024 2.929682382653298
7.0245 2.925515023017126
7.025 2.9197605333267633
7.0255 2.9132058533639986
7.026 2.906692859320075
7.0265 2.9008387872171424
7.027 2.8958974747305755
7.0275 2.891838489051353
7.028 2.888486430509553
7.0285 2.8856661828241856
7.029 2.8832404176340587
7.0295 2.881133087606524
7.03 2.879320760102659
7.0305 2.8778197271381023
7.031 2.87670976269487
7.0315 2.8761337096875197
7.032 2.8763360195608856
7.0325 2.8776934814116624
7.033 2.880688918030084
7.0335 2.885735213773658
7.034 2.8927864839973028
7.0345 2.900890644699472
7.035 2.9081881936392415
7.0355 2.912595384993627
7.036 2.912845793679895
7.0365 2.9090854536235353
7.037 2.9026265195468843
7.0375 2.895220705235528
7.038 2.8883397612069315
7.0385 2.882851201928058
7.039 2.879033261826426
7.0395 2.876762993591476
7.04 2.8757289525885144
7.0405 2.8755851557025602
7.041 2.8760553037780587
7.0415 2.8769376814818193
7.042 2.8781146196023437
7.0425 2.8795144598848514
7.043 2.8811154542248305
7.0435 2.8829237946851665
7.044 2.884978745767728
7.0445 2.8873501581314924
7.045 2.890122629450418
7.0455 2.8933700140436036
7.046 2.897084696811109
7.0465 2.901075747935958
7.047 2.904923157131271
7.0475 2.908022067694657
7.048 2.9097993930994948
7.0485 2.9100248473197157
7.049 2.908961291241618
7.0495 2.907240211194458
7.05 2.9055283153102875
7.0505 2.9042592926087485
7.051 2.903567084733324
7.0515 2.903396728406551
7.052 2.9036225763690497
7.0525 2.904118643959289
7.053 2.904803637694834
7.0535 2.9056234827021816
7.054 2.906549395009212
7.0545 2.907576202323898
7.055 2.9087162713053614
7.0555 2.9100108181986775
7.056 2.911540814392093
7.0565 2.913428303588865
7.057 2.915834764818828
7.0575 2.9189147459285563
7.058 2.9227494037443487
7.0585 2.927200015436763
7.059 2.931805073949099
7.0595 2.935802102318539
7.06 2.9383912331109423
7.0605 2.939108917243634
7.061 2.9380643501045354
7.0615 2.9358165682908135
7.062 2.9330763686728742
7.0625 2.930447890053107
7.063 2.9282948188279176
7.0635 2.9267729494952546
7.064 2.925910841504872
7.0645 2.925680979723082
7.065 2.926023558433779
7.0655 2.926860963278618
7.066 2.9281029845162
7.0665 2.9296833873756247
7.067 2.9315681210620044
7.0675 2.9337561869116042
7.068 2.936284672711367
7.0685 2.9392240101729774
7.069 2.9426636800929975
7.0695 2.9467045976418413
7.07 2.9514034320244003
7.0705 2.9567003081381893
7.071 2.9623539398894865
7.0715 2.96792475437885
7.072 2.972854701533767
7.0725 2.9766344840292236
7.073 2.9790495676561184
7.0735 2.9803413651054234
7.074 2.9811091718761995
7.0745 2.981974043289674
7.075 2.983314067449233
7.0755 2.9852384882017793
7.076 2.987692550921248
7.0765 2.9905777617534737
7.077 2.993796644099322
7.0775 2.9972803048561927
7.078 3.0009759665317786
7.0785 3.0048518994042714
7.079 3.008897368544667
7.0795 3.013126908061861
7.08 3.017566624669203
7.0805 3.022249062371027
7.081 3.027193778051717
7.0815 3.0323849273560155
7.082 3.03773454217857
7.0825 3.043029619742872
7.083 3.047961192847853
7.0835 3.0521985250847647
7.084 3.0555184210665063
7.0845 3.0578883389358387
7.085 3.059481295115991
7.0855 3.0605999318406516
7.086 3.061579218768233
7.0865 3.062678799906389
7.087 3.0640496587628325
7.0875 3.0657167301259927
7.088 3.0676351930686137
7.0885 3.0697394965289826
7.089 3.0719517207620486
7.0895 3.0742134364557794
7.09 3.07648363669366
7.0905 3.078750832393621
7.091 3.081030592642322
7.0915 3.0833590804422046
7.092 3.0857957206144624
7.0925 3.08842021083452
7.093 3.091344404520794
7.0935 3.094702079494682
7.094 3.098626373984673
7.0945 3.1031743405704573
7.095 3.108190928932493
7.0955 3.113219328809678
7.096 3.1175762941730047
7.0965 3.120627786323902
7.097 3.1221042445069385
7.0975 3.122146143043879
7.098 3.121194498129129
7.0985 3.1197716969267573
7.099 3.118353726354644
7.0995 3.11726683847636
7.1 3.116676310795504
7.1005 3.1165980529676665
7.101 3.116969893065577
7.1015 3.1177018459354064
7.102 3.1187085135947425
7.1025 3.119924957496573
7.103 3.121309854722999
7.1035 3.1228569606319665
7.104 3.124585701660666
7.1045 3.1265550736847745
7.105 3.1288575179006974
7.1055 3.131611200184472
7.106 3.134944296716937
7.1065 3.138955156874819
7.107 3.1436120306719006
7.1075 3.1486193807570677
7.108 3.153348004058153
7.1085 3.1569913512784824
7.109 3.158944707791716
7.1095 3.1591735458714583
7.11 3.1581760220105997
7.1105 3.156647065081901
7.111 3.155138775322441
7.1115 3.1539663852861173
7.112 3.153256083407414
7.1125 3.1530227418817
7.113 3.153239568031986
7.1135 3.153870265971233
7.114 3.1548743798210213
7.1145 3.1562222525150174
7.115 3.1578831183682547
7.1155 3.159825732118608
7.116 3.1620178022200482
7.1165 3.164405805886246
7.117 3.1668925843153604
7.1175 3.1693308640603712
7.118 3.17154422944395
7.1185 3.1733934078005115
7.119 3.174828928920621
7.1195 3.175869205899091
7.12 3.1765504839869747
7.1205 3.1768854886775104
7.121 3.1768742558946697
7.1215 3.176524252701122
7.122 3.1758742300347462
7.1225 3.175004828344764
7.123 3.1740187065262715
7.1235 3.17300976545972
7.124 3.1720404121981405
7.1245 3.171161154119189
7.125 3.1704029565662255
7.1255 3.169788655646614
7.126 3.169334077076214
7.1265 3.1690624746088085
7.127 3.168993860313761
7.1275 3.1691457306360116
7.128 3.1695453102960345
7.1285 3.1702106006408863
7.129 3.171165625937795
7.1295 3.172389999446888
7.13 3.1737729583934984
7.1305 3.175027192451684
7.131 3.1756823612576985
7.1315 3.1752340903712453
7.132 3.1734879539967222
7.1325 3.1707576160982134
7.133 3.167691728816833
7.1335 3.16485847759878
7.134 3.162515868579457
7.1345 3.1606452411369412
7.135 3.1591179114269954
7.1355 3.157808548008483
7.136 3.156635185908269
7.1365 3.155554998731909
7.137 3.1545577106459595
7.1375 3.153657515583906
7.138 3.152891298371917
7.1385 3.1523214893636693
7.139 3.1520412870866243
7.1395 3.15218584116701
7.14 3.1529375331461837
7.1405 3.154515090183499
7.141 3.157038697446395
7.1415 3.16028641790757
7.142 3.163521114332714
7.1425 3.1658474551013915
7.143 3.166868367887459
7.1435 3.1668431619373587
7.144 3.166154248738299
7.1445 3.1649402536894664
7.145 3.1632510250214905
7.1455 3.1613029622782767
7.146 3.159426640117874
7.1465 3.1578725715844476
7.147 3.156725414183007
7.1475 3.1559274311589673
7.148 3.155378858393072
7.1485 3.154983598371067
7.149 3.154684242044115
7.1495 3.154449302682335
7.15 3.154285962367294
7.1505 3.1542246829041956
7.151 3.1543118812333164
7.1515 3.1546051161111075
7.152 3.1551632962409615
7.1525 3.1560423882751634
7.153 3.1572760398463506
7.1535 3.1588042735484825
7.154 3.1603610448953257
7.1545 3.1614774657698392
7.155 3.1616586766144392
7.1555 3.160680727671111
7.156 3.1587079788823607
7.1565 3.156170755204532
7.157 3.153532795089432
7.1575 3.15113024453949
7.158 3.149114238442807
7.1585 3.1474861022414258
7.159 3.1461728575591588
7.1595 3.1450854420992007
7.16 3.1441557914583713
7.1605 3.143346890032505
7.161 3.142654447903314
7.1615 3.1421219853837163
7.162 3.1418551261287098
7.1625 3.142092096563087
7.163 3.1432894087963765
7.1635 3.146298545785837
7.164 3.152522157203811
7.1645 3.1639534020893185
7.165 3.1828008196830693
7.1655 3.210505620728335
7.166 3.2460570795614307
7.1665 3.283956651958749
7.167 3.313396631976464
7.1675 3.322368537011159
7.168 3.3067153603827313
7.1685 3.2742245302121153
7.169 3.2374508044437773
7.1695 3.205444252619592
7.17 3.181921576167688
7.1705 3.1669259325222887
7.171 3.158637052150456
7.1715 3.154836914715161
7.172 3.153748569618018
7.1725 3.1542216497703626
7.173 3.155585472242996
7.1735 3.1574554165307935
7.174 3.159613962559823
7.1745 3.1619324696889946
7.175 3.1643838193269884
7.1755 3.167039628720574
7.176 3.1700596460308867
7.1765 3.17362621958451
7.177 3.1778241051060094
7.1775 3.1825210350160864
7.178 3.187320333740222
7.1785 3.1916567345841136
7.179 3.1950385788508724
7.1795 3.197284435554997
7.18 3.1985919104641782
7.1805 3.199401311750692
7.181 3.2001785179987463
7.1815 3.201245313449914
7.182 3.202760783102737
7.1825 3.2047446071750203
7.183 3.207129862745213
7.1835 3.2097831137979993
7.184 3.2125611582843705
7.1845 3.21540742649323
7.185 3.218452385656863
7.1855 3.2220323744032866
7.186 3.2265741511194266
7.1865 3.232368326498361
7.187 3.239310771658695
7.1875 3.2466825317382737
7.188 3.2531475834544024
7.1885 3.2572246151110074
7.189 3.258035799686666
7.1895 3.2556390060749694
7.19 3.250767122812184
7.1905 3.2445116260064717
7.191 3.2380170116348106
7.1915 3.232194604048355
7.192 3.2275205807236764
7.1925 3.2240864799823603
7.193 3.2217684620114015
7.1935 3.2203638496378657
7.194 3.21968789057233
7.1945 3.219600909405739
7.195 3.2200139461119237
7.1955 3.2208784586944974
7.196 3.222200251797049
7.1965 3.2240394713131293
7.197 3.2265322438528576
7.1975 3.2298801092710283
7.198 3.2342671919334647
7.1985 3.2397717319275605
7.199 3.2462370968612655
7.1995 3.2532364670017655
7.2 3.2601066124525735
7.2005 3.266045307280467
7.201 3.2702577372119803
7.2015 3.272137808138935
7.202 3.2714650711900335
7.2025 3.2685079214063135
7.203 3.263902963766969
7.2035 3.258383296595823
7.204 3.2525934833131904
7.2045 3.247026309374001
7.205 3.2419897012507883
7.2055 3.2375437717681033
7.206 3.23359183889825
7.2065 3.229931671275806
7.207 3.226366681290121
7.2075 3.2227686644368445
7.208 3.2191256939912742
7.2085 3.2155465277416857
7.209 3.2121914007311387
7.2095 3.2092008056488988
7.21 3.2066420889596428
7.2105 3.204524830055738
7.211 3.202812370408016
7.2115 3.2014553756475026
7.212 3.200408303342777
7.2125 3.199661743837333
7.213 3.199266463555227
7.2135 3.1993770445997542
7.214 3.2003393207213433
7.2145 3.2028409032655984
7.215 3.208259831651442
7.2155 3.2192892541366467
7.216 3.240949123083138
7.2165 3.281464952549519
7.217 3.3498595794518957
7.2175 3.443380487709086
7.218 3.531105134419888
7.2185 3.576821844505006
7.219 3.5816517018313823
7.2195 3.5675378020300164
7.22 3.5475406245263885
7.2205 3.5224969824994963
7.221 3.486147527221129
7.2215 3.432456769175931
7.222 3.3671476228747546
7.2225 3.3070997540926674
7.223 3.263125177254353
7.2235 3.2347542544191166
7.224 3.2174456948598626
7.2245 3.207078774585759
7.225 3.200851265549786
7.2255 3.1970473281277014
7.226 3.1946979615255264
7.2265 3.1932824661976555
7.227 3.192515873354295
7.2275 3.192197627376342
7.228 3.192109814442161
7.2285 3.1919696785996168
7.229 3.191500330795253
7.2295 3.190566630848074
7.23 3.189268181833955
7.2305 3.18786766780988
7.231 3.186597953732348
7.2315 3.1854688214841067
7.232 3.1842075933166223
7.2325 3.182401249017116
7.233 3.179829140345695
7.2335 3.1766837085456343
7.234 3.1734586366547335
7.2345 3.1706436805714455
7.235 3.168535606200483
7.2355 3.1672338765180283
7.236 3.1667242350337004
7.2365 3.166899869638949
7.237 3.1675445057041456
7.2375 3.168350105390606
7.238 3.168957195063892
7.2385 3.1689925353793376
7.239 3.1681754501744708
7.2395 3.1664334397124447
7.24 3.1639885628247475
7.2405 3.1613303162536672
7.241 3.1590373969642824
7.2415 3.157553680619473
7.242 3.1569774153150645
7.2425 3.1570434760338584
7.243 3.157342570438094
7.2435 3.1576029420597793
7.244 3.1579684678684012
7.2445 3.158951922704836
7.245 3.160999455123471
7.2455 3.1638624831233804
7.246 3.166099643181213
7.2465 3.1654554986305845
7.247 3.1600605141837415
7.2475 3.149681806533132
7.248 3.1360185296863685
7.2485 3.121725462159948
7.249 3.1089884856482213
7.2495 3.098809714782697
7.25 3.091147157322749
7.2505 3.0854301619428997
7.251 3.081000312825023
7.2515 3.0773032843418617
7.252 3.0739574229292463
7.2525 3.070753551059238
7.253 3.0676079256270024
7.2535 3.0645238033648505
7.254 3.0615500662796924
7.2545 3.05877857435319
7.255 3.056350796852425
7.2555 3.0544717572339186
7.256 3.0534391356361335
7.2565 3.053632828777732
7.257 3.0554413679213335
7.2575 3.059049227648308
7.258 3.064092002173756
7.2585 3.0693346732261597
7.259 3.072694665111281
7.2595 3.0720112451883432
7.26 3.0664254169164087
7.2605 3.0571582062865224
7.261 3.0466942337107925
7.2615 3.0371555860278603
7.262 3.0294663047537815
7.2625 3.0235742589911085
7.263 3.019017899458224
7.2635 3.0153067522818953
7.264 3.012054613630192
7.2645 3.009007919870956
7.265 3.0060222345171583
7.2655 3.0030395218450865
7.266 3.000070794825578
7.2665 2.9971848183336673
7.267 2.994507649899435
7.2675 2.992231242637307
7.268 2.99062364814234
7.2685 2.9900095928753005
7.269 2.990695526854979
7.2695 2.992785856763571
7.27 2.995943968913253
7.2705 2.999283314044189
7.271 3.0015148334911457
7.2715 3.001461077791279
7.272 2.9986795917300677
7.2725 2.993690801628895
7.273 2.987638569370257
7.2735 2.9816859918860663
7.274 2.9766205843939764
7.2745 2.97280260283529
7.275 2.970255267509125
7.2755 2.9687633342587025
7.276 2.968017134905314
7.2765 2.9677254998858116
7.277 2.967672587950564
7.2775 2.967739004906556
7.278 2.967894895304606
7.2785 2.9682345680815
7.279 2.969006011653083
7.2795 2.970691551143463
7.28 2.974096496501681
7.2805 2.9804126938702504
7.281 2.9909777871168464
7.2815 3.0064416900888835
7.282 3.0253784401232204
7.2825 3.043345584554877
7.283 3.0540061782916093
7.2835 3.052519261154864
7.284 3.0390978378169047
7.2845 3.0194596114712917
7.285 3.0008384841175237
7.2855 2.9873898763123323
7.286 2.979397694822146
7.2865 2.9754006380179296
7.287 2.973869492959124
7.2875 2.973727723350966
7.288 2.974284011954416
7.2885 2.9751215458440603
7.289 2.9760051683420743
7.2895 2.9768326026020704
7.29 2.97761935772576
7.2905 2.9784952050549576
7.291 2.9797266014834056
7.2915 2.9817692895630996
7.292 2.985314017651974
7.2925 2.9912076217352217
7.293 3.0000375180215615
7.2935 3.0112855190353764
7.294 3.0226568884035254
7.2945 3.0307277576170177
7.295 3.032921224510967
7.2955 3.029103725098481
7.296 3.021414319185868
7.2965 3.0128947153210968
7.297 3.005866515740059
7.2975 3.001203845065315
7.298 2.9986855415911053
7.2985 2.9976359346428003
7.299 2.9974147048836963
7.2995 2.9975874667134645
7.3 2.997936960379451
7.3005 2.998411830974871
7.301 2.9990752835951584
7.3015 3.000077352083621
7.302 3.0016333141800997
7.3025 3.0040009493892965
7.303 3.007426580742785
7.3035 3.0120277576479504
7.304 3.0176621039495766
7.3045 3.023848797100441
7.305 3.029768342758662
7.3055 3.034399306045267
7.306 3.0369124405898402
7.3065 3.037134622209222
7.307 3.0357047520741895
7.3075 3.033677588037226
7.308 3.0319632219961976
7.3085 3.0309977360620026
7.309 3.0307884418182924
7.3095 3.0311250885797696
7.31 3.0317669782365586
7.3105 3.0325178748080086
7.311 3.033246079041059
7.3115 3.0338843697903437
7.312 3.03440485637264
7.3125 3.034808651379847
7.313 3.0351005449081336
7.3135 3.0352856503825185
7.314 3.0353583643133097
7.3145 3.035302908258889
7.315 3.0350968903352564
7.3155 3.034735311812663
7.316 3.034232367335446
7.3165 3.033636030414576
7.317 3.033006447369673
7.3175 3.0324180265012
7.318 3.0319268229403837
7.3185 3.0315663867042337
7.319 3.031355659075488
7.3195 3.031308929151659
7.32 3.0314340166796727
7.3205 3.0317404064331663
7.321 3.032234627080258
7.3215 3.0329173680508967
7.322 3.0337719168804282
7.3225 3.034759942284256
7.323 3.0358328578531006
7.3235 3.0369434997333373
7.324 3.03808193576256
7.3245 3.0392687887315697
7.325 3.0405169551926994
7.3255 3.041776235336788
7.326 3.042938098065984
7.3265 3.043929837196223
7.327 3.044786597633572
7.3275 3.0456376762190525
7.328 3.046614217819905
7.3285 3.0477780854694965
7.329 3.0491121360177695
7.3295 3.0505643036025054
7.33 3.0521022808486054
7.3305 3.053727232914418
7.331 3.0554338470741476
7.3315 3.0571914045969253
7.332 3.0589315697704054
7.3325 3.060587493261644
7.333 3.062111959833403
7.3335 3.06349125571795
7.334 3.064715976322206
7.3345 3.0657696622232775
7.335 3.0666134451503977
7.3355 3.0672073773737862
7.336 3.0675305470825736
7.3365 3.0675982123852785
7.337 3.0674657866132753
7.3375 3.0672051444600745
7.338 3.0668862993616193
7.3385 3.0665657805123727
7.339 3.0662798291139106
7.3395 3.066054442821817
7.34 3.065895787950555
7.3405 3.065795518175803
7.341 3.065719484154301
7.3415 3.065619508495355
7.342 3.065433899169544
7.3425 3.0651052468526467
7.343 3.0645965958324366
7.3435 3.063882373246085
7.344 3.062953590804205
7.3445 3.061805703561846
7.345 3.0604484794385565
7.3455 3.05890727716402
7.346 3.0572139163544874
7.3465 3.0554073437220497
7.347 3.0535186043784117
7.3475 3.0515864390963765
7.348 3.0496527640784192
7.3485 3.0477748089241823
7.349 3.0460225978947415
7.3495 3.0444822561156792
7.35 3.043241562889521
7.3505 3.042371390843594
7.351 3.0419089175153013
7.3515 3.04183534429984
7.352 3.042065869212915
7.3525 3.0424595294510643
7.353 3.0427980802458228
7.3535 3.042769652948162
7.354 3.0420008303269954
7.3545 3.0402272932356516
7.355 3.037477971969804
7.3555 3.0340876037949593
7.356 3.0305159366474888
7.3565 3.0271414091335656
7.357 3.0241824004142908
7.3575 3.021737215280571
7.358 3.0198357263241027
7.3585 3.01846321956359
7.359 3.0175552843072024
7.3595 3.017022435904285
7.36 3.0167781809511576
7.3605 3.0167494125505607
7.361 3.0168867216099367
7.3615 3.0171458357346195
7.362 3.0175096611647545
7.3625 3.0179704367557454
7.363 3.0185491004114366
7.3635 3.0192929273533258
7.364 3.0202815024374443
7.3645 3.0216222669917796
7.365 3.023463953062161
7.3655 3.0259683222121145
7.366 3.029247952393461
7.3665 3.0332717321127793
7.367 3.0377552597669224
7.3675 3.0421000796426823
7.368 3.0454336452920865
7.3685 3.046773095455131
7.369 3.045345976275189
7.3695 3.041078403516967
7.37 3.0348975651768333
7.3705 3.0282283234780385
7.371 3.0222152615094364
7.3715 3.0173042944840622
7.372 3.0134315821348467
7.3725 3.010354115443305
7.373 3.007841285850552
7.3735 3.005751776633974
7.374 3.004019362674488
7.3745 3.002647913505423
7.375 3.0016427092211364
7.3755 3.0009740445615423
7.376 3.000546910045638
7.3765 3.000245742661005
7.377 3.0000497545957385
7.3775 3.0000982108395435
7.378 3.000590370920823
7.3785 3.0015819009564586
7.379 3.0029053253110485
7.3795 3.004298044936596
7.38 3.005619785246508
7.3805 3.0069897175064364
7.381 3.008743274226256
7.3815 3.011422612207075
7.382 3.0157996285735456
7.3825 3.0230172609323196
7.383 3.034778569660646
7.3835 3.0532314365869775
7.384 3.0797623572162065
7.3845 3.1126782329233125
7.385 3.1468666465418087
7.3855 3.1772501345164104
7.386 3.201841289933074
7.3865 3.2213045440372694
7.387 3.2372263054677193
7.3875 3.250903044066459
7.388 3.2626560088357808
7.3885 3.271667215044787
7.389 3.2766924276403673
7.3895 3.2773501301464085
7.39 3.2746316693312147
7.3905 3.270176138792885
7.391 3.2652973390047313
7.3915 3.2606702377478447
7.392 3.2565163782729885
7.3925 3.2528888538965086
7.393 3.2498558808645646
7.3935 3.247550265525013
7.394 3.2461065480632216
7.3945 3.2456798814425847
7.395 3.246500919974012
7.3955 3.249027425065319
7.396 3.2540377880505504
7.3965 3.2625738138190146
7.397 3.275516606021861
7.3975 3.2927114317786694
7.398 3.3118927898801376
7.3985 3.3282983990875996
7.399 3.3348600474140477
7.3995 3.321620934109503
7.4 3.277266542636398
7.4005 3.1994992729639042
7.401 3.1066671766253284
7.4015 3.026360734704258
7.402 2.972115243209866
7.4025 2.940696085090159
7.403 2.9235189743253516
7.4035 2.913841483753102
7.404 2.9078290156207425
7.4045 2.9035873185070633
7.405 2.9002315477007707
7.4055 2.8973729042666205
7.406 2.8948591473235785
7.4065 2.8926704560550727
7.407 2.890866033016878
7.4075 2.8895751741897184
7.408 2.888959466744656
7.4085 2.8891697360736623
7.409 2.890235744289771
7.4095 2.891865772364862
7.41 2.8932878964430584
7.4105 2.8934403597808975
7.411 2.891632919455316
7.4115 2.8880798507363385
7.412 2.883715993212925
7.4125 2.879531831796185
7.413 2.8760919955091735
7.4135 2.873530942792647
7.414 2.871738025257611
7.4145 2.8705260177768794
7.415 2.869715568719065
7.4155 2.869173815297205
7.416 2.8688301151075057
7.4165 2.8686765760741073
7.417 2.8687904200765297
7.4175 2.8693841106497873
7.418 2.8709255833884013
7.4185 2.87432987706345
7.419 2.881240469777878
7.4195 2.8940996333409634
7.42 2.915415429347415
7.4205 2.945903947598377
7.421 2.982606170996669
7.4215 3.018517053354919
7.422 3.0425727563086697
7.4225 3.041009385717989
7.423 3.008169334191357
7.4235 2.958043614146761
7.424 2.913307563674489
7.4245 2.884805476993047
7.425 2.869989868464711
7.4255 2.8628138360442135
7.426 2.8591179643178632
7.4265 2.856857274617229
7.427 2.855144639900824
7.4275 2.853599991889202
7.428 2.852067345345854
7.4285 2.8504833513451144
7.429 2.8488400983939597
7.4295 2.8471714217007316
7.43 2.845572011574446
7.4305 2.844241491757983
7.431 2.8435897634284677
7.4315 2.8444330037407353
7.432 2.848301231383579
7.4325 2.857537693946452
7.433 2.874347403688822
7.4335 2.8981635981980753
7.434 2.9232237601875886
7.4345 2.940089760511005
7.435 2.9412269447592427
7.4355 2.925656694459822
7.436 2.8990045275001206
7.4365 2.869854393648194
7.437 2.845068250857959
7.4375 2.8272561999816146
7.438 2.8155602356938187
7.4385 2.807975080708524
7.439 2.8028078532088037
7.4395 2.79901144944911
7.44 2.796009440222245
7.4405 2.7934903289573265
7.441 2.791302822032553
7.4415 2.7893847511095737
7.442 2.7877522395719287
7.4425 2.7865111347947957
7.443 2.7858953570966554
7.4435 2.7863867590662386
7.444 2.7889066713740176
7.4445 2.7950862741637073
7.445 2.8073594907378263
7.4455 2.8280414193521013
7.446 2.856414141988302
7.4465 2.885455487451874
7.447 2.903342428990981
7.4475 2.9012663134881853
7.448 2.8799661317565564
7.4485 2.8486145112134613
7.449 2.818256110733649
7.4495 2.7955939722654977
7.45 2.7815187593890487
7.4505 2.773686610040495
7.451 2.769392504868052
7.4515 2.766781457280735
7.452 2.76484539781982
7.4525 2.7631047713260743
7.453 2.761352624417353
7.4535 2.7595189947119776
7.454 2.757620365335751
7.4545 2.7557484595390536
7.455 2.7541219618557244
7.4555 2.7532441985628155
7.456 2.7543215418366414
7.4565 2.760145205638847
7.457 2.776558526820394
7.4575 2.813373017933869
7.458 2.8809086878947854
7.4585 2.977622347148908
7.459 3.074864274875348
7.4595 3.122879899165979
7.46 3.0893328382525
7.4605 2.9926638437551345
7.461 2.88583839599609
7.4615 2.8081181557231636
7.462 2.764715733083979
7.4625 2.7439178115084326
7.463 2.734506224562165
7.4635 2.730062610344892
7.464 2.7275779089554026
7.4645 2.7257499642225715
7.465 2.724017639745319
7.4655 2.7221558772055063
7.466 2.7201001519205557
7.4665 2.717878937782575
7.467 2.7156202735686756
7.4675 2.7135672558616557
7.468 2.71223275382457
7.4685 2.7127246897003436
7.469 2.7173701843394005
7.4695 2.7302841899586694
7.47 2.7566336384666874
7.4705 2.7987651166652716
7.471 2.8501253568599774
7.4715 2.8931071088856504
7.472 2.906708570335913
7.4725 2.881468674517122
7.473 2.82896715510559
7.4735 2.772899458354595
7.474 2.7305139766510065
7.4745 2.705009857807071
7.475 2.6915678055431416
7.4755 2.684703839997016
7.476 2.680924455972492
7.4765 2.678464403011019
7.477 2.6765133584678837
7.4775 2.674698665113726
7.478 2.672858185829276
7.4785 2.670943672050961
7.479 2.668987666042205
7.4795 2.6671283853339522
7.48 2.665654802948521
7.4805 2.665177777109519
7.481 2.666956705384366
7.4815 2.6734265587865265
7.482 2.68856458653634
7.4825 2.7167470271477905
7.483 2.7583937838079633
7.4835 2.8043284145926615
7.484 2.8366773438030934
7.4845 2.8401095631830655
7.485 2.813015239024243
7.4855 2.7672385365917824
7.486 2.7192965109889817
7.4865 2.681107160328998
7.487 2.656068803818827
7.4875 2.641515040681546
7.488 2.633302687147011
7.4885 2.6283248233047596
7.489 2.6248146192296593
7.4895 2.6218978762303466
7.49 2.6191703624889895
7.4905 2.6164509155737283
7.491 2.613690053995694
7.4915 2.6109295199750653
7.492 2.6083213150559663
7.4925 2.606184059234825
7.493 2.6052291794072238
7.4935 2.607039545431255
7.494 2.6151322782816786
7.4945 2.636843514415273
7.495 2.6852074412264093
7.4955 2.776815919890841
7.496 2.9191604899704844
7.4965 3.0905410464470533
7.497 3.23739878492463
7.4975 3.304557891435379
7.498 3.2674510503680603
7.4985 3.1399255631231897
7.499 2.968288016628027
7.4995 2.8092866684774256
7.5 2.696973661898899
7.5005 2.631952864290642
7.501 2.5986690296488204
7.5015 2.582519985824578
7.502 2.5746362587207186
7.5025 2.570537919654492
7.503 2.568138895218868
7.5035 2.566483092116873
7.504 2.5651257670424554
7.5045 2.5638606471515937
7.505 2.5625961181151338
7.5055 2.5613323664711336
7.506 2.56014771099366
7.5065 2.559247352941175
7.507 2.5589971902987747
7.5075 2.5600556208582033
7.508 2.563481799574995
7.5085 2.570835637112949
7.509 2.5839916159552443
7.5095 2.604408517820011
7.51 2.6318065233517727
7.5105 2.6630920062710635
7.511 2.693000510843569
7.5115 2.716557781455008
7.512 2.7315608057148646
7.5125 2.7391303966602285
7.513 2.7425491575083916
7.5135 2.7457432380159146
7.514 2.7524574803160613
7.5145 2.766223326590903
7.515 2.7903341935244415
7.5155 2.827273563202822
7.516 2.8770955185245564
7.5165 2.9354505756389946
7.517 2.9929488981057952
7.5175 3.0367339445397024
7.518 3.0550237533046003
7.5185 3.041088711978742
7.519 2.9957266418785613
7.5195 2.926418020748515
7.52 2.8451184011700343
7.5205 2.764805770748228
7.521 2.695388470341297
7.5215 2.6419987214096627
7.522 2.605018936840337
7.5225 2.581520973095004
7.523 2.56751660971129
7.5235 2.55957944249623
7.524 2.555350907350804
7.5245 2.553398422705997
7.525 2.5528977603913363
7.5255 2.5533703951940074
7.526 2.5544988883011124
7.5265 2.5560729088366534
7.527 2.5579584143324903
7.5275 2.560091159999611
7.528 2.5624785557132634
7.5285 2.565179489472217
7.529 2.5683069962239395
7.5295 2.571967639438536
7.53 2.5762062617899764
7.5305 2.5809711186380087
7.531 2.586164172153306
7.5315 2.591773377505482
7.532 2.59802873942457
7.5325 2.605401385737271
7.533 2.6143640009454066
7.5335 2.6251064042694976
7.534 2.637612212381028
7.5345 2.6522021007978784
7.535 2.670192807157698
7.5355 2.6941728132476515
7.536 2.7275102342843818
7.5365 2.7731439466983714
7.537 2.831972760703567
7.5375 2.901349389156059
7.538 2.974493410543519
7.5385 3.04170491774467
7.539 3.0925337363740395
7.5395 3.118130827162923
7.54 3.113478513446842
7.5405 3.0787551025157702
7.541 3.0201376508750686
7.5415 2.948359587542364
7.542 2.8749046793343043
7.5425 2.8085128316046424
7.543 2.7536694382483295
7.5435 2.7116581739869803
7.544 2.6818682376636476
7.5445 2.662485845414543
7.545 2.651134262704976
7.5455 2.645457939636395
7.546 2.6435991819756195
7.5465 2.6442970485969104
7.547 2.646787571037037
7.5475 2.6506458731858737
7.548 2.655653843963159
7.5485 2.6616652370284255
7.549 2.6684660369081294
7.5495 2.675657256082835
7.55 2.6826432205579165
7.5505 2.6887567522508737
7.551 2.6934838447899887
7.5515 2.696607831519777
7.552 2.6981358134940363
7.5525 2.698248057960929
7.553 2.6973384224378725
7.5535 2.6959798265728034
7.554 2.694766719721552
7.5545 2.6941063419138507
7.555 2.69418808521531
7.5555 2.695062136795312
7.556 2.696715928477892
7.5565 2.6991373088964385
7.557 2.702322334298615
7.5575 2.706288124409837
7.558 2.7110976601476837
7.5585 2.716914943871731
7.559 2.724049705249631
7.5595 2.732993408615786
7.56 2.7443888007847344
7.5605 2.7589419329520704
7.561 2.7772061345733663
7.5615 2.7991791270470836
7.562 2.823713361474648
7.5625 2.8481057248595283
7.563 2.8683247263877822
7.5635 2.8801492379653366
7.564 2.881015454508465
7.5645 2.8715289756854085
7.565 2.8552505331910902
7.5655 2.836672445620022
7.566 2.8191742872890986
7.5665 2.8043611079003226
7.567 2.7926266558758117
7.5675 2.783869565908563
7.568 2.7778051083140403
7.5685 2.774044254405019
7.569 2.7721423066973907
7.5695 2.771619560443754
7.57 2.7720806444301056
7.5705 2.773277801737197
7.571 2.7751308054402353
7.5715 2.7776639781479195
7.572 2.7808538245677292
7.5725 2.7844077391542568
7.573 2.787681644907514
7.5735 2.7900182482079776
7.574 2.791248788611612
7.5745 2.7918023371023013
7.575 2.792298968140316
7.5755 2.793136186627268
7.576 2.7943817186879842
7.5765 2.7959206525166573
7.577 2.797643213435779
7.5775 2.7995405395243482
7.578 2.801691234766259
7.5785 2.8041852532801945
7.579 2.8070777096010326
7.5795 2.81039517333227
7.58 2.8141774222848506
7.5805 2.818544689879391
7.581 2.8237497026392573
7.5815 2.8301617238319503
7.582 2.8380633590304223
7.5825 2.8472715913710216
7.583 2.8567947407662855
7.5835 2.865163334246497
7.584 2.8712348041912863
7.5845 2.8747048617684436
7.585 2.8758753122624308
7.5855 2.8751979771775025
7.586 2.873039278356475
7.5865 2.869794757018995
7.587 2.8660376331444573
7.5875 2.862407605111705
7.588 2.85943334336777
7.5885 2.8573620763448107
7.589 2.856193877188672
7.5895 2.85582183655199
7.59 2.856129469000604
7.5905 2.857071322868479
7.591 2.858674521675902
7.5915 2.8609887437069608
7.592 2.86400106341699
7.5925 2.8675203910583607
7.593 2.871111170433438
7.5935 2.874186734876239
7.594 2.876232726361919
7.5945 2.8770934211926518
7.595 2.8770641130703956
7.5955 2.876680600024078
7.596 2.876358753196084
7.5965 2.876264546421994
7.597 2.876385538506601
7.5975 2.8766665782981162
7.598 2.8770944204871443
7.5985 2.8777524266774916
7.599 2.8787911260462247
7.5995 2.8804214776177792
7.6 2.882851716124047
7.6005 2.886294361970571
7.601 2.8910016198573016
7.6015 2.8973633085990267
7.602 2.906070392631446
7.6025 2.918173096849819
7.603 2.9349317961333456
7.6035 2.9569563544011794
7.604 2.9826706112241945
7.6045 3.007218857131673
7.605 3.0239293118228803
7.6055 3.0281313134624552
7.606 3.0196617435995874
7.6065 3.0013358530610423
7.607 2.9762893817395097
7.6075 2.9477031998111913
7.608 2.9192313839891204
7.6085 2.8944394492304335
7.609 2.875442210599771
7.6095 2.8623181846772825
7.61 2.8538296114290356
7.6105 2.848426149044447
7.611 2.844866588057873
7.6115 2.842341344823301
7.612 2.840394286620737
7.6125 2.838781671643688
7.613 2.837391775057756
7.6135 2.8361863509773846
7.614 2.835187075753079
7.6145 2.834478275714333
7.615 2.834220507453691
7.6155 2.8346993622135708
7.616 2.8364098571907954
7.6165 2.84012158648203
7.617 2.8468961295219115
7.6175 2.8577898654461817
7.618 2.8730396301800925
7.6185 2.8908576632649217
7.619 2.9069202029395216
7.6195 2.915940921493841
7.62 2.9147759393301884
7.6205 2.9043417705339243
7.621 2.8887947322834515
7.6215 2.8730507464560295
7.622 2.860422993338571
7.6225 2.8518906447804406
7.623 2.846868335148966
7.6235 2.844288424449938
7.624 2.8432389225654786
7.6245 2.8431062050325115
7.625 2.8435055973984147
7.6255 2.844198332295533
7.626 2.8450347211158133
7.6265 2.845920993696944
7.627 2.84680135892233
7.6275 2.8476553681450154
7.628 2.8484925978092166
7.6285 2.8493672541047514
7.629 2.8503832422339412
7.6295 2.851701875969103
7.63 2.8534989299435063
7.6305 2.8558946556068063
7.631 2.8588587607680305
7.6315 2.8621488652983667
7.632 2.8653434681319565
7.6325 2.8679027598581124
7.633 2.869187539009096
7.6335 2.868657738399505
7.634 2.8662270089249704
7.6345 2.8624491633862688
7.635 2.858195509671879
7.6355 2.854212870692055
7.636 2.850901243840302
7.6365 2.84837933715606
7.637 2.846617401684397
7.6375 2.8455224791489924
7.638 2.8450035318495397
7.6385 2.8449819410529367
7.639 2.8454081264438154
7.6395 2.8462493092183054
7.64 2.84749544511929
7.6405 2.849163468105748
7.641 2.8512938579352562
7.6415 2.8539336493601377
7.642 2.857093760495375
7.6425 2.8607169284222698
7.643 2.864618159332136
7.6435 2.86841678537344
7.644 2.871568132182257
7.6445 2.8736489989626834
7.645 2.874636987330528
7.6455 2.8749139499707566
7.646 2.87501334497835
7.6465 2.875351684385751
7.647 2.876144071895827
7.6475 2.877445915040279
7.648 2.8792370677762458
7.6485 2.8814789837536177
7.649 2.8841092417802168
7.6495 2.887064178604601
7.65 2.890284857289317
7.6505 2.893754903728399
7.651 2.8974668624293747
7.6515 2.9014003636200405
7.652 2.905503328672496
7.6525 2.9097002514179975
7.653 2.9138733961031535
7.6535 2.917824664789939
7.654 2.921341066011654
7.6545 2.924344912327439
7.655 2.9269617003670136
7.6555 2.929412297812566
7.656 2.9318741247154074
7.6565 2.9343972970710572
7.657 2.9369539659448476
7.6575 2.939495794052042
7.658 2.94200384864168
7.6585 2.9444893954844433
7.659 2.946987003493734
7.6595 2.949554714873945
7.66 2.952279408472701
7.6605 2.9552806529347757
7.661 2.9587096710434553
7.6615 2.9627317316533945
7.662 2.9675364358988636
7.6625 2.9733400032659327
7.663 2.9803757219365066
7.6635 2.9887441790846063
7.664 2.998223855958341
7.6645 3.008178035412304
7.665 3.0175691409464767
7.6655 3.0250830687150154
7.666 3.0294155650980494
7.6665 3.0298161345367367
7.667 3.026535068795071
7.6675 3.020862977958191
7.668 3.0146368790742253
7.6685 3.0094883289788674
7.669 3.006266336472202
7.6695 3.005014094449243
7.67 3.005315229907974
7.6705 3.0066623035785645
7.671 3.008651148073942
7.6715 3.01101591853059
7.672 3.013610777788988
7.6725 3.0163768878983257
7.673 3.0193324926666003
7.6735 3.0225892699932144
7.674 3.026413673825396
7.6745 3.0313517815586737
7.675 3.038473301776542
7.6755 3.049760715585724
7.676 3.0684787986848194
7.6765 3.0988173417641365
7.677 3.1433526978978223
7.6775 3.198209103427346
7.678 3.250355331506392
7.6785 3.282726507342285
7.679 3.284619236549916
7.6795 3.2575020964524475
7.68 3.2124187565166027
7.6805 3.1636869506317966
7.681 3.1229445436251675
7.6815 3.0954048726669514
7.682 3.0800343570618347
7.6825 3.0729419692859645
7.683 3.0704400038271062
7.6835 3.070152067244888
7.684 3.070815488012939
7.6845 3.0718314031219096
7.685 3.072938461150419
7.6855 3.074026399620725
7.686 3.075080780262023
7.6865 3.076163589245321
7.687 3.077448659689373
7.6875 3.079278691310363
7.688 3.082256205146245
7.6885 3.0872999540505353
7.689 3.0955147937205636
7.6895 3.1076449534318042
7.69 3.122986790873738
7.6905 3.138352226643545
7.691 3.1483926229394426
7.6915 3.1483159354676085
7.692 3.1374306617299785
7.6925 3.1199671148040684
7.693 3.1020175580532916
7.6935 3.087719423076117
7.694 3.0780671470861156
7.6945 3.0721748029798333
7.695 3.068755205232054
7.6955 3.0668000928460595
7.696 3.065680995377847
7.6965 3.065041757804564
7.697 3.0646825994099727
7.6975 3.0645006832311337
7.698 3.064461783386972
7.6985 3.0646012356924244
7.699 3.065049393320762
7.6995 3.0661109659767343
7.7 3.0683670092083632
7.7005 3.0728099234444377
7.701 3.080898384240416
7.7015 3.094235485725009
7.702 3.113461513798346
7.7025 3.1364290129643804
7.703 3.1572294041131537
7.7035 3.1680933631031225
7.704 3.1638380398228323
7.7045 3.1452842258822704
7.705 3.1189217809392416
7.7055 3.0929200836067325
7.706 3.0726564477395497
7.7065 3.0591866270885975
7.707 3.050924011348406
7.7075 3.0457960660617767
7.708 3.0422843019229644
7.7085 3.039524650011912
7.709 3.0370747269363365
7.7095 3.034727065012018
7.71 3.0323873637644825
7.7105 3.030030092942506
7.711 3.0276760868990253
7.7115 3.0254138347800987
7.712 3.023454578396895
7.7125 3.022311955254053
7.713 3.0232534526524235
7.7135 3.0294751255886014
7.714 3.0486717792082656
7.7145 3.0965490339048047
7.715 3.1945253896265298
7.7155 3.3456473847915573
7.716 3.4972549226461345
7.7165 3.5674644177471704
7.717 3.5352517653533218
7.7175 3.445895570551886
7.718 3.3455511603111487
7.7185 3.2542594503132376
7.719 3.1752372952428844
7.7195 3.1086607372606663
7.72 3.058038011102634
7.7205 3.02530226912907
7.721 3.0065744790260487
7.7215 2.996185837007803
7.722 2.990080707805082
7.7225 2.9860340079090593
7.723 2.9829510898452485
7.7235 2.9803309320795117
7.724 2.9779657011108176
7.7245 2.9758033198538003
7.725 2.9738686048100442
7.7255 2.972250527658228
7.726 2.9710920102487774
7.7265 2.9706202893189895
7.727 2.971114009701364
7.7275 2.972729818520169
7.728 2.975137248902585
7.7285 2.9772268807418856
7.729 2.9775074591516644
7.7295 2.975235679602224
7.73 2.9710379964227096
7.7305 2.966251225366487
7.731 2.9618931170165324
7.7315 2.958350191858309
7.732 2.955613810633136
7.7325 2.953539090897606
7.733 2.951969403325646
7.7335 2.950784468986204
7.734 2.949927452510038
7.7345 2.9494142556078087
7.735 2.9493997638616305
7.7355 2.9502848763917244
7.736 2.952924597848443
7.7365 2.958858366894833
7.737 2.970356635438411
7.7375 2.9897213506252216
7.738 3.017216071403351
7.7385 3.0480478518364444
7.739 3.0718541282023883
7.7395 3.077856270484495
7.74 3.062269806320308
7.7405 3.030977107044735
7.741 2.994994334726795
7.7415 2.963870061686694
7.742 2.9416689147837483
7.7425 2.927729636649153
7.743 2.9195733055744233
7.7435 2.9149135540468327
7.744 2.912223419004211
7.7445 2.910591554031927
7.745 2.9095122651260636
7.7455 2.9087077361518974
7.746 2.9080538917783683
7.7465 2.9075445366550587
7.747 2.907298563638901
7.7475 2.9076236935461397
7.748 2.9091447686956036
7.7485 2.913043040966852
7.749 2.92132226688062
7.7495 2.93689702397402
7.75 2.9626499257296848
7.7505 2.9984908825185697
7.751 3.037589135476062
7.7515 3.066944505532473
7.752 3.074539854400892
7.7525 3.057216594701859
7.753 3.0224588472652636
7.7535 2.983348486883691
7.754 2.9508433977103925
7.7545 2.929105944179624
7.755 2.9167400258571314
7.7555 2.9105213919397537
7.756 2.9077600691884102
7.7565 2.9067972022468966
7.757 2.9067478103620656
7.7575 2.907161465621882
7.758 2.9078266028349615
7.7585 2.908650237924136
7.759 2.909625291164688
7.7595 2.9108175188147536
7.76 2.9123723081419284
7.7605 2.914556271926604
7.761 2.9177847032843873
7.7615 2.9225961226779136
7.762 2.92942229889979
7.7625 2.938102225066417
7.763 2.947370072609652
7.7635 2.955002813190121
7.764 2.9589231495240655
7.7645 2.95841386445123
7.765 2.954331178284346
7.7655 2.9483047590996785
7.766 2.9418691434075575
7.7665 2.9360605532045527
7.767 2.9313789806985833
7.7675 2.9279266605411562
7.768 2.925540557070069
7.7685 2.923941094551499
7.769 2.922865334303018
7.7695 2.9221166292885323
7.77 2.9215818021303823
7.7705 2.921216575779959
7.771 2.92104160590796
7.7715 2.92113430810243
7.772 2.9216271852282327
7.7725 2.92271275921387
7.773 2.924634224590327
7.7735 2.92768681704199
7.774 2.9321769309087697
7.7745 2.938301881227729
7.775 2.945867471914725
7.7755 2.9538404435612433
7.776 2.960158826798726
7.7765 2.9624933503446877
7.777 2.9599410545037843
7.7775 2.953866345932865
7.778 2.946868928026171
7.7785 2.9410029323694813
7.779 2.9370396645231844
7.7795 2.9348301691204144
7.78 2.9339055509568466
7.7805 2.9338274846478436
7.781 2.9342695563488723
7.7815 2.9350295027874376
7.782 2.9359844631814225
7.7825 2.937075044360797
7.783 2.9382745867503095
7.7835 2.93958166181734
7.784 2.941011727677288
7.7845 2.9425781834059537
7.785 2.9442801448608042
7.7855 2.946070126339042
7.786 2.947844661001473
7.7865 2.9494572990930967
7.787 2.9507785934950777
7.7875 2.951748969806471
7.788 2.952360805891179
7.7885 2.9526432373038505
7.789 2.952625336337067
7.7895 2.9523321652518133
7.79 2.951792162518717
7.7905 2.9510607688434805
7.791 2.950217293780974
7.7915 2.949362938104227
7.792 2.9486029922854913
7.7925 2.9480290907432183
7.793 2.947709163447752
7.7935 2.9477092494275725
7.794 2.948097780352133
7.7945 2.9489775534803586
7.795 2.950485093953726
7.7955 2.952795393752761
7.796 2.95608350197836
7.7965 2.9604759901414335
7.797 2.965956076720601
7.7975 2.972260113670747
7.798 2.978774777433192
7.7985 2.9844818087429372
7.799 2.9880158003154316
7.7995 2.988074522402166
7.8 2.9842549857983807
7.8005 2.9775157558632097
7.801 2.969744441060567
7.8015 2.962679987458521
7.802 2.957193727858427
7.8025 2.9533665117924306
7.803 2.950887151042239
7.8035 2.9493788327986605
7.804 2.9485448821524463
7.8045 2.94818612703392
7.805 2.948169620257082
7.8055 2.948407307834896
7.806 2.948836168800887
7.8065 2.949413767825251
7.807 2.9501278911441373
7.8075 2.950995004271493
7.808 2.952062347252567
7.8085 2.953412860382307
7.809 2.955151661117326
7.8095 2.9573999915221743
7.81 2.9602813624158886
7.8105 2.963886614273851
7.811 2.968195282486607
7.8115 2.97297256910526
7.812 2.977723832256177
7.8125 2.9817051064740125
7.813 2.9840033607885053
7.8135 2.9838129395095256
7.814 2.9808825303243234
7.8145 2.975738872645114
7.815 2.969434904704717
7.8155 2.96295702936827
7.816 2.9569231096004627
7.8165 2.951609652615022
7.817 2.9470998527974244
7.8175 2.943355033157361
7.818 2.9402735056750027
7.8185 2.937732146631844
7.819 2.935626224507504
7.8195 2.9338797463476114
7.82 2.932442018425923
7.8205 2.931265134463888
7.821 2.9303057580662513
7.8215 2.929545430699833
7.822 2.9289634332507566
7.8225 2.9285473217545226
7.823 2.928288581915912
7.8235 2.9281755655991413
7.824 2.928206096250471
7.8245 2.928403589122861
7.825 2.9288035016935696
7.8255 2.9294335307664925
7.826 2.930300137790371
7.8265 2.931366813322632
7.827 2.932539769184104
7.8275 2.933639937758639
7.828 2.934423804305255
7.8285 2.934660734421926
7.829 2.9342439863410794
7.8295 2.933266289794889
7.83 2.9319697763315586
7.8305 2.9306486715814843
7.831 2.9295425255914926
7.8315 2.928818393995763
7.832 2.9285674571276514
7.8325 2.9288666177506455
7.833 2.9298057367133596
7.8335 2.9315418663396846
7.834 2.9344103541302937
7.8345 2.9391061065689206
7.835 2.9469321900273107
7.8355 2.9601225345619477
7.836 2.9821522860049923
7.8365 3.017888219316082
7.837 3.0727107135681857
7.8375 3.149683101114795
7.838 3.24506866990708
7.8385 3.346858406456593
7.839 3.4407448901917617
7.8395 3.5175551928336004
7.84 3.573882839433092
7.8405 3.6079296274489154
7.841 3.619431562628894
7.8415 3.6131577406814666
7.842 3.597658048119718
7.8425 3.5796250938080556
7.843 3.562169755040123
7.8435 3.5467058840007324
7.844 3.53538353341212
7.8445 3.531746380612442
7.845 3.5414666659199314
7.8455 3.5727149798183424
7.846 3.6367102074445645
7.8465 3.747448147365305
7.847 3.9198972086753185
7.8475 4.1627382287984735
7.848 4.4643418371312515
7.8485 4.676403381202658
7.849 4.525817270377682
7.8495 4.125852340549872
7.85 3.74868170853597
7.8505 3.4561544051808513
7.851 3.252534199919581
7.8515 3.1178427295914384
7.852 3.031552939263281
7.8525 2.978293962358676
7.853 2.947099478135402
7.8535 2.9300856632751477
7.854 2.921718256233933
7.8545 2.918332746072541
7.855 2.9176697696255998
7.8555 2.918422092310757
7.856 2.919874957213543
7.8565 2.9216513961561335
7.857 2.923545894454109
7.8575 2.925451555365517
7.858 2.9273074004120003
7.8585 2.9291025434958486
7.859 2.930855168540833
7.8595 2.932633247650851
7.86 2.934528486916167
7.8605 2.9366637069987958
7.861 2.9391789466740237
7.8615 2.9422429907327965
7.862 2.9460618692027873
7.8625 2.95090385085384
7.863 2.9570883252727844
7.8635 2.9649593690522886
7.864 2.9749075213373155
7.8645 2.987399880985211
7.865 3.0030416159543245
7.8655 3.0225578804090025
7.866 3.046810214995479
7.8665 3.0766178296016085
7.867 3.112461923328431
7.8675 3.1542345635763676
7.868 3.201148257085216
7.8685 3.2516506569603267
7.869 3.3022501184418536
7.8695 3.3467096969443455
7.87 3.376820224269415
7.8705 3.3849919405418616
7.871 3.3679564385635947
7.8715 3.3290054336143724
7.872 3.2763092768322286
7.8725 3.2188750259479635
7.873 3.163940764734419
7.8735 3.1163571466853996
7.874 3.0790039552596165
7.8745 3.0527167342272366
7.875 3.036724136164442
7.8755 3.029202963249781
7.876 3.027683402673172
7.8765 3.0293151834567054
7.877 3.031428839030993
7.8775 3.0324421654745395
7.878 3.0323919071420393
7.8785 3.032380912782952
7.879 3.033363951962097
7.8795 3.035466406245191
7.88 3.038161225370465
7.8805 3.0408283994801257
7.881 3.0431544167605447
7.8815 3.0451957174837725
7.882 3.0472144385833166
7.8825 3.049464840390386
7.883 3.0520657989079405
7.8835 3.054993946010291
7.884 3.058153143441708
7.8845 3.0614449244570308
7.885 3.0647983830198084
7.8855 3.0681913521359396
7.886 3.0716335379551873
7.8865 3.075134039250897
7.887 3.0787053702745313
7.8875 3.082376253794096
7.888 3.0863167234469904
7.8885 3.090943991635725
7.889 3.0969658990330418
7.8895 3.105252522695209
7.89 3.1164113797606996
7.8905 3.1300601658154443
7.891 3.144002322715555
7.8915 3.1543031126342873
7.892 3.1572539643206126
7.8925 3.1522508065799704
7.893 3.1424270708863675
7.8935 3.13217565744159
7.894 3.12441793157764
7.8945 3.119958341355514
7.895 3.1183365614878182
7.8955 3.1187308200668413
7.896 3.120400623223536
7.8965 3.1228182883040434
7.897 3.125658939028212
7.8975 3.1287355633884166
7.898 3.131952817732377
7.8985 3.13528387896618
7.899 3.1387616511602703
7.8995 3.142498884299793
7.9 3.1467051941742836
7.9005 3.151737608110481
7.901 3.158129514531894
7.9015 3.1665179516295394
7.902 3.177334996014955
7.9025 3.190315049921421
7.903 3.2041786339800167
7.9035 3.216657485326283
7.904 3.224842131793724
7.9045 3.2264948133256395
7.905 3.222088472252426
7.9055 3.2149475319876855
7.906 3.208685500896892
7.9065 3.205075965040993
7.907 3.2040962286029595
7.9075 3.2050024551174117
7.908 3.2070570112322914
7.9085 3.209755589192775
7.909 3.212805251057506
7.9095 3.216053321530228
7.91 3.2194417341548336
7.9105 3.22297450698298
7.911 3.226681980171917
7.9115 3.230585011022389
7.912 3.234661480133389
7.9125 3.2388174052118197
7.913 3.242832132989773
7.9135 3.2463290040413773
7.914 3.248871411499743
7.9145 3.2502486822370296
7.915 3.2506628131587254
7.9155 3.250568239925923
7.916 3.2503393889959833
7.9165 3.2501289018689965
7.917 3.249942593093226
7.9175 3.2497230570326865
7.918 3.2494388436852413
7.9185 3.2490670270348163
7.919 3.248614124135
7.9195 3.248097818409012
7.92 3.2475624981639006
7.9205 3.247088364299711
7.921 3.2468149292393447
7.9215 3.2469386221812746
7.922 3.247720499112389
7.9225 3.249418568427532
7.923 3.2520849344978684
7.9235 3.2551588759631196
7.924 3.257171416176555
7.9245 3.256416081007198
7.925 3.2525363608510505
7.9255 3.246949658199644
7.926 3.2414366963557635
7.9265 3.236932393693878
7.927 3.2335711148324835
7.9275 3.2311798820553
7.928 3.2295192193200295
7.9285 3.228358962599869
7.929 3.227505161603161
7.9295 3.226815545367818
7.93 3.226213617884638
7.9305 3.2256853137698807
7.931 3.2252893080715586
7.9315 3.2251758176906966
7.932 3.225615440278866
7.9325 3.227064384978223
7.933 3.230319993074942
7.9335 3.2367406280232105
7.934 3.2480748343143686
7.9345 3.264607861327815
7.935 3.281993806930731
7.9355 3.2919647601650697
7.936 3.2893482756599957
7.9365 3.2769426617651805
7.937 3.261648805212398
7.9375 3.2481675020559093
7.938 3.237649773084452
7.9385 3.229691984844096
7.939 3.2237152626858885
7.9395 3.2192505275151495
7.94 3.2159153360264545
7.9405 3.213379671445341
7.941 3.211364466617005
7.9415 3.2096595047356304
7.942 3.208112227848832
7.9425 3.206632142051382
7.943 3.2051771856188074
7.9435 3.2037378300027894
7.944 3.202314305858949
7.9445 3.200911897756785
7.945 3.1995173301606856
7.9455 3.1981105519806645
7.946 3.1966616333715416
7.9465 3.195143862743085
7.947 3.1935441004050285
7.9475 3.191846515574386
7.948 3.1900255319677653
7.9485 3.1880469190435585
7.949 3.1858968306537205
7.9495 3.1836112393233593
7.95 3.1813016537320715
7.9505 3.179110416237859
7.951 3.1771559006349603
7.9515 3.1754952110212544
7.952 3.174155185947419
7.9525 3.1732435004666266
7.953 3.173027556096314
7.9535 3.173949004906711
7.954 3.1764276809231697
7.9545 3.1804432409039807
7.955 3.1850405412708023
7.9555 3.188340542295429
7.956 3.1884313370385735
7.9565 3.1845783709729636
7.957 3.177607114564249
7.9575 3.1690656438357516
7.958 3.1602433714727267
7.9585 3.1518051989884937
7.959 3.144053505553388
7.9595 3.137107238060314
7.96 3.1309789181081813
7.9605 3.125593566696515
7.961 3.120825376066299
7.9615 3.116549970413941
7.962 3.1126674380984065
7.9625 3.1090901870547514
7.963 3.1057271464761405
7.9635 3.1024886476556253
7.964 3.0992800374301703
7.9645 3.096030251692649
7.965 3.092694848603446
7.9655 3.089255831637252
7.966 3.0857118685708746
7.9665 3.082078056834269
7.967 3.0783591321618813
7.9675 3.074573958848272
7.968 3.0707511992243335
7.9685 3.066941553733783
7.969 3.063225445468894
7.9695 3.059696559182167
7.97 3.056463721456102
7.9705 3.0536429475645255
7.971 3.0514318666042906
7.9715 3.0501885995049927
7.972 3.0504938666126646
7.9725 3.0531308576750495
7.973 3.05882496510688
7.9735 3.067778295661779
7.974 3.07929839359156
7.9745 3.0920050365342755
7.975 3.1042482024668425
7.9755 3.114034183923514
7.976 3.11886750407566
7.9765 3.116296103193025
7.977 3.1053115912962364
7.9775 3.087413882829215
7.978 3.066225916877978
7.9785 3.045628902093818
7.979 3.028108418386986
7.9795 3.0143511296929946
7.98 3.0039575294671836
7.9805 2.996210357067418
7.981 2.9904557123977176
7.9815 2.9861847637116314
7.982 2.983021495447855
7.9825 2.9806942773671308
7.983 2.979007857698444
7.9835 2.9778308954626427
7.984 2.977092489973555
7.9845 2.9767875725969413
7.985 2.976968824454903
7.9855 2.9776808041076697
7.986 2.978840381403969
7.9865 2.980093809511101
7.987 2.9808099626774878
7.9875 2.980282712452378
7.988 2.97809899279119
7.9885 2.974359677272518
7.989 2.9695586937820986
7.9895 2.9642905660920738
7.99 2.959034732729868
7.9905 2.954080559648399
7.991 2.949542133668653
7.9915 2.945393418013512
7.992 2.9415250336826135
7.9925 2.9378009903489373
7.993 2.9341172393770885
7.9935 2.9304192529796813
7.994 2.9267160675195845
7.9945 2.92305866383285
7.995 2.919516765527203
7.9955 2.916158138668858
7.996 2.9130300200569748
7.9965 2.9101598827385198
7.997 2.9075559423748514
7.9975 2.905207519122034
7.998 2.9030915001134963
7.9985 2.9011850082084694
7.999 2.8994780879362105
7.9995 2.898038008339525
8.0 2.8970227121009584
8.0005 2.896673317898453
8.001 2.897235227723402
8.0015 2.8988662348314245
8.002 2.9015954697336968
8.0025 2.9052514765886466
8.003 2.909420767505982
8.0035 2.913421525622902
8.004 2.9164091374212555
8.0045 2.917649632796892
8.005 2.9169099470960473
8.0055 2.914664617913796
8.006 2.9118015424765664
8.0065 2.9090705569270723
8.007 2.906746030729537
8.0075 2.9046946089175814
8.008 2.90260079210882
8.0085 2.9001923869092527
8.009 2.897404927436118
8.0095 2.894432027550926
8.01 2.8915791818214265
8.0105 2.8890894143370334
8.011 2.8870535689298693
8.0115 2.88545691371296
8.012 2.8842313585611796
8.0125 2.883284272143288
8.013 2.882504827739532
8.0135 2.8817691785464676
8.014 2.88099521180209
8.0145 2.8801650086366264
8.015 2.879323796476883
8.0155 2.8785404923798046
8.016 2.877886559217429
8.0165 2.8774187564563
8.017 2.877205358685724
8.0175 2.8773379398730823
8.018 2.8779142257453634
8.0185 2.8789802904804622
8.019 2.880447192725817
8.0195 2.8820798623084682
8.02 2.883645934962469
8.0205 2.885142620044225
8.021 2.8869204084378604
8.0215 2.8895640371130176
8.022 2.893676179937432
8.0225 2.8997489632331908
8.023 2.9081298281051167
8.0235 2.91897786388948
8.024 2.9322498323918635
8.0245 2.9478905768274126
8.025 2.9662573548890334
8.0255 2.9883944813641063
8.026 3.0159403102268962
8.0265 3.050946523149821
8.027 3.095580521819474
8.0275 3.15192447285716
8.028 3.2216682997122286
8.0285 3.305501576555545
8.029 3.4015083208207324
8.0295 3.5029775914467463
8.03 3.5977682425694395
8.0305 3.672487671965082
8.031 3.720592837476082
8.0315 3.7451485810575997
8.032 3.754282123368566
8.0325 3.755502779691093
8.033 3.753573632505735
8.0335 3.750906488094949
8.034 3.7486100993617333
8.0345 3.7471441115469846
8.035 3.746593312740093
8.0355 3.7465120530797558
8.036 3.745088178017249
8.0365 3.737152339739212
8.037 3.710579190087926
8.0375 3.6442751855281683
8.038 3.5197209017955418
8.0385 3.3499075050311697
8.039 3.1830316524748357
8.0395 3.0581308038412383
8.04 2.980469991582477
8.0405 2.937219626058236
8.041 2.9145023442179694
8.0415 2.902809959363579
8.042 2.8966610895161233
8.0425 2.893151673740747
8.043 2.8908342078473934
8.0435 2.8890192310221616
8.044 2.887408339935548
8.0445 2.885905938122769
8.045 2.8845326156345807
8.0455 2.8834175212480107
8.046 2.8828138789159903
8.0465 2.8832025022870846
8.047 2.8854069398092905
8.0475 2.8907140895874006
8.048 2.900738262776982
8.0485 2.916701616101199
8.049 2.9379592598969024
8.0495 2.960610193425187
8.05 2.978154432499145
8.0505 2.9850397207962507
8.051 2.9802812524376607
8.0515 2.967927649219649
8.052 2.954058769328019
8.0525 2.943374725048719
8.053 2.9380764631448875
8.0535 2.938949710449763
8.054 2.9467439526248116
8.0545 2.9633101748632216
8.055 2.992319414157465
8.0555 3.0396394889760083
8.056 3.111853602798198
8.0565 3.2102451017858256
8.057 3.321455460197444
8.0575 3.419772259714043
8.058 3.4877792640200527
8.0585 3.526954209030648
8.059 3.5473980014902873
8.0595 3.5576031426456796
8.06 3.5622385507964234
8.0605 3.5633694781965124
8.061 3.561634268675184
8.0615 3.556628790330884
8.062 3.5462108959410346
8.0625 3.5245448091793223
8.063 3.4791225790086893
8.0635 3.392096743627845
8.064 3.2599713273439734
8.0645 3.1188109235985637
8.065 3.0136225580760465
8.0655 2.952788917326102
8.066 2.9216396071924793
8.0665 2.9061275944728306
8.067 2.898258704489918
8.0675 2.8941853392446815
8.068 2.8922059191546206
8.0685 2.8916118223330924
8.069 2.8920844459304424
8.0695 2.893339392995107
8.07 2.894886627068188
8.0705 2.895993128312134
8.071 2.8958670221187317
8.0715 2.894007552308424
8.072 2.8904992071500386
8.0725 2.886001657732826
8.073 2.8814084348430873
8.0735 2.877432428223803
8.074 2.8744208854519604
8.0745 2.8724085785618927
8.075 2.871260763596527
8.0755 2.870796468921591
8.076 2.8708570209363957
8.0765 2.871328465723928
8.077 2.8721564863731084
8.0775 2.8733335207516992
8.078 2.8749351804160606
8.0785 2.8771478818887255
8.079 2.8803635864978707
8.0795 2.8853507127690916
8.08 2.8935735954857185
8.0805 2.9077088308135144
8.081 2.932212722374156
8.0815 2.97302099333091
8.082 3.0347034629288023
8.0825 3.114247466547673
8.083 3.1950519160955553
8.0835 3.249732817450133
8.084 3.256474919793116
8.0845 3.2158900462679005
8.085 3.1490918527340623
8.0855 3.0802222054522437
8.086 3.023491224340572
8.0865 2.982898509535942
8.087 2.95679950662294
8.0875 2.941667814760769
8.088 2.9339259662695563
8.0885 2.9307390219644534
8.089 2.930147050709281
8.0895 2.9309089000370845
8.09 2.932278376752241
8.0905 2.9338331467786363
8.091 2.935336896686077
8.0915 2.936693816105472
8.092 2.937889958430179
8.0925 2.938962821218923
8.093 2.9399799494876016
8.0935 2.941033075164275
8.094 2.9422265113266812
8.0945 2.9436549526486653
8.095 2.9454158253237024
8.0955 2.947634521630934
8.096 2.9505330804862338
8.0965 2.9544609061788405
8.097 2.9597783765332695
8.0975 2.966616398252257
8.098 2.974623491218611
8.0985 2.9830770246118936
8.099 2.9913756898393595
8.0995 2.9995528394388318
8.1 3.008361833335683
[truncated: 1,772,725 more chars]
