# Supplementary material for: Distinct solvation patterns of OH− versus H3O+ charge defects at electrified gold/water interfaces govern their properties
Source: Nat Commun. 2025 Sep 19;16:8325. doi: 10.1038/s41467-025-63832-1 (PMC12449469; doi:10.1038/s41467-025-63832-1)
Supplement: Supplementary file 4 — Source Data [file 41467_2025_63832_MOESM4_ESM.zip › data/si/fig4/upper/h3o_pos_2.dat]

0.0 4.66929012066
0.0005 4.670216180409999
0.001 4.669501791460001
0.0015 4.667522669479999
0.002 4.66477624085
0.0025 4.661733473099999
0.003 4.658838874910001
0.0035 4.65639407717
0.004 4.6545049152799995
0.0045 4.653155513930002
0.005 4.652250621259999
0.0055 4.651716152490001
0.006 4.65151506523
0.0065 4.651647359479999
0.007 4.65216066117
0.0075 4.65319255632
0.008 4.655034092279998
0.0085 4.6582197378200005
0.009 4.663585592600001
0.0095 4.6722640954
0.01 4.68530301668
0.0105 4.7027552741399985
0.011 4.72260999518
0.0115 4.7408507263700015
0.012 4.753572141450001
0.0125 4.759382504910001
0.013 4.7594036719899995
0.0135 4.755254924310001
0.014 4.747703568520001
0.0145 4.73715707091
0.015 4.72460499247
0.0155 4.711735407829999
0.016 4.700284017550001
0.0165 4.69140442749
0.017 4.6855464381
0.0175 4.6827629670799995
0.018 4.6830857650499995
0.0185 4.68664712626
0.019 4.69371693098
0.0195 4.7044909747
0.02 4.71879462901
0.0205 4.735638332920002
0.021 4.752937129049999
0.0215 4.76773820974
0.022 4.77712051795
0.0225 4.779052014
0.023 4.7728500595600005
0.0235 4.75934017075
0.024 4.74072372389
0.0245 4.719911192480001
0.025 4.6995696286
0.0255 4.68164111184
0.026 4.667205163280001
0.0265 4.656510496109999
0.027 4.64916551935
0.0275 4.644466427590001
0.028 4.64178879197
0.0285 4.64074631328
0.029 4.641275490279999
0.0295 4.64367795386
0.03 4.648721010669999
0.0305 4.657817563300001
0.031 4.67322190577
0.0315 4.6979926811400015
0.032 4.7351885324700005
0.0325 4.785502681630001
0.033 4.84371215163
0.0335 4.897111402699999
0.034 4.9290366511100006
0.0345 4.9263060977899995
0.035 4.88661782279
0.0355 4.82193651808
0.036 4.753111757459998
0.0365 4.697352376970001
0.037 4.66023061042
0.0375 4.638354433240001
0.038 4.626051067990001
0.0385 4.6190288892
0.039 4.61483251559
0.0395 4.61224484006
0.04 4.6106784761399995
0.0405 4.60988471064
0.041 4.609789458779999
0.0415 4.610445638260001
0.042 4.612049044570001
0.0425 4.614954226299999
0.043 4.61963744275
0.0435 4.6265432026
0.044 4.63553391983
0.0445 4.645201983619999
0.045 4.65275863118
0.0455 4.65533572317
0.046 4.6518643220500016
0.0465 4.64370441271
0.047 4.6335389225400005
0.0475 4.623733272729999
0.048 4.61548869507
0.0485 4.60899040151
0.049 4.603926177619999
0.0495 4.5999150159600015
0.05 4.59666586918
0.0505 4.59403585949
0.051 4.591950902109999
0.0515 4.59042158058
0.052 4.58948493729
0.0525 4.589188598170002
0.053 4.58947964552
0.0535 4.59009349084
0.054 4.59051154067
0.0545 4.59017815916
0.055 4.58885521666
0.0555 4.586675007419999
0.056 4.58393387056
0.0565 4.580901686350001
0.057 4.577816584440002
0.0575 4.57492727802
0.058 4.572429562579999
0.0585 4.5703975229
0.059 4.568778241280001
0.0595 4.567492341170001
0.06 4.56649219664
0.0605 4.56577251592
0.061 4.56541267556
0.0615 4.565571428659999
0.062 4.566529239029999
0.0625 4.56866182234
0.063 4.572392520189999
0.0635 4.5778589186
0.064 4.584489506410001
0.0645 4.59076554563
0.065 4.594596787109999
0.0655 4.594109944270001
0.066 4.58851654338
0.0665 4.578610349940001
0.067 4.5666615332800005
0.0675 4.555257768929999
0.068 4.5459495455
0.0685 4.538937950250001
0.069 4.5337149732599995
0.0695 4.52970910337
0.07 4.52651287429
0.0705 4.52390403168
0.071 4.521766156600001
0.0715 4.52005691489
0.072 4.51876043124
0.0725 4.517919039809999
0.073 4.517622700689999
0.0735 4.51805662583
0.074 4.519527737890001
0.0745 4.522454086700001
0.075 4.52715847023
0.0755 4.5335403448500005
0.076 4.54079006975
0.0765 4.547410074019999
0.077 4.551654073560001
0.0775 4.552299669500001
0.078 4.54920927582
0.0785 4.5432666181100005
0.079 4.53585814011
0.0795 4.52835441025
0.08 4.521707947130001
0.0805 4.516268007569999
0.081 4.51194463148
0.0815 4.508494397440001
0.082 4.50567388403
0.0825 4.503292587530001
0.083 4.5012340889999995
0.0835 4.499450762509999
0.084 4.49797435868
0.0845 4.49687367052
0.085 4.49624394989
0.0855 4.496159281569999
0.086 4.49665141618
0.0865 4.49763039363
0.087 4.49882104188
0.0875 4.49983176995
0.088 4.500308029250001
0.0885 4.50021277739
0.089 4.499789435789999
0.0895 4.499376677730001
0.09 4.49922850817
0.0905 4.49949309667
0.091 4.500196902080002
0.0915 4.501324049089999
0.092 4.50279516115
0.0925 4.504509694629999
0.093 4.50638827298
0.0935 4.508415020889999
0.094 4.5106269807500015
0.0945 4.51320407274
0.095 4.5165114289899995
0.0955 4.521178770130001
0.096 4.5281586147600015
0.0965 4.53849344157
0.097 4.552680676939999
0.0975 4.569524380850001
0.098 4.585426149700001
0.0985 4.595464637390001
0.099 4.59629544528
0.0995 4.58822549603
0.1 4.574678564829999
0.1005 4.55995686069
0.101 4.54729894685
0.1015 4.53812830944
0.102 4.53239203076
0.1025 4.5293122206200005
0.103 4.52804219582
0.1035 4.527936360419999
0.104 4.528613706980001
0.1045 4.529873148239999
0.105 4.5316300158799985
0.1055 4.533847267510001
0.106 4.53654077844
0.1065 4.53975288283
0.107 4.543589416079999
0.1075 4.5482779243
0.108 4.554262916169999
0.1085 4.56226936418
0.109 4.5728846548
0.1095 4.585410274389999
0.11 4.5971844626400005
0.1105 4.605323204899999
0.111 4.609112112220001
0.1115 4.609815917630001
0.112 4.60867818708
0.1125 4.60607992801
0.113 4.602301604230001
0.1135 4.59825340018
0.114 4.5950518793300015
0.1145 4.5932897199200005
0.115 4.592908712479999
0.1155 4.593570183730001
0.116 4.5949513357
0.1165 4.59687224821
0.117 4.5992747117900015
0.1175 4.60216401821
0.118 4.605587793400001
0.1185 4.60958837152
0.119 4.61418162788
0.1195 4.61935697894
0.12 4.62516205063
0.1205 4.631797930210001
0.121 4.6397144181300005
0.1215 4.64961002803
0.122 4.66223089948
0.1225 4.677651117260001
0.123 4.694383694
0.1235 4.709153024069999
0.124 4.71842420511
0.1245 4.720736708600001
0.125 4.717551063059999
0.1255 4.7119894127899995
0.126 4.706914605359999
0.1265 4.703903588230001
0.127 4.703242116979999
0.1275 4.70448568293
0.128 4.70700985722
0.1285 4.71029075462
0.129 4.714021452469999
0.1295 4.71803261413
0.13 4.72226603013
0.1305 4.726716408700001
0.131 4.731426084
0.1315 4.736474432579999
0.132 4.742036082849999
0.1325 4.748449708090001
0.133 4.75633444539
0.1335 4.76671160636
0.134 4.780946467660001
0.1345 4.800118550370001
0.135 4.8236616351
0.1355 4.847813273379999
0.136 4.8660592963400005
0.1365 4.872404128570001
0.137 4.86542428394
0.1375 4.849474889160001
0.138 4.83174745966
0.1385 4.817639600840001
0.139 4.8087653025499995
0.1395 4.8042090885799995
0.14 4.80244692917
0.1405 4.802235258370001
0.141 4.80280147776
0.1415 4.803716953969999
0.142 4.8047700162
0.1425 4.805865412590001
0.143 4.8069925595999985
0.1435 4.808188499620001
0.144 4.8095537762800005
0.1445 4.81125772622
0.145 4.81355964617
0.1455 4.8168670024199995
0.146 4.821814807370001
0.1465 4.8293502878500005
0.147 4.840658800339999
0.1475 4.8564706091
0.148 4.875452188090001
0.1485 4.89344949786
0.149 4.905625860630001
0.1495 4.909795775390001
0.15 4.90702288791
0.1505 4.899799621859999
0.151 4.890422605419999
0.1515 4.880611663840001
0.152 4.871557445370001
0.1525 4.863984922499999
0.153 4.858126933109999
0.1535 4.85377709817
0.154 4.85052265962
0.1545 4.84793498409
0.155 4.84570185715
0.1555 4.843616899770001
0.156 4.8415584012399995
0.1565 4.839420526159999
0.157 4.837129189749999
0.1575 4.83463676608
0.158 4.831927379840001
0.1585 4.8290274898800005
0.159 4.825995305669999
0.1595 4.82293137084
0.16 4.819946812559999
0.1605 4.81714746623
0.161 4.814644459020001
0.1615 4.81252245925
0.162 4.81087671878
0.1625 4.809797197700001
0.163 4.80934739725
0.1635 4.809532609200001
0.164 4.81026816523
0.1645 4.811437646400001
0.165 4.81291405023
0.1655 4.814612708399999
0.166 4.8164648279
0.1665 4.81833282271
0.167 4.819925645480001
0.1675 4.820862288770001
0.168 4.820941665319999
0.1685 4.8202749023
0.169 4.819190089449999
0.1695 4.8179888576600005
0.17 4.81684583534
0.1705 4.81581394019
0.171 4.81488788044
0.1715 4.814051780780001
0.172 4.81325272351
0.1725 4.812353122609999
0.173 4.81088201055
0.1735 4.807505861290001
0.174 4.7990178622099995
0.1745 4.7796658593200005
0.175 4.743565404379999
0.1755 4.693208921059999
0.176 4.64828179376
0.1765 4.63917994936
0.177 4.6833238947
0.1775 4.76451552181
0.178 4.83919827182
0.1785 4.87358419328
0.179 4.869588906930001
0.1795 4.84860174711
0.18 4.827286497549999
0.1805 4.811781611450001
0.181 4.802023587569999
0.1815 4.796080929860001
0.182 4.792217937759999
0.1825 4.789349798419999
0.183 4.78693145953
0.183 4.78693145953
0.1835 4.784708916130001
0.184 4.78261866698
0.1845 4.78069775447
0.185 4.77904143046
0.1855 4.77784549044
0.186 4.77743802415
0.1865 4.778496378150002
0.187 4.7822799937000005
0.1875 4.7909055787999995
0.188 4.80706135261
0.1885 4.832615309939999
0.189 4.8657206230600005
0.1895 4.8980586295299995
0.19 4.91687087188
0.1905 4.913357136599999
0.191 4.88978230125
0.1915 4.8576400902699985
0.192 4.8291121582
0.1925 4.8100459108899996
0.193 4.7998380865599986
0.1935 4.7954512092299995
0.194 4.794234102130001
0.1945 4.794551608330001
0.195 4.795530585780001
0.1955 4.79671065049
0.196 4.7978589645800005
0.1965 4.798901443269998
0.197 4.79986454541
0.1975 4.8009070241
0.198 4.802351677310001
0.1985 4.80478589151
0.199 4.8092151030000005
0.1995 4.81711042384
0.2 4.830027634409999
0.2005 4.848374201000001
0.201 4.869853495429999
0.2015 4.889089079380001
0.202 4.899778454780001
0.2025 4.898423761660001
0.203 4.8865172791600004
0.2035 4.86932431843
0.204 4.85258115815
0.2045 4.83989678546
0.205 4.83231367905
0.2055 4.82914390882
0.206 4.8291121582
0.2065 4.83103836248
0.207 4.834107589079999
0.2075 4.83783828693
0.208 4.841939408679999
0.2085 4.846257493
0.209 4.850686704489999
0.2095 4.8551952925299995
0.21 4.859799132430001
0.2105 4.864625226669999
0.211 4.86999108145
0.2115 4.8764734997
0.212 4.88495091524
0.2125 4.89627001127
0.213 4.910499580800001
0.2135 4.92616322
0.214 4.94017053519
0.2145 4.94892841454
0.215 4.9502936912
0.2155 4.94506542244
0.216 4.93633400194
0.2165 4.92726919993
0.217 4.91974959476
0.2175 4.914404907059999
0.218 4.911171635589999
0.2185 4.9097005235300015
0.219 4.9095735210500004
0.2195 4.910409620709999
0.22 4.91193365047
0.2205 4.91394981484
0.221 4.916299360720001
0.2215 4.918881744480001
0.222 4.92159113072
0.2225 4.924353434660001
0.223 4.9270998632900005
0.2235 4.92978279068
0.224 4.93238104975
0.2245 4.934910515809999
0.225 4.937397647709999
0.2255 4.93988477961
0.226 4.9424089539
0.2265 4.94502308828
0.227 4.947864768770001
0.2275 4.95120387564
0.228 4.955585461200001
0.2285 4.962094338300001
0.229 4.97322293061
0.2295 4.99544307284
0.23 5.046513945110001
0.2305 5.1722622756200005
0.231 5.45611281842
0.2315 5.914231930860001
0.232 6.34012945577
0.2325 6.57426381942
0.233 6.67029886138
0.2335 6.706933785089999
0.234 6.721724282239999
0.2345 6.7284871643
0.235 6.7320326502
0.2355 6.73390593678
0.236 6.7340488145699995
0.2365 6.73039749327
0.237 6.71550116072
0.2375 6.665546851919999
0.238 6.51701745156
0.2385 6.178481757579999
0.239 5.707635938290001
0.2395 5.33800580379
0.24 5.1396543888799995
0.2405 5.04508516721
0.241 4.998755720859999
0.2415 4.9745088307200005
0.242 4.960940732439998
0.2425 4.952849616110002
0.243 4.9476901403600015
0.2435 4.94413936269
0.244 4.94146701884
0.2445 4.93926564252
0.245 4.93732356293
0.2455 4.935529652900001
0.246 4.933841578270001
0.2465 4.932179962489999
0.247 4.93046542901
0.2475 4.928597434199999
0.248 4.92654951921
0.2485 4.924406352360001
0.249 4.922432522149999
0.2495 4.92100903602
0.25 4.92063861212
0.2505 4.92196155462
0.251 4.92595684097
0.2515 4.934323129339998
0.252 4.95019314757
0.2525 4.979959353819999
0.253 5.03825349214
0.2535 5.16398594734
0.254 5.468617270930001
0.2545 6.119674317570001
0.255 6.69825528229
0.2555 6.8092078238800005
0.256 6.795470388959999
0.2565 6.7827542656499995
0.257 6.77752599689
0.2575 6.7757955881
0.258 6.7754357477400005
0.2585 6.7755839173
0.259 6.7759331741199995
0.2595 6.776382974570001
0.26 6.776938610419999
0.2605 6.777690041759999
0.261 6.778854231160001
0.2615 6.780886270840001
0.262 6.784712220550001
0.2625 6.79202015492
0.263 6.80534483178
0.2635 6.827305677279999
0.264 6.85857474621
0.2645 6.89567005391
0.265 6.93143183557
0.2655 6.958372236640002
0.266 6.97136353199
0.2665 6.96807205105
0.267 6.949714900919999
0.2675 6.921769063550001
0.268 6.89176472765
0.2685 6.865596924999999
0.269 6.845795121660001
0.2695 6.832221731609999
0.27 6.823474435800001
0.2705 6.81798687031
0.271 6.81454721981
0.2715 6.812435803580001
0.272 6.81129807303
0.2725 6.811017609219999
0.273 6.81148328498
0.2735 6.812345843489999
0.274 6.81291206288
0.2745 6.812324676410001
0.275 6.8096629161
0.2755 6.80407480698
0.276 6.79497296258
0.2765 6.782373258210002
0.277 6.76702712521
0.2775 6.750347466170001
0.278 6.7340382310299995
0.2785 6.719559948310001
0.279 6.70761642342
0.2795 6.698107112730001
0.28 6.690550465170001
0.2805 6.684433179049999
0.281 6.679374246929998
0.2815 6.67513553916
0.282 6.67153713556
0.2825 6.668457325420001
0.283 6.665774398030002
0.283 6.665774398030002
0.2835 6.6634036850700005
0.284 6.66126051822
0.2845 6.65930785509
0.285 6.6575456956800005
0.2855 6.656037541230002
0.286 6.654910394220001
0.2865 6.65437063368
0.287 6.654693431649998
0.2875 6.6561222095499994
0.288 6.65869400977
0.2885 6.6621389520399985
0.289 6.66583789927
0.2895 6.668875375250001
0.29 6.67000781403
0.2905 6.667806437710001
0.291 6.66118643344
0.2915 6.65014250945
0.292 6.636066401249999
0.2925 6.6211912357800005
0.293 6.607533177410001
0.2935 6.596092370669999
0.294 6.58683706494
0.2945 6.579206332599999
0.295 6.57263395426
0.2955 6.56676538133
0.296 6.5614365689400005
0.2965 6.55659989116
0.297 6.552292390379999
0.2975 6.54855110899
0.298 6.545413089380001
0.2985 6.542862456240001
0.299 6.540867458949999
0.2995 6.53936988804
0.3 6.538343284660001
0.3005 6.53778764881
0.301 6.53775060642
0.3015 6.538269199879999
0.302 6.53853908015
0.3025 6.531490442510001
0.303 6.47129655876
0.3035 6.16503007824
0.304 5.493298086210001
0.3045 5.0345915873000004
0.305 4.887792595729999
0.3055 4.84635274486
0.306 4.83304923508
0.3065 4.828598856510001
0.307 4.828318392700001
0.3075 4.8316310407200005
0.308 4.839970870240001
0.3085 4.85702095318
0.309 4.890015139129999
0.3095 4.951965890520001
0.31 5.0633311901699996
0.3105 5.247495369710001
0.311 5.5083584636300005
0.3115 5.798405669099998
0.312 6.041853547950001
0.3125 6.205834916710001
0.313 6.30632033724
0.3135 6.36930827555
0.314 6.4125737870699995
0.3145 6.445097005490001
0.315 6.4700529928099995
0.3155 6.48776983877
0.316 6.49825283514
0.3165 6.502528585299999
0.317 6.50248095937
0.3175 6.499972660390001
0.318 6.49631075555
0.3185 6.492230800880001
0.319 6.4880820531999985
0.3195 6.484023265610001
0.32 6.480133814659999
0.3205 6.4764930769
0.321 6.47316984534
0.3215 6.470201162369999
0.322 6.4676029033
0.3225 6.46538565167
0.323 6.463570574560001
0.3235 6.4622423402899996
0.324 6.4615702855000015
0.3245 6.46185074931
0.325 6.46339594615
0.3255 6.4659571628300005
0.326 6.46668742709
0.3265 6.4555800018600005
0.327 6.41146251537
0.3275 6.31349597736
0.328 6.175629493550001
0.3285 6.05403520249
0.329 5.997624934289999
0.3295 6.01506660821
0.33 6.085325438499999
0.3305 6.175931124440001
0.331 6.2542810710599985
0.3315 6.29259348586
0.332 6.26956899459
0.3325 6.17321115466
0.333 6.004710614320001
0.3335 5.7803078157
0.334 5.5305362717
0.3345 5.293697813580001
0.335 5.101341974080001
0.3355 4.96558161473
0.336 4.879923733739999
0.3365 4.829927090779999
0.337 4.80220879952
0.3375 4.7875717637
0.338 4.780554876679999
0.3385 4.77821062257
0.339 4.77906259754
0.3395 4.782565749280001
0.34 4.78890528974
0.3405 4.79894377743
0.341 4.81423699273
0.3415 4.836764057620001
0.342 4.867937874690001
0.3425 4.90680592534
0.343 4.94831986099
0.3435 4.983832929459999
0.344 5.0050423436200004
0.3445 5.008508452969999
0.345 4.996210379490001
0.3455 4.972556167589999
0.346 4.94216553248
0.3465 4.90965818937
0.347 4.8794368909
0.3475 4.8546872826100005
0.348 4.836785224699999
0.3485 4.825698966549999
0.349 4.82097870771
0.3495 4.82257682225
0.35 4.831588706560001
0.3505 4.851094170779999
0.351 4.887543882539998
0.3515 4.95257444407
0.352 5.06357461159
0.3525 5.236874787320001
0.353 5.467363121439999
0.3535 5.711811144820001
0.354 5.91362337731
0.3545 6.046510305550002
0.355 6.11770577913
0.3555 6.14366191098
0.356 6.13360225621
0.3565 6.084351752820001
0.357 5.979749335229999
0.3575 5.797945285109999
0.358 5.540082624780001
0.3585 5.263746395379999
0.359 5.047821012300001
0.3595 4.918331400399999
0.36 4.85243828036
0.3605 4.82132796453
0.361 4.80698197606
0.3615 4.80047839073
0.362 4.797763712720001
0.3625 4.797081074390001
0.363 4.797779588030001
0.3635 4.79985925364
0.364 4.80386512353
0.3645 4.81095080356
0.365 4.82294195438
0.3655 4.84209816178
0.366 4.870245086410001
0.3665 4.907308643489999
0.367 4.949727471810001
0.3675 4.99017246992
0.368 5.01939362386
0.3685 5.0297760766
0.369 5.018583983049999
0.3695 4.989013572290001
0.37 4.94869028489
0.3705 4.906472543830001
0.371 4.869181440640001
0.3715 4.84010316449
0.372 4.819581680430001
0.3725 4.806585093309999
0.373 4.800097383290001
0.3735 4.800049757360001
0.374 4.808130290149999
0.3745 4.829249744220001
0.375 4.87485950985
0.3755 4.969587484620001
0.376 5.157873952989999
0.3765 5.479296062790001
0.377 5.8663467041300015
0.3775 6.143704245140001
0.378 6.259419379730001
0.3785 6.286333321950001
0.379 6.28392027483
0.3795 6.27572861487
0.38 6.268436555809999
0.3805 6.263245329440001
0.381 6.25992209788
0.3815 6.258032935989999
0.382 6.25718096102
0.3825 6.25696399845
0.383 6.256519489769999
0.383 6.256519489769999
0.3835 6.25366193397
0.384 6.2435229026500005
0.3845 6.218424037539999
0.385 6.17314765342
0.3855 6.116134123440001
0.386 6.07286332015
0.3865 6.070016347890001
0.387 6.114514841820001
0.3875 6.185064719460001
0.388 6.2453009373700015
0.3885 6.27406699909
0.389 6.277183851620001
0.3895 6.26991825141
0.39 6.26182184331
0.3905 6.255863310289999
0.391 6.25207969474
0.3915 6.249873026650001
0.392 6.248708837250001
0.3925 6.24822728618
0.393 6.24821670264
0.3935 6.248576543000001
0.394 6.249285640180001
0.3945 6.25040749542
0.395 6.2521114453600015
0.3955 6.254630327879998
0.396 6.25819698086
0.3965 6.26276377837
0.397 6.26763749854
0.3975 6.27153224126
0.398 6.27347432085
0.3985 6.273617198640001
0.399 6.272654096499999
0.3995 6.27056913912
0.4 6.26668497994
0.4005 6.260948701260001
0.401 6.254455699470001
0.4015 6.248608293619999
0.402 6.24419495744
0.4025 6.241268608629999
0.403 6.239495865680001
0.4035 6.238538055309999
0.404 6.23817821495
0.4045 6.238342259819999
0.405 6.23906194054
0.4055 6.240384883040002
0.406 6.242157625989999
0.4065 6.2435334861900005
0.407 6.24227404493
0.4075 6.23449514303
0.408 6.2159792398
0.4085 6.185281682029999
0.409 6.146069666329999
0.4095 6.105783421319999
0.41 6.071958427479999
0.4105 6.049955247820001
0.411 6.04286427602
0.4115 6.051537487050001
0.412 6.07377350459
0.4125 6.10404242899
0.413 6.134946365789999
0.4135 6.15946842797
0.414 6.172999483860001
0.4145 6.174629349019999
0.415 6.16694569898
0.4155 6.154483580630001
0.416 6.141809791480001
0.4165 6.13224227132
0.417 6.12744263593
0.4175 6.12761726434
0.418 6.132020016979999
0.4185 6.13943907852
0.419 6.14844037929
0.4195 6.15758984962
0.42 6.165749758960001
0.4205 6.172327429069999
0.421 6.177269942250001
0.4215 6.18090538824
0.422 6.183715318109999
0.4225 6.18618128293
0.423 6.18870545722
0.4235 6.1916106389499985
0.424 6.19517200016
0.4245 6.199627670500001
0.425 6.20505173475
0.4255 6.21109493609
0.426 6.2167624217599995
0.4265 6.220731249260001
0.427 6.221990690519999
0.4275 6.220408451289999
0.428 6.21670950406
0.4285 6.21205803823
0.429 6.20756003373
0.4295 6.20395633836
0.43 6.201569750090001
0.4305 6.20038439361
0.431 6.20018330635
0.4315 6.200648982109999
0.432 6.2014586229200015
0.4325 6.20232118143
0.433 6.20299323622
0.4335 6.20332132596
0.434 6.2032684082600005
0.4345 6.202871525509999
0.435 6.2021412612499995
0.4355 6.200929445920001
0.436 6.199003241639999
0.4365 6.196320314249999
0.437 6.193102918089999
0.4375 6.18971089352
0.438 6.18641412081
0.4385 6.18329197651
0.439 6.18033387708
0.4395 6.177508071899999
0.44 6.17479339389
0.4405 6.17221101013
0.441 6.169808546549999
0.4415 6.16764950439
0.442 6.165792093119999
0.4425 6.164299813979999
0.443 6.163246751749999
0.4435 6.1626699488200005
0.444 6.162617031120001
0.4445 6.16308799865
0.445 6.16406168433
0.4455 6.165485170459999
0.446 6.16730024757
0.4465 6.169459289729999
0.447 6.1719411298599995
0.4475 6.17474047619
0.448 6.177820286330001
0.4485 6.181095891960001
0.449 6.184408539979999
0.4495 6.187562434900001
0.45 6.19040411539
0.4505 6.192806578969999
0.451 6.194711616170001
0.4515 6.196092768140001
0.452 6.1969500348799995
0.4525 6.197341625860001
0.453 6.197336334090001
0.4535 6.197024119659999
0.454 6.1965055262
0.4545 6.19587580557
0.455 6.19520375078
0.4555 6.1945422795299985
0.456 6.19394960129
0.4565 6.1935262596900005
0.457 6.1933727983599995
0.4575 6.19361092801
0.458 6.194298858110002
0.4585 6.195404838040001
0.459 6.19681774063
0.4595 6.198415855169999
0.46 6.2001938898899995
0.4605 6.202204762490001
0.461 6.204464348279999
0.4615 6.2068456447800004
0.462 6.209094647029999
0.4625 6.210978517149999
0.463 6.21238612797
0.4635 6.21337039719
0.464 6.21411124499
0.4645 6.214815050400001
0.465 6.2156088159000005
0.4655 6.216545459189999
0.466 6.21760910496
0.4665 6.218752127280001
0.467 6.21993748376
0.4675 6.2211281320100005
0.468 6.2222870296399995
0.4685 6.22342476019
0.469 6.224567782509999
0.4695 6.22579547315
0.47 6.227229542820001
0.4705 6.22903932816
0.471 6.231468250590001
0.4715 6.23484439985
0.472 6.23965991055
0.4725 6.24660271279
0.473 6.256678242870001
0.4735 6.271093024350001
0.474 6.290836618219999
0.4745 6.31569206191
0.475 6.3428970514800005
0.4755 6.366551263379999
0.476 6.379442015100001
0.4765 6.377272389400001
0.477 6.361619333740001
0.4775 6.338663635480001
0.478 6.31533222155
0.4785 6.29628184955
0.479 6.283105342250001
0.4795 6.275252355570001
0.48 6.27129940338
0.4805 6.26984416663
0.481 6.26987062548
0.4815 6.270749059300001
0.482 6.27214079481
0.4825 6.27388178714
0.483 6.275919118589999
0.483 6.275919118589999
0.4835 6.2783215821699985
0.484 6.28126909806
0.4845 6.28512679839
0.485 6.290582613259999
0.4855 6.29881660738
0.486 6.31182377804
0.4865 6.332758020160001
0.487 6.365831582660001
0.4875 6.41511912844
0.488 6.48166842796
0.4885 6.5605793022
0.489 6.641215293459999
0.4895 6.711325954189999
0.49 6.761719479900001
0.4905 6.788337083000001
0.491 6.791972528990001
0.4915 6.77683277502
0.492 6.748749351629999
0.4925 6.71343207865
0.493 6.67511966385
0.4935 6.6358811893
0.494 6.5957166549999995
0.4945 6.55346716332
0.495 6.50824898867
0.4955 6.46087177186
0.496 6.41441532303
0.4965 6.373113058179999
0.497 6.340272333560001
0.4975 6.316813917150001
0.498 6.301541868929999
0.4985 6.292328897360002
0.499 6.28714296276
0.4995 6.28446003537
0.5 6.28325880358
0.5005 6.282941297380002
0.501 6.28315825995
0.5015 6.283740354650001
0.502 6.2846240802399995
0.5025 6.28580414495
0.503 6.287312299400001
0.5035 6.289212044830001
0.504 6.291492797700001
0.5045 6.293815884729999
0.505 6.295371665110001
0.5055 6.295091201299999
0.506 6.2924241492199995
0.5065 6.28776739162
0.507 6.2821739907300005
0.5075 6.276628215769999
0.508 6.271664535509999
0.5085 6.267399368890001
0.509 6.26375333936
0.5095 6.260604736210001
0.51 6.25787947466
0.5105 6.255529928780001
0.511 6.253540223259999
0.5115 6.251910358100001
0.512 6.2506720839200005
0.5125 6.2498836101899995
0.513 6.2496931064700005
0.5135 6.250338702410001
0.514 6.252000318189999
0.5145 6.254191110970001
0.515 6.254482158319999
0.5155 6.247661066789999
0.516 6.228827657360001
0.5165 6.20135278752
0.517 6.179862909550001
0.5175 6.17833358802
0.518 6.195590049990002
0.5185 6.21731805761
0.519 6.23128303864
0.5195 6.2355587888
0.52 6.234098260280001
0.5205 6.2306903604
0.521 6.227240126360001
0.5215 6.224382570559999
0.522 6.22221294486
0.5225 6.220688915099999
0.523 6.219741688270001
0.5235 6.2193130549
0.524 6.21931834667
0.5245 6.21966231172
0.525 6.22020736403
0.5255 6.220805334039999
0.526 6.221318635730001
0.5265 6.221657309009999
0.527 6.22178960326
0.5275 6.221763144410001
0.528 6.221667892550001
0.5285 6.2216308501599995
0.529 6.221747269099999
0.5295 6.222107109459999
0.53 6.22277916425
0.5305 6.223848101790002
0.531 6.225435632790002
0.5315 6.22773226097
0.532 6.231076659609999
0.5325 6.236056215179999
0.533 6.24358111212
0.5335 6.254794372750001
0.534 6.27031513416
0.5345 6.28905329173
0.535 6.30725698053
0.5355 6.31926400666
0.536 6.320417612519999
0.5365 6.3102891647399995
0.537 6.293127954630001
0.5375 6.27449563246
0.538 6.258080561920001
0.5385 6.245375022149999
0.539 6.23650072386
0.5395 6.230801487570001
0.54 6.22733008645
0.5405 6.225266296149999
0.541 6.22408093967
0.5415 6.22348826143
0.542 6.223355967180001
0.5425 6.223636430989999
0.543 6.224313777550001
0.5435 6.22540388217
0.544 6.226943787240001
0.5445 6.22898641046
0.545 6.23161112838
0.5455 6.23490260932
0.546 6.238882020359999
0.5465 6.2433853166299995
0.547 6.2478833211300016
0.5475 6.2515028918099995
0.548 6.25343438786
0.5485 6.253497889100001
0.549 6.252222572530001
0.5495 6.2503439941800005
0.55 6.2484019145900005
0.5505 6.24662387987
0.551 6.245068099490001
0.5515 6.243713406370001
0.552 6.242522758120001
0.5525 6.241490862970001
0.553 6.240623012689999
0.5535 6.239940374360001
0.554 6.2394429479800015
0.5545 6.23912544178
0.555 6.238956105140001
0.5555 6.238924354519999
0.556 6.2389772722200005
0.5565 6.238961396910001
0.557 6.238628015399999
0.5575 6.23774428981
0.558 6.236320803680001
0.5585 6.234638020820001
0.559 6.233124574599999
0.5595 6.23221968193
0.56 6.232389018570001
0.5605 6.23421997099
0.561 6.238569805929999
0.5615 6.246756174120001
0.562 6.26085874117
0.5625 6.284036693770001
0.563 6.32054990677
0.5635 6.37473763157
0.564 6.4477746411100005
0.5645 6.53293509572
0.565 6.613703381230001
0.5655 6.66907117074
0.566 6.68169733396
0.5665 6.64238477463
0.567 6.553864046069999
0.5675 6.43752977439
0.568 6.329492998070001
0.5685 6.25526534028
0.569 6.2146245466800005
0.5695 6.194748658560001
0.57 6.18481600627
0.5705 6.179116769980001
0.571 6.175190276640001
0.5715 6.172057548800001
0.572 6.16933757902
0.5725 6.166876905969999
0.573 6.1646226119500005
0.5735 6.162601155809999
0.574 6.160944831800001
0.5745 6.159960562579999
0.575 6.16023044285
0.5755 6.162590572269999
0.576 6.167855883420001
0.5765 6.176074002230002
0.577 6.1857208989400005
0.5775 6.193748514029999
0.578 6.196965910189999
0.5785 6.193843765889999
0.579 6.18511763716
0.5795 6.1730682768700005
0.58 6.16016694161
0.5805 6.14818637433
0.581 6.137957382920001
0.5815 6.12962284517
0.582 6.123002840900001
0.5825 6.117801030989999
0.583 6.11371049278
0.583 6.11371049278
0.5835 6.11045605423
0.584 6.107762543300001
0.5845 6.105365371490001
0.585 6.10297349145
0.5855 6.1003170229100006
0.586 6.09718429507
0.5865 6.093474764299999
0.587 6.089236056530001
0.5875 6.0845951742399995
0.588 6.0797214540699995
0.5885 6.07475777381
0.589 6.069767634700001
0.5895 6.06477749559
0.59 6.05978206471
0.5905 6.054791925599999
0.591 6.04982295357
0.5915 6.04491219101
0.592 6.040117847390001
0.5925 6.03551400749
0.593 6.0311694643200005
0.5935 6.027163594430001
0.594 6.023581066140001
0.5945 6.0204536300700005
0.595 6.017717784980001
0.5955 6.015135401220001
0.596 6.012304304270001
0.5965 6.00876940191
0.597 6.00422377148
0.5975 5.9987520813
0.598 5.992814715359999
0.5985 5.987009643669999
0.599 5.981797250219999
0.5995 5.9773733305
0.6 5.97374317628
0.6005 5.97080624393
0.601 5.968446114510001
0.6015 5.966551660849999
0.602 5.96501704755
0.6025 5.96375760629
0.603 5.96269925229
0.6035 5.961794359620002
0.604 5.961000594120001
0.6045 5.960312664020001
0.605 5.9597199857800005
0.6055 5.95920139232
0.606 5.958666923550001
0.6065 5.95791549221
0.607 5.9566507591799995
0.6075 5.95459755242
0.608 5.951597118829999
0.6085 5.947638874870001
0.609 5.9428709901
0.6095 5.937584511869999
0.61 5.932133988769999
0.6105 5.926805176379999
0.611 5.92176741134
0.6115 5.917073611349999
0.612 5.91275023526
0.6125 5.90882374192
0.613 5.90532059018
0.6135 5.90225665535
0.614 5.899626645660001
0.6145 5.89741997757
0.615 5.895604900460001
0.6155 5.8941284966300005
0.616 5.892911389529998
0.6165 5.89187420261
0.617 5.89094285109
0.6175 5.89004854196
0.618 5.889096023360001
0.6185 5.88797416812
0.619 5.886608891460001
0.6195 5.885010776919999
0.62 5.88322215866
0.6205 5.881301246150001
0.621 5.87924803939
0.6215 5.8770942889999995
0.622 5.874887620910001
0.6225 5.8727021199000005
0.623 5.870627746060001
0.6235 5.868738584170001
0.624 5.867076968389999
0.6245 5.865706399960001
0.625 5.8646586295
0.6255 5.863949532319999
0.626 5.863531482490001
0.6265 5.86334097877
0.627 5.86331981169
0.6275 5.86337272939
0.628 5.8632827693000005
0.6285 5.8627006746
0.629 5.861324814399999
0.6295 5.8590546450700005
0.63 5.856096545639999
0.6305 5.852836815320001
0.631 5.84970937925
0.6315 5.847005284780001
0.632 5.844713948370001
0.6325 5.84253373913
0.633 5.83997781422
0.6335 5.83670220859
0.634 5.8328021741
0.6345 5.82867988527
0.635 5.82473222485
0.6355 5.82111265417
0.636 5.817805297920001
0.6365 5.814762530170001
0.637 5.811947308530001
0.6375 5.809317298839999
0.638 5.80686191756
0.6385 5.80458645646
0.639 5.802527957929999
0.6395 5.80071817259
0.64 5.799194142829999
0.6405 5.798008786349999
0.641 5.797273230320001
0.6415 5.7970827266
0.642 5.79740552457
0.6425 5.797998202809999
0.643 5.79847446211
0.6435 5.798564422200001
0.644 5.798241624229999
0.6445 5.797648945989999
0.645 5.796918681730001
0.6455 5.79616195862
0.646 5.79543169436
0.6465 5.794780806649999
0.647 5.79419871195
0.6475 5.79362190902
0.648 5.7929921883899995
0.6485 5.79226192413
0.649 5.791436408009999
0.6495 5.79059501658
0.65 5.789822418160001
0.6505 5.789229739920001
0.651 5.788922817259999
0.6515 5.789023360890002
0.652 5.78964249798
0.6525 5.790801395609999
0.653 5.79220371466
0.6535 5.79262176449
0.654 5.78831426371
0.6545 5.769353851799999
0.655 5.71326638157
0.6555 5.58413661003
0.656 5.364417027859999
0.6565 5.1077238487
0.657 4.901085521969999
0.6575 4.779141974090002
0.658 4.7329448219899986
0.6585 4.75354039083
0.659 4.849702435269999
0.6595 5.040349033060001
0.66 5.3076839616900005
0.6605 5.55322738146
0.661 5.694311261429999
0.6615 5.74879532535
0.662 5.763538196569999
0.6625 5.764877014379999
0.663 5.762569802660001
0.6635 5.759627578540001
0.664 5.75687585814
0.6645 5.75451043695
0.665 5.752563065589999
0.6655 5.75101257698
0.666 5.749827220499999
0.6665 5.748959370220001
0.667 5.74835610844
0.6675 5.747959225690001
0.668 5.74774226312
0.6685 5.74771580427
0.669 5.747895724449999
0.6695 5.748282023659999
0.67 5.748848243050001
0.6705 5.749509714300001
0.671 5.750181769089999
0.6715 5.750790322640001
0.672 5.75130362433
0.6725 5.7517587165499995
0.673 5.75225085116
0.6735 5.7529123224099985
0.674 5.75388600809
0.6745 5.755341244839999
0.675 5.7574103269100005
0.6755 5.759950376509999
0.676 5.761818371320001
0.6765 5.758971399059999
0.677 5.741101091770001
0.6775 5.690358309240001
0.678 5.592989741239999
0.6785 5.465442208930001
0.679 5.35772823058
0.6795 5.318145790979998
0.68 5.36788842898
0.6805 5.49477449004
0.681 5.64619848859
0.6815 5.754425768630001
0.682 5.79680755456
0.6825 5.798575005740001
0.683 5.7879491315800005
0.683 5.7879491315800005
0.6835 5.777788933179999
0.684 5.7709202157199995
0.6845 5.766792635120001
0.685 5.76440604685
0.6855 5.763051353730002
0.686 5.76234754832
0.6865 5.7621147104400015
0.687 5.7622840470800005
0.6875 5.762850266469999
0.688 5.763829243919999
0.6885 5.76525273005
0.689 5.7671577672500005
0.6895 5.76952318844
0.69 5.772280200609999
0.6905 5.775259467119999
0.691 5.77821227478
0.6915 5.78089520217
0.692 5.78318124681
0.6925 5.78512861817
0.693 5.786906652890001
0.6935 5.7887270217700015
0.694 5.790743186139999
0.6945 5.793023939009999
0.695 5.79556928038
0.6955 5.798352751399999
0.696 5.80134789322
0.6965 5.80453353876
0.697 5.80792027156
0.6975 5.811539842239999
0.698 5.815439876729999
0.6985 5.819683876270001
0.699 5.8243353421
0.6995 5.829447191920001
0.7 5.834940049179999
0.7005 5.840522866530001
0.701 5.84555004803
0.7015 5.849047908
0.702 5.85008509492
0.7025 5.8485134392299996
0.703 5.845301334840001
0.7035 5.84188814319
0.704 5.83928459235
0.7045 5.8378081885199995
0.705 5.83735838807
0.7055 5.83771293666
0.706 5.83869191411
0.7065 5.840152442629999
0.707 5.84200456213
0.7075 5.84417418783
0.708 5.846603110259999
0.7085 5.849264870570001
0.709 5.852138301679999
0.7095 5.85525515421
0.71 5.858657762320001
0.7105 5.8623831684
0.711 5.866394330060001
0.7115 5.87049016004
0.712 5.87434786037
0.7125 5.87762875777
0.713 5.88018468268
0.7135 5.882073844569999
0.714 5.8834973307
0.7145 5.884682687180001
0.715 5.8858257095
0.7155 5.88707985899
0.716 5.888556262820001
0.7165 5.89030254692
0.717 5.8923187112900015
0.7175 5.89457300531
0.718 5.897038970130001
0.7185 5.89976423168
0.719 5.902838750049999
0.7195 5.90629427586
0.72 5.909950888930001
0.7205 5.913237078100001
0.721 5.9152426589300005
0.7215 5.915216200080001
0.722 5.913173576860001
0.7225 5.909956180700001
0.723 5.906691158609999
0.7235 5.904166984319999
0.724 5.9026006204
0.7245 5.901875647910001
0.725 5.9017698125099995
0.7255 5.90209261048
0.726 5.9027434981899995
0.7265 5.90366955794
0.727 5.90488137327
0.7275 5.906405403029999
0.728 5.908331607309999
0.7285 5.9108716569099995
0.729 5.914475352280001
0.7295 5.9201057955600005
0.73 5.929493395539999
0.7305 5.944998281639999
0.731 5.96799102229
0.7315 5.995635228769999
0.732 6.01922064766
0.7325 6.0284283274599995
0.733 6.01899310155
0.7335 5.99618557285
0.734 5.97090149579
0.7345 5.95175587193
0.735 5.940807199800001
0.7355 5.93580647715
0.736 5.934012567119999
0.7365 5.933695060920001
0.737 5.9340654848200005
0.7375 5.93478516554
0.738 5.93575885122
0.7385 5.936965374780001
0.739 5.9384259033
0.7395 5.940203938020001
0.74 5.942426481420001
0.7405 5.945310496070001
0.741 5.949268740029999
0.7415 5.95489389154
0.742 5.9627839206100015
0.7425 5.973060537949999
0.743 5.984924686289999
0.7435 5.996661832150001
0.744 6.0062928535500015
0.7445 6.01247893268
0.745 6.014923730419999
0.7455 6.0140823389900016
0.746 6.01076969097
0.7465 6.0060123897399995
0.747 6.000921706999999
0.7475 5.99648720374
0.748 5.993365059439999
0.7485 5.991740486050001
0.749 5.991449438700001
0.7495 5.992169119419999
0.75 5.99356085493
0.7505 5.995381223810001
0.751 5.99745559765
0.7515 5.99968872459
0.752 6.00203827047
0.7525 6.004488359979999
0.753 6.007012534269999
0.7535 6.009621376880001
0.754 6.012293720729999
0.7545 6.01504544113
0.755 6.01791358047
0.7555 6.0209616399899994
0.756 6.02437483164
0.7565 6.028481245159999
0.757 6.03391060118
0.7575 6.041753004320001
0.758 6.053844698769999
0.7585 6.0729056543099995
0.759 6.102153267099999
0.7595 6.14325444469
0.76 6.19235677852
0.7605 6.236966399620001
0.761 6.259318836100001
0.7615 6.247957405909999
0.762 6.208089210729999
0.7625 6.158357156270001
0.763 6.1165627568100005
0.7635 6.089918694860001
0.764 6.076583434460001
0.7645 6.071725589599999
0.765 6.071392208090001
0.7655 6.073307828829999
0.766 6.07637705543
0.7665 6.080118336819999
0.767 6.0842776680399995
0.7675 6.08872804661
0.768 6.0933583453599995
0.7685 6.09812623013
0.769 6.10305815977
0.7695 6.108355221540001
0.77 6.114588926599999
0.7705 6.12315101046
0.771 6.1367614429
0.7715 6.15944196912
0.772 6.19397076837
0.7725 6.236289053059999
0.773 6.2721778372
0.7735 6.284661122629999
0.774 6.26860589245
0.7745 6.23549528756
0.775 6.202448183910001
0.7755 6.179513652730001
0.776 6.167527793679999
0.7765 6.16310387396
0.777 6.162908078469999
0.7775 6.164903075760001
0.778 6.168094013070001
0.7785 6.172025798180001
0.779 6.176481468520001
0.7795 6.181339313380001
0.78 6.186504080900002
0.7805 6.19192814515
0.781 6.197643256750001
0.7815 6.203829335879999
0.782 6.21087797352
0.7825 6.219397723219999
0.783 6.22997597145
0.783 6.22997597145
0.7835 6.242554508739999
0.784 6.25559872179
0.7845 6.26608171816
0.785 6.271050690189999
0.7855 6.269828291319999
0.786 6.26444656123
0.7865 6.25793768413
0.787 6.252497744569999
0.7875 6.248999884600001
0.788 6.247428228909999
0.7885 6.247422937139999
0.789 6.248608293619999
0.7895 6.25068795923
0.79 6.253450263170001
0.7905 6.256715285259999
0.791 6.260377190099999
0.7915 6.26435660114
0.792 6.26862176776
0.7925 6.27322031589
0.793 6.278268664469999
0.7935 6.28388323244
0.794 6.29009047865
0.7945 6.2965993557500015
0.795 6.30267959948
0.7955 6.307415733629999
0.796 6.31015687049
0.7965 6.310903010060001
0.797 6.31021507996
0.7975 6.30887097038
0.798 6.30754273611
0.7985 6.30663784344
0.799 6.30630446193
0.7995 6.30653729981
0.8 6.3072622723
0.8005 6.308437045240001
0.801 6.310056326860001
0.8015 6.31212011716
0.802 6.3146495832200005
0.8025 6.31772410159
0.803 6.32157121838
0.8035 6.32670423528
0.804 6.33416033921
0.8045 6.3454900187800005
0.805 6.362042675339999
0.8055 6.383135670560001
0.806 6.40437683534
0.8065 6.41904562178
0.807 6.422368853339999
0.8075 6.414531741969999
0.808 6.39979945429
0.8085 6.383458468530001
0.809 6.3692024401500005
0.8095 6.358433688200001
0.81 6.3510252102
0.8105 6.34630495136
0.811 6.34359027335
0.8115 6.34237845802
0.812 6.34230437324
0.8125 6.343124597589999
0.813 6.344675086200001
0.8135 6.34686587898
0.814 6.349644058230001
0.8145 6.35304666634
0.815 6.357142496320001
0.8155 6.3619209646299995
0.816 6.367159816929999
0.8165 6.372314000909999
0.817 6.37677496302
0.8175 6.3800981945799995
0.818 6.382146109569999
0.8185 6.3829345833
0.819 6.382500658159999
0.8195 6.38090783539
0.82 6.378388952870002
0.8205 6.37546789583
0.821 6.372769093129999
0.8215 6.370742345220001
0.822 6.36963107352
0.8225 6.36967869945
0.823 6.3713244399199995
0.8235 6.37539381105
0.824 6.38327854835
0.8245 6.397000107959999
0.825 6.41895036992
0.8255 6.45112962329
0.826 6.493765414180001
0.8265 6.543460426250001
0.827 6.591509697849999
0.8275 6.624260462380001
0.828 6.627964701379999
0.8285 6.59849483425
0.829 6.547730884640001
0.8295 6.495527573589999
0.83 6.454823278750001
0.8305 6.42767649865
0.831 6.41113442563
0.8315 6.40175740919
0.832 6.396772561850001
0.8325 6.3942113451700004
0.833 6.392851360280001
0.8335 6.39204171947
0.834 6.3914702083099995
0.8345 6.39104686671
0.835 6.390819320600001
0.8355 6.3909621983900005
0.836 6.391851215750001
0.8365 6.394184886320001
0.837 6.399360237380001
0.8375 6.41015544818
0.838 6.43201575005
0.8385 6.47475208457
0.839 6.5530014875600004
0.8395 6.680845358989999
0.84 6.8556272303200005
0.8405 7.03750007345
0.841 7.150034854269999
0.8415 7.124427979239999
0.842 6.963531712390002
0.8425 6.751352902470001
0.843 6.57903699596
0.8435 6.478191735069999
0.844 6.4316188673
0.8445 6.413288176019999
0.845 6.40665758821
0.8455 6.404260416399999
0.846 6.4033026060300005
0.8465 6.402821054960001
0.847 6.4025035487599995
0.8475 6.402254835569999
0.848 6.40208020716
0.8485 6.402021997689999
0.849 6.402228376720001
0.8495 6.40309093523
0.85 6.405943199259998
0.8505 6.415796475
0.851 6.451886346400001
0.8515 6.58235493575
0.852 6.97976157098
0.8525 7.633236956509999
0.853 7.721889979320001
0.8535 7.291436240439999
0.854 6.919440684750001
0.8545 6.70016031949
0.855 6.58367258648
0.8555 6.523727415919999
0.856 6.492802312039999
0.8565 6.47645603451
0.857 6.467428274890001
0.8575 6.462025377720001
0.858 6.45832113872
0.8585 6.455463582920001
0.859 6.453283373680001
0.8595 6.4519974735700005
0.86 6.45181226162
0.8605 6.45277007199
0.861 6.454770361050001
0.8615 6.45764379216
0.862 6.4611998616
0.8625 6.465221606799999
0.863 6.4695343993500005
0.8635 6.473958319069999
0.864 6.4783451964
0.8645 6.48258390417
0.865 6.486637399989999
0.8655 6.490595643950001
0.866 6.494770850479999
0.8665 6.4999250344599995
0.867 6.50767218574
0.8675 6.520769316490001
0.868 6.536327120290001
0.8685 6.51019636003
0.869 6.448303818109999
0.8695 6.4213316664199995
0.87 6.41279604141
0.8705 6.4094992687
0.871 6.407747692830001
0.8715 6.406482959799999
0.872 6.40539814695
0.8725 6.40440858596
0.873 6.403588361610001
0.8735 6.4031438529299995
0.874 6.403487817979999
0.8745 6.40537697987
0.875 6.4101871988
0.8755 6.4203473972
0.876 6.43939247743
0.8765 6.46867713261
0.877 6.501623692629999
0.8775 6.528204253339999
0.878 6.545164376190001
0.8785 6.55474247989
0.879 6.559743202539999
0.8795 6.562346753380001
0.88 6.56474392519
0.8805 6.56936893217
0.881 6.5780950609
0.8815 6.59081118421
0.882 6.60472324754
0.8825 6.616005301179999
0.883 6.6229851458099995
0.883 6.6229851458099995
0.8835 6.6268428461400015
0.884 6.62946756406
0.8845 6.63192294534
0.885 6.634447119630001
0.8855 6.636928959760001
0.886 6.6392202961699995
0.8865 6.641231168769999
0.887 6.64303566234
0.8875 6.6448930736100005
0.888 6.64733257958
0.8885 6.65145486841
0.889 6.659715321380001
0.8895 6.677977219649999
0.89 6.71997799814
0.8905 6.812351135259999
0.891 6.97686697279
0.8915 7.141329892620001
0.892 7.138747508860001
0.8925 6.98038599984
0.893 6.80672069198
0.8935 6.681125822800001
0.894 6.603532599289999
0.8945 6.559441571649999
0.895 6.53722672119
0.8955 6.530786637099999
0.896 6.538285075189999
0.8965 6.560023666349999
0.897 6.5959283258
0.8975 6.6437130089
0.898 6.700297905510001
0.8985 6.767429299730002
0.899 6.857569309910001
0.8995 6.99499128504
0.9 7.20128564672
0.9005 7.45186153976
0.901 7.65349385207
0.9015 7.714793715750001
0.902 7.611932290489999
0.9025 7.38202605107
0.903 7.0988581466000005
0.9035 6.83909574084
0.904 6.646305976200002
0.9045 6.523685081759999
0.905 6.45345800209
0.9055 6.415875851549999
0.906 6.39655030751
0.9065 6.3867446577
0.907 6.381722767970001
0.9075 6.37910863359
0.908 6.37775923224
0.9085 6.37712421984
0.909 6.376949591430001
0.9095 6.37710305276
0.91 6.377584603829999
0.9105 6.378489496500001
0.911 6.38006115219
0.9115 6.382807580820001
0.912 6.387607216209999
0.9125 6.39594704573
0.913 6.41022953296
0.9135 6.43418537575
0.914 6.47318572065
0.9145 6.533781778920001
0.915 6.62218079677
0.9155 6.74264794082
0.916 6.89670194906
0.9165 7.077325934469999
0.917 7.23366069558
0.9175 7.22301894611
0.918 7.047136386619999
0.9185 6.915932241239999
0.919 6.86153284564
0.9195 6.84272589506
0.92 6.83727008019
0.9205 6.83691023983
0.921 6.838725316939999
0.9215 6.84178396
0.922 6.846139086710001
0.9225 6.852642672040001
0.923 6.86312566841
0.9235 6.88041917277
0.924 6.907158486579999
0.9245 6.9420153755700005
0.925 6.975088938069999
0.9255 6.988667619890001
0.926 6.967902714410001
0.9265 6.91445054564
0.927 6.846430134059999
0.9275 6.782807183349999
0.928 6.73163047568
0.9285 6.690894430219999
0.929 6.65378324721
0.9295 6.61257623422
0.93 6.561743491600001
0.9305 6.5018671140499995
0.931 6.441906068180001
0.9315 6.393391120820001
0.932 6.3609208201
0.9325 6.341468273579999
0.933 6.3299639656
0.9335 6.322634864150001
0.934 6.31736426123
0.9345 6.31311496992
0.935 6.309437189770001
0.9355 6.306177459449999
0.936 6.30333048719
0.9365 6.300970357770001
0.937 6.299298158450001
0.9375 6.29884306623
0.938 6.30103385901
0.9385 6.309733528890001
0.939 6.333715830530001
0.9395 6.38526825387
0.94 6.464618345020001
0.9405 6.546995328610001
0.941 6.605781601540001
0.9415 6.63336230678
0.942 6.6330236335
0.9425 6.60924771089
0.943 6.566553710530001
0.9435 6.51179447457
0.944 6.454828570520001
0.9445 6.4051018078299995
0.945 6.36759903384
0.9455 6.342579545279999
0.946 6.328238848580001
0.9465 6.3230846646000005
0.947 6.32706407564
0.9475 6.3419127822600005
0.948 6.370742345220001
0.9485 6.416188065980001
0.949 6.4765407028299995
0.9495 6.5424549899499995
0.95 6.5996166894899995
0.9505 6.6361457778
0.951 6.6460360959299996
0.9515 6.626684093039999
0.952 6.57705258221
0.9525 6.50086167775
0.953 6.41122967749
0.9535 6.327180494579999
0.954 6.261996471720001
0.9545 6.21763027204
0.955 6.189218758909999
0.9555 6.1709462771
0.956 6.15856882707
0.9565 6.149562234530001
0.957 6.142513596890001
0.9575 6.136623856879999
0.958 6.131411463429999
0.9585 6.126574785650001
0.959 6.12191273628
0.9595 6.11729831284
0.96 6.112641555239999
0.9605 6.10788954578
0.961 6.10301053384
0.9615 6.097988644109999
0.962 6.092829168359999
0.9625 6.087558565439999
0.963 6.08222975305
0.9635 6.076927399510001
0.964 6.0717520484500005
0.9645 6.066830702350001
0.965 6.062322114310001
0.9655 6.058416788049999
0.966 6.05532639437
0.9665 6.05327318761
0.967 6.052373586710002
0.9675 6.0524582550299995
0.968 6.05294509787
0.9685 6.052855137779999
0.969 6.051161771379999
0.9695 6.0472246945
0.97 6.04106507422
0.9705 6.03324383816
0.971 6.024597085979999
0.9715 6.016024418580002
0.972 6.00825610022
0.9725 6.001604345329999
0.973 5.995979193819999
0.9735 5.991105473650001
0.974 5.98673447163
0.9745 5.982718018200001
0.975 5.97899790389
0.9755 5.975574128699999
0.976 5.97248373502
0.9765 5.969774348779999
0.977 5.9675094712200005
0.9775 5.965779062430001
0.978 5.96471012489
0.9785 5.964482578780001
0.979 5.96531867844
0.9795 5.967393052279999
0.98 5.97057340605
0.9805 5.97406597425
0.981 5.976336143579998
0.9815 5.975859884280001
0.982 5.97251019387
0.9825 5.96789047866
0.983 5.963852858149999
0.983 5.963852858149999
0.9835 5.961217556689999
0.984 5.95983640472
0.9845 5.959270185330001
0.985 5.95916434993
0.9855 5.959317811260001
0.986 5.959619442150001
0.9865 5.960037491979999
0.987 5.960550793670001
0.9875 5.96117522253
0.988 5.961947820950001
0.9885 5.9629585490200006
0.989 5.96438732692
0.9895 5.966556952619999
0.99 5.970001894890001
0.9905 5.9753412908199985
0.991 5.98290852192
0.9915 5.991793403750001
0.992 5.998905542630001
0.9925 5.999545846800001
0.993 5.990809134530001
0.9935 5.974933824529999
0.994 5.958074245310001
0.9945 5.94547983271
0.995 5.938510571620001
0.9955 5.93537784378
0.996 5.93312354976
0.9965 5.928556752249999
0.997 5.91758691304
0.9975 5.89287963891
0.998 5.8386072457900005
0.9985 5.721923717289999
0.999 5.497012908749999
0.9995 5.17372280414
1.0 4.88067516508
1.0005 4.708168754849999
1.001 4.62641620012
1.0015 4.58813553594
1.002 4.569175124030001
1.0025 4.55955997794
1.003 4.554612172989999
1.0035 4.551664657100001
1.004 4.5492939441399995
1.0045 4.54698673242
1.005 4.5447588972499995
1.0055 4.5428009423499995
1.006 4.54138803976
1.0065 4.540927655770001
1.007 4.5421394711
1.0075 4.54634113648
1.008 4.55601978381
1.0085 4.57619730282
1.009 4.6174413582
1.0095 4.70208321935
1.01 4.871811450330001
1.0105 5.17141030065
1.011 5.555322922380001
1.0115 5.849645878009999
1.012 5.976145639860001
1.0125 6.0061605593000005
1.013 6.00979600529
1.0135 6.01310865331
1.014 6.018495675169999
1.0145 6.022998971440001
1.015 6.0254913951099995
1.0155 6.02668204336
1.016 6.027502267710001
1.0165 6.028481245159999
1.017 6.029788312350001
1.0175 6.031444636359999
1.018 6.0334237583400006
1.0185 6.035683344129999
1.019 6.038191643109999
1.0195 6.04092219643
1.02 6.04388029586
1.0205 6.04708710848
1.021 6.050595551990001
1.0215 6.054426793469999
1.022 6.05855966584
1.0225 6.0628407077699995
1.023 6.06694182952
1.0235 6.070392063559999
1.024 6.07274160944
1.0245 6.07384758937
1.025 6.073948132999999
1.0255 6.0735512502499995
1.026 6.07313849219
1.0265 6.073016781479999
1.027 6.073323704139999
1.0275 6.07409101079
1.028 6.0753134096600006
1.0285 6.076948566589999
1.029 6.07895414742
1.0295 6.08128252622
1.03 6.08389136883
1.0305 6.08674892463
1.031 6.089823443000001
1.0315 6.093099048630001
1.032 6.0965439909
1.0325 6.1001476862700015
1.033 6.1038942594300005
1.0335 6.107757251530001
1.034 6.1116996201800005
1.0345 6.11567903122
1.035 6.11965315049
1.0355 6.123616686219999
1.036 6.127590805489999
1.0365 6.13160725892
1.037 6.135697797129999
1.0375 6.139894170740001
1.038 6.1442228386
1.0385 6.1487155513300005
1.039 6.15339347601
1.0395 6.15826719618
1.04 6.16334200361
1.0405 6.16860731476
1.041 6.174036670779999
1.0415 6.1795930292799985
1.042 6.18522876433
1.0425 6.1909227088500005
1.043 6.196632528680001
1.0435 6.20233176497
1.044 6.2079886670999995
1.0445 6.213566192680001
1.045 6.219053758169999
1.0455 6.224440780029998
1.046 6.2297537171099995
1.0465 6.235013736489999
1.047 6.240263172330001
1.0475 6.24552319171
1.048 6.2508149617100015
1.0485 6.256143774100001
1.049 6.26149904534
1.0495 6.266859608350001
1.05 6.27220429605
1.0505 6.277490774280001
1.051 6.2826767088799995
1.0515 6.28776739162
1.052 6.292799864889999
1.0525 6.2978429217
1.053 6.302949479749999
1.0535 6.308161873199999
1.054 6.3135065609
1.0545 6.319047044090001
1.055 6.32482036516
1.0555 6.330847691189999
1.056 6.33712373041
1.0565 6.34362202397
1.057 6.350310821249999
1.0575 6.3571848304800005
1.058 6.364249343430001
1.0585 6.3715572778
1.059 6.379203885450001
1.0595 6.387358503020001
1.06 6.39625926016
1.0605 6.406239538379999
1.061 6.41766446981
1.0615 6.430883311270001
1.062 6.446038940550001
1.0625 6.462935562159999
1.063 6.480874662459999
1.0635 6.49860209196
1.064 6.514551486739999
1.0645 6.52736815368
1.065 6.536417080380001
1.0655 6.54170885038
1.066 6.543555678109999
1.0665 6.54238619694
1.067 6.538973005289999
1.0675 6.53458083619
1.068 6.53071784409
1.0685 6.528585260780001
1.069 6.52872813857
1.0695 6.53103535029
1.07 6.535057095489999
1.0705 6.540269488939999
1.071 6.54622802196
1.0715 6.552631063659999
1.072 6.55928281855
1.0725 6.566082743
1.073 6.572967335770001
1.0735 6.579920721550001
1.074 6.586974650960001
1.0745 6.594208500549999
1.075 6.601812774040002
1.0755 6.610104977630001
1.076 6.6195666623900005
1.0765 6.630832840719999
1.077 6.644475023780001
1.0775 6.660667839980001
1.078 6.67870219214
1.0785 6.696805337309999
1.079 6.71259068722
1.0795 6.724094995200001
1.08 6.7307626254
1.0805 6.733466719870001
1.081 6.73358313881
1.0815 6.732260196309999
1.082 6.730281074330001
1.0825 6.72836016182
1.083 6.72712188764
1.083 6.72712188764
1.0835 6.7270583864
1.084 6.72840249598
1.0845 6.731154216379999
1.085 6.735112460340001
1.0855 6.739970305200001
1.086 6.745447287149999
1.0865 6.751310568309999
1.087 6.75736964496
1.0875 6.763465764
1.088 6.769456047639999
1.0885 6.77524524402
1.089 6.780796310750001
1.0895 6.786119831370001
1.09 6.791247556499999
1.0905 6.79623240384
1.091 6.80114845817
1.0915 6.80605922073
1.092 6.8110123174499995
1.0925 6.81605537426
1.093 6.82123601709
1.0935 6.8266018718699994
1.094 6.832184689220001
1.0945 6.837947426750001
1.095 6.84377895729
1.0955 6.84954698659
1.096 6.8551298039400015
1.0965 6.860469199869999
1.097 6.86553871553
1.0975 6.87032776738
1.098 6.87484164719
1.0985 6.87907506319
1.099 6.88302801538
1.0995 6.886711087300001
1.1 6.89014544603
1.1005 6.89340517635
1.101 6.89658023835
1.1015 6.899771175660001
1.102 6.9030520730600005
1.1025 6.906475848250001
1.103 6.910084835389999
1.1035 6.9139107851
1.104 6.91799603154
1.1045 6.92235645002
1.105 6.92691795576
1.1055 6.931458294420001
1.106 6.935622917410002
1.1065 6.938993774899999
1.107 6.941311570160001
1.1075 6.9426609715100005
1.108 6.94346532055
1.1085 6.944312003749999
1.109 6.945650821559998
1.1095 6.94765111062
1.11 6.950265245
1.1105 6.953366222220001
1.111 6.9568005809499995
1.1115 6.960467777560001
1.112 6.964293727270001
1.1125 6.968241387689999
1.113 6.972326634130002
1.1135 6.9766076760599995
1.114 6.981275017200001
1.1145 6.986778458000001
1.115 6.994255729009999
1.1155 7.00669138851
1.116 7.03174791946
1.1165 7.086586531969998
1.117 7.19478735316
1.1175 7.34830689263
1.118 7.48247442921
1.1185 7.55712013683
1.119 7.587558397869999
1.1195 7.596591449259999
1.12 7.5963321525300005
1.1205 7.5918394398
1.121 7.58539406394
1.1215 7.5783189674499996
1.122 7.57149787592
1.1225 7.5654758416600005
1.123 7.560490994319999
1.1235 7.55651158328
1.124 7.5533259377399995
1.1245 7.55059009265
1.125 7.547891289950001
1.1255 7.544689769099999
1.126 7.54030818354
1.1265 7.53382576529
1.127 7.523993656629998
1.1275 7.509203159480001
1.128 7.48768153089
1.1285 7.458248706150001
1.129 7.42166140837
1.1295 7.3815392082299995
1.13 7.34352842432
1.1305 7.3127144476099994
1.131 7.291658494780001
1.1315 7.280355274059999
1.132 7.27754534419
1.1325 7.28204334869
1.133 7.29315606569
1.1335 7.310227315710001
1.134 7.3318177373100015
1.1345 7.355286737259999
1.135 7.37729520869
1.1355 7.39478980031
1.136 7.405648512349999
1.1365 7.408495484610001
1.137 7.40219827831
1.1375 7.385502743960001
1.138 7.35742461234
1.1385 7.31843485098
1.139 7.2719254844500005
1.1395 7.22428367914
1.14 7.182552780920001
1.1405 7.15120433544
1.141 7.131296696700001
1.1415 7.1220837251299995
1.142 7.12290924125
1.1425 7.134545843479999
1.143 7.159877546469999
1.1435 7.20387861402
1.144 7.27171381365
1.1445 7.36268463172
1.145 7.461857693289999
1.1455 7.54385366944
1.146 7.594051399659999
1.1465 7.61754156669
1.147 7.62633119666
1.1475 7.628934747500002
1.148 7.629426882110001
1.1485 7.6294533409600005
1.149 7.62961209406
1.1495 7.630088353360001
1.15 7.63086095178
1.1505 7.63185051277
1.151 7.632977659780001
1.1515 7.634194766880001
1.152 7.635501834069999
1.1525 7.6369253202000005
1.153 7.638502267659999
1.1535 7.64025384353
1.154 7.64220650666
1.1545 7.644365548819999
1.155 7.64673097001
1.1555 7.64929747846
1.156 7.652107408329999
1.1565 7.65521896909
1.157 7.65869566198
1.1575 7.662489861069999
1.158 7.666421646180001
1.1585 7.670242304119999
1.159 7.673777206480001
1.1595 7.67697872733
1.16 7.67990507614
1.1605 7.682667380080001
1.161 7.6854826017199995
1.1615 7.68863649664
1.162 7.6924412792700005
1.1625 7.697209164040001
1.163 7.70324178184
1.1635 7.71076138701
1.164 7.71981031371
1.1645 7.7301663076
1.165 7.74123669044
1.1655 7.75203190124
1.166 7.761133745640001
1.1665 7.766690104140001
1.167 7.766827690159999
1.1675 7.7606469028000005
1.168 7.74935426562
1.1685 7.736230676019999
1.169 7.724789869279999
1.1695 7.71686808959
1.17 7.71241771102
1.1705 7.7104280055
1.171 7.709882953190001
1.1715 7.71009462399
1.172 7.71068201046
1.1725 7.7114599006499995
1.173 7.71234362624
1.1735 7.7132855613
1.174 7.71424337167
1.1745 7.71521176558
1.175 7.71621720188
1.1755 7.717407850129999
1.176 7.71914355069
1.1765 7.722265694989999
1.177 7.728398856420001
1.1775 7.7403582566199995
1.178 7.76200688769
1.1785 7.7968637766799995
1.179 7.84514059439
1.1795 7.900815306560001
1.18 7.9515739644000005
1.1805 7.98256786129
1.181 7.982001641899999
1.1815 7.9472241294599995
1.182 7.88863894379
1.1825 7.825465793529999
1.183 7.7741303327599995
1.183 7.7741303327599995
1.1835 7.740511717949999
1.184 7.721794727460002
1.1845 7.71239654394
1.185 7.70780328758
1.1855 7.705395532229999
1.186 7.70389796132
1.1865 7.702760230769999
1.187 7.701765378009999
1.1875 7.700844610030001
1.188 7.7000032186
1.1885 7.69929412142
1.189 7.698828445659999
1.1895 7.698828445659999
1.19 7.699833881959999
1.1905 7.703120071130001
1.191 7.71162923729
1.1915 7.731288162840001
1.192 7.771008188460001
1.1925 7.83766861515
1.193 7.92498282015
1.1935 8.007005255150002
1.194 8.050233724279998
1.1945 8.036840254410002
1.195 7.976847457920001
1.1955 7.898566304309999
1.196 7.8276936287
1.1965 7.775543235350001
1.197 7.7419563711600015
1.1975 7.722302737380001
1.198 7.71163452906
1.1985 7.70615754711
1.199 7.703442869100001
1.1995 7.702098759519999
1.2 7.701421412959999
1.2005 7.7010615726
1.201 7.700881652419999
1.2015 7.700839318260001
1.202 7.7009557372
1.2025 7.70130499402
1.203 7.70200879943
1.2035 7.70324707361
1.204 7.70521561205
1.2045 7.70807316785
1.205 7.7117826986199995
1.2055 7.715931446300002
1.206 7.719662144150001
1.2065 7.7220328571099985
1.207 7.722546158800001
1.2075 7.72151955542
1.208 7.71984206433
1.2085 7.718339201649999
1.209 7.717418433669999
1.2095 7.717079760390001
1.21 7.71721734641
1.2105 7.717762398719999
1.211 7.718677874930001
1.2115 7.7199002737999995
1.212 7.721329051699999
1.2125 7.722847789690001
1.213 7.72438240299
1.2135 7.725864098590001
1.214 7.7272558341
1.2145 7.72853644244
1.215 7.729700631840001
1.2155 7.730774861149999
1.216 7.7318067563
1.2165 7.732944486849999
1.217 7.73446851661
1.2175 7.73673339417
1.218 7.739913747939998
1.2185 7.7436179869399995
1.219 7.7466872135400004
1.2195 7.74771381692
1.22 7.74614216123
1.2205 7.742750136660001
1.221 7.73901943881
1.2215 7.736177758319999
1.222 7.73473310511
1.2225 7.734632561480001
1.223 7.735553329460001
1.2235 7.737146152230001
1.224 7.739157024829999
1.2245 7.741384859999999
1.225 7.743707947030001
1.2255 7.7460416176
1.226 7.74834353755
1.2265 7.75063487396
1.227 7.75301087869
1.2275 7.755714973160001
1.228 7.759249875520001
1.2285 7.764499311360001
1.229 7.77266980424
1.2295 7.784597453819999
1.23 7.799208030789999
1.2305 7.8124586228699995
1.231 7.81911037776
1.2315 7.81660207878
1.232 7.806992224459999
1.2325 7.794932280629999
1.233 7.78438049125
1.2335 7.77704080626
1.234 7.77275447256
1.2345 7.770595430399999
1.235 7.769637620029999
1.2355 7.7692619043599995
1.236 7.76911902657
1.2365 7.769050233559999
1.237 7.769002607629999
1.2375 7.768981440550001
1.238 7.769055525329999
1.2385 7.769394198610001
1.239 7.770362592520001
1.2395 7.77274918079
1.24 7.7780356590199995
1.2405 7.788539822470001
1.241 7.80711393517
1.2415 7.8363509644199985
1.242 7.877113468729999
1.2425 7.925517288920001
1.243 7.970005199310001
1.2435 7.994463760249999
1.244 7.98871160626
1.2445 7.95620955492
1.245 7.91113954983
1.2455 7.868747180360001
1.246 7.837795617629999
1.2465 7.81945963458
1.247 7.81065942107
1.2475 7.807658987480001
1.248 7.807711905180001
1.2485 7.809225351399999
1.249 7.81137910179
1.2495 7.813776273600001
1.25 7.8162104878
1.2505 7.81860236784
1.251 7.820930746640001
1.2515 7.823237958359999
1.252 7.82561396309
1.2525 7.82823868101
1.253 7.831397867700001
1.2535 7.835599533079999
1.254 7.84165860973
1.2545 7.85074457882
1.255 7.864196258160001
1.2555 7.8829132486499995
1.256 7.90649866754
1.2565 7.9327458467400005
1.257 7.958008756719999
1.2575 7.97828681936
1.258 7.99029384549
1.2585 7.9922676757
1.259 7.98453639973
1.2595 7.96953423178
1.26 7.95102891209
1.2605 7.932687637269999
1.261 7.91686524497
1.2615 7.90430787476
1.262 7.894698020439999
1.2625 7.8872789589000005
1.263 7.881309842340001
1.2635 7.876171533669999
1.264 7.87147244191
1.2645 7.867117315200001
1.265 7.86335486673
1.2655 7.860560812170001
1.266 7.858973281170001
1.2665 7.858555231340001
1.267 7.8590314906400005
1.2675 7.86006867756
1.268 7.86137045298
1.2685 7.86271456256
1.269 7.8639422532
1.2695 7.86496885658
1.27 7.865752038539999
1.2705 7.86633942501
1.271 7.86684743493
1.2715 7.86753007326
1.272 7.86880009806
1.2725 7.87117610279
1.273 7.875097304360001
1.2735 7.8805002015299985
1.274 7.88645873455
1.2745 7.891422414809999
1.275 7.893973047950001
1.2755 7.89355499812
1.276 7.890512230370001
1.2765 7.885622634890001
1.277 7.879754061959999
1.2775 7.87376907009
1.278 7.868360881149999
1.2785 7.86395283674
1.279 7.860682522879999
1.2795 7.8584917301
1.28 7.85722699707
1.2805 7.856724278920001
1.281 7.856814239009998
1.2815 7.857375166630001
1.282 7.858332977000001
1.2825 7.8596770865800005
1.283 7.86142866245
1.283 7.86142866245
1.2835 7.863555953989999
1.284 7.86596370934
1.2845 7.8684561330100005
1.285 7.8707633447299985
1.2855 7.872546671219999
1.286 7.87340922973
1.2865 7.872922386890001
1.287 7.870631050480001
1.2875 7.866080128279999
1.288 7.859153201350002
1.2885 7.850469406780001
1.289 7.841367562379999
1.2895 7.83313356826
1.29 7.82633893558
1.2905 7.820872537170001
1.291 7.816379824439999
1.2915 7.812543291190001
1.292 7.80917772547
1.2925 7.80616670834
1.293 7.803441446790001
1.2935 7.80096489843
1.294 7.79871589618
1.2945 7.7967261906599985
1.295 7.795038116029999
1.2955 7.79378396654
1.296 7.79316482945
1.2965 7.79351937804
1.297 7.795297412760001
1.2975 7.798895816359999
1.298 7.804224628749998
1.2985 7.81005086752
1.299 7.81338997439
1.2995 7.80950581521
1.3 7.79354583689
1.3005 7.76437760065
1.301 7.727949055970002
1.3015 7.695282959760001
1.302 7.67559757536
1.3025 7.671586413700001
1.303 7.68015378933
1.3035 7.6958862215399995
1.304 7.71390999016
1.3045 7.731039449650001
1.305 7.745718819629999
1.3055 7.75745067372
1.306 7.766287929620002
1.3065 7.772558677070001
1.307 7.7767391753699995
1.3075 7.779358601520001
1.308 7.7808614642
1.3085 7.78157056138
1.309 7.781713439169999
1.3095 7.78147001775
1.31 7.781051967920001
1.3105 7.780723878179999
1.311 7.780760920570001
1.3115 7.781311264649999
1.312 7.782359035109999
1.3125 7.78380368832
1.313 7.785523513569999
1.3135 7.78741796723
1.314 7.789428839830001
1.3145 7.7914926301300005
1.315 7.79357758751
1.3155 7.795646669580001
1.316 7.797662833949999
1.3165 7.799573162920001
1.317 7.80136707295
1.3175 7.803155691210001
1.318 7.80526181567
1.3185 7.80816170563
1.319 7.812188742600001
1.3195 7.8169513356
1.32 7.821253544609999
1.3205 7.82405818271
1.321 7.82539170875
1.3215 7.825555753620001
1.322 7.824550317320001
1.3225 7.82281461676
1.323 7.82139113063
1.3235 7.820994247879999
1.324 7.821671594440001
1.3245 7.82311095588
1.325 7.82502128485
1.3255 7.827190910550001
1.326 7.82950870581
1.3265 7.8319323364699995
1.327 7.83444592722
1.3275 7.8370600616
1.328 7.839832949080001
1.3285 7.8428810086
1.329 7.84646353689
1.3295 7.85107266856
1.33 7.857666213980001
1.3305 7.86787933008
1.331 7.884008645040001
1.3315 7.907726358180001
1.332 7.936884010880001
1.3325 7.963189399550001
1.333 7.975820854540001
1.3335 7.96959244125
1.334 7.94939375516
1.3345 7.92605175769
1.335 7.908049156150001
1.3355 7.8976667034100005
1.336 7.89316869891
1.3365 7.892062718979999
1.337 7.89254427005
1.3375 7.89359733228
1.338 7.894750938139999
1.3385 7.89580929214
1.339 7.89672476835
1.3395 7.897539700930001
1.34 7.8983387582
1.3405 7.899222483789999
1.341 7.90036550611
1.3415 7.902064164280001
1.342 7.90497463778
1.3425 7.910689749379999
1.343 7.922871403920001
1.3435 7.94874286745
1.344 7.99876067749
1.3445 8.078571152630001
1.345 8.17303983067
1.3455 8.244637478769999
1.346 8.25980898336
1.3465 8.21321494851
1.347 8.12945681295
1.3475 8.04582567987
1.348 7.98673777605
1.3485 7.954188098779999
1.349 7.9390642201200015
1.3495 7.9327881809
1.35 7.930443926790001
1.3505 7.929761288459999
1.351 7.929798330850001
1.3515 7.93017404652
1.352 7.930745557679999
1.3525 7.9314652384
1.353 7.932317213370001
1.3535 7.933306774360001
1.354 7.93446038022
1.3545 7.93581507334
1.355 7.93742377142
1.3555 7.93928118269
1.356 7.94126559644
1.3565 7.943112424169999
1.357 7.944461825519999
1.3575 7.944991002519999
1.358 7.94459941154
1.3585 7.943414055059999
1.359 7.941694229810001
1.3595 7.93968335721
1.36 7.937582524520001
1.3605 7.935539901300001
1.361 7.933666614720001
1.3615 7.931999707169999
1.362 7.93053917865
1.3625 7.92925857031
1.363 7.928152590380001
1.3635 7.92724769771
1.364 7.92660739354
1.3645 7.92630576265
1.365 7.92641688982
1.3655 7.92699369275
1.366 7.9280520467499995
1.3665 7.92952315881
1.367 7.93129060999
1.3675 7.93317977188
1.368 7.934978973679999
1.3685 7.93640775158
1.369 7.9371591829199994
1.3695 7.93702688867
1.37 7.93610612069
1.3705 7.93471967695
1.371 7.93323268958
1.3715 7.93180391168
1.372 7.930433343250001
1.3725 7.92901514889
1.373 7.927443493200001
1.3735 7.9256389996299985
1.374 7.923575209330001
1.3745 7.921252122299999
1.375 7.918717364470001
1.3755 7.916055604159999
1.376 7.91339913562
1.3765 7.910912003720001
1.377 7.90882704634
1.3775 7.90750939561
1.378 7.90747235322
1.3785 7.909303305639999
1.379 7.913145130660001
1.3795 7.9181828957
1.38 7.92274969321
1.3805 7.92531090989
1.381 7.9251362814799995
1.3815 7.9223528104600005
1.382 7.9178442224199985
1.3825 7.91298637756
1.383 7.909001674749999
1.383 7.909001674749999
1.3835 7.906398123910001
1.384 7.905069889639999
1.3845 7.9046359645
1.385 7.904773550519999
1.3855 7.90527626867
1.386 7.906038283550001
1.3865 7.907017260999999
1.387 7.90817615863
1.3875 7.90948322582
1.388 7.910901420180001
1.3885 7.91237253224
1.389 7.9137695595199995
1.3895 7.91492845715
1.39 7.915716930880001
1.3905 7.916119105400001
1.391 7.9162249408
1.3915 7.9161773148700005
1.392 7.916103230089999
1.3925 7.916124397170001
1.393 7.91635194328
1.3935 7.9168334943500005
1.394 7.91758492569
1.3945 7.91856390314
1.395 7.919701633690001
1.3955 7.920939907870001
1.396 7.922236391520001
1.3965 7.923569917560001
1.397 7.92497223661
1.3975 7.926501558140001
1.398 7.928152590380001
1.3985 7.929718954300001
1.399 7.930459802099999
1.3995 7.92890402172
1.4 7.923252411359999
1.4005 7.912848791540001
1.401 7.900233211860001
1.4015 7.89134303826
1.402 7.8918351728700005
1.4025 7.90234991986
1.403 7.91789184835
1.4035 7.9322060862
1.404 7.942075237249999
1.4045 7.94774801469
1.405 7.950848991909999
1.4055 7.952806946809999
1.406 7.954426228429999
1.4065 7.956056093590001
1.407 7.957818253
1.4075 7.95973916551
1.408 7.9618347064299995
1.4085 7.964184252310001
1.409 7.96691480563
1.4095 7.97022745365
1.41 7.97436561779
1.4105 7.979525093539999
1.411 7.9856688385100005
1.4115 7.99220417446
1.412 7.997935161369999
1.4125 8.00160764975
1.413 8.00266600375
1.4135 8.001528273200002
1.414 7.9993163133400005
1.4145 7.997257814810001
1.415 7.99617300196
1.4155 7.996305296209999
1.416 7.99744831853
1.4165 7.999242228560001
1.417 8.001358936559999
1.4175 8.00355502111
1.418 8.005692896189998
1.4185 8.00770906056
1.419 8.009608805989998
1.4195 8.01148738434
1.42 8.01361467588
1.4205 8.01665215186
1.421 8.022377846999998
1.4215 8.03567077324
1.422 8.06925234566
1.4225 8.148708272209998
1.423 8.298872829499999
1.4235 8.49564729695
1.424 8.65856501994
1.4245 8.723966005370002
1.425 8.67567331235
1.4255 8.530361308150002
1.426 8.34223359288
1.4265 8.185988791860002
1.427 8.09592286646
1.4275 8.05615521491
1.428 8.04143880254
1.4285 8.03689846388
1.429 8.03617878316
1.4295 8.036840254410002
1.43 8.037946234340001
1.4305 8.039110423739999
1.431 8.04016877774
1.4315 8.04110542103
1.432 8.0420103137
1.4325 8.04316921133
1.433 8.045111290920001
1.4335 8.048714986290001
1.434 8.05507040206
1.4345 8.0649765955
1.435 8.07795201554
1.4355 8.091504238509998
1.436 8.101648561600001
1.4365 8.104781289440002
1.437 8.099521270060002
1.4375 8.087159695339999
1.438 8.07083987666
1.4385 8.05412317523
1.439 8.039681934899999
1.4395 8.028595676750001
1.44 8.02064214644
1.4405 8.01500641139
1.441 8.01093704026
1.4415 8.007878397199999
1.442 8.00549180893
1.4425 8.003570896420001
1.443 8.001988657190001
1.4435 8.00067100646
1.444 7.999586193609999
1.4445 7.9987236351
1.445 7.99810978978
1.4455 7.99783461774
1.446 7.998099206240002
1.4465 7.9993163133400005
1.447 8.00224266215
1.4475 8.00800010791
1.448 8.01781104949
1.4485 8.031823656450001
1.449 8.047159205909999
1.4495 8.057192401829997
1.45 8.05623459146
1.4505 8.047132747060001
1.451 8.03953376534
1.4515 8.038798209309999
1.452 8.04083554076
1.4525 8.038364284170001
1.453 8.02883909817
1.4535 8.015022286699999
1.454 8.000776841859999
1.4545 7.98837822475
1.455 7.978387362990001
1.4555 7.97050262569
1.456 7.964168376999999
1.4565 7.9588977740799995
1.457 7.95431510126
1.4575 7.950171645349999
1.458 7.946255735550001
1.4585 7.94232924221
1.459 7.93809582621
1.4595 7.93316389657
1.46 7.927194780010001
1.4605 7.92023081069
1.461 7.912907001010001
1.4615 7.9063028720499995
1.462 7.90139210949
1.4625 7.898518678379999
1.463 7.897296279510001
1.4635 7.896920563839999
1.464 7.896597765870001
1.4645 7.8957246238200005
1.465 7.89379841954
1.4655 7.890104764080001
1.466 7.8830561264400005
1.4665 7.8686307614199995
1.467 7.83668434593
1.4675 7.7631022840799995
1.468 7.6038094235400004
1.4685 7.333585188489999
1.469 7.03989195349
1.4695 6.844959022
1.47 6.752982767630001
1.4705 6.71610971427
1.471 6.703282463790001
1.4715 6.701769017569998
1.472 6.7083996053799995
1.4725 6.72713776295
1.473 6.775308745259999
1.4735 6.904972985569999
1.474 7.20678379575
1.4745 7.59676607767
1.475 7.802499511730001
1.4755 7.85464461331
1.476 7.861926088829999
1.4765 7.860740732350002
1.477 7.85849702187
1.4775 7.856353855019999
1.478 7.854380024809999
1.4785 7.852538488849999
1.479 7.850808080060001
1.4795 7.849215257289999
1.48 7.8478499806299995
1.4805 7.846886878490001
1.481 7.846659332380001
1.4815 7.84773356169
1.482 7.85097212493
1.4825 7.85746512672
1.483 7.868096292650001
1.483 7.868096292650001
1.4835 7.8827386202400005
1.484 7.89937594512
1.4845 7.91401298094
1.485 7.92142675071
1.4855 7.9171615840900005
1.486 7.9014291518799995
1.4865 7.880378490820001
1.487 7.861433954220002
1.4875 7.848199237449999
1.488 7.84026687422
1.4885 7.83574770264
1.489 7.833027732859999
1.4895 7.831133279199999
1.49 7.829551039969998
1.4905 7.8280375937499995
1.491 7.826502980449999
1.4915 7.8249789506899985
1.492 7.823618965800001
1.4925 7.82272994844
1.493 7.822904576850001
1.4935 7.825164162639999
1.494 7.83111740389
1.4945 7.84248941762
1.495 7.859259036750001
1.4955 7.877113468729999
1.496 7.88796159723
1.4965 7.8857443456
1.497 7.87183757404
1.4975 7.8529882893
1.498 7.835282026880001
1.4985 7.82153400842
1.499 7.812125241360001
1.4995 7.806314877900001
1.5 7.803060439349999
1.5005 7.801457033040001
1.501 7.800859063030001
1.5015 7.800874938340001
1.502 7.80126652932
1.5025 7.80191212526
1.503 7.802779975539999
1.5035 7.80392299786
1.504 7.80548407001
1.5045 7.807690738099999
1.505 7.8108287577099995
1.5055 7.815178592650001
1.506 7.82085137009
1.5065 7.8277147957799995
1.507 7.83514973263
1.5075 7.84193378177
1.508 7.84643707804
1.5085 7.84742134726
1.509 7.8448389635
1.5095 7.839859407930001
1.51 7.8342025057999995
1.5105 7.82927057616
1.511 7.8257621326499995
1.5115 7.82375655182
1.512 7.82302628756
1.5125 7.823269708980001
1.513 7.824190476960001
1.5135 7.825539878310001
1.514 7.827132701080001
1.5145 7.828852526329999
1.515 7.8306411445899995
1.5155 7.83251443117
1.516 7.834588805010001
1.5165 7.8371341463799995
1.517 7.840721966439999
1.5175 7.84642120273
1.518 7.855988722890001
1.5185 7.8716946962500005
1.519 7.894973192480001
1.5195 7.9236863365
1.52 7.95002347579
1.5205 7.96307827238
1.521 7.95650589404
1.5215 7.93416933287
1.522 7.90677913135
1.5225 7.883315423169999
1.523 7.866725724219999
1.5235 7.856025765280001
1.524 7.84945338694
1.5245 7.845669771390001
1.525 7.843690649409999
1.5255 7.8427910485100005
1.526 7.842462958769999
1.5265 7.842399457529999
1.527 7.842436499920001
1.5275 7.84251587647
1.528 7.8426587542599995
1.5285 7.843045053469999
1.529 7.84415632517
1.5295 7.847230843539999
1.53 7.8551367479200005
1.5305 7.873594441679999
1.531 7.9113035947000006
1.5315 7.9753340117
1.532 8.05976949382
1.5325 8.137479136269999
1.533 8.171282963029999
1.5335 8.14025731552
1.534 8.0577797883
1.5345 7.96371857655
1.535 7.8926553972199995
1.5355 7.8522474415
1.536 7.832678476039999
1.5365 7.823259125440001
1.537 7.817983230750001
1.5375 7.81430015883
1.538 7.811252099310001
1.5385 7.8084845036
1.539 7.80588095276
1.5395 7.803414987939999
1.54 7.8010760256
1.5405 7.798890524589999
1.541 7.796911402609999
1.5415 7.795313288069999
1.542 7.79452481434
1.5425 7.795487916480002
1.543 7.80008117284
1.5435 7.81105630382
1.544 7.82988971325
1.5445 7.85068636935
1.545 7.85451231906
1.5455 7.820983664340001
1.546 7.75841377586
1.5465 7.7038185847700005
1.547 7.684921674099999
1.5475 7.699844465500001
1.548 7.727060038610001
1.5485 7.74748097904
1.549 7.7564664045
1.5495 7.757900474170001
1.55 7.7559531028099995
1.5505 7.7528521255900005
1.551 7.749507726950001
1.5515 7.746263871939999
1.552 7.74316818649
1.5525 7.73969678537
1.553 7.733277868360001
1.5535 7.715402269300001
1.554 7.66654335689
1.5545 7.5658515573299985
1.555 7.428789422559999
1.5555 7.30910546047
1.556 7.2443341956700005
1.5565 7.244006105929999
1.557 7.310894078729999
1.5575 7.438489236970001
1.558 7.58109185493
1.5585 7.67273472779
1.559 7.704765811600001
1.5595 7.709274399639999
1.56 7.70749636492
1.5605 7.70585591622
1.561 7.70523148736
1.5615 7.705332030989999
1.562 7.7058241656
1.5625 7.706496220390002
1.563 7.70715239987
1.5635 7.707305861200001
1.564 7.70454355726
1.5645 7.68741409777
1.565 7.614572883719998
1.5655 7.41878797726
1.566 7.15803601051
1.5665 6.984402453270001
1.567 6.909116441480001
1.5675 6.890986837460001
1.568 6.91543481486
1.5685 6.99987029698
1.569 7.19379779217
1.5695 7.510478476049999
1.57 7.7593821697699985
1.5705 7.808579755459999
1.571 7.776019494650002
1.5715 7.742956515690001
1.572 7.722868956769999
1.5725 7.712153122519999
1.573 7.706654973490001
1.5735 7.7038662107
1.574 7.702485058730001
1.5745 7.70188179695
1.575 7.701786545090001
1.5755 7.702135801910001
1.576 7.70300365219
1.5765 7.70458589142
1.577 7.70721590111
1.5775 7.71138581587
1.578 7.717677730400001
1.5785 7.7265414451500005
1.579 7.737855249410001
1.5795 7.750486704399999
1.58 7.76235085274
1.5805 7.771262193420001
1.581 7.77606182881
1.5815 7.77700376387
1.582 7.77535273163
1.5825 7.77267509601
1.583 7.770293799509999
1.583 7.770293799509999
1.5835 7.769023774710001
1.584 7.76912961011
1.5845 7.77049488677
1.585 7.772844432650001
1.5855 7.775892492170001
1.586 7.779432686299999
1.5865 7.783274511320001
1.587 7.7871269198799995
1.5875 7.790471318520001
1.588 7.792715029000001
1.5885 7.79351408627
1.589 7.792995492809999
1.5895 7.79164079969
1.59 7.789979183910002
1.5905 7.78841281999
1.591 7.787195712890001
1.5915 7.786507782790001
1.592 7.7864178227
1.5925 7.786925832620001
1.593 7.78797889485
1.5935 7.789508216380001
1.594 7.791455587739999
1.5945 7.79377867477
1.595 7.79649864455
1.5955 7.79971604071
1.596 7.803769536529999
1.5965 7.80941056335
1.597 7.81821606863
1.5975 7.833070067019999
1.598 7.858338268769999
1.5985 7.898486927760001
1.599 7.95397642798
1.5995 8.01542446122
1.6 8.06207141377
1.6005 8.071760644640001
1.601 8.038819376389998
1.6015 7.98092741259
1.602 7.92437955837
1.6025 7.88485532824
1.603 7.86339190912
1.6035 7.854178937549999
1.604 7.851527760780001
1.6045 7.85193522707
1.605 7.85364976055
1.6055 7.85591463811
1.606 7.85841764532
1.6065 7.86104765501
1.607 7.863804667179999
1.6075 7.866757474840001
1.608 7.870064831089999
1.6085 7.8741024516000016
1.609 7.879801687889999
1.6095 7.8893427492
1.61 7.90726068242
1.6105 7.94023370129
1.611 7.99166970569
1.6115 8.05115449226
1.612 8.092922432870001
1.6125 8.094795719450001
1.613 8.0588381423
1.6135 8.008015983219998
1.614 7.96497801781
1.6145 7.938566793740001
1.615 7.92634809681
1.6155 7.922548605949999
1.616 7.9227126508199985
1.6165 7.9244271843
1.617 7.92661268531
1.6175 7.928829936940001
1.618 7.93092018609
1.6185 7.93283051506
1.619 7.934587382700001
1.6195 7.936243706710001
1.62 7.937910614260001
1.6205 7.939831526769999
1.621 7.94260970602
1.6215 7.947949101950001
1.622 7.960321260210001
1.6225 7.9897540849499995
1.623 8.05282139981
1.6235 8.162694420320001
1.624 8.30439743738
1.6245 8.423568097780002
1.625 8.460869784509999
1.6255 8.399670464460002
1.626 8.27586421354
1.6265 8.14724245192
1.627 8.05310186362
1.6275 7.999570318299999
1.628 7.974265074160001
1.6285 7.96376620248
1.629 7.95983970914
1.6295 7.9585908514199994
1.63 7.95842680655
1.6305 7.95875489629
1.631 7.959352866299999
1.6315 7.96015192357
1.632 7.961104442170002
1.6325 7.962168087939999
1.633 7.96333756911
1.6335 7.96466580338
1.634 7.966375045090001
1.6345 7.968952137080001
1.635 7.973286096710001
1.6355 7.98056757223
1.636 7.991733206929999
1.6365 8.00631203328
1.637 8.021668749819998
1.6375 8.03396153153
1.638 8.040301071990001
1.6385 8.039872438620002
1.639 8.033395312139998
1.6395 8.022324929299998
1.64 8.008502826059999
1.6405 7.99387637378
1.641 7.980144230630001
1.6415 7.968401793000001
1.642 7.959014193019999
1.6425 7.9517538845799995
1.643 7.946176359
1.6435 7.941805356980001
1.644 7.93828103816
1.6445 7.93535998112
1.645 7.93287284922
1.6455 7.930703223519999
1.646 7.928755852159999
1.6465 7.92694606682
1.647 7.925168032100001
1.6475 7.92334766322
1.648 7.9214108754
1.6485 7.919336501559999
1.649 7.9171668758600005
1.6495 7.9150184172400015
1.65 7.9131133800399995
1.6505 7.911853938780001
1.651 7.911896272940001
1.6515 7.914224651740001
1.652 7.920029723429999
1.6525 7.930301049
1.653 7.945065087300001
1.6535 7.96273430733
1.654 7.97991668452
1.6545 7.9918496258700005
1.655 7.99352182519
1.6555 7.981710594550001
1.656 7.9572732006899995
1.6565 7.925866545740001
1.657 7.8957352073600005
1.6575 7.87306526468
1.658 7.8587457350599985
1.6585 7.849776184910001
1.659 7.843023886390001
1.6595 7.83703360275
1.66 7.83147195248
1.6605 7.82629660142
1.661 7.8214493401
1.6615 7.81687195905
1.662 7.812532707650001
1.6625 7.80844746121
1.663 7.8046638456599995
1.6635 7.8012876964
1.664 7.798514808920001
1.6645 7.79669973181
1.665 7.79642455977
1.6655 7.798218469800001
1.666 7.80032988603
1.6665 7.78988393205
1.667 7.72729816826
1.6675 7.57009555687
1.668 7.367309638699999
1.6685 7.223812711610001
1.669 7.18142563391
1.6695 7.237089762539999
1.67 7.372537907460001
1.6705 7.536799740029999
1.671 7.66161142725
1.6715 7.724615240869999
1.672 7.747311642399999
1.6725 7.752524035849999
1.673 7.751513307780001
1.6735 7.74840174702
1.674 7.7445810890799995
1.6745 7.740612261580002
1.675 7.736923897889999
1.6755 7.73410338448
1.676 7.7331826165
1.6765 7.7358232097299995
1.677 7.74421066518
1.6775 7.75978963606
1.678 7.78054924977
1.6785 7.798842898659999
1.679 7.804139960430001
1.6795 7.7911804157
1.68 7.7653724534099995
1.6805 7.73801400251
1.681 7.717222638180002
1.6815 7.70458589142
1.682 7.697939428299999
1.6825 7.694695573290001
1.683 7.6931292093699986
1.683 7.6931292093699986
1.6835 7.692303693250001
1.684 7.691726890319999
1.6845 7.6911500873900005
1.685 7.690478032600001
1.6855 7.689768935420001
1.686 7.689377344440001
1.6865 7.69021873587
1.687 7.694605613199999
1.6875 7.7080837513899985
1.688 7.74259138356
1.6885 7.81813669208
1.689 7.9522354356500005
1.6895 8.12844608488
1.69 8.27562608389
1.6905 8.311414324400001
1.691 8.21451672393
1.6915 8.04096254324
1.692 7.873620900530001
1.6925 7.759964264469999
1.693 7.699257079030001
1.6935 7.671194822720001
1.694 7.65874328791
1.6945 7.652758296039999
1.695 7.6492657278400005
1.6955 7.64672038647
1.696 7.6445243019200015
1.6965 7.6424763869299985
1.697 7.640491973179999
1.6975 7.63857106067
1.698 7.63675598356
1.6985 7.63513141017
1.699 7.633914303070001
1.6995 7.633607380410001
1.7 7.63531662212
1.7005 7.6412645716
1.701 7.65517663493
1.7015 7.6819106569699995
1.702 7.725488382920001
1.7025 7.7854547205600015
1.703 7.8536868029399995
1.7035 7.91525125512
1.704 7.95324087195
1.7045 7.95498186428
1.705 7.91880732456
1.7055 7.8565866929
1.706 7.786920540850001
1.7065 7.72501741539
1.707 7.678111166110001
1.7075 7.646551049829999
1.708 7.6269767926
1.7085 7.61523964674
1.709 7.608032256
1.7095 7.60327495477
1.71 7.599830012500001
1.7105 7.59708358387
1.711 7.59473403799
1.7115 7.5926120382199995
1.712 7.5906223327
1.7125 7.588733170809999
1.713 7.5869233854700004
1.7135 7.585219435529999
1.714 7.5836583633800005
1.7145 7.582340712649999
1.715 7.58145169529
1.7155 7.581356443430001
1.716 7.58281697195
1.7165 7.58733614353
1.717 7.597618052640001
1.7175 7.61753098315
1.718 7.650477543169999
1.7185 7.696240770129999
1.719 7.74903146765
1.7195 7.798901108129999
1.72 7.833922041989999
1.7205 7.84198669947
1.721 7.816051734700001
1.7215 7.76169467326
1.722 7.69710332864
1.7225 7.64155561895
1.723 7.6039840519499995
1.7235 7.58271642832
1.724 7.57202705292
1.7245 7.566962829030001
1.725 7.56451803129
1.7255 7.563163338169999
1.726 7.562200236030001
1.7265 7.56131121867
1.727 7.56036928361
1.7275 7.55933209669
1.728 7.5581943661399995
1.7285 7.556998426120001
1.729 7.55583952849
1.7295 7.5549558028999995
1.73 7.554939927590001
1.7305 7.557315932319999
1.731 7.565613427680002
1.7315 7.586558253339999
1.732 7.627532428449999
1.7325 7.68156140015
1.733 7.70425250991
1.7335 7.647926910030001
1.734 7.550431339550001
1.7345 7.49248645805
1.735 7.50619743412
1.7355 7.56749200603
1.736 7.6213675164
1.7365 7.63468690149
1.737 7.620023406819999
1.7375 7.5998935137400006
1.738 7.584261625159999
1.7385 7.574233721010001
1.739 7.568386315159999
1.7395 7.565131876610001
1.74 7.56265003648
1.7405 7.557236555769999
1.741 7.53931862255
1.7415 7.488639341260002
1.742 7.384174509689999
1.7425 7.24315413096
1.743 7.125025949250001
1.7435 7.07360052839
1.744 7.10324502393
1.7445 7.21645185954
1.745 7.37947012616
1.7455 7.501249629169998
1.746 7.53959379459
1.7465 7.53661452808
1.747 7.527771980410001
1.7475 7.52208861943
1.748 7.519246938939999
1.7485 7.5178922458200015
1.749 7.51718844041
1.7495 7.516717472880001
1.75 7.516251797120002
1.7505 7.515664410650001
1.751 7.51487593692
1.7515 7.513854625309999
1.752 7.512568725199999
1.7525 7.5107801069399995
1.753 7.50710761856
1.7535 7.49603723572
1.754 7.463360555970001
1.7545 7.3943452916300005
1.755 7.310767076250001
1.7555 7.27429619741
1.756 7.327367358739999
1.7565 7.4604447906999996
1.757 7.6041322215100005
1.7575 7.67247543106
1.758 7.6529593833
1.7585 7.597930267069999
1.759 7.55063242681
1.7595 7.522522544570001
1.76 7.508949154520001
1.7605 7.503292252390001
1.761 7.5012972551
1.7615 7.500831579340001
1.762 7.50091095589
1.7625 7.501112043150001
1.763 7.50123375386
1.7635 7.50122846209
1.764 7.501149085539999
1.7645 7.5011861279300005
1.765 7.501741763779999
1.7655 7.50359388328
1.766 7.5080495536199985
1.7665 7.516955602530001
1.767 7.532000104640001
1.7675 7.5529449303
1.768 7.57538732687
1.7685 7.591056257840001
1.769 7.59245328512
1.7695 7.57859943126
1.77 7.555966530969999
1.7705 7.53346592493
1.771 7.5166275127899995
1.7715 7.506260935359999
1.772 7.50066753447
1.7725 7.497873479910001
1.773 7.496497619710001
1.7735 7.49575677191
1.774 7.495232886679999
1.7745 7.49473016853
1.775 7.49419569976
1.7755 7.493682398070001
1.776 7.493401934259999
1.7765 7.49384644294
1.777 7.4960054851
1.7775 7.50192168396
1.778 7.515458031620001
1.7785 7.542737105970001
1.779 7.59033128535
1.7795 7.659283048450001
1.78 7.737865832949999
1.7805 7.802118504289999
1.781 7.82860381314
1.7815 7.80883905219
1.782 7.75225944735
1.7825 7.679026642319999
1.783 7.61012250515
1.783 7.61012250515
1.7835 7.5586653336700005
1.784 7.5269094219
1.7845 7.510160969849999
1.785 7.502445569190001
1.7855 7.49938163436
1.786 7.4984555746099995
1.7865 7.4983867816
1.787 7.498556118239999
1.7875 7.49866195364
1.788 7.4985878688600005
1.7885 7.49830211328
1.789 7.497857604599999
1.7895 7.49740780415
1.79 7.497243759280001
1.7905 7.49797402354
1.791 7.500831579340001
1.7915 7.508277099730001
1.792 7.524745087970001
1.7925 7.55646924912
1.793 7.60783116874
1.7935 7.673242737710001
1.794 7.73183850692
1.7945 7.75658811521
1.795 7.734230386959999
1.7955 7.676296089
1.796 7.609228196020001
1.7965 7.55457479546
1.797 7.519278689560001
1.7975 7.50000077145
1.798 7.4907983834200005
1.7985 7.487057102030001
1.799 7.48608870812
1.7995 7.486517341490001
1.8 7.48766565558
1.8005 7.48921085242
1.801 7.490973011830001
1.8015 7.49288863257
1.802 7.494952422870001
1.8025 7.49731255229
1.803 7.5003870706599995
1.8035 7.50515495543
1.804 7.513732914600001
1.8045 7.529957481420001
1.805 7.559104550580002
1.8055 7.604386226469999
1.806 7.659627013500001
1.8065 7.705395532229999
1.807 7.719397555649999
1.8075 7.69509774781
1.808 7.64677859594
1.8085 7.59613106527
1.809 7.55742705949
1.8095 7.533667012189999
1.81 7.521268395080001
1.8105 7.51548978224
1.811 7.51296031618
1.8115 7.511833169170001
1.812 7.511229907389999
1.8125 7.51076423163
1.813 7.510266805250001
1.8135 7.50968471055
1.814 7.50901265576
1.8145 7.508314142120001
1.815 7.50771088034
1.8155 7.50749391777
1.816 7.508282391499999
1.8165 7.511510371199999
1.817 7.5205381308199994
1.8175 7.543001694469999
1.818 7.59444828241
1.8185 7.700130221079999
1.819 7.884336734780001
1.8195 8.138992582490001
1.82 8.40409967595
1.8205 8.608393748570002
1.821 8.719229871220001
1.8215 8.737576437809999
1.822 8.672535292740001
1.8225 8.53235630544
1.823 8.33179822244
1.8235 8.10259049666
1.824 7.88928453973
1.8245 7.726171021250001
1.825 7.620568459129999
1.8255 7.559834814839999
1.826 7.52720046925
1.8265 7.51006042622
1.827 7.5008633299600005
1.8275 7.4955239340299995
1.828 7.491973156360001
1.8285 7.48920556065
1.829 7.486760762910001
1.8295 7.484421800570002
1.83 7.48208813
1.8305 7.479738584119999
1.831 7.477367871160001
1.8315 7.47504478413
1.832 7.472875158429999
1.8325 7.470927787070001
1.833 7.46815489959
1.8335 7.45487784866
1.834 7.376718405760001
1.8345 7.1194907578299995
1.835 6.8209343862
1.8355 6.67651139936
1.836 6.62060384931
1.8365 6.59364228116
1.837 6.575692597320001
1.8375 6.562357336919999
1.838 6.55598604584
1.8385 6.563251646049999
1.839 6.59826199637
1.8395 6.6983346588399995
1.84 6.93106670344
1.8405 7.227014232459999
1.841 7.376702530449999
1.8415 7.41550178809
1.842 7.42301610149
1.8425 7.423793991680001
1.843 7.42300551795
1.8435 7.42166140837
1.844 7.419973333740001
1.8445 7.418031254150001
1.845 7.4159357132300014
1.8455 7.4138772147
1.846 7.41224205777
1.8465 7.411903384489999
1.847 7.4148138579900005
1.8475 7.424757093819999
1.848 7.44705132083
1.8485 7.4854484039499996
1.849 7.536524567990001
1.8495 7.586870467770001
1.85 7.61875867379
1.8505 7.62140455879
1.851 7.5973058382100005
1.8515 7.558406036939998
1.852 7.51752711369
1.8525 7.48273901771
1.853 7.456650591609999
1.8535 7.438468069889999
1.854 7.426386958979999
1.8545 7.41884089496
1.855 7.414713314360001
1.8555 7.413099324509999
1.856 7.41324749407
1.8565 7.41450164356
1.857 7.416316720669999
1.8575 7.41821117433
1.858 7.41983574772
1.8585 7.420994645349999
1.859 7.42168257545
1.8595 7.42203712404
1.86 7.422238211299999
1.8605 7.42242871502
1.861 7.42268271998
1.8615 7.4230848945
1.862 7.42370932336
1.8625 7.42460363249
1.863 7.4257149041899995
1.8635 7.42686851005
1.864 7.42782632042
1.8645 7.428408415120001
1.865 7.42858304353
1.8655 7.4284824999
1.866 7.428318455029999
1.8665 7.42823907848
1.867 7.428339622109999
1.8675 7.428673003619999
1.868 7.42926039009
1.8685 7.430075322669999
1.869 7.43105959189
1.8695 7.43214969651
1.87 7.433282135290001
1.8705 7.43443574115
1.871 7.43561051409
1.8715 7.436843496500001
1.872 7.4381876060800005
1.8725 7.439711635839999
1.873 7.44152671295
1.8735 7.44380746582
1.874 7.446844941799999
1.8745 7.451115400190001
1.875 7.457343813479999
1.8755 7.46646682496
1.876 7.479415786150001
1.8765 7.49673045759
1.877 7.518072165999999
1.8775 7.541472372939999
1.878 7.562480699839999
1.8785 7.5744295164999995
1.879 7.57149787592
1.8795 7.55362227686
1.88 7.528100070149999
1.8805 7.504710446749999
1.881 7.48927435366
1.8815 7.48212517239
1.882 7.48080752166
1.8825 7.4827760601
1.883 7.486353296620002
1.883 7.486353296620002
1.8835 7.490623755010001
1.884 7.49511117597
1.8845 7.499545679230001
1.885 7.503763219920001
1.8855 7.507668546180001
1.886 7.51128282509
1.8865 7.514775393290001
1.887 7.518622510079999
1.8875 7.524104783800001
1.888 7.5344978200799995
1.8885 7.55747997719
1.889 7.607069153859999
1.8895 7.69808759786
1.89 7.825793883270001
1.8905 7.9475310521199996
1.891 8.003216347830001
1.8915 7.964454132579999
1.892 7.85550717182
1.8925 7.73208192834
1.893 7.64053430734
1.8935 7.5911779685499985
1.894 7.57046598077
1.8945 7.563845976500001
1.895 7.563189797020001
1.8955 7.5649678317400015
1.896 7.56777776161
1.8965 7.57104807547
1.897 7.574556518980001
1.8975 7.57821842382
1.898 7.58206024884
1.8985 7.586219580060001
1.899 7.591024507219999
1.8995 7.5971682521899995
1.9 7.6059314233099995
1.9005 7.61920847424
1.901 7.638846232709999
1.9015 7.66490819996
1.902 7.693991767880001
1.9025 7.71942930627
1.903 7.733986965540001
1.9035 7.733447205
1.904 7.7190800494500005
1.9045 7.69707157802
1.905 7.6749572711899985
1.9055 7.65779606108
1.906 7.646926765500001
1.9065 7.64124869629
1.907 7.63897852696
1.9075 7.63864514545
1.908 7.63933307555
1.9085 7.640544890879998
1.909 7.642074212409999
1.9095 7.64387341421
1.91 7.6460165810600005
1.9105 7.64865188252
1.911 7.65194336346
1.9115 7.6560762358300005
1.912 7.661219836270001
1.9125 7.667654628589999
1.913 7.675798662619999
1.9135 7.6859482774800005
1.914 7.697600755019999
1.9145 7.7086870131700005
1.915 7.71593673807
1.9155 7.7169368826
1.916 7.7124071274800015
1.9165 7.705728913740001
1.917 7.69997675975
1.9175 7.6962037277399995
1.918 7.69411877036
1.9185 7.69321387769
1.919 7.69311333406
1.9195 7.69351021681
1.92 7.69417168806
1.9205 7.694923119399999
1.921 7.695674550740001
1.9215 7.696404815
1.922 7.6971774134199995
1.9225 7.69808230609
1.923 7.699251787260001
1.9235 7.700818151179999
1.924 7.70292956741
1.9245 7.705718330200001
1.925 7.709284983180001
1.9255 7.713772404139999
1.926 7.71946634866
1.9265 7.72698595383
1.927 7.73728903002
1.9275 7.75158739256
1.928 7.77108227324
1.9285 7.79674735774
1.929 7.82921765846
1.9295 7.86846671655
1.93 7.912885833930001
1.9305 7.9582468863699996
1.931 7.99745890207
1.9315 8.02146766256
1.932 8.021420036630001
1.9325 7.992188299149999
1.933 7.936947512120001
1.9335 7.86916523019
1.934 7.807336189509999
1.9345 7.7642135557800005
1.935 7.74095622663
1.9355 7.73114528505
1.936 7.72793318066
1.9365 7.72726112587
1.937 7.727419878970001
1.9375 7.727795594639999
1.938 7.728144851459999
1.9385 7.728351230490001
1.939 7.728367105799999
1.9395 7.7282083527
1.94 7.72793318066
1.9405 7.727716218090001
1.941 7.728054891370001
1.9415 7.73087540478
1.942 7.745332520420001
1.9425 7.815543724779999
1.943 8.08163508746
1.9435 8.539754199900003
1.944 8.801807942070003
1.9445 8.874686198510002
1.945 8.89058267559
1.9455 8.89322856059
1.946 8.892794635450002
1.9465 8.891725697910001
1.947 8.890767887540001
1.9475 8.8901752093
1.948 8.889910620800002
1.9485 8.88978361832
1.949 8.889608989910002
1.9495 8.88929148371
1.95 8.888820516180001
1.9505 8.888286047410002
1.951 8.887820371650001
1.9515 8.887555783149999
1.952 8.887576950230002
1.9525 8.88793679059
1.953 8.888640596000002
1.9535 8.88968836646
1.954 8.891085393740003
1.9545 8.89288459554
1.955 8.89516534841
1.9555 8.898033487749998
1.956 8.901573681880002
1.9565 8.905822973190002
1.957 8.91076548637
1.9575 8.916073131680001
1.958 8.91999962502
1.9585 8.916798104169999
1.959 8.893339687760001
1.9595 8.829557983950004
1.96 8.710821248690003
1.9605 8.547755356140001
1.961 8.37520131998
1.9615 8.22500501207
1.962 8.10869190747
1.9625 8.02243605647
1.963 7.957617165739999
1.9635 7.906736797190001
1.964 7.865085275519999
1.9645 7.83047709972
1.965 7.80222433969
1.9655 7.780131199939999
1.966 7.763769047100001
1.9665 7.75230707328
1.967 7.744623423239999
1.9675 7.73960682528
1.968 7.73636297027
1.9685 7.734293888199999
1.969 7.733055614019999
1.9695 7.732415309849999
1.97 7.73214013781
1.9705 7.732060761259999
1.971 7.732118970729998
1.9715 7.73243118516
1.972 7.733325494290001
1.9725 7.73535753397
1.973 7.73956978289
1.9735 7.74809482436
1.974 7.765388328719999
1.9745 7.800165841160001
1.975 7.86755653211
1.9755 7.988240638730001
1.976 8.17704570056
1.9765 8.418879589560003
1.977 8.6596657081
1.9775 8.842485778060002
1.978 8.948083048410002
1.9785 8.99128505869
1.979 8.9968043748
1.9795 8.98502489478
1.98 8.96883207858
1.9805 8.9546289679
1.981 8.944315308170001
1.9815 8.937409548320002
1.982 8.93277924957
1.9825 8.929471893320002
1.983 8.92692655195
1.983 8.92692655195
1.9835 8.924889220499999
1.984 8.923264647110003
1.9845 8.922036956470002
1.985 8.92125377451
1.9855 8.921015644859999
1.986 8.921581864250001
1.9865 8.92363507101
1.987 8.929043259950003
1.9875 8.94271719363
1.988 8.975483833470001
1.9885 9.041869088120002
1.989 9.141132109780003
1.9895 9.236865520850003
1.99 9.278628169690002
1.9905 9.2456234002
1.991 9.16078045179
1.9915 9.06954504522
1.992 9.003371461370001
1.9925 8.9656887672
1.993 8.94637909847
1.9935 8.936023104579998
1.994 8.92946660155
1.9945 8.924545255449999
1.995 8.920433550160002
1.9955 8.91678222886
1.996 8.913443121990003
1.9965 8.91036860362
1.997 8.90756925729
1.9975 8.904918080520002
1.998 8.901928230470002
1.9985 8.897731856860002
1.999 8.891492860030002
1.9995 8.882957235020001
2.0 8.87278645308
2.0005 8.86231933202
2.001 8.852735936550001
2.0015 8.84451252597
2.002 8.83748505541
2.0025 8.831298976280003
2.003 8.825684408310003
2.0035 8.820493181940002
2.004 8.815672379470001
2.0045 8.81121670913
2.005 8.807152629770002
2.0055 8.803527767319999
2.006 8.800416206560001
2.0065 8.797934366430002
2.007 8.79629391773
2.0075 8.79580707489
2.008 8.79691305482
2.0085 8.800093408590001
2.009 8.805723851870003
2.0095 8.81382025997
2.01 8.82390108182
2.0105 8.83499263174
2.011 8.84536450094
2.0115 8.851423577590001
2.012 8.846068306350002
2.0125 8.81784200517
2.013 8.753425288959999
2.0135 8.644864627410001
2.014 8.498944069660002
2.0145 8.339122032120002
2.015 8.19365656659
2.0155 8.080047556460002
2.016 8.000755674779999
2.0165 7.949272044449999
2.017 7.917098082849999
2.0175 7.89716927703
2.018 7.884622490359999
2.0185 7.87640966332
2.019 7.87077392827
2.0195 7.866778641919999
2.02 7.86397929559
2.0205 7.862132467860001
2.021 7.8610846974
2.0215 7.86067193934
2.022 7.86075660766
2.0225 7.861243450500001
2.023 7.86206367485
2.0235 7.863164363009999
2.024 7.864503180819999
2.0245 7.866053669430001
2.025 7.86781582884
2.0255 7.86979495082
2.026 7.87204924484
2.0265 7.8746845463
2.027 7.87790723423
2.0275 7.88212477492
2.028 7.888115058560001
2.0285 7.89740740668
2.029 7.9129969611
2.0295 7.94063587581
2.03 7.990457890360001
2.0305 8.076078728959999
2.031 8.20344634109
2.0315 8.35090680391
2.032 8.47607303972
2.0325 8.55595759964
2.033 8.597249280950003
2.0335 8.615273049570003
2.034 8.621109871880002
2.0345 8.620538360720001
2.035 8.615828685420002
2.0355 8.606943803590003
2.036 8.591719381299999
2.0365 8.565530411570002
2.037 8.521518760480003
2.0375 8.45377352094
2.038 8.364226189
2.0385 8.26638665347
2.039 8.17768071296
2.0395 8.108300316490002
2.04 8.059023354249998
2.0405 8.02577516334
2.041 8.003734941289999
2.0415 7.989039696
2.042 7.97901708362
2.0425 7.971920820049999
2.043 7.96658671589
2.0435 7.962268631570001
2.044 7.95856439257
2.0445 7.955352288180001
2.045 7.95270111141
2.0455 7.95068494704
2.046 7.949277336219999
2.0465 7.94835656824
2.047 7.947742722919998
2.0475 7.94716591999
2.048 7.946361570950001
2.0485 7.9452185486300015
2.049 7.94393794029
2.0495 7.94287958629
2.05 7.94229749159
2.0505 7.94218636442
2.051 7.942392743450001
2.0515 7.942715541419999
2.052 7.94297483815
2.0525 7.943022464079999
2.053 7.942773750889999
2.0535 7.94225515743
2.054 7.941715396889999
2.0545 7.9416254368
2.055 7.94256737186
2.0555 7.94489045889
2.056 7.9485047377999996
2.0565 7.952907490439999
2.057 7.95749016326
2.0575 7.9618188311199996
2.058 7.96569769853
2.0585 7.96912676549
2.059 7.972365328729999
2.0595 7.975900231089999
2.06 7.98025006603
2.0605 7.985647671430001
2.061 7.991944877730002
2.0615 7.99873421864
2.062 8.00552355955
2.0625 8.011804890540002
2.063 8.01726070541
2.0635 8.022044465490001
2.064 8.026489552289998
2.0645 8.030156748900001
2.065 8.03134739715
2.0655 8.028018873819999
2.066 8.019419747570002
2.0665 8.00680416789
2.067 7.9926698502199995
2.0675 7.979334589820001
2.068 7.96824833167
2.0685 7.96009900587
2.069 7.95491307127
2.0695 7.952198393259999
2.07 7.9512564582000005
2.0705 7.9514416701499995
2.071 7.952256602729999
2.0715 7.95329378965
2.072 7.954082263379999
2.0725 7.9538600090400005
2.073 7.951171789880001
2.0735 7.943414055059999
2.074 7.926882565579999
2.0745 7.899190733170001
2.075 7.86569912084
2.0755 7.84541047466
2.076 7.866111878900001
2.0765 7.947912059560001
2.077 8.085413411240001
2.0775 8.24021885082
2.078 8.35921488281
2.0785 8.41012171021
2.079 8.39410352242
2.0795 8.330829828530003
2.08 8.244928526119999
2.0805 8.159847448060003
2.081 8.0914883632
2.0815 8.044603281
2.082 8.015794885120002
2.0825 7.9991628520099995
2.083 7.989769960260001
2.083 7.989769960260001
2.0835 7.98445702318
2.084 7.9814460060500005
2.0845 7.979816140889999
2.085 7.979117627249999
2.0855 7.979128210790001
2.086 7.979720889029999
2.0865 7.98083216073
2.087 7.9824302752700005
2.0875 7.98448348203
2.088 7.9870182398599985
2.0885 7.9900715911499995
2.089 7.993765246609999
2.0895 7.998279126419999
2.09 8.00396777917
2.0905 8.011513843190002
2.091 8.02221380213
2.0915 8.03832724178
2.092 8.063262062020002
2.0925 8.101135259909999
2.093 8.1544604262
2.0935 8.2193375264
2.094 8.281960332580002
2.0945 8.32560155977
2.095 8.34471014124
2.0955 8.345069981600002
2.096 8.328718412299999
2.0965 8.28973394271
2.097 8.228143031680002
2.0975 8.15889492946
2.098 8.10128872124
2.0985 8.06422516416
2.099 8.04479378472
2.0995 8.036094114840001
2.1 8.03272325735
2.1005 8.03172311282
2.101 8.031738988130002
2.1015 8.03220995566
2.102 8.03291905284
2.1025 8.03377631958
2.103 8.03476588057
2.1035 8.03588773581
2.104 8.03717892769
2.1045 8.03871883276
2.105 8.040745580669999
2.1055 8.04380422373
2.106 8.0492600386
2.1065 8.060097583560001
2.107 8.081608628609999
2.1075 8.119455367649998
2.108 8.17287049403
2.1085 8.22930722108
2.109 8.270942867440002
2.1095 8.2862784169
2.11 8.274049136430001
2.1105 8.241181952959998
2.111 8.19909650615
2.1115 8.158736176359998
2.112 8.126673341930001
2.1125 8.10462782811
2.113 8.091303151249999
2.1135 8.08436564078
2.114 8.08158216976
2.1145 8.081227621170001
2.115 8.08212722207
2.1155 8.08358245882
2.116 8.085222907519999
2.1165 8.08687393976
2.117 8.08847734607
2.1175 8.090022542910003
2.118 8.09155186444
2.1185 8.093128811900002
2.119 8.094848637150001
2.1195 8.096875385060002
2.12 8.099436601739999
2.1205 8.102865668699998
2.121 8.107591219309999
2.1215 8.11396251039
2.122 8.121847247689999
2.1225 8.12986427924
2.123 8.135087256230001
2.1235 8.134409909669998
2.124 8.12766819469
2.1245 8.119047901359998
2.125 8.11380375729
2.1255 8.113655587729998
2.126 8.11647080937
2.1265 8.119619412520002
2.127 8.122016584330002
2.1275 8.123768160200001
2.128 8.12522868872
2.1285 8.12660454892
2.129 8.12798040912
2.1295 8.12937214463
2.13 8.13083267315
2.1305 8.13241491238
2.131 8.13423528126
2.1315 8.136457824659999
2.132 8.139294213380001
2.1325 8.14301432769
2.133 8.14788804786
2.1335 8.154111169379998
2.134 8.161567273309998
2.1345 8.169526095390001
2.135 8.17662235896
2.1355 8.181633665149999
2.136 8.1843589267
2.1365 8.18539082185
2.137 8.185300861759998
2.1375 8.184374802010002
2.138 8.183051859510002
2.1385 8.181967046659999
2.139 8.181591330989999
2.1395 8.18196175489
2.14 8.182834896940001
2.1405 8.183925001559999
2.141 8.18500452264
2.1415 8.185935874160002
2.142 8.186666138420001
2.1425 8.18719002365
2.143 8.18757632286
2.1435 8.187936163219998
2.144 8.188433589599999
2.1445 8.189248522180002
2.145 8.190603215300001
2.1455 8.19267758914
2.146 8.19562510503
2.1465 8.19940872058
2.147 8.20361567773
2.1475 8.20723524841
2.148 8.209002699589998
2.1485 8.20823539294
2.149 8.20528787705
2.1495 8.20115500468
2.15 8.196799877970001
2.1505 8.192915718790001
2.151 8.189883534579998
2.1515 8.187777410119999
2.152 8.18652326063
2.1525 8.185957041239998
2.153 8.18589883177
2.1535 8.186184587349999
2.154 8.186697889039998
2.1545 8.18736994383
2.155 8.18819016818
2.1555 8.189227355099998
2.156 8.19059792353
2.1565 8.192381250020002
2.157 8.19448208271
2.1575 8.19645062115
2.158 8.197577768159999
2.1585 8.197360805590002
2.159 8.19580502521
2.1595 8.19339726986
2.16 8.19071963424
2.1605 8.18826425296
2.161 8.18630629806
2.1615 8.1849410214
2.162 8.18414196413
2.1625 8.183824457929997
2.163 8.18388795917
2.1635 8.18424250776
2.164 8.184814018920001
2.1645 8.185538991409999
2.165 8.1863697993
2.1655 8.187290567279998
2.166 8.18830658712
2.1665 8.18953427776
2.167 8.191217060619998
2.1675 8.19380473615
2.168 8.19800110976
2.1685 8.204970370849999
2.169 8.21677630972
2.1695 8.236705115539998
2.17 8.26863565572
2.1705 8.314430633299999
2.171 8.37048635291
2.1715 8.427378172180003
2.172 8.474734221910001
2.1725 8.506871141120001
2.173 8.524482151680001
2.1735 8.533240031030001
2.174 8.541632778250001
2.1745 8.558386522070002
2.175 8.58917403993
2.1755 8.63297402022
2.176 8.680584074910001
2.1765 8.719960135480001
2.177 8.74532888086
2.1775 8.759061024010002
2.178 8.76619962174
2.1785 8.770422454200002
2.179 8.773555182040003
2.1795 8.77631219421
2.18 8.77893691213
2.1805 8.781545754740002
2.181 8.78426043275
2.1815 8.78725557457
2.182 8.790769309849999
2.1825 8.795018601160002
2.183 8.79996111434
2.183 8.79996111434
2.1835 8.804977712300001
2.184 8.80869782661
2.1845 8.809316963700002
2.185 8.80483483451
2.1855 8.79279605776
2.186 8.77030074349
2.1865 8.735549689900001
2.187 8.689527166210002
2.1875 8.63551936159
2.188 8.576992385390003
2.1885 8.516565663760002
2.189 8.45648290718
2.1895 8.399220664010002
2.19 8.34736660978
2.1905 8.30300570187
2.191 8.267318004989999
2.1915 8.240377603919999
2.192 8.22108910227
2.1925 8.20729874965
2.193 8.196508830620001
2.1935 8.187174148339999
2.194 8.17949579007
2.1945 8.175262374070002
2.195 8.17773363066
2.1955 8.193820611460001
2.196 8.24153120978
2.1965 8.361077585850001
2.197 8.58013569677
2.1975 8.7941295838
2.198 8.897901193500001
2.1985 8.93251995284
2.199 8.945696460139999
2.1995 8.95384578594
2.2 8.960973800130002
2.2005 8.967932477680002
2.201 8.974875279920003
2.2015 8.98183924924
2.202 8.988850844489999
2.2025 8.99596298337
2.203 9.003223291810002
2.2035 9.01068468751
2.204 9.018368337550001
2.2045 9.026300700780002
2.205 9.03447119366
2.2055 9.04285335734
2.206 9.051410149430001
2.2065 9.06008865223
2.207 9.06873011264
2.2075 9.077017024460002
2.208 9.084658340339999
2.2085 9.09165406028
2.209 9.098321690480002
2.2095 9.105036946610003
2.21 9.112016791239999
2.2105 9.11929297499
2.211 9.126817871930001
2.2115 9.13450681374
2.212 9.1422751321
2.2125 9.150080492850002
2.213 9.15787527006
2.2135 9.165648880190002
2.214 9.173396031469998
2.2145 9.18110614036
2.215 9.18876333155
2.2155 9.19636231327
2.216 9.203887210209999
2.2165 9.211332730599999
2.217 9.218709457980001
2.2175 9.226043851200004
2.218 9.23341528681
2.2185 9.240993101449998
2.219 9.249280013270003
2.2195 9.259895303890001
2.22 9.278628169690002
2.2205 9.325375665870002
2.221 9.45768049941
2.2215 9.77615509332
2.222 10.28225468435
2.2225 10.755883974659998
2.223 11.048185474150003
2.2235 11.194614041820003
2.224 11.260851126910001
2.2245 11.28442067049
2.225 11.281467862830002
2.2255 11.25795123695
2.226 11.2167018898
2.2265 11.16241362137
2.227 11.104913248550002
2.2275 11.058758430609998
2.228 11.03862324576
2.2285 11.053249698039998
2.229 11.10158472522
2.2295 11.17285957535
2.23 11.251013726480004
2.2305 11.32165356421
2.231 11.377079563189998
2.2315 11.416328621280002
2.232 11.441898453920004
2.2325 11.45650903089
2.233 11.461171080260002
2.2335 11.453662058629998
2.234 11.425689762410002
2.2345 11.356113570449999
2.235 11.198572285780003
2.2355 10.881806933579998
2.236 10.397774023450001
2.2365 9.92554176042
2.237 9.6371085448
2.2375 9.507587182280002
2.238 9.45582308814
2.2385 9.435095225050002
2.239 9.426506682340001
2.2395 9.42312524131
2.24 9.422484937140002
2.2405 9.42383433849
2.241 9.42727928076
2.2415 9.43366644715
2.242 9.444890291320004
2.2425 9.46450159094
2.243 9.498241916460003
2.2435 9.553355701009998
2.244 9.634388575020001
2.2445 9.735307920690001
2.245 9.83468206952
2.2455 9.902993528450004
2.246 9.918244409589999
2.2465 9.877016229520002
2.247 9.795321884260002
2.2475 9.69995889709
2.248 9.61461323053
2.2485 9.55056164645
2.249 9.507814728390002
2.2495 9.481387629010001
2.25 9.46594624415
2.2505 9.45746882861
2.251 9.45334653978
2.2515 9.45199184666
2.252 9.452499856580001
2.2525 9.454341392540002
2.253 9.457246574270002
2.2535 9.461056648670002
2.254 9.465644613260004
2.2545 9.470804089009999
2.255 9.47612231786
2.2555 9.480985454490003
2.256 9.484716152340003
2.2565 9.486848735650003
2.257 9.48737791265
2.2575 9.486742900250004
2.258 9.48561046147
2.2585 9.484583858090001
2.259 9.484102307020002
2.2595 9.484324561360001
2.26 9.485229454029998
2.2605 9.486684690780002
2.261 9.4885156432
2.2615 9.490579433500002
2.262 9.492749059200001
2.2625 9.494939851980003
2.263 9.497088310599999
2.2635 9.499152100900002
2.264 9.501099472260002
2.2645 9.50293571645
2.265 9.504666125240004
2.2655 9.506285406860002
2.266 9.50778826954
2.2665 9.509132379120004
2.267 9.510296568520001
2.2675 9.51128083774
2.268 9.512095770319998
2.2685 9.51274665803
2.269 9.513228209100003
2.2695 9.513572174150003
2.27 9.513836762649998
2.2705 9.51410135115
2.271 9.51445589974
2.2715 9.514990368510002
2.272 9.51577884224
2.2725 9.516895405709999
2.273 9.518392976620003
2.2735 9.520303305590001
2.274 9.522605225540001
2.2745 9.52512939983
2.275 9.527547738720003
2.2755 9.52948452654
2.276 9.530717508950001
2.2765 9.531352521350001
2.277 9.531638276930003
2.2775 9.531717653480001
2.278 9.53155360861
2.2785 9.531124975240001
2.279 9.53054288054
2.2795 9.52997136938
2.28 9.529542736010004
2.2805 9.529299314590002
2.281 9.529214646269999
2.2815 9.52923052158
2.282 9.529278147510002
2.2825 9.529309898130002
2.283 9.5293151899
2.283 9.5293151899
2.2835 9.52927285574
2.284 9.529193479190003
2.2845 9.52909822733
2.285 9.529018850780002
2.2855 9.529008267240002
2.286 9.529151145030003
2.2865 9.52956390309
2.287 9.53037883567
2.2875 9.531675319320001
2.288 9.53340572811
2.2885 9.535284306460003
2.289 9.536829503299998
2.2895 9.53752272517
2.29 9.537035882330002
2.2905 9.535406017170004
2.291 9.532945344120002
2.2915 9.530108955400003
2.292 9.527309609070002
2.2925 9.52478543478
2.293 9.522589350230003
2.2935 9.520679021260001
2.294 9.518964487780003
2.2945 9.51737166501
2.295 9.515810592860003
2.2955 9.51424422894
2.296 9.51265140617
2.2965 9.5110585834
2.297 9.50950809479
2.2975 9.508074025120003
2.298 9.506835750939999
2.2985 9.50589381588
2.299 9.505354055340003
2.2995 9.50531172118
2.3 9.505777396940001
2.3005 9.50652882828
2.301 9.50678812501
2.3015 9.50474021002
2.302 9.49714652007
2.3025 9.48001706058
2.303 9.450996993899999
2.3035 9.412277112810003
2.304 9.37075259362
2.3045 9.334604512750001
2.305 9.309346894540003
2.3055 9.296001050600001
2.306 9.29136016831
2.3065 9.28958742536
2.307 9.28394639854
2.3075 9.26761599632
2.308 9.23321949132
2.3085 9.171877293480001
2.309 9.07356679042
2.3095 8.931419264680002
2.31 8.751165703170003
2.3105 8.55796318047
2.311 8.38760522886
2.3115 8.26728625437
2.312 8.20829889418
2.3125 8.214670185260001
2.313 8.293866815079998
2.3135 8.45813923119
2.314 8.707460974740002
2.3145 8.99719067401
2.315 9.243400856800001
2.3155 9.395629204390001
2.316 9.468914927120004
2.3165 9.49949077418
2.317 9.511783555890002
2.3175 9.517011824649998
2.318 9.519551874250002
2.3185 9.520985943920003
2.319 9.521853794200002
2.3195 9.522266552260003
2.32 9.522102507390002
2.3205 9.521001819230001
2.321 9.51823422352
2.3215 9.51247677776
2.322 9.501660399879999
2.3225 9.48353608763
2.323 9.45748999569
2.3235 9.42745920094
2.324 9.402905388140002
2.3245 9.394459723220002
2.325 9.406519667050002
2.3255 9.433719364850003
2.326 9.464898473690003
2.3265 9.49057414173
2.327 9.507274967849998
2.3275 9.51632918632
2.328 9.520594352940002
2.3285 9.522467639520002
2.329 9.523430741660004
2.3295 9.524208631850001
2.33 9.52506589859
2.3305 9.526018417190002
2.331 9.52694976871
2.3315 9.52774353421
2.332 9.52837854661
2.3325 9.52918818742
2.333 9.531294311880004
2.3335 9.53718934366
2.334 9.55113315761
2.3345 9.578232311779999
2.335 9.62145548914
2.3355 9.678183263540003
2.336 9.73968421448
2.3365 9.79466041301
2.337 9.833417336490001
2.3375 9.849636611540003
2.338 9.841529619900001
2.3385 9.813096939690002
2.339 9.773022365480003
2.3395 9.730741123180003
2.34 9.69292613476
2.3405 9.662688960980002
2.341 9.640664614240002
2.3415 9.626239249220003
2.342 9.61820634236
2.3425 9.615020696820004
2.343 9.615047155669998
2.3435 9.616809315080001
2.344 9.61914298565
2.3445 9.62129144427
2.345 9.62288426704
2.3455 9.62359336422
2.346 9.62248738429
2.3465 9.617878252619999
2.347 9.60814668759
2.3475 9.593070434860003
2.348 9.574337569059999
2.3485 9.554620434040004
2.349 9.536226241520001
2.3495 9.52046205869
2.35 9.50764539175
2.3505 9.497432275649999
2.351 9.489203573300003
2.3515 9.482393065310003
2.352 9.47657741008
2.3525 9.471486727340004
2.353 9.466941096909999
2.3535 9.462829391619998
2.354 9.459066943150003
2.3545 9.455632584420002
2.355 9.452521023660001
2.3555 9.44974284441
2.356 9.447292754900001
2.3565 9.445080795040003
2.357 9.44283708456
2.3575 9.439979528759999
2.358 9.435179893369998
2.3585 9.42522078223
2.359 9.402291542820002
2.3595 9.348728246880004
2.36 9.230536563930002
2.3605 9.002265481440002
2.361 8.651447589290001
2.3615 8.25687205101
2.362 7.935370564659999
2.3625 7.73019805822
2.363 7.615774115510001
2.3635 7.55484467573
2.364 7.52232674908
2.3645 7.504530526570002
2.365 7.49443382941
2.3655 7.488427670459999
2.366 7.4846175960600005
2.3665 7.481987586370001
2.367 7.479971421999999
2.3675 7.4782780556
2.368 7.476754025839999
2.3685 7.47531995617
2.369 7.47394409597
2.3695 7.47265290409
2.37 7.471626300710001
2.3705 7.47133525336
2.371 7.47275873949
2.3715 7.477706544439999
2.372 7.489332563130001
2.3725 7.5129391491
2.373 7.5568978824899995
2.3735 7.632554318180001
2.374 7.7507618764399995
2.3745 7.913489095710001
2.375 8.106040730699998
2.3755 8.30123295892
2.376 8.47497764333
2.3765 8.617029917210001
2.377 8.72953294741
2.3775 8.820281511140003
2.378 8.897557228450001
2.3785 8.96722867227
2.379 9.031401967060003
2.3795 9.088669502000002
2.38 9.136163137750003
2.3805 9.172200091450001
2.381 9.197410083730002
2.3815 9.213788111880003
2.382 9.223308006109999
2.3825 9.227276833609999
2.383 9.22633489855
2.383 9.22633489855
2.3835 9.2202758219
2.384 9.20761261629
2.3845 9.184715127499999
2.385 9.143968498500001
2.3855 9.07019064116
2.386 8.935700306610002
2.3865 8.702555503950002
2.387 8.359283675820002
2.3875 7.98569000559
2.388 7.7059405845399995
2.3885 7.552727967729999
2.389 7.48175474849
2.3895 7.44966545521
2.39 7.4340917761
2.3905 7.425730779500001
2.391 7.420872934639999
2.3915 7.4179148352099995
2.392 7.416009798009999
2.3925 7.414681563739999
2.393 7.41363379328
2.3935 7.41268656645
2.394 7.411723464310001
2.3945 7.41065981854
2.395 7.40942683613
2.3955 7.407987474689999
2.396 7.406331150680001
2.3965 7.40449490649
2.397 7.40254224336
2.3975 7.40056841315
2.398 7.39867395949
2.3985 7.396927675390001
2.399 7.39541422917
2.3995 7.394239456230001
2.4 7.393599152060001
2.4005 7.39386374056
2.401 7.39573173537
2.4015 7.40056312138
2.402 7.41105140952
2.4025 7.4327159158999985
2.403 7.47725145222
2.4035 7.569624589339999
2.404 7.75852490303
2.4045 8.102220072759998
2.405 8.55615339513
2.4055 8.919666243510001
2.406 9.10014205936
2.4065 9.166119847720001
2.407 9.186297366729999
2.4075 9.191224004599999
2.408 9.1910652515
2.4085 9.18748272321
2.409 9.177020893920002
2.4095 9.150583211
2.41 9.09349559624
2.4105 8.99179306861
2.411 8.845840760240002
2.4115 8.67783764628
2.412 8.519835977620001
2.4125 8.39497666447
2.413 8.31114444413
2.4135 8.265465885489998
2.414 8.24960115903
2.4145 8.252252335799998
2.415 8.260216449649999
2.4155 8.25956556194
2.416 8.237170791300002
2.4165 8.182321595249999
2.417 8.089297570420001
2.4175 7.962284506879999
2.418 7.820057604589999
2.4185 7.690446281979999
2.419 7.59282370902
2.4195 7.5284704940500005
2.42 7.488766343739999
2.4205 7.46517034131
2.421 7.451729245509999
2.4215 7.44440014406
2.422 7.44048423426
2.4225 7.43833048387
2.423 7.43703400022
2.4235 7.436118524009999
2.424 7.43534063382
2.4245 7.434594494249999
2.425 7.433853646449999
2.4255 7.43313396573
2.426 7.43251482864
2.4265 7.43216028005
2.427 7.43237724262
2.4275 7.43377956167
2.428 7.43756317722
2.4285 7.445855380809999
2.429 7.461915902759999
2.4295 7.48989878252
2.43 7.533968643079999
2.4305 7.59712591803
2.431 7.679730447730001
2.4315 7.77756998326
2.432 7.881140505699999
2.4325 7.97796931316
2.433 8.05683256147
2.4335 8.11054402697
2.434 8.136262029170002
2.4345 8.13415590471
2.435 8.106040730699998
2.4355 8.054901065420001
2.436 7.9850179508000005
2.4365 7.90227583508
2.437 7.814120238650001
2.4375 7.728774572089999
2.438 7.65363672986
2.4385 7.593384636640001
2.439 7.54901843696
2.4395 7.51846904875
2.44 7.498238612040001
2.4405 7.484829266860001
2.441 7.47554750228
2.4415 7.468689368360001
2.442 7.463387014819999
2.4425 7.459285893069999
2.443 7.456264292400001
2.4435 7.45423225272
2.444 7.453078646859999
2.4445 7.452639429950001
2.445 7.452734681810001
2.4455 7.45317919049
2.446 7.45381420289
2.4465 7.45450742476
2.447 7.45519006309
2.4475 7.45581449195
2.448 7.4563754195700005
2.4485 7.4568781377199995
2.449 7.457322646400001
2.4495 7.45770894561
2.45 7.45805291066
2.4505 7.458391583939998
2.451 7.45878317492
2.4515 7.459280601299999
2.452 7.459926197239999
2.4525 7.46071996274
2.453 7.46164602249
2.4535 7.46269908472
2.454 7.463905608279998
2.4545 7.4653132191
2.455 7.466958959569999
2.4555 7.468879872080001
2.456 7.47107595663
2.4565 7.473552504990001
2.457 7.476272474770002
2.4575 7.479204115350002
2.458 7.482273341949999
2.4585 7.485305526159999
2.459 7.48799903709
2.4595 7.48996228376
2.46 7.49090421882
2.4605 7.490782508110001
2.461 7.489750612960001
2.4615 7.48802020417
2.462 7.485908787940001
2.4625 7.48380266348
2.463 7.48208813
2.4635 7.480966274759999
2.464 7.4804476813
2.4645 7.4804476813
2.465 7.48083927228
2.4655 7.48153249415
2.466 7.48246913744
2.4665 7.483590992680001
2.467 7.484861017479999
2.4675 7.486242169449999
2.468 7.48770798974
2.4685 7.48924789481
2.469 7.4908724682
2.4695 7.492645211149999
2.47 7.4946984179100005
2.4705 7.497249051050001
2.471 7.50058286615
2.4715 7.50487449162
2.472 7.509901673120001
2.4725 7.51489181223
2.473 7.518728345479999
2.4735 7.52038996126
2.474 7.5193951085
2.4745 7.515960749770001
2.475 7.51093886004
2.4755 7.50544071101
2.476 7.50038177889
2.4765 7.496227739439999
2.477 7.493042093899999
2.4775 7.490681964480001
2.478 7.48895684746
2.4785 7.4877238650499995
2.479 7.486887765389999
2.4795 7.48640092255
2.48 7.486231585910001
2.4805 7.48636388016
2.481 7.486776638219999
2.4815 7.487443401239999
2.482 7.48833771037
2.4825 7.489448982070001
2.483 7.490745465720001
2.483 7.490745465720001
2.4835 7.49214778477
2.484 7.4935183532
2.4845 7.494608457820001
2.485 7.495142926590002
2.4855 7.494947131100001
2.486 7.494021071350001
2.4865 7.49253408398
2.487 7.490687256250001
2.4875 7.48861288241
2.488 7.4863744637
2.4885 7.4839931672
2.489 7.48153249415
2.4895 7.479071821100001
2.49 7.476706399909999
2.4905 7.474505023590001
2.491 7.472536485149999
2.4915 7.470901328219999
2.492 7.46970009643
2.4925 7.469065084029999
2.493 7.46904920872
2.4935 7.4695519268699995
2.494 7.4701975228099995
2.4945 7.47042506892
2.495 7.46975301413
2.4955 7.46809139835
2.496 7.465773603090001
2.4965 7.46329705473
2.497 7.46100571832
2.4975 7.45907951404
2.498 7.4575343171999995
2.4985 7.456338377180001
2.499 7.455401733889999
2.4995 7.454623843700001
2.5 7.45390416298
2.5005 7.45316331518
2.501 7.452385424990001
2.5015 7.45157578418
2.502 7.450771435139999
2.5025 7.45004117088
2.503 7.449517285650001
2.5035 7.449427325559999
2.504 7.4502052157500005
2.5045 7.452829933669999
2.505 7.459566356879999
2.5055 7.47567450476
2.506 7.51200250581
2.5065 7.586515919179999
2.507 7.71784177527
2.5075 7.90591657284
2.508 8.118587517369999
2.5085 8.31147782564
2.509 8.45819214889
2.5095 8.554200732000002
2.51 8.604239709120002
2.5105 8.613288635820002
2.511 8.58371822506
2.5115 8.514501873460002
2.512 8.401242120150002
2.5125 8.23977963391
2.513 8.03748055858
2.5135 7.8254499182199995
2.514 7.64908051589
2.5145 7.534862952209999
2.515 7.47565333768
2.5155 7.449469659720001
2.516 7.438679740690001
2.5165 7.43403356663
2.517 7.431641686590001
2.5175 7.430038280280001
2.518 7.428667711850001
2.5185 7.42728655988
2.519 7.425773113660001
2.5195 7.42405328841
2.52 7.42207416643
2.5205 7.41984633126
2.521 7.41744386768
2.5215 7.415110197110001
2.522 7.413443289559999
2.5225 7.413707878060001
2.523 7.41810533893
2.5235 7.4287682554800005
2.524 7.4420823488000005
2.5245 7.437822473949999
2.525 7.38705323257
2.5255 7.298791800740001
2.526 7.2210980336
2.5265 7.186008306730002
2.527 7.198777347740001
2.5275 7.252012553940001
2.528 7.3256845758799995
2.5285 7.38478306324
2.529 7.40378580931
2.5295 7.39158298769
2.53 7.37146367815
2.5305 7.35585824842
2.531 7.34604201507
2.5315 7.339765975850001
2.532 7.335135677099999
2.5325 7.33114039075
2.533 7.327293273960001
2.5335 7.32336148885
2.534 7.3191915740899995
2.5345 7.3146618189699995
2.535 7.309602886849999
2.5355 7.303660229140001
2.536 7.29613004043
2.5365 7.28564704406
2.537 7.2700998238
2.5375 7.247122958459999
2.538 7.215726887050001
2.5385 7.1782611554499995
2.539 7.14056258597
2.5395 7.1094258112899995
2.54 7.089735135120001
2.5405 7.08366018316
2.541 7.09117449656
2.5415 7.11028307803
2.542 7.13687951405
2.5425 7.16549211444
2.543 7.191040780000001
2.5435 7.210440408819999
2.544 7.22303482142
2.5445 7.22981887056
2.545 7.232390670779998
2.5455 7.232210750600001
2.546 7.2303639228700005
2.5465 7.22755928477
2.547 7.22424663675
2.5475 7.2207276097
2.548 7.217256208580001
2.5485 7.214086438350001
2.549 7.21154638875
2.5495 7.21005940138
2.55 7.2100911519999995
2.5505 7.212064982209999
2.551 7.21618727104
2.5515 7.222182846450001
2.552 7.228956312049999
2.5525 7.234539129400001
2.553 7.2369045505899985
2.5535 7.235179433570001
2.554 7.22988766357
2.5545 7.2221087616699995
2.555 7.21288520656
2.5555 7.203322978169999
2.556 7.194506889350001
2.5565 7.187156620820001
2.557 7.18148913515
2.5575 7.1773033450799995
2.558 7.17420236786
2.5585 7.17167819357
2.559 7.169249271140001
2.5595 7.16646580012
2.56 7.16298381546
2.5605 7.158565187510001
2.561 7.1532046245
2.5615 7.14757418122
2.562 7.143928151689999
2.5625 7.1473307598
2.563 7.166021291440001
2.5635 7.2087840848099995
2.564 7.27786285039
2.5645 7.360467380090001
2.565 7.4274770636000005
2.5655 7.44796679704
2.566 7.413199868139999
2.5665 7.34440685814
2.567 7.2726134145499985
2.5675 7.216150228649998
2.568 7.17789073155
2.5685 7.1537761356599985
2.569 7.139065015059999
2.5695 7.13017484146
2.57 7.124687275970001
2.5705 7.12107299706
2.571 7.1184800297600015
2.5715 7.11646386539
2.572 7.11488162616
2.5725 7.113796813309999
2.573 7.113452848259999
2.5735 7.11428365615
2.574 7.11687662345
2.5745 7.121845595479999
2.575 7.129635080919999
2.5755 7.14025037154
2.576 7.153082913789999
2.5765 7.166994977120001
2.577 7.180314362210001
2.5775 7.1907603161900004
2.578 7.196194963980001
2.5785 7.196157921590001
2.579 7.1922367200199995
2.5795 7.186722695679999
2.58 7.18106050178
2.5805 7.1756628963799995
2.581 7.17042933585
2.5815 7.16515344116
2.582 7.15937482832
2.5825 7.1519716420899995
2.583 7.140694880220001
2.583 7.140694880220001
2.5835 7.121755635390001
2.584 7.089703384499999
2.5845 7.03825679656
2.585 6.963293582740001
2.5855 6.8681634334499995
2.586 6.766259818559999
2.5865 6.67418302056
2.587 6.600997841459999
2.5875 6.54595814169
2.588 6.5040631986
2.5885 6.471127222120001
2.589 6.4450070454
2.5895 6.42474485807
2.59 6.409695064190001
2.5905 6.3992332349
2.591 6.39266614833
2.5915 6.389284707300001
2.592 6.3883851064
2.5925 6.38940112624
2.593 6.39194646761
2.5935 6.3958994198
2.594 6.40136052644
2.5945 6.408721378509999
2.595 6.4187069485
2.5955 6.43264547068
2.596 6.452838865000001
2.5965 6.4828590762100005
2.597 6.52744753023
2.5975 6.5919542065300005
2.598 6.68067602235
2.5985 6.79138514252
2.599 6.905602706200001
2.5995 6.99149871684
2.6 7.032245345839999
2.6005 7.040066581900001
2.601 7.03491239792
2.6015 7.027974887449999
2.602 7.0226037409
2.6025 7.01898417022
2.603 7.016608165489999
2.6035 7.015036509800001
2.604 7.013999322880001
2.6045 7.013337851629999
2.605 7.01296213596
2.6055 7.0127980910900005
2.606 7.012776924010001
2.6065 7.01285100879
2.607 7.012999178350001
2.6075 7.01325847508
2.608 7.0137664850000006
2.6085 7.014777213069999
2.609 7.01650233009
2.6095 7.018285656580001
2.61 7.015967861319999
2.6105 6.996827529230001
2.611 6.939348323490001
2.6115 6.837322997889999
2.612 6.724089703430001
2.6125 6.636680246570001
2.613 6.583079908239999
2.6135 6.556165966019999
2.614 6.549381916880001
2.6145 6.561362484159999
2.615 6.59696551272
2.6155 6.666917420350001
2.616 6.777319617860001
2.6165 6.900062223009999
2.617 6.97914243389
2.6175 7.00289718942
2.618 7.000108426630001
2.6185 6.99178447242
2.619 6.98462999938
2.6195 6.97939643885
2.62 6.97553344675
2.6205 6.972506554309999
2.621 6.9700035471
2.6215 6.967855088480001
2.622 6.965992385440001
2.6225 6.964394270900001
2.623 6.9631136625600005
2.6235 6.96222993697
2.624 6.96184892953
2.6245 6.962092350950001
2.625 6.963066036629999
2.6255 6.96480173719
2.626 6.9671618666100015
2.6265 6.96970191621
2.627 6.97168632996
2.6275 6.9723954271399995
2.628 6.97159636987
2.6285 6.969823626919999
2.629 6.967929173260001
2.6295 6.9665162706700015
2.63 6.96573308871
2.6305 6.965468500210002
2.631 6.96553200145
2.6315 6.96574367225
2.632 6.966002968979999
2.6325 6.966256973939999
2.633 6.9665480212899995
2.6335 6.9670189888200005
2.634 6.967966215650001
2.6345 6.969929462319999
2.635 6.973750120259999
2.6355 6.980613545949999
2.636 6.99182680658
2.6365 7.008146625260001
2.637 7.028668109319999
2.6375 7.050030984809999
2.638 7.06719219492
2.6385 7.075717236390001
2.639 7.073769865029999
2.6395 7.062445477229999
2.64 7.04496146915
2.6405 7.025318418910001
2.641 7.00700360294
2.6415 6.992218397559999
2.642 6.98168248349
2.6425 6.975062479220001
2.643 6.971516993319999
2.6435 6.970194050820001
2.644 6.97040042985
2.6445 6.97165987111
2.645 6.973670743710001
2.6455 6.9762531274700015
2.646 6.979317062299999
2.6465 6.9827778798799995
2.647 6.986434492950001
2.6475 6.989942936459999
2.648 6.992943370050001
2.6485 6.995261165309999
2.649 6.996949239939998
2.6495 6.998155763500001
2.65 6.99895482077
2.6505 6.999394037680001
2.651 6.99956866609
2.6515 6.999695668570001
2.652 7.000013174769999
2.6525 7.000669354249999
2.653 7.001680082320001
2.6535 7.002987149510001
2.654 7.0045323463499995
2.6545 7.006289213990001
2.655 7.008273627739999
2.6555 7.01054379707
2.656 7.01317380676
2.6565 7.016243033359999
2.657 7.019830853419999
2.6575 7.024069561190001
2.658 7.0292237451699995
2.6585 7.035843749440001
2.659 7.044866217289999
2.6595 7.057487088739999
2.66 7.07461125646
2.6605 7.09572541876
2.661 7.11776564081
2.6615 7.135466611460001
2.662 7.14382231629
2.6625 7.140959468719999
2.663 7.128915400200001
2.6635 7.11220399054
2.664 7.0956037080500005
2.6645 7.082273739420001
2.665 7.073134852630001
2.6655 7.067557327049999
2.666 7.064414015670001
2.6665 7.062768275200001
2.667 7.062022135630001
2.6675 7.06187396607
2.668 7.0621861805
2.6685 7.06288469414
2.669 7.063985382299999
2.6695 7.06555174622
2.67 7.067742539
2.6705 7.070843516219999
2.671 7.075272727710002
2.6715 7.0816334352500006
2.672 7.090624152480001
2.6725 7.102774056399999
2.673 7.117887351520001
2.6735 7.13438179861
2.674 7.149235797
2.6745 7.159152573980001
2.675 7.16231705244
2.6755 7.15938541186
2.676 7.152717781659999
2.6765 7.1448224608199995
2.677 7.137159977860001
2.6775 7.13006900606
2.678 7.12327437338
2.6785 7.11650090778
2.679 7.109859736430001
2.6795 7.1038324104
2.68 7.09893752315
2.6805 7.09539203725
2.681 7.092989573669999
2.6815 7.091280331959999
2.682 7.08982509521
2.6825 7.088391025540001
2.683 7.08692520525
2.683 7.08692520525
2.6835 7.085459384960001
2.684 7.08402002352
2.6845 7.08262828801
2.685 7.081289470200001
2.6855 7.08006177956
2.686 7.078998133790001
2.6865 7.0782202436
2.687 7.07787627855
2.6875 7.07818849298
2.688 7.07941618362
2.6885 7.08179218835
2.689 7.08534296602
2.6895 7.089687509190001
2.69 7.09408497006
2.6905 7.09770454074
2.691 7.09991120883
2.6915 7.10017050556
2.692 7.098112007030001
2.6925 7.093942092270001
2.693 7.088581529260002
2.6935 7.083205090939999
2.694 7.078611834580001
2.6945 7.075108682839999
2.695 7.07265330156
2.6955 7.0710763541
2.696 7.070176753199999
2.6965 7.06979045399
2.697 7.069832788149999
2.6975 7.0702720050600005
2.698 7.071145147110001
2.6985 7.072521007309999
2.699 7.07452658814
2.6995 7.077294183849999
2.7 7.080982547540001
2.7005 7.085771599389999
2.701 7.09183067604
2.7015 7.099154485720001
2.702 7.10740964692
2.7025 7.116045815560001
2.703 7.12457085703
2.7035 7.13270959929
2.704 7.14019745384
2.7045 7.146536994300001
2.705 7.151093208269999
2.7055 7.153384544680001
2.706 7.15344275415
2.7065 7.15212510342
2.707 7.15091328809
2.7075 7.151347213230001
2.708 7.1545593176199995
2.7085 7.1612004889700005
2.709 7.17173111127
2.7095 7.1870031594900015
2.71 7.20900104738
2.7105 7.2414131386300005
2.711 7.289732290499999
2.7115 7.3612399785100004
2.712 7.46562014176
2.7125 7.6160069533899994
2.713 7.8260002623
2.7135 8.094827470070001
2.714 8.387547019390002
2.7145 8.64577481185
2.715 8.83188107098
2.7155 8.947575038490001
2.716 9.013743330570001
2.7165 9.05011366578
2.717 9.06950271106
2.7175 9.079149607770002
2.718 9.082927931550003
2.7185 9.082933223320001
2.719 9.0804143408
2.7195 9.07640847091
2.72 9.0721062619
2.7205 9.068957658750001
2.721 9.068486691220002
2.7215 9.071788755700002
2.722 9.079128440689999
2.7225 9.089738439540003
2.723 9.102084138950001
2.7235 9.11432400296
2.724 9.124854625260003
2.7245 9.132649402470001
2.725 9.13725324237
2.7255 9.13838038938
2.726 9.135416998180002
2.7265 9.126886664940002
2.727 9.10979424784
2.7275 9.078578096610002
2.728 9.023697149940002
2.7285 8.930773668740002
2.729 8.78373654752
2.7295 8.57671192158
2.73 8.33084041207
2.7305 8.09283247278
2.731 7.90559906664
2.7315 7.785803977380001
2.732 7.73078544469
2.7325 7.736225384249999
2.733 7.8078600747400015
2.7335 7.96430067125
2.734 8.222803635750001
2.7345 8.555285544850001
2.735 8.863790444080003
2.7355 9.0655444671
2.736 9.16602988763
2.7365 9.20948590287
2.737 9.2281076415
2.7375 9.236997815100004
2.738 9.242136123770003
2.7385 9.24575569445
2.739 9.248687335030002
2.7395 9.25120621755
2.74 9.253312342009998
2.7405 9.254730536370001
2.741 9.254635284510002
2.7415 9.250793459490001
2.742 9.237574618030003
2.7425 9.20362262171
2.743 9.134279267630003
2.7435 9.025464601120003
2.744 8.899261178390002
2.7445 8.79552661108
2.745 8.745244212540001
2.7455 8.756425722550002
2.746 8.8169900302
2.7465 8.903409926070001
2.747 8.991237432760002
2.7475 9.06431677646
2.748 9.11721860115
2.7485 9.15147222836
2.749 9.170792480630002
2.7495 9.178518464830002
2.75 9.176883307900003
2.7505 9.166844820209999
2.751 9.147498109090002
2.7515 9.11593799281
2.752 9.070412895500002
2.7525 9.017532237890002
2.753 8.976457519150003
2.7535 8.970922327730001
2.754 9.012949565069999
2.7545 9.090897337170002
2.755 9.172951522790001
2.7555 9.23018730711
2.756 9.257037748090003
2.7565 9.264705522820002
2.757 9.26458381211
2.7575 9.26240889464
2.758 9.260069932300002
2.7585 9.257990266690001
2.759 9.256196356660002
2.7595 9.254645868050002
2.76 9.253291174930002
2.7605 9.252121693760003
2.761 9.251126841000001
2.7615 9.25031720019
2.762 9.249740397260002
2.7625 9.249470516990002
2.763 9.249544601770001
2.7635 9.249888566820001
2.764 9.25015315532
2.7645 9.249877983280001
2.765 9.24880904574
2.7655 9.247221514740001
2.766 9.245708068519999
2.7665 9.244697340450003
2.767 9.244242248230002
2.7675 9.244178746989999
2.768 9.244385126020003
2.7685 9.24478730054
2.769 9.24512068205
2.7695 9.244834926470002
2.77 9.243379689720001
2.7705 9.240691470560002
2.771 9.23729944599
2.7715 9.23380158602
2.772 9.23046777092
2.7725 9.22721862414
2.773 9.223874225500001
2.7735 9.220323447830001
2.774 9.216571582900002
2.7745 9.212655673100002
2.775 9.20864451144
2.7755 9.20460159916
2.776 9.200585145730003
2.7765 9.19668511124
2.777 9.192975580470002
2.7775 9.18955180528
2.778 9.18653549638
2.7785 9.18407482333
2.779 9.182296788610003
2.7795 9.181206683990002
2.78 9.180582255130002
2.7805 9.180021327510001
2.781 9.17928577148
2.7815 9.178550215450002
2.782 9.17826445987
2.7825 9.178719552090001
2.783 9.17973557193
2.783 9.17973557193
2.7835 9.180603422210002
2.784 9.180174788840002
2.7845 9.177407193130001
2.785 9.172210674990001
2.7855 9.165834092139999
2.786 9.160118980540002
2.7865 9.15620836251
2.787 9.154028153270001
2.7875 9.15277400378
2.788 9.151683899160002
2.7885 9.150371540200002
2.789 9.148672882030002
2.7895 9.146497964560002
2.79 9.14384678779
2.7905 9.1408992719
2.791 9.137935880699999
2.7915 9.135178868530001
2.792 9.13272348725
2.7925 9.130532694470002
2.793 9.12850594656
2.7935 9.12652153281
2.794 9.12442599189
2.7945 9.121981194150003
2.795 9.118837882770002
2.7955 9.11453038199
2.796 9.108598307820003
2.7965 9.101020493180002
2.797 9.092722997820001
2.7975 9.085991866379999
2.798 9.08444666954
2.7985 9.092066818340001
2.799 9.11006412811
2.7995 9.130299856590003
2.8 9.13161221555
2.8005 9.092045651260001
2.801 9.011293241060002
2.8015 8.91418926156
2.802 8.83005541033
2.8025 8.77551842871
2.803 8.753864505870002
2.8035 8.76063797147
2.804 8.787742417410001
2.8045 8.826187126460002
2.805 8.868092653090002
2.8055 8.907749177470002
2.806 8.94182817627
2.8065 8.96898024814
2.807 8.989300644940002
2.8075 9.00368896757
2.808 9.013367614900002
2.8085 9.01954840226
2.809 9.02327380834
2.8095 9.02531643156
2.81 9.02614194768
2.8105 9.0259091098
2.811 9.0245861673
2.8115 9.022157244870002
2.812 9.0188710557
2.8125 9.01523560971
2.813 9.011721874430002
2.8135 9.008515061810002
2.814 9.005604588310003
2.8145 9.002969286850004
2.815 9.000672658670002
2.8155 8.998704120230002
2.816 8.996894334890001
2.8165 8.994894045830002
2.817 8.992057657110003
2.8175 8.987067518
2.818 8.97688086075
2.8185 8.953925162490002
2.819 8.898541497670003
2.8195 8.763051018590001
2.82 8.4676273748
2.8205 8.017869258960001
2.821 7.63833822279
2.8215 7.456296043019999
2.822 7.392085705839999
2.8225 7.37036828176
2.823 7.36197553454
2.8235 7.35800141527
2.824 7.3557047870900005
2.8245 7.35411725609
2.825 7.35284193952
2.8255 7.351693625429999
2.826 7.35058235373
2.8265 7.349492249110001
2.827 7.348481521039999
2.8275 7.347756548550001
2.828 7.347878259260001
2.8285 7.35030718169
2.829 7.3588216396199995
2.8295 7.3823911832
2.83 7.438928453880002
2.8305 7.554013867839999
2.831 7.74312056056
2.8315 7.985330165229999
2.832 8.231487430319998
2.8325 8.445248479470003
2.833 8.619411213710002
2.8335 8.760786141030003
2.834 8.87396122602
2.8345 8.95717960104
2.835 9.00871614907
2.8355 9.03440769242
2.836 9.04552040942
2.8365 9.05055817446
2.837 9.052733091930001
2.8375 9.053092932290003
2.838 9.05255846352
2.8385 9.051854658110003
2.839 9.051293730490002
2.8395 9.05088097243
2.84 9.050568758
2.8405 9.050304169500002
2.841 9.050076623390002
2.8415 9.04989141144
2.842 9.04978028427
2.8425 9.04979086781
2.843 9.049981371530002
2.8435 9.05047879791
2.844 9.051521276599999
2.8445 9.053532149200002
2.845 9.05706705156
2.8455 9.06264986891
2.846 9.070322935410001
2.8465 9.079091398300001
2.847 9.08589661452
2.8475 9.084859427600001
2.848 9.069301623800001
2.8485 9.037725632210002
2.849 8.997619307380003
2.8495 8.96094734128
2.85 8.935779683160003
2.8505 8.922767220730002
2.851 8.917359031790003
2.8515 8.91334787013
2.852 8.904616449630002
2.8525 8.884412471770002
2.853 8.84245931921
2.8535 8.759643118710002
2.854 8.602101834039999
2.8545 8.335010326830002
2.855 7.990627227
2.8555 7.690721454020001
2.856 7.506308561289999
2.8565 7.41269714999
2.857 7.367981693490001
2.8575 7.34669819455
2.858 7.336511537299999
2.8585 7.3316748595200005
2.859 7.32944702435
2.8595 7.32850508929
2.86 7.32821933371
2.8605 7.3282828349499995
2.861 7.32857917407
2.8615 7.3291242263799985
2.862 7.330007951969999
2.8625 7.33139968748
2.863 7.33347406132
2.8635 7.336331617120002
2.864 7.339781851160001
2.8645 7.343242668740001
2.865 7.345904429049999
2.8655 7.347206204470001
2.866 7.34708978553
2.8665 7.345851511349999
2.867 7.343898848219999
2.8675 7.341649845970001
2.868 7.33949080381
2.8685 7.3377180608599994
2.869 7.336569746769999
2.8695 7.33630515827
2.87 7.337442888820001
2.8705 7.34126883853
2.871 7.350931610550002
2.8715 7.37340575774
2.872 7.421878370939999
2.8725 7.51428325868
2.873 7.66034140245
2.8735 7.841134724500001
2.874 8.011381548940001
2.8745 8.13082208961
2.875 8.182967191189999
2.8755 8.168367197759999
2.876 8.09585936522
2.8765 7.9824355670400005
2.877 7.8536444687800016
2.8775 7.73543691052
2.878 7.643582366860001
2.8785 7.5820496653000005
2.879 7.548775015540001
2.8795 7.541329495150001
2.88 7.56000415148
2.8805 7.60876252026
2.881 7.693986476110001
2.8815 7.819708347769999
2.882 7.97987435036
2.8825 8.15426463071
2.883 8.31575886757
2.883 8.31575886757
2.8835 8.44400491352
2.884 8.531694834189999
2.8845 8.58052199598
2.885 8.594407600460002
2.8855 8.57544189678
2.886 8.523508466000003
2.8865 8.439427532470003
2.887 8.330596990650001
2.8875 8.214543182780002
2.888 8.11485681952
2.8885 8.052794940960002
2.889 8.0439682686
2.8895 8.100531998129998
2.89 8.22938659763
2.8905 8.417694233080002
2.891 8.6182840667
2.8915 8.7741266932
2.892 8.865229805520002
2.8925 8.908288938010003
2.893 8.92597932512
2.8935 8.93254111992
2.894 8.93466311969
2.8945 8.93514467076
2.895 8.93512350368
2.8955 8.935134087220003
2.896 8.93545688519
2.8965 8.93625594246
2.897 8.937605343809999
2.8975 8.93939396207
2.898 8.941124370859999
2.8985 8.941642964320003
2.899 8.939113498260003
2.8995 8.93174735442
2.9 8.919253485450003
2.9005 8.903722140500001
2.901 8.88916448123
2.9015 8.879850966030002
2.902 8.878559774150002
2.9025 8.885544910550003
2.903 8.898552081210003
2.9035 8.914088717930003
2.904 8.92902209287
2.9045 8.941521253610002
2.905 8.95089827005
2.9055 8.95689913723
2.906 8.9591798901
2.9065 8.957243102280003
2.907 8.95074480872
2.9075 8.939886096680002
2.908 8.925682986000002
2.9085 8.909924094940003
2.909 8.894958969380003
2.9095 8.883258865910001
2.91 8.87691932545
2.9105 8.877205081030002
2.911 8.88433309522
2.9115 8.897356141190002
2.912 8.91422101218
2.9125 8.932075444160002
2.913 8.94794017062
2.9135 8.959703775330002
2.914 8.966673036420001
2.9145 8.969398297970002
2.915 8.968985539910001
2.9155 8.96651957509
2.916 8.96286296202
2.9165 8.95875125673
2.917 8.95485651401
2.9175 8.95170261909
2.918 8.94947478392
2.9185 8.948093631950002
2.919 8.947363367690002
2.9195 8.94708819565
2.92 8.947146405120002
2.9205 8.947437452470002
2.921 8.94788196115
2.9215 8.94842172169
2.922 8.949040858780002
2.9225 8.94976583127
2.923 8.950728933410002
2.9235 8.952215920779999
2.924 8.95469246914
2.9245 8.958650713100003
2.925 8.964143570360001
2.9255 8.970128562230002
2.926 8.97437256177
2.9265 8.97474827744
2.927 8.970911744190001
2.9275 8.96454045311
2.928 8.95783578052
2.9285 8.95218946193
2.929 8.948019547170002
2.9295 8.945199033760002
2.93 8.9434104155
2.9305 8.94232031088
2.931 8.9416641314
2.9315 8.94128841573
2.932 8.941087328470001
2.9325 8.941029119
2.933 8.94110849555
2.9335 8.94137308405
2.934 8.941907552820002
2.9345 8.94289182204
2.935 8.944606355520001
2.9355 8.94734749238
2.936 8.95095118775
2.9365 8.953417152570001
2.937 8.94860693364
2.9375 8.925757070780001
2.938 8.87724212342
2.9385 8.81216922773
2.939 8.756520974410002
2.9395 8.734951719889999
2.94 8.75475352323
2.9405 8.80327376236
2.941 8.8577895769
2.9415 8.90091221063
2.942 8.92800078126
2.9425 8.942701318320001
2.943 8.950130963400003
2.9435 8.9538881201
2.944 8.955925451550002
2.9445 8.95717960104
2.945 8.95809507725
2.9455 8.958878259210003
2.946 8.95969848356
2.9465 8.96077271287
2.947 8.962476662810001
2.9475 8.96529188445
2.948 8.969514716910002
2.9485 8.974822362220003
2.949 8.97990246142
2.9495 8.98269122421
2.95 8.981669912600001
2.9505 8.97753704023
2.951 8.972779739000003
2.9515 8.96948825806
2.952 8.968207649720004
2.9525 8.968535739460002
2.953 8.969922183200001
2.9535 8.97196480642
2.954 8.974409604160002
2.9545 8.977097823320001
2.955 8.9799236285
2.9555 8.98282881023
2.956 8.985823952050001
2.9565 8.989009597590002
2.957 8.992666210660001
2.9575 8.99740763658
2.958 9.004461565990002
2.9585 9.016177544769999
2.959 9.036661986440002
2.9595 9.07142891534
2.96 9.123129508240002
2.9605 9.184392329530002
2.961 9.237918583080003
2.9615 9.26719794649
2.962 9.264477976710001
2.9625 9.2311768681
2.963 9.178322669340002
2.9635 9.12327238603
2.964 9.079546490520002
2.9645 9.050918014820002
2.965 9.03452411136
2.9655 9.025988486350002
2.966 9.021908531680001
2.9665 9.020204581740003
2.967 9.019717738900003
2.9675 9.01980769899
2.968 9.020125205190002
2.9685 9.020500920860002
2.969 9.02089251184
2.9695 9.021331728749999
2.97 9.021908531680001
2.9705 9.02276579842
2.971 9.024131075080003
2.9715 9.02638007733
2.972 9.03012665049
2.9725 9.0363868144
2.973 9.046721641210002
2.9735 9.063147295290001
2.974 9.087431227820002
2.9745 9.119679274200003
2.975 9.15674812305
2.9755 9.191769056910001
2.976 9.215724899700003
2.9765 9.221122505099999
2.977 9.206067419450001
2.9775 9.175708534960002
2.978 9.139491661080001
2.9785 9.106142926540002
2.979 9.08025029593
2.9795 9.062115400140001
2.98 9.049817326660001
2.9805 9.041286993420002
2.981 9.035143248450002
2.9815 9.03057645094
2.982 9.02706800743
2.9825 9.02424220225
2.983 9.02181857159
2.983 9.02181857159
2.9835 9.01963307058
2.984 9.017563988510002
2.9845 9.01556899122
2.985 9.013637495170002
2.9855 9.011795959210001
2.986 9.01010259281
2.9865 9.008679106679999
2.987 9.00772658808
2.9875 9.00757312675
2.988 9.008784942080002
2.9885 9.01219813373
2.989 9.01884988862
2.9895 9.029507513400002
2.99 9.04384291833
2.9905 9.059781729570002
2.991 9.07359324927
2.9915 9.080996435500001
2.992 9.078932645200002
2.9925 9.067343668900001
2.993 9.04960036409
2.9935 9.03057645094
2.994 9.013960293140002
2.9945 9.001133042660001
2.995 8.991729567370001
2.9955 8.984739139199998
2.996 8.97920394778
2.9965 8.97445723009
2.997 8.970086228069999
2.9975 8.965911021540002
2.998 8.961931610500002
2.9985 8.9583332069
2.999 8.95540685809
2.9995 8.95333777602
3.0 8.951787287410003
3.0005 8.949204903650003
3.001 8.94227797672
3.0015 8.92619628769
3.002 8.89695396667
3.0025 8.85513310836
3.003 8.808046938899999
3.0035 8.767205058040002
3.004 8.742555993380002
3.0045 8.737825151
3.005 8.749874511290002
3.0055 8.771745396700002
3.006 8.796574381540001
3.0065 8.819667665819999
3.007 8.83861749419
3.0075 8.85257189168
3.008 8.861647277230002
3.0085 8.866552748020002
3.009 8.868219655570002
3.0095 8.867478807770002
3.01 8.864864673390002
3.0105 8.86053071376
3.011 8.85427054985
3.0115 8.845618505900003
3.012 8.834114197920002
3.0125 8.81968354113
3.013 8.803109717490003
3.0135 8.78632951482
3.014 8.772047027589998
3.0145 8.76246363212
3.015 8.75798150293
3.0155 8.757039567869999
3.016 8.75709777734
3.0165 8.75578541838
3.017 8.751419708130001
3.0175 8.74289466666
3.018 8.729151939970002
3.0185 8.70831824148
3.019 8.67652528732
3.0195 8.626443976040001
3.02 8.546628209130002
3.0205 8.42486458143
3.021 8.259385641760002
3.0215 8.07117854994
3.022 7.8962379255099995
3.0225 7.7606998205
3.023 7.67144882768
3.0235 7.626294154270002
3.024 7.623918149540001
3.0245 7.66658039928
3.025 7.757307795930001
3.0255 7.8923431827899995
3.026 8.0537580431
3.0265 8.213617123029998
3.027 8.349393357690001
3.0275 8.453069715529999
3.028 8.527260330930002
3.0285 8.577913153370002
3.029 8.610383454090002
3.0295 8.62873531245
3.03 8.636313127090002
3.0305 8.636583007360002
3.031 8.634482174670001
3.0315 8.638773800140001
3.032 8.661888251499999
3.0325 8.711519762330003
3.033 8.77948725621
3.0335 8.842665698240001
3.034 8.88084581879
3.0345 8.893741862280002
3.035 8.89448800185
3.0355 8.892826386070002
3.036 8.891715114370001
3.0365 8.891318231620001
3.037 8.89127060569
3.0375 8.89124943861
3.038 8.891053643120003
3.0385 8.890630301520002
3.039 8.890042915050003
3.0395 8.88942906973
3.04 8.88897926928
3.0405 8.888931643350002
3.041 8.88958253106
3.0415 8.89123885507
3.042 8.894022326090003
3.0425 8.897557228450001
3.043 8.900843417620003
3.0435 8.902833123140002
3.044 8.903230005890002
3.0445 8.902663786500003
3.045 8.902023482330002
3.0455 8.90183827038
3.046 8.902198110739999
3.0465 8.902917791460002
3.047 8.903753891120001
3.0475 8.904521197770002
3.048 8.90512975132
3.0485 8.905648344780001
3.049 8.90625689833
3.0495 8.907225292240003
3.05 8.908876324480001
3.0505 8.91144283293
3.051 8.914871899890002
3.0515 8.918517929420002
3.052 8.921153230880002
3.0525 8.921650657260003
3.053 8.91990966493
3.0535 8.9169515655
3.054 8.91406755085
3.0545 8.912030219400002
3.055 8.91101419956
3.0555 8.91083957115
3.056 8.911188827970001
3.0565 8.91178679798
3.057 8.912506478700003
3.0575 8.913384912520002
3.058 8.914665520860002
3.0585 8.91678222886
3.059 8.920507634940002
3.0595 8.92696888611
3.06 8.937293129380002
3.0605 8.951041147840002
3.061 8.96418590452
3.0615 8.96969463709
3.062 8.96277300193
3.0625 8.94580758731
3.063 8.92624920539
3.0635 8.9103897707
3.064 8.90019252991
3.0645 8.89451975247
3.065 8.891307648080002
3.0655 8.888640596000002
3.066 8.884819938060001
3.0665 8.87814701609
3.067 8.866510413860002
3.0675 8.84708432619
3.068 8.815974010360002
3.0685 8.7682528285
3.069 8.69921639708
3.0695 8.608229703700001
3.07 8.504119420720002
3.0705 8.405634289250003
3.071 8.332888327060001
3.0715 8.2987140764
3.072 8.308519726210001
3.0725 8.362617490920002
3.073 8.453519515980002
3.0735 8.562032551600002
3.074 8.66351811666
3.0745 8.741804562039999
3.075 8.79444179823
3.0755 8.82688034833
3.076 8.845607922360003
3.0765 8.85532361208
3.077 8.85866271895
3.0775 8.85669418051
3.078 8.84934391198
3.0785 8.835818147860003
3.079 8.815423666280001
3.0795 8.789314073100002
3.08 8.762664719380002
3.0805 8.744847329790002
3.081 8.744815579170002
3.0815 8.76445862941
3.082 8.797114142080002
3.0825 8.832643085860003
3.083 8.863478229650003
3.083 8.863478229650003
3.0835 8.88669851641
3.084 8.902721995970001
3.0845 8.91329495243
3.085 8.920184836970002
3.0855 8.92463521554
3.086 8.9273234347
3.0865 8.92851937472
3.087 8.928138367280003
3.0875 8.92574119547
3.088 8.920401799540002
3.0885 8.91058027442
3.089 8.89420753804
3.0895 8.869648433470001
3.09 8.83759618258
3.0905 8.802580540490002
3.091 8.77160251891
3.0915 8.7498903866
3.092 8.73741768471
3.0925 8.72923131652
3.093 8.71821385138
3.0935 8.696559928540001
3.094 8.65542700033
3.0945 8.58430031976
3.095 8.4721253793
3.0955 8.311880000160002
3.096 8.107935184359999
3.0965 7.8801879871
3.097 7.658573951270001
3.0975 7.47038802653
3.098 7.33014553799
3.0985 7.23823278486
3.099 7.186823239310001
3.0995 7.1670531865900005
3.1 7.17329218342
3.1005 7.20446070872
3.101 7.263802617500001
3.1015 7.357620407829999
3.102 7.491105306079999
3.1025 7.65906079411
3.103 7.836229253710001
3.1035 7.983271666699999
3.104 8.06787119369
3.1045 8.07521087868
3.105 8.002660711979999
3.1055 7.856401480949999
3.106 7.65715046514
3.1065 7.44412497202
3.107 7.2612149419700005
3.1075 7.1324079684
3.108 7.05479886958
3.1085 7.0125493779
3.109 6.99081078674
3.1095 6.9801849125799995
3.11 6.975697491619999
3.1105 6.975025436829999
3.111 6.977322065009999
3.1115 6.9826508774
3.112 6.99171567941
3.1125 7.00542665548
3.113 7.02366738667
3.1135 7.043559150099999
3.114 7.0589582008
3.1145 7.0632974522
3.115 7.053946894609999
3.1155 7.0339122533900005
3.116 7.00962302909
3.1165 6.98723884199
3.117 6.970194050820001
3.1175 6.9589437478
3.118 6.9522126163600015
3.1185 6.9483707913399995
3.119 6.946179998559999
3.1195 6.944899390219999
3.12 6.944163834189999
3.1205 6.9438092855999995
3.121 6.94380399383
3.1215 6.944227335430001
3.122 6.94531744005
3.1225 6.947529399909999
3.123 6.95159877104
3.1235 6.95837752841
3.124 6.968289013619999
3.1245 6.980417750460002
3.125 6.991985559679999
3.1255 6.999177075109999
3.126 6.99922999281
3.1265 6.99239831774
3.127 6.9817512765
3.1275 6.970850230300001
3.128 6.961695468200001
3.1285 6.95474208242
3.129 6.949820736319999
3.1295 6.94665625786
3.13 6.9449258490700005
3.1305 6.944237918970001
3.131 6.944248502509999
3.1315 6.94471947004
3.132 6.945486776689999
3.1325 6.946481629449999
3.133 6.94765111062
3.1335 6.948989928430001
3.134 6.95049808288
3.1345 6.95219674105
3.135 6.95409648648
3.1355 6.956213194479999
3.136 6.958562740359999
3.1365 6.961134540579999
3.137 6.963748674960001
3.1375 6.965923592430001
3.138 6.967003113509999
3.1385 6.966632689610001
3.139 6.96514570224
3.1395 6.96326712389
3.14 6.96158434103
3.1405 6.96031431623
3.141 6.959435882409999
3.1415 6.958859079479999
3.142 6.958493947349999
3.1425 6.95827169301
3.143 6.958149982299999
3.1435 6.958081189290001
3.144 6.95806002221
3.1445 6.95808648106
3.145 6.958176441150001
3.1455 6.95838282018
3.146 6.958784994699999
3.1465 6.959515258960001
3.147 6.9606900319
3.1475 6.962383398299999
3.148 6.96450539807
3.1485 6.96680731802
3.149 6.968992819029999
3.1495 6.970829063219999
3.15 6.972077920940001
3.1505 6.972495970770001
3.151 6.97198796085
3.1515 6.97072851959
3.152 6.9690510285
3.1525 6.967299452629999
3.153 6.96573308871
3.1535 6.96455831577
3.154 6.96389684452
3.1545 6.96378571735
3.155 6.96417201656
3.1555 6.964965782059999
3.156 6.96607705376
3.1565 6.96743703865
3.157 6.96897694372
3.1575 6.97066501835
3.158 6.972458928379999
3.1585 6.974363965580001
3.159 6.976396005260001
3.1595 6.978586798040001
3.16 6.980920468610001
3.1605 6.983349391040002
3.161 6.985778313469999
3.1615 6.988053774569999
3.162 6.989942936459999
3.1625 6.99111241763
3.163 6.991345255510001
3.1635 6.9907155348800005
3.164 6.9895566372500015
3.1645 6.98827602891
3.165 6.9871488819000005
3.1655 6.98628103162
3.166 6.985693645150001
3.1665 6.9853390965600015
3.167 6.985185635230001
3.1675 6.98523326116
3.168 6.985497849660001
3.1685 6.986032318430001
3.169 6.9868684180899985
3.1695 6.988032607490001
3.17 6.98956722079
3.1705 6.99152517569
3.171 6.99399643228
3.1715 6.9969915741
3.172 7.000351848049999
3.1725 7.003643328989999
3.173 7.006268046910001
3.1735 7.00776032605
3.174 7.008083124020001
3.1745 7.0075962811800006
3.175 7.0066808049699985
3.1755 7.00547957318
3.176 7.003929084569999
3.1765 7.002008172059999
3.177 6.99992850645
3.1775 6.99802876102
3.178 6.996541773649999
3.1785 6.995483419650001
3.179 6.994779614240001
3.1795 6.99432981379
3.18 6.99409697591
3.1805 6.99407051706
3.181 6.994255729009999
3.1815 6.99467377884
3.182 6.9953511254
3.1825 6.99628247692
3.183 6.997473125170001
3.183 6.997473125170001
3.1835 6.99890719484
3.184 7.00060585301
3.1845 7.002616725610001
3.185 7.004992730339999
3.1855 7.007585697640001
3.186 7.00994582706
3.1865 7.011480440360001
3.187 7.01186673957
3.1875 7.01132697903
3.188 7.01035329335
3.1885 7.00933727351
3.189 7.008437672610001
3.1895 7.00766507419
3.19 7.006929518159999
3.1905 7.00609871027
3.191 7.00508269043
3.1915 7.00384441625
3.192 7.00242093012
3.1925 7.00089690036
3.193 6.99933053644
3.1935 6.997801214910001
3.194 6.99637772878
3.1945 6.995123579290001
3.195 6.99404405821
3.1955 6.99305978899
3.196 6.992033185609999
3.1965 6.99085841267
3.197 6.98955134548
3.1975 6.98824427829
3.198 6.9871488819000005
3.1985 6.986439784720001
3.199 6.98620694684
3.1995 6.986445076490001
3.2 6.987085380660001
3.2005 6.988032607490001
3.201 6.9892126722
3.2015 6.990625574789999
3.202 6.992318941189999
3.2025 6.99443564919
3.203 6.9972085366700005
3.2035 7.00092335921
3.204 7.00579178761
3.2045 7.0115068992100005
3.205 7.01649174655
3.2055 7.017550100549999
3.206 7.0113111037200015
3.2065 6.997060367110001
3.207 6.97741731687
3.2075 6.956599493690001
3.208 6.93950707659
3.2085 6.93143183557
3.209 6.935755211659999
3.2095 6.950058865969999
3.21 6.965976510130001
3.2105 6.975417027810001
3.211 6.976295461630001
3.2115 6.97162812049
3.212 6.965283288260001
3.2125 6.95959463551
3.213 6.95535063597
3.2135 6.952598915569999
3.214 6.951313015459999
3.2145 6.951646396969999
3.215 6.953858356830001
3.2155 6.95805473044
3.216 6.964018555229999
3.2165 6.971162444729999
3.217 6.9786979252100005
3.2175 6.98592119126
3.218 6.99239831774
3.2185 6.99790175854
3.219 7.0022621770199995
3.2195 7.0053525707
3.22 7.0072840667500005
3.2205 7.00840592199
3.221 7.009141478020001
3.2215 7.009813532809999
3.222 7.01061788185
3.2225 7.0116815276199995
3.223 7.013078554899999
3.2235 7.01479308838
3.224 7.016714000889999
3.2245 7.018613746320001
3.225 7.020106025460001
3.2255 7.02042353166
3.226 7.01814277879
3.2265 7.0109036374299984
3.227 6.995224122920001
3.2275 6.966706774389999
3.228 6.92135101372
3.2285 6.85839482603
3.229 6.7832622755699985
3.2295 6.70669565544
3.23 6.639315548030001
3.2305 6.58683177317
3.231 6.54979467494
3.2315 6.5259076251599994
3.232 6.512048479530001
3.2325 6.505206220919999
3.233 6.50280904911
3.2335 6.502872550349999
3.234 6.504258994089999
3.2345 6.50691546263
3.235 6.511641013240001
3.2355 6.51971096249
3.236 6.5327075496099996
3.2365 6.552646938970001
3.237 6.581995095390002
3.2375 6.62323915077
3.238 6.67817830691
3.2385 6.747061276999999
3.239 6.82773960242
3.2395 6.9147310094500005
3.24 6.998991863160001
3.2405 7.07028788037
3.241 7.121856179020001
3.2415 7.15291886892
3.242 7.166656303840001
3.2425 7.167592947130001
3.243 7.16094648401
3.2435 7.152019268019999
3.244 7.144616081790001
3.2445 7.140282122160001
3.245 7.1389380125800015
3.2455 7.13987994764
3.246 7.142345912459999
3.2465 7.14572735349
3.247 7.149611512670002
3.2475 7.15375496858
3.248 7.15802542697
3.2485 7.1623646783699995
3.249 7.16679388986
3.2495 7.17142418861
3.25 7.176440786570001
3.2505 7.1821558981699996
3.251 7.18895582262
3.2515 7.197189816740001
3.252 7.2068367134499995
3.2525 7.21710803902
3.253 7.226448013070001
3.2535 7.233173852739999
3.254 7.236422999520001
3.2545 7.236724630410001
3.255 7.23565569287
3.2555 7.234814301439999
3.256 7.23505243109
3.2565 7.236428291290001
3.257 7.23861908407
3.2575 7.241275552609999
3.258 7.24415427549
3.2585 7.247122958459999
3.259 7.250128683820001
3.2595 7.25313970095
3.26 7.25615600985
3.2605 7.259225236450001
3.261 7.262421465529999
3.2615 7.26587169957
3.262 7.2697293999
3.2625 7.274163903160001
3.263 7.27924400236
3.2635 7.284879737409999
3.264 7.29079593627
3.2645 7.2966645092
3.265 7.3022632018600016
3.2655 7.307570847169999
3.266 7.312703864070001
3.2665 7.31780513035
3.267 7.322911688399999
3.2675 7.32790182751
3.268 7.332585043959999
3.2685 7.336850210580001
3.269 7.3407661203800005
3.2695 7.344544444159999
3.27 7.348492104579999
3.2705 7.35289485722
3.271 7.357906163410001
3.2715 7.36331435235
3.272 7.3683838680100004
3.2725 7.372199234180001
3.273 7.37432652572
3.2735 7.37526316901
3.274 7.37596697442
3.2745 7.37724758276
3.275 7.37945954262
3.2755 7.382629312850001
3.276 7.38664047451
3.2765 7.391397775739999
3.277 7.39679008937
3.2775 7.402626911680001
3.278 7.408627778859999
3.2785 7.41450164356
3.279 7.42007387737
3.2795 7.42534448029
3.28 7.43048278896
3.2805 7.43568459887
3.281 7.441039870109999
3.2815 7.44646393436
3.282 7.451755704360001
3.2825 7.45676701055
3.283 7.461476685850001
3.283 7.461476685850001
3.2835 7.46596410681
3.284 7.470303358209999
3.2845 7.474515607129999
3.285 7.4785955618
3.2855 7.482574972839999
3.286 7.486506757950001
3.2865 7.490465001909999
3.287 7.4945237895
3.2875 7.49874662196
3.288 7.50322345938
3.2885 7.50808659601
3.289 7.51356886973
3.2895 7.519998370280001
3.29 7.52758676846
3.2905 7.53610122639
3.291 7.544658018480001
3.2915 7.5520188705499995
3.292 7.557263014619999
3.2925 7.560295198829999
3.293 7.56169222611
3.2935 7.562189652490001
3.294 7.56234840559
3.2945 7.562523033999999
3.295 7.56295695914
3.2955 7.5638565600400005
3.296 7.56530650502
3.2965 7.5672962105399995
3.297 7.5697039658900005
3.2975 7.57238689328
3.298 7.5752232820000005
3.2985 7.578123171959999
3.299 7.581007186610001
3.2995 7.58382770002
3.3 7.586542378030001
3.3005 7.589167095950001
3.301 7.591717729089999
3.3015 7.594252486919999
3.302 7.596850745990001
3.3025 7.59963421701
3.303 7.602809279010001
3.3035 7.606693438190001
3.304 7.611826455089999
3.3045 7.6190655964500005
3.305 7.629754971849999
3.3055 7.6458789950399995
3.306 7.670030633319999
3.3065 7.70453826549
3.307 7.749470684559999
3.3075 7.80010233992
3.308 7.846310075560001
3.3085 7.875462436489999
3.309 7.877912526
3.3095 7.85192464353
3.31 7.8052776909800015
3.3105 7.75195252469
3.311 7.7051362355
3.3115 7.671438244140002
3.312 7.650625712729998
3.3125 7.639137280059999
3.313 7.633284582439999
3.3135 7.63047994434
3.314 7.62920991954
3.3145 7.628675450769999
3.315 7.628447904660001
3.3155 7.62832090218
3.316 7.628172732619999
3.3165 7.62794518651
3.317 7.62762238854
3.3175 7.62720433871
3.318 7.6267227876399994
3.3185 7.6262041941800005
3.319 7.62566443364
3.3195 7.62507704717
3.32 7.6243309076
3.3205 7.623261970059999
3.321 7.6217379403
3.3215 7.61974823478
3.322 7.617393397129999
3.3225 7.61485334753
3.323 7.61230271439
3.3235 7.609873791960001
3.324 7.607667123869999
3.3245 7.6057462113600005
3.325 7.60414809682
3.3255 7.6028992391
3.326 7.60199434643
3.3265 7.601412251729999
3.327 7.601152954999999
3.3275 7.60123233155
3.328 7.60169271554
3.3285 7.60262935883
3.329 7.60417455567
3.3295 7.60648176739
3.33 7.609656829389999
3.3305 7.6136415322
3.331 7.61814482847
3.3315 7.622611082349999
3.332 7.62632061312
3.3325 7.62855374006
3.333 7.628744243780001
3.3335 7.6267122040999995
3.334 7.6227751272200015
3.3345 7.6176262350099995
3.335 7.61199579173
3.3355 7.606365348449999
3.336 7.60101536898
3.3365 7.59613635704
3.337 7.5919346916600015
3.3375 7.588489749389999
3.338 7.58574332076
3.3385 7.583563111519999
3.339 7.58181153565
3.3395 7.5804198001400005
3.34 7.579361446139999
3.3405 7.5786205983400015
3.341 7.57819196497
3.3415 7.578038503640001
3.342 7.578096713110001
3.3425 7.57825017444
3.343 7.578371885149999
3.3435 7.578345426299999
3.344 7.578102004880001
3.3445 7.57762574558
3.345 7.5768637307
3.3455 7.575747167230001
3.346 7.57430780579
3.3465 7.57272027479
3.347 7.571259746269999
3.3475 7.57008497333
3.348 7.569275332519999
3.3485 7.56885199092
3.349 7.568941951010001
3.3495 7.56979392598
3.35 7.571857716279999
3.3505 7.575847710860001
3.351 7.58281168018
3.3515 7.594342447010001
3.352 7.61271547245
3.3525 7.6405766415
3.353 7.6794658592300005
3.3535 7.727467504900001
3.354 7.7776334845
3.3545 7.81954959467
3.355 7.84418807579
3.3555 7.84898771118
3.356 7.83842004649
3.3565 7.819369674489999
3.357 7.796615063489999
3.3575 7.772204128480001
3.358 7.74712643045
3.3585 7.722567325879999
3.359 7.699860340810001
3.3595 7.679984452690001
3.36 7.66336300312
3.3605 7.65004361803
3.361 7.6400262974199995
3.3615 7.63336395899
3.362 7.6300989369000005
3.3625 7.6302047723
3.363 7.633591505099999
3.3635 7.640116257510001
3.364 7.64935039616
3.3645 7.660283192980001
3.365 7.6714276606
3.3655 7.681323270500001
3.366 7.6890492547
3.3665 7.694288107000001
3.367 7.697272665280001
3.3675 7.698749069110002
3.368 7.6997703807199995
3.3685 7.7013261611
3.369 7.704077881500001
3.3695 7.708284838650001
3.37 7.713862364230001
3.3705 7.72048766027
3.371 7.72767388393
3.3715 7.734870691129999
3.372 7.74157007195
3.3725 7.74744922842
3.373 7.752407616909999
3.3735 7.75643465388
3.374 7.7594932969400014
3.3745 7.761567670779999
3.375 7.76268952602
3.3755 7.76295940629
3.376 7.762514897610001
3.3765 7.761488294229999
3.377 7.7600224739399986
3.3775 7.7582232721399995
3.378 7.75618064892
3.3785 7.754021606760001
3.379 7.751878439909999
3.3795 7.749825233149999
3.38 7.747914904180001
3.3805 7.7462162460099995
3.381 7.7449197623599995
3.3815 7.7442688746499995
3.382 7.74449642076
3.3825 7.7457082360900005
3.383 7.747920195950001
3.383 7.747920195950001
3.3835 7.751121716799999
3.384 7.755318090410001
3.3845 7.760482857930001
3.385 7.766425515639999
3.3855 7.77271743017
3.386 7.778654796110001
3.3865 7.783327429020001
3.387 7.78571401729
3.3875 7.78507900489
3.388 7.781395932970001
3.3885 7.77532627278
3.389 7.767769625219999
3.3895 7.759535631100001
3.39 7.751338679370002
3.3905 7.74388257544
3.391 7.73769120454
3.3915 7.7329074444599994
3.392 7.729393709180001
3.3925 7.72692245259
3.393 7.72536138044
3.3935 7.72465757503
3.394 7.72473695158
3.3945 7.72539842283
3.395 7.72624510603
3.3955 7.726716073560001
3.396 7.726197480099999
3.3965 7.724250108740001
3.397 7.72077870762
3.3975 7.716137825330001
3.398 7.711010100199998
3.3985 7.70615754711
3.399 7.702167552529999
3.3995 7.69930999673
3.4 7.697563712630001
3.4005 7.69669586235
3.401 7.69643656562
3.4015 7.696558276329999
3.402 7.696881074300001
3.4025 7.697293832359999
3.403 7.69771717396
3.4035 7.69812464025
3.404 7.698532106539999
3.4045 7.69902953292
3.405 7.699818006649999
3.4055 7.70125736809
3.406 7.704035547339999
3.4065 7.70941727743
3.407 7.719651560609999
3.4075 7.73829446632
3.408 7.769029066480001
3.4085 7.808897261660001
3.409 7.830736396449999
3.4095 7.786507782790001
3.41 7.6906791198599995
3.4105 7.61037121834
3.411 7.564787911560001
3.4115 7.542091510030001
3.412 7.5309152917899995
3.4125 7.525126095409999
3.413 7.521850489779999
3.4135 7.5197655324
3.414 7.518283836800001
3.4145 7.51713023094
3.415 7.51616183703
3.4155 7.515309862060001
3.416 7.51454784718
3.4165 7.51388637593
3.417 7.51334132362
3.4175 7.5128809396300005
3.418 7.512436430950001
3.4185 7.51192842103
3.419 7.511330451019998
3.4195 7.51066897977
3.42 7.50999163321
3.4205 7.50941483028
3.421 7.50909203231
3.4215 7.509261368950001
3.422 7.5102720970200005
3.4225 7.512790979540001
3.423 7.51822562733
3.4235 7.5294388879600005
3.424 7.550785888139999
3.4245 7.583870034179999
3.425 7.620314454170001
3.4255 7.64769936392
3.426 7.66303491338
3.4265 7.67046455846
3.427 7.67434871764
3.4275 7.67762961504
3.428 7.6825403776
3.4285 7.691388217039999
3.429 7.706337467289999
3.4295 7.726806033650001
3.43 7.743660321100001
3.4305 7.738495553580001
3.431 7.7015748742899985
3.4315 7.64611712469
3.432 7.591992901130001
3.4325 7.549785743610001
3.433 7.521167851450001
3.4335 7.50348804788
3.434 7.49312147045
3.4345 7.487125895039999
3.435 7.483638618610001
3.4355 7.481611870699999
3.436 7.48047414015
3.4365 7.47989204545
3.437 7.479690958189999
3.4375 7.47976504297
3.438 7.480056090320001
3.4385 7.4805482249300015
3.439 7.48122557149
3.4395 7.48210929708
3.44 7.483220568779999
3.4405 7.484612304289999
3.441 7.486353296620002
3.4415 7.4885123387800006
3.442 7.49114234847
3.4425 7.494238033919999
3.443 7.49765122557
3.4435 7.50096916536
3.444 7.5035727162
3.4445 7.504996202330001
3.445 7.505340167380001
3.4455 7.5052290402100015
3.446 7.505340167380001
3.4465 7.50587992792
3.447 7.50650964855
3.4475 7.506684276960001
3.448 7.506065139869999
3.4485 7.504662820819999
3.449 7.5028107013200005
3.4495 7.50096916536
3.45 7.499540387460001
3.4505 7.49873603842
3.451 7.498614327709999
3.4515 7.499127629400001
3.452 7.500201858709999
3.4525 7.501762930860001
3.453 7.503720885759999
3.4535 7.506017513940001
3.454 7.508605189470001
3.4545 7.511446869960001
3.455 7.51455313895
3.4555 7.517950455290001
3.456 7.52173407084
3.4565 7.526036279850001
3.457 7.5310634613500005
3.4575 7.53700082729
3.458 7.543917170680001
3.4585 7.55153202771
3.459 7.55913100943
3.4595 7.565751013699999
3.46 7.57049773139
3.4605 7.572905486739999
3.461 7.573207117629999
3.4615 7.572175222480001
3.462 7.57071469396
3.4625 7.56946054447
3.463 7.56874086375
3.4635 7.568619153039999
3.464 7.569037202870001
3.4645 7.5698785942999995
3.465 7.57105336724
3.4655 7.572545646379999
3.466 7.5744242247299995
3.4665 7.5768796060099985
3.467 7.580261047040001
3.4675 7.585129475440001
3.468 7.592278656710001
3.4685 7.602745777769999
3.469 7.61753627492
3.4695 7.63706290622
3.47 7.660219691740001
3.4705 7.683926821339999
3.471 7.70363337282
3.4715 7.714492084860001
3.472 7.712756384300001
3.4725 7.69774363281
3.473 7.67366078754
3.4735 7.648265583310001
3.474 7.628178024389999
3.4745 7.61552011055
3.475 7.60883660504
3.4755 7.605719752509999
3.476 7.604338600539999
3.4765 7.603661253980001
3.477 7.60319028645
3.4775 7.602703443609999
3.478 7.602121348910001
3.4785 7.601428127040001
3.479 7.60068198747
3.4795 7.600031099760002
3.48 7.599792970110001
3.4805 7.60071373809
3.481 7.60456614665
3.4815 7.615430150460001
3.482 7.641455075320001
3.4825 7.695288251530001
3.483 7.788227608039999
3.483 7.788227608039999
3.4835 7.91633606797
3.484 8.050942821460001
3.4845 8.15018996781
3.485 8.182469764810001
3.4855 8.13880737054
3.486 8.033268309660002
3.4865 7.89900552122
3.487 7.7747759287
3.4875 7.6846517938300005
3.488 7.6305699044300015
3.4885 7.602126640680001
3.489 7.588177534960001
3.4895 7.581361735200001
3.49 7.577810957530001
3.4905 7.57570483307
3.491 7.574228429240001
3.4915 7.57302190568
3.492 7.571905342209999
3.4925 7.57079407051
3.493 7.569640464650001
3.4935 7.5684392328599985
3.494 7.56723800107
3.4945 7.5661214376000006
3.495 7.56523242024
3.4955 7.564713826779999
3.496 7.56454449014
3.4965 7.564380445270001
3.497 7.56357609623
3.4975 7.561469971769999
3.498 7.55778689985
3.4985 7.552770301890001
3.499 7.5470181479
3.4995 7.54116015851
3.5 7.53567788479
3.5005 7.53083062347
3.501 7.526681875790001
3.5015 7.523178724049999
3.502 7.520231208160001
3.5025 7.5177546598000005
3.503 7.515690869499999
3.5035 7.51399221133
3.504 7.51264280998
3.5045 7.51165324899
3.505 7.51104998721
3.5055 7.510827732869999
3.506 7.51094944358
3.5065 7.51134103456
3.507 7.5118966704100005
3.5075 7.5125581416600005
3.508 7.51335719893
3.5085 7.514373218770001
3.509 7.515727911889999
3.5095 7.51753769723
3.51 7.519940160810001
3.5105 7.5230464298
3.511 7.526766544109999
3.5115 7.5305872020499995
3.512 7.53334950599
3.5125 7.53349767555
3.513 7.52988868841
3.5135 7.5227606742200015
3.514 7.51369058044
3.5145 7.50451465126
3.515 7.49637061723
3.5155 7.4896712364099995
3.516 7.48445884296
3.5165 7.480685810949999
3.517 7.47820926259
3.5175 7.476748734069999
3.518 7.47598142742
3.5185 7.47559512821
3.519 7.47536229033
3.5195 7.475129452450001
3.52 7.474801362710001
3.5205 7.47436743757
3.521 7.4739176371200005
3.5215 7.473690091010002
3.522 7.474198100930001
3.5225 7.47635185132
3.523 7.48174945672
3.5235 7.493608313290001
3.524 7.518723053709999
3.5245 7.56076616636
3.525 7.592971878579999
3.5255 7.59832185805
3.526 7.5942366116099995
3.5265 7.590135489859999
3.527 7.5874313953899994
3.5275 7.585886198550001
3.528 7.585245894380001
3.5285 7.58540464748
3.529 7.586367749620002
3.5295 7.588119325490001
3.53 7.59050062199
3.5305 7.5931200481399985
3.531 7.59543255163
3.5315 7.596945997850001
3.532 7.59746459131
3.5325 7.59713650157
3.533 7.596395653769998
3.5335 7.59573947429
3.534 7.595607180040001
3.5345 7.596236900669999
3.535 7.59767097034
3.5355 7.599877638430001
3.536 7.602735194229999
3.5365 7.605836171450002
3.537 7.607286116430001
3.5375 7.600523234370001
3.538 7.57430251402
3.5385 7.533545301480001
3.539 7.50195343458
3.5395 7.4856336159
3.54 7.47853735233
3.5405 7.4759496768
3.541 7.475515751659999
3.5415 7.476092554590001
3.542 7.477076823810001
3.5425 7.4781404695800004
3.543 7.479092988179999
3.5435 7.47986029483
3.544 7.48042122245
3.5445 7.48083398051
3.545 7.4811885291000015
3.5455 7.481654204860001
3.546 7.48245326213
3.5465 7.483950833040001
3.547 7.486702553440002
3.5475 7.49148631352
3.548 7.4992334648000005
3.5485 7.51063722915
3.549 7.52559177117
3.5495 7.542710647119999
3.55 7.559242136599999
3.5505 7.5716460454800005
3.551 7.57726590522
3.5515 7.57601175573
3.552 7.570259601739999
3.5525 7.56294108383
3.553 7.556019448669999
3.5535 7.550182626360001
3.554 7.545245404949999
3.5545 7.540689190980001
3.555 7.53607476754
3.5555 7.531343925160001
3.556 7.526814170039999
3.5565 7.52295646971
3.557 7.52009891391
3.5575 7.5182626697199995
3.558 7.5172413581100015
3.5585 7.5167756823500005
3.559 7.5167703905800005
3.5595 7.51718314864
3.56 7.5177440762600005
3.5605 7.517728200949999
3.561 7.5164952185399985
3.5615 7.514129797350001
3.562 7.511499787660001
3.5625 7.509547124530001
3.563 7.50872690018
3.5635 7.508965029830001
3.564 7.509896381350001
3.5645 7.511134655530001
3.565 7.5124046803299995
3.5655 7.51358474504
3.566 7.514717183820001
3.5665 7.515902540300002
3.567 7.517193732180002
3.5675 7.518596051230001
3.568 7.5200301209000004
3.5685 7.52141127287
3.569 7.52265483882
3.5695 7.52371848459
3.57 7.5245704595600005
3.5705 7.525189596650001
3.571 7.52556531232
3.5715 7.525750524270001
3.572 7.525824609049999
3.5725 7.52594102799
3.573 7.526279701270002
3.5735 7.527094633850001
3.574 7.5287880002500005
3.5745 7.53213769066
3.575 7.53865185953
3.5755 7.55126214744
3.576 7.5752232820000005
3.5765 7.6185470029900015
3.577 7.690017648610001
3.5775 7.79263565245
3.578 7.91554759424
3.5785 8.034030324540002
3.579 8.121154025819997
3.5795 8.159693986730002
3.58 8.14494053197
3.5805 8.082222473930003
3.581 7.98508145204
3.5815 7.87334043672
3.582 7.76780137584
3.5825 7.682963719200001
3.583 7.62338368077
3.583 7.62338368077
3.5835 7.585912657399999
3.584 7.5643275275700015
3.5845 7.552749134810001
3.585 7.546928187809999
3.5855 7.544213509800001
3.586 7.5430810710200005
3.5865 7.542673604730001
3.587 7.54249368455
3.5875 7.54226084667
3.588 7.5417792956000005
3.5885 7.54095907125
3.589 7.539757839460001
3.5895 7.538186183769999
3.59 7.53628643834
3.5905 7.5341326879500015
3.591 7.53185722685
3.5915 7.5296293916799995
3.592 7.527671436780001
3.5925 7.52623736711
3.593 7.52561293825
3.5935 7.526094489320001
3.594 7.52795190059
3.5945 7.53140213463
3.595 7.536593361
3.5955 7.54353087147
3.596 7.552013578780001
3.5965 7.561528181239999
3.597 7.571127452020002
3.5975 7.579424947380001
3.598 7.58465321614
3.5985 7.584970722339999
3.599 7.57894868808
3.5995 7.56630135778
3.6 7.548510427039999
3.6005 7.528449326969999
3.601 7.50908144877
3.6015 7.492343580259999
3.602 7.478913068
3.6025 7.4685411988
3.603 7.460513583709999
3.6035 7.454047040770001
3.604 7.448495974039999
3.6045 7.44346350077
3.605 7.4386956159999995
3.6055 7.43408119256
3.606 7.42956202098
3.6065 7.425143393030001
3.607 7.420862351100001
3.6075 7.41683531413
3.608 7.41323161876
3.6085 7.41033702057
3.609 7.40846902576
3.6095 7.407855180440001
3.61 7.40838964921
3.6105 7.409543255070001
3.611 7.410432272430001
3.6115 7.40998776375
3.612 7.407241335119999
3.6125 7.401875480339998
3.613 7.39450404473
3.6135 7.38635471893
3.614 7.37858640057
3.6145 7.371876436209999
3.615 7.366394162490001
3.6155 7.36203374401
3.616 7.358594093510001
3.6165 7.35586883196
3.617 7.353704498029999
3.6175 7.35195821393
3.618 7.350529436029999
3.6185 7.34930174539
3.619 7.348164014840001
3.6195 7.34701570075
3.62 7.34575096772
3.6205 7.3443380651300005
3.621 7.34277699298
3.6215 7.341088918349999
3.622 7.33924738239
3.6225 7.337178300320001
3.623 7.3347864202799995
3.6235 7.331971198640001
3.624 7.328685009470001
3.6245 7.32498606224
3.625 7.32101194297
3.6255 7.316969030690001
3.626 7.313058412660001
3.6265 7.30943355021
3.627 7.30611031865
3.6275 7.30292467311
3.628 7.29962260863
3.6285 7.29604008034
3.629 7.2922564647899994
3.6295 7.28853105871
3.63 7.2851125752899994
3.6305 7.28214918409
3.631 7.279683219270001
3.6315 7.277677638439999
3.632 7.276058356820001
3.6325 7.274756581400001
3.633 7.27368764386
3.6335 7.272793334729999
3.634 7.27203661162
3.6345 7.27141747453
3.635 7.27098354939
3.6355 7.270872422219999
3.636 7.2713698486
3.6365 7.272819793580001
3.637 7.27525400778
3.6375 7.27779405738
3.638 7.278640740580001
3.6385 7.27628061116
3.639 7.270888297530001
3.6395 7.264051330689999
3.64 7.2573995758
3.6405 7.251710923050001
3.641 7.24705416545
3.6415 7.24318588158
3.642 7.23986265002
3.6425 7.2369204259
3.643 7.23429041621
3.6435 7.231940870329999
3.644 7.22985591295
3.6445 7.228014376989999
3.645 7.226379220059999
3.6455 7.22495044216
3.646 7.223791544529999
3.6465 7.22298190372
3.647 7.22259031274
3.6475 7.222547978579999
3.648 7.2225638538900006
3.6485 7.222166971140001
3.649 7.22097632289
3.6495 7.2190024926800005
3.65 7.2165947373299995
3.6505 7.21418698198
3.651 7.212033231590001
3.6515 7.210175820319999
3.652 7.208524788080001
3.6525 7.206947840619999
3.653 7.205312683689999
3.6535 7.20349231481
3.654 7.201349147959999
3.6545 7.198772055970001
3.655 7.19570812114
3.6555 7.19219438586
3.656 7.1883366855299995
3.6565 7.1842514390900005
3.657 7.1800286066300005
3.6575 7.175721105849999
3.658 7.171360687370002
3.6585 7.166984393579999
3.659 7.162671601030001
3.6595 7.158501686270001
3.66 7.15454873408
3.6605 7.15083391154
3.661 7.14736780219
3.6615 7.14416098957
3.662 7.141224057220001
3.6625 7.13856758868
3.663 7.1362021674900005
3.6635 7.134117210110001
3.664 7.13232859185
3.6645 7.130926272799999
3.665 7.130090173139998
3.6655 7.130143090840002
3.666 7.1315136592699995
3.6665 7.1346040529499986
3.667 7.1395518579
3.6675 7.14594960783
3.668 7.15279186644
3.6685 7.15876627477
3.669 7.16263455864
3.6695 7.163401865289999
3.67 7.160189760900001
3.6705 7.152537861480002
3.671 7.14115526421
3.6715 7.12785175443
3.672 7.11456411996
3.6725 7.102673512769999
3.673 7.092878446499999
3.6735 7.08530592363
3.674 7.079633146189999
3.6745 7.075378563110001
3.675 7.072097665710001
3.6755 7.0694888230999995
3.676 7.06738269864
3.6765 7.065694624010001
3.677 7.064398140360001
3.6775 7.063509123
3.678 7.063101656710001
3.6785 7.063313327510001
3.679 7.064408723900001
3.6795 7.06676885332
3.68 7.0707905985199995
3.6805 7.076622129060001
3.681 7.083771310330001
3.6815 7.090915199830001
3.682 7.096154052129999
3.6825 7.097757458439999
3.683 7.094915777949999
3.683 7.094915777949999
3.6835 7.08826931483
3.684 7.079569644949999
3.6845 7.0707535561300014
3.685 7.063059322550001
3.6855 7.056878535189999
3.686 7.0521000668800005
3.6865 7.048438162039999
3.687 7.0456017733200005
3.6875 7.04337393815
3.688 7.041595903429999
3.6885 7.04019358438
3.689 7.039161689229998
3.6895 7.03854255214
3.69 7.038431424970001
3.6905 7.039002936129999
3.691 7.0404899235
3.6915 7.0431411002700015
3.692 7.0470517183
3.6925 7.0520841915700005
3.693 7.057852220870001
3.6935 7.06381075389
3.694 7.069181900439999
3.6945 7.072812054659999
3.695 7.073526443609999
3.6955 7.0709281845400005
3.696 7.0657792923299985
3.6965 7.0594238765599995
3.697 7.052999667779999
3.6975 7.0470517183
3.698 7.041691155289999
3.6985 7.03686506105
3.699 7.032573435580001
3.6995 7.02885861304
3.7 7.025757635820001
3.7005 7.02325992038
3.701 7.021339007870002
3.7015 7.0199578559
3.702 7.01910058916
3.7025 7.01877249942
3.703 7.019000045529999
3.7035 7.01976735218
3.704 7.02103208521
3.7045 7.02269899276
3.705 7.024667531200001
3.7055 7.02685832398
3.706 7.029234328710001
3.7065 7.03174791946
3.707 7.0342985526
3.7075 7.03666397379
3.708 7.0385319686
3.7085 7.03957973906
3.709 7.039643240299999
3.7095 7.0387753900200005
3.71 7.03717727548
3.7105 7.035150527570001
3.711 7.03301265249
3.7115 7.03103353051
3.712 7.029371914729999
3.7125 7.0280595557700005
3.713 7.027075286550001
3.7135 7.026382064679999
3.714 7.02593226423
3.7145 7.025699426349999
3.715 7.025688842809999
3.7155 7.02588993007
3.716 7.026313271670001
3.7165 7.026974742919999
3.717 7.02787434382
3.7175 7.0290385332200005
3.718 7.0305202288199995
3.7185 7.03238293186
3.719 7.0347377695099995
3.7195 7.037701160709999
3.72 7.041304856080001
3.7205 7.0454536037599995
3.721 7.0498140222400005
3.7215 7.05380930859
3.722 7.05670919855
3.7225 7.057894555030001
3.723 7.057233083779999
3.7235 7.05516929348
3.724 7.052523408480002
3.7245 7.050089194280001
3.725 7.048353493720001
3.7255 7.047448601049999
3.726 7.04727397264
3.7265 7.04768143893
3.727 7.04853870567
3.7275 7.049782271619999
3.728 7.051375094389999
3.7285 7.053359508139999
3.729 7.05579372234
3.7295 7.058831198320001
3.73 7.062710065730001
3.7305 7.06784308263
3.731 7.07484409434
3.7315 7.08432165441
3.732 7.09631280523
3.7325 7.10929351704
3.733 7.12003581014
3.7335 7.12523232828
3.734 7.12402051295
3.7345 7.118527655690001
3.735 7.11193940204
3.7355 7.1064994624799995
3.736 7.10310214614
3.7365 7.101726285939999
3.737 7.1019273732
3.7375 7.10312860499
3.738 7.1048378467
3.7385 7.1067428839
3.739 7.10865850464
3.7395 7.110500040600001
3.74 7.11225161647
3.7405 7.11393439933
3.741 7.115627765729999
3.7415 7.11749046877
3.742 7.11979768049
3.7425 7.123041535500001
3.743 7.1281216347
3.7435 7.136778970419999
3.744 7.152405567230001
3.7445 7.181203379570001
3.745 7.232300710690001
3.7455 7.313423544789999
3.746 7.420857059330001
3.7465 7.533592927410001
3.747 7.623605935109999
3.7475 7.67308927638
3.748 7.680979305450001
3.7485 7.658367572239999
3.749 7.620901840640001
3.7495 7.58282755549
3.75 7.55391332421
3.7505 7.539456208570001
3.751 7.54212855242
3.7515 7.564121148540001
3.752 7.60842384698
3.7525 7.67855038302
3.753 7.776072412350001
3.7535 7.89647076339
3.754 8.02580691396
3.7545 8.142437524759998
3.755 8.223645027179998
3.7555 8.25117281472
3.756 8.21164329282
3.7565 8.09671663196
3.757 7.91147822311
3.7575 7.689731893029999
3.758 7.4893643137499994
3.7585 7.35195292216
3.759 7.277386591090001
3.7595 7.24345576185
3.76 7.23016812738
3.7605 7.2261357986400006
3.761 7.226029963239999
3.7615 7.22755928477
3.762 7.2297553693199985
3.7625 7.232205458830001
3.763 7.2347666755099995
3.7635 7.237486645290001
3.764 7.240640540210001
3.7645 7.244932165680001
3.765 7.252023137480001
3.7655 7.265665320540001
3.766 7.2936799509200005
3.7665 7.34992088248
3.767 7.452036168169999
3.7675 7.60913294416
3.768 7.80550523709
3.7685 8.00396777917
3.769 8.171282963029999
3.7695 8.294898710230001
3.77 8.37947177837
3.7705 8.437242031460002
3.771 8.481941612650001
3.7715 8.526053807370001
3.772 8.579283721800003
3.7725 8.646954876559999
3.773 8.72890851855
3.7735 8.81995871317
3.774 8.91190850869
3.7745 8.996195821250002
3.775 9.06648111039
3.7755 9.12025078536
3.776 9.158700786179999
3.7765 9.18511730202
3.777 9.203098736480001
3.7775 9.215486770050003
3.778 9.223842474880001
3.7785 9.22798063902
3.779 9.22439811073
3.7795 9.2019662977
3.78 9.132554150610002
3.7805 8.959185181870001
3.781 8.61509312939
3.7815 8.136198527929999
3.782 7.712788134919999
3.7825 7.463408181899999
3.783 7.348777860159999
3.783 7.348777860159999
3.7835 7.30125776556
3.784 7.28214389232
3.7845 7.274703663700001
3.785 7.272205948259999
3.7855 7.27195723507
3.786 7.272825085350001
3.7865 7.27432265626
3.787 7.27624886054
3.7875 7.27850315456
3.788 7.281053787699999
3.7885 7.283874301109999
3.789 7.28689061001
3.7895 7.289959836610001
3.79 7.2929020607299995
3.7905 7.295606155199999
3.791 7.298114454179999
3.7915 7.300479875370001
3.792 7.3025912916
3.7925 7.30423703207
3.793 7.305311261380001
3.7935 7.305956857320001
3.794 7.306433116619998
3.7945 7.306946418310001
3.795 7.307623764869999
3.7955 7.308502198689999
3.796 7.309608178619999
3.7965 7.31095757997
3.797 7.31258744513
3.7975 7.31456656711
3.798 7.316958447149999
3.7985 7.31983717003
3.799 7.32325565345
3.7995 7.32728798219
3.8 7.33207703404
3.8005 7.337808020949999
3.801 7.344539152390001
3.8015 7.351725376050001
3.802 7.357922038719999
3.8025 7.36134581391
3.803 7.361187060810001
3.8035 7.358239544920001
3.804 7.35411196432
3.8045 7.350063760269999
3.805 7.34670348632
3.8055 7.344242813270001
3.806 7.342782284749998
3.8065 7.342316608989999
3.807 7.342676449349999
3.8075 7.343634259720001
3.808 7.344951910449999
3.8085 7.346465356670001
3.809 7.34806347121
3.8095 7.349693336370001
3.81 7.351333785070001
3.8105 7.353016567930001
3.811 7.354799894419998
3.8115 7.35682664233
3.812 7.35935081662
3.8125 7.362816925970001
3.813 7.367918192250001
3.8135 7.375496006889999
3.814 7.386148339900001
3.8145 7.399430682599999
3.815 7.413072865660001
3.8155 7.423211896980001
3.816 7.42628112358
3.8165 7.421603198900001
3.817 7.41205155405
3.8175 7.40188606388
3.818 7.39410187021
3.8185 7.38963032456
3.819 7.388053377099999
3.8195 7.388513761089999
3.82 7.39020183572
3.8205 7.39251433921
3.821 7.39507026412
3.8215 7.39763677257
3.822 7.400081570309999
3.8225 7.4023252807899995
3.823 7.404357320469999
3.8235 7.406235898819999
3.824 7.40811976894
3.8245 7.41029468641
3.825 7.41323691053
3.8255 7.417650246709999
3.826 7.42429141806
3.8265 7.433541432019999
3.827 7.44481819389
3.8275 7.456243125319999
3.828 7.46487400219
3.8285 7.467800351
3.829 7.464122570850001
3.8295 7.45585682611
3.83 7.44635280719
3.8305 7.4382193567
3.831 7.43273708298
3.8315 7.430001237890001
3.832 7.429487936199998
3.8325 7.43050924781
3.833 7.432535995720001
3.8335 7.435187172489999
3.834 7.43820348139
3.8345 7.441399710469999
3.835 7.444643565480001
3.8355 7.447850378099999
3.836 7.45100956479
3.8365 7.45421637741
3.837 7.45775657154
3.8375 7.46224928427
3.838 7.468768744909998
3.8385 7.478706688970001
3.839 7.49285688195
3.8395 7.509854047190001
3.84 7.525443601610001
3.8405 7.534296732820001
3.841 7.5333389224500005
3.8415 7.523469771399999
3.842 7.50878510965
3.8425 7.494312118700001
3.843 7.48339519719
3.8435 7.476796360000001
3.844 7.47364246508
3.8445 7.472695238249998
3.845 7.47301803622
3.8455 7.47402347252
3.846 7.4753993327199995
3.8465 7.4769709884100015
3.847 7.4786326041899995
3.8475 7.480341845899999
3.848 7.48210929708
3.8485 7.48406725198
3.849 7.486501466180001
3.8495 7.490041660310001
3.85 7.49571443775
3.8505 7.50477923976
3.851 7.5177387844900005
3.8515 7.532936747930001
3.852 7.5468064771
3.8525 7.555961239199999
3.853 7.557644022060001
3.8535 7.550113833349999
3.854 7.53607476754
3.8545 7.5219616169500005
3.855 7.512203593070001
3.8555 7.50714995272
3.856 7.505313708529999
3.8565 7.505292541450001
3.857 7.5062503518199994
3.8575 7.50774792273
3.858 7.509578875149999
3.8585 7.51165854076
3.859 7.51398162779
3.8595 7.516696305800001
3.86 7.520262958779999
3.8605 7.52591456914
3.861 7.536656862239998
3.8615 7.55869179252
3.862 7.59907858116
3.8625 7.649519732799999
3.863 7.6791324777200005
3.8635 7.676809390690001
3.864 7.659246006059999
3.8645 7.64058193327
3.865 7.625548014699999
3.8655 7.613784409990001
3.866 7.60252352343
3.8665 7.58805053248
3.867 7.570254309969999
3.8675 7.555961239199999
3.868 7.5489708110299985
3.8685 7.546885853649999
3.869 7.5470181479
3.8695 7.5480765019
3.87 7.549552905730001
3.8705 7.55126743921
3.871 7.55321481057
3.8715 7.55552202229
3.872 7.558548914729999
3.8725 7.56300458507
3.873 7.5701431828
3.8735 7.581277066879999
3.874 7.595628347120001
3.8745 7.60711148802
3.875 7.60814338317
3.8755 7.600163394009999
3.876 7.5908075446500005
3.8765 7.5846743832199985
3.877 7.58251534106
3.8775 7.58339377488
3.878 7.58565336067
3.8785 7.58772773451
3.879 7.5890348016999996
3.8795 7.58992911083
3.88 7.59098217306
3.8805 7.592707290079999
3.881 7.59571301544
3.8815 7.601100037299999
3.882 7.610836894099999
3.8825 7.627458343670001
3.883 7.6479851195
3.883 7.6479851195
3.8835 7.647937493569999
3.884 7.61172591146
3.8845 7.5744242247299995
3.885 7.55362756863
3.8855 7.54448868184
3.886 7.54118132559
3.8865 7.54051985434
3.887 7.540990821870001
3.8875 7.5419221733900015
3.888 7.543028153320001
3.8885 7.5442240933399995
3.889 7.545589369999999
3.8895 7.54734623764
3.89 7.5498915790100005
3.8905 7.55382336412
3.891 7.559898316079999
3.8915 7.56876203083
3.892 7.580313964740001
3.8925 7.59287133495
3.893 7.60323262061
3.8935 7.60839209636
3.894 7.60742370245
3.8945 7.601512795359999
3.895 7.592966586809999
3.8955 7.584303959320001
3.896 7.577281780530002
3.8965 7.57243981098
3.897 7.56946054447
3.8975 7.56780951223
3.898 7.566994579649999
3.8985 7.566682365219999
3.899 7.566714115840001
3.8995 7.5671268739
3.9 7.56820639498
3.9005 7.570624733869999
3.901 7.57568366599
3.9015 7.58563748536
3.902 7.603550126810002
3.9025 7.6319034304699995
3.903 7.6702211370399995
3.9035 7.71489955115
3.904 7.7614671271499995
3.9045 7.803743077680001
3.905 7.830381847859999
3.9055 7.829090655979999
3.906 7.79804913316
3.9065 7.7496400212
3.907 7.700802275870001
3.9075 7.662055935930002
3.908 7.63536424805
3.9085 7.618203037940002
3.909 7.60738666006
3.9095 7.60066611216
3.91 7.59681899537
3.9105 7.5953637586200005
3.911 7.5963321525300005
3.9115 7.600126351620001
3.912 7.607344325900001
3.9125 7.61847291821
3.913 7.63342746023
3.9135 7.651329518140002
3.914 7.6704222243
3.9145 7.687969733619998
3.915 7.700437143740001
3.9155 7.7047869786800005
3.916 7.69999263506
3.9165 7.687514641399999
3.917 7.67044868315
3.9175 7.6521762013400005
3.918 7.63542245752
3.9185 7.621875526320001
3.919 7.612101627130001
3.9195 7.605709168970001
3.92 7.601851468639999
3.9205 7.599676551170002
3.921 7.598591738320001
3.9215 7.5982953992
3.922 7.598808700889999
3.9225 7.600465024899999
3.923 7.60388350832
3.9235 7.60971503886
3.924 7.6179119905900015
3.9245 7.626812747730001
3.925 7.633596796870001
3.9255 7.636491395060001
3.926 7.63603630284
3.9265 7.633977804309999
3.927 7.6317923033
3.9275 7.6301042286700005
3.928 7.628770702629999
3.9285 7.627156712780001
3.929 7.6243309076
3.9295 7.6195736063699995
3.93 7.613122938739999
3.9305 7.6062542212799995
3.931 7.600173977550001
3.9315 7.595284382069999
3.932 7.5914637241300005
3.9325 7.5885373753200005
3.933 7.5864471261699995
3.9335 7.585245894380001
3.934 7.58508714128
3.9345 7.5861137446599995
3.935 7.58837333045
3.9355 7.591733604400001
3.936 7.595861185000001
3.9365 7.600152810469999
3.937 7.603655962210001
3.9375 7.6051376578099985
3.938 7.60356071035
3.9385 7.59863936425
3.939 7.59122559448
3.9395 7.58317681231
3.94 7.57631867839
3.9405 7.57139733229
3.941 7.56819051967
3.9415 7.5661373129100005
3.942 7.564740285629999
3.9425 7.56366605632
3.943 7.56271353772
3.9435 7.561798061510001
3.944 7.560940794769999
3.9445 7.560247572900001
3.945 7.559930066700001
3.9455 7.56034811653
3.946 7.562089108860001
3.9465 7.566020893970001
3.947 7.573143616389999
3.9475 7.583848867100001
3.948 7.596570282180001
3.9485 7.607259657579999
3.949 7.611254943930001
3.9495 7.6065293933200016
3.95 7.59514679605
3.9505 7.581621031930001
3.951 7.56984155191
3.9515 7.56140647053
3.952 7.55608824168
3.9525 7.55298197269
3.953 7.55122510505
3.9535 7.550182626360001
3.954 7.549436486790001
3.9545 7.54875384846
3.955 7.54799712535
3.9555 7.54711339976
3.956 7.54610267169
3.9565 7.5450337341500004
3.957 7.544033589620001
3.9575 7.543324492440001
3.958 7.5432609911999995
3.9585 7.544287594579999
3.959 7.546838227720001
3.9595 7.551098102569999
3.96 7.556675628150001
3.9605 7.56239603152
3.961 7.56652361212
3.9615 7.567402045940001
3.962 7.564417487660001
3.9625 7.55846953818
3.963 7.55154261125
3.9635 7.5455417440699994
3.964 7.541435330550001
3.9645 7.53919691184
3.965 7.53834493687
3.9655 7.53833435333
3.966 7.538784153779999
3.9665 7.539424457949999
3.967 7.540085929200001
3.9675 7.5406680238999995
3.968 7.541112532579999
3.9685 7.541392996390001
3.969 7.54153058241
3.9695 7.54157291657
3.97 7.54160995896
3.9705 7.541758128519999
3.971 7.54213384419
3.9715 7.54276885659
3.972 7.543573205630001
3.9725 7.5444251806
3.973 7.545293030879999
3.9735 7.54607092107
3.974 7.546234965939999
3.9745 7.5450231506100005
3.975 7.5422555549
3.9755 7.538593650059998
3.976 7.53497407938
3.9765 7.532026563489999
3.977 7.529968064960001
3.9775 7.528729790780001
3.978 7.528110653689999
3.9785 7.52790427466
3.979 7.52793602528
3.9795 7.528068319530001
3.98 7.52819003024
3.9805 7.52822178086
3.981 7.528110653689999
3.9815 7.52784606519
3.982 7.527422723590001
3.9825 7.52688825482
3.983 7.52631145189
3.983 7.52631145189
3.9835 7.52593573622
3.984 7.52660249924
3.9845 7.530290862929999
3.985 7.5394985427300005
3.9855 7.554045618460001
3.986 7.56784126285
3.9865 7.57201646938
3.987 7.563406759589999
3.9875 7.54738328003
3.988 7.531645556050001
3.9885 7.52014653984
3.989 7.512970899720002
3.9895 7.5087057331
3.99 7.50607043164
3.9905 7.5042606463
3.991 7.502837160169999
3.9915 7.50156713537
3.992 7.5003447365
3.9925 7.4990905870099995
3.993 7.497788811590001
3.9935 7.496434118470002
3.994 7.49509530066
3.9945 7.493904652410001
3.995 7.49315851284
3.9955 7.493380767180001
3.996 7.495291096150001
3.9965 7.4995721380800004
3.997 7.506271518900001
3.9975 7.5141827150500005
3.998 7.520649257990001
3.9985 7.522522544570001
3.999 7.51818329317
3.9995 7.50901794753
4.0 7.498460866379999
4.0005 7.489470149149999
4.001 7.48316235931
4.0015 7.47921469889
4.002 7.476801651769999
4.0025 7.4752141207700005
4.003 7.473986430129998
4.0035 7.472859283120001
4.004 7.47170567726
4.0045 7.470446236
4.005 7.46905979226
4.0055 7.46756751312
4.006 7.466001149200001
4.0065 7.464434785279999
4.007 7.46299013207
4.0075 7.461868276829999
4.008 7.46134968337
4.0085 7.461730690810001
4.009 7.463101259239999
4.0095 7.465001004670001
4.01 7.466318655399999
4.0105 7.465763019550001
4.011 7.462789044809999
4.0115 7.45803703535
4.012 7.452782307740001
4.0125 7.44799854766
4.013 7.444013844850001
4.0135 7.440690613289999
4.014 7.437769556249999
4.0145 7.43503900293
4.015 7.432361367309999
4.0155 7.429689023459999
4.016 7.427021971380001
4.0165 7.4244131287699995
4.017 7.421931288639999
4.0175 7.419666411080001
4.018 7.4177296232600005
4.0185 7.41627967828
4.019 7.41552295517
4.0195 7.415681708269999
4.02 7.41688823183
4.0205 7.418920271510001
4.021 7.42101052066
4.0215 7.42203712404
4.022 7.421248650310001
4.0225 7.418761518409998
4.023 7.415411828000001
4.0235 7.412088596439999
4.024 7.40930512542
4.0245 7.40716195857
4.025 7.4055162181
4.0255 7.404161524979998
4.026 7.4029285425700015
4.0265 7.401706143699999
4.027 7.400451994210001
4.0275 7.399192552949999
4.028 7.39798602939
4.0285 7.396906508309999
4.029 7.39604924157
4.0295 7.3955147727999995
4.03 7.39537718678
4.0305 7.3956523588200005
4.031 7.396250328829999
4.0315 7.396927675390001
4.032 7.397361600530002
4.0325 7.3972716404400005
4.033 7.396536084410001
4.0335 7.395266059609999
4.034 7.393689112150001
4.0345 7.392016912830001
4.035 7.390365880590001
4.0355 7.388746598969999
4.036 7.387079691419999
4.0365 7.3853016567
4.037 7.3833542853399985
4.0375 7.381226993800001
4.038 7.37893565739
4.0385 7.37654377735
4.039 7.374146605539999
4.0395 7.371860560899999
4.04 7.36983381299
4.0405 7.368214531370001
4.041 7.36716676091
4.0415 7.36682279586
4.042 7.36724613746
4.0425 7.36838915978
4.043 7.37007194264
4.0435 7.37200873046
4.044 7.37392964297
4.0445 7.37568651061
4.045 7.37723699922
4.0455 7.3786287347299995
4.046 7.3799199266099995
4.0465 7.3811211584
4.047 7.38208426054
4.0475 7.382528769220001
4.048 7.38214247001
4.0485 7.38074544273
4.049 7.378406480390001
4.0495 7.3753848797199995
4.05 7.3719663963
4.0505 7.368405035089999
4.051 7.36488600804
4.0515 7.36158394356
4.052 7.35865230298
4.0525 7.356228672319999
4.053 7.354403011669999
4.0535 7.35321236342
4.054 7.3526355604899996
4.0545 7.35260380987
4.055 7.353016567930001
4.0555 7.3538050416599985
4.056 7.3548739792
4.0565 7.35615458754
4.057 7.357572781899999
4.0575 7.359075644580002
4.058 7.36066846735
4.0585 7.362435918529999
4.059 7.364642586620001
4.0595 7.36784410747
4.06 7.37301945853
4.0605 7.381602709469999
4.061 7.39504380527
4.0615 7.41328982823
4.062 7.4326735817400005
4.0625 7.445892423200001
4.063 7.4463686825
4.0635 7.43380602052
4.064 7.414379932849999
4.0645 7.395610024659999
4.065 7.38181438027
4.0655 7.373538051990001
4.066 7.369373429
4.0665 7.367695937910001
4.067 7.367336097550001
4.0675 7.367600686049999
4.068 7.3681034042
4.0685 7.368653748279999
4.069 7.36915117466
4.0695 7.369600975109999
4.07 7.3700454837899985
4.0705 7.370606411410001
4.071 7.3714848452299995
4.0715 7.37296124906
4.072 7.375443089189999
4.0725 7.379327248369999
4.073 7.384820105629999
4.0735 7.391625321849999
4.074 7.398832712589999
4.0745 7.405045250569999
4.075 7.4088288661199995
4.0755 7.4094744620599995
4.076 7.407601175480001
4.0765 7.404727744370001
4.077 7.40221944539
4.0775 7.4007059991699995
4.078 7.4001979892500005
4.0785 7.400420243589999
4.079 7.401087006610001
4.0795 7.4019971910499995
4.08 7.403071420359999
4.0805 7.404314986310001
4.081 7.40580726545
4.0815 7.40771230265
4.082 7.41030526995
4.0825 7.4140148007199995
4.083 7.41939653081
4.083 7.41939653081
4.0835 7.4269637619100015
4.084 7.43690170597
4.0845 7.448363679790002
4.085 7.45902130457
4.0855 7.4659429397300014
4.086 7.46753047073
4.0865 7.46429190749
4.087 7.457581943129999
4.0875 7.44794562996
4.088 7.43463153664
4.0885 7.416131508719999
4.089 7.39146127698
4.0895 7.361753280199999
4.09 7.33050537835
4.0905 7.30188748619
4.091 7.2786089899599995
4.0915 7.261394862150001
4.092 7.24959950682
4.0925 7.2421592782
4.093 7.2381587000800005
4.0935 7.237137388470001
4.094 7.239142969299999
4.0945 7.244588200629999
4.095 7.25387525698
4.0955 7.266665465070001
4.096 7.281207249030001
4.0965 7.29442609049
4.097 7.303067550900001
4.0975 7.3050572564200005
4.098 7.300098867930001
4.0985 7.289414784300001
4.099 7.27522225716
4.0995 7.26008779496
4.1 7.246260399950001
4.1005 7.235174141800001
4.101 7.22724707034
4.1015 7.222166971140001
4.102 7.219309415340001
4.1025 7.21810289178
4.103 7.21815580948
4.1035 7.219293540030001
4.104 7.221531958740001
4.1045 7.225088028179999
4.105 7.23044329942
4.1055 7.23851854044
4.106 7.251028284720001
4.1065 7.270967674079999
4.107 7.30281883771
4.1075 7.3510215706399995
4.108 7.414766232060001
4.1085 7.48302477329
4.109 7.54049339549
4.1095 7.579361446139999
4.11 7.600131643390001
4.1105 7.605365203920001
4.111 7.595596596499999
4.1115 7.568312230380001
4.112 7.520310584709999
4.1125 7.45486197335
4.113 7.3866775169
4.1135 7.33210349289
4.114 7.296156499280001
4.1145 7.27469308016
4.115 7.262162168800001
4.1155 7.25475898257
4.116 7.250377397010001
4.1165 7.24791672396
4.117 7.246853078190001
4.1175 7.246937746509999
4.118 7.248154853610001
4.1185 7.25061552666
4.119 7.2545420200000015
4.1195 7.260193630359999
4.12 7.267665609600001
4.1205 7.276703952760001
4.121 7.286472560180001
4.1215 7.295516195110001
4.122 7.3019880298199995
4.1225 7.30421586499
4.123 7.301416518659999
4.1235 7.29409270898
4.124 7.283831966949999
4.1245 7.27273512526
4.125 7.262717804649999
4.1255 7.25481719204
4.126 7.249096788670001
4.1265 7.24502741754
4.127 7.242021692179999
4.1275 7.2396403956799995
4.128 7.23767714901
4.1285 7.23605257562
4.129 7.2347719672799995
4.1295 7.233914700539999
4.13 7.2336183614200005
4.1305 7.234147538420001
4.131 7.2360631591599995
4.1315 7.240423577639999
4.132 7.2490279956600014
4.1325 7.264109540159999
4.133 7.28671068983
4.1335 7.313820427539999
4.134 7.337765686789999
4.1345 7.350481810099999
4.135 7.348587356439999
4.1355 7.33437895399
4.136 7.3134923378000005
4.1365 7.29178549726
4.137 7.273105549159999
4.1375 7.258828353700001
4.138 7.248731656540001
4.1385 7.24210106873
4.139 7.238444455659999
4.1395 7.23793644574
4.14 7.241645976510001
4.1405 7.25187496792
4.141 7.2720577787
4.1415 7.304930253939999
4.142 7.348227516080001
4.1425 7.392710134700001
4.143 7.4284507492800005
4.1435 7.451702786660001
4.144 7.46367806217
4.1445 7.46558839114
4.145 7.4547825968
4.1455 7.423238355830001
4.146 7.365018302289999
4.1465 7.293537073130001
4.147 7.233830032219999
4.1475 7.194951398030001
4.148 7.17163056764
4.1485 7.15708349191
4.149 7.14702383714
4.1495 7.13919201754
4.15 7.1324926367199994
4.1505 7.126444143610001
4.151 7.120882493340001
4.1515 7.1158447283
4.152 7.111494893360001
4.1525 7.108187537109999
4.153 7.106557671950001
4.1535 7.10777477905
4.154 7.11382327216
4.1545 7.12757658239
4.155 7.151892265540002
4.1555 7.187093119579999
4.156 7.228384800890001
4.1565 7.2665014202
4.157 7.292314674259999
4.1575 7.30121013963
4.158 7.29416679376
4.1585 7.27593664611
4.159 7.25247293793
4.1595 7.228966895590001
4.16 7.20897458853
4.1605 7.194252884390001
4.161 7.185018745740002
4.1615 7.180314362210001
4.162 7.17854161926
4.1625 7.177970108100001
4.163 7.17712871667
4.1635 7.174937923890002
4.164 7.17067804904
4.1645 7.16388870813
4.165 7.15440056452
4.1655 7.1424041219299985
4.166 7.1284126820500004
4.1665 7.113050673739999
4.167 7.096889608160001
4.1675 7.080575081249999
4.168 7.065033152759999
4.1685 7.05122692483
4.169 7.039749075699999
4.1695 7.030641939530001
4.17 7.0235562595
4.1705 7.0179893174600005
4.171 7.01346485411
4.1715 7.00958069493
4.172 7.00605637611
4.1725 7.00274901986
4.173 6.99961629202
4.1735 6.9967058185200015
4.174 6.99411814299
4.1745 6.991980267909999
4.175 6.99043507107
4.1755 6.989625430259999
4.176 6.989678347960001
4.1765 6.990551490010001
4.177 6.991922058439999
4.1775 6.993255584480001
4.178 6.9941551853799995
4.1785 6.99470552946
4.179 6.9954040431
4.1795 6.996848696309999
4.18 6.99951045662
4.1805 7.00387616687
4.181 7.010718425480001
4.1815 7.021497760970001
4.182 7.038621928690001
4.1825 7.06550412029
4.183 7.105906784240001
4.183 7.105906784240001
4.1835 7.16199425447
4.184 7.231935578559999
4.1845 7.310179689780001
4.185 7.39187932681
4.1855 7.475388749180001
4.186 7.5564216231899985
4.1865 7.617070599160001
4.187 7.62460607964
4.1875 7.554934635820001
4.188 7.42240754794
4.1885 7.273761728640001
4.189 7.150796869149999
4.1895 7.06846221972
4.19 7.021180254769999
4.1905 6.99699686587
4.191 6.985757146389999
4.1915 6.98105276286
4.192 6.97948110717
4.1925 6.979364688229999
4.193 6.979920324080001
4.1935 6.9807987579
4.194 6.981846528359999
4.1945 6.98304246838
4.195 6.984455370970001
4.1955 6.9862228221499985
4.196 6.98858295157
4.1965 6.9918426818900015
4.197 6.99633010285
4.1975 7.00224100994
4.198 7.009554236079999
4.1985 7.017883482059999
4.199 7.02645614946
4.1995 7.03430913614
4.2 7.0407280531500005
4.2005 7.045554147389999
4.201 7.049094341519999
4.2015 7.05178785245
4.202 7.05411623125
4.2025 7.056539861909999
4.203 7.059524420190001
4.2035 7.06354087362
4.204 7.06912369097
4.2045 7.07693434349
4.205 7.0878036390700005
4.2055 7.10257826091
4.206 7.121835011939999
4.2065 7.145282844809999
4.207 7.171138433029999
4.2075 7.196184380439999
4.208 7.217033954239999
4.2085 7.231554571120001
4.209 7.239042425669999
4.2095 7.239762106390001
4.21 7.23466084011
4.2105 7.225109195260001
4.211 7.212747620540001
4.2115 7.19929064943
4.212 7.1862093939900005
4.2125 7.17432937034
4.213 7.163714079720001
4.2135 7.153940180530001
4.214 7.144584331169999
4.2145 7.135551279779999
4.215 7.12712678194
4.2155 7.11971830394
4.216 7.11361689313
4.2165 7.108886050749999
4.217 7.10547815087
4.2175 7.103297941629999
4.218 7.10227133825
4.2185 7.102356006570001
4.219 7.10344081942
4.2195 7.10537760724
4.22 7.1079917416199985
4.2205 7.111140344770001
4.221 7.114722873060001
4.2215 7.1187022841
4.222 7.1230627025799995
4.2225 7.12781471204
4.223 7.1329900631
4.2235 7.138668132309999
4.224 7.144981213919999
4.2245 7.152088061029999
4.225 7.160094509040001
4.2255 7.168958223789999
4.226 7.17846224271
4.2265 7.18817793243
4.227 7.197576115949999
4.2275 7.206180533970001
4.228 7.213774223920001
4.2285 7.22044714589
4.229 7.226035255010001
4.2295 7.22953311498
4.23 7.229406112499999
4.2305 7.225103903490001
4.231 7.217981181069999
4.2315 7.210493326520001
4.232 7.204598294740001
4.2325 7.201079267690001
4.233 7.199825118200001
4.2335 7.200380754049999
4.234 7.20223816532
4.2345 7.204974010409999
4.235 7.208297241969999
4.2355 7.21202264805
4.236 7.2160708521000005
4.2365 7.22044185412
4.237 7.22519915535
4.2375 7.2305068006600015
4.238 7.23662408678
4.2385 7.24384735283
4.239 7.2522136412
4.2395 7.26101385471
4.24 7.268623419969999
4.2405 7.273438930669999
4.241 7.275127005300001
4.2415 7.27464016246
4.242 7.273163758630001
4.2425 7.27139630745
4.243 7.269602397420001
4.2435 7.2678561133200015
4.244 7.266268582320001
4.2445 7.265014432829999
4.245 7.2642735850300015
4.2455 7.264120123699999
4.246 7.26452758999
4.2465 7.26545364974
4.247 7.2668718441
4.2475 7.268829799
4.248 7.271486267540001
4.2485 7.27520638185
4.249 7.28071511442
4.2495 7.289414784300001
4.25 7.303697271529999
4.2505 7.32689639121
4.251 7.361531025860001
4.2515 7.405262213140001
4.252 7.44772337562
4.2525 7.4737694675599995
4.253 7.47276932303
4.2535 7.445950632670001
4.254 7.4057490559799986
4.2545 7.36742076587
4.255 7.34019460922
4.2555 7.3250125210900014
4.256 7.318355474430001
4.2565 7.316381644220001
4.257 7.31658273148
4.2575 7.317646377249999
4.258 7.318990486829999
4.2585 7.320387514109998
4.259 7.32175808254
4.2595 7.323118067429999
4.26 7.324552137099999
4.2605 7.32622433642
4.261 7.32854213168
4.2615 7.33245274971
4.262 7.34024752692
4.2625 7.356678472769999
4.263 7.389027062780001
4.2635 7.442045306409999
4.264 7.506816571210002
4.2645 7.556633293990001
4.265 7.56435398642
4.2655 7.52634849428
4.266 7.465344969719999
4.2665 7.409527379759999
4.267 7.372178067099999
4.2675 7.351402578079999
4.268 7.340723786220001
4.2685 7.3352520960400005
4.269 7.3323363307700005
4.2695 7.330664131449999
4.27 7.329584610370001
4.2705 7.32879084487
4.271 7.328129373619999
4.2715 7.32754198715
4.272 7.327081603159999
4.2725 7.3269493089100015
4.273 7.327647822550001
4.2735 7.33019845569
4.274 7.3365432879200005
4.2745 7.3499526331
4.275 7.374966829890002
4.2755 7.415655249419999
4.276 7.47049386193
4.2765 7.526126239939999
4.277 7.55944322386
4.2775 7.552791468969999
4.278 7.50808659601
4.2785 7.4450086976100005
4.279 7.38664047451
4.2795 7.345581631080001
4.28 7.321747499
4.2805 7.3094176749000015
4.281 7.303326847630001
4.2815 7.3003581646599995
4.282 7.29895584561
4.2825 7.29836845914
4.283 7.298214997810001
4.283 7.298214997810001
4.2835 7.29825733197
4.284 7.298389626220001
4.2845 7.298638339410002
4.285 7.2993103942
4.2855 7.301162513699999
4.286 7.30573989475
4.2865 7.31559846226
4.287 7.333389393
4.2875 7.3580278741199985
4.288 7.3802480163499995
4.2885 7.3883338409100014
4.289 7.3808936122899995
4.2895 7.365669189999999
4.29 7.349830922389999
4.2905 7.336178155789999
4.291 7.324187004970001
4.2915 7.312148228220001
4.292 7.29865421472
4.2925 7.282948241360001
4.293 7.265083225840001
4.2935 7.246831911109999
4.294 7.2316815736
4.2945 7.221870632020001
4.295 7.216689989189999
4.2955 7.214319276230001
4.296 7.213382632940001
4.2965 7.213128627980001
4.297 7.213160378599999
4.2975 7.21326092223
4.298 7.21331383993
4.2985 7.21327150577
4.299 7.213123336210001
4.2995 7.2129487078
4.3 7.212927540720002
4.3005 7.213451425950001
4.301 7.215451715009999
4.3015 7.22110332537
4.302 7.234793134360001
4.3025 7.258177465990001
4.303 7.26579232302
4.3035 7.2470277066
4.304 7.23137465094
4.3045 7.223108906200001
4.305 7.218563275769999
4.3055 7.215673969350001
4.306 7.213737181530001
4.3065 7.2128375806300005
4.307 7.213678972060001
4.3075 7.21748375469
4.308 7.22563308049
4.3085 7.23858733345
4.309 7.254605521240001
4.3095 7.2697823176
4.31 7.279984850160001
4.3105 7.28246669029
4.311 7.27616948399
4.3115 7.26235267252
4.312 7.24479457966
4.3125 7.22789795805
4.313 7.214567989420002
4.3135 7.20579952653
4.314 7.20159786115
4.3145 7.20219583116
4.315 7.2092550523400005
4.3155 7.2275804518500015
4.316 7.267337519859999
4.3165 7.3353473479
4.317 7.38432267925
4.3175 7.3545617647700015
4.318 7.303448558339999
4.3185 7.270210950969999
4.319 7.252435895540001
4.3195 7.242926584850001
4.32 7.237359642810001
4.3205 7.23365011204
4.321 7.230893099869999
4.3215 7.228675848240001
4.322 7.22682902051
4.3225 7.225294407210002
4.323 7.22403496595
4.3235 7.22301894611
4.324 7.222193429989999
4.3245 7.221505499889999
4.325 7.220912821649999
4.3255 7.22041539527
4.326 7.22005026314
4.3265 7.219859759419999
4.327 7.219907385349999
4.3275 7.2202936845600005
4.328 7.221240911390001
4.3285 7.2232676593
4.329 7.2275010753
4.3295 7.2362324958
4.33 7.25381175574
4.3305 7.287403911699999
4.331 7.346470648440001
4.3315 7.439330628400001
4.332 7.566719407610001
4.3325 7.71292572094
4.333 7.831969378859999
4.3335 7.854057226839999
4.334 7.766642478210001
4.3345 7.64714901984
4.335 7.56042220131
4.3355 7.518384380430001
4.336 7.505027952950001
4.3365 7.487432817699999
4.337 7.435594638779999
4.3375 7.36461612777
4.338 7.30776664266
4.3385 7.272777459420001
4.339 7.25293861369
4.3395 7.2414025550900005
4.34 7.23405757833
4.3405 7.22885047665
4.341 7.2248551903000005
4.3415 7.2216272106
4.342 7.218938991440001
4.3425 7.216647655029999
4.343 7.214689700129999
4.3435 7.213075710280001
4.344 7.21186918672
4.3445 7.2112077154700005
4.345 7.21132413441
4.3455 7.21256240859
4.346 7.2154199643900006
4.3465 7.220574148370001
4.347 7.22882930957
4.3475 7.24084162747
4.348 7.256642852690001
4.3485 7.275433927959999
4.349 7.295902494319999
4.3495 7.316016512089999
4.35 7.33241570732
4.3505 7.341332339769999
4.351 7.34145934225
4.3515 7.335537851620001
4.352 7.3282034584
4.3525 7.3224407208699995
4.353 7.3185195193
4.3535 7.315228038360002
4.354 7.311248627319999
4.3545 7.3057134359
4.355 7.298177955419999
4.3555 7.28829292906
4.356 7.2755133045100004
4.3565 7.25964857805
4.357 7.242318031299999
4.3575 7.226776102809999
4.358 7.215356463149999
4.3585 7.208175531260001
4.359 7.20409028482
4.3595 7.2018889085
4.36 7.200745886179999
4.3605 7.20019025033
4.361 7.19994682891
4.3615 7.1998409935100005
4.362 7.199745741649999
4.3625 7.19957111324
4.363 7.19924831527
4.3635 7.198782639510001
4.364 7.19823229543
4.3645 7.197819537369999
4.365 7.19798887401
4.3655 7.199502320229999
4.366 7.20347114773
4.3665 7.211154797770001
4.367 7.2235957490399985
4.3675 7.24111679951
4.368 7.2631570215600005
4.3685 7.28767908374
4.369 7.310010353140002
4.3695 7.3230916085799995
4.37 7.32170516484
4.3705 7.30676649813
4.371 7.28461514891
4.3715 7.26226271243
4.372 7.243910854069999
4.3725 7.23074493031
4.373 7.22230984893
4.3735 7.21752608885
4.374 7.215075999340001
4.3745 7.213435550640001
4.375 7.210990752900002
4.3755 7.206656793269999
4.376 7.20053950715
4.3765 7.19371312385
4.377 7.187304790380002
4.3775 7.181886017899999
4.378 7.17748855703
4.3785 7.1738954452
4.379 7.1708050515199995
4.3795 7.167995121650001
4.38 7.1654180296600005
4.3805 7.163153152099999
4.381 7.16129044906
4.3815 7.159882838239999
4.382 7.158914444330001
4.3825 7.15836410025
4.383 7.158237097769999
4.383 7.158237097769999
4.3835 7.158544020429999
4.384 7.15932720239
4.3845 7.160681895510002
4.385 7.162772144660001
4.3855 7.166015999670001
4.386 7.171508856930001
4.3865 7.1821664817099995
4.387 7.2058630277699995
4.3875 7.263400442980001
4.388 7.400430827129999
4.3885 7.63770850216
4.389 7.719693894769999
4.3895 7.50160946953
4.39 7.320588601370001
4.3905 7.24699595598
4.391 7.224103758960001
4.3915 7.218605609930001
4.392 7.218605609930001
4.3925 7.22038364465
4.393 7.222786108229999
4.3935 7.225416117919999
4.394 7.22810433708
4.3945 7.230750222079998
4.395 7.2332955634500005
4.3955 7.2357350694199996
4.396 7.238137532999999
4.3965 7.2408363357
4.397 7.244905706830001
4.3975 7.253695336800001
4.398 7.277132586129999
4.3985 7.3407819956900004
4.399 7.49442324587
4.3995 7.791026954370001
4.4 8.210463228110001
4.4005 8.619109582820002
4.401 8.87161168014
4.4015 8.915760917250001
4.402 8.78643535022
4.4025 8.559333748900002
4.403 8.30846151674
4.4035 8.075258504609998
4.404 7.870038372240001
4.4045 7.695235333830001
4.405 7.55650099974
4.4055 7.4581164119
4.406 7.39828766028
4.4065 7.3703206558300005
4.407 7.366933923030001
4.4075 7.383507746670001
4.408 7.418168840170002
4.4085 7.4697583059
4.409 7.536466358520001
4.4095 7.616985930839999
4.41 7.71201024473
4.4105 7.821025998500001
4.411 7.93342848507
4.4115 8.020044176429998
4.412 8.034009157460002
4.4125 7.932004998940001
4.413 7.727493963749999
4.4135 7.516701597570001
4.414 7.380692525030001
4.4145 7.3177522126499985
4.415 7.2945107588099996
4.4155 7.28725574214
4.416 7.28535599671
4.4165 7.28501732343
4.417 7.28504907405
4.4175 7.285123158829999
4.418 7.285154909449999
4.4185 7.285149617680001
4.419 7.285154909449999
4.4195 7.285218410689999
4.42 7.285445956800001
4.4205 7.2860333432700015
4.421 7.287425078780001
4.4215 7.29050488892
4.422 7.29669625982
4.4225 7.30733800929
4.423 7.32136649156
4.4235 7.3318177373100015
4.424 7.3274679023700005
4.4245 7.30616852812
4.425 7.280625154330001
4.4255 7.2634956948400005
4.426 7.258415595640002
4.4265 7.26290830837
4.427 7.2717402725
4.4275 7.279699094580001
4.428 7.28442464519
4.4285 7.2864090589399995
4.429 7.286969986560002
4.4295 7.2870546548799995
4.43 7.287165782050001
4.4305 7.28758383188
4.431 7.28857868464
4.4315 7.29045726299
4.432 7.293616449679999
4.4325 7.298463710999999
4.433 7.3052318848299995
4.4335 7.31361934028
4.434 7.322176132370001
4.4345 7.32817170778
4.435 7.32887551319
4.4355 7.3235996185
4.436 7.31416439259
4.4365 7.3032950970099995
4.437 7.292976145510001
4.4375 7.2840965554500015
4.438 7.27695266595
4.4385 7.271512726389999
4.439 7.26753331535
4.4395 7.264675759550001
4.44 7.26259609394
4.4405 7.26106148064
4.441 7.2599131665500005
4.4415 7.25905060804
4.442 7.25844205449
4.4425 7.25809808944
4.443 7.25810338121
4.4435 7.258558473429999
4.444 7.259510992030001
4.4445 7.26071222382
4.445 7.261490114009999
4.4455 7.2610720641799995
4.446 7.25939986486
4.4465 7.25748953589
4.447 7.256293595870001
4.4475 7.2553622443500005
4.448 7.253330204669999
4.4485 7.24954129735
4.449 7.244524699390001
4.4495 7.23923292939
4.45 7.23427983267
4.4505 7.22987178826
4.451 7.225998212620001
4.4515 7.222600896279999
4.452 7.219616337999999
4.4525 7.217028662470001
4.453 7.214853745
4.4535 7.213128627980001
4.454 7.211694558310001
4.4545 7.209503765530001
4.455 7.202344000719999
4.4555 7.177975399870001
4.456 7.113257052770002
4.4565 6.9922078140199995
4.457 6.85278554983
4.4575 6.797417760319999
4.458 6.91490034609
4.4585 7.192575393300001
4.459 7.50356742443
4.4595 7.69511891489
4.46 7.70356987158
4.4605 7.576413930249999
4.461 7.41132128979
4.4615 7.281895179129999
4.462 7.206418663620002
4.4625 7.16968848805
4.463 7.152955911309999
4.4635 7.144880670289999
4.464 7.140297997469999
4.4645 7.137154686090001
4.465 7.13464638711
4.4655 7.13245030256
4.466 7.13040767934
4.4665 7.12844443267
4.467 7.12654468724
4.4675 7.124771944289999
4.468 7.12335374993
4.4685 7.12297803426
4.469 7.12560275218
4.4695 7.136477339530001
4.47 7.168270293689999
4.4705 7.246519696679999
4.471 7.408902950900001
4.4715 7.682217579630001
4.472 8.03546968598
4.4725 8.363898099260002
4.473 8.552951874280001
4.4735 8.551099754780001
4.474 8.37165054231
4.4745 8.063928825040001
4.475 7.7104862149699995
4.4755 7.412157389449999
4.476 7.2240455494899996
4.4765 7.1303865122599985
4.477 7.08985684583
4.4775 7.072499840230001
4.478 7.0638795469
4.4785 7.0583231884
4.479 7.05380930859
4.4795 7.0496446856000015
4.48 7.0456017733200005
4.4805 7.041606486970001
4.481 7.0376535347799996
4.4815 7.033801126220001
4.482 7.030239765010001
4.4825 7.0274721693
4.483 7.02645085769
4.483 7.02645085769
4.4835 7.0233710475499995
4.484 6.942211171059999
4.4845 6.43427533584
4.485 5.857393029289999
4.4855 5.674541208709999
4.486 5.626121513209999
4.4865 5.6113363078299985
4.487 5.6066001736799995
4.4875 5.60525077233
4.488 5.605070852149999
4.4885 5.60527723118
4.489 5.60560532092
4.4895 5.606028662520001
4.49 5.606706009079999
4.4905 5.608007784499999
4.491 5.610621918880001
4.4915 5.61565439215
4.492 5.62465040115
4.4925 5.63925568635
4.493 5.66040689104
4.4935 5.687241456710001
4.494 5.716372650560001
4.4945 5.742429326039999
4.495 5.76076001732
4.4955 5.770983716959999
4.496 5.778148773540001
4.4965 5.791081859419999
4.497 5.82182175135
4.4975 5.88994270656
4.498 6.03194206274
4.4985 6.29399580491
4.499 6.63394440148
4.4995 6.866623528380001
4.5 6.9417296199899985
4.5005 6.949434437110001
4.501 6.94340181931
4.5015 6.937326867350001
4.502 6.932908239400001
4.5025 6.929764928020002
4.503 6.92747359161
4.5035 6.925785516979999
4.504 6.92455782634
4.5045 6.923727018449999
4.505 6.923277218
4.5055 6.92324546738
4.506 6.923785227919999
4.5065 6.92521400582
4.507 6.927933975600001
4.5075 6.93136833433
4.508 6.927341297360001
4.5085 6.87253972724
4.509 6.651878210010001
4.5095 6.26406026202
4.51 5.96832969557
4.5105 5.830648423710001
4.511 5.775211841189999
4.5115 5.75516132466
4.512 5.7522720182399985
4.5125 5.759680496240001
4.513 5.774523911090001
4.5135 5.794690846560001
4.514 5.81631831055
4.5145 5.83186023904
4.515 5.83180202957
4.5155 5.81116941834
4.516 5.77471441481
4.5165 5.7337190726200005
4.517 5.69800491689
4.517 5.69800491689
4.5175 5.67175244592
4.518 5.654702362980001
4.5185 5.6447326683000005
4.519 5.639541441929999
4.5195 5.63731360676
4.52 5.6368055968399995
4.5205 5.63728714791
4.521 5.6383296266
4.5215 5.639737237419999
4.522 5.641446479130001
4.5225 5.64353143651
4.523 5.646293740449999
4.5235 5.65038957043
4.524 5.6572212455
4.5245 5.66956694491
4.525 5.69250676786
4.5255 5.73479330193
4.526 5.81209547809
4.5265 5.9595771079899995
4.527 6.2471054309400005
4.5275 6.61993708629
4.528 6.8170343517099985
4.5285 6.865962057130001
4.529 6.87385737797
4.5295 6.873767417880001
4.53 6.872253971659998
4.5305 6.870475936940001
4.531 6.86863440098
4.5315 6.86680344856
4.532 6.86507303977
4.5325 6.86359663594
4.533 6.862654700879999
4.5335 6.862749952740001
4.534 6.86487724428
4.5345 6.870814610219999
4.535 6.883446065210001
4.5355 6.90630651161
4.536 6.941629076359999
4.5365 6.98690016871
4.537 7.03175321123
4.5375 7.05646048536
4.538 7.03332486692
4.5385 6.93878739587
4.539 6.778631976819999
4.5395 6.597034305729999
4.54 6.44591722984
4.5405 6.35305195811
4.541 6.32260311353
4.5415 6.349040796450001
4.542 6.422337102720001
4.5425 6.524722268679999
4.543 6.630832840719999
4.5435 6.71871855688
4.544 6.780230091359999
4.5445 6.8189340971400005
4.545 6.84210675797
4.5455 6.855865359969999
4.546 6.8642210648000015
4.5465 6.869571044269999
4.547 6.8733440762799995
4.5475 6.876370968719999
4.5475 6.876370968719999
4.548 6.87912798089
4.5485 6.881810908279999
4.549 6.884456793279999
4.5495 6.887060344120001
4.55 6.889669186729999
4.5505 6.89241032359
4.551 6.895521884350001
4.5515 6.899347834059999
4.552 6.904216262459999
4.5525 6.91028063088
4.553 6.9174033533
4.5535 6.925113462190001
4.554 6.932479606029999
4.5545 6.93827409418
4.555 6.94152853273
4.5555 6.941994208490001
4.556 6.939993919430001
4.5565 6.936078009630001
4.557 6.93104024459
4.5575 6.925991896010001
4.558 6.92199131789
4.5585 6.919631188469999
4.559 6.918937966600001
4.5595 6.919562395460001
4.56 6.92104409106
4.5605 6.92299146242
4.561 6.9251240457300005
4.5615 6.9272513372699995
4.562 6.929272793410001
4.5625 6.93112491291
4.563 6.932802404000001
4.5635 6.93434760084
4.564 6.9358716306
4.5645 6.93759674762
4.565 6.93987220872
4.5655 6.943211315589999
4.566 6.948153828770001
4.5665 6.95501725446
4.567 6.96355817124
4.5675 6.972749975729999
4.568 6.98105276286
4.5685 6.987069505349999
4.569 6.99022340027
4.5695 6.99078432789
4.57 6.98951430309
4.5705 6.98728646792
4.571 6.98491046319
4.5715 6.98306363546
4.572 6.982185201639999
4.5725 6.982476248989999
4.573 6.983878568039999
4.5735 6.986079944360001
4.574 6.98860941042
4.5745 6.990948372760001
4.575 6.99273169925
4.5755 6.993895888650001
4.576 6.99464731999
4.5765 6.99528762416
4.577 6.996012596650002
4.5775 6.996843404539999
4.578 6.997711254820001
4.5785 6.998478561469999
4.579 6.99897069608
4.5795 6.99891248661
4.58 6.99803405279
4.5805 6.9962348509900005
4.581 6.99370009316
4.5815 6.99083724559
4.582 6.988059066339999
4.5825 6.98562485214
4.583 6.98359810423
4.5835 6.98200528146
4.584 6.9808358002899995
4.5845 6.98007907718
4.585 6.979661027349999
4.5855 6.97945994009
4.586 6.979322354069999
4.5865 6.979126558580002
4.587 6.97880905238
4.5875 6.978375127239999
4.588 6.97787240909
4.5885 6.977364399170001
4.589 6.97690401518
4.5895 6.97650713243
4.59 6.97616845915
4.5905 6.97588270357
4.591 6.975665741000001
4.5915 6.97556519737
4.592 6.97559165622
4.5925 6.9756128233
4.593 6.975427611350001
4.5935 6.97487726727
4.594 6.97398295814
4.5945 6.97290872883
4.595 6.9717445394299995
4.5955 6.97029988622
4.596 6.96808263459
4.5965 6.9647435277200005
4.597 6.960711198980001
4.5975 6.957165713079999
4.598 6.954906127290001
4.5985 6.95347205762
4.599 6.951672855820001
4.5995 6.948720048159999
4.6 6.94469301119
4.6005 6.94013150545
4.601 6.93552766555
4.6015 6.93108257875
4.602 6.92681212036
4.6025 6.9226633726800015
4.603 6.918594001550001
4.6035 6.9145828398899996
4.604 6.91062459593
4.6045 6.9067139779
4.605 6.90287215288
4.6055 6.8991467468000005
4.606 6.89562242798
4.6065 6.89244207421
4.607 6.88981735629
4.6075 6.888081655729999
4.608 6.8876424388199995
4.6085 6.88885425415
4.609 6.89169593464
4.6095 6.895553634970001
4.61 6.899400751759999
4.6105 6.902295349949999
4.611 6.9036976690000005
4.6115 6.90340662165
4.612 6.901406332589999
4.6125 6.89792434793
4.613 6.8934898446699995
4.6135 6.8887537105200005
4.614 6.88422924717
4.6145 6.880154584270001
4.615 6.87654559713
4.6155 6.873396993979999
4.616 6.87070348305
4.6165 6.8684809396499995
4.617 6.8666711543100005
4.6175 6.865104790389998
4.618 6.86352784293
4.6185 6.861733932900001
4.619 6.85967543437
4.6195 6.857489933359999
4.62 6.85536264182
4.6205 6.853425854
4.621 6.8517324876000005
4.6215 6.85025608377
4.622 6.84894901658
4.6225 6.847753076559999
4.623 6.84659417893
4.6235 6.8454246977599995
4.624 6.844197007119999
4.6245 6.842916398780001
4.625 6.841656957519999
4.6255 6.8405615611299995
4.626 6.839778379169998
4.6265 6.8393920799600005
4.627 6.839344454030001
4.6275 6.839482040050002
4.628 6.839672543769999
4.6285 6.8399000898799995
4.629 6.840254638469999
4.6295 6.840900234409999
4.63 6.84208559089
4.6305 6.844154672960001
4.631 6.8476578247
4.6315 6.85352639763
4.632 6.8634325910700005
4.6325 6.880641427109999
4.633 6.911942246660002
4.6335 6.97204617032
4.634 7.091973553830001
4.6345 7.3226470999
4.635 7.686890212540001
4.6355 8.07955542185
4.636 8.353785526790002
4.6365 8.494975242160002
4.637 8.558820447210003
4.6375 8.586305900590002
4.638 8.595989839690002
4.6385 8.594312348599999
4.639 8.5812416767
4.6395 8.551089171240001
4.64 8.49013856438
4.6405 8.37369316553
4.641 8.172357192340002
4.6415 7.88381814132
4.642 7.56747083895
4.6425 7.3057028523600005
4.643 7.13106915059
4.6435 7.027382209209999
4.644 6.9678497967099995
4.6445 6.932987615949998
4.645 6.91155594745
4.6455 6.897506298100001
4.646 6.887674189439999
4.6465 6.88040329746
4.647 6.87486281427
4.6475 6.8706135229599985
4.6475 6.8706135229599985
4.648 6.86740671034
4.6485 6.865041289149999
4.649 6.863326755670001
4.6495 6.862067314409999
4.65 6.861130671119999
4.6505 6.860448032790001
4.651 6.860040566500001
4.6515 6.860051150040001
4.652 6.86084491554
4.6525 6.86323150381
4.653 6.86901011665
4.6535 6.882207791030001
4.654 6.91152419683
4.6545 6.97328973627
4.655 7.089274751130001
4.6555 7.268295330230001
4.656 7.48088689821
4.6565 7.67051747616
4.657 7.7962287642799994
4.6575 7.846982130349999
4.658 7.827264995329998
4.6585 7.746623712300001
4.659 7.620542000280001
4.6595 7.473219123480001
4.66 7.332225203600001
4.6605 7.2170551213200005
4.661 7.133556282489999
4.6615 7.07785511147
4.662 7.04280771876
4.6625 7.021778224779999
4.663 7.009501318379999
4.6635 7.0016165810799995
4.664 6.993869429799999
4.6645 6.981947071989999
4.665 6.96260036087
4.6655 6.935776378740001
4.666 6.9056556239
4.6665 6.878466509640002
4.667 6.858410701340001
4.6675 6.845837455820001
4.668 6.838778234639999
4.6685 6.8350369532499995
4.669 6.83305783127
4.6695 6.831925392489999
4.67 6.8311369187599995
4.6705 6.83039607096
4.671 6.829544095989999
4.6715 6.828517492610001
4.672 6.827305677279999
4.6725 6.826009193629999
4.673 6.8248291289199985
4.6735 6.8241623659
4.674 6.8247920865300005
4.6745 6.828242320569999
4.675 6.83727008019
4.6755 6.855865359969999
4.676 6.887023301730001
4.6765 6.927304254969999
4.677 6.96320891442
4.6775 6.9775390275800016
4.678 6.96287553291
4.6785 6.92746300807
4.679 6.88695450872
4.6795 6.852912552309999
4.68 6.82914721324
4.6805 6.8145842621999995
4.681 6.806530188260001
4.6815 6.8024661089
4.682 6.800598114090001
4.6825 6.79986784983
4.683 6.799698513189999
4.6835 6.799793765049999
4.684 6.799994852309999
4.6845 6.80022239842
4.685 6.80048169515
4.6855 6.80092091206
4.686 6.801984557829999
4.6865 6.80473098646
4.687 6.811620871
4.6875 6.827988315610001
4.688 6.864162855330002
4.6885 6.935771086969999
4.689 7.05637052527
4.6895 7.22075406855
4.69 7.3945093365
4.6905 7.526385536670001
4.691 7.57460943668
4.6915 7.52721105279
4.692 7.406283524749999
4.6925 7.25344662361
4.693 7.1071133078
4.6935 6.989673056190001
4.694 6.9080369204
4.6945 6.85869645692
4.695 6.832893786400001
4.6955 6.821426520809999
4.696 6.8175000274699995
4.6965 6.8171243118
4.697 6.818272625889999
4.6975 6.8199818676
4.698 6.821796944709999
4.6985 6.82351676996
4.699 6.825099009190001
4.6995 6.826649497799999
4.7 6.82849103376
4.7005 6.831263921240001
4.701 6.836074140170001
4.7015 6.844567431020001
4.702 6.858770541699999
4.7025 6.88068905304
4.703 6.91150302975
4.7035 6.949873654019998
4.704 6.98947196893
4.7045 7.019179965709999
4.705 7.0287157352500005
4.7055 7.0154069337000005
4.706 6.9853761389499995
4.7065 6.94918043215
4.707 6.916255039209999
4.7075 6.891658892249999
4.708 6.876058754290001
4.7085 6.8677930095500015
4.709 6.864755533569999
4.7095 6.865258251720001
4.71 6.868136974600001
4.7105 6.87255560255
4.711 6.8777627042299985
4.7115 6.88306505777
4.712 6.8881134063500005
4.7125 6.893251715019999
4.713 6.8995171706999985
4.7135 6.90804750394
4.714 6.919435392980001
4.7145 6.93337920693
4.715 6.948746507010001
4.7155 6.963664006639999
4.716 6.97558107268
4.7165 6.981899446059999
4.717 6.98136497729
4.7175 6.975057187450001
4.718 6.965706629859999
4.7185 6.95607031669
4.719 6.947793988410001
4.7195 6.941258652459999
4.72 6.936067426089999
4.7205 6.93175992531
4.721 6.928256773569999
4.7215 6.92585430999
4.722 6.92484887369
4.7225 6.92522988113
4.723 6.926722160269999
4.7235 6.928918244819999
4.724 6.9314847532699995
4.7245 6.934172972429999
4.725 6.93685060805
4.7255 6.9394171165000005
4.726 6.94181958008
4.7265 6.94403153994
4.727 6.94606887139
4.7275 6.9479950756700015
4.728 6.9498948211
4.7285 6.95187923485
4.729 6.954006526390001
4.7295 6.956281987490001
4.73 6.95858919921
4.7305 6.960790575529999
4.731 6.962780281049999
4.7315 6.964584774620001
4.732 6.966283432790001
4.7325 6.967929173260001
4.733 6.969569621960001
4.7335 6.97133178137
4.734 6.973506698839999
4.7345 6.97646479827
4.735 6.98048654347
4.7355 6.985693645150001
4.736 6.99213372924
4.7365 6.99989675583
4.737 7.00899330846
4.7375 7.01913763155
4.738 7.02971058801
4.7385 7.0401194996
4.739 7.05027440623
4.7395 7.060805028529999
4.74 7.07301843369
4.7405 7.08886728484
4.741 7.110828130340001
4.7415 7.14141985271
4.742 7.18180134958
4.7425 7.22921031701
4.743 7.27486770857
4.7435 7.306337864760001
4.744 7.315381499690001
4.7445 7.304030653039999
4.745 7.281291917349999
4.7455 7.25574325179
4.746 7.232586466269999
4.7465 7.2143139844599995
4.747 7.2014602751300005
4.7475 7.193284490480001
4.7475 7.193284490480001
4.748 7.18854306456
4.7485 7.1860559326599995
4.749 7.18470653131
4.7495 7.18302374845
4.75 7.17853632749
4.7505 7.16771465784
4.751 7.1486695776100015
4.7515 7.125110617569999
4.752 7.1040440812000005
4.7525 7.0895446314
4.753 7.082130861630001
4.7535 7.0815064327699995
4.754 7.08795180863
4.7545 7.1017686201000005
4.755 7.12137462795
4.7555 7.14175323422
4.756 7.156596649069999
4.7565 7.16358178547
4.757 7.165407446120001
4.7575 7.16513756585
4.758 7.163359531129999
4.7585 7.15907319743
4.759 7.15064869959
4.7595 7.13598520492
4.76 7.1136063095900015
4.7605 7.08563930514
4.761 7.05875182177
4.7615 7.03857959453
4.762 7.025699426349999
4.7625 7.01803165162
4.763 7.013660649599999
4.7635 7.01152277452
4.764 7.011152350619999
4.7645 7.012390624799999
4.765 7.01516880405
4.7655 7.019571556690001
4.766 7.02621272804
4.7665 7.03656343016
4.767 7.052618660339999
4.7675 7.07521981001
4.768 7.101641617620001
4.7685 7.125809131209999
4.769 7.14213424166
4.7695 7.14793931335
4.77 7.14271104459
4.7705 7.12725378442
4.771 7.1043827544800005
4.7715 7.07942676716
4.772 7.0576087994500005
4.7725 7.0410984770499985
4.773 7.02943541597
4.7735 7.021227880699999
4.774 7.01513705343
4.7745 7.01026333326
4.775 7.006231004519999
4.7755 7.00317765323
4.776 7.00156366338
4.7765 7.002066381529999
4.777 7.005611867430001
4.7775 7.01349660473
4.778 7.02719170549
4.7785 7.047252805559999
4.779 7.071489112159999
4.7795 7.0946829400699984
4.78 7.111494893360001
4.7805 7.119591301460001
4.781 7.118771077110002
4.7815 7.10906597093
4.782 7.09152904515
4.7825 7.06913956628
4.783 7.0455911897800005
4.7835 7.0238367233100005
4.784 7.005606575660001
4.7845 6.99150400861
4.785 6.981232683040001
4.7855 6.97398295814
4.786 6.9688287741599995
4.7865 6.965008116219999
4.787 6.962007682630001
4.7875 6.959504675419999
4.788 6.95732975795
4.7885 6.95538767836
4.789 6.953630810719999
4.7895 6.9520697385700005
4.79 6.950794422
4.7905 6.9499953647299995
4.791 6.949926571720002
4.7915 6.950752087839999
4.792 6.952403120079999
4.7925 6.95474208242
4.793 6.95763138884
4.7935 6.960727074289999
4.794 6.96320362265
4.7945 6.964177308330002
4.795 6.96326712389
4.7955 6.96062653066
4.796 6.95674766325
4.7965 6.952291992909999
4.797 6.947936866199998
4.7975 6.944179709500001
4.798 6.94120044299
4.7985 6.9389408571999995
4.799 6.93727394965
4.7995 6.93621030388
4.8 6.93598804954
4.8005 6.937083445930001
4.801 6.940052128900001
4.8015 6.945216896420001
4.802 6.952334327070001
4.8025 6.96055773765
4.803 6.968543018579999
4.8035 6.974395716199999
4.804 6.976094374369999
4.8045 6.972797601659999
4.805 6.96554787676
4.8055 6.956620660769999
4.806 6.94829670656
4.8065 6.941967749639999
4.807 6.93792483736
4.8075 6.935728752810001
4.808 6.93470214943
4.8085 6.93427351606
4.809 6.9340353864100015
4.8095 6.933765506139999
4.81 6.93337391516
4.8105 6.932897655860001
4.811 6.93243727187
4.8115 6.932140932749999
4.812 6.9321197656699995
4.8125 6.932484897799999
4.813 6.93337920693
4.8135 6.934982613240002
4.814 6.937453869829999
4.8145 6.94077710139
4.815 6.944603051099999
4.8155 6.94831787364
4.816 6.95126538953
4.8165 6.95311221726
4.817 6.953995942849999
4.8175 6.954329324359999
4.818 6.9545409951599995
4.8185 6.954874376669999
4.819 6.9555040972999995
4.8195 6.95666299493
4.82 6.958859079479999
4.8205 6.96291786707
4.821 6.96962783143
4.8215 6.9785550474199995
4.822 6.98686312632
4.8225 6.990032896549999
4.823 6.9852068023100005
4.8235 6.9738347885800005
4.824 6.96026139853
4.8245 6.948153828770001
4.825 6.93880327118
4.8255 6.931860468940001
4.826 6.926584574250001
4.8265 6.922414659490001
4.827 6.91908084439
4.8275 6.9164508347
4.828 6.91445054564
4.8285 6.913042934820001
4.829 6.912233294010002
4.8295 6.9121380421500005
4.83 6.913090560750001
4.8305 6.91573115398
4.831 6.92104409106
4.8315 6.929928972890001
4.832 6.9423381735400005
4.8325 6.956266112179999
4.833 6.967923881490001
4.8335 6.97354374123
4.834 6.971543452170001
4.8345 6.963325333359999
4.835 6.952053863259999
4.8355 6.94086176971
4.836 6.93171759115
4.8365 6.92546801078
4.837 6.9223829088699995
4.8375 6.9226422056
4.838 6.92652636478
4.8385 6.934432269160001
4.839 6.946523963610001
4.8395 6.9618171789100005
4.84 6.976401297030001
4.8405 6.98303717661
4.841 6.976057331980001
4.8415 6.958022979820002
4.842 6.93727394965
4.8425 6.920509622289999
4.843 6.910391758049999
4.8435 6.906856855689999
4.844 6.907714122430002
4.8445 6.90838617722
4.845 6.90404692582
4.8455 6.8941301488399995
4.846 6.88198024492
4.8465 6.870502395789999
4.847 6.860739080140001
4.8475 6.852674422659999
4.8475 6.852674422659999
4.848 6.84597504184
4.8485 6.840265222009999
4.849 6.835158663959999
4.8495 6.83034844503
4.85 6.825723438049999
4.8505 6.821437104349999
4.851 6.8177804912800015
4.8515 6.8148488507
4.852 6.8123035093299995
4.8525 6.809456537070001
4.853 6.8056252955900005
4.8535 6.800608697630001
4.854 6.794840668330001
4.8545 6.789072639029999
4.855 6.783817911420001
4.8555 6.7791823208999995
4.856 6.775012406139999
4.8565 6.771075329259999
4.857 6.767217628929999
4.8575 6.763359928600001
4.858 6.759444018800001
4.8585 6.755459315990001
4.859 6.7514058201700005
4.8595 6.747368199660001
4.86 6.743536958179999
4.8605 6.740282519630001
4.861 6.73818168694
4.8615 6.738001766759999
4.862 6.74050477397
4.8625 6.745833586360001
4.863 6.75274992975
4.8635 6.75858675206
4.864 6.76083046254
4.8645 6.758856632330001
4.865 6.754009371009999
4.8655 6.74817784047
4.866 6.74271144206
4.8665 6.738298105879999
4.867 6.735186545119999
4.8675 6.73323917376
4.868 6.73175747816
4.8685 6.729524351219999
4.869 6.7254285212400005
4.8695 6.71934827751
4.87 6.7122943480999995
4.8705 6.7056055508200005
4.871 6.6999539404599995
4.8715 6.69497438489
4.872 6.6893809840000005
4.8725 6.681485663159999
4.873 6.669991938720002
4.8735 6.654910394220001
4.874 6.637717433490001
4.8745 6.620529764529999
4.875 6.6050883796700015
4.8755 6.592239962110001
4.876 6.5820691801699995
4.8765 6.57416856756
4.877 6.56799836374
4.8775 6.563045267020001
4.878 6.55891239465
4.8785 6.55530340751
4.879 6.552038385419999
4.8795 6.548990325900001
4.88 6.546143353640001
4.8805 6.543529219260001
4.881 6.5413066758600005
4.8815 6.53970856132
4.882 6.538967713519999
4.8825 6.53904709007
4.883 6.539327553879999
4.8835 6.538597289620001
4.884 6.53552277125
4.8845 6.529463694600001
4.885 6.52091748605
4.8855 6.511228255180002
4.886 6.5018406552
4.8865 6.49367016232
4.887 6.486981365039999
4.8875 6.481573176099999
4.888 6.47710163045
4.8885 6.4732439301200015
4.889 6.469756653689999
4.8895 6.466491631600001
4.89 6.4633694873000005
4.8905 6.460406096100001
4.891 6.457749627560001
4.8915 6.455871049210001
4.892 6.455897508059999
4.8925 6.4605119315
4.893 6.475667560779999
4.8935 6.512958663969999
4.894 6.587630830439999
4.8945 6.6975303098
4.895 6.801042622769999
4.8955 6.86352784293
4.896 6.89044707692
4.8965 6.88788586024
4.897 6.839651376690001
4.8975 6.732164944449999
4.898 6.60431048948
4.8985 6.512291900949999
4.899 6.46410504333
4.8995 6.44173143977
4.9 6.43104206437
4.9005 6.425305785689999
4.901 6.421723257399999
4.9015 6.419119706560001
4.902 6.4170135821
4.9025 6.415214380299999
4.903 6.413695642309999
4.9035 6.4125155776
4.904 6.41180118865
4.9045 6.411758854489999
4.905 6.412658455390001
4.9055 6.41481749755
4.906 6.418415901150001
4.9065 6.423300204859999
4.907 6.428861855130001
4.9075 6.434397046549999
4.908 6.439556522299999
4.9085 6.44456253672
4.909 6.4502353141599995
4.9095 6.458379348189999
4.91 6.472053281870001
4.9105 6.49491372827
4.911 6.52974945018
4.9115 6.5771954599999995
4.912 6.63488633654
4.9125 6.6963872874799995
4.913 6.749426698190001
4.9135 6.7760707601400005
4.914 6.76474637234
4.9145 6.72840778775
4.915 6.691846948820001
4.9155 6.666303575029999
4.916 6.6505393922
4.9165 6.640627906989999
4.917 6.63368510475
4.9175 6.62807053678
4.918 6.623006312889999
4.9185 6.618344263519998
4.919 6.614650608060001
4.9195 6.61347583512
4.92 6.6176034157200005
4.9205 6.630875174880001
4.921 6.6569000997400005
4.9215 6.696408454559999
4.922 6.744124344649999
4.9225 6.7882418311400015
4.923 6.81519281575
4.9235 6.8171772294999995
4.924 6.79589902233
4.9245 6.759454602340001
4.925 6.71574458214
4.9255 6.666631664770001
4.926 6.60692991563
4.9265 6.534443250170001
4.927 6.46601008053
4.9275 6.422437646350001
4.928 6.40271521956
4.9285 6.395772417320001
4.929 6.394158427470001
4.9295 6.39461351969
4.93 6.3958465021
4.9305 6.397344073009999
4.931 6.398905145160001
4.9315 6.40048209262
4.932 6.40215958371
4.9325 6.404191623389999
4.933 6.407054470960001
4.9335 6.41155776723
4.934 6.4189186193
4.9345 6.430491720290001
4.935 6.446980875610001
4.9355 6.4671160604599995
4.936 6.486647983530001
4.9365 6.499623403570001
4.937 6.5020047000700005
4.9375 6.49425225702
4.938 6.4804089867
4.9385 6.46545444468
4.939 6.45308757819
4.9395 6.444747748670001
4.94 6.44010686638
4.9405 6.43814891148
4.941 6.437984866610001
4.9415 6.43909613831
4.942 6.44142980888
4.9425 6.445467429389999
4.943 6.452547817650001
4.9435 6.465565571850001
4.944 6.490262262439999
4.9445 6.536639334719999
4.945 6.617243575359999
4.9455 6.7335302211100005
4.946 6.85116097644
4.9465 6.916588420719999
4.947 6.92428794607
4.9475 6.9074177833100014
4.9475 6.9074177833100014
4.948 6.879641282579999
4.9485 6.822167368610001
4.949 6.7189196441400005
4.9495 6.604866125329999
4.95 6.525891749850001
4.9505 6.485801300329999
4.951 6.46868242438
4.9515 6.46211533781
4.952 6.45989279441
4.9525 6.459353033869999
4.953 6.459448285730001
4.9535 6.4597975425500005
4.954 6.4602949689299995
4.9545 6.460972315490001
4.955 6.461924834090001
4.9555 6.463316569600001
4.956 6.46539623521
4.9565 6.46859246429
4.957 6.4736090622499995
4.9575 6.48129271229
4.958 6.49200325477
4.9585 6.5044283307300015
4.959 6.51516533206
4.9595 6.52053647861
4.96 6.519493999920001
4.9605 6.514218105230001
4.961 6.507952649550002
4.9615 6.502867258579999
4.962 6.499612820030001
4.9625 6.49791416186
4.963 6.49724210707
4.9635 6.4971309799000005
4.964 6.49724739884
4.9645 6.497427319020001
4.965 6.4976442815899995
4.9655 6.498014705489999
4.966 6.49881905453
4.9665 6.500612964560001
4.967 6.5044653731199995
4.9675 6.512313068029999
4.968 6.52748986439
4.9685 6.55474777166
4.969 6.5983202058399995
4.9695 6.655788828040001
4.97 6.71120424348
4.9705 6.73942525289
4.971 6.724010326879999
4.9715 6.672135105570001
4.972 6.6104701097600005
4.9725 6.563008224629999
4.973 6.535803235059999
4.9735 6.523097695290001
4.974 6.51804405494
4.9745 6.51638243916
4.975 6.515985556409999
4.9755 6.515853262160001
4.976 6.515572798350001
4.9765 6.514995995419999
4.977 6.51413872868
4.9775 6.51309624999
4.978 6.512016728909999
4.9785 6.51111712801
4.979 6.510741412340001
4.9795 6.51155634492
4.98 6.51470494807
4.9805 6.52165304208
4.981 6.53294567926
4.9815 6.546048101780001
4.982 6.555435701760001
4.9825 6.556536389920001
4.983 6.54950362759
4.9835 6.53811044678
4.984 6.526346842070001
4.9845 6.516562359340001
4.985 6.509455512230001
4.9855 6.50463470976
4.986 6.501316769970001
4.9865 6.49877672037
4.987 6.4964959675000005
4.9875 6.494162296930001
4.988 6.4916169555600005
4.9885 6.48885994339
4.989 6.486039429979999
4.9895 6.4834993803800005
4.99 6.48193830823
4.9905 6.48266857249
4.991 6.48806617789
4.9915 6.501639567939999
4.992 6.52645267747
4.9925 6.560658678749999
4.993 6.59330889965
4.9935 6.609692219569999
4.994 6.60405119275
4.9945 6.5813759583
4.995 6.549339582720001
4.9955 6.515530464189999
4.996 6.48742587372
4.9965 6.468761800929999
4.997 6.4581782609300005
4.9975 6.45249489995
4.998 6.44922458609
4.9985 6.44693854145
4.999 6.44491708531
4.9995 6.442816252620001
5.0 6.440551375059999
5.0005 6.43819124564
5.001 6.4359422433899995
5.0015 6.434143041589999
5.002 6.43330694193
5.0025 6.434084832119999
5.003 6.4371223081
5.0035 6.44261516536
5.004 6.449695553619999
5.0045 6.4562150142600006
5.005 6.459448285730001
5.0055 6.4575485403
5.006 6.4507115734600005
5.0065 6.44099588374
5.007 6.4310367726000015
5.0075 6.4226334418399995
5.008 6.41638386147
5.0085 6.41211340308
5.009 6.409382849760001
5.0095 6.407784735219999
5.01 6.407080929809999
5.0105 6.40729789238
5.011 6.40885896453
5.0115 6.412912460350001
5.012 6.421998429440001
5.0125 6.44133984879
5.013 6.48105458264
5.0135 6.55789108304
5.014 6.68683564263
5.0145 6.84143470318
5.015 6.9350461144799995
5.0155 6.940676557759999
5.016 6.917953697380001
5.0165 6.9105240523
5.017 6.92936804527
5.0175 6.966860235720001
5.018 6.99345137997
5.0185 6.961436171469999
5.019 6.857802147789999
5.0195 6.73332384208
5.02 6.63553193248
5.0205 6.573671141180001
5.021 6.539629184769999
5.0215 6.524716976910001
5.022 6.52381208424
5.0225 6.53522114036
5.023 6.5596691177599995
5.0235 6.598013283179999
5.024 6.645771507430001
5.0245 6.68783578716
5.025 6.7090504930899995
5.0255 6.712040343139999
5.026 6.709108702559999
5.0265 6.70570080268
5.027 6.69500613551
5.0275 6.656889516200001
5.028 6.57350180454
5.0285 6.47064567105
5.029 6.395401993419999
5.0295 6.355856596210001
5.03 6.33772699219
5.0305 6.3296147087799985
5.031 6.32584696854
5.0315 6.323926056030001
5.032 6.322756574859999
5.0325 6.32186226573
5.033 6.321116126159999
5.0335 6.32065574217
5.034 6.32097854014
5.0345 6.323365128410001
5.035 6.33090060889
5.0355 6.35039548957
5.036 6.39166071203
5.0365 6.454182974580001
5.037 6.51505949666
5.0375 6.554562559709999
5.038 6.573649974099999
5.0385 6.579566172960001
5.039 6.576581614680001
5.0395 6.566532543449999
5.04 6.551932550019999
5.0405 6.537994027839999
5.041 6.531548651980001
5.0415 6.538025778460001
5.042 6.5586213473
5.0425 6.5875937880499995
5.043 6.613285331400001
5.0435 6.627842990670001
5.044 6.633177094829999
5.0445 6.63463233158
5.045 6.635420805309999
5.0455 6.6365691194
5.046 6.63822015164
5.0465 6.640305109020001
5.047 6.64273932322
5.0475 6.645480460080001
5.0475 6.645480460080001
5.048 6.64850206075
5.0485 6.65183587585
5.049 6.6555983243200005
5.0495 6.65999049342
5.05 6.6652028868699995
5.0505 6.670521115720001
5.051 6.67190226769
5.0515 6.65997990988
5.052 6.62908655662
5.0525 6.592822056810001
5.053 6.57347005392
5.0535 6.58331274612
5.054 6.624032916269999
5.0545 6.684454346130001
5.055 6.73595385177
5.0555 6.75438508668
5.056 6.74592354645
5.0565 6.7296513537000004
5.057 6.71611500604
5.0575 6.70732537607
5.058 6.702271735720001
5.0585 6.699662893109999
5.059 6.6985886638
5.0595 6.6984775366300005
5.06 6.6989802547799995
5.0605 6.699890439220002
5.061 6.70108637924
5.0615 6.702520448910001
5.062 6.704192648229999
5.0625 6.7061188525099995
5.063 6.70834139591
5.0635 6.71089202905
5.064 6.713786627239998
5.0645 6.716966981009999
5.065 6.72029021257
5.0655 6.72353406758
5.066 6.72646041639
5.0665 6.7287517528
5.067 6.730027069369998
5.0675 6.7300217776
5.068 6.7288575881999995
5.0685 6.72709013702
5.069 6.725375603540001
5.0695 6.724110870509999
5.07 6.723385898020001
5.0705 6.723089558900001
5.071 6.723078975360001
5.0715 6.723227144920002
5.072 6.723438815720001
5.0725 6.7236504865199995
5.073 6.72384099024
5.0735 6.724031493960001
5.074 6.72426433184
5.0745 6.72460829689
5.075 6.72512159858
5.0755 6.72588890523
5.076 6.727000176929999
5.0765 6.7285242066899995
5.077 6.73045570274
5.0775 6.73259886959
5.078 6.7345144903300005
5.0785 6.73564163734
5.079 6.735646929110001
5.0795 6.734731452899999
5.08 6.73360959766
5.0805 6.73302221119
5.081 6.73322859022
5.0815 6.73393239563
5.082 6.73456211626
5.0825 6.7346785352
5.083 6.73421285944
5.0835 6.7333979268599995
5.084 6.732498325959999
5.0845 6.7316622263
5.085 6.7309478373500005
5.0855 6.73036574265
5.086 6.729942401050001
5.0865 6.72970956317
5.087 6.72970956317
5.0875 6.729952984590001
5.088 6.73042395212
5.0885 6.73109071514
5.089 6.731916231259999
5.0895 6.7328952087100005
5.09 6.73403293926
5.0905 6.735382340609999
5.091 6.737001622230001
5.0915 6.73881669934
5.092 6.74047302335
5.0925 6.74143083372
5.093 6.74144141726
5.0935 6.74083815548
5.094 6.74019785131
5.0945 6.73985917803
5.095 6.73982742741
5.0955 6.739986180510001
5.096 6.740224310160001
5.0965 6.74048889866
5.097 6.74075348716
5.0975 6.741002200349999
5.098 6.741224454690001
5.0985 6.74143612549
5.099 6.741647796289999
5.0995 6.741870050629999
5.1 6.74209230497
5.1005 6.74233572639
5.101 6.742690274979998
5.1015 6.74329353676
5.102 6.74433601545
5.1025 6.74598175592
5.103 6.748257217020002
5.1035 6.75088722671
5.104 6.7533373162200006
5.1045 6.754930138990001
5.105 6.75512593448
5.1055 6.75378711667
5.106 6.751337027160001
5.1065 6.7485429726
5.107 6.746114050169999
5.1075 6.74441010023
5.108 6.743484040479999
5.1085 6.743166534279999
5.109 6.743251202600001
5.1095 6.743584584109999
5.11 6.74405555164
5.1105 6.74462177103
5.111 6.74526736697
5.1115 6.74599233946
5.112 6.746828439120001
5.1125 6.74786033427
5.113 6.74924148624
5.1135 6.751247067070001
5.114 6.7543639196
5.1145 6.759401684639999
5.115 6.76747163389
5.1155 6.779298739840001
5.116 6.79363414477
5.1165 6.80605392896
5.117 6.811070526919999
5.1175 6.80674715083
5.118 6.79630648862
5.1185 6.784632844
5.119 6.774694899940001
5.1195 6.7673287561
5.12 6.762417993540001
5.1205 6.7595498542
5.121 6.758189869310001
5.1215 6.757819445409999
5.122 6.75802582444
5.1225 6.758533834359999
5.123 6.759179430299999
5.1235 6.759867360399999
5.124 6.76056058227
5.1245 6.76125380414
5.125 6.762021110790001
5.1255 6.763037130629999
5.126 6.764608786320001
5.1265 6.7671752947699995
5.127 6.771138830499999
5.1275 6.77648880997
5.128 6.782468510069999
5.1285 6.787686195290001
5.129 6.79072367127
5.1295 6.7906813371100005
5.13 6.78752744219
5.1305 6.782119253249999
5.131 6.7758485058
5.1315 6.76999051641
5.132 6.765233215179999
5.1325 6.761735355210001
5.133 6.75932759986
5.1335 6.7577612359399994
5.134 6.7567822584899995
5.1345 6.756184288479999
5.135 6.755808572810001
5.1355 6.755543984309999
5.136 6.755305854659999
5.1365 6.7550518497
5.137 6.75477667766
5.1375 6.754517380930001
5.138 6.75437979491
5.1385 6.754543839779999
5.139 6.755295271119999
5.1395 6.75707330584
5.14 6.760407120939999
5.1405 6.765556013149999
5.141 6.7718638029900005
5.1415 6.77752070512
5.142 6.780542305790001
5.1425 6.77974324852
5.143 6.775028281450001
5.1435 6.76767272115
5.144 6.760031405270001
5.1445 6.75408345579
5.145 6.7504268427200005
5.1455 6.74858530676
5.146 6.74784445896
5.1465 6.74764866347
5.147 6.747664538780001
5.1475 6.7476857058599995
5.1475 6.7476857058599995
5.148 6.74759574577
5.1485 6.74734174081
5.149 6.7469025239
5.1495 6.746320429200002
5.15 6.745674833260002
5.1505 6.745092738560001
5.151 6.744738189970001
5.1515 6.744822858289999
5.152 6.745537247240001
5.1525 6.746966025140002
5.153 6.7488498952599985
5.1535 6.75045859334
5.154 6.75090839379
5.1545 6.749791830319999
5.155 6.74751636922
5.1555 6.7448969430700005
5.156 6.742515646569999
5.1565 6.740568275210001
5.157 6.739007203059999
5.1575 6.737716011179999
5.158 6.73654653001
5.1585 6.735371757069999
5.159 6.734107024040001
5.1595 6.73268882968
5.16 6.73111188222
5.1605 6.72941851582
5.161 6.7276986905700005
5.1615 6.72612703488
5.162 6.724999887869999
5.1625 6.7247776335300005
5.163 6.7260688254100005
5.1635 6.7293179721900005
5.164 6.734133482889999
5.1645 6.7388802005800015
5.165 6.74144670903
5.1655 6.74074819539
5.166 6.737128624709999
5.1665 6.73163047568
5.167 6.72548143894
5.1675 6.7199039133600005
5.168 6.715670497359999
5.1685 6.7128976098800015
5.169 6.711262452950002
5.1695 6.710357560279999
5.17 6.70987071744
5.1705 6.70957967009
5.171 6.7093627075199995
5.1715 6.709156328489999
5.172 6.70894465769
5.1725 6.708732986890001
5.173 6.70856365025
5.1735 6.708484273700001
5.174 6.7085424831700005
5.1745 6.708775321049999
5.175 6.70919866265
5.1755 6.709812507969999
5.176 6.71052689692
5.1765 6.711114283390001
5.177 6.7111830764
5.1775 6.710384019130001
5.178 6.70866419388
5.1785 6.7062670220700005
5.179 6.703552344059999
5.1795 6.70082179074
5.18 6.69827644937
5.1805 6.69600098827
5.181 6.69400599098
5.1815 6.692233248029999
5.182 6.690619258180001
5.1825 6.68909522842
5.183 6.6876135328199995
5.1835 6.68616358784
5.184 6.684745393480001
5.1845 6.6833801168199996
5.185 6.682115383790001
5.1855 6.6810199874
5.186 6.680194471280001
5.1865 6.6797764214500015
5.187 6.679903423929999
5.1875 6.68069189766
5.188 6.682110092020001
5.1885 6.6838775432
5.189 6.6854703659700006
5.1895 6.68624825616
5.19 6.685697912080001
5.1905 6.683745248949999
5.191 6.680866526069999
5.1915 6.67780788301
5.192 6.6751461227
5.1925 6.673066457089999
5.193 6.6715159684800005
5.1935 6.67036765439
5.194 6.669489220569999
5.1945 6.6687801233899995
5.195 6.668160986300001
5.1955 6.667552432749999
5.196 6.666917420350001
5.1965 6.666213614939999
5.197 6.66545160006
5.1975 6.664652542790001
5.198 6.66387994437
5.1985 6.66321847312
5.199 6.66276867267
5.1995 6.66255700187
5.2 6.6624458747
5.2005 6.66212307673
5.201 6.661255226450002
5.2015 6.659699446069999
5.202 6.657519236829999
5.2025 6.654889227139999
5.203 6.6520369631100005
5.2035 6.64919528262
5.204 6.6465176470000005
5.2045 6.6440940163399995
5.205 6.641929682409999
5.2055 6.639987602819999
5.206 6.63820427633
5.2065 6.63653736878
5.207 6.6349286707
5.2075 6.633351723240001
5.208 6.631806526400001
5.2085 6.63034599788
5.209 6.62908655662
5.2095 6.628250456960001
5.21 6.628197539259999
5.2105 6.62944110521
5.211 6.63262145898
5.2115 6.63848474014
5.212 6.647708295250001
5.2125 6.660450877409999
5.213 6.675347209959999
5.2135 6.688666595050001
5.214 6.6950431779
5.2145 6.690582215789999
5.215 6.6759187211199995
5.2155 6.65605341654
5.216 6.6368866256
5.2165 6.622022043670001
5.217 6.612015306599999
5.2175 6.6057181003
5.218 6.601680479790001
5.2185 6.5988387993
5.219 6.59655804643
5.2195 6.594520714980001
5.22 6.592552176539999
5.2205 6.590588929870001
5.221 6.588599224350001
5.2215 6.58660422706
5.222 6.58464098039
5.2225 6.582788860890001
5.223 6.581169579270001
5.2235 6.579952472169999
5.224 6.57940741986
5.2245 6.579857220309999
5.225 6.58161937972
5.2255 6.584783858180001
5.226 6.588911438780001
5.2265 6.59294905929
5.227 6.59563727845
5.2275 6.596129413059999
5.228 6.5942296676300005
5.2285 6.59012325411
5.229 6.584069469229999
5.2295 6.576317026179999
5.23 6.567045845139998
5.2305 6.556441138059999
5.231 6.54493683008
5.2315 6.53354894104
5.232 6.5238544184
5.2325 6.517520169709999
5.233 6.51548813003
5.2335 6.517488419090001
5.234 6.522145176689999
5.2345 6.527537490319999
5.235 6.5318926170300005
5.2355 6.534109868659999
5.236 6.53388232255
5.2365 6.531543360210001
5.237 6.52775445289
5.2375 6.52317707184
5.238 6.51831393521
5.2385 6.51349313274
5.239 6.50890516815
5.2395 6.50465587684
5.24 6.50077171766
5.2405 6.49724739884
5.241 6.49403529445
5.2415 6.49107190325
5.242 6.488293724000001
5.2425 6.4856372554599995
5.243 6.483049579929999
5.2435 6.480514822100001
5.244 6.47804885728
5.2445 6.47576281264
5.245 6.47385248367
5.2455 6.472656543650001
5.246 6.47255600002
5.2465 6.47393186022
5.247 6.47708046337
5.2475 6.482139395490001
5.2475 6.482139395490001
5.248 6.488590063120001
5.2485 6.494781434019999
5.249 6.49820520921
5.2495 6.496739388920001
5.25 6.48983892084
5.2505 6.478858498090001
5.251 6.46633817027
5.2515 6.45462219149
5.252 6.44491708531
5.2525 6.437318103589999
5.253 6.43139132119
5.2535 6.426570518720001
5.254 6.422390020420001
5.2545 6.418521736550001
5.255 6.4147963304700015
5.2555 6.41111855032
5.256 6.407472520789999
5.2565 6.403874117190001
5.257 6.400381548989999
5.2575 6.397053025659999
5.258 6.39397321552
5.2585 6.391237370429999
5.259 6.388972492870001
5.2595 6.387300293550001
5.26 6.3862736901699995
5.2605 6.38581859795
5.261 6.385702179010001
5.2615 6.3856228024599995
5.262 6.3852629621
5.2625 6.384347485890001
5.263 6.3826858701099995
5.2635 6.380177571130001
5.264 6.37682258895
5.2645 6.372753217820001
5.265 6.368212879160001
5.2655 6.363545538020001
5.266 6.359052825289999
5.2665 6.35495699531
5.267 6.3513480081700004
5.2675 6.34817294617
5.268 6.34522543028
5.2685 6.3421032859799995
5.269 6.338261460959999
5.2695 6.333244863
5.27 6.32701644971
5.2705 6.3200260215399995
5.271 6.312987967440001
5.2715 6.306484382110001
5.272 6.30077985405
5.2725 6.29585321618
5.273 6.291566882479999
5.2735 6.28776209985
5.274 6.2843118658099995
5.2745 6.281131512039999
5.275 6.278157537299999
5.2755 6.275337023889999
5.276 6.272643512959999
5.2765 6.270092879820001
5.277 6.2677380421699995
5.2775 6.26573246134
5.278 6.26434072583
5.2785 6.263949134850001
5.279 6.2651397830999995
5.2795 6.26866410192
5.28 6.27542169221
5.2805 6.286169277080002
5.281 6.30085393883
5.2815 6.31795693947
5.282 6.334091546200001
5.2825 6.34453750018
5.283 6.3448444228400005
5.2835 6.333424783179999
5.284 6.31309380284
5.2845 6.289503092180001
5.285 6.2677009997800015
5.2855 6.250010612669999
5.286 6.2363843049200005
5.2865 6.22580076492
5.287 6.2172175139800006
5.2875 6.2098937043000015
5.288 6.20336366012
5.2885 6.197378668250001
5.289 6.191769392050001
5.2895 6.18644057966
5.29 6.181339313380001
5.2905 6.17643384259
5.291 6.171703000210001
5.2915 6.167157369780001
5.292 6.16279165953
5.2925 6.158616453
5.293 6.15463175019
5.2935 6.1508322593299996
5.294 6.14724973104
5.2945 6.14392649948
5.295 6.140894315270001
5.2955 6.138195512570001
5.296 6.135861842
5.2965 6.13394092949
5.297 6.13250156805
5.2975 6.131691927240001
5.298 6.131792470870001
5.2985 6.133353543019999
5.299 6.13750758247
5.2995 6.1464982997
5.3 6.16404051725
5.3005 6.190531117870001
5.301 6.21050754962
5.3015 6.214206496849999
5.302 6.2131851852399995
5.3025 6.213597943299999
5.303 6.2156035241300005
5.3035 6.218476955239999
5.304 6.221720810250001
5.3045 6.22505462535
5.305 6.22835668983
5.3055 6.23155821068
5.306 6.234659187899999
5.3065 6.237617287330001
5.307 6.239940374360001
5.3075 6.23849042938
5.308 6.220080361550001
5.3085 6.1673478735
5.309 6.113906288270001
5.3095 6.08833645563
5.31 6.077551828370001
5.3105 6.07176792376
5.311 6.067719719710001
5.3115 6.0643700293
5.312 6.061337845090001
5.3125 6.05848558106
5.313 6.055749735970001
5.3135 6.053114434509999
5.314 6.050595551990001
5.3145 6.048208963720001
5.315 6.045970545010001
5.3155 6.043927921790002
5.316 6.042155178840001
5.3165 6.040779318639999
5.317 6.04002259553
5.3175 6.040228974560001
5.318 6.04192763273
5.3185 6.04594408616
5.319 6.05358011027
5.3195 6.06700533076
5.32 6.08966998167
5.3205 6.12642661609
5.321 6.18286334314
5.3215 6.263266496519999
5.322 6.3669640214399985
5.3225 6.48333533551
5.323 6.58819175806
5.3235 6.650338304940001
5.324 6.65442884315
5.3245 6.616227555520001
5.325 6.565548274229999
5.3255 6.523018318740001
5.326 6.496051458820001
5.3265 6.485150412619999
5.327 6.48944203809
5.3275 6.50950842993
5.328 6.548715153859999
5.3285 6.613078952369999
5.329 6.706547485880001
5.3295 6.81483826716
5.33 6.885388144799999
5.3305 6.855272681730001
5.331 6.72642866577
5.3315 6.559145232529999
5.332 6.40409637153
5.3325 6.28103096841
5.333 6.19103912779
5.3335 6.128188775499999
5.334 6.08523018664
5.3345 6.05592965615
5.335 6.03575213714
5.3355 6.021670737169999
5.336 6.01173279311
5.3365 6.00466828016
5.337 5.999630515119999
5.3375 5.996005652670001
5.338 5.993328017050001
5.3385 5.991232476129999
5.339 5.989480900259999
5.3395 5.987925119880001
5.34 5.98649105021
5.3405 5.98514164886
5.341 5.98386104052
5.3415 5.982665100500001
5.342 5.98160145473
5.3425 5.980749479759999
5.343 5.98031026285
5.3435 5.98067539498
5.344 5.982733893509999
5.3445 5.98831141909
5.345 6.0007629539
5.3455 6.024909300410001
5.346 6.065142627720001
5.3465 6.121986821059999
5.347 6.190266529369999
5.3475 6.2615678383499995
5.3475 6.2615678383499995
5.348 6.327556210250001
5.3485 6.379558434040001
5.349 6.40767360805
5.3495 6.40496951358
5.35 6.373287686590001
5.3505 6.323381003720001
5.351 6.269071568209999
5.3515 6.2207947505000005
5.352 6.182990345620001
5.3525 6.1555472264
5.353 6.136602689800001
5.3535 6.1244316188
5.354 6.117483524790001
5.3545 6.11338240304
5.355 6.10825467791
5.3555 6.098105063049998
5.356 6.081774660830001
5.3565 6.06241736617
5.357 6.045028609950001
5.3575 6.0325664916
5.358 6.024951634569999
5.3585 6.020712926800001
5.359 6.01852742579
5.3595 6.01756432365
5.36 6.01733148577
5.3605 6.0175219894900005
5.361 6.01791887224
5.3615 6.018384547999999
5.362 6.0188237649100005
5.3625 6.01916772996
5.363 6.019384692529999
5.3635 6.0194640690800005
5.364 6.0194640690800005
5.3645 6.01961223864
5.365 6.020638842020001
5.3655 6.024941051029999
5.366 6.041102116610001
5.3665 6.092786834199999
5.367 6.1887954173100015
5.3675 6.26240922978
5.368 6.29030744122
5.3685 6.2984779341
5.369 6.300991524850001
5.3695 6.3021133800900015
5.37 6.3031452752399995
5.3705 6.30467988854
5.371 6.30719877106
5.3715 6.310961219530001
5.372 6.31542747341
5.3725 6.31834323868
5.373 6.31563914421
5.3735 6.303155858780001
5.374 6.2795651481200006
5.3745 6.24744410422
5.375 6.211301315120001
5.3755 6.174899229290001
5.376 6.140179926320001
5.3765 6.107725500909999
5.377 6.07762062138
5.3775 6.05011929269
5.378 6.025856527240001
5.3785 6.0055784646
5.379 5.98966082044
5.3795 5.977796672100001
5.38 5.969128752839999
5.3805 5.9626780852099985
5.381 5.957624444860001
5.3815 5.953412195940001
5.382 5.94975558287
5.3825 5.94651701963
5.383 5.9436224214400015
5.3835 5.94102945414
5.384 5.93866932472
5.3845 5.936467948400002
5.385 5.934367115709999
5.3855 5.9323086171799995
5.386 5.930255410419998
5.3865 5.928191620120001
5.387 5.926143705130001
5.3875 5.924206917310001
5.388 5.9225558850699995
5.3885 5.92149753107
5.389 5.92153986523
5.3895 5.92341315181
5.39 5.92804345056
5.3905 5.936314487070001
5.391 5.94842205683
5.3915 5.96299029964
5.392 5.976574273229999
5.3925 5.98473947434
5.393 5.9844008010600005
5.3935 5.9754153756
5.394 5.960275621629999
5.3945 5.94254290036
5.395 5.92536052317
5.3955 5.910665277880001
5.396 5.899171553440001
5.3965 5.890805265069999
5.397 5.88507956993
5.3975 5.881449415710001
5.398 5.879470293730001
5.3985 5.87887761549
5.399 5.87959729621
5.3995 5.8817880889900005
5.4 5.885936836669999
5.4005 5.89294843192
5.401 5.90402410653
5.4015 5.91991529184
5.402 5.93961125978
5.4025 5.959592983299999
5.403 5.974812113820001
5.4035 5.98089764932
5.404 5.975844008970001
5.4045 5.96072542208
5.405 5.93941017252
5.4055 5.9171794467500005
5.406 5.89850479042
5.4065 5.88537590905
5.407 5.87740650343
5.4075 5.87312016973
5.408 5.871056379429999
5.4085 5.87018852915
5.409 5.86989219003
5.4095 5.86984985587
5.41 5.86989219003
5.4105 5.86994510773
5.411 5.870008608969999
5.4115 5.87013561145
5.412 5.8704584094199985
5.4125 5.8712151325300015
5.413 5.8728820400799995
5.4135 5.87639048359
5.414 5.883645500260001
5.4145 5.898287827850001
5.415 5.92670463275
5.4155 5.97866452238
5.416 6.066148064020001
5.4165 6.192526115160001
5.417 6.31931163259
5.4175 6.3742507887299995
5.418 6.359719588310001
5.4185 6.32869923257
5.419 6.30470634739
5.4195 6.2891802942099995
5.42 6.279157681829999
5.4205 6.27226250552
5.421 6.267118905080001
5.4215 6.262970157399999
5.422 6.259419379730001
5.4225 6.25627077658
5.423 6.25342909609
5.4235 6.2508149617100015
5.424 6.248343705120001
5.4245 6.24593594977
5.425 6.24354406973
5.4255 6.241236858010001
5.426 6.23910956647
5.4265 6.237246863429999
5.427 6.235685791280001
5.4275 6.234415766479999
5.428 6.233426205489999
5.4285 6.232706524769999
5.429 6.2322778914
5.4295 6.232140305380001
5.43 6.23193921812
5.4305 6.22898111869
5.431 6.209544447480002
5.4315 6.139613706929999
5.432 6.039509293840001
5.4325 5.983654661490001
5.433 5.962858005389999
5.4335 5.95461342773
5.434 5.950824520410001
5.4345 5.94906765277
5.435 5.94852260046
5.4355 5.94881893958
5.436 5.94973441579
5.4365 5.95110498422
5.437 5.952808934160001
5.4375 5.954735138439999
5.438 5.95680951228
5.4385 5.958979137980001
5.439 5.9612122649199994
5.4395 5.963508893099999
5.44 5.96596956615
5.4405 5.96886945611
5.441 5.972965286090001
5.4415 5.98024146984
5.442 5.996032111520001
5.4425 6.034296900390001
5.443 6.12705633672
5.4435 6.321026166069999
5.444 6.60173868926
5.4445 6.8097105420299995
5.445 6.81899230661
5.4455 6.68062839642
5.446 6.502316914500001
5.4465 6.35632227197
5.447 6.264943987610001
5.4475 6.21791073585
5.4475 6.21791073585
5.448 6.19657961098
5.4485 6.187271387549999
5.449 6.18290038553
5.4495 6.180423837169999
5.45 6.17865109422
5.4505 6.17710060561
5.451 6.175587159390001
5.4515 6.1740472543200005
5.452 6.172496765709998
5.4525 6.171020361880001
5.453 6.1698191300900005
5.4535 6.169401080259999
5.454 6.17114736436
5.4545 6.179217313610001
5.455 6.205565036439999
5.4555 6.280824589380001
5.456 6.467380648960002
5.4565 6.842583017270001
5.457 7.374786909710001
5.4575 7.713243227139999
5.458 7.45031105115
5.4585 6.87202113378
5.459 6.4507062816900005
5.4595 6.245713695430001
5.46 6.162601155809999
5.4605 6.13261269522
5.461 6.12354789321
5.4615 6.122299035490001
5.462 6.12384423233
5.4625 6.126289030070001
5.463 6.1289402068399985
5.4635 6.13156492476
5.464 6.134099682589999
5.4645 6.136576230949999
5.465 6.13906865462
5.4655 6.14171983139
5.466 6.1448049333000005
5.4665 6.148932513899999
5.467 6.1556636453400015
5.4675 6.169083574060001
5.468 6.199871091920001
5.4685 6.274051123779999
5.469 6.444435534240001
5.4695 6.775091782690001
5.47 7.206619750880001
5.4705 7.386873312389999
5.471 7.13794845159
5.4715 6.78469105347
5.472 6.53718438703
5.4725 6.39458176907
5.473 6.3154645158
5.4735 6.27049505434
5.474 6.243210688219999
5.4745 6.22472124384
5.475 6.21021650227
5.4755 6.19725695754
5.476 6.185017093530001
5.4765 6.173692705730001
5.477 6.163924098310001
5.4775 6.15635157544
5.478 6.151255600930001
5.4785 6.14842450398
5.479 6.147334399360001
5.4795 6.147408484139999
5.48 6.14819695787
5.4805 6.1493558555000005
5.481 6.1506629226900005
5.4815 6.15201232404
5.482 6.15340405955
5.4825 6.15501275763
5.483 6.1572935105
5.4835 6.161309963929999
5.484 6.16963920991
5.4845 6.18871074899
5.485 6.23415117798
5.4855 6.32148655006
5.486 6.342224996689999
5.4865 6.2808669235400005
5.487 6.25276233307
5.4875 6.24423199983
5.488 6.241427361730001
5.4885 6.24001975091
5.489 6.23877089319
5.4895 6.237326239980001
5.49 6.235654040659999
5.4905 6.2338230882399985
5.491 6.23197626051
5.4915 6.23036756243
5.492 6.229515587460001
5.4925 6.230743278099999
5.493 6.2375432025499995
5.4935 6.259091289989999
5.494 6.316528161570001
5.4945 6.443795230070001
5.495 6.648105178000001
5.4955 6.84177337646
5.496 6.916641338419999
5.4965 6.87070877482
5.497 6.760375370320001
5.4975 6.632706127300001
5.498 6.51447211019
5.4985 6.41833123283
5.499 6.347987734219999
5.4995 6.30137253229
5.5 6.27345844554
5.5005 6.258752616709999
5.501 6.252402492710002
5.5015 6.25043395427
5.502 6.25009528099
5.5025 6.2500317797500005
5.503 6.24984127603
5.5035 6.24951318629
5.504 6.249227430710001
5.5045 6.249365016729999
5.505 6.250613874450001
5.5055 6.25426519575
5.506 6.2626844018200005
5.5065 6.279766235380001
5.507 6.31013041164
5.5075 6.355348586290002
5.508 6.408112824960001
5.5085 6.45087032656
5.509 6.46477709812
5.5095 6.44293267156
5.51 6.39530674156
5.5105 6.341542358360001
5.511 6.2985414353400015
5.5115 6.272511218709998
5.512 6.26049890081
5.5125 6.256815828889999
5.513 6.257159793939999
5.5135 6.25918125008
5.514 6.26176363384
5.5145 6.2643460176
5.515 6.266600311619999
5.5155 6.2683836381099995
5.516 6.269743623000001
5.5165 6.271013647799999
5.517 6.2730774381000005
5.5175 6.2783162903999985
5.518 6.293413710209999
5.5185 6.335737286670001
5.519 6.440826547100001
5.5195 6.64945457935
5.52 6.945111061020001
5.5205 7.20382040455
5.521 7.27430148918
5.5215 7.10934114297
5.522 6.808858567060001
5.5225 6.53788290067
5.523 6.38095546132
5.5235 6.316252989529999
5.524 6.29621834831
5.5245 6.292498234000001
5.525 6.29401168022
5.5255 6.29721849284
5.526 6.30102327547
5.5265 6.30502914536
5.527 6.309029723480001
5.5275 6.312908590889999
5.528 6.31668691467
5.5285 6.320708659869999
5.529 6.326312644300001
5.5295 6.338568383620001
5.53 6.376452165050002
5.5305 6.502645004240001
5.531 6.84595387476
5.5315 7.37528433609
5.532 7.63859751952
5.5325 7.513806999379999
5.533 7.264744552560001
5.5335 7.044083035330002
5.534 6.891875854820001
5.5345 6.800973829759999
5.535 6.7205548010700005
5.5355 6.591964790069999
5.536 6.471434144779999
5.5365 6.415267297999999
5.537 6.39983649668
5.5375 6.399672451809999
5.538 6.40429745879
5.5385 6.410319493050001
5.539 6.41668549236
5.5395 6.423003865740001
5.54 6.4290788177
5.5405 6.43482038815
5.541 6.440202118239999
5.5415 6.44531925983
5.542 6.45047344381
5.5425 6.45663306409
5.543 6.467274813559999
5.5435 6.495405862880001
5.544 6.58482619234
5.5445 6.8348464495300005
5.545 7.2824296479
5.5455 7.73832621694
5.546 8.1558362864
5.5465 8.62293553253
5.547 9.032476196370002
5.5475 9.091373596470003
5.5475 9.091373596470003
5.548 8.676001402090002
5.5485 7.98772733704
5.549 7.327414984670001
5.5495 6.88240358652
5.55 6.6563920898200015
5.5505 6.564468753150002
5.551 6.534697255129999
5.5515 6.52943723575
5.552 6.532749883770001
5.5525 6.538586706079999
5.553 6.544820411140001
5.5535 6.55115465983
5.554 6.55954740705
5.5545 6.578587195510001
5.555 6.6325579577400005
5.5555 6.74924148624
5.556 6.883504274680001
5.5565 6.923446554639999
5.557 6.84082085786
5.5575 6.702710952629999
5.558 6.5750681684600005
5.5585 6.47747205435
5.559 6.404218082240001
5.5595 6.3498081031
5.56 6.31215715955
5.5605 6.288619366590001
5.561 6.275606904160001
5.5615 6.270447428410001
5.562 6.27351665501
5.5625 6.29128641867
5.563 6.3386742190200005
5.5635 6.424300349389999
5.564 6.518451521229999
5.5645 6.583757254799999
5.565 6.620455679749999
5.5655 6.64394584678
5.566 6.6665046622899995
5.5665 6.696260284999998
5.567 6.72875704457
5.5675 6.718850851129999
5.568 6.61146496252
5.5685 6.46150149249
5.569 6.3495382228300015
5.5695 6.286978917890001
5.57 6.256747035879999
5.5705 6.24322656353
5.571 6.237331531750001
5.5715 6.234685646750001
5.572 6.233341537170001
5.5725 6.232452519810001
5.573 6.23167462962
5.5735 6.23092319828
5.574 6.23030406119
5.5745 6.230145308089999
5.575 6.231071367839999
5.5755 6.2341088438200005
5.576 6.240580678529999
5.5765 6.251291221009999
5.577 6.26497573823
5.5775 6.277506649589999
5.578 6.2836556863299995
5.5785 6.2810468437199996
5.579 6.271987333479999
5.5795 6.260953993030001
5.58 6.25141822349
5.5805 6.244845845149999
5.581 6.241189232080001
5.5815 6.23971282825
5.582 6.239633451699999
5.5825 6.24034254888
5.583 6.241469695889999
5.5835 6.24289318202
5.584 6.244740009749999
5.5845 6.24750760546
5.585 6.252217280760001
5.5855 6.260662945680001
5.586 6.2752206049499994
5.5865 6.2972872858499995
5.587 6.323952514879999
5.5875 6.34625732543
5.588 6.35431669114
5.5885 6.346024487550001
5.589 6.327529751399999
5.5895 6.30561124006
5.59 6.28486220989
5.5905 6.268844022100001
5.591 6.2589748710499995
5.5915 6.254217569820001
5.592 6.25266178944
5.5925 6.25276762484
5.593 6.2536037245000005
5.5935 6.2546620785
5.594 6.25568868188
5.5945 6.25655124039
5.595 6.25720741987
5.5955 6.257736596870001
5.596 6.258318691570001
5.5965 6.259377045570001
5.597 6.2617530503
5.5975 6.267208865170001
5.598 6.27908359705
5.5985 6.3024943875299995
5.599 6.342161495449999
5.5995 6.396089923520001
5.6 6.44889649635
5.6005 6.475916273969999
5.601 6.46217883905
5.6015 6.4167966195299995
5.602 6.3638312936
5.6025 6.321994559979999
5.603 6.296255390700002
5.6035 6.283020673929999
5.604 6.2771679763099995
5.6045 6.275035392999999
5.605 6.274548550160001
5.6055 6.274691427949999
5.606 6.274987767069999
5.6065 6.275247063800001
5.607 6.27542698398
5.6075 6.275585737079999
5.608 6.2758291585
5.6085 6.27634246019
5.609 6.27744314835
5.6095 6.27970802591
5.61 6.2841372374
5.6105 6.292191311340001
5.611 6.305526571739999
5.6115 6.32519608083
5.612 6.3504960332
5.6125 6.37768514746
5.613 6.399645992960001
5.6135 6.408684336120001
5.614 6.4018262022
5.6145 6.3833050072000015
5.615 6.36114836621
5.6155 6.34196569996
5.616 6.3286039807100005
5.6165 6.3208621212
5.617 6.31725842583
5.6175 6.316242405990001
5.618 6.31662341343
5.6185 6.31760768265
5.619 6.318703079040001
5.6195 6.31968205649
5.62 6.3204969890700005
5.6205 6.3212325451
5.621 6.322031602370001
5.6215 6.323052913979999
5.622 6.324359981170001
5.6225 6.3258628438499995
5.623 6.327281038209999
5.6235 6.32829705805
5.624 6.32872039965
5.6245 6.32863043956
5.625 6.32831293336
5.6255 6.328143596720001
5.626 6.3284346440700014
5.6265 6.32933953674
5.627 6.330831815880001
5.6275 6.332715686000001
5.628 6.334710683290001
5.6285 6.336647471110001
5.629 6.338616009550001
5.6295 6.340827969409999
5.63 6.343457979099999
5.6305 6.34651662216
5.631 6.34988218788
5.6315 6.35336946431
5.632 6.356772072419999
5.6325 6.360015927430001
5.633 6.363233323589999
5.6335 6.36671001648
5.634 6.370768804069999
5.6345 6.37548377114
5.635 6.38036278308
5.6355 6.384728493329999
5.636 6.39036422838
5.6365 6.40405403737
5.637 6.432513176429999
5.6375 6.471428853010001
5.638 6.50373510886
5.6385 6.51380534717
5.639 6.501300894660001
5.6395 6.47778426878
5.64 6.45444227131
5.6405 6.436376168529999
5.641 6.4244061847900005
5.6415 6.417881432380001
5.642 6.415928769249999
5.6425 6.41767505335
5.643 6.42225772617
5.6435 6.428840688049999
5.644 6.43681538544
5.6445 6.4458431450600004
5.645 6.45562762779
5.6455 6.465623781320001
5.646 6.474963755369999
5.6465 6.483033704620001
5.647 6.49010880111
5.6475 6.49686109963
5.6475 6.49686109963
5.648 6.5024756676
5.6485 6.50400498913
5.649 6.498956640549999
5.6495 6.487664003370001
5.65 6.472762379050001
5.6505 6.45756441561
5.651 6.444779499289999
5.6515 6.4357623232100005
5.652 6.430465261439999
5.6525 6.42808396494
5.653 6.4277029575
5.6535 6.428607850170001
5.654 6.4302959248
5.6545 6.43254492705
5.655 6.43554006887
5.6555 6.440466706740001
5.656 6.45117195745
5.6565 6.476863500800001
5.657 6.527590408020001
5.6575 6.59179545343
5.658 6.641522216119999
5.6585 6.67006073173
5.659 6.686031293589999
5.6595 6.69719163652
5.66 6.7085424831700005
5.6605 6.72393095033
5.661 6.743187701359999
5.6615 6.74821488286
5.662 6.708330812370002
5.6625 6.635113882649999
5.663 6.56669129655
5.6635 6.51992792506
5.664 6.49331032196
5.6645 6.480096772270001
5.665 6.4744822043
5.6655 6.4728417556
5.666 6.473238638350002
5.6665 6.4747362092600005
5.667 6.476958752659999
5.6675 6.479916852090001
5.668 6.484028557380001
5.6685 6.490198761199999
5.669 6.499856241450002
5.6695 6.514599112669999
5.67 6.53524759921
5.6705 6.560769805920001
5.671 6.588022421420001
5.6715 6.612364563420001
5.672 6.628578546700001
5.6725 6.63234099517
5.673 6.62249830297
5.6735 6.60215144732
5.674 6.576883245570001
5.6745 6.5521124702
5.675 6.53170740508
5.6755 6.5174619602399995
5.676 6.509138006029999
5.6765 6.50529088924
5.677 6.50431191179
5.6775 6.50497867481
5.678 6.506497412799999
5.6785 6.508423617079999
5.679 6.51047153207
5.6795 6.5124771129
5.68 6.514355691249999
5.6805 6.51607022473
5.681 6.51764188042
5.6815 6.519144743100001
5.682 6.52068993994
5.6825 6.522436224039999
5.683 6.52456351558
5.6835 6.527272901820001
5.684 6.530749594710001
5.6845 6.53520526505
5.685 6.540952127270001
5.6855 6.54861461023
5.686 6.55928281855
5.6865 6.57445432314
5.687 6.5953832734899995
5.6875 6.622027335440001
5.688 6.65210046435
5.6885 6.680554311639999
5.689 6.699990982850001
5.6895 6.703954518579999
5.69 6.691947492450001
5.6905 6.6700766070399995
5.691 6.64625835027
5.6915 6.626043788870001
5.692 6.611988847750001
5.6925 6.60432636479
5.693 6.60179160696
5.6935 6.602648873699999
5.694 6.605485262420001
5.6945 6.6093535462899995
5.695 6.6137086730000005
5.6955 6.618233136349999
5.696 6.622736432620001
5.6965 6.62712330995
5.697 6.6313302671
5.6975 6.635341428760001
5.698 6.63918854555
5.6985 6.64295628579
5.699 6.646819277890001
5.6995 6.65110031982
5.7 6.6563867980500016
5.7005 6.663625939409999
5.701 6.674034851000001
5.7015 6.68854488434
5.702 6.706748573140001
5.7025 6.726391623379999
5.703 6.74441010023
5.7035 6.7590524278199995
5.704 6.77103828687
5.7045 6.78306648008
5.705 6.798920623
5.7055 6.8233156827
5.706 6.863083334250001
5.7065 6.929585007840001
5.707 7.041643529359999
5.7075 7.22428897091
5.708 7.4915603983
5.7085 7.8124480393299995
5.709 8.110279438469998
5.7095 8.32439503621
5.71 8.44558715275
5.7105 8.48822294364
5.711 8.45678453807
5.7115 8.32884012301
5.712 8.054086132840002
5.7125 7.61727697819
5.713 7.169175186360001
5.7135 6.89894036777
5.714 6.79271866856
5.7145 6.75998907111
5.715 6.7514534461
5.7155 6.7502839649299995
5.716 6.75147461318
5.7165 6.75350136109
5.717 6.755856198740001
5.7175 6.75836978949
5.718 6.7609997991799995
5.7185 6.76378856197
5.719 6.766868372109999
5.7195 6.770498526329999
5.72 6.7751076580000005
5.7205 6.781235527660001
5.721 6.7892578509799995
5.7215 6.7986560345
5.722 6.807461539780001
5.7225 6.81292793819
5.723 6.8134729905
5.7235 6.809795210350001
5.724 6.8040060139700005
5.7245 6.798079231570001
5.725 6.793157885470001
5.7255 6.789607107799999
5.726 6.787336938469999
5.7265 6.786119831370001
5.727 6.785738823929999
5.7275 6.786103956060001
5.728 6.78726285369
5.7285 6.7893901452300005
5.729 6.792803336880001
5.7295 6.79797868794
5.73 6.805508876649999
5.7305 6.816039498949999
5.731 6.829930395199999
5.7315 6.84656242831
5.732 6.8634272993000005
5.7325 6.87590529296
5.733 6.8790168537200005
5.7335 6.870804026679999
5.734 6.85434662198
5.7345 6.83587834468
5.735 6.8205745458400004
5.7355 6.8102979285
5.736 6.80436056256
5.7365 6.801307211270001
5.737 6.79991018399
5.7375 6.799428632920001
5.738 6.799444508229999
5.7385 6.799751430889999
5.739 6.80023827373
5.7395 6.80085211905
5.74 6.801598258620001
5.7405 6.80250844306
5.741 6.803651465380001
5.7415 6.80513316098
5.742 6.80708582411
5.7425 6.80964174902
5.743 6.8128379781
5.7435 6.81641521462
5.744 6.81973844618
5.7445 6.822098575599999
5.745 6.82326805677
5.7455 6.823686106599999
5.746 6.824014196339999
5.7465 6.824680959359999
5.747 6.825749896900001
5.7475 6.82713634064
5.7475 6.82713634064
5.748 6.8287132881
5.7485 6.83036432034
5.749 6.83201535258
5.7495 6.83366109305
5.75 6.83533329237
5.7505 6.837042534079999
5.751 6.8387676511
5.7515 6.84047160104
5.752 6.84213850859
5.7525 6.843815999680001
5.753 6.845578159089999
5.7535 6.847488488060001
5.754 6.84952581951
5.7545 6.851600193350001
5.755 6.8536851507300005
5.7555 6.855891818820001
5.756 6.8584212848799995
5.7565 6.861405843160001
5.757 6.8647290747200005
5.7575 6.867909428490001
5.758 6.870206056669999
5.7585 6.87100511394
5.759 6.870142555429999
5.7595 6.86805230628
5.76 6.865506964910002
5.7605 6.863220920270002
5.761 6.86159105511
5.7615 6.860765538989999
5.762 6.860770830759999
5.7625 6.8615751798
5.763 6.863115084869999
5.7635 6.865290002339999
5.764 6.867957054420001
5.7645 6.8708939867700005
5.765 6.873756834340001
5.7655 6.876079921369999
5.766 6.87740815564
5.7665 6.87749811573
5.767 6.8764979712
5.7675 6.87486281427
5.768 6.873142989019999
5.7685 6.871793587669999
5.769 6.871095074029999
5.7695 6.871158575269999
5.77 6.87193646546
5.7705 6.87328057504
5.771 6.875032150909999
5.7715 6.87711710829
5.772 6.879651866119999
5.7725 6.882858678740001
5.773 6.88694921695
5.7735 6.8918599795099995
5.774 6.896992996410002
5.7745 6.90110999347
5.775 6.902623439689999
5.7755 6.90023155965
5.776 6.89371209901
5.7765 6.884483252130001
5.777 6.875021567369999
5.7775 6.86735908441
5.778 6.86216256627
5.7785 6.85902983843
5.779 6.857214761320001
5.7795 6.85611407316
5.78 6.85532559943
5.7805 6.854642961100001
5.781 6.853965614539999
5.7815 6.853272392669999
5.782 6.852610921420001
5.7825 6.85207645265
5.783 6.85180128061
5.7835 6.851933574859999
5.784 6.852589754339999
5.7845 6.8537433602
5.785 6.85515097102
5.7855 6.856479205290001
5.786 6.857542851059999
5.7865 6.858130237529999
5.787 6.857818023100001
5.7875 6.85609819785
5.788 6.85283846753
5.7885 6.8484886325900005
5.789 6.843895376229999
5.7895 6.83978896271
5.79 6.836497481769999
5.7905 6.83398389102
5.791 6.832084145590001
5.7915 6.830618325300001
5.792 6.82947530298
5.7925 6.828565118540001
5.793 6.8278824802099995
5.7935 6.8275173480800015
5.794 6.827697268259999
5.7945 6.828649786859999
5.795 6.83042252981
5.7955 6.832814409849999
5.796 6.835714299810001
5.7965 6.839365621109999
5.797 6.843879500919999
5.7975 6.8483457547999995
5.798 6.8506212158999995
5.7985 6.848123500460001
5.799 6.8395720001399996
5.7995 6.826469577619998
5.8 6.8122982175599995
5.8005 6.7999683934599995
5.801 6.7905437510899995
5.8015 6.7837332430999995
5.802 6.77881718877
5.8025 6.7751605757
5.803 6.77230831167
5.8035 6.76999580818
5.804 6.76804843682
5.8045 6.76634977865
5.805 6.76477812296
5.8055 6.76319588373
5.806 6.761566018570002
5.8065 6.760036697040001
5.807 6.75900480189
5.8075 6.75899421835
5.808 6.76030128554
5.8085 6.762338616989999
5.809 6.763328177979999
5.8095 6.761333180690001
5.81 6.755861490510001
5.8105 6.748040254449999
5.811 6.73945700351
5.8115 6.731260051779999
5.812 6.72395740918
5.8125 6.7176284522600005
5.813 6.71218322093
5.8135 6.707515879789999
5.814 6.703573511140001
5.8145 6.700303197280001
5.815 6.69751443449
5.8155 6.694879133030001
5.816 6.69213799617
5.8165 6.689322774530001
5.817 6.686766849619999
5.8175 6.684755977020001
5.818 6.6832478225699985
5.8185 6.681824336440001
5.819 6.679929882780001
5.8195 6.677236371849999
5.82 6.673738511880001
5.8205 6.66965326544
5.821 6.665229345720001
5.8215 6.660689007059999
5.822 6.6562492120300005
5.8225 6.6520740055
5.823 6.64822159694
5.8235 6.64465494396
5.824 6.64135287948
5.8245 6.638341862349999
5.825 6.63558485018
5.8255 6.632801379160001
5.826 6.629515189989999
5.8265 6.625498736560002
5.827 6.6210430662199995
5.8275 6.616645605349999
5.828 6.6126026930699995
5.8285 6.60893020469
5.829 6.605548763660001
5.8295 6.6024001605099985
5.83 6.5994367693100005
5.8305 6.5966480065200015
5.831 6.59404445568
5.8315 6.59164728387
5.832 6.58948824171
5.8325 6.587636122209999
5.833 6.586191469
5.8335 6.585328910490001
5.834 6.585397703499999
5.8345 6.587011693350001
5.835 6.590954062000001
5.8355 6.597462939100001
5.836 6.60504604551
5.8365 6.610687072329999
5.837 6.61215289262
5.8375 6.6094858405400005
5.838 6.60367547708
5.8385 6.5952509792399985
5.839 6.584762691099999
5.8395 6.573390677369999
5.84 6.562606050109999
5.8405 6.553551831640001
5.841 6.54666723887
5.8415 6.541825269320001
5.842 6.538576122539999
5.8425 6.53644353923
5.843 6.535051803719999
5.8435 6.5341574945900005
5.844 6.53361773405
5.8445 6.5333266867
5.845 6.53323143484
5.8455 6.533337270240001
5.846 6.533707694139999
5.8465 6.53452791849
5.847 6.53617365896
5.8475 6.539343429190001
5.8475 6.539343429190001
5.848 6.545100874950001
5.8485 6.554599602100001
5.849 6.568167700379999
5.8495 6.583789005420001
5.85 6.59630933324
5.8505 6.5995796471000014
5.851 6.5916737427199985
5.8515 6.577227210620001
5.852 6.56275951144
5.8525 6.55143512364
5.853 6.543169378900001
5.8535 6.53721613765
5.854 6.533167933599999
5.8545 6.53061200869
5.855 6.52906152008
5.8555 6.52807725086
5.856 6.527362861909999
5.8565 6.52673843305
5.857 6.5261298795
5.8575 6.52552661772
5.858 6.524960398329999
5.8585 6.524542348500002
5.859 6.52446297195
5.8595 6.525050358420001
5.86 6.52675430836
5.8605 6.53000345514
5.861 6.53489834239
5.8615 6.5407351647
5.862 6.54592639107
5.8625 6.54854581722
5.863 6.547344585430001
5.8635 6.542513199419999
5.864 6.535686816119999
5.8645 6.528908058750001
5.865 6.52353162043
5.8655 6.519864423819999
5.866 6.517546628560001
5.8665 6.5160755165
5.867 6.51505420489
5.8675 6.514218105230001
5.868 6.51344550681
5.8685 6.512683491930001
5.869 6.511947935899999
5.8695 6.511312923499999
5.87 6.5108895819
5.8705 6.51087370659
5.871 6.511529886070002
5.8715 6.513223252470001
5.872 6.51632952146
5.8725 6.5210286132199995
5.873 6.526891894379999
5.8735 6.53265463191
5.874 6.53654408286
5.8745 6.53723730473
5.875 6.534681379820001
5.8755 6.5300457893
5.876 6.52490748063
5.8765 6.520462393829999
5.877 6.517181496429999
5.8775 6.5150065789600005
5.878 6.513646594069999
5.8785 6.51275757671
5.879 6.512069646609999
5.8795 6.511376424739999
5.88 6.51057736747
5.8805 6.509640724180001
5.881 6.50860353726
5.8815 6.5075557668
5.882 6.50661383174
5.8825 6.50593119341
5.883 6.50566131314
5.8835 6.50593119341
5.884 6.506756709529999
5.8845 6.50794735778
5.885 6.509042754169999
5.8855 6.50949255462
5.886 6.509063921250001
5.8865 6.50798969194
5.887 6.506751417759999
5.8875 6.5057248143800015
5.888 6.50508980198
5.8885 6.504862255869999
5.889 6.50501042543
5.8895 6.505476101190001
5.89 6.506201073679999
5.8905 6.507158884050001
5.891 6.508397158229999
5.8915 6.510074649319999
5.892 6.51255648945
5.8925 6.5164723992499995
5.893 6.522780189090001
5.8935 6.53231595863
5.894 6.543148211819999
5.8945 6.54206339897
5.895 6.499919742690001
5.8955 6.413261717170001
5.896 6.32910140709
5.8965 6.275194146100001
5.897 6.24792036352
5.8975 6.24005150153
5.898 6.2501693657700015
5.8985 6.283417556679999
5.899 6.3472151358
5.8995 6.43106323145
5.9 6.494114671000001
5.9005 6.516842823150001
5.901 6.517567795639999
5.9015 6.513000998129999
5.902 6.50884695868
5.9025 6.50597881934
5.903 6.504084365680002
5.9035 6.502734964329998
5.904 6.501554899620001
5.9045 6.5002002065
5.905 6.49825812691
5.9055 6.49520477562
5.906 6.49040514023
5.9065 6.483398836749999
5.907 6.474349910050001
5.9075 6.46449663431
5.908 6.4562308895700005
5.9085 6.452563692959999
5.909 6.45570171257
5.9095 6.465274524499999
5.91 6.477916563030001
5.9105 6.48944203809
5.911 6.49759136389
5.9115 6.50250741822
5.912 6.50530676455
5.9125 6.50692604617
5.913 6.50788385654
5.9135 6.50829132283
5.914 6.507815063530001
5.9145 6.50529088924
5.915 6.49728444123
5.9155 6.4744822043
5.916 6.416436779170001
5.9165 6.302504971069999
5.917 6.16089720587
5.9175 6.055141182419999
5.918 5.99852453519
5.9185 5.970663366139999
5.919 5.9558146595200006
5.9195 5.94678160813
5.92 5.94071194794
5.9205 5.936610826189999
5.921 5.93446765934
5.9215 5.9351450059
5.922 5.940828366879999
5.9225 5.9558358266
5.923 5.987168396770001
5.9235 6.043229408149998
5.924 6.12806177302
5.9245 6.23198684405
5.925 6.3269741155500006
5.9255 6.374621212630001
5.926 6.341838697480001
5.9265 6.215058471820002
5.927 6.01307161092
5.9275 5.791076567650001
5.928 5.61753826227
5.9285 5.537050440570002
5.929 5.55190973073
5.9295 5.62766141828
5.93 5.714869787879999
5.9305 5.77836573611
5.931 5.81073020143
5.9315 5.821303157890001
5.932 5.820948609299999
5.9325 5.81622305869
5.933 5.81007931372
5.9335 5.803623354320002
5.934 5.797257355009999
5.9345 5.791124193580001
5.935 5.785297954809999
5.9355 5.7798156810900005
5.936 5.77469324773
5.9365 5.76992536296
5.937 5.765443233770001
5.9375 5.76105106467
5.938 5.756314930519999
5.9385 5.750499275290001
5.939 5.74258278737
5.9395 5.73160765639
5.94 5.71726166792
5.9405 5.700492048790001
5.941 5.683330838679999
5.9415 5.667794201959999
5.942 5.6545224428
5.9425 5.64226141171
5.943 5.62834405661
5.9435 5.60942597886
5.944 5.58158068512
5.9445 5.53954286424
5.945 5.475454237769999
5.9455 5.37821267225
5.946 5.235123211450001
5.9465 5.038057696649999
5.947 4.79313341397
5.9475 4.52552860507
5.9475 4.52552860507
5.948 4.27060816886
5.9485 4.057143458830001
5.949 3.8971785435000017
5.9495 3.78970798657
5.95 3.7289796340500017
5.9505 3.7110405337499985
5.951 3.7379597677399987
5.9515 3.820357918410001
5.952 3.977216564749999
5.9525 4.2267129367099985
5.953 4.56124805257
5.9535 4.923469709070001
5.954 5.2302389077399996
5.9545 5.4351256586
5.955 5.547200055429999
5.9555 5.59840851372
5.956 5.615384511879999
5.9565 5.612828586969999
5.957 5.596201845630001
5.9575 5.56492219316
5.958 5.51429582957
5.9585 5.4374169950099995
5.959 5.32880870753
5.9595 5.19024371008
5.96 5.03589865449
5.9605 4.89185667509
5.961 4.78925983833
5.9615 4.756556699730001
5.962 4.81485083805
5.9625 4.97202169882
5.963 5.20832568817
5.9635 5.463770009610001
5.964 5.6614811203499995
5.9645 5.762897892399999
5.965 5.785329705430001
5.9655 5.767771612570001
5.966 5.739127261560001
5.9665 5.712186860489999
5.967 5.69021543145
5.9675 5.673011887179999
5.968 5.659512581910001
5.9685 5.648600952170001
5.969 5.63937210529
5.9695 5.63121748772
5.97 5.62378255087
5.9705 5.61683445686
5.971 5.610256786750001
5.9715 5.604049540540001
5.972 5.59838734664
5.9725 5.59358771125
5.973 5.58999989119
5.9735 5.58773501363
5.974 5.586464988830001
5.9745 5.58544367722
5.975 5.58380852029
5.9755 5.5809139221
5.976 5.57659583778
5.9765 5.571224691230001
5.977 5.565483120780001
5.9775 5.559963804670001
5.978 5.55494720671
5.9785 5.550438618669999
5.979 5.546321621609999
5.9795 5.54246921305
5.98 5.538775557589999
5.9805 5.535161278680001
5.981 5.53155229154
5.9815 5.52790626201
5.982 5.524202023010001
5.9825 5.52046603339
5.983 5.51682000386
5.9835 5.513449146369999
5.984 5.510538672870001
5.9845 5.50806741628
5.985 5.505617326770001
5.9855 5.502463431850001
5.986 5.49802363682
5.9865 5.49221856513
5.987 5.485508600770001
5.9875 5.47853933968
5.988 5.47180820824
5.9885 5.46556391964
5.989 5.459869975119999
5.9895 5.454678748750001
5.99 5.4499108639800005
5.9905 5.445476360720002
5.991 5.44128527888
5.9915 5.43726882545
5.992 5.43339524981
5.9925 5.429638093110001
5.993 5.42601852243
5.9935 5.422605330780001
5.994 5.41954139595
5.9945 5.417054264049999
5.995 5.415445565970001
5.9955 5.41492697251
5.996 5.415403231810001
5.9965 5.416403376339999
5.997 5.41720772538
5.9975 5.417112473519999
5.998 5.41561490261
5.9985 5.4125509677800006
5.999 5.408222299919999
5.9995 5.40328507851
6.0 5.39844310896
6.0005 5.394183234110002
6.001 5.390695957679999
6.0015 5.38794952905
6.002 5.385811653969999
6.0025 5.38411828757
6.003 5.38270538498
6.0035 5.38147240257
6.004 5.380339963790001
6.0045 5.37927631802
6.005 5.37827617349
6.0055 5.377365989049999
6.006 5.37659339063
6.0065 5.37602717124
6.007 5.375773166280001
6.0075 5.37596896177
6.008 5.376773310809999
6.0085 5.378334382959999
6.009 5.38077388893
6.0095 5.38403891102
6.01 5.387848985420001
6.0105 5.39156909973
6.011 5.394331403670001
6.0115 5.395331548200001
6.012 5.394294361280001
6.0125 5.391743728140001
6.013 5.38869566862
6.0135 5.38600215769
6.014 5.383959534470001
6.0145 5.38247783887
6.015 5.38139831779
6.0155 5.380636302910001
6.016 5.38015475184
6.0165 5.379927205730001
6.017 5.37991133042
6.0175 5.3800806670600005
6.018 5.38042463211
6.0185 5.380948517339999
6.019 5.381673489830001
6.0195 5.382615424890001
6.02 5.38381665668
6.0205 5.38530364405
6.021 5.387102845849999
6.0215 5.389208970309999
6.022 5.39154264088
6.0225 5.393982146850001
6.023 5.39636344335
6.0235 5.398511901970001
6.024 5.400221143679999
6.0245 5.40124774706
6.025 5.401411791929999
6.0255 5.40066565236
6.026 5.399178664989999
6.0265 5.397263044250001
6.027 5.395231004570001
6.0275 5.393304800289999
6.028 5.3916008503500015
6.0285 5.390145613599999
6.029 5.38892321473
6.0295 5.387912486659999
6.03 5.387086970540001
6.0305 5.38641491575
6.031 5.385875155209999
6.0315 5.38545181361
6.032 5.385144890950001
6.0325 5.3849543872300005
6.033 5.384885594219999
6.0335 5.3849543872300005
6.034 5.385192516880001
6.0345 5.38566877618
6.035 5.386494292300001
6.0355 5.387801359489999
6.036 5.38964818722
6.0365 5.39192364832
6.037 5.394246735349999
6.0375 5.39606710423
6.038 5.396871453270001
6.0385 5.39644811167
6.039 5.394987583150001
6.0395 5.392944959930001
6.04 5.390780626000001
6.0405 5.388843838180001
6.041 5.38729334957
6.0415 5.386166202559999
6.042 5.38540418768
6.0425 5.384927928379999
6.043 5.38465804811
6.0435 5.384546920940001
6.044 5.384562796250001
6.0445 5.3846950905
6.045 5.384938511919999
6.0455 5.38531422759
6.046 5.385843404590001
6.0465 5.3865789606200005
6.047 5.38762143931
6.0475 5.389108426679999
6.0475 5.389108426679999
6.048 5.39124100999
6.0485 5.3942255682699995
6.049 5.398199687540001
6.0495 5.403041657089999
6.05 5.408217008149999
6.0505 5.412852598670001
6.051 5.41592182527
6.0515 5.416715590769999
6.052 5.41520214455
6.0525 5.41201649901
6.053 5.40812175629
6.0535 5.404401641979999
6.054 5.401417083699999
6.0545 5.39934800163
6.055 5.398109727450001
6.0555 5.397543508059999
6.056 5.397527632749999
6.0565 5.3979774332
6.057 5.398824116399999
6.0575 5.39998301403
6.058 5.401364166
6.0585 5.40286702868
6.059 5.404406933750001
6.0595 5.405904504660001
6.06 5.407280364859999
6.0605 5.40847630488
6.061 5.40943411525
6.0615 5.410127337120001
6.062 5.410550678719999
6.0625 5.41074118244
6.063 5.41073589067
6.0635 5.410598304649999
6.064 5.41038134208
6.0645 5.410127337120001
6.065 5.409894499240001
6.0655 5.40975162145
6.066 5.40979924738
6.0665 5.4101432124299995
6.067 5.410868184920001
6.0675 5.41202179078
6.068 5.41357757116
6.0685 5.4154931919000004
6.069 5.417694568219999
6.0695 5.42008644826
6.07 5.422536537770001
6.0705 5.424886083650001
6.071 5.4269763328
6.0715 5.428717325129999
6.072 5.430077310019999
6.0725 5.431066871009999
6.073 5.431707175179999
6.0735 5.432029973150001
6.074 5.43214110032
6.0745 5.43218343448
6.075 5.432299853419999
6.0755 5.4325538583799995
6.076 5.432924282280001
6.0765 5.43335820742
6.077 5.4338080078700015
6.0775 5.434247224779999
6.078 5.43469173346
6.0785 5.435162700990001
6.079 5.43571304507
6.0795 5.43640626694
6.08 5.43732174315
6.0805 5.43855472556
6.081 5.44022163311
6.0815 5.442401842350001
6.082 5.44513768744
6.0825 5.44837095891
6.083 5.45191115304
6.0835 5.455371970620001
6.084 5.458271860579999
6.0845 5.460256274329999
6.085 5.46134108718
6.0855 5.461801471169999
6.086 5.461854388869999
6.0865 5.461573925060001
6.087 5.46102887275
6.0875 5.46039915212
6.088 5.459907017509999
6.0885 5.45972180556
6.089 5.459907017509999
6.0895 5.4604309027400015
6.09 5.461229960010001
6.0905 5.462230104540001
6.091 5.46336783509
6.0915 5.46462198458
6.092 5.465987261240001
6.0925 5.46747954038
6.093 5.46914644793
6.0935 5.470993275659999
6.094 5.47300944003
6.0945 5.475157898649999
6.095 5.477470402140001
6.0955 5.480042202360001
6.096 5.482984426480001
6.0965 5.486238865029999
6.097 5.4895303459700004
6.0975 5.492350859379999
6.098 5.49414476941
6.0985 5.4945839863199994
6.099 5.49376905374
6.0995 5.49217623097
6.1 5.4903505703199995
6.1005 5.48865720392
6.101 5.4872548848700005
6.1015 5.486207114410001
6.102 5.485572102010001
6.1025 5.48537630652
6.103 5.485598560859999
6.1035 5.486170072019999
6.104 5.487043214070002
6.1045 5.4882126952400005
6.105 5.4896996826099995
6.1055 5.49154121857
6.106 5.49378492905
6.1065 5.4964784399800015
6.107 5.49972229499
6.1075 5.50357999532
6.108 5.508046249199999
6.1085 5.51294113645
6.109 5.51791540025
6.1095 5.522603908470001
6.11 5.526752656149999
6.1105 5.53025580789
6.111 5.53309219661
6.1115 5.535298864699999
6.112 5.5370451488
6.1125 5.538510969090001
6.113 5.539780993890001
6.1135 5.540818180809999
6.114 5.54155902861
6.1145 5.5419929537499995
6.115 5.5421252480000005
6.1155 5.54188182658
6.116 5.54119918825
6.1165 5.540103791859999
6.117 5.53871734812
6.1175 5.537150984200001
6.118 5.535515827270001
6.1185 5.533928296270001
6.119 5.532536560760001
6.1195 5.5314094137500005
6.12 5.53049393754
6.1205 5.5296472543399995
6.121 5.528779404060001
6.1215 5.5278903867
6.122 5.52700666111
6.1225 5.526186436760001
6.123 5.525456172499999
6.1235 5.524842327180001
6.124 5.52435019257
6.1245 5.52399035221
6.125 5.52374693079
6.1255 5.5236199283100005
6.126 5.523630511849999
6.1265 5.523821015569999
6.127 5.5242655242500005
6.1275 5.52506458152
6.128 5.52629227216
6.1285 5.52795917971
6.129 5.529980635849999
6.1295 5.53213967801
6.13 5.53416642592
6.1305 5.535806874620001
6.131 5.536870520390001
6.1315 5.5372621113700005
6.132 5.53700810641
6.1325 5.536214340910001
6.133 5.5350342762
6.1335 5.533579039450001
6.134 5.53190154836
6.1345 5.530022970009999
6.135 5.52798034679
6.1355 5.525842471710001
6.136 5.52366755424
6.1365 5.52150322031
6.137 5.519375928770001
6.1375 5.5173121384699995
6.138 5.51533830826
6.1385 5.513491480529999
6.139 5.511798114129999
6.1395 5.5103058349900005
6.14 5.50906226904
6.1405 5.50810975044
6.141 5.50752765574
6.1415 5.5074112368
6.142 5.507924538489999
6.1425 5.509300398690001
6.143 5.511803405899999
6.1435 5.5155605626
6.144 5.520291404979999
6.1445 5.525080456830001
6.145 5.52855714972
6.1455 5.5294514588500006
6.146 5.52726595784
6.1465 5.522535115459999
6.147 5.516438996420001
6.1475 5.510178832509999
6.1475 5.510178832509999
6.148 5.50456955631
6.1485 5.49996571641
6.149 5.496367312809999
6.1495 5.49358913356
6.15 5.491393049009999
6.1505 5.48960972252
6.151 5.488122735149999
6.1515 5.486863293890001
6.152 5.485804939890001
6.1525 5.484952964919999
6.153 5.4843179525200005
6.1535 5.483915778000001
6.154 5.48378348375
6.1545 5.483931653310001
6.155 5.48437616199
6.1555 5.48504292501
6.156 5.48572027157
6.1565 5.48606952839
6.157 5.48573085511
6.1575 5.484571957480001
6.158 5.48279392276
6.1585 5.48078834193
6.159 5.47889918004
6.1595 5.4773010655
6.16 5.4760204571600015
6.1605 5.47503089617
6.161 5.4742530059800005
6.1615 5.4736127018100005
6.162 5.47306235773
6.1625 5.472543764270001
6.163 5.47205162966
6.1635 5.471591245669999
6.164 5.471220821769999
6.1645 5.47103031805
6.165 5.47117848761
6.1655 5.471887584789999
6.166 5.47344865694
6.1665 5.476179210260001
6.167 5.480333249709999
6.1675 5.4859478176800005
6.168 5.4927583256700006
6.1685 5.50002921765
6.169 5.50653280298
6.1695 5.510898513230001
6.17 5.5122426228100005
6.1705 5.5106709671199985
6.171 5.50711489768
6.1715 5.502759770969999
6.172 5.498536938509999
6.1725 5.494986160840001
6.173 5.492361442920001
6.1735 5.490720994220001
6.174 5.4900013135
6.1745 5.490064814739999
6.175 5.490736869530001
6.1755 5.49185872477
6.176 5.493303377980001
6.1765 5.494970285529999
6.177 5.496774779100002
6.1775 5.49864806568
6.178 5.500521352260001
6.1785 5.502347012910001
6.179 5.504093297010001
6.1795 5.505739037480001
6.18 5.507273650779999
6.1805 5.508681261599999
6.181 5.509935411090001
6.1815 5.51098847332
6.182 5.5117928223599995
6.1825 5.51231141582
6.183 5.512554837239999
6.1835 5.5126130467099985
6.184 5.51262892202
6.1845 5.512766508040001
6.185 5.51326393442
6.1855 5.514401664969999
6.186 5.516486622349999
6.1865 5.51977810329
6.187 5.52432373372
6.1875 5.52988538399
6.188 5.535865084090001
6.1885 5.541373816660001
6.189 5.54541672894
6.1895 5.547247681360001
6.19 5.546681461969999
6.1905 5.54422608069
6.191 5.5408658067399985
6.1915 5.53767486943
6.192 5.5354047001
6.1925 5.534272261320001
6.193 5.534018256359999
6.1935 5.534214051849999
6.194 5.5345050992
6.1945 5.53467443584
6.195 5.534632101680001
6.1955 5.53438338849
6.196 5.533986505740001
6.1965 5.5335472888299995
6.197 5.533235074400001
6.1975 5.53338853573
6.198 5.5348384807099995
6.1985 5.54018846018
6.199 5.55806935101
6.1995 5.615077589220001
6.2 5.7673429791999995
6.2005 6.03412756375
6.201 6.28913796005
6.2015 6.43096268782
6.202 6.48611880653
6.2025 6.499342939759999
6.203 6.49236309513
6.2035 6.4692221849200005
6.204 6.422347686260001
6.2045 6.336700388810001
6.205 6.1995482939499995
6.2055 6.020744677420001
6.206 5.84167647239
6.2065 5.70393699106
6.207 5.61753826227
6.2075 5.569679494390001
6.208 5.54474996592
6.2085 5.53214496978
6.209 5.5259853495
6.2095 5.523270671490001
6.21 5.5224398636
6.2105 5.522588033159999
6.211 5.523043125379998
6.2115 5.5232971303400005
6.212 5.52309075131
6.2125 5.522397529439998
6.213 5.521344467209999
6.2135 5.519995065859999
6.214 5.518370492469999
6.2145 5.516486622349999
6.215 5.5143804978899995
6.2155 5.5121103285599995
6.216 5.50972903206
6.2165 5.507289526089999
6.217 5.50485531189
6.2175 5.50255339194
6.218 5.500590145269999
6.2185 5.49932012047
6.219 5.499462998260001
6.2195 5.502442264770001
6.22 5.51108372518
6.2205 5.53020818196
6.221 5.56555720556
6.2215 5.618543698570002
6.222 5.67899687905
6.2225 5.72637938763
6.223 5.74226528117
6.2235 5.721018824620001
6.224 5.67114389237
6.2245 5.61011920073
6.225 5.5552964635299995
6.2255 5.515830442869999
6.226 5.491678804589999
6.2265 5.47827475118
6.227 5.470982692119999
6.2275 5.466775734969999
6.228 5.464082224039999
6.2285 5.462177186840001
6.229 5.46075899248
6.2295 5.45970593025
6.23 5.458980957759999
6.2305 5.458578783239999
6.231 5.458562907929999
6.2315 5.45909208493
6.232 5.460489112210001
6.2325 5.46328845854
6.233 5.46824155526
6.2335 5.47596753946
6.234 5.4859954436099985
6.2345 5.4957164251
6.235 5.500844150229999
6.2355 5.498272350010001
6.236 5.48860428622
6.2365 5.475433070690001
6.237 5.4625634860500005
6.2375 5.452069906139999
6.238 5.444291004240001
6.2385 5.438724062200001
6.239 5.434749942930002
6.2395 5.431924137750001
6.24 5.429976766389999
6.2405 5.4287914099100005
6.241 5.4283363176899995
6.2415 5.428685574509999
6.242 5.42990797338
6.2425 5.432019389610001
6.243 5.434802860630001
6.2435 5.437729209440001
6.244 5.43990412691
6.2445 5.44022692488
6.245 5.437782127140001
6.2455 5.43240039705
6.246 5.42494958489
6.2465 5.41690609449
6.247 5.409545242419999
6.2475 5.4034755822300005
6.2475 5.4034755822300005
6.248 5.3986653633
6.2485 5.39483941359
6.249 5.391696102210001
6.2495 5.3890343418999995
6.25 5.3867588807999995
6.2505 5.3848273847499994
6.251 5.383250437289999
6.2515 5.3821021232
6.252 5.381588821509999
6.2525 5.382245000989999
6.253 5.385256018120001
6.2535 5.39277033152
6.254 5.40775133239
6.2545 5.43238981351
6.255 5.4653575406099995
6.2555 5.499801671539999
6.256 5.524037978140002
6.2565 5.5260382672
6.257 5.50194483839
6.2575 5.461018289209998
6.258 5.41887463293
6.2585 5.3860815342400015
6.259 5.36453873857
6.2595 5.351420440740001
6.26 5.343419284499999
6.2605 5.33827039229
6.261 5.33473019816
6.2615 5.332153106170002
6.262 5.3301898595
6.2625 5.328628787350001
6.263 5.3273323036999995
6.2635 5.3261945731500004
6.264 5.325152094460001
6.2645 5.324220742940001
6.265 5.323516937530001
6.2655 5.32329468319
6.266 5.3239984886
6.2665 5.326162822530001
6.267 5.33015810888
6.2675 5.33570388384
6.268 5.3414613296
6.2685 5.345223778070001
6.269 5.344953897799999
6.2695 5.339953175150002
6.27 5.33116883695
6.2705 5.32047946155
6.271 5.30979537792
6.2715 5.300413069709999
6.272 5.292819379759998
6.2725 5.28691376444
6.273 5.282336383389999
6.2735 5.278727396250001
6.274 5.2758592569100005
6.2745 5.273594379349999
6.275 5.271869262330001
6.2755 5.270593945760001
6.276 5.269657302470001
6.2765 5.268937621750001
6.277 5.268329068199999
6.2775 5.267720514650001
6.278 5.267000833930001
6.2785 5.266053607100001
6.279 5.264757123449999
6.2795 5.26300554758
6.28 5.26073537825
6.2805 5.257967782540001
6.281 5.25482447116
6.2815 5.251474780750001
6.282 5.2481092150299995
6.2825 5.2448706517899994
6.283 5.241870218200002
6.2835 5.23920845789
6.284 5.236948872099998
6.2845 5.235128503220001
6.285 5.23373147594
6.2855 5.2327154561
6.286 5.23208573547
6.2865 5.2318687728999995
6.287 5.23212277786
6.2875 5.232858333889999
6.288 5.23401193975
6.2885 5.235477760040001
6.289 5.237065291040001
6.2895 5.238536403099999
6.29 5.23962650772
6.2905 5.2401345176400005
6.291 5.240033974010001
6.2915 5.239425420459999
6.292 5.238446443010001
6.2925 5.2372187523700005
6.293 5.235789974469999
6.2935 5.234197151699999
6.294 5.23246145114
6.2945 5.230656957570001
6.295 5.2289106734700015
6.2955 5.227397227249999
6.296 5.22624362139
6.2965 5.225529232439999
6.297 5.22527522748
6.2975 5.225460439429999
6.298 5.226058409439999
6.2985 5.227021511580001
6.299 5.2283074116899995
6.2995 5.22984731676
6.3 5.231572433779999
6.3005 5.23340867797
6.301 5.23529254809
6.3015 5.237197585289999
6.302 5.239097330720001
6.3025 5.2409547419899996
6.303 5.242701026089999
6.3035 5.244198597
6.304 5.245299285160001
6.3045 5.245960756410001
6.305 5.246267679070001
6.3055 5.24637351447
6.306 5.24640526509
6.3065 5.24643172394
6.307 5.246495225180001
6.3075 5.24666985359
6.308 5.24705086103
6.3085 5.24775995821
6.309 5.248876521680001
6.3095 5.250405843209999
6.31 5.2523320474899995
6.3105 5.254644550980001
6.311 5.2573327701400006
6.3115 5.26041258028
6.312 5.2638681060899986
6.3125 5.267614679249999
6.313 5.271477671350001
6.3135 5.2751977856600005
6.314 5.27852630899
6.3145 5.281278029389999
6.315 5.283331236149999
6.3155 5.284580093870001
6.316 5.28499285193
6.3165 5.2846806375
6.317 5.283913330849999
6.3175 5.2829925628700005
6.318 5.2821405879
6.3185 5.28142619895
6.319 5.2808705631
6.3195 5.28046309681
6.32 5.2802355507
6.3205 5.28024084247
6.321 5.28053718159
6.3215 5.28116161045
6.322 5.28212471259
6.3225 5.2834106127
6.323 5.28498756016
6.3235 5.286797345499999
6.324 5.288781759249999
6.3245 5.29087730017
6.325 5.292999299939999
6.3255 5.29506309024
6.326 5.29699458629
6.3265 5.29872499508
6.327 5.3002384413
6.3275 5.30154550849
6.328 5.30263032134
6.3285 5.3034611292300005
6.329 5.303995598000001
6.3295 5.30421256057
6.33 5.30417551818
6.3305 5.304022056849999
6.331 5.30392680499
6.3315 5.304080266319999
6.332 5.3046200268599994
6.3325 5.305641338470001
6.333 5.3072077023899995
6.3335 5.30932441039
6.334 5.31194383654
6.3345 5.3149495619
6.335 5.31817224983
6.3355 5.32143727192
6.336 5.32460704215
6.3365 5.32757043335
6.337 5.3302427772
6.3375 5.33251294653
6.338 5.334290981250001
6.3385 5.335550422510001
6.339 5.33637064686
6.3395 5.336883948550001
6.34 5.33724378891
6.3405 5.337556003339999
6.341 5.337857634229999
6.3415 5.338138098039999
6.342 5.3383868112299995
6.3425 5.33859319026
6.343 5.338762526900001
6.3435 5.33892657177
6.344 5.339111783720001
6.3445 5.339360496910001
6.345 5.339730920809999
6.3455 5.34028655666
6.346 5.341090905700001
6.3465 5.342181010319998
6.347 5.34356216229
6.3475 5.3452079027599995
6.3475 5.3452079027599995
6.348 5.34705473049
6.3485 5.349039144240002
6.349 5.351092351000001
6.3495 5.353150849529999
6.35 5.35512467974
6.3505 5.356929173309999
6.351 5.3584743701500015
6.3515 5.3596650184
6.352 5.360464075670001
6.3525 5.360860958420001
6.353 5.360887417269999
6.3535 5.3606069534600005
6.354 5.36009365177
6.3545 5.35943747229
6.355 5.35872308334
6.3555 5.35805632032
6.356 5.35752185155
6.3565 5.35720434535
6.357 5.35717259473
6.3575 5.35745835031
6.358 5.35809336271
6.3585 5.3591199660900015
6.359 5.36062282877
6.3595 5.36263370137
6.36 5.365041456720001
6.3605 5.36753388039
6.361 5.369624129539999
6.3615 5.370835944870001
6.362 5.370962947350001
6.3625 5.37017976539
6.363 5.368925615899999
6.3635 5.367618548710001
6.364 5.366459651079999
6.3645 5.3654859654000004
6.365 5.364628698660002
6.3655 5.363813766080001
6.366 5.36297237465
6.3665 5.36206219021
6.367 5.36108321276
6.3675 5.36007248469
6.368 5.35909350724
6.3685 5.358241532270001
6.369 5.357638270490001
6.3695 5.35741601615
6.37 5.35775468943
6.3705 5.358881836440001
6.371 5.361109671610001
6.3715 5.364755701139999
6.372 5.3700210122900005
6.3725 5.376730976649999
6.373 5.38400186863
6.3735 5.39018794776
6.374 5.39344238631
6.3745 5.39282854099
6.375 5.38894967358
6.3755 5.3834250657
6.376 5.37789516605
6.3765 5.37335482739
6.377 5.37004217937
6.3775 5.367708508800001
6.378 5.3659622247
6.3785 5.3644964044100005
6.379 5.363104668900001
6.3795 5.36169705808
6.38 5.360241821329999
6.3805 5.358770709270002
6.381 5.357331347830001
6.3815 5.356013697100001
6.382 5.3549394677899995
6.3825 5.35424624592
6.383 5.354045158659999
6.3835 5.354383831939999
6.384 5.35520934806
6.3845 5.356357662150001
6.385 5.3575430186299995
6.3855 5.3584479113
6.386 5.3588395022799995
6.3865 5.358717791569998
6.387 5.358289158200001
6.3875 5.3577599812
6.388 5.357230804200001
6.3885 5.3567069189700005
6.389 5.3561724502
6.3895 5.355611522579999
6.39 5.355029427879999
6.3905 5.354447333179999
6.391 5.35392344795
6.3915 5.35353185697
6.392 5.353394270949999
6.3925 5.3536376923699995
6.393 5.354389123709999
6.3935 5.35575440037
6.394 5.35777056474
6.3945 5.36029473903
6.395 5.36297766642
6.3955 5.36532192053
6.396 5.36687240914
6.3965 5.36724812481
6.397 5.3661633119599985
6.3975 5.36361267882
6.398 5.36004073407
6.3985 5.356246534980001
6.399 5.35295505404
6.3995 5.35061079993
6.4 5.34936194221
6.4005 5.349134396100001
6.401 5.34972178257
6.4015 5.35088597197
6.402 5.352394126419999
6.4025 5.354098076359999
6.403 5.35588669462
6.4035 5.35773352235
6.404 5.3596332677800005
6.4045 5.361591222679999
6.405 5.36360738705
6.4055 5.3656447185
6.406 5.367660882870001
6.4065 5.369655880160001
6.407 5.37166675276
6.4075 5.37367233359
6.408 5.375476827160001
6.4085 5.376768019040001
6.409 5.377392447900001
6.4095 5.377461240910001
6.41 5.377291904270002
6.4105 5.37721781949
6.411 5.377461240910001
6.4115 5.378085669769999
6.412 5.3791122731500005
6.4125 5.38053046751
6.413 5.3823667117000005
6.4135 5.384615713950001
6.414 5.38728276603
6.4145 5.390357284400001
6.415 5.39381281021
6.4155 5.397585842219999
6.416 5.40158642034
6.4165 5.405698125630001
6.417 5.409926249860001
6.4175 5.41433429427
6.418 5.41885346585
6.4185 5.42312392424
6.419 5.426769953770001
6.4195 5.429701594350001
6.42 5.432114641469998
6.4205 5.434273683630001
6.421 5.43635864101
6.4215 5.438427723080001
6.422 5.440496805149999
6.4225 5.44255530368
6.423 5.444613802209999
6.4235 5.44667759251
6.424 5.4487572581200014
6.4245 5.450879257889999
6.425 5.453101801289999
6.4255 5.455504264869998
6.426 5.45815014987
6.4265 5.4610553316
6.427 5.464119266430001
6.4275 5.467093241170001
6.428 5.469670333160001
6.4285 5.4716917892999986
6.429 5.473247569680001
6.4295 5.474570512179999
6.43 5.4758881629100005
6.4305 5.47732752435
6.431 5.47895738951
6.4315 5.48080950901
6.432 5.482973842940001
6.4325 5.485603852630001
6.433 5.488831832330001
6.4335 5.4927636174400005
6.434 5.497542085749999
6.4345 5.503384199830001
6.435 5.510623341189999
6.4355 5.519677559660001
6.436 5.5307585260400005
6.4365 5.5434323151900005
6.437 5.55653473771
6.4375 5.568880437120002
6.438 5.580051363589999
6.4385 5.589698260300001
6.439 5.596286513949999
6.4395 5.59776291778
6.44 5.593682963110001
6.4405 5.585882894130001
6.441 5.57723085018
6.4415 5.570012875899999
6.442 5.5651867816600005
6.4425 5.56263614852
6.443 5.561810632399999
6.4435 5.562196931610001
6.444 5.563461664639999
6.4445 5.565430203079999
6.445 5.568039045690001
6.4455 5.571288192470001
6.446 5.575198810500001
6.4465 5.579765608010001
6.447 5.584956834379999
6.4475 5.590719571909999
6.4475 5.590719571909999
6.448 5.59710144653
6.4485 5.60429825373
6.449 5.612574582009999
6.4495 5.621941014910001
6.45 5.63176254003
6.4505 5.64087496797
6.451 5.64812469287
6.4515 5.65297724596
6.452 5.655676048659999
6.4525 5.65709953479
6.453 5.65845422791
6.4535 5.660994277509999
6.454 5.665815079979999
6.4545 5.67397498932
6.455 5.68679165626
6.4555 5.706307704019999
6.456 5.73603686788
6.4565 5.78194297263
6.457 5.851900172030001
6.4575 5.94979262526
6.458 6.065222004269999
6.4585 6.1735815785599994
6.459 6.252296657309999
6.4595 6.29167271788
6.46 6.2904344437
6.4605 6.2495555204499995
6.461 6.174306551050001
6.4615 6.081118481349999
6.462 5.994370495740001
6.4625 5.93093275698
6.463 5.894070287160001
6.4635 5.88056569012
6.464 5.887206861470001
6.4645 5.9126708587099985
6.465 5.957338689280001
6.4655 6.022972512590001
6.466 6.11250396922
6.4665 6.227965098849999
6.467 6.36212734366
6.4675 6.48817730506
6.468 6.575729639709999
6.4685 6.621487574900001
6.469 6.64078136832
6.4695 6.64569213088
6.47 6.639320839800001
6.4705 6.615581959580001
6.471 6.5560918812399995
6.4715 6.43099973021
6.472 6.235706958359999
6.4725 6.041498999360001
6.473 5.91861351642
6.4735 5.86074801147
6.474 5.837548891790001
6.4745 5.83026741627
6.475 5.830637840170001
6.4755 5.835289305999999
6.476 5.8429570807300015
6.4765 5.85334482524
6.477 5.866770045729999
6.4775 5.88412705133
6.478 5.90750079942
6.4785 5.94135225211
6.479 5.99227495482
6.4795 6.062602578120001
6.48 6.14033867942
6.4805 6.202596353470001
6.481 6.23221439016
6.4815 6.2241814833
6.482 6.18185790684
6.4825 6.115853659630001
6.483 6.04425601153
6.4835 5.985527948070001
6.484 5.947998715230001
6.4845 5.929085929249999
6.485 5.92254530153
6.4855 5.923619530840001
6.486 5.930049031389999
6.4865 5.94166975831
6.487 5.960048075519999
6.4875 5.98867655122
6.488 6.033788890469999
6.4885 6.10500023936
6.489 6.21175111557
6.4895 6.3489296692799995
6.49 6.480356069
6.4905 6.558388509419999
6.491 6.57027911661
6.4915 6.53686688083
6.492 6.47546647352
6.4925 6.38651711159
6.493 6.268785812629999
6.4935 6.143196235219999
6.494 6.047563367780001
6.4945 5.99657716383
6.495 5.97676477695
6.4955 5.97183284731
6.496 5.97283828361
6.4965 5.9760927221600015
6.497 5.98019913568
6.4975 5.984670681329999
6.498 5.98937506486
6.4985 5.994418121670001
6.499 6.00012264973
6.4995 6.007012534269999
6.5 6.01565399468
6.5005 6.026152866360001
6.501 6.03772067558
6.5015 6.048976270369999
6.502 6.059067675759999
6.5025 6.06822243786
6.503 6.07678452172
6.5035 6.083970745380001
6.504 6.0881353683700015
6.5045 6.088272954389999
6.505 6.0849126804399996
6.5055 6.0797320376099995
6.506 6.074567270089999
6.5065 6.070841864009998
6.507 6.069603589830002
6.5075 6.071984886329999
6.508 6.08001779319
6.5085 6.097956893489999
6.509 6.134406605249999
6.5095 6.204152133850001
6.51 6.32149184183
6.5105 6.47279942144
6.511 6.60173339749
6.5115 6.668235071079999
6.512 6.686983812190001
6.5125 6.68649167758
6.513 6.681776710510001
6.5135 6.6771040776
6.514 6.6724896541600005
6.5145 6.66643586928
6.515 6.65599520707
6.5155 6.63491279539
6.516 6.589885124459999
6.5165 6.499697488349999
6.517 6.3588570298
6.5175 6.217206930440001
6.518 6.129146585870001
6.5185 6.09038437062
6.519 6.076546392069999
6.5195 6.0730485321000005
6.52 6.073884631760001
6.5205 6.07664164393
6.521 6.08001779319
6.5215 6.083028810320001
6.522 6.084902096900001
6.5225 6.0851666854
6.523 6.083647947409999
6.5235 6.080457010099999
6.524 6.0760119233
6.5245 6.070979450029999
6.525 6.066084562780001
6.5255 6.061867022090001
6.526 6.05850145637
6.5265 6.05589790553
6.527 6.053834115230001
6.5275 6.05210899821
6.528 6.050611427300001
6.5285 6.049309651880001
6.529 6.048246006109999
6.5295 6.04752632539
6.53 6.047399322909999
6.5305 6.0483624250500005
6.531 6.051495152889999
6.5315 6.059274054790001
6.532 6.07702265137
6.5325 6.1146153854500005
6.533 6.1846096272399995
6.5335 6.2901169375
6.534 6.40564686014
6.5345 6.47847749065
6.535 6.4669361402800005
6.5355 6.378140239680001
6.536 6.26050419258
6.5365 6.16145284172
6.537 6.09885120262
6.5375 6.066539655000001
6.538 6.05203491343
6.5385 6.04613988165
6.539 6.043986131260001
6.5395 6.043377577709999
6.54 6.0433564106299995
6.5405 6.0434992884200005
6.541 6.04359983205
6.5415 6.043525747269999
6.542 6.043229408149998
6.5425 6.0427055229199995
6.543 6.0420599269799995
6.5435 6.04160483476
6.544 6.0420652187499995
6.5445 6.044975692250001
6.545 6.053188519290001
6.5455 6.071000617110001
6.546 6.10261365109
6.5465 6.1475566537
6.547 6.19490741166
6.5475 6.22378460055
6.5475 6.22378460055
6.548 6.216217369450001
6.5485 6.173391074839999
6.549 6.11634579424
6.5495 6.06797901644
6.55 6.0375195883199995
6.5505 6.021935325670001
6.551 6.0149713563499985
6.5515 6.01217201002
6.552 6.011298867969999
6.5525 6.0113517856700005
6.553 6.011859795590001
6.5535 6.012563601000001
6.554 6.0133097405700005
6.5545 6.0139923789
6.555 6.014622099529999
6.5555 6.015378822640002
6.556 6.0169028524
6.5565 6.021003974150001
6.557 6.03253474098
6.5575 6.063216423440001
6.558 6.13578775722
6.5585 6.27797761712
6.559 6.49075968882
6.5595 6.71418350999
6.56 6.854579459860001
6.5605 6.854023824009999
6.561 6.71929006804
6.5615 6.5086511631900015
6.562 6.300599933869999
6.5625 6.148927222130001
6.563 6.06082983517
6.5635 6.016416009560001
6.564 5.99490496451
6.5645 5.98380283105
6.565 5.9772674951
6.5655 5.9728912013099995
6.566 5.969700264000001
6.5665 5.967308383960002
6.567 5.965519765700001
6.5675 5.964233865590001
6.568 5.96338189062
6.5685 5.962937381940001
6.569 5.962905631320001
6.5695 5.9632919305300005
6.57 5.96401690302
6.5705 5.964778917900001
6.571 5.96500646401
6.5715 5.96406452895
6.572 5.9616726489100005
6.5725 5.95816949717
6.573 5.95421654498
6.5735 5.95037471996
6.574 5.9469191941499995
6.5745 5.94392405233
6.575 5.941389294500001
6.5755 5.939293753579999
6.576 5.937605678950001
6.5765 5.936298611759999
6.577 5.935361968469999
6.5775 5.93484866678
6.578 5.934980961030001
6.5785 5.93618219282
6.579 5.9392620029600005
6.5795 5.94558566811
6.58 5.957116434939999
6.5805 5.975902218440001
6.581 6.002535696850001
6.5815 6.034312775700001
6.582 6.0649362486900005
6.5825 6.086891802420001
6.583 6.094765956179999
6.5835 6.086976470739999
6.584 6.06535959029
6.5845 6.03423339915
6.585 5.999614639809999
6.5855 5.96757297246
6.586 5.942098391679999
6.5865 5.92406403952
6.587 5.91209934755
6.5875 5.904140525470001
6.588 5.8984730398
6.5885 5.8939856188399995
6.589 5.890085584350001
6.5895 5.88650305606
6.59 5.88314807388
6.5905 5.880036513119999
6.591 5.8772371667900005
6.5915 5.874877037369999
6.592 5.8731519203500016
6.5925 5.872299945379999
6.593 5.872643910429999
6.5935 5.874517197009999
6.594 5.878083849989999
6.5945 5.88315336565
6.595 5.88908543982
6.5955 5.894795259649999
6.596 5.898981049720001
6.5965 5.900462745320001
6.597 5.898631792900001
6.5975 5.8938109904300005
6.598 5.887164527310001
6.5985 5.880105306130001
6.599 5.873644054960001
6.5995 5.86816707301
6.6 5.86362144258
6.6005 5.85980078464
6.601 5.8564616777700005
6.6015 5.853397742940001
6.602 5.8504713941299995
6.6025 5.847608546559999
6.603 5.844782741379999
6.6035 5.84200456213
6.604 5.83931634297
6.6045 5.83676570983
6.605 5.83442145572
6.6055 5.832394707810001
6.606 5.8308018850400005
6.6065 5.829727655729999
6.607 5.829066184480001
6.6075 5.828462922700001
6.608 5.827420444010001
6.6085 5.825547157430001
6.609 5.82280602057
6.6095 5.81953570671
6.61 5.81626539285
6.6105 5.813471338290001
6.611 5.81142871507
6.6115 5.81019573266
6.612 5.80971418159
6.6125 5.80986235115
6.613 5.81051323886
6.6135 5.811561009319999
6.614 5.812889243589999
6.6145 5.8144344404299995
6.615 5.81622305869
6.6155 5.818419143239999
6.616 5.821324324970001
6.6165 5.825213775919999
6.617 5.829992244230001
6.6175 5.834865964400001
6.618 5.8382685725100005
6.6185 5.838559619860001
6.619 5.83519405414
6.6195 5.8292566882
6.62 5.82275310287
6.6205 5.817329038620001
6.621 5.81360892431
6.6215 5.81145517392
6.622 5.81046032116
6.6225 5.810248650360001
6.623 5.810571448329999
6.6235 5.811269961969999
6.624 5.812238355880001
6.6245 5.81342371236
6.625 5.814815447870001
6.6255 5.816503522500001
6.626 5.818768400059999
6.6265 5.8223615118900005
6.627 5.829124393950001
6.6275 5.8432798787
6.628 5.873564678410001
6.6285 5.93484866678
6.629 6.04495452517
6.6295 6.212650716470001
6.63 6.42416276337
6.6305 6.640199273620001
6.631 6.795867271709999
6.6315 6.81160499569
6.632 6.64893069412
6.6325 6.372012370019999
6.633 6.11277384949
6.6335 5.95108381714
6.634 5.87604122677
6.6345 5.847264581509999
6.635 5.8374906823199995
6.6355 5.834659585369999
6.636 5.834347370939999
6.6365 5.8350194257300005
6.637 5.83614657274
6.6375 5.837538308249999
6.638 5.839125839249999
6.6385 5.84090387397
6.639 5.8429570807300015
6.6395 5.84549183856
6.64 5.84903203269
6.6405 5.854731268980001
6.641 5.86474858959
6.6415 5.8818039643
6.642 5.906389527720001
6.6425 5.932425036119999
6.643 5.948284470810001
6.6435 5.9462683064399995
6.644 5.929466936690001
6.6445 5.90747963234
6.645 5.888238756619999
6.6455 5.87467595011
6.646 5.86625674404
6.6465 5.86135127325
6.647 5.85854134338
6.6475 5.856969687690001
6.6475 5.856969687690001
6.648 5.85622883989
6.6485 5.856313508210001
6.649 5.85758882478
6.6495 5.86103905882
6.65 5.8688020854100005
6.6505 5.885222447720001
6.651 5.917994379330001
6.6515 5.9777649214799995
6.652 6.072625190499999
6.6525 6.19710878798
6.653 6.325264873840001
6.6535 6.417839098220001
6.654 6.439535355220001
6.6545 6.37736234949
6.655 6.2531380487399995
6.6555 6.114848223330001
6.656 6.004514818830001
6.6565 5.93577472653
6.657 5.900531538330001
6.6575 5.885233031259999
6.658 5.87967138099
6.6585 5.878210852469999
6.659 5.87829022902
6.6595 5.8788670319500005
6.66 5.87953908674
6.6605 5.88017939091
6.661 5.880766777380001
6.6615 5.881338288539999
6.662 5.882005051560001
6.6625 5.882994612550001
6.663 5.88479381435
6.6635 5.888503345120001
6.664 5.89655212729
6.6645 5.91403613537
6.665 5.950364136419998
6.6655 6.0194640690800005
6.666 6.13418435091
6.6665 6.292148977180001
6.667 6.465211023260001
6.6675 6.615470832410002
6.668 6.7271642218
6.6685 6.810705394789999
6.669 6.87944548709
6.6695 6.93794071267
6.67 6.986455660029999
6.6705 7.0256094662600015
6.671 7.0569737870500004
6.6715 7.08242720075
6.672 7.10382711863
6.6725 7.12296215895
6.673 7.141705608289999
6.6735 7.16221121704
6.674 7.187008451260001
6.6745 7.2188225725
6.675 7.259791455839999
6.6755 7.309851600039999
6.676 7.3648754245
6.6765 7.416316720669999
6.677 7.4533061929699995
6.6775 7.464429493510001
6.678 7.43380072875
6.6785 7.32826695964
6.679 7.08924829228
6.6795 6.69598511296
6.68 6.29786938055
6.6805 6.06466636842
6.681 5.97374317628
6.6815 5.94558566811
6.682 5.938526446929999
6.6825 5.93802902055
6.683 5.939584800929999
6.6835 5.941754426629999
6.684 5.944035179499999
6.6845 5.94621538874
6.685 5.948194510720001
6.6855 5.949951378360001
6.686 5.951554784669999
6.6865 5.9532269839900005
6.687 5.9555024450900005
6.6875 5.95952948206
6.688 5.967467137060001
6.6885 5.982728601739999
6.689 6.00944674847
6.6895 6.051188230230001
6.69 6.109985086700001
6.6905 6.18450908361
6.691 6.264541813089999
6.6915 6.3295776663900005
6.692 6.36047101965
6.6925 6.350612452139999
6.693 6.30688655663
6.6935 6.2454808575500005
6.694 6.184948300519999
6.6945 6.13841247514
6.695 6.11074710158
6.6955 6.101899262140001
6.696 6.111614951860001
6.6965 6.1425347639700005
6.697 6.20136337106
6.6975 6.29785879701
6.698 6.439223140790001
6.6985 6.617830961829999
6.699 6.801084956929999
6.6995 6.945158686950001
6.7 7.02659373548
6.7005 7.049041423819999
6.701 7.02236031948
6.7015 6.94596303599
6.702 6.808779190509999
6.7025 6.60887728699
6.703 6.385744513170001
6.7035 6.207046732039999
6.704 6.1019521798400005
6.7045 6.0518020755499995
6.705 6.03027515519
6.7055 6.02152256761
6.706 6.0182787126
6.7065 6.017437321169999
6.707 6.01763840843
6.7075 6.01825754552
6.708 6.019019560399999
6.7085 6.01980803413
6.709 6.02060179963
6.7095 6.021384981590001
6.71 6.0221417047
6.7105 6.0228296348
6.711 6.02342760481
6.7115 6.023903864109999
6.712 6.024242537389999
6.7125 6.02442245757
6.713 6.02442774934
6.7135 6.024321913940001
6.714 6.024279579780001
6.7145 6.024560043589999
6.715 6.0254755198
6.7155 6.0272535545200006
6.716 6.029841230050001
6.7165 6.03287870603
6.717 6.035916182009999
6.7175 6.03874198719
6.718 6.041504291130001
6.7185 6.04448884941
6.719 6.047917916370001
6.7195 6.051918494489999
6.72 6.0568186735100005
6.7205 6.0634810119399996
6.721 6.073672960959999
6.7215 6.09028911876
6.722 6.11729831284
6.7225 6.159050378140001
6.723 6.219032591090001
6.7235 6.29855731065
6.724 6.396767270080001
6.7245 6.512704659009999
6.725 6.648073427379999
6.7255 6.80693765455
6.726 6.98946138539
6.7265 7.182288192420001
6.727 7.355329071419999
6.7275 7.471208250880001
6.728 7.50094270651
6.7285 7.43433519752
6.729 7.28149300461
6.7295 7.06812354644
6.73 6.827961856760001
6.7305 6.59494405658
6.731 6.396211634229998
6.7315 6.24684613421
6.732 6.14789003521
6.7325 6.089569438040001
6.733 6.058353286809999
6.7335 6.042779607699999
6.734 6.03544521448
6.7345 6.03229661133
6.735 6.031322925650001
6.7355 6.03155576353
6.736 6.0325135739
6.7365 6.0339370600299995
6.737 6.035683344129999
6.7375 6.037667757879999
6.738 6.039863842430001
6.7385 6.04227688955
6.739 6.044928066320002
6.7395 6.04781737274
6.74 6.050934225270001
6.7405 6.0542204144400005
6.741 6.05753835423
6.7415 6.060628747910001
6.742 6.063269341140001
6.7425 6.065528926929999
6.743 6.067862597499999
6.7435 6.07087361463
6.744 6.07502765408
6.7445 6.08060517966
6.745 6.087860196329999
6.7455 6.097311297549999
6.746 6.10986337599
6.7465 6.126849957689999
6.747 6.149948533739999
6.7475 6.180836595229999
6.7475 6.180836595229999
6.748 6.220392575980001
6.7485 6.267547538450001
6.749 6.3190100017
6.7495 6.37087993124
6.75 6.421707382090001
6.7505 6.474185865180002
6.751 6.533681235290001
6.7515 6.603871272569999
6.752 6.68266572787
6.7525 6.762412701770001
6.753 6.83434373138
6.7535 6.89271724625
6.754 6.9356917104199995
6.7545 6.9639497622199995
6.755 6.97906305734
6.7555 6.98242862306
6.756 6.97488785081
6.7565 6.956864082189999
6.757 6.928653656319999
6.7575 6.8901930719600015
6.758 6.839270369249999
6.7585 6.768572322050001
6.759 6.66680100141
6.7595 6.529839410269999
6.76 6.37442012537
6.7605 6.233061073359999
6.761 6.129935059599998
6.7615 6.0670635402299995
6.762 6.03280462125
6.7625 6.01474910201
6.763 6.0048587838800005
6.7635 5.998926709709999
6.764 5.994963173980001
6.7645 5.99202624163
6.765 5.98969786283
6.7655 5.987766366780002
6.766 5.9861576687
6.7665 5.984887643900001
6.767 5.98411504548
6.7675 5.9842632150399995
6.768 5.98618941932
6.7685 5.99137535392
6.769 6.0013979663
6.7695 6.0160561692
6.77 6.031100671309999
6.7705 6.03966275517
6.771 6.03799055585
6.7715 6.0284177439199995
6.772 6.0160561692
6.7725 6.004784699099999
6.773 5.9965930391399995
6.7735 5.992433707920001
6.774 5.993089887400001
6.7745 5.999884520080001
6.775 6.015474074500001
6.7755 6.044970400480001
6.776 6.097628803750001
6.7765 6.188493786420001
6.777 6.33624000482
6.7775 6.548656944389999
6.778 6.79723254837
6.7785 7.0207727884799995
6.779 7.17559410337
6.7795 7.26038413408
6.78 7.294262045619999
6.7805 7.2967597610600015
6.781 7.282546066839999
6.7815 7.261087939489999
6.782 7.23754485476
6.7825 7.21427694207
6.783 7.1920515080700005
6.7835 7.170514004169999
6.784 7.1483996973399995
6.7845 7.123808842150001
6.785 7.094540062280001
6.7855 7.058503108580001
6.786 7.01425332784
6.7865 6.961695468200001
6.787 6.902554646680001
6.7875 6.839963591119999
6.788 6.776943902189999
6.7885 6.7143898890200004
6.789 6.649703292540001
6.7895 6.576957330349999
6.79 6.4893467862300005
6.7905 6.3838341842
6.791 6.26575362842
6.7915 6.1487208431
6.792 6.048150754250002
6.7925 5.97352621371
6.793 5.925286438389999
6.7935 5.89751522943
6.794 5.88278294175
6.7945 5.875221002419999
6.795 5.8712151325300015
6.7955 5.86884971134
6.796 5.86719338733
6.7965 5.865791068279999
6.797 5.864457542240001
6.7975 5.86309226558
6.798 5.86170053007
6.7985 5.8603564204900005
6.799 5.859361567730001
6.7995 5.859679073929999
6.8 5.8646586295
6.8005 5.887508492360001
6.801 5.98251693094
6.8015 6.3071776039800005
6.802 6.8388946535800015
6.8025 7.1069704300100005
6.803 7.150606365430002
6.8035 7.1420389898000005
6.804 7.128910108430001
6.8045 7.118633491090001
6.805 7.11133084849
6.8055 7.106234873979999
6.806 7.102699971620001
6.8065 7.10027634096
6.807 7.098657059340002
6.8075 7.09767279012
6.808 7.097207114359999
6.8085 7.097191239050001
6.809 7.09757224649
6.8095 7.09830251075
6.81 7.099355572980001
6.8105 7.100710266100001
6.811 7.102377173649999
6.8115 7.10441979687
6.812 7.10702334771
6.8125 7.11063762662
6.813 7.116262778129999
6.8135 7.1263118493599995
6.814 7.146923293509999
6.8145 7.193644330839999
6.815 7.300278788110002
6.8155 7.51005513445
6.816 7.7726486371600005
6.8165 7.7301133899000005
6.817 7.067361531559999
6.8175 6.3575023366800005
6.818 6.015495241580001
6.8185 5.897599897750001
6.819 5.859652615080001
6.8195 5.846645444420001
6.82 5.84162355469
6.8205 5.839443345450001
6.821 5.838474951539999
6.8215 5.838194487730001
6.822 5.838506702160001
6.8225 5.83959680678
6.823 5.842068063370001
6.8235 5.847597963019999
6.824 5.86047283943
6.8245 5.889445280180001
6.825 5.94449027172
6.8255 6.019342358369999
6.826 6.07476306558
6.8265 6.067433964130001
6.827 6.004414275200001
6.8275 5.93381677163
6.828 5.887603744220001
6.8285 5.865436519689999
6.829 5.85629234113
6.8295 5.85262514452
6.83 5.851191074849999
6.8305 5.850831234489999
6.831 5.851222825470001
6.8315 5.852455807880001
6.832 5.855091109340001
6.8325 5.86052046536
6.833 5.872014189800001
6.8335 5.89739351872
6.834 5.9548409738400006
6.8345 6.081435987550001
6.835 6.3256829236700005
6.8355 6.676977075119999
6.836 7.001965837899999
6.8365 7.189003448550001
6.837 7.2584843886499995
6.8375 7.270210950969999
6.838 7.260161879740001
6.8385 7.24242915847
6.839 7.220907529879999
6.8395 7.1949619815700006
6.84 7.160824773299999
6.8405 7.112759626389999
6.841 7.046464331830001
6.8415 6.964769986569999
6.842 6.88072609543
6.8425 6.812975564120001
6.843 6.77707619644
6.8435 6.780621682339999
6.844 6.8221832439200005
6.8445 6.8900607777100005
6.845 6.963039577780001
6.8455 7.020047815990002
6.846 7.052819747599998
6.8465 7.066303177560001
6.847 7.069277152300001
6.8475 7.06805475343
6.8475 7.06805475343
6.848 7.06582691826
6.8485 7.0638795469
6.849 7.06259364679
6.8495 7.06196921793
6.85 7.06187396607
6.8505 7.062101512179999
6.851 7.062450768999999
6.8515 7.062725941040001
6.852 7.062784150510001
6.8525 7.06259893856
6.853 7.06227084882
6.8535 7.062048594479999
6.854 7.06225497351
6.8545 7.06318103326
6.855 7.065001402140001
6.8555 7.0676843295300005
6.856 7.0710234364
6.8565 7.074680049470001
6.857 7.078331370769999
6.8575 7.081834522510001
6.858 7.08525300593
6.8585 7.0888196589099985
6.859 7.09283611234
6.8595 7.097551079409999
6.86 7.103075687289999
6.8605 7.109187681640001
6.861 7.11486575085
6.8615 7.11708829425
6.862 7.10776948728
6.8625 7.067329780940001
6.863 6.95771605716
6.8635 6.74203938727
6.864 6.45856456014
6.8645 6.21895321454
6.865 6.0749959034600005
6.8655 6.002789701809999
6.866 5.9688165384100005
6.8665 5.953216400450001
6.867 5.946644022110001
6.8675 5.945098825269999
6.868 5.947040904860001
6.8685 5.9520627945900015
6.869 5.960286205169999
6.8695 5.97190164032
6.87 5.9867185963199985
6.8705 6.003514674300001
6.871 6.0194746526200005
6.8715 6.030804332189999
6.872 6.035138291820002
6.8725 6.0338365164
6.873 6.031397010429999
6.8735 6.032698785849999
6.874 6.04135612157
6.8745 6.060041361440001
6.875 6.0915697271
6.8755 6.1397989188799995
6.876 6.210089499789999
6.8765 6.30914614242
6.877 6.4429009209400006
6.8775 6.6103325237399995
6.878 6.794576079829999
6.8785 6.962727363349999
6.879 7.084898457339999
6.8795 7.15417301841
6.88 7.183251294560001
6.8805 7.18896111439
6.881 7.183833389260001
6.8815 7.17531893133
6.882 7.167259565619999
6.8825 7.161094653570001
6.883 7.156967072970001
6.8835 7.15446406576
6.884 7.15314641503
6.8845 7.152686031039999
6.885 7.15286065945
6.8855 7.15350096362
6.886 7.15448523284
6.8865 7.1556811728600005
6.887 7.156998823589999
6.8875 7.15837997556
6.888 7.159808753460001
6.8885 7.16136982561
6.889 7.16323782042
6.8895 7.165709077010001
6.89 7.169196353439999
6.8905 7.174096532460001
6.891 7.180600117790001
6.8915 7.18822555836
6.892 7.19508898405
6.8925 7.1967558916
6.893 7.185547922739999
6.8935 7.1531305397199985
6.894 7.098069672870001
6.8945 7.032123635130001
6.895 6.9761155414500005
6.8955 6.9498101527800005
6.896 6.9658971335799995
6.8965 7.026366189370001
6.897 7.115680683429999
6.8975 7.196898769390001
6.898 7.2330574338
6.8985 7.22270143991
6.899 7.193273906940001
6.8995 7.16676213924
6.9 7.14935750771
6.9005 7.139340187100001
6.901 7.13374149444
6.9015 7.13046588881
6.902 7.128343889039999
6.9025 7.12679340043
6.903 7.12553395917
6.9035 7.124427979239999
6.904 7.123411959399999
6.9045 7.122443565490001
6.905 7.121559839900001
6.9055 7.120893076879999
6.906 7.120813700330001
6.9065 7.1223006877
6.907 7.127645375399999
6.9075 7.141578605810001
6.908 7.171117265950001
6.9085 7.2199867619
6.909 7.27656636674
6.9095 7.309581719770001
6.91 7.289097278099999
6.9105 7.214679116590001
6.911 7.116305112290001
6.9115 7.030223889699999
6.912 6.9772744390799994
6.9125 6.959203044529999
6.913 6.96717774192
6.9135 6.990059355400001
6.914 7.01804752693
6.9145 7.043860780989999
6.915 7.063360953440001
6.9155 7.07548439851
6.916 7.081315929049999
6.9165 7.082776457570001
6.917 7.081665185869999
6.9175 7.079268014059999
6.918 7.076346957019999
6.9185 7.07328302219
6.919 7.070234962669999
6.9195 7.067260987929999
6.92 7.0644245992100005
6.9205 7.0618422154500005
6.921 7.05963554736
6.9215 7.057894555030001
6.922 7.056635113769999
6.9225 7.05582018119
6.923 7.05537038074
6.9235 7.055222211180001
6.924 7.055328046580001
6.9245 7.0556984704799985
6.925 7.05638640058
6.9255 7.057550589980001
6.926 7.059460918949999
6.9265 7.06259364679
6.927 7.067652578909999
6.9275 7.075426189040001
6.928 7.086120856209999
6.9285 7.096910775239999
6.929 7.09574129407
6.9295 7.051734934750001
6.93 6.92291208587
6.9305 6.71277589917
6.931 6.4953370698700015
6.9315 6.330122718700001
6.932 6.22183722919
6.9325 6.153779775220001
6.933 6.110932313530001
6.9335 6.0837696581200005
6.934 6.0667407422599995
6.9345 6.05659641917
6.935 6.05143694342
6.9355 6.050267462249999
6.936 6.052807511849999
6.9365 6.059358723109999
6.937 6.070746612150001
6.9375 6.0883047050100005
6.938 6.113906288270001
6.9385 6.14972098763
6.939 6.19721991515
6.9395 6.255466427539999
6.94 6.319692640030001
6.9405 6.38130471814
6.941 6.4294598251399995
6.9415 6.453537378640001
6.942 6.44593310515
6.9425 6.405244685619999
6.943 6.338552508309999
6.9435 6.26018139461
6.944 6.185985487439999
6.9445 6.126818207070001
6.945 6.085965742669999
6.9455 6.060988588270001
6.946 6.0472458615799995
6.9465 6.040456520670001
6.947 6.0376571743400005
6.9475 6.03703803725
6.9475 6.03703803725
6.948 6.037598964870001
6.9485 6.03877902958
6.949 6.04031893465
6.9495 6.042134011759999
6.95 6.04429834569
6.9505 6.046986564849999
6.951 6.05047384128
6.9515 6.055104140030001
6.952 6.061237301459999
6.9525 6.069095579909999
6.953 6.078440845729999
6.9535 6.0880242411999985
6.954 6.095464469819999
6.9545 6.09841727748
6.955 6.096411696649999
6.9555 6.091183427889999
6.956 6.0850555582300005
6.9565 6.07956799274
6.957 6.075276367270001
6.9575 6.0722018489
6.958 6.070079849129999
6.9585 6.06856111114
6.959 6.06735458758
6.9595 6.06625389942
6.96 6.065132044179999
6.9605 6.06397843832
6.961 6.062888333699999
6.9615 6.06203106696
6.962 6.06152834881
6.9625 6.06145426403
6.963 6.06178764554
6.9635 6.06244382502
6.964 6.063221715209999
6.9645 6.063877894689999
6.965 6.064211276200001
6.9655 6.064163650269999
6.966 6.06377205929
6.9665 6.06308412919
6.967 6.06213161059
6.9675 6.06088275287
6.968 6.059326972490001
6.9685 6.05752247892
6.969 6.055596274639998
6.9695 6.05367007036
6.97 6.051823242629999
6.9705 6.05007166676
6.971 6.04839946744
6.9715 6.04676431051
6.972 6.045107986499999
6.9725 6.0433669941699995
6.973 6.041472540509999
6.9735 6.03937170782
6.974 6.03704862079
6.9745 6.03454032181
6.975 6.03191560389
6.9755 6.02931205305
6.976 6.026925464780001
6.9765 6.02503101112
6.977 6.023983240660001
6.9775 6.0242002032299995
6.978 6.0260046968
6.9785 6.029444347300001
6.979 6.03413814729
6.9795 6.039149453479999
6.98 6.0429912785000015
6.9805 6.043980839490001
6.981 6.041096824839999
6.9815 6.0345773642
6.982 6.02577715069
6.9825 6.016431884870001
6.983 6.0079703446399995
6.9835 6.001159836649999
6.984 5.99612207161
6.9845 5.99255541863
6.985 5.99004182788
6.9855 5.988189708379999
6.986 5.98670272101
6.9865 5.98540623736
6.987 5.98421029734
6.9875 5.9830990256400005
6.988 5.982146507039999
6.9885 5.98151149464
6.989 5.9814797440200005
6.9895 5.9825063474
6.99 5.985247484259999
6.9905 5.990475753019999
6.991 5.9988367496200015
6.9915 6.01049451893
6.992 6.024925175720001
6.9925 6.0409433635099985
6.993 6.0568133817400005
6.9935 6.07025976931
6.994 6.07862605768
6.9945 6.07969499522
6.995 6.073006197940001
6.9955 6.060612872599999
6.996 6.046102839259999
6.9965 6.03282049656
6.997 6.02284551011
6.9975 6.016849934699999
6.998 6.014510972359999
6.9985 6.015082483520001
6.999 6.017813036840001
6.9995 6.022019993989999
7.0 6.026856671770001
7.0005 6.03127529972
7.001 6.034365693400001
7.0015 6.035947932630001
7.002 6.036672905119999
7.0025 6.037535463630001
7.003 6.03929233127
7.0035 6.04192763273
7.004 6.04455764242
7.0045 6.04580120837
7.005 6.044674061360001
7.0055 6.04127145325
7.006 6.03669936397
7.0065 6.032354820799999
7.007 6.02924855181
7.0075 6.027745689130001
7.008 6.02770864674
7.0085 6.028793459590001
7.009 6.0306614544
7.0095 6.033100960369999
7.01 6.03610668573
7.0105 6.04007022146
7.011 6.046293342979999
7.0115 6.058723710709999
7.012 6.089558854499999
7.0125 6.17514265071
7.013 6.392158138410001
7.0135 6.74891868827
7.014 7.03560032802
7.0145 7.15937482832
7.015 7.199465277839999
7.0155 7.211826852559999
7.016 7.21576922121
7.0165 7.216949285920001
7.017 7.21684345052
7.0175 7.215398797309999
7.018 7.211144214230001
7.0185 7.199422943680001
7.019 7.166666887380001
7.0195 7.077680483059999
7.02 6.875058609760001
7.0205 6.570178572980001
7.021 6.31088713475
7.0215 6.17247030686
7.022 6.1128479342699995
7.0225 6.08800836589
7.023 6.07740895058
7.0235 6.0730538238700005
7.024 6.07180496615
7.0245 6.072270641909999
7.025 6.073609459719999
7.0255 6.075244616649999
7.026 6.076832147649999
7.0265 6.0782873843999985
7.027 6.07970028699
7.0275 6.08121373321
7.028 6.083034102090001
7.0285 6.08547889983
7.029 6.088918550329999
7.0295 6.093744644570001
7.03 6.1005075266299995
7.0305 6.1101967575
7.031 6.1248020427
7.0315 6.148038204770001
7.032 6.186366494880001
7.0325 6.25113775968
7.033 6.363984754929999
7.0335 6.5664002492
7.034 6.9075871199500005
7.0345 7.35381033343
7.035 7.75102117317
7.0355 7.99909935077
7.036 8.11089857556
7.0365 8.122815641599999
7.037 8.055366741180002
7.0375 7.92763399692
7.038 7.777114891040001
7.0385 7.6412645716
7.039 7.532307027300001
7.0395 7.44873939546
7.04 7.388386758610001
7.0405 7.348105805370001
7.041 7.322869354239999
7.0415 7.307560263629999
7.042 7.298447835690001
7.0425 7.29319310808
7.043 7.290346135820001
7.0435 7.28894381677
7.044 7.288372305610001
7.0445 7.288261178440002
7.045 7.288404056229999
7.0455 7.288700395349999
7.046 7.28916077934
7.0465 7.28988046006
7.047 7.2910922753900005
7.0475 7.293256609319999
7.0475 7.293256609319999
7.048 7.29728364629
7.0485 7.304909086860001
7.049 7.319392661349998
7.0495 7.346502399059999
7.05 7.395594149350001
7.0505 7.47945282854
7.051 7.6103077171
7.0515 7.790180271170001
7.052 7.99999895167
7.0525 8.20051999228
7.053 8.353277516870001
7.0535 8.445020933360002
7.054 8.48800598107
7.0545 8.5005421842
7.055 8.493514713640003
7.0555 8.46886564898
7.056 8.421234427209999
7.0565 8.33860873043
7.057 8.205086789790002
7.0575 8.01443490023
7.058 7.79419143283
7.0585 7.601803842709999
7.059 7.47370596632
7.0595 7.40259516106
7.06 7.36519822247
7.0605 7.34473494788
7.061 7.333204181050001
7.0615 7.327134520859999
7.062 7.32459976303
7.0625 7.3242557979799985
7.063 7.3251818577300005
7.0635 7.32682230643
7.064 7.32884376257
7.0645 7.33105572243
7.065 7.33336293415
7.0655 7.33574952242
7.066 7.338268404940002
7.0665 7.34111008543
7.067 7.34468203018
7.0675 7.3498997154
7.068 7.35880047254
7.0685 7.37597226619
7.069 7.41100378359
7.0695 7.4800772574000005
7.07 7.5986658231
7.0705 7.755968978120001
7.071 7.89512136204
7.0715 7.94837244355
7.072 7.89485148177
7.0725 7.76747857787
7.073 7.61974294301
7.0735 7.49380410878
7.074 7.408532526999999
7.0745 7.3636424420900015
7.075 7.348190473689999
7.0755 7.348470937499999
7.076 7.354011420690001
7.0765 7.35964715574
7.077 7.3640181577599995
7.0775 7.367299055159999
7.078 7.369902606000001
7.0785 7.3721198576299996
7.079 7.374104271379999
7.0795 7.37592993203
7.08 7.37763917374
7.0805 7.37923199651
7.081 7.380697816800001
7.0815 7.381983716910001
7.082 7.383005028519999
7.0825 7.38368766685
7.083 7.3839998812799985
7.0835 7.38403692367
7.084 7.38398400597
7.0845 7.3841057166800015
7.085 7.38465076899
7.0855 7.3857726242299995
7.086 7.387439531780001
7.0865 7.3894715714600006
7.087 7.391662364240001
7.0875 7.393890199410001
7.088 7.3961603687399995
7.0885 7.398594582939999
7.089 7.40132513626
7.0895 7.4044208217100005
7.09 7.40777580389
7.0905 7.411072576600001
7.091 7.4138295887700005
7.0915 7.4156234988
7.092 7.416311428899999
7.0925 7.416094466330001
7.093 7.415385369149999
7.0935 7.41451751887
7.094 7.41353854142
7.0945 7.412104471749999
7.095 7.4094374196700015
7.0955 7.404288527459999
7.096 7.39468925668
7.0965 7.377453961790001
7.097 7.347243246859999
7.0975 7.295510903340001
7.098 7.210429825279999
7.0985 7.08174456242
7.099 6.91377849085
7.0995 6.736064978940001
7.1 6.588678600900001
7.1005 6.49396120967
7.101 6.45170113445
7.1015 6.45345800209
7.102 6.492812895580001
7.1025 6.56735805957
7.103 6.678188890450001
7.1035 6.830893497340001
7.104 7.036404677059999
7.1045 7.291732579559999
7.105 7.51974965709
7.1055 7.606920984299999
7.106 7.585526358190001
7.1065 7.54958994812
7.107 7.529751102389999
7.1075 7.5223584997
7.108 7.52079213578
7.1085 7.52148535765
7.109 7.5229353026300005
7.1095 7.524554584250001
7.11 7.526142115250001
7.1105 7.52764497793
7.111 7.529105506449999
7.1115 7.530655995060001
7.112 7.532576907569999
7.1125 7.535556174079999
7.113 7.5413136198399995
7.1135 7.5542149551
7.114 7.58438333587
7.1145 7.650768590519999
7.115 7.77504580897
7.1155 7.95516178446
7.116 8.141781345280002
7.1165 8.26366139192
7.117 8.27530328592
7.1175 8.17738966561
7.118 8.01429202244
7.1185 7.84810398559
7.119 7.720651705140001
7.1195 7.640708935750001
7.12 7.597528092549999
7.1205 7.576683810520001
7.121 7.5674337965600005
7.1215 7.5635708044599985
7.122 7.561993857
7.1225 7.5612530092000005
7.123 7.560692081579998
7.1235 7.56003061033
7.124 7.5591733435899995
7.1245 7.55815203198
7.125 7.55707780267
7.1255 7.55615703469
7.126 7.555723109549999
7.1265 7.556294620710001
7.127 7.55868120898
7.1275 7.5641740662400005
7.128 7.57471527208
7.1285 7.59288721026
7.129 7.62108176082
7.1295 7.659203671899999
7.13 7.70197175704
7.1305 7.739209942529999
7.131 7.76101203493
7.1315 7.76339333143
7.132 7.748528749500001
7.1325 7.720895126559999
7.133 7.685191554370001
7.1335 7.6468209301
7.134 7.611572450130001
7.1345 7.583568403289999
7.135 7.5638565600400005
7.1355 7.5510504766399995
7.136 7.542964652080001
7.1365 7.5377310915499995
7.137 7.53409564556
7.1375 7.531322758079999
7.138 7.528999671049999
7.1385 7.5269094219
7.139 7.52494088346
7.1395 7.52303584626
7.14 7.5211837267599995
7.1405 7.51943744266
7.141 7.517976914139999
7.1415 7.5171037720900005
7.142 7.51721489926
7.1425 7.518686011320001
7.143 7.52168115314
7.1435 7.525930444449998
7.144 7.530682453909999
7.1445 7.53498995469
7.145 7.538117390760001
7.1455 7.5396467122900015
7.146 7.539382123789999
7.1465 7.53737125119
7.147 7.533915725379999
7.1475 7.529385970260001
7.1475 7.529385970260001
7.148 7.524046574330002
7.1485 7.518008664760001
7.149 7.51131457571
7.1495 7.504128352049999
7.15 7.496831001220001
7.1505 7.48990407429
7.151 7.4836544939200005
7.1515 7.4781298860400005
7.152 7.473282624719999
7.1525 7.46905979226
7.153 7.465434929809999
7.1535 7.462318077280002
7.154 7.459608691040001
7.1545 7.457227394539999
7.155 7.45517947955
7.1555 7.45348082138
7.156 7.452083794099999
7.1565 7.450834936379999
7.157 7.44937440786
7.1575 7.447231241010001
7.158 7.444230807419999
7.1585 7.44128329153
7.159 7.440769989840001
7.1595 7.4454690816
7.16 7.4562378335499995
7.1605 7.470636739720001
7.161 7.48381853879
7.1615 7.49114234847
7.162 7.49058671262
7.1625 7.483262902939999
7.163 7.47198614107
7.1635 7.459555773340001
7.164 7.448014422970002
7.1645 7.43859507237
7.165 7.431678728980001
7.1655 7.42697963722
7.166 7.4239104106200005
7.1665 7.421925996870001
7.167 7.420613637910001
7.1675 7.41971932878
7.168 7.41910019169
7.1685 7.418666266550001
7.169 7.4183910945100004
7.1695 7.418258800259999
7.17 7.418322301500001
7.1705 7.418666266550001
7.171 7.41947590736
7.1715 7.421047563049998
7.172 7.423799283450001
7.1725 7.42822320317
7.173 7.43469503788
7.1735 7.4430666180200005
7.174 7.452025584629999
7.1745 7.45908480581
7.175 7.461910610989999
7.1755 7.459830945379999
7.176 7.45390945475
7.1765 7.445934757360001
7.177 7.4375790525299985
7.1775 7.43011236506
7.178 7.4242279168200005
7.1785 7.42003154321
7.179 7.41724278042
7.1795 7.41547003747
7.18 7.414364057540001
7.1805 7.41367083567
7.181 7.41323161876
7.1815 7.41297232203
7.182 7.4128717784000004
7.1825 7.41297232203
7.183 7.413390371859999
7.1835 7.41433230692
7.184 7.416126216949999
7.1845 7.419280111870001
7.185 7.424450171159999
7.1855 7.432297866070001
7.186 7.44289198961
7.1865 7.45485668158
7.187 7.4652073837
7.1875 7.470917203530001
7.188 7.47079549282
7.1885 7.46593235619
7.189 7.458613838280001
7.1895 7.451073066029999
7.19 7.44477056796
7.1905 7.440283147
7.191 7.43756317722
7.1915 7.4362614018
7.192 7.43597564622
7.1925 7.43633548658
7.193 7.4370551673
7.1935 7.43793889289
7.194 7.43885966087
7.1945 7.439732802920001
7.195 7.44053715196
7.1955 7.44124624914
7.196 7.441870678
7.1965 7.4424051467700005
7.197 7.44283378014
7.1975 7.4431407028
7.198 7.443283580589999
7.1985 7.44320949581
7.199 7.44286553076
7.1995 7.44221464305
7.2 7.4412356656
7.2005 7.43996034903
7.201 7.438452194580001
7.2015 7.436779995259999
7.202 7.43503900293
7.2025 7.433282135290001
7.203 7.431541142960001
7.2035 7.42982660948
7.204 7.42813853485
7.2045 7.426487502610001
7.205 7.42488938807
7.2055 7.42337065008
7.206 7.4219736228
7.2065 7.42074064039
7.207 7.41972991232
7.2075 7.418978480980001
7.208 7.41853926407
7.2085 7.41841755336
7.209 7.41853926407
7.2095 7.418761518409998
7.21 7.41882501965
7.2105 7.41839638628
7.211 7.417073443779999
7.2115 7.4146180625
7.212 7.411136077840001
7.2125 7.40708787379
7.213 7.403013210889999
7.2135 7.39929309658
7.214 7.39610215927
7.2145 7.39347214958
7.215 7.391350149809999
7.2155 7.38964619987
7.216 7.38825446436
7.2165 7.38705323257
7.217 7.38595254441
7.2175 7.384867731560001
7.218 7.38374587632
7.2185 7.382560519839999
7.219 7.381306370349999
7.2195 7.379999303160001
7.22 7.378671068889999
7.2205 7.377374585239999
7.221 7.376120435750001
7.2215 7.37489803688
7.222 7.37364917916
7.2225 7.3722627354200005
7.223 7.370632870259999
7.2235 7.368621997660001
7.224 7.36614015753
7.2245 7.36320851695
7.225 7.35994349486
7.2255 7.3565355949799995
7.226 7.3531594457199985
7.2265 7.34992617425
7.227 7.346888698269999
7.2275 7.34405760132
7.228 7.341395841010001
7.2285 7.33887695849
7.229 7.336458619599999
7.2295 7.33408790664
7.23 7.33173306899
7.2305 7.3294046901900005
7.231 7.32715568794
7.2315 7.325123648260001
7.232 7.3236102020399985
7.2325 7.323133942740001
7.233 7.32462622188
7.2335 7.32953698444
7.234 7.33989297833
7.2345 7.35777386916
7.235 7.383830544639999
7.2355 7.41486677569
7.236 7.44210880765
7.2365 7.453396153060001
7.237 7.4405106931099985
7.2375 7.4063681930700005
7.238 7.363817070500001
7.2385 7.326436007219999
7.239 7.300416374129999
7.2395 7.284472271119999
7.24 7.274788332019999
7.2405 7.26843820802
7.241 7.2638079092700005
7.2415 7.26007721142
7.242 7.25681218933
7.2425 7.2537905886599985
7.243 7.25089599047
7.2435 7.248101935910001
7.244 7.24541371675
7.2445 7.2428895424599995
7.245 7.240592914280001
7.2455 7.23850266513
7.246 7.23635949828
7.2465 7.23336435646
7.247 7.228077878230001
7.2475 7.218875490199999
7.2475 7.218875490199999
7.248 7.205571980419999
7.2485 7.190950819909999
7.249 7.1797693099
7.2495 7.1752183877
7.25 7.176684207990001
7.2505 7.18110283594
7.251 7.18557438159
7.2515 7.18858010695
7.252 7.189723129269999
7.2525 7.189019323859999
7.253 7.186204102219999
7.2535 7.179933354769999
7.254 7.16582549595
7.2545 7.130227759159999
7.255 7.03300736072
7.2555 6.7933113468
7.256 6.418415901150001
7.2565 6.135972969170001
7.257 6.017813036840001
7.2575 5.977151076160001
7.258 5.961863152629999
7.2585 5.95486743269
7.259 5.9509673982
7.2595 5.9484273486
7.26 5.946612271490001
7.2605 5.9452840372199995
7.261 5.944400311629999
7.2615 5.944088097200001
7.262 5.944728401370001
7.2625 5.9471943661900015
7.263 5.953179358059999
7.2635 5.96539805499
7.264 5.9868614741099995
7.2645 6.018432173929999
7.265 6.05588732199
7.2655 6.090225617520001
7.266 6.112329340810001
7.2665 6.117753405059999
7.267 6.10813825897
7.2675 6.089511228569999
7.268 6.06887861734
7.2685 6.05130464917
7.269 6.039255288879999
7.2695 6.03381005755
7.27 6.036133144580002
7.2705 6.0484418016
7.271 6.07476306558
7.2715 6.12154231238
7.272 6.1969288678
7.2725 6.306680177600001
7.273 6.4464728656900006
7.2735 6.59761110866
7.274 6.73495370724
7.2745 6.84011705245
7.275 6.903554791210001
7.2755 6.914641049359999
7.276 6.854542417470001
7.2765 6.710664482940001
7.277 6.507105966349999
7.2775 6.300615809179999
7.278 6.13710011618
7.2785 6.0290686316299995
7.279 5.966657496250002
7.2795 5.93422423792
7.28 5.91887281315
7.2805 5.91233218543
7.281 5.910030265479999
7.2815 5.9097074675100005
7.282 5.910284270439999
7.2825 5.911257956120001
7.283 5.91237981136
7.2835 5.913544000760001
7.284 5.91470819016
7.2845 5.91591471372
7.285 5.917295865690002
7.2855 5.919126818109999
7.286 5.92187853851
7.2865 5.92630245823
7.287 5.9334198888800005
7.2875 5.9444691046400004
7.288 5.960328539330001
7.2885 5.980421390020001
7.289 6.00167843011
7.2895 6.01926827359
7.29 6.0290686316299995
7.2905 6.029788312350001
7.291 6.02310480684
7.2915 6.0121878853299995
7.292 6.00011735796
7.2925 5.98896759857
7.293 5.9796699586800015
7.2935 5.972414942009999
7.294 5.96699087776
7.2945 5.96310142681
7.295 5.9604925842
7.2955 5.959000305059999
7.296 5.95856108815
7.2965 5.95919080878
7.297 5.96082596571
7.2975 5.96308025973
7.298 5.965128174720001
7.2985 5.965958982609998
7.299 5.9649217956900005
7.2995 5.9620801152
7.3 5.9581007041600005
7.3005 5.953830245769999
7.301 5.949946086590001
7.3015 5.94680806698
7.302 5.94448497995
7.3025 5.94288686541
7.303 5.9418602620300005
7.3035 5.94124641671
7.304 5.94091832697
7.3045 5.940812491569999
7.305 5.94090774343
7.3055 5.941278167329998
7.306 5.942108975219999
7.3065 5.943807633389999
7.307 5.94717319911
7.3075 5.95362386674
7.308 5.9656097257899985
7.3085 5.98738006757
7.309 6.026560332650001
7.3095 6.095697307700001
7.31 6.208999395170001
7.3105 6.36830283925
7.311 6.54749804676
7.3115 6.70270566086
7.312 6.802937076430001
7.3125 6.84086848379
7.313 6.8209343862
7.3135 6.7492838204
7.314 6.634425952549999
7.3145 6.4925906412400005
7.315 6.34819940502
7.3155 6.224625991979999
7.316 6.13322124877
7.3165 6.07181025792
7.317 6.03190502035
7.3175 6.00565254938
7.318 5.988163249530001
7.3185 5.9766854004
7.319 5.969435675499999
7.3195 5.96506467348
7.32 5.962524623879999
7.3205 5.9610746789
7.321 5.9602332874699995
7.3215 5.959693526929999
7.322 5.95923314294
7.3225 5.958645756469999
7.323 5.957709113179999
7.3235 5.95623800112
7.324 5.954190086129999
7.3245 5.95173470485
7.325 5.949178779940001
7.3255 5.94677102459
7.326 5.94460139889
7.3265 5.94259052629
7.327 5.9406484467
7.3275 5.93875928481
7.328 5.9369918336300005
7.3285 5.93543605325
7.329 5.934128986059998
7.3295 5.9330970909100005
7.33 5.932356243110001
7.3305 5.931954068590001
7.331 5.931991110979999
7.3315 5.932657874000001
7.332 5.9342506967699995
7.3325 5.9371823373499995
7.333 5.94195022212
7.3335 5.949025318609999
7.334 5.958703965939999
7.3345 5.971007331189999
7.335 5.985580865770001
7.3355 6.001244504970001
7.336 6.015209485999999
7.3365 6.023226517550001
7.337 6.02189828328
7.3375 6.011288284429999
7.338 5.9949420069
7.3385 5.977457998819999
7.339 5.9621383246700015
7.3395 5.95032180226
7.34 5.94196080566
7.3405 5.93645736486
7.341 5.93316588392
7.3415 5.93155718584
7.342 5.93127143026
7.3425 5.932075779299999
7.343 5.93386968933
7.3435 5.936610826189999
7.344 5.94036798289
7.3445 5.945310496070001
7.345 5.95167120361
7.3455 5.95946598082
7.346 5.968006897600001
7.3465 5.97572229826
7.347 5.980807689229999
7.3475 5.982384636689999
7.3475 5.982384636689999
7.348 5.981040527109999
7.3485 5.978220013699999
7.349 5.975261914270001
7.3495 5.972944119009999
7.35 5.971573550580001
7.3505 5.97116608429
7.351 5.9716000094299995
7.3515 5.972647779889999
7.352 5.97404480717
7.3525 5.975558253390001
7.353 5.97703465722
7.3535 5.978463435119999
7.354 5.97993983895
7.3545 5.98163320535
7.355 5.9837604968900004
7.3555 5.9865386761399995
7.356 5.990211164520001
7.3565 5.995095468229999
7.357 6.001720764270002
7.3575 6.01116657372
7.358 6.02570306591
7.3585 6.05007166676
7.359 6.0941574026300005
7.3595 6.177571573140001
7.36 6.3338110823900005
7.3605 6.595092226139999
7.361 6.926044813710001
7.3615 7.1940570889
7.362 7.31745058176
7.3625 7.3360352780000015
7.363 7.313460587180001
7.3635 7.284869153869999
7.364 7.262109251100001
7.3645 7.246535571989999
7.365 7.236412415979999
7.3655 7.22987708003
7.366 7.2256383722600015
7.3665 7.222902527169999
7.367 7.221193285459999
7.3675 7.220182557390001
7.368 7.2196480886200005
7.3685 7.21944170959
7.369 7.21945229313
7.3695 7.219616337999999
7.37 7.219902093580001
7.3705 7.22032543518
7.371 7.220965739349999
7.3715 7.22196588388
7.372 7.223526956030001
7.3725 7.22584475129
7.373 7.2291097733799985
7.3735 7.23336435646
7.374 7.2383333284899996
7.3745 7.243233507510001
7.375 7.2469271629700005
7.3755 7.2482765643199984
7.376 7.246535571989999
7.3765 7.24174652014
7.377 7.234835468520001
7.3775 7.22719944441
7.378 7.22005555491
7.3785 7.214075854810001
7.379 7.209450847830001
7.3795 7.20611174096
7.38 7.203952698800001
7.3805 7.203010763740001
7.381 7.20356110782
7.3815 7.20607469857
7.382 7.21102250352
7.3825 7.21844156506
7.383 7.22754340946
7.3835 7.236735213949999
7.384 7.24437652983
7.3845 7.24957833974
7.385 7.25215543173
7.3855 7.25218718235
7.386 7.2500387237299995
7.3865 7.24670490863
7.387 7.24351397132
7.3875 7.24144488925
7.388 7.240772834459999
7.3885 7.241280844380001
7.389 7.242603786879999
7.3895 7.244408280449998
7.39 7.246450903670001
7.3905 7.2486152376
7.391 7.250837781
7.3915 7.25311853387
7.392 7.25546278798
7.3925 7.257907585719999
7.393 7.2605640542600005
7.3935 7.263702073869999
7.394 7.26784023801
7.3945 7.27361885085
7.395 7.281265458500001
7.3955 7.290007462540001
7.396 7.29802449409
7.3965 7.303310972320001
7.397 7.30481912677
7.3975 7.30294054842
7.398 7.299045805700001
7.3985 7.294627177750001
7.399 7.2906318913999995
7.3995 7.28734041046
7.4 7.28472098431
7.4005 7.28278948826
7.401 7.281604131780001
7.4015 7.28119137372
7.402 7.28144537868
7.4025 7.282244435949999
7.403 7.283493293670001
7.4035 7.285133742370001
7.404 7.287091697269999
7.4045 7.289256031200002
7.405 7.29148915814
7.4055 7.293658783839999
7.406 7.29566965644
7.4065 7.297505900630001
7.407 7.2992098505700005
7.4075 7.3008714663499985
7.408 7.302564832750002
7.4085 7.304284657999999
7.409 7.305903939620001
7.4095 7.30716338088
7.41 7.30778780974
7.4105 7.30771901673
7.411 7.307195131500001
7.4115 7.306613036799999
7.412 7.306269071749999
7.4125 7.306258488209999
7.413 7.306538952020001
7.4135 7.306983460700001
7.414 7.30744384469
7.4145 7.30780897682
7.415 7.30803652293
7.4155 7.308184692490001
7.416 7.30835402913
7.4165 7.30869799418
7.417 7.309364757200002
7.4175 7.310539530139999
7.418 7.3123810660999995
7.4185 7.31495286632
7.419 7.318027384690001
7.4195 7.321033110049998
7.42 7.3232291946000005
7.4205 7.324112920190001
7.421 7.3237530798299995
7.4215 7.3225941822000005
7.422 7.3211548207599995
7.4225 7.319842461800001
7.423 7.3188793596599995
7.4235 7.318339599119999
7.424 7.31817555425
7.4245 7.318281389649999
7.425 7.31853010284
7.4255 7.31882115019
7.426 7.319101614
7.4265 7.3193662025
7.427 7.319651958080001
7.4275 7.32001709021
7.428 7.320540975440001
7.4285 7.321244780850001
7.429 7.3221179228999995
7.4295 7.32305456619
7.43 7.323906541159999
7.4305 7.324515094710001
7.431 7.324779683210001
7.4315 7.32462622188
7.432 7.32399650125
7.4325 7.322837603620001
7.433 7.321165404299999
7.4335 7.31908573869
7.434 7.316720317500001
7.4345 7.3141485172800005
7.435 7.311433839269999
7.4355 7.30867153533
7.436 7.306015066790001
7.4365 7.303639062059999
7.437 7.301670523620001
7.4375 7.300157077400001
7.438 7.299040513930001
7.4385 7.298172663649999
7.439 7.297347147530002
7.4395 7.29642108778
7.44 7.2953415667
7.4405 7.2941932526099995
7.441 7.293171941
7.4415 7.292579262760001
7.442 7.292716848779999
7.4425 7.29380166163
7.443 7.295928953170001
7.4435 7.299114598709999
7.444 7.303379765330001
7.4445 7.30869799418
7.445 7.31483115561
7.4455 7.321250072620001
7.446 7.3273197328099995
7.4465 7.332542709799999
7.447 7.33637395128
7.4475 7.33735292873
7.4475 7.33735292873
7.448 7.33241570732
7.4485 7.318694147709999
7.449 7.29742123231
7.4495 7.2750370452099995
7.45 7.25899239857
7.4505 7.25282219475
7.451 7.254944194520001
7.4515 7.26103502179
7.452 7.2670835149
7.4525 7.27103117532
7.453 7.27265045694
7.4535 7.27260283101
7.454 7.27171381365
7.4545 7.27064487611
7.455 7.26982994353
7.4555 7.269602397420001
7.456 7.270269160439999
7.4565 7.272264157729999
7.457 7.27597898027
7.4575 7.280974411150001
7.458 7.2849696975
7.4585 7.28499615635
7.459 7.2805510695499995
7.4595 7.27423798794
7.46 7.26882450723
7.4605 7.265310771949999
7.461 7.26331048289
7.4615 7.262151585260001
7.462 7.2615430317100005
7.4625 7.261521864630001
7.463 7.262178044109999
7.4635 7.2634904030700005
7.464 7.265337230800001
7.4645 7.267596816589999
7.465 7.27014744973
7.4655 7.272862127739999
7.466 7.2756932246899995
7.4665 7.278693658280001
7.467 7.281958680370001
7.4675 7.28540891441
7.468 7.28863689411
7.4685 7.2911346095499985
7.469 7.292663931079999
7.4695 7.293362444719999
7.47 7.293579407290001
7.4705 7.293632324990001
7.471 7.293658783839999
7.4715 7.293674659150001
7.472 7.293664075609999
7.4725 7.293658783839999
7.473 7.2936852426900005
7.4735 7.29373286862
7.474 7.29379107809
7.4745 7.293870454640001
7.475 7.294013332429999
7.4755 7.294320255090001
7.476 7.294902349789999
7.4765 7.295865451930001
7.477 7.2972624792100005
7.4775 7.299082848089999
7.478 7.30124189025
7.4785 7.303654937370001
7.479 7.306263779979999
7.4795 7.30904195923
7.48 7.31196830804
7.4805 7.315005784019999
7.481 7.318154387170002
7.4815 7.3214352845700015
7.482 7.32489610215
7.4825 7.328595049380001
7.483 7.332563876880001
7.4835 7.336802584649999
7.484 7.341252963220001
7.4845 7.345856803119999
7.485 7.35060352081
7.4855 7.35551957514
7.486 7.3605890908000005
7.4865 7.3655104369
7.487 7.369569224490001
7.4875 7.371902895060001
7.488 7.3720881070100015
7.4885 7.370500576010001
7.489 7.368061070039999
7.4895 7.365642731150001
7.49 7.363774736339999
7.4905 7.36264758933
7.491 7.36222424773
7.4915 7.36234066667
7.492 7.362832801279999
7.4925 7.363552482
7.493 7.364415040509999
7.4935 7.365378142649999
7.494 7.3664312048800005
7.4945 7.367611269589999
7.495 7.3690294639500005
7.4955 7.370902750530001
7.496 7.373569802609999
7.4965 7.377374585239999
7.497 7.38240705851
7.4975 7.3882650479
7.498 7.394191830300001
7.4985 7.39962118632
7.499 7.40443140525
7.4995 7.4086383624000005
7.5 7.41189809272
7.5005 7.413702586290001
7.501 7.41390367355
7.5015 7.412829444240001
7.502 7.41106199306
7.5025 7.409162247629999
7.503 7.4075165071599995
7.5035 7.406283524749999
7.504 7.40543154978
7.5045 7.40489178924
7.505 7.4046007418899995
7.5055 7.40450019826
7.506 7.40453724065
7.5065 7.404648367819999
7.507 7.40476478676
7.5075 7.404860038620002
7.508 7.404939415169999
7.5085 7.405039958800001
7.509 7.4052145872100015
7.5095 7.40553209341
7.51 7.40606656218
7.5105 7.406907953610001
7.511 7.40815681133
7.5115 7.409844885960001
7.512 7.411866342100001
7.5125 7.41393542417
7.513 7.4156340823399995
7.5135 7.4166183515599995
7.514 7.4167506458100005
7.5145 7.41615796757
7.515 7.4151472395
7.5155 7.414046551339999
7.516 7.413083449199999
7.5165 7.4123426014
7.517 7.411786965549999
7.5175 7.41135833218
7.518 7.41104611775
7.5185 7.410882072880001
7.519 7.410897948190001
7.5195 7.411130786070001
7.52 7.41160704537
7.5205 7.412310850780002
7.521 7.41323691053
7.5215 7.414353474000001
7.522 7.4156340823399995
7.5225 7.417057568470001
7.523 7.4185657229199995
7.5235 7.42008446091
7.524 7.4214867799599995
7.5245 7.42267213644
7.525 7.42359819619
7.5255 7.42430729337
7.526 7.424799427979999
7.5265 7.425032265860001
7.527 7.4248840963000005
7.5275 7.42429670983
7.528 7.4232965653
7.5285 7.42201595696
7.529 7.420603054370001
7.5295 7.41917427647
7.53 7.41777724919
7.5305 7.416406680760001
7.531 7.415046695870001
7.5315 7.4136867109799995
7.532 7.41233730963
7.5325 7.41100907536
7.533 7.40973375879
7.5335 7.408532526999999
7.534 7.4074212553
7.5345 7.40642111077
7.535 7.40553209341
7.5355 7.40477007853
7.536 7.40417210852
7.5365 7.403738183380001
7.537 7.403415385409999
7.5375 7.403034377970001
7.538 7.402351739639999
7.5385 7.401182258469999
7.539 7.399541809769999
7.5395 7.39761560549
7.54 7.395604732889999
7.5405 7.393604443830001
7.541 7.391609446540001
7.5415 7.38959857394
7.542 7.3875771177999985
7.5425 7.38559799582
7.543 7.38374587632
7.5435 7.38205780169
7.544 7.38045439538
7.5445 7.3787557372100006
7.545 7.37686657532
7.5455 7.374855702719999
7.546 7.372903039590001
7.5465 7.3711197131
7.547 7.369399887849998
7.5475 7.367410182329999
7.5475 7.367410182329999
7.548 7.3648119232600004
7.5485 7.361541609399999
7.549 7.357847953940001
7.5495 7.35411196432
7.55 7.3505876455
7.5505 7.34733320695
7.551 7.344311606279999
7.5515 7.341432883399999
7.552 7.33864941238
7.5525 7.3359082755200005
7.553 7.333188305739999
7.5535 7.33046833596
7.554 7.327758949720001
7.5545 7.325065438790001
7.555 7.322456596179999
7.5555 7.32004354906
7.556 7.318006217610001
7.5565 7.3165933150199995
7.557 7.3160905968700005
7.5575 7.316625065640001
7.558 7.317921549290001
7.5585 7.31914394816
7.559 7.3191915740899995
7.5595 7.317281245119999
7.56 7.313418253019999
7.5605 7.3082905278900006
7.561 7.3027870870900005
7.5615 7.29763290311
7.562 7.29320898339
7.5625 7.28956295386
7.563 7.286520186110001
7.5635 7.283869009339999
7.564 7.28141891983
7.5645 7.279042915100001
7.565 7.2766669103699995
7.5655 7.2742485714799985
7.566 7.2717931901999995
7.5665 7.269321933610001
7.567 7.26689830295
7.5675 7.26460696654
7.568 7.26258021863
7.5685 7.26100856294
7.569 7.260135420889999
7.5695 7.260140712659999
7.57 7.26097681232
7.5705 7.262162168800001
7.571 7.262807764740001
7.5715 7.26203516632
7.572 7.259510992030001
7.5725 7.2555580398399995
7.573 7.250837781
7.5735 7.2459534772900005
7.574 7.241333762080001
7.5745 7.2372379321
7.575 7.23375594744
7.5755 7.2308348904
7.576 7.228342466730001
7.5765 7.226109339790001
7.577 7.22401379887
7.5775 7.22195000857
7.578 7.219870342959999
7.5785 7.2177377596499985
7.579 7.21554696687
7.5795 7.21331383993
7.58 7.2110701294499995
7.5805 7.208868753130001
7.581 7.206767920440002
7.5815 7.20484171616
7.582 7.20317480861
7.5825 7.20187303319
7.583 7.201021058220001
7.5835 7.20062946724
7.584 7.20052892361
7.5845 7.200375462280001
7.585 7.199756325189999
7.5855 7.19834871437
7.586 7.19605737796
7.5865 7.19306752791
7.587 7.189744296350001
7.5875 7.186458107180001
7.588 7.18338888058
7.5885 7.180573658939999
7.589 7.1779383574799995
7.5895 7.175424766729999
7.59 7.17300642784
7.5905 7.17068334081
7.591 7.16843963033
7.5915 7.166275296399999
7.592 7.16418504725
7.5925 7.162158299339999
7.593 7.160158010280001
7.5935 7.158163012990001
7.594 7.15613626508
7.5945 7.1540513077000005
7.595 7.15191872439
7.5955 7.149733223379999
7.596 7.147531847060001
7.5965 7.1453357625099985
7.597 7.143203179200001
7.5975 7.14120818191
7.598 7.1394989402
7.5985 7.138392960270001
7.599 7.138684007620001
7.5995 7.14273221167
7.6 7.15742745696
7.6005 7.20149202575
7.601 7.315286247830001
7.6015 7.54734094587
7.602 7.87852637132
7.6025 8.192788716310002
7.603 8.407698079550002
7.6035 8.530615313110001
7.604 8.59682064758
7.6045 8.63231784074
7.605 8.6513047115
7.6055 8.66102040122
7.606 8.665211483060002
7.6065 8.66587295431
7.607 8.664147837290002
7.6075 8.660909274049999
7.608 8.657025114869999
7.6085 8.653257374630002
7.609 8.650087604400003
7.6095 8.64765868197
7.61 8.64589123079
7.6105 8.644626497760001
7.611 8.643716313319999
7.6115 8.64306542561
7.612 8.642626208700001
7.6125 8.642382787279999
7.613 8.642250493030001
7.6135 8.64158902178
7.614 8.63728681277
7.6145 8.61651132375
7.615 8.535425532040001
7.6155 8.296750829729998
7.616 7.86978436728
7.6165 7.471054789549998
7.617 7.24573122295
7.6175 7.141573314040001
7.618 7.094180221919999
7.6185 7.071875411369999
7.619 7.06101140756
7.6195 7.055571468000001
7.62 7.05278799698
7.6205 7.051332760230001
7.621 7.05054957827
7.6215 7.050078610739999
7.622 7.049708186840001
7.6225 7.04931130409
7.623 7.048808585940001
7.6235 7.048152406460001
7.624 7.04733747388
7.6245 7.0463637882
7.625 7.045263100039999
7.6255 7.04411478595
7.626 7.04304584841
7.6265 7.042289125299999
7.627 7.042220332289999
7.6275 7.04334218753
7.628 7.046157409169999
7.6285 7.0507929996900005
7.629 7.0567356574
7.6295 7.0628053175900005
7.63 7.067239820850001
7.6305 7.068224090070001
7.631 7.065054319840001
7.6315 7.05900053496
7.632 7.05243874016
7.6325 7.047062301840001
7.633 7.043188726200001
7.6335 7.040331170400001
7.634 7.0379974998299994
7.6345 7.03594958484
7.635 7.034145091269999
7.6355 7.032546976729999
7.636 7.03109173998
7.6365 7.029673545619999
7.637 7.02818126648
7.6375 7.026551401320002
7.638 7.024768074830001
7.6385 7.02293712241
7.639 7.0212437560100005
7.6395 7.019889062889999
7.64 7.018888918359999
7.6405 7.017973442150001
7.641 7.016676958500001
7.6415 7.014708420060001
7.642 7.01222128816
7.6425 7.00968123856
7.643 7.007532779940001
7.6435 7.00600345841
7.644 7.00508269043
7.6445 7.004654057060001
7.645 7.004553513430001
7.6455 7.004622306440001
7.646 7.00472814184
7.6465 7.00472814184
7.647 7.004452969800002
7.6475 7.00348457589
7.6475 7.00348457589
7.648 7.000410057519999
7.6485 6.99084253736
7.649 6.963685173720001
7.6495 6.901051783999999
7.65 6.7970367528799995
7.6505 6.686100086600001
7.651 6.62354078166
7.6515 6.63623573789
7.652 6.711394747199999
7.6525 6.81122928002
7.653 6.8960510613500015
7.6535 6.947762237790001
7.654 6.9713264896
7.6545 6.9787878853
7.655 6.9790683491099985
7.6555 6.976782304469999
7.656 6.97388770628
7.6565 6.97104602579
7.657 6.96843718318
7.6575 6.96614584677
7.658 6.964277851960001
7.6585 6.963028994239999
7.659 6.96262681972
7.6595 6.963320041589999
7.66 6.965230370560001
7.6605 6.96813555229
7.661 6.97131061429
7.6615 6.97364957663
7.662 6.97423167133
7.6625 6.972792309890001
7.663 6.96976541745
7.6635 6.965965926590001
7.664 6.96224581228
7.6645 6.9592295033800005
7.665 6.957171004849999
7.6655 6.95603856607
7.666 6.955620516239999
7.6665 6.955678725709999
7.667 6.955980356599999
7.6675 6.95638782289
7.668 6.9568058727199995
7.6685 6.957208047239999
7.669 6.957620805299999
7.6695 6.958118231679999
7.67 6.958848495939999
7.6705 6.96002856065
7.671 6.96196534847
7.6715 6.965050450380001
7.672 6.9696066643500005
7.6725 6.9754540702000005
7.673 6.98137026906
7.6735 6.985503141430001
7.674 6.986773166230001
7.6745 6.98565131099
7.675 6.9834393511299995
7.6755 6.981306767819999
7.676 6.979915032309999
7.6765 6.97947052363
7.677 6.979925615850001
7.6775 6.98110568056
7.678 6.982825505809999
7.6785 6.98490517142
7.679 6.98721238314
7.6795 6.989667764420001
7.68 6.992266023489999
7.6805 6.99506536982
7.681 6.99820338943
7.6815 7.001928795510001
7.682 7.006543218950001
7.6825 7.012305956480001
7.683 7.019259342260001
7.6835 7.027027660619999
7.684 7.034811854290001
7.6845 7.041558861040001
7.685 7.046226202180001
7.6855 7.04801482044
7.686 7.04667600263
7.6865 7.042945304780001
7.687 7.038367923729999
7.6875 7.034483764549999
7.688 7.032181844600001
7.6885 7.031605041669999
7.689 7.03240939071
7.6895 7.0340921735699995
7.69 7.03624592396
7.6905 7.03859017807
7.691 7.040960891030001
7.6915 7.043268102749999
7.692 7.045474770840001
7.6925 7.0475808953
7.693 7.04961822675
7.6935 7.051692600590001
7.694 7.0540315629300006
7.6945 7.05713254015
7.695 7.062043302709999
7.6955 7.0706530125
7.696 7.08560755452
7.6965 7.10899717792
7.697 7.13951481551
7.6975 7.169582652650001
7.698 7.1869131994
7.6985 7.18306079084
7.699 7.161459785699999
7.6995 7.134217753740001
7.7 7.111743606549999
7.7005 7.09760399711
7.701 7.090624152480001
7.7015 7.088332816070001
7.702 7.088697948200001
7.7025 7.09042835699
7.703 7.09281494526
7.7035 7.095487289110001
7.704 7.09826017659
7.7045 7.101038355839999
7.705 7.10378478447
7.7055 7.106510046020001
7.706 7.10926705819
7.7065 7.1122463247
7.707 7.11580768591
7.7075 7.1206126130700005
7.708 7.127618916550001
7.7085 7.137705030170001
7.709 7.150728076139999
7.7095 7.16449196991
7.71 7.1749008815
7.7105 7.17825057191
7.711 7.17392190405
7.7115 7.1646242641599995
7.712 7.154305312659999
7.7125 7.145928440749999
7.713 7.14054671066
7.7135 7.137757947870001
7.714 7.136710177410001
7.7145 7.13668371856
7.715 7.13725522972
7.7155 7.1381812894699985
7.716 7.139319020019999
7.7165 7.14058904482
7.717 7.141949029709999
7.7175 7.143398974689998
7.718 7.14499708923
7.7185 7.146923293509999
7.719 7.14957976205
7.7195 7.15390313814
7.72 7.162332927750001
7.7205 7.18136742444
7.721 7.22533674137
7.7215 7.311740761929999
7.722 7.433948898309999
7.7225 7.544557474850001
7.723 7.5942471951499995
7.7235 7.568338689229999
7.724 7.485469571030001
7.7245 7.38342307835
7.725 7.296553382030001
7.7255 7.23828041079
7.726 7.204831132620002
7.7265 7.187394750469999
7.727 7.17884854192
7.7275 7.17486383911
7.728 7.173165180940001
7.7285 7.1725989615499985
7.729 7.172593669779999
7.7295 7.172842382969999
7.73 7.173165180940001
7.7305 7.173445644750001
7.731 7.17359381431
7.7315 7.17356735546
7.732 7.1733662682
7.7325 7.17302230315
7.733 7.1725619191600005
7.7335 7.1719480738399985
7.734 7.1710378894
7.7345 7.169667320969999
7.735 7.167725241379999
7.7355 7.1652857354099995
7.736 7.16252872324
7.7365 7.15965529213
7.737 7.15679773633
7.7375 7.1540565994700005
7.738 7.15151654987
7.7385 7.14927813116
7.739 7.147537138830001
7.7395 7.1465952037700005
7.74 7.1469074182000005
7.7405 7.14898179204
7.741 7.153019412549999
7.7415 7.158485810959999
7.742 7.164068628310001
7.7425 7.168550757499999
7.743 7.1719163232200005
7.7435 7.175123135839999
7.744 7.17843578386
7.7445 7.180309070440001
7.745 7.178610412270001
7.7455 7.1726995051800015
7.746 7.164047461229999
7.7465 7.154993242760001
7.747 7.14735721865
7.7475 7.14188552847
7.7475 7.14188552847
7.748 7.138440586200001
7.7485 7.136440297139999
7.749 7.1353184419
7.7495 7.13463580357
7.75 7.134138377189999
7.7505 7.13367270143
7.751 7.133175275050001
7.7515 7.13263551451
7.752 7.1320904622
7.7525 7.131624786439999
7.753 7.131323155549999
7.7535 7.131301988470001
7.754 7.131608911130001
7.7545 7.132249215300001
7.755 7.13310648204
7.7555 7.13401137471
7.756 7.1347522225099995
7.7565 7.135191439419999
7.757 7.1353607760600015
7.7575 7.135408401990001
7.758 7.135487778539999
7.7585 7.13569415757
7.759 7.136001080230002
7.7595 7.136355628820001
7.76 7.13668901033
7.7605 7.13698005768
7.761 7.13720760379
7.7615 7.137392815740001
7.762 7.13757273592
7.7625 7.137784406719999
7.763 7.138075454069999
7.7635 7.1384670450500005
7.764 7.1389697631999995
7.7645 7.13958890029
7.765 7.140329748090001
7.7655 7.14119759837
7.766 7.142218909980001
7.7665 7.14342543354
7.767 7.144896545600001
7.7675 7.14668516386
7.768 7.148849497789999
7.7685 7.151410714470001
7.769 7.154337063280001
7.7695 7.157607377140001
7.77 7.161179321890001
7.7705 7.165047605759999
7.771 7.169180478130001
7.7715 7.173466811830001
7.772 7.177747853760001
7.7725 7.181912476750001
7.773 7.18598184788
7.7735 7.190040635470001
7.774 7.19414175722
7.7745 7.19823229543
7.775 7.20213232992
7.7755 7.205603731039999
7.776 7.20841366091
7.7765 7.210503910060001
7.777 7.212080857520001
7.7775 7.2135308025
7.778 7.21519771005
7.7785 7.217250916810001
7.779 7.21970629809
7.7795 7.222479185570001
7.78 7.225463743850001
7.7805 7.22851709514
7.781 7.231501653420001
7.7815 7.23436450099
7.782 7.237200889709999
7.7825 7.2402859916199995
7.783 7.24405373186
7.7835 7.249033287430001
7.784 7.2558649625
7.7845 7.265220811860002
7.785 7.277645887820001
7.7855 7.292986729050001
7.786 7.309253630029999
7.7865 7.32200679573
7.787 7.32654713439
7.7875 7.322165548829999
7.788 7.3128837842499985
7.7885 7.303676104450001
7.789 7.297225436820001
7.7895 7.293986873580001
7.79 7.293320110559999
7.7905 7.2943308386300005
7.791 7.296241167599999
7.7915 7.298516628700001
7.792 7.3008291321900005
7.7925 7.302993466119999
7.793 7.304951421020001
7.7935 7.306729455739998
7.794 7.30841753037
7.7945 7.310163814470001
7.795 7.31221172946
7.7955 7.314926407470002
7.796 7.318905818510001
7.7965 7.325076022330001
7.797 7.334812879129999
7.7975 7.350100802660001
7.798 7.37404077014
7.7985 7.41199863635
7.799 7.47230893904
7.7995 7.56425344279
7.8 7.69215552369
7.8005 7.8499719804
7.801 8.0219545054
7.8015 8.188666427480001
7.802 8.333031204850002
7.8025 8.443729741480002
7.803 8.51677733456
7.8035 8.55619572929
7.804 8.572092206370002
7.8045 8.575648275810003
7.805 8.574701048980003
7.8055 8.572843637710001
7.806 8.571049727680002
7.8065 8.569261109420001
7.807 8.56709677549
7.8075 8.56386879579
7.808 8.558106058260002
7.8085 8.5460514062
7.809 8.517639893070001
7.8095 8.447132349590003
7.81 8.28584978353
7.8105 8.013815763139998
7.811 7.740781598220001
7.8115 7.578811102059999
7.812 7.5099598825900005
7.8125 7.48505681297
7.813 7.477383746470001
7.8135 7.47628305831
7.814 7.477748878599999
7.8145 7.480246594040001
7.815 7.483183526390001
7.8155 7.486353296620002
7.816 7.489713570569999
7.8165 7.493338433019999
7.817 7.49739192884
7.8175 7.5021545218400005
7.818 7.50806013716
7.8185 7.515796704899999
7.819 7.52659720747
7.8195 7.54288527553
7.82 7.569598130490001
7.8205 7.6166155069400014
7.821 7.701728335620001
7.8215 7.847611850979999
7.822 8.05540378357
7.8225 8.269821012200001
7.823 8.422186945810001
7.8235 8.50278060291
7.824 8.539235606440002
7.8245 8.555237918920003
7.825 8.562752232320001
7.8255 8.56680572814
7.826 8.56936694482
7.8265 8.571144979540001
7.827 8.572129248760003
7.8275 8.57110793715
7.828 8.56232889072
7.8285 8.52064032666
7.829 8.35764322712
7.8295 7.9893572022
7.83 7.68930855143
7.8305 7.5906646668599995
7.831 7.56947112801
7.8315 7.5669734125699994
7.832 7.5689102003899995
7.8325 7.5719741352200005
7.833 7.57530265855
7.8335 7.57864176542
7.834 7.581927954589999
7.8345 7.585161226059999
7.835 7.588405081070001
7.8355 7.591754771480001
7.836 7.595326716230001
7.8365 7.5992532095700005
7.837 7.60359246097
7.8375 7.60818571733
7.838 7.61258846997
7.8385 7.616155122949999
7.839 7.618340623959999
7.8395 7.619012678750001
7.84 7.618631671309999
7.8405 7.617996658909999
7.841 7.617689736249999
7.8415 7.6177691128000005
7.842 7.618001950680001
7.8425 7.61818187086
7.843 7.6182453721
7.8435 7.61821362148
7.844 7.61816070378
7.8445 7.61816599555
7.845 7.618308873340001
7.8455 7.618658130160001
7.846 7.619282559019999
7.8465 7.620229785849999
7.847 7.6215209777299995
7.8475 7.623172009970001
7.8475 7.623172009970001
7.848 7.625198757879999
7.8485 7.62759592969
7.849 7.630321191240001
7.8495 7.633252831820001
7.85 7.636158013549999
7.8505 7.638772147930001
7.851 7.641047609030001
7.8515 7.64319077588
7.852 7.64538156866
7.8525 7.64741890011
7.853 7.648858261550001
7.8535 7.649472106869999
7.854 7.64939802209
7.8545 7.64894822164
7.855 7.64838200225
7.8555 7.647842241709999
7.856 7.64737656595
7.8565 7.647000850279999
7.857 7.64672038647
7.8575 7.646535174519999
7.858 7.646455797970002
7.8585 7.646508715670001
7.859 7.6467150947
7.8595 7.64709081037
7.86 7.64767290507
7.8605 7.648493129420001
7.861 7.6495938175800005
7.8615 7.6510014284
7.862 7.6526947947999995
7.8625 7.6546368743899995
7.863 7.6567377070800005
7.8635 7.6588279562300015
7.864 7.66070124281
7.8645 7.662214689030001
7.865 7.6634106290499995
7.8655 7.664416065349999
7.866 7.665379167490001
7.8665 7.666374020250001
7.867 7.667390040090001
7.8675 7.668384892850001
7.868 7.669289785519999
7.8685 7.6700518004000005
7.869 7.670639186869999
7.8695 7.67104136139
7.87 7.671311241660001
7.8705 7.6715282042299995
7.871 7.67177691742
7.8715 7.67204679769
7.872 7.672253176720001
7.8725 7.672295510880001
7.873 7.6721738001699995
7.8735 7.671978004679999
7.874 7.67178220919
7.8745 7.671612872550001
7.875 7.67150703715
7.8755 7.67151232892
7.876 7.67170812441
7.8765 7.67212617424
7.877 7.67275589487
7.8775 7.673576119220001
7.878 7.674555096669999
7.8785 7.67565049306
7.879 7.676825266000001
7.8795 7.678052956640001
7.88 7.6793123978999995
7.8805 7.6806141733199995
7.881 7.681979449980001
7.8815 7.68343468673
7.882 7.68499575888
7.8825 7.6866679582
7.883 7.688456576459999
7.8835 7.6903510301199995
7.884 7.692298401480001
7.8845 7.69410818682
7.885 7.69540996224
7.8855 7.69582801207
7.886 7.69520358321
7.8865 7.69375893
7.887 7.6919597282
7.8875 7.69027165357
7.888 7.6890175040800015
7.8885 7.68831369867
7.889 7.688154945569999
7.8895 7.688467159999999
7.89 7.689170965410001
7.8905 7.690202860559999
7.891 7.6914834689000005
7.8915 7.6929545809599995
7.892 7.694579154350001
7.8925 7.696314854910001
7.893 7.69814051556
7.8935 7.70003496922
7.894 7.70199292412
7.8945 7.7039879214099996
7.895 7.705967043390001
7.8955 7.70786678882
7.896 7.709602489379999
7.8965 7.711121227370001
7.897 7.71241771102
7.8975 7.713513107410001
7.898 7.714428583619999
7.8985 7.71520118204
7.899 7.71585736152
7.8995 7.716423580909999
7.9 7.71692100729
7.9005 7.717376099510001
7.901 7.71780473288
7.9015 7.71824394979
7.902 7.718720209090001
7.9025 7.719265261400001
7.903 7.719932024419999
7.9035 7.72076283231
7.904 7.72181060277
7.9045 7.72309650288
7.905 7.724620532639999
7.9055 7.7263615249700015
7.906 7.72827714571
7.9065 7.730356811319999
7.907 7.732621688880001
7.9075 7.73507177839
7.908 7.73765416215
7.9085 7.740204795289999
7.909 7.74255963294
7.9095 7.744639298550001
7.91 7.74645966743
7.9105 7.74808953259
7.911 7.749544769339999
7.9115 7.750783043519999
7.912 7.751777896279999
7.9125 7.752529327619999
7.913 7.753069088159999
7.9135 7.7535030133000005
7.914 7.75396339729
7.9145 7.75458253438
7.915 7.755455676429999
7.9155 7.7565986987499995
7.916 7.758001017800001
7.9165 7.759646758270001
7.917 7.761520044850001
7.9175 7.76360500223
7.918 7.76587517156
7.9185 7.768319969299999
7.919 7.770934103679999
7.9195 7.7737175747
7.92 7.776670382360002
7.9205 7.779776651350001
7.921 7.7830469652100005
7.9215 7.786507782790001
7.922 7.790212021789999
7.9225 7.79422847522
7.923 7.798535976000001
7.9235 7.802933436869998
7.924 7.807023975080001
7.9245 7.81040012434
7.925 7.812823755000001
7.9255 7.81431074237
7.926 7.81503571486
7.9265 7.81523680212
7.927 7.815157425570001
7.9275 7.8150039642400015
7.928 7.81497750539
7.9285 7.81527384451
7.929 7.816046442930001
7.9295 7.817337634810001
7.93 7.81913154484
7.9305 7.82138583886
7.931 7.82405289094
7.9315 7.827111533999999
7.932 7.83052472565
7.9325 7.834271298810001
7.933 7.83830891932
7.9335 7.84260583656
7.934 7.847135591680002
7.9345 7.851871725830001
7.935 7.85677719662
7.9355 7.86175675219
7.936 7.86666751475
7.9365 7.871266062879999
7.937 7.8752666410000005
7.9375 7.878378201760001
7.938 7.8804684509100005
7.9385 7.881648515620001
7.939 7.88221473501
7.9395 7.88250049059
7.94 7.882706869620001
7.9405 7.8829132486499995
7.941 7.88314079476
7.9415 7.8833947997200005
7.942 7.883691138840001
7.9425 7.8840774380499985
7.943 7.884611906819999
7.9435 7.885363338159999
7.944 7.88637406623
7.9445 7.88767054988
7.945 7.88927395619
7.9455 7.891173701619999
7.946 7.893332743780001
7.9465 7.895645247269999
7.947 7.897915416599999
7.9475 7.899915705659999
7.9475 7.899915705659999
7.948 7.901482069580001
7.9485 7.90260392482
7.949 7.9033659397
7.9495 7.903836907229999
7.95 7.904064453339999
7.9505 7.904053869800001
7.951 7.903794573070001
7.9515 7.90322306191
7.952 7.90226525154
7.9525 7.900884099570001
7.953 7.89911664839
7.9535 7.89707931694
7.954 7.8949361500899995
7.9545 7.892814150319999
7.955 7.890813861260001
7.9555 7.88899878415
7.956 7.88740066961
7.9565 7.88603539295
7.957 7.884892370630001
7.9575 7.883950435570001
7.958 7.88317783715
7.9585 7.88256399183
7.959 7.882082440759999
7.9595 7.881727892169999
7.96 7.88147917898
7.9605 7.8812886752599995
7.961 7.881024086759999
7.9615 7.88052136861
7.962 7.879664101870001
7.9625 7.878425827690001
7.963 7.876827713149999
7.9635 7.874901508870001
7.964 7.872657798390001
7.9645 7.87011774879
7.965 7.8673342777699995
7.9655 7.86439734542
7.966 7.861433954220002
7.9665 7.85852877249
7.967 7.855708259079999
7.9675 7.85296712222
7.968 7.85031065368
7.9685 7.84779177116
7.969 7.84551631006
7.9695 7.843611272860001
7.97 7.842214245579998
7.9705 7.841420480079999
7.971 7.84128818583
7.9715 7.84183323814
7.972 7.8431191382500005
7.9725 7.845368140500001
7.973 7.848945377020001
7.9735 7.854290064720002
7.974 7.86166150033
7.9745 7.870631050480001
7.975 7.879674685410001
7.9755 7.88671273951
7.976 7.89129541233
7.9765 7.89613738188
7.977 7.904387251309999
7.9775 7.914192901120001
7.978 7.918415733580001
7.9785 7.911525849039999
7.979 7.89553941187
7.9795 7.877383349000001
7.98 7.86233884689
7.9805 7.85165476326
7.981 7.84451087376
7.9815 7.83991232563
7.982 7.837107687530001
7.9825 7.8355095729899995
7.983 7.834657598019999
7.9835 7.834250131729999
7.984 7.83411783748
7.9845 7.8341707551800015
7.985 7.83437713421
7.9855 7.8347158074899985
7.986 7.835218525640001
7.9865 7.8359699569800005
7.987 7.837176480539999
7.9875 7.83935139801
7.988 7.84359539755
7.9885 7.851760598660001
7.989 7.86586845748
7.9895 7.886231188440001
7.99 7.90940914104
7.9905 7.92862355791
7.991 7.93745552204
7.9915 7.934026455079999
7.992 7.921770715759998
7.9925 7.90588482222
7.993 7.88965496363
7.9935 7.874255912930001
7.994 7.860534353319999
7.9945 7.849469262250001
7.995 7.841446938930001
7.9955 7.8359699569800005
7.996 7.832233967360001
7.9965 7.829609249440002
7.997 7.8277147957799995
7.9975 7.82629130965
7.998 7.825190621490001
7.9985 7.8243068959
7.999 7.823592506949999
7.9995 7.82300512048
8.0 7.822534152949999
8.0005 7.8221637290500015
8.001 7.821930891169999
8.0015 7.821936182939999
8.002 7.82239656693
8.0025 7.82368246704
8.003 7.82629130965
8.0035 7.830657019900001
8.004 7.83673197186
8.0045 7.84357423047
8.005 7.8492893420700005
8.0055 7.85139546653
8.006 7.847929357180001
8.0065 7.83905505889
8.007 7.827413164889999
8.0075 7.8162104878
8.008 7.80719860349
8.0085 7.800536265059999
8.009 7.795646669580001
8.0095 7.79193713881
8.01 7.78897374761
8.0105 7.786528949869999
8.011 7.78449161842
8.0115 7.78280883556
8.012 7.78144885067
8.0125 7.780395788440001
8.013 7.779649648870001
8.0135 7.77925276612
8.014 7.77931097559
8.0145 7.780030656309999
8.015 7.7817398980200005
8.0155 7.78475091515
8.016 7.7890372488500015
8.0165 7.79387392663
8.017 7.79781100351
8.0175 7.7992821155700005
8.018 7.79740353722
8.0185 7.79251923351
8.019 7.7859786057900005
8.0195 7.779305683820001
8.02 7.773511195669999
8.0205 7.768923231080001
8.021 7.765457121730001
8.0215 7.762901196819999
8.022 7.76105966086
8.0225 7.7598002196
8.023 7.75904349649
8.0235 7.7587418656
8.024 7.7588371174600015
8.0245 7.759265750829999
8.025 7.759943097390001
8.0255 7.76076332174
8.026 7.76164704733
8.0265 7.762509605839999
8.027 7.763303371339998
8.0275 7.76399130144
8.028 7.764536353749999
8.0285 7.76492265296
8.029 7.765107864910001
8.0295 7.765060238980001
8.03 7.7647215656999995
8.0305 7.7640336356
8.031 7.76294353098
8.0315 7.76145125184
8.032 7.759620299419999
8.0325 7.7575670926599996
8.033 7.755450384659999
8.0335 7.753407761439999
8.034 7.75156093371
8.0345 7.74998927802
8.035 7.74872454499
8.0355 7.7477879017
8.036 7.747179348150001
8.0365 7.746893592569999
8.037 7.746925343190001
8.0375 7.747264016469999
8.038 7.747888445329999
8.0385 7.74878804623
8.039 7.749946943859999
8.0395 7.75135984645
8.04 7.753032045770001
8.0405 7.7549317912
8.041 7.757000873270001
8.0415 7.759138748350002
8.042 7.761207830419999
8.0425 7.76305465815
8.043 7.764546937289999
8.0435 7.76558412421
8.044 7.7661715106800004
8.0445 7.766393765020001
8.045 7.766372597939999
8.0455 7.76620855307
8.046 7.765991590500001
8.0465 7.765785211469999
8.047 7.76563175014
8.0475 7.765536498279999
8.0475 7.765536498279999
8.048 7.76552591474
8.0485 7.76561587483
8.049 7.76584871271
8.0495 7.76624559546
8.05 7.76684356547
8.0505 7.767663789819999
8.051 7.768722143820001
8.0515 7.770013335700001
8.052 7.7715426572299995
8.0525 7.7733048166400005
8.053 7.77529452216
8.0535 7.777501190249999
8.054 7.77986131967
8.0545 7.782269075019999
8.055 7.784576286740001
8.0555 7.786587159339999
8.056 7.788127064409999
8.0565 7.78901608177
8.057 7.78905841593
8.0575 7.788137647950001
8.058 7.78639665562
8.0585 7.784216446380001
8.059 7.781988611210001
8.0595 7.7799830303799995
8.06 7.778305539290002
8.0605 7.77698788856
8.061 7.77603007819
8.0615 7.775437399950001
8.062 7.775193978530001
8.0625 7.77531568924
8.063 7.775807823849999
8.0635 7.7766809659
8.064 7.77794569893
8.0645 7.77962319002
8.065 7.781702855630001
8.0655 7.7842005710699995
8.066 7.78711633634
8.0665 7.790460734979999
8.067 7.79417026575
8.0675 7.7981126344
8.068 7.802092045440001
8.0685 7.805976204620001
8.069 7.8097016107
8.0695 7.8132470966000005
8.07 7.816527994
8.0705 7.8194384675
8.071 7.821909724090001
8.0715 7.82399997324
8.072 7.825809758579999
8.0725 7.827466082589999
8.073 7.829053613589999
8.0735 7.8306411445899995
8.074 7.832239259130001
8.0745 7.83382149836
8.075 7.8353614034299985
8.0755 7.836832515489999
8.076 7.838240126309999
8.0765 7.83958423589
8.077 7.840870135999999
8.0775 7.842134869030001
8.078 7.843399602059999
8.0785 7.844717252790001
8.079 7.84613015538
8.0795 7.847675352219999
8.08 7.84937401039
8.0805 7.851252588739999
8.081 7.85331108727
8.0815 7.85554950598
8.082 7.857930802479999
8.0825 7.86042851792
8.083 7.8629897346
8.0835 7.86559857721
8.084 7.86822329513
8.0845 7.87085859659
8.085 7.8734674392
8.0855 7.87601807234
8.086 7.878462870079999
8.0865 7.880791248879999
8.087 7.883019084049999
8.0875 7.8851622509
8.088 7.887252500049999
8.0885 7.889289831499998
8.089 7.89129012056
8.0895 7.89326395077
8.09 7.89524307275
8.0905 7.897264528889999
8.091 7.89938123689
8.0915 7.90163023914
8.092 7.904075036879999
8.0925 7.906763256039999
8.093 7.90973723078
8.0935 7.913034003490002
8.094 7.91665357417
8.0945 7.9205112745
8.095 7.92434251598
8.0955 7.927760999399999
8.096 7.930412176170001
8.0965 7.93221666974
8.097 7.93340731799
8.0975 7.9343598365900005
8.098 7.93540231528
8.0985 7.93673054955
8.099 7.93837629002
8.0995 7.94030778607
8.1 7.942419202299999
8.1005 7.944620578620001
8.101 7.9468113714
8.1015 7.948917495859999
8.102 7.950886034300001
8.1025 7.95267994433
8.103 7.954299225950002
8.1035 7.955754462700001
8.104 7.957072113429999
8.1045 7.958294512299999
8.105 7.95947986878
8.1055 7.960696975879999
8.106 7.96203050192
8.1065 7.963580990529999
8.107 7.965433110030001
8.1075 7.96762390281
8.108 7.970031658159999
8.1085 7.972344161650001
8.109 7.974063986900002
8.1095 7.9748048347
8.11 7.97448203673
8.1105 7.97335488972
8.111 7.97180440111
8.1115 7.97014278533
8.112 7.96855525433
8.1125 7.967126476430001
8.113 7.96589349402
8.1135 7.964856307100001
8.114 7.96399904036
8.1145 7.96330052672
8.115 7.96277664149
8.1155 7.962453843520001
8.116 7.96237446697
8.1165 7.962596721310001
8.117 7.963157648930001
8.1175 7.96407841691
8.118 7.96532198286
8.1185 7.966793094919999
8.119 7.968354167070001
8.1195 7.96988878037
8.12 7.971306974730001
8.1205 7.972529373600001
8.121 7.97346072512
8.1215 7.97405340336
8.122 7.97438678487
8.1225 7.974609039209999
8.123 7.974868335940001
8.1235 7.975233468070001
8.124 7.97567268498
8.1245 7.976133068969999
8.125 7.976556410570001
8.1255 7.976895083850001
8.126 7.977127921729999
8.1265 7.97724434067
8.127 7.97726021598
8.1275 7.977207298280001
8.128 7.977138505269999
8.1285 7.977112046419999
8.129 7.977217881820001
8.1295 7.977583013949999
8.13 7.97831327821
8.1305 7.979429841680001
8.131 7.980784534800001
8.1315 7.982043976059999
8.132 7.98282715802
8.1325 7.9828483251
8.133 7.982043976059999
8.1335 7.98060990639
8.134 7.97892183176
8.1345 7.97737663492
8.135 7.976228320830001
8.1355 7.975550974269999
8.136 7.975259926920001
8.1365 7.975228176300001
8.137 7.97531813639
8.1375 7.97543455533
8.138 7.975513931880001
8.1385 7.975550974269999
8.139 7.975593308429999
8.1395 7.97571501914
8.14 7.97603252534
8.1405 7.97668870482
8.141 7.977810560060001
8.1415 7.979424549909999
8.142 7.981387796580001
8.1425 7.983303417320001
8.143 7.984684569289999
8.1435 7.9851767039
8.144 7.98482744708
8.1445 7.9840495568900005
8.145 7.983351043250001
8.1455 7.983091746519999
8.146 7.983393377409999
8.1465 7.9842294770699995
8.147 7.98551008541
8.1475 7.98713995057
8.1475 7.98713995057
8.148 7.98901852892
8.1485 7.991066443909999
8.149 7.99320431899
8.1495 7.995389820000001
8.15 7.997612363400001
8.1505 7.999898408040001
8.151 8.002322038700001
8.1515 8.004994382549999
8.152 8.008037150300002
8.1525 8.011503259649999
8.153 8.01522866573
8.1535 8.018763568090002
8.154 8.02151528849
8.1545 8.02304990179
8.155 8.02328803144
8.1555 8.02247309886
8.156 8.021065488040001
8.1565 8.01957850067
8.157 8.018409019499998
8.1575 8.017731672940002
8.158 8.01753058568
8.1585 8.017731672940002
8.159 8.018223807550001
8.1595 8.01894348827
8.16 8.019848380939997
8.1605 8.02095436087
8.161 8.02228788691
8.1615 8.02389129322
8.162 8.025801622189999
8.1625 8.02806649975
8.163 8.03074413537
8.1635 8.03387686321
8.164 8.037443516189999
8.1645 8.041295924749999
8.165 8.045132458000001
8.1655 8.048535066109999
8.166 8.05106982394
8.1665 8.05246685122
8.167 8.05280023273
8.1675 8.0524351006
8.168 8.051847714130002
8.1685 8.05140320545
8.169 8.05124974412
8.1695 8.051397913679999
8.17 8.051784212890002
8.1705 8.052376891130002
8.171 8.05314419778
8.1715 8.054075549300002
8.172 8.055192112770001
8.1725 8.0565097635
8.173 8.05808141919
8.1735 8.05995470577
8.174 8.06221429156
8.1745 8.06498717904
8.175 8.06846387193
8.1755 8.072903666960002
8.176 8.078497067849998
8.1765 8.085090613270001
8.177 8.091774118780002
8.1775 8.09705001347
8.178 8.099748816169999
8.1785 8.09980702564
8.179 8.09814011809
8.1795 8.09583290637
8.18 8.093626238279999
8.1805 8.09188524595
8.181 8.09067343062
8.1815 8.08988495689
8.182 8.089355779889999
8.1825 8.0889483136
8.183 8.088567306159998
8.1835 8.088191590490002
8.184 8.087847625440002
8.1845 8.08759362048
8.185 8.08753011924
8.1855 8.08779999951
8.186 8.08857259793
8.1865 8.090086044149999
8.187 8.09256259251
8.1875 8.0961451208
8.188 8.10077541955
8.1885 8.10610952371
8.189 8.111454211409999
8.1895 8.115767003959999
8.19 8.11787842019
8.1905 8.11701056991
8.191 8.11320049551
8.1915 8.107236670719999
8.192 8.10019332485
8.1925 8.09294359995
8.193 8.085984922399998
8.1935 8.079465461760002
8.194 8.0733905098
8.1945 8.067738899440002
8.195 8.062542381299998
8.1955 8.057875040159999
8.196 8.053773918410002
8.1965 8.050233724279998
8.197 8.0471962483
8.1975 8.0445503633
8.198 8.042216692730001
8.1985 8.04011586004
8.199 8.038205531069998
8.1995 8.03642220458
8.2 8.03470237933
8.2005 8.032961387
8.201 8.031146309890001
8.2015 8.029230689149998
8.202 8.02722510832
8.2025 8.025156026249999
8.203 8.023065777100001
8.2035 8.02093319379
8.204 8.018536021980001
8.2045 8.015408585909999
8.205 8.011169878140002
8.2055 8.00594690115
8.206 8.00032704141
8.2065 7.99490297716
8.207 7.98996575575
8.2075 7.985541836030001
8.208 7.98153596614
8.2085 7.977794684750001
8.209 7.974196281149999
8.2095 7.970703712950001
8.21 7.96733285546
8.2105 7.964136626380001
8.211 7.96113090102
8.2115 7.958305095839999
8.212 7.95563804376
8.2125 7.953124453010001
8.213 7.9507960742099995
8.2135 7.948605281430001
8.214 7.946303361480001
8.2145 7.9434775563
8.215 7.939815651460001
8.2155 7.9353811482
8.216 7.93057092927
8.2165 7.92572366795
8.217 7.920955783179999
8.2175 7.9161931901800004
8.218 7.9113565124
8.2185 7.906424582759999
8.219 7.901460902500001
8.2195 7.896555431710001
8.22 7.891808714020001
8.2205 7.8872842506700005
8.221 7.883008500510001
8.2215 7.878970880000002
8.222 7.875160805600001
8.2225 7.871567693770001
8.223 7.86823387867
8.2235 7.865191110920001
8.224 7.8624288069800015
8.2245 7.859883465609999
8.225 7.85748100203
8.2255 7.855157915
8.226 7.8528559950500005
8.2265 7.850517032710001
8.227 7.84807223497
8.2275 7.84546339236
8.228 7.842679921340001
8.2285 7.839753572529999
8.229 7.83676372248
8.2295 7.83379503951
8.23 7.83091102486
8.2305 7.828164596230001
8.231 7.8255875042400005
8.2315 7.8231691653499995
8.232 7.82088312071
8.2325 7.818729370320001
8.233 7.816776707189999
8.2335 7.815104507870001
8.234 7.813770981830001
8.2345 7.812776129070001
8.235 7.81204057304
8.2355 7.8114743536499995
8.236 7.81101926143
8.2365 7.81066471284
8.237 7.81042658319
8.2375 7.810304872480001
8.238 7.810283705399999
8.2385 7.810331331329999
8.239 7.81045304204
8.2395 7.81069646346
8.24 7.811209765149999
8.2405 7.812188742600001
8.241 7.8137551065199995
8.2415 7.81569189434
8.242 7.817342926580001
8.2425 7.8177874352600005
8.243 7.81651211869
8.2435 7.813765690060001
8.244 7.810230787699999
8.2445 7.806341336749999
8.245 7.802134379599999
8.2455 7.79769458457
8.246 7.79347704388
8.2465 7.7899633086
8.247 7.78732800714
8.2475 7.78544942879
8.2475 7.78544942879
8.248 7.784115902750002
8.2485 7.78315280061
8.249 7.78245957874
8.2495 7.781967444129999
8.25 7.781649937930001
8.2505 7.7814964766
8.251 7.78151235191
8.2515 7.7817504815600005
8.252 7.782300825639999
8.2525 7.783364471409999
8.253 7.785301259229999
8.2535 7.7886932838
8.254 7.7939374278699995
8.2545 7.799525536990001
8.255 7.79809146732
8.2555 7.774723011
8.256 7.719371096800001
8.2565 7.647868700560001
8.257 7.59577651668
8.2575 7.58765364973
8.258 7.6219866534900005
8.2585 7.67798416363
8.259 7.731727379750001
8.2595 7.77012446287
8.26 7.792720320770001
8.2605 7.80461092796
8.261 7.8106435457600005
8.2615 7.8137445229799996
8.262 7.8153849716799995
8.2625 7.81625811373
8.263 7.816713205949999
8.2635 7.81695662737
8.264 7.81715771463
8.2645 7.8174593455200005
8.265 7.8179779389799995
8.2655 7.81878757979
8.266 7.819872392640002
8.2665 7.82112654213
8.267 7.822348940999999
8.2675 7.8233226266800004
8.268 7.8239629308500005
8.2685 7.8244127313
8.269 7.82498424246
8.2695 7.825915593979999
8.27 7.8272702871
8.2705 7.82897952881
8.271 7.83093219194
8.2715 7.833006565780001
8.272 7.8351021067
8.2725 7.8371341463799995
8.273 7.83904976712
8.2735 7.840827801840001
8.274 7.84250529293
8.2745 7.84417749225
8.275 7.846029611749999
8.2755 7.84840032471
8.276 7.8518823093700005
8.2765 7.857359291319999
8.277 7.865360447560001
8.2775 7.87435645656
8.278 7.880023942230001
8.2785 7.878505204239999
8.279 7.87079509535
8.2795 7.861502747229999
8.28 7.854126019849999
8.2805 7.84934225977
8.281 7.84652174636
8.2815 7.844992424829999
8.282 7.844341537119999
8.2825 7.844309786500001
8.283 7.844733128100001
8.2835 7.84548455944
8.284 7.84645824512
8.2845 7.847564225049999
8.285 7.84872312268
8.2855 7.849897895619999
8.286 7.8510991274099995
8.2865 7.852411486370001
8.287 7.85397255852
8.2875 7.85590405457
8.288 7.85819009921
8.2885 7.860629605179999
8.289 7.862809814419999
8.2895 7.864138048690001
8.29 7.86373587417
8.2905 7.860740732350002
8.291 7.855067954909999
8.2915 7.84768064399
8.292 7.83995465979
8.2925 7.83283722914
8.293 7.82660881585
8.2935 7.82116887629
8.294 7.81633219851
8.2945 7.8119770718
8.295 7.808061162
8.2955 7.804573885570002
8.296 7.801504658970001
8.2965 7.798816439810001
8.297 7.79646689393
8.2975 7.7944031036300006
8.298 7.7926515277599995
8.2985 7.79133387703
8.299 7.790746490559999
8.2995 7.79129683464
8.3 7.79328124839
8.3005 7.796482769240002
8.301 7.799858918500001
8.3015 7.80172691331
8.302 7.8004304296599996
8.3025 7.79511220081
8.303 7.78605798234
8.3035 7.774580133210001
8.304 7.7624143539800015
8.3045 7.7510158814
8.305 7.741114979730001
8.3055 7.73274339959
8.306 7.725546592390001
8.3065 7.71915413423
8.307 7.713338479
8.3075 7.707999083070001
8.308 7.703141238210001
8.3085 7.698801986810001
8.309 7.695028954800001
8.3095 7.69184860103
8.31 7.68928209258
8.3105 7.68737176361
8.311 7.686271075449999
8.3115 7.6863292849199985
8.312 7.688170820880001
8.3125 7.69261590768
8.313 7.700119637539999
8.3135 7.70978770133
8.314 7.718672583160001
8.3145 7.722895415620001
8.315 7.720254822390001
8.3155 7.71163982083
8.316 7.699860340810001
8.3165 7.687504057859999
8.317 7.676105585280001
8.3175 7.666342269629999
8.318 7.658187652060001
8.3185 7.65098026132
8.319 7.644032167310001
8.3195 7.637136991000001
8.32 7.63048523611
8.3205 7.62429915698
8.321 7.618642254849999
8.3215 7.613530405029999
8.322 7.608958315749999
8.3225 7.6049630293999995
8.323 7.6015762966
8.3235 7.598851035050001
8.324 7.59681899537
8.3245 7.59550134464
8.325 7.594961584100001
8.3255 7.595347883309999
8.326 7.59714179334
8.3265 7.6018461768700005
8.327 7.61394316309
8.3275 7.643979249610001
8.328 7.70814196086
8.3285 7.814141405729999
8.329 7.937820654170001
8.3295 8.02393362738
8.33 8.02694464451
8.3305 7.9498170967599995
8.331 7.837991413119998
8.3315 7.739786745460001
8.332 7.67658713635
8.3325 7.64452959369
8.333 7.63114141559
8.3335 7.625997815150002
8.334 7.62270633421
8.3345 7.61753098315
8.335 7.608646101320001
8.3355 7.596279234829999
8.336 7.582573550529999
8.3365 7.570185516960001
8.337 7.5606709145
8.3375 7.5541144114700005
8.338 7.5497592847599995
8.3385 7.54680118533
8.339 7.54473739503
8.3395 7.543372118370001
8.34 7.542652437649999
8.3405 7.54250955986
8.341 7.54282706606
8.3415 7.54347795377
8.342 7.54438813821
8.3425 7.5455364522999995
8.343 7.54677472648
8.3435 7.545880417349999
8.344 7.5260521551599995
8.3445 7.4028703331
8.345 7.015237597060001
8.3455 6.563764947739998
8.346 6.34231495678
8.3465 6.263367040149999
8.347 6.234225262760002
8.3475 6.22211240123
8.3475 6.22211240123
8.348 6.216481957949999
8.3485 6.2134391902
8.349 6.211232522110001
8.3495 6.209078771720001
8.35 6.206803310619999
8.3505 6.204543724830001
8.351 6.202495809840001
8.3515 6.20079715167
8.352 6.199590628109999
8.3525 6.19906674288
8.353 6.1995430021799995
8.3535 6.20167029372
8.354 6.20688797894
8.3545 6.218736251970001
8.355 6.246645046950001
8.3555 6.317512430790001
8.356 6.504777587550001
8.3565 6.922134195680001
8.357 7.40284916602
8.3575 7.5792661942800015
8.358 7.583303814790001
8.3585 7.568783197909998
8.359 7.5619144804500005
8.3595 7.5601417374999995
8.36 7.560522744939999
8.3605 7.561792769740001
8.361 7.563486136140001
8.3615 7.565407048649999
8.362 7.56747613072
8.3625 7.569624589339999
8.363 7.5718365491999995
8.3635 7.574117302070001
8.364 7.57663089282
8.3645 7.57986945606
8.365 7.5852882285400005
8.3655 7.5967078682
8.366 7.62275396014
8.3665 7.67796828832
8.367 7.771907789360001
8.3675 7.880203862409998
8.368 7.943075381780001
8.3685 7.919685758380001
8.369 7.827836506490001
8.3695 7.72563655248
8.37 7.65554176706
8.3705 7.620325037709999
8.371 7.606016091629999
8.3715 7.60124291509
8.372 7.60027452118
8.3725 7.600745488709999
8.373 7.601772092090001
8.3735 7.603047408659999
8.374 7.6044550194800005
8.3745 7.605957882159999
8.375 7.607566580239999
8.3755 7.60933403142
8.376 7.61138723818
8.3765 7.6140119561
8.377 7.61786965643
8.3775 7.624521411320001
8.378 7.637491539590001
8.3785 7.663484713829999
8.379 7.71071376108
8.3795 7.7793374344399995
8.38 7.848961252329999
8.3805 7.886532819330001
8.381 7.87540422702
8.3815 7.8265558981500005
8.382 7.764165929850001
8.3825 7.70971361655
8.383 7.673486159130001
8.3835 7.65458924846
8.384 7.64678917948
8.3845 7.644233254570001
8.385 7.64357178332
8.3855 7.643375987829999
8.386 7.64314844172
8.3865 7.64278860136
8.387 7.642328217369999
8.3875 7.64185724984
8.388 7.6414762424000005
8.3885 7.64127515514
8.389 7.641380990539999
8.3895 7.64215888073
8.39 7.644937059980001
8.3905 7.6551131336900005
8.391 7.693055124590001
8.3915 7.813855650149999
8.392 8.07511562682
8.3925 8.398786738870001
8.393 8.61672828632
8.3935 8.65354313021
8.394 8.50423054789
8.3945 8.218612553909999
8.395 7.933275023739999
8.3955 7.7565722399
8.396 7.67702635326
8.3965 7.6455561970699994
8.397 7.632586068799999
8.3975 7.626124817629999
8.398 7.621907276939999
8.3985 7.61848879352
8.399 7.615387816300001
8.3995 7.612487926339999
8.4 7.6098314577999995
8.4005 7.607534829620001
8.401 7.60581500437
8.4015 7.605042405950001
8.402 7.6059208397699996
8.4025 7.6098261660299995
8.403 7.618896259810001
8.4035 7.63434822821
8.404 7.652059782399999
8.4045 7.661944808759999
8.405 7.657303926470001
8.4055 7.641714372049999
8.406 7.623526558560001
8.4065 7.60841855521
8.407 7.597866765829999
8.4075 7.59097158952
8.408 7.58633070723
8.4085 7.58282755549
8.409 7.579747745349999
8.4095 7.5767155611399994
8.41 7.573535207369999
8.4105 7.57015905811
8.411 7.566608280440001
8.4115 7.562978126220002
8.412 7.55940618147
8.4125 7.55609353345
8.413 7.553368271899999
8.4135 7.5518389503700005
8.414 7.55263271587
8.4145 7.55750114427
8.415 7.568370439850001
8.4155 7.585896782090001
8.416 7.607566580239999
8.4165 7.627045585610001
8.417 7.636512562139999
8.4175 7.631390128780001
8.418 7.61395374663
8.4185 7.59180239741
8.419 7.572275766110001
8.4195 7.55847482995
8.42 7.549849244849999
8.4205 7.544568058390001
8.421 7.541017280719999
8.4215 7.5382073508500005
8.422 7.53570434364
8.4225 7.53343946608
8.423 7.531597930120001
8.4235 7.53053428435
8.424 7.5309258753299995
8.4245 7.5338469323699995
8.425 7.540641565050001
8.4255 7.552399877990001
8.426 7.56886786623
8.4265 7.58738906123
8.427 7.602661109450001
8.4275 7.60815925848
8.428 7.599676551170002
8.4285 7.57914977534
8.429 7.55428374811
8.4295 7.532904997310001
8.43 7.518373796889999
8.4305 7.50998104967
8.431 7.505625922960001
8.4315 7.50350392319
8.432 7.502482611579999
8.4325 7.501948142810002
8.433 7.5015618436
8.4335 7.501143793769999
8.434 7.500609325
8.4345 7.49993727021
8.435 7.499212297719999
8.4355 7.49863020302
8.436 7.49867782895
8.4365 7.50057757438
8.437 7.50752566839
8.4375 7.526925297210002
8.438 7.571180369720001
8.4385 7.64768878038
8.439 7.72402256263
8.4395 7.6799474103
8.44 7.3888312672900005
8.4405 6.986392158790001
8.441 6.705240418689999
8.4415 6.5829105716
8.442 6.580867948380001
8.4425 6.6817555434299996
8.443 6.877709786529999
8.4435 7.120660239
8.444 7.3224460126399995
8.4445 7.43960050867
8.445 7.4932431811599995
8.4455 7.51597133331
8.446 7.52692000544
8.4465 7.534481944770001
8.447 7.542080926490001
8.4475 7.5508758482300005
8.4475 7.5508758482300005
8.448 7.56041161777
8.4485 7.56852919295
8.449 7.571926509290001
8.4495 7.568381023389999
8.45 7.5590304658
8.4505 7.547679619149998
8.451 7.537778717479999
8.4515 7.530772414
8.452 7.5265919157
8.4525 7.5245598760200005
8.453 7.52398836486
8.4535 7.5243693723
8.454 7.52538010037
8.4545 7.5268353371200005
8.455 7.5286133718400015
8.4555 7.530661286830001
8.456 7.532957915010001
8.4565 7.535540298770001
8.457 7.53857777475
8.4575 7.54253072694
8.458 7.548568636509999
8.4585 7.55933738846
8.459 7.579663077029999
8.4595 7.613805577070001
8.46 7.6419683770099995
8.4605 7.552405169760001
8.461 7.22364337497
8.4615 6.85838424249
8.462 6.652666683740001
8.4625 6.589091358959998
8.463 6.633415224479999
8.4635 6.79398340159
8.464 7.10549402618
8.4645 7.55418320448
8.465 7.960649349949999
8.4655 8.108956495970002
8.466 8.03857595497
8.4665 7.910864377790001
8.467 7.806859930210002
8.4675 7.73764887038
8.468 7.69348904973
8.4685 7.6642043945500005
8.469 7.643386571370001
8.4695 7.627828767569999
8.47 7.616155122949999
8.4705 7.607656540329999
8.471 7.60159746368
8.4715 7.597147085110001
8.472 7.593606890979999
8.4725 7.59055883146
8.473 7.587844153449999
8.4735 7.5854363981
8.474 7.58335673249
8.4745 7.581673949630001
8.475 7.5804568425299985
8.4755 7.579747745349999
8.476 7.57952549101
8.4765 7.579726578270001
8.477 7.580361590670001
8.4775 7.58153107184
8.478 7.58340965019
8.4785 7.58609257758
8.479 7.589489893919999
8.4795 7.593326427170001
8.48 7.59703595794
8.4805 7.599179124789999
8.481 7.5966655340400004
8.4815 7.5852829367700005
8.482 7.56269237064
8.4825 7.53120633914
8.483 7.4972808016700005
8.4835 7.46879520376
8.484 7.452470093309999
8.4845 7.452025584629999
8.485 7.4679061864
8.4855 7.49900062692
8.486 7.54376370935
8.4865 7.59445886595
8.487 7.6239604837
8.4875 7.58475905154
8.488 7.44411438848
8.4885 7.22843771859
8.489 7.013665941369999
8.4895 6.8691265355899995
8.49 6.832195272760001
8.4905 6.92781755666
8.491 7.1574909581999995
8.4915 7.40588135023
8.492 7.530343780629999
8.4925 7.560199946970001
8.493 7.56296754268
8.4935 7.562512450459999
8.494 7.562819373119999
8.4945 7.56388831066
8.495 7.565407048649999
8.4955 7.56720625045
8.496 7.56921183128
8.4965 7.57139204052
8.497 7.57372041932
8.4975 7.5762022594500005
8.498 7.57886931153
8.4985 7.58180624388
8.499 7.58504480712
8.4995 7.58733085176
8.5 7.580324548280001
8.5005 7.534905286369999
8.501 7.407564133089999
8.5015 7.21520300182
8.502 7.05256574264
8.5025 6.986370991709999
8.503 7.029625919689999
8.5035 7.166899725260001
8.504 7.34568217471
8.5045 7.49115293201
8.505 7.57148729238
8.5055 7.604968321169999
8.506 7.6164620456100005
8.5065 7.6197111923900005
8.507 7.620298578860001
8.5075 7.620198035230001
8.508 7.619996947970001
8.5085 7.61980644425
8.509 7.619690025310001
8.5095 7.619981072659999
8.51 7.621293431620001
8.5105 7.623902274229999
8.511 7.627082627999999
8.5115 7.62954330105
8.512 7.6306122385899995
8.5125 7.630665156290001
8.513 7.63052757027
8.5135 7.63081332585
8.514 7.63176055268
8.5145 7.6333904178399985
8.515 7.635586502390001
8.5155 7.63823767916
8.516 7.64123811275
8.5165 7.6445243019200015
8.517 7.6480962466700015
8.5175 7.65199628116
8.518 7.656330240789999
8.5185 7.6612780457400005
8.519 7.667104284509999
8.5195 7.674184672770001
8.52 7.682942552119999
8.5205 7.6936001768999995
8.521 7.705607203030001
8.5215 7.7171326780900005
8.522 7.725520133540001
8.5225 7.728779863859999
8.523 7.726747824179999
8.5235 7.720895126559999
8.524 7.713163850590001
8.5245 7.705072734260001
8.525 7.6976748398
8.5255 7.691679264389999
8.526 7.687377055380002
8.5265 7.68466766914
8.527 7.683270641860001
8.5275 7.683000761589999
8.528 7.683879195409999
8.5285 7.68633986846
8.529 7.69157872076
8.5295 7.702442724570001
8.53 7.725493674689999
8.5305 7.7744690060399995
8.531 7.87153065138
8.5315 8.032331666370002
8.532 8.2317202682
8.5325 8.40804733637
8.533 8.52102662587
8.5335 8.566953897700003
8.534 8.549639226260002
8.5345 8.462737779320001
8.535 8.298936330739998
8.5355 8.08709090233
8.536 7.9014291518799995
8.5365 7.788174690339999
8.537 7.7340081326200005
8.5375 7.7106290927600005
8.538 7.7003736425
8.5385 7.695314710379999
8.539 7.6922772344
8.5395 7.690049399229999
8.54 7.688197279730001
8.5405 7.68664679112
8.541 7.685524935879999
8.5415 7.685154511980001
8.542 7.68602236226
8.5425 7.68869999788
8.543 7.69347317442
8.5435 7.6997756724899995
8.544 7.7057553725900005
8.5445 7.708909267509999
8.545 7.707602200320001
8.5455 7.702077592440001
8.546 7.694060560890001
8.5465 7.68541380871
8.547 7.67732269238
8.5475 7.670258179430001
8.5475 7.670258179430001
8.548 7.66429435464
8.5485 7.65934654969
8.549 7.6552824703299995
8.5495 7.651953947
8.55 7.649228685449999
8.5505 7.64703789267
8.551 7.645302192109999
8.5515 7.643968666069999
8.552 7.642979105079999
8.5525 7.642322925599999
8.553 7.642010711169999
8.5535 7.642021294709999
8.554 7.64228059144
8.5545 7.642656307109999
8.555 7.643037314550001
8.5555 7.643418321989999
8.556 7.6438575389
8.5565 7.64443434183
8.557 7.6451804814
8.5575 7.64606949876
8.558 7.6470855186
8.5585 7.648239124459999
8.559 7.6495885258100005
8.5595 7.651213099199999
8.56 7.652726545420001
8.5605 7.651736984430001
8.561 7.64088356416
8.5615 7.608926565130001
8.562 7.555723109549999
8.5625 7.508213598490001
8.563 7.50485332454
8.5635 7.558871712700001
8.564 7.63728516056
8.5645 7.68641924501
8.565 7.68956255639
8.5655 7.668660064890001
8.566 7.644995269450001
8.5665 7.626479366219999
8.567 7.61367328282
8.5675 7.60519586728
8.568 7.59963421701
8.5685 7.595924686240001
8.569 7.593352886019999
8.5695 7.5914637241300005
8.57 7.589997903840001
8.5705 7.588817839130001
8.571 7.587854736989999
8.5715 7.5869233854700004
8.572 7.58503951535
8.5725 7.57785858346
8.573 7.5520294540899995
8.5735 7.483575117370001
8.574 7.363076222699999
8.5745 7.235110640559999
8.575 7.173805485110001
8.5755 7.223108906200001
8.576 7.373273463489999
8.5765 7.548515718809999
8.577 7.655393597499999
8.5775 7.67593624864
8.578 7.6529646750700016
8.5785 7.625188174339999
8.579 7.60676752297
8.5795 7.597231753429999
8.58 7.5927496242400005
8.5805 7.590447704290001
8.581 7.588712003730001
8.5815 7.58667467228
8.582 7.583933535419999
8.5825 7.5805944285499995
8.583 7.57730294761
8.5835 7.57496927704
8.584 7.574244304549999
8.5845 7.57533440917
8.585 7.578033211870001
8.5855 7.581848578040002
8.586 7.58608728581
8.5865 7.58997144499
8.587 7.59281312548
8.5875 7.59419956922
8.588 7.5942419033799995
8.5885 7.593633349830001
8.589 7.59317825761
8.5895 7.593379344870001
8.59 7.594331863470001
8.5905 7.5957553496
8.591 7.59671315997
8.5915 7.59351163912
8.592 7.570942240070001
8.5925 7.4765000208800005
8.593 7.214758493139999
8.5935 6.830099731840002
8.594 6.544815119370001
8.5945 6.407784735219999
8.595 6.35442252654
8.5955 6.342780632539999
8.596 6.36123303453
8.5965 6.421384584119999
8.597 6.567590897449999
8.5975 6.894061355830002
8.598 7.469292630140001
8.5985 8.032934928149999
8.599 8.18502568972
8.5995 8.04614847784
8.6 7.87736747369
8.6005 7.764774483399999
8.601 7.703913836630002
8.6015 7.67472443331
8.602 7.662172354870001
8.6025 7.657626724439999
8.603 7.656674205839999
8.6035 7.65721925815
8.604 7.6583464051600005
8.6045 7.659711681819998
8.605 7.661203960959999
8.6055 7.662854993200001
8.606 7.6647124044699995
8.6065 7.66686086309
8.607 7.669374453840001
8.6075 7.6723060944200006
8.608 7.67567695191
8.6085 7.67950819339
8.609 7.68379981886
8.6095 7.6885465365500005
8.61 7.6937536382300005
8.6105 7.69941054036
8.611 7.70551724294
8.6115 7.712121371900001
8.612 7.719365805030001
8.6125 7.727504547290001
8.613 7.73700327444
8.6135 7.74845466472
8.614 7.7622873515
8.6145 7.777839863530001
8.615 7.792439856960001
8.6155 7.802134379599999
8.616 7.806066164710001
8.6165 7.813310597839998
8.617 7.84641061919
8.6175 7.93222725328
8.618 8.0707975425
8.6185 8.19454558395
8.619 8.20120792238
8.6195 8.08321732669
8.62 7.932608260720001
8.6205 7.821941474709999
8.621 7.762795361419999
8.6215 7.737225528779999
8.622 7.72761038269
8.6225 7.724435320690001
8.623 7.7238056000599995
8.6235 7.72433477706
8.624 7.72558363478
8.6245 7.727388128349999
8.625 7.729668881219999
8.6255 7.732362392149999
8.626 7.7354051599
8.6265 7.738818351549999
8.627 7.74282951321
8.6275 7.748248285689999
8.628 7.757387172479999
8.6285 7.776522212800001
8.629 7.821586926119999
8.6295 7.92571308441
8.63 8.129271601
8.6305 8.431881468450001
8.631 8.75749466009
8.6315 8.997942105349999
8.632 9.086700963560002
8.6325 9.0233690602
8.633 8.8508044405
8.6335 8.624126180780003
8.634 8.388695333480001
8.6345 8.16920858919
8.635 7.969370186910001
8.6355 7.7799089456
8.636 7.59246386866
8.6365 7.41288765371
8.637 7.26197695685
8.6375 7.1629414813
8.638 7.13238150955
8.6385 7.18182780843
8.639 7.31552966925
8.6395 7.506954157229999
8.64 7.679386482680001
8.6405 7.769060817099999
8.641 7.790413109049999
8.6415 7.78510017197
8.642 7.77531568924
8.6425 7.767288074150001
8.643 7.76172642388
8.6435 7.75811214497
8.644 7.75586843449
8.6445 7.75460370146
8.645 7.754063940919999
8.6455 7.754106275079999
8.646 7.75463016031
8.6465 7.7555668036
8.647 7.75686328725
8.6475 7.75849844418
8.6475 7.75849844418
8.648 7.76037702253
8.6485 7.761832259280001
8.649 7.7595197557899995
8.6495 7.741654740270001
8.65 7.6830695546
8.6505 7.568682654279999
8.651 7.44244218916
8.6515 7.379427791999999
8.652 7.41126837209
8.6525 7.51527281967
8.653 7.638121260220001
8.6535 7.7322406814399995
8.654 7.78283000264
8.6545 7.800054713990002
8.655 7.798932858750001
8.6555 7.789518799919999
8.656 7.775839574470001
8.6565 7.757498299650002
8.657 7.731626836120001
8.6575 7.695939139240001
8.658 7.653959527830001
8.6585 7.61885392565
8.659 7.607593039090001
8.6595 7.6276382638500015
8.66 7.670596852710001
8.6605 7.71942930627
8.661 7.760212977659999
8.6615 7.78764022157
8.662 7.803123940589999
8.6625 7.8107864235500015
8.663 7.814517121400001
8.6635 7.816776707189999
8.664 7.818745245630001
8.6645 7.820872537170001
8.665 7.8233226266800004
8.6655 7.826201349560001
8.666 7.82953516466
8.6665 7.833313488439999
8.667 7.837451652580001
8.6675 7.84184911345
8.668 7.846320659099999
8.6685 7.8502736112900005
8.669 7.85128433936
8.6695 7.84036741785
8.67 7.793725757070001
8.6705 7.68019083172
8.671 7.51165854076
8.6715 7.363351394740001
8.672 7.305284802529999
8.6725 7.3667540028500005
8.673 7.546256133020001
8.6735 7.79121745809
8.674 7.987235202430001
8.6745 8.058076127419998
8.675 8.03462829455
8.6755 7.980683991170001
8.676 7.93418520818
8.6765 7.905440313540001
8.677 7.891041407370001
8.6775 7.884977038950001
8.678 7.883003208740001
8.6785 7.882897373340001
8.679 7.883669971759999
8.6795 7.884913537709999
8.68 7.886474609860001
8.6805 7.88834260467
8.681 7.89055456453
8.6815 7.89326395077
8.682 7.89677239428
8.6825 7.9017149074600015
8.683 7.909329764490001
8.6835 7.921897718239999
8.684 7.942726124959999
8.6845 7.974577288590001
8.685 8.015223373959998
8.6855 8.053244741410001
8.686 8.072602036070002
8.6865 8.065791528080002
8.687 8.03956551596
8.6875 8.006888836210003
8.688 7.977805268290001
8.6885 7.95652176935
8.689 7.942794917970001
8.6895 7.93447625553
8.69 7.929374989250001
8.6905 7.925940630519999
8.691 7.923252411359999
8.6915 7.92086582309
8.692 7.91861152907
8.6925 7.916484237530001
8.693 7.91457390856
8.6935 7.91303929526
8.694 7.91210265197
8.6945 7.91200740011
8.695 7.91299166933
8.6955 7.915150711489999
8.696 7.918410441810001
8.6965 7.922590940109999
8.697 7.927506994440001
8.6975 7.9329257669199995
8.698 7.938503292499999
8.6985 7.943990857989999
8.699 7.94937258808
8.6995 7.9548548618
8.7 7.96071814296
8.7005 7.967015349260001
8.701 7.97345014158
8.7015 7.979482759380001
8.702 7.98483273885
8.7025 7.989854628579999
8.703 7.99545332124
8.7035 8.002411998789999
8.704 8.010317903170002
8.7045 8.01686382266
8.705 8.018848236410001
8.7055 8.01497995254
8.706 8.006931170369999
8.7065 7.9965010917
8.707 7.984335312469999
8.7075 7.9720319472200005
8.708 7.961908791210001
8.7085 7.9550136148999995
8.709 7.9509654108499985
8.7095 7.94882753577
8.71 7.94777447354
8.7105 7.947255880080001
8.711 7.946943665649999
8.7115 7.946694952459999
8.712 7.94646211458
8.7125 7.946303361480001
8.713 7.946350987409999
8.7135 7.94684312202
8.714 7.9481872315999995
8.7145 7.95101832855
8.715 7.956236013770002
8.7155 7.964808681169999
8.716 7.977096171110001
8.7165 7.9919501695
8.717 8.006264407349999
8.7175 8.015720800339999
8.718 8.0169273239
8.7185 8.01000039697
8.719 7.998908847050001
8.7195 7.988521102540001
8.72 7.98154125791
8.7205 7.978122774489999
8.721 7.977233757129999
8.7215 7.977773517669999
8.722 7.978980041230002
8.7225 7.980408819129999
8.723 7.98183759703
8.7235 7.983218749
8.724 7.984589317429999
8.7245 7.98607101303
8.725 7.987838464210001
8.7255 7.990098049999999
8.726 7.993024398809999
8.7265 7.996681011880001
8.727 8.00090913611
8.7275 8.00521134512
8.728 8.008825624030003
8.7285 8.011095793359999
8.729 8.01185251647
8.7295 8.0115297185
8.73 8.010889414329998
8.7305 8.01062482583
8.731 8.011090501590001
8.7315 8.01233406754
8.732 8.01419677058
8.7325 8.016493398760002
8.733 8.019033448359998
8.7335 8.02170579221
[truncated: 256,658 more chars]
