# Supplementary material for: Distinct solvation patterns of OH− versus H3O+ charge defects at electrified gold/water interfaces govern their properties
Source: Nat Commun. 2025 Sep 19;16:8325. doi: 10.1038/s41467-025-63832-1 (PMC12449469; doi:10.1038/s41467-025-63832-1)
Supplement: Supplementary file 4 — Source Data [file 41467_2025_63832_MOESM4_ESM.zip › data/si/fig4/upper/h3o_pos_3.dat]

0.0 7.472827532499999
0.0005 7.4739176371200005
0.001 7.475219412539999
0.0015 7.476399477249999
0.002 7.4768386941600005
0.0025 7.475732714230001
0.003 7.47230364727
0.0035 7.46590589734
0.004 7.455930910889999
0.0045 7.442002972249999
0.005 7.424518964169999
0.0055 7.40512991889
0.006 7.3863600107
0.0065 7.3706487455700005
0.007 7.359514861489999
0.0075 7.3534399095300005
0.008 7.35214871765
0.0085 7.354937480439999
0.009 7.360821928680001
0.0095 7.36875958368
0.01 7.377898470470002
0.0105 7.387630035500002
0.011 7.39743039354
0.0115 7.40670686635
0.012 7.41488794277
0.0125 7.42171432607
0.013 7.42723364218
0.0135 7.431631103050001
0.014 7.4350442947
0.0145 7.43758963607
0.015 7.439410004949999
0.0155 7.440701196829999
0.016 7.441643131889999
0.0165 7.442399854999999
0.017 7.4430666180200005
0.0175 7.44372808927
0.018 7.4444107276
0.0185 7.44510924124
0.019 7.445786587800002
0.0195 7.44640572489
0.02 7.446945485430001
0.0205 7.44741645296
0.021 7.447855669869999
0.0215 7.44828430324
0.022 7.44867060245
0.0225 7.44895106626
0.023 7.44904102635
0.0235 7.448855814399999
0.024 7.448241969080001
0.0245 7.44697723605
0.025 7.445199201330001
0.0255 7.44380217405
0.026 7.444008553080001
0.0265 7.44641101666
0.027 7.45059680673
0.0275 7.45549169398
0.028 7.4599685314
0.0285 7.46333409712
0.029 7.46558309937
0.0295 7.46720767276
0.03 7.468721118979999
0.0305 7.47041977715
0.031 7.47238302382
0.0315 7.47461615076
0.032 7.47719324275
0.0325 7.480283636429999
0.033 7.484178379150001
0.0335 7.489105017020001
0.034 7.494888921629999
0.0345 7.50061990854
0.035 7.504927409320001
0.0355 7.506985907850001
0.036 7.50713936918
0.0365 7.50646202262
0.037 7.5058481773
0.0375 7.505631214730001
0.038 7.50577938429
0.0385 7.50619743412
0.039 7.5068800724499996
0.0395 7.50783259105
0.04 7.50901794753
0.0405 7.5103461818
0.041 7.51171145846
0.0415 7.5130502762699996
0.042 7.514362635230001
0.0425 7.515712036580001
0.043 7.51723606634
0.0435 7.5190776022999986
0.044 7.521289562160001
0.0445 7.52370790105
0.045 7.525983362150002
0.0455 7.527814314569999
0.046 7.5291584241499985
0.0465 7.53017973576
0.047 7.530962917720001
0.0475 7.531386259319999
0.048 7.531317466310001
0.0485 7.53087295763
0.049 7.53042844895
0.0495 7.530370239480001
0.05 7.53088883294
0.0505 7.532010688180001
0.051 7.5336564286500005
0.0515 7.53572021895
0.052 7.538106807220001
0.0525 7.540726233369999
0.053 7.54349382908
0.0535 7.546340801339999
0.054 7.549219524219999
0.0545 7.552061204710001
0.055 7.55482880042
0.0555 7.55748526896
0.056 7.56005177741
0.0565 7.56260770232
0.057 7.565264170860002
0.0575 7.568037058339999
0.058 7.57076761166
0.0585 7.57309599046
0.059 7.57465706261
0.0595 7.57528149147
0.06 7.57505923713
0.0605 7.5742707634
0.061 7.573196534089999
0.0615 7.57203234469
0.062 7.570921072989999
0.0625 7.569995013240001
0.063 7.56939175146
0.0635 7.56921183128
0.064 7.56947641978
0.0645 7.5701431828
0.065 7.57115920264
0.0655 7.57245039452
0.066 7.573947965429999
0.0665 7.57559899767
0.067 7.5773505735399995
0.0675 7.57917623419
0.068 7.5810653960800005
0.0685 7.58306039337
0.069 7.585245894380001
0.0695 7.587785943979999
0.07 7.59096100598
0.0705 7.59516796313
0.071 7.600756072249999
0.0715 7.60754012139
0.072 7.61434004584
0.0725 7.61918201539
0.073 7.6204679155
0.0735 7.618033701299999
0.074 7.613144105820001
0.0745 7.607651248560001
0.075 7.603020949810001
0.0755 7.599888221970001
0.076 7.598173688489999
0.0765 7.5974857583899995
0.077 7.597496341930001
0.0775 7.597977893
0.078 7.5987769502699996
0.0785 7.599808845419999
0.079 7.60101536898
0.0795 7.602380645639999
0.08 7.6039787601799995
0.0805 7.606010799860001
0.081 7.608958315749999
0.0815 7.6137262005199995
0.082 7.62178556623
0.0825 7.634898572290001
0.083 7.6541394480100005
0.0835 7.67826991921
0.084 7.702448016340001
0.0845 7.71913296715
0.085 7.7219958147200005
0.0855 7.710232210010001
0.086 7.6890598382399995
0.0865 7.666114723519999
0.087 7.647276022320001
0.0875 7.63473981919
0.088 7.627786433410001
0.0885 7.62463783026
0.089 7.623717062280002
0.0895 7.62401869317
0.09 7.62497650354
0.0905 7.62631532135
0.091 7.62789226881
0.0915 7.6296438446799995
0.092 7.63153300657
0.0925 7.633565046250001
0.093 7.6357611308
0.0935 7.638190053230001
0.094 7.640994691330001
0.0945 7.64442905006
0.095 7.648884720399999
0.0955 7.6548115028
0.096 7.66226760673
0.0965 7.670242304119999
0.097 7.6767194305999995
0.0975 7.679984452690001
0.098 7.67994211853
0.0985 7.677740742209999
0.099 7.674496887199999
0.0995 7.670956693070001
0.1 7.66781867346
0.1005 7.665696673689999
0.101 7.6648499904900005
0.1015 7.665146329610001
0.102 7.6662787683900016
0.1025 7.667961551250001
0.103 7.670014758010001
0.1035 7.67233255327
0.104 7.674872602870001
0.1045 7.67762961504
0.105 7.680656507479999
0.1055 7.68408028267
0.106 7.688133778490001
0.1065 7.69320329415
0.107 7.699897383200001
0.1075 7.7091950230899995
0.108 7.722577909419999
0.1085 7.741697074429999
0.109 7.76662131113
0.1095 7.7934558768
0.11 7.814601789719998
0.1105 7.82305274641
0.111 7.8166814553299995
0.1115 7.7990069435299985
0.112 7.7772630606
0.1125 7.75853548657
0.113 7.7462056624699995
0.1135 7.739855538469999
0.114 7.737490117280001
0.1145 7.7373101971
0.115 7.738178047380001
0.1155 7.7395327405000005
0.116 7.741099104419999
0.1165 7.742792470819999
0.117 7.744586380850001
0.1175 7.7465178769
0.118 7.7486292931300005
0.1185 7.75102646494
0.119 7.75387872897
0.1195 7.7575247585
0.12 7.762610149469999
0.1205 7.770320258360001
0.121 7.78246487051
0.1215 7.80096489843
0.122 7.82639714505
0.1225 7.85654435874
0.123 7.8864322757
0.1235 7.90981131556
0.124 7.92086582309
0.1245 7.91594447699
0.125 7.89589396046
0.1255 7.866953270330002
0.126 7.83799670489
0.1265 7.81592473222
0.127 7.8032456513
0.1275 7.798922275210001
0.128 7.80032459426
0.1285 7.8046268032700015
0.129 7.809616942380001
0.1295 7.814014403250002
0.13 7.817417011359999
0.1305 7.819925310340001
0.131 7.8217139286
0.1315 7.822931035699999
0.132 7.823745968280002
0.1325 7.82440214776
0.133 7.825142995560001
0.1335 7.826143140090001
0.134 7.827450207279999
0.1345 7.82896894527
0.135 7.83054060096
0.1355 7.832011713020001
0.136 7.833318780209999
0.1365 7.83450942846
0.137 7.83568949317
0.1375 7.836948934429999
0.138 7.83837242056
0.1385 7.84001286926
0.139 7.841917906460002
0.1395 7.84410869924
0.14 7.846585247599999
0.1405 7.84936871862
0.141 7.852480279379999
0.1415 7.856020473509999
0.142 7.860238014199999
0.1425 7.86556682659
0.143 7.87279009264
0.1435 7.883077293519999
0.144 7.897920708369999
0.1445 7.9186062373
0.145 7.9448004988
0.1455 7.972656376079999
0.146 7.994289131840001
0.1465 8.001454188419999
0.147 7.991791416399999
0.1475 7.970539668080002
0.148 7.9454090523500005
0.1485 7.921627837970001
0.149 7.902095914899999
0.1495 7.88839552237
0.15 7.880404949670001
0.1505 7.876626625889998
0.151 7.87540422702
0.1515 7.875562980120001
0.152 7.876478456329999
0.1525 7.877843732990001
0.153 7.87952122408
0.1535 7.8814580119
0.154 7.883611762289999
0.1545 7.8859877670200005
0.155 7.88867598618
0.1555 7.89196746712
0.156 7.896618932949999
0.1565 7.90430787476
0.157 7.91824110517
0.1575 7.94320767603
0.158 7.983022953510001
0.1585 8.034019741000002
0.159 8.08081486311
0.1595 8.10863898977
0.16 8.12205362672
0.1605 8.13809827336
0.161 8.164514789200002
0.1615 8.19169861169
0.162 8.20051999228
0.1625 8.17826809943
0.163 8.12975844384
0.1635 8.07187706358
0.164 8.019848380939997
0.1645 7.98029769196
0.165 7.95301861761
0.1655 7.935185352710001
0.166 7.923924466150001
0.1665 7.917071624000001
0.167 7.913092212960001
0.1675 7.910906711950001
0.168 7.90977956494
0.1685 7.909218637320001
0.169 7.908938173509999
0.1695 7.90878471218
0.17 7.908673585010001
0.1705 7.908588916689999
0.171 7.90854129076
0.1715 7.908562457840001
0.172 7.9087212109400005
0.1725 7.90911809369
0.173 7.909890692109999
0.1735 7.911224218149999
0.174 7.91339913562
0.1745 7.916732950719999
0.175 7.921532586110001
0.1755 7.9280255879
0.176 7.93614316308
0.1765 7.945059795529999
0.177 7.95258998424
0.1775 7.95528878694
0.178 7.94976947083
0.1785 7.93406349747
0.179 7.908022697300001
0.1795 7.87343039681
0.18 7.835006854839999
0.1805 7.800874938340001
0.181 7.78079796296
0.1815 7.78273475078
0.182 7.809442313970002
0.1825 7.85595697227
0.183 7.90915513608
0.183 7.90915513608
0.1835 7.95230952043
0.184 7.97408515398
0.1845 7.97439736841
0.185 7.96144840722
0.1855 7.944456533749999
0.186 7.929158026679999
0.1865 7.91753729976
0.187 7.90948851759
0.1875 7.904239081749998
0.188 7.90097405966
0.1885 7.89900022945
0.189 7.897841331820001
0.1895 7.89718515234
0.19 7.89686764614
0.1905 7.89678826959
0.191 7.8968888132199995
0.1915 7.8971216511
0.192 7.89747619969
0.1925 7.897968334299999
0.193 7.898672139709999
0.1935 7.89978870318
0.194 7.90170432392
0.1945 7.905059306100001
0.195 7.910747958850002
0.1955 7.919696341920001
0.196 7.93214258496
0.1965 7.946562658210001
0.197 7.959024776560001
0.1975 7.96471872108
0.198 7.961204985800001
0.1985 7.950134602960001
0.199 7.93574628033
0.1995 7.92218876559
0.2 7.91197564949
0.2005 7.90582132098
0.201 7.90321247837
0.2015 7.903127810049999
0.202 7.90461479742
0.2025 7.9069431762199995
0.203 7.909673729540001
0.2035 7.912547160650001
0.204 7.915436467070001
0.2045 7.918309898180001
0.205 7.921178037520002
0.2055 7.92406205217
0.206 7.92694606682
0.2065 7.929787747310001
0.207 7.93248125824
0.2075 7.934931347750001
0.208 7.9370745146
0.2085 7.9389160505600005
0.209 7.940514165100001
0.2095 7.94192706769
0.21 7.94320767603
0.2105 7.944393032510001
0.211 7.94551488775
0.2115 7.946599700599999
0.212 7.9476792216800005
0.2125 7.9487693263
0.213 7.949891181540001
0.2135 7.951081829790001
0.214 7.952420647600001
0.2145 7.9540293456799995
0.215 7.956077260669999
0.2155 7.95879193868
0.216 7.96246442706
0.2165 7.967433399090001
0.217 7.97405869513
0.2175 7.982657821380001
0.218 7.993352488549999
0.2185 8.0057616892
0.219 8.01839314419
0.2195 8.02801358205
0.22 8.03030491846
0.2205 8.022991692320002
0.221 8.009233090320002
0.2215 7.996310587980001
0.222 7.989844045039999
0.2225 7.9900451323
0.223 7.9934636157200005
0.2235 7.99685034852
0.224 7.99900409891
0.2245 8.000194747160002
0.225 8.00102555505
0.2255 8.001914572409998
0.226 8.003004677029999
0.2265 8.00432232776
0.227 8.00584635752
0.2275 8.007560891
0.228 8.00945005289
0.2285 8.011535010269998
0.229 8.013858097300002
0.2295 8.016525149380001
0.23 8.01972667023
0.2305 8.023753707200001
0.231 8.02896080888
0.2315 8.0356601897
0.232 8.043910059129999
0.2325 8.053170656629998
0.233 8.061992037220001
0.2335 8.068188699890001
0.234 8.06974448027
0.2345 8.06617253552
0.235 8.059139773190001
0.2355 8.05145612315
0.236 8.04519066747
0.2365 8.040957251470001
0.237 8.038422493640002
0.2375 8.03705721698
0.238 8.03646983051
0.2385 8.03639045396
0.239 8.036676209539998
0.2395 8.037237137160002
0.24 8.03801502735
0.2405 8.038999296570001
0.241 8.040205820129998
0.2415 8.041682223959999
0.242 8.043507884610001
0.2425 8.04578334571
0.243 8.04858269204
0.2435 8.051858297670002
0.244 8.05528736463
0.2445 8.058250755829999
0.245 8.060097583560001
0.2455 8.060616177019998
0.246 8.06018225188
0.2465 8.059409653460001
0.247 8.05876934929
0.2475 8.05850476079
0.248 8.058689972740002
0.2485 8.05928794275
0.249 8.0602140025
0.2495 8.06135173305
0.25 8.06261117431
0.2505 8.063907657960002
0.251 8.065209433380002
0.2515 8.066511208800001
0.252 8.067855318380001
0.2525 8.069352889289998
0.253 8.07119971702
0.2535 8.073633931220002
0.254 8.07693070393
0.2545 8.0812223294
0.255 8.086350054530001
0.2555 8.09166299161
0.256 8.096012826549998
0.2565 8.09814011809
0.257 8.097367519669998
0.2575 8.0939754951
0.258 8.08909119139
0.2585 8.084079885200001
0.259 8.079973471679999
0.2595 8.077195292429998
0.26 8.075687137980001
0.2605 8.075163252749999
0.261 8.075343172930001
0.2615 8.075999352410001
0.262 8.076988913400001
0.2625 8.078206020500001
0.263 8.079592464240001
0.2635 8.08110591046
0.264 8.082735775620002
0.2645 8.08449793503
0.265 8.086482348779999
0.2655 8.08887422882
0.266 8.09198578958
0.2665 8.096171579650001
0.267 8.101648561600001
0.2675 8.10816273047
0.268 8.11475098412
0.2685 8.119788749160001
0.269 8.12154032503
0.2695 8.1192701557
0.27 8.113988969240001
0.2705 8.107813473650001
0.271 8.10253757896
0.2715 8.09888096589
0.272 8.096764257890001
0.2725 8.09579057221
0.273 8.09560006849
0.2735 8.09595461708
0.274 8.0967272155
0.2745 8.09785965428
0.275 8.0993201828
0.2755 8.10109821752
0.276 8.103188466670002
0.2765 8.105612097329999
0.277 8.1084749449
0.2775 8.111988680180001
0.278 8.116507851760002
0.2785 8.12247167655
0.279 8.130181785440001
0.2795 8.13926775453
0.28 8.148205554059999
0.2805 8.15454509452
0.281 8.15634429632
0.2815 8.153518491139998
0.282 8.14785629724
0.2825 8.14173371935
0.283 8.13679649794
0.283 8.13679649794
0.2835 8.133531475849999
0.284 8.131700523430002
0.2845 8.130859132000001
0.285 8.130636877659999
0.2855 8.130816797840001
0.286 8.131282473599999
0.2865 8.131991570780002
0.287 8.1329229223
0.2875 8.134055361079998
0.288 8.135378303580001
0.2885 8.136886458029998
0.289 8.13859040797
0.2895 8.14052719579
0.29 8.14278678158
0.2905 8.14549616782
0.291 8.148750606370001
0.2915 8.152507763070002
0.292 8.156476590570001
0.2925 8.160069702400001
0.293 8.16257270961
0.2935 8.16347760228
0.294 8.16286375696
0.2945 8.16136618605
0.295 8.15977336328
0.2955 8.15858271503
0.296 8.15788420139
0.2965 8.157587862269999
0.297 8.157556111649999
0.2975 8.157704281209998
0.298 8.15801120387
0.2985 8.158498046709997
0.299 8.159201852120002
0.2995 8.1601755378
0.3 8.161472021449999
0.3005 8.16314422077
0.301 8.16528209585
0.3015 8.168033816249999
0.302 8.171616344540002
0.3025 8.17625722683
0.303 8.181977630199999
0.3035 8.188269544730002
0.304 8.194111658810002
0.3045 8.198403284280001
0.305 8.200440615729999
0.3055 8.199879688110002
0.306 8.196831628590001
0.3065 8.192079619130002
0.307 8.18687780922
0.3075 8.18227396932
0.308 8.178686149259999
0.3085 8.176034972490001
0.309 8.174045266970001
0.3095 8.17247890305
0.31 8.171219461790002
0.3105 8.17024577611
0.311 8.16958959663
0.3115 8.16930913282
0.312 8.169462594149998
0.3125 8.170097606550002
0.313 8.17125650418
0.3135 8.172971037660002
0.314 8.1752570823
0.3145 8.178093471019999
0.315 8.18137966019
0.3155 8.184925146090002
0.316 8.18853413323
0.3165 8.19200024258
0.317 8.19491600785
0.3175 8.196683459029998
0.318 8.196953339300002
0.3185 8.19591615238
0.319 8.19408519996
0.3195 8.191936741340001
0.32 8.189735365019999
0.3205 8.187560447550002
0.321 8.185470198400001
0.3215 8.18354399412
0.322 8.181903545419999
0.3225 8.18052768522
0.323 8.178813151740002
0.3235 8.17360075829
0.324 8.15220084041
0.3245 8.0746605346
0.325 7.869181105500002
0.3255 7.5411336996600005
0.326 7.248133686530001
0.3265 7.0802099491199995
0.327 7.01188790665
0.3275 7.012073118600001
0.328 7.08076558497
0.3285 7.24955717266
0.329 7.54844163403
0.3295 7.8937878360000004
0.33 8.11278244568
0.3305 8.186465051159999
0.331 8.195498102550001
0.3315 8.188497090840002
0.332 8.18065997947
0.3325 8.17480728185
0.333 8.170669117710002
0.3335 8.167610474650001
0.334 8.165096883899999
0.3345 8.16254095899
0.335 8.15873088459
0.3355 8.15079322959
0.336 8.13290175522
0.3365 8.096764257890001
0.337 8.037872149559998
0.3375 7.965824701010001
0.338 7.905112223800001
0.3385 7.880727747640001
0.339 7.903593485809998
0.3395 7.965459568879999
0.34 8.042327819899999
0.3405 8.108310900030002
0.341 8.151391199599999
0.3415 8.17457973574
0.342 8.18600466717
0.3425 8.19206374382
0.343 8.19648237177
0.3435 8.20135609194
0.344 8.208013138600002
0.3445 8.21618363148
0.345 8.21675514264
0.3455 8.161159807019999
0.346 7.91529888105
0.3465 7.454920182820001
0.347 7.074706508319999
0.3475 6.879958788780001
0.348 6.7918084841200015
0.3485 6.751686283980001
0.349 6.73303279473
0.3495 6.7241479129
0.35 6.71974516026
0.3505 6.71740090615
0.351 6.7160038788700005
0.3515 6.7150460685
0.352 6.714331679549999
0.3525 6.71380779432
0.353 6.7135908317499995
0.3535 6.713977130959999
0.354 6.715559370189999
0.3545 6.71938002813
0.355 6.7271113041
0.3555 6.741208579380001
0.356 6.76506917031
0.3565 6.803233415550001
0.357 6.861718057589999
0.3575 6.94762465177
0.358 7.066006838440001
0.3585 7.213763640379999
0.359 7.37690890948
0.3595 7.536259979489999
0.36 7.67403121144
0.3605 7.773564113369999
0.361 7.8182954451799995
0.3615 7.796932569690001
0.362 7.7099834968200005
0.3625 7.568899616850001
0.363 7.39087389051
0.3635 7.198184669500001
0.364 7.0191111727
0.3645 6.879635990810001
0.365 6.789421895849999
0.3655 6.73980626033
0.366 6.71540590886
0.3665 6.70401272805
0.367 6.698646873270001
0.3675 6.69594807057
0.368 6.694439916120001
0.3685 6.6934609386699995
0.369 6.69276242503
0.3695 6.692270290420001
0.37 6.69208507847
0.3705 6.692524295379999
0.371 6.6943552478
0.3715 6.69923955151
0.372 6.71062744055
0.3725 6.735038375559999
0.373 6.783135273090001
0.3735 6.867597214060001
0.374 6.99269465686
0.3745 7.138583463990002
0.375 7.26418362494
0.3755 7.33666499863
0.376 7.348179890149999
0.3765 7.304258199150001
0.377 7.21170514185
0.3775 7.082247280570001
0.378 6.94247046779
0.3785 6.826723582580001
0.379 6.752316004609999
0.3795 6.71281294156
0.38 6.693873696729999
0.3805 6.68497293959
0.381 6.6806495635
0.3815 6.67841114479
0.382 6.67716757884
0.3825 6.67642673104
0.383 6.675987514129999
0.383 6.675987514129999
0.3835 6.67580759395
0.384 6.675902845810001
0.3845 6.676336770949999
0.385 6.67718345415
0.3855 6.678532855500001
0.386 6.680559603409999
0.3865 6.683649997090002
0.387 6.688613677350001
0.3875 6.69687942209
0.388 6.71063273232
0.3885 6.73296929349
0.389 6.76798493558
0.3895 6.82063804708
0.39 6.8957653057699995
0.3905 6.99605493081
0.391 7.119220877560001
0.3915 7.256325346489999
0.392 7.393038224439999
0.3925 7.51430442576
0.393 7.60978383187
0.3935 7.676777640069999
0.394 7.718968922280001
0.3945 7.74279776259
0.395 7.754407905969999
0.3955 7.75844023471
0.396 7.75805922727
0.3965 7.7552969233299995
0.397 7.7514074723799995
0.3975 7.747232265850001
0.398 7.743438066759999
0.3985 7.740485259100001
0.399 7.738543179510001
0.3995 7.737516576129999
0.4 7.737156735770001
0.4005 7.737183194619999
0.401 7.73737369834
0.4015 7.7375906609100005
0.402 7.737812915249999
0.4025 7.738135713220001
0.403 7.738791892700001
0.4035 7.740167752900001
0.404 7.74281892967
0.4045 7.7475021461199995
0.405 7.75518050439
0.4055 7.766748313610001
0.406 7.781829858110002
0.4065 7.7964721857
0.407 7.801176569229999
0.4075 7.783285094860001
0.408 7.7354527858300015
0.4085 7.664384314730001
0.409 7.589442267989999
0.4095 7.531042294269999
0.41 7.500778661639999
0.4105 7.500085439769999
0.411 7.52363910804
0.4115 7.563052211
0.412 7.609937293200001
0.4125 7.6583569887000005
0.413 7.706051711710001
0.4135 7.753735851180001
0.414 7.80236721748
0.4145 7.849268174990001
0.415 7.8850034978000005
0.4155 7.89319515776
0.416 7.854083685689999
0.4165 7.753381302590001
0.417 7.596612616340001
0.4175 7.4161050498700005
0.418 7.25607134153
0.4185 7.1490347097399995
0.419 7.107801237900001
0.4195 7.13273076637
0.42 7.217039246009999
0.4205 7.3415387188
0.421 7.47109712371
0.4215 7.5716777961
0.422 7.632347939149999
0.4225 7.66235756682
0.423 7.6749572711899985
0.4235 7.67926477197
0.424 7.680000327999999
0.4245 7.679349440290001
0.425 7.67824875213
0.4255 7.677100438040001
0.426 7.67603679227
0.4265 7.67498902181
0.427 7.67376133117
0.4275 7.6721685083999995
0.428 7.67018409465
0.4285 7.668014468950001
0.429 7.66594009511
0.4295 7.66420968632
0.43 7.662992579220002
0.4305 7.66239460921
0.431 7.662500444610001
0.4315 7.66338946197
0.432 7.665141037840001
0.4325 7.66779750638
0.433 7.67139061821
0.4335 7.67593095687
0.434 7.681370896430001
0.4345 7.68759930972
0.435 7.694372775319999
0.4355 7.701140949150001
0.436 7.70681372659
0.4365 7.70981945195
0.437 7.70874522264
0.4375 7.703384659630001
0.438 7.69518241613
0.4385 7.68636103554
0.439 7.67862975957
0.4395 7.672597141770001
0.44 7.66812030435
0.4405 7.664818239869999
0.441 7.66237344213
0.4415 7.660605990949999
0.442 7.65941005093
0.4425 7.658669203129999
0.443 7.658267028609999
0.4435 7.65808710843
0.444 7.6580712331199985
0.4445 7.65819294383
0.445 7.658478699410002
0.4455 7.658976125790001
0.446 7.6597857666
0.4465 7.66104520786
0.447 7.66294495329
0.4475 7.665723132539999
0.448 7.669649625880001
0.4485 7.67499431358
0.449 7.681937115819999
0.4495 7.69034044658
0.45 7.699516375760001
0.4505 7.70805200077
0.451 7.7140687432599995
0.4515 7.71594732161
0.452 7.71326968599
0.4525 7.70721060934
0.453 7.6999503009
0.4535 7.693430840259999
0.454 7.68860474602
0.4545 7.685493185260001
0.455 7.683699275229999
0.4555 7.6828049661
0.456 7.68253508583
0.4565 7.682693838929999
0.457 7.68317009823
0.4575 7.6838739036399994
0.458 7.684762921
0.4585 7.685831858539999
0.459 7.6870912998
0.4595 7.6885729954
0.46 7.69028752888
0.4605 7.69222960847
0.461 7.694335732930001
0.4615 7.696521233940001
0.462 7.69870144318
0.4625 7.700834026490001
0.463 7.70294544272
0.4635 7.705072734260001
0.464 7.7072370681899995
0.4645 7.70943844451
0.465 7.71170332207
0.4655 7.714111077420001
0.466 7.71682575543
0.4665 7.72017544584
0.467 7.724721076270002
0.4675 7.731298746379999
0.468 7.741093812649999
0.4685 7.7556355966099995
0.469 7.7768873449300004
0.4695 7.80712451871
0.47 7.84841620002
0.4705 7.90167786507
0.471 7.965819409240001
0.4715 8.037829815400002
0.472 8.11396251039
0.4725 8.191111225219998
0.473 8.26742913216
0.4735 8.3422653435
0.474 8.416424208279999
0.4745 8.492519860880002
0.475 8.574653423050002
0.4755 8.666804305830002
0.476 8.770713501550002
0.4765 8.88434367876
0.477 9.001715137360002
0.4775 9.11453038199
0.478 9.2150898873
0.4785 9.298752771
0.479 9.364518888560003
0.4795 9.413965187439999
0.48 9.44976401149
0.4805 9.474672372880004
0.481 9.491145652890001
0.4815 9.501348185450002
0.482 9.50729084316
0.4825 9.510677575959999
0.483 9.512566737850001
0.483 9.512566737850001
0.4835 9.513064164230002
0.484 9.511677720490002
0.4845 9.508306863000001
0.485 9.504036404610002
0.4855 9.50077138252
0.486 9.500189287820003
0.4865 9.503020384770004
0.487 9.508804289379999
0.4875 9.515937595340002
0.488 9.522229509870002
0.4885 9.52563740975
0.489 9.524552596900001
0.4895 9.517673295900003
0.49 9.50376123257
0.4905 9.481604591579998
0.491 9.450240270790001
0.4915 9.409578310110003
0.492 9.361222115850001
0.4925 9.30883359285
0.493 9.257217668270002
0.4935 9.210284960140001
0.494 9.169802919640002
0.4945 9.136353641469999
0.495 9.1111595245
0.4955 9.09639019443
0.496 9.0941729428
0.4965 9.106301679640001
0.497 9.1345491479
0.4975 9.180121871140003
0.498 9.24243775466
0.4985 9.318305861150002
0.499 9.402217458039999
0.4995 9.487499623360002
0.5 9.56791865205
0.5005 9.639124709170002
0.501 9.699450887169998
0.5015 9.749675076239999
0.502 9.79203569509
0.5025 9.829088668630003
0.503 9.86293482955
0.5035 9.894865369730002
0.504 9.924917331560003
0.5045 9.95158785236
0.505 9.9722363389
0.5055 9.984613788929998
0.506 9.988423863330002
0.5065 9.985841479570002
0.507 9.980814298070001
0.5075 9.977893241030003
0.508 9.981571021179999
0.5085 9.99645147842
0.509 10.028371435059999
0.5095 10.086136396380002
0.51 10.183420296060003
0.5105 10.338860748040002
0.511 10.568962782950003
0.5115 10.867143438910002
0.512 11.182622891000001
0.5125 11.4432425635
0.513 11.61307133811
0.5135 11.704872964070002
0.514 11.748027348420003
0.5145 11.76580240385
0.515 11.771771520409999
0.5155 11.772618203610001
0.516 11.770972463140001
0.5165 11.767125346350003
0.517 11.75966924242
0.5175 11.745138042
0.518 11.716414314439998
0.5185 11.659871751990003
0.519 11.552925080290002
0.5195 11.370205553960002
0.52 11.109559422610001
0.5205 10.818051688619999
0.521 10.564475361990002
0.5215 10.385629411300002
0.522 10.280307312990004
0.5225 10.233692111060002
0.523 10.23265492414
0.5235 10.269316306699999
0.524 10.340453570810002
0.5245 10.44568041726
0.525 10.584033743910002
0.5255 10.748549581440002
0.526 10.9225323955
0.5265 11.083545081290001
0.527 11.213267531070002
0.5275 11.303254079920002
0.528 11.352409331450001
0.5285 11.361082542480002
0.529 11.326320905349998
0.5295 11.239768715230003
0.53 11.090133334940003
0.5305 10.874514874520003
0.531 10.616678673040003
0.5315 10.36764797684
0.532 10.170418417170001
0.5325 10.032155050610001
0.533 9.937210113270002
0.5335 9.869660669220004
0.534 9.820674754330003
0.5345 9.78607716207
0.535 9.763026211949999
0.5355 9.748706682329999
0.536 9.74041447874
0.5365 9.735884723620003
0.537 9.733503427120002
0.5375 9.732254569400002
0.538 9.73158251461
0.5385 9.73118563186
0.539 9.730910459820002
0.5395 9.73068820548
0.54 9.730492409990003
0.5405 9.730349532200002
0.541 9.730338948660002
0.5415 9.730682913710002
0.542 9.731847103109999
0.5425 9.73482107785
0.543 9.741472832740001
0.5435 9.754913928539999
0.544 9.779219028149999
0.5445 9.817785447910001
0.545 9.870073427280001
0.5455 9.928081810020004
0.546 9.97654913145
0.5465 10.00026155282
0.547 9.99359392262
0.5475 9.96281169653
0.548 9.919726105190001
0.5485 9.874444429300002
0.549 9.832935785420002
0.5495 9.79807360466
0.55 9.770995617570001
0.5505 9.751595988750001
0.551 9.738811072430003
0.5515 9.731090380000001
0.552 9.726894006390001
0.5525 9.724994260960003
0.553 9.72455504405
0.5535 9.725057762200002
0.554 9.72620078452
0.5545 9.727809482600001
0.555 9.729778021040001
0.5555 9.732032315060003
0.556 9.73446652926
0.5565 9.736927202310003
0.557 9.73922912226
0.5575 9.74118707716
0.558 9.74267406453
0.5585 9.743615999590002
0.559 9.743997007030003
0.5595 9.74385942101
0.56 9.743282618080002
0.5605 9.742388308950002
0.561 9.741282329020002
0.5615 9.74002817953
0.562 9.73865231933
0.5625 9.73715474842
0.563 9.735556633879998
0.5635 9.73388443456
0.564 9.732191068159999
0.5645 9.730524160609999
0.565 9.72894721315
0.5655 9.727518435250001
0.566 9.72631191169
0.5665 9.725401727250002
0.567 9.72490959264
0.5675 9.72499955273
0.568 9.72587798655
0.5685 9.727756564900002
0.569 9.730682913710002
0.5695 9.734381860940001
0.57 9.738223685960001
0.5705 9.74147812451
0.571 9.743573665430002
0.5715 9.743997007030003
0.572 9.742229555850002
0.5725 9.738213102420001
0.573 9.732826080560002
0.5735 9.72747080932
0.574 9.72314743323
0.5745 9.720030580700001
0.575 9.7177551196
0.5755 9.71587124948
0.576 9.71405617237
0.5765 9.71212996809
0.577 9.710013260090001
0.5775 9.707711340140001
0.578 9.705240083550002
0.5785 9.702668283330002
0.579 9.70005944072
0.5795 9.69750880758
0.58 9.695138094619999
0.5805 9.693106054940003
0.581 9.691597900489999
0.5815 9.69077238437
0.582 9.690650673659999
0.5825 9.69102109756
0.583 9.691455022700001
0.583 9.691455022700001
0.5835 9.691529107480001
0.584 9.69104226464
0.5845 9.690026244800002
0.585 9.6884916315
0.5855 9.686226753940002
0.586 9.682988190700001
0.5865 9.678775941780003
0.587 9.673981598160001
0.5875 9.66920312985
0.588 9.664990880929999
0.5885 9.661630606980001
0.589 9.659117016229999
0.5895 9.657275480270002
0.59 9.65587316122
0.5905 9.65470897182
0.591 9.653640034280002
0.5915 9.652618722670002
0.592 9.65164503699
0.5925 9.650761311400004
0.593 9.650036338910002
0.5935 9.6495442043
0.594 9.649358992350002
0.5945 9.64956537138
0.595 9.650126299
0.5955 9.650782478480004
0.596 9.65098885751
0.5965 9.6500204636
0.597 9.647252867890003
0.5975 9.64262786091
0.598 9.636997417629999
0.5985 9.63193319374
0.599 9.628842800060003
0.5995 9.628054326329998
0.6 9.628742256429998
0.6005 9.629710650340002
0.601 9.630139283710001
0.6015 9.629768859810003
0.602 9.62868404696
0.6025 9.627096515960002
0.603 9.625202062300001
0.6035 9.623180606160002
0.604 9.62120677595
0.6045 9.619449908310003
0.605 9.618037005720002
0.6055 9.61698923526
0.606 9.616073759050003
0.6065 9.61467673177
0.607 9.611808592430002
0.6075 9.606564448360004
0.608 9.59910834443
0.6085 9.591456445010003
0.609 9.58684202157
0.6095 9.587577577600001
0.61 9.593118060790001
0.6105 9.600558289410003
0.611 9.60690841341
0.6115 9.610803156130004
0.612 9.612438313060004
0.6125 9.612681734479999
0.613 9.612358936509999
0.6135 9.61198851261
0.614 9.61179271712
0.6145 9.611787425350002
0.615 9.611893260750001
0.6155 9.611993804379999
0.616 9.611962053760003
0.6165 9.61167629818
0.617 9.611057161089999
0.6175 9.610109934259999
0.618 9.608966911940001
0.6185 9.607860932010002
0.619 9.607051291199998
0.6195 9.60671261792
0.62 9.60684491217
0.6205 9.607289420849998
0.621 9.607792139
0.6215 9.60813610405
0.622 9.608194313520002
0.6225 9.60788739086
0.623 9.60708833359
0.6235 9.60576539109
0.624 9.604114358850001
0.6245 9.602542703160001
0.625 9.60136793022
0.6255 9.6006482495
0.626 9.600272533830001
0.6265 9.600103197190002
0.627 9.600092613650002
0.6275 9.6002778256
0.628 9.600780543750002
0.6285 9.60171189527
0.629 9.603145964940001
0.6295 9.605045710370003
0.63 9.607284129080004
0.6305 9.609713051510003
0.631 9.612189599870003
0.6315 9.614629105840002
0.632 9.616999818800004
0.6325 9.619285863440002
0.633 9.6214978233
0.6335 9.623651573690001
0.634 9.625752406380002
0.6345 9.627816196680001
0.635 9.629790026890003
0.6355 9.631583936919998
0.636 9.633076216060001
0.6365 9.634145153599999
0.637 9.634769582460002
0.6375 9.635060629810003
0.638 9.635346385390001
0.6385 9.63605548257
0.639 9.63753717817
0.6395 9.63979676396
0.64 9.642331521790002
0.6405 9.644220683680004
0.641 9.644665192360002
0.6415 9.643448085260001
0.642 9.64109853938
0.6425 9.638452654380004
0.643 9.636177193280002
0.6435 9.634563203430002
0.644 9.633642435450003
0.6445 9.633314345709998
0.645 9.63347309881
0.6455 9.6340393182
0.646 9.634923043790003
0.6465 9.63602373195
0.647 9.637209088430001
0.6475 9.638357402520004
0.648 9.639458090680002
0.6485 9.640706948399998
0.649 9.642363272409998
0.6495 9.644432354480003
0.65 9.646289765750002
0.6505 9.64687715222
0.651 9.64553304264
0.6515 9.64289774118
0.652 9.64093978628
0.6525 9.641892304879999
0.653 9.646644314340001
0.6535 9.654200961899999
0.654 9.662546083190001
0.6545 9.66985930933
0.655 9.675188121719998
0.6555 9.67848489443
0.656 9.68025234561
0.6565 9.681035527570003
0.657 9.681204864210002
0.6575 9.68095085925
0.658 9.68037934809
0.6585 9.67958558259
0.659 9.678717732310002
0.6595 9.6780139269
0.66 9.677834006720001
0.6605 9.67860660514
0.661 9.680786814380003
0.6615 9.68471330772
0.662 9.690608339500002
0.6625 9.698583036890003
0.663 9.708626816350002
0.6635 9.72026341858
0.664 9.732154025770004
0.6645 9.742118428680001
0.665 9.748177505330002
0.6655 9.749802078720002
0.666 9.74783883205
0.6665 9.743171490910001
0.667 9.736027601410004
0.6675 9.726571208420001
0.668 9.715802456470001
0.6685 9.705573465059999
0.669 9.697619934750001
0.6695 9.692672129800002
0.67 9.690380793390002
0.6705 9.689899242320003
0.671 9.69042841932
0.6715 9.691412688540002
0.672 9.692513376700003
0.6725 9.69355056362
0.673 9.694423705670001
0.6735 9.695085176920003
0.674 9.69549793498
0.6745 9.695656688080003
0.675 9.695545560910002
0.6755 9.695159261700002
0.676 9.69454012461
0.6765 9.69376223442
0.677 9.692952593610002
0.6775 9.692285830590002
0.678 9.691910114920002
0.6785 9.691820154830001
0.679 9.691687860580004
0.6795 9.690973471630002
0.68 9.68931185585
0.6805 9.68681414041
0.681 9.684020085850001
0.6815 9.681474744480003
0.682 9.679490330730001
0.6825 9.67813034584
0.683 9.677331288570002
0.683 9.677331288570002
0.6835 9.67700319883
0.684 9.677050824759998
0.6845 9.677389498040004
0.685 9.677955717430002
0.6855 9.678717732310002
0.686 9.679686126220002
0.6865 9.68088735801
0.687 9.682374345380001
0.6875 9.684184130720002
0.688 9.686295546950003
0.6885 9.68866625991
0.689 9.691190434200003
0.6895 9.693772817960003
0.69 9.69634461818
0.6905 9.698879376010002
0.691 9.70132946552
0.6915 9.70361021839
0.692 9.70557875683
0.6925 9.707033993580001
0.693 9.707642547130003
0.6935 9.706981075880002
0.694 9.704700323010002
0.6945 9.700900832150001
0.695 9.69623878278
0.6955 9.69160319226
0.696 9.687613197680001
0.6965 9.684364050900001
0.697 9.681622914039998
0.6975 9.679125198600001
0.698 9.676717443249998
0.6985 9.67441023153
0.699 9.6722988153
0.6995 9.670499613499999
0.7 9.66915021215
0.7005 9.668377613729998
0.701 9.66829823718
0.7015 9.669054960290001
0.702 9.67077478554
0.7025 9.673521214170002
0.703 9.677167243699998
0.7035 9.6812948243
0.704 9.685321861270001
0.7045 9.688830304780002
0.705 9.691851905450001
0.7055 9.694899964969999
0.706 9.69866770521
0.7065 9.703504382990001
0.707 9.709023699100001
0.7075 9.714220217239998
0.708 9.718019708100002
0.7085 9.719781867510001
0.709 9.719485528390003
0.7095 9.717591074730002
0.71 9.714791728400002
0.7105 9.71180717012
0.711 9.709187743969999
0.7115 9.70713982898
0.712 9.705626382760002
0.7125 9.704483360440001
0.713 9.70355730069
0.7135 9.70273707634
0.714 9.70197506146
0.7145 9.701234213660001
0.715 9.700503949399998
0.7155 9.699789560450004
0.716 9.699091046810004
0.7165 9.69845603441
0.717 9.697921565639998
0.7175 9.697556433510002
0.718 9.697450598110002
0.7185 9.69770989484
0.719 9.69854070273
0.7195 9.700324029220003
0.72 9.703885390430003
0.7205 9.711002821080001
0.721 9.72517947291
0.7215 9.752289210620003
0.722 9.799909848850003
0.7225 9.873984045310003
0.723 9.973379361220001
0.7235 10.087104790289999
0.724 10.199046892870001
0.7245 10.29745264779
0.725 10.379623252350001
0.7255 10.44680756427
0.726 10.4970211698
0.7265 10.52471300221
0.727 10.52518926151
0.7275 10.4964390751
0.728 10.437975600140003
0.7285 10.350756647
0.729 10.2397882301
0.7295 10.11688687185
0.73 9.999356660150003
0.7305 9.90326340872
0.731 9.836311934680001
0.7315 9.796512532510004
0.732 9.776430265360002
0.7325 9.768164520620001
0.733 9.76596843607
0.7335 9.76653465546
0.734 9.768265064250002
0.7345 9.770439981720003
0.735 9.772688983970003
0.7355 9.774795108430002
0.736 9.776594310230003
0.7365 9.777991337510002
0.737 9.778938564340002
0.7375 9.779441282490001
0.738 9.77956828497
0.7385 9.77944657426
0.739 9.77926665408
0.7395 9.77933015532
0.74 9.780108045510001
0.7405 9.782357047759998
0.741 9.787124932530002
0.7415 9.79562880692
0.742 9.80881060599
0.7425 9.82696137709
0.743 9.849880032959998
0.7435 9.87805341644
0.744 9.9143972928
0.7445 9.965775087730002
0.745 10.043992740100002
0.7455 10.1664972156
0.746 10.35442384361
0.7465 10.619986029290004
0.747 10.939926443490002
0.7475 11.246785602250004
0.748 11.4768982207
0.7485 11.6180826443
0.749 11.694315882920002
0.7495 11.731876866380002
0.75 11.746466276270002
0.7505 11.74331767312
0.751 11.71722924702
0.7515 11.645335259800003
0.752 11.466542226809999
0.7525 11.072617576239999
0.753 10.478843939850002
0.7535 10.01829590498
0.754 9.831406463890001
0.7545 9.778097172910002
0.755 9.763555388950003
0.7555 9.758840421880002
0.756 9.756956551760002
0.7565 9.75621041219
0.757 9.7561204521
0.7575 9.756485584230003
0.758 9.757215848490002
0.7585 9.758237160100002
0.759 9.759517768440002
0.7595 9.76105238174
0.76 9.762883334159998
0.7605 9.765084710480004
0.761 9.767735887250002
0.7615 9.770783946769999
0.762 9.773943133460001
0.7625 9.77671602094
0.763 9.778679267610002
0.7635 9.779647661519999
0.764 9.77965295329
0.7645 9.778885646640003
0.765 9.777647372460002
0.7655 9.77619742748
0.766 9.774731607189999
0.7665 9.773376914070003
0.767 9.772228599980004
0.7675 9.771307832000002
0.768 9.770604026590004
0.7685 9.770106600210003
0.769 9.769804969319999
0.7695 9.76973088454
0.77 9.769931971799998
0.7705 9.770503482959999
0.771 9.7715724205
0.7715 9.77333457991
0.772 9.776107467390002
0.7725 9.78039380109
0.773 9.786802134559998
0.7735 9.795586472760004
0.774 9.80587367364
0.7745 9.815356525480002
0.775 9.821315058500002
0.7755 9.822378704270001
0.776 9.819219517580002
0.7765 9.813763702709998
0.777 9.8080327158
0.7775 9.803428875900003
0.778 9.800560736560001
0.7785 9.799370088309999
0.779 9.799497090790002
0.7795 9.800491943550004
0.78 9.802000098
0.7805 9.803778132720002
0.781 9.805683169919998
0.7815 9.807630541280002
0.782 9.80958320441
0.7825 9.811530575770004
0.783 9.81347794713
0.783 9.81347794713
0.7835 9.815451777340002
0.784 9.817489108790003
0.7845 9.819637567409998
0.785 9.82193419559
0.7855 9.824394868640002
0.786 9.82699312771
0.7865 9.82967076333
0.787 9.83235898249
0.7875 9.83501545103
0.788 9.837624293640001
0.7885 9.840174926780001
0.789 9.84265676691
0.7895 9.84500102102
0.79 9.84714418787
0.7905 9.849043933300003
0.791 9.8507372997
0.7915 9.85235128955
0.792 9.854161074890001
0.7925 9.856584705549999
0.793 9.86022544331
0.7935 9.86559658986
0.794 9.872549975640002
0.7945 9.87969915691
0.795 9.884811006730004
0.7955 9.886223909320002
0.796 9.884112493090004
0.7965 9.880275959839999
0.797 9.87674105748
0.7975 9.87461905771
0.798 9.874026379470003
0.7985 9.87461905771
0.799 9.8760319603
0.7995 9.8779899152
0.8 9.88029183515
0.8005 9.882757799970001
0.801 9.88525022364
0.8015 9.88766856253
0.802 9.889933440090001
0.8025 9.89197606331
0.803 9.893732930949998
0.8035 9.895188167700002
0.804 9.89634177356
0.8045 9.897220207380002
0.805 9.897886970400002
0.8055 9.89843202271
0.806 9.898977075020003
0.8065 9.899680880430001
0.807 9.9007974439
0.8075 9.90271306464
0.808 9.906131548060003
0.8085 9.91253458976
0.809 9.925345964930003
0.8095 9.953048380880002
0.81 10.017761436210002
0.8105 10.17458833193
0.811 10.518241167500001
0.8115 11.034881964370001
0.812 11.448587251200003
0.8125 11.631978832319998
0.813 11.69016713524
0.8135 11.706396993830001
0.814 11.710715078150002
0.8145 11.711789307460002
0.815 11.711942768790003
0.8155 11.71175226507
0.816 11.711270714000001
0.8165 11.710265277700003
0.817 11.70799510837
0.8175 11.701745528000004
0.818 11.680890662429999
0.8185 11.603715488750002
0.819 11.343984833610001
0.8195 10.793259746170001
0.82 10.27416356802
0.8205 10.032414347340001
0.821 9.94597328439
0.8215 9.91333364703
0.822 9.898564316960002
0.8225 9.890388532310002
0.823 9.885139096470002
0.8235 9.88155127641
0.824 9.879058852740002
0.8245 9.8773019851
0.825 9.875994917910003
0.8255 9.874904813290001
0.826 9.873851751060002
0.8265 9.872703436970003
0.827 9.871375202700001
0.8275 9.869798255240003
0.828 9.86795142751
0.8285 9.86582942774
0.829 9.863464006550004
0.8295 9.86091337341
0.83 9.858283363720002
0.8305 9.855849149520001
0.831 9.854213992589997
0.8315 9.854568541180004
0.832 9.858801957179999
0.8325 9.869422539570003
0.833 9.890314447530002
0.8335 9.93162200415
0.834 10.01925371535
0.8345 10.1878759664
0.835 10.42676763128
0.8355 10.65375810543
0.836 10.79322270378
0.8365 10.821322002479999
0.837 10.739378944030001
0.8375 10.560040858730002
0.838 10.324832265770002
0.8385 10.10690659363
0.839 9.960171103300002
0.8395 9.883339894670002
0.84 9.848668217630003
0.8405 9.834015306500003
0.841 9.828210234810001
0.8415 9.82633694823
0.842 9.826019442030002
0.8425 9.825998274949999
0.843 9.82573368645
0.8435 9.825199217680002
0.844 9.824595955900001
0.8445 9.82408794598
0.845 9.823728105620003
0.8455 9.823426474730002
0.846 9.82305075906
0.8465 9.82243162197
0.847 9.82141560213
0.8475 9.819753986350001
0.848 9.81689113878
0.8485 9.81143532391
0.849 9.799909848850003
0.8495 9.774250056120003
0.85 9.71786624677
0.8505 9.604257236639999
0.851 9.409816439760004
0.8515 9.145571904810001
0.852 8.86996593967
0.8525 8.648246068439999
0.853 8.512443374930001
0.8535 8.466494936020002
0.854 8.50745852759
0.8545 8.63506956114
0.855 8.845025827660002
0.8555 9.110254631830003
0.856 9.371694528680003
0.8565 9.56770168948
0.857 9.67922045046
0.8575 9.731450220360003
0.858 9.756374457060002
0.8585 9.770201852070002
0.859 9.778113048220003
0.8595 9.782357047759998
0.86 9.784510798150002
0.8605 9.78555856861
0.861 9.785992493750001
0.8615 9.7860189526
0.862 9.785712029940001
0.8625 9.78508760108
0.863 9.78417212487
0.8635 9.782970893080002
0.864 9.781499781020003
0.8645 9.779742913380002
0.865 9.77759974653
0.8655 9.77464693887
0.866 9.76970971746
0.8665 9.76018982323
0.867 9.74240418426
0.8675 9.71462768353
0.868 9.68063864482
0.8685 9.64687715222
0.869 9.61657118543
0.8695 9.592657676800002
0.87 9.58309015664
0.8705 9.595308853570003
0.871 9.626831927460003
0.8715 9.665864022980003
0.872 9.700498657630003
0.8725 9.72529589185
0.873 9.740694942550004
0.8735 9.749447530130002
0.874 9.75413074658
0.8745 9.756416791220001
0.875 9.75715763902
0.8755 9.75661787848
0.876 9.754511754020001
0.8765 9.74975445279
0.877 9.739599546160001
0.8775 9.717612241810002
0.878 9.669758765700003
0.8785 9.56982368925
0.879 9.38454294624
0.8795 9.10629638787
0.88 8.787107405010001
0.8805 8.5030822338
0.881 8.29297250595
0.8815 8.15612733375
0.882 8.07944958645
0.8825 8.052329265200001
0.883 8.06903538309
0.883 8.06903538309
0.8835 8.126329376880001
0.884 8.21996195526
0.8845 8.34110644587
0.885 8.47411508482
0.8855 8.59799542052
0.886 8.69171795899
0.8865 8.739121634650001
0.887 8.730120333880002
0.8875 8.659681583410002
0.888 8.52903307388
0.8885 8.350340584520001
0.889 8.14948087063
0.8895 7.958924232930001
0.89 7.803145107670001
0.8905 7.69020815233
0.891 7.61523964674
0.8915 7.5683968987000005
0.892 7.5402923082300015
0.8925 7.523882529459999
0.893 7.51453197187
0.8935 7.509562999840001
0.894 7.50776379804
0.8945 7.508949154520001
0.895 7.51363766274
0.8955 7.52275009068
0.896 7.53731304172
0.8965 7.557919194100001
0.897 7.583944118960001
0.8975 7.61273134776
0.898 7.63933836732
0.8985 7.65754734789
0.899 7.66207181124
0.8995 7.65100672017
0.9 7.6269926679100015
0.9005 7.59609931465
0.901 7.565057791829999
0.9015 7.53862010891
0.902 7.518606634769999
0.9025 7.504631070200001
0.903 7.49536518093
0.9035 7.489433106760001
0.904 7.485845286699999
0.9045 7.48406725198
0.905 7.48403550136
0.9055 7.486194543519999
0.906 7.4916344830799995
0.9065 7.502376776179999
0.907 7.5217234873
0.9075 7.5542149551
0.908 7.60423805691
0.9085 7.67233784504
0.909 7.750544913870001
0.9095 7.82144404833
0.91 7.86428092648
0.9105 7.864455554889999
0.911 7.820338068400001
0.9115 7.744559922
0.912 7.65874857968
0.9125 7.58286459788
0.913 7.52660779101
0.9135 7.48954423393
0.914 7.466652036910001
0.9145 7.45294635261
0.915 7.44509336593
0.9155 7.441352084539999
0.916 7.4411298302
0.9165 7.444585356009999
0.917 7.45254417809
0.9175 7.466678495759999
0.918 7.489777071809999
0.9185 7.52503084355
0.919 7.5727679007200015
0.9195 7.625151131949999
0.92 7.66456952668
0.9205 7.671570538389999
0.921 7.637867255260001
0.9215 7.573487581439999
0.922 7.501122626690001
0.9225 7.44116158082
0.923 7.401108173690001
0.9235 7.377676216129999
0.924 7.364478541749999
0.9245 7.356583220909999
0.925 7.35122794967
0.9255 7.34708449376
0.926 7.3435601749399995
0.9265 7.340400988249999
0.927 7.337511681829999
0.9275 7.334902839220001
0.928 7.33268558759
0.9285 7.33107159774
0.929 7.3303889594100005
0.9295 7.331008096499999
0.93 7.33308247034
0.9305 7.336125238089999
0.931 7.33860178645
0.9315 7.3383107391
0.932 7.33367514858
0.9325 7.32502310463
0.933 7.31425964445
0.9335 7.3034908925
0.934 7.293918080569999
0.9345 7.285837547780001
0.935 7.279032331560001
0.9355 7.273169050400001
0.936 7.267935489869999
0.9365 7.2631570215600005
0.937 7.258775436
0.9375 7.25486481797
0.938 7.25159979588
0.9385 7.2491973323000005
0.939 7.247805596790001
0.9395 7.24738225519
0.94 7.2475674671400006
0.9405 7.24767330254
0.941 7.2467789934099995
0.9415 7.24415427549
0.942 7.239719772229999
0.9425 7.234168705499999
0.943 7.2284535939
0.9435 7.223320577
0.944 7.21907657746
0.9445 7.215726887050001
0.945 7.213144503290001
0.9455 7.211181256619999
0.946 7.20971543633
0.9465 7.20865708233
0.947 7.2079585686900005
0.9475 7.207604020099999
0.948 7.207566977710001
0.9485 7.207820982670001
0.949 7.20832370082
0.9495 7.20903808977
0.95 7.21005940138
0.9505 7.211763351319999
0.951 7.214747909599999
0.9515 7.219632213310001
0.952 7.2267866863500005
0.9525 7.23624837111
0.953 7.247853222720001
0.9535 7.261236109049999
0.954 7.275402177340001
0.9545 7.287467412940001
0.955 7.289716415190001
0.9555 7.26389257759
0.956 7.177456806409999
0.9565 7.01060729831
0.957 6.816547508870001
0.9575 6.676738945469999
0.958 6.603236260169999
0.9585 6.568892672870001
0.959 6.55250935295
0.9595 6.543878476080001
0.96 6.538639623779999
0.9605 6.53495655186
0.961 6.53205137013
0.9615 6.5296224477
0.962 6.527595699789999
0.9625 6.52605050295
0.963 6.52515619382
0.9635 6.52511385966
0.964 6.52605050295
0.9645 6.5278497047499995
0.965 6.52997699629
0.9655 6.531522193129999
0.966 6.531527484899999
0.9665 6.5294795699099994
0.967 6.525664203739999
0.9675 6.5209439449
0.968 6.516271311990001
0.9685 6.5122495667899996
0.969 6.509074504789999
0.9695 6.50664029059
0.97 6.50476700401
0.9705 6.503322350799999
0.971 6.502279872109999
0.9715 6.50177715396
0.972 6.502253413260001
0.9725 6.504856964099999
0.973 6.51256178122
0.9735 6.53328964431
0.974 6.5864295986500005
0.9745 6.702605117229999
0.975 6.87491573197
0.9755 7.019545097839999
0.976 7.092312227110001
0.9765 7.11945371544
0.977 7.12824334541
0.9775 7.130910397489999
0.978 7.13174649715
0.9785 7.131937000870001
0.979 7.131185569530001
0.9795 7.12778296142
0.98 7.118559406309999
0.9805 7.09985299936
0.981 7.069938623549999
0.9815 7.03134045317
0.982 6.99042448753
0.9825 6.9543875338299985
0.983 6.92819327233
0.983 6.92819327233
0.9835 6.913376316330001
0.984 6.908417927840001
0.9845 6.90966149379
0.985 6.91219625162
0.9855 6.910487009909999
0.986 6.89854877679
0.9865 6.86976154799
0.987 6.817552945170001
0.9875 6.739705716699999
0.988 6.64629539266
0.9885 6.55890710288
0.989 6.493818331880001
0.9895 6.452309688000001
0.99 6.427919920070001
0.9905 6.414039607359999
0.991 6.4060067005
0.9915 6.400974227229999
0.992 6.397396990709999
0.9925 6.394465350129999
0.993 6.3917771309699996
0.9935 6.38913124597
0.994 6.386432443269999
0.9945 6.383659555790001
0.995 6.380844334150001
0.9955 6.37810848906
0.996 6.37572190079
0.9965 6.3742560804999995
0.997 6.374975761220001
0.9975 6.380542703260001
0.998 6.396052881129999
0.9985 6.429475700449999
0.999 6.489272701449999
0.9995 6.577925724260001
1.0 6.68555503429
1.0005 6.791565062700001
1.001 6.8743283454999995
1.0015 6.920784794330001
1.002 6.929653800849999
1.0025 6.90801046155
1.003 6.86554929907
1.0035 6.81093823267
1.004 6.7510724386600005
1.0045 6.691571776779999
1.005 6.63680724905
1.0055 6.589631119499999
1.006 6.55120228576
1.0065 6.5213514111899995
1.007 6.499157727809998
1.0075 6.483451754449999
1.008 6.4731010523300005
1.0085 6.467211312319999
1.009 6.465189856179999
1.0095 6.466549841070001
1.01 6.47026995538
1.0105 6.474011236769999
1.011 6.4741276557099985
1.0115 6.46674563656
1.012 6.449388630959999
1.0125 6.422300060330001
1.013 6.38871848791
1.0135 6.3539303919300005
1.014 6.323111123449999
1.0145 6.299308741989999
1.015 6.282888379679998
1.0155 6.2724318421600005
1.016 6.26602880046
1.0165 6.2620758482699985
1.017 6.25947229743
1.0175 6.257572552
1.018 6.25601677162
1.0185 6.25460386903
1.019 6.253238592369999
1.0195 6.251868023940001
1.02 6.25050803905
1.0205 6.249264473099999
1.021 6.2483966228200005
1.0215 6.24842837344
1.022 6.25042337073
1.0225 6.256477155610001
1.023 6.27050563788
1.0235 6.29949395394
1.024 6.35441723477
1.0245 6.4484466959
1.025 6.586916441490001
1.0255 6.75025750608
1.026 6.897781470139999
1.0265 7.00282310464
1.027 7.067419741029998
1.0275 7.1053405648500005
1.028 7.12820101125
1.0285 7.14281158822
1.029 7.15253256971
1.0295 7.1589197361000005
1.03 7.16287268829
1.0305 7.16516931647
1.031 7.16647638366
1.0315 7.16720664792
1.032 7.1675559047399995
1.0325 7.167624697749999
1.033 7.16751357058
1.0335 7.167317775089999
1.034 7.16709552075
1.0345 7.166894433490001
1.035 7.166788598089998
1.0355 7.16686797464
1.036 7.16721723146
1.0365 7.1678734109399995
1.037 7.168831221310001
1.0375 7.17005362018
1.038 7.171508856930001
1.0385 7.173154597400001
1.039 7.17495909097
1.0395 7.17690117056
1.04 7.178980836170001
1.0405 7.181235130189999
1.041 7.183727553860002
1.0415 7.186553359039999
1.042 7.18983954821
1.0425 7.193755458010002
1.043 7.198507467469999
1.0435 7.204312539159999
1.044 7.2113611768
1.0445 7.219843884110001
1.045 7.229972331890001
1.0455 7.24175710368
1.046 7.25441501752
1.0465 7.265003849289999
1.047 7.2664485025
1.0475 7.245551302770001
1.048 7.184478985200001
1.0485 7.07172195004
1.049 6.91938247528
1.0495 6.7626243725699995
1.05 6.63400261095
1.0505 6.546000475850001
1.051 6.496363673249999
1.0515 6.479191879599999
1.052 6.4906538534200005
1.0525 6.529802367880001
1.053 6.596420460409999
1.0535 6.6869626451099995
1.054 6.79106763632
1.0545 6.8925108672199995
1.055 6.97550169613
1.0555 7.030245056780001
1.056 7.052952041849999
1.0565 7.041908117860001
1.057 6.994261020779999
1.0575 6.906862147459999
1.058 6.78264313848
1.0585 6.63818310925
1.059 6.500671174030001
1.0595 6.39196763469
1.06 6.317766435750001
1.0605 6.272077293570001
1.061 6.24621641358
1.0615 6.23353733266
1.062 6.23033052004
1.0625 6.23546882871
1.063 6.25018524108
1.0635 6.278210454999999
1.064 6.325608838890001
1.0645 6.39877285091
1.065 6.498707927359999
1.0655 6.614327810090001
1.066 6.723999743339999
1.0665 6.8071016994199995
1.067 6.85250508602
1.0675 6.856606207769999
1.068 6.818246167040001
1.0685 6.738329856500001
1.069 6.625705115590001
1.0695 6.502031158919999
1.07 6.393750961179999
1.0705 6.31572381253
1.071 6.266849024809999
1.0715 6.23867034956
1.072 6.22317075523
1.0725 6.21510080598
1.073 6.211650571940001
1.0735 6.2117140731800005
1.074 6.215502980500001
1.0745 6.2247000767600005
1.075 6.243104852819999
1.0755 6.27763894384
1.076 6.3384837153
1.0765 6.435360148690001
1.077 6.56736864311
1.0775 6.7140459239700006
1.078 6.843493201709999
1.0785 6.933098743120001
1.079 6.97819520706
1.0795 6.984428912119999
1.08 6.95838811195
1.0805 6.904946526720001
1.081 6.829893352809999
1.0815 6.74300778118
1.082 6.657217605939999
1.0825 6.58418588817
1.083 6.530834263029999
1.083 6.530834263029999
1.0835 6.499406440999999
1.084 6.489950048010001
1.0845 6.50283021619
1.085 6.540205987699999
1.0855 6.605876853399999
1.086 6.702949082279999
1.0865 6.82914721324
1.087 6.972855811129999
1.0875 7.11576005998
1.088 7.241989941560001
1.0885 7.34468203018
1.089 7.423571737339999
1.0895 7.4766376069
1.09 7.491036513070001
1.0905 7.4380553118299995
1.091 7.282292061879999
1.0915 7.020259486790001
1.092 6.7187873498899995
1.0925 6.47095259371
1.093 6.314205074539999
1.0935 6.230140016319999
1.094 6.18841970164
1.0945 6.16800405298
1.095 6.157727435639999
1.0955 6.152245161920001
1.096 6.14907539169
1.0965 6.147064519089999
1.097 6.145699242430001
1.0975 6.144762599140001
1.098 6.14420167152
1.0985 6.144058793730001
1.099 6.144413342320001
1.0995 6.145349985610001
1.1 6.14685284829
1.1005 6.148683800710001
1.101 6.150345416489999
1.1015 6.151255600930001
1.102 6.1509804288900005
1.1025 6.14941935674
1.103 6.14682638944
1.1035 6.143698953370001
1.104 6.140608559689999
1.1045 6.13806321832
1.105 6.13646510378
1.1055 6.13615288935
1.106 6.1375287495499995
1.1065 6.1412435720900005
1.107 6.14854621469
1.1075 6.161944976329999
1.108 6.18673162701
1.1085 6.23420409568
1.109 6.326593108110001
1.1095 6.497384984860001
1.11 6.7632805520499995
1.1105 7.06482148196
1.111 7.2881606348100005
1.1115 7.387042649030001
1.112 7.397583854870001
1.1125 7.368928920320001
1.113 7.33139439571
1.1135 7.297818115059999
1.114 7.27131163913
1.1145 7.2510124094099995
1.115 7.23494659569
1.1155 7.22106099121
1.116 7.20740822461
1.1165 7.192062091609999
1.117 7.173091096159999
1.1175 7.148738370619999
1.118 7.117998478690001
1.1185 7.08167576941
1.119 7.043400397
1.1195 7.00939019121
1.12 6.98625986454
1.1205 6.977681905369999
1.121 6.981550189239999
1.1215 6.989408467690001
1.122 6.98855649272
1.1225 6.96584950765
1.123 6.91036000743
1.1235 6.81505522973
1.124 6.681247533510001
1.1245 6.5255477848
1.125 6.378277825699999
1.1255 6.26608171816
1.126 6.1958705138
1.1265 6.15817194432
1.127 6.139925921360001
1.1275 6.13166017662
1.128 6.12809881541
1.1285 6.12668591282
1.129 6.126262571219999
1.1295 6.126310197149999
1.13 6.126601244499999
1.1305 6.1270775038
1.131 6.12777072567
1.1315 6.128860830290001
1.132 6.130744700410001
1.1325 6.1342848945399995
1.133 6.14137057457
1.1335 6.155859440829999
1.134 6.184958884059999
1.1345 6.239543491610001
1.135 6.329424205060001
1.1355 6.450351733100001
1.136 6.5750734602300005
1.1365 6.667912273110001
1.137 6.708103266259999
1.1375 6.69400069921
1.138 6.63553722425
1.1385 6.550038096360001
1.139 6.45886089926
1.1395 6.37993944148
1.14 6.32153946776
1.1405 6.28317413526
1.141 6.260662945680001
1.1415 6.249915360809999
1.142 6.248280203880001
1.1425 6.254572118409999
1.143 6.2687223113899995
1.1435 6.2915880495600005
1.144 6.324778031
1.1445 6.37033487893
1.145 6.429867291429999
1.1455 6.503237682480001
1.146 6.5869534838799995
1.1465 6.672172147959999
1.147 6.742801402150001
1.1475 6.777049737589999
1.148 6.756856343270001
1.1485 6.68095119439
1.149 6.568792129240001
1.1495 6.45053694505
1.15 6.3514803024200015
1.1505 6.28263437472
1.151 6.241840119790001
1.1515 6.22084237643
1.152 6.21147594353
1.1525 6.20816858728
1.153 6.20783520577
1.1535 6.208951769240001
1.154 6.21085151467
1.1545 6.213222227630001
1.155 6.21596865626
1.1555 6.219069633479999
1.156 6.22258866053
1.1565 6.22669507405
1.157 6.231759297940001
1.1575 6.238501012920001
1.158 6.2482061191
1.1585 6.262980740940001
1.159 6.285724768400001
1.1595 6.3195233033900005
1.16 6.366159672399999
1.1605 6.42480306754
1.161 6.492246676189999
1.1615 6.5644422943
1.162 6.636764914889999
1.1625 6.70183781058
1.163 6.74858530676
1.1635 6.76602168891
1.164 6.747759790640001
1.1645 6.6936144
1.165 6.6114861295999985
1.1655 6.519515166999999
1.166 6.43974173425
1.1665 6.38452740607
1.167 6.3524963222599995
1.1675 6.33619767066
1.168 6.32896382107
1.1685 6.326614275190001
1.169 6.326841821300001
1.1695 6.3284346440700014
1.17 6.330752439329999
1.1705 6.333461825570001
1.171 6.3364040496900005
1.1715 6.339531485759999
1.172 6.3429023432500005
1.1725 6.346685958799999
1.173 6.351231589230001
1.1735 6.357142496320001
1.174 6.3653024056600005
1.1745 6.37672204532
1.175 6.39199938531
1.1755 6.41056291447
1.176 6.429983710369998
1.1765 6.44591722984
1.177 6.453251623060001
1.1775 6.4492404614
1.178 6.4362809166699995
1.1785 6.420437357289999
1.179 6.407107388660001
1.1795 6.39858763896
1.18 6.39460293615
1.1805 6.393851504810001
1.181 6.395084487220001
1.1815 6.397418157790001
1.182 6.400339214830001
1.1825 6.403567194530001
1.183 6.40696980264
1.183 6.40696980264
1.1835 6.41052058031
1.184 6.414272445239999
1.1845 6.4184053176099995
1.185 6.423363706099999
1.1855 6.43006308692
1.186 6.440212701779999
1.1865 6.456405517980001
1.187 6.481091625030001
1.1875 6.513958808499999
1.188 6.549519502900002
1.1885 6.57848665188
1.189 6.592843223889999
1.1895 6.59008091995
1.19 6.573755809500001
1.1905 6.550921821950001
1.191 6.528246587499999
1.1915 6.50960368179
1.192 6.49622608723
1.1925 6.487785714079998
1.193 6.48328770958
1.1935 6.48159434318
1.194 6.48172134566
1.1945 6.48294374453
1.195 6.484779988720001
1.1955 6.486944322649999
1.196 6.489262117909999
1.1965 6.4916275391000005
1.197 6.49399296029
1.1975 6.496337214400001
1.198 6.498660301429999
1.1985 6.500988680229999
1.199 6.50335939319
1.1995 6.505846525089999
1.2 6.50856649487
1.2005 6.511704514480001
1.201 6.515546339499999
1.2015 6.520462393829999
1.202 6.526876019070001
1.2025 6.53514705558
1.203 6.545354879910001
1.2035 6.55706027515
1.204 6.569093760130001
1.2045 6.57963496597
1.205 6.586620102370001
1.2055 6.588339927619999
1.206 6.58426526472
1.2065 6.57547034298
1.207 6.564331167130001
1.2075 6.5535094974799994
1.208 6.544820411140001
1.2085 6.538898920510001
1.209 6.535459270009999
1.2095 6.5338664472399985
1.21 6.533480148030001
1.2105 6.5338294048500005
1.211 6.53460729504
1.2115 6.5356338984199995
1.212 6.53680867136
1.2125 6.5380892796999985
1.213 6.53948101521
1.2135 6.54101033674
1.214 6.5427883714599995
1.2145 6.54497387247
1.215 6.54790022128
1.2155 6.55206484427
1.216 6.558166255080001
1.2165 6.566940009739999
1.217 6.578714197989998
1.2175 6.592827348580001
1.218 6.6072527136
1.2185 6.618884024059999
1.219 6.62457796858
1.2195 6.62258826306
1.22 6.613671630609999
1.2205 6.60108250978
1.221 6.5888902716999995
1.2215 6.5797355096
1.222 6.57415798402
1.2225 6.571438014240001
1.223 6.57059133104
1.2235 6.570840044230001
1.224 6.571707894509999
1.2245 6.57292500161
1.225 6.574411988980001
1.2255 6.576279983789999
1.226 6.578957619409999
1.2265 6.58361437701
1.227 6.593160730089999
1.2275 6.614528897350001
1.228 6.662197161510002
1.2285 6.759073594899999
1.229 6.9239122304
1.2295 7.147209049089999
1.23 7.39119139671
1.2305 7.61815012024
1.231 7.801398823570001
1.2315 7.91751084091
1.232 7.94769509699
1.2325 7.889829592039999
1.233 7.765070822519999
1.2335 7.61160420075
1.234 7.46814431605
1.2345 7.35669963985
1.235 7.278720117129999
1.2355 7.22461176888
1.236 7.183870431649999
1.2365 7.149362799480001
1.237 7.117252339119999
1.2375 7.0853958837199995
1.238 7.052004815019999
1.2385 7.0152640559099995
1.239 6.974141711240001
1.2395 6.9297331774
1.24 6.88594907242
1.2405 6.84854684206
1.241 6.82291350818
1.2415 6.8124463871200005
1.242 6.81836787775
1.2425 6.84016997015
1.243 6.8758629588
1.2435 6.922160654529999
1.244 6.97450684337
1.2445 7.02682128159
1.245 7.071473236849999
1.2455 7.1008372685799985
1.246 7.10925647465
1.2465 7.09312186792
1.247 7.04962881029
1.2475 6.97785124201
1.248 6.884081077610001
1.2485 6.78566473915
1.249 6.703266588480001
1.2495 6.646840444969999
1.25 6.613354124410001
1.2505 6.59491759773
1.251 6.58493202774
1.2515 6.57931745977
1.252 6.57588310104
1.2525 6.57352826339
1.253 6.571707894509999
1.2535 6.570157405899999
1.254 6.568786837470001
1.2545 6.567580313909999
1.255 6.56664896239
1.2555 6.566289122029999
1.256 6.567231057089999
1.2565 6.571438014240001
1.257 6.58421234702
1.2575 6.619227989109999
1.258 6.70408681283
1.2585 6.86412581294
1.259 7.069536449029999
1.2595 7.245699472329998
1.26 7.359837659460001
1.2605 7.42405328841
1.261 7.4525600534
1.2615 7.441870678
1.262 7.3733845906600015
1.2625 7.244318320360001
1.263 7.0868987464
1.2635 6.9347074412
1.264 6.804900323099999
1.2645 6.70629877269
1.265 6.639992894589999
1.2655 6.599410310459999
1.266 6.575623804309999
1.2665 6.561658823279999
1.267 6.553255492520001
1.2675 6.548053682609999
1.268 6.544703992200001
1.2685 6.54243382287
1.269 6.54079337417
1.2695 6.5395180576
1.27 6.53848616245
1.2705 6.537628895709999
1.271 6.5369462573799995
1.2715 6.5365017487
1.272 6.53648587339
1.2725 6.537332556589999
1.273 6.539973149819999
1.2735 6.54627035612
1.274 6.559727327229999
1.2745 6.586392556260001
1.275 6.6355107654
1.2755 6.7187767663499995
1.276 6.846440717600001
1.2765 7.020497616440001
1.277 7.2284641774399985
1.2775 7.4424527727
1.278 7.625770269039999
1.2785 7.74702588682
1.279 7.793604046360001
1.2795 7.77107698147
1.28 7.691695139699999
1.2805 7.56987330253
1.281 7.42624408119
1.2815 7.2846521913
1.282 7.1604067234699995
1.2825 7.0551587099400015
1.283 6.963182455569998
1.283 6.963182455569998
1.2835 6.87973124267
1.284 6.80445052265
1.2845 6.739816843870002
1.285 6.68820091929
1.2855 6.6502324695400015
1.286 6.62510185381
1.2865 6.6116237156199995
1.287 6.60932708744
1.2875 6.619339116280002
1.288 6.64528995636
1.2885 6.69432878895
1.289 6.77747307919
1.2895 6.90670339436
1.29 7.083887729270001
1.2905 7.28205393223
1.291 7.44310895218
1.2915 7.5211413926
1.292 7.52666600048
1.2925 7.502450860960001
1.293 7.477695960899999
1.2935 7.460434207160001
1.294 7.4492209465300006
1.2945 7.440695905059999
1.295 7.431477641720002
1.2955 7.41781429158
1.296 7.39478450854
1.2965 7.35610166984
1.297 7.296495172559999
1.2975 7.21775363496
1.298 7.13368328497
1.2985 7.065535870910002
1.299 7.031890797249999
1.2995 7.044876800830001
1.3 7.1115583946
1.3005 7.228051419379999
1.301 7.363139723939999
1.3015 7.462503289229999
1.302 7.500746911019999
1.3025 7.500445280129999
1.303 7.48951248331
1.3035 7.4800772574000005
1.304 7.47459498368
1.3045 7.47239360736
1.305 7.47230364727
1.3055 7.4733937518900015
1.306 7.475102993599999
1.3065 7.4771509085900005
1.307 7.47945812031
1.3075 7.48208283823
1.308 7.485252608459999
1.3085 7.489427814989999
1.309 7.49542868217
1.3095 7.5044723170999985
1.31 7.51748477953
1.3105 7.533270129439999
1.311 7.54734094587
1.3115 7.5549505111299995
1.312 7.55614645115
1.3125 7.554654172010001
1.313 7.552156456570001
1.3135 7.547923040569999
1.314 7.542715938889999
1.3145 7.5390011163500015
1.315 7.538133266069999
1.3155 7.53963083698
1.316 7.5424195997700005
1.3165 7.545689913629999
1.317 7.54903431227
1.3175 7.55228345905
1.318 7.555389728040001
1.3185 7.558353119239999
1.319 7.561221258579999
1.3195 7.564073522610001
1.32 7.566999871420001
1.3205 7.57010084864
1.321 7.573498164979999
1.3215 7.577334698230001
1.322 7.581652782550001
1.3225 7.586177245900001
1.323 7.59032599358
1.3235 7.59353809797
1.324 7.59570772367
1.3245 7.597252920510001
1.325 7.5987399078800015
1.3255 7.600502067289999
1.326 7.60260289998
1.3265 7.604994780020001
1.327 7.607624789710001
1.3275 7.61042413604
1.328 7.61331873423
1.3285 7.6162715418900016
1.329 7.619256100170001
1.3295 7.62233061854
1.33 7.62557976532
1.3305 7.62917816892
1.331 7.633300457750001
1.3315 7.638137135530001
1.332 7.64384166359
1.3325 7.650493418480001
1.333 7.657986564800001
1.3335 7.66587659387
1.334 7.67339619904
1.3345 7.679772781889999
1.335 7.68469941976
1.3355 7.688456576459999
1.336 7.691684556159999
1.3365 7.69483845108
1.337 7.697881218829999
1.3375 7.700511228520001
1.338 7.70260676944
1.3385 7.704416554780001
1.339 7.706332175519999
1.3395 7.708565302459999
1.34 7.71108418498
1.3405 7.713745945290001
1.341 7.716391830290001
1.3415 7.718947755199999
1.342 7.72142430356
1.3425 7.723895560150001
1.343 7.726440901519999
1.3435 7.729102661830001
1.344 7.731822631610002
1.3445 7.7345214343099995
1.345 7.7371091098399996
1.3455 7.739516865189999
1.346 7.741654740270001
1.3465 7.74348569269
1.347 7.744993847140001
1.3475 7.74615274477
1.348 7.746904176109999
1.3485 7.74733810125
1.349 7.747766734620002
1.3495 7.748502290649999
1.35 7.74970881421
1.3505 7.75137572176
1.351 7.753407761439999
1.3515 7.755725556700001
1.352 7.7582338556799995
1.3525 7.760890324220001
1.353 7.76365791993
1.3535 7.76654722635
1.354 7.769616452950001
1.3545 7.773034936369998
1.355 7.777188975820001
1.3555 7.7829146709599994
1.356 7.7916037573
1.3565 7.804632095040001
1.357 7.82042802849
1.3575 7.827513708519999
1.358 7.80028755187
1.3585 7.720588203899999
1.359 7.614451173010001
1.3595 7.536111809930001
1.36 7.52172877907
1.3605 7.57859413949
1.361 7.68796444185
1.3615 7.80328798546
1.362 7.874155369300001
1.3625 7.88871302857
1.363 7.87044583853
1.3635 7.844325661809999
1.364 7.822608237730001
1.3645 7.80807174554
1.365 7.79944086867
1.3655 7.79456185673
1.366 7.791709592699999
1.3665 7.789852181430001
1.367 7.788455154149999
1.3675 7.787285672979999
1.368 7.786269653140001
1.3685 7.78540709463
1.369 7.78475620692
1.3695 7.78437519948
1.37 7.78436461594
1.3705 7.78483558347
1.371 7.785925688090001
1.3715 7.78776193228
1.372 7.790423692590001
1.3725 7.79384217601
1.373 7.797832170590001
1.3735 7.802113212520001
1.374 7.806404837989999
1.3745 7.81046362558
1.375 7.81403557033
1.3755 7.816744956570001
1.376 7.81780331057
1.3765 7.81528971982
1.377 7.804986643630001
1.3775 7.779750192500001
1.378 7.73186496577
1.3785 7.659595262879999
1.379 7.5726356064700004
1.3795 7.48867109188
1.38 7.424386669920001
1.3805 7.39018066864
1.381 7.390312962890001
1.3815 7.42434962753
1.382 7.487348149380002
1.3825 7.569651048190001
1.383 7.6587168290599985
1.383 7.6587168290599985
1.3835 7.74289301445
1.384 7.81392444316
1.3845 7.866492886339999
1.385 7.897613785710001
1.3855 7.90780044296
1.386 7.901863077020001
1.3865 7.88708316341
1.387 7.86990607799
1.3875 7.854358857729999
1.388 7.842452375229999
1.3885 7.8348216428900015
1.389 7.831022152029999
1.3895 7.830043174579999
1.39 7.83085281539
1.3905 7.832715518430001
1.391 7.835197358559999
1.3915 7.8380654979
1.392 7.84120351751
1.3925 7.84454791615
1.393 7.84806165143
1.3935 7.8517447233499995
1.394 7.855628882530001
1.3945 7.8598675902999995
1.395 7.864799519939999
1.3955 7.87112847686
1.396 7.880203862409998
1.3965 7.89424821999
1.397 7.9160450206199995
1.3975 7.94682724671
1.398 7.98181113818
1.3985 8.008111235080001
1.399 8.01503816201
1.3995 8.01107462628
1.4 8.020451642720001
1.4005 8.060012915239998
1.401 8.124307920740002
1.4015 8.1875869064
1.402 8.21963915729
1.4025 8.207991971519998
1.403 8.164197283
1.4035 8.108115104540001
1.404 8.05346699575
1.4045 8.006629539479999
1.405 7.970306830200001
1.4055 7.945059795529999
1.406 7.929422615180001
1.4065 7.92074411238
1.407 7.916399569209999
1.4075 7.914473364930001
1.408 7.913806601909999
1.4085 7.913827768990001
1.409 7.91429873652
1.4095 7.915118960870001
1.41 7.91624081611
1.4105 7.917653718700001
1.411 7.919373543949999
1.4115 7.92150612726
1.412 7.924289598279999
1.4125 7.92825313401
1.413 7.934582090929999
1.4135 7.9457265585500005
1.414 7.96662905005
1.4145 8.007285718960002
1.415 8.08720732127
1.4155 8.232445240690001
1.416 8.439067692110001
1.4165 8.631963292150001
1.417 8.71446198645
1.4175 8.64377452279
1.418 8.450624917790002
1.4185 8.23331309097
1.419 8.0830215312
1.4195 8.00905317014
1.42 7.978106899180001
1.4205 7.96524789808
1.421 7.9595539535599995
1.4215 7.9568128167
1.422 7.95527291163
1.4225 7.954124597540001
1.423 7.95299215876
1.4235 7.9517168421900015
1.424 7.9502774807500005
1.4245 7.94875874276
1.425 7.947292922469999
1.4255 7.94613931661
1.426 7.945694807929999
1.4265 7.946631451219999
1.427 7.949907056850001
1.4275 7.956347140940001
1.428 7.96568182322
1.4285 7.975900231089999
1.429 7.984144808750002
1.4295 7.988563436699999
1.43 7.989150823169999
1.4305 7.98704999048
1.431 7.98341983626
1.4315 7.9788477469800005
1.432 7.973561268749999
1.4325 7.96787790777
1.433 7.96243796821
1.4335 7.957924088400001
1.434 7.954738442859999
1.4345 7.95294453283
1.435 7.952436522909999
1.4355 7.953177370710001
1.436 7.95530995402
1.4365 7.95910944488
1.437 7.964432965500001
1.4375 7.969317269209999
1.438 7.9667084265999994
1.4385 7.939201806140001
1.439 7.85872985975
1.4395 7.711168853300001
1.44 7.532613949959999
1.4405 7.382523477450001
1.441 7.28755208126
1.4415 7.24375739274
1.442 7.242355073690001
1.4425 7.28106966301
1.443 7.362758716500001
1.4435 7.48401962605
1.444 7.620203327
1.4445 7.733674751110001
1.445 7.805711616119999
1.4455 7.84323555719
1.446 7.86011101172
1.4465 7.865746746769999
1.447 7.863910502579999
1.4475 7.85322112718
1.448 7.824153434570001
1.4485 7.749116135970001
1.449 7.57753578549
1.4495 7.31591596846
1.45 7.1092405993400005
1.4505 7.017925816220001
1.451 6.98752988934
1.4515 6.978327501309999
1.452 6.97612612499
1.4525 6.97646479827
1.453 6.97785124201
1.4535 6.9797192368199985
1.454 6.981846528359999
1.4545 6.984174907159999
1.455 6.9868260839300005
1.4555 6.99013344018
1.456 6.99495424265
1.4565 7.00322527916
1.457 7.0189630031400005
1.4575 7.048766251780001
1.458 7.099064525630001
1.4585 7.168259710149999
1.459 7.2417306448300005
1.4595 7.30034758112
1.46 7.33313009627
1.4605 7.339792434699999
1.461 7.326372505979999
1.4615 7.3008397157300005
1.462 7.2703062028300005
1.4625 7.23985206648
1.463 7.212424822569999
1.4635 7.189183368729998
1.464 7.169963660089999
1.4645 7.1538396369
1.465 7.13949364843
1.4655 7.125412248459999
1.466 7.11024074387
1.4665 7.09346583297
1.467 7.076029450820001
1.4675 7.06004830542
1.468 7.047411558660001
1.4685 7.038664262849999
1.469 7.033134363199999
1.4695 7.02976879748
1.47 7.027689131869999
1.4705 7.026350314059999
1.471 7.025418962540001
1.4715 7.024720448900001
1.472 7.024133062430001
1.4725 7.023625052510002
1.473 7.02321229445
1.4735 7.02301120719
1.474 7.02330754631
1.4745 7.024667531200001
1.475 7.02820772533
1.4755 7.036108337940001
1.476 7.05247578255
1.4765 7.084205235470001
1.477 7.14048320942
1.4775 7.2279455839799995
1.478 7.341358798620001
1.4785 7.459608691040001
1.479 7.555691358930001
1.4795 7.608307428039999
1.48 7.605005363560001
1.4805 7.546854103030001
1.481 7.453359110669999
1.4815 7.35226513659
1.482 7.262156877030001
1.4825 7.18862244111
1.483 7.1313496144
1.483 7.1313496144
1.4835 7.089052496789999
1.484 7.059852509930001
1.4845 7.040907973330001
1.485 7.02905440853
1.4855 7.02170943177
1.486 7.017116175410002
1.4865 7.0141898266
1.487 7.01225833055
1.4875 7.01095655513
1.488 7.010099288389999
1.4885 7.00961773732
1.489 7.009474859530001
1.4895 7.009612445549998
1.49 7.00997228591
1.4905 7.010517338220001
1.491 7.011252894249998
1.4915 7.01218424577
1.492 7.01328493393
1.4925 7.01444383156
1.493 7.015576270340001
1.4935 7.016661083189999
1.494 7.01775118781
1.4945 7.018925960750001
1.495 7.020233027939999
1.4955 7.02167768115
1.496 7.02328637923
1.4965 7.025085581030001
1.497 7.0271017454
1.4975 7.02939837358
1.498 7.03204955035
1.4985 7.035187569959999
1.499 7.0389023925
1.4995 7.04317285089
1.5 7.04788781796
1.5005 7.05307904433
1.501 7.059191038680001
1.5015 7.06718690315
1.502 7.078299620150001
1.5025 7.093603418990001
1.503 7.11389206517
1.5035 7.140049284280001
1.504 7.17338743528
1.5045 7.2147743684500005
1.505 7.262686054030001
1.5055 7.31225406362
1.506 7.3564615102
1.5065 7.388376175070001
1.507 7.40319313107
1.5075 7.400086862079999
1.508 7.3829891532100005
1.5085 7.3586311359000005
1.509 7.332876091309999
1.5095 7.3086609517899985
1.51 7.287139323200001
1.5105 7.269919903619999
1.511 7.26026771514
1.5115 7.263056477929999
1.512 7.2845939818300005
1.5125 7.332960759630001
1.513 7.41685648121
1.5135 7.53692145074
1.514 7.6708402741300015
1.5145 7.77992482091
1.515 7.844637876239999
1.5155 7.87438820718
1.516 7.88574963737
1.5165 7.88938508336
1.517 7.8902158912500004
1.5175 7.890231766559999
1.518 7.890099472310001
1.5185 7.88994071921
1.519 7.88957029531
1.5195 7.888596609629999
1.52 7.886464026320001
1.5205 7.882595742450001
1.521 7.876743044830001
1.5215 7.869445694
1.522 7.862238303260001
1.5225 7.857396333710001
1.523 7.856988867419999
1.5235 7.861582123779999
1.524 7.869424526919999
1.5245 7.877446850240001
1.525 7.883675263529999
1.5255 7.888157392720001
1.526 7.89153354198
1.5265 7.893967756180001
1.527 7.895502369480002
1.5275 7.8965395564
1.528 7.897619077479999
1.5285 7.89906902246
1.529 7.9009317255000004
1.5295 7.90324952076
1.53 7.906324039129999
1.5305 7.9106738740700004
1.531 7.91653715523
1.5315 7.92347995747
1.532 7.930417467940001
1.5325 7.93614845485
1.533 7.93999557164
1.5335 7.942117571409999
1.534 7.94320767603
1.5345 7.9439538156
1.535 7.944726414020001
1.5355 7.945636598459999
1.536 7.946689660689999
1.5365 7.947890892479999
1.537 7.949272044449999
1.5375 7.950864867219999
1.538 7.952711694950001
1.5385 7.954844278259999
1.539 7.957304951309999
1.5395 7.96012017295
1.54 7.963284651409999
1.5405 7.966771927840001
1.541 7.97049733392
1.5415 7.97438678487
1.542 7.978397946530001
1.5425 7.982557277750002
1.543 7.986970613929999
1.5435 7.991775541089999
1.544 7.99717314649
1.5445 8.003338058539999
1.545 8.0103126114
1.5455 8.01773696471
1.546 8.02480676943
1.5465 8.030521881029998
1.547 8.03419966118
1.5475 8.035697232090001
1.548 8.035268598719998
1.5485 8.03331593559
1.549 8.030341960850002
1.5495 8.027018729289999
1.55 8.02405004632
1.5505 8.021938630090002
1.551 8.020843233700003
1.5515 8.020679188829998
1.552 8.0212665753
1.5525 8.022430764699997
1.553 8.024055338090001
1.5535 8.02606621069
1.554 8.028458090730002
1.5545 8.031289187679999
1.555 8.034707671100001
1.5555 8.03898342126
1.556 8.04450273737
1.5565 8.05172600342
1.557 8.061065977469998
1.5575 8.0725967443
1.558 8.085296992299998
1.5585 8.09625624797
1.559 8.101283429469998
1.5595 8.09779086127
1.56 8.087276114279998
1.5605 8.074364195480001
1.561 8.063383772729999
1.5615 8.056097005439998
1.562 8.052075260239999
1.5625 8.050138472419999
1.563 8.04929178922
1.5635 8.04894782417
1.564 8.048826113459999
1.5645 8.048826113459999
1.565 8.048931948859998
1.5655 8.04918595382
1.566 8.049630462500001
1.5665 8.050387185609999
1.567 8.051688961029999
1.5675 8.05416550939
1.568 8.05958957364
1.5685 8.07309946245
1.569 8.108168022240001
1.5695 8.18851296615
1.57 8.322130158650001
1.5705 8.455816144160003
1.571 8.50486556029
1.5715 8.439369323000001
1.572 8.31056234943
1.5725 8.195725648660002
1.573 8.1257790328
1.5735 8.08955157538
1.574 8.070861043739999
1.5745 8.060510341619999
1.575 8.054234302400001
1.5755 8.050016761710001
1.576 8.04682053263
1.5765 8.04409527108
1.577 8.04154463794
1.5775 8.039046922499999
1.578 8.036538623520002
1.5785 8.03402503277
1.579 8.03154848441
1.5795 8.029188354990001
1.58 8.02705577168
1.5805 8.02527773696
1.581 8.023965378
1.5815 8.02308165241
1.582 8.02242547293
1.5825 8.02171637575
1.583 8.02075856538
1.583 8.02075856538
1.5835 8.01931920394
1.584 8.016890281510001
1.5845 8.01284207746
1.585 8.00701054692
1.5855 8.00006245291
1.586 7.993124942439999
1.5865 7.98700236455
1.587 7.98186934765
1.5875 7.977503637400001
1.588 7.973630061760001
1.5885 7.970047533470001
1.589 7.966676675980001
1.5895 7.963491030440001
1.59 7.9605276392399995
1.5905 7.95786587893
1.591 7.9556592108399995
1.5915 7.954156348160001
1.592 7.953733006559999
1.5925 7.954891904189998
1.593 7.95814634274
1.5935 7.963570406989999
1.594 7.969994615770001
1.5945 7.97433386717
1.595 7.972645792540001
1.5955 7.96342223743
1.596 7.94964246835
1.5965 7.936180205470001
1.597 7.925840086889999
1.5975 7.9186062373
1.598 7.913383260310002
1.5985 7.909260971480001
1.599 7.905736652660001
1.5995 7.90256688243
1.6 7.89964053362
1.6005 7.896915272069999
1.601 7.894385806010001
1.6015 7.892057427209999
1.602 7.88994601098
1.6025 7.88809918325
1.603 7.886553986409999
1.6035 7.88538450524
1.604 7.88470715868
1.6045 7.884654240980001
1.605 7.885241627450001
1.6055 7.88609360242
1.606 7.886474609860001
1.6065 7.885881931620001
1.607 7.884606615049999
1.6075 7.88341067503
1.608 7.88279153794
1.6085 7.88276507909
1.609 7.883077293519999
1.6095 7.88340538326
1.61 7.8835218022
1.6105 7.883331298479999
1.611 7.88286562272
1.6115 7.882193567930002
1.612 7.881346884729999
1.6125 7.880346740199999
1.613 7.87919313434
1.6135 7.877912526
1.614 7.876547249340001
1.6145 7.875144930290001
1.615 7.8737320277
1.6155 7.872313833340001
1.616 7.8709062225199995
1.6165 7.86956740471
1.617 7.868376756459999
1.6175 7.867381903699999
1.618 7.86656697112
1.6185 7.865841998629999
1.619 7.865085275519999
1.6195 7.864159215769999
1.62 7.86305852761
1.6205 7.861926088829999
1.621 7.86105294678
1.6215 7.86069839819
1.622 7.86101061262
1.6225 7.86200017361
1.623 7.86363533054
1.6235 7.8658578739400005
1.624 7.86860430257
1.6245 7.87180582342
1.625 7.87535660109
1.6255 7.879124341330001
1.626 7.882997916970001
1.6265 7.8869667444700005
1.627 7.891110200379999
1.6275 7.89554999541
1.628 7.90035492257
1.6285 7.905477355929999
1.629 7.91067916584
1.6295 7.91558463663
1.63 7.9197651349300004
1.6305 7.922934905160001
1.631 7.9249986954599985
1.6315 7.92600413176
1.632 7.926152301320001
1.6325 7.9257818774199995
1.633 7.92533736874
1.6335 7.9252844510400005
1.634 7.92604117415
1.6345 7.927829792410001
1.635 7.9306555975899995
1.6355 7.93444450491
1.636 7.93937114278
1.6365 7.94622398493
1.637 7.95654293643
1.6375 7.972529373600001
1.638 7.99779757535
1.6385 8.04189918653
1.639 8.130589251730001
1.6395 8.301100664670003
1.64 8.53644155188
1.6405 8.727246902770002
1.641 8.77528029906
1.6415 8.654019389510001
1.642 8.406946648209999
1.6425 8.158672675120002
1.643 8.014710072269999
1.6435 7.9618241228899995
1.644 7.947668638140001
1.6445 7.944991002519999
1.645 7.94543021943
1.6455 7.946800787860002
1.646 7.94842536125
1.6465 7.95001818402
1.647 7.951431086610001
1.6475 7.95258469247
1.648 7.953463126290001
1.6485 7.954124597540001
1.649 7.954749026400001
1.6495 7.9558020886300005
1.65 7.95907769426
1.6505 7.972270076869999
1.651 8.024510430309999
1.6515 8.18803670685
1.652 8.518417783260002
1.6525 8.900409492480001
1.653 9.1643947307
1.6535 9.27366448943
1.654 9.252883708640002
1.6545 9.11970044128
1.655 8.899081258210003
1.6555 8.65309332976
1.656 8.450021656010001
1.6565 8.31075285315
1.657 8.219522738350001
1.6575 8.156518924730001
1.658 8.10957563306
1.6585 8.07308887891
1.659 8.044619156309999
1.6595 8.022732395590001
1.66 8.006206197880001
1.6605 7.99386049847
1.661 7.984605192740001
1.6615 7.977440136160001
1.662 7.9714181019
1.6625 7.965787658620001
1.663 7.960210133040001
1.6635 7.95484957003
1.664 7.9500922688
1.6645 7.946155191920002
1.665 7.94295367107
1.6655 7.94026545191
1.666 7.937873571870001
1.6665 7.935598110770001
1.667 7.933259148430001
1.6675 7.930740265909999
1.668 7.9279726702
1.6685 7.924935194219999
1.669 7.921664880359999
1.6695 7.91821993809
1.67 7.91469561927
1.6705 7.911203051070001
1.671 7.90791157013
1.6715 7.905054014330001
1.672 7.903000807570002
1.6725 7.90238696225
1.673 7.9041755805100005
1.6735 7.909636687149999
1.674 7.91989742918
1.6745 7.93477259465
1.675 7.9511135804099995
1.6755 7.96275547441
1.676 7.96393553912
1.6765 7.953452542749999
1.677 7.935264729259999
1.6775 7.91530946459
1.678 7.8981270874
1.6785 7.885537966570001
1.679 7.87728809714
1.6795 7.872239748559999
1.68 7.86925519028
1.6805 7.867482447329999
1.681 7.866371175629999
1.6815 7.8655827019
1.682 7.8648947718
1.6825 7.864180382850001
1.683 7.86340249266
1.683 7.86340249266
1.6835 7.8626140189300004
1.684 7.86199488184
1.6845 7.861889046440001
1.685 7.862883899200001
1.6855 7.865815539780001
1.686 7.871652362089999
1.6865 7.8811140468500005
1.687 7.89415296813
1.6875 7.909753106089998
1.688 7.92561254078
1.6885 7.93711155699
1.689 7.938243995769999
1.6895 7.927094236380001
1.69 7.908996382979999
1.6905 7.89159175145
1.691 7.879023797700001
1.6915 7.87153594315
1.692 7.867709993440001
1.6925 7.866048377659999
1.693 7.865492741809999
1.6935 7.865402781719999
1.694 7.865413365260001
1.6945 7.86532869694
1.695 7.865064108440001
1.6955 7.86462489153
1.696 7.864101006299999
1.6965 7.86365649762
1.697 7.863555953989999
1.6975 7.864148632229999
1.698 7.865794372699999
1.6985 7.8686254696499995
1.699 7.87215508024
1.6995 7.8751237632099995
1.7 7.875928112249999
1.7005 7.873642067609999
1.701 7.86849846717
1.7015 7.861735585110002
1.702 7.8549991618999995
1.7025 7.849538055260001
1.703 7.84576502325
1.7035 7.843426060910001
1.704 7.842034325400001
1.7045 7.84119293397
1.705 7.84065317343
1.7055 7.84025629068
1.706 7.83989645032
1.7065 7.839499567570001
1.707 7.83906564243
1.7075 7.83865288437
1.708 7.83840417118
1.7085 7.838531173659999
1.709 7.83930377208
1.7095 7.841039472640001
1.71 7.843955237910001
1.7105 7.8479928584200005
1.711 7.85258082301
1.7115 7.856629027060001
1.712 7.858994448249999
1.7125 7.859269620290001
1.713 7.85814776505
1.7135 7.85652848343
1.714 7.854120728079999
1.7145 7.850247152439999
1.715 7.845960818740001
1.7155 7.8431985148
1.716 7.84225128797
1.7165 7.841679776810001
1.717 7.8402086647500004
1.7175 7.83762098922
1.718 7.83440888483
1.7185 7.8311015285800005
1.719 7.828016426670001
1.7195 7.8252541227300005
1.72 7.8228093249900015
1.7205 7.820655574599999
1.721 7.81878228802
1.7215 7.81724238295
1.722 7.816104652400001
1.7225 7.815411430530001
1.723 7.815162717340001
1.7235 7.81527913628
1.724 7.81561251779
1.7245 7.81600940054
1.725 7.816390407979999
1.7255 7.816734373029999
1.726 7.817004253300001
1.7265 7.817131255779999
1.727 7.817036003919999
1.7275 7.8166444129400015
1.728 7.81593002399
1.7285 7.814898128839999
1.729 7.81358576988
1.7295 7.81204057304
1.73 7.8103366231
1.7305 7.80852154599
1.731 7.806674718260001
1.7315 7.80485964115
1.732 7.803171566519999
1.7325 7.8017004544600015
1.733 7.800568015680001
1.7335 7.799895960889999
1.734 7.7997583748700015
1.7345 7.800165841160001
1.735 7.80095431489
1.7355 7.801806289860001
1.736 7.80229842447
1.7365 7.802055003050001
1.737 7.800874938340001
1.7375 7.798763522110002
1.738 7.79586892392
1.7385 7.792397522799999
1.739 7.788550406010001
1.7395 7.78449691019
1.74 7.780374621359999
1.7405 7.77627349961
1.741 7.772246462640001
1.7415 7.768341136380001
1.742 7.76459985499
1.7425 7.761075536170002
1.743 7.75781051408
1.7435 7.75485770642
1.744 7.75225944735
1.7445 7.75009511342
1.745 7.748412330560002
1.7455 7.747269308240001
1.746 7.746666046459999
1.7465 7.746554919289999
1.747 7.7468300913300014
1.7475 7.74735397656
1.748 7.74803132312
1.7485 7.748840963929999
1.749 7.7497776072199995
1.7495 7.750788335289999
1.75 7.751740853890001
1.7505 7.752439367530001
1.751 7.7527039560299995
1.7515 7.752418200449999
1.752 7.75156093371
1.7525 7.750222115900001
1.753 7.748565791890001
1.7535 7.74675600655
1.754 7.7449197623599995
1.7545 7.7431311441
1.755 7.741384859999999
1.7555 7.73965445121
1.756 7.737918750649999
1.7565 7.736209508940001
1.757 7.734590227319999
1.7575 7.73316144942
1.758 7.732060761259999
1.7585 7.73149454187
1.759 7.73177500568
1.7595 7.73343662146
1.76 7.73739486542
1.7605 7.745036181300001
1.761 7.75809626966
1.7615 7.778115035570001
1.762 7.80560048895
1.7625 7.8399176174
1.763 7.88080712419
1.7635 7.93059738812
1.764 7.994394967240001
1.7645 8.07309946245
1.765 8.145760756320001
1.7655 8.1673194273
1.766 8.10516229688
1.7665 7.97767297404
1.767 7.848585536660001
1.7675 7.76727749061
1.768 7.73180146453
1.7685 7.71942930627
1.769 7.715381102219999
1.7695 7.71398407494
1.77 7.713428439089999
1.7705 7.7130527234200015
1.771 7.712560588810001
1.7715 7.711803865699999
1.772 7.71071905285
1.7725 7.7093379008800005
1.773 7.70777153696
1.7735 7.706258090740001
1.774 7.705400823999999
1.7745 7.70776624519
1.775 7.727800886410001
1.7755 7.835551907149999
1.776 8.205409587759998
1.7765 8.803289637670002
1.777 9.23827842344
1.7775 9.420892114370002
1.778 9.43811153395
1.7785 9.30889709409
1.779 8.97792333944
1.7795 8.455572722740001
1.78 8.001464771959999
1.7805 7.7836872693800006
1.781 7.70811021024
1.7815 7.682265205560001
1.782 7.671644623170001
1.7825 7.665982429270001
1.783 7.662161771330001
1.783 7.662161771330001
1.7835 7.65916662951
1.784 7.656679497609999
1.7845 7.654716250940001
1.785 7.653467393220001
1.7855 7.65321338826
1.786 7.654097113849999
1.7865 7.655737562549999
1.787 7.65716634045
1.7875 7.65744680426
1.788 7.65655249513
1.7885 7.65527717856
1.789 7.654552206070002
1.7895 7.6554253481200005
1.79 7.659219547210001
1.7905 7.665574962980002
1.791 7.669390329149999
1.7915 7.663183082939999
1.792 7.645259857949999
1.7925 7.62178556623
1.793 7.6000946009999995
1.7935 7.583335565409999
1.794 7.57106395078
1.7945 7.56170280965
1.795 7.5539768254499995
1.7955 7.5471610256899995
1.796 7.54092732063
1.7965 7.535132832480001
1.797 7.529751102389999
1.7975 7.524803297440001
1.798 7.52037937772
1.7985 7.516733348189999
1.799 7.51454784718
1.7995 7.51561678472
1.8 7.52400953194
1.8005 7.5464360532
1.801 7.587441978929999
1.8015 7.637851379949999
1.802 7.67110486263
1.8025 7.66401389083
1.803 7.6203567883300005
1.8035 7.5641846497800005
1.804 7.51594487446
1.8045 7.48216750655
1.805 7.4604606660099995
1.8055 7.44638455781
1.806 7.436525990299999
1.8065 7.42884234026
1.807 7.422285837229999
1.8075 7.416359054829999
1.808 7.410908531729999
1.8085 7.405997769169999
1.809 7.4019707322
1.8095 7.3995471015400005
1.81 7.400150363320001
1.8105 7.406098312799998
1.811 7.42037550826
1.8115 7.44509336593
1.812 7.47846855932
1.8125 7.51234117909
1.813 7.5339898101600005
1.8135 7.533280712980001
1.814 7.509742920020002
1.8145 7.472515318070001
1.815 7.433552015559999
1.8155 7.400938837050002
1.816 7.377099413199999
1.8165 7.360769010980001
1.817 7.34960866805
1.8175 7.341628678889999
1.818 7.335490225690001
1.8185 7.3303836676400005
1.819 7.325806286590001
1.8195 7.321498785810001
1.82 7.317328871050001
1.8205 7.313291250540002
1.821 7.3094494255199995
1.8215 7.305925106699999
1.822 7.30288763072
1.8225 7.3005116259900005
1.823 7.29890292791
1.8235 7.2979874517
1.824 7.297500608860001
1.8245 7.29709314257
1.825 7.296569257340001
1.8255 7.29599245441
1.826 7.295468569180001
1.8265 7.294764763770002
1.827 7.293293651710001
1.8275 7.29049430538
1.828 7.286271472919998
1.8285 7.28108024655
1.829 7.27564030699
1.8295 7.270618417259999
1.83 7.266395584799999
1.8305 7.263045894390001
1.831 7.260452927090001
1.8315 7.25838384502
1.832 7.256621685609999
1.8325 7.254960069830001
1.833 7.25324024458
1.8335 7.251356374459999
1.834 7.24926083354
1.8345 7.24696949713
1.835 7.244551158239999
1.8355 7.24211165227
1.836 7.239735647539999
1.8365 7.237470769980001
1.837 7.23531701959
1.8375 7.233253229290001
1.838 7.231237064919999
1.8385 7.22923677586
1.839 7.22722061149
1.8395 7.225183280039999
1.84 7.223135365049999
1.8405 7.22110332537
1.841 7.21912949516
1.8415 7.2172032908800015
1.842 7.21523475244
1.8425 7.213112752669999
1.843 7.210800249180001
1.8435 7.208408369140002
1.844 7.206180533970001
1.8445 7.204296663850001
1.845 7.202751467010001
1.8455 7.201354439730001
1.846 7.199825118200001
1.8465 7.197840704450001
1.847 7.195173652369999
1.8475 7.19178691957
1.848 7.18792921924
1.8485 7.18406622714
1.849 7.18071124496
1.8495 7.178287614299999
1.85 7.177065215429999
1.8505 7.17719221791
1.851 7.178689788819999
1.8515 7.181388591519998
1.852 7.1846377383
1.8525 7.186770321610001
1.853 7.18468007246
1.8535 7.174445789280001
1.854 7.153241666890001
1.8545 7.12167096707
1.855 7.084443365119999
1.8555 7.04827940894
1.856 7.018523786230001
1.8565 6.997436082779999
1.857 6.984809919560001
1.8575 6.979327645840001
1.858 6.97941760593
1.8585 6.983471101749999
1.859 6.989704806810001
1.8595 6.99602318019
1.86 7.000124301939999
1.8605 6.99986500521
1.861 6.99373713555
1.8615 6.9813279349
1.862 6.96384921859
1.8625 6.944306711979999
1.863 6.926637491950001
1.8635 6.9139425357199995
1.864 6.907470701010001
1.8645 6.907190237200001
1.865 6.912751887470001
1.8655 6.924007482260001
1.866 6.9413539043200005
1.8665 6.9664051434999985
1.867 7.00184412719
1.8675 7.0455911897800005
1.868 7.083236841560001
1.8685 7.102006749749999
1.869 7.106256041060001
1.8695 7.10484313847
1.87 7.102049083910001
1.8705 7.099016899700001
1.871 7.095878880090001
1.8715 7.092560940300001
1.872 7.089026037940001
1.8725 7.08532709071
1.873 7.081622851709999
1.8735 7.078267869529999
1.874 7.0759871166599995
1.8745 7.076309914630001
1.875 7.082257864109999
1.8755 7.098366011990001
1.876 7.12785175443
1.8765 7.1664340495
1.877 7.200730010870001
1.8775 7.2170498295500005
1.878 7.21065737139
1.8785 7.18589717956
1.879 7.151643552350001
1.8795 7.116971875309999
1.88 7.087793055530001
1.8805 7.06584808534
1.881 7.05016327906
1.8815 7.0389182678100015
1.882 7.0305149370499995
1.8825 7.023815556229999
1.883 7.01812161171
1.883 7.01812161171
1.8835 7.013094430210001
1.884 7.00866521872
1.8845 7.004923937329999
1.885 7.0019340872799996
1.8855 6.999473414229999
1.886 6.996816945690001
1.8865 6.992953953590001
1.887 6.98731292677
1.8875 6.980179620810001
1.888 6.97226313289
1.8885 6.96419847541
1.889 6.956504241829999
1.8895 6.94958789844
1.89 6.943624073650001
1.8905 6.93855984976
1.891 6.934220598359999
1.8915 6.93042639927
1.892 6.927007915850001
1.8925 6.9238222703100005
1.893 6.9207530437099996
1.8935 6.91772615127
1.894 6.9147310094500005
1.8945 6.91186287011
1.895 6.90937044644
1.8955 6.907772331900001
1.896 6.907862291989999
1.8965 6.910735723099999
1.897 6.917567398170001
1.8975 6.9290187884500005
1.898 6.9437669514400016
1.8985 6.95704400237
1.899 6.962002390860001
1.8995 6.954625663479999
1.9 6.9370040693799995
1.9005 6.91541893955
1.901 6.8959081835600005
1.9015 6.881498693850001
1.902 6.872253971659998
1.9025 6.8668140321
1.903 6.863734221960001
1.9035 6.8619456037
1.904 6.860802581380001
1.9045 6.85991885579
1.905 6.859056297280001
1.9055 6.85804556921
1.906 6.85673850202
1.9065 6.854918133139999
1.907 6.8521558292
1.9075 6.847626074080002
1.908 6.840037675900001
1.9085 6.828300530039999
1.909 6.813398905719999
1.9095 6.800068937090001
1.91 6.795131715679999
1.9105 6.80211156031
1.911 6.81741535915
1.9115 6.832973162949998
1.912 6.84307515188
1.9125 6.847504363370001
1.913 6.848784971710001
1.9135 6.84895960012
1.914 6.84888551534
1.9145 6.848753221089999
1.915 6.84852038321
1.9155 6.848107625149999
1.916 6.847493779830001
1.9165 6.84671059787
1.917 6.845853331130001
1.9175 6.845048982090002
1.918 6.844482762699999
1.9185 6.84442455323
1.919 6.8453294459
1.9195 6.848112916919999
1.92 6.85434662198
1.9205 6.8658879723499995
1.921 6.882863970509999
1.9215 6.90116820294
1.922 6.91326518916
1.9225 6.91388961802
1.923 6.904676646449999
1.9235 6.891902313669999
1.924 6.88097480862
1.9245 6.87398438045
1.925 6.87059764765
1.9255 6.86965571259
1.926 6.870126680120001
1.9265 6.87130674483
1.927 6.872814899280001
1.9275 6.874487098599999
1.928 6.876291592170001
1.9285 6.878286589460001
1.929 6.880593801179999
1.9295 6.8834143145899995
1.93 6.887044468809999
1.9305 6.891886438360001
1.931 6.8983635648399995
1.9315 6.90670339436
1.932 6.916609587800001
1.9325 6.92712433479
1.933 6.936802982119999
1.9335 6.944216751890001
1.934 6.9485030855900005
1.9345 6.94983661163
1.935 6.94925451693
1.9355 6.948085035759999
1.936 6.9473018538
1.9365 6.94732831265
1.937 6.948153828770001
1.9375 6.94956143959
1.938 6.9512918483799995
1.9385 6.95310692549
1.939 6.954847917820001
1.9395 6.9564354488200015
1.94 6.957885393800001
1.9405 6.9592559622299985
1.941 6.96066886482
1.9415 6.96228285467
1.942 6.964320186119999
1.9425 6.96710365714
1.943 6.971157152959999
1.9435 6.977327356779999
1.944 6.98685254278
1.9445 7.00127261603
1.945 7.0219158108
1.9455 7.048708042310001
1.946 7.078675335819999
1.9465 7.105859158310001
1.947 7.124041680030001
1.9475 7.129656248000001
1.948 7.121755635390001
1.9485 7.10186387196
1.949 7.07556377506
1.9495 7.05088295978
1.95 7.03327724099
1.9505 7.023408089939999
1.951 7.01913233978
1.9515 7.017957566839999
1.952 7.018163945870001
1.9525 7.0188360006599995
1.953 7.019582140229999
1.9535 7.020285945639999
1.954 7.02097916751
1.9545 7.0217517659299995
1.955 7.022751910459999
1.9555 7.02418068836
1.956 7.026334438749999
1.9565 7.029647086770001
1.957 7.03463722588
1.9575 7.041595903429999
1.958 7.050020401269999
1.9585 7.058175018839999
1.959 7.06323924273
1.9595 7.06256189617
1.96 7.055941891899999
1.9605 7.046834755730001
1.961 7.0394315695000005
1.9615 7.035187569959999
1.962 7.033192572669999
1.9625 7.032213595220001
1.963 7.0314886227299995
1.9635 7.0306525230700005
1.964 7.029535959600001
1.9645 7.02809659816
1.965 7.026382064679999
1.9655 7.02456698757
1.966 7.02301120719
1.9665 7.022476738419999
1.967 7.024619905270002
1.9675 7.03360533073
1.968 7.061709921200001
1.9685 7.146790999260001
1.969 7.37494037104
1.9695 7.801848624020001
1.97 8.27211764038
1.9705 8.59235968547
1.971 8.74628669123
1.9715 8.787356118200002
1.972 8.757251238670001
1.9725 8.68360567558
1.973 8.58920579055
1.9735 8.493382419390002
1.974 8.408497136820003
1.9745 8.33699474058
1.975 8.271038119300002
1.9755 8.19452441687
1.976 8.087620079329998
1.9765 7.934381003669999
1.977 7.73417746926
1.9775 7.5112563662400005
1.978 7.307539096550001
1.9785 7.156818903410001
1.979 7.06587983596
1.9795 7.0200954419200015
1.98 7.0002830550400015
1.9805 6.99279520049
1.981 6.9904456546099984
1.9815 6.990027604780001
1.982 6.99018106611
1.9825 6.990329235669999
1.983 6.99019164965
1.983 6.99019164965
1.9835 6.989620138490001
1.984 6.988567076260002
1.9845 6.987058921809999
1.985 6.9852068023100005
1.9855 6.983190637939999
1.986 6.981290892510001
1.9865 6.98004203479
1.987 6.980571211790001
1.9875 6.98527030355
1.988 6.99865318988
1.9885 7.02757271293
1.989 7.079252138750001
1.9895 7.156168015700001
1.99 7.249779427000001
1.9905 7.337770978560001
1.991 7.389714992880001
1.9915 7.3820630934599984
1.992 7.31495815809
1.9925 7.215382922000001
1.993 7.1193372965
1.9935 7.049459473650001
1.994 7.008776345890001
1.9945 6.989350258219999
1.995 6.98207407447
1.9955 6.98076171551
1.996 6.982116408630001
1.9965 6.98459824876
1.997 6.987466388099999
1.9975 6.990302776820001
1.998 6.9928110758
1.9985 6.9947901977799996
1.999 6.996139599129999
1.9995 6.9969386564
2.0 6.997504875790001
2.0005 6.99855264625
2.001 7.0015795386900015
2.0015 7.009818824580001
2.002 7.029250204020001
2.0025 7.06774783077
2.003 7.12878839772
2.0035 7.2021217463800005
2.004 7.263336941740001
2.0045 7.287816669760001
2.005 7.266268582320001
2.0055 7.20937676305
2.006 7.140641962519999
2.0065 7.082501285529999
2.007 7.0451413893299994
2.0075 7.026466733
2.008 7.019645641469999
2.0085 7.018931252520001
2.009 7.02102679344
2.0095 7.0243447332299995
2.01 7.02813364055
2.0105 7.03202838327
2.011 7.035780248199999
2.0115 7.0392198987
2.012 7.042225624059999
2.0125 7.04474450658
2.013 7.046813588650001
2.0135 7.04858103983
2.014 7.0503273239299995
2.0145 7.05249165786
2.015 7.0556984704799985
2.0155 7.06058277419
2.016 7.0673562397900005
2.0165 7.07524626886
2.017 7.08244836783
2.0175 7.087121000739999
2.018 7.088417484389999
2.0185 7.086692367370001
2.019 7.08305162961
2.0195 7.078691211129999
2.02 7.0744948375200005
2.0205 7.07100226932
2.021 7.06848867857
2.0215 7.06705990067
2.022 7.066673601459999
2.0225 7.0671816113800014
2.023 7.06838813494
2.0235 7.07009208488
2.024 7.072139999870001
2.0245 7.074399585659999
2.025 7.07681263278
2.0255 7.0793738494600005
2.026 7.082189071100001
2.0265 7.08555992859
2.027 7.09011614256
2.0275 7.097180655510001
2.028 7.10930410058
2.0285 7.13111148475
2.029 7.169550902029999
2.0295 7.228718182400001
2.03 7.290086839089999
2.0305 7.312121769369999
2.031 7.295569112810001
2.0315 7.273518307220001
2.032 7.26091860285
2.0325 7.25875956069
2.033 7.263056477929999
2.0335 7.26127844321
2.034 7.23203083042
2.0345 7.18464303007
2.035 7.153305168129999
2.0355 7.14148864572
2.036 7.13948306489
2.0365 7.1412505160699995
2.037 7.144240366119999
2.0375 7.147447178739999
2.038 7.150452904100001
2.0385 7.153067038480001
2.039 7.155220788870001
2.0395 7.156935322350001
2.04 7.158290015469999
2.0405 7.15941716248
2.041 7.160523142409999
2.0415 7.16194133677
2.042 7.16422738141
2.0425 7.168249126610001
2.043 7.175091385220001
2.0435 7.1854050449499995
2.044 7.19831167198
2.0445 7.21072087263
2.045 7.21847331568
2.0455 7.2190077844500005
2.046 7.213081002050001
2.0465 7.203598150210001
2.047 7.19344324358
2.0475 7.184500152279999
2.048 7.177657893669999
2.0485 7.173048762000001
2.049 7.170312916909999
2.0495 7.168889430780001
2.05 7.168249126610001
2.0505 7.168000413420001
2.051 7.167905161559999
2.0515 7.1678734109399995
2.052 7.167921036869999
2.0525 7.16812212413
2.053 7.168577216349999
2.0535 7.16935510654
2.054 7.170476961780001
2.0545 7.171789320739999
2.055 7.172942926599998
2.0555 7.173440352979999
2.056 7.172868841820001
2.0565 7.17110139064
2.057 7.16842375502
2.0575 7.165386279039999
2.058 7.16260280802
2.0585 7.160470224709999
2.059 7.1591155315899995
2.0595 7.15843818503
2.06 7.158237097769999
2.0605 7.158295307239999
2.061 7.158454060340001
2.0615 7.15861810521
2.062 7.1587451076900015
2.0625 7.158872110170001
2.063 7.159136698669999
2.0635 7.159824628769999
2.064 7.161449202160001
2.0645 7.16492060328
2.065 7.171709944190002
2.0655 7.18398685059
2.066 7.20450833465
2.0665 7.235835613050001
2.067 7.278640740580001
2.0675 7.329341188950001
2.068 7.3790891187200005
2.0685 7.41652839147
2.069 7.432615372269999
2.0695 7.42336535831
2.07 7.390434673600001
2.0705 7.341342923309999
2.071 7.287425078780001
2.0715 7.23889425611
2.072 7.20097343229
2.0725 7.173826652189999
2.073 7.155009118069999
2.0735 7.14176910953
2.074 7.132127504590001
2.0745 7.12492540562
2.075 7.119527800220001
2.0755 7.11553251387
2.076 7.112706708689999
2.0765 7.11094984105
2.077 7.11027778626
2.0775 7.110732878480001
2.078 7.11230453417
2.0785 7.11486045908
2.079 7.11808843878
2.0795 7.121411670340001
2.08 7.12401522118
2.0805 7.125105325799999
2.081 7.124285101450002
2.0815 7.121787386009999
2.082 7.118210149489999
2.0825 7.114103735970001
2.083 7.10996557183
2.083 7.10996557183
2.0835 7.106346001149999
2.084 7.103673657300001
2.0845 7.101996166210001
2.085 7.101022480529999
2.0855 7.100355717510001
2.086 7.0996519121000015
2.0865 7.0987046852699995
2.087 7.097445244009999
2.0875 7.0959265060200005
2.088 7.0943125161700005
2.0885 7.092926072429999
2.089 7.092312227110001
2.0895 7.0933547058
2.09 7.097514037019999
2.0905 7.10676934275
2.091 7.1226975704500015
2.0915 7.143557727790001
2.092 7.16128515729
2.0925 7.16559265807
2.093 7.15454344231
2.0935 7.136128082709999
2.094 7.11944842367
2.0945 7.1087855071199995
2.095 7.10374245031
2.0955 7.10190620612
2.096 7.10114419124
2.0965 7.1003292586599995
2.097 7.098852854829999
2.0975 7.09638159824
2.098 7.09302132429
2.0985 7.089348835909999
2.099 7.08597268665
2.0995 7.083226258020001
2.1 7.0811360088700015
2.1005 7.079580228489999
2.101 7.078320787230001
2.1015 7.077013720040001
2.102 7.075320353640001
2.1025 7.073156019710001
2.103 7.0707800149799995
2.1035 7.068631556360001
2.104 7.0670651924399985
2.1045 7.0662079257
2.105 7.066043880830001
2.1055 7.066477805970002
2.106 7.0674250328
2.1065 7.06875855884
2.107 7.0702825886000005
2.1075 7.0717113665
2.108 7.072817346429999
2.1085 7.07358994485
2.109 7.07426729141
2.1095 7.07518276762
2.11 7.076611545520001
2.1105 7.078696502900001
2.111 7.0814482233
2.1115 7.0847502877799995
2.112 7.0883169407599995
2.1125 7.09179363365
2.113 7.094899902640001
2.1135 7.097514037019999
2.114 7.099419074220001
2.1145 7.1001493384800005
2.115 7.09924444581
2.1155 7.096879024620001
2.116 7.093942092270001
2.1165 7.09147083568
2.117 7.090047349549999
2.1175 7.089724551580001
2.118 7.090296062739999
2.1185 7.09148141922
2.119 7.0930424913699985
2.1195 7.0947834837000014
2.12 7.096561518419999
2.1205 7.098313094290002
2.121 7.100048794850001
2.1215 7.10187974727
2.122 7.1040546647400005
2.1225 7.10707097364
2.123 7.1118335666400005
2.1235 7.119654802699999
2.124 7.131481908650001
2.1245 7.1456215180900005
2.125 7.15541129259
2.1255 7.1519716420899995
2.126 7.133201733899999
2.1265 7.10876434004
2.127 7.09214289047
2.1275 7.08888316015
2.128 7.094735857770002
2.1285 7.102694679850001
2.129 7.1089230931400005
2.1295 7.113055965509999
2.13 7.115950563700001
2.1305 7.118321276659999
2.131 7.120485610589999
2.1315 7.1225652762000005
2.132 7.12459731588
2.1325 7.1266346473299995
2.133 7.1288095648
2.1335 7.13133903086
2.134 7.13461463649
2.1345 7.13917085046
2.135 7.1456109345500005
2.1355 7.15418889372
2.136 7.164333216809999
2.1365 7.174408746890001
2.137 7.182261733570001
2.1375 7.18623056107
2.138 7.18597126434
2.1385 7.182531613839999
2.139 7.177721394910001
2.1395 7.17324984926
2.14 7.170175330890001
2.1405 7.16878359538
2.141 7.168778303610002
2.1415 7.16965673743
2.142 7.1709479293100005
2.1425 7.17232378951
2.143 7.173577939
2.1435 7.17460983415
2.144 7.175393016110001
2.1445 7.17596452727
2.145 7.176393160640001
2.1455 7.1768059187
2.146 7.177345679239999
2.1465 7.17819765421
2.147 7.179568222640001
2.1475 7.18166905533
2.148 7.1846165712199985
2.1485 7.1883261019899996
2.149 7.192353138959999
2.1495 7.195882749549999
2.15 7.19804179171
2.1505 7.198375173220001
2.151 7.197083981340001
2.1515 7.194898480330001
2.152 7.19275531348
2.1525 7.191342410890001
2.153 7.19084498451
2.1535 7.1910831141600005
2.154 7.19174987718
2.1545 7.192564809760001
2.155 7.193321532870001
2.1555 7.193893044029999
2.156 7.194231717309999
2.1565 7.19438517864
2.157 7.19449101404
2.1575 7.19479264493
2.158 7.19566049521
2.1585 7.197554948870001
2.159 7.20092580636
2.1595 7.2058312771500015
2.16 7.211514638130001
2.1605 7.21611318626
2.161 7.217282667429999
2.1615 7.21394356056
2.162 7.2074928929299995
2.1625 7.20064534255
2.163 7.1953006548500005
2.1635 7.19189275497
2.164 7.190061802549999
2.1645 7.189294495900001
2.165 7.18917807696
2.1655 7.189416206610001
2.166 7.18980779759
2.1665 7.19020997211
2.167 7.19054864539
2.1675 7.19083440097
2.168 7.19118365779
2.1685 7.19185571258
2.169 7.193268615170001
2.1695 7.19595683433
2.17 7.2003013775
2.1705 7.205958279629999
2.171 7.211493471050001
2.1715 7.214769076680001
2.172 7.21429281738
2.1725 7.210165236780001
2.173 7.20385215517
2.1735 7.197168649659999
2.174 7.19143237098
2.1745 7.187198954979999
2.175 7.18439431688
2.1755 7.18266390809
2.176 7.181626721169999
2.1765 7.180970541690001
2.177 7.18048899062
2.1775 7.18006564902
2.178 7.179658182730001
2.1785 7.179303634139999
2.179 7.17914488104
2.1795 7.17949942963
2.18 7.1810022923100005
2.1805 7.184838825560001
2.181 7.192988151360001
2.1815 7.207170094960001
2.182 7.219907385349999
2.1825 7.19154878992
2.183 7.10637246
2.183 7.10637246
2.1835 7.040685718989999
2.184 7.012004325590001
2.1845 7.00117736417
2.185 6.9973567062300015
2.1855 6.99638831232
2.186 6.99673756914
2.1865 6.997801214910001
2.187 6.9993358282099996
2.1875 7.00127261603
2.188 7.003590411289999
2.1885 7.006294505760001
2.189 7.00937960767
2.1895 7.012782215779999
2.19 7.01638591115
2.1905 7.02003194068
2.191 7.02358271835
2.1915 7.0269429922999995
2.192 7.03005984483
2.1925 7.0329385677100005
2.193 7.03565853749
2.1935 7.038362631959999
2.194 7.041257230150001
2.1945 7.044554002859999
2.195 7.048475204430001
2.1955 7.053333049290001
2.196 7.05965671444
2.1965 7.068292883080001
2.197 7.08009882195
2.1975 7.09511157344
2.198 7.11153193575
2.1985 7.1262695152000015
2.199 7.137043558920001
2.1995 7.1434677677
2.2 7.146235363410001
2.2005 7.14609777739
2.201 7.143637104339999
2.2015 7.1396047756
2.202 7.135170272340001
2.2025 7.131608911130001
2.203 7.129931420039999
2.2035 7.130883938639999
2.204 7.1350538534
2.2045 7.142922715390001
2.205 7.15481332258
2.2055 7.1707944679799995
2.206 7.19022055565
2.2065 7.21063091254
2.207 7.2266543920999995
2.2075 7.231903827940001
2.208 7.2249610257
2.2085 7.211408802729999
2.209 7.197782494980001
2.2095 7.187156620820001
2.21 7.1798751453
2.2105 7.175451225580001
2.211 7.17336097643
2.2115 7.17328159988
2.212 7.175049051060001
2.2125 7.1785998287299995
2.213 7.1837910550999995
2.2135 7.190178221489998
2.214 7.196845851690001
2.2145 7.20227520771
2.215 7.20451362642
2.2155 7.20218524762
2.216 7.195792789460001
2.2165 7.187744007289999
2.217 7.180647743720001
2.2175 7.175800482400001
2.218 7.173244557489999
2.2185 7.172509001460001
2.219 7.1730646373099995
2.2195 7.174456372820001
2.22 7.1763243676299995
2.2205 7.1784463674
2.221 7.18072712027
2.2215 7.183219543939999
2.222 7.186167059830001
2.2225 7.190051219010001
2.223 7.195602285740001
2.2235 7.203957990569999
2.224 7.21679053282
2.2245 7.235819737740001
2.225 7.26090801931
2.2255 7.28794896401
2.226 7.3099203930500005
2.2265 7.3208320227899994
2.227 7.3182284719499995
2.2275 7.30324217931
2.228 7.280709822649999
2.2285 7.258246258999999
2.229 7.24182060492
2.2295 7.23265525928
2.23 7.22890868612
2.2305 7.228358342039999
2.231 7.229511947900002
2.2315 7.231554571120001
2.232 7.23407345364
2.2325 7.23690984236
2.233 7.240037278429999
2.2335 7.24350867955
2.234 7.247488090590001
2.2345 7.25218718235
2.235 7.25773295731
2.2355 7.2638555352
2.236 7.26976644229
2.2365 7.27462428715
2.237 7.278079812960001
2.2375 7.280281189280001
2.238 7.2816729247900005
2.2385 7.282847697730001
2.239 7.284250016780001
2.2395 7.28600688442
2.24 7.288012465250001
2.2405 7.29015034033
2.241 7.292351716650001
2.2415 7.294621885980001
2.242 7.2971143096499995
2.2425 7.30027349634
2.243 7.30512604943
2.2435 7.313984472410001
2.244 7.3316748595200005
2.2445 7.36489659158
2.245 7.40813564425
2.2455 7.42531802144
2.246 7.399822273580001
2.2465 7.361658028340002
2.247 7.332622086350001
2.2475 7.31454010826
2.248 7.302982882579999
2.2485 7.29443667403
2.249 7.287774335600001
2.2495 7.2834774183599995
2.25 7.2823238125000005
2.2505 7.284466979349999
2.251 7.28920840527
2.2515 7.29535215024
2.252 7.301681107160001
2.2525 7.307300966900001
2.253 7.31160317591
2.2535 7.3140056394899995
2.254 7.313783385149999
2.2545 7.31036490173
2.255 7.304094154279999
2.2555 7.296516339640001
2.256 7.289314240670001
2.2565 7.283218121630001
2.257 7.278058645880001
2.2575 7.27357122492
2.258 7.269840527070001
2.2585 7.26718405853
2.259 7.26581878187
2.2595 7.26577644771
2.26 7.266993554809999
2.2605 7.26940131016
2.261 7.27305792323
2.2615 7.27813802243
2.262 7.284890320950001
2.2625 7.29345769658
2.263 7.30352264312
2.2635 7.314063848959999
2.264 7.32365782797
2.2645 7.33118801668
2.265 7.3362734076499985
2.2655 7.339125671680001
2.266 7.340094065589999
2.2665 7.3394749285000005
2.267 7.337432305280001
2.2675 7.334199033810001
2.268 7.330330749940001
2.2685 7.326732346339999
2.269 7.324478052320001
2.2695 7.324509802939999
2.27 7.327377942279999
2.2705 7.33268558759
2.271 7.338379532110001
2.2715 7.3417556813700005
2.272 7.342279566599999
2.2725 7.341438175169999
2.273 7.34051740719
2.2735 7.339961771340001
2.274 7.339803018239999
2.2745 7.339956479570001
2.275 7.340427447100001
2.2755 7.341369382160001
2.276 7.343258544049999
2.2765 7.347174453850001
2.277 7.355286737259999
2.2775 7.370299488750001
2.278 7.38790520754
2.2785 7.381994300450001
2.279 7.344290439200001
2.2795 7.309772223490001
2.28 7.290700684410001
2.2805 7.281863428510001
2.281 7.27824385783
2.2815 7.27720667091
2.282 7.27748713472
2.2825 7.27849786279
2.283 7.279937224229999
2.283 7.279937224229999
2.2835 7.2816676330200005
2.284 7.283604420840001
2.2845 7.285731712380001
2.285 7.288097133569999
2.2855 7.290785352729999
2.286 7.293912788799999
2.2865 7.297505900630001
2.287 7.301353017419999
2.2875 7.304935545709999
2.288 7.307560263629999
2.2885 7.3086768271
2.289 7.3081635254099995
2.2895 7.306327281219999
2.29 7.303691979759999
2.2905 7.3008450075
2.291 7.2982837908199985
2.2915 7.2964687137099995
2.292 7.295928953170001
2.2925 7.297463566470001
2.293 7.302564832750002
2.2935 7.314100891350001
2.294 7.336866085889999
2.2945 7.3730988350799995
2.295 7.40575434775
2.2955 7.41128953917
2.296 7.400695415630001
2.2965 7.39029708758
2.297 7.3840316319
2.2975 7.381253452649999
2.298 7.380941238220001
2.2985 7.38243880913
2.299 7.385465701569999
2.2995 7.3899054966
2.3 7.395662942359999
2.3005 7.40249461743
2.301 7.409839594190001
2.3015 7.416740062270001
2.302 7.42200537342
2.3025 7.42464596665
2.303 7.42431787691
2.3035 7.421518530579999
2.304 7.4172692392699995
2.3045 7.41267069114
2.305 7.408543110540001
2.3055 7.405346881459999
2.306 7.403224881690002
2.3065 7.402108318220001
2.307 7.401780228479999
2.3075 7.4019707322
2.308 7.402431116190001
2.3085 7.402981460270001
2.309 7.4035053455
2.3095 7.4039551459499995
2.31 7.404362612239999
2.3105 7.40481770446
2.311 7.40544742509
2.3115 7.406415819
2.312 7.407886931059999
2.3125 7.41004597322
2.313 7.4130464068099995
2.3135 7.417004650769999
2.314 7.4219471639500005
2.3145 7.427694026169999
2.315 7.433837771139999
2.3155 7.439732802920001
2.316 7.444654149020001
2.3165 7.44801971474
2.317 7.44962841282
2.3175 7.449771290610001
2.318 7.449130986439999
2.3185 7.448480098730001
2.319 7.44833722094
2.3195 7.448903440329999
2.32 7.450184048669999
2.3205 7.4521578788800005
2.321 7.45480376388
2.3215 7.45813757898
2.322 7.462169907720001
2.3225 7.46686899948
2.323 7.471917348060001
2.3235 7.476420644330001
2.324 7.478749023129999
2.3245 7.47754249957
2.325 7.473832968799999
2.3255 7.471848555049999
2.326 7.476674649290001
2.3265 7.492052532909999
2.327 7.520310584709999
2.3275 7.563126295779999
2.328 7.620944174800001
2.3285 7.688805833279999
2.329 7.750158614660001
2.3295 7.77960731471
2.33 7.760535775630001
2.3305 7.700193722320001
2.331 7.62426740636
2.3315 7.557606979669999
2.332 7.51172733377
2.3325 7.48628450361
2.333 7.4756321706
2.3335 7.473526046139999
2.334 7.475150619530001
2.3345 7.47762716789
2.335 7.479706833500001
2.3355 7.4810615266200005
2.336 7.4817706238
2.3365 7.48206167115
2.337 7.482236299560001
2.3375 7.48274430948
2.338 7.48439534172
2.3385 7.48861288241
2.339 7.49742367946
2.3395 7.51199721404
2.34 7.530042149739999
2.3405 7.54518190371
2.341 7.55063771858
2.3415 7.5430704874800005
2.342 7.52297234502
2.3425 7.493957570110001
2.343 7.4625509151600005
2.3435 7.43569518241
2.344 7.417332740510001
2.3445 7.4081832701799994
2.345 7.407622342559999
2.3455 7.414739773209999
2.346 7.42788982166
2.3465 7.443622253869999
2.347 7.457269728700001
2.3475 7.465895313800002
2.348 7.46974243059
2.3485 7.470541487859999
2.349 7.4696842211200005
2.3495 7.4678850193200015
2.35 7.465445513350001
2.3505 7.46257208224
2.351 7.45946052148
2.3515 7.456338377180001
2.352 7.453348527130001
2.3525 7.450501554870001
2.353 7.44767045792
2.3535 7.44470177495
2.354 7.4415531718
2.3545 7.43829873325
2.355 7.4350442947
2.3555 7.43181102323
2.356 7.428604210610001
2.3565 7.4255296922400005
2.357 7.42277268007
2.3575 7.42047605189
2.358 7.4185604311499995
2.3585 7.416671269259999
2.359 7.414438142319999
2.3595 7.411813424400001
2.36 7.40910932993
2.3605 7.406743908739998
2.361 7.404981749330001
2.3615 7.4038228517
2.362 7.403076712130001
2.3625 7.402468158579999
2.363 7.401769644939999
2.3635 7.4008488769600005
2.364 7.3996423534
2.3645 7.398118323640001
2.365 7.396229161750001
2.3655 7.393964284189999
2.366 7.3914242345900005
2.3665 7.388746598969999
2.367 7.3860425045000015
2.3675 7.38333841003
2.368 7.380671357949999
2.3685 7.3781207248100005
2.369 7.375744720079999
2.3695 7.373559219070001
2.37 7.371548346470001
2.3705 7.369690935199999
2.371 7.367981693490001
2.3715 7.3664312048800005
2.372 7.365065928219999
2.3725 7.36389115528
2.373 7.36293863668
2.3735 7.362192497109999
2.374 7.3616051106399985
2.3745 7.361123559570001
2.375 7.36070021797
2.3755 7.36031921053
2.376 7.35998582902
2.3765 7.3596894899
2.377 7.3594249014000015
2.3775 7.359181479980001
2.378 7.35898568449
2.3785 7.358911599709999
2.379 7.35905976927
2.3795 7.359525445030001
2.38 7.3603245023
2.3805 7.3613299386
2.381 7.36226658189
2.3815 7.362779883579999
2.382 7.36258408809
2.3825 7.361536317630001
2.383 7.359610113349999
2.383 7.359610113349999
2.3835 7.3568742682599995
2.384 7.353566912010002
2.3845 7.350095510890001
2.385 7.346904573579999
2.3855 7.344258688579999
2.386 7.34221606536
2.3865 7.340681452059999
2.387 7.33953313797
2.3875 7.3386811629999995
2.388 7.338083192990001
2.3885 7.337749811479999
2.389 7.337744519709999
2.3895 7.33819432016
2.39 7.33929500832
2.3905 7.3412900056099994
2.391 7.34445977584
2.3915 7.349047740430001
2.392 7.35517031832
2.3925 7.362462377380001
2.393 7.369638017499999
2.3935 7.374511737669999
2.394 7.3749827052
2.3945 7.370500576010001
2.395 7.36258937986
2.3955 7.353746832189999
2.396 7.3459838056
2.3965 7.34022635984
2.397 7.336511537299999
2.3975 7.3344689140799995
2.398 7.333643397959999
2.3985 7.3336222308800005
2.399 7.33408790664
2.3995 7.334807587360001
2.4 7.3356119364
2.4005 7.33639511836
2.401 7.337109507309999
2.4015 7.337781562100001
2.402 7.3385224099
2.4025 7.33955430505
2.403 7.3411682949
2.4035 7.343676593879999
2.404 7.347169162080001
2.4045 7.35125440852
2.405 7.355032732300001
2.4055 7.35740873703
2.406 7.357609824290001
2.4065 7.35554603399
2.407 7.351788877290001
2.4075 7.34729087279
2.408 7.342993955550001
2.4085 7.33949609558
2.409 7.33700367191
2.4095 7.3354320162199995
2.41 7.334548290630001
2.4105 7.3341408243399995
2.411 7.334045572480002
2.4115 7.334188450269999
2.412 7.334558874170001
2.4125 7.335230928959999
2.413 7.3364004101299995
2.4135 7.338374240340001
2.414 7.341644554200001
2.4145 7.34675111225
2.415 7.354027296000001
2.4155 7.3633672700499995
2.416 7.374421777580001
2.4165 7.38690506301
2.417 7.399478308529999
2.4175 7.4079927664600005
2.418 7.407257210430001
2.4185 7.396578418570001
2.419 7.381306370349999
2.4195 7.367711813219999
2.42 7.35866817829
2.4205 7.35389500175
2.421 7.35195821393
2.4215 7.35158249826
2.422 7.35195821393
2.4225 7.3526408522599995
2.423 7.353408158909999
2.4235 7.35416488202
2.424 7.35488456274
2.4245 7.355609535230001
2.425 7.35642975958
2.4255 7.3575251559699995
2.426 7.359181479980001
2.4265 7.3618696991400006
2.427 7.36627245178
2.4275 7.373178211630001
2.428 7.38309498861
2.4285 7.39538247855
2.429 7.4075217989299995
2.4295 7.41581400252
2.43 7.417639663170001
2.4305 7.413363913010001
2.431 7.40580197368
2.4315 7.3980019047
2.432 7.391678239549999
2.4325 7.3872014021300005
2.433 7.384259178010001
2.4335 7.38240705851
2.434 7.381279911500001
2.4345 7.380644899100001
2.435 7.380348559980001
2.4355 7.380295642280001
2.436 7.3803961859100005
2.4365 7.380613148479999
2.437 7.380951821759999
2.4375 7.38146512345
2.438 7.382237721869999
2.4385 7.38339132773
2.439 7.3850899859
2.4395 7.387497741250001
2.44 7.3907786386500005
2.4405 7.39506497235
2.441 7.400478453059999
2.4415 7.40710904087
2.442 7.414840316839999
2.4425 7.422873223699999
2.443 7.42949322797
2.4435 7.43277941714
2.444 7.43204915288
2.4445 7.42854600114
2.445 7.4244184205399995
2.4455 7.421190440839999
2.446 7.419269528330001
2.4465 7.41842284513
2.447 7.418264092029999
2.4475 7.41850751345
2.448 7.418978480980001
2.4485 7.419592326299999
2.449 7.420301423479999
2.4495 7.42108460544
2.45 7.4219577474900005
2.4505 7.42295260025
2.451 7.424127373189999
2.4515 7.42554556755
2.452 7.42727597634
2.4525 7.429397976110001
2.453 7.431996235180001
2.4535 7.435160713640001
2.454 7.4390237057399995
2.4545 7.4437757152
2.455 7.44964428813
2.4555 7.456867554180001
2.456 7.46553018167
2.4565 7.47529349732
2.457 7.485162648370001
2.4575 7.4935712708999995
2.458 7.498831290280001
2.4585 7.499767933570001
2.459 7.49634945015
2.4595 7.48984586482
2.46 7.482336843190001
2.4605 7.4757221306899995
2.461 7.47103362247
2.4615 7.4683930292400005
2.462 7.467429927099999
2.4625 7.467636306130001
2.463 7.468588824730001
2.4635 7.469964684930001
2.464 7.471541632389999
2.4645 7.473171497549999
2.465 7.474774903859999
2.4655 7.4763253924700015
2.466 7.47783354692
2.4665 7.479378743760001
2.467 7.48107211016
2.4675 7.48307769099
2.468 7.48561774059
2.4685 7.48894626392
2.469 7.493343724789999
2.4695 7.499111754089999
2.47 7.506668401650001
2.4705 7.516437009069999
2.471 7.528110653689999
2.4715 7.53951441804
2.472 7.546843519490001
2.4725 7.5474785318899995
2.473 7.5425677693300015
2.4735 7.535873680280001
2.474 7.5304178654100005
2.4745 7.527047007919999
2.475 7.52535893329
2.4755 7.524850923370001
2.476 7.5252689732
2.4765 7.526501955610001
2.477 7.528422868120001
2.4775 7.53076712223
2.478 7.53314841873
2.4785 7.535228084340001
2.479 7.536905575429999
2.4795 7.53833435333
2.48 7.539768422999999
2.4805 7.541361245769999
2.481 7.54312340518
2.4815 7.544933190519999
2.482 7.546615973380001
2.4825 7.5480235842
2.483 7.5491083970499995
2.483 7.5491083970499995
2.4835 7.5499815391
2.484 7.550828222300001
2.4845 7.551844242139999
2.485 7.55317776818
2.4855 7.5549558028999995
2.486 7.557363558249999
2.4865 7.560639163879999
2.487 7.56495195643
2.4875 7.570132599260002
2.488 7.575503745810001
2.4885 7.58015521164
2.489 7.583679530459999
2.4895 7.586563545109999
2.49 7.58990794375
2.4905 7.594966875870001
2.491 7.60362950336
2.4915 7.62006044921
2.492 7.652366705060001
2.4925 7.708649970780001
2.493 7.783565558669999
2.4935 7.850506449169999
2.494 7.87793369308
2.4945 7.8541524787000006
2.495 7.79511220081
2.4955 7.7310923673500005
2.496 7.684260202850001
2.4965 7.65845753233
2.497 7.64704318444
2.4975 7.643063773399999
2.498 7.642423469229999
2.4985 7.643280735970001
2.499 7.64513814724
2.4995 7.6484084611
2.5 7.65426115872
2.5005 7.665125162529999
2.501 7.687784521670001
2.5015 7.74608395176
2.502 7.92507278024
2.5025 8.417424352809999
2.503 9.170448515580002
2.5035 9.669753473930001
2.504 9.857897064510002
2.5045 9.91823911782
2.505 9.937696956110003
2.5055 9.94326389815
2.506 9.942829973010003
2.5065 9.938104422400002
2.507 9.927251002130003
2.5075 9.902803024730002
2.508 9.844768183140001
2.5085 9.712029424459999
2.509 9.458130299860002
2.5095 9.10038018901
2.51 8.743307424720001
2.5105 8.47507289519
2.511 8.31189587547
2.5115 8.235996018360002
2.512 8.22946068241
2.5125 8.281679868769999
2.513 8.384213204290003
2.5135 8.521460551010001
2.514 8.66448651057
2.5145 8.775476094550001
2.515 8.819212573600002
2.5155 8.76995148667
2.516 8.615320675500001
2.5165 8.372354347720002
2.517 8.105209922809998
2.5175 7.89284590094
2.518 7.765166074380001
2.5185 7.70167541792
2.519 7.672575974689999
2.5195 7.65884912331
2.52 7.651493563010001
2.5205 7.6468103465600015
2.521 7.643370696059999
2.5215 7.64064014274
2.522 7.638444058189999
2.5225 7.636798317719999
2.523 7.635877549739999
2.5235 7.63605746992
2.524 7.638131843760001
2.5245 7.643714661109999
2.525 7.656055068750001
2.5255 7.680688258100001
2.526 7.72364684696
2.5265 7.784232321690001
2.527 7.8471144246
2.5275 7.8877552182000015
2.528 7.890840320110001
2.5285 7.861216991649999
2.529 7.81684020843
2.5295 7.77373345001
2.53 7.738162172069999
2.5305 7.7096554070800005
2.531 7.686218157749999
2.5315 7.66625760131
2.532 7.648927054559999
2.5325 7.634284726969999
2.533 7.6228068778399996
2.5335 7.614467048319999
2.534 7.608646101320001
2.5345 7.60455027134
2.535 7.6015233789000005
2.5355 7.599147374170001
2.536 7.597147085110001
2.5365 7.59536905039
2.537 7.5937286016900005
2.5375 7.59219398839
2.538 7.590775794029999
2.5385 7.5895428116199986
2.539 7.58864850249
2.5395 7.58834157983
2.54 7.589050677010001
2.5405 7.59149018298
2.541 7.59671845174
2.5415 7.60615896942
2.542 7.62148922711
2.5425 7.64512227193
2.543 7.681677819090001
2.5435 7.738850102170001
2.544 7.823100372340002
2.5445 7.928485971890001
2.545 8.02725685894
2.5455 8.0785235267
2.546 8.05570541446
2.5465 7.96752335918
2.547 7.8504111973100015
2.5475 7.741903453460002
2.548 7.661542634239999
2.5485 7.610551138519999
2.549 7.581356443430001
2.5495 7.56560813591
2.55 7.557305348779999
2.5505 7.55290788791
2.551 7.550510716099999
2.5515 7.549156022979999
2.552 7.54835167394
2.5525 7.547923040569999
2.553 7.547870122869999
2.5535 7.548431050490001
2.554 7.550124416890001
2.5545 7.55395565837
2.555 7.561528181239999
2.5555 7.574704688540002
2.556 7.594273654000001
2.5565 7.617970200060001
2.557 7.64017975875
2.5575 7.6544992883699985
2.558 7.65621382185
2.5585 7.643286027740001
2.559 7.618716339630001
2.5595 7.591056257840001
2.56 7.56842335755
2.5605 7.5534635237600005
2.561 7.54481147981
2.5615 7.54022351522
2.562 7.53804330598
2.5625 7.53725483225
2.563 7.53728658287
2.5635 7.537815759870001
2.564 7.53866773484
2.5645 7.539752547690001
2.565 7.541054323109999
2.5655 7.542641854109999
2.566 7.544689769099999
2.5665 7.547579075519999
2.567 7.55198711993
2.5675 7.55903575757
2.568 7.57042364661
2.5685 7.588129909030001
2.569 7.61268372183
2.5695 7.640010422110001
2.57 7.66097641485
2.5705 7.6674482495600005
2.571 7.658605701889999
2.5715 7.640121549280001
2.572 7.61911322238
2.5725 7.600539109680001
2.573 7.586420667320001
2.5735 7.576736728220001
2.574 7.570582399710001
2.5745 7.56693637018
2.575 7.56492020581
2.5755 7.56388301889
2.576 7.5633908842799995
2.5765 7.563189797020001
2.577 7.563121004009999
2.5775 7.563126295779999
2.578 7.563173921709999
2.5785 7.56328504888
2.579 7.563491427910001
2.5795 7.563840684730001
2.58 7.564369861730001
2.5805 7.565100125989999
2.581 7.566042061049999
2.5815 7.56721154222
2.582 7.56856094357
2.5825 7.569936803770001
2.583 7.57103220016
2.583 7.57103220016
2.5835 7.5715084594599995
2.584 7.571175077950001
2.5845 7.5700743897899985
2.585 7.56842335755
2.5855 7.56648127796
2.586 7.564480988900001
2.5865 7.56261299409
2.587 7.560940794769999
2.5875 7.55943793209
2.588 7.55803032127
2.5885 7.556680919920001
2.589 7.5554056033500006
2.5895 7.55425199749
2.59 7.5532941871200014
2.5905 7.55261684056
2.591 7.5523469602899995
2.5915 7.55259038171
2.592 7.553299478890001
2.5925 7.5541197032400005
2.593 7.554384291739999
2.5935 7.553527025
2.594 7.5513732746099995
2.5945 7.54809766898
2.595 7.544001838999999
2.5955 7.539466792110001
2.596 7.53500053823
2.5965 7.531037002499999
2.597 7.527719062710001
2.5975 7.52498321762
2.598 7.52268658944
2.5985 7.520718051
2.599 7.519029976370001
2.5995 7.517595906700001
2.6 7.516394674909999
2.6005 7.515426281000001
2.601 7.514711892050001
2.6015 7.51432559284
2.602 7.514373218770001
2.6025 7.51499235586
2.603 7.516304714820001
2.6035 7.51846904875
2.604 7.52175523792
2.6045 7.5265072473800005
2.605 7.53282562076
2.6055 7.540059470349999
2.606 7.54675885117
2.6065 7.55156377833
2.607 7.554077369079999
2.6075 7.554781174489999
2.608 7.554331374039999
2.6085 7.553071932780001
2.609 7.55088643177
2.6095 7.547621409679999
2.61 7.54353616324
2.6105 7.53928158016
2.611 7.53529687735
2.6115 7.531280423919999
2.612 7.5263379107400015
2.6125 7.519897826649999
2.613 7.5123570544
2.6135 7.504710446749999
2.614 7.49771472681
2.6145 7.49160273246
2.615 7.48629508715
2.6155 7.481648913090001
2.616 7.47754779134
2.6165 7.473896470040001
2.617 7.470594405559999
2.6175 7.46754105427
2.618 7.464651747850001
2.6185 7.461884152140001
2.619 7.459206516520001
2.6195 7.456629424530001
2.62 7.454226960950002
2.6205 7.4521631706500004
2.621 7.450697350360001
2.6215 7.450147006279999
2.622 7.45063914089
2.6225 7.451697494890001
2.623 7.45195679162
2.6235 7.449459076180001
2.624 7.442675027040001
2.6245 7.431631103050001
2.625 7.417687289100001
2.6255 7.40194427335
2.626 7.38372470924
2.6265 7.35999112079
2.627 7.324779683210001
2.6275 7.2678243627
2.628 7.173472103599999
2.6285 7.02549304732
2.629 6.82650662001
2.6295 6.6185771014000006
2.63 6.45663306409
2.6305 6.358063264299999
2.631 6.306182751220001
2.6315 6.280131367510001
2.632 6.266875483660001
2.6325 6.260038516819999
2.633 6.256974581990002
2.6335 6.257085709160001
2.634 6.26155196304
2.6345 6.274575009009999
2.635 6.30728873115
2.6355 6.386337191410001
2.636 6.55788579127
2.6365 6.8342696466
2.637 7.104784929
2.6375 7.264374128660001
2.638 7.333246515209999
2.6385 7.359853534769999
2.639 7.369981982550001
2.6395 7.37363859562
2.64 7.374437652890001
2.6405 7.373733847480001
2.641 7.3720933987800015
2.6415 7.369923773080001
2.642 7.36774885561
2.6425 7.366357120099999
2.643 7.366769878159999
2.6435 7.369913189540001
2.644 7.376093976899999
2.6445 7.3846190183700005
2.645 7.39381082286
2.6455 7.4014944729000005
2.646 7.4058601831500015
2.6465 7.406336442449999
2.647 7.403722308070001
2.6475 7.39960001924
2.648 7.395483022180001
2.6485 7.39221270832
2.649 7.38994783076
2.6495 7.388466135159999
2.65 7.387407781159999
2.6505 7.38634942716
2.651 7.38463489368
2.6515 7.381285203270001
2.652 7.3750197475900015
2.6525 7.36484367388
2.653 7.351460787549999
2.6535 7.339030419819999
2.654 7.33569131295
2.6545 7.351106238960001
2.655 7.391688823089999
2.6555 7.45587799319
2.656 7.53212181535
2.6565 7.6016292143
2.657 7.6463287954900006
2.6575 7.657542056120001
2.658 7.6385393100500005
2.6585 7.599808845419999
2.659 7.55323597765
2.6595 7.508631648320001
2.66 7.4721078517800015
2.6605 7.445675460629999
2.661 7.428344913879999
2.6615 7.41781958335
2.662 7.411771090240001
2.6625 7.40838964921
2.663 7.40643698608
2.6635 7.40517225305
2.664 7.404219734450002
2.6645 7.403425968950001
2.665 7.402748622390001
2.6655 7.40220357008
2.666 7.401827854409999
2.6665 7.40165851777
2.667 7.401759061400001
2.6675 7.40216652769
2.668 7.40291266726
2.6685 7.404029230730001
2.669 7.40555326049
2.6695 7.407537674239999
2.67 7.41007243207
2.6705 7.41331099531
2.671 7.417380366440001
2.6715 7.422185293599999
2.672 7.427143682089999
2.6725 7.431329472160001
2.673 7.43399652424
2.6735 7.435203047800001
2.674 7.43594918737
2.6745 7.437531426599999
2.675 7.44050540134
2.6755 7.444236099189999
2.676 7.44744291181
2.6765 7.4490886522799995
2.677 7.44870764484
2.6775 7.446209929399999
2.678 7.441738383750001
2.6785 7.43571105772
2.679 7.42881588141
2.6795 7.421851912090001
2.68 7.415485912779999
2.6805 7.4099718884399985
2.681 7.405050542339999
2.6815 7.400092153849999
2.682 7.3947210073
2.6825 7.38922815004
2.683 7.384232719159999
2.683 7.384232719159999
2.6835 7.38014747272
2.684 7.377051787270001
2.6845 7.374829243870001
2.685 7.37330521411
2.6855 7.3723368202
2.686 7.371818226739999
2.6865 7.37169122426
2.687 7.3719663963
2.6875 7.3727072441
2.688 7.374114854919999
2.6885 7.37659669505
2.689 7.380883028750001
2.6895 7.388095711260001
2.69 7.399187261179999
2.6905 7.412427269720001
2.691 7.417036401390001
2.6915 7.386788644070001
2.692 7.295309816079999
2.6925 7.15927957646
2.693 7.03852667683
2.6935 6.98138614437
2.694 7.00214575808
2.6945 7.08598856196
2.695 7.19059627132
2.6955 7.269628856269999
2.696 7.309163669939999
2.6965 7.32234017724
2.697 7.323843039920001
2.6975 7.3212924067800005
2.698 7.317604043089999
2.6985 7.313709300369999
2.699 7.309904517739999
2.6995 7.306321989449999
2.7 7.303094009749999
2.7005 7.300395207050001
2.701 7.29836845914
2.7015 7.29673859398
2.702 7.29383341225
2.7025 7.28526603662
2.703 7.264998557519999
2.7035 7.23305214203
2.704 7.202968429579999
2.7045 7.19336386703
2.705 7.21256770036
2.7055 7.25416630433
2.706 7.30190865327
2.7065 7.3395066791199985
2.707 7.35877401369
2.7075 7.359911744239999
2.708 7.3471268279199995
2.7085 7.32626667058
2.709 7.3038083987
2.7095 7.284504021740001
2.71 7.269962237780001
2.7105 7.259706787520002
2.711 7.252610523950001
2.7115 7.24761509307
2.712 7.243916145840001
2.7125 7.240947462870001
2.713 7.23827511902
2.7135 7.235486356230001
2.714 7.23214195759
2.7145 7.227649244859999
2.715 7.22100278174
2.7155 7.21007527669
2.716 7.190072386089999
2.7165 7.15028356746
2.717 7.07041488285
2.7175 6.9274577163
2.718 6.73131296948
2.7185 6.543560969880001
2.719 6.410917463060001
2.7195 6.32809067902
2.72 6.273400236069999
2.7205 6.23231493379
2.721 6.198331186850001
2.7215 6.16927936955
2.722 6.144799641530001
2.7225 6.12482320978
2.723 6.10892144093
2.7235 6.096401113109999
2.724 6.086595463300001
2.7245 6.07903352397
2.725 6.073334287680001
2.7255 6.069132622300001
2.726 6.06605810393
2.7265 6.063798518140001
2.727 6.06212631882
2.7275 6.060919795260001
2.728 6.06011015445
2.7285 6.059686812850001
2.729 6.059655062229999
2.7295 6.060062528519999
2.73 6.060967421190001
2.7305 6.0625179097999995
2.731 6.06502620878
2.7315 6.069042662209999
2.732 6.075609748779999
2.7325 6.086579587989999
2.733 6.105127241840001
2.7335 6.136242849439999
2.734 6.186684001079999
2.7345 6.26350462617
2.735 6.37021316822
2.7355 6.5013538123600005
2.736 6.63938434104
2.7365 6.7590524278199995
2.737 6.8392597857099995
2.7375 6.87519090401
2.738 6.88071551189
2.7385 6.87715944245
2.739 6.87848767672
2.7395 6.88723497253
2.74 6.900035764160001
2.7405 6.913037643050001
2.741 6.923806395000001
2.7415 6.931299541319999
2.742 6.93531070298
2.7425 6.9358398799800005
2.743 6.932506064880001
2.7435 6.924049816419999
2.744 6.90804221217
2.7445 6.88079488844
2.745 6.837841591349998
2.7455 6.77545162305
2.746 6.693556190530001
2.7465 6.598754130980001
2.747 6.5035022709799994
2.7475 6.41993993091
2.748 6.354184396889999
2.7485 6.306071624049999
2.749 6.27220958782
2.7495 6.2485236253
2.75 6.23131478926
2.7505 6.2175456037200005
2.751 6.20494589935
2.7515 6.192176858340001
2.752 6.1787780966999994
2.7525 6.1649507016900005
2.753 6.151266184470001
2.7535 6.13839130806
2.754 6.126913458930001
2.7545 6.117187185670001
2.755 6.109297156600001
2.7555 6.1031004939299995
2.756 6.098322025620001
2.7565 6.0946548290099996
2.757 6.091818440290001
2.7575 6.08964352282
2.758 6.08805599182
2.7585 6.08707701437
2.759 6.08681242587
2.7595 6.08745273004
2.76 6.08936835078
2.7605 6.093236634649998
2.761 6.100221771049999
2.7615 6.11214942063
2.762 6.131575508299998
2.7625 6.162294233150001
2.763 6.21076155458
2.7635 6.28843415464
2.764 6.4096527300299995
2.7645 6.57422148526
2.765 6.74722532187
2.7655 6.883837656190001
2.766 6.97072851959
2.7665 7.0200636913
2.767 7.046877089890001
2.7675 7.060863237999999
2.768 7.066774145089998
2.7685 7.06557820507
2.769 7.053597637789999
2.7695 7.01843382614
2.77 6.936062134319999
2.7705 6.7898928633799995
2.771 6.605199506840001
2.7715 6.426586394029999
2.772 6.27840095872
2.7725 6.168522646439999
2.773 6.096051856289999
2.7735 6.053188519290001
2.774 6.02956076624
2.7745 6.01665943098
2.775 6.00919803528
2.7755 6.00437194104
2.776 6.00080528806
2.7765 5.9978471886300015
2.777 5.99519072009
2.7775 5.992719463499999
2.778 5.990438710629999
2.7785 5.988470172190001
2.779 5.98705197783
2.7795 5.986586302070001
2.78 5.98772932439
2.7805 5.991417688079999
2.781 5.998677996519999
2.7815 6.01006588556
2.782 6.0247029213799985
2.7825 6.039911468360001
2.783 6.05227833485
2.783 6.05227833485
2.7835 6.05951747621
2.784 6.06144368049
2.7845 6.059311097179999
2.785 6.05466492312
2.7855 6.048896893820001
2.786 6.043176490449999
2.7865 6.03840860568
2.787 6.035000705800001
2.7875 6.0326088257600015
2.788 6.030058192619999
2.7885 6.02576656715
2.789 6.0186755953499995
2.7895 6.00890698793
2.79 5.99751380712
2.7905 5.98572903533
2.791 5.9745263582399994
2.7915 5.9645937059500005
2.792 5.956380878910001
2.7925 5.95004133845
2.793 5.9454269150100005
2.7935 5.9421936435400005
2.794 5.939986975449998
2.7945 5.938489404539999
2.795 5.93747867647
2.7955 5.9368119134500015
2.796 5.93642561424
2.7965 5.936314487070001
2.797 5.936594950879999
2.7975 5.9374892600099995
2.798 5.93935196305
2.7985 5.94264873576
2.799 5.94787171275
2.7995 5.95532252491
2.8 5.964577830640001
2.8005 5.973923096460001
2.801 5.980484891260001
2.8015 5.98163849712
2.802 5.976791235800001
2.8025 5.967768767950001
2.803 5.95748685884
2.8035 5.948305637890001
2.804 5.94126229202
2.8045 5.9363356541500005
2.805 5.933049464980001
2.8055 5.93087983928
2.806 5.929451061379999
2.8065 5.928530293400001
2.807 5.92798524109
2.8075 5.9277471114399995
2.808 5.9277365279
2.8085 5.92792173985
2.809 5.92828687198
2.8095 5.928831924290001
2.81 5.9295357297
2.8105 5.9303294952
2.811 5.931096801849999
2.8115 5.931715938940001
2.812 5.9321286970000005
2.8125 5.932409160810001
2.813 5.932705499930001
2.8135 5.933187051000002
2.814 5.933980816500001
2.8145 5.93513442236
2.815 5.936621409730001
2.8155 5.93830948436
2.816 5.9400134343
2.8165 5.941521588749999
2.817 5.94266461107
2.8175 5.9432943317
2.818 5.943241414
2.8185 5.942373563720001
2.819 5.940632571389998
2.8195 5.93812956418
2.82 5.93506033758
2.8205 5.931710647170001
2.821 5.928419166230001
2.8215 5.9254769421099995
2.822 5.9230321443700005
2.8225 5.921058314159999
2.823 5.9194496160800005
2.8235 5.918089631190001
2.824 5.91687781586
2.8245 5.9157506688499994
2.825 5.91468173131
2.8255 5.91369217032
2.826 5.912829611810001
2.8265 5.912221058259999
2.827 5.91209934755
2.8275 5.912856070659999
2.828 5.915152698839999
2.8285 5.91995233423
2.829 5.928419166230001
2.8295 5.94132579326
2.83 5.958037202920001
2.8305 5.975806966580001
2.831 5.990465169479999
2.8315 5.998090610049998
2.832 5.99650837082
2.8325 5.986221169939999
2.833 5.9704411118000005
2.8335 5.95361857497
2.834 5.939182626409999
2.8345 5.928466792159999
2.835 5.92123294257
2.8355 5.91666085329
2.836 5.9139302999700005
2.8365 5.91240097844
2.837 5.911628380019999
2.8375 5.911300290280001
2.838 5.9112050384199994
2.8385 5.911194454880001
2.839 5.91116799603
2.8395 5.91107803594
2.84 5.910898115760001
2.8405 5.910633527259999
2.841 5.910310729290001
2.8415 5.909977347779999
2.842 5.909686300429999
2.8425 5.90952754733
2.843 5.909606923880001
2.8435 5.91007259964
2.844 5.91112566187
2.8445 5.91305186615
2.845 5.91629572116
2.8455 5.921666867710001
2.846 5.930699919099999
2.8465 5.9465223114
2.847 5.97572759003
2.8475 6.032106107609999
2.848 6.140788479869999
2.8485 6.331726125009999
2.849 6.604241696470001
2.8495 6.89563830329
2.85 7.1308521880199995
2.8505 7.286821817000001
2.851 7.38051260485
2.8515 7.435001960539998
2.852 7.4666255780599995
2.8525 7.485120314210001
2.853 7.49615365466
2.8535 7.50326579354
2.854 7.50905498992
2.8545 7.515712036580001
2.855 7.5252107637300005
2.8555 7.53902228343
2.856 7.5573688500200005
2.8565 7.57825017444
2.857 7.59713650157
2.8575 7.6084026799
2.858 7.607894669979999
2.8585 7.59450649188
2.859 7.56952933748
2.8595 7.5344925283099995
2.86 7.48922672773
2.8605 7.430726210379999
2.861 7.35292660784
2.8615 7.24740342227
2.862 7.1057903653
2.8625 6.925087003339999
2.863 6.71477618823
2.8635 6.499369398610001
2.864 6.30894505516
2.8645 6.1631779587399995
2.865 6.06440707169
2.8655 6.00338767182
2.866 5.968059815300001
2.8665 5.94841147329
2.867 5.937521010630001
2.8675 5.9309592158300015
2.868 5.92599553557
2.8685 5.9211165236299985
2.869 5.915793003009999
2.8695 5.910257811590001
2.87 5.905034834600001
2.8705 5.900552705409999
2.871 5.896975468889999
2.8715 5.8942396238
2.872 5.892165249959999
2.8725 5.89057771896
2.873 5.88932886124
2.8735 5.88832871671
2.874 5.887529659439999
2.8745 5.886910522350001
2.875 5.88649776429
2.8755 5.88634430296
2.876 5.886550681989999
2.8765 5.887286238019999
2.877 5.88877322539
2.8775 5.8912762326
2.878 5.895065139920001
2.8785 5.90038336877
2.879 5.90752725827
2.8795 5.917057736040001
2.88 5.930128407940001
2.8805 5.948887732590001
2.881 5.97701878191
2.8815 6.020363669979999
2.882 6.087315144019999
2.8825 6.187911691720001
2.883 6.3299004643600005
2.883 6.3299004643600005
2.8835 6.511625137929999
2.884 6.71708869172
2.8845 6.9209488392
2.885 7.101302944340001
2.8855 7.2480754770599995
2.886 7.36166332011
2.8865 7.44733707641
2.887 7.511087029600001
2.8875 7.55804090481
2.888 7.59225748963
2.8885 7.61695418022
2.889 7.6346551508700005
2.8895 7.6473077729400005
2.89 7.656388450260001
2.8905 7.66291849444
2.891 7.66754350142
2.8915 7.670676229259999
2.892 7.67272414425
2.8925 7.674179381000001
2.893 7.675481156420001
2.8935 7.67689935078
2.894 7.678439255850001
2.8945 7.6799368267600014
2.895 7.68120155979
2.8955 7.68207999361
2.896 7.68245041751
2.8965 7.68219641255
2.897 7.68115922563
2.8975 7.67925418843
2.898 7.6765342186500005
2.8985 7.673195111780001
2.899 7.66942737154
2.8995 7.66526274855
2.9 7.660542489709999
2.9005 7.654996714749999
2.901 7.64832908455
2.9015 7.64022738468
2.902 7.6302947323899994
2.9025 7.61793315767
2.903 7.602200725459999
2.9035 7.58182211919
2.904 7.555363269189999
2.9045 7.52148535765
2.905 7.479024195170001
2.9055 7.426852634739999
2.906 7.36391761413
2.9065 7.28955766209
2.907 7.204323122699999
2.9075 7.1110450929099995
2.908 7.015316973609999
2.9085 6.92431969669
2.909 6.84438751084
2.9095 6.77906061019
2.91 6.728614166780001
2.9105 6.690582215789999
2.911 6.660689007059999
2.9115 6.63359514466
2.912 6.60365960177
2.9125 6.56566998494
2.913 6.515646883129999
2.9135 6.45174876038
2.914 6.37519272379
2.9145 6.290598488570001
2.915 6.20495119112
2.9155 6.12511425713
2.916 6.05533697791
2.9165 5.9965983309099995
2.917 5.94815217656
2.9175 5.90916770697
2.918 5.87903636859
2.9185 5.85687443583
2.919 5.84133250734
2.9195 5.830828343889999
2.92 5.823933167579999
2.9205 5.81952512317
2.921 5.816810445160001
2.9215 5.81525995655
2.922 5.814519108750001
2.9225 5.81430214618
2.923 5.81438152273
2.9235 5.814587901759999
2.924 5.814841906719999
2.9245 5.815143537609999
2.925 5.815513961510001
2.9255 5.8158738018700005
2.926 5.815990220810002
2.9265 5.8155457121300005
2.927 5.8143338968
2.9275 5.81245002668
2.928 5.810269817439999
2.9285 5.808306570770001
2.929 5.807041837739999
2.9295 5.80687779287
2.93 5.80817427652
2.9305 5.8114710492300015
2.931 5.817694170750001
2.9315 5.82858992518
2.932 5.84747096054
2.9325 5.880438687639999
2.933 5.93809781356
2.9335 6.03647181786
2.934 6.193171711100001
2.9345 6.41438357241
2.935 6.679284286840001
2.9355 6.94404212348
2.936 7.1689846826400005
2.9365 7.3378873975
2.937 7.454073499620001
2.9375 7.528761541399999
2.938 7.574207262160001
2.9385 7.601782675630001
2.939 7.621663855519999
2.9395 7.64224884082
2.94 7.66879235914
2.9405 7.70199821589
2.941 7.73805633667
2.9415 7.77106639793
2.942 7.796588604640001
2.9425 7.813554019259999
2.943 7.823618965800001
2.9435 7.82931820209
2.944 7.83275256082
2.9445 7.835234400950001
2.945 7.8374675278899995
2.9455 7.839774739609999
2.946 7.84230420567
2.9465 7.84511413554
2.947 7.8481674868299995
2.9475 7.851411341840001
2.948 7.854766324019999
2.9485 7.85819009921
2.949 7.8616667921
2.9495 7.865154068529999
2.95 7.8684508412400005
2.9505 7.87111260155
2.951 7.872615464230001
2.9515 7.87273188317
2.952 7.87204924484
2.9525 7.87207041192
2.953 7.874552252050001
2.9535 7.880399657899999
2.954 7.8890834524699995
2.9545 7.899169566089999
2.955 7.909350931569999
2.9555 7.919018995359999
2.956 7.928073213829999
2.9565 7.936423626890002
2.957 7.943736853030001
2.9575 7.949531341180001
2.958 7.953309664960002
2.9585 7.954479146130001
2.959 7.95164804918
2.9595 7.94190060884
2.96 7.92154316965
2.9605 7.889840175580001
2.961 7.8540254762199995
2.9615 7.82928645147
2.962 7.830651728130001
2.9625 7.862550517690001
2.963 7.913970646779998
2.9635 7.963824411949999
2.964 7.99485535123
2.9645 8.004227075900001
2.965 8.000300582560001
2.9655 7.992405261720001
2.966 7.985568294879999
2.9665 7.9811549587
2.967 7.97895358238
2.9675 7.978434988920001
2.968 7.979117627249999
2.9685 7.98064694878
2.969 7.98277953209
2.9695 7.9853513323100005
2.97 7.98829355643
2.9705 7.99159032914
2.971 7.99525223398
2.9715 7.99934277219
2.972 8.00396777917
2.9725 8.009307175099998
2.973 8.01564142379
2.9735 8.02330919852
2.974 8.03246396062
2.9745 8.042671784949999
2.975 8.052731439720002
2.9755 8.061097728090001
2.976 8.06671229606
2.9765 8.069448141149998
2.977 8.069728604960002
2.9775 8.0680987398
2.978 8.06513005683
2.9785 8.061399358980001
2.979 8.05727707015
2.9795 8.05285315043
2.98 8.04803234796
2.9805 8.04271941088
2.981 8.03701488282
2.9815 8.0312151029
2.982 8.025812205730002
2.9825 8.02144649548
2.983 8.018895862339999
2.983 8.018895862339999
2.9835 8.01907049075
2.984 8.022790605059999
2.9845 8.030426629169998
2.985 8.0415340544
2.9855 8.05491694073
2.986 8.06896129831
2.9865 8.08186792534
2.987 8.091848203559998
2.9875 8.097478646839999
2.988 8.098198327559999
2.9885 8.094515255640001
2.989 8.08789525137
2.9895 8.08046031452
2.99 8.07445944734
2.9905 8.07157543269
2.991 8.072395657040001
2.9915 8.076353901000001
2.992 8.0822806834
2.9925 8.088985355990001
2.993 8.09566356973
2.9935 8.101897274790002
2.994 8.10754359338
2.9945 8.112560191339998
2.995 8.116904734510001
2.9955 8.120413178020002
2.996 8.12262513788
2.9965 8.12237642469
2.997 8.1168888592
2.9975 8.099833484489999
2.998 8.05807083565
2.9985 7.969047388940001
2.999 7.807992368989999
2.9995 7.5744401000399995
3.0 7.3146618189699995
3.0005 7.0954608302599995
3.001 6.959160710369999
3.0015 6.917874320829999
3.002 6.97200383616
3.0025 7.118585865160001
3.003 7.34150167641
3.0035 7.59746459131
3.004 7.82728087064
3.0045 7.993119650669999
3.005 8.0948221783
3.0055 8.15183570828
3.006 8.18330586447
3.0065 8.201567762740002
3.007 8.213241407360002
3.0075 8.22157594511
3.008 8.22803190451
3.0085 8.233196672030001
3.009 8.23716549953
3.0095 8.23985371869
3.01 8.241398915529999
3.0105 8.24269539918
3.011 8.24557941383
3.0115 8.251739034109999
3.012 8.261094883469998
3.0125 8.271466752670001
3.013 8.280214048479998
3.0135 8.28606145433
3.014 8.289437603589999
3.0145 8.291533144509998
3.015 8.29335880516
3.0155 8.29542259546
3.016 8.297825059040001
3.0165 8.30050269466
3.017 8.303344375150001
3.0175 8.306286599269999
3.018 8.30929232463
3.0185 8.31237742654
3.019 8.3155948227
3.0195 8.31901859789
3.02 8.322722836890001
3.0205 8.326749873860003
3.021 8.331105000570002
3.0215 8.33576704994
3.022 8.340714854890003
3.0225 8.345996041350002
3.023 8.35164765171
3.0235 8.35752151641
3.024 8.36310962553
3.0245 8.367771674900002
3.025 8.371041988760002
3.0255 8.372883524720002
3.026 8.373698457300002
3.0265 8.374164133059999
3.027 8.37487852201
3.0275 8.37618029743
3.028 8.37814883587
3.0285 8.38069946901
3.029 8.383715777910002
3.0295 8.38706546832
3.03 8.390663871920001
3.0305 8.394452779240002
3.031 8.398411023200001
3.0315 8.40254918734
3.032 8.40695193998
3.0325 8.411772742450001
3.033 8.417323809180001
3.0335 8.424139608940003
3.034 8.43309328378
3.0345 8.445386065490002
3.035 8.46206572453
3.0355 8.482947048950003
3.036 8.505505864460002
3.0365 8.525074829920001
3.037 8.536838434630003
3.0375 8.538235461910002
3.038 8.53006496903
3.0385 8.51568722994
3.039 8.49925099232
3.0395 8.48414298897
3.04 8.472220631160003
3.0405 8.46389667695
3.041 8.45867899173
3.0415 8.455747351150002
3.042 8.454323865020001
3.0425 8.45384760572
3.043 8.453958732890001
3.0435 8.45449320166
3.044 8.45539809433
3.0445 8.45671045329
3.045 8.458578448099999
3.0455 8.46127195903
3.046 8.46528312069
3.0465 8.471410990350002
3.047 8.480750964400002
3.0475 8.49430318737
3.048 8.51167606828
3.0485 8.52959929327
3.049 8.54309330677
3.0495 8.549702727500001
3.05 8.55063407902
3.0505 8.548035819950002
3.051 8.543215017480001
3.0515 8.536965437110002
3.052 8.530017343100003
3.0525 8.522968705460002
3.053 8.5162058234
3.0535 8.510141454980001
3.054 8.50524127596
3.0545 8.50176987484
3.055 8.499695501000001
3.0555 8.49876414948
3.056 8.498695356470002
3.0565 8.49922982524
3.057 8.50018763561
3.0575 8.501452368640003
3.058 8.502965814860001
3.0585 8.50472797427
3.059 8.50679176457
3.0595 8.509241854079999
3.06 8.51212586873
3.0605 8.515438516750002
3.061 8.519095129820002
3.0615 8.52298458077
3.062 8.52690049057
3.0625 8.53045126824
3.063 8.533007193150002
3.0635 8.53402321299
3.064 8.533414659440002
3.0645 8.53168954242
3.065 8.529604585040001
3.0655 8.52783713386
3.066 8.526747029240003
3.0665 8.526445398350003
3.067 8.526863448180002
3.0675 8.527895343330002
3.068 8.529445831940002
3.0685 8.531435537460002
3.069 8.533785083340003
3.0695 8.53637805064
3.07 8.539071561570001
3.0705 8.541701571260003
3.071 8.544109326609998
3.0715 8.54617840868
3.072 8.547840024460001
3.0725 8.549200009350002
3.073 8.55063407902
3.0735 8.55279841295
3.074 8.55650794372
3.0745 8.562604062760002
3.075 8.57199166274
3.0755 8.585734389430002
3.076 8.605112851170002
3.0765 8.631386489220002
3.077 8.66540727855
3.0775 8.707259887480003
3.078 8.75602354803
3.0785 8.809274629539999
3.079 8.86255746167
3.0795 8.909569546350003
3.08 8.94400838551
3.0805 8.96192631873
3.081 8.962497829890001
3.0815 8.94672306352
3.082 8.916739894700001
3.0825 8.87643248261
3.083 8.830907385300002
3.083 8.830907385300002
3.0835 8.784345101070002
3.084 8.739370347840001
3.0845 8.69831150441
3.085 8.663639827370002
3.0855 8.636863471169999
3.086 8.61781309917
3.0865 8.60512872648
3.087 8.59709052785
3.0875 8.5921427229
3.088 8.589126414000003
3.0885 8.58725841919
3.089 8.586067770940002
3.0895 8.585274005439999
3.09 8.58472895313
3.0905 8.58437440454
3.091 8.584194484360001
3.0915 8.58423681852
3.092 8.584607242420002
3.0925 8.585517426860001
3.093 8.58727958627
3.0935 8.590348812870001
3.094 8.595227824810003
3.0945 8.60228704599
3.095 8.61143122455
3.0955 8.62176075959
3.096 8.63138119745
3.0965 8.637884782780002
3.097 8.63946173024
3.0975 8.635958578500002
3.098 8.628973442100001
3.0985 8.620776490370002
3.099 8.61312988272
3.0995 8.606917344740001
3.1 8.602371714310003
3.1005 8.599397739570001
3.101 8.597794333260001
3.1015 8.597344532809998
3.102 8.59793191928
3.1025 8.599540617360002
3.103 8.60221296121
3.1035 8.60608653685
3.104 8.61135713977
3.1045 8.61829465024
3.105 8.626994320120001
3.1055 8.63705926666
3.106 8.647177130900001
3.1065 8.65513595298
3.107 8.658533269320003
3.1075 8.655882092550002
3.108 8.64747347002
3.1085 8.635043102290002
3.109 8.620808240990002
3.1095 8.60664746447
3.11 8.59383079753
3.1105 8.583003836110002
3.111 8.574277707380002
3.1115 8.567345488680001
3.112 8.56175737956
3.1125 8.55706887134
3.113 8.552962457820001
3.1135 8.54924763528
3.114 8.54581327655
3.1145 8.542585296850003
3.115 8.539526653790002
3.1155 8.536621472060002
3.116 8.53390679405
3.1165 8.53143024569
3.117 8.529239452910002
3.1175 8.5273185404
3.118 8.52561988223
3.1185 8.524048226540003
3.119 8.522550655629999
3.1195 8.52109012711
3.12 8.519698391600002
3.1205 8.518449533880002
3.121 8.51745468112
3.1215 8.5168408358
3.122 8.516682082700001
3.1225 8.516957254740003
3.123 8.517502307050002
3.1235 8.51793623219
3.124 8.517793354400002
3.1245 8.51667679093
3.125 8.514417205140003
3.1255 8.511041055880003
3.126 8.506701804480002
3.1265 8.50163758059
3.127 8.496112972710002
3.1275 8.49039786111
3.128 8.484698624820002
3.1285 8.479189892250002
3.129 8.473982790570002
3.1295 8.46916727987
3.13 8.464828028470002
3.1305 8.461060288230001
3.131 8.457954019240002
3.1315 8.455578014510003
3.132 8.4539746082
3.1325 8.453143800310002
3.133 8.45295329659
3.1335 8.452990338980001
3.134 8.452413536050003
3.1345 8.450143366719999
3.135 8.445364898410002
3.1355 8.43807283935
3.136 8.429097997430002
3.1365 8.419652187979999
3.137 8.410740847300001
3.1375 8.402887860620002
3.138 8.396183188030001
3.1385 8.39045749289
3.139 8.385499104400001
3.1395 8.381128102380003
3.14 8.377238651430002
3.1405 8.373777833850003
3.141 8.370793275570001
3.1415 8.36847548031
3.142 8.36730070737
3.1425 8.368565440400001
3.143 8.376016252560003
3.1435 8.401231536610002
3.144 8.47521577298
3.1445 8.63223846419
3.145 8.804570246010002
3.1455 8.89659412631
3.146 8.92915438712
3.1465 8.93972734358
3.147 8.943510959130002
3.1475 8.94517257491
3.148 8.94615155236
3.1485 8.946955901400003
3.149 8.947813168140001
3.1495 8.948845063290001
3.15 8.95009921278
3.1505 8.951432738820003
3.151 8.952125960690001
3.1515 8.950051586850002
3.152 8.940124226330003
3.1525 8.9129298203
3.153 8.85660422042
3.1535 8.766390125460003
3.154 8.655601628740001
3.1545 8.549369345990002
3.155 8.465256661840002
3.1555 8.406279885190003
3.156 8.367417126309999
3.1565 8.342381762439999
3.157 8.32624715571
3.1575 8.31572711695
3.158 8.30879489825
3.1585 8.304217517200001
3.159 8.30126470954
3.1595 8.299507841899999
3.16 8.298608241
3.1605 8.298216650019999
3.161 8.29790972736
3.1615 8.297269423189999
3.162 8.295999398389998
3.1625 8.294009692869999
3.163 8.29143260088
3.1635 8.288522127380002
3.164 8.28556931972
3.1645 8.282817599320001
3.165 8.280388676889999
3.1655 8.278234926500001
3.166 8.276255804520002
3.1665 8.274493645109999
3.167 8.27325007916
3.1675 8.272974907120002
3.168 8.274091470590001
3.1685 8.276922567539998
3.169 8.28169574408
3.1695 8.28856975331
3.17 8.297592221159999
3.1705 8.308662604000002
3.171 8.321505729790001
3.1715 8.335460127280001
3.172 8.349181686889999
3.1725 8.36064366071
3.173 8.3679833457
3.1735 8.37044401875
3.174 8.36848606385
3.1745 8.36298791482
3.175 8.354600459370001
3.1755 8.34369941317
3.176 8.330829828530003
3.1765 8.31698655821
3.177 8.303519003560002
3.1775 8.291697189380002
3.178 8.282293714089999
3.1785 8.27550966495
3.179 8.271143954700001
3.1795 8.26884732652
3.18 8.26829169067
3.1805 8.269244209270003
3.181 8.271556712759999
3.1815 8.275107490429999
3.182 8.27970603856
3.1825 8.28510364396
3.183 8.29096692512
3.183 8.29096692512
3.1835 8.296835498050001
3.184 8.30212726805
3.1845 8.306260140420001
3.185 8.308890150110003
3.1855 8.309964379420002
3.186 8.3096680403
3.1865 8.30828159656
3.187 8.306186055640001
3.1875 8.303831217990002
3.188 8.301645716980001
3.1885 8.299936475270002
3.189 8.298872829499999
3.1895 8.298518280909999
3.19 8.29885695419
3.1905 8.29985709872
3.191 8.301497547420002
3.1915 8.303810050910002
3.192 8.30687927751
3.1925 8.3108851474
3.193 8.316118707929999
3.1935 8.32305092663
3.194 8.332427943070002
3.1945 8.345525073820003
3.195 8.364427276259999
3.1955 8.392452490180002
3.196 8.434627897080002
3.1965 8.498457226820001
3.197 8.593174618050003
3.1975 8.720187681590001
3.198 8.85188396158
3.1985 8.942066305920001
3.199 8.979950087350002
3.1995 8.98824229094
3.2 8.986437797370002
3.2005 8.98270180775
3.201 8.979336242030001
3.2015 8.9766956488
3.202 8.97464244204
3.2025 8.973012576880002
3.203 8.97168434261
3.2035 8.970620696840001
3.204 8.96983222311
3.2045 8.969419465050002
3.205 8.969557051070002
3.2055 8.970536028520002
3.206 8.97279032254
3.2065 8.976949653760002
3.207 8.983876580690001
3.2075 8.994380744140003
3.208 9.00813405437
3.2085 9.021654526720003
3.209 9.026559997510002
3.2095 9.010076133960002
3.21 8.9597090671
3.2105 8.873543176190001
3.211 8.76839570629
3.2115 8.66981003119
3.212 8.593375705310002
3.2125 8.540775511509999
3.213 8.507151604930002
3.2135 8.487196340259999
3.214 8.47735364806
3.2145 8.47595662078
3.215 8.482846505320001
3.2155 8.498684772930002
3.216 8.523873598130002
3.2165 8.556899534700001
3.217 8.593285745220001
3.2175 8.626682105690001
3.218 8.65145817283
3.2185 8.664296006850002
3.219 8.66418487968
3.2195 8.65235777373
3.22 8.632201421800001
3.2205 8.6083355391
3.221 8.585147002960003
3.2215 8.56578441653
3.222 8.552073440460003
3.2225 8.544813132020003
3.223 8.544088159530002
3.2235 8.54941697192
3.224 8.559720048110002
3.2245 8.573192894529999
3.225 8.587380129900001
3.2255 8.59955649267
3.226 8.60726660156
3.2265 8.60872183831
3.227 8.60285855715
3.2275 8.58939629427
3.228 8.569060022160002
3.2285 8.54402995006
3.229 8.51785156387
3.2295 8.49429260383
3.23 8.475702615820001
3.2305 8.462526108520002
3.231 8.45395344112
3.2315 8.448894509000002
3.232 8.446523796040001
3.2325 8.446497337190003
3.233 8.449116763340001
3.2335 8.45567855814
3.234 8.469400117750002
3.2345 8.496848528740003
3.235 8.547866483309999
3.2355 8.62654981144
3.236 8.715732011250001
3.2365 8.787864128120003
3.237 8.83344214313
3.2375 8.85887438975
3.238 8.87084966526
3.2385 8.86951613922
3.239 8.847047283800002
3.2395 8.79177474615
3.24 8.705312516120003
3.2405 8.614505742920002
3.241 8.5461043239
3.2415 8.504421051609999
3.242 8.481618814680001
3.2425 8.47012509024
3.243 8.46557416804
3.2435 8.466251514600003
3.244 8.472543429129999
3.2445 8.48753501354
3.245 8.518899334330001
3.2455 8.58089771165
3.246 8.683446922480002
3.2465 8.793319942990003
3.247 8.853503243200002
3.2475 8.866616249260002
3.248 8.86202828467
3.2485 8.85454043012
3.249 8.848190306120003
3.2495 8.84353354852
3.25 8.84035848652
3.2505 8.83835819746
3.251 8.83728396815
3.2515 8.836987629030002
3.252 8.837410970630003
3.2525 8.838591035339999
3.253 8.840644242100002
3.2535 8.843734635780002
3.254 8.84801038594
3.2545 8.85342915842
3.255 8.859535861000001
3.2555 8.865457351629999
3.256 8.870294029410001
3.2565 8.87363842805
3.257 8.875517006400003
3.2575 8.87596151508
3.258 8.874871410460003
3.2585 8.872230817230001
3.259 8.868283156810001
3.2595 8.86353643912
3.26 8.858657427180002
3.2605 8.85430230047
3.261 8.850931442980002
3.2615 8.848693024270002
3.262 8.847465333630002
3.2625 8.847047283800002
3.263 8.847258954600001
3.2635 8.848005094170002
3.264 8.84928041074
3.2645 8.851132530240001
3.265 8.85368845515
3.2655 8.857191606890002
3.266 8.86211295299
3.2665 8.86932034373
3.267 8.880290182940001
3.2675 8.896932799590001
3.268 8.918898936860003
3.2685 8.9317156038
3.269 8.889233274240002
3.2695 8.764643841360002
3.27 8.627994464650001
3.2705 8.536203422229999
3.271 8.48502671456
3.2715 8.457752931980004
3.272 8.443533945990001
3.2725 8.437109737210001
3.273 8.43668639561
3.2735 8.442988893679999
3.274 8.459451590150003
3.2745 8.493620549040003
3.275 8.559111494560003
3.2755 8.671000679440002
3.276 8.81387317767
3.2765 8.919639784660003
3.277 8.95679330183
3.2775 8.958005117160003
3.278 8.951342778730002
3.2785 8.94623622068
3.279 8.944394684720002
3.2795 8.94567000129
3.28 8.94972349711
3.2805 8.95639641908
3.281 8.965731101360003
3.2815 8.977748711030003
3.282 8.99169252498
3.2825 9.004784363960002
3.283 9.012002338239999
3.283 9.012002338239999
3.2835 9.00870556553
3.284 8.994682375030003
3.2845 8.974928197620002
3.285 8.955893700930002
3.2855 8.941542420690002
3.286 8.932567578770001
3.2865 8.927794402230003
3.287 8.92573061193
3.2875 8.9252596444
3.288 8.925698861310003
3.2885 8.926683130530002
3.289 8.928032531880003
3.2895 8.92966768881
3.29 8.931615060170003
3.2905 8.93403869083
3.291 8.937462466020001
3.2915 8.943336330720001
3.292 8.955581486500002
3.2925 8.98429463052
3.293 9.050616383930002
3.2935 9.16563300488
3.294 9.19938391394
3.2945 8.979076945300001
3.295 8.72084915284
3.2955 8.563604207290002
3.296 8.48131718379
3.2965 8.438739602370003
3.297 8.416048492610003
3.2975 8.403279451600003
3.298 8.395495257930001
3.2985 8.39025111386
3.299 8.386351079370002
3.2995 8.38323951861
3.3 8.38066771839
3.3005 8.37848221738
3.301 8.37654542956
3.3015 8.374677434750001
3.302 8.372693021
3.3025 8.370454602290003
3.303 8.36794630331
3.3035 8.365242208840002
3.304 8.362511655520002
3.3045 8.35991339645
3.305 8.35760089296
3.3055 8.35567468868
3.306 8.35424061901
3.3065 8.35345743705
3.307 8.353616190150003
3.3075 8.35532014009
3.308 8.359828728130001
3.3085 8.36997305122
3.309 8.392388988939999
3.3095 8.443354025810002
3.31 8.559820591740003
3.3105 8.785636292950002
3.311 9.028105194350001
3.3115 9.10155496195
3.312 9.069687923010001
3.3125 9.03030657067
3.313 9.004641486170001
3.3135 8.989967407960002
3.314 8.981775748
3.3145 8.97720365872
3.315 8.97474827744
3.3155 8.973742841140002
3.316 8.97400742964
3.3165 8.975690212500002
3.317 8.979209239550002
3.3175 8.98502489478
3.318 8.992830255529999
3.3185 8.99883641448
3.319 8.99002561743
3.3195 8.942352061500003
3.32 8.844755947390002
3.3205 8.728548678190002
3.321 8.633847162270001
3.3215 8.57165828123
3.322 8.534790519640001
3.3225 8.51370810796
3.323 8.50111369536
3.3235 8.49210710282
3.324 8.48378844038
3.3245 8.47481889023
3.325 8.4648756544
3.3255 8.454122777759999
3.326 8.442973018370001
3.3265 8.431923802610001
3.327 8.421461973320003
3.3275 8.412000288560002
3.328 8.403972673470001
3.3285 8.397770719030003
3.329 8.39365372197
3.3295 8.391753976540002
3.33 8.39219848522
3.3305 8.395294170670002
3.331 8.401686628830003
3.3315 8.412354837150001
3.332 8.42827248131
3.3325 8.449497770779999
3.333 8.474046291810001
3.3335 8.49854189514
3.334 8.521783348980001
3.3345 8.54740609932
3.335 8.58169676892
3.3355 8.62856068404
3.336 8.68348396487
3.3365 8.727786663309999
3.337 8.73264450817
3.3375 8.68220335653
3.338 8.594365266299999
3.3385 8.506066792079999
3.339 8.44125848489
3.3395 8.402178763439998
3.34 8.380985224590003
3.3405 8.36989367467
3.341 8.363993351120001
3.3415 8.360701870180002
3.342 8.358765082360001
3.3425 8.357585017649999
3.343 8.356870628700001
3.3435 8.356505496570001
3.344 8.356463162410002
3.3445 8.35681241923
3.345 8.357775521370002
3.3455 8.35979168574
3.346 8.36368642846
3.3465 8.37066098132
3.347 8.381916576110001
3.3475 8.397770719030003
3.348 8.41696396882
3.3485 8.437157363140003
3.349 8.45616010921
3.3495 8.471723204780002
3.35 8.480301163950003
3.3505 8.47827970781
3.351 8.46598163433
3.3515 8.448423541470003
3.352 8.43136287499
3.3525 8.41800115574
3.353 8.40892047842
3.3535 8.403358828150001
3.354 8.40023668385
3.3545 8.398638569310002
3.355 8.39795593098
3.3555 8.397818344960001
3.356 8.3980405993
3.3565 8.39850627506
3.357 8.39916245454
3.3575 8.399950928270002
3.358 8.40085052917
3.3585 8.401877132550002
3.359 8.403125990270002
3.3595 8.404782314280002
3.36 8.407094817770002
3.3605 8.410280463310002
3.361 8.414519171080002
3.3615 8.419895609400001
3.362 8.426362152340001
3.3625 8.433548376000001
3.363 8.44047530293
3.3635 8.44562948691
3.364 8.447449855790001
3.3645 8.44499447451
3.365 8.43847501387
3.3655 8.429193249290002
3.366 8.418943090800003
3.3665 8.409185066920003
3.367 8.400691776070001
3.3675 8.393637846659999
3.368 8.38784335851
3.3685 8.382974930110002
3.369 8.378683304639999
3.3695 8.37469331006
3.37 8.370835609730001
3.3705 8.367030827100002
3.371 8.363252503320002
3.3715 8.35951122193
3.372 8.355854608860003
3.3725 8.352362040660001
3.373 8.349160519810003
3.3735 8.346392924100002
3.374 8.344218006630001
3.3745 8.34272043572
3.375 8.341778500660002
3.3755 8.34106411171
3.376 8.34008513426
3.3765 8.338238306530002
3.377 8.334772197180001
3.3775 8.329062377350002
3.378 8.32116705651
3.3785 8.312054628570003
3.379 8.30306391134
3.3795 8.295126256340001
3.38 8.28850625207
3.3805 8.28298693596
3.381 8.278234926500001
3.3815 8.273975051650002
3.382 8.270037974770002
3.3825 8.266349611079999
3.383 8.262872918189998
3.383 8.262872918189998
3.3835 8.25963964672
3.384 8.25670271437
3.3845 8.254178540079998
3.385 8.25228937819
3.3855 8.251426819679999
3.386 8.252262919340001
3.3865 8.25581898878
3.387 8.263290968020002
3.3875 8.275557290880002
3.388 8.292406286559999
3.3885 8.31188529193
3.389 8.33002547949
3.3895 8.34135515906
3.39 8.3409953187
3.3905 8.32757009821
3.391 8.304519148090002
3.3915 8.278139674640002
3.392 8.25406741291
3.3925 8.235223419939999
3.393 8.221925201930002
3.3935 8.213082654259999
3.394 8.20723524841
3.3945 8.203202919670002
3.395 8.200170735460002
3.3955 8.197673020019998
3.396 8.1954716437
3.3965 8.19345018756
3.397 8.191582192750001
3.3975 8.18992057697
3.398 8.18858705093
3.3985 8.18784620313
3.399 8.188206043490002
3.3995 8.19056617291
3.4 8.196350077520002
3.4005 8.207229956639999
3.401 8.224237705419998
3.4015 8.246193259150001
3.402 8.26830227421
3.4025 8.28260063675
3.403 8.282193170460001
3.4035 8.26718041897
3.404 8.245097862759998
3.4045 8.224454667989999
3.405 8.20945779181
3.4055 8.20020777785
3.406 8.19518059635
3.4065 8.1928786764
3.407 8.192259539310001
3.4075 8.192693464449999
3.408 8.193841778540001
3.4085 8.19553514494
3.409 8.19778414719
3.4095 8.200726371310001
3.41 8.20471636589
3.4105 8.210442061029998
3.411 8.219062354359998
3.4115 8.232069525020002
3.412 8.250188545500002
3.4125 8.271318583109998
3.413 8.29003028183
3.4135 8.300947203340002
3.414 8.302619402660003
3.4145 8.2968090392
3.415 8.285918576539999
3.4155 8.27255156552
3.416 8.25947560185
3.4165 8.24882856061
3.417 8.241568252170001
3.4175 8.237610008210002
3.418 8.23628177394
3.4185 8.23675274147
3.419 8.238319105390001
3.4195 8.24048873109
3.42 8.242970571219999
3.4205 8.24560058091
3.421 8.24834171777
3.4215 8.25118339826
3.422 8.254167956540002
3.4225 8.25741181155
3.423 8.261174260019999
3.4235 8.26595272833
3.424 8.272641525610002
3.4245 8.28261122029
3.425 8.297645138859998
3.4255 8.31967477737
3.426 8.34992782646
3.4265 8.38726126381
3.427 8.42679078571
3.4275 8.461213749559999
3.428 8.48415357251
3.4285 8.49216002052
3.429 8.48465099889
3.4295 8.463558003669998
3.43 8.43344783237
3.4305 8.400993406960001
3.431 8.372719479850002
3.4315 8.35227208057
3.432 8.339809962220002
3.4325 8.33348629707
3.433 8.331168501810001
3.4335 8.33118437712
3.434 8.33238031714
3.4345 8.33400489053
3.435 8.33562946392
3.4355 8.33700532412
3.436 8.33785729909
3.4365 8.337799089620002
3.437 8.336592566060002
3.4375 8.334459982750001
3.438 8.33198343439
3.4385 8.329718556829999
3.439 8.327956397420003
3.4395 8.326760457400002
3.44 8.326061943760003
3.4405 8.32578677172
3.441 8.325919065970002
3.4415 8.32656995368
3.442 8.32805694105
3.4425 8.33118437712
3.443 8.337968426260002
3.4435 8.353764359710002
3.444 8.39305046019
3.4445 8.490985247580003
3.445 8.70457166832
3.4455 9.042160135470002
3.446 9.381653639820001
3.4465 9.606871371020002
3.447 9.716527428960003
3.4475 9.746187799810002
3.448 9.71146320507
3.4485 9.599759232140002
3.449 9.38054236812
3.4495 9.05640028854
3.45 8.729183690590002
3.4505 8.511490856330003
3.451 8.404438349230002
3.4515 8.357960733320002
3.452 8.337391623330003
3.4525 8.32732138502
3.453 8.321765026520001
3.4535 8.31847883735
3.454 8.316653176700001
3.4545 8.316108124390002
3.455 8.316944224050001
3.4555 8.319246144000001
3.456 8.322617001490002
3.4565 8.325717978710003
3.457 8.326427075890003
3.4575 8.323087969020001
3.458 8.315869994740002
3.4585 8.30677344211
3.459 8.29812139816
3.4595 8.291231513619998
3.46 8.28621491566
3.4605 8.28257946967
3.461 8.279785415110002
3.4615 8.277441161000002
3.462 8.275324453
3.4625 8.273329455710002
3.463 8.271403251430002
3.4635 8.26956700724
3.464 8.26787893261
3.4645 8.266487197100002
3.465 8.265693431599999
3.4655 8.26612735674
3.466 8.26914895741
3.4665 8.277933295610001
3.467 8.300285732090003
3.4675 8.3550714269
3.468 8.47942273013
3.4685 8.712832121290003
3.469 9.032947163900001
3.4695 9.339880407439999
3.47 9.56137802433
3.4705 9.69813323644
3.471 9.7780283799
3.4715 9.82440016041
3.472 9.851806237240002
3.4725 9.86975592108
3.473 9.885631231080001
3.4735 9.90444347343
3.474 9.92659482265
3.4745 9.94760844132
3.475 9.961986180410001
3.4755 9.967812419180003
3.476 9.967484329439998
3.4765 9.964700858419999
3.477 9.961843302620004
3.4775 9.95968955223
3.478 9.958207856630004
3.4785 9.95718654502
3.479 9.956450988990003
3.4795 9.9558847696
3.48 9.95545084446
3.4805 9.955133338260001
3.481 9.954995752240002
3.4815 9.95517038065
3.482 9.955932395530002
3.4825 9.957816265650003
3.483 9.96162634005
3.483 9.96162634005
3.4835 9.968039965290004
3.484 9.975686572940003
3.4845 9.97687192942
3.485 9.954630620110002
3.4855 9.892293569510002
3.486 9.79578226825
3.4865 9.69911221389
3.487 9.63991847467
3.4875 9.63580676938
3.488 9.68028409623
3.4885 9.750479425280002
3.489 9.820034450160001
3.4895 9.872063132800001
3.49 9.903363952349999
3.4905 9.919032883320003
3.491 9.925494134490002
3.4915 9.92731979514
3.492 9.927065790179999
3.4925 9.9260391868
3.493 9.92493849864
3.4935 9.924213526150002
3.494 9.924107690749999
3.4945 9.924483406419998
3.495 9.92452044881
3.4955 9.9227582894
3.496 9.91779460914
3.4965 9.90913727342
3.497 9.897490087649999
3.4975 9.884684004250001
3.498 9.87338078353
3.4985 9.86637977182
3.499 9.86541137791
3.4995 9.8702110133
3.5 9.878709595920004
3.5005 9.888197739530003
3.501 9.896532277280002
3.5015 9.90271306464
3.502 9.90675597692
3.5025 9.909206066429999
3.503 9.910677178490001
3.5035 9.91160853001
3.504 9.912153582319998
3.5045 9.912121831700002
3.505 9.910952350530003
3.5055 9.907581493039999
3.506 9.899913718310003
3.5065 9.883757944500001
3.507 9.85120826723
3.5075 9.789802568150002
3.508 9.685671118090003
3.5085 9.534120117059999
3.509 9.351548760290001
3.5095 9.171999004189999
3.51 9.027464890180003
3.5105 8.934615493759999
3.511 8.89771598155
3.5115 8.91727436347
3.512 8.99492050468
3.5125 9.131961472370001
3.513 9.321189875800002
3.5135 9.53614686497
3.514 9.7312491331
3.5145 9.86363334319
3.515 9.921064923
3.5155 9.925319506080001
3.516 9.909227233509998
3.5165 9.894420861050001
3.517 9.887308722170001
3.5175 9.88628211879
3.518 9.888398826790002
3.5185 9.89178026782
3.519 9.895595633990002
3.5195 9.899575045030002
3.52 9.903729084480002
3.5205 9.908348799690003
3.521 9.913995118280003
3.5215 9.92145651398
3.522 9.93157966999
3.5225 9.94486730446
3.523 9.96086432517
3.5235 9.97769215377
3.524 9.99236623198
3.5245 10.00220892418
3.525 10.006394714250003
3.5255 10.00611425044
3.526 10.00342603128
3.5265 10.00013455034
3.527 9.997393413480001
3.5275 9.995721214160003
3.528 9.99519732893
3.5285 9.995620670529998
3.529 9.99668960807
3.5295 9.998139553050002
3.53 9.99979058529
3.5305 10.00153157762
3.531 10.00333077942
3.5315 10.005193482460001
3.532 10.007220230370002
3.5325 10.00958035979
3.533 10.01254904276
3.5335 10.016533745570001
3.534 10.021978976900002
3.5345 10.029069948700002
3.535 10.03704993786
3.5355 10.043802236380003
3.536 10.04674975227
3.5365 10.04490292454
3.537 10.039891618350001
3.5375 10.034806227379999
3.538 10.032059798750002
3.5385 10.03222913539
3.539 10.03448872118
3.5395 10.037679658490003
3.54 10.040987014740004
3.5405 10.044056241339998
3.541 10.046834420590002
3.5415 10.049395637270003
3.542 10.05182985147
3.5425 10.054216439740003
3.543 10.056613611549999
3.5435 10.059084868140001
3.544 10.06169371075
3.5445 10.064535391240003
3.545 10.067715745010002
3.5455 10.07129298153
3.546 10.075245933719998
3.5465 10.079368222549999
3.547 10.08327884058
3.5475 10.08646448612
3.548 10.088480650490002
3.5485 10.089136829970002
3.549 10.088713488370004
3.5495 10.087824471010002
3.55 10.086951328960001
3.5505 10.08612052107
3.551 10.08513096008
3.5515 10.083908561210002
3.552 10.082606785790002
3.5525 10.081421429310002
3.553 10.080468910710003
3.5535 10.079775688840002
3.554 10.07929942954
3.5545 10.078987215110004
3.555 10.078786127850002
3.5555 10.078648541829999
3.556 10.078505664040001
3.5565 10.078214616690001
3.557 10.077463185349998
3.5575 10.07561635762
3.558 10.071795699680003
3.5585 10.065493201610003
3.559 10.057629631390004
3.5595 10.0508720411
3.56 10.047982734680001
3.5605 10.04947501382
3.561 10.053211003440001
3.5615 10.056465441990003
3.562 10.05784659396
3.5625 10.057507920680003
3.563 10.056179686410001
3.5635 10.05449690355
3.564 10.052814120690002
3.5645 10.051279507390003
3.565 10.049893063650003
3.5655 10.048591288230003
3.566 10.047188969180002
3.5665 10.045347433219998
3.567 10.04244754326
3.5675 10.037494446539998
3.568 10.02934512074
3.5685 10.01771381028
3.569 10.004711931390002
3.5695 9.99520791247
3.57 9.994096640770003
3.5705 10.00203958754
3.571 10.01454933182
3.5715 10.02576259245
3.572 10.032610142830002
3.5725 10.035266611369998
3.573 10.0352613196
3.5735 10.033959544180004
3.574 10.032192093000003
3.5745 10.03035584881
3.575 10.02859898117
3.5755 10.026916198310001
3.576 10.025249290760001
3.5765 10.023444797189999
3.577 10.021259296180002
3.5775 10.01840174038
3.578 10.014686917840002
3.5785 10.01040587591
3.579 10.006627552130002
3.5795 10.005002978739999
3.58 10.00660109328
3.5805 10.010802758660002
3.581 10.015491266880002
3.5815 10.018523451090001
3.582 10.018883291449999
3.5825 10.01679833407
3.583 10.013231681090002
3.583 10.013231681090002
3.5835 10.009220519430002
3.584 10.005421028570002
3.5845 10.002066046390002
3.585 9.999118530500002
3.5855 9.99649910435
3.586 9.99414955847
3.5865 9.992048725780002
3.587 9.990186022740001
3.5875 9.988582616430001
3.588 9.987238506850002
3.5885 9.986164277540002
3.589 9.985354636730001
3.5895 9.984825459730004
3.59 9.98462966424
3.5905 9.984894252740002
3.591 9.98582560426
3.5915 9.98757718013
3.592 9.99005372849
3.5925 9.992784281810003
3.593 9.995117952380003
3.5935 9.996641982140002
3.594 9.99727170277
3.5945 9.996858944710002
3.595 9.994953907510002
3.5955 9.991196750810001
3.596 9.985883813730002
3.5965 9.97998349018
3.597 9.974490632920002
3.5975 9.969923835410004
3.598 9.966325431809999
3.5985 9.963515501939998
3.599 9.961308833850001
3.5995 9.959557257980002
3.6 9.95817610601
3.6005 9.957128335550003
3.601 9.956382195980002
3.6015 9.95591652022
3.602 9.95569955765
3.6025 9.955704849420002
3.603 9.95590593668
3.6035 9.95628165235
3.604 9.956847871739999
3.6045 9.957652220779998
3.605 9.958816410179999
3.6055 9.960472734189999
3.606 9.96267940228
3.6065 9.965293536659999
3.607 9.96786533688
3.6075 9.969712164609998
3.608 9.970199007449999
3.6085 9.969093027520003
3.609 9.96666410509
3.6095 9.963462584240002
3.61 9.960028225510001
3.6105 9.956805537580003
3.611 9.95406440072
3.6115 9.951878899710003
3.612 9.95019082508
3.6125 9.948904924970002
3.613 9.947936531060002
3.6135 9.947238017420002
3.614 9.9467829252
3.6145 9.946571254400002
3.615 9.946587129710004
3.6155 9.946830551130002
3.616 9.947296226890003
3.6165 9.947978865220001
3.617 9.948873174350002
3.6175 9.949968570740001
3.618 9.951275637930003
3.6185 9.952799667690002
3.619 9.954535368250003
3.6195 9.956403363060002
3.62 9.958181397780002
3.6205 9.95952021559
3.621 9.960192270380002
3.6215 9.960340439940001
3.622 9.96038806587
3.6225 9.960647362600003
3.623 9.96110245482
3.6235 9.961621048279998
3.624 9.962139641740002
3.6245 9.96271644467
3.625 9.96341495831
3.6255 9.964298683900001
3.626 9.965388788519999
3.6265 9.966679980399999
3.627 9.968182843079997
3.6275 9.969876209480002
3.628 9.971744204290001
3.6285 9.97378682751
3.629 9.975988203830003
3.6295 9.97834833325
3.63 9.980867215770001
3.6305 9.983560726699999
3.631 9.986434157810002
3.6315 9.98945046671
3.632 9.992556735700003
3.6325 9.995652421150002
3.633 9.998621104120001
3.6335 10.001335782130003
3.634 10.003722370399998
3.6345 10.005817911320001
3.635 10.007775866220001
3.6355 10.00973911289
3.636 10.011813486729999
3.6365 10.014041321899999
3.637 10.016459660790002
3.6375 10.01907908694
3.638 10.021894308579999
3.6385 10.024905325710002
3.639 10.028096263020004
3.6395 10.031456536970001
3.64 10.034986147560002
3.6405 10.03867451125
3.641 10.042521628040003
3.6415 10.04651691439
3.642 10.05065507853
3.6425 10.05492024515
3.643 10.059259496550002
3.6435 10.063582872640001
3.644 10.067826872180003
3.6445 10.072017954020001
3.645 10.076320163030001
3.6455 10.080860501689997
3.646 10.085469633359999
3.6465 10.089793009449998
3.647 10.09360837562
3.6475 10.096936898949998
3.648 10.099852664220002
3.6485 10.10238742205
3.649 10.10460467368
3.6495 10.10668963106
3.65 10.10884338145
3.6505 10.1111982191
3.651 10.113791186400004
3.6515 10.116616991580003
3.652 10.119665051100004
3.6525 10.122935364960004
3.653 10.126454392010004
3.6535 10.130269758179999
3.654 10.134450256480001
3.6545 10.13904351284
3.655 10.144017776640002
3.6555 10.14918783593
3.656 10.154236184510001
3.6565 10.15882944087
3.657 10.16285118607
3.6575 10.166428422590002
3.658 10.16968286114
3.6585 10.172582751099998
3.659 10.174990506450001
3.6595 10.176863793030002
3.66 10.178350780400002
3.6605 10.179716057059998
3.661 10.181187169120001
3.6615 10.18288582729
3.662 10.18477498918
3.6625 10.18674352762
3.663 10.18865914836
3.6635 10.190431891310002
3.664 10.192067048240002
3.6645 10.193617536850002
3.665 10.195141566610001
3.6655 10.196707930530003
3.666 10.198343087460003
3.6665 10.200099955100004
3.667 10.202004992300001
3.6675 10.204095241449998
3.668 10.206413036710003
3.6685 10.20898483693
3.669 10.21187943512
3.6695 10.215207958450002
3.67 10.219234995419999
3.6705 10.224373304090001
3.671 10.230982724819999
3.6715 10.23869812548
3.672 10.245752054890001
3.6725 10.249588588140004
3.673 10.248927116890002
3.6735 10.24506941656
3.674 10.240656080380003
3.6745 10.237459851300002
3.675 10.235745317820001
3.6755 10.23506267949
3.676 10.235030928870003
3.6765 10.235491312860002
3.677 10.236369746680001
3.6775 10.237602729090003
3.678 10.23911088354
3.6785 10.240825417020002
3.679 10.24268282829
3.6795 10.244656658500002
3.68 10.246731032340001
3.6805 10.24891124158
3.681 10.25123432861
3.6815 10.253800837060002
3.682 10.25676422826
3.6825 10.260457883720001
3.683 10.265495648760002
3.683 10.265495648760002
3.6835 10.27294646092
3.684 10.28425497341
3.6845 10.300484831999999
3.685 10.32030780242
3.6855 10.337310259430001
3.686 10.33937404973
3.6865 10.31338616726
3.687 10.254594602560001
3.6875 10.17248220747
3.688 10.085665428850003
3.6885 10.01063342202
3.689 9.955858310750003
3.6895 9.923096962680003
3.69 9.91098410115
3.6905 9.917138429660003
3.691 9.938665350019999
3.6915 9.971971750400002
3.692 10.013004134980001
3.6925 10.057698424400002
3.693 10.102429756210004
3.6935 10.144213572129999
3.694 10.18088024646
3.6945 10.211323799270001
3.695 10.235533647019999
3.6955 10.25431413875
3.696 10.268713044919998
3.6965 10.279667008820002
3.697 10.287895711170002
3.6975 10.293997121980002
3.698 10.29851100179
3.6985 10.30190831813
3.699 10.304564786670003
3.6995 10.306771454760003
3.7 10.30870824258
3.7005 10.3104862773
3.701 10.31216376839
3.7015 10.3137671747
3.702 10.315317663310001
3.7025 10.31680994245
3.703 10.31819638619
3.7035 10.31938174267
3.704 10.320154341090003
3.7045 10.32011200693
3.705 10.318487433540003
3.7055 10.31390476072
3.706 10.303892731880001
3.7065 10.284334349960002
3.707 10.249080578220003
3.7075 10.19078114813
3.708 10.104287167480003
3.7085 9.992228645960001
3.709 9.86774504848
3.7095 9.74908768977
3.71 9.649893461120001
3.7105 9.574686825880004
3.711 9.52123465711
3.7115 9.484747902960002
3.712 9.4605221799
3.7125 9.444863832470002
3.713 9.435116392130002
3.7135 9.429422447609998
3.714 9.42650139057
3.7145 9.42544832834
3.715 9.425617664980003
3.7155 9.426543724730003
3.716 9.427887834310003
3.7165 9.429422447609998
3.717 9.431020562150003
3.7175 9.432586926069998
3.718 9.433968078040003
3.7185 9.434835928319998
3.719 9.434719509379999
3.7195 9.433280147940003
3.72 9.430639554710002
3.7205 9.427411575010002
3.721 9.424374099030004
3.7215 9.422098637930002
3.722 9.420796862510002
3.7225 9.420442313920002
3.723 9.420844488440004
3.7235 9.42181288235
3.724 9.423183450780002
3.7245 9.42486623364
3.725 9.426803021460003
3.7255 9.428972647159998
3.726 9.431401569590001
3.7265 9.434169165300002
3.727 9.437418312079998
3.7275 9.441249553560002
3.728 9.445498844869999
3.7285 9.449642300780003
3.729 9.452944365260002
3.7295 9.454902320160002
3.73 9.455569083179999
3.7305 9.45545266424
3.731 9.455172200430003
3.7315 9.455103407420001
3.732 9.45537857946
3.7325 9.455965965930002
3.733 9.45680206559
3.7335 9.457849836050002
3.734 9.459077526690002
3.7345 9.46049042928
3.735 9.46207266851
3.7355 9.46382424438
3.736 9.465745156890002
3.7365 9.467835406040003
3.737 9.470116158909999
3.7375 9.47258212373
3.738 9.475180382800001
3.7385 9.47777864187
3.739 9.480218147839999
3.7395 9.482366606460001
3.74 9.484239893040002
3.7405 9.486017927760003
3.741 9.487965299119999
3.7415 9.49029367792
3.742 9.49310889956
3.7425 9.49638450519
3.743 9.49992999109
3.7435 9.50335376628
3.744 9.505930858270002
3.7445 9.506317157480002
3.745 9.501962030770002
3.7455 9.48820342877
3.746 9.457659332330003
3.7465 9.402323293440002
3.747 9.32173492811
3.7475 9.23086465367
3.748 9.15261525068
3.7485 9.10222172497
3.749 9.083954534930001
3.7495 9.09731625418
3.75 9.140624099859998
3.7505 9.208845598700002
3.751 9.289571550049999
3.7515 9.365450240080001
3.752 9.423993091590003
3.7525 9.462924643480001
3.753 9.486256057410003
3.7535 9.498681133370003
3.754 9.503041551850004
3.7545 9.49971832029
3.755 9.48629839157
3.7555 9.45690790099
3.756 9.402561423090003
3.7565 9.31655957705
3.757 9.2064643022
3.7575 9.09708870807
3.758 9.01136203407
3.7585 8.9551052272
3.759 8.92273017834
3.7595 8.90695541197
3.76 8.902616160570002
3.7605 8.90677549179
3.761 8.917935834720002
3.7615 8.93509175306
3.762 8.956788010060002
3.7625 8.980230551160002
3.763 9.001016623720002
3.7635 9.01399733553
3.764 9.015119190770001
3.7645 9.003323835440003
3.765 8.981521743040002
3.7655 8.955623820660001
3.766 8.93162564371
3.7665 8.91270227419
3.767 8.898917213339999
3.7675 8.88909568822
3.768 8.882306347310003
3.7685 8.878030597150001
3.769 8.87596151508
3.7695 8.876040891630002
3.77 8.87866031778
3.7705 8.884973399389999
3.771 8.897594270840003
3.7715 8.921777659740002
3.772 8.96689529076
3.7725 9.04545690818
3.773 9.16341575325
3.7735 9.30391753852
3.774 9.432560467220004
3.7745 9.528013414480004
3.775 9.59250421547
3.7755 9.63748426047
3.776 9.671917807860002
3.7765 9.699085755040002
3.777 9.718136127040001
3.7775 9.727804190830003
3.778 9.72935467944
3.7785 9.726608250810003
3.779 9.723766570320002
3.7795 9.72340672996
3.78 9.72608436558
3.7805 9.731153881240001
3.781 9.737551631170003
3.7815 9.74420338606
3.782 9.750294213330001
3.7825 9.755453689080003
3.783 9.759777065170002
3.783 9.759777065170002
3.7835 9.763581847799998
3.784 9.767180251400003
3.7845 9.770720445530003
3.785 9.77419713842
3.7855 9.777536245289998
3.786 9.78065309782
3.7865 9.783531820699999
3.787 9.786230623399998
3.7875 9.78885004955
3.788 9.791448308620001
3.7885 9.794030692380002
3.789 9.796560158440002
3.7895 9.799020831490001
3.79 9.801465629229998
3.7905 9.8039580529
3.791 9.8065510202
3.7915 9.809286865290002
3.792 9.812170879940002
3.7925 9.81520835592
3.793 9.818409876770001
3.7935 9.821780734259999
3.794 9.82531034485
3.7945 9.82896166615
3.795 9.832639446300004
3.7955 9.836264308750003
3.796 9.839778044030002
3.7965 9.84321769453
3.797 9.846694387420001
3.7975 9.850266332170001
3.798 9.853907069929999
3.7985 9.857468431140003
3.799 9.86075462031
3.7995 9.863474590090004
3.8 9.864977452770002
3.8005 9.863569841950003
3.801 9.854732586050002
3.8015 9.826622703810003
3.802 9.751140896530003
3.8025 9.586058839610004
3.803 9.342944342270002
3.8035 9.13467085861
3.804 9.022427125140002
3.8045 8.97560025241
3.805 8.95849196
3.8055 8.95334835956
3.806 8.95282447433
3.8065 8.954020414350001
3.807 8.955830199690002
3.8075 8.95786753114
3.808 8.960005406219999
3.8085 8.96222794962
3.809 8.96454045311
3.8095 8.966958792
3.81 8.969504133370002
3.8105 8.972255853770001
3.811 8.975457374620003
3.8115 8.979844251950002
3.812 8.987570236149999
3.8125 9.00443510714
3.813 9.043943461960001
3.8135 9.129305003830002
3.814 9.27797728198
3.8145 9.465046643250002
3.815 9.63074783726
3.8155 9.744071091810003
3.816 9.813610241380001
3.8165 9.856679957409998
3.817 9.88498034337
3.8175 9.904745104320003
3.818 9.919223387040002
3.8185 9.93023556041
3.819 9.938908771440001
3.8195 9.946010326780002
3.82 9.952079986970002
3.8205 9.957477592370001
3.821 9.96245714794
3.8215 9.967182698550001
3.822 9.971744204290001
3.8225 9.97617341578
3.823 9.98033803877
3.8235 9.9838253152
3.824 9.98569331001
3.8245 9.984079320160003
3.825 9.975728907099999
3.8255 9.955651931719999
3.826 9.917858110380003
3.8265 9.858500326290002
3.827 9.780515511800001
3.8275 9.694857630810002
3.828 9.615121240450001
3.8285 9.55084211026
3.829 9.505565726140002
3.8295 9.478884621800002
3.83 9.468687381010003
3.8305 9.472127031509999
3.831 9.48550462607
3.8315 9.503919985670002
3.832 9.521335200740001
3.8325 9.531130267010003
3.833 9.52679630738
3.8335 9.502454165380001
3.834 9.45409797112
3.8345 9.382696118510001
3.835 9.29768912523
3.8355 9.215269807480002
3.836 9.14959365001
3.8365 9.10554495653
3.837 9.079869288490002
3.8375 9.06655519517
3.838 9.0604643679
3.8385 9.058284158660001
3.839 9.05818361503
3.8395 9.059210218410001
3.84 9.060866542420001
3.8405 9.062882706790003
3.841 9.065094666650001
3.8415 9.067396586600001
3.842 9.06975142425
3.8425 9.072185638450001
3.843 9.07482623168
3.8435 9.0779272089
3.844 9.081837826930002
3.8445 9.086902050820001
3.845 9.093368593760001
3.8455 9.101279789910002
3.846 9.110535095640003
3.8465 9.12111334387
3.847 9.133342624340003
3.8475 9.14795320131
3.848 9.16574942382
3.8485 9.187006463909999
3.849 9.21118456104
3.8495 9.237225361210001
3.85 9.264287472990002
3.8505 9.292312686910002
3.851 9.32210006024
3.8515 9.354845532999999
3.852 9.391295244760002
3.8525 9.43088297613
3.853 9.471084552819999
3.8535 9.507735351840001
3.854 9.536930046930003
3.8545 9.55723456842
3.855 9.568373744270001
3.8555 9.563748737290002
3.856 9.526653429589999
3.8565 9.44648311409
3.857 9.340901719049999
3.8575 9.246062617109999
3.858 9.18401132209
3.8585 9.152514707050003
3.859 9.139592204710002
3.8595 9.135676294910002
3.86 9.13574508792
3.8605 9.137602499190002
3.861 9.140322468970002
3.8615 9.14347107212
3.862 9.146820762530002
3.8625 9.150223370640003
3.863 9.15360481167
3.8635 9.156954502080001
3.864 9.160346526650002
3.8645 9.16397668087
3.865 9.168210096870002
3.8655 9.173565368110001
3.866 9.1805346292
3.8665 9.18921842377
3.867 9.198912946410001
3.8675 9.208004207270001
3.868 9.2144548749
3.8685 9.21667212653
3.869 9.21431728888
3.8695 9.20855984312
3.87 9.201368327690002
3.8705 9.194547236160002
3.871 9.189102004830001
3.8715 9.185307805739999
3.872 9.183011177560001
3.8725 9.18197399064
3.873 9.1819634071
3.8735 9.182788923220002
3.874 9.18425474351
3.8745 9.186196823100001
3.875 9.188451117120003
3.8755 9.190890623090002
3.876 9.19340950561
3.8765 9.195965430520001
3.877 9.198558397820001
3.8775 9.201262492290002
3.878 9.204199424640002
3.8785 9.20753853151
3.879 9.21140152361
3.8795 9.215751358550001
3.88 9.220286405440003
3.8805 9.224488070820001
3.881 9.227694883440002
3.8815 9.229287706210002
3.882 9.228790279830001
3.8825 9.226096768900003
3.883 9.221635806790001
3.883 9.221635806790001
3.8835 9.216291119090002
3.884 9.21093584785
3.8845 9.206146796000002
3.885 9.202162093190001
3.8855 9.19900819827
3.886 9.19662690177
3.8865 9.194907076520003
3.887 9.19374817889
3.8875 9.193060248790001
3.888 9.19277978498
3.8885 9.192837994450002
3.889 9.19318725127
3.8895 9.193785221280002
3.89 9.194589570320002
3.8905 9.195557964230002
3.891 9.19662690177
3.8915 9.19774875701
3.892 9.198891779330001
3.8925 9.200071844040004
3.893 9.20134186884
3.8935 9.202797105590001
3.894 9.20448518022
3.8945 9.20630025733
3.895 9.207908955410002
3.8955 9.208845598700002
3.896 9.20872388799
3.8965 9.207480322040002
3.897 9.205421823510001
3.8975 9.20307227763
3.898 9.200881484850001
3.8985 9.19909286659
3.899 9.197754048780002
3.8995 9.19682269726
3.9 9.196235310790001
3.9005 9.195954846980001
3.901 9.195965430520001
3.9015 9.196245894330001
3.902 9.1967803631
3.9025 9.19753179444
3.903 9.198484313040002
3.9035 9.199637918900002
3.904 9.20100848733
3.9045 9.2026542278
3.905 9.204649225090002
3.9055 9.20706756398
3.906 9.209914536240003
3.9065 9.213031388770002
3.907 9.216105907140001
3.9075 9.218741208600001
3.908 9.22066212111
3.9085 9.22180514343
3.909 9.222350195739999
3.9095 9.22264653486
3.91 9.223059292919999
3.9105 9.223800140720002
3.911 9.224869078260003
3.9115 9.22616027014
3.912 9.227546713880002
3.9125 9.228975491780002
3.913 9.230404269680001
3.9135 9.231838339350002
3.914 9.233288284330001
3.9145 9.234764688160002
3.915 9.23628871792
3.9155 9.237881540690001
3.916 9.239564323550002
3.9165 9.24135294181
3.917 9.24323681193
3.9175 9.24517359975
3.918 9.24705746987
3.9185 9.248772003350002
3.919 9.250200781250001
3.9195 9.251333220029998
3.92 9.252280446859999
3.9205 9.253238257230002
3.921 9.254344237160002
3.9215 9.255656596119998
3.922 9.25719120942
3.9225 9.258932201750003
3.923 9.260884864880001
3.9235 9.263017448190002
3.924 9.265298201060002
3.9245 9.267711248180003
3.925 9.270246006010002
3.9255 9.2729289334
3.926 9.275807656280001
3.9265 9.278977426510004
3.927 9.282575830110002
3.9275 9.286666368320002
3.928 9.291047953880003
3.9285 9.295112033240002
3.929 9.298101883289998
3.9295 9.299721164910004
3.93 9.300372052620002
3.9305 9.300705434130002
3.931 9.30116052635
3.9315 9.301843164679997
3.932 9.3027215985
3.9325 9.303769368960001
3.933 9.304965308980002
3.9335 9.306288251480002
3.934 9.307717029380001
3.9345 9.30924105914
3.935 9.31091855023
3.9355 9.312818295660001
3.936 9.315003796669998
3.9365 9.31746446972
3.937 9.32005214525
3.9375 9.322428149980002
3.938 9.324211476470001
3.9385 9.325211621000001
3.939 9.325555586050001
3.9395 9.325576753130001
3.94 9.32559792021
3.9405 9.325761965080002
3.941 9.326074179510002
3.9415 9.32650810465
3.942 9.327031989880002
3.9425 9.327635251660002
3.943 9.328323181760002
3.9435 9.329111655490003
3.944 9.3300271317
3.9445 9.331143695170002
3.945 9.332561889530002
3.9455 9.33435579956
3.946 9.336573051190001
3.9465 9.339134267869998
3.947 9.341827778800003
3.9475 9.344357244860003
3.948 9.34645807755
3.9485 9.348045608549999
3.949 9.349215089719998
3.9495 9.350109398850002
3.95 9.350834371340003
3.9505 9.351427049580003
3.951 9.35190330888
3.9515 9.352241982160002
3.952 9.352411318800002
3.9525 9.352363692870004
3.953 9.35206206198
3.9535 9.351485259050001
3.954 9.350659742929999
3.9545 9.349649014860002
3.955 9.348500700770003
3.9555 9.347267718360001
3.956 9.34599240179
3.9565 9.344722376990003
3.957 9.343505269889999
3.9575 9.342388706420003
3.958 9.341425604280001
3.9585 9.340653005860002
3.959 9.340070911159998
3.9595 9.33966873664
3.96 9.339361813980002
3.9605 9.339039016009998
3.961 9.33858392379
3.9615 9.337837784220003
3.962 9.33664713597
3.9625 9.334895560100001
3.963 9.332625390770001
3.9635 9.330058882320003
3.964 9.32745533148
3.9645 9.32500524197
3.965 9.322740364409999
3.9655 9.320597197560001
3.966 9.318480489560002
3.9665 9.3163214474
3.967 9.31407244515
3.9675 9.311701732189999
3.968 9.309209308520003
3.9685 9.306616341220003
3.969 9.3039916233
3.9695 9.301446281930001
3.97 9.299186696140001
3.9705 9.297562122750001
3.971 9.297101738760002
3.9715 9.29847230719
3.972 9.30232471575
3.9725 9.30877009161
3.973 9.31662307829
3.9735 9.322835616269998
3.974 9.32353942168
3.9745 9.31667599599
3.975 9.30375349365
3.9755 9.288539654900003
3.976 9.274267751210001
3.9765 9.26237714402
3.977 9.252941918110004
3.9775 9.245469938869999
3.978 9.239379111600002
3.9785 9.234177301690004
3.979 9.229515252319999
3.9795 9.225186584460001
3.98 9.22105371209
3.9805 9.217042550430001
3.981 9.213094890010002
3.9815 9.209189563750002
3.982 9.205305404570002
3.9825 9.20144770424
3.983 9.197637629840003
3.983 9.197637629840003
3.9835 9.193933390840002
3.984 9.190393196710001
3.9845 9.187069965150002
3.985 9.183958404390001
3.9855 9.18093151195
3.986 9.17776703349
3.9865 9.174216255820003
3.987 9.17008867522
3.9875 9.165294331600002
3.988 9.159954935670001
3.9885 9.154435619560001
3.989 9.149154433100001
3.9895 9.144317755320003
3.99 9.139893835600002
3.9905 9.135760963230002
3.991 9.131813302810002
3.9915 9.1279873531
3.992 9.12425665525
3.9925 9.120615917490003
3.993 9.1170863069
3.9935 9.113747200030001
3.994 9.11069914051
3.9945 9.108005629580003
3.995 9.105550248300002
3.9955 9.102983739850004
3.996 9.099946263869999
3.9965 9.09626848372
3.997 9.09198744179
3.9975 9.08712430516
3.998 9.08165790675
3.9985 9.075630580720002
3.999 9.069227539020002
3.9995 9.06266045245
4.0 9.056209784820002
4.0005 9.05012424932
4.001 9.044594349670003
4.0015 9.039694170650002
4.002 9.03539725341
4.0025 9.03161892963
4.003 9.028269239220002
4.0035 9.02525293032
4.004 9.02247475107
4.0045 9.01987120023
4.005 9.017426402490003
4.0055 9.01516152493
4.006 9.013108318170001
4.0065 9.01126678221
4.007 9.009578707580001
4.0075 9.007948842420003
4.008 9.006244892480002
4.0085 9.004361022360001
4.009 9.00218610489
4.0095 8.99965663883
4.01 8.996777915950002
4.0105 8.99360814572
4.011 8.99026374708
4.0115 8.986839971890003
4.012 8.983395029619999
4.0125 8.979939503810002
4.013 8.976462810920001
4.0135 8.97295436741
4.014 8.969430048590002
4.0145 8.965953355700002
4.015 8.96260366529
4.0155 8.959455062140002
4.016 8.95656575572
4.0165 8.9539939555
4.017 8.951792579180001
4.0175 8.949998669150002
4.018 8.948654559570002
4.0185 8.947781417520002
4.019 8.947405701850002
4.0195 8.947500953710001
4.02 8.947945462390003
4.0205 8.94853814063
4.021 8.94902498347
4.0215 8.949204903650003
4.022 8.949019691700002
4.0225 8.948490514700001
4.023 8.94769145743
4.0235 8.9467971483
4.024 8.94604571696
4.0245 8.945606500050001
4.025 8.9455271235
4.0255 8.945728210760002
4.026 8.94613038528
4.0265 8.94664897874
4.027 8.94724694875
4.0275 8.947908420000001
4.028 8.948633392489999
4.0285 8.949437741530001
4.029 8.950332050660002
4.0295 8.95132690342
4.03 8.952422299810003
4.0305 8.953591780980002
4.031 8.954798304540002
4.0315 8.955988952790001
4.032 8.9571160998
4.0325 8.95812682787
4.033 8.958973511070003
4.0335 8.959603231700001
4.034 8.959984239140002
4.0345 8.960068907460002
4.035 8.95983606958
4.0355 8.959280433730001
4.036 8.9584390423
4.0365 8.95735422945
4.037 8.95610537173
4.0375 8.954777137460002
4.038 8.953438319650001
4.0385 8.952141836000003
4.039 8.95095118775
4.0395 8.94992987614
4.04 8.949189028340001
4.0405 8.948887397450001
4.041 8.949278988429999
4.0415 8.950771267570001
4.042 8.954015122580003
4.0425 8.960090074540002
4.043 8.97068419808
4.0435 8.988009453060002
4.044 9.013722163490002
4.0445 9.04636180085
4.045 9.07868922378
4.0455 9.09833756579
4.046 9.094347571210001
4.0465 9.065914891000002
4.047 9.0248507558
4.0475 8.98700401676
4.048 8.96098967544
4.0485 8.94619388652
4.049 8.938367358690002
4.0495 8.933969897819999
4.05 8.931022381930003
4.0505 8.92858287596
4.051 8.92622803831
4.0515 8.923746198180002
4.052 8.92106327079
4.0525 8.918142213749999
4.053 8.9149936106
4.0535 8.911696837890002
4.054 8.908405356950002
4.0545 8.90541021513
4.055 8.90334113306
4.0555 8.90342580138
4.056 8.90796614004
4.0565 8.920174253430002
4.057 8.94187051043
4.0575 8.96884266212
4.058 8.98974515362
4.0585 8.993586978640003
4.059 8.97882823211
4.0595 8.95324252416
4.06 8.92622803831
4.0605 8.90308183633
4.061 8.884983982930002
4.0615 8.871225380930003
4.062 8.860742384560002
4.0625 8.852619517610002
4.063 8.84613709936
4.0635 8.840797703430002
4.064 8.83624148946
4.0645 8.83223561957
4.065 8.828616048890002
4.0655 8.825250483170002
4.066 8.822022503470002
4.0665 8.818847441470002
4.067 8.815682963010001
4.0675 8.81251848455
4.068 8.809316963700002
4.0685 8.80599373214
4.069 8.802437662700001
4.0695 8.79858525414
4.07 8.79445238177
4.0705 8.79017133984
4.071 8.785874422600003
4.0715 8.781641006600001
4.072 8.777513426000002
4.0725 8.77348109726
4.073 8.769538728610001
4.0735 8.765665152970001
4.074 8.7618497868
4.0745 8.758082046560002
4.075 8.754356640480001
4.0755 8.7506841521
4.076 8.747085748500002
4.0765 8.743630222690001
4.077 8.740402242990001
4.0775 8.737502353030003
4.078 8.734972886970002
4.0785 8.73275034357
4.079 8.7306283438
4.0795 8.728299965000001
4.08 8.72551120221
4.0805 8.722198554190001
4.081 8.718552524660002
4.0815 8.71484828566
4.082 8.711313383299998
4.0825 8.708074820060002
4.083 8.70515376302
4.083 8.70515376302
4.0835 8.70250787802
4.084 8.700026037890002
4.0845 8.697485988290001
4.085 8.69441676169
4.0855 8.68988700657
4.086 8.68195464334
4.0865 8.666682595120001
4.087 8.636699426300002
4.0875 8.580871252800002
4.088 8.488789163030003
4.0885 8.362125356310003
4.089 8.221861700689999
4.0895 8.09733047728
4.09 8.00862453677
4.0905 7.962538511839999
4.091 7.958955983549999
4.0915 7.996051291249999
4.092 8.07034774205
4.0925 8.173135082529999
4.093 8.28808820224
4.0935 8.3955534674
4.094 8.48146535335
4.0945 8.542151371710002
4.095 8.581580349980001
4.0955 8.60608653685
4.096 8.621078121260002
4.0965 8.630264633980001
4.097 8.63595328673
4.0975 8.639562273870002
4.098 8.641959445680001
4.0985 8.643695146240002
4.099 8.64515038299
4.0995 8.64653682673
4.1 8.647955021090002
4.1005 8.649362631910002
4.101 8.65057444724
4.1015 8.651378796280003
4.102 8.651590467080002
4.1025 8.651071873620001
4.103 8.649653679260002
4.1035 8.64698133541
4.104 8.642499206220002
4.1045 8.635471735660001
4.105 8.625158075930003
4.1055 8.610997299410002
4.106 8.59290473778
4.1065 8.57158419645
4.107 8.54885075253
4.1075 8.527720714920001
4.108 8.512035908640001
4.1085 8.50569636818
4.109 8.51145910571
4.1095 8.529842714690002
4.11 8.558603484639999
4.1105 8.59311111681
4.111 8.62777750208
4.1115 8.657972341699999
4.112 8.68133550625
4.1125 8.69793578874
4.113 8.709291927160002
4.1135 8.71730895871
4.114 8.723436828370001
4.1145 8.728278797920002
4.115 8.73183486736
4.1155 8.733983325980002
4.116 8.734893510420001
4.1165 8.73504167998
4.117 8.734983470510002
4.1175 8.73513693184
4.118 8.73568727592
4.1185 8.73663450275
4.119 8.737909819320002
4.1195 8.739433849080001
4.12 8.741180133180002
4.1205 8.743138088080002
4.121 8.745313005549999
4.1215 8.747720760900002
4.122 8.75036135413
4.1225 8.753240077010002
4.123 8.75635692954
4.1235 8.759717203490002
4.124 8.76332619063
4.1245 8.767183890960002
4.125 8.77127972094
4.1255 8.775587221720002
4.126 8.780074642680002
4.1265 8.784689066120002
4.127 8.789366990800001
4.1275 8.794002581320001
4.128 8.798415917500002
4.1285 8.802405912080001
4.129 8.80579264488
4.1295 8.808486155810002
4.13 8.810465277790001
4.1305 8.811703551970002
4.131 8.812174519500001
4.1315 8.81188347215
4.132 8.810930953549999
4.1325 8.809549801580001
4.133 8.80799931297
4.1335 8.80644882436
4.134 8.80495125345
4.1345 8.80349072493
4.135 8.80203548818
4.1355 8.800622585590002
4.136 8.799320810170002
4.1365 8.798235997320003
4.137 8.797484565980003
4.1375 8.79716176801
4.138 8.79736814704
4.1385 8.798167204310001
4.139 8.799527189200003
4.1395 8.801299932150002
4.14 8.803279054130002
4.1405 8.805342844430001
4.141 8.80750188659
4.1415 8.80970855468
4.142 8.811608300110002
4.1425 8.81265607057
4.143 8.812661362340002
4.1435 8.812047517020002
4.144 8.81144954701
4.1445 8.811047372490002
4.145 8.81045998602
4.1455 8.80908412582
4.146 8.806559951530001
4.1465 8.80301446563
4.147 8.798871009720003
4.1475 8.794574092480001
4.148 8.7903724271
4.1485 8.786345390130002
4.149 8.782471814490002
4.1495 8.77864586478
4.15 8.774740538520003
4.1505 8.770623541460001
4.151 8.766204913510002
4.1515 8.761468779360001
4.152 8.756510390870002
4.1525 8.75150437645
4.153 8.746646531590002
4.1535 8.74210090116
4.154 8.737973320560002
4.1545 8.734306123949999
4.155 8.73112577018
4.1555 8.728400508630003
4.156 8.726029795670001
4.1565 8.723833711120001
4.157 8.721642918339999
4.1575 8.719372749010002
4.158 8.717070829059999
4.1585 8.714853577430002
4.159 8.71278978713
4.1595 8.710868874620001
4.16 8.709000879810002
4.1605 8.707064091990002
4.161 8.70488388275
4.1615 8.70231208253
4.162 8.699380441950002
4.1625 8.69627946473
4.163 8.69321023813
4.1635 8.69028388932
4.164 8.68747395945
4.1645 8.684738114360002
4.165 8.68202343635
4.1655 8.679314050110001
4.166 8.6765993721
4.1665 8.673863527009999
4.167 8.67111180661
4.1675 8.66836008621
4.168 8.665629532890001
4.1685 8.6629466055
4.169 8.660316595810002
4.1695 8.657776546210002
4.17 8.655527543960002
4.1705 8.65385534464
4.171 8.65295045197
4.1715 8.652696447010001
4.172 8.652818157720002
4.1725 8.653109205069999
4.173 8.653548421980002
4.1735 8.654151683759999
4.174 8.654908406870003
4.1745 8.655786840690002
4.175 8.65674994283
4.1755 8.657755379130002
4.176 8.658781982510003
4.1765 8.659829752970001
4.177 8.660898690509999
4.1775 8.66200996221
4.178 8.66318473515
4.1785 8.664438884640003
4.179 8.66583062015
4.1795 8.66758219602
4.18 8.670138120930002
4.1805 8.673874110550003
4.181 8.678366823280001
4.1815 8.682288024850003
4.182 8.684452358780003
4.1825 8.684859825070003
4.183 8.68446294232
4.183 8.68446294232
4.1835 8.68418247851
4.184 8.684489401170001
4.1845 8.685468378620001
4.185 8.68704532608
4.1855 8.689114408150001
4.186 8.69156449766
4.1865 8.694289759210001
4.187 8.69721081625
4.1875 8.700274751080002
4.188 8.703428646000003
4.1885 8.706667209240003
4.189 8.710011607880002
4.1895 8.713520051390002
4.19 8.71735129287
4.1905 8.72176462905
4.191 8.72715694268
4.1915 8.73393570005
4.192 8.742317863730001
4.1925 8.75196476044
4.193 8.761759826710001
4.1935 8.76985623481
4.194 8.774412448780001
4.1945 8.77472995498
4.195 8.771909441570003
4.1955 8.76807290832
4.196 8.7650248488
4.1965 8.763590779130002
4.197 8.763802449930001
4.1975 8.765342355000001
4.198 8.767840070440002
4.1985 8.77098867359
4.199 8.774587077190002
4.1995 8.7785188623
4.2 8.782709944140002
4.2005 8.7870915297
4.201 8.791621284820003
4.2015 8.79626745888
4.202 8.801003593030003
4.2025 8.805850854350002
4.203 8.81087803585
4.2035 8.816180389390002
4.204 8.82189550099
4.2045 8.82809216366
4.205 8.83473333501
4.2055 8.84148034176
4.206 8.84763467027
4.2065 8.852360220880001
4.207 8.85523894376
4.2075 8.85653013564
4.208 8.856942893700001
4.2085 8.85714398096
4.209 8.857535571940002
4.2095 8.85830817036
4.21 8.85953056923
4.2105 8.861192185010001
4.211 8.863271850619999
4.2115 8.865716648360003
4.212 8.86848424407
4.2125 8.871569345980003
4.213 8.874987829400002
4.2135 8.87879261203
4.214 8.88307365396
4.2145 8.88787328935
4.215 8.893117433419999
4.2155 8.89835099395
4.216 8.902700828890001
4.2165 8.905209127870002
4.217 8.90548429991
4.2175 8.90397614546
4.218 8.90164247489
4.2185 8.899335263170002
4.219 8.897557228450001
4.2195 8.89647770737
4.22 8.89607024108
4.2205 8.89622899418
4.221 8.89683225596
4.2215 8.89776889925
4.222 8.89897542281
4.2225 8.90040420071
4.223 8.902060524720003
4.2235 8.903992020770001
4.224 8.90630981603
4.2245 8.909162080060003
4.225 8.91263877295
4.2255 8.91656526629
4.226 8.920306547680003
4.2265 8.922878347900003
4.227 8.9233016895
4.2275 8.92113735557
4.228 8.916644642840001
4.2285 8.910686109820002
4.229 8.90427777635
4.2295 8.898213407930001
4.23 8.892868720230002
4.2305 8.888296630950002
4.231 8.884391304690002
4.2315 8.881004571890003
4.232 8.877998846530001
4.2325 8.87528416852
4.233 8.872781161310002
4.2335 8.87045278251
4.234 8.868336074510001
4.2345 8.86651570563
4.235 8.86519276313
4.2355 8.864679461440002
4.236 8.865425601010003
4.2365 8.867949775300001
4.237 8.87255890697
4.2375 8.878946073360002
4.238 8.88620109003
4.2385 8.893286770060001
4.239 8.89920826069
4.2395 8.90237273915
4.24 8.900488869030003
4.2405 8.891979702870003
4.241 8.877681340330003
4.2415 8.860636549159999
4.242 8.844279688090001
4.2425 8.83077509105
4.243 8.820636059730003
4.2435 8.81336516775
4.244 8.808131607220002
4.2445 8.804215697420002
4.245 8.801125303740001
4.2455 8.798579962370003
4.246 8.796426211980002
4.2465 8.79458996779
4.247 8.79299714502
4.2475 8.79157895066
4.248 8.790250716390002
4.2485 8.788927773890002
4.249 8.78739316059
4.2495 8.785202367810001
4.25 8.781937345720003
4.2505 8.777576927240002
4.251 8.772618538750002
4.2515 8.767691900880003
4.252 8.763172729300003
4.2525 8.759050440470002
4.253 8.7550763212
4.2535 8.75103870069
4.254 8.746900536550001
4.2545 8.742804706570002
4.255 8.738931130930002
4.2555 8.735380353260002
4.256 8.73215766533
4.2565 8.72922073298
4.257 8.72653251382
4.2575 8.72405596546
4.258 8.721748753740002
4.2585 8.71955796096
4.259 8.717414794109999
4.2595 8.715218709560002
4.26 8.712885038990002
4.2605 8.710397907090002
4.261 8.707773189170002
4.2615 8.7050690947
4.262 8.70231208253
4.2625 8.69949156912
4.263 8.696581095620001
4.2635 8.69355420318
4.264 8.69046910127
4.2645 8.687447500600001
4.265 8.684664029580002
4.2655 8.682266857770003
4.266 8.6803565288
4.2665 8.678948917980001
4.267 8.67808635947
4.2675 8.677895855750002
4.268 8.67867374594
4.2685 8.680875122260002
4.269 8.685029161710002
4.2695 8.691707375450001
4.27 8.70164531951
4.2705 8.71566321824
4.271 8.73384573996
4.2715 8.753668710380001
4.272 8.76906246931
4.2725 8.772909586100003
4.273 8.76176511848
4.2735 8.73834374446
4.274 8.709784061770002
4.2745 8.68371151098
4.275 8.664782849689999
4.2755 8.653474337200002
4.276 8.647632223120002
4.2765 8.6448487521
4.277 8.64359989438
4.2775 8.64313951039
4.278 8.643134218620002
4.2785 8.643414682430002
4.279 8.643875066420001
4.2795 8.644473036430004
4.28 8.645166258300002
4.2805 8.645944148489999
4.281 8.646843749390001
4.2815 8.64794972932
4.282 8.649442008460003
4.2825 8.651579883540002
4.283 8.6546914443
4.283 8.6546914443
4.2835 8.658871942600001
4.284 8.663692745070001
4.2845 8.668492380460002
4.285 8.67373652453
4.2855 8.68108679306
4.286 8.690141011530002
4.2865 8.696829808810001
4.287 8.697242566869999
4.2875 8.6914163281
4.288 8.68255790512
4.2885 8.673990529490002
4.289 8.667492235930002
4.2895 8.663354071790003
4.29 8.66115798724
4.2905 8.66037480528
4.291 8.660671144400002
4.2915 8.661888251499999
4.292 8.66403141835
4.2925 8.667211772120002
4.293 8.671625108299999
4.2935 8.67755718247
4.294 8.68536783499
4.2945 8.695390447370002
4.295 8.70770439616
4.2955 8.721791087900002
4.296 8.736047116280002
4.2965 8.747699593820002
4.297 8.753615792680002
4.2975 8.75224522425
4.298 8.74500608289
4.2985 8.735422687420002
4.299 8.72679181055
4.2995 8.720769776290002
4.3 8.717457128270002
4.3005 8.71620297878
4.301 8.71627706356
4.3015 8.717134330300002
4.302 8.718467856340002
4.3025 8.72014005566
4.303 8.72212976118
4.3035 8.724468723520001
4.304 8.72717810976
4.3045 8.730300254060001
4.305 8.733840448190001
4.3055 8.737825151
4.306 8.74228082134
4.3065 8.747239209830003
4.307 8.75267385762
4.3075 8.758457762230002
4.308 8.764310459850002
4.3085 8.769723940560002
4.309 8.773930897709999
4.3095 8.776232817660002
4.31 8.776502697929999
4.3105 8.77537555092
4.311 8.773793311690003
4.3115 8.77243861857
4.312 8.771581351830001
4.3125 8.771247970320001
4.313 8.7713749728
4.3135 8.771951775730003
4.314 8.77299954619
4.3145 8.774618827810002
4.315 8.776952498380002
4.3155 8.780212228700002
4.316 8.784689066120002
4.3165 8.790779893390003
4.317 8.79899272043
4.3175 8.809840848930001
4.318 8.82356770031
4.3185 8.83903554402
4.319 8.852328470260002
4.3195 8.857720783890002
4.32 8.85251897398
4.3205 8.840384945370001
4.321 8.827906951710002
4.3215 8.819106738200002
4.322 8.814365312280003
4.3225 8.812439108000003
4.323 8.81211631003
4.3235 8.81264548703
4.324 8.8136562151
4.3245 8.814984449370002
4.325 8.816609022760002
4.3255 8.818545810580002
4.326 8.820837146990002
4.3265 8.82353065792
4.327 8.826689844610002
4.3275 8.830367624760001
4.328 8.834601040759999
4.3285 8.83925250659
4.329 8.843925139500001
4.3295 8.84797863532
4.33 8.850867941740002
4.3305 8.8524978069
4.331 8.853185737
4.3315 8.853407991340003
4.332 8.85350853497
4.3325 8.853640829220002
4.333 8.853836624709999
4.3335 8.85406417082
4.334 8.854291716930003
4.3345 8.854524554810002
4.335 8.85481031039
4.3355 8.855233651990002
4.336 8.85589512324
4.3365 8.85691643485
4.337 8.858472215230002
4.3375 8.860858803500001
4.338 8.86455775073
4.3385 8.870278154100003
4.339 8.878655026010001
4.3395 8.889434361500001
4.34 8.900430659560001
4.3405 8.907648633840001
4.341 8.907881471720003
4.3415 8.90143609586
4.342 8.891995578180001
4.3425 8.8837192499
4.343 8.878623275390002
4.3435 8.87643248261
4.344 8.876030308090002
4.3445 8.876517150929999
4.345 8.877437918910001
4.3455 8.87859681654
4.346 8.87994092612
4.3465 8.88144908057
4.347 8.88312657166
4.3475 8.88497869116
4.348 8.88707423208
4.3485 8.889587822830002
4.349 8.892932221470002
4.3495 8.89786415111
4.35 8.90539963159
4.3505 8.91611546584
4.351 8.928678127820003
4.3515 8.93879070029
4.352 8.941230206260002
4.3525 8.934901249340001
4.353 8.92448175421
4.3535 8.915517495830002
4.354 8.91014105751
4.3545 8.907759761010002
4.355 8.907198833390002
4.3555 8.907675092690003
4.356 8.90879694793
4.3565 8.91037918716
4.357 8.91233714206
4.3575 8.91458614431
4.358 8.917052109130001
4.3585 8.919655659970001
4.359 8.92233329559
4.3595 8.925053265370003
4.36 8.927847319930002
4.3605 8.930847753520002
4.361 8.93429798756
4.3615 8.938483777630001
4.362 8.94347391674
4.3625 8.94877627028
4.363 8.953385401950001
4.3635 8.956332917840001
4.364 8.957248394050001
4.3645 8.95639641908
4.365 8.95443846418
4.3655 8.952152419539999
4.366 8.95022092349
4.3665 8.949030275240002
4.367 8.948707477270002
4.3675 8.949204903650003
4.368 8.950427302520001
4.3685 8.95227413025
4.369 8.954666010290001
4.3695 8.957534149630003
4.37 8.960867964730003
4.3705 8.964741540370003
4.371 8.969318921420001
4.3715 8.97483294576
4.372 8.98146353357
4.3725 8.98911014122
4.373 8.997068963300002
4.3735 9.00387417952
4.374 9.00758371029
4.3745 9.00696986497
4.375 9.002799950210001
4.3755 8.997402344809998
4.376 8.99289904854
4.3765 8.99009970221
4.377 8.988840260950003
4.3775 8.98866034077
4.378 8.98920010131
4.3785 8.990247871770002
4.379 8.991697816750001
4.3795 8.993475851469999
4.38 8.99553435
4.3805 8.997809811100002
4.381 9.00027048415
4.3815 9.00297987039
4.382 9.00621843363
4.3825 9.010827565300001
4.383 9.01899805818
4.383 9.01899805818
4.3835 9.035518964120001
4.384 9.06843906529
4.3845 9.12598706404
4.385 9.20766553399
4.3855 9.29687948442
4.386 9.367551072770002
4.3865 9.400201293670001
4.387 9.390866611389999
4.3875 9.349082795470004
4.388 9.291127330430001
4.3885 9.233002528750003
4.389 9.18544009999
4.3895 9.15262583422
4.39 9.134178724000002
4.3905 9.12824664983
4.391 9.13379771656
4.3915 9.151879694650003
4.392 9.186207406640001
4.3925 9.243014557590001
4.393 9.3292333662
4.3935 9.448171188720003
4.394 9.594134080630003
4.3945 9.750468841739998
4.395 9.89426739972
4.3955 10.004648430150002
4.396 10.0678586228
4.3965 10.076870507110002
4.397 10.028800068430002
4.3975 9.92472682784
4.398 9.773710295579999
4.3985 9.59782773609
4.399 9.429433031150001
4.3995 9.296218013169998
4.4 9.20751736443
4.4005 9.15618719543
4.401 9.129606634720002
4.4015 9.117276810620002
4.402 9.11257242709
4.4025 9.111826287520003
4.403 9.113122771170001
4.4035 9.115467025280001
4.404 9.118345748160003
4.4045 9.12146789246
4.405 9.12467470508
4.4055 9.1278815177
4.406 9.13108833032
4.4065 9.13434806064
4.407 9.13769245928
4.4075 9.1411109427
4.408 9.144592927360002
4.4085 9.148111954410002
4.409 9.15164685677
4.4095 9.155266427450002
4.41 9.159203504330002
4.4105 9.163849678390001
4.411 9.16973412663
4.4115 9.17752361207
4.412 9.188123027380001
4.4125 9.202707145500003
4.413 9.222662410169999
4.4135 9.24930647212
4.414 9.283295510830001
4.4145 9.323952179740001
4.415 9.368821097569999
4.4155 9.413748224870002
4.416 9.45256335782
4.4165 9.4752862182
4.417 9.467994159139998
4.4175 9.422162139169998
4.418 9.34856420201
4.4185 9.274251875900003
4.419 9.220789123590002
4.4195 9.19155209434
4.42 9.17883597103
4.4205 9.17453905379
4.421 9.173904041390003
4.4215 9.17477718344
4.422 9.17630650497
4.4225 9.17816920801
4.423 9.18025416539
4.4235 9.182497875870002
4.424 9.18484742175
4.4245 9.18727105241
4.425 9.18973172546
4.4255 9.19224002444
4.426 9.194891201210002
4.4265 9.197992178430002
4.427 9.2020721331
4.4275 9.207676117530003
4.428 9.21458716915
4.4285 9.221434719530002
4.429 9.22670003068
4.4295 9.22991742684
4.43 9.230912279600002
4.4305 9.2291659955
4.431 9.224932579499999
4.4315 9.219640809500003
4.432 9.214730046940002
4.4325 9.210845887760001
4.433 9.208014790810001
4.4335 9.206067419450001
4.434 9.204876771200002
4.4345 9.204389928360001
4.435 9.204643933320003
4.4355 9.20572874617
4.436 9.20774491054
4.4365 9.21074534413
4.437 9.214571293840002
4.4375 9.21872533329
4.438 9.222381946360002
4.4385 9.224832035870001
4.439 9.225863931020001
4.4395 9.22560463429
4.44 9.224339901260002
4.4405 9.222604200700001
4.441 9.22109604625
4.4415 9.220196445350002
4.442 9.219884230920002
4.4425 9.219915981540002
4.443 9.22008531818
4.4435 9.220281113670001
4.444 9.220487492700002
4.4445 9.22074149766
4.445 9.22111721333
4.4455 9.22169930803
4.446 9.22255657477
4.4465 9.22378426541
4.447 9.22553584128
4.4475 9.22822935221
4.448 9.23283319211
4.4485 9.241321191190004
4.449 9.256561488790002
4.4495 9.280268618390004
4.45 9.30871717391
4.4505 9.331053735080001
4.451 9.335959205870001
4.4515 9.321650259790001
4.452 9.29729753425
4.4525 9.274325960679999
4.453 9.25849298484
4.4535 9.249661020710004
4.454 9.24552814834
4.4545 9.244104662210002
4.455 9.244221081150002
4.4555 9.245305894000001
4.456 9.247062761640002
4.4565 9.249322347429999
4.457 9.251968232430002
4.4575 9.254915748320002
4.458 9.258111977399999
4.4585 9.26154633613
4.459 9.26523999159
4.4595 9.26917706847
4.46 9.273246439600001
4.4605 9.27712530701
4.461 9.28032153609
4.4615 9.282348284000001
4.462 9.283036214100001
4.4625 9.28267637374
4.463 9.28180852346
4.4635 9.280908922560002
4.464 9.28023686777
4.4645 9.27988231918
4.465 9.27987173564
4.4655 9.28021570069
4.466 9.280930089640002
4.4665 9.2820307778
4.467 9.283491306320002
4.4675 9.285295799890001
4.468 9.287417799660002
4.4685 9.289857305630001
4.469 9.29265136019
4.4695 9.295847589270004
4.47 9.299393075169998
4.4705 9.30297031169
4.471 9.305901952270002
4.4715 9.307383647870001
4.472 9.30692855565
4.4725 9.30472188756
4.473 9.301509783170001
4.4735 9.298086007980004
4.474 9.294969155450001
4.4745 9.292317978680003
4.475 9.290111310590003
4.4755 9.28826448286
4.476 9.286713994250004
4.4765 9.285422802370004
4.477 9.284364448370003
4.4775 9.283512473400002
4.478 9.28281925153
4.4785 9.28222657329
4.479 9.281692104520001
4.4795 9.28116292752
4.48 9.2806549176
4.4805 9.28022628423
4.481 9.280056947590001
4.4815 9.280422079720001
4.482 9.281639186820001
4.4825 9.283856438450002
4.483 9.286698118940002
4.483 9.286698118940002
4.483 9.286698118940002
4.4835 9.28897358004
4.484 9.289031789510002
4.4845 9.2857350168
4.485 9.279294932710002
4.4855 9.271129731599999
4.486 9.2629274881
4.4865 9.255746556210003
4.487 9.24984094089
4.4875 9.244972512490001
4.488 9.24085022366
4.4885 9.23725182006
4.489 9.234034423900003
4.4895 9.231118658630002
4.49 9.22845160655
4.4905 9.22605443474
4.491 9.22414939754
4.4915 9.22344030036
4.492 9.22600151704
4.4925 9.237225361210001
4.493 9.26914531785
4.4935 9.340070911159998
4.494 9.456029467169998
4.4945 9.58513277986
4.495 9.682580724409998
4.4955 9.7274919764
4.496 9.710759399660002
4.4965 9.629292600510002
4.497 9.50633303279
4.4975 9.383664512420001
4.498 9.2895450912
4.4985 9.229652838340002
4.499 9.196420522740002
4.4995 9.179476275200003
4.5 9.17104648559
4.5005 9.16669665065
4.501 9.164294187070002
4.5015 9.162849533860001
4.502 9.161902307030001
4.5025 9.161203793390001
4.503 9.160605823380003
4.5035 9.16003960399
4.504 9.15946809283
4.5045 9.158901873440001
4.505 9.15835152936
4.5055 9.157785309970002
4.506 9.157150297570002
4.5065 9.156361823840001
4.507 9.155404013470001
4.5075 9.154298033540002
4.508 9.15311796883
4.5085 9.15198023828
4.509 9.151112388000001
4.5095 9.150921884280002
4.51 9.152027864210002
4.5105 9.155340512230001
4.511 9.162214521460001
4.5115 9.17461843034
4.512 9.195192832100002
4.5125 9.226493651650003
4.513 9.268796061029999
4.5135 9.31785076893
4.514 9.366021751240002
4.5145 9.40717055476
4.515 9.439408017600002
4.5155 9.461511740890003
4.516 9.465390608300002
4.5165 9.431623823930003
4.517 9.33957348478
4.517 9.33957348478
4.5175 9.19780167471
4.518 9.06097237782
4.5185 8.991808943920002
4.519 9.00831397455
4.5195 9.07175171331
4.52 9.126034689970002
4.5205 9.15013870232
4.521 9.15519763444
4.5215 9.15421865699
4.522 9.152694627230002
4.5225 9.151869111110003
4.523 9.151736816860002
4.5235 9.152091365450001
4.524 9.152811046170001
4.5245 9.15383235778
4.525 9.155160592050002
4.5255 9.156816916060002
4.526 9.158838372200002
4.5265 9.16129904525
4.527 9.164325937690002
4.5275 9.168104261470003
4.528 9.172750435530002
4.5285 9.17816920801
4.529 9.184228284660001
4.5295 9.19128221407
4.53 9.199378622170002
4.5305 9.206332007950003
4.531 9.20881913985
4.5315 9.206416676269999
4.532 9.20194513062
4.5325 9.1981033056
4.533 9.19581196919
4.5335 9.194827699970002
4.534 9.19462661271
4.5345 9.194806532890002
4.535 9.19512403909
4.5355 9.195473295910002
4.536 9.195827844500002
4.5365 9.196251186100003
4.537 9.196849156110002
4.5375 9.197844008870003
4.538 9.199659085980002
4.5385 9.20324690604
4.539 9.211020516170002
4.5395 9.229483501700003
4.54 9.276024618850002
4.5405 9.39123703529
4.541 9.63392289926
4.5415 9.97077051861
4.542 10.207847106380004
4.5425 10.28902814995
4.543 10.309756013040001
4.5435 10.335934399230002
4.544 10.39592190395
4.5445 10.50644581217
4.545 10.674538886219999
4.5455 10.875515019049999
4.546 11.0275211123
4.5465 11.02455242933
4.547 10.831413407869999
4.5475 10.518431671220004
4.548 10.197305900539998
4.5485 9.944830262070003
4.549 9.777483327590001
4.5495 9.673717009660002
4.55 9.60483933134
4.5505 9.549953092900001
4.551 9.497903243179998
4.5515 9.445435343630002
4.552 9.395253488720002
4.5525 9.352993413499998
4.553 9.322941451670001
4.5535 9.305288106950002
4.554 9.29704352929
4.5545 9.29454581385
4.555 9.295043240229997
4.5555 9.296905943270001
4.556 9.299281948
4.5565 9.30176378813
4.557 9.304150376400003
4.5575 9.306367628030003
4.558 9.30841554302
4.5585 9.31035233084
4.559 9.3122997022
4.5595 9.314516953830001
4.56 9.317554429810002
4.5605 9.3227244891
4.561 9.33340857273
4.5615 9.358708525100003
4.562 9.422215056870002
4.5625 9.562812094000002
4.563 9.764671952419999
4.5635 9.926367276539999
4.564 10.020042189080002
4.5645 10.08558076053
4.565 10.154754777969998
4.5655 10.237782649269999
4.566 10.318794356200002
4.5665 10.359281688470002
4.567 10.32854708831
4.5675 10.23611044995
4.568 10.12375558931
4.5685 10.03037701589
4.569 9.971982333940002
4.5695 9.94523243659
4.57 9.938458970990002
4.5705 9.939882457120003
4.571 9.94091435227
4.5715 9.935241574829998
4.572 9.915328644319999
4.5725 9.86758629538
4.573 9.771106744739999
4.5735 9.624021997590003
4.574 9.488028800360002
4.5745 9.4163359004
4.575 9.38919970384
4.5755 9.378499744900001
4.576 9.373123306580002
4.5765 9.369990578740001
4.577 9.36811200039
4.5775 9.3669636863
4.578 9.366217546729999
4.5785 9.365677786190002
4.579 9.365259736360002
4.5795 9.36496339724
4.58 9.364825811220001
4.5805 9.364947521929999
4.581 9.365593117870002
4.5815 9.367593406930002
4.582 9.373768902520002
4.5825 9.39279810744
4.583 9.444646869900001
4.5835 9.55198513258
4.584 9.70169459765
4.5845 9.841619579990002
4.585 9.940977853510002
4.5855 10.00413512846
4.586 10.044453124090001
4.5865 10.071330023920002
4.587 10.089607797500001
4.5875 10.10164128248
4.588 10.109060344020001
4.5885 10.11342605427
4.589 10.116119565200002
4.5895 10.118066936560002
4.59 10.11979205358
4.5905 10.121623006
4.591 10.12381909055
4.5915 10.12654964387
4.592 10.12988345897
4.5925 10.13379936877
4.593 10.138180954330004
4.5935 10.14280596131
4.594 10.14730396581
4.5945 10.15111404021
4.595 10.153474169630002
4.5955 10.153548254410001
4.596 10.15071715746
4.5965 10.144536370099999
4.597 10.134127458510001
4.5975 10.117426632390004
4.598 10.091020700090002
4.5985 10.050760913929999
4.599 9.994154850240001
4.5995 9.92485383032
4.6 9.85461087534
4.6005 9.795903978960002
4.601 9.750728138470002
4.6015 9.709367664150001
4.602 9.658815385340002
4.6025 9.591948579619999
4.603 9.512863076970003
4.6035 9.435105808590002
4.604 9.372662922590003
4.6045 9.331270697650002
4.605 9.307891657790002
4.6055 9.296022217680001
4.606 9.29017481183
4.6065 9.287084418149998
4.607 9.285174089180003
4.6075 9.283729435970002
4.608 9.2824012017
4.6085 9.281025341500001
4.609 9.279511895280002
4.6095 9.277829112420001
4.61 9.275992868230002
4.6105 9.274040205100004
4.611 9.272045207810002
4.6115 9.27015604592
4.612 9.268663766779998
4.6125 9.268203382789999
4.613 9.270272464860003
4.6135 9.278374164730003
4.614 9.30070014236
4.6145 9.356115557800003
4.615 9.485980885370001
4.6155 9.753961409940004
4.616 10.088708196600003
4.6165 10.217843259910001
4.617 10.209334093750002
4.617 10.209334093750002
4.6175 10.19075998105
4.618 10.18107604195
4.6185 10.176646830460001
4.619 10.17445074591
4.6195 10.173111928100003
4.62 10.172074741180001
4.6205 10.171138097890001
4.621 10.170259664070002
4.6215 10.169487065650003
4.622 10.168878512100001
4.6225 10.168434003420003
4.623 10.168127080760001
4.6235 10.16796303589
4.624 10.168095330140002
4.6245 10.168603340059999
4.625 10.169312437240002
4.6255 10.169926282560002
4.626 10.17033904062
4.6265 10.170762382220001
4.627 10.17154556418
4.6275 10.17291084084
4.628 10.174387244670001
4.6285 10.172746795970003
4.629 10.15291853378
4.6295 10.057470878290001
4.63 9.780732474370001
4.6305 9.442890002260004
4.631 9.279533062360002
4.6315 9.22967929719
4.632 9.21460833623
4.6325 9.209168396670002
4.633 9.206739474240003
4.6335 9.205400656430001
4.634 9.20451693084
4.6345 9.20385016782
4.635 9.203283948430002
4.6355 9.202765354970001
4.636 9.20226792859
4.6365 9.201786377520001
4.637 9.201357744150002
4.6375 9.201056113260002
4.638 9.201034946180002
4.6385 9.201585290260002
4.639 9.20322573896
4.6395 9.206760641319999
4.64 9.213237767800003
4.6405 9.223736639480002
4.641 9.238871101680001
4.6415 9.25839773298
4.642 9.281469850179999
4.6425 9.307907533100003
4.643 9.339843365050001
4.6435 9.381976437790001
4.644 9.438926466529999
4.6445 9.510460613389998
4.645 9.58881056001
4.6455 9.66175760946
4.646 9.71895105962
4.6465 9.755003888630004
4.647 9.76842910912
4.6475 9.759486017819999
4.648 9.728920754299999
4.6485 9.677696420700002
4.649 9.607749804840001
4.6495 9.524229798930001
4.65 9.436979095170003
4.6505 9.357750714730003
4.651 9.29458814801
4.6515 9.24929588858
4.652 9.21930742799
4.6525 9.20057985396
4.653 9.189361301560002
4.6535 9.18277304791
4.654 9.178873013420002
4.6545 9.17641234037
4.655 9.174666056270002
4.6555 9.173205527750003
4.656 9.17184025109
4.6565 9.17049614151
4.657 9.16919436609
4.6575 9.167998426070003
4.658 9.16695594738
4.6585 9.16605105471
4.659 9.165199079739999
4.6595 9.16426772822
4.66 9.16311412236
4.6605 9.161648302070002
4.661 9.159854392040003
4.6615 9.15784351944
4.662 9.155806187990002
4.6625 9.153985819110002
4.663 9.152652293070002
4.6635 9.152123116070001
4.664 9.15271050254
4.6645 9.154663165670001
4.665 9.15809223263
4.6655 9.16293420218
4.666 9.169014445910001
4.6665 9.17622183665
4.667 9.184873880600001
4.6675 9.196002472910003
4.668 9.211136935110002
4.6685 9.231023406770003
4.669 9.25391031202
4.6695 9.274982140160002
4.67 9.288211565160001
4.6705 9.289508048810003
4.671 9.278723421550001
4.6715 9.258926909980001
4.672 9.234304304170003
4.6725 9.208967309410003
4.673 9.186514329300003
4.6735 9.16912028131
4.674 9.15704975394
4.6745 9.149265560269999
4.675 9.144465924880002
4.6755 9.14162953616
4.676 9.140105506400001
4.6765 9.139507536390003
4.677 9.13959749648
4.6775 9.14020075826
4.678 9.14124323695
4.6785 9.142730224320001
4.679 9.14479401462
4.6795 9.1476198198
4.68 9.151503978980003
4.6805 9.15673753951
4.681 9.16336283555
4.6815 9.17060197691
4.682 9.17676688896
4.6825 9.18015891353
4.683 9.180333541940001
4.6835 9.17829621049
4.684 9.17556565717
4.6845 9.17335898908
4.685 9.172242425610001
4.6855 9.17218421614
4.686 9.17281922854
4.6865 9.17373470475
4.687 9.17467134804
4.6875 9.175581532479999
4.688 9.176549926390003
4.6885 9.177698240480002
4.689 9.17916935254
4.6895 9.1811167239
4.69 9.18375202536
4.6905 9.18733455365
4.691 9.19215535612
4.6915 9.19844727065
4.692 9.206347883260001
4.6925 9.215894236340002
4.693 9.227276833609999
4.6935 9.241157146319999
4.694 9.259059204229999
4.6945 9.283385470920003
4.695 9.317146963520003
4.6955 9.363428783940002
4.696 9.423680877159999
4.6965 9.494299547810002
4.697 9.565320392979999
4.6975 9.624344795560003
4.698 9.66232912062
4.6985 9.676426395900002
4.699 9.669938685880002
4.6995 9.650660767770002
4.7 9.62772623659
4.7005 9.607559301120002
4.701 9.591551696870003
4.7015 9.57684586804
4.702 9.55899672783
4.7025 9.534215368920002
4.703 9.50053325287
4.7035 9.45837901305
4.704 9.411112923410002
4.7045 9.36455593095
4.705 9.324772404090002
4.7055 9.29540837236
4.706 9.276918927980002
4.7065 9.267526036229999
4.707 9.264546769720003
4.7075 9.26544107885
4.708 9.268383302970001
4.7085 9.272262170380003
4.709 9.27645854399
4.7095 9.280623166980003
4.71 9.28453907678
4.7105 9.288095146220002
4.711 9.291238457600002
4.7115 9.293969010920001
4.712 9.296360890959999
4.7125 9.298546391970003
4.713 9.300737184750002
4.7135 9.303213733110002
4.714 9.306320002100001
4.7145 9.310754505360002
4.715 9.319189586740002
4.7155 9.33926127035
4.716 9.384796951200002
4.7165 9.4690948473
4.717 9.588170255840001
4.717 9.588170255840001
4.7175 9.711965923220003
4.718 9.805513833280003
4.7185 9.852171369370001
4.719 9.851202975460001
4.7195 9.80877885537
4.72 9.73628160637
4.7205 9.65008396484
4.721 9.566267619809999
4.7215 9.494632929320002
4.722 9.438354955369999
4.7225 9.397015648130001
4.723 9.368540633760002
4.7235 9.350215234250001
4.724 9.33940943991
4.7245 9.33380545548
4.725 9.331365949510001
4.7255 9.33054572516
4.726 9.330476932149999
4.7265 9.33082618897
4.727 9.331519410839999
4.7275 9.332551305990002
4.728 9.333969500350001
4.7285 9.335885121090001
4.729 9.338589215559999
4.7295 9.34279088094
4.73 9.350109398850002
4.7305 9.363957960940002
4.731 9.3909354044
4.7315 9.44165172808
4.732 9.527468362170001
4.7325 9.64859697747
4.733 9.780531387110003
4.7335 9.879942578330002
4.734 9.90987812122
4.7345 9.857865313889999
4.735 9.740689650780002
4.7355 9.60052653879
4.736 9.482779364519999
4.7365 9.407509228039999
4.737 9.368133167469999
4.7375 9.350003563450002
4.738 9.34216645208
4.7385 9.338843220520001
4.739 9.33740915085
4.7395 9.336726512520002
4.74 9.336266128530003
4.7405 9.33575282684
4.741 9.33503314612
4.7415 9.334001250970001
4.742 9.332620099
4.7425 9.33088969021
4.743 9.32891056823
4.7435 9.32698436395
4.744 9.325878384020001
4.7445 9.32777812945
4.745 9.3390231407
4.7455 9.37693867275
4.746 9.47847715551
4.7465 9.684305841430003
4.747 9.96919357115
4.7475 10.23053292437
4.748 10.403515593900003
4.7485 10.49496796304
4.749 10.531100168600002
4.7495 10.53007356522
4.75 10.501116999779999
4.7505 10.449617494140004
4.751 10.381422454150002
4.7515 10.30405148498
4.752 10.22441563825
4.7525 10.145234883739999
4.753 10.06343999485
4.7535 9.971775954910001
4.754 9.863363462919999
4.7545 9.737922055070001
4.755 9.606432154110003
4.7555 9.488028800360002
4.756 9.398243338770001
4.7565 9.339890990980003
4.757 9.305716740319998
4.7575 9.28640177982
4.758 9.275140893260001
4.7585 9.268044629690003
4.759 9.26317090952
4.7595 9.259572505920001
4.76 9.25680491021
4.7605 9.254635284510002
4.761 9.25292075103
4.7615 9.251560766139999
4.762 9.250460077980001
4.7625 9.249539310000003
4.763 9.248740252729998
4.7635 9.248041739089999
4.764 9.247480811470002
4.7645 9.247200347660002
4.765 9.247586646870001
4.7655 9.24939114044
4.766 9.25378860131
4.7665 9.26233480986
4.767 9.276834259660003
4.7675 9.299488327030001
4.768 9.333165151309998
4.7685 9.381352008929998
4.769 9.4476102611
4.7695 9.534321204320001
4.77 9.641082664070002
4.7705 9.763401927620002
4.771 9.893198462179999
4.7715 10.02110054308
4.772 10.138551378229998
4.7725 10.23880925265
4.773 10.31807996725
4.7735 10.377368958330003
4.774 10.423005182809998
4.7745 10.462296575059998
4.775 10.496502576340003
4.7755 10.518103581479998
4.776 10.51348386627
4.7765 10.466699327700002
4.777 10.363239932430002
4.7775 10.199036309330001
4.778 9.9943559375
4.7785 9.792268532970002
4.779 9.628149578190001
4.7795 9.507285551389998
4.78 9.417600633429998
4.7805 9.34854303493
4.781 9.295551250150002
4.7815 9.25718062588
4.782 9.232076469000003
4.7825 9.21758760274
4.783 9.21040137908
4.7835 9.20771315992
4.784 9.20760203275
4.7845 9.20888264109
4.785 9.21083001245
4.7855 9.21300492992
4.786 9.215121637920003
4.7865 9.216979049190002
4.787 9.21848191187
4.7875 9.21963022596
4.788 9.22055628571
4.7885 9.221646390330001
4.789 9.223641387619999
4.7895 9.2279488884
4.79 9.23707189988
4.7905 9.254741119910001
4.791 9.284486159080004
4.7915 9.326635107130002
4.792 9.376922797439999
4.7925 9.429253110970002
4.793 9.479450841190001
4.7935 9.527277858450002
4.794 9.579137204450003
4.7945 9.654079251189998
4.795 9.788876508400001
4.7955 10.027238996280001
4.796 10.370346779540004
4.7965 10.72063549469
4.797 10.959389573550002
4.7975 11.074586114679999
4.798 11.11926982056
4.7985 11.135049878700002
4.799 11.140860242160002
4.7995 11.143733673270003
4.8 11.14616788747
4.8005 11.149115403360003
4.801 11.152951936610002
4.8015 11.15773569669
4.802 11.16323384572
4.8025 11.168684368820003
4.803 11.17217164525
4.8035 11.169070668030002
4.804 11.150147298510003
4.8045 11.101955149120002
4.805 11.015424126080003
4.8055 10.902958138270002
4.806 10.803255899699998
4.8065 10.75529658819
4.807 10.769891289850001
4.8075 10.828238345869998
4.808 10.89987832813
4.8085 10.961829079520001
4.809 11.00512104989
4.8095 11.02915626923
4.81 11.03308276257
4.8105 11.007248341430003
4.811 10.918018515690001
4.8115 10.67967190312
4.812 10.19495635466
4.8125 9.65082481264
4.813 9.363407616859998
4.8135 9.272558509500001
4.814 9.248555040780001
4.8145 9.242585924220002
4.815 9.241601655
4.8155 9.24222608386
4.816 9.24353844282
4.8165 9.24523710099
4.817 9.247158013500002
4.817 9.247158013500002
4.8175 9.249137135480002
4.818 9.251042172680002
4.8185 9.252809623860003
4.819 9.254550616190002
4.8195 9.25688957853
4.82 9.261943218880003
4.8205 9.276088120090002
4.821 9.31453282914
4.8215 9.399645657819999
4.822 9.534453498570002
4.8225 9.671891349010004
4.823 9.744568518190004
4.8235 9.720871972130002
4.824 9.620180172570002
4.8245 9.4949716026
4.825 9.392581144870004
4.8255 9.328566603180004
4.826 9.295122616780002
4.8265 9.27988231918
4.827 9.274204249970001
4.8275 9.273484569249998
4.828 9.275617152559999
4.8285 9.280009321660003
4.829 9.28723787948
4.8295 9.299255489150003
4.83 9.319538843560004
4.8305 9.352162605610001
4.831 9.398365049479999
4.8315 9.45105520337
4.832 9.49316710903
4.8325 9.505856773490002
4.833 9.48223431221
4.8335 9.433200771390002
4.834 9.379081839600001
4.8345 9.335615240819997
4.835 9.307463024420002
4.8355 9.29165121566
4.836 9.283544224020002
4.8365 9.27981881794
4.837 9.278644045
4.8375 9.279046219520001
4.838 9.28046441388
4.8385 9.2825070371
4.839 9.28488304183
4.8395 9.287375465500002
4.84 9.289814971470001
4.8405 9.292095724340001
4.841 9.294143639329999
4.8415 9.295895215200002
4.842 9.29729753425
4.8425 9.298308262320003
4.843 9.29894327472
4.8435 9.299329573930002
4.844 9.29963649659
4.8445 9.300070421730002
4.845 9.300975314400002
4.8455 9.302859184520003
4.846 9.306420545729999
4.8465 9.31237378698
4.847 9.321274544120001
4.8475 9.33337682211
4.848 9.348453074840002
4.8485 9.36543436477
4.849 9.3818864777
4.8495 9.394036381620001
4.85 9.398042251510002
4.8505 9.391835005300003
4.851 9.376383036900002
4.8515 9.356015014169998
4.852 9.336604801810001
4.8525 9.3221423944
4.853 9.313109343009998
4.8535 9.30789694956
4.854 9.304758929950001
4.8545 9.30258401248
4.855 9.300784810680003
4.8555 9.299139070210003
4.856 9.297588581600003
4.8565 9.296207429630002
4.857 9.29510674147
4.8575 9.294450561990004
4.858 9.29450347969
4.8585 9.295884631659998
4.859 9.30037734439
4.8595 9.313691437709998
4.86 9.3539459321
4.8605 9.46981981979
4.861 9.7281799065
4.8615 10.06660447331
4.862 10.303432347889999
4.8625 10.41014088994
4.863 10.44476494105
4.8635 10.441621629670003
4.864 10.41034726897
4.8645 10.350671978680001
4.865 10.26252167402
4.8655 10.153066703340002
4.866 10.03745740415
4.8665 9.932135305840003
4.867 9.848578257540002
4.8675 9.792871794750003
4.868 9.768265064250002
4.8685 9.77679010572
4.869 9.81826699898
4.8695 9.88625036817
4.87 9.96400763655
4.8705 10.0269532407
4.871 10.050554534900002
4.8715 10.013147012770002
4.872 9.89563267638
4.8725 9.701874517830003
4.873 9.494479467990004
4.8735 9.350225817790001
4.874 9.27819424455
4.8745 9.24773481643
4.875 9.234637685680003
4.8755 9.227589048040002
4.876 9.222445447600002
4.8765 9.21791040071
4.877 9.213634650550002
4.8775 9.209522945260002
4.878 9.205564701300002
4.8785 9.201770502210003
4.879 9.198235599850001
4.8795 9.195298667500001
4.88 9.19421914642
4.8805 9.199627335360002
4.881 9.227525546799999
4.8815 9.323428294509998
4.882 9.56618295149
4.8825 9.965267077810001
4.883 10.36391198722
4.8835 10.626553115859998
4.884 10.726191853190002
4.8845 10.6340250951
4.885 10.312094975379999
4.8855 9.853764192139998
4.886 9.48091136971
4.8865 9.283607725260001
4.887 9.201939838850002
4.8875 9.170385014340003
4.888 9.15739371899
4.8885 9.15122880694
4.889 9.14777328113
4.8895 9.14551369534
4.89 9.14384678779
4.8905 9.142550304140002
4.891 9.141571326690002
4.8915 9.140999815530002
4.892 9.14106860854
4.8925 9.142164004929999
4.893 9.14467230391
4.8935 9.148424168840002
4.894 9.152112532530001
4.8945 9.15358364459
4.895 9.15122880694
4.8955 9.14526498215
4.896 9.13749666379
4.8965 9.12988180676
4.897 9.123441722670002
4.8975 9.118298122230001
4.898 9.11419700048
4.8985 9.110831434760001
4.899 9.107979170730001
4.8995 9.105486747060002
4.9 9.103269495430002
4.9005 9.101290373449999
4.901 9.099565256430001
4.9015 9.09815235384
4.902 9.097199835240001
4.9025 9.096988164440003
4.903 9.09797243366
4.9035 9.100814114150001
4.904 9.106142926540002
4.9045 9.113953579059999
4.905 9.12283316912
4.9055 9.12993472446
4.906 9.13233189627
4.9065 9.12902983179
4.907 9.12192827645
4.9075 9.11439808774
4.908 9.10887877163
4.9085 9.10591008866
4.909 9.104851734660002
4.9095 9.104851734660002
4.91 9.105290951570002
4.9105 9.105830712110002
4.911 9.106312263180001
4.9115 9.10668268708
4.912 9.106957859120001
4.9125 9.107190697
4.913 9.10743941019
4.9135 9.107809834090002
4.914 9.10842897118
4.9145 9.109466158100002
4.915 9.111175399810001
4.9155 9.113890077820002
4.916 9.11788536417
4.9165 9.123023672840002
4.917 9.128389527620001
4.917 9.128389527620001
4.9175 9.132575317690002
4.918 9.134718484540002
4.9185 9.135173576760003
4.919 9.134951322420001
4.9195 9.134877237640001
4.92 9.13530587101
4.9205 9.136295432
4.921 9.13776654406
4.9215 9.13961866356
4.922 9.14175653864
4.9225 9.1441272516
4.923 9.14669905182
4.9235 9.14948252284
4.924 9.152488248200001
4.9245 9.15572151967
4.925 9.159192920790002
4.9255 9.16289186802
4.926 9.166813069590003
4.9265 9.170924774880003
4.927 9.17516348265
4.9275 9.179439232810001
4.928 9.18367264881
4.9285 9.187789645870001
4.929 9.19168968036
4.9295 9.195256333340001
4.93 9.19833085171
4.9305 9.200823275380003
4.931 9.20277064674
4.9315 9.20435288597
4.932 9.205749913250003
4.9325 9.207041105130003
4.933 9.208221169840002
4.9335 9.209274232070001
4.934 9.21023733421
4.9345 9.211189852810001
4.935 9.21221645619
4.9355 9.21339122913
4.936 9.21476708933
4.9365 9.216412829800003
4.937 9.218365492930001
4.9375 9.22066212111
4.938 9.223329173190002
4.9385 9.22638781625
4.939 9.22984334206
4.9395 9.233664000000001
4.94 9.23775982998
4.9405 9.24197737067
4.941 9.246141993660004
4.9415 9.250094945850002
4.942 9.253767434230003
4.9425 9.25719120942
4.943 9.260445647970002
4.9435 9.263567792270003
4.944 9.26656293409
4.9445 9.26944694874
4.945 9.272225127990001
4.9455 9.27491863892
4.946 9.277532773300003
4.9465 9.280099281750001
4.947 9.282734583210004
4.9475 9.2856820991
4.948 9.289418088719998
4.9485 9.294746901110003
4.949 9.302753349120003
4.9495 9.31423649002
4.95 9.328227929899999
4.9505 9.34070063179
4.951 9.3460611948
4.9515 9.341774861100003
4.952 9.33112781986
4.9525 9.320136813569999
4.953 9.31259074955
4.9535 9.308865343470003
4.954 9.307775238850002
4.9545 9.308140370980002
4.955 9.309193433210002
4.9555 9.310511083940003
4.956 9.3118763606
4.9565 9.313178136020003
4.957 9.31439524312
4.9575 9.315543557210002
4.958 9.316670704220002
4.9585 9.317866644240002
4.959 9.31923721267
4.9595 9.320951746150001
4.96 9.323296000260001
4.9605 9.326836194390001
4.961 9.33257776484
4.9615 9.34187540473
4.962 9.355565213719998
4.9625 9.372424792940002
4.963 9.38858056675
4.9635 9.399428695249998
4.964 9.40259846548
4.9645 9.39902652073
4.965 9.391681543969998
4.9655 9.38345813339
4.966 9.376070822469998
4.9665 9.370154623610002
4.967 9.365804788670001
4.9675 9.362809646850003
4.968 9.360835816639998
4.9685 9.35954991653
4.969 9.35872440041
4.9695 9.35825872465
4.97 9.358126430399999
4.9705 9.358353976510003
4.971 9.358914904130003
4.9715 9.3597139614
4.972 9.360581811680003
4.9725 9.361428494879998
4.973 9.362264594540001
4.9735 9.363132444820003
4.974 9.36399500333
4.9745 9.364762309980001
4.975 9.365376155300002
4.9755 9.365852414600003
4.976 9.36626517266
4.9765 9.36670438957
4.977 9.367196524179999
4.9775 9.367720409410001
4.978 9.368201960480004
4.9785 9.368593551460002
4.979 9.368852848190002
4.9795 9.369016893060003
4.98 9.36918093793
4.9805 9.369519611209999
4.981 9.370271042550002
4.9815 9.37168923691
4.982 9.37401232394
4.9825 9.37752605922
4.983 9.38264849258
4.9835 9.389750047920003
4.984 9.39843384249
4.9845 9.406752504930001
4.985 9.411652683950003
4.9855 9.410927711460001
4.986 9.404863343040002
4.9865 9.39594671059
4.987 9.38700891106
4.9875 9.379780353240001
4.988 9.374716129350002
4.9885 9.371509316729998
4.989 9.3695566536
4.9895 9.368260169950002
4.99 9.36714889825
4.9905 9.365915915840002
4.991 9.364386594310002
4.9915 9.362470973569998
4.992 9.36016376185
4.9925 9.357512585080002
4.993 9.35461269512
4.9935 9.35162284507
4.994 9.348738830420004
4.9945 9.346272865600003
4.995 9.34469062637
4.9955 9.344743544070003
4.996 9.34761697518
4.9965 9.354845532999999
4.997 9.367312943120002
4.9975 9.38273845267
4.998 9.393951713300002
4.9985 9.39324790789
4.999 9.380537076349999
4.9995 9.363830958460003
5.0 9.350860830189998
5.0005 9.343695773610001
5.001 9.340705923560002
5.0015 9.33984865682
5.002 9.339801030890001
5.0025 9.33988569921
5.003 9.33977457204
5.0035 9.33930360451
5.004 9.338419878920003
5.0045 9.337128687040003
5.005 9.335467071260002
5.0055 9.333509116359998
5.006 9.331376533050001
5.0065 9.329238657970002
5.007 9.327328329
5.0075 9.325926009949999
5.008 9.325153411530003
5.0085 9.324793571170002
5.009 9.324206184700003
5.0095 9.32270332202
5.01 9.319978060470003
5.0105 9.316252654390002
5.011 9.31206157255
5.0115 9.30799220142
5.012 9.30448904968
5.0125 9.301663244500002
5.013 9.299393075169998
5.0135 9.297445703810002
5.014 9.295625334930001
5.0145 9.29379438251
5.015 9.291894637079999
5.0155 9.28994197395
5.016 9.287999894360002
5.0165 9.286205984330003
5.017 9.284708413420002
5.017 9.284708413420002
5.0175 9.28369239358
5.018 9.283311386140003
5.0185 9.28359184995
5.019 9.284337989520001
5.0195 9.2851529221
5.02 9.285523346000002
5.0205 9.284925375990003
5.021 9.28302033879
5.0215 9.2798611521
5.022 9.27586586575
5.0225 9.271420778950002
5.023 9.266684644799998
5.0235 9.261789757550002
5.024 9.257122416410002
5.0245 9.25322238192
5.025 9.25040186851
5.0255 9.248607958480001
5.026 9.247597230410001
5.0265 9.24709980403
5.027 9.246925175620003
5.0275 9.246919883850001
5.028 9.246972801549997
5.0285 9.24701513571
5.029 9.247083928720002
5.0295 9.247322058370003
5.03 9.24795707077
5.0305 9.2492747215
5.031 9.251491973130001
5.0315 9.2546194092
5.032 9.258281314040001
5.0325 9.261631004449999
5.033 9.26362600174
5.0335 9.26362600174
5.034 9.261742131620004
5.0345 9.2585882367
5.035 9.254741119910001
5.0355 9.250550038070003
5.036 9.24611024304
5.0365 9.241458777210003
5.037 9.23672793483
5.0375 9.232304015110003
5.038 9.228732070360003
5.0385 9.226446025720001
5.039 9.225562300130001
5.0395 9.22589568164
5.04 9.227133955820001
5.0405 9.22895961647
5.041 9.231108075090003
5.0415 9.233351785570001
5.042 9.235526703040001
5.0425 9.23751111679
5.043 9.239252109119999
5.0435 9.240749680030003
5.044 9.24207262253
5.0445 9.243400856800001
5.045 9.245115390279999
5.0455 9.24793590369
5.046 9.253000127580002
5.0465 9.261620420910003
5.047 9.274172499349998
5.0475 9.288592572600002
5.048 9.3002344666
5.0485 9.304113334010001
5.049 9.298048965590002
5.0495 9.28409985987
5.05 9.267171487639999
5.0505 9.2519735242
5.051 9.24089255782
5.0515 9.23408204983
5.052 9.230711192340003
5.0525 9.22981159144
5.053 9.23053127216
5.0535 9.232224638560002
5.054 9.234399556030002
5.0545 9.236743810140002
5.055 9.23907218894
5.0555 9.24135294181
5.056 9.243681320610001
5.0565 9.246327205610001
5.057 9.249676896019999
5.0575 9.254106107510001
5.058 9.259588381230003
5.0585 9.265192365659999
5.059 9.269013023600003
5.0595 9.269245861480002
5.06 9.265546914250002
5.0605 9.25921266556
5.061 9.252158736150001
5.0615 9.24595678171
5.062 9.241411151280001
5.0625 9.238722932120002
5.063 9.23792387485
5.0635 9.23929973505
5.064 9.24395649265
5.0645 9.255153877970002
5.065 9.282094279040003
5.0655 9.349569638309998
5.066 9.507761810689999
5.0665 9.779880499400004
5.067 10.045167513040003
5.0675 10.18916715828
5.068 10.243614179809999
5.0685 10.261103479660001
5.069 10.265892531509998
5.0695 10.266400541430002
5.07 10.26530514504
5.0705 10.2632307712
5.071 10.259552991050004
5.0715 10.251557126580003
5.072 10.23077105402
5.0725 10.173609354480003
5.073 10.032943524340002
5.0735 9.786082453840002
5.074 9.53085509497
5.0745 9.370678508840001
5.075 9.2949426966
5.0755 9.26268935845
5.076 9.250581788690003
5.0765 9.249766856110003
5.077 9.259281458569998
5.0775 9.28418452819
5.078 9.336218502600001
5.0785 9.431782577029999
5.079 9.57769784301
5.0795 9.74706094186
5.08 9.880143665590001
5.0805 9.924742703150002
5.081 9.867041243070002
5.0815 9.72819049004
5.082 9.552175636300003
5.0825 9.391962007780002
5.083 9.281284638230002
5.0835 9.219111632500002
5.084 9.187456264360002
5.0845 9.17105706913
5.085 9.161669469150002
5.0855 9.155673893740001
5.086 9.151736816860002
5.0865 9.14976298665
5.087 9.15096951021
5.0875 9.159642721240001
5.088 9.189578264129999
5.0885 9.28253878772
5.089 9.52919877096
5.0895 9.95005323906
5.09 10.288848229770004
5.0905 10.409008451160002
5.091 10.418724140880002
5.0915 10.39972668658
5.092 10.378601940740001
5.0925 10.36171590267
5.093 10.34949720574
5.0935 10.340120189299999
5.094 10.330012908600004
5.0945 10.312105558919999
5.095 10.270194740520001
5.0955 10.169804571850001
5.096 9.96645772606
5.0965 9.678680689920004
5.097 9.424125385840004
5.0975 9.272870723930001
5.098 9.200595729270002
5.0985 9.168771024489999
5.099 9.155340512230001
5.0995 9.15014928586
5.1 9.148524712470003
5.1005 9.14817016388
5.101 9.14774153051
5.1015 9.145968787560001
5.102 9.141761830410001
5.1025 9.135178868530001
5.103 9.12780214115
5.1035 9.121504934850002
5.104 9.11723976823
5.1045 9.11487434704
5.105 9.113757783570001
5.1055 9.11321802303
5.106 9.11283701559
5.1065 9.112413673990002
5.107 9.111873913450001
5.1075 9.1111066068
5.108 9.109736038369999
5.1085 9.106904941420002
5.109 9.101427959470001
5.1095 9.093188673580002
5.11 9.085452105840002
5.1105 9.08403920325
5.111 9.091400055320001
5.1115 9.103052532860001
5.112 9.11241896576
5.1125 9.117170975220002
5.113 9.11955227172
5.1135 9.123261802490003
5.114 9.1319032629
5.1145 9.14948252284
5.115 9.181915781170002
5.1155 9.238585346100002
5.116 9.332593640150002
5.1165 9.476233445030001
5.117 9.66748859637
5.117 9.66748859637
5.1175 9.875735621180002
5.118 10.053364464770002
5.1185 10.170783549300001
5.119 10.22738432122
5.1195 10.233988450180004
5.12 10.20223783018
5.1205 10.149674678770001
5.121 10.102620259930003
5.1215 10.08195589808
5.122 10.080680581510002
5.1225 10.04716251033
5.123 9.889594766810003
5.1235 9.585847168809998
5.124 9.308246206380002
5.1245 9.16920494963
5.125 9.11907072065
5.1255 9.103052532860001
5.126 9.098221146850001
5.1265 9.09706754099
5.127 9.097295087100001
5.1275 9.098194688
5.128 9.09959700705
5.1285 9.101470293630001
5.129 9.10386746544
5.1295 9.106936692040001
5.13 9.110953145470003
5.1305 9.116424835650001
5.131 9.124145528080003
5.1315 9.13504657428
5.132 9.14995878214
5.1325 9.169686500700003
5.133 9.19558442308
5.1335 9.22963696303
5.134 9.272876015700003
5.1345 9.323168997780002
5.135 9.374456832620002
5.1355 9.418288563529998
5.136 9.446969956930001
5.1365 9.456775606739999
5.137 9.449451797060004
5.1375 9.431279858880004
5.138 9.41010748711
5.1385 9.39218426212
5.139 9.38048945042
5.1395 9.3749013413
5.14 9.373144473659998
5.1405 9.371927366560001
5.141 9.36792149667
5.1415 9.35887256997
5.142 9.344404870789997
5.1425 9.326084763050002
5.143 9.30648933874
5.1435 9.287909934270001
5.144 9.271584823820003
5.1445 9.257715094650003
5.145 9.245919739319998
5.1455 9.235648413749999
5.146 9.226546569350003
5.1465 9.218550704880002
5.147 9.211793114590002
5.1475 9.20632142441
5.148 9.2019662977
5.1485 9.19842610357
5.149 9.195388627589999
5.1495 9.192626323650003
5.15 9.190017481040002
5.1505 9.187514473830003
5.151 9.18512788556
5.1515 9.182968843400001
5.152 9.181196100449998
5.1525 9.179968409810002
5.153 9.17935985626
5.1535 9.179343980950001
5.154 9.179830823790002
5.1545 9.180714549380003
5.155 9.181894614090002
5.1555 9.183302224910001
5.156 9.184926798300001
5.1565 9.186831835500001
5.157 9.18913904722
5.1575 9.191933101780002
5.158 9.195139914400002
5.1585 9.19832026817
5.159 9.20073860706
5.1595 9.20167525035
5.16 9.20075977414
5.1605 9.198098013830002
5.161 9.19415564518
5.1615 9.18966822422
5.162 9.185471850610003
5.1625 9.18213803551
5.163 9.17982553202
5.1635 9.178407337660001
5.164 9.177666489860002
5.1645 9.177396609590001
5.165 9.17744423552
5.1655 9.177698240480002
5.166 9.17806866438
5.1665 9.17848142244
5.167 9.178873013420002
5.1675 9.17922227024
5.168 9.179582110600002
5.1685 9.18018008061
5.169 9.181677651520001
5.1695 9.185826399200003
5.17 9.196817405490002
5.1705 9.22318100363
5.171 9.278125451540003
5.1715 9.37223428922
5.172 9.49501393676
5.1725 9.60226223935
5.173 9.639061207929998
5.1735 9.58504811154
5.174 9.47153964504
5.1745 9.353173333680001
5.175 9.265837961600003
5.1755 9.214079159230003
5.176 9.18694825444
5.1765 9.173311363150003
5.177 9.16634210206
5.1775 9.16263257129
5.178 9.160637573999999
5.1785 9.15965330478
5.179 9.15938342451
5.1795 9.159722097790002
5.18 9.16066403285
5.1805 9.16230977332
5.181 9.164765154600001
5.1815 9.16803017669
5.182 9.17177674985
5.1825 9.175195233270003
5.183 9.177237856490002
5.1835 9.1772008141
5.184 9.17516348265
5.1845 9.17185083463
5.185 9.168125428549999
5.1855 9.16461169327
5.186 9.16157421729
5.1865 9.158986541760001
5.187 9.156679330040003
5.1875 9.154483245490002
5.188 9.15228186917
5.1885 9.15002228338
5.189 9.147704488120002
5.1895 9.14538669286
5.19 9.14314827415
5.1905 9.141105650930001
5.191 9.139391117450003
5.1915 9.138179302120001
5.192 9.137697751050002
5.1925 9.138301012830002
5.193 9.14050238915
5.1935 9.144926308870001
5.194 9.15188498642
5.1945 9.160648157540003
5.195 9.168935069360003
5.1955 9.173739996520002
5.196 9.17317377713
5.1965 9.167564500930002
5.197 9.158880706360002
5.1975 9.14939785452
5.198 9.140883396590002
5.1985 9.13430043471
5.199 9.129802430210002
5.1995 9.12691312379
5.2 9.12495516889
5.2005 9.12339409674
5.201 9.121954735300001
5.2015 9.120568291560001
5.202 9.119282391450003
5.2025 9.11818699506
5.203 9.117398521330003
5.2035 9.117038680970001
5.204 9.11721860115
5.2045 9.118028241960001
5.205 9.11950993756
5.2055 9.121642520870001
5.206 9.12436249065
5.2065 9.12753755265
5.207 9.13096661961
5.2075 9.134279267630003
5.208 9.136771691300002
5.2085 9.137147406970001
5.209 9.13334791611
5.2095 9.12351051568
5.21 9.108799395080002
5.2105 9.095532927690002
5.211 9.091574683730002
5.2115 9.099041371200002
5.212 9.112662387179999
5.2125 9.125336176330002
5.213 9.13344316797
5.2135 9.13713153166
5.214 9.138031132560002
5.2145 9.137581332109999
5.215 9.13664998059
5.2155 9.13567100314
5.216 9.134871945870003
5.2165 9.13440097834
5.217 9.134353352409999
5.217 9.134353352409999
5.2175 9.13480844463
5.218 9.13579800562
5.2185 9.13732732715
5.219 9.139364658600002
5.2195 9.141862374039999
5.22 9.1447093463
5.2205 9.14768861281
5.221 9.150233954180003
5.2215 9.151038303220002
5.222 9.14797966016
5.2225 9.139634538870002
5.223 9.12969659481
5.2235 9.131998514760003
5.224 9.16744279022
5.2245 9.245088931430004
5.225 9.340494252760003
5.2255 9.405355477650001
5.226 9.407064719360001
5.2265 9.353252710230002
5.227 9.281819107
5.2275 9.22725037476
5.228 9.19774875701
5.2285 9.184969132460001
5.229 9.18015891353
5.2295 9.178761886250001
5.23 9.178978848820002
5.2305 9.180164205300002
5.231 9.18205336719
5.2315 9.18448228962
5.232 9.187308094800002
5.2325 9.19041965556
5.233 9.193774637740002
5.2335 9.19747887674
5.234 9.201908088230002
5.2345 9.2078930801
5.235 9.216793837240001
5.2355 9.230049721090001
5.236 9.247634272800003
5.2365 9.266081383019998
5.237 9.27903034421
5.2375 9.281760897530003
5.238 9.274712259890002
5.2385 9.261747423389998
5.239 9.24711038757
5.2395 9.23434134656
5.24 9.22547234004
5.2405 9.220529826860002
5.241 9.218365492930001
5.2415 9.21781514885
5.242 9.21813794682
5.2425 9.21897404648
5.243 9.2201699865
5.2435 9.221656973870001
5.244 9.223435008590002
5.2445 9.225567591900003
5.245 9.228377521770003
5.2455 9.232923152200001
5.246 9.242326627490002
5.2465 9.264520310870001
5.247 9.314755083479998
5.2475 9.40938780639
5.248 9.544597821660002
5.2485 9.684316424970003
5.249 9.780086878430001
5.2495 9.79450165991
5.25 9.718728805280001
5.2505 9.58693727343
5.251 9.455172200430003
5.2515 9.3591318667
5.252 9.30271101496
5.2525 9.274246584130001
5.253 9.261498710200001
5.2535 9.25653502994
5.254 9.25524383806
5.2545 9.255709513820001
5.255 9.257069498709999
5.2555 9.25895336883
5.256 9.26122353816
5.2565 9.26388529847
5.257 9.26704448516
5.2575 9.270955103190001
5.258 9.27598757646
5.2585 9.2825070371
5.259 9.2904976098
5.2595 9.29917082083
5.26 9.307066141670003
5.2605 9.312648959019999
5.261 9.314596330380002
5.2615 9.312183283260001
5.262 9.306431129269999
5.2625 9.29999104518
5.263 9.295249619260002
5.2635 9.292958282850002
5.264 9.292614317800002
5.2645 9.293445125689999
5.265 9.294895070670002
5.2655 9.29669956424
5.266 9.298779229850002
5.2665 9.301139359270003
5.267 9.303801119580001
5.2675 9.30682272025
5.268 9.310272954290003
5.2685 9.31424707356
5.269 9.318856205229999
5.2695 9.324253810630001
5.27 9.330789146580003
5.2705 9.339113100790001
5.271 9.349892436280001
5.2715 9.363000150570002
5.272 9.3768063785
5.2725 9.388723444540002
5.273 9.396930979810001
5.2735 9.40124377236
5.274 9.40211162264
5.2745 9.399592740120003
5.275 9.39365537418
5.2755 9.384971579610003
5.276 9.37507596971
5.2765 9.365714828580003
5.277 9.358126430399999
5.2775 9.35274999208
5.278 9.349437344060004
5.2785 9.347839229520002
5.279 9.34762755872
5.2795 9.34853245139
5.28 9.350246984870001
5.2805 9.352432485880001
5.281 9.354755572910001
5.2815 9.356962240999998
5.282 9.358925487670003
5.2825 9.360587103449998
5.283 9.36195238011
5.2835 9.36301602588
5.284 9.363804499610001
5.2845 9.364333676610002
5.285 9.364667058120002
5.2855 9.364894604230003
5.286 9.365148609190001
5.2865 9.365635452029998
5.287 9.366625013020002
5.2875 9.368551217300002
5.288 9.37203320196
5.2885 9.3780764033
5.289 9.388241893470003
5.2895 9.40493213605
5.29 9.430803599580003
5.2905 9.46587215937
5.291 9.502702878569998
5.2915 9.526251255070001
5.292 9.52361066184
5.2925 9.49561719854
5.293 9.45646868408
5.2935 9.42169117164
5.294 9.398238047
5.2945 9.384939828990003
5.295 9.377928233740004
5.2955 9.374070533410002
5.296 9.371636319210001
5.2965 9.369847700950004
5.297 9.368429506590001
5.2975 9.367371152590003
5.298 9.366820808509999
5.2985 9.367117147630001
5.299 9.369101561380003
5.2995 9.3747955059
5.3 9.388861030560001
5.3005 9.420225351350002
5.301 9.480181105450004
5.3015 9.571061963430001
5.302 9.671039374040003
5.3025 9.737482838160002
5.303 9.734106688900003
5.3035 9.65941335535
5.304 9.552392598870004
5.3045 9.461141316990002
5.305 9.405408395350001
5.3055 9.377780064180001
5.306 9.365227985740002
5.3065 9.35947583175
5.307 9.356676485420003
5.3075 9.35524770752
5.308 9.354522735029999
5.3085 9.354210520600002
5.309 9.354120560510001
5.3095 9.354104685200003
5.31 9.354046475730001
5.3105 9.35387184732
5.311 9.35358079997
5.3115 9.353300336160004
5.312 9.353347962090002
5.3125 9.35417347821
5.313 9.356078515410001
5.3135 9.358592106160003
5.314 9.36029076433
5.3145 9.359645168390003
5.315 9.356210809660002
5.3155 9.35068620178
5.316 9.34411382344
5.3165 9.33729273191
5.317 9.33073622888
5.317 9.33073622888
5.3175 9.32477769586
5.318 9.319665846040003
5.3185 9.315559432520004
5.319 9.312527248310001
5.3195 9.31057458518
5.32 9.30967498428
5.3205 9.309897238620003
5.321 9.31158531325
5.3215 9.31571818562
5.322 9.324375521339999
5.3225 9.340933469670002
5.323 9.369075102530001
5.3235 9.409842898609998
5.324 9.458336678890003
5.3245 9.504015237530002
5.325 9.535982820100003
5.3255 9.549021741379999
5.326 9.544735407680001
5.3265 9.527923454389999
5.327 9.5027505045
5.3275 9.47190477717
5.328 9.437688192350002
5.3285 9.40279955274
5.329 9.370207541309998
5.3295 9.342505125360002
5.33 9.321136958100002
5.3305 9.306108331299999
5.331 9.296360890959999
5.3315 9.290465859180003
5.332 9.287057959300004
5.3325 9.285078837320004
5.333 9.283782353670002
5.3335 9.282591705420003
5.334 9.28086129663
5.3345 9.277897905430002
5.335 9.273325816150003
5.3355 9.267330240740002
5.336 9.260530316290001
5.3365 9.253582222280002
5.337 9.24691459208
5.3375 9.240723221180001
5.338 9.2350927779
5.3385 9.230070888170001
5.339 9.225673427300002
5.3395 9.22194272945
5.34 9.21891054524
5.3405 9.216635084140002
5.341 9.215169263850001
5.3415 9.21457658561
5.342 9.21494171774
5.3425 9.216486914579999
5.343 9.21978368729
5.3435 9.226361357400002
5.344 9.240209919489999
5.3445 9.271457821340004
5.345 9.34418790822
5.3455 9.503157970790003
5.346 9.775874629510003
5.3465 10.06829254794
5.347 10.245884349140002
5.3475 10.31267707008
5.348 10.3282666245
5.3485 10.32723472935
5.349 10.32224459024
5.3495 10.3169951544
5.35 10.312290770870003
5.3505 10.308131439650001
5.351 10.30438486649
5.3515 10.300913465370002
5.352 10.297621984430002
5.3525 10.294452214200003
5.353 10.291372404059999
5.3535 10.28838784578
5.354 10.28554616529
5.3545 10.282889696750004
5.355 10.280450190780002
5.3555 10.27823823092
5.356 10.276264400710001
5.3565 10.27460278493
5.357 10.273412136680001
5.3575 10.272967628
5.358 10.273671433410001
5.3585 10.27604743814
5.359 10.280624819190002
5.3595 10.286583352210002
5.36 10.28400626022
5.3605 10.223706541070001
5.361 9.98724379862
5.3615 9.596732339700004
5.362 9.321771970500002
5.3625 9.209512361720002
5.363 9.172554640040001
5.3635 9.161182626310001
5.364 9.157869978290002
5.3645 9.15710267164
5.365 9.157097379870002
5.3655 9.157224382350002
5.366 9.157287883590001
5.3665 9.157340801290001
5.367 9.157711225190003
5.3675 9.15913471132
5.368 9.16298711988
5.3685 9.171438076570002
5.369 9.186800084880002
5.3695 9.208919683480001
5.37 9.23148908253
5.3705 9.24288226334
5.371 9.23529386516
5.3715 9.212719174340002
5.372 9.18641907744
5.3725 9.16484982292
5.373 9.150308038959999
5.3735 9.141507825449999
5.374 9.1364012674
5.3745 9.133374374959999
5.375 9.13142171183
5.3755 9.13001939278
5.376 9.12893457993
5.3765 9.128130230890001
5.377 9.12779155761
5.3775 9.128542988950002
5.378 9.132072599539999
5.3785 9.14315885769
5.379 9.175237567429999
5.3795 9.261583378520001
5.38 9.453161327830003
5.3805 9.73444536218
5.381 9.967860045110001
5.3815 10.08640627665
5.382 10.13012158862
5.3825 10.136281208900002
5.383 10.114463241190002
5.3835 10.051686973679999
5.384 9.91562498344
5.3845 9.68856571628
5.385 9.44114371816
5.3855 9.27466463396
5.386 9.195907221050003
5.3865 9.16453760849
5.387 9.152932756880002
5.3875 9.149133266020002
5.388 9.14861467256
5.3885 9.14968890187
5.389 9.15173152509
5.3895 9.15450970434
5.39 9.157933479530001
5.3905 9.161939349420003
5.391 9.16636326914
5.3915 9.17089302426
5.392 9.17505764725
5.3925 9.17839146235
5.393 9.180661631680003
5.3935 9.182005741260003
5.394 9.18280479853
5.3945 9.18341864385
5.395 9.184006030320003
5.3955 9.18454579086
5.396 9.184942673610003
5.3965 9.185101426710002
5.397 9.184958548920001
5.3975 9.18452462378
5.398 9.183889611380003
5.3985 9.1832334319
5.399 9.182831257380002
5.3995 9.18314876358
5.4 9.18492150653
5.4005 9.189393052180002
5.401 9.198526647200001
5.4015 9.215195722700003
5.402 9.242707634930003
5.4025 9.28274516675
5.403 9.330990233840001
5.4035 9.373885321460001
5.404 9.393242616120002
5.4045 9.37852091198
5.405 9.33608620835
5.4055 9.28546513653
5.406 9.24455975443
5.4065 9.219355053920001
5.407 9.206638930610001
5.4075 9.20106140503
5.408 9.198733026230002
5.4085 9.19761646276
5.409 9.19681211372
5.4095 9.195986597600001
5.41 9.195044662539999
5.4105 9.19400218385
5.411 9.192933246310002
5.4115 9.191943685320002
5.412 9.19119754575
5.4125 9.190975291410002
5.413 9.19195956063
5.4135 9.195880762200002
5.414 9.206988187430003
5.4145 9.233955047349998
5.415 9.288597864370004
5.4155 9.373885321460001
5.416 9.467597276390002
5.4165 9.530675174790002
5.417 9.535702356290003
5.417 9.535702356290003
5.4175 9.481699843440001
5.418 9.39357070586
5.4185 9.30696030627
5.419 9.24514184913
5.4195 9.210385503770002
5.42 9.193674094110001
5.4205 9.18604336177
5.421 9.18228620507
5.4215 9.180068953440003
5.422 9.17845496359
5.4225 9.177105562240001
5.423 9.17589903868
5.4235 9.1748195176
5.424 9.173888166080001
5.4245 9.17315261005
5.425 9.172697517829999
5.4255 9.172697517829999
5.426 9.1735494928
5.4265 9.176142460100003
5.427 9.182243870910003
5.4275 9.1943461489
5.428 9.213698151790002
5.4285 9.23655330642
5.429 9.253412885640003
5.4295 9.255418466470001
5.43 9.241792158720003
5.4305 9.21990010623
5.431 9.198780652160004
5.4315 9.18338689323
5.432 9.17387229077
5.4325 9.168241847490002
5.433 9.164585234420002
5.4335 9.16177001278
5.434 9.159277589110001
5.4345 9.156933335000002
5.435 9.154737250450001
5.4355 9.15273166962
5.436 9.151027719680002
5.4365 9.14983707143
5.437 9.149826487890003
5.4375 9.153287305469998
5.438 9.16855935369
5.4385 9.226652404750002
5.439 9.436740965520002
5.4395 10.06624463295
5.44 11.024372509150002
5.4405 11.4159370303
5.441 11.40176567024
5.4415 11.34668363631
5.442 11.313408986549998
5.4425 11.296528240249998
5.443 11.288352455600002
5.4435 11.284293668010001
5.444 11.280134336789999
5.4445 11.266735575150001
5.445 11.220474921810002
5.4455 11.096800965140002
5.446 10.86438113497
5.4465 10.579482821710002
5.447 10.358466755890003
5.4475 10.271814022140003
5.448 10.336749331810001
5.4485 10.545176276800003
5.449 10.835154689260001
5.4495 11.079025909709998
5.45 11.202668115760002
5.4505 11.240832360999999
5.451 11.24572195648
5.4515 11.242033592790001
5.452 11.23669419686
5.4525 11.23005302551
5.453 11.217871370969998
5.4535 11.178071968800001
5.454 10.982017182070003
5.4545 10.192246968420001
5.455 9.34541559886
5.4555 9.159452217520002
5.456 9.138290429289999
5.4565 9.136406559170002
5.457 9.137083905730002
5.4575 9.138290429289999
5.458 9.13965041418
5.4585 9.14101569084
5.459 9.142301590950002
5.4595 9.143444613269999
5.46 9.14445004957
5.4605 9.1455031118
5.461 9.147662153959999
5.4615 9.15981205788
5.462 9.276987720990004
5.4625 10.038404630980004
5.463 10.950340646850002
5.4635 11.153433487680001
5.464 11.183215569240001
5.4645 11.18844912977
5.465 11.189512775539999
5.4655 11.189608027399998
5.466 11.189121184559998
5.4665 11.187210855590003
5.467 11.18118882133
5.4675 11.16569451877
5.468 11.13545205322
5.4685 11.09512876582
5.469 11.065203806469999
5.4695 11.066463247730002
5.47 11.098383204369998
5.4705 11.140421025250003
5.471 11.17307653792
5.4715 11.191243184329998
5.472 11.199408385440002
5.4725 11.20285861948
5.473 11.20456786119
5.4735 11.205668549350001
5.474 11.206457023080002
5.4745 11.206790404590002
5.475 11.206081307410003
5.4755 11.20231885894
5.476 11.186597010270003
5.4765 11.109861053499998
5.477 10.741548569730003
5.4775 9.865093871710002
5.478 9.30667984246
5.4785 9.168458810060002
5.479 9.138936025229999
5.4795 9.13060148748
5.48 9.12692370733
5.4805 9.124542410830003
5.481 9.12268499956
5.4815 9.12117684511
5.482 9.119996780400001
5.4825 9.119171264279998
5.483 9.11873733914
5.4835 9.11872146383
5.484 9.11919772313
5.4845 9.120298411290001
5.485 9.122261657960003
5.4855 9.125542555360003
5.486 9.130918993680002
5.4865 9.139719207190002
5.487 9.15400169442
5.4875 9.17654463462
5.488 9.21013149881
5.4885 9.255751847980001
5.489 9.3105534181
5.4895 9.366831392049999
5.49 9.41338838451
5.4905 9.43892117476
5.491 9.435492107800002
5.4915 9.400592884649999
5.492 9.33972165434
5.4925 9.267827667120002
5.493 9.2032363225
5.4935 9.15704975394
5.494 9.12955900879
5.4945 9.115154810850001
5.495 9.10804267197
5.4955 9.10448131076
5.496 9.102570981790002
5.4965 9.10148616894
5.497 9.10087761539
5.4975 9.100602443350002
5.498 9.1005759845
5.4985 9.100740029370002
5.499 9.10105753557
5.4995 9.10154437841
5.5 9.10238047807
5.5005 9.10412676217
5.501 9.10848188888
5.5015 9.119890945000002
5.502 9.14813841326
5.5025 9.20853867604
5.503 9.31087621607
5.5035 9.434407294950002
5.504 9.515440168960001
5.5045 9.479800098010003
5.505 9.300297967840002
5.5055 9.022136077790002
5.506 8.73001449848
5.5065 8.495382708450002
5.507 8.3545422499
5.5075 8.317214104320001
5.508 8.376614222570002
5.5085 8.50993507595
5.509 8.677721227340001
5.5095 8.834770377400002
5.51 8.950845352350001
5.5105 9.020887220070001
5.511 9.056241535440002
5.5115 9.07102144905
5.512 9.075403034610002
5.5125 9.07506436133
5.513 9.07277302492
5.5135 9.06977259133
5.514 9.066613404640002
5.5145 9.063549469809999
5.515 9.060728956400002
5.5155 9.058284158660001
5.516 9.05629974491
5.5165 9.054754548070001
5.517 9.05354802451
5.517 9.05354802451
5.5175 9.05247908697
5.518 9.05124610456
5.5185 9.0492987332
5.519 9.045647411900003
5.5195 9.03880515329
5.52 9.02696217203
5.5205 9.00857327128
5.521 8.983199234130002
5.5215 8.952290005560002
5.522 8.919613325810001
5.5225 8.890752012230003
5.523 8.8714952612
5.5235 8.865563187030002
5.524 8.873125126360002
5.5245 8.89119652091
5.525 8.91553337114
5.5255 8.942489647520002
5.526 8.969514716910002
5.5265 8.994497163080002
5.527 9.015463155820001
5.5275 9.031269672810001
5.528 9.04222892848
5.5285 9.04960036409
5.529 9.0545905032
5.5295 9.058093654940002
5.53 9.060908876580001
5.5305 9.06365001344
5.531 9.066655738800002
5.5315 9.070016012750003
5.532 9.07374141883
5.5325 9.077826665270003
5.533 9.082229417910003
5.5335 9.086896759050003
5.534 9.091775770990001
5.5345 9.096877037270001
5.535 9.102205849660002
5.5355 9.107703998690003
5.536 9.113170397100003
5.5365 9.11827166338
5.537 9.12272733372
5.5375 9.126452739800001
5.538 9.129500799319999
5.5385 9.131919138210002
5.539 9.1337024647
5.5395 9.13494603065
5.54 9.135930299870001
5.5405 9.13696219502
5.541 9.138258678670002
5.5415 9.139883252060002
5.542 9.14182533165
5.5425 9.144053166820001
5.543 9.14652442341
5.5435 9.149217934340001
5.544 9.152123116070001
5.5445 9.155255843910002
5.545 9.158642576710001
5.5455 9.1623309404
5.546 9.16633151852
5.5465 9.170639019300001
5.547 9.175269318050002
5.5475 9.180365292560001
5.548 9.186228573720001
5.5485 9.193160792419999
5.549 9.20114607335
5.5495 9.209686990129999
5.55 9.21792098425
5.5505 9.224747367550002
5.551 9.229076035410003
5.5515 9.23026139189
5.552 9.228663277350002
5.5525 9.22557288367
5.553 9.222519532380002
5.5535 9.220561577480002
5.554 9.220048275790003
5.5545 9.220831457750002
5.555 9.222614784240001
5.5555 9.225144250300001
5.556 9.22828226991
5.5565 9.231960050060003
5.557 9.236161715440002
5.5575 9.240855515430002
5.558 9.24602557472
5.5585 9.251666601539998
5.559 9.2578473889
5.5595 9.264790191140001
5.56 9.272955392250001
5.5605 9.283147341270002
5.561 9.296509060520002
5.5615 9.314262948870002
5.562 9.337213355360003
5.5625 9.365122150340003
5.563 9.396121339
5.5635 9.426543724730003
5.564 9.45140975196
5.5645 9.4656551968
5.565 9.466200249110003
5.5655 9.453833382620001
5.566 9.433094935989999
5.5665 9.40989052454
5.567 9.388818696400001
5.5675 9.372154912670002
5.568 9.36035955734
5.5685 9.352940495800002
5.569 9.349003418919999
5.5695 9.347669892880003
5.57 9.348315488819999
5.5705 9.350728535940004
5.571 9.355242415750002
5.5715 9.362825522159998
5.572 9.37531409936
5.5725 9.395957294130003
5.573 9.430158003639999
5.5735 9.4852347458
5.574 9.566817963890003
5.5745 9.67098645634
5.575 9.779039107970004
5.5755 9.864845158520001
5.576 9.90813712889
5.5765 9.89950625202
5.577 9.840376014040004
5.5775 9.745145321120003
5.578 9.63913000094
5.5785 9.546661611960001
5.579 9.479551384820002
5.5795 9.43680975853
5.58 9.411790269970002
5.5805 9.398089877440004
5.581 9.391522790870003
5.5815 9.389998761110004
5.582 9.393041528860003
5.5825 9.401725323430004
5.583 9.419331042219998
5.5835 9.453050200660002
5.584 9.516429729950001
5.5845 9.62853058563
5.585 9.79847048741
5.5855 9.99801255057
5.586 10.172551000480002
5.5865 10.29205504239
5.587 10.36057817212
5.5875 10.391804906890002
5.588 10.3962129513
5.5885 10.38093561131
5.589 10.352116631890002
5.5895 10.31589446624
5.59 10.277910141180001
5.5905 10.24298445918
5.591 10.215239709069998
5.5915 10.197702783290001
5.592 10.191421452300002
5.5925 10.19536382095
5.593 10.207593101420002
5.5935 10.226558805100002
5.594 10.251488333569998
5.5945 10.281635547259999
5.595 10.315428790480002
5.5955 10.350693145760001
5.596 10.3858410821
5.5965 10.420496883830001
5.597 10.454628800330003
5.5975 10.486728677150001
5.598 10.51299702343
5.5985 10.52848074245
5.599 10.528851166350002
5.5995 10.510959691979998
5.6 10.474499396679999
5.6005 10.426587711100002
5.601 10.38260251886
5.6015 10.357731199860002
5.602 10.35706972861
5.6025 10.374140978629999
5.603 10.397239554679999
5.6035 10.41707310864
5.604 10.43019669824
5.6045 10.437398797210001
5.605 10.440801405320002
5.6055 10.442251350300001
5.606 10.442923405090003
5.6065 10.443415539699998
5.607 10.443965883780002
5.6075 10.444664397420002
5.608 10.445532247700001
5.6085 10.446569434619999
5.609 10.4477547911
5.6095 10.449051274750001
5.61 10.45036892548
5.6105 10.451623074969998
5.611 10.4528348903
5.6115 10.454258376430001
5.612 10.456422710359998
5.6125 10.459830610240001
5.613 10.464471492530002
5.6135 10.469757970760003
5.614 10.474949197129998
5.6145 10.47952657818
5.615 10.483188483020001
5.6155 10.485739116159998
5.616 10.48718906114
5.6165 10.487839948850002
5.617 10.48814687151
5.617 10.48814687151
5.6175 10.48849083656
5.618 10.489062347720001
5.6185 10.489829654370002
5.619 10.490686921110001
5.6195 10.491454227760002
5.62 10.49198340476
5.6205 10.492163324940002
5.621 10.492046906000002
5.6215 10.4918881529
5.622 10.492068073079999
5.6225 10.49280362911
5.623 10.493803773640003
5.6235 10.494491703740003
5.624 10.494862127640001
5.6245 10.495883439250001
5.625 10.498481698320003
5.6255 10.502138311390002
5.626 10.505223413300001
5.6265 10.506578106420001
5.627 10.506377019159999
5.6275 10.5055938372
5.628 10.505011742500002
5.6285 10.504937657720003
5.629 10.5053292487
5.6295 10.506064804730002
5.63 10.507012031560002
5.6305 10.508086260870002
5.631 10.509239866730002
5.6315 10.510462265600001
5.632 10.51177991633
5.6325 10.513229861310002
5.633 10.51484914293
5.6335 10.5166007188
5.634 10.518209416879998
5.6345 10.51892380583
5.635 10.51733627483
5.6355 10.511711123320001
5.636 10.501307503500001
5.6365 10.488062203190001
5.637 10.47708707221
5.6375 10.47424539172
5.638 10.481839081670003
5.6385 10.496624287050004
5.639 10.51228792625
5.6395 10.524115032200001
5.64 10.531142502760002
5.6405 10.534809699370001
5.641 10.53680998843
5.6415 10.538180556859999
5.642 10.539328870950001
5.6425 10.540360766100001
5.643 10.541307992929998
5.6435 10.542223469140001
5.644 10.5432183219
5.6445 10.544408970150002
5.645 10.545880082210005
5.6455 10.547621074540004
5.646 10.549520819969999
5.6465 10.55140469009
5.647 10.553140390650004
5.6475 10.55469087926
5.648 10.556124948930002
5.6485 10.5575061009
5.649 10.558770833930001
5.6495 10.559808020850003
5.65 10.560612369890002
5.6505 10.561369093
5.651 10.56233748691
5.6515 10.563633970560002
5.652 10.565237376869998
5.6525 10.5670312869
5.653 10.568931032330003
5.6535 10.57091544608
5.654 10.573010987
5.6545 10.57524940571
5.655 10.577546033889998
5.6555 10.5794669464
5.656 10.57942461224
5.6565 10.572360099290002
5.657 10.544012087399999
5.6575 10.463471347999999
5.658 10.29944764508
5.6585 10.086522695589998
5.659 9.91416974669
5.6595 9.81472680485
5.66 9.76749246583
5.6605 9.749791495180002
5.661 9.749272901720001
5.6615 9.76023215739
5.662 9.779525950809997
5.6625 9.804016262370002
5.663 9.8293056312
5.6635 9.849996451900005
5.664 9.860939832260001
5.6645 9.858241029560002
5.665 9.839873295890001
5.6655 9.806746815690001
5.666 9.763735309130002
5.6665 9.71869176289
5.667 9.679114615060001
5.6675 9.64893035898
5.668 9.62808078518
5.6685 9.614438602120003
5.669 9.60567013923
5.6695 9.600039695949999
5.67 9.596446584120002
5.6705 9.59422404072
5.671 9.592938140610002
5.6715 9.592292544669998
5.672 9.592075582100001
5.6725 9.592139083340001
5.673 9.592387796530002
5.6735 9.592763512200001
5.674 9.593229187959999
5.6745 9.593678988410002
5.675 9.593885367440002
5.6755 9.593419691680001
5.676 9.59185861953
5.6765 9.58901693904
5.677 9.585085153930002
5.6775 9.58047073049
5.678 9.57554409262
5.6785 9.57055395351
5.679 9.565674941569998
5.6795 9.56105522636
5.68 9.556821810360002
5.6805 9.553064653660002
5.681 9.54986313281
5.6815 9.547296624360001
5.682 9.545402170700001
5.6825 9.544211522449999
5.683 9.543745846690001
5.6835 9.54411627059
5.684 9.545693218050001
5.6845 9.549450374750002
5.685 9.55752561577
5.6855 9.57382426737
5.686 9.603839186810003
5.6865 9.652253590540003
5.687 9.71809908465
5.6875 9.791384807379998
5.688 9.855372890220004
5.6885 9.89108175418
5.689 9.881291979680004
5.6895 9.81976986166
5.69 9.723893572800002
5.6905 9.629435478300003
5.691 9.56250517134
5.6915 9.5248171854
5.692 9.505682145080002
5.6925 9.495463737209999
5.693 9.48894956834
5.6935 9.483932970380003
5.694 9.47962017783
5.6945 9.475751893959998
5.695 9.47223815868
5.6955 9.469041929600003
5.696 9.466120872559998
5.6965 9.463432653399998
5.697 9.460977272120001
5.6975 9.45885527235
5.698 9.457542913390004
5.6985 9.458601267390002
5.699 9.46636429398
5.6995 9.49092869032
5.7 9.549699087940002
5.7005 9.65517464758
5.701 9.77261489919
5.7015 9.789564438500001
5.702 9.60849065264
5.7025 9.28175560576
5.703 8.972324646779999
5.7035 8.818535227040002
5.704 8.875501131090001
5.7045 9.08963260414
5.705 9.296228596709998
5.7055 9.393411952760001
5.706 9.418251521140004
5.7065 9.42040527153
5.707 9.418214478750002
5.7075 9.41561621968
5.708 9.413208464330001
5.7085 9.411070589250002
5.709 9.409281970990001
5.7095 9.407906110790002
5.71 9.407006509890003
5.7105 9.406630794220003
5.711 9.40682658971
5.7115 9.407731482380001
5.712 9.409737063209999
5.7125 9.41372176602
5.713 9.41899236894
5.7135 9.39257056133
5.714 9.05449525134
5.7145 8.018075637990002
5.715 7.370902750530001
5.7155 7.204995177490001
5.716 7.163026149620001
5.7165 7.149902560019998
5.717 7.14532517897
5.717 7.14532517897
5.7175 7.14434620152
5.718 7.145891398360001
5.7185 7.15051111357
5.719 7.16026384568
5.7195 7.17940946954
5.72 7.215107749959999
5.7205 7.27625944408
5.721 7.366981548960001
5.7215 7.47536229033
5.722 7.5697092576600005
5.7225 7.614742220360001
5.723 7.59518383844
5.7235 7.522834758999999
5.724 7.4252016025000005
5.7245 7.32956873506
5.725 7.25258935687
5.7255 7.1985498016300005
5.726 7.16383579043
5.7265 7.14243587255
5.727 7.12921703109
5.7275 7.120818992100001
5.728 7.115315551299999
5.7285 7.11168539708
5.729 7.10936231005
5.7295 7.10806053463
5.73 7.10765306834
5.7305 7.1081187440999996
5.731 7.109510479609999
5.7315 7.11190765142
5.732 7.11549547148
5.7325 7.120596737759999
5.733 7.127719460180001
5.7335 7.137191728479999
5.734 7.148558450439999
5.7345 7.160120967889999
5.735 7.1695085678699995
5.7355 7.175075509909999
5.736 7.176763584539999
5.7365 7.17550943505
5.737 7.172138577559999
5.7375 7.16685209933
5.738 7.159480663719999
5.7385 7.150124814360001
5.739 7.13957302498
5.7395 7.12912177923
5.74 7.119834722879999
5.7405 7.11220399054
5.741 7.106203123359999
5.7415 7.10159928346
5.742 7.098122590570001
5.7425 7.095529623270001
5.743 7.093598127220001
5.7435 7.09212172339
5.744 7.090931075139999
5.7445 7.0899150553
5.745 7.088999579089999
5.7455 7.088089394650001
5.746 7.08697812295
5.7465 7.08530063186
5.747 7.082517160840001
5.7475 7.0780614905000006
5.748 7.071552613400001
5.7485 7.06285294352
5.749 7.05189368785
5.7495 7.038330881340001
5.75 7.02127021486
5.7505 6.999108282100001
5.751 6.9696066643500005
5.7515 6.930241187319999
5.752 6.879302609299999
5.7525 6.817843992520001
5.753 6.751612199199999
5.7535 6.69138127306
5.754 6.651116195129998
5.7545 6.6449830337
5.755 6.683597079389998
5.7555 6.76701654167
5.756 6.874751687100001
5.7565 6.969934754089999
5.757 7.0285622739199995
5.7575 7.05473536834
5.758 7.06357791601
5.7585 7.0657845841
5.759 7.0660597561400005
5.7595 7.065969796049999
5.76 7.0659115865799995
5.7605 7.065969796049999
5.761 7.06614971623
5.7615 7.06648838951
5.762 7.06708106775
5.7625 7.06815529706
5.763 7.070203212050001
5.7635 7.07396566052
5.764 7.0784424979399985
5.7645 7.06708635952
5.765 6.9613462113799995
5.7655 6.6514178260199985
5.766 6.289630094660001
5.7665 6.07085773932
5.767 5.967387760509999
5.7675 5.92013754618
5.768 5.90007644611
5.7685 5.8963986659600005
5.769 5.90752725827
5.7695 5.9384682374599995
5.77 6.00003268964
5.7705 6.103492084910001
5.771 6.244491296559999
5.7715 6.3909992407799985
5.772 6.501962365910001
5.7725 6.5533084102200005
5.773 6.53652291578
5.7735 6.449695553619999
5.774 6.30757448673
5.7745 6.15232453847
5.775 6.02472938023
5.7755 5.93547838741
5.776 5.8772477503300005
5.7765 5.840745120869999
5.777 5.8186413975799995
5.7775 5.805449014969999
5.778 5.797342023330001
5.7785 5.79194441793
5.779 5.7879332562700005
5.7795 5.784657650640001
5.78 5.78181067838
5.7805 5.77926533701
5.781 5.77698458414
5.7815 5.774968419769999
5.782 5.773248594520001
5.7825 5.7718886096299995
5.783 5.770999592270001
5.7835 5.77076146262
5.784 5.77145997626
5.7845 5.77344968178
5.785 5.7770798359999995
5.7855 5.782387481310001
5.786 5.78868997938
5.7865 5.7944368416000005
5.787 5.797707155459999
5.7875 5.79710918545
5.788 5.79231484183
5.7885 5.784017346470001
5.789 5.77347614063
5.7895 5.7620512092
5.79 5.750853823880001
5.7905 5.74060895716
5.791 5.73159707285
5.7915 5.7237917121
5.792 5.717028830040001
5.7925 5.71109675587
5.793 5.7057996941
5.7935 5.70095772455
5.794 5.69642267766
5.7945 5.692104593340001
5.795 5.68795055389
5.7955 5.683939392229999
5.796 5.680086983670001
5.7965 5.676451537680001
5.797 5.6730965555
5.7975 5.67013845607
5.798 5.667714825410001
5.7985 5.666016167240001
5.799 5.66527531944
5.7995 5.66568278573
5.8 5.66727031673
5.8005 5.669651613230001
5.801 5.6718635730899996
5.8015 5.6724615431
5.802 5.6700696630600005
5.8025 5.663835958000001
5.803 5.65355934066
5.8035 5.639499107770001
5.804 5.62244373306
5.8045 5.60396487222
5.805 5.58633798635
5.8055 5.571944371949999
5.806 5.56235568471
5.8065 5.55779417897
5.807 5.557259710200001
5.8075 5.5591859144799995
5.808 5.562170472759999
5.8085 5.565356118300001
5.809 5.56813958932
5.8095 5.569335529340001
5.81 5.56618692619
5.8105 5.554433905020001
5.811 5.53019759842
5.8115 5.492663073810001
5.812 5.4451800216000015
5.8125 5.39414089995
5.813 5.347187024739999
5.8135 5.311240031129999
5.814 5.29052804335
5.8145 5.285532612470001
5.815 5.293464975699998
5.8155 5.3097583355300015
5.816 5.329623640110001
5.8165 5.34900739362
5.817 5.36486682831
5.817 5.36486682831
5.8175 5.375011151400002
5.818 5.37756707631
5.8185 5.37013743123
5.819 5.3482718375900005
5.8195 5.303032495859999
5.82 5.2183800511700005
5.8205 5.072464785189999
5.821 4.8520943153100005
5.8215 4.579509950840001
5.822 4.3147097800399985
5.8225 4.11020932839
5.823 3.97737002608
5.8235 3.900581151609999
5.824 3.861310926439999
5.8245 3.8480867932100002
5.825 3.8575908121299998
5.8255 3.894395072480001
5.826 3.9719353782899995
5.8265 4.112585333119999
5.827 4.3377236877700005
5.8275 4.636999740119999
5.828 4.9449648788100005
5.8285 5.1865712217
5.829 5.340450601530001
5.8295 5.4288019934500005
5.83 5.4788145117200004
5.8305 5.50710960591
5.831 5.5210110857000005
5.8315 5.523212462020001
5.832 5.51522718109
5.8325 5.499156075599999
5.833 5.477750865949999
5.8335 5.453863816169998
5.834 5.43055886109
5.8345 5.411603740949999
5.835 5.40095140794
5.8355 5.40102020095
5.836 5.4114396960799995
5.8365 5.42921475151
5.837 5.450180744249999
5.8375 5.47072339539
5.838 5.488847707640001
5.8385 5.50419913241
5.839 5.517433849180001
5.8395 5.529350915220001
5.84 5.540278420270002
5.8405 5.549808898039999
5.841 5.557021580550001
5.8415 5.5607522784
5.842 5.55975213387
5.8425 5.5528410822500005
5.843 5.539495238310001
5.8435 5.52076237251
5.844 5.49940478879
5.8445 5.4786663421599995
5.845 5.460822493720001
5.8455 5.44669346782
5.846 5.43600409242
5.8465 5.42799235264
5.847 5.4218274405899995
5.8475 5.41683200971
5.848 5.412519217160001
5.8485 5.408582140280001
5.849 5.40483027535
5.8495 5.401152495200001
5.85 5.397501173899999
5.8505 5.39386043614
5.851 5.39024615723
5.8515 5.38671654664
5.852 5.3833298138400005
5.8525 5.38016533538
5.853 5.37726544542
5.8535 5.37467776989
5.854 5.37240230879
5.8545 5.37039143619
5.855 5.36845994014
5.8555 5.366374982760001
5.856 5.36397781095
5.8565 5.36128430002
5.857 5.35846378661
5.8575 5.35576498391
5.858 5.35347893927
5.8585 5.35192315889
5.859 5.351473358440001
5.8595 5.35255287952
5.86 5.355352225850001
5.8605 5.357950484920001
5.861 5.3474727803199995
5.8615 5.266085357720001
5.862 4.950431277220001
5.8625 4.332744132200001
5.863 3.8156323677999984
5.8635 3.581005869540001
5.864 3.4932630311699997
5.8645 3.4593586607800004
5.865 3.44513438302
5.8655 3.4387154660100014
5.866 3.4356462394100005
5.8665 3.43411162611
5.867 3.4332755264499992
5.8675 3.4327145988300005
5.868 3.43216425475
5.8685 3.43147632465
5.869 3.4305767237500016
5.8695 3.4294548685100006
5.87 3.4282113025600003
5.8705 3.4270471131600013
5.871 3.42632743244
5.8715 3.42662906333
5.872 3.42889394089
5.8725 3.4345349677099994
5.873 3.4457164777200004
5.8735 3.4655500316800003
5.874 3.498570676480001
5.8745 3.5514195834699995
5.875 3.6338283176800017
5.8755 3.7584706682599984
5.876 3.93643289336
5.8765 4.16470397585
5.877 4.413586502489999
5.8775 4.637052657819999
5.878 4.803637577420001
5.8785 4.909435935029999
5.879 4.96480372454
5.8795 4.9783982816700005
5.88 4.94800235479
5.8805 4.8531897117
5.881 4.650086287330001
5.8815 4.30339068401
5.882 3.8962471919799997
5.8825 3.60358585213
5.883 3.4625601816300007
5.8835 3.4050227664199992
5.884 3.38083937752
5.8845 3.3694885308700018
5.885 3.363524706079999
5.8855 3.36005859673
5.886 3.3578572204099997
5.8865 3.356359649499999
5.887 3.3552960037300013
5.8875 3.35452340531
5.888 3.3539783529999996
5.8885 3.3536502632600014
5.889 3.3535973455600017
5.8895 3.3539571859199997
5.89 3.3549679139899995
5.8905 3.3569099935799995
5.891 3.3600003872599986
5.8915 3.3641755937900006
5.892 3.3689223114799995
5.8925 3.3734467748299997
5.893 3.377108679670001
5.8935 3.37986040007
5.894 3.3823634072800006
5.8945 3.385903601409999
5.895 3.3924759797499986
5.8955 3.4052450207600016
5.896 3.429767082939999
5.8965 3.476821501780001
5.897 3.5681045342800006
5.8975 3.742119098959999
5.898 4.0372093612399995
5.8985 4.41938099064
5.899 4.759472465000001
5.8995 4.974434745939999
5.9 5.083831507149999
5.9005 5.13208715778
5.901 5.14545946057
5.9015 5.12885917808
5.902 5.06285493087
5.9025 4.88851227645
5.903 4.5210517676499995
5.9035 4.01822778225
5.904 3.6329234250099995
5.9045 3.4448962533699996
5.905 3.3682396731499997
5.9055 3.3365737214700006
5.906 3.322227733000001
5.9065 3.3150468011099994
5.907 3.311204976090001
5.9075 3.3091570611000014
5.908 3.3081780836499997
5.9085 3.3078923280699994
5.909 3.3080563729399985
5.9095 3.30847971454
5.91 3.3089983079999987
5.9105 3.30942694137
5.911 3.309585694469999
5.9115 3.309299938889999
5.912 3.3084902980799997
5.9125 3.30715677204
5.913 3.3053787373200008
5.9135 3.3032831964
5.914 3.30098656822
5.9145 3.2986158552599987
5.915 3.2963033517700007
5.9155 3.29416018492
5.916 3.2922921901099995
5.9165 3.2908263698199987
5.917 3.28990560184
5.917 3.28990560184
5.9175 3.289752140510001
5.918 3.2907787438900007
5.9185 3.29384267872
5.919 3.300494433609999
5.9195 3.3129036342600005
5.92 3.332287387769999
5.9205 3.355677011169999
5.921 3.374462794670001
5.9215 3.37956406095
5.922 3.369319194229999
5.9225 3.35033232347
5.923 3.3305622707499998
5.9235 3.314110157819999
5.924 3.3016586230100016
5.9245 3.2926308633899994
5.925 3.2862966147000003
5.9255 3.281973238609999
5.926 3.2791156828100005
5.9265 3.27729531393
5.927 3.2761946257700005
5.9275 3.2756019475300002
5.928 3.27535852611
5.9285 3.27535323434
5.929 3.2755331545200006
5.9295 3.2758665360299988
5.93 3.2763692541799996
5.9305 3.2770360171999995
5.931 3.2778509497800004
5.9315 3.2787717177600006
5.932 3.279745403439999
5.9325 3.2807190891200007
5.933 3.2816186900199993
5.9335 3.2823754131299987
5.934 3.2829892584500007
5.9345 3.2835607696099993
5.935 3.2842857421000007
5.9355 3.28538643026
5.936 3.2870374625
5.9365 3.289434634309999
5.937 3.29284782596
5.9375 3.29770567082
5.938 3.30452676235
5.9385 3.31363919029
5.939 3.3245666953400006
5.9395 3.3354359909199998
5.94 3.34316197512
5.9405 3.3450246781600006
5.941 3.3405372572000003
5.9415 3.3317000013000007
5.942 3.3214921769699997
5.9425 3.31235329018
5.943 3.3055851163500014
5.9435 3.301446952209999
5.944 3.299504872619999
5.9445 3.29906036394
5.945 3.299467830230001
5.9455 3.3002721792700003
5.946 3.3011982390199988
5.9465 3.302113715230001
5.947 3.3029815655099997
5.9475 3.3038388322500003
5.948 3.3047754755399987
5.9485 3.3059714155599993
5.949 3.3077494502800002
5.9495 3.31074988387
5.95 3.3162797835199997
5.9505 3.3268315729000006
5.951 3.3467074610200003
5.9515 3.38151143231
5.952 3.434598468950001
5.9525 3.5004386712899995
5.953 3.5613099016000005
5.9535 3.5952248555299997
5.954 3.5906686415599998
5.9545 3.5536844610300014
5.955 3.5013700228099998
5.9555 3.45035736001
5.956 3.4101769503999995
5.9565 3.3830725044600003
5.957 3.3670013989699994
5.9575 3.3587091953799986
5.958 3.3554335897499987
5.9585 3.355364796739999
5.959 3.35749738005
5.9595 3.36137624746
5.96 3.36691673065
5.9605 3.3742617074100005
5.961 3.3836969333200004
5.9615 3.39544995449
5.962 3.4093461425100005
5.9625 3.424173682050001
5.963 3.4372813963400004
5.9635 3.445309011429999
5.964 3.44615569463
5.9645 3.4405411266600003
5.965 3.4315662847400015
5.9655 3.4226761111400004
5.966 3.4160402315599994
5.9665 3.4122195736200007
5.967 3.4107802121799997
5.9675 3.4110077582900002
5.968 3.41231482548
5.9685 3.4143627404699997
5.969 3.4170086254699994
5.9695 3.420294814640001
5.97 3.4244488540899995
5.9705 3.4299575866599996
5.971 3.43769944617
5.9715 3.4490926269799997
5.972 3.4659786650500015
5.9725 3.4897545876599994
5.973 3.519314414880001
5.9735 3.5489906610400004
5.974 3.5694698109400003
5.9745 3.5729994215300005
5.975 3.558986814569999
5.9755 3.53443300177
5.976 3.5086991242600005
5.9765 3.4879765529399984
5.977 3.4740221554499984
5.9775 3.4658992885
5.978 3.461898710379999
5.9785 3.4604593489399997
5.979 3.4604752242500014
5.9795 3.4612742815200006
5.98 3.462507263930001
5.9805 3.46402071015
5.981 3.465777577789999
5.9815 3.4678360763200002
5.982 3.4703761259200006
5.9825 3.473826359960001
5.983 3.47920809005
5.9835 3.4889079044599987
5.984 3.508027069469999
5.9845 3.5459002673599995
5.985 3.61530712268
5.9855 3.724571589640001
5.986 3.8628349561999995
5.9865 3.9941343534400007
5.987 4.074352294869999
5.9875 4.075966284720001
5.988 4.00011405354
5.9885 3.8755034535799995
5.989 3.7450930737000006
5.9895 3.642448611009999
5.99 3.5770899597399994
5.9905 3.54129113569
5.991 3.5236642498200004
5.9915 3.5158959314600002
5.992 3.5132712135400004
5.9925 3.51335059009
5.993 3.5149222457800002
5.9935 3.5173511682099994
5.994 3.5202933923299993
5.9945 3.523568997959999
5.995 3.5270721497000013
5.9955 3.5307340545400008
5.996 3.5345017947799997
5.9965 3.5382854103300003
5.997 3.54193673163
5.9975 3.5452811302699994
5.998 3.5482127708499993
5.9985 3.5507634039899996
5.999 3.553091782790001
5.9995 3.5553619521199993
6.0 3.557674455610001
6.0005 3.56008750273
6.001 3.5626487194100003
6.0015 3.565485108129999
6.002 3.5687448384500007
6.0025 3.572591955239999
6.003 3.5772275457600005
6.0035 3.5829479491299994
6.004 3.5902400081900003
6.0045 3.5998339871999994
6.005 3.6125765693600007
6.0055 3.6291927271600004
6.006 3.6496771688300003
6.0065 3.6725587823099994
6.007 3.6946201714400013
6.0075 3.7116755461500004
6.008 3.720338173640001
6.0085 3.71950736575
6.009 3.71042668843
6.0095 3.6959166550899996
6.01 3.6796656294200014
6.0105 3.6652561397099985
6.011 3.65490543759
6.0115 3.6490051140400004
6.012 3.6467508200200003
6.0125 3.6470365755999987
6.013 3.648962779879999
6.0135 3.6519526299299985
6.014 3.6556568689299995
6.0145 3.6598902849299995
6.015 3.6645417507600007
6.0155 3.66955834872
6.016 3.674903036420001
6.0165 3.68058110563
6.017 3.686592556350001
6.017 3.686592556350001
6.0175 3.6929268050400017
6.018 3.699536225770001
6.0185 3.7063043995999996
6.019 3.7129931968800003
6.0195 3.7191686924700003
6.02 3.724307001139999
6.0205 3.7280747413799995
6.021 3.73060420744
6.0215 3.732398117469999
6.022 3.7340438579400006
6.0225 3.735970062219999
6.023 3.7384413188099996
6.0235 3.7415634631100003
6.024 3.745368245740001
6.0245 3.7498344996200013
6.025 3.75491989059
6.0255 3.760576792720001
6.026 3.766773455390001
6.0265 3.7735204621399996
6.027 3.7808707306699985
6.0275 3.788898345759999
6.028 3.797608599180001
6.0285 3.8068321542900003
6.029 3.81599749993
6.0295 3.8240409903300003
6.03 3.8298090196300008
6.0305 3.8328094532199986
6.031 3.8335979269499996
6.0315 3.8333862561500007
6.032 3.8333121713699994
6.0325 3.834005393239999
6.033 3.835614091320001
6.0335 3.8380271384399984
6.034 3.8410699061900013
6.0345 3.8446206838599997
6.035 3.848621261980001
6.0355 3.8530822240900013
6.036 3.858088238509999
6.0365 3.8637768912599997
6.037 3.8704339379200006
6.0375 3.878488011859999
6.038 3.8885053324699994
6.0385 3.900903949580001
6.039 3.9153293146
6.0395 3.92993989157
6.04 3.9416294115
6.0405 3.94752973505
6.041 3.9469740991999993
6.0415 3.9420739201800012
6.042 3.9362423896399994
6.0425 3.932088350190001
6.043 3.9305114027300005
6.0435 3.9311728739800005
6.044 3.9333954173800008
6.0445 3.936607521770001
6.045 3.9404387632500013
6.0455 3.9446827627899994
6.046 3.9492442685299993
6.0465 3.954102113390001
6.047 3.959330382149999
6.0475 3.965177788000001
6.048 3.97218409148
6.0485 3.9813600206600013
6.049 3.9943460242399995
6.0495 4.01315297482
6.05 4.038960937110001
6.0505 4.06967437019
6.051 4.098382222439999
6.0515 4.11601969185
6.052 4.11762309816
6.0525 4.10562665557
6.053 4.08715837827
6.0535 4.06899702363
6.054 4.054894456579999
6.0545 4.04591432289
6.055 4.0418925776900005
6.0555 4.04265459257
6.056 4.04881421285
6.0565 4.062578106619999
6.057 4.08912691671
6.0575 4.138901305329999
6.058 4.22933765463
6.0585 4.378597319250001
6.059 4.581441446890001
6.0595 4.790037728520001
6.06 4.946494200340001
6.0605 5.024717144480001
6.061 5.021478581240001
6.0615 4.93274618188
6.062 4.75670486929
6.0625 4.52688329819
6.063 4.31867331577
6.0635 4.1823626123399995
6.064 4.1104157074200005
6.0645 4.075955701180001
6.065 4.0599110545400015
6.0655 4.05267191318
6.066 4.049888442160001
6.0665 4.049650312510001
6.067 4.051174342270001
6.0675 4.05432294542
6.068 4.059408336389999
6.0685 4.067150195899999
6.069 4.07834228945
6.0695 4.09294228288
6.07 4.108822884649999
6.0705 4.12161838451
6.071 4.1268043191100015
6.0715 4.12284078338
6.072 4.112098490279998
6.0725 4.09877381342
6.073 4.08617410905
6.0735 4.075802239850002
6.074 4.06792279432
6.0745 4.062250016880001
6.075 4.058360565929999
6.0755 4.055852266950001
6.076 4.054471114979999
6.0765 4.054105982850001
6.077 4.054857414190001
6.0775 4.057122291749999
6.078 4.0618901765199995
6.0785 4.071383611900001
6.079 4.090248771949999
6.0795 4.126629690700001
6.08 4.190226182560001
6.0805 4.2830279530499995
6.081 4.38818600649
6.0815 4.47478053077
6.082 4.51807250114
6.0825 4.512214511750002
6.083 4.46902308501
6.0835 4.4098452211
6.084 4.355234154699999
6.0845 4.31830289187
6.085 4.30534334714
6.0855 4.3208323579300005
6.086 4.37254353437
6.0865 4.47484403201
6.087 4.64558299106
6.0875 4.884178316820001
6.088 5.13768055867
6.0885 5.327734478220001
6.089 5.43081286605
6.0895 5.475560073169999
6.09 5.4928588693
6.0905 5.499251327459999
6.091 5.5010769881099995
6.0915 5.498849152939999
6.092 5.48700617168
6.0925 5.446301876839999
6.093 5.326152238990001
6.0935 5.051736922100001
6.094 4.663532674900002
6.0945 4.36016608434
6.095 4.2078266095800005
6.0955 4.14421953418
6.096 4.11824223525
6.0965 4.107473483299999
6.097 4.10336706978
6.0975 4.10268443145
6.098 4.104213752980001
6.0985 4.10761636109
6.099 4.112982215869999
6.0995 4.12062353175
6.1 4.130757271299999
6.1005 4.14293363407
6.101 4.15530050056
6.1015 4.16466164169
6.102 4.1678949131600005
6.1025 4.163926085659999
6.103 4.1544114832
6.1035 4.14257908548
6.104 4.1315245779500005
6.1045 4.123052454180001
6.105 4.117464345059999
6.1055 4.1141675723499995
6.106 4.11241070471
6.1065 4.111632814519999
6.107 4.1115481462
6.1075 4.1120773232
6.108 4.1133473480000005
6.1085 4.11575510335
6.109 4.12032719263
6.1095 4.12959837367
6.11 4.14976530914
6.1105 4.19524807229
6.111 4.29423063014
6.1115 4.481178280700001
6.112 4.751587727700001
6.1125 5.026384052029999
6.113 5.222841013279999
6.1135 5.32171244396
6.114 5.33692099094
6.1145 5.2763619750599995
6.115 5.13272746195
6.1155 4.90093735241
6.116 4.622108699339999
6.1165 4.3864344306200005
6.117 4.24401702461
6.117 4.24401702461
6.1175 4.17483242363
6.118 4.143743274880001
6.1185 4.129450204110001
6.119 4.12245448417
6.1195 4.1189037064999985
6.12 4.117226215410001
6.1205 4.116824040890001
6.121 4.117527846300001
6.1215 4.119448758809999
6.122 4.12285136692
6.1225 4.12796850851
6.123 4.13454617862
6.1235 4.1412667265200005
6.124 4.145680062700001
6.1245 4.145415474199999
6.125 4.13999670172
6.1255 4.131217655289999
6.126 4.121750678760001
6.1265 4.11351139287
6.127 4.107150685330001
6.1275 4.102552137199999
6.128 4.099361199890001
6.1285 4.097334451979999
6.129 4.096397808689999
6.1295 4.096704731349999
6.13 4.098673269790001
6.1305 4.1031342318999995
6.131 4.11151639558
6.1315 4.125999970069999
6.132 4.14907737904
6.1325 4.181494762060001
6.133 4.218436608430001
6.1335 4.247393173870001
6.134 4.25376975672
6.1345 4.232438631850001
6.135 4.19297261119
6.1355 4.151643887490001
6.136 4.11956517775
6.1365 4.09884260643
6.137 4.0865657000299995
6.1375 4.07927893274
6.138 4.074643342219999
6.1385 4.071383611900001
6.139 4.0688911882299985
6.1395 4.066901482709999
6.14 4.06534570233
6.1405 4.0642979318700005
6.141 4.06399630098
6.1415 4.06498586197
6.142 4.06826675937
6.1425 4.075347147629999
6.143 4.0875499692499995
6.1435 4.104256087139999
6.144 4.12116858406
6.1445 4.131418742549999
6.145 4.13006404943
6.1455 4.11736380143
6.146 4.097911254910001
6.1465 4.077447980320001
6.147 4.0600909747200005
6.1475 4.04726372424
6.148 4.03842117657
6.1485 4.032383266999999
6.149 4.028139267460001
6.1495 4.02503299847
6.15 4.022699327899999
6.1505 4.02094246026
6.151 4.0196671436899996
6.1515 4.01885750288
6.152 4.01861937323
6.1525 4.01922792678
6.153 4.02120175699
6.1535 4.025313462280001
6.154 4.03251026948
6.1545 4.043453649839999
6.155 4.057783763000001
6.1555 4.07315635485
6.156 4.08523746576
6.1565 4.0894867570699995
6.157 4.08412619406
6.1575 4.071394195440001
6.158 4.0557199726999995
6.1585 4.040844807230001
6.159 4.028525566669999
6.1595 4.01900567244
6.16 4.011914700639999
6.1605 4.006802850820001
6.161 4.0032573649200005
6.1615 4.000960736739999
6.162 3.9996377942400008
6.1625 3.99911920078
6.163 3.999293829190001
6.1635 4.00008230292
6.164 4.00135232772
6.1645 4.002865773940001
6.165 4.004236342369999
6.1655 4.00503010787
6.166 4.004866063000001
6.1665 4.003537828729999
6.167 4.00108244745
6.1675 3.99779096651
6.168 3.9941343534400007
6.1685 3.990572992229999
6.169 3.9873820549200003
6.1695 3.9846515015999993
6.17 3.982354873420001
6.1705 3.980465711530001
6.171 3.9789522653100002
6.1715 3.9778092429899994
6.172 3.97703664457
6.1725 3.9766768042099985
6.173 3.9768090984599995
6.1735 3.977571113339999
6.174 3.9790739760200013
6.1745 3.9813335618099996
6.175 3.98415936699
6.1755 3.98714921704
6.176 3.9898215608899994
6.1765 3.99167368039
6.177 3.99231927633
6.1775 3.9915519696800006
6.178 3.989572847699999
6.1785 3.9868899203099994
6.179 3.9841011575200005
6.1795 3.9816616515499996
6.18 3.979788364969999
6.1805 3.978550090789999
6.181 3.9778833277700008
6.1815 3.97769811582
6.182 3.977909786619999
6.1825 3.978513048399999
6.183 3.9795290682400006
6.1835 3.9809948885299997
6.184 3.98285759157
6.1845 3.9848843394799998
6.185 3.986657082429999
6.1855 3.9876731022700005
6.186 3.987599017489999
6.1865 3.9864083692399985
6.187 3.984413371949999
6.1875 3.9821696614700004
6.188 3.9802381654200003
6.1885 3.9789893077
6.189 3.978550090789999
6.1895 3.9788887640700006
6.19 3.9798624497500006
6.1905 3.98128593588
6.191 3.983000469360001
6.1915 3.9848631724
6.192 3.98677879314
6.1925 3.98869970565
6.193 3.9906364934700003
6.1935 3.99263678253
6.194 3.9948117000000005
6.1945 3.997293540130001
6.195 4.000209305399999
6.1955 4.00361720528
6.196 4.007390237290001
6.1965 4.01116856107
6.197 4.01438066546
6.1975 4.01637037098
6.198 4.016656126559998
6.1985 4.015195598039999
6.199 4.01245446118
6.1995 4.0091523966999985
6.2 4.00595087585
6.2005 4.0032944073099985
6.201 4.00141582896
6.2015 4.00037864204
6.202 4.00010347
6.2025 4.00045272682
6.203 4.001262367629999
6.2035 4.00241597349
6.204 4.003823584309999
6.2045 4.005426990619999
6.205 4.0071944418
6.2055 4.00911535431
6.206 4.01121089523
6.2065 4.013523398719999
6.207 4.016126949560001
6.2075 4.019074465449999
6.208 4.022381821700001
6.2085 4.026033143
6.209 4.029906718639999
6.2095 4.033759127200001
6.21 4.037246403629999
6.2105 4.04008279235
6.211 4.042188916810001
6.2115 4.0437023630299995
6.212 4.04485067712
6.2125 4.045792612179999
6.213 4.0466234200699995
6.2135 4.047396018489999
6.214 4.0481527416
6.2145 4.048920048249999
6.215 4.04975614791
6.2155 4.05073512536
6.216 4.0519733995400005
6.2165 4.053534471689999
6.217 4.055455384200001
6.217 4.055455384200001
6.2175 4.057773179459999
6.218 4.0605566504800015
6.2185 4.063895757350001
6.219 4.067822250690001
6.2195 4.072367881119999
6.22 4.07765965112
6.2205 4.083999191580001
6.221 4.091809844100001
6.2215 4.101578451520001
6.222 4.113691313049999
6.2225 4.12830189002
6.223 4.145103259770001
6.2235 4.1630211929900005
6.224 4.18006598416
6.2245 4.19365524952
6.225 4.201587612749999
6.2255 4.202905263480001
6.226 4.19791512437
6.2265 4.187670257649999
6.227 4.173721151929999
6.2275 4.1581421810500006
6.228 4.143166471950001
6.2285 4.13058264289
6.229 4.121300878310001
6.2295 4.115538140780001
6.23 4.113236220829999
6.2305 4.114548579790001
6.231 4.120374818559999
6.2315 4.13318090196
6.232 4.15881952761
6.2325 4.210700040690001
6.233 4.318133555229999
6.2335 4.534789202570001
6.234 4.910536623189999
6.2345 5.37655634824
6.235 5.739905151749999
6.2355 5.92633950062
6.236 6.0007100362
6.2365 6.027798606830001
6.237 6.03807522417
6.2375 6.042790191240001
6.238 6.045753582439999
6.2385 6.048203671950001
6.239 6.0505108836699995
6.2395 6.05274401061
6.24 6.05488188569
6.2405 6.0569456759900016
6.241 6.05909942638
6.2415 6.061777062
6.242 6.06574059773
6.2425 6.071958427479999
6.243 6.08118727436
6.2435 6.09331071943
6.244 6.10691056833
6.2445 6.119706068189999
6.245 6.12968634641
6.2455 6.135988844479999
6.246 6.138904609749999
6.2465 6.13943907852
6.247 6.13880935789
6.2475 6.13812671956
6.248 6.1381373031000015
6.2485 6.139222115949999
6.249 6.141481701740001
6.2495 6.14486314277
6.25 6.149212977710001
6.2505 6.154197825050001
6.251 6.15914033823
6.2515 6.162966287940001
6.252 6.16506712063
6.2525 6.1677182973999995
6.253 6.17903739343
6.2535 6.212650716470001
6.254 6.28070287867
6.2545 6.383114503480001
6.255 6.500507129160002
6.2555 6.59853716841
6.256 6.64534816583
6.2565 6.630261329559999
6.257 6.5672733912500005
6.2575 6.48222935558
6.258 6.3979526265599995
6.2585 6.32779963167
6.259 6.27645887913
6.2595 6.24268680299
6.26 6.2221706107
6.2605 6.210242961120001
6.261 6.20335307658
6.2615 6.199294288989999
6.262 6.196828324169998
6.2625 6.19530958618
6.263 6.194404693510001
6.2635 6.19397076837
6.264 6.19397076837
6.2645 6.194425860589999
6.265 6.195383670959999
6.2655 6.19691299249
6.266 6.199061451109999
6.2665 6.201897839830001
6.267 6.205512118739999
6.2675 6.210052457400001
6.268 6.21570935953
6.2685 6.222747413629999
6.269 6.231425916429999
6.2695 6.2420147482
6.27 6.2547149962
6.2705 6.26953724397
6.271 6.285957606279999
6.2715 6.302758976030002
6.272 6.31838028107
6.2725 6.331657332
6.273 6.3422779143899985
6.2735 6.35050132497
6.274 6.356465149759999
6.2745 6.359693129459999
6.275 6.3589628652
6.2755 6.352882621470001
6.276 6.341145475610001
6.2765 6.32537600101
6.277 6.30856933949
6.2775 6.293514253839999
6.278 6.2816977314299995
6.2785 6.273320859520001
6.279 6.267891503499999
6.2795 6.26475348389
6.28 6.2633299977600005
6.2805 6.26317124466
6.281 6.263933259540001
6.2815 6.26539907983
6.282 6.267404660660001
6.2825 6.2698759172499985
6.283 6.27279168252
6.2835 6.27616783178
6.284 6.280099616889999
6.2845 6.284719332099999
6.285 6.290148688120001
6.2855 6.296355934330001
6.286 6.30305002338
6.2865 6.309717653580001
6.287 6.3158031890799995
6.2875 6.3209679566
6.288 6.32510612074
6.2885 6.3281488884899995
6.289 6.329789337190001
6.2895 6.3295829581600005
6.29 6.327333955909999
6.2905 6.32348683912
6.291 6.31900470993
6.2915 6.314919463489999
6.292 6.311897862820001
6.2925 6.31014628695
6.293 6.30960123464
6.2935 6.31012511987
6.294 6.311622690779999
6.2945 6.31404632144
6.295 6.31738542831
6.2955 6.3216453031599995
6.296 6.326878863689999
6.2965 6.33323427946
6.297 6.34103434844
6.2975 6.35085058179
6.298 6.3634979120900015
6.2985 6.3797066036
6.299 6.39922794313
6.2995 6.41968592595
6.3 6.436302083750001
6.3005 6.443805813610001
6.301 6.439942821510001
6.3015 6.427290199439999
6.302 6.411298470499999
6.3025 6.3966508511399995
6.303 6.38553813414
6.3035 6.378145531450001
6.304 6.373726903500001
6.3045 6.3713350234599995
6.305 6.37020258468
6.3055 6.369800410160001
6.306 6.369821577240001
6.3065 6.370123208130001
6.307 6.37066296867
6.3075 6.3714620259400006
6.308 6.3726262153399995
6.3085 6.374351332359999
6.309 6.37705013506
6.3095 6.381426428850001
6.31 6.38845919118
6.3105 6.398682890819999
6.311 6.410716375800001
6.3115 6.420707237560001
6.312 6.42484010993
6.3125 6.422702234850001
6.313 6.4172781706
6.3135 6.41190702405
6.314 6.40819749328
6.3145 6.406202495990001
6.315 6.4054193140299995
6.3155 6.40532406217
6.316 6.405509274120001
6.3165 6.40564156837
6.317 6.40535052102
6.317 6.40535052102
6.3175 6.4041281221499995
6.318 6.40114885564
6.3185 6.39492573412
6.319 6.38265411949
6.3195 6.358925822810002
6.32 6.31345893497
6.3205 6.228123851950001
6.321 6.077202571550001
6.3215 5.8410044176
6.322 5.534960191419999
6.3225 5.2193484450800005
6.323 4.95839539107
6.3235 4.77750152539
6.324 4.667522669479999
6.3245 4.609477244350001
6.325 4.588738797719999
6.3255 4.598089355310001
6.326 4.637015615430001
6.3265 4.710370131170001
6.327 4.8258153854899986
6.3275 4.98756891908
6.328 5.186825226659999
6.3285 5.39737946319
6.329 5.58575589165
6.3295 5.727855791460001
6.33 5.814831323179999
6.3305 5.846703653890001
6.331 5.824229506699999
6.3315 5.745366258389999
6.332 5.60812949521
6.3325 5.41944614409
6.333 5.2039441026099995
6.3335 4.9993483991
6.334 4.8368222670900005
6.3345 4.727330254019999
6.335 4.665913971400001
6.3355 4.642831270660001
6.336 4.6512557684999996
6.3365 4.691198048460001
6.337 4.772744224160001
6.3375 4.91844781934
6.338 5.15743473608
6.3385 5.49352563232
6.339 5.859298066490001
6.3395 6.149567526300001
6.34 6.323809637089998
6.3405 6.4117323956400005
6.341 6.45340508439
6.3415 6.47357731163
6.342 6.484086766850001
6.3425 6.4900929258
6.343 6.493813040110001
6.3435 6.496136127140001
6.344 6.49726856592
6.3445 6.496681179450001
6.345 6.492558890620001
6.3455 6.4805730315700005
6.346 6.45272244606
6.3465 6.3982807162999995
6.347 6.30923081074
6.3475 6.187567726669999
6.348 6.0462774676699995
6.3485 5.901256510820001
6.349 5.762553927350001
6.3495 5.631386824359999
6.35 5.501468579089999
6.3505 5.3617288087
6.351 5.20099658672
6.3515 5.016641903459999
6.352 4.8241537697100005
6.3525 4.654975882809999
6.353 4.53528133718
6.3535 4.4672873844500005
6.354 4.435452096130001
6.3545 4.42294235185
6.355 4.419158736300001
6.3555 4.41899469143
6.356 4.42029117508
6.3565 4.422227962899998
6.357 4.42446638161
6.3575 4.42683709457
6.358 4.429223682839999
6.3585 4.431562645179999
6.359 4.433843398049999
6.3595 4.43614002623
6.36 4.438611282819999
6.3605 4.441558798710001
6.361 4.4455223344400006
6.3615 4.45144911684
6.362 4.461090721780001
6.3625 4.477558710020001
6.363 4.5056791758
6.3635 4.55080739036
6.364 4.614922475680001
6.3645 4.69182776909
6.365 4.767267242209999
6.3655 4.82620697647
6.366 4.861407830509999
6.3665 4.875679734200001
6.367 4.876314746599999
6.3675 4.86751982486
6.368 4.848411243389999
6.3685 4.81709454853
6.369 4.77521018898
6.3695 4.728288064390001
6.37 4.6827418
6.3705 4.6431381933199996
6.371 4.611419323939999
6.3715 4.58752698239
6.372 4.57028639573
6.3725 4.558162950660001
6.373 4.549706702199999
6.3735 4.5437852115699995
6.374 4.539631172120001
6.3745 4.5367789080900005
6.375 4.53497970629
6.3755 4.534085397160001
6.376 4.534053646539999
6.3765 4.53487387089
6.377 4.53652490313
6.3775 4.538953825559999
6.378 4.54210242871
6.3785 4.54596542081
6.379 4.5506010113299995
6.3795 4.5560568262
6.38 4.562396366660001
6.3805 4.569868345899999
6.381 4.5791712775599995
6.3815 4.59144818396
6.382 4.60793733928
6.3825 4.629559511499999
6.383 4.656473453719999
6.3835 4.687430308220001
6.384 4.7191015516700014
6.3845 4.746539379120001
6.385 4.765272244919999
6.3855 4.77361207444
6.386 4.7733686530199995
6.3865 4.76879656374
6.387 4.764700733760001
6.3875 4.765012948189999
6.388 4.772691306460001
6.3885 4.7908949952599995
6.389 4.824439525290001
6.3895 4.880299449410001
6.39 4.96655000864
6.3905 5.09058909744
6.391 5.2581159521
6.3915 5.470612268220001
6.392 5.71692828641
6.3925 5.96729780042
6.393 6.186308285410001
6.3935 6.35303079103
6.394 6.464687138029999
6.3945 6.526918353229999
6.395 6.54329638138
6.3955 6.507841522379999
6.396 6.400032292169999
6.3965 6.18782173163
6.397 5.8582714631099995
6.3975 5.47008309122
6.398 5.13249462407
6.3985 4.903927202459999
6.399 4.771204319090001
6.3995 4.699776007629999
6.4 4.66251136329
6.4005 4.64309585916
6.401 4.632835117129999
6.4015 4.62751688828
6.402 4.62518850948
6.4025 4.62488158682
6.403 4.62610927746
6.4035 4.62869166122
6.404 4.632745157040001
6.4045 4.63876189953
6.405 4.64754623773
6.4055 4.660114191480001
6.406 4.677317735749999
6.4065 4.6993314989499995
6.407 4.72514475301
6.4075 4.752519079220002
6.408 4.77885092674
6.4085 4.80255276457
6.409 4.82425431334
6.4095 4.8469983408
6.41 4.87587023792
6.4105 4.917627594989999
6.411 4.98106533375
6.4115 5.07781476466
6.412 5.221877911140001
6.4125 5.424505076209999
6.413 5.68155809573
6.4135 5.96140806041
6.414 6.214613963140001
6.4145 6.40567331899
6.415 6.530490297979999
6.4155 6.604929626569999
6.416 6.64761304339
6.4165 6.6721615644200005
6.417 6.686676889529999
6.417 6.686676889529999
6.4175 6.695514145429999
6.418 6.70090645906
6.4185 6.703928059730001
6.419 6.704891161869999
6.4195 6.7033406732600005
6.42 6.6978107736100005
6.4205 6.685745538010001
6.421 6.663938153840001
6.4215 6.629255893259999
6.422 6.57912695605
6.4225 6.512614698919999
6.423 6.433703824679999
6.4235 6.353459424400001
6.424 6.285174424319998
6.4245 6.235696374819999
6.425 6.20141628876
6.4255 6.1706128955900015
6.426 6.126828790609999
6.4265 6.050203961010001
6.427 5.918745810670001
6.4275 5.7150549998299995
6.428 5.44411637583
6.4285 5.152672143079999
6.429 4.91163731135
6.4295 4.75864165711
6.43 4.679609072159999
6.4305 4.64334986412
6.431 4.62750630474
6.4315 4.620833382770001
6.432 4.61837270972
6.4325 4.617944076350001
6.433 4.618515587509999
6.4335 4.619563357969999
6.434 4.620796340379999
6.4345 4.622103407569999
6.435 4.623468684230001
6.4355 4.625013881070001
6.436 4.626987711280001
6.4365 4.62978705761
6.437 4.63396755591
6.4375 4.6402171362799995
6.438 4.649371898379999
6.4385 4.662405527890001
6.439 4.680169999780001
6.4395 4.70248539387
6.44 4.726959830120001
6.4405 4.749100595800001
6.441 4.7644996465
6.4415 4.77129957095
6.442 4.77068043386
6.4425 4.765605626429999
6.443 4.759446006149999
6.4435 4.755344884399999
6.444 4.755879353169999
6.4445 4.76284861426
6.445 4.777258103970001
6.4455 4.799700500540001
6.446 4.83073673159
6.4465 4.87068430332
6.447 4.91842665226
6.4475 4.9691323924
6.448 5.01220210843
6.4485 5.0323161262000005
6.449 5.016366731420001
6.4495 4.963083899290001
6.45 4.88756504962
6.4505 4.81353847909
6.451 4.75794314347
6.4515 4.723742433959999
6.452 4.70547524392
6.4525 4.696796741119999
6.453 4.6933782577
6.4535 4.69276441238
6.454 4.693600512040001
6.4545 4.695140417109999
6.455 4.69698195307
6.4555 4.6989346162
6.456 4.7009454887999995
6.4565 4.70308865565
6.457 4.705565204010001
6.4575 4.708851393179999
6.458 4.71416433026
6.4585 4.72487487274
6.459 4.75078867043
6.4595 4.81804706713
6.46 4.9788163315
6.4605 5.279055485989999
6.461 5.663814790919999
6.4615 5.9978471886300015
6.462 6.217445060090001
6.4625 6.34295526095
6.463 6.411277303420001
6.4635 6.44883299511
6.464 6.471783401599999
6.4645 6.490013549249999
6.465 6.50923854966
6.4655 6.53165448738
6.466 6.556446429829999
6.4665 6.58109020272
6.467 6.602971671670001
6.4675 6.620413345589999
6.468 6.632838421549999
6.4685 6.640305109020001
6.469 6.64276578207
6.4695 6.63908271015
6.47 6.62523414806
6.4705 6.58983749853
6.471 6.50241745813
6.4715 6.2904767778599995
6.472 5.85818679479
6.4725 5.30866293914
6.473 4.95093928714
6.4735 4.81187686331
6.474 4.766277681220001
6.4745 4.749719732889999
6.475 4.742247753650001
6.4755 4.738046088269999
6.476 4.7351885324700005
6.4765 4.73293953022
6.477 4.7310027424
6.4775 4.729309375999999
6.478 4.727933515799999
6.4785 4.72711329145
6.479 4.727356712870001
6.4795 4.729621590429999
6.48 4.73565420823
6.4805 4.74821157844
6.481 4.770511097220001
6.4815 4.803822789370002
6.482 4.84373331871
6.4825 4.879251678950001
6.483 4.8985401806
6.4835 4.8964234725999995
6.484 4.876092492260001
6.4845 4.8452679320100005
6.485 4.81194036455
6.4855 4.78204186405
6.486 4.75857815587
6.4865 4.741967289840001
6.487 4.73107682718
6.4875 4.724419780520001
6.488 4.720789626300001
6.4885 4.719514309730001
6.489 4.720445661250001
6.4895 4.7238641446699985
6.49 4.73034127115
6.4905 4.74054909548
6.491 4.75479454032
6.4915 4.77256430398
6.492 4.792239104839999
6.4925 4.81128418507
6.493 4.82678907117
6.4935 4.835737454239999
6.494 4.8353829056499995
6.4945 4.8244924429900005
6.495 4.80479647505
6.4955 4.780861799339999
6.496 4.757847891610001
6.4965 4.739040941030001
6.497 4.72522412956
6.4975 4.715598399929999
6.498 4.70895193681
6.4985 4.704268720360001
6.499 4.70084494517
6.4995 4.69826256141
6.5 4.69628343943
6.5005 4.694817619140001
6.501 4.693843933459999
6.5015 4.6934311754000015
6.502 4.6936957639
6.5025 4.694844077989999
6.503 4.69721479095
6.5035 4.701384705710001
6.504 4.708195213700001
6.5045 4.71872054423
6.505 4.73402963484
6.5055 4.75482629094
6.506 4.780972926509999
6.5065 4.81090317763
6.507 4.84082284521
6.5075 4.864445306489999
6.508 4.87487009339
6.5085 4.868255380889999
6.509 4.846426829640001
6.5095 4.81576102249
6.51 4.783539434959999
6.5105 4.754969168730001
6.511 4.7325902734000005
6.5115 4.716868424730001
6.512 4.7069728148299985
6.5125 4.701389997480001
6.513 4.69860652646
6.5135 4.697447628830001
6.514 4.697151289710001
6.5145 4.6972941675
6.515 4.69763813255
6.5155 4.698093224770001
6.516 4.69865944416
6.5165 4.6994637932000005
6.517 4.700770860389999
6.517 4.700770860389999
6.5175 4.70308336388
6.518 4.707179193859999
6.5185 4.7142595821199995
6.519 4.725964977360001
6.5195 4.743877618809999
6.52 4.76769058381
6.5205 4.792556611040001
6.521 4.80935268902
6.5215 4.810739132760001
6.522 4.79725041103
6.5225 4.775760533060001
6.523 4.753281094100001
6.5235 4.73369625333
6.524 4.71832366148
6.5245 4.707226819789999
6.525 4.69991359365
6.5255 4.69567488588
6.526 4.693828058150001
6.5265 4.693833349920001
6.527 4.69539971384
6.5275 4.698474232209999
6.528 4.703279159370001
6.5285 4.71031721347
6.529 4.72032395054
6.5295 4.73401375953
6.53 4.75148718407
6.5305 4.771585326529999
6.531 4.79213856121
6.5315 4.81127360153
6.532 4.82813318075
6.5325 4.8415160670800015
6.533 4.848511787019999
6.5335 4.84595586211
6.534 4.83334028243
6.5345 4.8136337309499995
6.535 4.79148238173
6.5355 4.770839186959999
6.536 4.753905522959999
6.5365 4.74140636222
6.537 4.73328349527
6.5375 4.729367585469999
6.538 4.72979621884
6.5385 4.73532611849
6.539 4.747804112150001
6.5395 4.77098206475
6.54 4.811760444369999
6.5405 4.8816594343
6.541 4.9967713071099995
6.5415 5.17207706367
6.542 5.4062008437800015
6.5425 5.667392027439999
6.543 5.90553226098
6.5435 6.084981473449999
6.544 6.198929156860001
6.5445 6.257371464740001
6.545 6.271749203830001
6.5455 6.24779336104
6.546 6.18455670954
6.5465 6.0764828908299995
6.547 5.91857118226
6.5475 5.7150708751399995
6.548 5.48702204699
6.5485 5.268138564479998
6.549 5.08763628978
6.5495 4.95670202467
6.55 4.870462048980001
6.5505 4.81774014447
6.551 4.7883073197299995
6.5515 4.775390109159999
6.552 4.77558061288
6.5525 4.7877887262700005
6.553 4.811913905700002
6.5535 4.847210011599999
6.554 4.89052314905
6.5545 4.93497930882
6.555 4.9706087962300005
6.5555 4.98799226068
6.556 4.98304445573
6.5565 4.95871818904
6.557 4.92201976409
6.5575 4.879648561699999
6.558 4.8361713793800005
6.5585 4.7946098178000005
6.559 4.757181128589999
6.5595 4.7254358003600005
6.56 4.700077638519999
6.5605 4.680942598200001
6.561 4.667252789209999
6.5615 4.65794456578
6.562 4.651980740990001
6.5625 4.64854109049
6.563 4.647080561969999
6.5635 4.64727635746
6.564 4.64897501563
6.5645 4.652007199839999
6.565 4.6560871545100015
6.5655 4.660770370960001
6.566 4.66551179688
6.5665 4.669787547040001
6.567 4.673084319750001
6.5675 4.674804145
6.568 4.674359636320001
6.5685 4.671427995740001
6.569 4.666231477599999
6.5695 4.659547972089999
6.57 4.65243054144
6.5705 4.64572057708
6.571 4.63983612884
6.5715 4.634835406190001
6.572 4.630644324349999
6.5725 4.62718879854
6.573 4.6244635369900005
6.5735 4.622489706780001
6.574 4.62134668446
6.5745 4.621177347820001
6.575 4.62233095368
6.5755 4.62554834984
6.576 4.632205396500001
6.5765 4.64468339016
6.577 4.666596609729999
6.5775 4.70249597741
6.578 4.756186275829999
6.5785 4.82719124569
6.579 4.90680063357
6.5795 4.9774722219199985
6.58 5.01806009782
6.5805 5.012784203129999
6.581 4.959559580470001
6.5815 4.873801155850001
6.582 4.78203128051
6.5825 4.706480680219999
6.583 4.654901798030001
6.5835 4.623733272729999
6.584 4.606196346949999
6.5845 4.596761121039999
6.585 4.591945610340001
6.5855 4.58974423402
6.586 4.5890563039200005
6.5865 4.589326184189999
6.587 4.590331620490001
6.5875 4.5920408622
6.588 4.59462853773
6.5885 4.59850740514
6.589 4.604323060369999
6.5895 4.6129539372399995
6.59 4.625087965849999
6.5905 4.64047643301
6.591 4.65704496488
6.5915 4.67102052945
6.592 4.678614219399999
6.5925 4.67805858355
6.593 4.67029555696
6.5935 4.6580821517999995
6.594 4.64463576423
6.5945 4.632501735620001
6.595 4.62297654962
6.5955 4.616266585260001
6.596 4.611990835100001
6.5965 4.60967833161
6.597 4.60898510974
6.5975 4.609747124620001
6.598 4.611996126870001
6.5985 4.615986121449999
6.599 4.6221880758900005
6.5995 4.631189376659999
6.6 4.643365739429998
6.6005 4.6582938226
6.601 4.67421675853
6.6015 4.68794360991
6.602 4.695875973140001
6.6025 4.6957489706599995
6.603 4.687996527609999
6.6035 4.67553440926
6.604 4.6621197723100005
6.6045 4.65059429725
6.605 4.64207983932
6.6055 4.6364652713500005
6.606 4.633173790409999
6.6065 4.63168680304
6.607 4.63169209481
6.6075 4.6330838303199995
6.608 4.63588846842
6.6085 4.64010600911
6.609 4.645471863890001
6.6095 4.6512557684999996
6.61 4.6562882417700004
6.6105 4.6595215132400005
6.611 4.66057457547
6.6115 4.659743767579999
6.612 4.657500057099999
6.6125 4.65407628191
6.613 4.64955181856
6.6135 4.644223006170001
6.614 4.638671939440001
6.6145 4.633528338999999
6.615 4.629263172380001
6.6155 4.62612515277
6.616 4.62423069911
6.6165 4.623696230339999
6.617 4.624759876110001
6.617 4.624759876110001
6.6175 4.62781851917
6.618 4.633427795369999
6.6185 4.642196258259999
6.619 4.654499623510001
6.6195 4.6704278512099995
6.62 4.690668871460001
6.6205 4.718535332279999
6.621 4.759827013590001
6.6215 4.815136593629998
6.622 4.87129285687
6.6225 4.90837758103
6.623 4.914399615289999
6.6235 4.88956533868
6.624 4.84335760304
6.6245 4.790043020290001
6.625 4.742544092770001
6.6255 4.70765545316
6.626 4.686361370679999
6.6265 4.6773971123
6.627 4.680535131909999
6.6275 4.69886053142
6.628 4.7410571054
6.6285 4.8226561988
6.629 4.95737937123
6.6295 5.12723989646
6.63 5.274504563790001
6.6305 5.36325283846
6.631 5.404608021010001
6.6315 5.420308702600001
6.632 5.42303396415
6.6325 5.416705007229999
6.633 5.39811501922
6.6335 5.353431313340001
6.634 5.24994545922
6.6345 5.051170702709999
6.635 4.80834725272
6.6355 4.642312677199999
6.636 4.56637048593
6.6365 4.534450529289999
6.637 4.518839807790001
6.6375 4.50923524524
6.638 4.50214956521
6.6385 4.4963286182100015
6.639 4.491280269630001
6.6395 4.48681930752
6.64 4.48288752241
6.6405 4.479495497840001
6.641 4.47671731859
6.6415 4.47459531882
6.642 4.473023663129999
6.6425 4.471700720630001
6.643 4.470107897860001
6.6435 4.46771601782
6.644 4.46415994838
6.6445 4.4593603129899995
6.645 4.453549949529999
6.6455 4.44721040907
6.646 4.440865576840001
6.6465 4.43491233559
6.647 4.429504146649999
6.6475 4.424614551170001
6.648 4.420137713749999
6.6485 4.4159836743000005
6.649 4.412094223349999
6.6495 4.408432318510001
6.65 4.40496620916
6.6505 4.401680019990001
6.651 4.39855258392
6.6515 4.39554156679
6.652 4.392567592049999
6.6525 4.38948249014
6.653 4.386048131410001
6.6535 4.381952301429998
6.654 4.376999204710001
6.6545 4.37130526019
6.655 4.365262058849999
6.6555 4.3593405682199995
6.656 4.353890045119999
6.6565 4.349053367340001
6.657 4.344846410189999
6.6575 4.341210964199999
6.658 4.33807294459
6.6585 4.335352974809999
6.659 4.33297167831
6.6595 4.330865553850001
6.66 4.3289869755
6.6605 4.327309484410001
6.661 4.32585424766
6.6615 4.3247271006500005
6.662 4.32418204834
6.6625 4.324695350029999
6.663 4.3270078535200005
6.6635 4.33203503502
6.664 4.340602410650001
6.6645 4.35274173103
6.665 4.36678079684
6.6655 4.3787825312000015
6.666 4.383709169070001
6.6665 4.37838564845
6.667 4.363886198650001
6.6675 4.3448781608100004
6.668 4.32651571891
6.6685 4.3119263090199995
6.669 4.30181902832
6.6695 4.295453029010001
6.67 4.29163237107
6.6705 4.289325159349999
6.671 4.28783288021
6.6715 4.2867427755900005
6.672 4.28582200761
6.6725 4.2849276984800015
6.673 4.2840069304999995
6.6735 4.283064995439999
6.674 4.282165394540001
6.6745 4.281503923290001
6.675 4.281456297360001
6.6755 4.282699863310001
6.676 4.2864411447
6.6765 4.294442300939999
6.677 4.30865070339
6.6775 4.329891868170001
6.678 4.356107296749999
6.6785 4.381904675499999
6.679 4.40055816475
6.6795 4.4070829171599994
6.68 4.400235366780001
6.6805 4.38269314923
6.681 4.359695116809999
6.6815 4.336723543240001
6.682 4.317593794689999
6.6825 4.303856359770001
6.683 4.295299567680002
6.6835 4.29075922902
6.684 4.288891234209999
6.6845 4.288568436239999
6.685 4.2890129449200005
6.6855 4.28974850095
6.686 4.290489348750001
6.6865 4.2910979023
6.687 4.291515952129999
6.6875 4.29176466532
6.688 4.2919392937300005
6.6885 4.292230341080001
6.689 4.29299235596
6.6895 4.294818016610001
6.69 4.29856458977
6.6905 4.305237511740001
6.691 4.31538183483
6.6915 4.328203793539999
6.692 4.3410522111
6.6925 4.35019638966
6.693 4.35275231457
6.6935 4.34816434998
6.694 4.33818936353
6.6945 4.32587541474
6.695 4.314275854900001
6.6955 4.30535922245
6.696 4.2995964849199995
6.6965 4.296410839380001
6.697 4.29493972732
6.6975 4.294458176250001
6.698 4.294484635099999
6.6985 4.294712181210001
6.699 4.29495031086
6.6995 4.295093188649999
6.7 4.295093188649999
6.7005 4.29496618617
6.701 4.294780974219999
6.7015 4.294659263510002
6.702 4.294812724840001
6.7025 4.29558003149
6.703 4.29752211108
6.7035 4.3015279809699996
6.704 4.3088200400300005
6.7045 4.32061539536
6.705 4.337353263869999
6.7055 4.35763661828
6.706 4.377681843039999
6.7065 4.39173149239
6.707 4.394144539510001
6.7075 4.38298948835
6.708 4.36217695694
6.7085 4.3390201714200005
6.709 4.31936124587
6.7095 4.305195177580001
6.71 4.295807577600001
6.7105 4.289679707939999
6.711 4.2854886261
6.7115 4.28230827233
6.712 4.2795883025500006
6.7125 4.27704825295
6.713 4.2745505375100015
6.7135 4.272052822069999
6.714 4.26956569017
6.7145 4.2671208924299995
6.715 4.2647978054
6.7155 4.26272872333
6.716 4.26115706764
6.7165 4.26055380586
6.717 4.261717995259999
6.717 4.261717995259999
6.7175 4.265840284089999
6.718 4.274280657239999
6.7185 4.28782758844
6.719 4.305486224930001
6.7195 4.323753414969999
6.72 4.337564934670001
6.7205 4.342830245820001
6.721 4.3381417376
6.7215 4.324663599410001
6.722 4.3057561051999995
6.7225 4.2860865961100005
6.723 4.269491605390001
6.7235 4.257421078020001
6.724 4.2493987547000005
6.7245 4.24427102957
6.725 4.24102188279
6.7255 4.238973967799999
6.726 4.2377409853899985
6.7265 4.2370953894499985
6.727 4.236931344579999
6.7275 4.23718534954
6.728 4.23780448663
6.7285 4.238661753370001
6.729 4.23945551887
6.7295 4.23969894029
6.73 4.238884007709999
6.7305 4.23677259148
6.731 4.23356577886
6.7315 4.22969220322
6.732 4.225617540319999
6.7325 4.221691046979999
6.733 4.218113810459999
6.7335 4.214991666159999
6.734 4.2123775317800005
6.7345 4.210281990860001
6.735 4.208726210479999
6.7355 4.207726065949999
6.736 4.20723922311
6.7365 4.207202180719999
6.737 4.20753027046
6.7375 4.208122948700001
6.738 4.20886908827
6.7385 4.20959935253
6.739 4.210033277670001
6.7395 4.20985335749
6.74 4.20888496358
6.7405 4.20722863957
6.741 4.205133098650001
6.7415 4.2027888445400015
6.742 4.200307004410001
6.7425 4.197740495960001
6.743 4.195152820430001
6.7435 4.19262864614
6.744 4.190247349639999
6.7445 4.18813064164
6.745 4.1864372752399985
6.7455 4.185378921240001
6.746 4.1852889611499995
6.7465 4.186696571970001
6.747 4.1904484369
6.7475 4.197719328880001
6.748 4.20959935253
6.7485 4.225723375719999
6.749 4.24239245122
6.7495 4.252917781749999
6.75 4.25204993147
6.7505 4.240370995079998
6.751 4.2232044932
6.7515 4.20631316336
6.752 4.193115488980001
6.7525 4.184394652019999
6.753 4.17932513636
6.7535 4.176642208970001
6.754 4.175292807620001
6.7545 4.174636628140001
6.755 4.174319121939999
6.7555 4.17420799477
6.756 4.174266204239999
6.7565 4.17452550097
6.757 4.17508113682
6.7575 4.1761077402
6.758 4.177933400850001
6.7585 4.181124338159999
6.759 4.186627778959999
6.7595 4.195692580970001
6.76 4.2093241804899995
6.7605 4.2268611062699994
6.761 4.244514450990001
6.7615 4.25602934251
6.762 4.256532060660001
6.7625 4.24652532359
6.763 4.23138027785
6.7635 4.21700783053
6.764 4.206493083539999
6.7645 4.200021248830001
6.765 4.19649163824
6.7655 4.194740062370001
6.766 4.19391983802
6.7665 4.193538830579999
6.767 4.19334303509
6.7675 4.1932213243800005
6.768 4.193168406680001
6.7685 4.193247783229999
6.769 4.1936234989
6.7695 4.194586601039998
6.77 4.1966398078
6.7705 4.200619218840001
6.771 4.207757816570001
6.7715 4.219505545969999
6.772 4.236904885730001
6.7725 4.259363157610001
6.773 4.283578297129998
6.7735 4.30405215526
6.774 4.31573638342
6.7745 4.31671536087
6.775 4.30834378073
6.7755 4.29366970252
6.776 4.27614336028
6.7765 4.25886573123
6.777 4.244054067000001
6.7775 4.232750846279999
6.778 4.224977236149999
6.7785 4.22022522669
6.779 4.2178968478900005
6.7795 4.217563466380001
6.78 4.21901341136
6.7805 4.22216201451
6.781 4.22676056264
6.7815 4.232137000960001
6.782 4.2372435590099995
6.7825 4.24097954863
6.783 4.2424294936099995
6.7835 4.2410377581
6.784 4.236989554049999
6.7845 4.23131677661
6.785 4.225368827129999
6.7855 4.2201670172200005
6.786 4.21610822963
6.7865 4.21312367135
6.787 4.21090641972
6.7875 4.20916013562
6.788 4.20767314825
6.7885 4.20634491398
6.789 4.205159557499999
6.7895 4.204154121199999
6.79 4.20340798163
6.7905 4.202974056489999
6.791 4.202905263480001
6.7915 4.203259812070001
6.792 4.204185871820001
6.7925 4.205868654680001
6.793 4.20831874419
6.7935 4.211006963349999
6.794 4.212832624
6.7945 4.21248865895
6.795 4.209329472259999
6.7955 4.20395832571
6.796 4.19783045605
6.7965 4.19226351401
6.797 4.1878554696
6.7975 4.18462219813
6.798 4.1823573205699995
6.7985 4.180812123729999
6.799 4.179780228579999
6.7995 4.179097590250001
6.8 4.17866895688
6.8005 4.17842553546
6.801 4.17839378484
6.8015 4.17865308157
6.802 4.17941509645
6.8025 4.18101321099
6.803 4.18388135033
6.8035 4.18840052191
6.804 4.194406680860001
6.8045 4.20078855548
6.805 4.20566227565
6.8055 4.207487936299999
6.806 4.20604328309
6.8065 4.202233208689999
6.807 4.19723777781
6.8075 4.192004217279998
6.808 4.1871146218
6.8085 4.18289708111
6.809 4.179468014149999
6.8095 4.1768432962299995
6.81 4.174943550800001
6.8105 4.173641775380001
6.811 4.17282155103
6.8115 4.172387625889999
6.812 4.172313541109999
6.8125 4.172594004920001
6.813 4.173186683160002
6.8135 4.173932822730001
6.814 4.174578418670001
6.8145 4.17483242363
6.815 4.174589002210001
6.8155 4.173953989809999
6.816 4.173144349
6.8165 4.172361167040001
6.817 4.171689112249999
6.817 4.171689112249999
6.8175 4.17116522702
6.818 4.1708159702000005
6.8185 4.1706783841799995
6.819 4.170800094889999
6.8195 4.17122343649
6.82 4.171953700750001
6.8205 4.173006762980001
6.821 4.17439849849
6.8215 4.1761871167499995
6.822 4.178478453159999
6.8225 4.181388926660001
6.823 4.184960871410001
6.8235 4.188956157760001
6.824 4.192840316939999
6.8245 4.195930710620002
6.825 4.19779341366
6.8255 4.198407258979999
6.826 4.198005084459999
6.8265 4.19683031152
6.827 4.195094610960001
6.8275 4.19306786305
6.828 4.191120491690001
6.8285 4.189596461930001
6.829 4.18874977873
6.8295 4.18868627749
6.83 4.18939537467
6.8305 4.1908135690299995
6.831 4.192850900480001
6.8315 4.195412117159999
6.832 4.198396675439999
6.8325 4.20170403169
6.833 4.20527068467
6.8335 4.209064883760001
6.834 4.21312896312
6.8345 4.217537007530001
6.835 4.222442478319999
6.8355 4.22803058744
6.836 4.234465379759999
6.8365 4.241815648290001
6.837 4.24985913869
6.8375 4.25793437971
6.838 4.264935391420001
6.8385 4.26968740088
6.839 4.2714760191400005
6.8395 4.270459999299999
6.84 4.267586568189999
6.8405 4.26408870822
6.841 4.260982439229999
6.8415 4.258844564149999
6.842 4.257844419619999
6.8425 4.25789733732
6.843 4.2588128135300005
6.8435 4.260389760990001
6.844 4.26244825952
6.8445 4.264856014869999
6.845 4.267533650489999
6.8455 4.270454707529999
6.846 4.273640353069999
6.8465 4.27713292127
6.847 4.2809006615100005
6.8475 4.284705444139999
6.848 4.28811863579
6.8485 4.29080156318
6.849 4.29273305923
6.8495 4.2942094630600005
6.85 4.29559061503
6.8505 4.297119936560001
6.851 4.29889267951
6.8515 4.300908843879999
6.852 4.30310492843
6.8525 4.3053856813000015
6.853 4.3077087683299995
6.8535 4.310074189520001
6.854 4.31252427903
6.8545 4.31512782987
6.855 4.3179165926600005
6.8555 4.32089585917
6.856 4.324007419930001
6.8565 4.32715073131
6.857 4.330156456669999
6.8575 4.332791758129999
6.858 4.33482908958
6.8585 4.33613615677
6.859 4.336734126780001
6.8595 4.33678175271
6.86 4.33648012182
6.8605 4.336014446059999
6.861 4.3354588102100005
6.8615 4.334786755420001
6.862 4.33392948868
6.8625 4.33287113468
6.863 4.33172282059
6.8635 4.33064329951
6.864 4.3297966163099995
6.8645 4.3292780228500005
6.865 4.329166895679999
6.8655 4.329484401879999
6.866 4.330151164899999
6.8665 4.3309978481
6.867 4.331833947759999
6.8675 4.332516586090001
6.868 4.3330404713199995
6.8685 4.333474396459999
6.869 4.33393478045
6.8695 4.33449570807
6.87 4.33516776286
6.8705 4.33591390243
6.871 4.336628291380001
6.8715 4.33717863546
6.872 4.33741147334
6.8725 4.33723155316
6.873 4.336628291380001
6.8735 4.33560697977
6.874 4.33422053603
6.8745 4.3325853791
6.875 4.330881429160001
6.8755 4.329262147539999
6.876 4.32775928486
6.8765 4.326298756340001
6.877 4.32474826773
6.8775 4.323049609559999
6.878 4.3212609913
6.8785 4.319514707200001
6.879 4.31794834328
6.8795 4.31666244317
6.88 4.31566759041
6.8805 4.314926742610001
6.881 4.31438698207
6.8815 4.313979515780001
6.882 4.313619675419999
6.8825 4.313238667980001
6.883 4.31278357576
6.8835 4.312264982299999
6.884 4.31175697238
6.8845 4.3114130073300005
6.885 4.31143946618
6.8855 4.312010977340001
6.886 4.313243959750001
6.8865 4.31508549571
6.887 4.317149286009999
6.8875 4.31862568984
6.888 4.31866273223
6.8885 4.316927031670001
6.889 4.31377313675
6.8895 4.309767266860001
6.89 4.30536451422
6.8905 4.30082946733
6.891 4.296347338140001
6.8915 4.29206100444
6.892 4.2880815934
6.8925 4.28449377334
6.893 4.28133458665
6.8935 4.278604033329999
6.894 4.276270362759999
6.8945 4.274312407860001
6.895 4.272740752169999
6.8955 4.27160302162
6.896 4.27099446807
6.8965 4.271036802229999
6.897 4.271761774720001
6.8975 4.273047674829999
6.898 4.2745875798999995
6.8985 4.276000482490001
6.899 4.276984751710001
6.8995 4.277228173130001
6.9 4.27639736524
6.9005 4.274365325560001
6.901 4.271423101440001
6.9015 4.268142204040001
6.902 4.26507826921
6.9025 4.262612304389999
6.903 4.26091364622
6.9035 4.2599664193899995
6.904 4.259691247349999
6.9045 4.259987586469999
6.905 4.26080781082
6.9055 4.26216779571
6.906 4.26413633415
6.9065 4.266803386230001
6.907 4.270163660179999
6.9075 4.274037235819999
6.908 4.277942562080001
6.9085 4.28102766399
6.909 4.28227652171
6.9095 4.281202292400001
6.91 4.278418821380002
6.9105 4.27518554991
6.911 4.27257141553
6.9115 4.2709891763
6.912 4.2703647474399995
6.9125 4.270433540450001
6.913 4.27096271745
6.9135 4.271793525340001
6.914 4.27285717111
6.9145 4.27415894653
6.915 4.27579939523
6.9155 4.2779743127000005
6.916 4.28103295576
6.9165 4.285425124860001
6.917 4.2916270793
6.917 4.2916270793
6.9175 4.299956325279999
6.918 4.31024352616
6.9185 4.32127157484
6.919 4.33061684066
6.9195 4.335670481009999
6.92 4.33550114437
6.9205 4.331489982709999
6.921 4.32609237731
6.9215 4.32126628307
6.922 4.31796421859
6.9225 4.31637139582
6.923 4.31631847812
6.9235 4.317503834600001
6.924 4.31963112614
6.9245 4.3224780984
6.925 4.325938915979999
6.9255 4.33009295543
6.926 4.33524713941
6.9265 4.34201531324
6.927 4.351307661359999
6.9275 4.364182537770001
6.928 4.381417832660001
6.9285 4.402653705669999
6.929 4.42518077056
6.9295 4.4437707585699995
6.93 4.45279322642
6.9305 4.449634039729999
6.931 4.436431073579999
6.9315 4.41875127001
6.932 4.402256822919999
6.9325 4.39005929307
6.933 4.382507937280001
6.9335 4.378581443940001
6.934 4.37708387303
6.9345 4.37704683064
6.935 4.37778238667
6.9355 4.378840740670001
6.936 4.37997317945
6.9365 4.3810632840700015
6.937 4.382100470989999
6.9375 4.383142949679999
6.938 4.38431243085
6.9385 4.38580470999
6.939 4.38787908383
6.9395 4.390884809189999
6.94 4.3952399359
6.9405 4.401261970159999
6.941 4.408860951879999
6.9415 4.417232532020001
6.942 4.424863264360002
6.9425 4.430144450819999
6.943 4.43224528351
6.9435 4.431536186330001
6.944 4.429239558150001
6.9445 4.4267259674
6.945 4.424979683300001
6.9455 4.42446638161
6.946 4.4252125211800015
6.9465 4.427001139440001
6.947 4.429578231429999
6.9475 4.432737418119999
6.948 4.436367572339999
6.9485 4.440458110550002
6.949 4.445104284609999
6.9495 4.45047543116
6.95 4.45672501153
6.9505 4.4638530257200015
6.951 4.47161076054
6.9515 4.479495497840001
6.952 4.487036270089999
6.9525 4.494180159589999
6.953 4.50113354537
6.9535 4.507504836450001
6.954 4.511754127759999
6.9545 4.512076925730001
6.955 4.508049888760001
6.9555 4.50117058776
6.956 4.493809735690001
6.9565 4.48776124258
6.957 4.483728913839999
6.9575 4.48159103876
6.958 4.480908400430001
6.9585 4.4812470737100005
6.959 4.4822683853199985
6.9595 4.483760664460001
6.96 4.48558632511
6.9605 4.487671282489999
6.961 4.489973202440001
6.9615 4.4924709178799995
6.962 4.495164428809999
6.9625 4.498090777619999
6.963 4.501350507940001
6.9635 4.50512883172
6.964 4.509737963390001
6.9645 4.515680621099999
6.965 4.523713527959999
6.9655 4.53493737213
6.966 4.550955559920001
6.9665 4.57382129809
6.967 4.605513708619999
6.9675 4.646535509659999
6.968 4.6936693050499985
6.9685 4.73822600845
6.969 4.76749478832
6.9695 4.7707703939499995
6.97 4.74703151373
6.9705 4.707216236249999
6.971 4.6674485847
6.9715 4.63883069254
6.972 4.622775462360001
6.9725 4.61412341841
6.973 4.60740816228
6.9735 4.600407150569999
6.974 4.593564891960001
6.9745 4.587976782839999
6.975 4.5842619603
6.9755 4.5824310078799995
6.976 4.582177002919999
6.9765 4.583124229749999
6.977 4.58494459863
6.9775 4.587394688139999
6.978 4.590305161640001
6.9785 4.593543724879999
6.979 4.5969886671500015
6.9795 4.60052886128
6.98 4.6040531801
6.9805 4.607476955290001
6.981 4.610789603310001
6.9815 4.614054625399999
6.982 4.61737256519
6.9825 4.620791048610001
6.983 4.62427832504
6.9835 4.6277603097
6.984 4.6311258754199995
6.9845 4.63430093742
6.985 4.6372854957
6.9855 4.64012717619
6.986 4.642894771900001
6.9865 4.64564120053
6.987 4.648403504470001
6.9875 4.65123989319
6.988 4.654256202090001
6.9885 4.65759001719
6.989 4.66130483973
6.9895 4.665278959000001
6.99 4.669173701719999
6.9905 4.67262393576
6.991 4.67551853395
6.9915 4.678026832929999
6.992 4.68038696235
6.9925 4.68265183991
6.993 4.6846468372
6.9935 4.686165575189999
6.994 4.68714455264
6.9945 4.687694896719999
6.995 4.687970068760001
6.9955 4.688054737079999
6.996 4.68794360991
6.9965 4.68760493663
6.997 4.687049300779999
6.9975 4.686377245990001
6.998 4.685689315890001
6.9985 4.685049011719999
6.999 4.684466917019999
6.9995 4.68392186471
7.0 4.683445605410001
7.0005 4.683101640360001
7.001 4.6829534708
7.0015 4.68302755558
7.002 4.68330801939
7.0025 4.683784278689999
7.003 4.684440458170001
7.0035 4.68525539075
7.004 4.68625553528
7.0045 4.6874461835300005
7.005 4.68886966966
7.0055 4.690600078450001
7.006 4.69273795353
7.0065 4.695468506850001
7.007 4.699130411689999
7.0075 4.704305762750001
7.008 4.7119470786300015
7.0085 4.723419635990001
7.009 4.740564970790001
7.0095 4.765928424400001
7.01 4.8028755625400015
7.0105 4.85354955206
7.011 4.9136376004099995
7.0115 4.9698150307299995
7.012 5.006434079130002
7.0125 5.01361501102
7.013 4.98858493892
7.0135 4.935196271390001
7.014 4.86582645846
7.0145 4.799356535490001
7.015 4.75020128396
7.0155 4.72041391063
7.016 4.704284595669999
7.0165 4.695775429510001
7.017 4.691145130760002
7.017 4.691145130760002
7.0175 4.68849924576
7.018 4.68691171476
7.0185 4.68588511138
7.019 4.685149555350001
7.0195 4.6845410018
7.02 4.68394303179
7.0205 4.68327626877
7.021 4.682477211499999
7.0215 4.681514109360001
7.022 4.68038696235
7.0225 4.67913281286
7.023 4.67778870328
7.0235 4.676381092459999
7.024 4.67492056394
7.0245 4.673460035419999
7.025 4.672089466990001
7.0255 4.670978195290002
7.026 4.67039610059
7.0265 4.670734773870001
7.027 4.67261335222
7.0275 4.676957895389999
7.028 4.68526597429
7.0285 4.69984480064
7.029 4.724086399010001
7.0295 4.762393522039999
7.03 4.81904721166
7.0305 4.89532807621
7.031 4.985970804540002
7.0315 5.078428609979999
7.032 5.15674151421
7.0325 5.206928660890001
7.033 5.220597302799999
7.0335 5.196583250540001
7.034 5.141061999700001
7.0345 5.0654743570199985
7.035 4.9828169096199995
7.0355 4.903948369540001
7.036 4.83555753406
7.0365 4.780226786939999
7.037 4.73755395366
7.0375 4.70543290976
7.038 4.681297146789999
7.0385 4.662945288430001
7.039 4.648826846069999
7.0395 4.63792579987
7.04 4.629554219729999
7.0405 4.6232623052
7.041 4.61870609123
7.0415 4.615568071620001
7.042 4.61352015663
7.0425 4.612234256520002
7.043 4.611451074560001
7.0435 4.61096423172
7.044 4.610646725520001
7.0445 4.610445638260001
7.045 4.610355678170001
7.0455 4.610472097110001
7.046 4.611017149419999
7.0465 4.6124459273200005
7.047 4.61552573746
7.0475 4.621404893929999
7.048 4.631459256930001
7.0485 4.6467101380699996
7.049 4.66672361221
7.0495 4.6880917794700006
7.05 4.7038771293799995
7.0505 4.7057609995
7.051 4.689303594800001
7.0515 4.65862720411
7.052 4.62519380125
7.0525 4.6004283176500005
7.053 4.588643545860001
7.0535 4.586045286789999
7.054 4.58593945139
7.0545 4.584426005170001
7.055 4.58133031972
7.0555 4.57782716798
7.056 4.574710315450001
7.0565 4.572202016469999
7.057 4.5702652286499985
7.0575 4.568815283669999
7.058 4.5678098473699995
7.0585 4.567233044439999
7.059 4.567143084350001
7.0595 4.56767226135
7.06 4.5690745804
7.0605 4.571821009030001
7.061 4.576662978579999
7.0615 4.58460063358
7.062 4.59631661236
7.0625 4.60987941887
7.063 4.615303483119999
7.0635 4.590892548110001
7.064 4.521459233940001
7.0645 4.43162614642
7.065 4.371437554440001
7.0655 4.375348172469999
7.066 4.45702135065
7.0665 4.6143827151400005
7.067 4.816644748080001
7.0675 4.99412542211
7.068 5.07454974257
7.0685 5.0425609929199995
7.069 4.940710295730001
7.0695 4.82237044322
7.07 4.72162043419
7.0705 4.650626047870001
7.071 4.607180616170001
7.0715 4.583103062669999
7.072 4.57033402166
7.0725 4.563370052340001
7.073 4.559168386960001
7.0735 4.5562684970000005
7.074 4.55400891121
7.0745 4.5521409164
7.075 4.5505957195599995
7.0755 4.549405071309999
7.076 4.548690682359999
7.0765 4.548690682359999
7.077 4.54981782937
7.0775 4.552902931280001
7.078 4.55957056148
7.0785 4.573059283210001
7.079 4.5989889562099995
7.0795 4.64499031282
7.08 4.716884300039999
7.0805 4.811136015510001
7.081 4.908816797940001
7.0815 4.97883749858
7.082 4.991961088179999
7.0825 4.93884759269
7.083 4.840695842730001
7.0835 4.738305384999999
7.084 4.665575298120001
7.0845 4.633575964929999
7.085 4.631803221980001
7.0855 4.63884127608
7.086 4.63783583978
7.0865 4.62592406551
7.087 4.60930790771
7.0875 4.593951191169999
7.088 4.582166419379999
7.0885 4.573757796850001
7.089 4.5677516379
7.0895 4.563290675789999
7.09 4.559803399360001
7.0905 4.55694584356
7.091 4.554516921129999
7.0915 4.55241608844
7.092 4.550627470179999
7.0925 4.54919340051
7.093 4.54820383952
7.0935 4.547780497920001
7.094 4.548060961729999
7.0945 4.549076981570001
7.095 4.5505533854000015
7.0955 4.5518922032099995
7.096 4.55242667198
7.0965 4.5518922032099995
7.097 4.550447549999999
7.0975 4.548373176160001
7.098 4.54592308665
7.0985 4.54336186997
7.099 4.540975281700001
7.0995 4.538937950250001
7.1 4.5372816262399995
7.1005 4.53593222489
7.101 4.534805077879999
7.1015 4.533852559279999
7.102 4.533117003249999
7.1025 4.532751871119999
7.103 4.533095836169999
7.1035 4.534783910800001
7.104 4.5389061996299995
7.1045 4.547161360829999
7.105 4.5616131847
7.1055 4.58390741171
7.106 4.613996415929999
7.1065 4.64796957933
7.107 4.675010524030001
7.1075 4.67938681782
7.108 4.653981030049999
7.1085 4.6104932641900005
7.109 4.56839194207
7.1095 4.53818122714
7.11 4.5197182416100015
7.1105 4.50919291108
7.111 4.50336138054
7.1115 4.500196902080002
7.112 4.49857762046
7.1125 4.49786323151
7.113 4.497715061950001
7.1135 4.49792673275
7.114 4.498434742670001
7.1145 4.499307884720001
7.115 4.50085837333
7.1155 4.503890557540001
7.116 4.51020893092
7.1165 4.52349656539
7.117 4.54978607875
7.117 4.54978607875
7.1175 4.5942581138300005
7.118 4.648742177750001
7.1185 4.67912752109
7.119 4.653959862970001
7.1195 4.594178737279999
7.12 4.547473575260001
7.1205 4.53921841406
7.121 4.569201582880001
7.1215 4.62219336766
7.122 4.672063008139999
7.1225 4.69018732039
7.123 4.666929991240001
7.1235 4.6208863004700005
7.124 4.576382514770001
7.1245 4.54406038361
7.125 4.523369562909999
7.1255 4.51050527004
7.126 4.502255400609999
7.1265 4.4966302491
7.127 4.492545002659999
7.1275 4.489470484290002
7.128 4.48717914788
7.1285 4.48562865927
7.129 4.48486135262
7.1295 4.48494072917
7.13 4.48587208069
7.1305 4.48756544709
7.131 4.48984619996
7.1315 4.492518543810001
7.132 4.4953602243
7.1325 4.498037859919999
7.133 4.50013340084
7.1335 4.501366383250001
7.134 4.501837350780002
7.1345 4.501916727329999
7.135 4.5018849767099995
7.1355 4.501837350780002
7.136 4.50181089193
7.1365 4.501895560250001
7.137 4.502191899370001
7.1375 4.5027210763699985
7.138 4.50340900647
7.1385 4.504197480199999
7.139 4.5051341234899995
7.1395 4.506504691920001
7.14 4.5087060682399995
7.1405 4.512082217500001
7.141 4.51677072572
7.1415 4.522792759980001
7.142 4.5301271532
7.1425 4.53853048396
7.143 4.54724602915
7.1435 4.55473917547
7.144 4.55899375855
7.1445 4.55832170376
7.145 4.552553674460001
7.1455 4.54343595475
7.146 4.533720265030001
7.1465 4.5255921063099995
7.147 4.519871702940001
7.1475 4.516310341730001
7.148 4.514267718510001
7.1485 4.51318290566
7.149 4.512701354589999
7.1495 4.5126113944999995
7.15 4.51282835707
7.1505 4.513315199910001
7.151 4.5140983818699985
7.1515 4.515299613660001
7.152 4.517220526169999
7.1525 4.520554341269999
7.153 4.526925632350001
7.1535 4.53986401
7.154 4.566301692920001
7.1545 4.61705505899
7.155 4.702051468729999
7.1555 4.81712100738
7.156 4.93211116948
7.1565 5.001729695600001
7.157 4.998099541380001
7.1575 4.930216715820001
7.158 4.831133614340001
7.1585 4.73357983439
7.159 4.656817418769999
7.1595 4.605868257209999
7.16 4.57650951725
7.1605 4.561443848060001
7.161 4.554374043339998
7.1615 4.551278357889999
7.162 4.549981874239999
7.1625 4.549415654850001
7.163 4.549098148649999
7.1635 4.548860018999998
7.164 4.548695974129999
7.1645 4.548706557669999
7.165 4.549087565110001
7.1655 4.55014591911
7.166 4.552278502419999
7.1665 4.55602507558
7.167 4.56195185798
7.1675 4.570498066529999
7.168 4.581552574060001
7.1685 4.593818896920001
7.169 4.6045029805499995
7.1695 4.61024984277
7.17 4.60925499001
7.1705 4.6027302376
7.171 4.59395648294
7.1715 4.586029411479999
7.172 4.58043071882
7.1725 4.57715511319
7.173 4.57554112334
7.1735 4.57487965209
7.174 4.574673273059999
7.1745 4.574657397749999
7.175 4.574752649610001
7.1755 4.575033113419999
7.176 4.5757475023700005
7.1765 4.577340325140001
7.177 4.580536554219999
7.1775 4.586309875290001
7.178 4.5955493057100005
7.1785 4.608111967690001
7.179 4.62158481411
7.1795 4.631289920289999
7.18 4.632745157040001
7.1805 4.625050923460001
7.181 4.611752705450001
7.1815 4.59820048248
7.182 4.5881249524
7.1825 4.582452174960001
7.183 4.5803407587299985
7.1835 4.580594763689999
7.184 4.5822828383199985
7.1845 4.584817596150001
7.185 4.5878603639
7.1855 4.5911941789999995
7.186 4.594702622510002
7.1865 4.598338068500001
7.187 4.60217460175
7.1875 4.606471518990001
7.188 4.611996126870001
7.1885 4.620828091000001
7.189 4.638962986790001
7.1895 4.68297463788
7.19 4.7890905016900005
7.1905 4.99985640902
7.191 5.292956965779999
7.1915 5.5341875929999995
7.192 5.600456428709999
7.1925 5.512835301050001
7.193 5.36490916247
7.1935 5.20608197769
7.194 5.04509045898
7.1945 4.89543391161
7.195 4.779565315689999
7.1955 4.7074490741299995
7.196 4.67040139236
7.1965 4.65372173332
7.197 4.6467154298399995
7.1975 4.6438049563399995
7.198 4.642508472689999
7.1985 4.64180466728
7.199 4.641328407979999
7.1995 4.641005610010001
7.2 4.640915649919999
7.2005 4.64116436311
7.201 4.6418575849799995
7.2015 4.64306410854
7.202 4.64501677167
7.2025 4.648456422170001
7.203 4.6549705910400005
7.2035 4.66682944761
7.204 4.68599623855
7.2045 4.711745991369999
7.205 4.737977295260001
7.2055 4.75417540323
7.206 4.752640789930001
7.2065 4.73596113089
7.207 4.71476230027
7.2075 4.698453065130001
7.208 4.689975649589999
7.2085 4.6876102284
7.209 4.68858391408
7.2095 4.69086466695
7.21 4.693320048229999
7.2105 4.69538383853
7.211 4.69693432714
7.2115 4.69827314495
7.212 4.7001517233
7.2125 4.70349612194
7.213 4.70892018619
7.2135 4.7162175370199995
7.214 4.724086399010001
7.2145 4.73043123124
7.215 4.733161784560001
7.2155 4.731182662580001
7.216 4.7249754163699995
7.2165 4.716413332509998
7.217 4.70792533343
7.217 4.70792533343
7.2175 4.70144291518
7.218 4.697791593879999
7.2185 4.6967226563399995
7.219 4.6975164218400005
7.2195 4.699437334350001
7.22 4.701924466250001
7.2205 4.704628560719999
7.221 4.70733265519
7.2215 4.70997854019
7.222 4.71260854988
7.2225 4.71545552214
7.223 4.718942798569999
7.2235 4.72389060352
7.224 4.73168538073
7.2245 4.744375045190002
7.225 4.764240349770001
7.2255 4.792202062450001
7.226 4.82525974964
7.2265 4.855523382270001
7.227 4.874055160810001
7.2275 4.877071469710001
7.228 4.867556867249999
7.2285 4.85114708848
7.229 4.831848003289999
7.2295 4.81153819003
7.23 4.79184751386
7.2305 4.77464926136
7.231 4.76117641494
7.2315 4.7514818923
7.232 4.744824845640001
7.2325 4.740279215209999
7.233 4.737104153210001
7.2335 4.734807525030001
7.234 4.733130033939999
7.2345 4.73197113631
7.235 4.73133612391
7.2355 4.73131495683
7.236 4.73203992932
7.2365 4.73362746032
7.237 4.736082841600001
7.2375 4.73925261183
7.238 4.742866890739999
7.2385 4.74663463098
7.239 4.750402371220001
7.2395 4.75412248553
7.24 4.757816140989999
7.2405 4.76160504831
7.241 4.765695586520001
7.2415 4.770347052350002
7.242 4.775765824830001
7.2425 4.782068322900002
7.243 4.7892651300999995
7.2435 4.79727686988
7.244 4.80573841011
7.2445 4.8129775514699995
7.245 4.81261771111
7.2455 4.785148133040001
7.246 4.6869857995399995
7.2465 4.474759363689999
7.247 4.19620588266
7.2475 3.96761729397
7.248 3.829787852550001
7.2485 3.75750227435
7.249 3.7217563680000003
7.2495 3.705404798700001
7.25 3.6999648591399987
7.2505 3.701843437489999
7.251 3.7102256011699994
7.2515 3.726206746570001
7.252 3.75265501303
7.2525 3.794422953639999
7.253 3.8582311163
7.2535 3.94981048792
7.254 4.066229427920001
7.2545 4.189929843440001
7.255 4.29659605133
7.2555 4.370437409910001
7.256 4.4083317748800015
7.2565 4.413597086030001
7.257 4.39075780671
7.2575 4.345095123379999
7.258 4.284975324410001
7.2585 4.222971655319999
7.259 4.173393062190001
7.2595 4.148283613539999
7.26 4.15623714385
7.2605 4.204164704739999
7.261 4.29715168718
7.2615 4.430827089150001
7.262 4.578329886130001
7.2625 4.695865389600001
7.263 4.75925021066
7.2635 4.7804278742
7.264 4.782528706890001
7.2645 4.779919864279999
7.265 4.77781373982
7.2655 4.77716814388
7.266 4.777697320880001
7.2665 4.778919719749999
7.267 4.78045433305
7.2675 4.78203128051
7.268 4.783465350180001
7.2685 4.7845924971899985
7.269 4.7852380931299985
7.2695 4.785164008350001
7.27 4.7840686119599996
7.2705 4.78165556484
7.271 4.777903699910001
7.2715 4.773485071960001
7.272 4.77004012969
7.2725 4.769833750659999
7.273 4.77459634366
7.2735 4.7840844872699995
7.274 4.79529245613
7.2745 4.802944355549999
7.275 4.80178545792
7.2755 4.78982605772
7.276 4.77004012969
7.2765 4.748783089599999
7.277 4.73236801906
7.2775 4.724419780520001
7.278 4.725324673189999
7.2785 4.73325174465
7.279 4.745512775739999
7.2795 4.759620634560002
7.28 4.773807869929999
7.2805 4.787074337319999
7.281 4.799054904600001
7.2815 4.809844823630001
7.282 4.819883311320001
7.2825 4.829847714230001
7.283 4.840595299099999
7.2835 4.853036250370001
7.284 4.86781087221
7.2845 4.88461753373
7.285 4.9014929882599985
7.2855 4.914680079100001
7.286 4.92006710096
7.2865 4.91575430841
7.287 4.903620279799999
7.2875 4.88814714432
7.288 4.87362652744
7.2885 4.862434433890001
7.289 4.855015372349999
7.2895 4.850707871570001
7.29 4.8485594129499985
7.2905 4.847749772139999
7.291 4.847744480369999
7.2915 4.84822603144
7.292 4.8490303804799995
7.2925 4.850078150940001
7.293 4.851316425119999
7.2935 4.852724035939999
7.294 4.854285108090001
7.2945 4.855999641569999
7.295 4.857920554080001
7.2955 4.8602065987200005
7.296 4.86316469815
7.2965 4.86738753061
7.297 4.8738434900100005
7.2975 4.88392960363
7.298 4.89923869424
7.2985 4.9210725372600015
7.299 4.950076728630001
7.2995 4.98700799146
7.3 5.03431112349
7.3005 5.0958120744299995
7.301 5.172225233230001
7.3015 5.25490913948
7.302 5.32467054339
7.3025 5.360151861239999
7.303 5.350108081779999
7.3035 5.29896312473
7.304 5.2224494222999995
7.3045 5.13801394018
7.305 5.05839926053
7.3055 4.991341951090001
7.306 4.94050920847
7.3065 4.905599401779999
7.307 4.88341630194
7.3075 4.869885246050001
7.308 4.86157716715
7.3085 4.85614781113
7.309 4.85219485894
7.3095 4.84897746278
7.31 4.846135782290001
7.3105 4.843516356139999
7.311 4.84108743371
7.3115 4.83886489031
7.312 4.836891060099998
7.3125 4.83522944432
7.313 4.83395412775
7.3135 4.833218571720001
7.314 4.83330853181
7.3145 4.8347267261699995
7.315 4.838288087380001
7.3155 4.844881632799999
7.316 4.854904245179999
7.3165 4.867297570520001
7.317 4.87913526001
7.317 4.87913526001
7.3175 4.88657019686
7.318 4.887057039700001
7.3185 4.880844501720001
7.319 4.87031917119
7.3195 4.8582486438200005
7.32 4.84671258522
7.3205 4.8368169753200005
7.321 4.82886873678
7.3215 4.82263503172
7.322 4.81767664323
7.3225 4.81354377086
7.323 4.80990832487
7.3235 4.806563926230001
7.324 4.80340473954
7.3245 4.800393722410001
7.325 4.7975255830700005
7.3255 4.794810905059999
7.326 4.792265563690001
7.3265 4.78989485073
7.327 4.787704057949999
7.3275 4.785693185350001
7.328 4.783851649389999
7.3285 4.782147699449999
7.329 4.780560168449999
7.3295 4.779036138689999
7.33 4.77755973486
7.3305 4.776099206339999
7.331 4.77461221897
7.3315 4.7730458550499995
7.332 4.77135778042
7.3325 4.769484493839999
7.333 4.76739953646
7.3335 4.76510820005
7.334 4.76263165169
7.3345 4.76001751731
7.335 4.757334589919998
7.3355 4.754651662529999
7.336 4.7520798623100005
7.3365 4.749767358820001
7.337 4.74790994755
7.3375 4.74658171328
7.338 4.745528651050001
7.3385 4.744136915540001
7.339 4.74175561904
7.3395 4.73818896606
7.34 4.733807380500001
7.3405 4.729235291220001
7.341 4.724996583449999
7.3415 4.72135055392
7.342 4.71832895325
7.3425 4.71586298843
7.343 4.71386799114
7.3435 4.71224341775
7.344 4.7108940164
7.3445 4.709745702309999
7.345 4.708761433089999
7.3455 4.70795179228
7.346 4.70736969758
7.3465 4.707168610319999
7.347 4.707560201299999
7.3475 4.708867268489999
7.348 4.711396734549999
7.3485 4.715270310189999
7.349 4.72003290319
7.3495 4.7243298204299995
7.35 4.726086688069999
7.3505 4.723795351660001
7.351 4.7179796964300005
7.3515 4.71093105879
7.352 4.704856106830001
7.3525 4.70059094021
7.353 4.6978868457399985
7.3535 4.696167020490001
7.354 4.6949552051599985
7.3545 4.6939550606300005
7.355 4.69299195849
7.3555 4.691981230419999
7.356 4.6908805422599995
7.3565 4.689695185779999
7.357 4.6884357445200004
7.3575 4.68717101149
7.358 4.6860068220899995
7.3585 4.685133680040001
7.359 4.684879675079999
7.3595 4.685699899429999
7.36 4.688033570000001
7.3605 4.691870103249999
7.361 4.6962252299600005
7.3615 4.69922566355
7.362 4.69896636682
7.3625 4.69462182365
7.363 4.687006966619999
7.3635 4.6781379601
7.364 4.66994630014
7.3645 4.663363338259999
7.365 4.65838378269
7.3655 4.654616042450001
7.366 4.651636775939999
7.3665 4.6491284769600005
7.367 4.646884766479999
7.3675 4.644799809099999
7.368 4.642878896590001
7.3685 4.64118023842
7.369 4.63981496176
7.3695 4.638973570329999
7.37 4.638899485550001
7.3705 4.639904921850001
7.371 4.64235501136
7.3715 4.646472008419999
7.372 4.652001908069999
7.3725 4.6577117279
7.373 4.66163292947
7.3735 4.6623155677999994
7.374 4.6598972289099985
7.3745 4.655833149550001
7.375 4.651710860720001
7.3755 4.64851463164
7.376 4.646487883729999
7.3765 4.6454189461899995
7.377 4.6449585622
7.3775 4.644831559719999
7.378 4.644858018570001
7.3785 4.6449162280400005
7.379 4.64493210335
7.3795 4.644847435029999
7.38 4.64464634777
7.3805 4.64433413334
7.381 4.643953125899999
7.3815 4.643550951379999
7.382 4.643206986329999
7.3825 4.64301119084
7.383 4.643053525
7.3835 4.64339749005
7.384 4.64403250245
7.3845 4.644783933789999
7.385 4.64535015318
7.3855 4.645403070880001
7.386 4.6447733502499995
7.3865 4.64344511598
7.387 4.64150303639
7.3875 4.6390741139600005
7.388 4.636354144179999
7.3885 4.633512463690001
7.389 4.63068665851
7.3895 4.627913771029999
7.39 4.6252202601
7.3905 4.62259554218
7.391 4.62005549258
7.3915 4.617637153689999
7.392 4.61540931852
7.3925 4.61348840601
7.393 4.612006710409999
7.3935 4.611085942429999
7.394 4.610784311539999
7.3945 4.611107109510001
7.395 4.61213900466
7.3955 4.61419750319
7.396 4.617854116260001
7.3965 4.623754439810001
7.397 4.632475276769999
7.3975 4.64439763458
7.398 4.65960088979
7.3985 4.677910413989999
7.399 4.69889228204
7.3995 4.721816229679999
7.4 4.74565565353
7.4005 4.76974379057
7.401 4.795557044629999
7.4015 4.82945612325
7.402 4.88459636665
7.4025 4.978551743
7.403 5.122233882039999
7.4035 5.30197414186
7.404 5.477126437090001
7.4045 5.608293540079999
7.405 5.679425512420001
7.4055 5.6910303640299995
7.406 5.64670649851
7.4065 5.5488087535099995
7.407 5.403073407710001
7.4075 5.227095596360001
7.408 5.05180571511
7.4085 4.907118139770001
7.409 4.80474355735
7.4095 4.738268342610001
7.41 4.695468506850001
7.4105 4.666914115930001
7.411 4.64730281631
7.4115 4.633814094579999
7.412 4.624669916019999
7.4125 4.618552629900001
7.413 4.61450971762
7.4135 4.61187970793
7.414 4.61022867569
7.4145 4.60929732417
7.415 4.60894806735
7.4155 4.609170321690001
7.416 4.610043463739999
7.4165 4.61180562315
7.417 4.614964809840001
7.417 4.614964809840001
7.4175 4.620478834180001
7.418 4.629998728409999
7.4185 4.646133335139999
7.419 4.67266097815
7.4195 4.7143971681400005
7.42 4.776316168910001
7.4205 4.861709461399999
7.421 4.97012195339
7.4215 5.09701330622
7.422 5.23669486714
7.4225 5.386160910789999
7.423 5.54544847956
7.4235 5.713282256879999
7.424 5.88120070252
7.4245 6.032344237259999
7.425 6.149937950199999
7.4255 6.228473108770001
7.426 6.274686136179999
7.4265 6.299880253150001
7.427 6.31346951851
7.4275 6.3213277969599995
7.428 6.326566649259999
7.4285 6.33067835455
7.429 6.334356134700001
7.4295 6.337875161750001
7.43 6.34136243818
7.4305 6.34489204877
7.431 6.34858041246
7.4315 6.352580990580001
7.432 6.357121329239999
7.4325 6.362386640389999
7.433 6.36796416597
7.4335 6.371043976110001
7.434 6.36124890984
7.4345 6.310611962710001
7.435 6.170110177439999
7.4355 5.910252519820001
7.436 5.58697299875
7.4365 5.300084979970001
7.437 5.09600257815
7.4375 4.966359504920001
7.438 4.8891737477
7.4385 4.848723457820001
7.439 4.83878551376
7.4395 4.862095760610001
7.44 4.93078293521
7.4405 5.066336915530001
7.441 5.290051784050001
7.4415 5.59221714282
7.442 5.904812580259999
7.4425 6.144725556749999
7.443 6.2862539453999995
7.4435 6.355502047620001
7.444 6.385712762550001
7.4445 6.398090212579999
7.445 6.403191478859999
7.4455 6.405837363859999
7.446 6.408287453370002
7.4465 6.4117376874100005
7.447 6.416865412539999
7.4475 6.4238399654
7.448 6.43195224881
7.4485 6.439323684420001
7.449 6.44338776378
7.4495 6.44237703571
7.45 6.43649787924
7.4505 6.42766591511
7.451 6.4182412727400004
7.4515 6.410054904549999
7.452 6.404122830380001
7.4525 6.400677888109999
7.453 6.399386696229999
7.4535 6.399651284730001
7.454 6.400894850680001
7.4545 6.40265701009
7.455 6.4045885061400005
7.4555 6.40638770794
7.456 6.407731817519999
7.4565 6.408091657880001
7.457 6.406398291480001
7.4575 6.40020692058
7.458 6.38420989987
7.4585 6.348723290250001
7.459 6.2825020804700005
7.4595 6.186340036029999
7.46 6.0873733534899985
7.4605 6.0271159684999995
7.461 6.033000416739999
7.4615 6.107709625600001
7.462 6.2321667642300005
7.4625 6.367413821890001
7.463 6.464343172979999
7.4635 6.49564399253
7.464 6.478498657729999
7.4645 6.44793339421
7.465 6.42355950159
7.4655 6.408446206470001
7.466 6.39983649668
7.4665 6.3948569411100005
7.467 6.39170304619
7.4675 6.38939583447
7.468 6.38749608904
7.4685 6.38581859795
7.469 6.384331610579999
7.4695 6.383114503480001
7.47 6.38234190506
7.4705 6.38235778037
7.471 6.38382889243
7.4715 6.387993515420001
7.472 6.396799020699999
7.4725 6.4124626599
7.473 6.435434233469999
7.4735 6.460654809289999
7.474 6.4751172167
7.4745 6.461961876479999
7.475 6.411361971740001
7.4755 6.328535187700001
7.476 6.230515731990001
7.4765 6.135634295889999
7.477 6.05502476348
7.4775 5.9909731794
7.478 5.940442067670001
7.4785 5.898954590869999
7.479 5.86269538283
7.4795 5.82919847873
7.48 5.79776536493
7.4805 5.76982481933
7.481 5.749245125800001
7.4815 5.742439909579999
7.482 5.7577437084200005
7.4825 5.803813858039999
7.483 5.88667768447
7.4835 6.005160414770001
7.484 6.145085397110001
7.4845 6.276585881610001
7.485 6.365577577700001
7.4855 6.399550741100001
7.486 6.3960105469699995
7.4865 6.38026223945
7.487 6.36629196665
7.4875 6.357089578620001
7.488 6.35141150941
7.4885 6.347701978640001
7.489 6.3450349265599995
7.4895 6.34295526095
7.49 6.3412618945500006
7.4905 6.3398384084199995
7.491 6.338626593090001
7.4915 6.337594697939999
7.492 6.33678505713
7.4925 6.336367007299999
7.493 6.3368961843
7.4935 6.3398384084199995
7.494 6.348389908739999
7.4945 6.36505898424
7.495 6.368419258190001
7.4955 6.25361430804
7.496 5.911866509669999
7.4965 5.48931867517
7.497 5.165054884880001
7.4975 4.955569585889999
7.498 4.82460886193
7.4985 4.7428033895
7.499 4.6924998238799995
7.4995 4.6635961761399995
7.5 4.6502503322
7.5005 4.649086142800001
7.501 4.65839436623
7.5015 4.6780321247000005
7.502 4.7096239916
7.5025 4.7571335026599995
7.503 4.827746881539999
7.5035 4.93329123419
7.504 5.09119235922
7.5045 5.32079167598
7.505 5.624941448499999
7.5055 5.95624329289
7.506 6.21992160845
7.5065 6.35662390286
7.507 6.39032189422
7.5075 6.376346329649999
7.508 6.352364028009998
7.5085 6.33316548645
7.509 6.321121417929999
7.5095 6.3145014136599995
7.51 6.31124168334
7.5105 6.30992932438
7.511 6.30979173836
7.5115 6.310410875450001
7.512 6.3115803566199995
7.5125 6.31315730408
7.513 6.31505175774
7.5135 6.317205508129999
7.514 6.31965030587
7.5145 6.32254490406
7.515 6.32645552209
7.5155 6.3328321049400005
7.516 6.345119594880001
7.5165 6.370424839019999
7.517 6.42058023508
7.517 6.42058023508
7.5175 6.50788914831
7.518 6.629308810959999
7.5185 6.7452356163500005
7.519 6.783780869030001
7.5195 6.6880792085800005
7.52 6.46313664942
7.5205 6.168490895820001
7.521 5.871643765899999
7.5215 5.614807708949999
7.522 5.412799680970001
7.5225 5.26521221567
7.523 5.166938755000001
7.5235 5.113052661090001
7.524 5.10021482707
7.5245 5.12720814584
7.525 5.19543493645
7.5255 5.308620604980001
7.526 5.469977255820001
7.5265 5.675784774659999
7.527 5.907670136060001
7.5275 6.13152788237
7.528 6.31019391288
7.5285 6.42259639945
7.529 6.47119072336
7.5295 6.472402538690001
7.53 6.443186676519999
7.5305 6.395476078200001
7.531 6.33713960572
7.5315 6.274506216000002
7.532 6.21478329978
7.5325 6.167099160310001
7.533 6.140529183140001
7.5335 6.139820085959999
7.534 6.162283649610001
7.5345 6.198590483579999
7.535 6.237204529270001
7.5355 6.269341448480001
7.536 6.29137637876
7.5365 6.303875539500001
7.537 6.309336646139999
7.5375 6.310442626069999
7.538 6.3092731449
7.5385 6.307140561590001
7.539 6.304753973320001
7.5395 6.3024467616
7.54 6.3003565124500005
7.5405 6.29851497649
7.541 6.296900986640002
7.5415 6.295466916970001
7.542 6.294175725090001
7.5425 6.29304857808
7.543 6.292133101870001
7.5435 6.291439880000001
7.544 6.290873660609999
7.5445 6.290169855199999
7.545 6.28878341146
7.5455 6.285618932999999
7.546 6.278475043500001
7.5465 6.26282727961
7.547 6.2296055475499985
7.5475 6.16181268208
7.548 6.033100960369999
7.5485 5.819032988560001
7.549 5.530890820290002
7.5495 5.235229046850001
7.55 5.00312143111
7.5505 4.8537030133900005
7.551 4.76708732203
7.5515 4.718201950769999
7.552 4.6902349463199995
7.5525 4.674063297200001
7.553 4.664940285719999
7.5535 4.6601724009500005
7.554 4.65806098472
7.5545 4.657521224180001
7.555 4.657886356310001
7.5555 4.658801832519999
7.556 4.660066565550001
7.5565 4.66159059531
7.557 4.663299837019999
7.5575 4.66514666475
7.558 4.66709403611
7.5585 4.6691154922499996
7.559 4.671195157860001
7.5595 4.6733489082499995
7.56 4.6756137858099995
7.5605 4.6780744588599985
7.561 4.680894972269999
7.5615 4.68431874746
7.562 4.688732083640001
7.5625 4.69474353436
7.563 4.703273867600001
7.5635 4.7153920209
7.564 4.73166421365
7.5645 4.7512702215
7.565 4.77168587016
7.5655 4.789714930550001
7.566 4.80283852015
7.5665 4.80966490345
7.567 4.80955906805
7.5675 4.802632141120001
7.568 4.79043461127
7.5685 4.77583461784
7.569 4.76162621539
7.5695 4.7492593489
7.57 4.7389509809399994
7.5705 4.730563525489999
7.571 4.724038773079999
7.5715 4.71937143194
7.572 4.71647683375
7.5725 4.71516976656
7.573 4.71514859948
7.5735 4.715984699140001
7.574 4.7171912226999995
7.5745 4.71837657918
7.575 4.71940847433
7.5755 4.72041391063
7.576 4.72164689304
7.5765 4.72329263351
7.577 4.725388174429999
7.5775 4.72788588987
7.578 4.7306852362
7.5785 4.73369096156
7.579 4.73683427294
7.5795 4.740035793790001
7.58 4.743226731099999
7.5805 4.74635945894
7.581 4.749423393769999
7.5815 4.75248203683
7.582 4.7556518070600005
7.5825 4.759086165790001
7.583 4.7629756167399995
7.5835 4.76745774593
7.584 4.77256959575
7.5845 4.77817887195
7.585 4.78398923541
7.5855 4.7895985116099995
7.586 4.794620401339999
7.5865 4.798716231320001
7.587 4.8016055377399995
7.5875 4.80316131812
7.588 4.803595243259999
7.5885 4.80346824078
7.589 4.80339944777
7.5895 4.803611118569999
7.59 4.80384924822
7.5905 4.803822789370002
7.591 4.803574076180001
7.5915 4.80344178193
7.592 4.80372224574
7.5925 4.80451071947
7.593 4.80573841011
7.5935 4.8072783151800005
7.594 4.80901930751
7.5945 4.81089788586
7.595 4.81288759138
7.5955 4.814983132299999
7.596 4.817226842780001
7.5965 4.81967693229
7.597 4.822444528000001
7.5975 4.825714841859999
7.598 4.829842422460001
7.5985 4.835419948040001
7.599 4.843288810029999
7.5995 4.854306275169999
7.6 4.868779266120002
7.6005 4.88588755853
7.601 4.904027746089999
7.6015 4.92236902091
7.602 4.94205440531
7.6025 4.96582503615
7.603 4.996755431800001
7.6035 5.037105178049999
7.604 5.08665202056
7.6045 5.140273525970001
7.605 5.187052772770001
7.6055 5.2132946602
7.606 5.2084526906500015
7.6065 5.1703096124900005
7.607 5.10704650214
7.6075 5.0348985099600005
7.608 4.97100567898
7.6085 4.925178950779999
7.609 4.89756120315
7.6095 4.8829453344100004
7.61 4.87584907084
7.6105 4.87262109114
7.611 4.87132989926
7.6115 4.87101768483
7.612 4.871208188550001
7.6125 4.8716050713
7.613 4.87204957998
7.6135 4.872430587419999
7.614 4.87268459238
7.6145 4.872811594860001
7.615 4.872832761939999
7.6155 4.872806303090001
7.616 4.8728645125600005
7.6165 4.87321376938
7.617 4.874303874
7.617 4.874303874
7.6175 4.876997384929999
7.618 4.8830352945
7.6185 4.895449786920001
7.619 4.918961121030001
7.6195 4.959781834809999
7.62 5.02486531404
7.6205 5.120514056790001
7.621 5.250130671170001
7.6215 5.41076234952
7.622 5.590460275180001
7.6225 5.77045453996
7.623 5.93252557975
7.6235 6.06603693685
7.624 6.16924232716
7.6245 6.245994159240001
7.625 6.301568327780001
7.6255 6.33979078249
7.626 6.361693418519999
7.6265 6.36508544309
7.627 6.34423057752
7.6275 6.288915705710001
7.628 6.1844349988300005
7.6285 6.017733660289999
7.629 5.79350549008
7.6295 5.54609936727
7.63 5.3229401346000005
7.6305 5.15321190362
7.631 5.038766793830001
7.6315 4.966994517319999
7.632 4.92367079633
7.6325 4.89799512829
7.633 4.8829453344100004
7.6335 4.874235080989998
7.634 4.869313734889999
7.6345 4.866651974580001
7.635 4.865323740309999
7.6355 4.86478397977
7.636 4.864699311449999
7.6365 4.86485806455
7.637 4.86512794482
7.6375 4.8654137004
7.638 4.865635954739999
7.6385 4.86575237368
7.639 4.8657259148300005
7.6395 4.8655459946500015
7.64 4.86522319668
7.6405 4.86478397977
7.641 4.86427067808
7.6415 4.863725625770001
7.642 4.863191157
7.6425 4.862725481240001
7.643 4.862376224420001
7.6435 4.86217513716
7.644 4.862095760610001
7.6445 4.862026967600001
7.645 4.861783546180001
7.6455 4.861174992629999
7.646 4.860116638629999
7.6465 4.85865611011
7.647 4.856925701320001
7.6475 4.85505770651
7.648 4.85313150223
7.6485 4.85121058972
7.649 4.849358470220001
7.6495 4.84764393674
7.65 4.84605640574
7.6505 4.844532375979999
7.651 4.842955428520001
7.6515 4.841288520969999
7.652 4.8395739874900014
7.6525 4.83789120463
7.653 4.83631425717
7.6535 4.834853728649999
7.654 4.833483160220001
7.6545 4.832160217719999
7.655 4.830869025839999
7.6555 4.829620168119999
7.656 4.82845068695
7.6565 4.8274135000300005
7.657 4.8265721086
7.6575 4.825974138590001
7.658 4.825667215929999
7.6585 4.825693674779999
7.659 4.826101141069999
7.6595 4.8269478242699995
7.66 4.828313100930001
7.6605 4.830260472290001
7.661 4.832874606670001
7.6615 4.83621900531
7.662 4.840341294140001
7.6625 4.845215014309999
7.663 4.85059145263
7.6635 4.8558461802399995
7.664 4.85994201022
7.6645 4.861714753169999
7.665 4.86061935678
7.6655 4.857243207519999
7.666 4.853046833910001
7.6665 4.849421971460001
7.667 4.8470247996500015
7.6675 4.845802400779999
7.668 4.8454108098
7.6685 4.8454531439599995
7.669 4.84563306414
7.6695 4.845781233700001
7.67 4.845812984319999
7.6705 4.84570185715
7.671 4.845474311039999
7.6715 4.845156804839999
7.672 4.844823423329999
7.6725 4.844553543060001
7.673 4.844447707660001
7.6735 4.844606460760001
7.674 4.8450880118300015
7.6745 4.845876485559999
7.675 4.846855463009999
7.6755 4.847839732230001
7.676 4.8486917071999995
7.6765 4.8493531784499995
7.677 4.849728894119999
7.6775 4.84960189164
7.678 4.84865995658
7.6785 4.846797253539999
7.679 4.84432599695
7.6795 4.84177536381
7.68 4.83956340395
7.6805 4.83781711985
7.681 4.836462426730001
7.6815 4.83537232211
7.682 4.834435678819999
7.6825 4.8335784120800005
7.683 4.832800521889999
7.6835 4.832139050640001
7.684 4.83166808311
7.6845 4.831488162930001
7.685 4.83171570904
7.6855 4.832488307460001
7.686 4.833959419519998
7.6865 4.8361713793800005
7.687 4.83892309978
7.6875 4.841658944870001
7.688 4.843601024460001
7.6885 4.844214869780001
7.689 4.843548106760001
7.6895 4.84211403709
7.69 4.84054767317
7.6905 4.83926706483
7.691 4.838420381629999
7.6915 4.83797058118
7.692 4.837827703389999
7.6925 4.83790707994
7.693 4.83813991782
7.6935 4.838478591099999
7.694 4.8389019327
7.6945 4.839399359080001
7.695 4.839992037320001
7.6955 4.840706426269999
7.696 4.841579568319999
7.6965 4.842632630549999
7.697 4.843855029420001
7.6975 4.845215014309999
7.698 4.846675542830002
7.6985 4.8481995725900005
7.699 4.849728894119999
7.6995 4.85116825556
7.7 4.852343028500001
7.7005 4.85313150223
7.701 4.85353896852
7.7015 4.853676554540001
7.702 4.853665970999999
7.7025 4.853581302680001
7.703 4.85343313312
7.7035 4.85319500347
7.704 4.852835163110002
7.7045 4.852305986110001
7.705 4.85158101362
7.7055 4.850649662100001
7.706 4.84952780686
7.7065 4.84827365737
7.707 4.84696659018
7.7075 4.8457388995400015
7.708 4.84474933855
7.7085 4.844177827389999
7.709 4.844167243849999
7.7095 4.84475992209
7.71 4.845871193789999
7.7105 4.84728409638
7.711 4.848797542599999
7.7115 4.850416824220001
7.712 4.852395946200001
7.7125 4.85505770651
7.713 4.858481481699999
7.7135 4.862386807960001
7.714 4.86613338112
7.7145 4.868848059129999
7.715 4.869562448079999
7.7155 4.867593909640001
7.716 4.863095905139999
7.7165 4.857200873359999
7.717 4.851353467510001
7.717 4.851353467510001
7.7175 4.84640037079
7.718 4.842225164259999
7.7185 4.83819812729
7.719 4.833911793589999
7.7195 4.82951962449
7.72 4.825423794510001
7.7205 4.82193122631
7.721 4.8191160046700015
7.7215 4.816888169500001
7.722 4.81511542655
7.7225 4.813702523960001
7.723 4.81259654403
7.7235 4.8118239456100005
7.724 4.811458813479999
7.7245 4.8115963995
7.725 4.812310788450001
7.7255 4.813644314489999
7.726 4.8155758105399995
7.7265 4.81805765067
7.727 4.8209628324
7.7275 4.8239262236
7.728 4.826085265760001
7.7285 4.82625989417
7.729 4.823756886959999
7.7295 4.819158338829999
7.73 4.813977695999999
7.7305 4.809527317429999
7.731 4.806235836489999
7.7315 4.8038862906099995
7.732 4.802065921729999
7.7325 4.8004625154200005
7.733 4.79889085973
7.7335 4.797260994569998
7.734 4.795535877550001
7.7345 4.79369963336
7.735 4.79176284554
7.7355 4.78976784825
7.736 4.7877834345000005
7.7365 4.78592073146
7.737 4.7842908663
7.7375 4.78294675672
7.738 4.7817984426299995
7.7385 4.780597210840001
7.739 4.779004388070001
7.7395 4.776750094049999
7.74 4.773723201609999
7.7405 4.76999250376
7.741 4.76573792068
7.7415 4.76117641494
7.742 4.7564720314099995
7.7425 4.751772939649999
7.743 4.74723260099
7.7435 4.742972726139999
7.744 4.739051524569999
7.7445 4.735484871589999
7.745 4.732246308349999
7.7455 4.729298792460001
7.746 4.726605281530001
7.7465 4.724134024940001
7.747 4.7218797309200005
7.7475 4.719847691240001
7.748 4.71807494829
7.7485 4.716640878620001
7.749 4.715672484710001
7.7495 4.715354978510001
7.75 4.715926489670001
7.7505 4.717625147840001
7.751 4.72058853904
7.7515 4.72455207477
7.752 4.7285156105
7.7525 4.730843989299999
7.753 4.730208976899999
7.7535 4.726599989760001
7.754 4.721435222240001
7.7545 4.71647683375
7.755 4.712714385280001
7.7555 4.710142585059999
7.756 4.70832750795
7.7565 4.706909313590001
7.757 4.70577687481
7.7575 4.704909024530001
7.758 4.704305762750001
7.7585 4.703930047079999
7.759 4.70373425159
7.7595 4.7036866256600005
7.76 4.70377129398
7.7605 4.703977673010001
7.761 4.704289887439999
7.7615 4.70469735373
7.762 4.7051736130299995
7.7625 4.70567103941
7.763 4.706157882249999
7.7635 4.7066076827000005
7.764 4.70700456545
7.7645 4.707327363419998
7.765 4.707554909530001
7.7655 4.70765016139
7.766 4.7075919519200005
7.7665 4.70740673997
7.767 4.70710510908
7.7675 4.7067135181
7.768 4.706242550570001
7.7685 4.70572395711
7.769 4.705210655420001
7.7695 4.70473439612
7.77 4.704284595669999
7.7705 4.70381362814
7.771 4.703263284060001
7.7715 4.7025806457299995
7.772 4.70179746377
7.7725 4.701003698269999
7.773 4.700368685869999
7.7735 4.700056471439999
7.774 4.700125264449999
7.7745 4.700411020029999
7.775 4.70049039658
7.7755 4.69985009241
7.776 4.69827843672
7.7765 4.69596593323
7.777 4.693320048229999
7.7775 4.690684746769999
7.778 4.688298158499999
7.7785 4.686329620060001
7.779 4.6848532162300005
7.7795 4.683821321079999
7.78 4.68304343089
7.7805 4.68231316663
7.781 4.681524692900001
7.7815 4.68070446855
7.782 4.679968912520001
7.7825 4.67943973552
7.783 4.679175147020001
7.7835 4.679217481179999
7.784 4.679609072159999
7.7845 4.68040812943
7.785 4.68174165547
7.7855 4.683757819840001
7.786 4.68661537564
7.7865 4.690383115879999
7.787 4.69493403808
7.7875 4.699987678430001
7.788 4.7053164908200005
7.7885 4.71090989171
7.789 4.71679963172
7.7895 4.72260470341
7.79 4.727049790210001
7.7905 4.727970558189999
7.791 4.723467261919999
7.7915 4.71351344255
7.792 4.700352810559999
7.7925 4.68714455264
7.793 4.67613237927
7.7935 4.667988345239999
7.794 4.66224677479
7.7945 4.658113902419999
7.795 4.654912381570001
7.7955 4.6522082871000014
7.796 4.6497793646700005
7.7965 4.64757798835
7.797 4.64571528531
7.7975 4.644503469979999
7.798 4.64462518069
7.7985 4.647398068170001
7.799 4.6552986807800005
7.7995 4.672454599119999
7.8 4.70443276523
7.8005 4.755847602550001
7.801 4.82547671221
7.8015 4.902323796149999
7.802 4.96771948981
7.8025 5.003296059519999
7.803 4.9992266883899985
7.8035 4.957892672919999
7.804 4.891359248709999
7.8045 4.815295346730001
7.805 4.74369769863
7.8055 4.68558348049
7.806 4.643714996250002
7.8065 4.6160443309199986
7.807 4.5986291158500014
7.8075 4.5877598202700005
7.808 4.58074293325
7.8085 4.57591683901
7.809 4.57232372718
7.8095 4.569476754920001
7.81 4.5671695431999995
7.8105 4.5653703414
7.811 4.56422202731
7.8115 4.564036815360001
7.812 4.56538621671
7.8125 4.569190999340001
7.813 4.57682173168
7.8135 4.590014114290001
7.814 4.610350386400001
7.8145 4.637671794910001
7.815 4.66779784152
7.8155 4.691737809
7.816 4.699474376739999
7.8165 4.68683233821
7.817 4.658420825080001
7.817 4.658420825080001
7.8175 4.6234739760000005
7.818 4.5897654011
7.8185 4.5611898431
7.819 4.53879507246
7.8195 4.52220008174
7.82 4.51030418278
7.8205 4.50173680715
7.821 4.495196179430001
7.8215 4.48973507279
7.822 4.484792559609999
7.8225 4.48007230077
7.823 4.47545787733
7.8235 4.47093341398
7.824 4.466578287270001
7.8245 4.4625512503
7.825 4.4591803928100004
7.8255 4.4570795601199995
7.826 4.45730181446
7.8265 4.46153523046
7.827 4.4721505210800006
7.8275 4.491857072560001
7.828 4.52225829121
7.8285 4.560750626190001
7.829 4.597523135919999
7.8295 4.61867963238
7.83 4.61645708898
7.8305 4.5949090015400005
7.831 4.5641532343
7.8315 4.532529616780001
7.832 4.50440385923
7.8325 4.48128940787
7.833 4.46318097093
7.8335 4.449432952469999
7.834 4.4391722104400015
7.8345 4.431477976860001
7.835 4.425508860300002
7.8355 4.42067747429
7.836 4.41668218794
7.8365 4.413348372840001
7.837 4.41053844297
7.8375 4.408151854700001
7.838 4.4060880644
7.8385 4.404193610739999
7.839 4.402288573540001
7.8395 4.400309451559999
7.84 4.39828799542
7.8405 4.39629299813
7.841 4.3944038362399995
7.8415 4.3926998863
7.842 4.3912975672500005
7.8425 4.3903344651100005
7.843 4.389905831740001
7.8435 4.390159836700001
7.844 4.39137165203
7.8445 4.3942239160600005
7.845 4.400304159789999
7.8455 4.41285094646
7.846 4.43715604607
7.8465 4.4793102858900005
7.847 4.543578832540001
7.8475 4.632496443850001
7.848 4.751291388580001
7.8485 4.906959386669999
7.849 5.09221367083
7.8495 5.265154006199999
7.85 5.352092495529999
7.8505 5.2870778093099995
7.851 5.071544017210001
7.8515 4.79759437608
7.852 4.577266240359999
7.8525 4.450983441079999
7.853 4.39401224526
7.8535 4.37161218285
7.854 4.36311360023
7.8545 4.359610448490002
7.855 4.357784787840001
7.8555 4.3564195111799995
7.856 4.35505952629
7.8565 4.353572538920001
7.857 4.35204850916
7.8575 4.350879027990001
7.858 4.3511700753400016
7.8585 4.35626604985
7.859 4.37619485567
7.8595 4.437970978649999
7.86 4.594871959150001
7.8605 4.895253991430001
7.861 5.287421774360001
7.8615 5.603769076730001
7.862 5.71042470108
7.8625 5.5957150027900004
7.863 5.3331850013199995
7.8635 5.02779166285
7.864 4.761737342559999
7.8645 4.56861419641
7.865 4.448797940069999
7.8655 4.385529537949998
7.866 4.35631896755
7.8665 4.34371397141
7.867 4.33816290468
7.8675 4.3354429349000005
7.868 4.33389244629
7.8685 4.33293992769
7.869 4.332463668390001
7.8695 4.332590670869998
7.87 4.33365431664
7.8705 4.3362896180999995
7.871 4.341565512789999
7.8715 4.3510324893200005
7.872 4.366209285679999
7.8725 4.3871170689499985
7.873 4.410009265969999
7.8735 4.4268847204999995
7.874 4.429890445860001
7.8745 4.417576497070001
7.875 4.394144539510001
7.8755 4.3634363982
7.876 4.326648013160001
7.8765 4.284716027679999
7.877 4.24042391278
7.8775 4.197343613209999
7.878 4.15732724847
7.8785 4.12021077369
7.879 4.08579839338
7.8795 4.05528075579
7.88 4.03037768617
7.8805 4.01187236648
7.881 3.999288537420001
7.8815 3.9915360943700007
7.882 3.987588433949999
7.8825 3.9867470425200002
7.883 3.98871028919
7.8835 3.99357342582
7.884 4.001876212950001
7.8845 4.01467171281
7.885 4.0334945387
7.8855 4.06009626649
7.886 4.095736337440001
7.8865 4.140271873760001
7.887 4.19163379338
7.8875 4.24551988729
7.888 4.29487093431
7.8885 4.33007708012
7.889 4.3419518120000005
7.8895 4.326589803690001
7.89 4.28814509464
7.8905 4.23721710016
7.891 4.186013933640001
7.8915 4.143399309830001
7.892 4.11284462985
7.8925 4.0937042977599996
7.893 4.083724019539999
7.8935 4.080840004890001
7.894 4.08394627388
7.8945 4.093159245450001
7.895 4.10986007157
7.8955 4.136313629799999
7.896 4.17382698733
7.8965 4.219426169420001
7.897 4.265221147000001
7.8975 4.30377698322
7.898 4.332722965119999
7.8985 4.353191531479999
7.899 4.365822986470001
7.8995 4.368183115889999
7.9 4.354863730800001
7.9005 4.322123549810001
7.901 4.274322991399999
7.9015 4.223368538070001
7.902 4.1800818594699996
7.9025 4.148627578589999
7.903 4.12802142621
7.9035 4.115564599629999
7.904 4.1087911340300005
7.9045 4.10596532885
7.905 4.106060580710001
7.9055 4.10859004677
7.906 4.113574894109999
7.9065 4.12161309274
7.907 4.134011709850001
7.9075 4.152924495830001
7.908 4.18099204391
7.9085 4.219828343940001
7.909 4.26771357067
7.9095 4.31891144542
7.91 4.366209285679999
7.9105 4.4040031070199985
7.911 4.429266016999999
7.9115 4.441188374809999
7.912 4.440992579319999
7.9125 4.431499143939999
7.913 4.416258846339999
7.9135 4.398669002859999
7.914 4.3816030446099985
7.9145 4.367468726940001
7.915 4.3583562989999995
7.9155 4.356197256840001
7.916 4.36277492695
7.9165 4.379560421389999
7.917 4.4070829171599994
7.917 4.4070829171599994
7.9175 4.44364375609
7.918 4.483834749240001
7.9185 4.519157313989999
7.919 4.54210242871
7.9195 4.55013533557
7.92 4.545457410890001
7.9205 4.532481990850001
7.921 4.515913458979999
7.9215 4.49980001933
7.922 4.4867716815900005
7.9225 4.47771746312
7.923 4.47220873055
7.9235 4.46927708997
7.924 4.46798060632
7.9245 4.46764722481
7.925 4.467864187379999
7.9255 4.46843569854
7.926 4.46935117475
7.9265 4.470822286810001
7.927 4.473441712960001
7.9275 4.478606480480001
7.928 4.48943873367
7.9285 4.512717229900001
7.929 4.561438556290001
7.9295 4.65344126951
7.93 4.794091224340002
7.9305 4.94666353698
7.931 5.04604297758
7.9315 5.06061651216
7.932 5.006322951959999
7.9325 4.912362283839999
7.933 4.80152086942
7.9335 4.690647704380001
7.934 4.592866378320001
7.9345 4.515876416589999
7.935 4.46059858717
7.9355 4.423000561319999
7.936 4.39755773116
7.9365 4.379772092190001
7.937 4.36701892649
7.9375 4.3581816705900005
7.938 4.352863441740001
7.9385 4.35079965144
7.939 4.351609292249999
7.9395 4.354884897879999
7.94 4.360398922219999
7.9405 4.36827307598
7.941 4.37905241147
7.9415 4.393498943570001
7.942 4.41215772459
7.9425 4.434769457800001
7.943 4.45985773937
7.9435 4.485088898729999
7.944 4.50866902585
7.9445 4.5306034125000005
7.945 4.552331420119999
7.9455 4.57490611094
7.946 4.5969622083
7.9465 4.6131550245
7.947 4.61613429101
7.9475 4.60505332463
7.948 4.588341914969999
7.9485 4.574128220749999
7.949 4.565333299009999
7.9495 4.562010067449999
7.95 4.563645224379999
7.9505 4.56968842572
7.951 4.579234778799999
7.9515 4.5904004135
7.952 4.59993089127
7.9525 4.603629838499999
7.953 4.59826398372
7.9535 4.58399208003
7.954 4.56480941378
7.9545 4.54597600435
7.955 4.53110083888
7.9555 4.52126343845
7.956 4.5158605412799995
7.9565 4.513696207349999
7.957 4.513616830800001
7.9575 4.51480747905
7.958 4.5167389751
7.9585 4.519130855140001
7.959 4.521845533149999
7.9595 4.52485655028
7.96 4.528253866619999
7.9605 4.5322756118199985
7.961 4.537440379339999
7.9615 4.54473773017
7.962 4.5559456990300005
7.9625 4.573683712069999
7.963 4.600333065790001
7.9635 4.634454398749999
7.964 4.665919263170001
7.9645 4.6781379601
7.965 4.663336879410001
7.9655 4.63096183055
7.966 4.59568159996
7.9665 4.5661482315900015
7.967 4.54468481247
7.9675 4.5304764100199995
7.968 4.52163915412
7.9685 4.5160298779199985
7.969 4.511632417050001
7.9695 4.50702328538
7.97 4.50185322609
7.9705 4.49696363061
7.971 4.494222493749999
7.9715 4.496127530950001
7.972 4.505462213230001
7.9725 4.52490946798
7.973 4.555956282569999
7.9735 4.595459345620001
7.974 4.63139575569
7.9745 4.6491708111199985
7.975 4.648133624199999
7.9755 4.6395821238799995
7.976 4.632099561100001
7.9765 4.62804606528
7.977 4.62683424995
7.9775 4.6273793022600005
7.978 4.628882164940001
7.9785 4.630871870460001
7.979 4.633110289169999
7.9795 4.635470418589999
7.98 4.63791521633
7.9805 4.64045526593
7.981 4.643191111019999
7.9815 4.64636088125
7.982 4.65049375362
7.9825 4.6566533739
7.983 4.66683473938
7.9835 4.684154702590001
7.984 4.712015871639999
7.9845 4.751291388580001
7.985 4.797260994569998
7.9855 4.841013348930001
7.986 4.874441460020001
7.9865 4.892555188729999
7.987 4.8930367398
7.9875 4.876626961030001
7.988 4.8478714828500005
7.9885 4.81391948653
7.989 4.78165556484
7.9895 4.75538721856
7.99 4.736384472490001
7.9905 4.7238588528999985
7.991 4.716318080650001
7.9915 4.712444505010001
7.992 4.711449652249999
7.9925 4.713068933870001
7.993 4.71749285359
7.9935 4.725054792919999
7.994 4.73585000372
7.9945 4.749084720489999
7.995 4.762732195319999
7.9955 4.77387666294
7.996 4.7798616548099995
7.9965 4.77950710622
7.997 4.7735485732
7.9975 4.764002220120001
7.998 4.753053547989999
7.9985 4.7423218384300005
7.999 4.73273315119
7.9995 4.724716119640001
8.0 4.71838716272
8.0005 4.713629861489999
8.001 4.71021137807
8.0015 4.707888291040001
8.002 4.7064700966799995
8.0025 4.70578216658
8.003 4.705633997019999
8.0035 4.705792750120001
8.004 4.70603087977
8.0045 4.706189632870001
8.005 4.706284884729999
8.0055 4.7064489296
8.006 4.706930480669999
8.0065 4.70803116883
8.007 4.710163752140001
8.0075 4.71377273928
8.008 4.719292055389999
8.0085 4.7269227877299995
8.009 4.736405639569999
8.0095 4.746835718240001
8.01 4.756540824419999
8.0105 4.763303706480001
8.011 4.76517170129
8.0115 4.76158388123
8.012 4.753709727469999
8.0125 4.743523070219999
8.013 4.732468562690001
8.0135 4.720810793379999
8.014 4.708671473000002
8.0145 4.69731004281
8.015 4.688314033810001
8.0155 4.682212623000001
8.016 4.678476633380002
8.0165 4.676301715910001
8.017 4.675036982879999
8.017 4.675036982879999
8.0175 4.67428025977
8.018 4.6738092922400005
8.0185 4.67352882843
8.019 4.673417701260001
8.0195 4.673502369579999
8.02 4.67389396056
8.0205 4.674740643759999
8.021 4.676291132370001
8.0215 4.678884099670001
8.022 4.682889969559999
8.0225 4.68855216346
8.023 4.6956060928699985
8.0235 4.702977528480001
8.024 4.70870322362
8.0245 4.71064530321
8.025 4.70770837086
8.0255 4.70060681552
8.026 4.691330342709999
8.0265 4.681836907329999
8.027 4.67328540701
8.0275 4.666109766889998
8.028 4.66034702936
8.0285 4.655864900169999
8.029 4.65246758383
8.0295 4.6499222424600015
8.03 4.648038372340001
8.0305 4.64668367922
8.031 4.645768203010001
8.0315 4.64528136017
8.032 4.64526548486
8.0325 4.645810537170001
8.033 4.647096437280001
8.0335 4.6493083971399995
8.034 4.652626336930001
8.0345 4.65709259081
8.035 4.6625907398400015
8.0355 4.66873977658
8.036 4.674798853229999
8.0365 4.679582613310001
8.037 4.6817839896299995
8.0375 4.68072034386
8.038 4.6769261447699995
8.0385 4.67187779619
8.039 4.66712578673
8.0395 4.66356971729
8.04 4.661394799820001
8.0405 4.6603681964399994
8.041 4.660135358559999
8.0415 4.660399947060001
8.042 4.66096087468
8.0425 4.661712306020001
8.043 4.6626277822299995
8.0435 4.663717886849999
8.044 4.6650408293500005
8.0445 4.6667024451299985
8.045 4.668840320209999
8.0455 4.67165025008
8.046 4.675306863150001
8.0465 4.679857785349999
8.047 4.68500667756
8.0475 4.690012691980001
8.048 4.693833349920001
8.0485 4.69566959411
8.049 4.695479090390001
8.0495 4.69402385364
8.05 4.692325195469999
8.0505 4.6911557143
8.051 4.69085408341
8.0515 4.69146263696
8.052 4.692864956009999
8.0525 4.694865245070001
8.053 4.69727829219
8.0535 4.69995063604
8.054 4.70276056591
8.0545 4.705639288789999
8.055 4.708565637599999
8.0555 4.71156077942
8.056 4.714704090800001
8.0565 4.7181543248399995
8.057 4.722133735880001
8.0575 4.7269333712699995
8.058 4.7327754853499995
8.0585 4.739665369890001
8.059 4.74732785285
8.0595 4.75516496422
8.06 4.76221360186
8.0605 4.7670396961
8.061 4.76839438922
8.0615 4.76614538697
8.062 4.76156800592
8.0625 4.756551407960001
8.063 4.752519079220002
8.0635 4.750047822630001
8.064 4.749052969870001
8.0645 4.74921701474
8.065 4.75021715927
8.0655 4.7517993985
8.066 4.75379968756
8.0665 4.75611748282
8.067 4.75869986658
8.0675 4.76152567176
8.068 4.764637232520001
8.0685 4.76812980072
8.069 4.77223621424
8.0695 4.777379814680001
8.07 4.784179739130001
8.0705 4.793281583529999
8.071 4.8048123503600015
8.0715 4.817718977389998
8.072 4.829609584580001
8.0725 4.837700700910001
8.073 4.840362461219999
8.0735 4.83794412233
8.074 4.8323189708199985
8.0745 4.825773051330001
8.075 4.820137316279999
8.0755 4.81640132666
8.076 4.814702668490001
8.0765 4.814660334330001
8.077 4.81575573072
8.0775 4.817565516059999
8.078 4.819814518310001
8.0785 4.82232810906
8.079 4.825026911760001
8.0795 4.82790034287
8.08 4.83099602832
8.0805 4.834456845899999
8.081 4.83854209234
8.0815 4.84369627632
8.082 4.85058616086
8.0825 4.86002138677
8.083 4.87258404875
8.0835 4.887755553340001
8.084 4.902937641469999
8.0845 4.91385456298
8.085 4.91718308631
8.0855 4.91315075757
8.086 4.905001431770001
8.0865 4.89635997136
8.087 4.889427752659999
8.0875 4.88491916462
8.088 4.88264370352
8.0885 4.88204573351
8.089 4.882553743430001
8.0895 4.88371264106
8.09 4.8852155037400005
8.0905 4.88689299483
8.091 4.888655154239999
8.0915 4.89048610666
8.092 4.89242818625
8.0925 4.894555477790001
8.093 4.89696323314
8.0935 4.899741412389999
8.094 4.9028953073100014
8.0945 4.90632966604
8.095 4.909811650700001
8.0955 4.913076672790001
8.096 4.91583897673
8.0965 4.917913350569999
8.097 4.919252168380001
8.0975 4.92000359972
8.098 4.9204639837099995
8.0985 4.9209243677000005
8.099 4.921548796559999
8.0995 4.92234785383
8.1 4.92321570411
8.1005 4.9240253449199995
8.101 4.9246815243999995
8.1015 4.925178950779999
8.102 4.92556524999
8.1025 4.92591450681
8.103 4.92627434717
8.1035 4.926644771069999
8.104 4.926994027890001
8.1045 4.927300950549999
8.105 4.92758670613
8.1055 4.92787775348
8.106 4.92817938437
8.1065 4.92842809756
8.107 4.92852864119
8.1075 4.92842809756
8.108 4.92817938437
8.1085 4.927930671180001
8.109 4.92782483578
8.1095 4.9278565864
8.11 4.927766626309999
8.1105 4.92719511515
8.111 4.925882756190002
8.1115 4.9238930506699985
8.112 4.921543504789999
8.1125 4.919246876610001
8.113 4.917325964099999
8.1135 4.915944812129999
8.114 4.91517750548
8.1145 4.914987001759999
8.115 4.915288632649999
8.1155 4.915944812129999
8.116 4.91682324595
8.1165 4.9178022234
8.117 4.918781200850002
8.117 4.918781200850002
8.1175 4.9197072606
8.118 4.920559235569999
8.1185 4.92136887638
8.119 4.922252601969999
8.1195 4.9233903325199995
8.12 4.925025489449999
8.1205 4.927390910640001
8.121 4.9305289302499995
8.1215 4.934122042079999
8.122 4.9374876078000005
8.1225 4.93985302899
8.123 4.940715587499999
8.1235 4.940054116250001
8.124 4.938297248610001
8.1245 4.9360588298999994
8.125 4.933841578270001
8.1255 4.931899498680001
8.126 4.9303543018400005
8.1265 4.929311823150001
8.127 4.92888318978
8.1275 4.92909486058
8.128 4.929915084930001
8.1285 4.931243319199999
8.129 4.93300018684
8.1295 4.935085144220001
8.13 4.937439981869999
8.1305 4.940001198550001
8.131 4.94272116833
8.1315 4.945568140590001
8.132 4.9485685741799985
8.1325 4.951801845649999
8.133 4.95541612456
8.1335 4.95962308171
8.134 4.964671430290001
8.1345 4.970725215170002
8.135 4.977588640860001
8.1355 4.98430918876
8.136 4.98920936778
8.1365 4.990685771609999
8.137 4.9883309339599995
8.1375 4.983245542990001
8.138 4.9772288005
8.1385 4.97169360908
8.139 4.967274981129999
8.1395 4.964020542579999
8.14 4.961718622629999
8.1405 4.960131091629999
8.141 4.95908861294
8.1415 4.958485351159999
8.142 4.958252513279999
8.1425 4.9583371816
8.143 4.95869702196
8.1435 4.95927382489
8.144 4.960051715080001
8.1445 4.96102010899
8.145 4.962231924319998
8.1455 4.963771829389999
8.146 4.96577211845
8.1465 4.96839683637
8.147 4.971841778640001
8.1475 4.976345074910001
8.148 4.98211839598
8.1485 4.98916703362
8.149 4.9970200203
8.1495 5.00449199954
8.15 5.009524472810001
8.1505 5.009794353079999
8.151 5.004317371130001
8.1515 4.9944905542399995
8.152 4.983234959449999
8.1525 4.9730588857399995
8.153 4.9651000636600005
8.1535 4.9593955356
8.154 4.9555272517299995
8.1545 4.953008369210001
8.155 4.951452588829999
8.1555 4.95057944678
8.156 4.95019843934
8.1565 4.95017198049
8.157 4.950399526599999
8.1575 4.9507964093500005
8.158 4.9512991275
8.1585 4.95191826459
8.159 4.952717321860001
8.1595 4.95386034418
8.16 4.955617211819999
8.1605 4.95828955567
8.161 4.962120797149999
8.1615 4.96717972927
8.162 4.97330230716
8.1625 4.979954062049999
8.163 4.98600784693
8.1635 4.98983379664
8.164 4.98986025549
8.1645 4.9854098769199995
8.165 4.97716529926
8.1655 4.966962766700001
8.166 4.956855485999999
8.1665 4.9482299009
8.167 4.941583437780001
8.1675 4.936794385929999
8.168 4.933550530920001
8.1685 4.931534366549999
8.169 4.93049188786
8.1695 4.930264341750001
8.17 4.93077235167
8.1705 4.93204766824
8.171 4.9342437527900005
8.1715 4.9376463609
8.172 4.9425465399199995
8.1725 4.94895487339
8.173 4.95611992997
8.1735 4.96219488193
8.174 4.964708472679999
8.1745 4.96190912635
8.175 4.95409318206
8.1755 4.943525517370001
8.176 4.93295785268
8.1765 4.924147055630001
8.177 4.9175376348999995
8.1775 4.912722124199999
8.178 4.9090866782099996
8.1785 4.9061232870100016
8.179 4.90352502794
8.1795 4.9011331479
8.18 4.89887356211
8.1805 4.89671451995
8.181 4.89465072965
8.1815 4.89272981714
8.182 4.8910787849
8.1825 4.890009847359999
8.183 4.89016860046
8.1835 4.8927192336
8.184 4.89924927778
8.1845 4.910986423640002
8.185 4.9271686563
8.1855 4.94344614082
8.186 4.952690863009999
8.1865 4.94929354667
8.187 4.93371986756
8.1875 4.91217707189
8.188 4.891676754910001
8.1885 4.876013115709999
8.189 4.86550895226
8.1895 4.858825446749999
8.19 4.85450736243
8.1905 4.851549263
8.191 4.849363761990001
8.1915 4.8476333532
8.192 4.846172824679999
8.1925 4.844865757489999
8.193 4.843627483310001
8.1935 4.84241566798
8.194 4.841225019730001
8.1945 4.84012962334
8.195 4.839288231910001
8.1955 4.838933683320001
8.196 4.839335857840001
8.1965 4.840616466180001
8.197 4.842553254000001
8.1975 4.84437362288
8.198 4.844865757489999
8.1985 4.842934261439999
8.199 4.838288087380001
8.1995 4.83173687612
8.2 4.82465119609
8.2005 4.818179361380001
8.201 4.81282409014
8.2015 4.80859067414
8.202 4.805293901429999
8.2025 4.8027273929800005
8.203 4.800737687459999
8.2035 4.79921894947
8.204 4.798081218919999
8.2045 4.79726628634
8.205 4.79669477518
8.2055 4.79632435128
8.206 4.796128555790001
8.2065 4.796133847560001
8.207 4.79639314429
8.2075 4.79698582253
8.208 4.79793304936
8.2085 4.799102530530001
8.209 4.80015559276
8.2095 4.80056305905
8.21 4.79988042072
8.2105 4.79795421644
8.211 4.7949802417
8.2115 4.791334212170001
8.212 4.787439469450001
8.2125 4.78364527036
8.213 4.780184452780001
8.2135 4.77716814388
8.214 4.77461751074
8.2145 4.772521969819999
8.215 4.770886812889999
8.2155 4.76970674818
8.216 4.76898177569
8.2165 4.7686801448
8.217 4.76875422958
8.217 4.76875422958
8.2175 4.769161695870001
8.218 4.769839042429999
8.2185 4.77066455855
8.219 4.771447740510001
8.2195 4.77194516689
8.22 4.77195045866
8.2205 4.77132073803
8.221 4.77002425438
8.2215 4.76814038426
8.222 4.765833172540002
8.2225 4.763298414710001
8.223 4.760721322720001
8.2235 4.7582447743600005
8.224 4.7559693132600005
8.2245 4.753974315970001
8.225 4.752312700189999
8.2255 4.751010924769999
8.226 4.7501166156400005
8.2265 4.7496668151899994
8.227 4.749730316429999
8.2275 4.750412954760001
8.228 4.75188406682
8.2285 4.75438707403
8.229 4.758218315509999
8.2295 4.763642379759999
8.23 4.7706380997
8.2305 4.778655131250001
8.231 4.786407574300001
8.2315 4.792000975190001
8.232 4.793519713179999
8.2325 4.790016561440001
8.233 4.782253534849999
8.2335 4.772432009729999
8.234 4.76294386612
8.2345 4.755233757229999
8.235 4.74957156333
8.2355 4.745528651050001
8.236 4.742570551619999
8.2365 4.740289798749999
8.237 4.73845355456
8.2375 4.736929524800002
8.238 4.7356595
8.2385 4.73463289662
8.239 4.733860298200001
8.2395 4.73339991421
8.24 4.73334699651
8.2405 4.7338814652800005
8.241 4.73529965964
8.2415 4.738051380039999
8.242 4.74275576357
8.2425 4.75022774281
8.243 4.761504504679999
8.2435 4.77786136575
8.244 4.800753562770001
8.2445 4.8313876193
8.245 4.86970532587
8.2455 4.913013171549999
8.246 4.95514624429
8.2465 4.98729903881
8.247 5.001158184439999
8.2475 4.992580225270001
8.248 4.96329027832
8.2485 4.9199506820200005
8.249 4.87163682192
8.2495 4.826725569930001
8.25 4.790302317019999
8.2505 4.76350479374
8.251 4.744883055110001
8.2515 4.732182807109999
8.252 4.723451386609999
8.2525 4.71734468403
8.253 4.713026599709999
8.2535 4.70999970727
8.254 4.70795708405
8.2545 4.70667647571
8.255 4.7059673785300005
8.2555 4.70567103941
8.256 4.705581079319999
8.2565 4.70541174268
8.257 4.70481906444
8.2575 4.7034855384
8.258 4.701077783050001
8.2585 4.697130122629999
8.259 4.6908382081
8.2595 4.680900264039999
8.26 4.66548004626
8.2605 4.64245026322
8.261 4.610149299140001
8.2615 4.56868828119
8.262 4.521147019509999
8.2625 4.47359517429
8.263 4.43358410132
8.2635 4.408104228769999
8.264 4.402235655840001
8.2645 4.41862426753
8.265 4.4566773856
8.2655 4.51082806801
8.266 4.56931271005
8.2665 4.617541901829999
8.267 4.646408507180001
8.2675 4.65700263072
8.268 4.6564681619499995
8.2685 4.6514674393
8.269 4.64568353469
8.2695 4.6404605577
8.27 4.636057805059999
8.2705 4.632401191990001
8.271 4.629353132469999
8.2715 4.62682366641
8.272 4.624744000800001
8.2725 4.623082385019999
8.273 4.621838819070001
8.2735 4.62105563711
8.274 4.620822799230001
8.2745 4.62124614083
8.275 4.622405038459999
8.2755 4.6242677415
8.276 4.6265379108300015
8.2765 4.628601701129999
8.277 4.62972884814
8.2775 4.62941663371
8.278 4.627628015450001
8.2785 4.624733417259999
8.279 4.62124084906
8.2795 4.617568360680001
8.28 4.613938206459999
8.2805 4.610403304100001
8.281 4.60695307006
8.2815 4.603608671420001
8.282 4.60047594358
8.2825 4.597766557339999
8.283 4.5957292258899995
8.2835 4.5946338295
8.284 4.5948984180000005
8.2845 4.597385549900001
8.285 4.6041060978
8.2855 4.619235268230001
8.286 4.6497899482100005
8.2865 4.703930047079999
8.287 4.78463483135
8.2875 4.882675454139998
8.288 4.9788798327400015
8.2885 5.055742791989998
8.289 5.105633599549999
8.2895 5.13020328766
8.29 5.136182987759999
8.2905 5.131536813700001
8.291 5.12266251541
8.2915 5.113084411709999
8.292 5.1041254451
8.2925 5.096484129219999
8.293 5.0910812320500005
8.2935 5.089160319539999
8.294 5.09241475809
8.2945 5.10315175942
8.295 5.12428179703
8.2955 5.158789429200001
8.296 5.208595568439999
8.2965 5.27307578589
8.297 5.348171293959999
8.2975 5.4270239587299995
8.298 5.502093007950001
8.2985 5.5675786617
8.299 5.62076624197
8.2995 5.66177745947
8.3 5.692395640690001
8.3005 5.7149227055799985
8.301 5.73152827984
8.3015 5.743979814649999
8.302 5.75357379366
8.3025 5.761188650689999
8.303 5.76731122858
8.3035 5.772036779189999
8.304 5.77500017039
8.3045 5.77539176137
8.305 5.77216907344
8.3055 5.76425258552
8.306 5.750684487239998
8.3065 5.731078479390001
8.307 5.706683419689999
8.3075 5.68183326777
8.308 5.664275174909998
8.3085 5.66330148923
8.309 5.686135476780001
8.3095 5.734571047589999
8.31 5.802856047670001
8.3105 5.877718717860001
8.311 5.941807344329999
8.3115 5.980442557099999
8.312 5.9880627059
8.3125 5.969393341340001
8.313 5.934980961030001
8.3135 5.89551494037
8.314 5.8585519269200015
8.3145 5.82798137163
8.315 5.804724042480001
8.3155 5.7879332562700005
8.316 5.7761008585499996
8.3165 5.76785628089
8.317 5.76236342363
8.317 5.76236342363
8.3175 5.7594053242
8.318 5.75948999252
8.3185 5.76428433614
8.319 5.7779794369
8.3195 5.8106772837300005
8.32 5.88569870702
8.3205 6.0471188591
8.321 6.33290089795
8.3215 6.67484978358
8.322 6.9199381111300005
8.3225 7.03067898192
8.323 7.06484794081
8.3235 7.069557616110001
8.324 7.065424743739999
8.3245 7.05961438028
8.325 7.05417444072
8.3255 7.04932188763
8.326 7.04463867118
8.3265 7.03955328021
8.327 7.033705874360002
8.3275 7.02717053841
8.328 7.02039178104
8.3285 7.013782360309999
8.329 7.00740577746
8.3295 7.00085985797
8.33 6.99341433758
8.3305 6.98428074256
8.331 6.973030439540001
8.3315 6.95996505941
8.332 6.94629112573
8.3325 6.9337549225999995
8.333 6.924039232879999
8.3335 6.918202410570001
8.334 6.91648258532
8.3345 6.91841937314
8.335 6.923129048440001
8.3355 6.929606174919999
8.336 6.93694056814
8.3365 6.944259086049999
8.337 6.95049279111
8.3375 6.95414411241
8.338 6.9534932247
8.3385 6.9473494797300015
8.339 6.935739336350001
8.3395 6.919826983959999
8.34 6.9010941181600005
8.3405 6.88074726251
8.341 6.859818312160001
8.3415 6.83975192032
8.342 6.822786505699999
8.3425 6.81161028746
8.343 6.808509310240001
8.3435 6.8144255091
8.344 6.82843282429
8.3445 6.84799120621
8.345 6.869840924540001
8.3455 6.89106092224
8.346 6.909772620960001
8.3465 6.925113462190001
8.347 6.937019944690001
8.3475 6.94596832776
8.348 6.952953464159999
8.3485 6.959478216570001
8.349 6.967574624670001
8.3495 6.97945994009
8.35 6.996229559220001
8.3505 7.015925527160001
8.351 7.03305498665
8.3515 7.04151652688
8.352 7.03919873162
8.3525 7.02949891721
8.353 7.01803165162
8.3535 7.0083688796
8.354 7.0009656933699995
8.3545 6.994922492030001
8.355 6.9895989714099995
8.3555 6.9847252512399995
8.356 6.98002086771
8.3565 6.97517889816
8.357 6.97027342737
8.3575 6.96573838048
8.358 6.962118809800001
8.3585 6.959822181620001
8.359 6.95904429143
8.3595 6.95961580259
8.36 6.96090699447
8.3605 6.96193888962
8.361 6.961833054219999
8.3615 6.96032489977
8.362 6.95797006212
8.3625 6.9557898528800015
8.363 6.9546785811800005
8.3635 6.954890251979999
8.364 6.95600152368
8.3645 6.957202755469999
8.365 6.95768430654
8.3655 6.956895832810001
8.366 6.95470504003
8.3665 6.951387100240001
8.367 6.94757173407
8.3675 6.94401566463
8.368 6.941274527769999
8.3685 6.93945945066
8.369 6.9382582188700015
8.3695 6.937051695309999
8.37 6.9351942840400005
8.3705 6.93235789532
8.371 6.92874361641
8.3715 6.92491237493
8.372 6.92139863965
8.3725 6.91846699907
8.373 6.91613862027
8.3735 6.914328834930001
8.374 6.91295297473
8.3745 6.91196870551
8.375 6.91127019187
8.3755 6.910592845309998
8.376 6.909428655909999
8.3765 6.907216696049999
8.377 6.9040151752000005
8.3775 6.901014741610001
8.378 6.89983996867
8.3785 6.900697235409999
8.379 6.90176088118
8.3795 6.90093536506
8.38 6.897823804299999
8.3805 6.893511011750001
8.381 6.889245845130001
8.3815 6.885668608610001
8.382 6.882826928119999
8.3825 6.880514424630001
8.383 6.8785088438
8.3835 6.876651432529999
8.384 6.8748575225
8.3845 6.873100654860001
8.385 6.8714072884599995
8.3855 6.869814465689999
8.386 6.8683327700899985
8.3865 6.86675582263
8.387 6.8641681471
8.3875 6.857844481949999
8.388 6.84238193001
8.3885 6.812377594110001
8.389 6.77128170829
8.3895 6.7366523654099995
8.39 6.728603583240001
8.3905 6.75217312682
8.391 6.793565351760001
8.3915 6.832433402410001
8.392 6.856807295029999
8.3925 6.86641714935
8.393 6.86643302466
8.3935 6.861977354320001
8.394 6.85634161927
8.3945 6.85116097644
8.395 6.84689051805
8.3955 6.8431545284299995
8.396 6.83851893791
8.3965 6.828914375360001
8.397 6.80285240811
8.3975 6.73163576745
8.398 6.567199306470001
8.3985 6.295694463079999
8.399 6.007758673839999
8.3995 5.80271316988
8.4 5.69036889278
8.4005 5.642092075070001
8.401 5.638790010589999
8.4015 5.67983297871
8.402 5.78285315707
8.4025 5.97543654268
8.403 6.25044982958
8.4035 6.51501187073
8.404 6.678220641069999
8.4045 6.748654099770001
8.405 6.772419438839999
8.4055 6.77841501425
8.406 6.77838326363
8.4065 6.776293014479999
8.407 6.7733084562
8.4075 6.769604217199999
8.408 6.764968626679999
8.4085 6.759147679680001
8.409 6.75217841859
8.4095 6.744822858289999
8.41 6.7387320310200005
8.4105 6.7358215575200004
8.411 6.737006913999999
8.4115 6.741293247699999
8.412 6.746214593799999
8.4125 6.749442573499999
8.413 6.750051127050001
8.4135 6.748458304280001
8.414 6.74563779087
8.4145 6.74242039471
8.415 6.739282375100001
8.4155 6.736430111069999
8.416 6.7339376874
8.4165 6.731831562940001
8.417 6.730138196540001
8.417 6.730138196540001
8.4175 6.728910505900001
8.418 6.728217284029999
8.4185 6.7280214885400005
8.419 6.72748701977
8.4195 6.722052371980001
8.42 6.691952784220001
8.4205 6.571480348400001
8.421 6.255334133290002
8.4215 5.8313046031899995
8.422 5.54875583581
8.4225 5.42181156528
8.423 5.368999700680001
8.4235 5.3458429151599995
8.424 5.33533875171
8.4245 5.330671410570001
8.425 5.328104902120001
8.4255 5.325189136849999
8.426 5.320929262000001
8.4265 5.3156586590799995
8.427 5.31002292403
8.4275 5.30416493464
8.428 5.29777247648
8.4285 5.29052804335
8.429 5.28246867764
8.4295 5.2740441798
8.43 5.26584722807
8.4305 5.258285288740001
8.431 5.2515065313700005
8.4315 5.24547920534
8.432 5.24016097649
8.4325 5.2355888872100005
8.433 5.231958732990001
8.4335 5.229667396580001
8.434 5.22916467843
8.4345 5.230593456329999
8.435 5.23339809443
8.4355 5.236525530500001
8.436 5.239134373109999
8.4365 5.2409176996
8.437 5.24149450253
8.4375 5.239737634890001
8.438 5.234160109309999
8.4385 5.224089870999999
8.439 5.21042652086
8.4395 5.195191515030001
8.44 5.18048039443
8.4405 5.167663727489999
8.441 5.157238940589999
8.4415 5.149116073640001
8.442 5.142951161590001
8.4425 5.138368488769999
8.443 5.13504525721
8.4435 5.1326427936300005
8.444 5.13082242475
8.4445 5.129240185520001
8.445 5.1276261956699996
8.4455 5.125742325549999
8.446 5.12328694427
8.4465 5.11978379253
8.447 5.114788361649999
8.4475 5.108178940919999
8.448 5.100384163709999
8.4485 5.09218721198
8.449 5.08432893353
8.4495 5.07718504403
8.45 5.070792585870001
8.4505 5.065003389489999
8.451 5.059616367629999
8.4515 5.05449393427
8.452 5.049535545779999
8.4525 5.04470945154
8.453 5.040005068010001
8.4535 5.035448854040001
8.454 5.03109372733
8.4545 5.027034939739999
8.455 5.023415369060001
8.4555 5.0204837284799995
8.456 5.018578691279999
8.4565 5.01812359906
8.457 5.01937245678
8.4575 5.02203421709
8.458 5.02487060581
8.4585 5.025897209189998
8.459 5.0234047855199995
8.4595 5.017049369749999
8.46 5.007936941810001
8.4605 4.997760868099999
8.461 4.9878652582
8.4615 4.97889041628
8.462 4.97104272137
8.4625 4.96420575453
8.463 4.958173136730001
8.4635 4.952717321860001
8.464 4.94766368151
8.4645 4.942879921430001
8.465 4.938307832150001
8.4655 4.93395799721
8.466 4.9298727507699995
8.4665 4.9261314693800005
8.467 4.9228717390600005
8.4675 4.920268188219999
8.468 4.918627739519999
8.4685 4.9183790263299985
8.469 4.920135893970001
8.4695 4.9245386466099985
8.47 4.93169841142
8.4705 4.940292245900001
8.471 4.947155671590001
8.4715 4.9485368235600005
8.472 4.942588874080001
8.4725 4.93071943397
8.473 4.91652690683
8.4735 4.903371566609999
8.474 4.892888570239999
8.4745 4.885136127190001
8.475 4.87946864152
8.4755 4.8751770160499985
8.476 4.87170032316
8.4765 4.8686945978
8.477 4.865937585629999
8.4775 4.863328743019999
8.478 4.860793985190001
8.4785 4.8583227286
8.479 4.855914973250001
8.4795 4.853607761529999
8.48 4.85146988645
8.4805 4.849607183410002
8.481 4.8481836972800005
8.4815 4.847421682400001
8.482 4.8475381013400005
8.4825 4.84856999649
8.483 4.85021044519
8.4835 4.851739766720001
8.484 4.852242484870001
8.4845 4.851009502460001
8.485 4.84787677462
8.4855 4.84333114419
8.486 4.83824046145
8.4865 4.8334302425199995
8.487 4.829344996080001
8.4875 4.826069390450001
8.488 4.823481714919999
8.4885 4.82139146577
8.489 4.81965047344
8.4895 4.81814761076
8.49 4.8168299600300015
8.4905 4.815686937710001
8.491 4.81480321212
8.4915 4.814353411670001
8.492 4.814676209639999
8.4925 4.816374867809999
8.493 4.820528907260001
8.4935 4.82852477173
8.494 4.84079638636
8.4945 4.854327442250001
8.495 4.8619740499000015
8.4955 4.85708445442
8.496 4.840336002370001
8.4965 4.819507595649999
8.497 4.80211883943
8.4975 4.7907097833100005
8.498 4.784110946120001
8.4985 4.78035378942
8.499 4.77806245301
8.4995 4.7765119644
8.5 4.775368942080001
8.5005 4.7744746329500005
8.501 4.773744368690001
8.5015 4.773125231599999
8.502 4.77259076283
8.5025 4.772151545920001
8.503 4.7718869574200005
8.5035 4.77201925167
8.504 4.773156982220001
8.5045 4.776691884579999
8.505 4.78523280136
8.5055 4.80181720854
8.506 4.82612759992
8.5065 4.8498082706700005
8.507 4.85933345667
8.5075 4.84829482445
8.508 4.82394209891
8.5085 4.798795607869999
8.509 4.780078617379998
8.5095 4.7683150126700005
8.51 4.76129283388
8.5105 4.756895373010001
8.511 4.75379968756
8.5115 4.751339014510001
8.512 4.74919584766
8.5125 4.74721672568
8.513 4.74532756379
8.5135 4.743517778449999
8.514 4.741792661430002
8.5145 4.740258048130001
8.515 4.73912560935
8.5155 4.73881868669
8.516 4.739972292550001
8.5165 4.7431208957
8.517 4.7480316582599995
8.517 4.7480316582599995
8.5175 4.75310117392
8.518 4.75578410131
8.5185 4.75406427606
8.519 4.747788236839999
8.5195 4.738723434830001
8.52 4.729293500690001
8.5205 4.72125001029
8.521 4.71514859948
8.5215 4.710745846839999
8.522 4.707554909530001
8.5225 4.7051630294899995
8.523 4.703316201760001
8.5235 4.70185567324
8.524 4.700680900300001
8.5245 4.699717798159999
8.525 4.69889228204
8.5255 4.698156726010001
8.526 4.697500546530001
8.5265 4.69700841192
8.527 4.696891992979999
8.5275 4.69760109016
8.528 4.69991359365
8.5285 4.70482435621
8.529 4.712994849090001
8.5295 4.72355722201
8.53 4.733108866860001
8.5305 4.73651676674
8.531 4.73037831354
8.5315 4.716302205339999
8.532 4.699707214619999
8.5325 4.685154847120001
8.533 4.67417442437
8.5335 4.666279103530001
8.534 4.660463448300001
8.5345 4.655923109639999
8.535 4.65217124471
8.5355 4.64894855678
8.536 4.646143918679999
8.5365 4.64367795386
8.537 4.64150832816
8.5375 4.639587415649999
8.538 4.6379046327900015
8.5385 4.636459979579999
8.539 4.63534341611
8.5395 4.634761321409999
8.54 4.635105286459999
8.5405 4.637015615430001
8.541 4.641296657360001
8.5415 4.64860459173
8.542 4.658817707830001
8.5425 4.670459601829999
8.543 4.6806250920000005
8.5435 4.6860121138599995
8.544 4.68464154543
8.5445 4.676952603620001
8.545 4.665294834309999
8.5455 4.65243583321
8.546 4.64045526593
8.5465 4.63036386054
8.547 4.62225157713
8.5475 4.6156897823300005
8.548 4.610144007370001
8.5485 4.605227953040001
8.549 4.600751115619999
8.5495 4.59660236794
8.55 4.5927287923
8.5505 4.58907217923
8.551 4.58560077811
8.5515 4.58231988071
8.552 4.579261237650001
8.5525 4.57648835017
8.553 4.574048844200001
8.5535 4.57199034567
8.554 4.57030227104
8.5545 4.568910535529999
8.555 4.56766696958
8.5555 4.56642340363
8.556 4.5651057529
8.5565 4.563703433849999
8.557 4.5621000275400005
8.5575 4.55986160883
8.558 4.555908656639999
8.5585 4.547801665000001
8.559 4.53036528285
8.5595 4.493095346740001
8.56 4.416877983430001
8.5605 4.273725021390001
8.561 4.03868576507
8.5615 3.7186395154699996
8.562 3.37109193718
8.5625 3.0719323037700006
8.563 2.8613569001599997
8.5635 2.733523612269999
8.564 2.662693270820001
8.5645 2.6249735342599996
8.565 2.6048383494099996
8.5655 2.593857926660001
8.566 2.588047563200001
8.5665 2.586094900069999
8.567 2.58887307932
8.5675 2.601017691470001
8.568 2.63786428598
8.5685 2.7493565881099995
8.569 3.072524982010001
8.5695 3.7217299091500005
8.57 4.296400255840001
8.5705 4.509441624270001
8.571 4.557893070389999
8.5715 4.56746059055
8.572 4.569783677580001
8.5725 4.57099549291
8.573 4.5721755576200005
8.5735 4.57349850012
8.574 4.575017238109999
8.5745 4.57675823044
8.575 4.57877439481
8.5755 4.581145107770001
8.576 4.58397091295
8.5765 4.58745289761
8.577 4.591961485649999
8.5775 4.59824281664
8.578 4.60758279069
8.5785 4.62163773181
8.579 4.64140778453
8.5795 4.66572875945
8.58 4.69105517067
8.5805 4.712952514930001
8.581 4.72749429889
8.5815 4.732219849500001
8.582 4.727314378710001
8.5825 4.71574656949
8.583 4.701617543589999
8.5835 4.6881923231
8.584 4.67714310734
8.5845 4.668935572069999
8.585 4.663426839499999
8.5855 4.66024648573
8.586 4.6588759173000005
8.5865 4.6587383312799995
8.587 4.6592516329699984
8.5875 4.65991310422
8.588 4.660410530600001
8.5885 4.6605481166199985
8.589 4.66026765281
8.5895 4.6596696828
8.59 4.6590346704
8.5905 4.6587330395099995
8.591 4.659135214029999
8.5915 4.66055870016
8.592 4.663315712329999
8.5925 4.66772375674
8.593 4.674058005430001
8.5935 4.682493086809999
8.594 4.69308721035
8.5945 4.705829792509999
8.595 4.720519746029999
8.5955 4.7365591009
8.596 4.75251378745
8.5965 4.7657061700600005
8.597 4.77255901221
8.5975 4.77035763589
8.598 4.75933487898
8.5985 4.7426975541
8.599 4.72486958097
8.5995 4.709724535230001
8.6 4.6993314989499995
8.6005 4.693537010800001
8.601 4.690933459959999
8.6015 4.69008677676
8.602 4.690044442599999
8.6025 4.690330198179999
8.603 4.69074824801
8.6035 4.691250966160001
8.604 4.691896562100001
8.6045 4.69281203831
8.605 4.694246107980001
8.6055 4.69667503041
8.606 4.701061907739999
8.6065 4.709190066460001
8.607 4.724033481310001
8.6075 4.749365184299999
8.608 4.78789456167
8.6085 4.83785945401
8.609 4.890009847359999
8.6095 4.928957274559999
8.61 4.94078967228
8.6105 4.9217181332000015
8.611 4.87979673126
8.6115 4.82951962449
8.612 4.78433320046
8.6125 4.75125434619
8.613 4.730510607789999
8.6135 4.718831671399999
8.614 4.712645592270001
8.6145 4.709412320799999
8.615 4.70766074493
8.6155 4.706628849779999
8.616 4.7059515032200006
8.6165 4.70546466038
8.617 4.70513657064
8.617 4.70513657064
8.6175 4.70500956816
8.618 4.705258281350001
8.6185 4.706253134110001
8.619 4.70866618123
8.6195 4.71349756724
8.62 4.7216839354300015
8.6205 4.73297128084
8.621 4.74505768352
8.6215 4.755540679889999
8.622 4.764991781110001
8.6225 4.775681156510001
8.623 4.787391843520001
8.6235 4.795181328960001
8.624 4.79114900022
8.6245 4.77165411954
8.625 4.743507194909999
8.6255 4.71771510793
8.626 4.69962783807
8.6265 4.688610372930001
8.627 4.682164997070001
8.6275 4.678249087269999
8.628 4.675661411740001
8.6285 4.673782833390001
8.629 4.6723223048700016
8.6295 4.671152823700001
8.63 4.6702426392600005
8.6305 4.66963937748
8.631 4.669485916149999
8.6315 4.670094469700001
8.632 4.6720577163699994
8.6325 4.676354633610001
8.633 4.68431874746
8.6335 4.69699253661
8.634 4.7138044899
8.6345 4.73133083214
8.635 4.743904077660001
8.6355 4.74660288036
8.636 4.738368886240001
8.6365 4.722520035089999
8.637 4.70441159815
8.6375 4.688372243280001
8.638 4.67623821467
8.6385 4.667871926299999
8.639 4.662342026650001
8.6395 4.65868541358
8.64 4.656208865219999
8.6405 4.65448903997
8.641 4.653282516409999
8.6415 4.65248345914
8.642 4.652044242229999
8.6425 4.651986032759999
8.643 4.6523723319700006
8.6435 4.653298391720001
8.644 4.654859463869999
8.6445 4.65699733895
8.645 4.6590505457099995
8.6455 4.658791248979999
8.646 4.651160516639998
8.6465 4.628310653779999
8.647 4.584388962779999
8.6475 4.52459725355
8.648 4.4681129005699995
8.6485 4.436674494999999
8.649 4.439913058240001
8.6495 4.47184889019
8.65 4.51808308468
8.6505 4.5650263763500005
8.651 4.6046458583400005
8.6515 4.63433797981
8.652 4.65471129431
8.6525 4.66772375674
8.653 4.6756137858099995
8.6535 4.6803181693400004
8.654 4.68326039346
8.6545 4.685334767300001
8.655 4.687059884319999
8.6555 4.688721500100001
8.656 4.69047836774
8.6565 4.69245748972
8.657 4.694769993210001
8.6575 4.697505838300001
8.658 4.700723234459999
8.6585 4.704395722839998
8.659 4.708443926889999
8.6595 4.7127725947500005
8.66 4.717302349869999
8.6605 4.72196439924
8.661 4.726647615690001
8.6615 4.731230288510001
8.662 4.7355166222100005
8.6625 4.739305529529999
8.663 4.74244884091
8.6635 4.74501005759
8.664 4.747306685770002
8.6645 4.749725024659999
8.665 4.75252966276
8.6655 4.7558264354699995
8.666 4.759567716859999
8.6665 4.763652963300001
8.667 4.76805571594
8.6675 4.772876518409999
8.668 4.77839583452
8.6685 4.78491529516
8.669 4.792625404049999
8.6695 4.801425617559999
8.67 4.810829092850001
8.6705 4.819819810080001
8.671 4.82688432303
8.6715 4.830286931140001
8.672 4.828794652
8.6725 4.822407485610001
8.673 4.81259125226
8.6735 4.8016108295099995
8.674 4.79151413235
8.6745 4.7834283077899995
8.675 4.7775703184
8.6755 4.77365970037
8.676 4.77127840387
8.6765 4.770050713230002
8.677 4.76968028933
8.6775 4.7699237107500005
8.678 4.77059576554
8.6785 4.77157474299
8.679 4.772791850090001
8.6795 4.77423121153
8.68 4.77592457793
8.6805 4.778030702389999
8.681 4.780893549960001
8.6815 4.7852380931299985
8.682 4.7924931098
8.6825 4.805283317890001
8.683 4.82817551491
8.6835 4.868017251239999
8.684 4.93200533408
8.6845 5.02130395283
8.685 5.1223820516
8.6855 5.205060666079999
8.686 5.23539838349
8.6865 5.197895609500001
8.687 5.10903091589
8.6875 5.0074448072
[truncated: 416,515 more chars]
