# Supplementary material for: Distinct solvation patterns of OH− versus H3O+ charge defects at electrified gold/water interfaces govern their properties
Source: Nat Commun. 2025 Sep 19;16:8325. doi: 10.1038/s41467-025-63832-1 (PMC12449469; doi:10.1038/s41467-025-63832-1)
Supplement: Supplementary file 4 — Source Data [file 41467_2025_63832_MOESM4_ESM.zip › data/si/fig4/upper/h3o_pos_5.dat]

0.0 11.8076338457
0.0005 11.22728013803
0.001 10.599988430460002
0.0015 10.28759937205
0.002 10.172053574100001
0.0025 10.128989149840002
0.003 10.111319929810001
0.0035 10.10350398552
0.004 10.100228379889998
0.0045 10.099609242800003
0.005 10.10108564663
0.0055 10.104879845720003
0.006 10.11208194469
0.0065 10.125046781190001
0.007 10.14764793086
0.0075 10.18407647554
0.008 10.2347081309
0.0085 10.29088026945
0.009 10.335992608700003
0.0095 10.35532873628
0.01 10.345364333370004
0.0105 10.313603129830003
0.011 10.271766396210001
0.0115 10.22978149303
0.012 10.19333178127
0.0125 10.164052417860002
0.013 10.141260764470001
0.0135 10.123866716480002
0.014 10.110965381220002
0.0145 10.10164128248
0.015 10.094926026350002
0.0155 10.09004701441
0.016 10.086580905060003
0.0165 10.0846335337
0.017 10.0852156284
0.0175 10.09171392196
0.018 10.113828228789998
0.0185 10.175011673530001
0.019 10.31425930931
0.0195 10.551790989300002
0.02 10.831302280700001
0.0205 11.05549340852
0.021 11.180278636890002
0.0215 11.226729793950003
0.022 11.243594664940002
0.0225 11.22883062664
0.023 11.073845266880003
0.0235 10.747311307260002
0.024 10.40954291993
0.0245 10.196834933009999
0.025 10.103223521710003
0.0255 10.07036692178
0.026 10.059666962840002
0.0265 10.055825137820001
0.027 10.05414235496
0.0275 10.053322130609999
0.028 10.05302579149
0.0285 10.05321629521
0.029 10.053988893630002
0.0295 10.05561875879
0.03 10.058767361940003
0.0305 10.064768229120002
0.031 10.07607144984
0.0315 10.096238385309999
0.032 10.128063090090002
0.0325 10.16810062191
0.033 10.201327645740001
0.0335 10.20801644302
0.034 10.183049872160002
0.0345 10.14237732794
0.035 10.105557192280003
0.0355 10.080410701239998
0.036 10.065228613110001
0.0365 10.056147935790001
0.037 10.050379906490004
0.0375 10.046358161290001
0.038 10.043304810000002
0.0385 10.040860012260001
0.039 10.038933807980001
0.0395 10.037584406630003
0.04 10.037065813170003
0.0405 10.037822536280004
0.041 10.040658924999999
0.0415 10.046718001650003
0.042 10.057227456870002
0.0425 10.072340751990001
0.043 10.089412002010004
0.0435 10.10249325745
0.044 10.10544077334
0.0445 10.096862814170002
0.045 10.08134205276
0.0455 10.065498493380002
0.046 10.053438549549998
0.0465 10.04589248553
0.047 10.041807239090002
0.0475 10.03985457596
0.048 10.039044935149999
0.0485 10.03878034665
0.049 10.038743304260002
0.0495 10.03879093019
0.05 10.038859723200002
0.0505 10.03894968329
0.051 10.039108436390002
0.0515 10.03940477551
0.052 10.039992161979999
0.0525 10.0410822666
0.053 10.042982012030002
0.0535 10.04599832093
0.054 10.050231736930002
0.0545 10.055311836129999
0.055 10.060328434090003
0.0555 10.06412792495
0.056 10.065662538249999
0.0565 10.064329012210003
0.057 10.060259641080002
0.0575 10.05431698337
0.058 10.047659936710001
0.0585 10.041378605719999
0.059 10.036182087580002
0.0595 10.03222913539
0.06 10.029276327729999
0.0605 10.026969116010001
0.061 10.025058787039999
0.0615 10.023434213649999
0.062 10.022053061680001
0.0625 10.020941789980004
0.063 10.02015331625
0.0635 10.01978818412
0.064 10.02004748085
0.0645 10.02135983981
0.065 10.024746572609999
0.0655 10.03259426752
0.066 10.05030052994
0.0665 10.088639403590001
0.067 10.163872497680003
0.0675 10.287990963030001
0.068 10.447342033040002
0.0685 10.595675637910002
0.069 10.685704520920002
0.0695 10.7029239405
0.07 10.661351795380003
0.0705 10.582885429820003
0.071 10.48859667196
0.0715 10.39674742007
0.072 10.319572246390003
0.0725 10.261775534450003
0.073 10.222769897780001
0.0735 10.20004174563
0.074 10.19137382637
0.0745 10.195744828390001
0.075 10.21339817311
0.0755 10.245281087359999
0.076 10.29199154115
0.0765 10.35214309074
0.077 10.42024817064
0.0775 10.48284980974
0.078 10.515103147890002
0.0785 10.490009574550001
0.079 10.40463215737
0.0795 10.291271860430001
0.08 10.18986567192
0.0805 10.118765450200002
0.081 10.07579098603
0.0815 10.051967437490003
0.082 10.03937302489
0.0825 10.03287473133
0.083 10.029567375080003
0.0835 10.027953385230003
0.084 10.02728662221
0.0845 10.027196662120001
0.085 10.027530043630001
0.0855 10.028207390190001
0.086 10.029244577110003
0.0865 10.03073156448
0.087 10.03279535478
0.0875 10.035515324559999
0.088 10.038711553640002
0.0885 10.041807239090002
0.089 10.044209702669999
0.0895 10.046188824649999
0.09 10.049607308070001
0.0905 10.058709152469998
0.091 10.082008815780004
0.0915 10.136286500670003
0.092 10.250033096820001
0.0925 10.454787553429998
0.093 10.749517975350003
0.0935 11.069368429460003
0.094 11.33014685506
0.0945 11.499017819300004
0.095 11.592840901399999
0.0955 11.640588542110002
0.096 11.663935831350003
0.0965 11.675350179240002
0.097 11.68116583447
0.0975 11.684346188240003
0.098 11.68609247234
0.0985 11.68688623784
0.099 11.687087325099998
0.0995 11.68715611811
0.1 11.687484207850002
0.1005 11.68817742972
0.101 11.689098197699998
0.1015 11.68997663152
0.102 11.690484641440001
0.1025 11.690241220020003
0.103 11.68869602318
0.1035 11.68506057719
0.104 11.678160109110003
0.1045 11.66624304307
0.105 11.64648886566
0.1055 11.6141138168
0.106 11.561338994590002
0.1065 11.477205143360003
0.107 11.35038258354
0.1075 11.176219849300004
0.108 10.96533223126
0.1085 10.745438020680002
0.109 10.549833034400002
0.1095 10.40010769402
0.11 10.299426478
0.1105 10.239095008230002
0.111 10.208169904350001
0.1115 10.199078643490001
0.112 10.20898483693
0.1125 10.238899212740002
0.113 10.292155586019998
0.1135 10.37272278427
0.114 10.482749266110002
0.1145 10.618943550600001
0.115 10.76999712525
0.1155 10.918971034290003
0.116 11.05059852127
0.1165 11.15725943739
0.117 11.239303039470002
0.1175 11.30255027451
0.118 11.356367575410001
0.1185 11.411507818810001
0.119 11.475331856779999
0.1195 11.545781190790002
0.12 11.61054187205
0.1205 11.656432101490001
0.121 11.68043027844
0.1215 11.689161698940001
0.122 11.6906857287
0.1225 11.689828461960001
0.123 11.688505519459998
0.1235 11.68724078643
0.124 11.686134806500004
0.1245 11.685171704360002
0.125 11.684340896470001
0.1255 11.68363709106
0.126 11.683065579900003
0.1265 11.682642238299998
0.127 11.682393525110001
0.1275 11.682351190950001
0.128 11.682589320600002
0.1285 11.683203165920002
0.129 11.684250936380003
0.1295 11.685309290380001
0.13 11.68413451744
0.1305 11.673693855230002
0.131 11.640038198030002
0.1315 11.56919727304
0.132 11.466499892650003
0.1325 11.364998452279998
0.133 11.302994783189998
0.1335 11.29795172638
0.134 11.342127422340003
0.1345 11.412682591750002
0.135 11.485227466680001
0.1355 11.544389455280001
0.136 11.586009226330003
0.1365 11.612796166070002
0.137 11.629290613159998
0.1375 11.639450811560003
0.138 11.64619781831
0.1385 11.651648341410002
0.139 11.657241742300002
0.1395 11.66366065931
0.14 11.670735755800003
0.1405 11.677673266270002
0.141 11.683536547430002
0.1415 11.68769587865
0.142 11.690108925770001
0.1425 11.69122548924
0.143 11.69167528969
0.1435 11.691886960490002
0.144 11.69193458642
0.1445 11.691765249780001
0.145 11.691378950570002
0.1455 11.690918566580002
0.146 11.69056930976
0.1465 11.690452890820001
0.147 11.6905798933
0.1475 11.690886815959999
0.148 11.69127840694
0.1485 11.691643539070004
0.149 11.691865793410003
0.1495 11.691855209870003
0.15 11.691564162519999
0.1505 11.69100852667
0.151 11.69031001303
0.1515 11.689764960720002
0.152 11.689839045500001
0.1525 11.691130237380001
0.153 11.694114795660003
0.1535 11.698824470959998
0.154 11.7044443307
0.1545 11.709365676800005
0.155 11.71183693339
0.1555 11.711027292579999
0.156 11.707592933850002
0.1565 11.703084345810002
0.157 11.698940889900001
0.1575 11.695908705690002
0.158 11.694125379199999
0.1585 11.69335278078
0.159 11.693199319449999
0.1595 11.693289279540004
0.16 11.693347489010002
0.1605 11.693252237150002
0.161 11.69295589803
0.1615 11.692469055190003
0.162 11.69183404279
0.1625 11.69111436207
0.163 11.690368222500002
0.1635 11.689680292399999
0.164 11.689108781240002
0.1645 11.688722482030002
0.165 11.688558437160001
0.1655 11.688637813709999
0.166 11.688955319910004
0.1665 11.689452746290002
0.167 11.690045424529998
0.167 11.690045424529998
0.1675 11.690616935689999
0.168 11.691098486760001
0.1685 11.691490077740003
0.169 11.69183404279
0.1695 11.692162132530001
0.17 11.692458471650003
0.1705 11.69272835192
0.171 11.692982356880002
0.1715 11.693241653610002
0.172 11.69349565857
0.1725 11.693744371760001
0.173 11.693971917870002
0.1735 11.69420475575
0.174 11.694479927789999
0.1745 11.69486093523
0.175 11.6953424863
0.1755 11.69582932914
0.176 11.69607804233
0.1765 11.69585049622
0.177 11.695077897800001
0.1775 11.693977209640003
0.178 11.69292414741
0.1785 11.692209758460002
0.179 11.691939878190002
0.1795 11.692077464210001
0.18 11.692564307050002
0.1805 11.69332103016
0.181 11.694273548760002
0.1815 11.695337194530001
0.182 11.69643259092
0.1825 11.69748565315
0.183 11.698454047060004
0.1835 11.69932718911
0.184 11.70011037107
0.1845 11.700867094180001
0.185 11.70167144322
0.1855 11.702592211199999
0.186 11.703613522810002
0.1865 11.704634834420002
0.187 11.705465642310003
0.1875 11.70599481931
0.188 11.70622236542
0.1885 11.706206490109999
0.189 11.70592073453
0.1895 11.705343931600002
0.19 11.704592500259999
0.1905 11.703915153700002
0.191 11.70350768741
0.1915 11.703454769710003
0.192 11.703729941750002
0.1925 11.704269702290002
0.193 11.705042300709998
0.1935 11.706068904090003
0.194 11.707428888980001
0.1945 11.709333926180001
0.195 11.712122688970002
0.1955 11.716255561340002
0.196 11.722028882410005
0.1965 11.728474258270001
0.197 11.731315938760002
0.1975 11.723309490750001
0.198 11.70275625607
0.1985 11.678964458150002
0.199 11.661856165740002
0.1995 11.654733443319998
0.2 11.65674960769
0.2005 11.66557628005
0.201 11.678213026809999
0.2015 11.691431868269998
0.202 11.702676879520002
0.2025 11.7107944547
0.203 11.715863970360001
0.2035 11.718393436419998
0.204 11.71865802492
0.2045 11.71645135683
0.205 11.711196629220002
0.2055 11.702200620220001
0.206 11.68900823761
0.2065 11.67196344644
0.207 11.652584984700002
0.2075 11.6334287773
0.208 11.617315337650002
0.2085 11.606493668000002
0.209 11.602456047490001
0.2095 11.606139119410003
0.21 11.618035018369998
0.2105 11.637757445160002
0.211 11.663417237889998
0.2115 11.691484785970001
0.212 11.71798067836
0.2125 11.740057942800004
0.213 11.756684684140001
0.2135 11.76811490734
0.214 11.77497304126
0.2145 11.777624218029999
0.215 11.775920268090001
0.2155 11.769109760100001
0.216 11.75607613059
0.2165 11.735940945740001
0.217 11.709333926180001
0.2175 11.679461884530003
0.218 11.651690675569998
0.2185 11.63156607426
0.219 11.62315215996
0.2195 11.62888843864
0.22 11.649907349080003
0.2205 11.685314582150003
0.221 11.73063330043
0.2215 11.7777353452
0.222 11.81846609889
0.2225 11.848973152940001
0.223 11.870023814
0.2235 11.8843645107
0.224 11.89455645972
0.2245 11.90229302746
0.225 11.908526732520002
0.2255 11.91369679181
0.226 11.917808497100001
0.2265 11.92032208785
0.227 11.919581240050004
0.2275 11.91144778956
0.228 11.886639971800001
0.2285 11.828959678800004
0.229 11.725786039109998
0.2295 11.596957898460001
0.23 11.488942289219999
0.2305 11.422292446070003
0.231 11.38675821052
0.2315 11.36796184348
0.232 11.357208966840002
0.2325 11.350324374070002
0.233 11.34540302797
0.2335 11.34157178649
0.234 11.33841789157
0.2345 11.335745547720002
0.235 11.333433044230002
0.2355 11.33137983747
0.236 11.329474800269999
0.2365 11.327601513689999
0.237 11.325691184720004
0.2375 11.32377556398
0.238 11.32201340457
0.2385 11.32060050198
0.239 11.319706192850003
0.2395 11.319351644260003
0.24 11.31931989364
0.2405 11.319187599390002
0.241 11.318520836370002
0.2415 11.317150267940004
0.242 11.315303440209998
0.2425 11.31346719602
0.243 11.312112502900003
0.2435 11.31146690696
0.244 11.31155157528
0.2445 11.31224479715
0.245 11.313393111240003
0.2455 11.31490126569
0.246 11.31670575926
0.2465 11.31882775903
0.247 11.321314890930001
0.2475 11.324304740980004
0.248 11.32800368821
0.2485 11.332702779970003
0.249 11.33874068954
0.2495 11.346397880729999
0.25 11.35562143584
0.2505 11.365776342470003
0.251 11.375560825200001
0.2515 11.383482604890002
0.252 11.388700290109998
0.2525 11.391467885820003
0.253 11.392801411859999
0.2535 11.39362163621
0.254 11.394044977810001
0.2545 11.393335880630001
0.255 11.39071645448
0.2555 11.38636132777
0.256 11.381450565209999
0.2565 11.377195982130004
0.257 11.374142630839998
0.2575 11.372412222049999
0.258 11.371914795669998
0.2585 11.37239634674
0.259 11.37348115959
0.2595 11.374862311560001
0.26 11.376301673
0.2605 11.3776775332
0.261 11.37890522384
0.2615 11.379952994300002
0.262 11.380820844580004
0.2625 11.38155110884
0.263 11.38224962248
0.2635 11.38312276453
0.264 11.384689128450002
0.2645 11.388536245240001
0.265 11.40045331128
0.2655 11.44312614456
0.266 11.582352613260003
0.2665 11.836309947330001
0.267 12.00993292103
0.267 12.00993292103
0.2675 12.062892955189998
0.268 12.072867941639998
0.2685 12.072640395530001
0.269 12.070253807260002
0.2695 12.067523253940003
0.27 12.064893244250001
0.2705 12.06249078067
0.271 12.06035819736
0.2715 12.05849020255
0.272 12.05686562916
0.2725 12.055426267720001
0.273 12.054092741679998
0.2735 12.052716881480002
0.274 12.05102351508
0.2745 12.04839879716
0.275 12.04312290247
0.2755 12.029962270479999
0.276 11.99311567597
0.2765 11.89536080876
0.277 11.70929688379
0.2775 11.519142420610002
0.278 11.416243952959999
0.2785 11.377068979650002
0.279 11.362738866490002
0.2795 11.35637286718
0.28 11.352441082070001
0.2805 11.34922897768
0.281 11.346159751080002
0.2815 11.343053482090003
0.282 11.33983608593
0.2825 11.336518146140001
0.283 11.333200206350003
0.2835 11.330109812669999
0.284 11.32799310467
0.2845 11.32949067558
0.285 11.344889726280002
0.2855 11.412619090509999
0.286 11.611462640029998
0.2865 11.862588877150003
0.287 11.97373192246
0.2875 11.99747609445
0.288 11.999317630410001
0.2885 11.997068628160001
0.289 11.994126404040003
0.2895 11.991046593900002
0.29 11.987913866060001
0.2905 11.98477055468
0.291 11.98166957746
0.2915 11.97864797679
0.292 11.975758670370002
0.2925 11.973028117050003
0.293 11.97049335922
0.2935 11.968170272190001
0.294 11.9660694395
0.2945 11.96420673646
0.295 11.962576871300001
0.2955 11.961179844020002
0.296 11.959952153380002
0.2965 11.958814422830002
0.297 11.957639649890002
0.2975 11.956327290930002
0.298 11.95480326117
0.2985 11.953025226449999
0.299 11.950961436150003
0.2995 11.948659516200003
0.3 11.94618825961
0.3005 11.943590000540002
0.301 11.940880614300003
0.3015 11.938081267970002
0.302 11.93524487925
0.3025 11.932440241150001
0.303 11.929741438450002
0.3035 11.927180221770001
0.304 11.924751299340002
0.3045 11.92245467116
0.305 11.920263878380002
0.3055 11.918131295070001
0.306 11.916014587070002
0.3065 11.913839669600002
0.307 11.911484831950002
0.3075 11.9087595704
0.308 11.905267002200002
0.3085 11.900292738400001
0.309 11.89266200606
0.3095 11.880961902590002
0.31 11.864356328330004
0.3105 11.843983013829998
0.311 11.823652033490003
0.3115 11.80861282315
0.312 11.802733666680002
0.3125 11.806480239839999
0.313 11.816905026739999
0.3135 11.829557648809999
0.314 11.8407603259
0.3145 11.84875619037
0.315 11.85349761629
0.3155 11.85572545146
0.316 11.856249336690002
0.3165 11.855646074910002
0.317 11.854159087540001
0.3175 11.851645496790002
0.318 11.84746499849
0.3185 11.84016764766
0.319 11.826874721420001
0.3195 11.802357951009999
0.32 11.75811346204
0.3205 11.68289624326
0.321 11.567609742039998
0.3215 11.415063888250003
0.322 11.246457512509998
0.3225 11.093218436849998
0.323 10.98024443912
0.3235 10.918023807460003
0.324 10.906048531950002
0.3245 10.93818015939
0.325 11.004835294309999
0.3255 11.09348302535
0.326 11.19018483033
0.3265 11.282759054710002
0.327 11.3632839188
0.3275 11.428325063869998
0.328 11.47762848496
0.3285 11.512850506080003
0.329 11.536679346389999
0.3295 11.552454112760003
0.33 11.56387904419
0.3305 11.574748339770004
0.331 11.588554567700001
0.3315 11.60799123891
0.332 11.634550632540002
0.3325 11.66814808027
0.333 11.706698624720001
0.3335 11.74613818653
0.334 11.781561294910002
0.3345 11.809200209620002
0.335 11.827864282410001
0.3355 11.838659493210002
0.336 11.84373959241
0.3365 11.84519482916
0.337 11.8446762357
0.3375 11.843348001430002
0.338 11.84198801654
0.3385 11.841024914400002
0.339 11.840575113949999
0.3395 11.840575113949999
0.34 11.840897911920003
0.3405 11.841453547770001
0.341 11.842167936720003
0.3415 11.842929951599999
0.342 11.843348001430002
0.3425 11.84263361248
0.343 11.839744306060002
0.3435 11.834119154550002
0.344 11.82650429752
0.3445 11.819000567659998
0.345 11.813946927310003
0.3455 11.812539316490003
0.346 11.813978677929999
0.3465 11.815291036890002
0.347 11.811846094619998
0.3475 11.79908234538
0.348 11.775094751970002
0.3485 11.74188889522
0.349 11.703714066440003
0.3495 11.664200419850001
0.35 11.625332369199999
0.3505 11.588416981680002
0.351 11.55551275582
0.3515 11.530329222389998
0.352 11.51831690449
0.3525 11.52540787629
0.353 11.55496241174
0.3535 11.603948326630004
0.354 11.661803248040002
0.3545 11.71495907769
0.355 11.754255761710002
0.3555 11.77820631273
0.356 11.790266256560002
0.3565 11.794827762300002
0.357 11.795192894430002
0.3575 11.793372525550001
0.358 11.790456760280001
0.3585 11.786874231989998
0.359 11.782497938200002
0.3595 11.776645240580002
0.36 11.767972029550002
0.3605 11.754298095869999
0.361 11.73228962444
0.3615 11.697554446160002
0.362 11.645986147510001
0.3625 11.57748947663
0.363 11.500499514900003
0.3635 11.43188113331
0.364 11.38897546215
0.3645 11.380037662620001
0.365 11.40124178501
0.3655 11.440792473990001
0.366 11.485391511550002
0.3665 11.524995118230002
0.367 11.5543697335
0.367 11.5543697335
0.3675 11.572308833800001
0.368 11.579669685870002
0.3685 11.5776535215
0.369 11.567069981500001
0.3695 11.548596412430001
0.37 11.52338642015
0.3705 11.493599046820002
0.371 11.46258927462
0.3715 11.434929192830001
0.372 11.416222785880002
0.3725 11.412518546880001
0.373 11.42872723839
0.3735 11.466129468750001
0.374 11.52009493921
0.3745 11.580468743140003
0.375 11.635720113710004
0.3755 11.67827123628
0.376 11.706571622239998
0.3765 11.72324069774
0.377 11.732125579569999
0.3775 11.736512456900002
0.378 11.738576247200001
0.3785 11.73951818226
0.379 11.739904481469999
0.3795 11.73992035678
0.38 11.739571099960003
0.3805 11.738782626230002
0.381 11.737406766029999
0.3815 11.73529005803
0.382 11.732316083290002
0.3825 11.72855892659
0.383 11.724367844750002
0.3835 11.72033551601
0.384 11.71712870339
0.3845 11.715244833269999
0.385 11.71489028468
0.3855 11.715996264610002
0.386 11.71825055863
0.3865 11.72114515682
0.387 11.72409267271
0.3875 11.72666447293
0.388 11.728887016330003
0.3885 11.731220686900002
0.389 11.734221120490002
0.3895 11.738242865690001
0.39 11.743375882589998
0.3905 11.74933441561
0.391 11.75552049474
0.3915 11.761172105100002
0.392 11.765723027300002
0.3925 11.768982757620002
0.393 11.7711206327
0.3935 11.772491201130002
0.394 11.77344371973
0.3945 11.77426923585
0.395 11.775131794360004
0.3955 11.77613193889
0.396 11.777312003600002
0.3965 11.77867198849
0.397 11.7802224771
0.3975 11.781947594119998
0.398 11.78384733955
0.3985 11.785895254540002
0.399 11.788043713160004
0.3995 11.79018158824
0.4 11.79220833615
0.4005 11.794049872110001
0.401 11.79570090435
0.4015 11.79723022588
0.402 11.79872779679
0.4025 11.800235951239998
0.403 11.801744105690002
0.4035 11.803194050670001
0.404 11.804522284940003
0.4045 11.805702349650002
0.405 11.80673953657
0.4055 11.80765501278
0.406 11.80850698775
0.4065 11.809348379180001
0.407 11.810232104770002
0.4075 11.811168748060002
0.408 11.81215301728
0.4085 11.813158453580002
0.409 11.814185056960003
0.4095 11.815216952110003
0.41 11.816248847260002
0.4105 11.817270158869999
0.411 11.818275595170004
0.4115 11.81926515616
0.412 11.82023355007
0.4125 11.821175485130002
0.413 11.822069794259999
0.4135 11.822863559759998
0.414 11.823509155700002
0.4145 11.82394308084
0.415 11.82412829279
0.4155 11.82406479155
0.416 11.823800203050002
0.4165 11.823382153219999
0.417 11.822863559759998
0.4175 11.822281465059998
0.418 11.821657036200001
0.4185 11.82103789911
0.419 11.820434637329999
0.4195 11.81988958502
0.42 11.819418617490001
0.4205 11.819042901820001
0.421 11.818783605090001
0.4215 11.818635435530002
0.422 11.81857722606
0.4225 11.81856664252
0.423 11.8185348919
0.4235 11.818418472960001
0.424 11.818169759770004
0.4245 11.817788752330003
0.425 11.81728603418
0.4255 11.81667218886
0.426 11.815936632830002
0.4265 11.81506878255
0.427 11.81402630386
0.4275 11.812777446140004
0.428 11.811295750540001
0.4285 11.8095388829
0.429 11.807506843220004
0.4295 11.805210215040002
0.43 11.802680748980002
0.4305 11.799971362740003
0.431 11.797119098710002
0.4315 11.79417687459
0.432 11.791176441000001
0.4325 11.788149548560003
0.433 11.78514911497
0.4335 11.78222276616
0.434 11.77941283629
0.4345 11.776772243060002
0.435 11.7743486124
0.4355 11.77217369493
0.436 11.77025807419
0.4365 11.768575291330002
0.437 11.76707242865
0.4375 11.76562248367
0.438 11.76396615966
0.4385 11.76178065865
0.439 11.758870185149998
0.4395 11.75534586633
0.44 11.751509333080001
0.4405 11.747646340980001
0.441 11.74387860074
0.4415 11.740200820589997
0.442 11.736565374600001
0.4425 11.732924636840004
0.443 11.72924685669
0.4435 11.725526742380001
0.444 11.721764293910002
0.4445 11.717964803050002
0.445 11.714154728650001
0.4455 11.71037640487
0.446 11.70667216587
0.4465 11.703110804660003
0.447 11.699771697789998
0.4475 11.696728930039999
0.448 11.693998376720003
0.4485 11.691532411900003
0.449 11.689204033100001
0.4495 11.686843903680003
0.45 11.684250936380003
0.4505 11.681266378100002
0.451 11.677810852290001
0.4515 11.673958443730005
0.452 11.6698890726
0.4525 11.665835576780001
0.453 11.661962001140001
0.4535 11.658305388070001
0.454 11.654833986950003
0.4545 11.65146842123
0.455 11.64816635675
0.4555 11.644901334659998
0.456 11.641678646730004
0.4565 11.638519460040001
0.457 11.635444941670002
0.4575 11.63247096693
0.458 11.629629286440004
0.4585 11.626930483740004
0.459 11.62440101768
0.4595 11.62205676357
0.46 11.619908304949998
0.4605 11.617950350050002
0.461 11.616161731790001
0.4615 11.614500116010003
0.462 11.61295491917
0.4625 11.611542016580003
0.463 11.61031432594
0.4635 11.609324764950003
0.464 11.608530999450004
0.4645 11.607811318730004
0.465 11.606985802610001
0.4655 11.605948615690004
0.466 11.60467859089
0.4665 11.603223354140002
0.467 11.601651698450002
0.467 11.601651698450002
0.4675 11.600058875680002
0.468 11.59857718008
0.4685 11.597344197670001
0.469 11.596455180309999
0.4695 11.595952462160003
0.47 11.595809584370002
0.4705 11.595978921010001
0.471 11.59639697084
0.4715 11.597037275010003
0.472 11.59789983352
0.4725 11.598995229910003
0.473 11.600349923029999
0.4735 11.601932162260002
0.474 11.603651987510002
0.4745 11.605329478600002
0.475 11.60680059066
0.4755 11.60789598705
0.476 11.608520415910004
0.4765 11.608695044320001
0.477 11.608610376000001
0.4775 11.6087162114
0.478 11.609584061680003
0.4785 11.611631976670001
0.479 11.614896998759999
0.4795 11.619003412280001
0.48 11.623374414300002
0.4805 11.627486119590003
0.481 11.63106864788
0.4815 11.634079665010002
0.482 11.636625006380001
0.4825 11.638863425090001
0.483 11.64091663185
0.4835 11.64284283613
0.484 11.644631454390002
0.4845 11.646277194860001
0.485 11.647801224620004
0.4855 11.649267044910001
0.486 11.65076990759
0.4865 11.65238389744
0.487 11.654151348620001
0.4875 11.656104011750003
0.488 11.658231303290002
0.4885 11.66051734793
0.489 11.662914519740003
0.4895 11.665364609250002
0.49 11.667809406990003
0.4905 11.67021187057
0.491 11.672582583530001
0.4915 11.6749691718
0.492 11.677477470779998
0.4925 11.68021860764
0.493 11.683309001320001
0.4935 11.686775110670002
0.494 11.690442307280001
0.4945 11.693897833089999
0.495 11.696596635789998
0.4955 11.698242376260001
0.496 11.699253104330001
0.4965 11.700888261260001
0.497 11.70458720849
0.4975 11.71050340735
0.498 11.71670007002
0.4985 11.720245555920002
0.499 11.71959466821
0.4995 11.715736967880002
0.5 11.71105375143
0.5005 11.707407721900001
0.501 11.705375682220001
0.5015 11.704645417960002
0.502 11.70468246035
0.5025 11.705095218410001
0.503 11.705656146030002
0.5035 11.7062435325
0.504 11.706809751889999
0.5045 11.70730717827
0.505 11.707730519870001
0.5055 11.708063901380001
0.506 11.70833907342
0.5065 11.70859837015
0.507 11.7089423352
0.5075 11.709572055830002
0.508 11.71083678886
0.5085 11.71324454421
0.509 11.717350957729998
0.5095 11.72334124137
0.51 11.730474547330001
0.5105 11.737020466820002
0.511 11.74083054122
0.5115 11.740280197140002
0.512 11.73522655679
0.5125 11.72720952524
0.513 11.7185204389
0.5135 11.710863247710002
0.514 11.70488883938
0.5145 11.700512545590001
0.515 11.697363942440003
0.5155 11.695019688330003
0.516 11.693135818210003
0.5165 11.69145832712
0.517 11.689839045500001
0.5175 11.68817742972
0.518 11.686431145620002
0.5185 11.68457373435
0.519 11.682610487680002
0.5195 11.680546697379999
0.52 11.678408822300003
0.5205 11.676228613060001
0.521 11.674058987360002
0.5215 11.672000488830001
0.522 11.67016953641
0.5225 11.668613756030002
0.523 11.667227312290002
0.5235 11.665676823680002
0.524 11.66365007577
0.5245 11.661268779270003
0.525 11.659104445339999
0.5255 11.657633333280003
0.526 11.656712565300001
0.5265 11.655797089090001
0.527 11.654521772519999
0.5275 11.6529024909
0.528 11.651087413790002
0.5285 11.649208835440003
0.529 11.647314381780003
0.5295 11.64541463635
0.53 11.643493723839999
0.5305 11.641567519560002
0.531 11.63965719059
0.5315 11.63776273693
0.532 11.635873575040002
0.5325 11.63392091191
0.533 11.63182537099
0.5335 11.629496992190003
0.534 11.62695165082
0.5345 11.624374558829999
0.535 11.622083222420002
0.5355 11.620273437079998
0.536 11.618834075640002
0.5365 11.617500549600003
0.537 11.61609293878
0.5375 11.61463241026
0.538 11.61325125829
0.5385 11.612076485349998
0.539 11.61115571737
0.5395 11.610483662580002
0.54 11.610023278590003
0.5405 11.609721647699999
0.541 11.609515268670002
0.5415 11.609351223800005
0.542 11.609171303620002
0.5425 11.608864380960004
0.543 11.608160575550002
0.5435 11.606329623130001
0.544 11.601402985259998
0.5445 11.588644527790002
0.545 11.558365019850001
0.5455 11.495620502959998
0.546 11.387837731600001
0.5465 11.241335079150002
0.547 11.088117170570001
0.5475 10.96771352776
0.548 10.905127763970004
0.5485 10.906413664080002
0.549 10.963638864860002
0.5495 11.058472675030004
0.55 11.166303072320002
0.5505 11.264470697590003
0.551 11.339878420090002
0.5515 11.389472888530001
0.552 11.415169723650003
0.5525 11.418815753180002
0.553 11.399135660549998
0.5535 11.350197371590003
0.554 11.261443805150002
0.5545 11.121868079630001
0.555 10.93135906786
0.5555 10.713036512970003
0.556 10.50781108883
0.5565 10.350222178230002
0.557 10.25440939061
0.5575 10.2217432944
0.558 10.254573435480001
0.5585 10.36380615182
0.559 10.56418960641
0.5595 10.84735221911
0.56 11.14788771272
0.5605 11.37737590231
0.561 11.507532277230002
0.5615 11.568059542490001
0.562 11.59394158956
0.5625 11.605255393819998
0.563 11.610827627630002
0.5635 11.614119108570002
0.564 11.61642632029
0.5645 11.618156729079999
0.565 11.619315626709998
0.5655 11.619564339899998
0.566 11.618077352530001
0.5665 11.613171881740001
0.567 11.60191628695
0.567 11.60191628695
0.5675 11.580220029950002
0.568 11.544257161030004
0.5685 11.493715465760001
0.569 11.43480748212
0.5695 11.37933385721
0.57 11.339153447600001
0.5705 11.32023536985
0.571 11.320478791270002
0.5715 11.3315862165
0.572 11.34265659934
0.5725 11.342847103059999
0.573 11.321478935800002
0.5735 11.265465550350001
0.574 11.155243273019998
0.5745 10.963951079290002
0.575 10.673967375060002
0.5755 10.321397907040001
0.576 10.00691330771
0.5765 9.803555878380003
0.577 9.70031873745
0.5775 9.654370298540002
0.578 9.63489129317
0.5785 9.6267895933
0.579 9.62363569838
0.5795 9.62278901518
0.58 9.623127688459999
0.5805 9.62413312476
0.581 9.625561902660003
0.5815 9.62729760322
0.582 9.629398435910002
0.5825 9.632187198700002
0.583 9.63629890399
0.5835 9.64237914772
0.584 9.65025330148
0.5845 9.658286208340002
0.585 9.66392723516
0.5855 9.66538247191
0.586 9.66291650709
0.5865 9.658429086129999
0.587 9.653952248709999
0.5875 9.650650184230003
0.588 9.648766314110002
0.5885 9.64810484286
0.589 9.648342972510001
0.5895 9.64920023925
0.59 9.650486139360002
0.5905 9.652068378590002
0.591 9.653899331010003
0.5915 9.6560001637
0.592 9.65847671206
0.5925 9.66150889627
0.593 9.665345429519999
0.5935 9.670346152170001
0.594 9.677008490600002
0.5945 9.68597274898
0.595 9.697826313779998
0.5955 9.712796731110004
0.596 9.730190779099999
0.5965 9.748203964180004
0.597 9.7643226956
0.5975 9.77641439005
0.598 9.78354769601
0.5985 9.78602953614
0.599 9.785029391610003
0.5995 9.782198294660002
0.6 9.779383073020004
0.6005 9.778367053179998
0.601 9.780605471889999
0.6015 9.78721489262
0.602 9.799020831490001
0.6025 9.816907014090003
0.603 9.84228105124
0.6035 9.87762478307
0.604 9.92685411938
0.6045 9.995451333890003
0.605 10.089861802460003
0.6055 10.215641883590003
0.606 10.37415685394
0.6065 10.559464055800003
0.607 10.758339355940002
0.6075 10.954616397010003
0.608 11.13484879144
0.6085 11.2914216822
0.609 11.422297737840001
0.6095 11.528942778649999
0.61 11.613928604849999
0.6105 11.679520094
0.611 11.727574657369999
0.6115 11.760399506679999
0.612 11.78115912039
0.6125 11.793430735020003
0.613 11.8003841208
0.6135 11.804315905910002
0.614 11.806638992940002
0.6145 11.808136563849999
0.615 11.80920550139
0.6155 11.81004689282
0.616 11.81076657354
0.6165 11.81142275302
0.617 11.812063057190002
0.6175 11.812708653130002
0.618 11.813375416149999
0.6185 11.814042179170002
0.619 11.8146718998
0.6195 11.815158742640001
0.62 11.81531749574
0.6205 11.81479890228
0.621 11.813010284020002
0.6215 11.808919745809998
0.622 11.800585208060003
0.6225 11.78412780336
0.623 11.751197118650001
0.6235 11.68371117584
0.624 11.5453737245
0.6245 11.28200762337
0.625 10.87466833585
0.6255 10.434022647949998
0.626 10.1183421086
0.6265 9.954641203650002
0.627 9.883673276180001
0.6275 9.85522472066
0.628 9.844440093400003
0.6285 9.840931649890003
0.629 9.84053476714
0.6295 9.841534911670003
0.63 9.843170068600003
0.6305 9.845069814029998
0.631 9.84700131008
0.6315 9.848858721350002
0.632 9.850657923150003
0.6325 9.852494167340001
0.633 9.854409788080002
0.6335 9.856346575899998
0.634 9.85817223655
0.6345 9.859855019409999
0.635 9.861532510500002
0.6355 9.86351692425
0.636 9.866353312970002
0.6365 9.87101536234
0.637 9.879408109560003
0.6375 9.895780845940003
0.638 9.930516024220001
0.6385 10.010390000600001
0.639 10.20131177043
0.6395 10.614546089730002
0.64 11.220533131280003
0.6405 11.670227745879998
0.641 11.838474281259998
0.6415 11.877702172270002
0.642 11.88423750822
0.6425 11.885253528059998
0.643 11.885782705060002
0.6435 11.886317173830001
0.644 11.886793433129998
0.6445 11.887211482960002
0.645 11.887587198629998
0.6455 11.88795762253
0.646 11.888333338199999
0.6465 11.88872492918
0.647 11.889158854320002
0.6475 11.88965098893
0.648 11.890243667170001
0.6485 11.890979223200002
0.649 11.891937033569999
0.6495 11.89318059952
0.65 11.894736379900003
0.6505 11.89644032984
0.651 11.897916733669998
0.6515 11.89878458395
0.652 11.89904388068
0.6525 11.899181466700004
0.653 11.899821770870002
0.6535 11.90122408992
0.654 11.903134418890001
0.6545 11.905039456090002
0.655 11.906584652930004
0.6555 11.907711799940003
0.656 11.908632567920002
0.6565 11.90963800422
0.657 11.910992697340003
0.6575 11.91277073206
0.658 11.914839814130001
0.6585 11.916908896199999
0.659 11.918681639150002
0.6595 11.91991462156
0.66 11.92042792325
0.6605 11.92011570882
0.661 11.91905206305
0.6615 11.91757036745
0.662 11.916062213000004
0.6625 11.9147921882
0.663 11.913860836679998
0.6635 11.913305200829999
0.664 11.91308294649
0.6645 11.91306177941
0.665 11.913135864190004
0.6655 11.913246991360001
0.666 11.913416328
0.6665 11.91369679181
0.667 11.91413600872
0.667 11.91413600872
0.6675 11.914786896430002
0.668 11.91566533025
0.6685 11.916776601950001
0.669 11.91811541976
0.6695 11.91962357421
0.67 11.9211423122
0.6705 11.922470546470002
0.671 11.923465399230004
0.6715 11.924200955260002
0.672 11.924804217040002
0.6725 11.925275184570001
0.673 11.925449812980002
0.6735 11.92518522448
0.674 11.92455021208
0.6745 11.92377761366
0.675 11.923110850640004
0.6755 11.922624007800003
0.676 11.92223770859
0.6765 11.921856701149999
0.677 11.921417484240003
0.6775 11.92092534963
0.678 11.920422631480001
0.6785 11.91996753926
0.679 11.919597115359998
0.6795 11.919332526860003
0.68 11.9191843573
0.6805 11.91919494084
0.681 11.919433070490001
0.6815 11.919930496870002
0.682 11.920618426970002
0.6825 11.92136456654
0.683 11.922031329560003
0.6835 11.92260284072
0.684 11.92304205763
0.6845 11.923243144889998
0.685 11.9231002671
0.6855 11.92280921975
0.686 11.92290447161
0.6865 11.923782905430002
0.687 11.925074097310002
0.6875 11.925640316700001
0.688 11.92431208243
0.6885 11.92070838706
0.689 11.915570078390001
0.6895 11.910278308390001
0.69 11.906029017080002
0.6905 11.903176753050001
0.691 11.90136696771
0.6915 11.900102234680002
0.692 11.899165591390002
0.6925 11.898551746070002
0.693 11.898313616420001
0.6935 11.8984406189
0.694 11.898874544040002
0.6945 11.899530723520002
0.695 11.90032448902
0.6955 11.901208214610001
0.696 11.90213956613
0.6965 11.903160877740003
0.697 11.904330358910002
0.6975 11.90571151088
0.698 11.90721966533
0.6985 11.90851085721
0.699 11.909108827220003
0.6995 11.908796612790002
0.7 11.90777530118
0.7005 11.906330647970002
0.701 11.904478528470001
0.7015 11.90205489781
0.702 11.89896450413
0.7025 11.895302599290002
0.703 11.891333771790002
0.7035 11.887333193670003
0.704 11.88349666042
0.7045 11.879908840360002
0.705 11.876617359419999
0.7055 11.873653968220001
0.706 11.871050417380001
0.7065 11.868822582210004
0.707 11.866965170939999
0.7075 11.86544114118
0.708 11.864208158770001
0.7085 11.863250348400001
0.709 11.862578293610003
0.7095 11.86220257794
0.71 11.86209674254
0.7105 11.862123201390002
0.711 11.862086159
0.7115 11.86180569519
0.712 11.861144223940002
0.7125 11.860011785160001
0.713 11.85841367062
0.7135 11.856550967579999
0.714 11.85476764109
0.7145 11.853333571420002
0.715 11.852243466800001
0.7155 11.851253905810001
0.716 11.85007913287
0.7165 11.84857097842
0.717 11.846761193080003
0.7175 11.844734445170001
0.718 11.842596570089999
0.7185 11.840437527930003
0.719 11.83831023639
0.7195 11.83624115432
0.72 11.834256740569998
0.7205 11.832351703370001
0.721 11.830547209800002
0.7215 11.828843259859998
0.722 11.82724514532
0.7225 11.8257316991
0.723 11.824239419960001
0.7235 11.822678347810001
0.724 11.820969106100002
0.7245 11.819085235980001
0.725 11.817074363380002
0.7255 11.815084657860002
0.726 11.813274872520001
0.7265 11.811729675679999
0.727 11.81045435911
0.7275 11.80940129688
0.728 11.808554613680002
0.7285 11.807940768360002
0.729 11.80754917738
0.7295 11.80719462879
0.73 11.806157441870003
0.7305 11.80274954199
0.731 11.794192749900002
0.7315 11.777809429980003
0.732 11.754234594630002
0.7325 11.730352836620003
0.733 11.71695936675
0.7335 11.72057364566
0.734 11.737417349569998
0.7345 11.75681168662
0.735 11.77024749065
0.7355 11.77598376933
0.736 11.776470612170002
0.7365 11.77449678196
0.737 11.771702727400001
0.7375 11.768755211510001
0.738 11.765881780400004
0.7385 11.763130060000002
0.739 11.76053180093
0.7395 11.75809229496
0.74 11.755859168020002
0.7405 11.75388533781
0.741 11.752244889110003
0.7415 11.750964280770003
0.742 11.749937677390005
0.7425 11.748842281000002
0.743 11.747233582920003
0.7435 11.744778201639999
0.744 11.741433803
0.7445 11.737480850810002
0.745 11.733427354989999
0.7455 11.729728407760003
0.746 11.726585096380003
0.7465 11.723923336070001
0.747 11.721552623110004
0.7475 11.719361830330001
0.748 11.717446209590001
0.7485 11.716276728420002
0.749 11.717446209590001
0.7495 11.72608237823
0.75 11.75748903318
0.7505 11.848428100629999
0.751 12.04906556018
0.7515 12.329735749210002
0.752 12.46834837259
0.7525 12.238198711750002
0.753 11.71302228987
0.7535 11.159693651590004
0.754 10.76063598412
0.7545 10.551150685130004
0.755 10.504524899660002
0.7555 10.596733991910003
0.756 10.807013056399999
0.7565 11.079994303620001
0.757 11.325701768260004
0.7575 11.489434423830001
0.758 11.578484329390001
0.7585 11.621977387020003
0.759 11.64208611302
0.7595 11.650822825290003
0.76 11.654013762600002
0.7605 11.654564106680002
0.761 11.654161932160001
0.7615 11.65381267534
0.762 11.653516336220001
0.7625 11.651606007249999
0.763 11.64537759396
0.7635 11.63387857775
0.764 11.620135851060002
0.7645 11.60954172752
0.765 11.605705194270001
0.7655 11.60819761794
0.766 11.61381218591
0.7665 11.619209791309999
0.767 11.622638858270001
0.767 11.622638858270001
0.7675 11.623961800770001
0.768 11.623792464129998
0.7685 11.622802903140002
0.769 11.62144291825
0.7695 11.619918888489998
0.77 11.618315482180002
0.7705 11.616622115780004
0.771 11.61476999628
0.7715 11.61255274465
0.772 11.609515268670002
0.7725 11.604503962480003
0.773 11.5945342678
0.7735 11.57153094361
0.774 11.51423165805
0.7745 11.373205987549998
0.775 11.073040917840004
0.7755 10.61668396481
0.776 10.19190829514
0.7765 9.942867015400001
0.777 9.83270294754
0.7775 9.78880771539
0.778 9.771127911819999
0.7785 9.76328550868
0.779 9.759163219849999
0.7795 9.756490876
0.78 9.754437669239998
0.7805 9.752686093369999
0.781 9.751151480070003
0.7815 9.749844412880002
0.782 9.748897186050002
0.7825 9.748648472860001
0.783 9.749939664740001
0.7835 9.75482926022
0.784 9.768127478230003
0.7845 9.80008447726
0.785 9.868258350170002
0.7855 9.991466631080002
0.786 10.168709175459998
0.7865 10.36298592747
0.787 10.523448269180001
0.7875 10.6198960692
0.788 10.64711693408
0.7885 10.612598718369998
0.789 10.530660951689999
0.7895 10.42237546218
0.79 10.3124442322
0.7905 10.221759169710001
0.791 10.1626342235
0.7915 10.14090092411
0.792 10.161649954279998
0.7925 10.234295372840002
0.793 10.37358534278
0.7935 10.590632581100003
0.794 10.86870980283
0.7945 11.146675897390004
0.795 11.35694437834
0.7955 11.48096230006
0.796 11.542521460469999
0.7965 11.57060488386
0.797 11.58341096726
0.7975 11.589612921700002
0.798 11.592692731840003
0.7985 11.59369287637
0.799 11.592496936349999
0.7995 11.58829527097
0.8 11.579473890380001
0.8005 11.563376326040004
0.801 11.536980977280002
0.8015 11.500139674540002
0.802 11.460424940690004
0.8025 11.43312999103
0.803 11.431944634550003
0.8035 11.457689095600003
0.804 11.49671589935
0.8045 11.53141932701
0.805 11.55260757409
0.8055 11.561582416010001
0.806 11.563630330999999
0.8065 11.56281539842
0.807 11.561026780160002
0.8075 11.558894196850002
0.808 11.556565818050004
0.8085 11.554062810840001
0.809 11.551416925840002
0.8095 11.54867049721
0.81 11.545865859110002
0.8105 11.54304005393
0.811 11.540208956979999
0.8115 11.537314358790002
0.812 11.534171047410002
0.8125 11.530392723630001
0.813 11.525444918680002
0.8135 11.518925458040002
0.814 11.51100367835
0.8145 11.50279085131
0.815 11.496255515360001
0.8155 11.493450877260003
0.816 11.495107201270002
0.8165 11.499859210730001
0.817 11.505045145330001
0.8175 11.50846362875
0.818 11.509204476550003
0.8185 11.507310022890003
0.819 11.502774975999998
0.8195 11.494382228780001
0.82 11.477871906380003
0.8205 11.44129519214
0.821 11.35356822908
0.8215 11.148157592990003
0.822 10.75979459269
0.8225 10.29173224442
0.823 9.96531999551
0.8235 9.81354144837
0.824 9.755120307570003
0.8245 9.734127855980002
0.825 9.7273332233
0.8255 9.726296036379999
0.826 9.728031736940004
0.8265 9.73164601585
0.827 9.737234124970001
0.8275 9.745711540510001
0.828 9.759242596400004
0.8285 9.78249463378
0.829 9.824527162890003
0.8295 9.89909878573
0.83 10.018740413660002
0.8305 10.182695323570002
0.831 10.37185493399
0.8315 10.560495950950003
0.832 10.731097323980002
0.8325 10.8774994328
0.833 11.00027908034
0.8335 11.10252136851
0.834 11.1880204964
0.8345 11.260274323980003
0.835 11.321404851019999
0.8355 11.371570830619998
0.836 11.40968744993
0.8365 11.435193781330003
0.837 11.449328098999999
0.8375 11.454879165730002
0.838 11.455233714320002
0.8385 11.45333396889
0.839 11.451100841950002
0.8395 11.449338682539999
0.84 11.448185076680002
0.8405 11.44750243835
0.841 11.44713730622
0.8415 11.44698384489
0.842 11.446930927190003
0.8425 11.446851550639998
0.843 11.44650229382
0.8435 11.445401605660003
0.844 11.442464673310003
0.8445 11.435294324960001
0.845 11.418794586100002
0.8455 11.383387353030002
0.846 11.314324462760002
0.8465 11.196450286010002
0.847 11.02749994522
0.8475 10.82911677969
0.848 10.63589838168
0.8485 10.472324479210002
0.849 10.346433270910001
0.8495 10.25900264697
0.85 10.211175629710002
0.8505 10.206280742460002
0.851 10.25011776514
0.8515 10.348994487590002
0.852 10.50142392244
0.8525 10.688027607950001
0.853 10.875059926830001
0.8535 11.033273266290003
0.854 11.151671328270002
0.8545 11.234603947710003
0.855 11.291728604860001
0.8555 11.331221084370004
0.856 11.35777518623
0.8565 11.37303135914
0.857 11.376994894870002
0.8575 11.370311389360001
0.858 11.35601831859
0.8585 11.338719522460003
0.859 11.323357514150004
0.8595 11.317504816530004
0.86 11.332840365990002
0.8605 11.378201418430002
0.861 11.447264308700003
0.8615 11.513511977330001
0.862 11.546061654599999
0.8625 11.53802874774
0.863 11.50996649143
0.8635 11.48407386082
0.864 11.46812975781
0.8645 11.460202686350001
0.865 11.456662492220001
0.8655 11.455127878920003
0.866 11.454439948820003
0.8665 11.45411715085
0.867 11.45395839775
0.867 11.45395839775
0.8675 11.45390548005
0.868 11.45394781421
0.8685 11.454090692000001
0.869 11.454360572270001
0.8695 11.454773330330003
0.87 11.455355425030003
0.8705 11.45618623292
0.871 11.4574245071
0.8715 11.459318960760001
0.872 11.46195426222
0.8725 11.464817109790001
0.873 11.46694440133
0.8735 11.46778579276
0.874 11.467674665590003
0.8745 11.46728836638
0.875 11.46703965319
0.8755 11.467013194339998
0.876 11.467113737970003
0.8765 11.467113737970003
0.877 11.46660043628
0.8775 11.464552521289999
0.878 11.458138896050002
0.8785 11.43929490308
0.879 11.38696458955
0.8795 11.259623436270001
0.88 11.01914953216
0.8805 10.705199401600002
0.881 10.428937256980003
0.8815 10.25281656784
0.882 10.16995274141
0.8825 10.159670832299998
0.883 10.215414337480002
0.8835 10.346036388160002
0.884 10.56081874892
0.8845 10.83504356209
0.885 11.093186686230002
0.8855 11.269471420239999
0.886 11.36317279163
0.8865 11.407041564930001
0.887 11.42753659014
0.8875 11.437966668809999
0.888 11.44394107714
0.8885 11.447735276230002
0.889 11.45032295176
0.8895 11.452153904180001
0.89 11.453482138450003
0.8905 11.45450874183
0.891 11.45541892627
0.8915 11.4563661531
0.892 11.457493300110002
0.8925 11.45892736978
0.893 11.4608112399
0.8935 11.46334070596
0.894 11.4665263515
0.8945 11.46990250076
0.895 11.472495468060004
0.8955 11.473559113830003
0.896 11.473215148780003
0.8965 11.472241463100001
0.897 11.471373612819999
0.8975 11.47092381237
0.898 11.470833852280002
0.8985 11.47088147821
0.899 11.470849727590004
0.8995 11.470616889710001
0.9 11.470167089260002
0.9005 11.469616745180002
0.901 11.469219862430002
0.9015 11.469352156680003
0.902 11.470479303690002
0.9025 11.47317281462
0.903 11.47829524798
0.9035 11.487016084940002
0.904 11.499970337899999
0.9045 11.515316470900004
0.905 11.527588085530002
0.9055 11.53003288327
0.906 11.519301173709998
0.9065 11.498054717160002
0.907 11.474019497820002
0.9075 11.45663603337
0.908 11.452344407900004
0.9085 11.460922367070001
0.909 11.476178539980001
0.9095 11.490847326419999
0.91 11.50104985898
0.9105 11.506701469340001
0.911 11.509405563810002
0.9115 11.51069146392
0.912 11.51146406234
0.9125 11.512167867750001
0.913 11.512998675639999
0.9135 11.51405702964
0.914 11.515411722760003
0.9145 11.517115672700001
0.915 11.51922179716
0.9155 11.521745971450002
0.916 11.524688195570004
0.9165 11.528016718900002
0.917 11.5316680402
0.9175 11.535557491150001
0.918 11.539573944580003
0.9185 11.543606273320002
0.919 11.547596267900001
0.9195 11.55159684602
0.92 11.55581438671
0.9205 11.560624605640001
0.921 11.566535512730002
0.9215 11.574203287460001
0.922 11.584146523289998
0.9225 11.59588896092
0.923 11.60715513925
0.9235 11.61476999628
0.924 11.61666444994
0.9245 11.613161298200001
0.925 11.60670004703
0.9255 11.600323464180004
0.926 11.596010671630001
0.9265 11.59415855213
0.927 11.594280262840002
0.9275 11.59578312552
0.928 11.59824379857
0.9285 11.601381818179998
0.929 11.605017264169998
0.9295 11.609007258750001
0.93 11.61324067475
0.9305 11.61768576155
0.931 11.622427187470002
0.9315 11.6277136657
0.932 11.633905036600002
0.9325 11.641154761500001
0.933 11.64900774818
0.9335 11.65626805662
0.934 11.661575701930001
0.9345 11.664184544540003
0.935 11.66435917295
0.9355 11.663041522220002
0.936 11.66122644511
0.9365 11.659638914110001
0.937 11.6587234379
0.9375 11.658665228430003
0.938 11.659416659769999
0.9385 11.660813687050002
0.939 11.662665806550002
0.9395 11.66483014048
0.94 11.66721143698
0.9405 11.66974619481
0.941 11.672423830430002
0.9415 11.675260219150001
0.942 11.678340029290002
0.9425 11.681859056340002
0.943 11.68621947482
0.9435 11.69215684076
0.944 11.700920011880001
0.9445 11.714239396970001
0.945 11.734004157920001
0.9455 11.761055686160002
0.946 11.79291743333
0.9465 11.821794622220004
0.947 11.836574535830003
0.9475 11.83007624227
0.948 11.80565472372
0.9485 11.775634512509999
0.949 11.751736879190002
0.9495 11.737898900640001
0.95 11.731993285319998
0.9505 11.730686218130003
0.951 11.73165461204
0.9515 11.733633734020003
0.952 11.73601503052
0.9525 11.738523329500001
0.953 11.741031628479998
0.9535 11.743487009759999
0.954 11.74586830626
0.9545 11.748170226210004
0.955 11.75040864492
0.9555 11.752652355399999
0.956 11.75501248482
0.9565 11.7577324546
0.957 11.761172105100002
0.9575 11.76579182031
0.958 11.77198848298
0.9585 11.77992084621
0.959 11.789123234240002
0.9595 11.798113951470004
0.96 11.804606953259999
0.9605 11.806676035330003
0.961 11.804162444580001
0.9615 11.79888654989
0.962 11.79344131856
0.9625 11.789583618230001
0.963 11.787736790500002
0.9635 11.787488077310002
0.964 11.78830300989
0.9645 11.78975295487
0.965 11.791552156670004
0.9655 11.79351011157
0.966 11.795515692400002
0.9665 11.79748952261
0.967 11.799410435120002
0.967 11.799410435120002
0.9675 11.801294305239999
0.968 11.8031887589
0.9685 11.80519433973
0.969 11.80745392552
0.9695 11.810179187070002
0.97 11.813608254030001
0.9705 11.8180057149
0.971 11.823509155700002
0.9715 11.83007624227
0.972 11.837421219029999
0.9725 11.844856155880002
0.973 11.85114277864
0.9735 11.85491051888
0.974 11.85551378066
0.9745 11.85347644921
0.975 11.84998388101
0.9755 11.846194973690004
0.976 11.843004036380002
0.9765 11.840919079000003
0.977 11.840045936950002
0.9775 11.84013589704
0.978 11.840744450590002
0.9785 11.84145883954
0.979 11.842025058930002
0.9795 11.84236373221
0.98 11.842506610000001
0.9805 11.842559527700004
0.981 11.842617737170002
0.9815 11.842781782040003
0.982 11.843136330630003
0.9825 11.843734300639998
0.983 11.844607442690002
0.9835 11.84576104855
0.984 11.8471633676
0.9845 11.848671522050001
0.985 11.849920379770001
0.9855 11.85000504809
0.986 11.846962280340001
0.9865 11.83734184248
0.987 11.81703732099
0.9875 11.784979778330001
0.988 11.747900345940003
0.9885 11.719827506089999
0.989 11.71374197059
0.9895 11.73244308577
0.99 11.76686075785
0.9905 11.80311467412
0.991 11.831790775750001
0.9915 11.850968150230003
0.992 11.86298046813
0.9925 11.87063765932
0.993 11.8757918433
0.9935 11.879379663359998
0.994 11.881755668090001
0.9945 11.882882815100004
0.995 11.882454181730001
0.9955 11.880141678240001
0.996 11.87610405773
0.9965 11.871611345000002
0.997 11.869081878940001
0.9975 11.870976332600002
0.998 11.878141389180001
0.9985 11.889063602460002
0.999 11.900954209650003
0.9995 11.91142662248
1.0 11.919533614120002
1.0005 11.925587399000001
1.001 11.930429368550001
1.0015 11.934779203490002
1.002 11.938964993559999
1.0025 11.943007905840002
1.003 11.946839147320002
1.0035 11.950442842689998
1.004 11.953834867260003
1.0045 11.956988762180004
1.005 11.959629355410001
1.0055 11.960857046050002
1.006 11.958491624860002
1.0065 11.948733600980002
1.007 11.927857568330001
1.0075 11.89773152172
1.008 11.87072232764
1.0085 11.864112906910002
1.009 11.88544403178
1.0095 11.924343833050003
1.01 11.96160318562
1.0105 11.98608291364
1.011 11.999386423420003
1.0115 12.007175908860003
1.012 12.012705808509999
1.0125 12.017060935220002
1.013 12.02071225652
1.0135 12.02400373746
1.014 12.027115298220004
1.0145 12.03009456473
1.015 12.032952120530002
1.0155 12.03567738208
1.016 12.038265057610001
1.0165 12.0407363142
1.017 12.043107027160001
1.0175 12.045461864810001
1.018 12.047927829630002
1.0185 12.050695425339999
1.019 12.05392869681
1.0195 12.05764881112
1.02 12.061659972780003
1.0205 12.065681717980002
1.021 12.06957116893
1.0215 12.07335478448
1.022 12.076942604540001
1.0225 12.079847786270001
1.023 12.081377107800002
1.0235 12.081197187619999
1.024 12.079842494500003
1.0245 12.07850896846
1.025 12.078191462260001
1.0255 12.079138689090001
1.026 12.081022559210002
1.0265 12.083398563939998
1.027 12.085965072390003
1.0275 12.088563331459998
1.028 12.091124548140002
1.0285 12.09360638827
1.029 12.095982393
1.0295 12.09822081171
1.03 12.100311060860001
1.0305 12.102253140450003
1.031 12.104121135260002
1.0315 12.106132007860001
1.032 12.108867852949999
1.0325 12.113836824980002
1.033 12.124647911090001
1.0335 12.148651379810001
1.034 12.19561054679
1.0345 12.266816603910002
1.035 12.33987478053
1.0355 12.37682191867
1.036 12.357639252420004
1.0365 12.29867835108
1.037 12.235663953920003
1.0375 12.191572926280003
1.038 12.165479208409998
1.0385 12.14735489616
1.039 12.131770633510001
1.0395 12.11855708382
1.04 12.10867734923
1.0405 12.10211555443
1.041 12.097987973830001
1.0415 12.095278587590002
1.042 12.093235964370002
1.0425 12.09144205434
1.043 12.089706353780002
1.0435 12.087970653219998
1.044 12.086219077349998
1.0445 12.084467501479999
1.045 12.082763551540001
1.0455 12.081144269920003
1.046 12.079678449629998
1.0465 12.078408424830002
1.047 12.07733948729
1.0475 12.076418719310002
1.048 12.075540285490003
1.0485 12.074608933969998
1.049 12.073460619879999
1.0495 12.07160320861
1.05 12.06789367784
1.0505 12.060765663650002
1.051 12.048668677430001
1.0515 12.030253317830002
1.052 12.00458823333
1.0525 11.972467189430002
1.053 11.93736687902
1.0535 11.90456319679
1.054 11.879194451410001
1.0545 11.864732044
1.055 11.862382498119999
1.0555 11.871283255260003
1.056 11.889084769540002
1.0565 11.912506143560002
1.057 11.93777434531
1.0575 11.961359764200001
1.058 11.980674724700002
1.0585 11.994576204490002
1.059 12.003201789589998
1.0595 12.007498706830003
1.06 12.008689355080001
1.0605 12.00790088135
1.061 12.00602759477
1.0615 12.00373625836
1.062 12.00157192443
1.0625 11.99992618396
1.063 11.998941914740001
1.0635 11.998449780130002
1.064 11.998142857470004
1.0645 11.9978200595
1.065 11.99746551091
1.0655 11.99712154586
1.066 11.996825206740002
1.0665 11.99652886762
1.067 11.99614256841
1.067 11.99614256841
1.0675 11.995502264239999
1.068 11.994359241920002
1.0685 11.99231132693
1.069 11.98869704802
1.0695 11.982436884110001
1.07 11.97179513464
1.0705 11.95408358045
1.071 11.92561385785
1.0715 11.88223721916
1.072 11.82082622831
1.0725 11.741301508750002
1.073 11.64793881064
1.0735 11.548887459780001
1.074 11.454069524920001
1.0745 11.372518057449998
1.075 11.310043420829999
1.0755 11.26785213862
1.076 11.24243047554
1.0765 11.226671584480002
1.077 11.21181758609
1.0775 11.189380481290002
1.078 11.152242839430002
1.0785 11.09521343414
1.079 11.016164973880002
1.0795 10.91812435109
1.08 10.810373330350004
1.0805 10.706263047370001
1.081 10.6184672913
1.0815 10.555352350510002
1.082 10.521135765690001
1.0825 10.518987307070002
1.083 10.554802006429998
1.0835 10.640491638040004
1.084 10.794498020350002
1.0845 11.032066742730002
1.085 11.335496834530002
1.0855 11.630216672910002
1.086 11.835013463680003
1.0865 11.93745154734
1.087 11.97686994207
1.0875 11.99061266876
1.088 11.996629411250002
1.0885 11.999894433340003
1.089 12.000973954420001
1.0895 12.000190772460002
1.09 11.99829102703
1.0905 11.996031441240003
1.091 11.99389356616
1.0915 11.992078489049998
1.092 11.990607376990003
1.0925 11.989400853430002
1.093 11.988368958280002
1.0935 11.987442898530002
1.094 11.98657504825
1.0945 11.985765407439999
1.095 11.985019267870001
1.0955 11.984326046
1.096 11.983595781740004
1.0965 11.98272263969
1.097 11.982040001360001
1.0975 11.983214774300002
1.098 11.989295018029999
1.0985 12.002016433110004
1.099 12.018135164530001
1.0995 12.02982468446
1.1 12.03054965695
1.1005 12.020706964750001
1.101 12.006593814160002
1.1015 11.99441745139
1.102 11.98650096347
1.1025 11.98212996145
1.103 11.97978570734
1.1035 11.97830401174
1.104 11.9770234034
1.1045 11.975621084350003
1.105 11.973938301490001
1.1055 11.971927428890002
1.106 11.96962021717
1.1065 11.967117209960001
1.107 11.964614202750003
1.1075 11.96242340997
1.108 11.96118513579
1.1085 11.962269948640003
1.109 11.96830785821
1.1095 11.98268030553
1.11 12.006292183270002
1.1105 12.033804095499999
1.111 12.05602423773
1.1115 12.066348481000002
1.112 12.063633802990001
1.1125 12.050864761980002
1.113 12.03267694849
1.1135 12.01369007773
1.114 11.997666598170003
1.1145 11.98680259436
1.115 11.981352071260002
1.1155 11.979970919290004
1.116 11.980521263370001
1.1165 11.98098164736
1.117 11.98038896912
1.1175 11.979468201140001
1.118 11.980156131240001
1.1185 11.98398208095
1.119 11.99028987079
1.1195 11.995655725570003
1.12 11.995348802909998
1.1205 11.986432170459999
1.121 11.970249937799998
1.1215 11.95176049342
1.122 11.935800515099999
1.1225 11.924248581190003
1.123 11.91667605832
1.1235 11.91199284187
1.124 11.909246413240002
1.1245 11.907706508170001
1.125 11.90683336612
1.1255 11.906256563189999
1.126 11.905737969730001
1.1265 11.9051082491
1.127 11.90427214944
1.1275 11.903155585970001
1.128 11.901737391610002
1.1285 11.90004402521
1.129 11.898197197480002
1.1295 11.89640328745
1.13 11.895022135480001
1.1305 11.894503542020004
1.131 11.895302599290002
1.1315 11.89758864393
1.132 11.900954209650003
1.1325 11.904208648200001
1.133 11.905362254060002
1.1335 11.902531157110001
1.134 11.89553543717
1.1345 11.886396550380002
1.135 11.877559294480001
1.1355 11.870230193030004
1.136 11.864446288420002
1.1365 11.859958867460001
1.137 11.85656684289
1.1375 11.85411146161
1.138 11.852402219900004
1.1385 11.851253905810001
1.139 11.85053951686
1.1395 11.850163801190003
1.14 11.85011088349
1.1405 11.85038076376
1.141 11.8510263597
1.1415 11.852095297240002
1.142 11.853550533990003
1.1425 11.85511160614
1.143 11.85620171076
1.1435 11.85622287784
1.144 11.85521214977
1.1445 11.853936833199999
1.145 11.852979022830002
1.1455 11.852074130159998
1.146 11.850751187660002
1.1465 11.849031362409999
1.147 11.847343287780003
1.1475 11.845983302890001
1.148 11.844993741900002
1.1485 11.844295228260002
1.149 11.843776634800001
1.1495 11.84334270966
1.15 11.842951118680002
1.1505 11.84257011124
1.151 11.842210270880003
1.1515 11.8418715976
1.152 11.841596425560002
1.1525 11.84141650538
1.153 11.841384754760004
1.1535 11.84158055025
1.154 11.84212560256
1.1545 11.843263333110002
1.155 11.845337706950001
1.1555 11.848645063200003
1.156 11.853116608849998
1.1565 11.858085580880001
1.157 11.862610044230003
1.1575 11.866123779510001
1.158 11.86866912088
1.1585 11.87041011321
1.159 11.87123033756
1.1595 11.871039833840001
1.16 11.870150816479999
1.1605 11.869150671950003
1.161 11.86852095132
1.1615 11.868494492469999
1.162 11.86909775425
1.1625 11.87026194365
1.163 11.871865349960004
1.1635 11.87375980362
1.164 11.875786551530002
1.1645 11.877797424130002
1.165 11.879691877790002
1.1655 11.881422286580001
1.166 11.882978066960003
1.1665 11.884401553090001
1.167 11.88572449559
1.167 11.88572449559
1.1675 11.886978645080003
1.168 11.888174585100003
1.1685 11.889322899190002
1.169 11.890418295579998
1.1695 11.89148723312
1.17 11.892572045970002
1.1705 11.89374681891
1.171 11.895186180350002
1.1715 11.8972764295
1.172 11.9011923393
1.1725 11.910362976710001
1.173 11.933546221080004
1.1735 11.98769690349
1.174 12.090510702820001
1.1745 12.23321386441
1.175 12.364613805280001
1.1755 12.424627768850002
1.176 12.38616189272
1.1765 12.267324613830002
1.177 12.123139756640004
1.1775 12.009604831290002
1.178 11.944706564010001
1.1785 11.91497740015
1.179 11.902975665789999
1.1795 11.89840886828
1.18 11.89675254427
1.1805 11.896228659040002
1.181 11.89617044957
1.1815 11.89631861913
1.182 11.896614958249998
1.1825 11.89713884348
1.183 11.898128404470004
1.1835 11.90016044415
1.184 11.904415027230002
1.1845 11.91316761481
1.185 11.930016610490004
1.1855 11.958803839289999
1.186 12.000222523080001
1.1865 12.04792253786
1.187 12.08951585006
1.1875 12.11343465046
1.188 12.115233852260001
1.1885 12.098040891530001
1.189 12.068682151570002
1.1895 12.033645342400003
1.19 11.9973438002
1.1905 11.962471035900002
1.191 11.93102733856
1.1915 11.904690199270004
1.192 11.884422720170004
1.1925 11.870050272850001
1.193 11.860466877380002
1.1935 11.85422258878
1.194 11.850057965790004
1.1945 11.8471104499
1.195 11.844845572340002
1.1955 11.842972285760002
1.196 11.84133183706
1.1965 11.839828974380001
1.197 11.838357862319999
1.1975 11.836807373710002
1.198 11.835098131999999
1.1985 11.83319838657
1.199 11.831134596270001
1.1995 11.828949095260004
1.2 11.82665775885
1.2005 11.824260587040001
1.201 11.821746996290003
1.2015 11.819090527750003
1.202 11.81626472257
1.2025 11.813264288980001
1.203 11.81011039406
1.2035 11.806898289670002
1.204 11.803728519440003
1.2045 11.80071750231
1.205 11.797944614830001
1.2055 11.795505108860002
1.206 11.79347306918
1.2065 11.791975498270002
1.207 11.79114998215
1.2075 11.791171149230003
1.208 11.792266545619999
1.2085 11.794653133890002
1.209 11.79843674944
1.2095 11.80336338731
1.21 11.808459361819999
1.2105 11.811920179400001
1.211 11.81173496745
1.2115 11.807035875689998
1.212 11.798934175820001
1.2125 11.789906416200001
1.213 11.78219101554
1.2135 11.776729908900002
1.214 11.773284966630001
1.2145 11.77118413394
1.215 11.7697976902
1.2155 11.76872875266
1.216 11.767723316360001
1.2165 11.76664379528
1.217 11.76541610464
1.2175 11.763992618510002
1.218 11.76238392043
1.2185 11.76062705279
1.219 11.75880139214
1.2195 11.757007482110001
1.22 11.75538820049
1.2205 11.754070549760002
1.221 11.753192115940003
1.2215 11.752837567350003
1.222 11.753038654610002
1.2225 11.753705417629998
1.223 11.754631477379998
1.2235 11.75552049474
1.224 11.75608671413
1.2245 11.756224300150002
1.225 11.756049671740001
1.2255 11.755753332620003
1.226 11.755478160580001
1.2265 11.755314115710004
1.227 11.75536703341
1.2275 11.755763916160003
1.228 11.756557681660002
1.2285 11.757716579290001
1.229 11.759161232500002
1.2295 11.76079109766
1.23 11.762526798220001
1.2305 11.764283665859999
1.231 11.766014074649998
1.2315 11.767670398660002
1.232 11.769231470810002
1.2325 11.770702582870001
1.233 11.772094318380002
1.2335 11.773449011500002
1.234 11.774835455240002
1.2345 11.776333026149999
1.235 11.778058143170004
1.2355 11.780174851170003
1.236 11.782926571570002
1.2365 11.78665197765
1.237 11.791790286320001
1.2375 11.798711921479999
1.238 11.807390424279998
1.2385 11.81692090205
1.239 11.825382442280002
1.2395 11.830589543960002
1.24 11.83156322964
1.2405 11.829213683759999
1.241 11.825615280160001
1.2415 11.82267305604
1.242 11.8213924477
1.2425 11.821926916469998
1.243 11.823900746680003
1.2435 11.826832387260001
1.244 11.830319663690002
1.2445 11.83408211216
1.245 11.837939812490003
1.2455 11.841786929280001
1.246 11.84554937775
1.2465 11.849190115510002
1.247 11.852698559020002
1.2475 11.856085291820001
1.248 11.859387356300001
1.2485 11.862673545470003
1.249 11.866070861810002
1.2495 11.869780392580001
1.25 11.87402968389
1.2505 11.87893515468
1.251 11.8843645107
1.2515 11.88982032557
1.252 11.894667586890002
1.2525 11.89841945182
1.253 11.90089070841
1.2535 11.902187192060001
1.254 11.902589366580003
1.2545 11.902446488790002
1.255 11.902155441440001
1.2555 11.902113107280002
1.256 11.902589366580003
1.2565 11.9036794712
1.257 11.905277585740002
1.2575 11.907161455860003
1.258 11.909029450670001
1.2585 11.91061698167
1.259 11.911818213460002
1.2595 11.912723106130002
1.26 11.913585664640003
1.2605 11.914681061029999
1.261 11.916152173090001
1.2615 11.917983125509998
1.262 11.92007337466
1.2625 11.922285334520001
1.263 11.924492002610002
1.2635 11.926576959990001
1.264 11.928460830110001
1.2645 11.930106570580001
1.265 11.931508889630003
1.2655 11.932688954340001
1.266 11.933689098870001
1.2665 11.934551657380002
1.267 11.935356006420001
1.267 11.935356006420001
1.2675 11.936197397850002
1.268 11.937208125920002
1.2685 11.93851519311
1.269 11.94018210066
1.2695 11.942092429630002
1.27 11.943960424440004
1.2705 11.945447411810001
1.271 11.946384055100001
1.2715 11.946817980239999
1.272 11.946997900420001
1.2725 11.947183112369999
1.273 11.94757470335
1.2735 11.948278508760001
1.274 11.9492945286
1.2745 11.950532802780003
1.275 11.9518874959
1.2755 11.95330039849
1.276 11.954755635240002
1.2765 11.956242622610002
1.277 11.957734901750001
1.2775 11.959190138500002
1.278 11.96058187401
1.2785 11.96186248235
1.279 11.963000212899999
1.2795 11.96393685619
1.28 11.964635369829999
1.2805 11.965085170280002
1.281 11.96530742462
1.2815 11.96533917524
1.282 11.965254506920001
1.2825 11.96512221267
1.283 11.965021669040002
1.2835 11.96501637727
1.284 11.965127504440002
1.2845 11.965355050549999
1.285 11.965709599140002
1.2855 11.966233484370001
1.286 11.96698491571
1.2865 11.967995643780004
1.287 11.969286835660004
1.2875 11.970826740730004
1.288 11.972578316600003
1.2885 11.974472770260004
1.289 11.97643072516
1.2895 11.97837809652
1.29 11.980256674869999
1.2905 11.98202412605
1.291 11.983643407670002
1.2915 11.985130395040002
1.292 11.98651154701
1.2925 11.987786863580002
1.293 11.988887551740003
1.2935 11.98968660901
1.294 11.99011524238
1.2945 11.990226369550001
1.295 11.990146993000003
1.2955 11.9899882399
1.296 11.989797736180002
1.2965 11.98959664892
1.297 11.989422020510002
1.2975 11.989316185110003
1.298 11.98933206042
1.2985 11.989549022990001
1.299 11.99003057406
1.2995 11.9908878408
1.3 11.992231950380003
1.3005 11.99419519705
1.301 11.996888707979998
1.3015 12.00033894202
1.302 12.004593525100002
1.3025 12.009700083150001
1.303 12.01535698528
1.3035 12.020405333860001
1.304 12.023342266210001
1.3045 12.02388731852
1.305 12.023326390900003
1.3055 12.023125303640004
1.306 12.023850276129998
1.3065 12.025400764740002
1.307 12.027554515130003
1.3075 12.030142190660001
1.308 12.033026205310001
1.3085 12.03610072368
1.309 12.039270493910003
1.3095 12.042493181840001
1.31 12.045721161540001
1.3105 12.048949141240001
1.311 12.052166537400002
1.3115 12.055373350019998
1.312 12.05858545441
1.3125 12.061839892959998
1.313 12.065152540980002
1.3135 12.068533982009999
1.314 12.07194717366
1.3145 12.07532332292
1.315 12.078604220319999
1.3155 12.081710489310002
1.316 12.08448337679
1.3165 12.08673237904
1.317 12.08838870305
1.3175 12.089584643070001
1.318 12.09055832875
1.3185 12.09150555558
1.319 12.092558617809999
1.3195 12.093728098979998
1.32 12.094982248470004
1.3205 12.096289315660002
1.321 12.097622841700002
1.3215 12.098988118360001
1.322 12.10038514564
1.3225 12.10183509062
1.323 12.103348536839999
1.3235 12.104951943150002
1.324 12.10666647663
1.3245 12.10856093029
1.325 12.11073055599
1.3255 12.113270605590003
1.326 12.116244580330001
1.3265 12.11953606127
1.327 12.122748165660003
1.3275 12.125261756409998
1.328 12.12648415528
1.3285 12.12636773634
1.329 12.125600429690003
1.3295 12.12505537738
1.33 12.125129462160004
1.3305 12.125695681550003
1.331 12.12650532236
1.3315 12.127404923260002
1.332 12.128330983009999
1.3325 12.129257042759999
1.333 12.130146060120001
1.3335 12.130987451550002
1.334 12.13174417466
1.3345 12.132405645910001
1.335 12.13296128176
1.3355 12.133411082210003
1.336 12.133776214340003
1.3365 12.134104304080001
1.337 12.134474727980002
1.3375 12.13499332144
1.338 12.13576062809
1.3385 12.136882483329998
1.339 12.138517640259998
1.3395 12.140745475429998
1.34 12.142983894139999
1.3405 12.143761784330003
1.341 12.14198904138
1.3415 12.138237176450001
1.342 12.134072553460001
1.3425 12.13062761119
1.343 12.128172229910003
1.3435 12.12648415528
1.344 12.125272339950001
1.3445 12.124325113120001
1.345 12.12350488877
1.3455 12.122732290350001
1.346 12.121949108390002
1.3465 12.12112888404
1.347 12.12024515845
1.3475 12.119303223389998
1.348 12.11830837063
1.3485 12.11728705902
1.349 12.11628691449
1.3495 12.11538202182
1.35 12.114678216410002
1.3505 12.114265458350001
1.351 12.11412258056
1.3515 12.114064371090002
1.352 12.11372569781
1.3525 12.1127573039
1.353 12.111069229270004
1.3535 12.10891547888
1.354 12.10668764371
1.3545 12.104613269870004
1.355 12.10271881621
1.3555 12.100961948570003
1.356 12.099337375180003
1.3565 12.09786626312
1.357 12.096538028849999
1.3575 12.095342088830002
1.358 12.09426256775
1.3585 12.093278298529999
1.359 12.092373405860002
1.3595 12.091547889740003
1.36 12.09078587486
1.3605 12.090082069449998
1.361 12.0894205982
1.3615 12.08879616934
1.362 12.088182324020003
1.3625 12.087531436310002
1.363 12.08681704736
1.3635 12.086033865400001
1.364 12.085266558750003
1.3645 12.08459979573
1.365 12.084065326960001
1.3655 12.083626110050002
1.366 12.08321335199
1.3665 12.082805885700001
1.367 12.082409002950001
1.367 12.082409002950001
1.3675 12.08205974613
1.368 12.081795157630001
1.3685 12.0816416963
1.369 12.081604653910002
1.3695 12.081689322230002
1.37 12.081895701259999
1.3705 12.082218499230002
1.371 12.082673591450003
1.3715 12.08329802031
1.372 12.08410236935
1.3725 12.08507076326
1.373 12.0861397008
1.3735 12.08718217949
1.374 12.08803415446
1.3745 12.08846278783
1.375 12.088182324020003
1.3755 12.087034009930004
1.376 12.085144848040002
1.3765 12.08289055402
1.377 12.080683885930004
1.3775 12.078773556960002
1.378 12.0771966095
1.3785 12.075889542310001
1.379 12.074772978840002
1.3795 12.0738098767
1.38 12.072984360580001
1.3805 12.07230172225
1.381 12.071783128790003
1.3815 12.071433871970001
1.382 12.071275118870002
1.3825 12.0713227448
1.383 12.071576749759998
1.3835 12.072047717290001
1.384 12.072735647390001
1.3845 12.073635248290003
1.385 12.07473593645
1.3855 12.075990085940003
1.386 12.07732890375
1.3865 12.078646554480002
1.387 12.079858369810001
1.3875 12.0809008485
1.388 12.081726364620003
1.3885 12.082250249849999
1.389 12.082446045340003
1.3895 12.082345501709998
1.39 12.08204916259
1.3905 12.0816416963
1.391 12.08118660408
1.3915 12.080710344779998
1.392 12.080249960789999
1.3925 12.079831910960003
1.393 12.079514404760001
1.3935 12.07932919281
1.394 12.07932919281
1.3945 12.07953028007
1.395 12.079916579279999
1.3955 12.08046692336
1.396 12.08110193576
1.3965 12.081721072850002
1.397 12.08219204038
1.3975 12.082409002950001
1.398 12.082340209940003
1.3985 12.08201741197
1.399 12.0815358609
1.3995 12.080980225050002
1.4 12.08041400566
1.4005 12.079863661580003
1.401 12.07937152697
1.4015 12.078958768909999
1.402 12.07865184625
1.4025 12.078471926069998
1.403 12.078429591910002
1.4035 12.078514260230001
1.404 12.07871534749
1.4045 12.07900639484
1.405 12.079382110510004
1.4055 12.079847786270001
1.406 12.08040342212
1.4065 12.081033142750002
1.407 12.081657571609998
1.4075 12.082197332150002
1.408 12.082615381980002
1.4085 12.082948763489998
1.409 12.083239810840002
1.4095 12.083467356950003
1.41 12.083594359430002
1.4105 12.08364198536
1.411 12.083647277129998
1.4115 12.083636693589998
1.412 12.083636693589998
1.4125 12.083647277129998
1.413 12.083657860670002
1.4135 12.08367373598
1.414 12.083679027750001
1.4145 12.08368431952
1.415 12.083700194830001
1.4155 12.083737237220003
1.416 12.08381661377
1.4165 12.083927740940002
1.417 12.084012409260001
1.4175 12.083954199790004
1.418 12.0836525689
1.4185 12.083197476679999
1.419 12.082906429330002
1.4195 12.083001681190002
1.42 12.083276853230004
1.4205 12.08321335199
1.421 12.082424878260003
1.4215 12.08097493328
1.422 12.07933977635
1.4225 12.078090918630004
1.423 12.07742415561
1.4235 12.07700610578
1.424 12.07632875922
1.4245 12.075185736900004
1.425 12.073751667230002
1.4255 12.072211762160002
1.426 12.07062423116
1.4265 12.06899965777
1.427 12.06737508438
1.4275 12.06584576285
1.428 12.064475194420002
1.4285 12.063247503780001
1.429 12.06210448146
1.4295 12.06094029206
1.43 12.059664975490001
1.4305 12.05820973874
1.431 12.056516372340003
1.4315 12.054542542130001
1.432 12.052261789260001
1.4325 12.049695280810003
1.433 12.046895934480002
1.4335 12.043937835050002
1.434 12.040926817920003
1.4345 12.037942259640001
1.435 12.035052953220003
1.4355 12.03231181636
1.436 12.029681806670002
1.4365 12.026972420430003
1.437 12.023956111529998
1.4375 12.020542919880004
1.438 12.01684926442
1.4385 12.01309739949
1.439 12.009530746509999
1.4395 12.00630805858
1.44 12.003508712250003
1.4405 12.0011009569
1.441 11.998984248900001
1.4415 11.997047461080001
1.442 11.995168882730002
1.4425 11.993232094909999
1.443 11.991131262219998
1.4435 11.988808175190002
1.444 11.986236374970002
1.4445 11.983463487490003
1.445 11.980515971600003
1.4455 11.97732503429
1.446 11.973758381310002
1.4465 11.969752511420001
1.447 11.965423843560004
1.4475 11.960994632070001
1.448 11.95667654775
1.4485 11.952575426
1.449 11.94870714213
1.4495 11.94504523729
1.45 11.941568544399999
1.4505 11.938282355230001
1.451 11.935176086240002
1.4515 11.932239153890002
1.452 11.929429224020001
1.4525 11.926698670700002
1.453 11.923999868000003
1.4535 11.921306357070002
1.454 11.918634013220004
1.4545 11.91599871176
1.455 11.913358118530002
1.4555 11.910558772200002
1.456 11.907378418430003
1.4565 11.90371122182
1.457 11.899657726000001
1.4575 11.895413726460003
1.458 11.89114326807
1.4585 11.886909852070001
1.459 11.882755812620001
1.4595 11.87874994273
1.46 11.874976910720001
1.4605 11.871494926060002
1.461 11.868362198219998
1.4615 11.86559460251
1.462 11.86320272247
1.4625 11.861186558100002
1.463 11.859551401170002
1.4635 11.858313126990002
1.464 11.857556403880004
1.4645 11.857418817860001
1.465 11.858085580880001
1.4655 11.859561984710002
1.466 11.8614511466
1.4665 11.863006926979999
1.467 11.863477894510002
1.467 11.863477894510002
1.4675 11.86236662281
1.468 11.859519650550002
1.4685 11.855090439060003
1.469 11.849586998260001
1.4695 11.843697258250003
1.47 11.8380086055
1.4705 11.832817379130002
1.471 11.82817120507
1.4715 11.82397483146
1.472 11.820111839360003
1.4725 11.816513435760001
1.473 11.81316374535
1.4735 11.810078643440004
1.474 11.80728988065
1.4745 11.804797456980001
1.475 11.80259078889
1.4755 11.800659292840002
1.476 11.79897121821
1.4765 11.797515981460002
1.477 11.79626183197
1.4775 11.7951981862
1.478 11.794298585300002
1.4785 11.79352069511
1.479 11.79285393209
1.4795 11.792266545619999
1.48 11.791774411010003
1.4805 11.791435737730001
1.481 11.791414570650002
1.4815 11.791933164109999
1.482 11.793017976960002
1.4825 11.794250959370004
1.483 11.794870096459999
1.4835 11.794319752380002
1.484 11.79263696952
1.4845 11.79023979771
1.485 11.787615079790001
1.4855 11.785164990280002
1.486 11.78314882591
1.4865 11.781672422080003
1.487 11.780709319940001
1.4875 11.780148392320001
1.488 11.77986792851
1.4885 11.77977796842
1.489 11.779820302580003
1.4895 11.77996318037
1.49 11.780180142940004
1.4905 11.780471190290001
1.491 11.78084690596
1.4915 11.781349624110003
1.492 11.782122222530003
1.4925 11.783397539100001
1.493 11.785551289490002
1.4935 11.789027982380002
1.494 11.794150415739999
1.4945 11.800722794079999
1.495 11.807565052690002
1.4955 11.81245464817
1.496 11.813216663050003
1.4965 11.809417172189999
1.497 11.80285537739
1.4975 11.79611366241
1.498 11.79079543356
1.4985 11.787186446420002
1.499 11.78490040178
1.4995 11.783519249810002
1.5 11.782730776080001
1.5005 11.782333893330001
1.501 11.782196307309999
1.5015 11.78224393324
1.502 11.782429145190001
1.5025 11.782751943160001
1.503 11.783207035380002
1.5035 11.783799713620002
1.504 11.784540561419998
1.5045 11.78541899524
1.505 11.78642972331
1.5055 11.787540995010001
1.506 11.78871047618
1.5065 11.789895832660001
1.507 11.791038854980002
1.5075 11.79209720898
1.508 11.793028560500002
1.5085 11.793769408300001
1.509 11.794266834679998
1.5095 11.794504964329999
1.51 11.794526131409999
1.5105 11.79438854539
1.511 11.794113373350001
1.5115 11.793684739979998
1.512 11.793028560500002
1.5125 11.79205487482
1.513 11.790684306390002
1.5135 11.7889009799
1.514 11.78677368836
1.5145 11.784445309559999
1.515 11.782085180140001
1.5155 11.77985734497
1.516 11.777857055910001
1.5165 11.776137230660002
1.517 11.77470316099
1.5175 11.77352838805
1.518 11.772597036530001
1.5185 11.77190381466
1.519 11.771480473060002
1.5195 11.771364054120003
1.52 11.77152809899
1.5205 11.771866772269998
1.521 11.772205445550004
1.5215 11.772358906880001
1.522 11.77221602909
1.5225 11.771739769790003
1.523 11.770993630220001
1.5235 11.770067570470001
1.524 11.769046258859998
1.5245 11.767961446010002
1.525 11.766791964840003
1.5255 11.765490189420003
1.526 11.76398732674
1.5265 11.762225167330001
1.527 11.76019841942
1.5275 11.75796000071
1.528 11.755652788990002
1.5285 11.753451412670003
1.529 11.751488166000001
1.5295 11.749747173670002
1.53 11.748059099039999
1.5305 11.74615935361
1.531 11.74384685012
1.5315 11.74108983795
1.532 11.73802590312
1.5325 11.73488259174
1.533 11.731871574610004
1.5335 11.729135729520003
1.534 11.726722682399998
1.5345 11.724621849710001
1.535 11.722785605520002
1.5355 11.721150448590002
1.536 11.719668752990003
1.5365 11.71828230925
1.537 11.71693819967
1.5375 11.715609965399999
1.538 11.714292314670004
1.5385 11.71306462403
1.539 11.71209623012
1.5395 11.711556469580003
1.54 11.711508843650002
1.5405 11.711789307460002
1.541 11.712038020650002
1.5415 11.711863392240002
1.542 11.711080210280002
1.5425 11.709826060790004
1.543 11.708455492359999
1.5435 11.70727542765
1.544 11.706418160910001
1.5445 11.705799023820003
1.545 11.705280430359998
1.5455 11.704751253360001
1.546 11.704174450430003
1.5465 11.703539438029999
1.547 11.70284092439
1.5475 11.702084201280002
1.548 11.701279852239999
1.5485 11.700449044350002
1.549 11.699607652920001
1.5495 11.698771553260002
1.55 11.697956620680003
1.5505 11.697168146950002
1.551 11.696406132070003
1.5515 11.695659992500001
1.552 11.694929728240002
1.5525 11.69424708991
1.553 11.69367557875
1.5535 11.69326811246
1.554 11.693035274580001
1.5545 11.69292414741
1.555 11.692887105020002
1.5555 11.69288181325
1.556 11.69288181325
1.5565 11.69287122971
1.557 11.692844770859999
1.5575 11.692802436700003
1.558 11.692749519
1.5585 11.692712476610001
1.559 11.69273893546
1.5595 11.692887105020002
1.56 11.69325752892
1.5605 11.694024835570001
1.561 11.69545361347
1.5615 11.697866660590002
1.562 11.70141214649
1.5625 11.70558735302
1.563 11.709058754139999
1.5635 11.710297028320003
1.564 11.708862958650002
1.5645 11.705841357980002
1.565 11.70288855032
1.5655 11.700978221350002
1.566 11.700184455850003
1.5665 11.700200331160001
1.567 11.70069246577
1.567 11.70069246577
1.5675 11.70143331357
1.568 11.702269413230002
1.5685 11.70308963758
1.569 11.703835777150001
1.5695 11.704460206010001
1.57 11.704957632390002
1.5705 11.705343931600002
1.571 11.705656146030002
1.5715 11.705968360459998
1.572 11.706386410290001
1.5725 11.707063756850001
1.573 11.708238529790002
1.5735 11.71021236
1.574 11.71325512775
1.5745 11.71739858366
1.575 11.722240553210003
1.5755 11.727013729750002
1.576 11.730940223089998
1.5765 11.73358081632
1.577 11.73485084112
1.5775 11.73486142466
1.578 11.733887738979998
1.5785 11.732480128159999
1.579 11.731289479910004
1.5795 11.730755011140001
1.58 11.73094551486
1.5805 11.73165461204
1.581 11.73260183887
1.5815 11.73357023278
1.582 11.734443374830004
1.5825 11.735157763780002
1.583 11.73572398317
1.5835 11.73616320008
1.584 11.73650716513
1.5845 11.736792920710002
1.585 11.73705750921
1.5855 11.73733797302
1.586 11.73766077099
1.5865 11.738062945510002
1.587 11.738597414280001
1.5875 11.739301219689999
1.588 11.74015319466
1.5885 11.740999877860002
1.589 11.74157668079
1.5895 11.741693099730004
1.59 11.741465553620003
1.5905 11.74124329928
1.591 11.74123271574
1.5915 11.74130680052
1.592 11.741238007510002
1.5925 11.74095225193
1.593 11.740539493870003
1.5935 11.740116152270001
1.594 11.739740436599998
1.5945 11.73941234686
1.595 11.739110715970003
1.5955 11.738803793309998
1.596 11.738491578880001
1.5965 11.738168780910001
1.597 11.737845982940001
1.5975 11.737533768510001
1.598 11.737253304700001
1.5985 11.737020466820002
1.599 11.73685113018
1.5995 11.73685113018
1.6 11.737295638860001
1.6005 11.73870324968
1.601 11.74162959849
1.6015 11.746000600510001
1.602 11.750530355629998
1.6025 11.7530227793
1.603 11.751885048750001
1.6035 11.74748229611
1.604 11.741724850350003
1.6045 11.736459539199998
1.605 11.73249600347
1.6055 11.729786617230001
1.606 11.727971540120002
1.6065 11.726722682399998
1.607 11.72580191442
1.6075 11.725061066620004
1.608 11.724410178909999
1.6085 11.723780458280004
1.609 11.72314544588
1.6095 11.72251043348
1.61 11.721901879930002
1.6105 11.72139387001
1.611 11.721055196730003
1.6115 11.720922902480002
1.612 11.720912318940002
1.6125 11.720737690530004
1.613 11.720002134500003
1.6135 11.718393436419998
1.614 11.715853386820001
1.6145 11.712641282430003
1.615 11.709164589539999
1.6155 11.7057672732
1.616 11.702655712440002
1.6165 11.69988282496
1.617 11.697438027219999
1.6175 11.695289568600003
1.618 11.693421573789998
1.6185 11.691918711109999
1.619 11.690982067819998
1.6195 11.691040277290004
1.62 11.692807728470001
1.6205 11.697247523500003
1.621 11.705052884250001
1.6215 11.71559409009
1.622 11.725934208670001
1.6225 11.73141648239
1.623 11.728437215880003
1.6235 11.7173562495
1.624 11.702385832170002
1.6245 11.688304432199999
1.625 11.677519804940001
1.6255 11.66992082322
1.626 11.664406798880002
1.6265 11.659998754470003
1.627 11.656104011750003
1.6275 11.65241564806
1.628 11.64879078561
1.6285 11.645181798470002
1.629 11.64157281133
1.6295 11.63799028304
1.63 11.634455380679999
1.6305 11.630999854870002
1.631 11.627666039769998
1.6315 11.624501561310002
1.632 11.621543461879998
1.6325 11.61882878387
1.633 11.616357527280002
1.6335 11.614108525030002
1.634 11.612055318269999
1.6345 11.610155572840004
1.635 11.60831403688
1.6355 11.606308456049998
1.636 11.60376311468
1.6365 11.600312880640004
1.637 11.595756666669999
1.6375 11.590216183480003
1.638 11.584130647980004
1.6385 11.57805040425
1.639 11.57238291858
1.6395 11.56731340292
1.64 11.56282598196
1.6405 11.558830695609998
1.641 11.55523229201
1.6415 11.55196197815
1.642 11.548988003409999
1.6425 11.546294492480001
1.643 11.54387086182
1.6435 11.541722403200001
1.644 11.539838533080001
1.6445 11.538224543230001
1.645 11.536864558340003
1.6455 11.53572682779
1.646 11.534753142110002
1.6465 11.533837665900002
1.647 11.53286398022
1.6475 11.531705082590001
1.648 11.530276304690002
1.6485 11.528535312360003
1.649 11.526529731530001
1.6495 11.524381272910002
1.65 11.52224339783
1.6505 11.52020077461
1.651 11.51827457033
1.6515 11.516417159060001
1.652 11.514580914870002
1.6525 11.51275525422
1.653 11.510940177110001
1.6535 11.509156850620002
1.654 11.507437025370002
1.6545 11.505817743750004
1.655 11.504314881069998
1.6555 11.502960187950002
1.656 11.50178012324
1.6565 11.50079056225
1.657 11.500002088520002
1.6575 11.499388243199999
1.658 11.498922567440001
1.6585 11.498578602390001
1.659 11.49836163982
1.6595 11.498292846810003
1.66 11.498409265750002
1.6605 11.498721480180002
1.661 11.499234781870001
1.6615 11.499901544890001
1.662 11.500679435079999
1.6625 11.50149965943
1.663 11.50231988378
1.6635 11.503103065740003
1.664 11.503833329999999
1.6645 11.504510676560002
1.665 11.50512452188
1.6655 11.505658990650002
1.666 11.506098207560001
1.6665 11.506394546680003
1.667 11.506521549159999
1.667 11.506521549159999
1.6675 11.50644217261
1.668 11.506145833490002
1.6685 11.50565369888
1.669 11.504992227630002
1.6695 11.50419317036
1.67 11.503330611850004
1.6705 11.502462761570001
1.671 11.501647828990002
1.6715 11.500901689420001
1.672 11.50021905109
1.6725 11.49960520577
1.673 11.499113071160004
1.6735 11.498816732040002
1.674 11.498763814340002
1.6745 11.49897548514
1.675 11.49944645267
1.6755 11.500166133390003
1.676 11.501065734290002
1.6765 11.50208175413
1.677 11.50316656698
1.6775 11.50429900576
1.678 11.505489654009999
1.6785 11.506754387040004
1.679 11.508093204850002
1.6795 11.509479648589998
1.68 11.510887259410001
1.6805 11.512247244300003
1.681 11.513459059630001
1.6815 11.51443274531
1.682 11.515215927269999
1.6825 11.51604673516
1.683 11.51714742332
1.6835 11.518576201220004
1.684 11.52020077461
1.6845 11.521878265700003
1.685 11.52353458971
1.6855 11.525175038409998
1.686 11.526831362420001
1.6865 11.528514145280003
1.687 11.530255137610002
1.6875 11.5320913818
1.688 11.534070503780004
1.6885 11.536287755410001
1.689 11.53890188979
1.6895 11.54215103657
1.69 11.546326243100001
1.6905 11.551501594160001
1.691 11.55717966337
1.6915 11.562196261330001
1.692 11.56531311386
1.6925 11.566048669890002
1.693 11.56482627102
1.6935 11.56239734859
1.694 11.559513333940004
1.6945 11.55684628186
1.695 11.554883035190002
1.6955 11.553814097650001
1.696 11.553591843310002
1.6965 11.554073394380001
1.697 11.555126456610001
1.6975 11.556655778140001
1.698 11.55859785773
1.6985 11.560936820070001
1.699 11.563609163920002
1.6995 11.56648259503
1.7 11.569234315430002
1.7005 11.571462150600002
1.701 11.572885636730003
1.7015 11.573552399750003
1.702 11.573753487010002
1.7025 11.573753487010002
1.703 11.573689985770002
1.7035 11.573584150370003
1.704 11.573420105500002
1.7045 11.57318726762
1.705 11.572875053190003
1.7055 11.572504629290002
1.706 11.572118330080002
1.7065 11.571795532110002
1.707 11.571631487240001
1.7075 11.571795532110002
1.708 11.572531088140003
1.7085 11.574213871000001
1.709 11.577304264680002
1.7095 11.582103900070003
1.71 11.588237061500003
1.7105 11.594280262840002
1.711 11.598085045470004
1.7115 11.597857499360003
1.712 11.593401829020003
1.7125 11.586363774920002
1.713 11.57917225949
1.7135 11.573515357360002
1.714 11.569774075970003
1.7145 11.567466864250001
1.715 11.565964001570002
1.7155 11.564820979250001
1.716 11.563810251180001
1.7165 11.562831273730001
1.717 11.561836420970003
1.7175 11.5608256929
1.718 11.559788505980002
1.7185 11.558746027290002
1.719 11.557730007450001
1.7195 11.556788072390002
1.72 11.55602605751
1.7205 11.555592132370002
1.721 11.55567150892
1.7215 11.55640177318
1.722 11.557645339129998
1.7225 11.558873029770002
1.723 11.559396915000004
1.7235 11.558915363930002
1.724 11.55775117453
1.7245 11.556417648490001
1.725 11.55498357882
1.7255 11.553163209940003
1.726 11.550903624150003
1.7265 11.548495868800003
1.727 11.546305076020001
1.7275 11.544521749529999
1.728 11.543177639950002
1.7285 11.54221453781
1.729 11.54154777479
1.7295 11.541108557879998
1.73 11.54081221876
1.7305 11.54058996442
1.731 11.540383585390003
1.7315 11.540118996890001
1.732 11.539764448300001
1.7325 11.539288189
1.733 11.538690218990002
1.7335 11.537991705350002
1.734 11.537234982240001
1.7345 11.536472967360002
1.735 11.535774453720002
1.7355 11.53515531663
1.736 11.534626139630003
1.7365 11.5341551721
1.737 11.533731830499999
1.7375 11.533371990140004
1.738 11.533117985180002
1.7385 11.532922189690002
1.739 11.532620558800001
1.7395 11.53196967109
1.74 11.530826648769999
1.7405 11.52930261901
1.741 11.527725671550002
1.7415 11.526466230289998
1.742 11.52572009072
1.7425 11.525503128150003
1.743 11.525704215410002
1.7435 11.526180474710003
1.744 11.526804903570003
1.7445 11.527471666590003
1.745 11.52810667899
1.7455 11.52864643953
1.746 11.529048614049998
1.7465 11.52928145193
1.747 11.52933436963
1.7475 11.529212658920002
1.748 11.528942778649999
1.7485 11.528567062979999
1.749 11.528096095450003
1.7495 11.5275404596
1.75 11.526873696580001
1.7505 11.526079931080002
1.751 11.525185621950001
1.7515 11.52423310335
1.752 11.523270001210001
1.7525 11.522328066150003
1.753 11.521412589939999
1.7535 11.52051298904
1.754 11.519623971680002
1.7545 11.518729662550001
1.755 11.517851228730002
1.7555 11.51701512907
1.756 11.51628486481
1.7565 11.515686894799998
1.757 11.515237094349999
1.7575 11.514924879920002
1.758 11.514718500890002
1.7585 11.5145756231
1.759 11.514448620620001
1.7595 11.514300451060002
1.76 11.514115239110001
1.7605 11.513903568310003
1.761 11.513660146890004
1.7615 11.513374391310002
1.762 11.513030426260002
1.7625 11.512617668200004
1.763 11.512136117130002
1.7635 11.51159106482
1.764 11.510987803039999
1.7645 11.510352790640002
1.765 11.509696611159999
1.7655 11.50906689053
1.766 11.508505962910004
1.7665 11.508082621309999
1.767 11.507833908119999
1.767 11.507833908119999
1.7675 11.50777569865
1.768 11.50786036697
1.7685 11.507992661220001
1.769 11.508045578920004
1.7695 11.50796620237
1.77 11.50777569865
1.7705 11.507564027850002
1.771 11.50738410767
1.7715 11.507225354570004
1.772 11.507045434390001
1.7725 11.506780845889999
1.773 11.506389254910001
1.7735 11.50584949437
1.774 11.50520389843
1.7745 11.50448421771
1.775 11.50376982876
1.7755 11.50312423282
1.776 11.502626806440002
1.7765 11.502298716700004
1.777 11.502129380060001
1.7775 11.50208175413
1.778 11.50211350475
1.7785 11.502203464840001
1.779 11.5023516344
1.7795 11.50256859697
1.78 11.502843769010003
1.7805 11.50313481636
1.781 11.50341528017
1.7815 11.503626950970002
1.782 11.50373807814
1.7825 11.503743369910001
1.783 11.503648118050002
1.7835 11.503484073180001
1.784 11.50327769415
1.7845 11.503034272730002
1.785 11.502769684230003
1.7855 11.50247863688
1.786 11.502155838910003
1.7865 11.501811873860003
1.787 11.50143615819
1.7875 11.50103927544
1.788 11.500626517380002
1.7885 11.500234926400001
1.789 11.499901544890001
1.7895 11.4996528317
1.79 11.499467619750003
1.7905 11.499277116030001
1.791 11.498980776910003
1.7915 11.49849922584
1.792 11.497837754590002
1.7925 11.49707044794
1.793 11.496266098900001
1.7935 11.49544587455
1.794 11.494599191350002
1.7945 11.493710173990003
1.795 11.49278940601
1.7955 11.491847470950002
1.796 11.49090553589
1.7965 11.489974184370002
1.797 11.48905341639
1.7975 11.488164399030001
1.798 11.487328299369999
1.7985 11.486603326880001
1.799 11.486047691030002
1.7995 11.48569843421
1.8 11.48556613996
1.8005 11.485592598810001
1.801 11.48570901775
1.8015 11.485830728460002
1.802 11.48588893793
1.8025 11.485873062620001
1.803 11.485851895540002
1.8035 11.48592068855
1.804 11.48616940174
1.8045 11.48664566104
1.805 11.48736534176
1.8055 11.48831256859
1.806 11.489445007370001
1.8065 11.490693865089998
1.807 11.491974473430002
1.8075 11.49320745584
1.808 11.49434518639
1.8085 11.495408832159999
1.809 11.49650952032
1.8095 11.497731919189999
1.81 11.499012527530002
1.8105 11.500203175780001
1.811 11.50116627792
1.8115 11.501917709260002
1.812 11.502515679270001
1.8125 11.503013105649998
1.813 11.50341528017
1.8135 11.503764536990001
1.814 11.504124377350003
1.8145 11.504584761340002
1.815 11.50520389843
1.8155 11.506034706320001
1.816 11.50709835209
1.8165 11.50844246167
1.817 11.510125244530002
1.8175 11.51218374306
1.818 11.51464970788
1.8185 11.517496680140002
1.819 11.52065057506
1.8195 11.52400026547
1.82 11.527434624200001
1.8205 11.53085310762
1.821 11.5342080898
1.8215 11.537430777730002
1.822 11.540473545480001
1.8225 11.543283475350002
1.823 11.545823524949999
1.8235 11.548104277820002
1.824 11.55015219281
1.8245 11.552014895850004
1.825 11.55372413756
1.8255 11.555279917940002
1.826 11.556682236990003
1.8265 11.557925802940002
1.827 11.55907411703
1.8275 11.560201264040003
1.828 11.561413079369999
1.8285 11.562773064260004
1.829 11.56429180225
1.8295 11.565953418030002
1.83 11.56775261983
1.8305 11.569694699420001
1.831 11.571763781490002
1.8315 11.573933407190001
1.832 11.576166534130003
1.8325 11.578420828150001
1.833 11.58067512217
1.8335 11.582897665570002
1.834 11.585077874810004
1.8345 11.587183999270003
1.835 11.58919487187
1.8355 11.591084033760001
1.836 11.59284619317
1.8365 11.59447076656
1.837 11.595963045700003
1.8375 11.597301863510001
1.838 11.598497803530002
1.8385 11.599561449300001
1.839 11.600513967900003
1.8395 11.601371234640002
1.84 11.602154416600001
1.8405 11.602863513780001
1.841 11.60351969326
1.8415 11.60412824681
1.842 11.60471034151
1.8425 11.605276560899998
1.843 11.605832196750004
1.8435 11.606371957290001
1.844 11.60690642606
1.8445 11.6074461866
1.845 11.607985947140001
1.8455 11.608536291219998
1.846 11.60907075999
1.8465 11.609562894600003
1.847 11.609965069120001
1.8475 11.610245532930001
1.848 11.610393702490004
1.8485 11.610409577799999
1.849 11.6103037424
1.8495 11.61008148806
1.85 11.60973752301
1.8505 11.609255971940001
1.851 11.608652710159998
1.8515 11.60794890475
1.852 11.60714455571
1.8525 11.606223787730002
1.853 11.605181309040002
1.8535 11.60403299495
1.854 11.60282647139
1.8545 11.6016252396
1.855 11.600476925510002
1.8555 11.59939740443
1.856 11.598402551670002
1.8565 11.59745003307
1.857 11.596518681550002
1.8575 11.59557674649
1.858 11.594624227890002
1.8585 11.593687584600001
1.859 11.592787983700003
1.8595 11.59189896634
1.86 11.59097290659
1.8605 11.5899304279
1.861 11.588692153720004
1.8615 11.58722633343
1.862 11.585548842340003
1.8625 11.583691431070001
1.863 11.58171760086
1.8635 11.579669685870002
1.864 11.57759002026
1.8645 11.575473312259998
1.865 11.57331956187
1.8655 11.571107602010002
1.866 11.568816265599999
1.8665 11.566429677330003
1.867 11.563931961890002
1.867 11.563931961890002
1.8675 11.561317827509999
1.868 11.558592565959998
1.8685 11.555761469010001
1.869 11.552845703740001
1.8695 11.549855853690001
1.87 11.546834253020002
1.8705 11.543791485270003
1.871 11.5407169669
1.8715 11.537573655520003
1.872 11.534282174580003
1.8725 11.53081077346
1.873 11.527196494550001
1.8735 11.523539881480001
1.874 11.519946769650002
1.8745 11.516496535609999
1.875 11.513210346440001
1.8755 11.51008820214
1.876 11.50713010271
1.8765 11.504336048150002
1.877 11.501690163150002
1.8775 11.49916598886
1.878 11.496731774660002
1.8785 11.494371645240001
1.879 11.49204326644
1.8795 11.489714887640002
1.88 11.487291256980004
1.8805 11.484587162510003
1.881 11.481375058120001
1.8815 11.477559691950002
1.882 11.473373901879999
1.8825 11.46942094969
1.883 11.466230012380002
1.8835 11.463806381720001
1.884 11.46169496549
1.8845 11.459408920849999
1.885 11.45674716054
1.8855 11.453799644650001
1.886 11.45073041805
1.8865 11.447692942069999
1.887 11.444798343880002
1.8875 11.442099541180003
1.888 11.43962828459
1.8885 11.437416324730002
1.889 11.435453078060004
1.8895 11.433727961039999
1.89 11.432198639509998
1.8905 11.430806904
1.891 11.429441627340001
1.8915 11.427959931740002
1.892 11.426176605250003
1.8925 11.423932894770001
1.893 11.42129230154
1.8935 11.418683458930001
1.894 11.41684192297
1.8945 11.416439748450003
1.895 11.417545728379999
1.8955 11.419588351600002
1.896 11.42190614686
1.8965 11.424065189020002
1.897 11.425716221260004
1.8975 11.42656819623
1.898 11.42662111393
1.8985 11.426150146400001
1.899 11.425472799840001
1.8995 11.424885413370003
1.9 11.42457319894
1.9005 11.42458378248
1.901 11.424869538060001
1.9015 11.425361672670004
1.902 11.42599668507
1.9025 11.426753408180002
1.903 11.427605383150002
1.9035 11.428542026440002
1.904 11.429521003889999
1.9045 11.43047352249
1.905 11.43128845507
1.9055 11.43184938269
1.906 11.4321298465
1.9065 11.432293891370001
1.907 11.432727816510003
1.9075 11.433897297680002
1.908 11.435950504440001
1.9085 11.43851701289
1.909 11.44093006001
1.9095 11.4427663042
1.91 11.444073371390001
1.9105 11.445189934860004
1.911 11.44643879258
1.9115 11.44798928119
1.912 11.449846692460003
1.9125 11.451963400460002
1.913 11.4542494451
1.9135 11.45663603337
1.914 11.45907024757
1.9145 11.461504461769998
1.915 11.46391221712
1.9155 11.46625647123
1.916 11.468510765250002
1.9165 11.4706539321
1.917 11.472707138860002
1.9175 11.474760345619998
1.918 11.476972305480004
1.9185 11.479517646850002
1.919 11.482465162740002
1.9195 11.485629641200003
1.92 11.488598324169999
1.9205 11.490995495980002
1.921 11.49282115663
1.9215 11.494419271170003
1.922 11.496096762259999
1.9225 11.497795420430002
1.923 11.49926124072
1.9235 11.50038309596
1.924 11.50133032279
1.9245 11.502346342630002
1.925 11.503531699110003
1.9255 11.5048387663
1.926 11.50618287588
1.9265 11.507500526610002
1.927 11.508770551409999
1.9275 11.509998242050003
1.928 11.511188890300001
1.9285 11.512374246780002
1.929 11.51357547857
1.9295 11.514824336290001
1.93 11.516147278790001
1.9305 11.51759722377
1.931 11.51922179716
1.9315 11.52111625082
1.932 11.523359961300002
1.9325 11.525995262759999
1.933 11.529032738740003
1.9335 11.53249884809
1.934 11.536462383820002
1.9345 11.540907470619999
1.935 11.545394891580003
1.9355 11.54905679642
1.936 11.5510888361
1.9365 11.551385175220002
1.937 11.550612576799999
1.9375 11.549644182890002
1.938 11.548988003409999
1.9385 11.548749873759999
1.939 11.54879749969
1.9395 11.5489721281
1.94 11.549189090670001
1.9405 11.54947484625
1.941 11.549871729000003
1.9415 11.550374447149999
1.942 11.550903624150003
1.9425 11.55139046699
1.943 11.551813808590001
1.9435 11.552242441960004
1.944 11.552792786040001
1.9445 11.553634177470002
1.945 11.55490949404
1.9455 11.55662931929
1.946 11.55850260587
1.9465 11.559936675540001
1.947 11.56039705953
1.9475 11.559682670579999
1.948 11.55790992763
1.9485 11.55514762369
1.949 11.55127404805
1.9495 11.546532622130002
1.95 11.542283330819998
1.9505 11.54053704672
1.951 11.542129869490001
1.9515 11.545717689549999
1.952 11.549178507130001
1.9525 11.55135871637
1.953 11.552342985590002
1.9535 11.55263932471
1.954 11.55262874117
1.9545 11.552475279840003
1.955 11.55218423249
1.9555 11.55169209788
1.956 11.550930083
1.9565 11.549929938470001
1.957 11.548829250310003
1.9575 11.547755021
1.958 11.546781335320002
1.9585 11.545929360349998
1.959 11.545188512550002
1.9595 11.544553500150002
1.96 11.544024323150001
1.9605 11.54361156509
1.961 11.54329935066
1.9615 11.54305063747
1.962 11.542823091360003
1.9625 11.5425690864
1.963 11.542272747280002
1.9635 11.541939365769998
1.964 11.541574233640002
1.9645 11.5411932262
1.965 11.540828094070001
1.9655 11.540494712560001
1.966 11.540150747510001
1.9665 11.53965332113
1.967 11.538838388550001
1.967 11.538838388550001
1.9675 11.53766361561
1.968 11.536245421250001
1.9685 11.534753142110002
1.969 11.53330319713
1.9695 11.531900878080002
1.97 11.530493267260002
1.9705 11.52904332228
1.971 11.527566918450002
1.9715 11.52613814055
1.972 11.524878699290003
1.9725 11.523905013610001
1.973 11.523285876520003
1.9735 11.523058330409999
1.974 11.52322237528
1.9745 11.52377271936
1.975 11.524693487340002
1.9755 11.52595822037
1.976 11.527519292520001
1.9765 11.529307910780002
1.977 11.531255282140002
1.9775 11.53328203005
1.978 11.53529290265
1.9785 11.537208523390003
1.979 11.538949515720002
1.9795 11.540420627779998
1.98 11.541484273550001
1.9805 11.54200815878
1.981 11.542018742320003
1.9815 11.541833530369999
1.982 11.542002867010002
1.9825 11.542876009059999
1.983 11.544357704660001
1.9835 11.54604577929
1.984 11.547596267900001
1.9845 11.54890333509
1.985 11.550041065639999
1.9855 11.551125878490001
1.986 11.55229535966
1.9865 11.553639469240004
1.987 11.555248167320002
1.9875 11.557184955139999
1.988 11.559518625709998
1.9885 11.562296804960003
1.989 11.56554065997
1.9895 11.569266066049998
1.99 11.57349948205
1.9905 11.578293825669999
1.991 11.583786682930004
1.9915 11.590136806930001
1.992 11.597391823599999
1.9925 11.60525010205
1.993 11.612912585010001
1.9935 11.619421462110001
1.994 11.624252848120001
1.9945 11.62761841384
1.995 11.630163755210003
1.9955 11.632444508080003
1.996 11.634783470420004
1.9965 11.63742935542
1.997 11.640588542110002
1.9975 11.644350990580001
1.998 11.64863732428
1.9985 11.65328879011
1.999 11.65813075966
1.9995 11.663062689299998
2.0 11.66801578602
2.0005 11.67294242389
2.001 11.677821435830001
2.0015 11.682615779450003
2.002 11.687293704130003
2.0025 11.691844626330003
2.003 11.69623679543
2.0035 11.700480794970002
2.004 11.704581916719999
2.0045 11.708593078380002
2.005 11.71254603057
2.0055 11.716488399220001
2.006 11.72040960079
2.0065 11.724309635280001
2.007 11.72816733561
2.0075 11.732003868859998
2.008 11.735856277420002
2.0085 11.739793354300001
2.009 11.743915643130002
2.0095 11.748360729930003
2.01 11.75322915833
2.0105 11.75857384603
2.011 11.764352458870004
2.0115 11.770390368440001
2.012 11.776422986240004
2.0125 11.78215926492
2.013 11.787440451380004
2.0135 11.792319463320002
2.014 11.79696034561
2.0145 11.801474225420002
2.015 11.805797601510001
2.0155 11.809713511310001
2.016 11.812989116940003
2.0165 11.815518583
2.017 11.817312493030002
2.0175 11.818524308360004
2.018 11.819397450410001
2.0185 11.82020179945
2.019 11.82115960982
2.0195 11.822371425150003
2.02 11.823853120750002
2.0205 11.825594113080001
2.021 11.827578526829999
2.0215 11.829822237310001
2.022 11.832346411600003
2.0225 11.83518809209
2.023 11.838410780020002
2.0235 11.842157353180003
2.024 11.846729442460003
2.0245 11.85260859893
2.025 11.860249914810002
2.0255 11.869267090890002
2.026 11.877659838109999
2.0265 11.882459473499999
2.027 11.882168426150002
2.0275 11.878310725820004
2.028 11.873945015570001
2.0285 11.871082168000001
2.029 11.870007938689998
2.0295 11.87012435763
2.03 11.870828163039999
2.0305 11.871785973409999
2.031 11.87284432741
2.0315 11.873982057960003
2.032 11.8752097486
2.0325 11.87660677588
2.033 11.878284266970002
2.0335 11.880485643290001
2.034 11.88375066538
2.0345 11.889254106180001
2.035 11.899229092630002
2.0355 11.916617848850002
2.036 11.942087137860003
2.0365 11.968715324500003
2.037 11.982320465170002
2.0375 11.973393249180003
2.038 11.947839291850002
2.0385 11.920883015470004
2.039 11.902351236930002
2.0395 11.892561462430002
2.04 11.88800524846
2.0405 11.88586208161
2.041 11.884719059290003
2.0415 11.88399937857
2.042 11.883501952189999
2.0425 11.88316327891
2.043 11.88295689988
2.0435 11.882866939790002
2.044 11.88287223156
2.0445 11.88296748342
2.045 11.883147403599999
2.0455 11.88343315918
2.046 11.883814166620002
2.0465 11.884168715210002
2.047 11.884211049369998
2.0475 11.8835707452
2.048 11.88203084013
2.0485 11.879718336640003
2.049 11.876961324469999
2.0495 11.874008516810001
2.05 11.87097104083
2.0505 11.867891230689999
2.051 11.864843171169998
2.0515 11.861879779970003
2.052 11.859048683020003
2.0525 11.856371047400003
2.053 11.853846873110001
2.0535 11.851481451919998
2.054 11.84925890852
2.0545 11.847168659369999
2.055 11.845200120930002
2.0555 11.84333212612
2.056 11.841554091399999
2.0565 11.839839557920001
2.057 11.838162066830002
2.0575 11.836463408660002
2.058 11.834701249250003
2.0585 11.83280150382
2.059 11.830711254670003
2.0595 11.82840933472
2.06 11.825906327510001
2.0605 11.82323398366
2.061 11.820429345560001
2.0615 11.81751358029
2.062 11.814513146700001
2.0625 11.811475670720004
2.063 11.80843290297
2.0635 11.805464220000001
2.064 11.802617247739999
2.0645 11.799960779200003
2.065 11.797494814380002
2.0655 11.795187602660004
2.066 11.792959767490004
2.0665 11.790747807629998
2.067 11.78853584777
2.067 11.78853584777
2.0675 11.78635563853
2.068 11.7842442223
2.0685 11.78222276616
2.069 11.78026481126
2.0695 11.77833860698
2.07 11.77639123562
2.0705 11.774417405410002
2.071 11.77240124104
2.0715 11.770348034280001
2.072 11.768226034510004
2.0725 11.765998199340004
2.073 11.76362219461
2.0735 11.761076853239999
2.074 11.758372758770001
2.0745 11.755552245360004
2.075 11.752662938939999
2.0755 11.749747173670002
2.076 11.746831408400002
2.0765 11.74399501968
2.077 11.74130680052
2.0775 11.738846127470001
2.078 11.736655334690003
2.0785 11.734750297490002
2.079 11.733115140560002
2.0795 11.731718113280003
2.08 11.730511589719999
2.0805 11.72944794395
2.081 11.728447799420003
2.0815 11.727368278340002
2.082 11.72583366504
2.0825 11.722494558170002
2.083 11.71244019517
2.0835 11.678731620270003
2.084 11.574118619140002
2.0845 11.320822756319998
2.085 10.917753927190002
2.0855 10.527041381010001
2.086 10.279899846700001
2.0865 10.17958905458
2.087 10.200888428830002
2.0875 10.346962447910002
2.088 10.63740124436
2.0885 11.03099251342
2.089 11.37787332869
2.0895 11.576473456790001
2.09 11.66028980182
2.0905 11.690495224980001
2.091 11.7005813386
2.0915 11.703666440510002
2.092 11.704306744680004
2.0925 11.704063323260002
2.093 11.703465353250003
2.0935 11.70272450545
2.094 11.701914864639999
2.0945 11.701020555510002
2.095 11.699877533189998
2.0955 11.69792487006
2.096 11.693733788220001
2.0965 11.684568442580002
2.097 11.66727493822
2.0975 11.642276616740002
2.098 11.617585217919999
2.0985 11.605477648160004
2.099 11.612335782080002
2.0995 11.63355577978
2.1 11.65879752268
2.1005 11.680049271000001
2.101 11.69472864098
2.1015 11.703804026530001
2.102 11.709101088300002
2.1025 11.711937477020001
2.103 11.712868828540003
2.1035 11.711805182770004
2.104 11.70800569191
2.1045 11.699840490800003
2.105 11.6841768516
2.1055 11.655733587850001
2.106 11.6074461866
2.1065 11.53433509228
2.107 11.441215815589999
2.1075 11.346212668780002
2.108 11.271074826550002
2.1085 11.227047300150002
2.109 11.21344215948
2.1095 11.22711609316
2.11 11.26863532058
2.1105 11.33980433531
2.111 11.435918753820001
2.1115 11.540034328570002
2.112 11.628787895010003
2.1125 11.687881090600001
2.113 11.71912370068
2.1135 11.732675923650003
2.114 11.73766077099
2.1145 11.739221843140001
2.115 11.73958697527
2.1155 11.739565808190001
2.116 11.73944409748
2.1165 11.739322386770002
2.117 11.739243010220001
2.1175 11.739232426680001
2.118 11.739301219689999
2.1185 11.7394229304
2.119 11.739481139870001
2.1195 11.739221843140001
2.12 11.738322242240002
2.1205 11.736687085309999
2.121 11.734866716430002
2.1215 11.73400944969
2.122 11.735073095459999
2.1225 11.737845982940001
2.123 11.74093108485
2.1235 11.743084835240001
2.124 11.744106146850001
2.1245 11.7444501119
2.125 11.74447127898
2.1255 11.744259608180002
2.126 11.74375689003
2.1265 11.74291020683
2.127 11.741703683270003
2.1275 11.740079109880003
2.128 11.73777718993
2.1285 11.733861280130004
2.129 11.725759580260004
2.1295 11.707952774210003
2.13 11.673519226820002
2.1305 11.623771297049998
2.131 11.578045112479998
2.1315 11.561465997070002
2.132 11.579807271890001
2.1325 11.61726771172
2.133 11.655156784920003
2.1335 11.684277395229998
2.134 11.703751108829998
2.1345 11.71571050903
2.135 11.722441640470002
2.1355 11.72568549548
2.136 11.72674914125
2.1365 11.726600971690004
2.137 11.725891874510001
2.1375 11.72501873246
2.138 11.724214383420001
2.1385 11.72357407925
2.139 11.723129570570002
2.1395 11.722902024460002
2.14 11.722880857380002
2.1405 11.72306077756
2.141 11.723436493230004
2.1415 11.72400800439
2.142 11.72475943573
2.1425 11.725680203709999
2.143 11.726743849479998
2.1435 11.72793449773
2.144 11.72921510607
2.1445 11.73055921565
2.145 11.73190332523
2.1455 11.73317335003
2.146 11.73426874642
2.1465 11.735141888470004
2.147 11.735962112820001
2.1475 11.737248012930003
2.148 11.739592267040003
2.1485 11.743000166920002
2.149 11.746614445830001
2.1495 11.749344999150004
2.15 11.75069969227
2.1505 11.751027782009999
2.151 11.7510648244
2.1515 11.751371747059999
2.152 11.752160220790003
2.1525 11.753419662050003
2.153 11.755060110750001
2.1535 11.757018065650001
2.154 11.759245900820002
2.1545 11.76172774095
2.155 11.764447710730003
2.1555 11.767411101929998
2.156 11.77060203924
2.1565 11.774020522659999
2.157 11.777677135730002
2.1575 11.781624796150002
2.158 11.78596404755
2.1585 11.790816600640003
2.159 11.79619833073
2.1595 11.801860524630001
2.16 11.80723696295
2.1605 11.81167146621
2.161 11.8147777352
2.1615 11.81661927116
2.162 11.817550622680002
2.1625 11.81801629844
2.163 11.818386722340001
2.1635 11.818915899340002
2.164 11.81973612369
2.1645 11.82084739539
2.165 11.82219150497
2.1655 11.823694367649999
2.166 11.825329524579999
2.1665 11.827075808680004
2.167 11.828943803490002
2.167 11.828943803490002
2.1675 11.830949384320004
2.168 11.83311371825
2.1685 11.835452680590002
2.169 11.837992730189999
2.1695 11.840755034130002
2.17 11.843755467720001
2.1705 11.84702048981
2.171 11.85053951686
2.1715 11.854286090020004
2.172 11.858159665660004
2.1725 11.862027949529999
2.173 11.865769230920002
2.1735 11.869341175670002
2.174 11.872696157850005
2.1745 11.875659549049999
2.175 11.878014386700002
2.1755 11.879734211949998
2.176 11.880983069670002
2.1765 11.881951463580002
2.177 11.882792855009999
2.1775 11.883639538210002
2.178 11.88461322389
2.1785 11.88578799683
2.179 11.887179732340002
2.1795 11.88877784688
2.18 11.89054000629
2.1805 11.892439751720001
2.181 11.894440040780001
2.1815 11.896519706389999
2.182 11.898678748550001
2.1825 11.900922459030003
2.183 11.90328258845
2.1835 11.90578559566
2.184 11.908415605350001
2.1845 11.91110382451
2.185 11.91378146013
2.1855 11.91645909575
2.186 11.919099688980001
2.1865 11.92145452663
2.187 11.92314260126
2.1875 11.923952242070001
2.188 11.92406866101
2.1885 11.923925783220003
2.189 11.923962825610001
2.1895 11.924470835530002
2.19 11.925619149620001
2.1905 11.92749772797
2.191 11.930260031910002
2.1915 11.934175941710002
2.192 11.939758759060002
2.1925 11.947881626010002
2.193 11.959930986299998
2.1935 11.97789125368
2.194 12.004064348100002
2.1945 12.040064259410002
2.195 12.084647421660001
2.1955 12.131558962710002
2.196 12.16994017052
2.1965 12.188207360560003
2.197 12.17872980049
2.1975 12.141174108800001
2.198 12.08449396033
2.1985 12.02492979721
2.199 11.97706573756
2.1995 11.945796668630003
2.2 11.927894610720003
2.2005 11.918157753920003
2.201 11.91274956498
2.2015 11.909516293509999
2.202 11.907341376040002
2.2025 11.90567976026
2.203 11.90422981528
2.2035 11.902832787999998
2.204 11.90138813479
2.2045 11.89984822972
2.205 11.898197197480002
2.2055 11.896477372230002
2.206 11.894852798840002
2.2065 11.893699192979998
2.207 11.89387911316
2.2075 11.897133551710002
2.208 11.90665873771
2.2085 11.927254306550001
2.209 11.96397389858
2.2095 12.018611423830002
2.21 12.086049740710003
2.2105 12.154890376640001
2.211 12.212597128490003
2.2115 12.250131653099999
2.212 12.262900694110002
2.2125 12.25006286009
2.213 12.214496873919998
2.2135 12.162648111460001
2.214 12.102739983290004
2.2145 12.042461431220001
2.215 11.987892698980001
2.2155 11.943150783630003
2.216 11.909722672540003
2.2165 11.88658176233
2.217 11.871277963490002
2.2175 11.861191849870004
2.218 11.854301965329999
2.2185 11.84925890852
2.219 11.845263622169998
2.2195 11.841855722290003
2.22 11.838781203920004
2.2205 11.83592893989
2.221 11.833246012500002
2.2215 11.830705962900002
2.222 11.828287624009999
2.2225 11.825953953439999
2.223 11.823662617030003
2.2235 11.821397739470001
2.224 11.81914873722
2.2245 11.81691031851
2.225 11.814624273870002
2.2255 11.81224826914
2.226 11.809761137239999
2.2265 11.807221087640002
2.227 11.804691621579998
2.2275 11.802225656760001
2.228 11.799828484950002
2.2285 11.79747893907
2.229 11.79515585204
2.2295 11.79283276501
2.23 11.79056259568
2.2305 11.788467054760002
2.231 11.786789563670002
2.2315 11.78587937923
2.232 11.78611750888
2.2325 11.787678581030004
2.233 11.790234505940003
2.2335 11.792843348550004
2.234 11.79442029601
2.2345 11.794213916980002
2.235 11.79183791225
2.2355 11.787165279340002
2.236 11.78055585861
2.2365 11.773052128749999
2.237 11.76590294748
2.2375 11.75986503791
2.238 11.75504423544
2.2385 11.751181243340003
2.239 11.747947971869998
2.2395 11.745085124300001
2.24 11.74243394753
2.2405 11.739888606160001
2.241 11.737406766029999
2.2415 11.73496726006
2.242 11.732596547099998
2.2425 11.730347544850002
2.243 11.72828904632
2.2435 11.726537470450001
2.244 11.725272737420003
2.2445 11.724743560419999
2.245 11.72519865264
2.2455 11.726638014079999
2.246 11.728638303140002
2.2465 11.73040575432
2.247 11.73114131035
2.2475 11.730421629630001
2.248 11.72829962986
2.2485 11.72521981972
2.249 11.72186483754
2.2495 11.718901446340002
2.25 11.716731820640003
2.2505 11.715430045220003
2.251 11.714832075210001
2.2515 11.714705072730002
2.252 11.714853242290001
2.2525 11.71513899787
2.253 11.71547237938
2.2535 11.715821636200001
2.254 11.71617089302
2.2545 11.71655190046
2.255 11.71701228445
2.2555 11.71761554623
2.256 11.718456937660001
2.2565 11.71961583529
2.257 11.7211663239
2.2575 11.723087236409999
2.258 11.725272737420003
2.2585 11.72748998905
2.259 11.729479694570003
2.2595 11.731003724330002
2.26 11.731966826470003
2.2605 11.732458961080003
2.261 11.73271825781
2.2615 11.732993429850001
2.262 11.73345381384
2.2625 11.73417349456
2.263 11.735168347319998
2.2635 11.736433080350004
2.264 11.737946526570003
2.2645 11.73966106005
2.265 11.74155551371
2.2655 11.743587553390004
2.266 11.74575188732
2.2665 11.748053807270004
2.267 11.750514480320003
2.267 11.750514480320003
2.2675 11.75316036532
2.268 11.756007337580002
2.2685 11.759065980640003
2.269 11.76230983565
2.2695 11.76568598491
2.27 11.76908330125
2.2705 11.772348323340001
2.271 11.775354048700002
2.2715 11.778074018479998
2.272 11.780624651620002
2.2725 11.783132950599999
2.273 11.785704750819999
2.2735 11.788392969979999
2.274 11.791255817550002
2.2745 11.79430387707
2.275 11.797510689690004
2.2755 11.800818045940002
2.276 11.80415715281
2.2765 11.80746450906
2.277 11.81068719699
2.2775 11.81377759067
2.278 11.816709231250002
2.2785 11.819466243419999
2.279 11.82206450249
2.2795 11.824541050850002
2.28 11.826975265049999
2.2805 11.829435938099998
2.281 11.831997154780002
2.2815 11.834632456240001
2.282 11.83733125894
2.2825 11.84016764766
2.283 11.843305667270002
2.2835 11.8466871083
2.284 11.84977750198
2.2845 11.85184129228
2.285 11.852560973
2.2855 11.852322843349999
2.286 11.85188362644
2.2865 11.851857167590001
2.287 11.852497471760003
2.2875 11.853772788330001
2.288 11.855529655970003
2.2885 11.857635780430002
2.289 11.85996415923
2.2895 11.86245129113
2.29 11.865028383120002
2.2905 11.86765839281
2.291 11.870309569580002
2.2915 11.87296074635
2.292 11.875622506660001
2.2925 11.87830014228
2.293 11.88096719436
2.2935 11.883554869890002
2.294 11.88590441577
2.2945 11.887782994120002
2.295 11.888968350600003
2.2955 11.889338774500004
2.296 11.888947183520003
2.2965 11.88800524846
2.297 11.886804016670002
2.2975 11.88562395196
2.298 11.884639682740001
2.2985 11.88395704441
2.299 11.883639538210002
2.2995 11.88378770777
2.3 11.88460264035
2.3005 11.88644417631
2.301 11.890037288140004
2.3015 11.896678459490001
2.302 11.908653735000001
2.3025 11.92936043101
2.303 11.96241282643
2.3035 12.00839301596
2.304 12.060183568949999
2.3045 12.10193034248
2.305 12.11622870502
2.3055 12.095331505290002
2.306 12.047218732450002
2.3065 11.990930174959999
2.307 11.944029217450002
2.3075 11.913400452689999
2.308 11.896678459490001
2.3085 11.888619093780001
2.309 11.88508948319
2.3095 11.883761248919999
2.31 11.8835178275
2.3105 11.883856500779999
2.311 11.884539139110004
2.3115 11.885428156470002
2.312 11.88643359277
2.3125 11.887486655
2.313 11.888534425459998
2.3135 11.889566320610001
2.314 11.89057704868
2.3145 11.891593068519999
2.315 11.892614380130002
2.3155 11.893582774039999
2.316 11.894323621840002
2.3165 11.894604085650002
2.317 11.894217786440002
2.3175 11.89314355713
2.318 11.8915084002
2.3185 11.88951869468
2.319 11.887354360749999
2.3195 11.885147692659999
2.32 11.88302040112
2.3205 11.881035987369998
2.321 11.87922620203
2.3215 11.877622795720004
2.322 11.87623106021
2.3225 11.875098621430002
2.323 11.87427310531
2.3235 11.8737809707
2.324 11.873632801139998
2.3245 11.873775678929999
2.325 11.874077309820002
2.3255 11.8743630654
2.326 11.87445831726
2.3265 11.87427310531
2.327 11.873828596630002
2.3275 11.873225334850002
2.328 11.872600905990002
2.3285 11.872050561910001
2.329 11.871611345000002
2.3295 11.8712938388
2.33 11.871045125610003
2.3305 11.870828163039999
2.331 11.870600616929998
2.3315 11.870341320200001
2.332 11.870071439930001
2.3325 11.869790976120001
2.333 11.86954226293
2.3335 11.869341175670002
2.334 11.869224756730002
2.3345 11.869224756730002
2.335 11.869378218060003
2.3355 11.869722183110003
2.336 11.870309569580002
2.3365 11.8712409211
2.337 11.87270144962
2.3375 11.87497161895
2.338 11.878453603609998
2.3385 11.883602495820003
2.339 11.890719926470002
2.3395 11.89955718237
2.34 11.909204079080002
2.3405 11.918454093040001
2.341 11.92641291512
2.3415 11.932752455580001
2.342 11.937594425130001
2.3425 11.941277497050002
2.343 11.944256763560002
2.3435 11.947061401660001
2.344 11.95033171552
2.3445 11.95482442825
2.345 11.961449724290002
2.3455 11.9713082918
2.346 11.98577069921
2.3465 12.006540896460002
2.347 12.03562446438
2.3475 12.074974066100001
2.348 12.125589846150003
2.3485 12.186180612650002
2.349 12.252460031900004
2.3495 12.318040937509998
2.35 12.37647795362
2.3505 12.42308257201
2.351 12.45546820441
2.3515 12.473052756120001
2.352 12.476291319360001
2.3525 12.466194622200003
2.353 12.44436607095
2.3535 12.413255755120002
2.354 12.37629274167
2.3545 12.33761519474
2.355 12.301387737319999
2.3555 12.27102885283
2.356 12.24878225175
2.3565 12.23564278684
2.357 12.231525789780001
2.3575 12.235272362940002
2.358 12.244548835749999
2.3585 12.255767388149998
2.359 12.26432418024
2.3595 12.265170863440002
2.36 12.253915268650001
2.3605 12.228149640520002
2.361 12.188556617380002
2.3615 12.13923202921
2.362 12.08674296258
2.3625 12.037984593800001
2.363 11.9977671418
2.3635 11.967678137579998
2.364 11.946728020150001
2.3645 11.93275774735
2.365 11.923576526400002
2.3655 11.917485699129998
2.366 11.91332107614
2.3665 11.910352393170001
2.367 11.908124558
2.367 11.908124558
2.3675 11.90638885744
2.368 11.904975954850002
2.3685 11.90381705722
2.369 11.902885705700001
2.3695 11.902250693300001
2.37 11.902091940200002
2.3705 11.902711077290004
2.371 11.904557905020003
2.3715 11.90814572508
2.372 11.914204801729998
2.3725 11.923952242070001
2.373 11.93953650472
2.3735 11.964635369829999
2.374 12.00513328564
2.3745 12.06996805168
2.375 12.171432449660003
2.3755 12.322819405820002
2.376 12.530463168850002
2.3765 12.782123874740002
2.377 13.043928903720001
2.3775 13.276105312470001
2.378 13.45371828075
2.3785 13.57175650237
2.379 13.63584512884
2.3795 13.651905650789999
2.38 13.620546621770004
2.3805 13.535793633449998
2.381 13.388343754170002
2.3815 13.17609615124
2.382 12.919265386060001
2.3825 12.661408017500001
2.383 12.443932145810003
2.3835 12.282062193280002
2.384 12.169072320240002
2.3845 12.092812622770001
2.385 12.044668099310002
2.3855 12.02024128899
2.386 12.01791820196
2.3865 12.03863548151
2.387 12.087250972500001
2.3875 12.174337631390003
2.388 12.315294508880001
2.3885 12.52154124463
2.389 12.78251546572
2.3895 13.05661856818
2.39 13.293150103640002
2.3905 13.463979022780002
2.391 13.568502063819999
2.3915 13.61887971422
2.392 13.627955099769999
2.3925 13.604845940180002
2.393 13.55409786588
2.3935 13.477139654770003
2.394 13.378972029500002
2.3945 13.277819845950003
2.395 13.206735499540002
2.3955 13.202211036190004
2.396 13.288149380990003
2.3965 13.46129609539
2.397 13.68078813145
2.3975 13.88146263339
2.398 14.018328972670002
2.3985 14.091133144330001
2.399 14.12316951991
2.3995 14.13545700985
2.4 14.139701009390002
2.4005 14.141034535430002
2.401 14.141463168800001
2.4015 14.141711881990002
2.402 14.142071722350003
2.4025 14.142680275899998
2.403 14.143606335650002
2.4035 14.144812859209999
2.404 14.146061716930003
2.4045 14.1468078565
2.405 14.14632101366
2.4055 14.144024385480002
2.406 14.139928555500003
2.4065 14.134705578510001
2.407 14.12946143444
2.4075 14.12538677154
2.408 14.123545235580004
2.4085 14.124481878870004
2.409 14.12799032238
2.4095 14.13318684052
2.41 14.13896016159
2.4105 14.144426560000003
2.411 14.14903569167
2.4115 14.15254942695
2.412 14.154893681059999
2.4125 14.156063162230001
2.413 14.156142538780003
2.4135 14.155364648589998
2.414 14.15429571105
2.4145 14.153877661220001
2.415 14.155216479030003
2.4155 14.159031845200001
2.416 14.165133256010002
2.4165 14.172430606840003
2.417 14.179611538730004
2.4175 14.185824076710002
2.418 14.19089359237
2.4185 14.195079382440003
2.419 14.198767746129999
2.4195 14.20225502256
2.42 14.205731715450003
2.4205 14.209298368429998
2.421 14.212997315660001
2.4215 14.21683384891
2.422 14.220786801100001
2.4225 14.22478737922
2.423 14.228729747870002
2.4235 14.232471029260001
2.424 14.23583659498
2.4245 14.238651816620003
2.425 14.240805567010003
2.4255 14.24241955686
2.426 14.243980629010004
2.4265 14.246197880640004
2.427 14.249589905210001
2.4275 14.2540720344
2.428 14.259046298200001
2.4285 14.263798307660004
2.429 14.26791001295
2.4295 14.27134966345
2.43 14.274307762880003
2.4305 14.276995982040003
2.431 14.279562490490001
2.4315 14.282086664780003
2.432 14.2846055473
2.4325 14.28717734752
2.433 14.2898443996
2.4335 14.292643745930004
2.434 14.29558067828
2.4345 14.298639321340001
2.435 14.301782632720002
2.4355 14.30497357003
2.436 14.308153923799999
2.4365 14.311276068100003
2.437 14.314297668770003
2.4375 14.317229309350001
2.438 14.320182117010003
2.4385 14.323410096709999
2.439 14.3273101312
2.4395 14.332305562079998
2.44 14.338486349440004
2.4405 14.345275690350004
2.441 14.351387684700004
2.4415 14.3554094299
2.442 14.35681704072
2.4425 14.356398990890003
2.443 14.35549409822
2.4435 14.355023130690004
2.444 14.355229509720001
2.4445 14.35603385876
2.445 14.357335634180004
2.4455 14.359118960670003
2.446 14.361484381859999
2.4465 14.364744112180002
2.447 14.369760710140003
2.4475 14.37866146728
2.448 14.396298936689998
2.4485 14.43174321215
2.449 14.495032781349998
2.4495 14.582796786800003
2.45 14.67053962517
2.4505 14.736078196620003
2.451 14.77676132438
2.4515 14.79988106751
2.452 14.812570731970002
2.4525 14.819428865890004
2.453 14.82302197772
2.4535 14.824699468810003
2.454 14.825302730590003
2.4545 14.82561494502
2.455 14.826488087070004
2.4555 14.82860479507
2.456 14.832224365750001
2.4565 14.83709279415
2.457 14.842665027960003
2.4575 14.848321930089998
2.458 14.85359782478
2.4585 14.85824929061
2.459 14.862223409880002
2.4595 14.865620726220001
2.46 14.868562950340003
2.4605 14.871145334100003
2.461 14.873420795200001
2.4615 14.875431667800001
2.462 14.877230869600002
2.4625 14.878871318300003
2.463 14.880395348060002
2.4635 14.88178708357
2.464 14.88303594129
2.4645 14.88419483892
2.465 14.885385487170002
2.4655 14.886713721440003
2.466 14.88821129235
2.4665 14.889819990429999
2.467 14.891476314439998
2.467 14.891476314439998
2.4675 14.89312734668
2.468 14.894730752990004
2.4685 14.89627065806
2.469 14.897736478350001
2.4695 14.899133505630001
2.47 14.900461739900003
2.4705 14.901721181160003
2.471 14.902917121180003
2.4715 14.904076018810002
2.472 14.905240208210003
2.4725 14.906483774160002
2.473 14.907854342590003
2.4735 14.9092989958
2.474 14.91070660662
2.4745 14.912061299740003
2.475 14.913595913040002
2.4755 14.91554857617
2.476 14.91798279037
2.4765 14.920750386080002
2.477 14.923692610200003
2.4775 14.926724794410003
2.478 14.92982577163
2.4785 14.93300083363
2.479 14.936287022800002
2.4795 14.939700214450003
2.48 14.943235116810001
2.4805 14.946886438110003
2.481 14.950633011270003
2.4815 14.954458960980002
2.482 14.958353703700002
2.4825 14.96231723943
2.483 14.966323109320001
2.4835 14.970344854520004
2.484 14.974345432640003
2.4845 14.978319551910001
2.485 14.982314838260002
2.4855 14.986384209390003
2.486 14.99053824884
2.4865 14.994745205990004
2.487 14.998962746680004
2.4875 15.00315912029
2.488 15.00731315974
2.4885 15.011424865030001
2.489 15.015494236160002
2.4895 15.01951068959
2.49 15.023474225320005
2.4905 15.027358384500001
2.491 15.03116316713
2.4915 15.0348726979
2.492 15.0384711015
2.4925 15.041926627310001
2.493 15.045218108250001
2.4935 15.048319085470002
2.494 15.05119780835
2.4945 15.053806650960002
2.495 15.056076820289999
2.4955 15.057971273949999
2.496 15.05955880495
2.4965 15.06105108409
2.497 15.062733866950001
2.4975 15.064861158490004
2.498 15.06748587641
2.4985 15.07041222522
2.499 15.073296239870004
2.4995 15.075868040090004
2.5 15.078042957560001
2.5005 15.07993211945
2.501 15.08167840355
2.5015 15.0833982288
2.502 15.085165679980001
2.5025 15.087028383019998
2.503 15.089012796770003
2.5035 15.09113479654
2.504 15.093399674100002
2.5045 15.095807429450002
2.505 15.098358062590002
2.5055 15.101025114670001
2.506 15.10379800215
2.5065 15.106655557950003
2.507 15.10958719853
2.5075 15.112582340350002
2.508 15.11565156695
2.5085 15.11880546187
2.509 15.122028149800002
2.5095 15.125277296580002
2.51 15.128505276280002
2.5105 15.13170679713
2.511 15.134897734439999
2.5115 15.138104547060003
2.512 15.14135369384
2.5125 15.144634591239999
2.513 15.147936655720002
2.5135 15.151254595510004
2.514 15.15457782707
2.5145 15.157916933940001
2.515 15.161256040809999
2.5155 15.16460573122
2.516 15.16793954632
2.5165 15.171236319030001
2.517 15.174490757580003
2.5175 15.177713445510001
2.518 15.180925549900003
2.5185 15.184148237830001
2.519 15.187344466910002
2.5195 15.190466611209999
2.52 15.19345116949
2.5205 15.196266391130003
2.521 15.198854066660001
2.5215 15.201193029000002
2.522 15.20326211107
2.5225 15.20507189641
2.523 15.20662767679
2.5235 15.20795591106
2.524 15.209072474530004
2.5245 15.210014409590002
2.525 15.210797591550001
2.5255 15.211432603949998
2.526 15.2119353221
2.5265 15.212305746000002
2.527 15.212554459190002
2.5275 15.212681461670002
2.528 15.212702628750002
2.5285 15.21264441928
2.529 15.21254916742
2.5295 15.212475082640001
2.53 15.212448623790003
2.5305 15.212448623790003
2.531 15.212443332020001
2.5315 15.21238512255
2.532 15.212305746000002
2.5325 15.21225812007
2.533 15.21231103777
2.5335 15.2125174168
2.534 15.212919591320002
2.5345 15.21350697779
2.535 15.214284867980002
2.5355 15.21522680304
2.536 15.216322199430003
2.5365 15.217555181840002
2.537 15.218915166730003
2.5375 15.220386278790002
2.538 15.221936767400003
2.5385 15.223534881940001
2.539 15.225127704710001
2.5395 15.226657026240002
2.54 15.228075220600005
2.5405 15.229345245400001
2.541 15.23043005825
2.5415 15.231234407290003
2.542 15.23152545464
2.5425 15.23101215295
2.543 15.229726252839999
2.5435 15.228456228039999
2.544 15.228408602110001
2.5445 15.230091384969999
2.545 15.232705519350002
2.5455 15.234986272220002
2.546 15.23625100525
2.5465 15.236505010210003
2.547 15.236044626220004
2.5475 15.235123858239998
2.548 15.233922626450003
2.5485 15.232530890939998
2.549 15.23102273649
2.5495 15.2294510808
2.55 15.227852966259999
2.5505 15.226270727030002
2.551 15.224730821960001
2.5515 15.22323325105
2.552 15.221762138989998
2.5525 15.22025927631
2.553 15.218645286460003
2.5535 15.21685137643
2.554 15.21487225445
2.5545 15.212776713530001
2.555 15.210527711280001
2.5555 15.207839492120002
2.556 15.204389258080003
2.5565 15.200462764740003
2.557 15.19731416159
2.5575 15.196515104320003
2.558 15.19865827117
2.5585 15.202849353010002
2.559 15.207453192909998
2.5595 15.211242100230002
2.56 15.213887985230002
2.5605 15.215660728180001
2.561 15.21695721183
2.5615 15.218084358840002
2.562 15.219232672930001
2.5625 15.220492114190002
2.563 15.221899725010001
2.5635 15.223471380700001
2.564 15.22519120595
2.5645 15.227006283060003
2.565 15.228810776629999
2.5655 15.230382432320003
2.566 15.23128732499
2.5665 15.230874566930002
2.567 15.228456228039999
2.567 15.228456228039999
2.5675 15.224064058940002
2.568 15.219222089390001
2.5685 15.21660266324
2.569 15.21816373539
2.5695 15.22352959017
2.57 15.230514726570004
2.5705 15.23700243659
2.571 15.24203490986
2.5715 15.245612146380001
2.572 15.248104570050003
2.5725 15.24986143769
2.573 15.251147337800003
2.5735 15.252147482329999
2.574 15.25296770668
2.5745 15.253703262710001
2.575 15.254417651660003
2.5755 15.255169082999998
2.576 15.255994599120001
2.5765 15.25692595064
2.577 15.257989596409999
2.5775 15.259222578820001
2.578 15.260656648490002
2.5785 15.262307680730004
2.579 15.264154508460003
2.5795 15.266154797520002
2.58 15.268287380830003
2.5805 15.270541674850001
2.581 15.27290709604
2.5815 15.27538893617
2.582 15.277966028160002
2.5825 15.280633080240001
2.583 15.283368925330002
2.5835 15.28615768812
2.584 15.288983493300002
2.5845 15.291835757330002
2.585 15.294719771980002
2.5855 15.29763024548
2.586 15.300572469599999
2.5865 15.3035358608
2.587 15.306515127310004
2.5875 15.309552603290001
2.588 15.312706498210002
2.5885 15.316024438
2.589 15.319464088500002
2.5895 15.322924906080004
2.59 15.326332805960003
2.5905 15.329703663450001
2.591 15.33307981271
2.5915 15.33644537843
2.592 15.339731567600001
2.5925 15.342843128360002
2.593 15.345695392389999
2.5935 15.348261900840004
2.594 15.35051090309
2.5945 15.352447690910001
2.595 15.35408284784
2.5955 15.355421665649999
2.596 15.35648001965
2.5965 15.357236742760001
2.597 15.357744752680002
2.5975 15.358109884809998
2.598 15.358475016939998
2.5985 15.35885602438
2.599 15.359110029340002
2.5995 15.35906240341
2.6 15.35869727128
2.6005 15.358131051889998
2.601 15.357506623030002
2.6015 15.356924528330001
2.602 15.356442977260002
2.6025 15.356046094509999
2.603 15.35564921176
2.6035 15.355178244230004
2.604 15.354590857759998
2.6045 15.353876468810004
2.605 15.353029785610001
2.6055 15.35204551639
2.606 15.350913077610002
2.6065 15.349611302190002
2.607 15.348140190130003
2.6075 15.346531492050001
2.608 15.344822250340002
2.6085 15.343086549780004
2.609 15.34136143276
2.6095 15.339689233440001
2.61 15.3380911189
2.6105 15.336561797369999
2.611 15.335106560620002
2.6115 15.33372540865
2.612 15.33240246615
2.6125 15.33109010719
2.613 15.329751289379999
2.6135 15.328338386790001
2.614 15.326846107649999
2.6145 15.325274451960002
2.615 15.32367633742
2.6155 15.32212584881
2.616 15.32077115569
2.6165 15.319850387710002
2.617 15.319617549830003
2.6175 15.32006205851
2.618 15.32032135524
2.6185 15.3180353106
2.619 15.308933466200003
2.6195 15.286528112020001
2.62 15.242431792610002
2.6205 15.17078122681
2.621 15.07945056838
2.6215 14.996179275660001
2.622 14.95414145478
2.6225 14.969942680000003
2.623 15.034523441080001
2.6235 15.117683606630003
2.624 15.186137943350001
2.6245 15.225376417900002
2.625 15.24108239126
2.6255 15.244410914589999
2.626 15.242754590579999
2.6265 15.23936785778
2.627 15.235436072670002
2.6275 15.23139845216
2.628 15.227456083510003
2.6285 15.2236830515
2.629 15.220116398519998
2.6295 15.21674554103
2.63 15.213533436640002
2.6305 15.210400708800002
2.631 15.207178020870003
2.6315 15.20348965718
2.632 15.19842014152
2.6325 15.18978397288
2.633 15.172966727820004
2.6335 15.14005191842
2.634 15.081736613020002
2.6345 14.99431657262
2.635 14.887290524370002
2.6355 14.780777777809998
2.636 14.693151358380003
2.6365 14.632423005860002
2.637 14.59680410199
2.6375 14.57878562514
2.638 14.56826558638
2.6385 14.554342939510004
2.639 14.526878653210002
2.6395 14.478421915320002
2.64 14.406956561470004
2.6405 14.318695129639998
2.641 14.227787812810003
2.6415 14.149802998320002
2.642 14.093191642860003
2.6425 14.057255232790002
2.643 14.036469160229998
2.6435 14.025075979420002
2.644 14.018932234450002
2.6445 14.015550793420001
2.645 14.01360871383
2.6455 14.012513317440003
2.646 14.012248728940001
2.6465 14.01349229489
2.647 14.018471850460003
2.6475 14.033849734080004
2.648 14.07961825281
2.6485 14.208901485680002
2.649 14.49385271664
2.6495 14.84341116753
2.65 15.047266023240002
2.6505 15.11777356672
2.651 15.13769708077
2.6515 15.143295773430001
2.652 15.145105558770002
2.6525 15.145946950200003
2.653 15.14659783791
2.6535 15.147291059779999
2.654 15.148090117050003
2.6545 15.148989717950002
2.655 15.14994223655
2.6555 15.150863004530002
2.656 15.151614435870002
2.6565 15.15192135853
2.657 15.151349847370003
2.6575 15.14923313937
2.658 15.144909763280001
2.6585 15.138125714140003
2.659 15.12924083231
2.6595 15.11840857912
2.66 15.105094485799999
2.6605 15.08979068696
2.661 15.07615908744
2.6615 15.06912103334
2.662 15.070655646640002
2.6625 15.078572134560002
2.663 15.088901669599998
2.6635 15.09852210746
2.664 15.105882959530003
2.6645 15.1105979266
2.665 15.11297393133
2.6655 15.113524275410004
2.666 15.112471213180001
2.6665 15.10947607136
2.667 15.10376625153
2.667 15.10376625153
2.6675 15.09407172889
2.668 15.077958289240001
2.6685 15.050372292230001
2.669 15.001730342390001
2.6695 14.917437738060002
2.67 14.78493710903
2.6705 14.611409387190001
2.671 14.431663835600002
2.6715 14.284372709420001
2.672 14.186220959460002
2.6725 14.13300162857
2.673 14.11185042388
2.6735 14.10846369108
2.674 14.109691381720001
2.6745 14.10556909289
2.675 14.091953368680002
2.6755 14.072215066580004
2.676 14.055090898860001
2.6765 14.04775121387
2.677 14.048746066630002
2.6775 14.048571438220002
2.678 14.038183693710003
2.6785 14.0164186437
2.679 13.989838082990001
2.6795 13.966750090480001
2.68 13.951615628280003
2.6805 13.944080147800001
2.681 13.941518931120001
2.6815 13.941455429880001
2.682 13.94241853202
2.6825 13.94374147452
2.683 13.945212586580002
2.6835 13.946805409350002
2.684 13.948546401680002
2.6845 13.950462022420002
2.685 13.952568146880001
2.6855 13.954864775059999
2.686 13.95737307404
2.6865 13.96015125329
2.687 13.963310439979999
2.6875 13.966967053050002
2.688 13.971348638610003
2.6885 13.976952623040003
2.689 13.984683899010001
2.6895 13.99569607238
2.69 14.01095224529
2.6905 14.03073817332
2.691 14.054577597170002
2.6915 14.08175612789
2.692 14.112294932560001
2.6925 14.147972045900001
2.693 14.19324313825
2.6935 14.255797151420001
2.694 14.345963620450004
2.6945 14.471944788839998
2.695 14.62781387419
2.6955 14.783963423349999
2.696 14.904552278110003
2.6965 14.977859167920002
2.697 15.015451902000002
2.6975 15.03276657344
2.698 15.03993163002
2.6985 15.04218063227
2.699 15.04203246271
2.6995 15.04071481198
2.7 15.038852108939999
2.7005 15.03674598448
2.701 15.0345551917
2.7015 15.032364398920002
2.702 15.03020535676
2.7025 15.028035731060001
2.703 15.02573910288
2.7035 15.0229662154
2.704 15.0189973879
2.7045 15.012308590620002
2.705 14.999888806430004
2.7055 14.976128759129999
2.706 14.931937187860001
2.7065 14.85666705138
2.707 14.746264853870002
2.7075 14.613674264750003
2.708 14.485375301100003
2.7085 14.382699087789998
2.709 14.311228442170002
2.7095 14.265957349819999
2.71 14.239572584600001
2.7105 14.22633786783
2.711 14.222617753520002
2.7115 14.226073279329999
2.712 14.234852325759999
2.7125 14.247182149859999
2.713 14.261469928859999
2.7135 14.27671022646
2.714 14.292929501510002
2.7145 14.31121256686
2.715 14.333326873690002
2.7155 14.360986955480001
2.716 14.39503420366
2.7165 14.434849481140002
2.717 14.478305496379999
2.7175 14.522338314550002
2.718 14.56371466418
2.7185 14.599259483270004
2.719 14.625744792120003
2.7195 14.640863379010003
2.72 14.645520136610003
2.7205 14.645271423420002
2.721 14.649287876850003
2.7215 14.66694122157
2.722 14.703078718900002
2.7225 14.754266010109998
2.723 14.810141809540003
2.7235 14.859762736830003
2.724 14.897276094360002
2.7245 14.92252312903
2.725 14.938107391680003
2.7255 14.946960522890002
2.726 14.95144265208
2.7265 14.95330006335
2.727 14.95375515557
2.7275 14.95354877654
2.728 14.95307780901
2.7285 14.95246396369
2.729 14.951617280490002
2.7295 14.950199086129999
2.73 14.947542617589999
2.7305 14.94260539618
2.731 14.934191481880003
2.7315 14.921665862290002
2.732 14.9061768515
2.7325 14.891423396740002
2.733 14.882522639600001
2.7335 14.882914230579999
2.734 14.89180440418
2.7345 14.90487507608
2.735 14.91763353355
2.7355 14.928137697000004
2.736 14.936837366879999
2.7365 14.944690353559999
2.737 14.951855410139999
2.7375 14.957888027940001
2.738 14.962454825450003
2.7385 14.965614012140001
2.739 14.967635468280001
2.7395 14.968789074140002
2.74 14.969281208750001
2.7405 14.969260041670001
2.741 14.968894909540001
2.7415 14.968413358470002
2.742 14.968117019350004
2.7425 14.96827577245
2.743 14.969006036710002
2.7435 14.970154350800001
2.744 14.971265622500002
2.7445 14.971567253389999
2.745 14.97002205655
2.7455 14.965423508420002
2.746 14.956771464469998
2.7465 14.944171760100001
2.747 14.92991043995
2.7475 14.918257962410003
2.748 14.913241364450002
2.7485 14.916495803
2.749 14.92712696893
2.7495 14.942314348830003
2.75 14.95826374361
2.7505 14.97181596658
2.751 14.981669242320002
2.7515 14.988199286499999
2.752 14.992427410729999
2.7525 14.99530613361
2.753 14.997459884000001
2.7535 14.99921145987
2.754 15.000624362459998
2.7545 15.001455170349999
2.755 15.000968327509998
2.7555 14.997444008690003
2.756 14.987294393830002
2.7565 14.964238151940002
2.757 14.920745094310004
2.7575 14.855132438080002
2.758 14.779311957520001
2.7585 14.71361463297
2.759 14.673137884239999
2.7595 14.663226399030002
2.76 14.68234027227
2.7605 14.72334090623
2.761 14.77390906035
2.7615 14.820497803430001
2.762 14.853624283630001
2.7625 14.868838122380001
2.763 14.863377015740003
2.7635 14.832261408139999
2.764 14.767278472540003
2.7645 14.663856119660004
2.765 14.538038996140003
2.7655 14.427927845980001
2.766 14.358610950750002
2.7665 14.324807123989999
2.767 14.31087918535
2.767 14.31087918535
2.7675 14.30582025323
2.768 14.304301515240002
2.7685 14.304121595060003
2.769 14.304486727190003
2.7695 14.305248742070003
2.77 14.306783355370001
2.7705 14.31054580384
2.771 14.321452141810003
2.7715 14.355832771500001
2.772 14.457265418860004
2.7725 14.665745281549999
2.773 14.881003901610004
2.7735 14.9930677149
2.774 15.03443348099
2.7745 15.049366855930003
2.775 15.055732855239999
2.7755 15.05929950822
2.776 15.06195597676
2.7765 15.064326689720001
2.777 15.066565108430002
2.7775 15.068591856340003
2.778 15.070158220260002
2.7785 15.07089377629
2.779 15.07044397584
2.7795 15.06879823537
2.78 15.066618026130001
2.7805 15.065326834250001
2.781 15.066448689490002
2.7815 15.07061860425
2.782 15.077042813030001
2.7825 15.084064991820004
2.783 15.090171694400002
2.7835 15.094659115359999
2.784 15.097606631249999
2.7845 15.09945875075
2.785 15.10063352369
2.7855 15.101379663260001
2.786 15.101723628310001
2.7865 15.1014960822
2.787 15.1002260574
2.7875 15.09690282584
2.788 15.089351470050001
2.7885 15.07301577606
2.789 15.038830941860002
2.7895 14.971503752150003
2.79 14.854597969310003
2.7905 14.690770061880002
2.791 14.520803701250003
2.7915 14.401431953590002
2.792 14.361267419290002
2.7925 14.390811371200002
2.793 14.461387707690001
2.7935 14.5443256189
2.794 14.62159604444
2.7945 14.686605438890002
2.795 14.737729228859997
2.7955 14.772967125290002
2.796 14.7891758168
2.7965 14.782513478370003
2.797 14.74784180133
2.7975 14.67923929505
2.798 14.576007445890003
2.7985 14.45558792777
2.799 14.355102507240002
2.7995 14.3007454458
2.8 14.28616661945
2.8005 14.291400179980002
2.801 14.302026054140004
2.8015 14.311620033150003
2.802 14.31858400247
2.8025 14.323336011930003
2.803 14.32666453526
2.8035 14.329178126010003
2.804 14.331305417550002
2.8045 14.333310998380004
2.805 14.33534303806
2.8055 14.337406828360002
2.806 14.339422992730004
2.8065 14.341280404000003
2.807 14.342904977390003
2.8075 14.3442437952
2.808 14.345286273890004
2.8085 14.34600595461
2.809 14.346397545590001
2.8095 14.34647163037
2.81 14.34629700196
2.8105 14.345979495760002
2.811 14.34557732124
2.8115 14.3450904784
2.812 14.344466049540003
2.8125 14.343698742890002
2.813 14.342820309070003
2.8135 14.341883665780003
2.814 14.340915271870003
2.8145 14.339978628580003
2.815 14.339158404230002
2.8155 14.338523391830002
2.816 14.338131800850004
2.8165 14.337978339520003
2.817 14.338052424299999
2.8175 14.338295845720001
2.818 14.338639810770001
2.8185 14.33898906759
2.819 14.339243072550001
2.8195 14.339333032639999
2.82 14.339258947860003
2.8205 14.339116070070002
2.821 14.339010234669999
2.8215 14.338962608740005
2.822 14.338856773339998
2.8225 14.338586893070001
2.823 14.33810005023
2.8235 14.33732216004
2.824 14.33612092825
2.8245 14.33468685858
2.825 14.333787257680001
2.8255 14.334104763880003
2.826 14.335358913370001
2.8265 14.336496643920004
2.827 14.33664481348
2.8275 14.335644668950003
2.828 14.333914260160004
2.8285 14.331993347650002
2.829 14.330273522400002
2.8295 14.32893470459
2.83 14.327971602449999
2.8305 14.3273101312
2.831 14.3268338719
2.8315 14.326431697379999
2.832 14.326034814630003
2.8325 14.32562734834
2.833 14.32518813143
2.8335 14.324733039210003
2.834 14.324399657700003
2.8345 14.324722455670003
2.835 14.32691854022
2.8355 14.33253839996
2.836 14.342005376490004
2.8365 14.352758253130002
2.837 14.35961638705
2.8375 14.35824052685
2.838 14.34870475731
2.8385 14.33534303806
2.839 14.323182550600002
2.8395 14.314678676210004
2.84 14.309572118160002
2.8405 14.306571684570002
2.841 14.304597854360004
2.8415 14.303073824600002
2.842 14.301750882100002
2.8425 14.300544358540002
2.843 14.299406627990003
2.8435 14.298295356290001
2.844 14.297199959900002
2.8445 14.296088688200001
2.845 14.294961541190002
2.8455 14.29382381064
2.846 14.29266491301
2.8465 14.29147955653
2.847 14.290246574120001
2.8475 14.288944798700001
2.848 14.287574230270003
2.8485 14.286177202990004
2.849 14.284790759250004
2.8495 14.283436066130001
2.85 14.28212899894
2.8505 14.280864265910001
2.851 14.279652450579999
2.8515 14.278498844720001
2.852 14.27741932364
2.8525 14.27641917911
2.853 14.275524869980003
2.8535 14.274768146870002
2.854 14.2741807604
2.8545 14.27378387765
2.855 14.27358808216
2.8555 14.273572206850002
2.856 14.273709792870001
2.8565 14.273963797830003
2.857 14.2742865958
2.8575 14.274625269080001
2.858 14.274911024660003
2.8585 14.27507506953
2.859 14.27506448599
2.8595 14.274842231649998
2.86 14.27442947359
2.8605 14.273895004819998
2.861 14.273302326579998
2.8615 14.27263027179
2.862 14.27182592275
2.8625 14.270836361760004
2.863 14.269666880589998
2.8635 14.268354521630002
2.864 14.26689399311
2.8645 14.265311753880002
2.865 14.263628971020001
2.8655 14.261903854000003
2.866 14.26019461229
2.8665 14.25855945536
2.867 14.257056592680001
2.867 14.257056592680001
2.8675 14.25571777487
2.868 14.25458004432
2.8685 14.253648692800002
2.869 14.25292901208
2.8695 14.252410418620002
2.87 14.252071745340004
2.8705 14.251902408700001
2.871 14.251881241620001
2.8715 14.25197649348
2.872 14.252182872510001
2.8725 14.252526837560001
2.873 14.253008388630004
2.8735 14.253606358639999
2.874 14.254251954580003
2.8745 14.254892258750004
2.875 14.25549022876
2.8755 14.256029989300004
2.876 14.256495665060001
2.8765 14.256881964270004
2.877 14.25718359516
2.8775 14.257379390650001
2.878 14.257453475430001
2.8785 14.257368807109998
2.879 14.257083051530003
2.8795 14.256585625150002
2.88 14.25589240328
2.8805 14.25508276247
2.881 14.254262538120003
2.8815 14.2534899397
2.882 14.252796717829998
2.8825 14.252172288970002
2.883 14.251579610730001
2.8835 14.25093930656
2.884 14.250182583450002
2.8845 14.24921948131
2.885 14.247986498900001
2.8855 14.24645717737
2.886 14.244657975570004
2.8865 14.242652394740002
2.887 14.24050393612
2.8875 14.23825493387
2.888 14.235915971529998
2.8885 14.23352409149
2.889 14.23113221145
2.8895 14.228793249110002
2.89 14.226565413940001
2.8905 14.224491040100002
2.891 14.222586002900002
2.8915 14.2208397188
2.892 14.21922572895
2.8925 14.217744033350002
2.893 14.21643696616
2.8935 14.215357445080002
2.894 14.214568971350001
2.8945 14.214098003819998
2.895 14.213928667180003
2.8955 14.21398687665
2.896 14.214140337980002
2.8965 14.214277924000001
2.897 14.214325549929999
2.8975 14.214256756920001
2.898 14.214055669660002
2.8985 14.21365349514
2.899 14.21297085681
2.8995 14.211960128740003
2.9 14.210663645090001
2.9005 14.209150198870002
2.901 14.207477999550001
2.9015 14.205631171820002
2.902 14.20359384037
2.9025 14.201339546349999
2.903 14.198884165070002
2.9035 14.196285906
2.904 14.193666479850002
2.9045 14.191115846709998
2.905 14.188612839500003
2.9055 14.185982829810001
2.906 14.18303002215
2.9065 14.179701498820002
2.907 14.176177180000003
2.9075 14.172684611800001
2.908 14.169382547320001
2.9085 14.166297445410002
2.909 14.16335522129
2.9095 14.160465914870002
2.91 14.15757660845
2.9105 14.154687302030002
2.911 14.15184032977
2.9115 14.14906744229
2.912 14.14637393136
2.9125 14.143754505210001
2.913 14.141225039150001
2.9135 14.13884374265
2.914 14.136621199250001
2.9145 14.134483324169999
2.915 14.132144361830001
2.9155 14.129186262400001
2.916 14.125307394990003
2.9165 14.120603011460002
2.917 14.11562874766
2.9175 14.111061950149999
2.918 14.107273042829998
2.9185 14.104182649150001
2.919 14.101409761669998
2.9195 14.098568081180002
2.92 14.09546710396
2.9205 14.09209624647
2.921 14.08851371818
2.9215 14.084798895639999
2.922 14.080994113010004
2.9225 14.077131120910003
2.923 14.073209919340002
2.9235 14.06925696715
2.924 14.065335765580002
2.9245 14.061578608880001
2.925 14.05815483369
2.9255 14.055037981160002
2.926 14.05142899402
2.9265 14.045269373739998
2.927 14.03437361931
2.9275 14.01928149127
2.928 14.004686789609998
2.9285 13.996272875310002
2.929 13.995754281850001
2.9295 13.999760151739999
2.93 14.003490849590001
2.9305 14.00449628589
2.931 14.00296167259
2.9315 14.00000357316
2.932 13.996468670799999
2.9325 13.99275914003
2.933 13.988991399789999
2.9335 13.985186617160004
2.934 13.981328916830002
2.9345 13.977402423490002
2.935 13.973354219440001
2.9355 13.969115511670001
2.936 13.964538130620003
2.9365 13.959415697260003
2.937 13.953435997160003
2.9375 13.946270940580003
2.938 13.937724732030002
2.9385 13.927924373989999
2.939 13.917388459920002
2.9395 13.906804919919999
2.94 13.896681763910003
2.9405 13.887114243750002
2.941 13.877885396870003
2.9415 13.86862479937
2.942 13.85885619195
2.9425 13.847918103359998
2.943 13.83478922199
2.9435 13.81786614153
2.944 13.794645854770003
2.9445 13.76108015766
2.945 13.710728966110004
2.9455 13.633744296150002
2.946 13.516849096850002
2.9465 13.346507020550003
2.947 13.118071893190002
2.9475 12.84754602725
2.948 12.57214644114
2.9485 12.331619619329999
2.949 12.147741195370003
2.9495 12.02146897963
2.95 11.942986738760002
2.9505 11.901282299390001
2.951 11.88876726334
2.9515 11.903277296680002
2.952 11.950453426229998
2.9525 12.047218732450002
2.953 12.222804952820002
2.9535 12.505353720200002
2.954 12.879529485130004
2.9545 13.25499115017
2.955 13.533470546419998
2.9555 13.69476369602
2.956 13.774600630010003
2.9565 13.810849254510003
2.957 13.826317098220002
2.9575 13.832212129999998
2.958 13.83366736675
2.9585 13.832979436650003
2.959 13.831222569010002
2.9595 13.82892594083
2.96 13.826370015919998
2.9605 13.82370825561
2.961 13.82098299406
2.9615 13.818173064189999
2.962 13.815315508390004
2.9625 13.812542620910001
2.963 13.810039613699999
2.9635 13.807896446850002
2.964 13.806065494430001
2.9645 13.80446737989
2.965 13.803033310220002
2.9655 13.801742118340002
2.966 13.800577928940001
2.9665 13.799514283170002
2.967 13.798535305720002
2.967 13.798535305720002
2.9675 13.797619829510001
2.968 13.796741395690002
2.9685 13.79588412895
2.969 13.794984528050001
2.9695 13.79383092219
2.97 13.791380832680002
2.9705 13.78309392086
2.971 13.750554827130003
2.9715 13.630685653090001
2.972 13.285249491030001
2.9725 12.676209098190004
2.973 12.113625154180003
2.9735 11.80119905338
2.974 11.66139048998
2.9745 11.599826037800003
2.975 11.571218729180003
2.9755 11.557285498770003
2.976 11.550437948390002
2.9765 11.5471200086
2.977 11.545214971400004
2.9775 11.54314059756
2.978 11.539648029360002
2.9785 11.534176339180004
2.979 11.527111826230001
2.9795 11.519523428050004
2.98 11.51250654103
2.9805 11.50667501049
2.981 11.50209233767
2.9815 11.4984886423
2.982 11.49554112641
2.9825 11.49296932619
2.983 11.490619780310002
2.9835 11.488434279300002
2.984 11.48643928201
2.9845 11.484708873220004
2.985 11.483370055410003
2.9855 11.482634499380001
2.986 11.48286733726
2.9865 11.484788249770002
2.987 11.489889516049999
2.9875 11.50141499111
2.988 11.525847093200003
2.9885 11.574224454540001
2.989 11.6608930636
2.9895 11.797050305700001
2.99 11.982018834280002
2.9905 12.20213000743
2.991 12.439497642549998
2.9915 12.679384160190004
2.992 12.909528529260001
2.9925 13.117346920700001
2.993 13.29146732078
2.9935 13.42610053312
2.994 13.522855255800003
2.9945 13.588478495570001
2.995 13.631140745309999
2.9955 13.657948852130001
2.996 13.6740411247
2.9965 13.68270904396
2.997 13.685852355340003
2.9975 13.68439182682
2.998 13.67851796212
2.9985 13.667786252560003
2.999 13.651365890250002
2.9995 13.628489568540001
3.0 13.599368958229999
3.0005 13.566305979270002
3.001 13.53446539918
3.0015 13.510996399230002
3.002 13.502333771740002
3.0025 13.51095935684
3.003 13.533909763330001
3.0035 13.56431098198
3.004 13.59478099364
3.0045 13.620292616810001
3.005 13.63893552252
3.0055 13.650900214490001
3.006 13.657197420790002
3.0065 13.658716158779999
3.007 13.655832144130002
3.0075 13.648233162409998
3.008 13.634934944400001
3.0085 13.61441346034
3.009 13.585261099410001
3.0095 13.547562529930001
3.01 13.50510136745
3.0105 13.46700591522
3.011 13.446368012219999
3.0115 13.454385043770003
3.012 13.49244345361
3.0125 13.548583841540001
3.013 13.603745252020001
3.0135 13.64417437482
3.014 13.667579873529998
3.0145 13.67885134363
3.015 13.683576894240002
3.0155 13.685344345420003
3.016 13.685899981270001
3.0165 13.685984649590004
3.017 13.685868230650001
3.0175 13.685640684540001
3.018 13.68533905365
3.0185 13.68497921329
3.019 13.684571747000003
3.0195 13.684100779470004
3.02 13.68352926831
3.0205 13.68273550281
3.021 13.68145489447
3.0215 13.679142390980001
3.022 13.674951309140003
3.0225 13.668103758760001
3.023 13.658843161260002
3.0235 13.649032219680002
3.024 13.64145969681
3.0245 13.638152340559998
3.025 13.639337697039998
3.0255 13.6437192826
3.026 13.64944497774
3.0265 13.65489020907
3.027 13.658959580200001
3.0275 13.660965161030003
3.028 13.66031956509
3.0285 13.656154942100002
3.029 13.6469472623
3.0295 13.630034765380003
3.03 13.601215785960004
3.0305 13.55479108775
3.031 13.485368357120002
3.0315 13.39254541955
3.032 13.2869481492
3.0325 13.19147403486
3.033 13.133243397780003
3.0335 13.13165057501
3.034 13.190320429
3.0345 13.29490697128
3.035 13.417337362000001
3.0355 13.52806235748
3.036 13.609545031939998
3.0365 13.659864472870002
3.037 13.68646620066
3.0375 13.698563186880001
3.038 13.703182902090003
3.0385 13.70450055282
3.039 13.70459580468
3.0395 13.704378842110003
3.04 13.704183046619999
3.0405 13.704151296000003
3.041 13.70433650795
3.0415 13.70475455778
3.042 13.705421320800003
3.0425 13.706342088780001
3.043 13.707538028800002
3.0435 13.70901443263
3.044 13.710766008500002
3.0445 13.71278217287
3.045 13.71502059158
3.0455 13.71742834693
3.046 13.719920770600002
3.0465 13.722429069580002
3.047 13.72486328378
3.0475 13.727149328419998
3.048 13.729186659870003
3.0485 13.73084827565
3.049 13.731927796730002
3.0495 13.732123592220002
3.05 13.731054654680001
3.0505 13.72860985694
3.051 13.725667632820002
3.0515 13.72433939855
3.052 13.726657193810002
3.0525 13.732335263020001
3.053 13.738643052859999
3.0535 13.742902927710002
3.054 13.744548668180002
3.0545 13.74461746119
3.055 13.744204703130002
3.0555 13.743828987459999
3.056 13.74361731666
3.0565 13.743559107189999
3.057 13.743659650820003
3.0575 13.743934822860002
3.058 13.74441108216
3.0585 13.745109595799999
3.059 13.746040947320001
3.0595 13.74715751079
3.06 13.748379909659999
3.0605 13.749538807289998
3.061 13.750390782260002
3.0615 13.750718872
3.062 13.750639495450002
3.0625 13.751163380680001
3.063 13.75428023321
3.0635 13.76162520997
3.064 13.772023538020001
3.0645 13.780850210379999
3.065 13.783379676440003
3.0655 13.779077467430003
3.066 13.771780116600002
3.0665 13.76591154367
3.067 13.763323868140002
3.067 13.763323868140002
3.0675 13.763223324510001
3.068 13.763953588770004
3.0685 13.764461598690001
3.069 13.76445630692
3.0695 13.764022381780002
3.07 13.763302701060002
3.0705 13.762418975470002
3.071 13.76145587333
3.0715 13.760492771190002
3.072 13.759603753830003
3.0725 13.758868197800002
3.073 13.75836547965
3.0735 13.75816439239
3.074 13.758339020800001
3.0745 13.758915823730003
3.075 13.759852467020004
3.0755 13.76091611279
3.076 13.76151937457
3.0765 13.760868486860002
3.077 13.75875707063
3.0775 13.75662448732
3.078 13.756857325200002
3.0785 13.76033401809
3.079 13.76548820207
3.0795 13.770208460910002
3.08 13.773632236100003
3.0805 13.775955323129999
3.081 13.777632814220002
3.0815 13.778955756720002
3.082 13.780072320190001
3.0825 13.781035422330003
3.083 13.781871521990002
3.0835 13.782601786249998
3.084 13.78325267396
3.0845 13.783840060430002
3.085 13.784390404509999
3.0855 13.784908997970003
3.086 13.78538525727
3.0865 13.78578214002
3.087 13.786104937990004
3.0875 13.78653357136
3.088 13.787486089960002
3.0885 13.789481087250003
3.089 13.792661441020002
3.0895 13.79646622365
3.09 13.799858248220001
3.0905 13.801969664449999
3.091 13.802546467380001
3.0915 13.802043749230002
3.092 13.801228816650003
3.0925 13.800678472569999
3.093 13.800556761860001
3.0935 13.80078959974
3.094 13.801207649570003
3.0945 13.80167332533
3.095 13.802107250470002
3.0955 13.80245650729
3.096 13.802710512250002
3.0965 13.80287984889
3.097 13.802990976060002
3.0975 13.803075644380002
3.098 13.803186771550003
3.0985 13.803377275269998
3.099 13.803705365010003
3.0995 13.804239833780002
3.1 13.80504947459
3.1005 13.806261289920002
3.101 13.808102825880002
3.1015 13.810955089910003
3.102 13.815183214140003
3.1025 13.820506734759999
3.103 13.82540691378
3.1035 13.827756459659998
3.104 13.826676938580004
3.1045 13.823560086050001
3.105 13.820829532729999
3.1055 13.819882305900002
3.106 13.82053319361
3.1065 13.821903762040002
3.107 13.82329549755
3.1075 13.824459686950004
3.108 13.825380454930002
3.1085 13.8261265945
3.109 13.826735148050002
3.1095 13.827227282660001
3.11 13.82763474895
3.1105 13.827968130460004
3.111 13.828275053120002
3.1115 13.828608434630002
3.112 13.829031776230003
3.1125 13.82963503801
3.113 13.830502888290003
3.1135 13.83166707769
3.114 13.833048229660001
3.1145 13.83444525694
3.115 13.835651780500001
3.1155 13.836641341490001
3.116 13.837667944870002
3.1165 13.838985595600004
3.117 13.84061016899
3.1175 13.84232999424
3.118 13.84398631825
3.1185 13.845563265710002
3.119 13.847134921400002
3.1195 13.848738327709999
3.12 13.850357609330004
3.1205 13.851955723870002
3.121 13.853500920710001
3.1215 13.85498261631
3.122 13.85639022713
3.1225 13.857734336710003
3.123 13.859020236820001
3.1235 13.860237343919998
3.124 13.86133274031
3.1245 13.862237632980001
3.125 13.862909687770003
3.1255 13.863385947070004
3.126 13.86387808168
3.1265 13.86462422125
3.127 13.865661408170002
3.1275 13.866756804560001
3.128 13.867603487760004
3.1285 13.868100914140001
3.129 13.868423712110001
3.1295 13.86882059486
3.13 13.869460899030003
3.1305 13.870376375240003
3.131 13.87151939756
3.1315 13.872826464750002
3.132 13.8742287838
3.1325 13.87565226993
3.133 13.877044005440002
3.1335 13.878345780860002
3.134 13.879509970260003
3.1345 13.88048365594
3.135 13.881198044890002
3.1355 13.881547301710004
3.136 13.881393840380003
3.1365 13.880668867890002
3.137 13.87953642911
3.1375 13.878483366880001
3.138 13.87795418988
3.1385 13.877800728550003
3.139 13.87736151164
3.1395 13.876419576579998
3.14 13.875599352230001
3.1405 13.87548822506
3.141 13.875848065420001
3.1415 13.875969776129999
3.142 13.875430015590002
3.1425 13.87433991097
3.143 13.8730116767
3.1435 13.871694025970001
3.144 13.870471627100002
3.1445 13.869360355400001
3.145 13.868360210870001
3.1455 13.867487068820001
3.146 13.866767388100001
3.1465 13.866243502869999
3.147 13.865941871980002
3.1475 13.865899537820003
3.148 13.86611650039
3.1485 13.86658217615
3.149 13.867264814479999
3.1495 13.868111497680001
3.15 13.869085183360003
3.1505 13.87014353736
3.151 13.871228350210004
3.1515 13.87222849474
3.152 13.8729058413
3.1525 13.87284234006
3.153 13.871307726760001
3.1535 13.86696847536
3.154 13.85753324945
3.1545 13.83963119154
3.155 13.80934110006
3.1555 13.76388479576
3.156 13.704310049100002
3.1565 13.63756495409
3.157 13.575492491990001
3.1575 13.530459529290003
3.158 13.510551890550001
3.1585 13.51732535615
3.159 13.546435382920002
3.1595 13.589854355770001
3.16 13.638480430300003
3.1605 13.684587622309998
3.161 13.723667343759999
3.1615 13.755100457560001
3.162 13.780892544540002
3.1625 13.80295393367
3.163 13.821332250880001
3.1635 13.83503793518
3.164 13.843758772140003
3.1645 13.848383779119999
3.165 13.85031527517
3.1655 13.85075449208
3.166 13.850479320040002
3.1665 13.849928975960001
3.167 13.849331005949999
3.167 13.849331005949999
3.1675 13.848801828950002
3.168 13.84842082151
3.1685 13.848225026020003
3.169 13.848235609560003
3.1695 13.84844198859
3.17 13.848801828950002
3.1705 13.849251629400001
3.171 13.849669679230004
3.1715 13.849801973479998
3.172 13.848987040899999
3.1725 13.845272218360002
3.173 13.832370883100001
3.1735 13.789502254330003
3.174 13.6540382341
3.1745 13.295409689430002
3.175 12.669250420640001
3.1755 12.074360220780001
3.176 11.74175660097
3.1765 11.598894686280001
3.177 11.540907470619999
3.1775 11.516814041810001
3.178 11.506738511730003
3.1785 11.503140108130001
3.179 11.503251235299999
3.1795 11.506383963140003
3.18 11.513178595820001
3.1805 11.525635422400004
3.181 11.547638602060001
3.1815 11.585855765000002
3.182 11.650981578389999
3.1825 11.758949561700003
3.183 11.92945568287
3.1835 12.177285147280003
3.184 12.496188374560003
3.1845 12.849138850020001
3.185 13.181599592040001
3.1855 13.44942665528
3.186 13.636305512829999
3.1865 13.75108400413
3.187 13.81433653094
3.1875 13.84627765466
3.188 13.86130628146
3.1885 13.867952744580002
3.189 13.87068858967
3.1895 13.871715193050004
3.19 13.872043282790003
3.1905 13.872117367570002
3.191 13.87212265934
3.1915 13.872117367570002
3.192 13.872127951110002
3.1925 13.872127951110002
3.193 13.872085616949999
3.1935 13.871942739160001
3.194 13.87161464942
3.1945 13.870921427550002
3.195 13.869503233189999
3.1955 13.866428714820003
3.196 13.859332451250001
3.1965 13.842615749820002
3.197 13.80444621281
3.1975 13.723937224030003
3.198 13.57392612807
3.1985 13.338574657319999
3.199 13.03960023586
3.1995 12.734582613060002
3.2 12.476656451489998
3.2005 12.28521079643
3.201 12.151307848350001
3.2015 12.054457873810001
3.202 11.9746421069
3.2025 11.89936667865
3.203 11.826176207780001
3.2035 11.759505197550002
3.204 11.70432791176
3.2045 11.66202550238
3.205 11.630661181590003
3.2055 11.607319184120001
3.206 11.58971346533
3.2065 11.576484040330001
3.207 11.56683185185
3.2075 11.560095428640004
3.208 11.555634466530002
3.2085 11.55291978852
3.209 11.551665639029999
3.2095 11.55194081107
3.21 11.554094561460001
3.2105 11.55849202233
3.211 11.565223153770003
3.2115 11.57372702816
3.212 11.58281828902
3.2125 11.591491500050001
3.213 11.600143544000002
3.2135 11.61107104905
3.214 11.62765016446
3.2145 11.65345812675
3.215 11.692543139970002
3.2155 11.750562106250001
3.216 11.835854855110004
3.2165 11.95984102621
3.217 12.135554249060004
3.2175 12.371535440440002
3.218 12.65940243667
3.2185 12.96426659814
3.219 13.236925047389999
3.2195 13.44400259103
3.22 13.582366501220001
3.2205 13.667579873529998
3.221 13.717867563840002
3.2215 13.746834712820004
3.222 13.76292698539
3.2225 13.770975767560003
3.223 13.773685153800002
3.2235 13.77245217139
3.224 13.76750436644
3.2245 13.757629923619998
3.225 13.73964848916
3.2255 13.70744806871
3.226 13.64994240412
3.2265 13.547853577280002
3.227 13.372172105050002
3.2275 13.094507641380002
3.228 12.721649527180002
3.2285 12.326677106150001
3.229 12.00503803378
3.2295 11.795266979210002
3.23 11.676821291300001
3.2305 11.614616534950002
3.231 11.582770663089999
3.2315 11.56650905388
3.232 11.55815864082
3.2325 11.553851140040003
3.233 11.55159684602
3.2335 11.550310945910002
3.234 11.549374302620002
3.2345 11.54842178402
3.235 11.547299928780003
3.2355 11.545961110970001
3.236 11.54441591413
3.2365 11.542701380650001
3.237 11.540870428230004
3.2375 11.53900772519
3.238 11.537213815160001
3.2385 11.535594533540003
3.239 11.53425042396
3.2395 11.53326086297
3.24 11.53268935181
3.2405 11.53258351641
3.241 11.53305977571
3.2415 11.53439330175
3.242 11.537097396220002
3.2425 11.541923490460004
3.243 11.54963889112
3.2435 11.560645772720001
3.244 11.574388499410002
3.2445 11.588374647519998
3.245 11.597323030590001
3.2455 11.595275115600003
3.246 11.581066713150001
3.2465 11.560444685460002
3.247 11.540992138939998
3.2475 11.52665673401
3.248 11.51746492952
3.2485 11.51199323934
3.249 11.508929304510001
3.2495 11.507389399440001
3.25 11.506860222440004
3.2505 11.507003100230001
3.251 11.507616945550001
3.2515 11.50854829707
3.252 11.50968073585
3.2525 11.51091371826
3.253 11.51215199244
3.2535 11.513316181840004
3.254 11.51434807699
3.2545 11.515184176650003
3.255 11.515729228960002
3.2555 11.515861523210003
3.256 11.515549308779999
3.2565 11.51487725399
3.257 11.513988236630002
3.2575 11.513030426260002
3.258 11.512083199430002
3.2585 11.511231224460001
3.259 11.510532710820002
3.2595 11.510051159749999
3.26 11.509844780720002
3.2605 11.509940032580001
3.261 11.51036866595
3.2615 11.511125389060002
3.262 11.512199618370001
3.2625 11.513591353879999
3.263 11.515316470900004
3.2635 11.51747022129
3.264 11.520237817000002
3.2645 11.52391030538
3.265 11.52869935723
3.2655 11.53445680299
3.266 11.54058996442
3.2665 11.546236283010003
3.267 11.550612576799999
3.267 11.550612576799999
3.2675 11.55326375357
3.268 11.554163354469999
3.2685 11.5536288857
3.269 11.552131314790003
3.2695 11.55025802821
3.27 11.548569953580003
3.2705 11.54749572427
3.271 11.547199385150002
3.2715 11.547649185600001
3.272 11.54869166429
3.2725 11.550157484580001
3.273 11.551893185140003
3.2735 11.5537876388
3.274 11.555745593700003
3.2745 11.557698256830001
3.275 11.55958741872
3.2755 11.561391912290002
3.276 11.563111737540002
3.2765 11.56475218624
3.277 11.566350300780002
3.2775 11.567964290629998
3.278 11.569673532340001
3.2785 11.571589153080001
3.279 11.57377994586
3.2795 11.576224743600001
3.28 11.578743626120001
3.2805 11.581024378990001
3.281 11.582738912469999
3.2815 11.583739057000003
3.282 11.5841623986
3.2825 11.584358194090001
3.283 11.584628074360001
3.2835 11.585125500740002
3.284 11.585861056770003
3.2845 11.586808283600003
3.285 11.587946014150003
3.2855 11.5893483332
3.286 11.591269245710002
3.2865 11.594280262840002
3.287 11.599651409389999
3.2875 11.610086779829999
3.288 11.631021021950001
3.2885 11.672963590970003
3.289 11.754721437470003
3.2895 11.904457361390001
3.29 12.14742898094
3.2905 12.471655728840002
3.291 12.808836729700001
3.2915 13.08273345313
3.292 13.264812675290003
3.2925 13.366954419829998
3.293 13.411325911280002
3.2935 13.416241965610002
3.294 13.395027259680003
3.2945 13.358609298540003
3.295 13.317719791750001
3.2955 13.283476748079998
3.296 13.266188535490002
3.2965 13.272924958699999
3.297 13.30486079065
3.2975 13.356148625490004
3.298 13.41608321251
3.2985 13.473715879580002
3.299 13.521537605070002
3.2995 13.556140489100002
3.3 13.576259798639999
3.3005 13.579926995250002
3.301 13.56167568052
3.3015 13.509662873189999
3.302 13.401763682890003
3.3025 13.202851340360002
3.303 12.879058517600004
3.3035 12.456600643190004
3.304 12.06348034166
3.3045 11.81021622946
3.305 11.685774966140002
3.3055 11.631407321160001
3.306 11.607356226510003
3.3065 11.5958042926
3.307 11.589687006480002
3.3075 11.586120353500004
3.308 11.583786682930004
3.3085 11.582019231750003
3.309 11.58048461845
3.3095 11.578992339309998
3.31 11.577431267160001
3.3105 11.575711441909998
3.311 11.57374819524
3.3115 11.57153094361
3.312 11.5691866895
3.3125 11.567011772030003
3.313 11.565297238549999
3.3135 11.56413834092
3.314 11.563413368429998
3.3145 11.562868316120003
3.315 11.5622544708
3.3155 11.56143953822
3.316 11.560449977230004
3.3165 11.5594498327
3.317 11.558687817820001
3.3175 11.558343852769998
3.318 11.55847085525
3.3185 11.559111159420002
3.319 11.56050289493
3.3195 11.56321228117
3.32 11.567921956470002
3.3205 11.574854175170003
3.321 11.583278673010003
3.3215 11.5914650412
3.322 11.597021399700001
3.3225 11.59764053679
3.323 11.592279973780002
3.3235 11.58205098237
3.324 11.569726450040001
3.3245 11.5581268902
3.325 11.548876876240001
3.3255 11.542346832060002
3.326 11.53813458314
3.3265 11.53560511708
3.327 11.534165755640004
3.3275 11.533409032529999
3.328 11.53309152633
3.3285 11.533075651020003
3.329 11.53328203005
3.3295 11.533652453950001
3.33 11.53414458856
3.3305 11.53474785034
3.331 11.535478114600004
3.3315 11.536420049659998
3.332 11.537690074460002
3.3325 11.539356982009998
3.333 11.541325520450002
3.3335 11.543309934200003
3.334 11.54492392405
3.3345 11.54588173442
3.335 11.546135739380002
3.3355 11.545855275570002
3.336 11.545310223260003
3.3365 11.544759879179999
3.337 11.544400038820001
3.3375 11.544378871740001
3.338 11.544802213340002
3.3385 11.545781190790002
3.339 11.547538058430003
3.3395 11.55074487105
3.34 11.557687673290001
3.3405 11.576023656340002
3.341 11.630375426010001
3.3415 11.788149548560003
3.342 12.164960614950001
3.3425 12.763798475230004
3.343 13.31911681903
3.3435 13.64643396061
3.344 13.79751928588
3.3445 13.859856336480004
3.345 13.880626533729998
3.3455 13.87831932201
3.346 13.857247493870002
3.3465 13.814484700500003
3.347 13.745030219250001
3.3475 13.650492748200001
3.348 13.549234729250003
3.3485 13.475636792090004
3.349 13.462698414440002
3.3495 13.521590522770001
3.35 13.632384311260001
3.3505 13.753142502660001
3.351 13.847261923880001
3.3515 13.903984406509998
3.352 13.932200124150004
3.3525 13.944365903380003
3.353 13.94891682558
3.3535 13.950149807990002
3.354 13.949980471350003
3.3545 13.94914437169
3.355 13.947789678570004
3.3555 13.945450716230003
3.356 13.94008486145
3.3565 13.923563955510001
3.357 13.86235405192
3.3575 13.632881737639998
3.358 13.00715110222
3.3585 12.222471571309999
3.359 11.811930762940001
3.3595 11.67728167529
3.36 11.636550921599998
3.3605 11.62402530201
3.361 11.6211518709
3.3615 11.62290344677
3.362 11.628602683059999
3.3625 11.640054073340004
3.363 11.662210714330001
3.3635 11.70508992664
3.364 11.783662127600003
3.3645 11.907590089230002
3.365 12.059881938060002
3.3655 12.192424901250003
3.366 12.255841472930001
3.3665 12.228435396100004
3.367 12.122409492380001
3.367 12.122409492380001
3.3675 11.977780126510002
3.368 11.842628320710002
3.3685 11.74543967289
3.369 11.68721961935
3.3695 11.655987592810003
3.37 11.640567375029999
3.3705 11.6347517198
3.371 11.637164766920002
3.3715 11.652209269030003
3.372 11.69722635642
3.3725 11.827811364710001
3.373 12.188784163490002
3.3735 12.89633614665
3.374 13.552319831160002
3.3745 13.828465556840001
3.375 13.903994990050002
3.3755 13.922188095310002
3.376 13.926252174670001
3.3765 13.92676547636
3.377 13.926352718299999
3.3775 13.925717705900002
3.378 13.925045651110004
3.3785 13.924315386850001
3.379 13.92332053409
3.3795 13.921563666449998
3.38 13.918108140640001
3.3805 13.911541054070003
3.381 13.900629424330003
3.3815 13.885939470810001
3.382 13.871545856410002
3.3825 13.863968041770004
3.383 13.86764582192
3.3835 13.881081625950003
3.384 13.898332796150004
3.3845 13.913800639860003
3.385 13.92520440421
3.3855 13.932909221330004
3.386 13.938079280619998
3.3865 13.94167768422
3.387 13.94422831736
3.3875 13.945942850839998
3.388 13.94681070112
3.3885 13.946636072710003
3.389 13.94504324994
3.3895 13.941434262800001
3.39 13.935163515349998
3.3905 13.925955835550003
3.391 13.914742574920002
3.3915 13.904301912710004
3.392 13.89850213279
3.3925 13.899846242370003
3.393 13.907318221610002
3.3935 13.91701803602
3.394 13.925135611200002
3.3945 13.930125750310001
3.395 13.932634049290002
3.3955 13.93416866259
3.396 13.935851445449998
3.3965 13.937984028759999
3.397 13.94034415818
3.3975 13.94266724521
3.398 13.94479982852
3.3985 13.946715449260001
3.399 13.948398232119999
3.3995 13.949816426479998
3.4 13.95096474057
3.4005 13.951874925010003
3.401 13.952626356349999
3.4015 13.953314286450002
3.402 13.953991633010002
3.4025 13.95465310426
3.403 13.95526694958
3.4035 13.955785543040005
3.404 13.95617184225
3.4045 13.95640468013
3.405 13.956510515529999
3.4055 13.95652639084
3.406 13.956452306060001
3.4065 13.956245927030004
3.407 13.9558278772
3.4075 13.955176989490003
3.408 13.95433030629
3.4085 13.95337249592
3.409 13.95241468555
3.4095 13.95158387766
3.41 13.950980615879999
3.4105 13.950700152070002
3.411 13.95079011216
3.4115 13.951266371460001
3.412 13.9520707205
3.4125 13.953081448570003
3.413 13.95404984248
3.4135 13.95457901948
3.414 13.954123927260003
3.4145 13.95234060077
3.415 13.949805842939998
3.4155 13.948345314420003
3.416 13.949837593560002
3.4165 13.95442555815
3.417 13.960310006390003
3.4175 13.96543243975
3.418 13.968898549100004
3.4185 13.97093058878
3.419 13.97211594526
3.4195 13.97290971076
3.42 13.97353413962
3.4205 13.974063316620004
3.421 13.974523700610003
3.4215 13.974915291590001
3.422 13.975238089560001
3.4225 13.97549209452
3.423 13.975682598240002
3.4235 13.97579372541
3.424 13.975814892490003
3.4245 13.975709057090004
3.425 13.975455052130002
3.4255 13.97505287761
3.426 13.97456603477
3.4265 13.974237945030001
3.427 13.974603077160001
3.4275 13.976328194179999
3.428 13.979640842200002
3.4285 13.983652003860001
3.429 13.9865730609
3.4295 13.986842941170003
3.43 13.984107096080002
3.4305 13.979333919540004
3.431 13.973946897680001
3.4315 13.968999092730002
3.432 13.964966763989999
3.4325 13.96192399624
3.433 13.959712036380001
3.4335 13.958124505380002
3.434 13.95696560775
3.4345 13.956124216320003
3.435 13.955520954540003
3.4355 13.955129363560001
3.436 13.954907109220002
3.4365 13.954827732670001
3.437 13.954843607980003
3.4375 13.95491240099
3.438 13.95498648577
3.4385 13.955002361080002
3.439 13.954917692760002
3.4395 13.954690146650002
3.44 13.95429855567
3.4405 13.953806421060001
3.441 13.9534994984
3.4415 13.95417684496
3.442 13.957420699970001
3.4425 13.96526310311
3.443 13.978508403420001
3.4435 13.99496580812
3.444 14.01048127776
3.4445 14.022297800170001
3.445 14.030335998800002
3.4455 14.035336721450001
3.446 14.03671258165
3.4465 14.033177679289999
3.447 14.02556282226
3.4475 14.017556374250002
3.448 14.012746155320002
3.4485 14.011820095570002
3.449 14.012904908420001
3.4495 14.013211831080003
3.45 14.010020893770001
3.4505 14.001273597960004
3.451 13.986710646920002
3.4515 13.968819172549999
3.452 13.95200721926
3.4525 13.939756771710002
3.453 13.93261817398
3.4535 13.929019770380002
3.454 13.927151775570003
3.4545 13.925860583690003
3.455 13.924654060130003
3.4555 13.923394618870002
3.456 13.92210871876
3.4565 13.92085986104
3.457 13.919738005800003
3.4575 13.918822529590003
3.458 13.91818222542
3.4585 13.917854135680003
3.459 13.917854135680003
3.4595 13.918176933649999
3.46 13.918864863749999
3.4605 13.920113721470003
3.461 13.92251618505
3.4615 13.927268194510003
3.462 13.93570856766
3.4625 13.94723933449
3.463 13.957367782270001
3.4635 13.960272964000001
3.464 13.954367348680002
3.4645 13.943677973280003
3.465 13.93368181975
3.4655 13.927141192030003
3.466 13.923754459230004
3.4665 13.92216163646
3.467 13.921420788660004
3.467 13.921420788660004
3.4675 13.921177367240002
3.468 13.92135199565
3.4685 13.921907631499998
3.469 13.922801940630002
3.4695 13.923982005340001
3.47 13.925400199700004
3.4705 13.92699302247
3.471 13.928686388870002
3.4715 13.93040092235
3.472 13.932062538130001
3.4725 13.933581276120002
3.473 13.934893635080002
3.4735 13.935941405540003
3.474 13.936703420419999
3.4745 13.937184971490002
3.475 13.93742839291
3.4755 13.93750247769
3.476 13.937460143530004
3.4765 13.93735430813
3.477 13.937253764500003
3.4775 13.937269639810001
3.478 13.937550103620001
3.4785 13.938275076110003
3.479 13.939598018610003
3.4795 13.94160359944
3.48 13.94432356922
3.4805 13.94782142919
3.481 13.952271807759999
3.4815 13.958071587680003
3.482 13.96565998586
3.4825 13.97525396487
3.483 13.986409016029999
3.4835 13.997479398870002
3.484 14.00494079457
3.4845 14.004258156240002
3.485 13.99405033191
3.4855 13.979090498120001
3.486 13.966189162860001
3.4865 13.95837321857
3.487 13.954700730190002
3.4875 13.953229618129999
3.488 13.9526528152
3.4885 13.95241468555
3.489 13.95234060077
3.4895 13.952419977320002
3.49 13.952647523429999
3.4905 13.953012655560002
3.491 13.953494206630001
3.4915 13.95406042602
3.492 13.954721897270002
3.4925 13.955563288699999
3.493 13.956875647659999
3.4935 13.959383946640003
3.494 13.96448521292
3.4945 13.973931022370003
3.495 13.988181758980001
3.4955 14.004072944290002
3.496 14.01471998553
3.4965 14.014100848440002
3.497 14.003035757370004
3.4975 13.98845693102
3.498 13.976423446039998
3.4985 13.968554584050004
3.499 13.963934868840003
3.4995 13.961373652160002
3.5 13.960103627360002
3.5005 13.959680285760001
3.501 13.959844330630002
3.5015 13.960426425330002
3.502 13.961273108530001
3.5025 13.962273253060001
3.503 13.96334748237
3.5035 13.964437586990002
3.504 13.965485357450003
3.5045 13.96640083366
3.505 13.967041137829998
3.5055 13.967263392170004
3.506 13.96697234482
3.5065 13.966194454630003
3.507 13.965035557000004
3.5075 13.963606779100001
3.508 13.961971622170001
3.5085 13.960108919130004
3.509 13.95796575228
3.5095 13.95550507923
3.51 13.952726899980004
3.5105 13.94972646639
3.511 13.946636072710003
3.5115 13.943662097970002
3.512 13.941005629430002
3.5125 13.938777794260002
3.513 13.93692038299
3.5135 13.93527464252
3.514 13.933718862140001
3.5145 13.93223187477
3.515 13.930914224040002
3.5155 13.929818827650003
3.516 13.928924518520002
3.5165 13.928109585940003
3.517 13.92726290274
3.5175 13.926320967680002
3.518 13.925283780760001
3.5185 13.92416192552
3.519 13.922939526650001
3.5195 13.921584833530002
3.52 13.92007138731
3.5205 13.91840447976
3.521 13.91658940265
3.5215 13.91465261483
3.522 13.912625866920003
3.5225 13.910498575380004
3.523 13.908276031980002
3.5235 13.9059794038
3.524 13.903661608540002
3.5245 13.901375563900004
3.525 13.89917947935
3.5255 13.897120980820002
3.526 13.895226527160002
3.5265 13.893527868989999
3.527 13.892040881620002
3.5275 13.890781440360001
3.528 13.889744253440004
3.5285 13.888913445550003
3.529 13.88825726607
3.5295 13.887754547920004
3.53 13.887394707560002
3.5305 13.887161869680003
3.531 13.887040158970002
3.5315 13.88696607419
3.532 13.88687082233
3.5325 13.88670148569
3.533 13.886436897190002
3.5335 13.886082348600002
3.534 13.88569075762
3.5345 13.885299166640003
3.535 13.884907575660002
3.5355 13.884478942290002
3.536 13.883970932370001
3.5365 13.883383545900003
3.537 13.882743241730001
3.5375 13.882097645790001
3.538 13.88150496755
3.5385 13.881023416480001
3.539 13.880705910280003
3.5395 13.880605366650002
3.54 13.880721785590001
3.5405 13.881044583560001
3.541 13.881542009940002
3.5415 13.882166438799999
3.542 13.88288082775
3.5425 13.883616383780002
3.543 13.884325480960001
3.5435 13.884960493360001
3.544 13.885489670360002
3.5445 13.885886553110002
3.545 13.886145849839998
3.5455 13.88627814409
3.546 13.88629931117
3.5465 13.886235809930003
3.547 13.886119390990004
3.5475 13.885950054350001
3.548 13.88570134116
3.5485 13.88533091726
3.549 13.884822907340002
3.5495 13.88426727149
3.55 13.883822762809999
3.5505 13.88362167555
3.551 13.88369576033
3.5515 13.883981515910001
3.552 13.884357231580001
3.5525 13.884695904860003
3.553 13.884960493360001
3.5535 13.8852356654
3.554 13.885659007000001
3.5545 13.88628872763
3.555 13.887082493129999
3.5555 13.88792388456
3.556 13.888707066520002
3.5565 13.889363246000002
3.557 13.889897714770001
3.5575 13.890310472830002
3.558 13.890612103719999
3.5585 13.89082906629
3.559 13.890998402930002
3.5595 13.891188906650001
3.56 13.89146407869
3.5605 13.891845086130001
3.561 13.8922737195
3.5615 13.892686477560002
3.562 13.893019859070002
3.5625 13.893236821640002
3.563 13.893342657040002
3.5635 13.893342657040002
3.564 13.893279155800002
3.5645 13.89317861217
3.565 13.89305690146
3.5655 13.892945774289998
3.566 13.8928558142
3.5665 13.892829355349999
3.567 13.89289814836
3.567 13.89289814836
3.5675 13.89307806854
3.568 13.89330561465
3.5685 13.893279155800002
3.569 13.892300178350002
3.5695 13.889384413080002
3.57 13.884166727859999
3.5705 13.8780917759
3.571 13.873847776360002
3.5715 13.873223347500002
3.572 13.8761867387
3.5725 13.88156846879
3.573 13.887855091550001
3.5735 13.8937024974
3.574 13.89833808792
3.5745 13.901682486560002
3.575 13.904074366600003
3.5755 13.905942361410002
3.576 13.90760397719
3.5765 13.909212675270002
3.577 13.910837248660002
3.5775 13.912493572670002
3.578 13.91416577199
3.5785 13.915848554850001
3.579 13.91750487886
3.5795 13.919097701630001
3.58 13.92054764661
3.5805 13.92173300309
3.581 13.922532060360002
3.5815 13.92295540196
3.582 13.92323586577
3.5825 13.92384971109
3.583 13.925257321910003
3.5835 13.92767036903
3.584 13.93086659811
3.5845 13.93423216383
3.585 13.937132053790002
3.5855 13.93934401365
3.586 13.94105325536
3.5865 13.94254024273
3.587 13.943984895940002
3.5875 13.945471883309999
3.588 13.947043539
3.5885 13.94871573832
3.589 13.950477897730003
3.5895 13.95231943369
3.59 13.954198012040003
3.5905 13.956103049240003
3.591 13.958008086440003
3.5915 13.959897248329998
3.592 13.961754659600004
3.5925 13.963564444940001
3.593 13.965321312580002
3.5935 13.967019970750002
3.594 13.968660419450003
3.5945 13.97026382576
3.595 13.971851356759998
3.5955 13.973486513690002
3.596 13.975248673099998
3.5965 13.9772595457
3.597 13.979693759900002
3.5975 13.982694193490001
3.598 13.986181469920002
3.5985 13.989515285020001
3.599 13.99156849178
3.5995 13.9916002424
3.6 13.990044462019998
3.6005 13.98799654703
3.601 13.986266138239998
3.6015 13.98513369946
3.602 13.98463627308
3.6025 13.98472623317
3.603 13.98533478672
3.6035 13.98635080656
3.604 13.987679040829999
3.6045 13.989234821210001
3.605 13.990970521769999
3.6055 13.99283851658
3.606 13.99479647148
3.6065 13.996833802929999
3.607 13.998924052080003
3.6075 14.001083094240002
3.608 14.003385014190002
3.6085 14.00608910866
3.609 14.010010310230001
3.6095 14.01747170593
3.61 14.03511975888
3.6105 14.07843289633
3.611 14.167419300650003
3.6115 14.295464259340001
3.612 14.411189977469999
3.6125 14.462520146470002
3.613 14.42929312264
3.6135 14.322589872360002
3.614 14.190898884140001
3.6145 14.09456221129
3.615 14.049217034160002
3.6155 14.034225449750004
3.616 14.03098688651
3.6165 14.03150547997
3.617 14.033272931150002
3.6175 14.035601309950003
3.618 14.03826836203
3.6185 14.041141793140003
3.619 14.044115767880001
3.6195 14.04707386731
3.62 14.049926131340001
3.6205 14.05259318342
3.621 14.054969188150004
3.6215 14.056747222870001
3.622 14.05686364181
3.6225 14.052630225810002
3.623 14.04026335932
3.6235 14.020128174470003
3.624 14.003877148800001
3.6245 14.009031332780001
3.625 14.040522656050001
3.6255 14.08338070128
3.626 14.115623455889999
3.6265 14.124926387550001
3.627 14.11414176029
3.6275 14.094837383330002
3.628 14.077252831620005
3.6285 14.06542572567
3.629 14.05865755184
3.6295 14.05492685399
3.63 14.052714894130002
3.6305 14.051270240920001
3.631 14.050317722319999
3.6315 14.049793837090004
3.632 14.04968800169
3.6325 14.04997375727
3.633 14.050598186130003
3.6335 14.051455452870002
3.634 14.05245030563
3.6345 14.05349278432
3.635 14.054598764250002
3.6355 14.056101626930001
3.636 14.05934548194
3.6365 14.068606079439999
3.637 14.094234121550002
3.6375 14.149284404860001
3.638 14.214256756920001
3.6385 14.167144128610001
3.639 13.827719417270004
3.6395 13.237009715710002
3.64 12.674954948700002
3.6405 12.300022460660003
3.641 12.094707076430002
3.6415 12.005011574930002
3.642 12.001836512930002
3.6425 12.091002837430004
3.643 12.315447970209998
3.6435 12.727512808340002
3.644 13.2648814683
3.6445 13.700351805140002
3.645 13.9201084297
3.6455 13.998971678010001
3.646 14.020932523510002
3.6465 14.024536218880002
3.647 14.02290635372
3.6475 14.019974713140002
3.648 14.016852568840001
3.6485 14.013852135250001
3.649 14.01108453954
3.6495 14.008602699410002
3.65 14.00646482433
3.6505 14.004723832
3.651 14.003437931890002
3.6515 14.00261770754
3.652 14.002252575410001
3.6525 14.00229490957
3.653 14.002707667629998
3.6535 14.003427348350002
3.654 14.004374575180002
3.6545 14.005469971570001
3.655 14.006623577430002
3.6555 14.00774543267
3.656 14.008756160740003
3.6565 14.009597552170003
3.657 14.010237856340002
3.6575 14.01066119794
3.658 14.01084640989
3.6585 14.01078290865
3.659 14.010454818909999
3.6595 14.00987801598
3.66 14.009078958710003
3.6605 14.00813702365
3.661 14.00717921328
3.6615 14.00633782185
3.662 14.005718684760001
3.6625 14.00533767732
3.663 14.005062505280002
3.6635 14.004729123770002
3.664 14.004258156240002
3.6645 14.003676061540002
3.665 14.003115133920002
3.6655 14.002697084089998
3.666 14.002554206300001
3.6665 14.002771168870002
3.667 14.00339030596
3.667 14.00339030596
3.6675 14.00440103403
3.668 14.00576631069
3.6685 14.007438510010001
3.669 14.009354130750001
3.6695 14.011444379900002
3.67 14.013640464450003
3.6705 14.015873591390001
3.671 14.01808555125
3.6715 14.0202287181
3.672 14.02231367548
3.6725 14.02439334109
3.673 14.026562966790003
3.6735 14.028870178510001
3.674 14.031251475010002
3.6745 14.033489893720002
3.675 14.03522559428
3.6755 14.036146362260002
3.676 14.036204571730003
3.6765 14.03566481119
3.677 14.034929255159998
3.6775 14.034299534530003
3.678 14.0338814847
3.6785 14.033669813900001
3.679 14.033611604430003
3.6795 14.03366452213
3.68 14.03383915054
3.6805 14.034146073199999
3.681 14.03461174896
3.6815 14.035273220210001
3.682 14.03615165403
3.6825 14.03728938458
3.683 14.038718162480002
3.6835 14.04047503012
3.684 14.042602321660002
3.6845 14.045121204180003
3.685 14.047957592900001
3.6855 14.050873358169998
3.686 14.053466325470001
3.6865 14.055403113290001
3.687 14.056620220389998
3.6875 14.05736635996
3.688 14.057964329970002
3.6885 14.058620509449998
3.689 14.059393107870001
3.6895 14.06027154169
3.69 14.061213476750002
3.6905 14.06216599535
3.691 14.063060304480004
3.6915 14.063859361750001
3.692 14.06453141654
3.6925 14.06507117708
3.693 14.06547864337
3.6935 14.06576969072
3.694 14.06596548621
3.6945 14.066103072230003
3.695 14.066208907630003
3.6955 14.066335910110002
3.696 14.066552872680003
3.6965 14.066970922509999
3.697 14.067764688009998
3.6975 14.069055879889998
3.698 14.070712203900001
3.6985 14.072209774810002
3.699 14.072897704910002
3.6995 14.072537864550004
3.7 14.071553595330002
3.7005 14.070638119120002
3.701 14.07015127628
3.7015 14.06993431371
3.702 14.069727934680003
3.7025 14.069452762640001
3.703 14.069198757679999
3.7035 14.069040004580003
3.704 14.06897650334
3.7045 14.068971211570002
3.705 14.068981795110002
3.7055 14.068992378650002
3.706 14.06899767042
3.7065 14.069002962190002
3.707 14.069018837500003
3.7075 14.069045296350001
3.708 14.06908233874
3.7085 14.069124672900003
3.709 14.06919346591
3.7095 14.06930988485
3.71 14.06953743096
3.7105 14.069955480790004
3.711 14.07063282735
3.7115 14.07152713648
3.712 14.072394986760003
3.7125 14.0728818296
3.713 14.07269661765
3.7135 14.071728223740003
3.714 14.070098358580001
3.7145 14.068055735360002
3.715 14.065864942580003
3.7155 14.063711192190002
3.716 14.06169502782
3.7165 14.059879950710002
3.717 14.058382379800001
3.7175 14.05760448961
3.718 14.058609925910002
3.7185 14.064240369190003
3.719 14.08167145957
3.7195 14.126746756429998
3.72 14.2241206162
3.7205 14.38486871349
3.721 14.571689361570002
3.7215 14.723864791460002
3.722 14.813565584730004
3.7225 14.842273436980001
3.723 14.811205455310002
3.7235 14.708148234560003
3.724 14.521481047810003
3.7245 14.293532763290003
3.725 14.122254043700003
3.7255 14.040787244550003
3.726 14.011110998390002
3.7265 14.000373997059999
3.727 13.995399733260001
3.7275 13.992198212410003
3.728 13.98962112042
3.7285 13.987324492239999
3.729 13.98516545008
3.7295 13.983064617390003
3.73 13.98095849293
3.7305 13.97880474254
3.731 13.97656632383
3.7315 13.97421148618
3.732 13.971734937819999
3.7325 13.96913667875
3.733 13.966437876050001
3.7335 13.96367028034
3.734 13.960929143480001
3.7345 13.95844201158
3.735 13.9566216427
3.7355 13.95580141835
3.736 13.955520954540003
3.7365 13.954256221510004
3.737 13.950610191980001
3.7375 13.944926831
3.738 13.938851879040001
3.7385 13.933623610279998
3.739 13.929416653130001
3.7395 13.925855291920001
3.74 13.922595561600001
3.7405 13.919425791370003
3.741 13.91627718822
3.7415 13.913118001529998
3.742 13.909985273690001
3.7425 13.906931922400002
3.743 13.904005573590002
3.7435 13.901237977880001
3.744 13.898645010580001
3.7445 13.896216088150002
3.745 13.89394062705
3.7455 13.891744542500003
3.746 13.889495540250003
3.7465 13.887082493129999
3.747 13.88452656822
3.7475 13.88198651862
3.748 13.879647556280002
3.7485 13.87763139191
3.749 13.87594331728
3.7495 13.87446691345
3.75 13.87301696847
3.7505 13.87136593623
3.751 13.869349771860001
3.7515 13.8669790589
3.752 13.864417842220004
3.7525 13.86187779262
3.753 13.859496496120002
3.7535 13.857289828030002
3.754 13.85521016242
3.7545 13.853188706280005
3.755 13.851167250140001
3.7555 13.849103459839998
3.756 13.846960292990001
3.7565 13.844737749590003
3.757 13.842441121410001
3.7575 13.840096867300002
3.758 13.837752613190002
3.7585 13.835466568550004
3.759 13.833328693470001
3.7595 13.83145540689
3.76 13.829973711289998
3.7605 13.82889419021
3.761 13.82802104816
3.7615 13.826952110619999
3.762 13.825327537230002
3.7625 13.823099702060002
3.763 13.820559652460002
3.7635 13.818136021800001
3.764 13.816146316280001
3.7645 13.814696371300002
3.765 13.81373326916
3.7655 13.81314059092
3.766 13.812817792950003
3.7665 13.81266962339
3.767 13.812616705690004
3.767 13.812616705690004
3.7675 13.812611413920003
3.768 13.812611413920003
3.7685 13.812569079760003
3.769 13.812479119670002
3.7695 13.8123150748
3.77 13.812082236920002
3.7705 13.811796481340004
3.771 13.811468391599998
3.7715 13.811113843009998
3.772 13.810716960260002
3.7725 13.810208950340002
3.773 13.80949456139
3.7735 13.808510292170002
3.774 13.807293185070002
3.7745 13.80599670142
3.775 13.804806053170001
3.7755 13.803821783950003
3.776 13.80303860199
3.7765 13.80237183897
3.777 13.80177916073
3.7775 13.80127644258
3.778 13.800921893990001
3.7785 13.800773724430002
3.779 13.80084251744
3.7795 13.801117689480002
3.78 13.801567489930001
3.7805 13.802160168170001
3.781 13.80287984889
3.7815 13.803710656779998
3.782 13.804642008300004
3.7825 13.80565273637
3.783 13.806732257450001
3.7835 13.80784882092
3.784 13.808975967930003
3.7845 13.810103114940002
3.785 13.811230261950001
3.7855 13.812373284270002
3.786 13.813553348980001
3.7865 13.81477574785
3.787 13.81604577265
3.7875 13.817374006920002
3.788 13.81875515889
3.7885 13.82018922856
3.789 13.82164975708
3.7895 13.823120869140002
3.79 13.824591981200001
3.7905 13.826047217950002
3.791 13.827465412310001
3.7915 13.828841272510001
3.792 13.830148339700003
3.7925 13.831338987950001
3.793 13.83236559133
3.7935 13.833148773289999
3.794 13.833640907900001
3.7945 13.833836703390002
3.795 13.833783785690002
3.7955 13.833556239580002
3.796 13.8332175663
3.7965 13.832804808239999
3.797 13.832302090090003
3.7975 13.831704120080001
3.798 13.831005606440002
3.7985 13.83024888333
3.799 13.829513327299999
3.7995 13.828857147820003
3.8 13.82835442967
3.8005 13.828058090550002
3.801 13.82802104816
3.8015 13.828275053120002
3.802 13.82883598074
3.8025 13.829693247480002
3.803 13.830815102719999
3.8035 13.83214333699
3.804 13.833609157279998
3.8045 13.83514377058
3.805 13.83668367565
3.8055 13.838170663020001
3.806 13.839604732689999
3.8065 13.84103880236
3.807 13.84249403911
3.8075 13.843922817010004
3.808 13.84522459243
3.8085 13.846282946429998
3.809 13.84700791892
3.8095 13.84738892636
3.81 13.84747359468
3.8105 13.847325425119998
3.811 13.847023794230001
3.8115 13.846589869090003
3.812 13.845981315540001
3.8125 13.845176966500002
3.813 13.844187405509999
3.8135 13.843097300890001
3.814 13.84197544565
3.8145 13.84091179988
3.815 13.83996457305
3.8155 13.839207849940003
3.816 13.83868396471
3.8165 13.838414084440004
3.817 13.838429959749998
3.8175 13.83872629887
3.818 13.839313685340002
3.8185 13.840170952079998
3.819 13.84129809909
3.8195 13.84266337575
3.82 13.844266782060004
3.8205 13.846103026250002
3.821 13.848156233009998
3.8215 13.85038935995
3.822 13.852685988130002
3.8225 13.85491911507
3.823 13.85696173829
3.8235 13.85879269071
3.824 13.860528391270002
3.8245 13.86241755316
3.825 13.864714181340002
3.8255 13.867317732180002
3.826 13.8696249439
3.8265 13.870900260469998
3.827 13.87101138764
3.8275 13.870492794180002
3.828 13.86997949249
3.8285 13.869736071070001
3.829 13.869725487530001
3.8295 13.869831322930004
3.83 13.86997949249
3.8305 13.870159412670002
3.831 13.870376375240003
3.8315 13.870646255510003
3.832 13.870984928790001
3.8325 13.87141356216
3.833 13.871937447390003
3.8335 13.872556584480002
3.834 13.87327097343
3.8345 13.87408061424
3.835 13.874990798680003
3.8355 13.876012110290002
3.836 13.877171007920001
3.8365 13.878483366880001
3.837 13.87995447894
3.8375 13.881499675780002
3.838 13.882637406330002
3.8385 13.88208177048
3.839 13.877869521560001
3.8395 13.868534839280002
3.84 13.85457515002
3.8405 13.838678672939999
3.841 13.824713691909999
3.8415 13.816320944690002
3.842 13.8155430545
3.8425 13.821961971510003
3.843 13.833005895500001
3.8435 13.845378053760001
3.844 13.856538396690002
3.8445 13.865264525420002
3.845 13.871371228000001
3.8455 13.875091342310004
3.846 13.876678873310002
3.8465 13.876117945690002
3.847 13.872958759000003
3.8475 13.866100625080001
3.848 13.853500920710001
3.8485 13.83192637442
3.849 13.797117111360002
3.8495 13.744956134470002
3.85 13.67396703992
3.8505 13.58808690459
3.851 13.49741242564
3.8515 13.415585786130002
3.852 13.355259608130002
3.8525 13.324424464340002
3.853 13.324641426909999
3.8535 13.351063234520002
3.854 13.39387894559
3.8545 13.441012740980003
3.855 13.481060856340001
3.8555 13.504826195410004
3.856 13.504561606910002
3.8565 13.471752632910004
3.857 13.39505371853
3.8575 13.26064276053
3.858 13.05841776998
3.8585 12.795670805940002
3.859 12.508195400690003
3.8595 12.247327015
3.86 12.047668532900001
3.8605 11.912992986400003
3.861 11.828996721190002
3.8615 11.77923291611
3.862 11.751821547509998
3.8625 11.7400050251
3.863 11.741132172110003
3.8635 11.756007337580002
3.864 11.789144401320002
3.8645 11.84954995587
3.865 11.950755057120002
3.8655 12.106354262200004
3.866 12.317083127139998
3.8665 12.556080627420002
3.867 12.77480535683
3.867 12.77480535683
3.8675 12.935278282080002
3.868 13.03314427646
3.8685 13.086998619750002
3.869 13.115410132880001
3.8695 13.12698323387
3.87 13.123744670630003
3.8705 13.107377226019999
3.871 13.082542949410001
3.8715 13.057497002000002
3.872 13.04323568185
3.8725 13.0520464789
3.873 13.09556599538
3.8735 13.18210231019
3.874 13.312163433250003
3.8745 13.47283744576
3.875 13.63677118859
3.8755 13.773521108930002
3.876 13.86727010625
3.8765 13.92184942203
3.877 13.950409104719999
3.8775 13.96485034505
3.878 13.972475785620002
3.8785 13.97702141605
3.879 13.98019647805
3.8795 13.982704777030001
3.88 13.98478973441
3.8805 13.9864672255
3.881 13.98772666676
3.8815 13.9885310158
3.882 13.988859105540001
3.8825 13.988589225270001
3.883 13.98736153463
3.8835 13.98454102122
3.884 13.97940800432
3.8845 13.971824897910004
3.885 13.962966474929999
3.8855 13.955293408430002
3.886 13.951276955
3.8865 13.95182200731
3.887 13.955743208880001
3.8875 13.96076509861
3.888 13.964966763989999
3.8885 13.967459187660001
3.889 13.968210619000004
3.8895 13.96745389589
3.89 13.965247227800003
3.8905 13.961008520030003
3.891 13.95242526909
3.8915 13.931840283790002
3.892 13.87316513803
3.8925 13.692551736160002
3.893 13.21692744856
3.8935 12.492902185390001
3.894 11.994824917680003
3.8945 11.80494562654
3.895 11.746651488220003
3.8955 11.729178063680003
3.896 11.724246134040001
3.8965 11.72369578996
3.897 11.725151026710002
3.8975 11.728114417910003
3.898 11.733125724100002
3.8985 11.742127024870001
3.899 11.759970873310003
3.8995 11.797378395440003
3.9 11.87371746946
3.9005 12.0120549208
3.901 12.217608434680002
3.9015 12.457230363819999
3.902 12.678352265040001
3.9025 12.848445628150003
3.903 12.965885879760002
3.9035 13.04703517271
3.904 13.113907270200002
3.9045 13.187748628780003
3.905 13.284995486069999
3.9055 13.412426599440003
3.906 13.561897934860003
3.9065 13.710056911319999
3.907 13.83021713271
3.9075 13.909688934570003
3.908 13.953901672920004
3.9085 13.97595777028
3.909 13.986795315240002
3.9095 13.992658596400002
3.91 13.99647396257
3.9105 13.99946381262
3.911 14.00215203178
3.9115 14.004739707310002
3.912 14.00732738284
3.9125 14.009946808990001
3.913 14.01257681868
3.9135 14.015143327130001
3.914 14.017418788230003
3.9145 14.01904336162
3.915 14.01960428924
3.9155 14.018974568610002
3.916 14.017693960269998
3.9165 14.01703248902
3.917 14.018434808070001
3.9175 14.022631181680001
3.918 14.029177101170003
3.9185 14.036813125279998
3.919 14.044306271600004
3.9195 14.05096861003
3.92 14.056620220389998
3.9205 14.06139339693
3.921 14.065499810450003
3.9215 14.069161715290004
3.922 14.072553739860002
3.9225 14.075792303100002
3.923 14.07893032271
3.9235 14.081988965770002
3.924 14.084957648740001
3.9245 14.087809912769998
3.925 14.090519299010001
3.9255 14.0930434733
3.926 14.09536656033
3.9265 14.09746739302
3.927 14.099367138450003
3.9275 14.101097547240002
3.928 14.102732704170002
3.9285 14.104336110480002
3.9285 14.104336110480002
3.929 14.105976559180004
3.9295 14.107701676200001
3.93 14.109522045079999
3.9305 14.11145354113
3.931 14.113512039660002
3.9315 14.115702832440004
3.932 14.118036503010003
3.9325 14.120518343140002
3.933 14.12316951991
3.9335 14.12599003332
3.934 14.128985175139999
3.9345 14.13213907006
3.935 14.13540409215
3.9355 14.138743199020002
3.936 14.142092889430003
3.9365 14.14540553745
3.937 14.148617641840001
3.9375 14.151697451980002
3.938 14.154708469110002
3.9385 14.157804154560004
3.939 14.161122094349999
3.9395 14.164672872020002
3.94 14.16830302624
3.9405 14.17184322037
3.941 14.17519820255
3.9415 14.17835209747
3.942 14.18132078044
3.9425 14.184114834999999
3.943 14.18674484469
3.9435 14.189216101280003
3.944 14.191544480080001
3.9445 14.193761731710001
3.945 14.19588902325
3.9455 14.197947521780002
3.946 14.199937227300001
3.9465 14.201852848040001
3.947 14.20366792515
3.9475 14.205361291550002
3.948 14.206917071930004
3.9485 14.208324682750003
3.949 14.209610582860002
3.9495 14.210806522879999
3.95 14.211923086350001
3.9505 14.21291793911
3.951 14.213690537530002
3.9515 14.214225006300001
3.952 14.214627180820003
3.9525 14.215076981270002
3.953 14.215648492429999
3.9535 14.21624117067
3.954 14.216749180590003
3.9545 14.217172522190001
3.955 14.2175588214
3.9555 14.217960995919999
3.956 14.218400212830002
3.9565 14.218897639209999
3.957 14.219479733910003
3.9575 14.220167664010003
3.958 14.22096672128
3.9585 14.221887489260002
3.959 14.22291409264
3.9595 14.224025364340001
3.96 14.225200137280002
3.9605 14.22638020199
3.961 14.227491473690002
3.9615 14.228475742910003
3.962 14.229317134340004
3.9625 14.230121483380003
3.963 14.23100520897
3.9635 14.231936560489999
3.964 14.232666824750002
3.9645 14.232915537940002
3.965 14.23256628112
3.9655 14.231730181460001
3.966 14.23055540852
3.9665 14.229200715400001
3.967 14.227798396350003
3.9675 14.22647545385
3.968 14.225311264450003
3.9685 14.224316411690001
3.969 14.223427394330002
3.9695 14.22259129467
3.97 14.221802820940002
3.9705 14.221109599070001
3.971 14.220575130300002
3.9715 14.220278791180004
3.972 14.22032112534
3.9725 14.22082913526
3.973 14.221887489260002
3.9735 14.223512062650002
3.974 14.225575852950001
3.9745 14.227846022280001
3.975 14.23006856568
3.9755 14.23203710412
3.976 14.233640510430003
3.9765 14.234852325759999
3.977 14.235778385510002
3.9775 14.236810280660002
3.978 14.238593607149998
3.9785 14.241572873660001
3.979 14.24547819992
3.9795 14.24956344636
3.98 14.253235934740001
3.9805 14.25637395435
3.981 14.25914155006
3.9815 14.2617451009
3.982 14.26430102581
3.9825 14.266846367180001
3.983 14.26935995793
3.9835 14.27180475567
3.984 14.274133134469999
3.9845 14.27633451079
3.985 14.278382425780002
3.9855 14.28026100413
3.986 14.281901452830002
3.9865 14.28320852002
3.987 14.28410812092
3.9875 14.284727258010001
3.988 14.28545752227
3.9885 14.286706379990001
3.989 14.28844737232
3.9895 14.290177781110003
3.99 14.291474264759998
3.9905 14.292379157430002
3.991 14.29328934187
3.9915 14.294485281890001
3.992 14.295887600940002
3.9925 14.297115291579999
3.993 14.297702678050001
3.9935 14.297395755390003
3.994 14.296390319090001
3.9945 14.295252588539999
3.995 14.29455936667
3.9955 14.294506448970001
3.996 14.294898039949999
3.9965 14.295443092260001
3.997 14.296019895190003
3.9975 14.29664432405
3.998 14.297406338930003
3.9985 14.298364149300003
3.999 14.29948600454
3.9995 14.300697819870003
4.0 14.30191492697
4.0005 14.30311086699
4.001 14.30432797409
4.0015 14.305661500130004
4.002 14.307143195730003
4.0025 14.30866193372
4.003 14.309979584450002
4.0035 14.310873893580002
4.004 14.311334277570001
4.0045 14.311609449610003
4.005 14.311974581740003
4.0055 14.31250375874
4.006 14.31303293574
4.0065 14.313371609020002
4.007 14.313435110259999
4.0075 14.313249898310001
4.008 14.31287947441
4.0085 14.312403215110002
4.009 14.31188991342
4.0095 14.311408362350004
4.01 14.31099560429
4.0105 14.3106410557
4.011 14.310344716580001
4.0115 14.31028650711
4.012 14.310863310040002
4.0125 14.312339713870003
4.013 14.314414087710002
4.0135 14.316319124910002
4.014 14.317620900329999
4.0145 14.31860516955
4.015 14.31965823178
4.0155 14.320637209230004
4.016 14.321049967290001
4.0165 14.320610750380002
4.017 14.319451852750003
4.0175 14.31793840653
4.018 14.316414376770002
4.0185 14.315091434270002
4.019 14.31402249673
4.0195 14.31317052176
4.02 14.3124402575
4.0205 14.311757619169999
4.021 14.31105910553
4.0215 14.310334133040001
4.022 14.30957740993
4.0225 14.308788936200003
4.023 14.308021629549998
4.0235 14.307344282990002
4.024 14.306883899000002
4.0245 14.3067251459
4.025 14.306883899000002
4.0255 14.307238447590002
4.026 14.307603579720002
4.0265 14.307772916359998
4.027 14.30758770441
4.0275 14.30698444263
4.028 14.306031924029998
4.0285 14.304904777020003
4.0285 14.304904777020003
4.029 14.30381996417
4.0295 14.30295211389
4.03 14.302343560340002
4.0305 14.301909635199998
4.031 14.30146512652
4.0315 14.30078777996
4.032 14.29971355065
4.0325 14.298178937349999
4.033 14.29628977546
4.0335 14.29425773578
4.034 14.292347406810002
4.0345 14.290680499259999
4.035 14.289235846050001
4.0355 14.28787586116
4.036 14.28647883388
4.0365 14.284981262970003
4.037 14.283404315510001
4.0375 14.28179561743
4.038 14.28022925351
4.0385 14.278736974370002
4.039 14.277318780009999
4.0395 14.27593233627
4.04 14.27450355837
4.0405 14.2729636533
4.041 14.271259703360002
4.0415 14.26934937439
4.042 14.267195624000003
4.0425 14.264761409799998
4.043 14.261999105860003
4.0435 14.25889283687
4.044 14.255463769910001
4.0445 14.25178069799
4.045 14.247912414120002
4.0455 14.24390654423
4.046 14.239789547169998
4.0465 14.235593173560002
4.047 14.231407383490001
4.0475 14.227364471209999
4.048 14.22361260628
4.0485 14.220241748790002
4.049 14.21728894113
4.0495 14.214722432680002
4.05 14.212526348130002
4.0505 14.210753605180003
4.051 14.20954178985
4.0515 14.20912374002
4.052 14.209785211269999
4.0525 14.211732582630002
4.053 14.21471714091
4.0535 14.217691115650002
4.054 14.21891351452
4.0545 14.216892058380001
4.055 14.21147857767
4.0555 14.203921930109999
4.056 14.195851980860002
4.0565 14.18842233578
4.057 14.182151588330001
4.0575 14.17708207267
4.058 14.17297036738
4.0585 14.169435465020001
4.059 14.166091066380002
4.0595 14.16268845827
4.06 14.15910592998
4.0605 14.155327606200004
4.061 14.151385237549999
4.0615 14.14731057465
4.062 14.143140659890001
4.0625 14.138886076810003
4.063 14.134562700720004
4.0635 14.130165239850001
4.064 14.125677818890004
4.0645 14.121095146070001
4.065 14.11635901192
4.0655 14.11136887281
4.066 14.105860140240004
4.0665 14.099340679600001
4.067 14.091217812650001
4.0675 14.081406871070001
4.068 14.07116200435
4.0685 14.06300738678
4.069 14.05911264406
4.0695 14.059493651500002
4.07 14.06181144676
4.0705 14.063118513950002
4.071 14.061874948000003
4.0715 14.05841942219
4.072 14.053884375300001
4.0725 14.04915882469
4.073 14.04466082019
4.0735 14.0404961972
4.074 14.036633205100003
4.0745 14.033013634420001
4.075 14.02956869215
4.0755 14.026250752360003
4.076 14.02301218912
4.0765 14.019815960039999
4.077 14.016630314500002
4.0775 14.013412918340002
4.078 14.010132020940002
4.0785 14.006766455220003
4.079 14.003289762329999
4.0795 13.99970194227
4.08 13.99605062097
4.0805 13.99242575852
4.081 13.988912023240001
4.0815 13.98542474681
4.082 13.981535295860002
4.0825 13.976412862500002
4.083 13.96917901291
4.0835 13.95949507381
4.084 13.94817597778
4.0845 13.937222013880003
4.085 13.92909914693
4.0855 13.925458409170002
4.086 13.92618338166
4.0865 13.92957540623
4.087 13.933491316030004
4.0875 13.93643883192
4.088 13.937920527520003
4.0885 13.93814807363
4.089 13.937560687160001
4.0895 13.936549959090001
4.09 13.93538576969
4.0905 13.934216288519998
4.091 13.933110308590003
4.0915 13.932041371050001
4.092 13.930908932270004
4.0925 13.92945369552
4.093 13.927162359110003
4.0935 13.923103571519999
4.094 13.916097268040001
4.0945 13.905725398839998
4.095 13.894162881390002
4.0955 13.88665915153
4.096 13.888008552880002
4.0965 13.897464945870002
4.097 13.909006296240001
4.0975 13.91723499859
4.098 13.921023905910001
4.0985 13.921918215040002
4.099 13.921510748750002
4.0995 13.92063231493
4.1 13.919584544470002
4.1005 13.918467981000003
4.101 13.917303791600002
4.1015 13.91610255981
4.102 13.914869577400001
4.1025 13.91360484437
4.103 13.91230836072
4.1035 13.910958959370003
4.104 13.909503722620002
4.1045 13.907805064450002
4.105 13.905450226800003
4.1055 13.901460232220003
4.106 13.894173464930002
4.1065 13.882595072170002
4.107 13.869513816729999
4.1075 13.861618495890003
4.108 13.86283560299
4.1085 13.86965669452
4.109 13.876229072860003
4.1095 13.88043603001
4.11 13.88301841377
4.1105 13.884595361230001
4.111 13.885230373630002
4.1115 13.885023994600001
4.112 13.88418260317
4.1125 13.882928453680002
4.113 13.881399132150001
4.1135 13.879679306900002
4.114 13.877790145010003
4.1145 13.875742230020002
4.115 13.873546145470002
4.1155 13.871228350210004
4.116 13.868825886629999
4.1165 13.866396964200003
4.117 13.86399979239
4.1175 13.86169787244
4.118 13.859549413820002
4.1185 13.85755441653
4.119 13.855697005260001
4.1195 13.853956012930002
4.12 13.852373773699998
4.1205 13.851019080580002
4.121 13.849902517110003
4.1215 13.84901349975
4.122 13.84828852726
4.1225 13.84768526548
4.123 13.847166672020002
4.1235 13.846679829180001
4.124 13.846166527489999
4.1245 13.84557914102
4.125 13.844912378
4.1255 13.844197989049999
4.126 13.843510058950002
4.1265 13.84291208894
4.127 13.842441121410001
4.1275 13.842086572820001
4.128 13.841816692550005
4.1285 13.84158914644
4.1285 13.84158914644
4.129 13.84137218387
4.1295 13.84114463776
4.13 13.840906508109999
4.1305 13.84065250315
4.131 13.840387914650002
4.1315 13.84010215907
4.132 13.839821695260003
4.1325 13.839588857380004
4.133 13.83948831375
4.1335 13.839588857380004
4.134 13.839895780040003
4.1345 13.8402556204
4.135 13.84037203934
4.1355 13.83999632367
4.136 13.839191974630001
4.1365 13.83831883258
4.137 13.837720862569999
4.1375 13.837456274070004
4.138 13.83738218929
4.1385 13.837419231680002
4.139 13.837562109470003
4.1395 13.837742029649998
4.14 13.837821406200003
4.1405 13.83768382018
4.141 13.837350438670004
4.1415 13.83692709707
4.142 13.836493171930002
4.1425 13.83608041387
4.143 13.835657072270003
4.1435 13.835201980050002
4.144 13.834693970130001
4.1445 13.834127750740002
4.145 13.83349803011
4.1455 13.832815391779999
4.146 13.832079835750001
4.1465 13.83130194556
4.147 13.830481721209999
4.1475 13.829608579160002
4.148 13.828677227640004
4.1485 13.82770883373
4.149 13.826830399910001
4.1495 13.8262324299
4.15 13.82594667432
4.1505 13.825634459890004
4.151 13.82474015076
4.1515 13.82307324321
4.152 13.820998869370001
4.1525 13.81896153792
4.153 13.817072376030001
4.1535 13.815209672990001
4.154 13.81322525924
4.1545 13.811082092390002
4.155 13.80883838191
4.1555 13.80658937966
4.156 13.804398586880001
4.1565 13.802297754190004
4.157 13.800276298050001
4.1575 13.79832892669
4.158 13.796471515419999
4.1585 13.79471993955
4.159 13.793116533240003
4.1595 13.791682463570002
4.16 13.790423022310001
4.1605 13.78932233415
4.161 13.78836452378
4.1615 13.787539007660001
4.162 13.786829910479998
4.1625 13.78618960631
4.163 13.785517551520002
4.1635 13.784681451860003
4.164 13.783570180160002
4.1645 13.78214669403
4.165 13.780463911170003
4.1655 13.77858533282
4.166 13.776579751990003
4.1665 13.774510669919998
4.167 13.77243100431
4.1675 13.770388381090001
4.168 13.768398675570001
4.1685 13.76646717952
4.169 13.76456743409
4.1695 13.762699439279999
4.17 13.76085261155
4.1705 13.759037534440004
4.171 13.757275375029998
4.1715 13.75559259217
4.172 13.754036811790002
4.1725 13.752629200970002
4.173 13.7513538844
4.1735 13.7501367773
4.174 13.74888791958
4.1745 13.747591435930001
4.175 13.746300244050001
4.1755 13.74512547111
4.176 13.744162368969999
4.1765 13.743474438869999
4.177 13.743104014970001
4.1775 13.743051097270001
4.178 13.743289226920002
4.1785 13.743770777990001
4.179 13.744347580920003
4.1795 13.74480267314
4.18 13.74498259332
4.1805 13.744998468630001
4.181 13.745173097040002
4.1815 13.745686398730001
4.182 13.746379620599999
4.1825 13.74687704698
4.183 13.746940548220003
4.1835 13.746665376180001
4.184 13.746331994670001
4.1845 13.746136199180004
4.185 13.74610444856
4.1855 13.7461679498
4.186 13.746242034580003
4.1865 13.746268493429998
4.187 13.746247326350002
4.1875 13.746194408650002
4.188 13.74614678272
4.1885 13.746067406169999
4.189 13.74581340121
4.1895 13.74515722173
4.19 13.743966573480002
4.1905 13.742373750710001
4.191 13.740643341919998
4.1915 13.738976434370002
4.192 13.737431237530004
4.1925 13.73596541724
4.193 13.734526055800004
4.1935 13.733081402590003
4.194 13.731668500000001
4.1945 13.73037201635
4.195 13.72930837058
4.1955 13.728519896850003
4.196 13.727937802150002
4.1965 13.727456251080003
4.197 13.72705936833
4.1975 13.72672598682
4.198 13.726355562920002
4.1985 13.72576817645
4.199 13.72492678502
4.1995 13.724064226510002
4.2 13.723460964730002
4.2005 13.723212251540001
4.201 13.72321754331
4.2015 13.72334983756
4.202 13.723487423580004
4.2025 13.723545633050001
4.203 13.7234662565
4.2035 13.72319637623
4.204 13.72271482516
4.2045 13.72201101975
4.205 13.721074376459999
4.2055 13.719910187060002
4.206 13.718534326860002
4.2065 13.716962671169998
4.207 13.71521638707
4.2075 13.71336426757
4.208 13.711443355059998
4.2085 13.70945894131
4.209 13.70735810862
4.2095 13.70513027345
4.21 13.702833645270001
4.2105 13.700531725320001
4.211 13.698208638290001
4.2115 13.695843217099998
4.212 13.69350425476
4.2125 13.691292294899998
4.213 13.689281422299999
4.2135 13.687476928730003
4.214 13.685825896490002
4.2145 13.68428069965
4.215 13.68276725343
4.2155 13.68124851544
4.216 13.67967685975
4.2165 13.67803111928
4.217 13.676284835179999
4.2175 13.674443299220002
4.218 13.67251180317
4.2185 13.670500930570004
4.219 13.668437140270001
4.2195 13.666394517050001
4.22 13.664478896310001
4.2205 13.66280669699
4.221 13.66131441785
4.2215 13.659647510300001
4.222 13.657377340970005
4.2225 13.654419241540001
4.223 13.651127760600001
4.2235 13.647942115060001
4.224 13.645031641560003
4.2245 13.64232225532
4.225 13.63967637032
4.2255 13.636993442929999
4.226 13.634225847220002
4.2265 13.631341832570001
4.227 13.628330815440002
4.2275 13.625176920520001
4.228 13.62189073135
4.2285 13.618498706780002
4.2285 13.618498706780002
4.229 13.615037889200003
4.2295 13.61157177985
4.23 13.60815329643
4.2305 13.604851231950004
4.231 13.60169733703
4.2315 13.598638693969999
4.232 13.595484799049999
4.2325 13.591944604920002
4.233 13.587832899630001
4.2335 13.583038556010003
4.234 13.57708002299
4.2345 13.568554981520002
4.235 13.55538905776
4.2355 13.53643393762
4.236 13.513457072280001
4.2365 13.491332181910003
4.237 13.475520373149998
4.2375 13.469027371360003
4.238 13.47135575016
4.2385 13.47963737021
4.239 13.49035320446
4.2395 13.50053986171
4.24 13.508281721220001
4.2405 13.512610389079999
4.241 13.513028438910002
4.2415 13.508932608930003
4.242 13.499010540179999
4.2425 13.48049992872
4.243 13.448214839950001
4.2435 13.393439728680004
4.244 13.304125234619999
4.2445 13.16954493998
4.245 12.99130225107
4.2455 12.792442826239999
4.246 12.61010430735
4.2465 12.475746267049999
4.247 12.404090409479998
4.2475 12.396158046250001
4.248 12.445673138140002
4.2485 12.541988643909999
4.249 12.670372275879998
4.2495 12.812874350210002
4.25 12.95150814067
4.2505 13.072261040300003
4.251 13.167507608529998
4.2515 13.235602104890003
4.252 13.278550110209999
4.2525 13.29921976383
4.253 13.29929914038
4.2535 13.27815851923
4.254 13.23273396555
4.2545 13.15877618803
4.255 13.054538902570002
4.2555 12.926800866539999
4.256 12.795390342130002
4.2565 12.689930657800002
4.257 12.639611216870001
4.2575 12.664207363830002
4.258 12.768910325050001
4.2585 12.938008835400002
4.259 13.13141773713
4.2595 13.30027811783
4.26 13.416490678800002
4.2605 13.482341464680001
4.261 13.514769431240001
4.2615 13.529501718919999
4.262 13.536148182039998
4.2625 13.53945553829
4.263 13.54149286974
4.2635 13.543101567819999
4.264 13.544636181120001
4.2645 13.546271338050001
4.265 13.54811816578
4.2655 13.55025074909
4.266 13.55267967152
4.2665 13.55532555652
4.267 13.55800319214
4.2675 13.560347446250002
4.268 13.56170743114
4.2685 13.56117825414
4.269 13.557902648510002
4.2695 13.551817113010003
4.27 13.544339842000003
4.2705 13.538127304020001
4.271 13.535904760620003
4.2715 13.539095697930001
4.272 13.547282066120005
4.2725 13.558617037460003
4.273 13.570798692
4.2735 13.582011952630001
4.274 13.59141013615
4.2745 13.59896678371
4.275 13.605147571070002
4.2755 13.610502842310002
4.276 13.615418896640001
4.2765 13.619959235300001
4.277 13.623928062800001
4.2775 13.626976122320002
4.278 13.628637738100004
4.2785 13.628399608450003
4.279 13.626198232130001
4.2795 13.622986127740003
4.28 13.620440786370004
4.2805 13.619943359990003
4.281 13.621790187720002
4.2815 13.625330381850002
4.282 13.629569089620002
4.2825 13.633680794910003
4.283 13.637258031430001
4.2835 13.6402796321
4.284 13.64291493356
4.2845 13.645375606610003
4.285 13.64779923727
4.2855 13.650259910319999
4.286 13.652768209300003
4.2865 13.65531884244
4.287 13.65789064266
4.2875 13.6604941935
4.288 13.66315066204
4.2885 13.66586534005
4.289 13.668453015580003
4.2895 13.6701781326
4.29 13.669405534180001
4.2905 13.66387034276
4.291 13.652318408850004
4.2915 13.63736386683
4.292 13.62633581815
4.2925 13.626515738330003
4.293 13.63824759242
4.2935 13.65458857818
4.294 13.66805613283
4.2945 13.675930286589999
4.295 13.679396395940003
4.2955 13.680544710030002
4.296 13.68078813145
4.2965 13.680804006760003
4.297 13.68089396685
4.2975 13.681200889509999
4.298 13.6818200266
4.2985 13.68279900405
4.299 13.68416428071
4.2995 13.685899981270001
4.3 13.68796377157
4.3005 13.69027627506
4.301 13.692773990500001
4.3015 13.695377541340001
4.302 13.69795463333
4.3025 13.700134842570002
4.303 13.701177321260001
4.3035 13.700150717880003
4.304 13.69666344145
4.3045 13.69173680358
4.305 13.6876938913
4.3055 13.686778415090004
4.306 13.6897047639
4.3065 13.695356374260001
4.307 13.701822917200001
4.3075 13.70772324075
4.308 13.712581085610001
4.3085 13.71631178346
4.309 13.71871953881
4.3095 13.719603264400003
4.31 13.719137588640002
4.3105 13.717931065080002
4.311 13.71660283081
4.3115 13.715465100260001
4.312 13.714591958210004
4.3125 13.714009863510004
4.313 13.7137823174
4.3135 13.713983404660002
4.314 13.71464487591
4.3145 13.715734980530002
4.315 13.71721667613
4.3155 13.719005294390001
4.316 13.721021458760003
4.3165 13.723169917379998
4.317 13.72532895954
4.3175 13.727345123910002
4.318 13.729012031460002
4.3185 13.72996455006
4.319 13.72964175209
4.3195 13.727271039129999
4.32 13.722222690549998
4.3205 13.71507350928
4.321 13.708723385280003
4.3215 13.707326358000003
4.322 13.712596960920003
4.3225 13.722275608250001
4.323 13.73303906843
4.3235 13.742871177089999
4.324 13.750581285980001
4.3245 13.75576192881
4.325 13.759074576829999
4.3255 13.76154054165
4.326 13.7637895439
4.3265 13.766043837920002
4.327 13.76836163318
4.3275 13.77076409676
4.328 13.773293562820001
4.3285 13.775976490210002
4.3285 13.775976490210002
4.329 13.778849921320003
4.3295 13.78192973146
4.33 13.7852212124
4.3305 13.788703197059998
4.331 13.79234393482
4.3315 13.796148717450002
4.332 13.8001969215
4.3325 13.804615549450002
4.333 13.809304057670001
4.3335 13.813775603320003
4.334 13.81751159294
4.3345 13.82036914874
4.335 13.822549357980002
4.3355 13.824369726859999
4.336 13.826216554590001
4.3365 13.82847084861
4.337 13.831249027860004
4.3375 13.834281212070003
4.338 13.837191685570001
4.3385 13.839752902250002
4.339 13.841906652640002
4.3395 13.84372702152
4.34 13.845282801900002
4.3405 13.846685120950003
4.341 13.848023938760004
4.3415 13.84939979896
4.342 13.8508920781
4.3425 13.85257486096
4.343 13.85449577347
4.3435 13.856681274480003
4.344 13.85917898992
4.3445 13.86205242103
4.345 13.86533331843
4.3455 13.86882059486
4.346 13.872059158100004
4.3465 13.87473679372
4.347 13.877107506679998
4.3475 13.879753391680001
4.348 13.882960204300002
4.3485 13.88651627374
4.349 13.890114677340001
4.3495 13.893591370230002
4.35 13.8969304771
4.3505 13.9001584568
4.351 13.90331235172
4.3515 13.90642920425
4.352 13.909524889700002
4.3525 13.91256236568
4.353 13.9155575075
4.3535 13.918573816400002
4.354 13.921722419550001
4.3545 13.92507740173
4.355 13.928601720549999
4.3555 13.93214720645
4.356 13.935586856950003
4.3565 13.93892067205
4.357 13.94231269662
4.3575 13.945926975530003
4.358 13.949874635950003
4.3585 13.95417684496
4.359 13.95890239557
4.3595 13.96428412566
4.36 13.970909421700004
4.3605 13.980101226190001
4.361 13.994775304400001
4.3615 14.02114419431
4.362 14.071114378420003
4.3625 14.162937171460001
4.363 14.311302526950001
4.3635 14.50141994774
4.364 14.682419648820002
4.3645 14.812718901530001
4.365 14.889899366980003
4.3655 14.93123338245
4.366 14.95259096617
4.3665 14.963433802900003
4.367 14.968434525550002
4.3675 14.969551089020001
4.368 14.967228001990001
4.3685 14.960957254540002
4.369 14.94942648771
4.3695 14.930577202970003
4.37 14.901752931780003
4.3705 14.860000866480004
4.371 14.802595745520001
4.3715 14.727918287280001
4.372 14.636825758500002
4.3725 14.5339537497
4.373 14.427684424560002
4.3735 14.32766467979
4.374 14.241244783920003
4.3745 14.171636841340003
4.375 14.11857626355
4.3755 14.079951634320004
4.376 14.05304298387
4.3765 14.035140925960004
4.377 14.02385358055
4.3775 14.017154199730001
4.378 14.013434085420002
4.3785 14.011539631760002
4.379 14.01072999095
4.3795 14.010550070769998
4.38 14.01072999095
4.3805 14.011073956
4.381 14.011444379900002
4.3815 14.011735427249999
4.382 14.01187830504
4.3825 14.011873013270002
4.383 14.01177246964
4.3835 14.011656050700001
4.384 14.011560798840001
4.3845 14.011486714059998
4.385 14.011476130519998
4.3855 14.01167721778
4.386 14.012291063100001
4.3865 14.013571671440001
4.387 14.015778339530002
4.3875 14.019080404010001
4.388 14.023435530720004
4.3885 14.02841508629
4.389 14.03306126035
4.3895 14.03598760916
4.39 14.03572302066
4.3905 14.03143668696
4.391 14.023483156650002
4.3915 14.013439377190004
4.392 14.003385014190002
4.3925 13.994992266970002
4.393 13.988964940940004
4.3935 13.985149574770002
4.394 13.982969365530003
4.3945 13.98182105144
4.395 13.981275999130002
4.3955 13.981064328330003
4.396 13.98100082709
4.3965 13.980979660010004
4.397 13.980921450540002
4.3975 13.9808050316
4.398 13.980630403190002
4.3985 13.980376398230003
4.399 13.979984807250002
4.3995 13.979381545470002
4.4 13.978513695190003
4.4005 13.9773653811
4.401 13.975984229129999
4.4015 13.974423156980002
4.402 13.97274037412
4.4025 13.970994090020003
4.403 13.969242514150004
4.4035 13.96751210536
4.404 13.965824030730001
4.4045 13.964194165570003
4.405 13.962606634570001
4.4055 13.961056145960004
4.406 13.95949507381
4.4065 13.957865208650002
4.407 13.95617184225
4.4075 13.95457901948
4.408 13.953515373710001
4.4085 13.95348891486
4.409 13.95443614169
4.4095 13.955293408430002
4.41 13.954563144170002
4.4105 13.95146745872
4.411 13.9463026912
4.4115 13.940254198090003
4.412 13.93515822358
4.4125 13.93234829371
4.413 13.93152277759
4.4135 13.931342857410002
4.414 13.930850722799999
4.4145 13.929850578270003
4.415 13.928522344000001
4.4155 13.927061815479998
4.416 13.925585411650001
4.4165 13.92415134198
4.417 13.92277548178
4.4175 13.921447247509999
4.418 13.920166639169999
4.4185 13.918928364990002
4.419 13.917721841430001
4.4195 13.91653648495
4.42 13.915356420239998
4.4205 13.914107562520002
4.421 13.91268407639
4.4215 13.910985418220001
4.422 13.909228550580004
4.4225 13.9084665357
4.423 13.910567368390002
4.4235 13.91644652486
4.424 13.92379679339
4.4245 13.927993167000004
4.425 13.92636859361
4.4255 13.921050364760003
4.426 13.916383023620003
4.4265 13.91417635553
4.427 13.913234420470001
4.4275 13.91230836072
4.428 13.91137171743
4.4285 13.910784330959999
4.4285 13.910784330959999
4.429 13.910625577860003
4.4295 13.910794914500002
4.43 13.911170630170002
4.4305 13.911689223630002
4.431 13.91234011134
4.4315 13.9131232933
4.432 13.914054644819998
4.4325 13.915150041210001
4.433 13.916430649550001
4.4335 13.917907053380002
4.434 13.919536918540004
4.4345 13.921145616620002
4.435 13.92238918257
4.4355 13.92278606532
4.436 13.921891756190004
4.4365 13.919552793849999
4.437 13.916282479989999
4.4375 13.91335083941
4.438 13.91220781709
4.4385 13.913551926670003
4.439 13.916875158229999
4.4395 13.92096569644
4.44 13.92464876836
4.4405 13.927236443890003
4.441 13.928612304089999
4.4415 13.929062104539998
4.442 13.929030353920002
4.4425 13.928871600820003
4.443 13.928808099580003
4.4435 13.928945685599999
4.444 13.92930552596
4.4445 13.92990878774
4.445 13.930739595630001
4.4455 13.93177678255
4.446 13.93298330611
4.4465 13.934316832150003
4.447 13.935724442970002
4.4475 13.93716909618
4.448 13.938640208240002
4.4485 13.940153654460001
4.449 13.941809978470001
4.4495 13.94383143461
4.45 13.94664665625
4.4505 13.950890655790001
4.451 13.957002650140002
4.4515 13.964352918669999
4.452 13.97058662373
4.4525 13.97269274819
4.453 13.969612938050002
4.4535 13.963485068390003
4.454 13.95769587201
4.4545 13.954160969650001
4.455 13.952711024670002
4.4555 13.95239351847
4.456 13.952483478560001
4.4565 13.95267398228
4.457 13.95289623662
4.4575 13.953166116890003
4.458 13.953525957250001
4.4585 13.954007508320004
4.459 13.95464252072
4.4595 13.9554574533
4.46 13.956447014290003
4.4605 13.957595328380002
4.461 13.95887064495
4.4615 13.960204170990004
4.462 13.961527113490003
4.4625 13.96277597121
4.463 13.963876659369998
4.4635 13.96471275903
4.464 13.965130808860003
4.4645 13.964903262750003
4.465 13.963855492290001
4.4655 13.962098624650004
4.466 13.960241213379998
4.4665 13.959114066370002
4.467 13.95924636062
4.4675 13.960627512590001
4.468 13.962791846520002
4.4685 13.965072599390002
4.469 13.966797716410003
4.4695 13.96755443952
4.47 13.967353352260002
4.4705 13.966511960830001
4.471 13.965353063200002
4.4715 13.96402482893
4.472 13.96253784156
4.4725 13.960902684630003
4.473 13.959156400530002
4.4735 13.95737307404
4.474 13.955642665250004
4.4745 13.9540286754
4.475 13.9525998975
4.4755 13.951398665710002
4.476 13.95043556357
4.4765 13.949700007539999
4.477 13.949160247000002
4.4775 13.948736905400004
4.478 13.948271229640003
4.4785 13.94734516989
4.479 13.944725743740001
4.4795 13.93692038299
4.48 13.91486428563
4.4805 13.856956446519998
4.481 13.718994710850001
4.4815 13.439975554060002
4.482 13.010823590600001
4.4825 12.553540577820002
4.483 12.213369726910003
4.4835 12.016298920340002
4.484 11.91531078166
4.4845 11.865414682330002
4.485 11.840691532889998
4.4855 11.828393459409998
4.486 11.822583095950002
4.4865 11.820619849280003
4.487 11.821487699559999
4.4875 11.825112562009998
4.488 11.832076531330003
4.4885 11.844004180910002
4.489 11.864874921790001
4.4895 11.90404460333
4.49 11.982209338000004
4.4905 12.13994112639
4.491 12.434793259020001
4.4915 12.879910492570001
4.492 13.348718980410002
4.4925 13.67689338873
4.493 13.844520787019999
4.4935 13.91727733275
4.494 13.94782142919
4.4945 13.961527113490003
4.495 13.968665711220002
4.4955 13.973232508730003
4.496 13.97679386994
4.4965 13.979995390790002
4.497 13.983080492700001
4.4975 13.986086218060002
4.498 13.988837938460001
4.4985 13.990774726280002
4.499 13.990356676450002
4.4995 13.98353029315
4.5 13.96009833559
4.5005 13.897528447109998
4.501 13.758106182919999
4.5015 13.50965758142
4.502 13.175651642560002
4.5025 12.840841354660004
4.503 12.57576601182
4.5035 12.394178924270001
4.504 12.277527146390003
4.5045 12.20279677045
4.505 12.152064571460002
4.5055 12.11272555328
4.506 12.075762539830002
4.5065 12.0348624495
4.507 11.98716772649
4.5075 11.93453578207
4.508 11.882866939790002
4.5085 11.8388552887
4.509 11.806321486740003
4.5095 11.785032696030001
4.51 11.77225836325
4.5105 11.764929261800003
4.511 11.760817556510002
4.5115 11.758674389660001
4.512 11.75787533239
4.5125 11.758161087969999
4.513 11.759536948170002
4.5135 11.762563840610003
4.514 11.76909388479
4.5145 11.784164845750002
4.515 11.82078389415
4.5155 11.91052172981
4.516 12.11649858529
4.5165 12.507010044210002
4.517 13.031054027309999
4.5175 13.492004236700001
4.518 13.779850065850002
4.5185 13.930353296419998
4.519 14.00578747777
4.5195 14.044766655590003
4.52 14.066251241789999
4.5205 14.079237245370003
4.521 14.088159169590003
4.5215 14.09514430599
4.522 14.10085412582
4.5225 14.10500816527
4.523 14.107273042829998
4.5235 14.108056224790001
4.524 14.108326105059998
4.5245 14.108744154890001
4.525 14.10929979074
4.5255 14.10967550641
4.526 14.10975488296
4.5265 14.109638464020001
4.527 14.109522045079999
4.5275 14.109553795700002
4.528 14.1098183842
4.5285 14.110310518810003
4.5285 14.110310518810003
4.529 14.110982573600001
4.5295 14.111760463789999
4.53 14.112585979910001
4.5305 14.11339032895
4.531 14.114115301440002
4.5315 14.114607436050001
4.532 14.114374598170002
4.5325 14.11180808972
4.533 14.102579242840005
4.5335 14.07672365462
4.534 14.01565662882
4.5345 13.89474497609
4.535 13.700515850010003
4.5355 13.454406210850003
4.536 13.207550432120001
4.5365 13.005177272010002
4.537 12.866966823150001
4.5375 12.794474865920002
4.538 12.78261600935
4.5385 12.825082463600001
4.539 12.91553997998
4.5395 13.04674412536
4.54 13.20811665151
4.5405 13.383941001530001
4.541 13.554828130139999
4.5415 13.703341655189998
4.542 13.819882305900002
4.5425 13.904164326690001
4.543 13.96188166208
4.5435 14.000199368650001
4.544 14.02502835349
4.5445 14.040385070030002
4.545 14.04892069504
4.5455 14.052683143510002
4.546 14.05338694892
4.5465 14.052370929080002
4.547 14.050518809580002
4.5475 14.04833860034
4.548 14.04609488986
4.5485 14.04389880531
4.549 14.041813847930001
4.5495 14.0398611848
4.55 14.03805669123
4.5505 14.03637920014
4.551 14.034823419759999
4.5515 14.033336432390001
4.552 14.03186002856
4.5525 14.030330707030004
4.553 14.02871671718
4.5535 14.02709214379
4.554 14.02564219881
4.5545 14.02454151065
4.555 14.023795371079999
4.5555 14.023245027000002
4.556 14.022699974690003
4.5565 14.022096712910002
4.557 14.02148815936
4.5575 14.020943107050002
4.558 14.02046684775
4.5585 14.020001171990003
4.559 14.019445536140001
4.5595 14.018709980110003
4.56 14.017683376730002
4.5605 14.016196389360001
4.561 14.013936803570004
4.5615 14.01032781643
4.562 14.004194655000003
4.5625 13.993399444200001
4.563 13.974523700610003
4.5635 13.943677973280003
4.564 13.89966632219
4.5645 13.849431549580004
4.565 13.81045237176
4.5655 13.80282163942
4.566 13.83363561613
4.5665 13.888352517930002
4.567 13.941005629430002
4.5675 13.97497879283
4.568 13.990536596630001
4.5685 13.99541560857
4.569 13.995833658400002
4.5695 13.994754137320001
4.57 13.993251274640002
4.5705 13.991669035409998
4.571 13.990129130340001
4.5715 13.98867389359
4.572 13.987335075779999
4.5725 13.986117968680002
4.573 13.98502257229
4.5735 13.984048886610001
4.574 13.983191619870002
4.5745 13.982445480300001
4.575 13.98179988436
4.5755 13.981212497890002
4.576 13.9805933608
4.5765 13.979810178840001
4.577 13.978794159
4.5775 13.977629969599999
4.578 13.976518697900001
4.5785 13.975624388770001
4.579 13.974936458670001
4.5795 13.974349072199999
4.58 13.97374051865
4.5805 13.973089630940002
4.581 13.97243874323
4.5815 13.971830189680002
4.582 13.97129572091
4.5825 13.97084592046
4.583 13.970475496559999
4.5835 13.970173865670002
4.584 13.96991986071
4.5845 13.969702898140003
4.585 13.969491227340004
4.5855 13.969268972999998
4.586 13.969014968040003
4.5865 13.96872392069
4.587 13.968448748650005
4.5875 13.968385247410001
4.588 13.96893029972
4.5885 13.97051253895
4.589 13.97310550625
4.5895 13.97584664311
4.59 13.977391839950002
4.5905 13.9768362041
4.591 13.97436494751
4.5915 13.970988798250001
4.592 13.967792569170001
4.5925 13.965310729039999
4.593 13.96353798609
4.5935 13.962204460050003
4.594 13.96108789658
4.5945 13.960050709659999
4.595 13.959050565130003
4.5955 13.958055712370001
4.596 13.957055567840001
4.5965 13.95602896446
4.597 13.954938859840002
4.5975 13.953764086900001
4.598 13.952467603250003
4.5985 13.95101765827
4.599 13.94939308488
4.5995 13.947567424230002
4.6 13.945524801010002
4.6005 13.943265215219999
4.601 13.940799250400001
4.6015 13.938163948940002
4.602 13.935391061459999
4.6025 13.932496463270002
4.603 13.929490737910001
4.6035 13.926342134760002
4.604 13.923050653820003
4.6045 13.919637462170002
4.605 13.916150185739998
4.6055 13.912625866920003
4.606 13.90909096456
4.6065 13.90556135397
4.607 13.901994700989999
4.6075 13.898327504380003
4.608 13.894475095819999
4.6085 13.890395141150002
4.609 13.88614055807
4.6095 13.881854224370002
4.61 13.87772664377
4.6105 13.873890110520001
4.611 13.870386958780003
4.6115 13.867153687310001
4.612 13.86409504425
4.6125 13.8611051942
4.613 13.858115344150004
4.6135 13.855083159940001
4.614 13.851966307410002
4.6145 13.848727744170002
4.615 13.845356886680001
4.6155 13.841896069100002
4.616 13.838451126830002
4.6165 13.83516493766
4.617 13.832127461679999
4.6175 13.82931224004
4.618 13.826608145569999
4.6185 13.823867008710003
4.619 13.821025328220003
4.6195 13.818088395870003
4.62 13.815125004670001
4.6205 13.81219336409
4.621 13.809346391830001
4.6215 13.806605254970002
4.622 13.803980537050002
4.6225 13.801466946300003
4.623 13.79905919095
4.6235 13.796704353300001
4.624 13.794312473260003
4.6245 13.791708922420003
4.625 13.788597361659999
4.6255 13.784575616460003
4.626 13.779183302830003
4.6265 13.77222462528
4.627 13.764128217180001
4.6275 13.75624877165
4.628 13.750496617660001
4.6285 13.74842753559
4.6285 13.74842753559
4.629 13.75042782465
4.6295 13.755634926330004
4.63 13.76232901538
4.6305 13.76842513442
4.631 13.77219287466
4.6315 13.773113642639998
4.632 13.771991787400001
4.6325 13.770092041969999
4.633 13.768287548400004
4.6335 13.76690110466
4.634 13.765906251900002
4.6345 13.765181279410001
4.635 13.764625643560002
4.6355 13.764175843110003
4.636 13.763816002750001
4.6365 13.763551414250003
4.637 13.763397952919998
4.6375 13.763376785839998
4.638 13.763514371860001
4.6385 13.763831878060003
4.639 13.764355763290002
4.6395 13.765123069940003
4.64 13.766160256860001
4.6405 13.76750436644
4.641 13.769144815139999
4.6415 13.7710392688
4.642 13.773124226179998
4.6425 13.775309727190002
4.643 13.777505811740003
4.6435 13.779654270360002
4.644 13.781733935970003
4.6445 13.783755392110002
4.645 13.785755681170002
4.6455 13.787761262000004
4.646 13.78978271814
4.6465 13.791809466050001
4.647 13.79382033865
4.6475 13.795804752400002
4.648 13.79775741553
4.6485 13.79968361981
4.649 13.80162040763
4.6495 13.803615404919999
4.65 13.805710945839998
4.6505 13.807949364550002
4.651 13.81037828698
4.6515 13.813050630830002
4.652 13.81604577265
4.6525 13.81943779722
4.653 13.823274330470003
4.6535 13.827502454700003
4.654 13.83190520734
4.6545 13.836059246790004
4.655 13.839430104280002
4.6555 13.841594438209999
4.656 13.842472872030001
4.6565 13.842324702470002
4.657 13.84159972998
4.6575 13.84065250315
4.658 13.83973702694
4.6585 13.83900676268
4.659 13.83858342108
4.6595 13.838519919840003
4.66 13.83881096719
4.6605 13.839445979590003
4.661 13.840398498190002
4.6615 13.841647355910002
4.662 13.843155510360003
4.6625 13.844875335609999
4.663 13.84672216334
4.6635 13.84862190877
4.664 13.850521654200001
4.6645 13.85237906547
4.665 13.85416239196
4.6655 13.85585575836
4.666 13.85746974821
4.6665 13.859020236820001
4.667 13.860507224190002
4.6675 13.8618989597
4.668 13.86320073512
4.6685 13.864439009300003
4.669 13.865661408170002
4.6695 13.866889098810002
4.67 13.86812737299
4.6705 13.869360355400001
4.671 13.870535128340002
4.6715 13.87161464942
4.672 13.872556584480002
4.6725 13.873355641749999
4.673 13.874022404770002
4.6735 13.87457274885
4.674 13.87500667399
4.6745 13.875334763730002
4.675 13.875609935770001
4.6755 13.87587452427
4.676 13.876149696310002
4.6765 13.87643545189
4.677 13.876737082780004
4.6775 13.877054588980002
4.678 13.877398554030002
4.6785 13.877768977930003
4.679 13.878134110060003
4.6795 13.878462199800001
4.68 13.878716204760003
4.6805 13.878848499010001
4.681 13.878806164850001
4.6815 13.8785680352
4.682 13.878128818290001
4.6825 13.877525556510001
4.683 13.876784708710002
4.6835 13.875911566660001
4.684 13.874879671509998
4.6845 13.873689023260003
4.685 13.87237137253
4.6855 13.870995512330001
4.686 13.86963552744
4.6865 13.868339043790002
4.687 13.86715897908
4.6875 13.866142959240001
4.688 13.865328026660002
4.6885 13.864756515500002
4.689 13.864433717530002
4.6895 13.864380799830002
4.69 13.86459247063
4.6905 13.86504227108
4.691 13.865714325870002
4.6915 13.86656100907
4.692 13.867545278290002
4.6925 13.868640674680002
4.693 13.86978898877
4.6935 13.870910844009998
4.694 13.871815736680002
4.6945 13.87209090872
4.695 13.8708949687
4.6955 13.86685205642
4.696 13.85878210717
4.6965 13.847664098400003
4.697 13.838064827619998
4.6975 13.83576819944
4.698 13.842795670000001
4.6985 13.855734047650003
4.699 13.868995223270002
4.6995 13.878959626180002
4.7 13.885050453450003
4.7005 13.888405435630002
4.701 13.8903157646
4.7015 13.891622831790002
4.702 13.89272351995
4.7025 13.893771290410001
4.703 13.89485610326
4.7035 13.896041459740001
4.704 13.89737498578
4.7045 13.898904307310001
4.705 13.900666466720004
4.7055 13.90267733932
4.706 13.90493692511
4.7065 13.907429348780003
4.707 13.91012285971
4.7075 13.912953956660001
4.708 13.915885597240003
4.7085 13.91887015552
4.709 13.92191292327
4.7095 13.924976858099999
4.71 13.92796141638
4.7105 13.930718428550001
4.711 13.933120892130002
4.7115 13.935205849510002
4.712 13.937089719630002
4.7125 13.93884658727
4.713 13.940497619510001
4.7135 13.942042816350003
4.714 13.94348746956
4.7145 13.94488449684
4.715 13.94634502536
4.7155 13.948017224680001
4.716 13.950033389050002
4.7165 13.95239351847
4.717 13.954949443380002
4.7175 13.957510660060002
4.718 13.959928998950001
4.7185 13.962178001200002
4.719 13.964331751590002
4.7195 13.966480210210001
4.72 13.968697461840001
4.7205 13.97103642418
4.721 13.97351297254
4.7215 13.97613769046
4.722 13.97889470263
4.7225 13.981762841970003
4.723 13.984694482550001
4.7235 13.98765258198
4.724 13.990563055480003
4.7245 13.993383568890003
4.725 13.99604003743
4.7255 13.99849541871
4.726 14.00071267034
4.7265 14.002675917010002
4.727 14.004411617570003
4.7275 14.005956814410002
4.728 14.007343258150001
4.7285 14.00859740764
4.7285 14.00859740764
4.729 14.00977218058
4.7295 14.010962828830003
4.73 14.012285771330003
4.7305 14.013788634010002
4.731 14.015328539080002
4.7315 14.016725566360002
4.732 14.01789504753
4.7325 14.018889900289999
4.733 14.019789501190001
4.7335 14.020673226780001
4.734 14.021609870070002
4.7345 14.022678807610003
4.735 14.023922373560001
4.7355 14.025388193850002
4.736 14.027086852019998
4.7365 14.02902893161
4.737 14.031182682
4.7375 14.033505769030004
4.738 14.035939983230001
4.7385 14.038421823360004
4.739 14.04089837172
4.7395 14.04330612707
4.74 14.045597463480004
4.7405 14.04773004679
4.741 14.04966683461
4.7415 14.051402535170002
4.742 14.05294773201
4.7425 14.054339467520002
4.743 14.055588325239999
4.7435 14.056662554550002
4.744 14.057525113060002
4.7445 14.058160125459999
4.745 14.05855171644
4.7455 14.05873163662
4.746 14.058747511930001
4.7465 14.058662843610001
4.747 14.05855171644
4.7475 14.05849879874
4.748 14.058583467060004
4.7485 14.058869222639998
4.749 14.059424858490004
4.7495 14.06028212523
4.75 14.061451606399999
4.7505 14.062917426690003
4.751 14.06461079309
4.7515 14.066441745510001
4.752 14.06828857324
4.7525 14.07000839849
4.753 14.071458343470002
4.7535 14.072648991720001
4.754 14.073839639970004
4.7545 14.07535837796
4.755 14.077279290469999
4.7555 14.079395998470002
4.756 14.081438621690001
4.7565 14.083269574110002
4.757 14.084872980420002
4.7575 14.086280591240001
4.758 14.087529448960002
4.7585 14.088640720659999
4.759 14.089630281650003
4.7595 14.090540466090001
4.76 14.091408316370003
4.7605 14.092265583109999
4.761 14.093149308700003
4.7615 14.09407536845
4.762 14.095054345900003
4.7625 14.096080949280001
4.763 14.097128719740002
4.7635 14.09816590666
4.764 14.09913430057
4.7645 14.099986275540001
4.765 14.100705956260004
4.7655 14.101367427510002
4.766 14.102171776550001
4.7665 14.103388883650002
4.767 14.105098125360001
4.7675 14.10697670371
4.768 14.10845310754
4.7685 14.109188663570002
4.769 14.10931037428
4.7695 14.1091833718
4.77 14.10907224463
4.7705 14.109077536400001
4.771 14.109178080029999
4.7715 14.10933154136
4.772 14.109500877999999
4.7725 14.109680798180001
4.773 14.1098713019
4.7735 14.110093556239999
4.774 14.11035285297
4.7745 14.110691526250001
4.775 14.11115191024
4.7755 14.111802797950002
4.776 14.112739441240002
4.7765 14.11396184011
4.777 14.115290074379999
4.7775 14.116343136610002
4.778 14.116877605380001
4.7785 14.116978149010002
4.779 14.11693052308
4.7795 14.116956981930002
4.78 14.11716336096
4.7805 14.11749674247
4.781 14.117845999290001
4.7815 14.11812117133
4.782 14.11832755036
4.7825 14.118496887000003
4.783 14.118629181250004
4.7835 14.11871384957
4.784 14.118735016650003
4.7845 14.118676807180002
4.785 14.118528637619999
4.7855 14.118290507970002
4.786 14.11797300177
4.7865 14.11757611902
4.787 14.117083984410002
4.7875 14.116448972010001
4.788 14.115522912260001
4.7885 14.114104717900002
4.789 14.11213088769
4.7895 14.110194099870004
4.79 14.110088264470004
4.7905 14.113829545860003
4.791 14.120883475269999
4.7915 14.127090721479998
4.792 14.128466581680001
4.7925 14.12522272667
4.793 14.120655929160002
4.7935 14.117311530520002
4.794 14.115602288809999
4.7945 14.114935525789999
4.795 14.114760897380002
4.7955 14.114776772690004
4.796 14.114834982160001
4.7965 14.114866732780001
4.797 14.114824398620001
4.7975 14.11468152083
4.798 14.11443280764
4.7985 14.114057091970004
4.799 14.113554373820001
4.7995 14.11291406965
4.8 14.112183805390003
4.8005 14.111554084760002
4.801 14.11151704237
4.8015 14.112802942479998
4.802 14.115856293770001
4.8025 14.119920373130004
4.803 14.122952557340003
4.8035 14.123217145839998
4.804 14.120708846860001
4.8045 14.11672414405
4.805 14.11267064823
4.8055 14.10944266853
4.806 14.107273042829998
4.8065 14.10598714272
4.807 14.105251586690002
4.8075 14.104817661550001
4.808 14.104516030660001
4.8085 14.10425673393
4.809 14.10400802074
4.8095 14.103754015779998
4.81 14.103478843740003
4.8105 14.103182504620001
4.811 14.102896749040003
4.8115 14.102648035850002
4.812 14.10252103337
4.8125 14.102648035850002
4.813 14.103140170460001
4.8135 14.103870434720005
4.814 14.104045063130002
4.8145 14.102055357610002
4.815 14.096784754690002
4.8155 14.08999012201
4.816 14.085814915480004
4.8165 14.086349384250003
4.817 14.089487403860002
4.8175 14.092090954700002
4.818 14.0930434733
4.8185 14.092826510730003
4.819 14.092101538240001
4.8195 14.091233687959999
4.82 14.090365837680004
4.8205 14.089556196870003
4.821 14.08880476553
4.8215 14.08810625189
4.822 14.087450072410004
4.8225 14.086799184700002
4.823 14.086121838140002
4.8235 14.085317489100003
4.824 14.08397337952
4.8245 14.08023209813
4.825 14.06696563074
4.8255 14.02498601933
4.826 13.929189107020001
4.8265 13.794608812380002
4.827 13.703124692620001
4.8275 13.72622856044
4.828 13.84527751013
4.8285 13.970830045149999
4.8285 13.970830045149999
4.829 14.042194855370003
4.8295 14.06778056332
4.83 14.07399839307
4.8305 14.074786866800004
4.831 14.074559320690003
4.8315 14.074352941659999
4.832 14.07434764989
4.8325 14.074559320690003
4.833 14.07495620344
4.8335 14.075522422830002
4.834 14.076210352930001
4.8345 14.076903574800003
4.835 14.07730574932
4.8355 14.07673423816
4.836 14.073982517760001
4.8365 14.06794460819
4.837 14.05952011035
4.8375 14.053244071129999
4.838 14.054577597170002
4.8385 14.06395461361
4.839 14.075988098589999
4.8395 14.085460366890004
4.84 14.091069643090002
4.8405 14.093990700130004
4.841 14.095541188740004
4.8415 14.096546625040002
4.842 14.097409183550003
4.8425 14.098319367990001
4.843 14.09931422075
4.8435 14.10034082413
4.844 14.101288050960004
4.8445 14.1020394823
4.845 14.10251044983
4.8455 14.102695661780004
4.846 14.10273799594
4.8465 14.102981417360002
4.847 14.103870434720005
4.8475 14.10568551183
4.848 14.10833139683
4.8485 14.111384748119999
4.849 14.114332264009999
4.8495 14.116845854760001
4.85 14.118862019130002
4.8505 14.120465425440003
4.851 14.121708991390001
4.8515 14.122619175830003
4.852 14.123322981240001
4.8525 14.124217290370002
4.853 14.125894781460001
4.8535 14.12879467142
4.854 14.132879917860002
4.8545 14.13753138369
4.855 14.141881218630001
4.8555 14.145252076120002
4.856 14.14746403598
4.8565 14.14895631512
4.857 14.150522679040002
4.8575 14.152729347130002
4.858 14.15546519222
4.8585 14.158063451290001
4.859 14.159873236630002
4.8595 14.16076225399
4.86 14.16113796966
4.8605 14.161518977100002
4.861 14.162196323660002
4.8615 14.163207051729998
4.862 14.164477076530002
4.8625 14.16592702151
4.863 14.167514552510003
4.8635 14.169192043599999
4.864 14.170933035930002
4.8645 14.17270048711
4.865 14.174473230059998
4.8655 14.1762300977
4.866 14.17793404764
4.8665 14.17952157864
4.867 14.180908022379999
4.8675 14.18224684019
4.868 14.184278879870003
4.8685 14.187935492940003
4.869 14.192645168239999
4.8695 14.195545058200004
4.87 14.194751292700001
4.8705 14.192179492480001
4.871 14.190851258210003
4.8715 14.191528604770003
4.872 14.193237846479999
4.8725 14.195074090670001
4.873 14.196688080520001
4.8735 14.198032190100001
4.874 14.199122294720002
4.8745 14.19995310261
4.875 14.200519322000002
4.8755 14.200820952890002
4.876 14.20086857882
4.8765 14.200683366870003
4.877 14.200312942970001
4.8775 14.19982610013
4.878 14.19934984083
4.8785 14.199079960559999
4.879 14.199111711179999
4.8795 14.19913817003
4.88 14.198529616480002
4.8805 14.19712729743
4.881 14.19568264422
4.8815 14.195201093150004
4.882 14.19594194095
4.8825 14.197397177700001
4.883 14.1989847087
4.8835 14.20042936191
4.884 14.201725845560002
4.8845 14.202942952660003
4.885 14.204123017369998
4.8855 14.205287206770002
4.886 14.206419645550003
4.8865 14.20748858309
4.887 14.208430518150003
4.8875 14.20916607418
4.888 14.20957354047
4.8885 14.209536498079999
4.889 14.208954403380002
4.8895 14.20779550575
4.89 14.20619739121
4.8905 14.204551650740001
4.891 14.203493296740003
4.8915 14.20354621444
4.892 14.20483740632
4.8925 14.207112867420001
4.893 14.210065675080003
4.8935 14.213367739560002
4.894 14.21664334519
4.8945 14.21954852692
4.895 14.221919239880002
4.8955 14.22376606761
4.896 14.225178970200002
4.8965 14.226269074820003
4.897 14.227147508640002
4.8975 14.227920107060001
4.898 14.228655663089999
4.8985 14.229412386200003
4.899 14.230190276390001
4.8995 14.230968166580002
4.9 14.231687847299998
4.9005 14.232291109080002
4.901 14.23275678484
4.9015 14.233143084050003
4.902 14.233582300960002
4.9025 14.234238480440002
4.903 14.235217457889998
4.9035 14.236519233310002
4.904 14.238037971299999
4.9045 14.239646669380004
4.905 14.241244783920003
4.9055 14.242758230140002
4.906 14.24413938211
4.9065 14.245404115140001
4.907 14.24660534693
4.9075 14.247843621110004
4.908 14.24921948131
4.9085 14.250780553460004
4.909 14.252532129330003
4.9095 14.254378957060002
4.91 14.256209909479999
4.9105 14.25789269234
4.911 14.25937438794
4.9115 14.260718497520003
4.912 14.26211023303
4.9125 14.26372422288
4.913 14.26561867654
4.9135 14.26774596808
4.914 14.27002672095
4.9145 14.27241330922
4.915 14.274821064570002
4.9155 14.277154735140002
4.916 14.279319069070002
4.9165 14.281287607509999
4.917 14.283118559930003
4.9175 14.28496009589
4.918 14.28696038495
4.9185 14.289235846050001
4.919 14.291828813349998
4.9195 14.294723411540001
4.92 14.297845555840002
4.9205 14.301062952000002
4.921 14.304301515240002
4.9215 14.30756653733
4.922 14.310937394819998
4.9225 14.314403504170002
4.923 14.317874905290001
4.9235 14.321266929859998
4.924 14.324627203810003
4.9245 14.328013936610002
4.925 14.331368918790002
4.9255 14.33446460424
4.926 14.336962319680001
4.9265 14.33868214493
4.927 14.339756374240004
4.9275 14.340550139740003
4.928 14.341518533650003
4.9285 14.3431854412
4.9285 14.3431854412
4.929 14.34648221391
4.9295 14.353081051100002
4.93 14.36506161838
4.9305 14.382947800979998
4.931 14.40311473645
4.9315 14.41834974228
4.932 14.42249319819
4.9325 14.414772505760002
4.933 14.400003175690003
4.9335 14.385027466590003
4.934 14.374480968980002
4.9345 14.36930032615
4.935 14.36808321905
4.9355 14.368898151629999
4.936 14.370274011829999
4.9365 14.371480535389999
4.937 14.372459512840003
4.9375 14.373417323210003
4.938 14.37450742783
4.9385 14.375708659619999
4.939 14.37695751734
4.9395 14.378190499750001
4.94 14.379365272690002
4.9405 14.380397167840002
4.941 14.381201516880001
4.9415 14.381698943260002
4.942 14.3819211976
4.9425 14.381984698840004
4.943 14.382085242470001
4.9435 14.382439791060001
4.944 14.383238848330002
4.9445 14.38460941676
4.945 14.3865250375
4.9455 14.38871053851
4.946 14.390747869960002
4.9465 14.39232481742
4.947 14.39342021381
4.9475 14.394224562849999
4.948 14.39489661764
4.9485 14.3955210465
4.949 14.3962089766
4.9495 14.397071535110001
4.95 14.398108722030003
4.9505 14.39918824311
4.951 14.400109011090002
4.9515 14.40072814818
4.952 14.40101390376
4.9525 14.40101390376
4.953 14.40079164942
4.9535 14.400421225519999
4.954 14.399976716840001
4.9545 14.39952162462
4.955 14.399119450099999
4.9555 14.3988019439
4.956 14.39856381425
4.9565 14.3983256846
4.957 14.39796055247
4.9575 14.397336123610003
4.958 14.39634656262
4.9585 14.394954827110002
4.959 14.393356712570004
4.9595 14.392166064320001
4.96 14.392287775030002
4.9605 14.394161061610003
4.961 14.397039784490001
4.9615 14.399442248070002
4.962 14.4002836395
4.9625 14.39958512586
4.963 14.398050512560001
4.9635 14.396394188550001
4.964 14.394986577730002
4.9645 14.39391764019
4.965 14.39318208416
4.9655 14.39278520141
4.966 14.392742867250004
4.9665 14.393113291150001
4.967 14.394018183820002
4.9675 14.395674507830002
4.968 14.398516188320002
4.9685 14.40325232247
4.969 14.41087247127
4.9695 14.42249319819
4.97 14.438860642799998
4.9705 14.459572630580002
4.971 14.482496578220001
4.9715 14.50397058088
4.972 14.520322150180004
4.9725 14.529889670340001
4.973 14.53364153527
4.9735 14.533689161200002
4.974 14.53149836842
4.9745 14.527317870120001
4.975 14.520523237440003
4.9755 14.510172535319999
4.976 14.495461414720001
4.9765 14.476236414310002
4.977 14.4535188457
4.9775 14.429584169990001
4.978 14.40725819236
4.9785 14.388789915060002
4.979 14.375068355450004
4.9795 14.365733673170002
4.98 14.359859808469999
4.9805 14.35635665673
4.981 14.354181739260003
4.9815 14.35249366463
4.982 14.350821465309998
4.9825 14.349054014130001
4.983 14.347281271180002
4.9835 14.34568315664
4.984 14.344587760250004
4.9845 14.344683012110004
4.985 14.3475246926
4.9855 14.35653128514
4.986 14.378021163109999
4.9865 14.420307697180004
4.987 14.48661357528
4.9875 14.56478889349
4.988 14.63002054228
4.9885 14.66100385563
4.989 14.647843223639999
4.9895 14.590819110119998
4.99 14.50348373804
4.9905 14.414587293809998
4.991 14.351636397890001
4.9915 14.320668959850003
4.992 14.310588138
4.9925 14.30925461196
4.993 14.310143629319999
4.9935 14.31105910553
4.994 14.31165178377
4.9945 14.31218096077
4.995 14.313122895830002
4.9955 14.315091434270002
4.996 14.318748047340002
4.9965 14.324415533010004
4.997 14.331326584630002
4.9975 14.336851192510004
4.998 14.336951736140001
4.9985 14.328744200870002
4.999 14.313630905750003
4.9995 14.297401047160001
5.0 14.28616661945
5.0005 14.282076081240003
5.001 14.2832296871
5.0015 14.286542335120004
5.002 14.289897317300003
5.0025 14.292432075130002
5.003 14.294030189670003
5.0035 14.294818663400001
5.004 14.294966832960004
5.0045 14.294638743219998
5.005 14.293961396659999
5.0055 14.293067087530002
5.006 14.292077526539998
5.0065 14.291162050330001
5.007 14.290521746160003
5.0075 14.290357701290002
5.008 14.290722833420002
5.0085 14.29141605529
5.009 14.29209340185
5.0095 14.292516743450001
5.01 14.29270724717
5.0105 14.29281308257
5.011 14.29292420974
5.0115 14.29303004514
5.012 14.293045920450002
5.0125 14.292834249650003
5.013 14.292172778400001
5.0135 14.290744000500002
5.014 14.28802932249
5.0145 14.28330377188
5.015 14.27580533379
5.0155 14.26533821273
5.016 14.253325894830002
5.0165 14.243520245020004
5.017 14.240583312670001
5.0175 14.246647681090003
5.018 14.25912038298
5.0185 14.272767857810003
5.019 14.283780031180001
5.0195 14.29132080343
5.02 14.29618394006
5.0205 14.299210832499998
5.021 14.30071369518
5.0215 14.30035914659
5.022 14.296792493609999
5.0225 14.286314789010003
5.023 14.258876961559999
5.0235 14.188136580200002
5.024 14.015836549
5.0245 13.666955444670002
5.025 13.170852007170001
5.0255 12.71952223564
5.026 12.442154111090002
5.0265 12.32285644821
5.027 12.322448981920001
5.0275 12.446636240280004
5.028 12.75785581752
5.0285 13.297388811410002
5.0285 13.297388811410002
5.029 13.85842755858
5.0295 14.16667845285
5.03 14.27054531441
5.0305 14.298554653020002
5.031 14.305846712080001
5.0315 14.307820542289999
5.032 14.30831796867
5.0325 14.308355011060002
5.033 14.308228008580002
5.0335 14.308042796630001
5.034 14.307820542289999
5.0345 14.307534786710004
5.035 14.307053235640002
5.0355 14.306137759430001
5.036 14.304492018959998
5.0365 14.30198371998
5.037 14.299041495860003
5.0375 14.296755451220001
5.038 14.296347984930001
5.0385 14.29823714682
5.039 14.301814383339998
5.0395 14.306010756950002
5.04 14.310032502150001
5.0405 14.31355682097
5.041 14.316530795710001
5.0415 14.31892796752
5.042 14.320557832679999
5.0425 14.320780087020001
5.043 14.318060117240002
5.0435 14.309032357620001
5.044 14.28650000096
5.0445 14.236503358
5.045 14.138886076810003
5.0455 13.982450772069999
5.046 13.792867820050002
5.0465 13.633686086680001
5.047 13.565692133949998
5.0475 13.615228392920002
5.048 13.766398386510001
5.0485 13.96084976693
5.049 14.12763577379
5.0495 14.233709303440001
5.05 14.288876005690003
5.0505 14.314689259750004
5.051 14.326347029059999
5.0515 14.33162292375
5.052 14.334004220250002
5.0525 14.33500965655
5.053 14.33533245452
5.0535 14.335284828590002
5.054 14.335057282480001
5.0545 14.33476094336
5.055 14.334443437160001
5.0555 14.334104763880003
5.056 14.333755507060001
5.0565 14.333512085640002
5.057 14.33345916794
5.0575 14.333453876170001
5.058 14.333369207850001
5.0585 14.33345916794
5.059 14.334110055650001
5.0595 14.335295412130002
5.06 14.336703022950001
5.0605 14.338063007839999
5.061 14.339264239630001
5.0615 14.34029084301
5.062 14.341148109750002
5.0625 14.34183074808
5.063 14.342344049770002
5.0635 14.342698598360002
5.064 14.342904977390003
5.0645 14.34296318686
5.065 14.342820309070003
5.0655 14.342365216849998
5.066 14.34148678303
5.0665 14.340216758230003
5.067 14.338772105020002
5.0675 14.337449162519999
5.068 14.336512519229998
5.0685 14.33629026489
5.069 14.33698877853
5.0695 14.3384228482
5.07 14.340073880440002
5.0705 14.341497366570003
5.071 14.342502802870001
5.0715 14.343143107040003
5.072 14.343561156869999
5.0725 14.34386807953
5.073 14.34415383511
5.0735 14.344466049540003
5.074 14.344841765209999
5.0745 14.34529685743
5.075 14.345873660360002
5.0755 14.346635675240002
5.076 14.347667570390001
5.0765 14.349022263510001
5.077 14.350615086280001
5.0775 14.352102073649998
5.078 14.35307575933
5.0785 14.35353614332
5.079 14.354091779169998
5.0795 14.35538826282
5.08 14.357441469580003
5.0805 14.359806890770002
5.081 14.362040017710001
5.0815 14.3639820973
5.082 14.36561725423
5.0825 14.366971947350002
5.083 14.36807263551
5.0835 14.368929902250002
5.084 14.369554331110002
5.0845 14.36997767271
5.085 14.370221094130002
5.0855 14.370337513070002
5.086 14.370358680150002
5.0865 14.370363971920003
5.087 14.37041688962
5.0875 14.37057035095
5.088 14.370681478120002
5.0885 14.37019463528
5.089 14.36818905445
5.0895 14.364225518720001
5.09 14.35946821749
5.0905 14.356314322570004
5.091 14.35656303576
5.0915 14.36026198299
5.092 14.36584480034
5.0925 14.37114186211
5.093 14.374840809340004
5.0935 14.376983976190001
5.094 14.3781640409
5.0945 14.378825512149998
5.095 14.379143018350003
5.0955 14.379153601890003
5.096 14.378857262770001
5.0965 14.378264584530001
5.097 14.377386150710002
5.0975 14.3762590037
5.098 14.374914894120003
5.0985 14.373406739670003
5.099 14.371787458050004
5.0995 14.370131134040001
5.1 14.36858064543
5.1005 14.36736353833
5.101 14.366913737880001
5.1015 14.367866256480003
5.102 14.3710201514
5.1025 14.377068644510004
5.103 14.386387451480001
5.1035 14.399225285500002
5.104 14.416222450740001
5.1045 14.438775974479999
5.105 14.468864978700001
5.1055 14.508050535549998
5.106 14.55579288449
5.1065 14.607985612
5.107 14.65796108788
5.1075 14.69987719805
5.108 14.73134735424
5.1085 14.75315473841
5.109 14.76746368449
5.1095 14.776390900480003
5.11 14.781317538350002
5.1105 14.782746316250002
5.111 14.7801798078
5.1115 14.771808227660003
5.112 14.753609830630001
5.1125 14.71832960004
5.113 14.657114404680001
5.1135 14.57022354128
5.114 14.480353411370004
5.1145 14.416397079150002
5.115 14.383741566480001
5.1155 14.370533308559999
5.116 14.365887134500003
5.1165 14.364405438900004
5.117 14.364013847920003
5.1175 14.363966221990001
5.118 14.363966221990001
5.1185 14.36388684544
5.119 14.363664591100001
5.1195 14.36326241658
5.12 14.362675030110001
5.1205 14.361923598770002
5.121 14.361039873180001
5.1215 14.360060895730001
5.122 14.359039584120001
5.1225 14.358034147820003
5.123 14.357060462140002
5.1235 14.356102651770001
5.124 14.355155424940001
5.1245 14.35435636767
5.125 14.353885400140001
5.1255 14.353768981200002
5.126 14.353790148280002
5.1265 14.353800731820002
5.127 14.35380602359
5.1275 14.35386952483
5.128 14.353985943769999
5.1285 14.354102362709998
5.1285 14.354102362709998
5.129 14.354155280410001
5.1295 14.354075903860004
5.13 14.353827190670003
5.1305 14.353377390220004
5.131 14.35272121074
5.1315 14.351874527540001
5.132 14.35086909124
5.1325 14.349757819539999
5.133 14.348593630139998
5.1335 14.347429440740001
5.134 14.346312877270002
5.1345 14.34530744097
5.135 14.34447663308
5.1355 14.343878663070004
5.136 14.34357703218
5.1365 14.343571740409999
5.137 14.343793994750001
5.1375 14.344100917410003
5.138 14.34428612936
5.1385 14.344175002190003
5.139 14.343762244130001
5.1395 14.343280693060002
5.14 14.343058438720004
5.1405 14.343238358900003
5.141 14.343666992269998
5.1415 14.344074458560002
5.142 14.344302004670002
5.1425 14.34430729644
5.143 14.344106209180001
5.1435 14.3437146182
5.144 14.343158982350001
5.1445 14.342449885170002
5.145 14.341603201970003
5.1455 14.340666558680002
5.146 14.339666414149999
5.1465 14.33865568608
5.147 14.337671416860005
5.1475 14.336771815959999
5.148 14.336015092850001
5.1485 14.33546474877
5.149 14.3351419508
5.1495 14.334956738850003
5.15 14.334803277520002
5.1505 14.33489323761
5.151 14.3360415517
5.1515 14.339274823170001
5.152 14.344667136800002
5.1525 14.35059921097
5.153 14.354467494840002
5.1535 14.354314033510004
5.154 14.350144118750002
5.1545 14.344148543340001
5.155 14.339200738389998
5.1555 14.336761232419999
5.156 14.336480768610002
5.1565 14.337348618890001
5.157 14.33865568608
5.1575 14.340105631060002
5.158 14.341592618429999
5.1585 14.3430796058
5.159 14.344518967239999
5.1595 14.345852493280002
5.16 14.347037849760003
5.1605 14.34803799429
5.161 14.348831759789999
5.1615 14.34940856272
5.162 14.349800153700002
5.1625 14.3500647422
5.163 14.350334622470005
5.1635 14.35082675708
5.164 14.351895694620001
5.1645 14.35405473678
5.165 14.357848935869999
5.1655 14.363463503840002
5.166 14.3701734682
5.1665 14.37637013087
5.167 14.380397167840002
5.1675 14.381497856000003
5.168 14.3799632427
5.1685 14.376640011140001
5.169 14.372369552750001
5.1695 14.367755129310002
5.17 14.363172456490002
5.1705 14.358875539250004
5.171 14.355107799010003
5.1715 14.35203328064
5.172 14.34971019361
5.1725 14.348048577830003
5.173 14.34686851312
5.1735 14.345937161600002
5.174 14.3450904784
5.1745 14.344217336350003
5.175 14.343248942440002
5.1755 14.342169421360001
5.176 14.3409628978
5.1765 14.339618788220001
5.177 14.33815296793
5.1775 14.336581312240003
5.178 14.33491440469
5.1785 14.333168120590003
5.179 14.331358335249998
5.1795 14.32950092398
5.18 14.327622345630001
5.1805 14.325754350820002
5.181 14.323944565480002
5.1815 14.322256490850002
5.182 14.320780087020001
5.1825 14.319610605850002
5.183 14.318843299200001
5.1835 14.318546960080003
5.184 14.318726880260002
5.1845 14.319266640799999
5.185 14.31975348364
5.1855 14.31942010213
5.186 14.317467439000001
5.1865 14.313906077790001
5.187 14.3099002079
5.1875 14.30685744015
5.188 14.30523286676
5.1885 14.304465560110003
5.189 14.303756462930004
5.1895 14.302676941850002
5.19 14.301253455720001
5.1905 14.299671216490001
5.191 14.298057226640001
5.1915 14.29644852856
5.192 14.294829246940001
5.1925 14.293162339390001
5.193 14.291437222370003
5.1935 14.289638020569999
5.194 14.28774885868
5.1945 14.28574856962
5.195 14.283578943920002
5.1955 14.281128854410003
5.196 14.278213089140003
5.1965 14.274683478550003
5.197 14.270730526360001
5.1975 14.26712153922
5.198 14.264888412280001
5.1985 14.26451798838
5.199 14.265242960870001
5.1995 14.265301170340003
5.2 14.263263838890001
5.2005 14.259305594930002
5.201 14.254775839809998
5.2015 14.25081230408
5.202 14.247695451550001
5.2025 14.24518715257
5.203 14.243022818640004
5.2035 14.241038404890002
5.204 14.239159826540003
5.2045 14.237344749430001
5.205 14.23555613117
5.2055 14.233772804680001
5.206 14.23198418642
5.2065 14.23017440108
5.207 14.228364615740002
5.2075 14.226554830400001
5.208 14.224718586210003
5.2085 14.222824132550002
5.209 14.22081855172
5.2095 14.218643634250004
5.21 14.21623058713
5.2105 14.21354236797
5.211 14.21059485208
5.2115 14.20750975017
5.212 14.204477565959998
5.2125 14.201694094939999
5.213 14.199249297200002
5.2135 14.197090255039999
5.214 14.195042340050001
5.2145 14.19294150736
5.215 14.19068192157
5.2155 14.188284749760001
5.216 14.185834660249999
5.2165 14.183432196670001
5.217 14.18115673557
5.2175 14.179034735799998
5.218 14.17708207267
5.2185 14.17528287087
5.219 14.173631838630001
5.2195 14.172107808870003
5.22 14.170668447430003
5.2205 14.16923966953
5.221 14.167742098620003
5.2215 14.166101649920002
5.222 14.16428657281
5.2225 14.162349784990003
5.223 14.160402413629999
5.2235 14.158597920060004
5.224 14.157020972600002
5.2245 14.155682154790004
5.225 14.154544424240001
5.2255 14.153586613870004
5.226 14.1527875566
5.2265 14.152073167649998
5.227 14.151300569230003
5.2275 14.150284549390001
5.228 14.148929856270001
5.2285 14.14725765695
5.2285 14.14725765695
5.229 14.145342036210003
5.2295 14.143262370600002
5.23 14.1410927449
5.2305 14.138880785040001
5.231 14.136668825180003
5.2315 14.134493907709999
5.232 14.132382491480001
5.2325 14.13037691065
5.233 14.12852479115
5.2335 14.12688963422
5.234 14.125540232870001
5.2345 14.124518921259998
5.235 14.12386803355
5.2355 14.12373044753
5.236 14.124301958690001
5.2365 14.125603734110001
5.237 14.127080137940002
5.2375 14.12775219273
5.238 14.12702192847
5.2385 14.125190976050003
5.239 14.12307426805
5.2395 14.121322692180001
5.24 14.120142627470003
5.2405 14.119470572680001
5.241 14.11914248294
5.2415 14.118994313380004
5.242 14.118904353289999
5.2425 14.11879851789
5.243 14.118639764790004
5.2435 14.11842280222
5.244 14.118179380800001
5.2445 14.117925375840002
5.245 14.117676662650002
5.2455 14.117438533000001
5.246 14.117189819810001
5.2465 14.11689877246
5.247 14.116528348560003
5.2475 14.116030922180002
5.248 14.11541178509
5.2485 14.11469210437
5.249 14.113903630640003
5.2495 14.113062239210002
5.25 14.11223672309
5.2505 14.111543501220002
5.251 14.111114867850002
5.2515 14.111009032450003
5.252 14.111167785549998
5.2525 14.11143237405
5.253 14.111628169540001
5.2535 14.111638753080001
5.254 14.11145354113
5.2545 14.111136034930002
5.255 14.110813236959999
5.2555 14.11060156616
5.256 14.110548648460004
5.2565 14.110606857930001
5.257 14.110680942710001
5.2575 14.11067565094
5.258 14.110543356690002
5.2585 14.110289351730003
5.259 14.109955970220003
5.2595 14.109590838090003
5.26 14.109257456580004
5.2605 14.109024618700001
5.261 14.108971701000002
5.2615 14.109135745870002
5.262 14.10953792039
5.2625 14.110183516330004
5.263 14.111088409
5.2635 14.112263181940001
5.264 14.113707835150002
5.2645 14.11539061801
5.265 14.117237445740002
5.2655 14.119163650019999
5.266 14.121073978990001
5.2665 14.122894347870002
5.267 14.12455596365
5.2675 14.126016492170002
5.268 14.12725476635
5.2685 14.12824961911
5.269 14.128985175139999
5.2695 14.129445559130001
5.27 14.12960431223
5.2705 14.129403224970002
5.271 14.128704711330002
5.2715 14.127170098030003
5.272 14.124185539750002
5.2725 14.118957270990002
5.273 14.11127891272
5.2735 14.102711537089998
5.274 14.096514874419999
5.2745 14.09543006157
5.275 14.09948884916
5.2755 14.106389317240001
5.276 14.113437954880002
5.2765 14.118989021610002
5.277 14.12276205362
5.2775 14.125238601980001
5.278 14.12702192847
5.2785 14.12852479115
5.279 14.12993769374
5.2795 14.131340012790002
5.28 14.13274233184
5.2805 14.134107608500003
5.281 14.135388216840003
5.2815 14.136525947390002
5.282 14.13743613183
5.2825 14.13802881007
5.283 14.13815581255
5.2835 14.137642510860005
5.284 14.136335443670003
5.2845 14.134224027440002
5.285 14.131641643680002
5.2855 14.129329140189999
5.286 14.128090866010002
5.2865 14.128212576720003
5.287 14.12922859656
5.2875 14.13041924481
5.288 14.1312500527
5.2885 14.131525224740002
5.289 14.13128180332
5.2895 14.130694416850002
5.29 14.129964152590002
5.2905 14.129255055410002
5.291 14.12868883602
5.2915 14.128339579200002
5.292 14.128233743800003
5.2925 14.128381913359998
5.293 14.12875233726
5.2935 14.129286806030002
5.294 14.12990594312
5.2945 14.130509204900001
5.295 14.13100133951
5.2955 14.131234177390002
5.296 14.13098017243
5.2965 14.129900651350003
5.297 14.12780511043
5.2975 14.12506397357
5.298 14.122767345389999
5.2985 14.122037081130003
5.299 14.12307426805
5.2995 14.12503222295
5.3 14.126831424750002
5.3005 14.127895070520001
5.301 14.12814907548
5.3015 14.12775219273
5.302 14.126921384840003
5.3025 14.125841863760002
5.303 14.124656507280001
5.3035 14.123455275489999
5.304 14.12232812848
5.3045 14.121327983950003
5.305 14.12049188429
5.3055 14.119814537730004
5.306 14.11927477719
5.3065 14.11877735081
5.307 14.118184672569999
5.3075 14.117248029279999
5.308 14.11564991474
5.3085 14.11314161576
5.309 14.10977605004
5.3095 14.106151187590001
5.31 14.103214255240001
5.3105 14.10182251973
5.311 14.102293487260003
5.3115 14.104071521980003
5.312 14.106034768650002
5.3125 14.10729950168
5.313 14.107601132570004
5.3135 14.107135456810003
5.314 14.106209397060002
5.3145 14.105076958280002
5.315 14.10391276888
5.3155 14.102838539570001
5.316 14.10192835513
5.3165 14.10122984149
5.317 14.10078004104
5.3175 14.100568370240001
5.318 14.100573662010003
5.3185 14.100732415109999
5.319 14.100944085910001
5.3195 14.101034046000002
5.32 14.10067420564
5.3205 14.099441223229999
5.321 14.09719751275
5.3215 14.094736839700001
5.322 14.093641443310002
5.3225 14.09477388209
5.323 14.09708109381
5.3235 14.098954380390001
5.324 14.1001344451
5.3245 14.101166340250003
5.325 14.102113567080004
5.3255 14.102690370010002
5.326 14.102796205410002
5.3265 14.102552783990003
5.327 14.102129442389998
5.3275 14.10165318309
5.328 14.10120867441
5.3285 14.10085412582
5.3285 14.10085412582
5.329 14.10061599617
5.3295 14.100515452540002
5.33 14.10054191139
5.3305 14.100679497410002
5.331 14.100917627060003
5.3315 14.101203382640001
5.332 14.1014573876
5.3325 14.101489138220003
5.333 14.101049921310004
5.3335 14.099875148370003
5.334 14.097970111170003
5.3345 14.09614445052
5.335 14.095779318390004
5.3355 14.097319223460001
5.336 14.09970581173
5.3365 14.10165318309
5.337 14.10274857948
5.3375 14.103240714090003
5.338 14.103473551970001
5.3385 14.10368522277
5.339 14.10400802074
5.3395 14.10451073889
5.34 14.1052145443
5.3405 14.1061141452
5.341 14.10718308274
5.3415 14.10836314745
5.342 14.10958025455
5.3425 14.11073386041
5.343 14.111723421400004
5.3435 14.112432518580004
5.344 14.11272356593
5.3445 14.112511895130002
5.345 14.111887466270002
5.3455 14.11116249378
5.346 14.110665067400003
5.3465 14.11041106244
5.347 14.110167641020002
5.3475 14.109691381720001
5.348 14.108950533920002
5.3485 14.108109142490001
5.349 14.10724658398
5.3495 14.10623585591
5.35 14.104971122880002
5.3505 14.103473551970001
5.351 14.101891312740001
5.3515 14.10037257475
5.352 14.099012589860003
5.3525 14.09784310869
5.353 14.096827088850002
5.3535 14.095858694940002
5.354 14.094789757400001
5.3545 14.093477398440001
5.355 14.091889867440003
5.3555 14.090233543430003
5.356 14.0889688104
5.3565 14.088503134640003
5.357 14.088767723139998
5.3575 14.089259857750001
5.358 14.08966732404
5.3585 14.089984830240002
5.359 14.08994778785
5.3595 14.08905347872
5.36 14.087185483910002
5.3605 14.084708935550001
5.361 14.082020716390002
5.3615 14.079300746610002
5.362 14.07657019329
5.3625 14.07380788935
5.363 14.071013834790001
5.3635 14.068209196690002
5.364 14.065404558590004
5.3645 14.062621087570001
5.365 14.059827033010002
5.3655 14.05700122783
5.366 14.054101337870001
5.3665 14.05114853021
5.367 14.048248640250002
5.3675 14.045645089410002
5.368 14.043602466190002
5.3685 14.04212077059
5.369 14.040697284459998
5.3695 14.038458865749998
5.37 14.034823419759999
5.3705 14.029970866670002
5.371 14.024605011890003
5.3715 14.019371451360001
5.372 14.014503022960003
5.3725 14.009946808990001
5.373 14.005549348120002
5.3735 14.001199513180001
5.374 13.99686026178
5.3745 13.99254746923
5.375 13.98829817792
5.3755 13.98417588909
5.376 13.98022822867
5.3765 13.97648165551
5.377 13.97295204492
5.3775 13.969634105129998
5.378 13.96649608552
5.3785 13.963500943700001
5.379 13.960585178430001
5.3795 13.95768528847
5.38 13.95475893966
5.3805 13.951790256690003
5.381 13.94880040664
5.3815 13.945815848360002
5.382 13.942900083089999
5.3825 13.940058402600002
5.383 13.937195555030002
5.3835 13.934121036659999
5.384 13.930691969700003
5.3845 13.92691893769
5.385 13.922907776030002
5.3855 13.918811946050003
5.386 13.914731991380002
5.3865 13.910699662640003
5.387 13.906736126910001
5.3875 13.902841384190001
5.388 13.89904189333
5.3885 13.895353529640001
5.389 13.891760417810001
5.3895 13.888262557840001
5.39 13.884833490880002
5.3905 13.881489092239999
5.391 13.878282279619999
5.3915 13.875292429570003
5.392 13.872577751560002
5.3925 13.87012237028
5.393 13.867746365550001
5.3935 13.865015812230002
5.394 13.861443867480002
5.3945 13.856967030060002
5.395 13.85230498069
5.3955 13.848531948680002
5.396 13.84605010855
5.3965 13.844256198520004
5.397 13.84220299176
5.3975 13.839461854900001
5.398 13.83613333157
5.3985 13.832503177350002
5.399 13.828761895960003
5.3995 13.825004739260002
5.4 13.821268749640002
5.4005 13.817580385950002
5.401 13.81398198235
5.4015 13.810489414150002
5.402 13.807123848429999
5.4025 13.803895868730002
5.403 13.800784307969998
5.4035 13.797773290840002
5.404 13.794804607869999
5.4045 13.79180417428
5.405 13.788671446440002
5.4055 13.78530588072
5.406 13.78168101827
5.4065 13.777913278029999
5.407 13.774187871950001
5.4075 13.770647677819998
5.408 13.76728740387
5.4085 13.764022381780002
5.409 13.760741484380002
5.4095 13.757360043350001
5.41 13.753856891610003
5.4105 13.75026377978
5.411 13.74664950087
5.4115 13.743051097270001
5.412 13.739442110130003
5.4125 13.735769621750002
5.413 13.73199658974
5.4135 13.728117722330001
5.414 13.7241541866
5.4145 13.720148316710002
5.415 13.716142446820001
5.4155 13.712194786400001
5.416 13.708331794300001
5.4165 13.7045746376
5.417 13.700923316299999
5.4175 13.697393705709999
5.418 13.694012264680001
5.4185 13.69080016029
5.419 13.68776797608
5.4195 13.68493687913
5.42 13.68229099413
5.4205 13.67983032108
5.421 13.677523109360003
5.4215 13.67534290012
5.422 13.673247359200001
5.4225 13.671204735980002
5.423 13.66918857161
5.4235 13.66716711547
5.424 13.665098033400003
5.4245 13.662944283010003
5.425 13.66067940545
5.4255 13.658298108950003
5.426 13.65580568528
5.4265 13.653239176830002
5.427 13.650677960150002
5.4275 13.64823845418
5.428 13.646005327240005
5.4285 13.643983871100001
5.4285 13.643983871100001
5.429 13.642057666820001
5.4295 13.640078544840001
5.43 13.63792479445
5.4305 13.635554081490003
5.431 13.63306165782
5.4315 13.630712111940003
5.432 13.628849408900003
5.4325 13.62772226189
5.433 13.627224835510003
5.4335 13.62698141409
5.434 13.626558072489999
5.4345 13.625748431680002
5.435 13.624594825820001
5.4355 13.623282466860001
5.436 13.621980691440001
5.4365 13.620779459650002
5.437 13.619689355030001
5.4375 13.61864158457
5.438 13.617551479950002
5.4385 13.616339664620003
5.439 13.6149849715
5.4395 13.613492692360001
5.44 13.611883994280003
5.4405 13.61017475257
5.441 13.608375550769999
5.4415 13.606512847729999
5.442 13.60463426938
5.4425 13.602798025190001
5.443 13.601046449320002
5.4435 13.59937425
5.444 13.597744384840002
5.4445 13.596045726670003
5.445 13.594108938849999
5.4455 13.591674724650002
5.446 13.58832503424
5.4465 13.583551857700002
5.447 13.576926561660002
5.4475 13.568348602490001
5.448 13.558273072410003
5.4485 13.547684240640002
5.449 13.537894466140003
5.4495 13.530041479460003
5.45 13.52455391397
5.4505 13.52092905152
5.451 13.518018578020001
5.4515 13.514684762919998
5.452 13.510334927980004
5.4525 13.504942614350004
5.453 13.4986718669
5.4535 13.491199887660002
5.454 13.48082272669
5.4545 13.46383085322
5.455 13.434461529720004
5.4555 13.38565024324
5.456 13.310835198980001
5.4565 13.207195883530002
5.457 13.079457847499999
5.4575 12.94156490484
5.458 12.813519946150002
5.4585 12.714643223700001
5.459 12.658169454260001
5.4595 12.649803165890003
5.46 12.688597131760002
5.4605 12.7676138414
5.461 12.87420596451
5.4615 12.99172559267
5.462 13.103831740120004
5.4625 13.199200019060001
5.463 13.273475302780003
5.4635 13.327546608640002
5.464 13.36450962209
5.4645 13.387624073450002
5.465 13.399652266660002
5.4655 13.402705617950001
5.466 13.397900690790003
5.4665 13.38491468721
5.467 13.361572689740001
5.4675 13.323514279900003
5.468 13.264103578110003
5.4685 13.175318261050002
5.469 13.050829371800003
5.4695 12.891600012500003
5.47 12.71037805708
5.4705 12.529277812370001
5.471 12.370297166260002
5.4715 12.246998925260002
5.472 12.16349479466
5.4725 12.11827662001
5.473 12.10828046648
5.4735 12.131061536330002
5.474 12.185296887059998
5.4745 12.27009220954
5.475 12.38344721471
5.4755 12.52005425726
5.476 12.669716096400002
5.4765 12.818330165079999
5.477 12.951963232890002
5.4775 13.061534622509999
5.478 13.144620703280001
5.4785 13.203862068429999
5.479 13.24420123114
5.4795 13.270855876630002
5.48 13.288477470730001
5.4805 13.301056008019998
5.481 13.31194117891
5.4815 13.323911162650003
5.482 13.338971540070002
5.4825 13.358138331010004
5.483 13.38118398936
5.4835 13.40661623598
5.484 13.43218077685
5.4845 13.455697402730003
5.485 13.47571087687
5.4855 13.491660271650002
5.486 13.50370434017
5.4865 13.512451635980003
5.487 13.518754134050003
5.4875 13.523432058730002
5.488 13.527141589500001
5.4885 13.53031135973
5.489 13.533200666150002
5.4895 13.53593651124
5.49 13.538582396240002
5.4905 13.54115948823
5.491 13.5436519119
5.4915 13.545980290700001
5.492 13.547985871529999
5.4925 13.549367023500004
5.493 13.549663362619999
5.4935 13.548403921360002
5.494 13.545646909190001
5.4945 13.542752311000001
5.495 13.54219138338
5.4955 13.545742161050004
5.496 13.552790798689998
5.4965 13.560940124490003
5.497 13.56812105638
5.4975 13.57364037249
5.498 13.57776795309
5.4985 13.581011808100001
5.499 13.58375294496
5.4995 13.586240076860001
5.5 13.588600206280002
5.5005 13.590907418
5.501 13.59320933795
5.5015 13.595516549670002
5.502 13.597829053159998
5.5025 13.600125681340003
5.503 13.60233234943
5.5035 13.604327346720002
5.504 13.6059360448
5.5045 13.607063191810003
5.505 13.607920458550002
5.5055 13.609052897330002
5.506 13.61097380984
5.5065 13.613677904310002
5.507 13.616752422680001
5.5075 13.619848108130004
5.508 13.622906751189998
5.5085 13.625954810709999
5.509 13.62885470067
5.5095 13.631431792660003
5.51 13.633654336060001
5.5105 13.635628166270003
5.511 13.637522619930003
5.5115 13.63946999129
5.512 13.64151790628
5.5125 13.643655781360003
5.513 13.64585186591
5.5135 13.648111451700004
5.514 13.65042395519
5.5145 13.652805251689998
5.515 13.65523417412
5.5155 13.657678971860001
5.516 13.66009731075
5.5165 13.662409814240004
5.517 13.664547689319999
5.5175 13.666458018290001
5.518 13.668183135309999
5.5185 13.669775958080002
5.519 13.67112535943
5.5195 13.671649244660003
5.52 13.670516805879998
5.5205 13.668024382210003
5.521 13.666754357410003
5.5215 13.66923090577
5.522 13.674453882760002
5.5225 13.67942814656
5.523 13.682698460420003
5.5235 13.684566455230001
5.524 13.685709477550002
5.5245 13.686534993670001
5.525 13.687201756690001
5.5255 13.68778914316
5.526 13.68833948724
5.5265 13.688868664240001
5.527 13.689397841239998
5.5275 13.68993231001
5.528 13.690461487010001
5.5285 13.690969496930002
5.5285 13.690969496930002
5.529 13.691387546759998
5.5295 13.691541008089999
5.53 13.691149417110005
5.5305 13.69004872895
5.531 13.688709911139998
5.5315 13.688207192990003
5.532 13.68918617044
5.5325 13.69117058419
5.533 13.693244958030004
5.5335 13.69490128204
5.534 13.696144847990002
5.5345 13.69712911721
5.535 13.697949341559998
5.5355 13.698637271660001
5.536 13.699214074590003
5.5365 13.699695625660002
5.537 13.70009780018
5.5375 13.700447057000002
5.538 13.700748687890002
5.5385 13.70103444347
5.539 13.701320199050002
5.5395 13.70161653817
5.54 13.701928752600004
5.5405 13.702283301190004
5.541 13.702738393410002
5.5415 13.70337869758
5.542 13.70428359025
5.5425 13.705431904340003
5.543 13.70676013861
5.5435 13.708162457659999
5.544 13.709612402640001
5.5445 13.711109973550002
5.545 13.712692212780002
5.5455 13.714327369710002
5.546 13.715962526640002
5.5465 13.717523598790002
5.547 13.71897883554
5.5475 13.720328236890001
5.548 13.7215612193
5.5485 13.72269365808
5.549 13.723730845000002
5.5495 13.724699238909999
5.55 13.725635882199999
5.5505 13.726593692569999
5.551 13.72766263011
5.5515 13.72894323845
5.552 13.730520185910002
5.5525 13.732419931340004
5.553 13.734610724120003
5.5535 13.737060813630002
5.554 13.73975432456
5.5545 13.742701840450003
5.555 13.74592982015
5.5555 13.749417096580004
5.556 13.75310546027
5.5565 13.75689436759
5.557 13.76068327491
5.5575 13.76438222214
5.558 13.767885373880002
5.5585 13.77108689473
5.559 13.773865073980001
5.5595 13.776092909150002
5.56 13.777696315459998
5.5605 13.778733502380003
5.561 13.77946376664
5.5615 13.78042157701
5.562 13.782226070580002
5.5625 13.7852212124
5.563 13.789184748130001
5.5635 13.79348695714
5.564 13.797471659950002
5.5645 13.800784307969998
5.565 13.803430192970001
5.5655 13.80561040221
5.566 13.807578940650004
5.5665 13.809552770860002
5.567 13.81169064594
5.5675 13.814071942440002
5.568 13.816696660360002
5.5685 13.819548924389998
5.569 13.822591692139998
5.5695 13.82579321299
5.57 13.829127028090003
5.5705 13.832556095049998
5.571 13.83600632909
5.5715 13.839356019499998
5.572 13.842382911940003
5.5725 13.8448065426
5.573 13.84645228307
5.5735 13.84759001362
5.574 13.849039958600002
5.5745 13.851717594220002
5.575 13.855802840660001
5.5755 13.86061835136
5.576 13.865328026660002
5.5765 13.869524400269999
5.577 13.873212763960002
5.5775 13.876520120210003
5.578 13.879531137340003
5.5785 13.882304024820002
5.579 13.884907575660002
5.5795 13.88744233349
5.58 13.890003550170004
5.5805 13.892665310480002
5.581 13.89546994858
5.5815 13.898428048010004
5.582 13.901571359390001
5.5825 13.90506392759
5.583 13.909524889700002
5.5835 13.916774614600001
5.584 13.93060730138
5.5845 13.953425413620003
5.585 13.97865657298
5.5855 13.99710897497
5.586 14.00765018081
5.5865 14.01294195081
5.587 14.014836404470003
5.5875 14.01383625994
5.588 14.009338255440003
5.5885 13.999860695370003
5.589 13.98463627308
5.5895 13.967469771200001
5.59 13.955642665250004
5.5905 13.951128785440002
5.591 13.95091711464
5.5915 13.952504645639998
5.592 13.95488065037
5.5925 13.957711747320001
5.593 13.960876225780002
5.5935 13.964331751590002
5.594 13.968088908290003
5.5945 13.972269406590001
5.595 13.97705316667
5.5955 13.982546023929999
5.596 13.988504556949998
5.5965 13.994119124920001
5.597 13.99827845614
5.5975 14.000437498300002
5.598 14.00106721893
5.5985 14.00109896955
5.599 14.001178346100001
5.5995 14.001490560530002
5.6 14.00200386222
5.6005 14.00262829108
5.601 14.00328447056
5.6015 14.0039300665
5.602 14.004580954209999
5.6025 14.005268884309999
5.603 14.00602560742
5.6035 14.00690933301
5.604 14.007967687009998
5.6045 14.009290629510001
5.605 14.010999871220001
5.6055 14.013238289929998
5.606 14.01619109759
5.6065 14.020027630840001
5.607 14.024848433309998
5.6075 14.03090221819
5.608 14.039236755940003
5.6085 14.0519793381
5.609 14.070336488229998
5.6095 14.09085797229
5.61 14.105267462000004
5.6105 14.105844264930003
5.611 14.091567069469999
5.6115 14.069786144150001
5.612 14.050661687369999
5.6125 14.03932671603
5.613 14.034627624270001
5.6135 14.03333114062
5.614 14.03322530522
5.6145 14.033447559559999
5.615 14.03381798346
5.6155 14.03435245223
5.616 14.035093300030002
5.6165 14.03607756925
5.617 14.037305259890001
5.6175 14.038771080180002
5.618 14.04045386304
5.6185 14.042321857849998
5.619 14.04436977284
5.6195 14.04660819155
5.62 14.049010655130001
5.6205 14.051413118710002
5.621 14.053334031220004
5.6215 14.05382616583
5.622 14.051746500220002
5.6225 14.046862196510002
5.623 14.04131642155
5.6235 14.03864936947
5.624 14.040067563830004
5.6245 14.043105039810001
5.625 14.044872490990002
5.6255 14.04458673541
5.626 14.04286691016
5.6265 14.040432695960003
5.627 14.037723309720004
5.6275 14.03497688109
5.628 14.03235216317
5.6285 14.029981450210002
5.6285 14.029981450210002
5.629 14.02797586938
5.6295 14.02640421369
5.63 14.025282358450003
5.6305 14.024536218880002
5.631 14.023996458340001
5.6315 14.02337202948
5.632 14.022181381230002
5.6325 14.019694249329998
5.633 14.015254454299999
5.6335 14.00906837517
5.634 14.003146884540001
5.6345 14.000553917240001
5.635 14.002802919489998
5.6355 14.008332819140001
5.636 14.014243726230003
5.6365 14.018588269400002
5.637 14.02077906218
5.6375 14.020943107050002
5.638 14.01949845384
5.6385 14.016979571320004
5.639 14.013883885870001
5.6395 14.010544779
5.64 14.007131587350003
5.6405 14.00370252039
5.641 14.00025757812
5.6415 13.996807344080004
5.642 13.993399444200001
5.6425 13.990097379720002
5.643 13.98698052719
5.6435 13.984144138470004
5.644 13.98161467241
5.6445 13.979333919540004
5.645 13.977211919770003
5.6455 13.97519046363
5.646 13.973290718200001
5.6465 13.971581476490002
5.647 13.97009978089
5.6475 13.96882446432
5.648 13.967686733770002
5.6485 13.96658604561
5.649 13.96544302329
5.6495 13.964194165570003
5.65 13.962823597139998
5.6505 13.96131015092
5.651 13.959632659830003
5.6515 13.957738206170003
5.652 13.95552624631
5.6525 13.952816860070001
5.653 13.949377209569999
5.6535 13.945016791090001
5.654 13.939852023570001
5.6545 13.934602587730001
5.655 13.930480298900001
5.6555 13.928405925060002
5.656 13.928231296650004
5.6565 13.928913934980002
5.657 13.929390194280003
5.6575 13.929178523480001
5.658 13.928321256740002
5.6585 13.92709885787
5.659 13.925823541300002
5.6595 13.924770479070002
5.66 13.924177800830002
5.6605 13.924251885610001
5.661 13.925056234650004
5.6615 13.926437386620002
5.662 13.92788203983
5.6625 13.928231296650004
5.663 13.924865730930001
5.6635 13.91138230097
5.664 13.87394831999
5.6645 13.7943759745
5.665 13.674538551080001
5.6655 13.562024937340002
5.666 13.52255362491
5.6665 13.58234004237
5.667 13.70406662768
5.6675 13.816384445929998
5.668 13.879208339370003
5.6685 13.902285748340002
5.669 13.907794480910002
5.6695 13.907868565690002
5.67 13.90648741372
5.6705 13.904709379
5.671 13.902873134810001
5.6715 13.901185060180001
5.672 13.899788032900002
5.6725 13.89880376368
5.673 13.898306337300003
5.6735 13.898316920840003
5.674 13.89880376368
5.6745 13.89965573865
5.675 13.900650591410002
5.6755 13.901375563900004
5.676 13.901036890619999
5.6765 13.898237544290001
5.677 13.891008986470002
5.6775 13.87785364625
5.678 13.861290406150001
5.6785 13.853855469300001
5.679 13.874043571850002
5.6795 13.919394040750003
5.68 13.962373796689999
5.6805 13.98278944535
5.681 13.978296732619999
5.6815 13.958023961750001
5.682 13.93765593902
5.6825 13.926352718299999
5.683 13.92225688832
5.6835 13.92139962158
5.684 13.921748878400003
5.6845 13.922595561600001
5.685 13.92374387569
5.6855 13.925146194740002
5.686 13.92673372574
5.6865 13.928442967450003
5.687 13.93017866801
5.6875 13.931861450870002
5.688 13.93353365019
5.6885 13.935703275890003
5.689 13.93997902605
5.6895 13.949319000100001
5.69 13.96563881878
5.6905 13.98499082167
5.691 13.997294186919998
5.6915 13.994897015110002
5.692 13.980212353359999
5.6925 13.962347337840004
5.693 13.94840352389
5.6935 13.939941983660002
5.694 13.935343435530001
5.6945 13.932750468230001
5.695 13.93109943599
5.6955 13.929982872520004
5.696 13.929331984810002
5.6965 13.929189107020001
5.697 13.92960715685
5.6975 13.930612593150002
5.698 13.932205415920002
5.6985 13.934443834629999
5.699 13.93752364477
5.6995 13.941899938560002
5.7 13.948234187250002
5.7005 13.95712965262
5.701 13.968644544140002
5.7015 13.98173109135
5.702 13.993521154910002
5.7025 13.99917276527
5.703 13.994711803159998
5.7035 13.981059036560001
5.704 13.96405657955
5.7045 13.949879927720001
5.705 13.940756916240002
5.7055 13.935264058980003
5.706 13.931342857410002
5.7065 13.92795083284
5.707 13.92489218978
5.7075 13.92225688832
5.708 13.92007138731
5.7085 13.91829864436
5.709 13.916848699380001
5.7095 13.915615716970002
5.71 13.914409193409998
5.7105 13.912943373120001
5.711 13.91082137335
5.7115 13.90761456073
5.712 13.903005429060002
5.7125 13.897099813740002
5.713 13.89067031319
5.7135 13.885061036990002
5.714 13.88196535154
5.7145 13.882690324030001
5.715 13.886569191440003
5.7155 13.890940193460004
5.716 13.893506701910002
5.7165 13.893914168200002
5.717 13.89299340022
5.7175 13.89146407869
5.718 13.889400288390004
5.7185 13.886579774980003
5.719 13.88290199483
5.7195 13.878525701040001
5.72 13.873704898570004
5.7205 13.868683008840001
5.721 13.86365582734
5.7215 13.858776815400002
5.722 13.854109474260003
5.7225 13.849532093210001
5.723 13.844499619940002
5.7235 13.837858448590001
5.724 13.8281374671
5.7245 13.815077378740003
5.725 13.80187441259
5.7255 13.794894567960004
5.726 13.797609245969998
5.7265 13.805234686540004
5.727 13.809706232189999
5.7275 13.80888071607
5.728 13.80699684595
5.7285 13.808155743580002
5.7285 13.808155743580002
5.729 13.812151029930003
5.7295 13.8162309846
5.73 13.818495862159999
5.7305 13.818776325970003
5.731 13.817675637809998
5.7315 13.81571239114
5.732 13.813145882690002
5.7325 13.810034321930004
5.733 13.80635125001
5.7335 13.801959080909999
5.734 13.796762562770002
5.7345 13.790915156920004
5.735 13.784930165050003
5.7355 13.779469058410001
5.736 13.77481759258
5.7365 13.77073234614
5.737 13.766710600940002
5.7375 13.762450726089998
5.738 13.758063848760003
5.7385 13.753994477629998
5.739 13.7507717897
5.7395 13.74867624878
5.74 13.747443266369999
5.7405 13.746019780239997
5.741 13.742611880360002
5.7415 13.735213985900003
5.742 13.72318579269
5.7425 13.70924197874
5.743 13.698631979890003
5.7435 13.69469490301
5.744 13.696303601089998
5.7445 13.700351805140002
5.745 13.704558762290002
5.7455 13.70773911606
5.746 13.709421898920002
5.7465 13.709702362729999
5.747 13.708987973780001
5.7475 13.70769149013
5.748 13.70612512621
5.7485 13.704479385740001
5.749 13.70286539589
5.7495 13.701346657900004
5.75 13.699928463540001
5.7505 13.69855789511
5.751 13.697070907740002
5.7515 13.695128828150004
5.752 13.69221306288
5.7525 13.687926729180003
5.753 13.682809587590004
5.7535 13.679523398420002
5.754 13.683523976540002
5.7545 13.701489535690001
5.755 13.73501289864
5.7555 13.77446304399
5.756 13.805790322390003
5.7565 13.821453961590002
5.757 13.820744864409999
5.7575 13.806160746290004
5.758 13.782575327400004
5.7585 13.75711133016
5.759 13.736198255120001
5.7595 13.72216448108
5.76 13.713681773769999
5.7605 13.70846938032
5.761 13.704945061500002
5.7615 13.702405011899998
5.762 13.70066931134
5.7625 13.699727376279998
5.763 13.699547456100003
5.7635 13.700018423630002
5.764 13.700944483380002
5.7645 13.702061046849998
5.765 13.703135276160001
5.7655 13.70416717131
5.766 13.705326068940003
5.7665 13.70681305631
5.767 13.70865988404
5.7675 13.71079246735
5.768 13.713067928450002
5.7685 13.715391015480002
5.769 13.717692935430001
5.7695 13.719957812990003
5.77 13.722196231700003
5.7705 13.724424066870004
5.771 13.726657193810002
5.7715 13.728890320750004
5.772 13.731107572380001
5.7725 13.733308948700003
5.773 13.735478574399998
5.7735 13.737611157709999
5.774 13.7396590727
5.7745 13.74149531689
5.775 13.742881760629999
5.7755 13.74359614958
5.776 13.7436279002
5.7765 13.743537940110002
5.777 13.74482384022
5.7775 13.749607600300003
5.778 13.758942282580001
5.7785 13.770457174100002
5.779 13.77864883406
5.7795 13.779421432480003
5.78 13.77377511389
5.7805 13.765953877830004
5.781 13.75937091595
5.7815 13.755296253049998
5.782 13.75364522081
5.7825 13.753692846740002
5.783 13.754444278080001
5.7835 13.755121624640001
5.784 13.755444422610001
5.7845 13.755518507390004
5.785 13.755566133320002
5.7855 13.755746053500001
5.786 13.756127060939999
5.7865 13.75674090626
5.787 13.757608756540002
5.7875 13.75871473647
5.788 13.759958302420003
5.7885 13.761117200050002
5.789 13.761948007940003
5.7895 13.762360766
5.79 13.762471893170002
5.7905 13.762450726089998
5.791 13.762424267240004
5.7915 13.762440142549998
5.792 13.76249835202
5.7925 13.762588312110001
5.793 13.762678272199999
5.7935 13.762757648750004
5.794 13.762847608840001
5.7945 13.762969319550002
5.795 13.763170406810001
5.7955 13.763466745930003
5.796 13.763879503990001
5.7965 13.764472182230001
5.797 13.76540353375
5.7975 13.76702810714
5.798 13.76978511931
5.7985 13.773875657520001
5.799 13.778881671939999
5.7995 13.7837924345
5.8 13.787401421640002
5.8005 13.788724364139998
5.801 13.787464922880002
5.8015 13.784348070350003
5.802 13.7806173725
5.8025 13.777204180850003
5.803 13.774531837000001
5.8035 13.772838470600004
5.804 13.772573882100001
5.8045 13.774595338240001
5.805 13.78029457453
5.8055 13.79125912197
5.806 13.807875279770002
5.8065 13.827491871160003
5.807 13.845198133580002
5.8075 13.857633793080002
5.808 13.864608345940002
5.8085 13.867577028910002
5.809 13.868042704670003
5.8095 13.867016101290002
5.81 13.8650740217
5.8105 13.862401677850002
5.811 13.858829733099999
5.8115 13.85365967381
5.812 13.845393929070003
5.8125 13.831889332030002
5.813 13.811875857890001
5.8135 13.787237376770001
5.814 13.76274706521
5.8145 13.742527212039999
5.815 13.727752590200001
5.8155 13.717528890560004
5.816 13.710453794070002
5.8165 13.70537898664
5.817 13.701526578080003
5.8175 13.698409725550004
5.818 13.695710922850001
5.8185 13.693218499180002
5.819 13.690784284980001
5.8195 13.688275986
5.82 13.685619517460001
5.8205 13.682783128740002
5.821 13.679787986920001
5.8215 13.676671134390002
5.822 13.67348019708
5.8225 13.670283968
5.823 13.667151240159999
5.8235 13.664187848960001
5.824 13.66150492157
5.8245 13.65925591932
5.825 13.65762076239
5.8255 13.656864039280002
5.826 13.65741967513
5.8265 13.660409525180004
5.827 13.66809846699
5.8275 13.683021258390003
5.828 13.704680473
5.8285 13.727551502940003
5.8285 13.727551502940003
5.829 13.744236453750002
5.8295 13.75004152544
5.83 13.74416766074
5.8305 13.728493438000001
5.831 13.706442632410003
5.8315 13.68237566245
5.832 13.660615904210001
5.8325 13.643825118000002
5.833 13.632167348690004
5.8335 13.624256152540003
5.834 13.618567499790004
5.8345 13.614085370600002
5.835 13.610232962040001
5.8355 13.606735102070001
5.836 13.603512414140003
5.8365 13.60058077356
5.837 13.59800897334
5.8375 13.59584463941
5.838 13.594034854070003
5.8385 13.592436739530001
5.839 13.59084391676
5.8395 13.589129383280003
5.84 13.58731430617
5.8405 13.585573313840001
5.841 13.584070451160002
5.8415 13.58283746875
5.842 13.581789698289999
5.8425 13.58078426199
5.843 13.579720616220001
5.8435 13.57859876098
5.844 13.577498072820003
5.8445 13.576492636520001
5.845 13.575624786240002
5.8455 13.574899813750001
5.846 13.57430713551
5.8465 13.573825584440002
5.847 13.573439285229998
5.8475 13.57312177903
5.848 13.572857190530002
5.8485 13.572619060880001
5.849 13.57233859707
5.8495 13.571878213080002
5.85 13.571200866519998
5.8505 13.57203696618
5.851 13.584980635600001
5.8515 13.640618305379999
5.852 13.73924102287
5.8525 13.79796908633
5.853 13.811018591149999
5.8535 13.811156177170002
5.854 13.809706232189999
5.8545 13.808446790930002
5.855 13.80736197808
5.8555 13.80630891585
5.856 13.805218811230002
5.8565 13.804059913600003
5.857 13.802858681810001
5.8575 13.801615115859999
5.858 13.800345091059999
5.8585 13.79904860741
5.859 13.797725664910004
5.8595 13.796408014180003
5.86 13.795180323539999
5.8605 13.794159011930002
5.861 13.79342874767
5.8615 13.792973655450002
5.862 13.792682608100002
5.8625 13.792444478450001
5.863 13.792201057030002
5.8635 13.79193646853
5.864 13.791650712949998
5.8645 13.79133320675
5.865 13.790936324
5.8655 13.790317186910002
5.866 13.789041870340004
5.8665 13.78555459391
5.867 13.774103203630002
5.8675 13.736505177780003
5.868 13.649873611110003
5.8685 13.55895041897
5.869 13.517441775090003
5.8695 13.505143701610002
5.87 13.501518839160003
5.8705 13.499915432849999
5.871 13.49860836566
5.8715 13.49715312891
5.872 13.49543330366
5.8725 13.493417139290003
5.873 13.491104635800003
5.8735 13.488522252040003
5.874 13.485701738630002
5.8745 13.482685429730001
5.875 13.479547410120002
5.8755 13.476451724670003
5.876 13.47381642321
5.8765 13.473006782400002
5.877 13.478203300540002
5.8775 13.500418151000002
5.878 13.557754478949999
5.8785 13.64898459375
5.879 13.731673791770003
5.8795 13.77972306337
5.88 13.802647011010002
5.8805 13.813421054730004
5.881 13.81867049057
5.8815 13.82125287433
5.882 13.822528190900002
5.8825 13.823184370379998
5.883 13.823581253130001
5.8835 13.82387759225
5.884 13.824152764290002
5.8845 13.824454395180002
5.885 13.824803652000003
5.8855 13.82522170183
5.886 13.82570854467
5.8865 13.82626947229
5.887 13.826878025840003
5.8875 13.82751303824
5.888 13.828132175330001
5.8885 13.828682519409998
5.889 13.829105861010003
5.8895 13.82933340712
5.89 13.829259322340004
5.8905 13.828656060560004
5.891 13.826724564510002
5.8915 13.82062844547
5.892 13.800720806730002
5.8925 13.739876035270001
5.893 13.608396717849999
5.8935 13.47177379999
5.894 13.405610799680002
5.8945 13.382856188680002
5.895 13.37414593526
5.8955 13.369499761200004
5.896 13.366139487249999
5.8965 13.36321843021
5.897 13.360434959190002
5.8975 13.357656779940001
5.898 13.35483626653
5.8985 13.35195225188
5.899 13.349031194839998
5.8995 13.34609955426
5.9 13.34319437253
5.9005 13.340283899030002
5.901 13.33733109137
5.9015 13.334341241320004
5.902 13.331361974810001
5.9025 13.32845679308
5.903 13.325662738520002
5.9035 13.322974519360002
5.904 13.32037626029
5.9045 13.317873253080002
5.905 13.315486664809999
5.9055 13.313237662560002
5.906 13.311157996950001
5.9065 13.309274126830001
5.907 13.307601927510003
5.9075 13.306210191999998
5.908 13.30530000756
5.9085 13.30558047137
5.909 13.309655134269999
5.9095 13.32728202014
5.91 13.389634946050002
5.9105 13.538227847650003
5.911 13.700738104350002
5.9115 13.780913711620002
5.912 13.807653025430003
5.9125 13.816119857430003
5.913 13.818977413230002
5.9135 13.819993433070003
5.914 13.8203056475
5.9145 13.820279188650002
5.915 13.820051642540001
5.9155 13.81968121864
5.916 13.819215542879999
5.9165 13.818691657650003
5.917 13.818141313569999
5.9175 13.81759626126
5.918 13.817104126650001
5.9185 13.816691368590003
5.919 13.81640032124
5.9195 13.816246859910002
5.92 13.8162309846
5.9205 13.816342111770002
5.921 13.816527323719999
5.9215 13.816707243900002
5.922 13.81676545337
5.9225 13.81654319903
5.923 13.81581822654
5.9235 13.814177777840001
5.924 13.810780461500002
5.9245 13.80371594855
5.925 13.78864498759
5.9255 13.75604239262
5.926 13.689075043270002
5.9265 13.57493156437
5.927 13.440091973000001
5.9275 13.340299774340004
5.928 13.29082172484
5.9285 13.271877188240001
5.9285 13.271877188240001
5.929 13.26595569761
5.9295 13.2648814683
5.93 13.265532356009999
5.9305 13.266781213730003
5.931 13.268199408090002
5.9315 13.269622894220003
5.932 13.270998754420003
5.9325 13.272321696920002
5.933 13.27362876411
5.9335 13.27503637493
5.934 13.276777367260003
5.9345 13.27942854403
5.935 13.284413391369998
5.9355 13.29513451739
5.936 13.319010983630001
5.9365 13.36810273392
5.937 13.450511468130003
5.9375 13.552383332400002
5.938 13.6428196817
5.9385 13.704818059020003
5.939 13.741527067510003
5.9395 13.76202738449
5.94 13.77332531344
5.9405 13.77953255965
5.941 13.782914000680002
5.9415 13.78476082841
5.942 13.785808598870002
5.9425 13.786475361889998
5.943 13.7869674965
5.9435 13.78742788049
5.944 13.787972932800002
5.9445 13.78865557113
5.945 13.789454628400001
5.9455 13.790285436290002
5.946 13.791089785330001
5.9465 13.791867675519999
5.947 13.792650857480002
5.9475 13.79346579006
5.948 13.79433364034
5.9485 13.795238533010004
5.949 13.796185759840004
5.9495 13.79715415375
5.95 13.79810138058
5.9505 13.79894806378
5.951 13.799546033790001
5.9515 13.7996148268
5.952 13.798530013950003
5.9525 13.79486281734
5.953 13.785163002930002
5.9535 13.761969175019999
5.954 13.71371881616
5.9545 13.636316096369999
5.955 13.55204465912
5.9555 13.491226346510004
5.956 13.45905767668
5.9565 13.445367867690003
5.957 13.441436082580001
5.9575 13.442817234549999
5.958 13.44745811684
5.9585 13.45425804129
5.959 13.462417950630002
5.9595 13.471249914760001
5.96 13.48015596367
5.9605 13.48868629691
5.961 13.4969255828
5.9615 13.50580517286
5.962 13.515954787720002
5.9625 13.525628143279999
5.963 13.531401464350001
5.9635 13.53146496559
5.964 13.527220966050002
5.9645 13.52150056268
5.965 13.516362254010001
5.9655 13.51261568085
5.966 13.510446055150002
5.9665 13.50980575098
5.967 13.510546598780003
5.9675 13.51246221952
5.968 13.515478528420001
5.9685 13.519807196280002
5.969 13.526252572140002
5.9695 13.536978989929999
5.97 13.556944838140002
5.9705 13.59446877921
5.971 13.653106882580001
5.9715 13.715380431940002
5.972 13.75758229769
5.9725 13.77816199122
5.973 13.786634114990001
5.9735 13.789692758050002
5.974 13.79038597992
5.9745 13.78999968071
5.975 13.789068329189998
5.9755 13.78782476324
5.976 13.786369526489999
5.9765 13.784744953099999
5.977 13.78298279369
5.9775 13.781093631800001
5.978 13.779103926280001
5.9785 13.77702426067
5.979 13.77489167736
5.9795 13.772737926970002
5.98 13.770573593040002
5.9805 13.76836163318
5.981 13.76596446137
5.9815 13.763239199820003
5.982 13.760302267470003
5.9825 13.757651090700001
5.983 13.755788387660001
5.9835 13.75471945012
5.984 13.753893934
5.9845 13.75270857752
5.985 13.750909375720003
5.9855 13.748559829840001
5.986 13.745876902450004
5.9865 13.743104014970001
5.987 13.740384045190002
5.9875 13.737769910810002
5.988 13.73524573652
5.9885 13.73285914825
5.989 13.730678939010001
5.9895 13.728392894370003
5.99 13.724492859880002
5.9905 13.71604190319
5.991 13.700923316299999
5.9915 13.6824021213
5.992 13.670384511630001
5.9925 13.673527823010001
5.993 13.689916434700002
5.9935 13.709141435110002
5.994 13.722889453570001
5.9945 13.730530769450002
5.995 13.735917791310001
5.9955 13.74217795522
5.996 13.749787520479998
5.9965 13.75768813309
5.997 13.764768521350003
5.9975 13.770531258879998
5.998 13.775050430460002
5.9985 13.778632958749998
5.999 13.78160693349
5.9995 13.784194609020002
6.0 13.78653357136
6.0005 13.78867673821
6.001 13.79065586019
6.0015 13.792492104379999
6.002 13.794190762550002
6.0025 13.795773001779999
6.003 13.797249405610003
6.0035 13.79860409873
6.004 13.799762996360002
6.0045 13.800556761860001
6.005 13.8006731808
6.0055 13.79973653751
6.006 13.797572203580003
6.0065 13.794550602910004
6.007 13.79169833888
6.0075 13.79058177541
6.008 13.792650857480002
6.0085 13.79820721598
6.009 13.805927908410002
6.0095 13.813775603320003
6.01 13.8203585652
6.0105 13.825359287850002
6.011 13.829148195170003
6.0115 13.83220683823
6.012 13.83490564093
6.0125 13.83741393991
6.013 13.839805819950001
6.0135 13.84209186459
6.014 13.844277365600004
6.0145 13.846357031210001
6.015 13.84834673673
6.0155 13.85027823278
6.016 13.85217268644
6.0165 13.854072431870001
6.017 13.856030386770001
6.0175 13.858115344150004
6.018 13.8604172641
6.0185 13.862994356090002
6.019 13.865788410650001
6.0195 13.86866713353
6.02 13.87149823048
6.0205 13.874234075570001
6.021 13.876917002959999
6.0215 13.879594638579999
6.022 13.88228814951
6.0225 13.884981660440001
6.023 13.887643420750003
6.0235 13.8902628469
6.024 13.892829355349999
6.0245 13.89532707079
6.025 13.897734826140002
6.0255 13.90003145432
6.026 13.902206371790001
6.0265 13.904254286780002
6.027 13.906169907520002
6.0275 13.90796910932
6.028 13.909651892180001
6.0285 13.911212964330002
6.0285 13.911212964330002
6.029 13.912647033999999
6.0295 13.91397526827
6.03 13.915250584839999
6.0305 13.91655765203
6.031 13.918028764090003
6.0315 13.919753881110001
6.032 13.92173300309
6.0325 13.923855002860002
6.033 13.925987586170002
6.0335 13.928099002400003
6.034 13.930279211640002
6.0345 13.932718717610001
6.035 13.93568740058
6.0355 13.93959272684
6.036 13.944995624009998
6.0365 13.952557563340001
6.037 13.962606634570001
6.0375 13.974433740519999
6.038 13.98575812832
6.0385 13.993230107560002
6.039 13.994166750849999
6.0395 13.988568058190001
6.04 13.979497964410001
6.0405 13.971242803210004
6.041 13.96660721269
6.0415 13.965718195330002
6.042 13.96706759668
6.0425 13.96916842937
6.043 13.971359222150003
6.0435 13.973539431390002
6.044 13.975767266560002
6.0445 13.978026852350002
6.045 13.98025997929
6.0455 13.982413729680001
6.046 13.98444576936
6.0465 13.986334931250003
6.047 13.988107674200002
6.0475 13.98979045706
6.048 13.99145736461
6.0485 13.99319306517
6.049 13.99516160361
6.0495 13.997606401350001
6.05 14.000876715210001
6.0505 14.0054117621
6.051 14.011486714059998
6.0515 14.01858297763
6.052 14.024583844810003
6.0525 14.026076123950002
6.053 14.021504034670002
6.0535 14.015026908189999
6.054 14.013756883390002
6.0545 14.01910686286
6.055 14.025308817300004
6.0555 14.027192687419998
6.056 14.024816682690002
6.0565 14.02100131652
6.057 14.018127885410003
6.0575 14.01706423964
6.058 14.017524623630003
6.0585 14.018836982590003
6.059 14.02047743129
6.0595 14.022181381230002
6.06 14.02381124639
6.0605 14.025303525530003
6.061 14.02661059272
6.0615 14.027690113799999
6.062 14.028542088770003
6.0625 14.029155934090003
6.063 14.029552816839999
6.0635 14.029711569940002
6.064 14.02957927569
6.0645 14.02902893161
6.065 14.02792295168
6.0655 14.026451839620002
6.066 14.025806243680002
6.0665 14.028626757089999
6.067 14.037617474320001
6.0675 14.051651248360002
6.068 14.065076468849998
6.0685 14.073363380670003
6.069 14.075321335570003
6.0695 14.07109321134
6.07 14.06241470854
6.0705 14.053450450160003
6.071 14.047666545550001
6.0715 14.045242914890004
6.072 14.044798406209999
6.0725 14.045174121880002
6.073 14.045750924810001
6.0735 14.046237767650002
6.074 14.046523523230004
6.0745 14.046571149160002
6.075 14.046417687830004
6.0755 14.04619014172
6.076 14.046274810040003
6.0765 14.048142804850002
6.077 14.056641387469998
6.0775 14.08122165912
6.078 14.120978727130002
6.0785 14.15547577576
6.079 14.17579088079
6.0795 14.186168041760002
6.08 14.189904031380003
6.0805 14.18615216645
6.081 14.169752971220003
6.0815 14.1352188802
6.082 14.092175623020001
6.0825 14.062377666149999
6.083 14.04936520372
6.0835 14.04484603214
6.084 14.043332585920002
6.0845 14.04271344883
6.085 14.042300690770002
6.0855 14.04191968333
6.086 14.041702720760004
6.0865 14.04225306484
6.087 14.04566096472
6.0875 14.0584352975
6.088 14.093943074200002
6.0885 14.15531702266
6.089 14.213589993900001
6.0895 14.24851038413
6.09 14.265041873610002
6.0905 14.2704236037
6.091 14.266211354780001
6.0915 14.24752082314
6.092 14.203768468779998
6.0925 14.136298401280001
6.093 14.080824776370001
6.0935 14.057255232790002
6.094 14.051317866850003
6.0945 14.050841607550002
6.095 14.051571871810001
6.0955 14.05233388669
6.096 14.052820729530001
6.0965 14.05294773201
6.097 14.0527201859
6.0975 14.052217467750001
6.098 14.05158774712
6.0985 14.051249073840001
6.099 14.05221217598
6.0995 14.056143961090001
6.1 14.063933446530001
6.1005 14.073019415620003
6.101 14.077813759240001
6.1015 14.0749456199
6.102 14.066896837730003
6.1025 14.059276688930002
6.103 14.055180858950003
6.1035 14.05408546256
6.104 14.054445302920001
6.1045 14.0552602355
6.105 14.056069876310001
6.1055 14.05666784632
6.106 14.056932434820002
6.1065 14.056826599420003
6.107 14.056366215430003
6.1075 14.05562536763
6.108 14.054720474960003
6.1085 14.053783831670003
6.109 14.05299006617
6.1095 14.0526143505
6.11 14.053185861660001
6.1105 14.055487781610001
6.111 14.05984290832
6.1115 14.064944174600004
6.112 14.068055735360002
6.1125 14.067515974820001
6.113 14.064240369190003
6.1135 14.060409127709999
6.114 14.05747748713
6.1145 14.055773537190003
6.115 14.055037981160002
6.1155 14.054900395139999
6.116 14.05505385647
6.1165 14.055276110810002
6.117 14.055440155680003
6.1175 14.055477198070001
6.118 14.05538723798
6.1185 14.055212609569999
6.119 14.05501152231
6.1195 14.054879228059999
6.12 14.054932145760002
6.1205 14.055313153200004
6.121 14.056122794010001
6.1215 14.057202315090002
6.122 14.05811249953
6.1225 14.058482923430002
6.123 14.058340045640001
6.1235 14.057996080590001
6.124 14.05769974147
6.1245 14.05757273899
6.125 14.057673282619998
6.1255 14.057985497050002
6.126 14.058451172810003
6.1265 14.058985641580001
6.127 14.059514818580002
6.1275 14.059964619030001
6.128 14.060308584080001
6.1285 14.06053083842
6.1285 14.06053083842
6.129 14.060679007980003
6.1295 14.06081130223
6.13 14.061017681260001
6.1305 14.06138281339
6.131 14.062001950480003
6.1315 14.062869800760001
6.132 14.063817027590002
6.1325 14.064547291850001
6.133 14.06496534168
6.1335 14.065304014959999
6.134 14.06576969072
6.1345 14.066357077189998
6.135 14.06709263322
6.1355 14.068103361290003
6.136 14.069463346180001
6.1365 14.071146129040002
6.137 14.07306704155
6.1375 14.075146707159998
6.138 14.077311041090002
6.1385 14.079470083250001
6.139 14.08156562417
6.1395 14.08354474615
6.14 14.085375698570001
6.1405 14.08704260612
6.141 14.088561344110001
6.1415 14.08993720431
6.142 14.09110668548
6.1425 14.091868700360003
6.143 14.091799907349998
6.1435 14.09060396733
6.144 14.088905309160001
6.1445 14.088587802960003
6.145 14.091429483450003
6.1455 14.097245138680002
6.146 14.10400802074
6.1465 14.109839551280004
6.147 14.114342847549999
6.1475 14.118168797260001
6.148 14.12194182927
6.1485 14.12582598845
6.149 14.12974189825
6.1495 14.13356255619
6.15 14.1372297528
6.1505 14.140711737459998
6.151 14.144003218400002
6.1515 14.147114779160002
6.152 14.150072878589999
6.1525 14.15292514262
6.153 14.155782698420001
6.1535 14.158820174400002
6.154 14.162270408440001
6.1545 14.166175734700001
6.155 14.17023981406
6.1555 14.173965220140001
6.156 14.17716674099
6.1565 14.180024296790002
6.157 14.18287126905
6.1575 14.185929912110002
6.158 14.189274310750001
6.1585 14.19280921311
6.159 14.196418200250001
6.1595 14.199984853230003
6.16 14.203466837890002
6.1605 14.206816528300003
6.161 14.21001275738
6.1615 14.21305023336
6.162 14.215928956240003
6.1625 14.21869655195
6.163 14.221400646420001
6.1635 14.224083573809999
6.164 14.226718875270002
6.1645 14.22921659071
6.165 14.231470884730001
6.1655 14.23349234087
6.166 14.235445003999999
6.1665 14.23748233545
6.167 14.239651961149999
6.1675 14.24187979632
6.168 14.244075880870003
6.1685 14.246224339489999
6.169 14.24836750634
6.1695 14.250547715580002
6.17 14.252796717829998
6.1705 14.255093346010003
6.171 14.257400557730001
6.1715 14.259686602370003
6.172 14.261898562230002
6.1725 14.26400468669
6.173 14.26597322513
6.1735 14.267783010470001
6.174 14.269428750939998
6.1745 14.270942197160004
6.175 14.272360391520003
6.1755 14.273746835260003
6.176 14.275165029620002
6.1765 14.276694351150002
6.177 14.278340091620002
6.1775 14.279985832089999
6.178 14.28144106884
6.1785 14.28260525824
6.179 14.28358423569
6.1795 14.28456321314
6.18 14.285679776610003
6.1805 14.286981552030003
6.181 14.288463247630002
6.1815 14.29008252925
6.182 14.29176002034
6.1825 14.293432219660001
6.183 14.295046209510001
6.1835 14.296554363960002
6.184 14.29792493239
6.1845 14.29912087241
6.185 14.3001104334
6.1855 14.300888323590002
6.186 14.30145454298
6.1865 14.30185142573
6.187 14.302137181310002
6.1875 14.302354143880002
6.188 14.302465271050004
6.1885 14.30218480724
6.189 14.301020617840003
6.1895 14.298718697890003
6.19 14.295866433860002
6.1905 14.293723267010002
6.191 14.293209965320003
6.1915 14.293940229579999
6.192 14.29470753623
6.1925 14.294733995080001
6.193 14.29406194029
6.1935 14.29306179576
6.194 14.291992858220002
6.1945 14.290923920680001
6.195 14.289849691370001
6.1955 14.288733127900002
6.196 14.287547771420002
6.1965 14.28625128777
6.197 14.284817218099999
6.1975 14.283203228250002
6.198 14.281382859370002
6.1985 14.279308485529999
6.199 14.276932480800003
6.1995 14.27415959332
6.2 14.27088927946
6.2005 14.267031579130002
6.201 14.26266586888
6.2015 14.258088487830001
6.202 14.253818029440001
6.2025 14.25041542133
6.203 14.248235212090002
6.2035 14.247213900480002
6.204 14.246695307020001
6.2045 14.245869790899999
6.205 14.2443880953
6.2055 14.242451307480003
6.206 14.240350474790002
6.2065 14.238233766790003
6.207 14.23613822587
6.2075 14.23403739318
6.208 14.231910101640004
6.2085 14.22970343355
6.209 14.2274015136
6.2095 14.224977882940003
6.21 14.222427249799999
6.2105 14.219754905950001
6.211 14.21696614316
6.2115 14.214066253200002
6.212 14.211039360760005
6.2125 14.20785371522
6.213 14.20442994003
6.2135 14.200582823240001
6.214 14.19603719281
6.2145 14.190888300600001
6.215 14.186347961940001
6.2155 14.18388199712
6.216 14.183421613130001
6.2165 14.18377616172
6.217 14.184046041990001
6.2175 14.18377616172
6.218 14.182823643119999
6.2185 14.181326072210002
6.219 14.179495119790001
6.2195 14.17745778834
6.22 14.175251120250003
6.2205 14.17286453198
6.221 14.170287439990002
6.2215 14.167493385430003
6.222 14.164487660070002
6.2225 14.161302014530001
6.223 14.157957615890002
6.2235 14.154491506540001
6.224 14.15090368648
6.2245 14.147104195620003
6.225 14.142786111300001
6.2255 14.137224461030002
6.226 14.12949318506
6.2265 14.119872747200002
6.227 14.111728713169999
6.2275 14.10929979074
6.228 14.1123584338
6.2285 14.11656539095
6.2285 14.11656539095
6.229 14.11856568001
6.2295 14.118041794780002
6.23 14.116105006960002
6.2305 14.113713126920004
6.231 14.111252453870001
6.2315 14.10878648905
6.232 14.10625702299
6.2325 14.10358997091
6.233 14.10073770688
6.2335 14.09768964736
6.234 14.094440500580003
6.2345 14.09100085008
6.235 14.08735482055
6.2355 14.083412451900003
6.236 14.078999115720002
6.2365 14.074019560149999
6.237 14.068886543250002
6.2375 14.06463196017
6.238 14.061970199860003
6.2385 14.060451461870002
6.239 14.059117935829999
6.2395 14.057482778899999
6.24 14.055609492320002
6.2405 14.053677996270004
6.241 14.051757083760002
6.2415 14.04984675479
6.242 14.047931134050003
6.2425 14.04601551331
6.243 14.04407872549
6.2435 14.04211018705
6.244 14.040078147370004
6.2445 14.037950855830001
6.245 14.03568597827
6.2455 14.03322530522
6.246 14.030473584820005
6.2465 14.02728793928
6.247 14.023504323730002
6.2475 14.01915448879
6.248 14.014682943140002
6.2485 14.01069294856
6.249 14.007142170889999
6.2495 14.003263303480004
6.25 13.99887113438
6.2505 13.995145728300002
6.251 13.993198356939999
6.2515 13.992764431800001
6.252 13.99276972357
6.2525 13.99230933958
6.253 13.99109223248
6.2535 13.989261280060003
6.254 13.987096946129999
6.2545 13.984763275559999
6.255 13.98232376959
6.2555 13.979799595300001
6.256 13.977164293840001
6.2565 13.974407281670004
6.257 13.97152326702
6.2575 13.96851224989
6.258 13.965390105590004
6.2585 13.962146250580002
6.259 13.958770101320003
6.2595 13.955139947100001
6.26 13.950927698180003
6.2605 13.945392506760001
6.261 13.93750247769
6.2615 13.9268289776
6.262 13.915075956430002
6.2625 13.906132865130001
6.263 13.90307422207
6.2635 13.905339099630002
6.264 13.909932355990001
6.2645 13.91436156748
6.265 13.91736200107
6.2655 13.918388604449998
6.266 13.917690090809998
6.2665 13.916007307950004
6.267 13.91395410119
6.2675 13.911810934340004
6.268 13.90963601687
6.2685 13.907413473470001
6.269 13.90513801237
6.2695 13.902799050030001
6.27 13.900401878220002
6.2705 13.897946496940001
6.271 13.8954487815
6.2715 13.8929087319
6.272 13.890336931680004
6.2725 13.887738672610002
6.273 13.885113954689999
6.2735 13.882457486150003
6.274 13.879742808140001
6.2745 13.87694346181
6.275 13.8741229484
6.2755 13.871461188090002
6.276 13.869101058670001
6.2765 13.86694730828
6.277 13.864756515500002
6.2775 13.862317009530003
6.278 13.859591747980001
6.2785 13.85661777324
6.279 13.853469170090001
6.2795 13.850204148
6.28 13.846875624669998
6.2805 13.84351535072
6.281 13.840155076770003
6.2815 13.836847720520002
6.282 13.83364619967
6.2825 13.830624599
6.283 13.827830544440001
6.2835 13.825258744220001
6.284 13.822898614800003
6.2845 13.82076073972
6.285 13.818871577830002
6.2855 13.81726287975
6.286 13.81592935371
6.2865 13.814823373780001
6.287 13.81391848111
6.2875 13.813193508620003
6.288 13.812664331620002
6.2885 13.812320366570003
6.289 13.812156321699998
6.2895 13.812151029930003
6.29 13.81228861595
6.2905 13.812542620910001
6.291 13.812897169500001
6.2915 13.813331094639999
6.292 13.813870855180003
6.2925 13.814553493510001
6.293 13.81545309441
6.2935 13.81657494965
6.294 13.817860849760002
6.2945 13.819247293500002
6.295 13.82072369733
6.2955 13.82225301886
6.296 13.823628879060003
6.2965 13.82452318819
6.297 13.824756026070002
6.2975 13.824412061020002
6.298 13.823740006230004
6.2985 13.82294094896
6.299 13.822104849300004
6.2995 13.82124229079
6.3 13.8203585652
6.3005 13.8194589643
6.301 13.81855407163
6.3015 13.817654470730002
6.302 13.81674428629
6.3025 13.815807643
6.303 13.81479691493
6.3035 13.813669767920004
6.304 13.812415618429998
6.3045 13.811029174690002
6.305 13.80952631201
6.3055 13.807875279770002
6.306 13.806033743810001
6.3065 13.8040069959
6.307 13.801869120820001
6.3075 13.799704786890004
6.308 13.797588078890001
6.3085 13.795556039210002
6.309 13.793619251390002
6.3095 13.791798882510001
6.31 13.790094932570003
6.3105 13.7885021098
6.311 13.786993955350002
6.3115 13.78554401037
6.312 13.784125816010004
6.3125 13.782712913420003
6.313 13.781278843750002
6.3135 13.779813023460001
6.314 13.778357786710004
6.3145 13.776971342970004
6.315 13.775680151090004
6.3155 13.774415418059998
6.316 13.773028974319999
6.3165 13.77139910916
6.317 13.76959990736
6.3175 13.767843039719999
6.318 13.766345468810002
6.3185 13.76532944897
6.319 13.76497490038
6.3195 13.765271239499999
6.32 13.765837458890005
6.3205 13.766133798010003
6.321 13.7658533342
6.3215 13.765123069940003
6.322 13.764308137360004
6.3225 13.76365195788
6.323 13.76319686566
6.3235 13.76285290061
6.324 13.762530102640003
6.3245 13.762164970510003
6.325 13.761725753600004
6.3255 13.761228327220003
6.326 13.76071502553
6.3265 13.760275808620001
6.327 13.760032387200003
6.3275 13.76006942959
6.328 13.760397519330002
6.3285 13.760942571640001
6.3285 13.760942571640001
6.329 13.761593459350003
6.3295 13.762223179980001
6.33 13.762741773440002
6.3305 13.76305927964
6.331 13.763138656189998
6.3315 13.76302752902
6.332 13.762837025300001
6.3325 13.762699439279999
6.333 13.76267298043
6.3335 13.76273648167
6.334 13.762815858220002
6.3345 13.762858192380001
6.335 13.76283173353
6.3355 13.76271531459
6.336 13.762471893170002
6.3365 13.76209088573
6.337 13.761598751120001
6.3375 13.76101665642
6.338 13.76039222756
6.3385 13.75974663162
6.339 13.75911161922
6.3395 13.758513649210002
6.34 13.757963305130001
6.3405 13.75747646229
6.341 13.75706370423
6.3415 13.756746198030001
6.342 13.756539819
6.3425 13.75646573422
6.343 13.7564869013
6.3435 13.75635460705
6.344 13.75518512588
6.3445 13.750972876959999
6.345 13.740870888029999
6.3455 13.723762595619998
6.346 13.70453230344
6.3465 13.69381646919
6.347 13.699330493530002
6.3475 13.71803160871
6.348 13.73964848916
6.3485 13.756328148200001
6.349 13.76657830669
6.3495 13.77244158785
6.35 13.776156410389998
6.3505 13.77899279911
6.351 13.78150109809
6.3515 13.783871811050002
6.352 13.78616843923
6.3525 13.788401566170002
6.353 13.790544733020003
6.3535 13.792571480930004
6.354 13.794439475740003
6.3545 13.79609050798
6.355 13.79746636818
6.3555 13.798530013950003
6.356 13.799366113610002
6.3565 13.800260422740003
6.357 13.801625699399999
6.3575 13.803657739080002
6.358 13.806118412130001
6.3585 13.808520875709998
6.359 13.810542331850002
6.3595 13.812124571080002
6.36 13.81338930411
6.3605 13.814452949880003
6.361 13.81538959317
6.3615 13.81622040106
6.362 13.816934790010002
6.3625 13.817527468250002
6.363 13.817993144010003
6.3635 13.818342400830002
6.364 13.818622864639998
6.3645 13.81896153792
6.365 13.81960713386
6.3655 13.820988285830001
6.366 13.823692380300002
6.3665 13.82812688356
6.367 13.83391607994
6.3675 13.839435396050003
6.368 13.84225590946
6.3685 13.840737171470003
6.369 13.835429526160002
6.3695 13.828783063040003
6.37 13.823284914010003
6.3705 13.819866430590004
6.371 13.817982560470004
6.3715 13.81675486983
6.372 13.815738849990002
6.3725 13.81492920918
6.373 13.814405323950002
6.3735 13.814204236690003
6.374 13.814262446160004
6.3745 13.81451645112
6.375 13.81489745856
6.3755 13.81536842609
6.376 13.815902894859999
6.3765 13.816500864870001
6.377 13.817162336120003
6.3775 13.81790847569
6.378 13.818771034200001
6.3785 13.819818804660002
6.379 13.821194664859998
6.3795 13.82317907861
6.38 13.826306514680002
6.3805 13.831471282200003
6.381 13.840038657830004
6.3815 13.85377609275
6.382 13.874509247610003
6.3825 13.903137723310003
6.383 13.93797873699
6.3835 13.973539431390002
6.384 14.001707523100002
6.3845 14.015238578990001
6.385 14.01105278892
6.3855 13.991171609030001
6.386 13.96144244517
6.3865 13.92897214445
6.387 13.89956577856
6.3875 13.87627669879
6.388 13.85953353851
6.3885 13.848262068409998
6.389 13.841022927050002
6.3895 13.836599007330001
6.39 13.83412245897
6.3905 13.832905351870004
6.391 13.832265047700002
6.3915 13.83154007521
6.392 13.830328259879998
6.3925 13.828703686489998
6.393 13.827057946019998
6.3935 13.825735003520002
6.394 13.824851277930001
6.3945 13.82435385155
6.395 13.824121013669998
6.3955 13.824046928890002
6.396 13.8240628042
6.3965 13.824163347830002
6.397 13.824369726859999
6.3975 13.824692524830002
6.398 13.825163492359998
6.3985 13.825819671840001
6.399 13.826724564510002
6.3995 13.827968130460004
6.4 13.829640329779998
6.4005 13.831682953000001
6.401 13.833762618609999
6.4015 13.83535014961
6.402 13.83603807971
6.4025 13.8358634513
6.403 13.835323690760003
6.4035 13.8350696858
6.404 13.835493027399998
6.4045 13.83645612954
6.405 13.83741393991
6.4055 13.837990742840002
6.406 13.838292373730003
6.4065 13.83865221409
6.407 13.83928722649
6.4075 13.84020799447
6.408 13.84135101679
6.4085 13.842679251060002
6.409 13.84419269728
6.4095 13.845907230760002
6.41 13.847780517340002
6.4105 13.849653803920003
6.411 13.85128366908
6.4115 13.852426691400002
6.412 13.85287120008
6.4125 13.85250606795
6.413 13.851421255100004
6.4135 13.850108896140004
6.414 13.849383923650002
6.4145 13.849897225340001
6.415 13.85170171891
6.4155 13.854225893200002
6.416 13.85685590289
6.4165 13.859290117089998
6.417 13.86134332385
6.4175 13.862888520690003
6.418 13.86393629115
6.4185 13.86460305417
6.419 13.864984061610002
6.4195 13.86516927356
6.42 13.865253941880002
6.4205 13.86531215135
6.421 13.865402111439998
6.4215 13.865539697460001
6.422 13.865714325870002
6.4225 13.865888954279999
6.423 13.866015956760002
6.4235 13.86604241561
6.424 13.865957747290004
6.4245 13.865830744810001
6.425 13.865820161270001
6.4255 13.865957747290004
6.426 13.86624879464
6.4265 13.867164270850001
6.427 13.86950852496
6.4275 13.873223347500002
6.428 13.8772450927
6.4285 13.88044661355
6.4285 13.88044661355
6.429 13.882446902610003
6.4295 13.883626967320001
6.43 13.884600653000003
6.4305 13.8857119247
6.431 13.8870348672
6.4315 13.888543021650001
6.432 13.890178178580001
6.4325 13.891903295599999
6.433 13.893676038550002
6.4335 13.89548053212
6.434 13.89730619277
6.4345 13.899142436960002
6.435 13.900994556460002
6.4355 13.902867843040003
6.436 13.90480463086
6.4365 13.906873712930004
6.437 13.90923913412
6.4375 13.912181358239998
6.438 13.916150185739998
6.4385 13.92175417017
6.439 13.92946427906
6.4395 13.93926992887
6.44 13.949879927720001
6.4405 13.957336031650001
6.441 13.955430994449998
6.4415 13.940772791550003
6.442 13.916885741769999
6.4425 13.891019570010002
6.443 13.868608924060002
6.4435 13.851664676519999
6.444 13.83998574013
6.4445 13.832392050180001
6.445 13.827555372399999
6.4455 13.824401477480002
6.446 13.82224243532
6.4465 13.820686654940001
6.447 13.819538340849999
6.4475 13.818696949420001
6.448 13.818077812330003
6.4485 13.817569802409999
6.449 13.817114710190001
6.4495 13.816813079300001
6.45 13.8169718324
6.4505 13.817998435780002
6.451 13.820300355730001
6.4515 13.82439618571
6.452 13.8313125291
6.4525 13.84289092186
6.453 13.860401388790002
6.4535 13.881314463830002
6.454 13.899618696260003
6.4545 13.911742141330002
6.455 13.918430938610001
6.4555 13.921854713800002
6.456 13.923659207370005
6.4565 13.924781062610002
6.457 13.92568066351
6.4575 13.926574972640001
6.458 13.92754865832
6.4585 13.928644054710002
6.459 13.929866453580004
6.4595 13.931226438470002
6.46 13.932745176460003
6.4605 13.93435916631
6.461 13.935893779610002
6.4615 13.937015634850002
6.462 13.937301390430001
6.4625 13.936412373070002
6.463 13.934300956840001
6.4635 13.931416942190001
6.464 13.9287340148
6.4645 13.927395196990002
6.465 13.928188962490001
6.4655 13.931194687849999
6.466 13.93581440306
6.4665 13.941127340140003
6.467 13.94629210766
6.4675 13.95081127924
6.468 13.95454726886
6.4685 13.95759003661
6.469 13.96001895904
6.4695 13.96192399624
6.47 13.96346390131
6.4705 13.96486092859
6.471 13.96627383118
6.4715 13.967734359700003
6.472 13.96920017999
6.4725 13.970634249660002
6.473 13.972031276940001
6.4735 13.973454763070002
6.474 13.97498937637
6.4745 13.97668803454
6.475 13.978518986960001
6.4755 13.98034464761
6.476 13.981911011530002
6.4765 13.983006407920001
6.477 13.98361496147
6.4775 13.983985385370001
6.478 13.98443518582
6.4785 13.98510194884
6.479 13.985932756730001
6.4795 13.986805898780002
6.48 13.987679040829999
6.4805 13.988605100580003
6.481 13.9896422875
6.4815 13.990822352210003
6.482 13.992113544090003
6.4825 13.993484112520001
6.483 13.994897015110002
6.4835 13.996315209470001
6.484 13.99772282029
6.4845 13.999135722880002
6.485 14.00059095963
6.4855 14.0021308647
6.486 14.00376602163
6.4865 14.00531651024
6.487 14.00645424079
6.4875 14.006914624779998
6.488 14.006766455220003
6.4885 14.006353697160002
6.489 14.005840395470003
6.4895 14.005094255900001
6.49 14.003967108890002
6.4905 14.002654749930002
6.491 14.001485268760003
6.4915 14.000564500780001
6.492 13.999813069440002
6.4925 13.99913043111
6.493 13.998500710480002
6.4935 13.99791332401
6.494 13.997378855240001
6.4945 13.996897304170002
6.495 13.996458087260002
6.4955 13.996061204510003
6.496 13.995701364150001
6.4965 13.99535210733
6.497 13.994971099890002
6.4975 13.99451600767
6.498 13.994007997750003
6.4985 13.993531738450002
6.499 13.993240691100002
6.4995 13.99319306517
6.5 13.993166606320003
6.5005 13.99283851658
6.501 13.992251130109999
6.5015 13.99172724488
6.502 13.991219234959999
6.5025 13.9903302176
6.503 13.98901785864
6.5035 13.987689624369999
6.504 13.986700063380002
6.5045 13.986001549740003
6.505 13.985361245570001
6.5055 13.98458335538
6.506 13.983546168460002
6.5065 13.982170308259999
6.507 13.980397565310003
6.5075 13.978169730140003
6.508 13.975465635670002
6.5085 13.972343491370001
6.509 13.969025551580003
6.5095 13.965866364890005
6.51 13.963231063430001
6.5105 13.961405402780002
6.511 13.96051638542
6.5115 13.96028883931
6.512 13.959479198500002
6.5125 13.95654755792
6.513 13.952054845189998
6.5135 13.949075578680002
6.514 13.949356042489999
6.5145 13.951234620840001
6.515 13.952462311480001
6.5155 13.95239351847
6.516 13.951409249250002
6.5165 13.949964596040001
6.517 13.948297688490001
6.5175 13.946514362000002
6.518 13.944651658959998
6.5185 13.942751913530003
6.519 13.94083629279
6.5195 13.9389471309
6.52 13.93710559494
6.5205 13.935343435530001
6.521 13.933665944440001
6.5215 13.932083705210001
6.522 13.930570258990002
6.5225 13.929030353920002
6.523 13.927379321680004
6.5235 13.925617162270001
6.524 13.92392379587
6.5245 13.922521476820002
6.525 13.921489581670002
6.5255 13.920711691480001
6.526 13.920044928460001
6.5265 13.919478709069999
6.527 13.91901832508
6.5275 13.918499731619999
6.528 13.917626589570002
6.5285 13.91621368698
6.5285 13.91621368698
6.529 13.914271607390003
6.5295 13.911916769740003
6.53 13.909265592970002
6.5305 13.906455663100001
6.531 13.903598107300002
6.5315 13.900788177430002
6.532 13.89807349942
6.5325 13.895485823890002
6.533 13.893030442610002
6.5335 13.890691480270004
6.534 13.88843189448
6.5345 13.886235809930003
6.535 13.884129685470004
6.5355 13.882166438799999
6.536 13.880372528770003
6.5365 13.878726788300003
6.537 13.877250384469999
6.5375 13.875969776129999
6.538 13.874874379740003
6.5385 13.873858359900002
6.539 13.872773547049999
6.5395 13.871482355169999
6.54 13.869910699480002
6.5405 13.868069163520001
6.541 13.866047707380002
6.5415 13.863973333540002
6.542 13.86199950333
6.5425 13.860237343919998
6.543 13.858692147080003
6.5435 13.857268660950002
6.544 13.855839883050002
6.5445 13.85432643683
6.545 13.852712446980004
6.5455 13.85100320527
6.546 13.849188128160002
6.5465 13.847272507420001
6.547 13.845309260750003
6.5475 13.843430682400001
6.548 13.841774358390001
6.5485 13.840377331110002
6.549 13.839139056930001
6.5495 13.837847865050001
6.55 13.836366169450002
6.5505 13.83468867836
6.551 13.83292651895
6.5515 13.831201401930002
6.552 13.829566245000002
6.5525 13.82799988108
6.553 13.826454684239998
6.5535 13.824888320320003
6.554 13.823284914010003
6.5545 13.82166034062
6.555 13.82001460015
6.5555 13.818358276140003
6.556 13.81668078505
6.5565 13.814976835109999
6.557 13.813241134550001
6.5575 13.81146309983
6.558 13.80963214741
6.5585 13.807758860830003
6.559 13.805843240089999
6.5595 13.803906452270002
6.56 13.801990831530002
6.5605 13.800165170880003
6.561 13.79847709625
6.5615 13.796868398170002
6.562 13.79520678239
6.5625 13.793492248910002
6.563 13.79192588499
6.5635 13.790565900100002
6.564 13.7889783691
6.5645 13.786591780829998
6.565 13.783379676440003
6.5655 13.779908275320004
6.566 13.776727921550002
6.5665 13.774029118850002
6.567 13.771706031819999
6.5675 13.769589323820004
6.568 13.767562575910002
6.5685 13.76556757862
6.569 13.763561997790003
6.5695 13.76152995811
6.57 13.759460876040002
6.5705 13.757328292730001
6.571 13.755126916410003
6.5715 13.75284616354
6.572 13.750486034119998
6.5725 13.748110029390002
6.573 13.745935111920002
6.5735 13.744331705610001
6.574 13.74359614958
6.5745 13.743405645860001
6.575 13.74278650877
6.5755 13.740966139890002
6.576 13.73808741701
6.5765 13.734885896159998
6.577 13.73197542266
6.5775 13.729594126160002
6.578 13.727710256040002
6.5785 13.726202101590001
6.579 13.72493736856
6.5795 13.723841972170003
6.58 13.722878870030002
6.5805 13.72205864568
6.581 13.7214024662
6.5815 13.720952665750001
6.582 13.720825663269999
6.5825 13.721338964960001
6.583 13.72329162809
6.5835 13.728281767200002
6.584 13.738547801
6.5845 13.755068706940001
6.585 13.774044994160004
6.5855 13.786237232239998
6.586 13.784109940700002
6.5865 13.7700867502
6.587 13.753835724530003
6.5875 13.742495461420003
6.588 13.736965561770003
6.5885 13.735176943510002
6.589 13.735309237760003
6.5895 13.736425801229998
6.59 13.738060958159998
6.5905 13.739955411819999
6.591 13.74192924203
6.5915 13.743881905160002
6.592 13.745765775280002
6.5925 13.747570268850001
6.593 13.749316552949999
6.5935 13.751057545280002
6.594 13.752877914160003
6.5945 13.754899370300002
6.595 13.75730183388
6.5955 13.760318142780001
6.596 13.76419701019
6.5965 13.76913952337
6.597 13.77534676958
6.5975 13.783051586700001
6.598 13.79205288747
6.5985 13.800773724430002
6.599 13.806748132760003
6.5995 13.808584376950002
6.6 13.806986262410003
6.6005 13.803959369969999
6.601 13.801567489930001
6.6015 13.80095364461
6.602 13.802160168170001
6.6025 13.804642008300004
6.603 13.807832945609999
6.6035 13.811325513810004
6.604 13.81489745856
6.6045 13.818437652690001
6.605 13.821877303190004
6.6055 13.82516878413
6.606 13.82829092843
6.6065 13.831233152550002
6.607 13.833984872950001
6.6075 13.836556673170001
6.608 13.838985595600004
6.6085 13.841303390860002
6.609 13.843594727269998
6.6095 13.845928397839998
6.61 13.84836790381
6.6105 13.850913245180003
6.611 13.853458586550001
6.6115 13.85584517482
6.612 13.857956591050002
6.6125 13.859798127010002
6.613 13.861512660490003
6.6135 13.863232485740003
6.614 13.865021104000004
6.6145 13.866867931730003
6.615 13.868751801850003
6.6155 13.870646255510003
6.616 13.872524833860002
6.6165 13.87437166159
6.617 13.876181446930001
6.6175 13.87794360634
6.618 13.879663431590004
6.6185 13.88135150622
6.619 13.88301841377
6.6195 13.884685321320003
6.62 13.88637868772
6.6205 13.888082637660002
6.621 13.889717794590002
6.6215 13.891167739570001
6.622 13.892310761890002
6.6225 13.893120402700003
6.623 13.893665455010002
6.6235 13.894009420060002
6.624 13.894236966169998
6.6245 13.894406302810001
6.625 13.894565055910004
6.6255 13.894729100780001
6.626 13.894893145650002
6.6265 13.895036023440003
6.627 13.895141858840002
6.6275 13.895205360080002
6.628 13.895226527160002
6.6285 13.895215943620002
6.6285 13.895215943620002
6.629 13.89518948477
6.6295 13.895163025920002
6.63 13.89514715061
6.6305 13.895152442380002
6.631 13.895184192999999
6.6315 13.89524240247
6.632 13.89533765433
6.6325 13.895475240350002
6.633 13.895665744070001
6.6335 13.89588799841
6.634 13.896041459740001
6.6345 13.89603616797
6.635 13.895850956020002
6.6355 13.895528158049999
6.636 13.89513656707
6.6365 13.894707933700001
6.637 13.894221090860004
6.6375 13.89366016324
6.638 13.893009275530002
6.6385 13.89225255242
6.639 13.891405869220002
6.6395 13.890469225930001
6.64 13.889458497860002
6.6405 13.888394852089998
6.641 13.887294163930001
6.6415 13.88618289223
6.642 13.88508749584
6.6425 13.88405030892
6.643 13.88310837386
6.6435 13.882314608360002
6.644 13.88168488773
6.6445 13.881219211969999
6.645 13.880864663379999
6.6455 13.88056832426
6.646 13.880324902840002
6.6465 13.88017144151
6.647 13.880150274430001
6.6475 13.880266693370004
6.648 13.880504823020004
6.6485 13.880843496300002
6.649 13.88125625436
6.6495 13.881732513660001
6.65 13.882256398890004
6.6505 13.882801451200002
6.651 13.88336237882
6.6515 13.88393388998
6.652 13.884521276449998
6.6525 13.88515099708
6.653 13.88586009426
6.6535 13.886675026840003
6.654 13.887643420750003
6.6545 13.88877585953
6.655 13.890093510260002
6.6555 13.891601664710002
6.656 13.89332678173
6.6565 13.895279444860002
6.657 13.897422611709999
6.6575 13.89967690573
6.658 13.901931199750003
6.6585 13.904148451380003
6.659 13.906381578320001
6.6595 13.908741707740003
6.66 13.911287049110001
6.6605 13.91399643535
6.661 13.916816948760001
6.6615 13.91969567164
6.662 13.922579686290003
6.6625 13.925437242089998
6.663 13.928231296650004
6.6635 13.93094068289
6.664 13.93355481727
6.6645 13.936068408020002
6.665 13.93848145514
6.6655 13.940809833940001
6.666 13.943058836190001
6.6665 13.94524962897
6.667 13.94738221228
6.6675 13.94946716966
6.668 13.9514886258
6.6685 13.953430705390002
6.669 13.95527753312
6.6695 13.957050276070003
6.67 13.958770101320003
6.6705 13.96049521834
6.671 13.962283836600001
6.6715 13.96417299849
6.672 13.966167995780001
6.6725 13.96824236962
6.673 13.970353785850001
6.6735 13.97250224447
6.674 13.9746665784
6.6745 13.976846787640003
6.675 13.979037580420002
6.6755 13.98123895674
6.676 13.983461500139999
6.6765 13.98571579416
6.677 13.988028297650004
6.6775 13.990420177690002
6.678 13.992896726050002
6.6785 13.99545265096
6.679 13.998072077110002
6.6795 14.000707378569999
6.68 14.00332680472
6.6805 14.00598327326
6.681 14.00884612083
6.6815 14.012089975839999
6.682 14.015725421830002
6.6825 14.0195937057
6.683 14.023483156650002
6.6835 14.027272063970003
6.684 14.03096571943
6.6845 14.03460116542
6.685 14.038231319640001
6.6855 14.041856182090001
6.686 14.045470461000004
6.6865 14.04904240575
6.687 14.052561432800001
6.6875 14.056032833920003
6.688 14.05946719265
6.6885 14.062880384300001
6.689 14.06625653356
6.6895 14.069532139189999
6.69 14.072654283490003
6.6905 14.075607091150001
6.691 14.07843289633
6.6915 14.0811899085
6.692 14.08389929474
6.6925 14.08656634682
6.693 14.089191064740003
6.6935 14.091757573190002
6.694 14.094265872169998
6.6945 14.096726545220001
6.695 14.099160759420002
6.6955 14.101616140700003
6.696 14.104193232690001
6.6965 14.107177790969999
6.697 14.11149587529
6.6975 14.12021142048
6.698 14.14324649529
6.6985 14.206229141830004
6.699 14.334210599280002
6.6995 14.47509339199
6.7 14.555978096440004
6.7005 14.586966701560002
6.701 14.596618890040002
6.7015 14.598746181580001
6.702 14.59833342352
6.7025 14.597021064560003
6.703 14.595285363999999
6.7035 14.593089279450002
6.704 14.59017880595
6.7045 14.58619939491
6.705 14.580791205970002
6.7055 14.57361027408
6.706 14.5644872626
6.7065 14.553623258790001
6.707 14.541748526910002
6.7075 14.529762667860002
6.708 14.517972604300002
6.7085 14.505600446039999
6.709 14.49075703119
6.7095 14.47055305333
6.71 14.44138481709
6.7105 14.39982325551
6.711 14.34533919159
6.7115 14.28424041517
6.712 14.22900491991
6.7125 14.189491273320002
6.713 14.166477365590001
6.7135 14.155020683540002
6.714 14.150019960890003
6.7145 14.148241926170002
6.715 14.148035547140001
6.7155 14.148622933610003
6.716 14.149649536990001
6.7165 14.15101481365
6.717 14.152824598990001
6.7175 14.155454608680003
6.718 14.159677441140001
6.7185 14.166890123650003
6.719 14.17907177819
6.7195 14.197698808590001
6.72 14.221554107750002
6.7205 14.24579570612
6.721 14.264486237760003
6.7215 14.273778585879999
6.722 14.272831359049999
6.7225 14.263126252869998
6.723 14.247880663499998
6.7235 14.231343882249998
6.724 14.217463569540001
6.7245 14.208610438330002
6.725 14.205477710490001
6.7255 14.20834584983
6.726 14.21913576886
6.7265 14.243435576700001
6.727 14.290003152700002
6.7275 14.36026198299
6.728 14.432965611020002
6.7285 14.481316513509999
6.7285 14.481316513509999
6.729 14.503197982460001
6.7295 14.510384206119998
6.73 14.511516644900002
6.7305 14.510415956740001
6.731 14.5085532537
6.7315 14.506505338710003
6.732 14.504515633190003
6.7325 14.50266880546
6.733 14.500991314370001
6.7335 14.499461992840004
6.734 14.49809142441
6.7345 14.496948402090002
6.735 14.496260471990002
6.7355 14.496641479430004
6.736 14.49909686071
6.7365 14.50393353849
6.737 14.50887605167
6.7375 14.5098232785
6.738 14.50524589745
6.7385 14.497943254850004
6.739 14.49133912589
6.7395 14.486460113950002
6.74 14.482702957250002
6.7405 14.479390309230002
6.741 14.476215247230002
6.7415 14.473087811160003
6.742 14.47001329279
6.7425 14.467028734509999
6.743 14.46419234579
6.7435 14.461541169020002
6.744 14.45906991243
6.7445 14.456884411420003
6.745 14.45586309981
6.7455 14.45989013678
6.746 14.47923155613
6.7465 14.525619211950001
6.747 14.58436844249
6.7475 14.60129152295
6.748 14.540478502110002
6.7485 14.426594319940001
6.749 14.306952692010004
6.7495 14.21750061193
6.75 14.18891447039
6.7505 14.231322715169998
6.751 14.307995170700003
6.7515 14.37030047068
6.752 14.403130611760002
6.7525 14.415814984450002
6.753 14.419106465390001
6.7535 14.418698999099998
6.754 14.41696329854
6.7545 14.41485188231
6.755 14.41275634139
6.7555 14.410824845340002
6.756 14.409073269470003
6.7565 14.40744869608
6.757 14.405882332160001
6.7575 14.404284217619999
6.758 14.402569684140001
6.7585 14.40063818809
6.759 14.398320392830001
6.7595 14.39551046296
6.76 14.39233540096
6.7605 14.389329675600003
6.761 14.387070089809999
6.7615 14.385636020139998
6.762 14.384508873130002
6.7625 14.383117137620001
6.763 14.381201516880001
6.7635 14.37868263436
6.764 14.37548640528
6.7645 14.37124769751
6.765 14.36480232165
6.7655 14.353038716939999
6.766 14.32983430549
6.7665 14.29147955653
6.767 14.250971057180003
6.7675 14.225708147199999
6.768 14.214764766840002
6.7685 14.210578976769998
6.769 14.208795650280003
6.7695 14.20767908681
6.77 14.206557231570002
6.7705 14.2052289973
6.771 14.203821386480001
6.7715 14.202699531240004
6.772 14.20218093778
6.7725 14.20241906743
6.773 14.203779052319998
6.7735 14.208255889740002
6.774 14.222723588920001
6.7745 14.258220782080002
6.775 14.3033384131
6.7755 14.329077582380002
6.776 14.337062863310003
6.7765 14.33817413501
6.777 14.337316868269998
6.7775 14.3360415517
6.778 14.334813861060002
6.7785 14.333755507060001
6.779 14.332861197930004
6.7795 14.332040973580003
6.78 14.331130789140001
6.7805 14.329807846640001
6.781 14.327521802
6.7815 14.323568849810002
6.782 14.317620900329999
6.7825 14.31060930508
6.783 14.304835984010001
6.7835 14.302560522910003
6.784 14.30452906135
6.7845 14.31002721038
6.785 14.31728222705
6.7855 14.32363764282
6.786 14.32677037066
6.7865 14.32631527844
6.787 14.323764645299999
6.7875 14.32081183764
6.788 14.318287663350002
6.7885 14.316308541370002
6.789 14.31471042683
6.7895 14.313361025480003
6.79 14.312186252540002
6.7905 14.311154357390002
6.791 14.310233589410004
6.7915 14.309386906210001
6.792 14.30855609832
6.7925 14.30770412335
6.793 14.306830981300003
6.7935 14.305968422790002
6.794 14.305306951540004
6.7945 14.30533870216
6.795 14.306698687050002
6.7955 14.30920169426
6.796 14.311265484560003
6.7965 14.311207275090002
6.797 14.30914877656
6.7975 14.3065663928
6.798 14.304486727190003
6.7985 14.303010323360002
6.799 14.301877884580001
6.7995 14.30088303182
6.8 14.299941096760001
6.8005 14.299025620550001
6.801 14.298136603190002
6.8015 14.29728991999
6.802 14.296490862720002
6.8025 14.295734139610001
6.803 14.2950303342
6.8035 14.29436357118
6.804 14.2937603094
6.8045 14.29338459373
6.805 14.293934937810004
6.8055 14.29750688256
6.806 14.307852292910002
6.8065 14.326156525340004
6.807 14.343354777840002
6.8075 14.34454542609
6.808 14.327130211019998
6.8085 14.303835839480001
6.809 14.28738372655
6.8095 14.281112979100001
6.81 14.28099126839
6.8105 14.281922619910002
6.811 14.281779742120001
6.8115 14.28075313874
6.812 14.279377278540004
6.8125 14.277932625330003
6.813 14.276509139200002
6.8135 14.275149154310004
6.814 14.273873837740002
6.8145 14.272693773030003
6.815 14.271603668410002
6.8155 14.270592940340002
6.816 14.269624546430002
6.8165 14.26866144429
6.817 14.267687758609998
6.8175 14.266708781160002
6.818 14.26579859672
6.8185 14.264988955909999
6.819 14.263560178010003
6.8195 14.259252677229998
6.82 14.251479067100004
6.8205 14.248452174659999
6.821 14.26023694645
6.8215 14.28298097391
6.822 14.306000173410002
6.8225 14.32201306943
6.823 14.325256924440001
6.8235 14.31272072131
6.824 14.290400035450002
6.8245 14.269116536510001
6.825 14.254204328650001
6.8255 14.24505485832
6.826 14.239524958670003
6.8265 14.23604826578
6.827 14.233788679989999
6.8275 14.23230698439
6.828 14.231386216410002
6.8285 14.230883498259999
6.8285 14.230883498259999
6.829 14.230724745160003
6.8295 14.230962874810004
6.83 14.23183072509
6.8305 14.23371459521
6.831 14.236582734550002
6.8315 14.239244494860003
6.832 14.23998005089
6.8325 14.2384083952
6.833 14.235619632410003
6.8335 14.23230698439
6.834 14.228242905030001
6.8345 14.223681399290001
6.835 14.219474442140001
6.8355 14.21602949987
6.836 14.213134901680004
6.8365 14.210483724909999
6.837 14.207869590530002
6.8375 14.205223705529999
6.838 14.202567236990003
6.8385 14.199958394380001
6.839 14.197497721330002
6.8395 14.195328095630003
6.84 14.193788190560003
6.8405 14.194005153130004
6.841 14.200011312080001
6.8415 14.221712860849998
6.842 14.26232190383
6.8425 14.29761271796
6.843 14.31534543923
6.8435 14.32329367777
6.844 14.327516510230002
6.8445 14.330284105939999
6.845 14.33227910323
6.8455 14.333586170419998
6.846 14.333871926
6.8465 14.332046265349998
6.847 14.325182839660002
6.8475 14.30723315582
6.848 14.273154157020002
6.8485 14.233518799720002
6.849 14.206546648030002
6.8495 14.193719397550002
6.85 14.18831120861
6.8505 14.185940495650001
6.851 14.184781598019999
6.8515 14.184146585620002
6.852 14.1837973288
6.8525 14.183627992160002
6.853 14.183601533310004
6.8535 14.183680909860001
6.854 14.1838502465
6.8545 14.18410954323
6.855 14.184458800049999
6.8555 14.184882141650004
6.856 14.185331942100003
6.8565 14.1857552837
6.857 14.186104540519999
6.8575 14.186358545480001
6.858 14.186543757429998
6.8585 14.186660176370001
6.859 14.186718385840003
6.8595 14.186718385840003
6.86 14.18668663522
6.8605 14.18667605168
6.861 14.186766011770004
6.8615 14.186998849650003
6.862 14.187321647620003
6.8625 14.187660320900001
6.863 14.188020161260003
6.8635 14.188491128790002
6.864 14.189200225970001
6.8645 14.19021624581
6.865 14.191512729460001
6.8655 14.193020883910002
6.866 14.19469308323
6.8665 14.196518743879999
6.867 14.198497865859999
6.8675 14.200635740940001
6.868 14.202884743190001
6.8685 14.205186663140001
6.869 14.20748858309
6.8695 14.209727001800001
6.87 14.211870168649998
6.8705 14.21387574948
6.871 14.215711993670002
6.8715 14.217352442370004
6.872 14.21879180381
6.8725 14.220035369760001
6.873 14.221120182610004
6.8735 14.222077992980001
6.874 14.222951135030002
6.8745 14.22376606761
6.875 14.22454924957
6.8755 14.22526893029
6.876 14.225903942690003
6.8765 14.226470162080002
6.877 14.22702579793
6.8775 14.227623767940003
6.878 14.228311698039999
6.8785 14.22912133885
6.879 14.23007914922
6.8795 14.231201004460004
6.88 14.232471029260001
6.8805 14.233889223620004
6.881 14.23543971223
6.8815 14.237111911550002
6.882 14.238900529810003
6.8825 14.240789691700002
6.883 14.242758230140002
6.8835 14.244790269820001
6.884 14.2468752272
6.8845 14.248997226970001
6.885 14.251161560899998
6.8855 14.25334177014
6.886 14.255506104070001
6.8865 14.25762281207
6.887 14.259649559980001
6.8875 14.261559888950003
6.888 14.263343215439999
6.8885 14.265068332460004
6.889 14.266841075410003
6.8895 14.268772571460001
6.89 14.270894571230002
6.8905 14.273164740560002
6.891 14.27553545352
6.8915 14.27801200188
6.892 14.280610260950002
6.8925 14.283309063650002
6.893 14.286029033430001
6.8935 14.288659043120003
6.894 14.291119716170002
6.8945 14.29335284311
6.895 14.29530021447
6.8955 14.2969353714
6.896 14.298231855050002
6.8965 14.29921612427
6.897 14.29992522145
6.8975 14.300406772519999
6.898 14.3007454458
6.8985 14.30099945076
6.899 14.301253455720001
6.8995 14.301592129
6.9 14.3020683883
6.9005 14.30269281716
6.901 14.30346541558
6.9015 14.304396767099998
6.902 14.305513330570001
6.9025 14.306825689530001
6.903 14.308323260440002
6.9035 14.309974292680003
6.904 14.31172057678
6.9045 14.313514486810003
6.905 14.31531368861
6.9055 14.31710759864
6.906 14.318890925130003
6.9065 14.320668959850003
6.907 14.322441702799999
6.9075 14.324193278669998
6.908 14.325907812150003
6.9085 14.327564136160003
6.909 14.32916754247
6.9095 14.330723322850002
6.91 14.332220893760002
6.9105 14.33358087865
6.911 14.334670983270001
6.9115 14.33534303806
6.912 14.33557058417
6.9125 14.335470040539999
6.913 14.335321870980003
6.9135 14.335443581690004
6.914 14.336020384620003
6.9145 14.336930569060002
6.915 14.337867212350002
6.9155 14.338502224749998
6.916 14.338687436700003
6.9165 14.33845459882
6.917 14.338020673680003
6.9175 14.337697875709999
6.918 14.33775608518
6.9185 14.338264095099998
6.919 14.33908961122
6.9195 14.340005087430004
6.92 14.34086235417
6.9205 14.341613785510003
6.921 14.342269964989999
6.9215 14.342846767920001
6.922 14.343333610760002
6.9225 14.343730493510002
6.923 14.34402683263
6.9235 14.344249086969999
6.924 14.3444025483
6.9245 14.344513675470001
6.925 14.34459834379
6.9255 14.344683012110004
6.926 14.344788847510003
6.9265 14.344937017070002
6.927 14.345138104330001
6.9275 14.34542385991
6.928 14.345841909740003
6.9285 14.34650338099
6.9285 14.34650338099
6.929 14.34749294198
6.9295 14.348852926870002
6.93 14.350535709730003
6.9305 14.352382537460002
6.931 14.354144696870001
6.9315 14.35566872663
6.932 14.356991669130004
6.9325 14.358277569240002
6.933 14.359611095279998
6.9335 14.360976371940001
6.934 14.362299314439998
6.9345 14.363495254460002
6.935 14.364521857840003
6.9355 14.365347373959999
6.936 14.36595592751
6.9365 14.36633164318
6.937 14.366479812740003
6.9375 14.3664163115
6.938 14.366183473620001
6.9385 14.365828925030002
6.939 14.36541616697
6.9395 14.365003408909999
6.94 14.364680610939999
6.9405 14.36453244138
6.941 14.364601234390001
6.9415 14.36482348873
6.942 14.365082785460004
6.9425 14.365357957499999
6.943 14.36571779786
6.9435 14.366262850170003
6.944 14.36703015682
6.9445 14.367993258960002
6.945 14.369099238889998
6.9455 14.370284595369998
6.946 14.3714964107
6.9465 14.37267647541
6.947 14.373771871800002
6.9475 14.37473497394
6.948 14.375528739440004
6.9485 14.376110834140004
6.949 14.376449507420002
6.9495 14.37652888397
6.95 14.376333088480003
6.9505 14.375867412720002
6.951 14.37514244023
6.9515 14.37416346278
6.952 14.372930480370002
6.9525 14.371464660080001
6.953 14.369845378459999
6.9535 14.368263139230002
6.954 14.3669984062
6.9545 14.366284017249999
6.955 14.366157014770003
6.9555 14.3664692292
6.956 14.3669454885
6.9565 14.367321204170004
6.957 14.367432331340002
6.9575 14.367225952310001
6.958 14.36680261071
6.9585 14.366315767869999
6.959 14.365908301580003
6.9595 14.365611962460001
6.96 14.365379124579999
6.9605 14.3651462867
6.961 14.364844655810003
6.9615 14.364431897749999
6.962 14.3638762619
6.9625 14.363172456490002
6.963 14.362320481520001
6.9635 14.36135737938
6.964 14.360320192460001
6.9645 14.35928300554
6.965 14.358319903399998
6.9655 14.357489095510005
6.966 14.35680645718
6.9665 14.35620848717
6.967 14.35556289123
6.9675 14.35471091626
6.968 14.353620811639999
6.9685 14.352446038699998
6.969 14.35146176948
6.9695 14.350863799470002
6.97 14.350694462829999
6.9705 14.350890258320003
6.971 14.351361225850003
6.9715 14.35203328064
6.972 14.35283762968
6.9725 14.353726647040002
6.973 14.354663290330002
6.9735 14.355621100699999
6.974 14.356578911069999
6.9745 14.35751026259
6.975 14.358388696410003
6.9755 14.359161294829999
6.976 14.359759264840001
6.9765 14.36007677104
6.977 14.35998151918
6.9775 14.359320047930002
6.978 14.358018272510002
6.9785 14.356166153010001
6.979 14.354134113330002
6.9795 14.35248308109
6.98 14.351562313110001
6.9805 14.35129772461
6.981 14.351387684700004
6.9815 14.351615230810001
6.982 14.351874527540001
6.9825 14.35216028312
6.983 14.35249366463
6.9835 14.352927589770001
6.984 14.353493809160003
6.9845 14.354229365190001
6.985 14.355118382550003
6.9855 14.356150277700003
6.986 14.357288008250002
6.9865 14.3584786565
6.987 14.359685180060001
6.9875 14.36084407769
6.988 14.361928890540003
6.9885 14.36290786799
6.989 14.363775718270002
6.9895 14.36457477554
6.99 14.365410875200002
6.9905 14.3664163115
6.991 14.367733962230002
6.9915 14.36938499447
6.992 14.371242405740002
6.9925 14.37298868984
6.993 14.374253422869998
6.9935 14.37478789164
6.994 14.374570929070003
6.9945 14.37374541295
6.995 14.372554764700002
6.9955 14.37134294937
6.996 14.370490974400003
6.9965 14.370363971920003
6.997 14.371427617690003
6.9975 14.37452859491
6.998 14.38159839963
6.9985 14.396870447850002
6.999 14.428541691299998
6.9995 14.48823814867
7.0 14.582331111040002
7.0005 14.697437692080001
7.001 14.804252069530001
7.0015 14.881929961360001
7.002 14.92689942282
7.0025 14.942668897420003
7.003 14.93040786633
7.0035 14.88576649461
7.004 14.801447431430002
7.0045 14.679493300010002
7.005 14.547807603559999
7.0055 14.44663425293
7.006 14.389932937380003
7.0065 14.364622401470001
7.007 14.354832626970001
7.0075 14.351519978949998
7.008 14.350779131150002
7.0085 14.35109663735
7.009 14.351863943999998
7.0095 14.352811170829998
7.01 14.35376368943
7.0105 14.3546156644
7.011 14.355277135649999
7.0115 14.355700477250004
7.012 14.355864522120001
7.0125 14.355790437340001
7.013 14.355541724150001
7.0135 14.355224217950003
7.014 14.355023130690004
7.0145 14.355155424940001
7.015 14.355721644330004
7.0155 14.356478367440001
7.016 14.3567852901
7.0165 14.355986232829999
7.017 14.353927734300001
7.0175 14.35105430319
7.018 14.348085620220001
7.0185 14.345540278849999
7.019 14.343603491030002
7.0195 14.342190588440001
7.02 14.3411216509
7.0205 14.340206174690003
7.021 14.33922719724
7.0215 14.33783016996
7.022 14.335554708860002
7.0225 14.332220893760002
7.023 14.328982330520002
7.0235 14.329172834240001
7.024 14.33723749172
7.0245 14.35491729529
7.025 14.377761866380002
7.0255 14.396288353150002
7.026 14.401622457310001
7.0265 14.391277046959999
7.027 14.370808480600001
7.0275 14.34968373476
7.028 14.334602190260004
7.0285 14.32648990685
7.0285 14.32648990685
7.029 14.322986755110001
7.0295 14.321706146770001
7.03 14.321372765259998
7.0305 14.32151035128
7.031 14.321976027039998
7.0315 14.32269041599
7.032 14.323568849810002
7.0325 14.324505493100002
7.033 14.32541567754
7.0335 14.32624119366
7.034 14.326950290840003
7.0345 14.327521802
7.035 14.327913392980001
7.0355 14.328066854309998
7.036 14.327934560060001
7.0365 14.327474176069998
7.037 14.326622201100001
7.0375 14.325336300990003
7.038 14.32363764282
7.0385 14.321684979690001
7.039 14.319663523550002
7.0395 14.317747902809998
7.04 14.316070411720002
7.0405 14.31466809267
7.041 14.31332927486
7.0415 14.311561823680002
7.042 14.308894771600002
7.0425 14.30544453756
7.043 14.3020683883
7.0435 14.299856428440002
7.044 14.29937487737
7.0445 14.30044381491
7.045 14.302370019190004
7.0455 14.304454976570003
7.046 14.306217135980003
7.0465 14.30737074184
7.047 14.30784700114
7.0475 14.307741165740001
7.048 14.307227864049999
7.0485 14.306428806780001
7.049 14.305375744550002
7.0495 14.304052802050002
7.05 14.302417645120002
7.0505 14.30045439845
7.051 14.29817364558
7.0515 14.29560184536
7.052 14.292797207260001
7.0525 14.2898443996
7.053 14.286817507159999
7.0535 14.283817073570003
7.054 14.280917183610004
7.0545 14.27824483976
7.055 14.275958795120001
7.0555 14.274260136950002
7.056 14.273302326579998
7.0565 14.272947777989998
7.057 14.272603812939998
7.0575 14.271534875400004
7.058 14.26958750404
7.0585 14.26744433719
7.059 14.265856806190001
7.0595 14.264941329980001
7.06 14.264285150500001
7.0605 14.263433175530004
7.061 14.26218431781
7.0615 14.260517410260004
7.062 14.258480078810003
7.0625 14.256088198770001
7.063 14.25337352076
7.0635 14.250357211859999
7.064 14.247060439150001
7.0645 14.243536120329999
7.065 14.239831881330002
7.0655 14.2360270987
7.066 14.232174690139999
7.0665 14.228290530959999
7.067 14.224279369300003
7.0675 14.219945409670004
7.068 14.215225150830001
7.0685 14.2104149319
7.069 14.2061285982
7.0695 14.202874159650001
7.07 14.200720409260004
7.0705 14.1994080503
7.071 14.198614284799998
7.0715 14.19810627488
7.072 14.197730559210001
7.0725 14.197413053010003
7.073 14.19713788097
7.0735 14.19689975132
7.074 14.19667220521
7.0745 14.19641290848
7.075 14.196031901039998
7.0755 14.195412763950003
7.076 14.1943279511
7.0765 14.19224299372
7.077 14.18789315878
7.0775 14.178357389239999
7.078 14.15784648872
7.0785 14.117893625220002
7.079 14.05314881927
7.0795 13.9733965536
7.08 13.908276031980002
7.0805 13.889717794590002
7.081 13.92589233431
7.0815 13.993986830670003
7.082 14.06031387585
7.0825 14.106981995480002
7.083 14.13530354852
7.0835 14.152152544200003
7.084 14.162122238880002
7.0845 14.167779141009998
7.085 14.17097007832
7.0855 14.173049743930004
7.086 14.174827778649998
7.0865 14.17669577346
7.087 14.178780730840003
7.0875 14.181066775480001
7.088 14.18346394729
7.0885 14.185829368480004
7.089 14.187951368250001
7.0895 14.189427772080002
7.09 14.189501856860002
7.0905 14.186750136460002
7.091 14.178775439070002
7.0915 14.16231803437
7.092 14.134726745590001
7.0925 14.098017737100001
7.093 14.063621232100001
7.0935 14.04966683461
7.094 14.067129675610001
7.0945 14.10868594542
7.095 14.154824888050001
7.0955 14.189866988990001
7.096 14.210330263580001
7.0965 14.22079209287
7.097 14.226523079779998
7.0975 14.230465448430003
7.098 14.23379397176
7.0985 14.236905532520002
7.099 14.23998005089
7.0995 14.243128654040003
7.1 14.246436010290001
7.1005 14.24997091265
7.101 14.25377040351
7.1015 14.257823899329999
7.102 14.26209964949
7.1025 14.266544736290001
7.103 14.271164451500002
7.1035 14.27605404698
7.104 14.281393442909998
7.1045 14.287224973450002
7.105 14.29321525709
7.1055 14.298729281430003
7.106 14.30332782956
7.1065 14.307116736880001
7.107 14.310572262690002
7.1075 14.31404366381
7.108 14.31752564847
7.1085 14.320848880030002
7.109 14.323881064240002
7.1095 14.326569283400001
7.11 14.328924121050001
7.1105 14.330982619580002
7.111 14.332824155540003
7.1115 14.3345598561
7.112 14.336390808520001
7.1125 14.338650394310001
7.113 14.342005376490004
7.1135 14.348043286060001
7.114 14.360859953000002
7.1145 14.39067907695
7.115 14.45828673047
7.1155 14.587612297500002
7.116 14.769310512219999
7.1165 14.945420617820002
7.117 15.070687397260002
7.1175 15.145248436560003
7.118 15.186227903439999
7.1185 15.20636308829
7.119 15.21110451421
7.1195 15.20091785696
7.12 15.173527655440001
7.1205 15.1263674012
7.121 15.059595847339999
7.1215 14.978753477050002
7.122 14.894529665730001
7.1225 14.818735644020002
7.123 14.759594822500002
7.1235 14.720208178390003
7.124 14.700009492300001
7.1245 14.696802679680001
7.125 14.707767227120002
7.1255 14.729511110050002
7.126 14.757927914949999
7.1265 14.78829209121
7.127 14.815602916180001
7.1275 14.834637412870002
7.128 14.839574634280002
7.1285 14.824244376590002
7.1285 14.824244376590002
7.129 14.784090425830001
7.1295 14.719880088650001
7.13 14.640990381490003
7.1305 14.56355061931
7.131 14.50182741403
7.1315 14.460699777590001
7.132 14.436675141790001
7.1325 14.423657387590001
7.133 14.41675691951
7.1335 14.413031513430003
7.134 14.410935972510003
7.1345 14.409745324260001
7.135 14.409136770710003
7.1355 14.40899918469
7.136 14.40935373328
7.1365 14.410359169580001
7.137 14.41248646112
7.1375 14.416688126500002
7.138 14.424260649370002
7.1385 14.435891959830002
7.139 14.450179738830002
7.1395 14.463425039140002
7.14 14.471479113080001
7.1405 14.472140584330003
7.141 14.46576400148
7.1415 14.45440257129
7.142 14.441151979210002
7.1425 14.429340748570002
7.143 14.420905667190002
7.1435 14.41582027622
7.144 14.413042096970003
7.1445 14.411544526059998
7.145 14.410681967550001
7.1455 14.41012103993
7.146 14.409702990100001
7.1465 14.40936431682
7.147 14.409073269470003
7.1475 14.40878222212
7.148 14.408448840610003
7.1485 14.40796728954
7.149 14.40720527466
7.1495 14.406131045350001
7.15 14.405204985599998
7.1505 14.405818830920001
7.151 14.409533653460002
7.1515 14.415486894710003
7.152 14.419508639910003
7.1525 14.41824390688
7.153 14.41276692493
7.1535 14.406369175000002
7.154 14.401130322699998
7.1545 14.397436667240001
7.155 14.39489661764
7.1555 14.393018039289998
7.156 14.391456967140002
7.1565 14.390049356320002
7.157 14.38873170559
7.1575 14.38745109725
7.158 14.38615990537
7.1585 14.384810504019999
7.159 14.383365850810002
7.1595 14.381862988130003
7.16 14.380492419700001
7.1605 14.379740988360002
7.161 14.380513586780001
7.1615 14.384196658700002
7.162 14.392726991940002
7.1625 14.4085388007
7.163 14.431214035150003
7.1635 14.450740666449999
7.164 14.45123809283
7.1645 14.428277102800003
7.165 14.395362293399998
7.1655 14.369199782520003
7.166 14.35483791874
7.1665 14.34828670748
7.167 14.34505872778
7.1675 14.34298435394
7.168 14.341333321699999
7.1685 14.339931002650001
7.169 14.338713895550004
7.1695 14.33761320739
7.17 14.336544269850002
7.1705 14.335390663990001
7.171 14.334057137950001
7.1715 14.332453731640001
7.172 14.330527527360001
7.1725 14.328273233340003
7.173 14.32574905905
7.1735 14.32303438104
7.174 14.32017682524
7.1745 14.317091723330002
7.175 14.313445693800002
7.1755 14.308767769120003
7.176 14.302920363270001
7.1765 14.296734284140001
7.177 14.291463681220002
7.1775 14.28739431009
7.178 14.283631861619998
7.1785 14.279387862080004
7.179 14.274746979789999
7.1795 14.27030718476
7.18 14.266555319830001
7.1805 14.263666013410003
7.181 14.261549305410004
7.1815 14.260019983880003
7.182 14.258876961559999
7.1825 14.25795619358
7.183 14.257120093919998
7.1835 14.256231076560002
7.184 14.25515684725
7.1845 14.25368573519
7.185 14.251431441170002
7.1855 14.247568449070002
7.186 14.240652105680002
7.1865 14.228750914949998
7.187 14.210764188720002
7.1875 14.188544046490001
7.188 14.1675515949
7.1885 14.15383003529
7.189 14.149760664160002
7.1895 14.153406693690002
7.19 14.161545435950003
7.1905 14.171890846299998
7.191 14.182638431170002
7.1915 14.191602689549999
7.192 14.19698441964
7.1925 14.198571950640002
7.193 14.197476554249999
7.1935 14.194947088190002
7.194 14.191740275570002
7.1945 14.188231832060001
7.195 14.184606969610002
7.1955 14.180997982470004
7.196 14.177515997809998
7.1965 14.17425097572
7.197 14.171271709210004
7.1975 14.16862582421
7.198 14.166329196030002
7.1985 14.164371241130002
7.199 14.162714917120002
7.1995 14.161302014530001
7.2 14.160000239110001
7.2005 14.158486792890002
7.201 14.15594145152
7.2015 14.150289841160003
7.202 14.136652949870001
7.2025 14.1059553921
7.203 14.046168974640004
7.2035 13.94833473088
7.204 13.815056211660004
7.2045 13.6642513502
7.205 13.521659315780003
7.2055 13.408431313090002
7.206 13.335658892049999
7.2065 13.306834620860002
7.207 13.32149282376
7.2075 13.375966304140004
7.208 13.462052818499998
7.2085 13.566533525379999
7.209 13.673993498770002
7.2095 13.771843617840002
7.21 13.853728466820002
7.2105 13.919071242780003
7.211 13.970142115050002
7.2115 14.009243003580004
7.212 14.037945564060003
7.2125 14.05816541723
7.213 14.07262253287
7.2135 14.083322491810002
7.214 14.090572216710001
7.2145 14.094160036769999
7.215 14.094726256159998
7.2155 14.09359381738
7.216 14.091858116820003
7.2165 14.090048331479998
7.217 14.088333798
7.2175 14.08676214231
7.218 14.0853704068
7.2185 14.084185050319999
7.219 14.083216656410002
7.2195 14.08245464153
7.22 14.08186725506
7.2205 14.081428038150001
7.221 14.081094656640001
7.2215 14.080824776370001
7.222 14.080539020789999
7.2225 14.080136846270001
7.223 14.07941187378
7.2235 14.077956637030002
7.224 14.074887410430001
7.2245 14.0684896605
7.225 14.05592699852
7.2255 14.033161803980004
7.226 13.995881284330004
7.2265 13.943683265050002
7.227 13.88679673755
7.2275 13.8461824028
7.228 13.84130868263
7.2285 13.87563110285
7.2285 13.87563110285
7.229 13.933406647710001
7.2295 13.99079060159
7.23 14.031648357759998
7.2305 14.053566869100003
7.231 14.062208329510003
7.2315 14.06392815476
7.232 14.062806299520002
7.2325 14.06076896807
7.233 14.0585411329
7.2335 14.056339756580002
7.234 14.054207173270001
7.2345 14.052185717130001
7.235 14.05030713878
7.2355 14.04865081477
7.236 14.047311996960001
7.2365 14.046380645440003
7.237 14.045936136760002
7.2375 14.04598376269
7.238 14.04647060553
7.2385 14.04728553811
7.239 14.048269807330001
7.2395 14.04935462018
7.24 14.050635228520004
7.2405 14.051995213410002
7.241 14.05247147271
7.2415 14.050518809580002
7.242 14.045930844990004
7.2425 14.04085074579
7.243 14.038077858310004
7.2435 14.038644077700003
7.244 14.041353463940002
7.2445 14.04421101974
7.245 14.045946720300002
7.2455 14.04642827137
7.246 14.046073722780001
7.2465 14.045279957280002
7.247 14.044248062130002
7.2475 14.043041538570002
7.248 14.041702720760004
7.2485 14.040300401710002
7.249 14.038908666200001
7.2495 14.037596307240001
7.25 14.0364215343
7.2505 14.03543197331
7.251 14.03463291604
7.2515 14.034034946030001
7.252 14.033616896200002
7.2525 14.033384058320003
7.253 14.033421100710001
7.2535 14.033897360009998
7.254 14.035103883570002
7.2545 14.03729996812
7.255 14.040538531360003
7.2555 14.04457615187
7.256 14.048867777340003
7.2565 14.0526672682
7.257 14.055143816560001
7.2575 14.055778828960001
7.258 14.05477339266
7.2585 14.05304298387
7.259 14.051497787030002
7.2595 14.050455308340002
7.26 14.04970916877
7.2605 14.048989488050001
7.261 14.048195722549998
7.2615 14.047338455810003
7.262 14.046454730219999
7.2625 14.045586879940004
7.263 14.044782530900001
7.2635 14.044115767880001
7.264 14.043655383890002
7.2645 14.043443713090003
7.265 14.043517797869999
7.2655 14.043872346459999
7.266 14.04449148355
7.2665 14.045348750290003
7.267 14.046454730219999
7.2675 14.047909966970003
7.268 14.050121926830002
7.2685 14.05463580664
7.269 14.06554214461
7.2695 14.088825932610003
7.27 14.12569898597
7.2705 14.165810602570001
7.271 14.192840963730003
7.2715 14.197053212650001
7.272 14.1800930898
7.2725 14.151205317370003
7.273 14.12081468226
7.2735 14.095731692460003
7.274 14.07813126544
7.2745 14.067272553400002
7.275 14.061414564010004
7.2755 14.058938015650003
7.276 14.05876867901
7.2765 14.060451461870002
7.277 14.063996947770004
7.2775 14.069632682820004
7.278 14.077226372770003
7.2785 14.085830790789998
7.279 14.09333452065
7.2795 14.096573083890004
7.28 14.092789468340001
7.2805 14.08223238719
7.281 14.068812458470003
7.2815 14.057048853760001
7.282 14.048968320970001
7.2825 14.044057558410003
7.283 14.040998915350002
7.2835 14.038792247260002
7.284 14.03694541953
7.2845 14.035315554370001
7.285 14.033886776469998
7.2855 14.032712003530001
7.286 14.031833569710003
7.2865 14.031314976249998
7.287 14.031346726870002
7.2875 14.03249504096
7.288 14.03646386846
7.2885 14.047825298650004
7.289 14.075813470180002
7.2895 14.130186406930001
7.29 14.205567670579999
7.2905 14.27496394236
7.291 14.310937394819998
7.2915 14.30274573486
7.292 14.25522564026
7.2925 14.18598812158
7.293 14.119528782150002
7.2935 14.07226798428
7.294 14.04503653586
7.2945 14.03097630297
7.295 14.02386416409
7.2955 14.020159925089999
7.296 14.018223137270002
7.2965 14.017392329380002
7.297 14.017556374250002
7.2975 14.01918623941
7.298 14.023991166570003
7.2985 14.037008920770003
7.299 14.071601221260003
7.2995 14.155301147350002
7.3 14.311905788730002
7.3005 14.501435823050002
7.301 14.644160151720001
7.3015 14.721885669480002
7.302 14.759399027010002
7.3025 14.777840845459998
7.303 14.787598869340002
7.3035 14.793033517130002
7.304 14.795896364699999
7.3045 14.796960010469999
7.305 14.796637212500002
7.3055 14.79533014531
7.306 14.793525651740001
7.3065 14.791911661890001
7.307 14.791266065950001
7.3075 14.792192125700002
7.308 14.794822135390003
7.3085 14.79870629457
7.309 14.80304554597
7.3095 14.80705670763
7.31 14.810258228480002
7.3105 14.81255485666
7.311 14.81409476173
7.3115 14.81512665688
7.312 14.815862212910002
7.3125 14.816423140529999
7.313 14.81677239735
7.3135 14.816608352480003
7.314 14.81516899104
7.3145 14.810782113710005
7.315 14.79979639919
7.3155 14.774517613900002
7.316 14.721054861590002
7.3165 14.62346933102
7.317 14.4834173462
7.3175 14.334946155310003
7.318 14.216786222979998
7.3185 14.141267373310004
7.319 14.101785477340002
7.3195 14.0896567405
7.32 14.10079062458
7.3205 14.13604968809
7.321 14.19905350171
7.3215 14.29112500794
7.322 14.40435301063
7.3225 14.52026923248
7.323 14.619696299010002
7.3235 14.693384196260002
7.324 14.742370111150002
7.3245 14.77192993837
7.325 14.786662226050002
7.3255 14.788239173510004
7.326 14.77411014761
7.3265 14.73574481511
7.327 14.656664604230002
7.3275 14.516639078259999
7.328 14.31668954881
7.3285 14.11033168589
7.3285 14.11033168589
7.329 13.96388195114
7.3295 13.887532293580001
7.33 13.85418885081
7.3305 13.840356164030002
7.331 13.834254753220002
7.3315 13.830973855820002
7.332 13.82857139224
7.3325 13.826295931140002
7.333 13.823856425170003
7.3335 13.821173497780002
7.334 13.818257732509998
7.3345 13.815172630600003
7.335 13.81197110975
7.3355 13.808711379430001
7.336 13.805456940880003
7.3365 13.802239544720003
7.337 13.79909094157
7.3375 13.795995256120001
7.338 13.79293661306
7.3385 13.789941471240002
7.339 13.787099790750002
7.3395 13.78452269876
7.34 13.78231603067
7.3405 13.7805115371
7.341 13.779082759200001
7.3415 13.777976779270002
7.342 13.777124804300001
7.3425 13.77651625075
7.343 13.776188161010001
7.3435 13.776214619860003
7.344 13.77657446022
7.3445 13.777066594830004
7.345 13.77735764218
7.3455 13.777246515009999
7.346 13.776727921550002
7.3465 13.775590191
7.347 13.77288080476
7.3475 13.76752553352
7.348 13.759963594190001
7.3485 13.752449280790003
7.349 13.747025216540003
7.3495 13.743913655779998
7.35 13.742162079909999
7.3505 13.740892055109999
7.351 13.739727865710002
7.3515 13.738632469320002
7.352 13.737664075410002
7.3525 13.736859726370003
7.353 13.73622471397
7.3535 13.735706120509999
7.354 13.735251028290001
7.3545 13.73477476899
7.355 13.73419267429
7.3555 13.73343065941
7.356 13.732419931340004
7.3565 13.73107052999
7.357 13.729112575090003
7.3575 13.725376585470002
7.358 13.716438785940003
7.3585 13.696959780570001
7.359 13.666992487060003
7.3595 13.641179233000003
7.36 13.639163068630001
7.3605 13.66237806362
7.361 13.692033142700001
7.3615 13.710945928680001
7.362 13.71723784321
7.3625 13.717327803300002
7.363 13.716227115140004
7.3635 13.71569793814
7.364 13.715973110180002
7.3645 13.71694679586
7.365 13.71849728447
7.3655 13.72050815707
7.366 13.722847119410002
7.3665 13.725355418390002
7.367 13.727874300909999
7.3675 13.73024501387
7.368 13.732287637090003
7.3685 13.733705831450003
7.369 13.73354707835
7.3695 13.728048929320003
7.37 13.70295006421
7.3705 13.613281021560002
7.371 13.37005010528
7.3715 12.941998829980001
7.372 12.497987576360003
7.3725 12.206104126700001
7.373 12.0744448891
7.3735 12.064279398930001
7.374 12.16806688394
7.3745 12.415991600210003
7.375 12.82260591524
7.3755 13.268548664910004
7.376 13.565078288630001
7.3765 13.69151454924
7.377 13.732467557270002
7.3775 13.74442695747
7.378 13.748131196469998
7.3785 13.749570557910001
7.379 13.750348448100002
7.3795 13.750919959260003
7.38 13.75148088688
7.3805 13.7521476499
7.381 13.753057834339998
7.3815 13.75430140029
7.382 13.755968307840003
7.3825 13.75810089115
7.383 13.76073619261
7.3835 13.763953588770004
7.384 13.768075877600001
7.3845 13.77411907894
7.385 13.784046439459999
7.3855 13.799276153520001
7.386 13.8164955731
7.3865 13.827206115580001
7.387 13.826205971050001
7.3875 13.81786614153
7.388 13.80995494538
7.3885 13.805441065570001
7.389 13.8034778189
7.3895 13.803102103230003
7.39 13.803790033330003
7.3905 13.80503889105
7.391 13.80650471134
7.3915 13.808012865790001
7.392 13.80951572847
7.3925 13.811039758230002
7.393 13.81262728923
7.3935 13.81431536386
7.394 13.816135732739998
7.3945 13.818083104100001
7.395 13.82016806148
7.3955 13.82239589665
7.396 13.824798360230002
7.3965 13.827454828770001
7.397 13.830481721209999
7.3975 13.834027207110001
7.398 13.83827649842
7.3985 13.84322430337
7.399 13.84843140505
7.3995 13.853389793540003
7.4 13.857946007510002
7.4005 13.861597328810003
7.401 13.863258944590001
7.4015 13.862422844930002
7.402 13.859872211789998
7.4025 13.85695115475
7.403 13.85460690064
7.4035 13.85311991327
7.404 13.852347314850004
7.4045 13.852103893430002
7.405 13.852289105379999
7.4055 13.852902950700003
7.406 13.854003638860004
7.4065 13.855665254639998
7.407 13.8580359676
7.4075 13.861528535799998
7.408 13.867317732180002
7.4085 13.87799652404
7.409 13.897930621630003
7.4095 13.931697406000001
7.41 13.979180458210003
7.4105 14.028706133640004
7.411 14.057630948460002
7.4115 14.047227328640002
7.412 13.99969135873
7.4125 13.940799250400001
7.413 13.897872412159998
7.4135 13.876514828440001
7.414 13.86786278449
7.4145 13.864015667700002
7.415 13.86153382757
7.4155 13.85938536895
7.416 13.857374496350001
7.4165 13.85555412747
7.417 13.854019514169998
7.4175 13.852850033
7.418 13.852098601660003
7.4185 13.851749344840002
7.419 13.851770511920002
7.4195 13.852130352280003
7.42 13.852818282380003
7.4205 13.853844885760001
7.421 13.855104327020001
7.4215 13.856215598720002
7.422 13.856644232090002
7.4225 13.856215598720002
7.423 13.85536891552
7.4235 13.854654526570002
7.424 13.85418885081
7.4245 13.853760217440001
7.425 13.853146372120001
7.4255 13.85228381361
7.426 13.851188417220001
7.4265 13.84991310065
7.427 13.848510781599998
7.4275 13.84706612839
7.428 13.84568497642
7.4285 13.844478452860002
7.4285 13.844478452860002
7.429 13.843531226030002
7.4295 13.84288033832
7.43 13.84253637327
7.4305 13.84245699672
7.431 13.842647500439998
7.4315 13.84319255275
7.432 13.844377909230001
7.4325 13.84651578431
7.433 13.849362756570002
7.4335 13.85135775386
7.434 13.85087091102
7.4345 13.848378487350004
7.435 13.84518225827
7.4355 13.841176388380003
7.436 13.836265625820001
7.4365 13.831450115120003
7.437 13.827449537
7.4375 13.824089263050002
7.438 13.820935368130002
7.4385 13.817739139050001
7.439 13.814489992270001
7.4395 13.811262012570001
7.44 13.80818220243
7.4405 13.805356397249998
7.441 13.802906307739999
7.4415 13.800911310450001
7.442 13.799429614850002
7.4425 13.798471804480002
7.443 13.798011420489999
7.4435 13.79800612872
7.444 13.798424178550004
7.4445 13.79928144529
7.445 13.800535594780001
7.4455 13.801937913830002
7.446 13.802969808980002
7.4465 13.803186771550003
7.447 13.802710512250002
7.4475 13.80227658711
7.448 13.80260996862
7.4485 13.803731823860002
7.449 13.80482722025
7.4495 13.80495422273
7.45 13.80376886625
7.4505 13.801668033560002
7.451 13.799212652280001
7.4515 13.796683186220001
7.452 13.794074343610003
7.4525 13.79134379029
7.453 13.788528568650001
7.4535 13.78571863878
7.454 13.783041003160001
7.4545 13.78062795604
7.455 13.778569457510002
7.4555 13.776934300580002
7.456 13.77573306879
7.4565 13.774976345680003
7.457 13.77464825594
7.4575 13.77472234072
7.458 13.775172141170003
7.4585 13.775944739589999
7.459 13.776854924029998
7.4595 13.777537562360003
7.46 13.77748464466
7.4605 13.776309871719999
7.461 13.77411907894
7.4615 13.77163194704
7.462 13.769832745239999
7.4625 13.769398820100001
7.463 13.770293129229998
7.4635 13.771917702620001
7.464 13.773568734860003
7.4645 13.77480700904
7.465 13.775537273300003
7.4655 13.775944739589999
7.466 13.776278121099999
7.4665 13.77676496394
7.467 13.777558729440003
7.4675 13.778749377690001
7.468 13.78038982639
7.4685 13.782527701470002
7.469 13.785168294700004
7.4695 13.788295730770002
7.47 13.791888842599999
7.4705 13.795947630190003
7.471 13.8006202631
7.4715 13.80645179364
7.472 13.815077378740003
7.4725 13.83080981095
7.473 13.863216610430001
7.4735 13.927104149640002
7.474 14.03084930049
7.4745 14.1573913965
7.475 14.26984680077
7.4755 14.340232633540001
7.476 14.359933893250002
7.4765 14.330897951259999
7.477 14.26023694645
7.4775 14.163132966950002
7.478 14.063250808200003
7.4785 13.981858093830002
7.479 13.92675489282
7.4795 13.894099380150003
7.48 13.87653070375
7.4805 13.868016245820002
7.481 13.86473005665
7.4815 13.864497218770001
7.482 13.86611650039
7.4825 13.86892643026
7.483 13.872508958550004
7.4835 13.876567746140001
7.484 13.88086995515
7.4845 13.8852356654
7.485 13.889543166180001
7.4855 13.893728956250001
7.486 13.897766576759999
7.4865 13.901640152399999
7.487 13.905286181930002
7.4875 13.908630580570001
7.488 13.911599263540001
7.4885 13.91418693907
7.489 13.91644652486
7.4895 13.918446813920003
7.49 13.92027776634
7.4905 13.921992299820001
7.491 13.9236009979
7.4915 13.925156778280002
7.492 13.926786643440003
7.4925 13.928691680640004
7.493 13.931104727760001
7.4935 13.934300956840001
7.494 13.938560831690001
7.4945 13.94426006798
7.495 13.952023094570002
7.4955 13.963008809090002
7.496 13.979296877150002
7.4965 14.004316365710004
7.497 14.042851034850003
7.4975 14.099171342960002
7.498 14.171986098160001
7.4985 14.24956344636
7.499 14.313403359639999
7.4995 14.348487794739999
7.5 14.346783844800001
7.5005 14.30347599912
7.501 14.219432107980001
7.5015 14.116057381030004
7.502 14.032743754150001
7.5025 13.987774292690002
7.503 13.969597062740004
7.5035 13.963151686880003
7.504 13.960823308080002
7.5045 13.95994487426
7.505 13.959743787
7.5055 13.96001895904
7.506 13.960696305600003
7.5065 13.96171232544
7.507 13.96298235024
7.5075 13.9644005446
7.508 13.965850489580003
7.5085 13.96724222509
7.509 13.968485791039999
7.5095 13.969528269729999
7.51 13.97033791054
7.5105 13.970935880550002
7.511 13.97130630445
7.5115 13.971301012680001
7.512 13.97068187559
7.5125 13.969332474240002
7.513 13.967501521820001
7.5135 13.96559648462
7.514 13.963908409990001
7.5145 13.962479632089998
7.515 13.9612254826
7.5155 13.960082460280002
7.516 13.959092899289999
7.5165 13.95837321857
7.517 13.95802925352
7.5175 13.958124505380002
7.518 13.958648390610001
7.5185 13.959489782040002
7.519 13.960474051260004
7.5195 13.961373652160002
7.52 13.96205629049
7.5205 13.962691302890004
7.521 13.96364911326
7.5215 13.96500380638
7.522 13.966220913480004
7.5225 13.96664954685
7.523 13.966157412240001
7.5235 13.965062015849998
7.524 13.96372319804
7.5245 13.962305003680001
7.525 13.96078626569
7.5255 13.959045273360001
7.526 13.957002650140002
7.5265 13.954637228949998
7.527 13.952012511030002
7.5275 13.94921845647
7.528 13.946360900670001
7.5285 13.94354038726
7.5285 13.94354038726
7.529 13.940846876330003
7.5295 13.938349160889999
7.53 13.936100158639999
7.5305 13.934184537900002
7.531 13.93277163531
7.5315 13.93218954061
7.532 13.932808677699999
7.5325 13.934660797200003
7.533 13.93682513113
7.5335 13.937470727070004
7.534 13.935110597650002
7.5345 13.930093999690001
7.535 13.924579975350003
7.5355 13.920685232630003
7.536 13.918864863749999
7.5365 13.918065806480001
7.537 13.91702861956
7.5375 13.91514474944
7.538 13.912419487889998
7.5385 13.90909096456
7.539 13.9053973091
7.5395 13.901529025230001
7.54 13.897613115430001
7.5405 13.893744831560003
7.541 13.890040592560002
7.5415 13.886606233829998
7.542 13.883531715460002
7.5425 13.88090170577
7.543 13.878763830690001
7.5435 13.877128673760001
7.544 13.87596448436
7.5445 13.875197177710003
7.545 13.87483204558
7.5455 13.875191885940001
7.546 13.876980504200002
7.5465 13.88099695763
7.547 13.887706921990002
7.5475 13.896676472140001
7.548 13.906233408760002
7.5485 13.913848265790001
7.549 13.917309083370004
7.5495 13.91581151246
7.55 13.910085817319999
7.5505 13.90176186311
7.551 13.892517140919999
7.5515 13.88349467307
7.552 13.875128384699998
7.5525 13.86731244041
7.553 13.859729334
7.5535 13.852177978210001
7.554 13.844811834370002
7.5545 13.838107161780002
7.555 13.832545511510002
7.5555 13.82830151197
7.556 13.825226993600001
7.5565 13.82307324321
7.557 13.821570380530002
7.5575 13.82044852529
7.558 13.819485423150002
7.5585 13.818517029239999
7.559 13.817421632850003
7.5595 13.81614102451
7.56 13.814643453599999
7.5605 13.812944795430003
7.561 13.811082092390002
7.5615 13.80910826218
7.562 13.807065638960001
7.5625 13.804948930960002
7.563 13.802758138180003
7.5635 13.800525011240001
7.564 13.798413595010004
7.5645 13.79671493684
7.565 13.79578887709
7.5655 13.796079924440004
7.566 13.798196632440003
7.5665 13.803054477300002
7.567 13.811897024970001
7.5675 13.826338265299999
7.568 13.848135065930002
7.5685 13.878811456620003
7.569 13.91915061933
7.5695 13.968729212460001
7.57 14.025430528009998
7.5705 14.08523282078
7.571 14.142669692360002
7.5715 14.192031322920002
7.572 14.22860803716
7.5725 14.249214189540002
7.573 14.252971346240003
7.5735 14.242789980760001
7.574 14.225575852950001
7.5745 14.208737440810001
7.575 14.194301492250002
7.5755 14.172848656670002
7.576 14.120571260840002
7.5765 14.015683087670002
7.577 13.88574367532
7.5775 13.79567774992
7.578 13.75833372903
7.5785 13.746871755210002
7.579 13.742881760629999
7.5795 13.740272918020004
7.58 13.737706409569999
7.5805 13.735018190409999
7.581 13.732250594700002
7.5815 13.729451248370001
7.582 13.726667777350002
7.5825 13.72391605695
7.583 13.72121725425
7.5835 13.718576661020002
7.584 13.715994277260002
7.5845 13.713475394740001
7.585 13.711025305230002
7.5855 13.708617549880003
7.586 13.706093375590001
7.5865 13.70305589961
7.587 13.69907648857
7.5875 13.694366813270001
7.588 13.689969352400002
7.5885 13.686720205619999
7.589 13.68442357744
7.5895 13.682619083870001
7.59 13.68132260022
7.5905 13.6804970841
7.591 13.67961335851
7.5915 13.67807345344
7.592 13.67569744871
7.5925 13.6727181822
7.593 13.669495494270002
7.5935 13.66630455696
7.594 13.66328295629
7.5945 13.660478318190002
7.595 13.6579012262
7.5955 13.655541096780002
7.596 13.653376762850002
7.5965 13.651381765560004
7.597 13.6495402296
7.5975 13.64779923727
7.598 13.646105870870002
7.5985 13.64437546208
7.599 13.642502175499999
7.5995 13.64030079918
7.6 13.637443243380002
7.6005 13.633209827380004
7.601 13.626134730890001
7.6015 13.613408024039998
7.602 13.59078570729
7.6025 13.554341287300002
7.603 13.505408290110001
7.6035 13.455369312990001
7.604 13.42305776537
7.6045 13.423195351390003
7.605 13.455311103520003
7.6055 13.503429168129998
7.606 13.54765778179
7.6065 13.577159399540001
7.607 13.59236794652
7.6075 13.598527566799998
7.608 13.600236808510001
7.6085 13.600088638950002
7.609 13.599247247520001
7.6095 13.59817830998
7.61 13.597056454740002
7.6105 13.59595047481
7.611 13.594892120809998
7.6115 13.593902559820002
7.612 13.593024126
7.6125 13.592288569970002
7.613 13.59173293412
7.6135 13.59141013615
7.614 13.591320176060002
7.6145 13.591351926680002
7.615 13.59129371721
7.6155 13.591039712250002
7.616 13.59097091924
7.6165 13.591632390490002
7.617 13.592875956440004
7.6175 13.59399251991
7.618 13.59470161709
7.6185 13.595299587100001
7.619 13.596045726670003
7.6195 13.596966494650001
7.62 13.59797722272
7.6205 13.599014409639999
7.621 13.60005159656
7.6215 13.601083491710003
7.622 13.602099511550001
7.6225 13.603099656080001
7.623 13.60406275822
7.6235 13.604983526199998
7.624 13.605846084710002
7.6245 13.60665572552
7.625 13.607417740400003
7.6255 13.60817446351
7.626 13.60897881255
7.6265 13.60983078752
7.627 13.61062455302
7.6275 13.611159021790002
7.628 13.61145536091
7.6285 13.611841660120003
7.6285 13.611841660120003
7.629 13.612524298450001
7.6295 13.61324397917
7.63 13.613556193600001
7.6305 13.613333939260002
7.631 13.61277830341
7.6315 13.61218562517
7.632 13.61172524118
7.6325 13.61143419383
7.633 13.611275440730001
7.6335 13.61120664772
7.634 13.611174897100003
7.6345 13.611153730020003
7.635 13.611127271170002
7.6355 13.61107964524
7.636 13.611000268690002
7.6365 13.61087326621
7.637 13.610688054260002
7.6375 13.610513425850002
7.638 13.61062455302
7.6385 13.61161940578
7.639 13.614095954140002
7.6395 13.617964238010003
7.64 13.62191189843
7.6405 13.62388043687
7.641 13.622456950739998
7.6415 13.617964238010003
7.642 13.61214329101
7.6425 13.60674568561
7.643 13.602549312
7.6435 13.599474793630002
7.644 13.597109372440002
7.6445 13.595109083380002
7.645 13.593267547420002
7.6455 13.591494804469999
7.646 13.589748520370001
7.6465 13.587996944499999
7.647 13.586240076860001
7.6475 13.584536126920003
7.648 13.583049139549999
7.6485 13.58202782794
7.649 13.58168386289
7.6495 13.582033119710001
7.65 13.582768675740002
7.6505 13.58319201734
7.651 13.5823876683
7.6515 13.579736491530003
7.652 13.575492491990001
7.6525 13.570682273060001
7.653 13.566327146350002
7.6535 13.562861037000001
7.654 13.560162234300002
7.6545 13.557944982670001
7.655 13.555976444230001
7.6555 13.554092574110001
7.656 13.552198120450004
7.6565 13.550256040859999
7.657 13.5482557518
7.6575 13.546213128580003
7.658 13.544144046509999
7.6585 13.542080256210003
7.659 13.540064091840001
7.6595 13.53818551349
7.66 13.53665090019
7.6605 13.536000012480002
7.661 13.53770396242
7.6615 13.545615158570001
7.662 13.568401520190001
7.6625 13.619398307680001
7.663 13.7053684031
7.6635 13.810627000169998
7.664 13.90717534382
7.6645 13.979175166440001
7.665 14.023911790019998
7.6655 14.039575429220001
7.666 14.01823901258
7.6665 13.947826720959998
7.667 13.826163636890001
7.6675 13.68344459999
7.668 13.57113207351
7.6685 13.509414159999999
7.669 13.482330881140001
7.6695 13.47114937113
7.67 13.466143356709999
7.6705 13.463460429320001
7.671 13.461645352210002
7.6715 13.460126614220002
7.672 13.458623751540003
7.6725 13.456993886379998
7.673 13.455157642189999
7.6735 13.453067393040001
7.674 13.45069668008
7.6745 13.448071962160004
7.675 13.445224989900002
7.6755 13.442219264540004
7.676 13.439160621480003
7.6765 13.436191938510003
7.677 13.433535469970003
7.6775 13.431487554980002
7.678 13.43028632319
7.6785 13.429989984070001
7.679 13.43052445284
7.6795 13.43170451755
7.68 13.432842248099998
7.6805 13.43273112093
7.681 13.430635580010001
7.6815 13.426989550479998
7.682 13.422867261650001
7.6825 13.41916302265
7.683 13.416347801010001
7.6835 13.41463326753
7.684 13.414072339910003
7.6845 13.414543307440002
7.685 13.41563341206
7.6855 13.416712933140001
7.686 13.417178608900002
7.6865 13.416760559070003
7.687 13.41537411533
7.6875 13.41273881387
7.688 13.408743527520002
7.6885 13.404150271159999
7.689 13.400192027200003
7.6895 13.3974403068
7.69 13.39568873093
7.6905 13.394561583920002
7.691 13.393852486740002
7.6915 13.39348206284
7.692 13.39342914514
7.6925 13.39369373364
7.693 13.394270536569998
7.6935 13.395175429240002
7.694 13.396392536339999
7.6945 13.39791127433
7.695 13.399684017279998
7.6955 13.401641972180002
7.696 13.403726929560001
7.6965 13.405870096410002
7.697 13.408087348040002
7.6975 13.410516270470001
7.698 13.413474369900001
7.6985 13.41737440439
7.699 13.42256033899
7.6995 13.429439639990004
7.7 13.439245289800002
7.7005 13.453189103750002
7.701 13.468508777899999
7.7015 13.477954587350002
7.702 13.477510078670004
7.7025 13.47132929131
7.703 13.465386633600001
7.7035 13.460698125380002
7.704 13.45585086406
7.7045 13.451194106460001
7.705 13.448225423490001
7.7055 13.447622161710001
7.706 13.44906152315
7.7065 13.451866161249999
7.707 13.45544339777
7.7075 13.45936989111
7.708 13.46338105277
7.7085 13.467334004960001
7.709 13.471170538210004
7.7095 13.474895944290001
7.71 13.478568432670002
7.7105 13.48221975397
7.711 13.485802282260003
7.7115 13.489151972670001
7.712 13.49209419679
7.7125 13.494618371080001
7.713 13.496930874570001
7.7135 13.499269836910003
7.714 13.501778135890003
7.7145 13.50452456452
7.715 13.507562040500002
7.7155 13.51094348153
7.716 13.514727097080002
7.7165 13.518981680160003
7.717 13.52378131555
7.7175 13.529316506970002
7.718 13.536010596020002
7.7185 13.545011896790001
7.719 13.55933142641
7.7195 13.586684585539999
7.72 13.644703551820001
7.7205 13.76185275608
7.721 13.94613335456
7.7215 14.13641482022
7.722 14.263242671810001
7.7225 14.326278236050001
7.723 14.354007110849999
7.7235 14.366003553440002
7.724 14.371295323440002
7.7245 14.373597243390002
7.725 14.37443334305
7.7255 14.37446509367
7.726 14.373962375520001
7.7265 14.373057482850001
7.727 14.371792749819999
7.7275 14.370210510590002
7.728 14.36839543348
7.7285 14.366575064600003
7.7285 14.366575064600003
7.729 14.365140994930002
7.7295 14.364680610939999
7.73 14.365818341489998
7.7305 14.368834650390003
7.731 14.37317390179
7.7315 14.377497277880003
7.732 14.38047654439
7.7325 14.381550773699999
7.733 14.380958095459999
7.7335 14.379344105610002
7.734 14.3774231931
7.7345 14.375650450150001
7.735 14.37417404632
7.7355 14.372941063910002
7.736 14.371845667520002
7.7365 14.370797897060001
7.737 14.369681333589998
7.7375 14.36828959808
7.738 14.36622051601
7.7385 14.36266973834
7.739 14.355954482210002
7.7395 14.342582179420003
7.74 14.315673528970002
7.7405 14.26376655704
7.741 14.175007698830001
7.7415 14.052931856700003
7.742 13.92734757106
7.7425 13.830312384570004
7.743 13.769356485939998
7.7435 13.735060524570002
7.744 13.71652874603
7.7445 13.7065325925
7.745 13.70100269285
7.7455 13.697790588460002
7.746 13.695811466480002
7.7465 13.69461023469
7.747 13.694049307070003
7.7475 13.69411810008
7.748 13.694779571330002
7.7485 13.695933177190003
7.749 13.697383122169999
7.7495 13.698938902550001
7.75 13.70044176523
7.7505 13.701796458350003
7.751 13.702976523060002
7.7515 13.703934333429999
7.752 13.704654014150002
7.7525 13.70513027345
7.753 13.70537898664
7.7535 13.705442487880003
7.754 13.705352527790001
7.7545 13.705151440530003
7.755 13.70488685203
7.7555 13.704590512910002
7.756 13.704273006710004
7.7565 13.703934333429999
7.757 13.703590368379999
7.7575 13.703288737490002
7.758 13.70311940085
7.7585 13.70314056793
7.759 13.703383989350002
7.7595 13.704013709980003
7.76 13.70533665248
7.7605 13.707294607380003
7.761 13.70914672688
7.7615 13.71015745495
7.762 13.710369125750002
7.7625 13.710242123270003
7.763 13.710088661940002
7.7635 13.709935200610001
7.764 13.709712946269999
7.7645 13.709379564760003
7.765 13.70891918077
7.7655 13.708347669610003
7.766 13.70769149013
7.7665 13.706987684720001
7.767 13.706252128690004
7.7675 13.70550069735
7.768 13.704728098930001
7.7685 13.703929041660004
7.769 13.703098233770003
7.7695 13.702214508179999
7.77 13.701288448430002
7.7705 13.700309470979999
7.771 13.699177032200001
7.7715 13.697716503679999
7.772 13.695843217099998
7.7725 13.693821760960002
7.773 13.692128394560001
7.7735 13.6909747887
7.774 13.690117521960001
7.7745 13.689202045750001
7.775 13.68814369175
7.7755 13.687085337750002
7.776 13.686191028620001
7.7765 13.685534849140002
7.777 13.685143258160004
7.7775 13.68500567214
7.778 13.68509034046
7.7785 13.68536022073
7.779 13.685751811710002
7.7795 13.686196320390003
7.78 13.686624953759999
7.7805 13.686958335269999
7.781 13.687143547220003
7.7815 13.68712238014
7.782 13.686857791640001
7.7825 13.686344489949999
7.783 13.685624809230003
7.7835 13.68477812603
7.784 13.683867941590002
7.7845 13.682878380600002
7.785 13.681745941820001
7.7855 13.680512959409999
7.786 13.67934347824
7.7865 13.678369792559998
7.787 13.677523109360003
7.7875 13.676649967310002
7.788 13.67567628163
7.7885 13.674692012410002
7.789 13.67382416213
7.7895 13.67312564849
7.79 13.672585887950003
7.7905 13.67215725458
7.791 13.671807997759998
7.7915 13.671495783330002
7.792 13.67116769359
7.7925 13.670739060220004
7.793 13.67010404782
7.7935 13.669183279840002
7.794 13.66796088097
7.7945 13.666484477140003
7.795 13.664833444900001
7.7955 13.663050118410002
7.796 13.6611821236
7.7965 13.659282378170001
7.797 13.65740909159
7.7975 13.655646932180002
7.798 13.654080568260003
7.7985 13.652784084610001
7.799 13.651815690700001
7.7995 13.651201845380001
7.8 13.650931965110004
7.8005 13.65097429927
7.801 13.651302389009999
7.8015 13.651884483709999
7.802 13.65270470806
7.8025 13.653720727900001
7.803 13.654810832519999
7.8035 13.655821560590002
7.804 13.65661003432
7.8045 13.657144503089999
7.805 13.657520218759998
7.8055 13.657895934430002
7.806 13.658403944350002
7.8065 13.65910774976
7.807 13.659938557650001
7.8075 13.660727031380002
7.808 13.661261500150001
7.8085 13.661356752010004
7.809 13.66094399395
7.8095 13.660134353140002
7.81 13.65915008392
7.8105 13.658261066560001
7.811 13.657689555400001
7.8115 13.65752551053
7.812 13.657737181329999
7.8125 13.658218732399998
7.813 13.658864328340002
7.8135 13.659589300830003
7.814 13.66035660748
7.8145 13.661134497669998
7.815 13.661912387860003
7.8155 13.662674402739999
7.816 13.663425834080002
7.8165 13.664156098340001
7.817 13.664859903750003
7.8175 13.665521375
7.818 13.666082302620001
7.8185 13.666447434750001
7.819 13.66650035245
7.8195 13.666140512090003
7.82 13.66539966429
7.8205 13.66461648233
7.821 13.664415395069998
7.8215 13.665320287740002
7.822 13.66735761919
7.8225 13.67004583835
7.823 13.672861059989998
7.8235 13.67555457092
7.824 13.678121079370001
7.8245 13.680650545430002
7.825 13.683222345650002
7.8255 13.685889397730001
7.826 13.68866228521
7.8265 13.691519841009999
7.827 13.694403855660003
7.8275 13.697208493760002
7.828 13.699801461060002
7.8285 13.702045171540004
7.8285 13.702045171540004
7.829 13.703839081569999
7.8295 13.705172607610002
7.83 13.706141001520002
7.8305 13.706934767020002
7.831 13.70778145022
7.8315 13.708860971299998
7.832 13.71019978911
7.8325 13.71169736002
7.833 13.713184347390001
7.8335 13.714544332280003
7.834 13.715745564070001
7.8345 13.716819793380001
7.835 13.717846396760002
7.8355 13.718915334300004
7.836 13.720148316710002
7.8365 13.721651179390001
7.837 13.72355092482
7.8375 13.72590576247
7.838 13.72860985694
7.8385 13.731356285570001
7.839 13.733679372600001
7.8395 13.735261611830001
7.84 13.73623529751
7.8405 13.73716135726
7.841 13.738600718700003
7.8415 13.740791511480001
7.842 13.74358556604
7.8425 13.746654792640001
7.843 13.74967639331
7.8435 13.75248103141
7.844 13.755042248090003
7.8445 13.757391793969997
7.845 13.759593170290003
7.8455 13.76170458652
7.846 13.76377896036
7.8465 13.765863917739999
7.847 13.768022959900001
7.8475 13.770324879850001
7.848 13.772864929450002
7.8485 13.775706609939999
7.849 13.778781128310001
7.8495 13.781665142959998
7.85 13.783538429540002
7.8505 13.78340613529
7.851 13.7807761256
7.8515 13.776468624820001
7.852 13.77277496936
7.8525 13.772161124040004
7.853 13.775209183560001
7.8535 13.780321033380002
7.854 13.78537467373
7.8545 13.78922179052
7.855 13.791788298970001
7.8555 13.79346579006
7.856 13.794677605390003
7.8565 13.795688333460003
7.857 13.796646143830003
7.8575 13.79761453774
7.858 13.79860409873
7.8585 13.7996148268
7.859 13.8006202631
7.8595 13.80158865701
7.86 13.802472382600001
7.8605 13.803218522170003
7.861 13.80376886625
7.8615 13.804044038290002
7.862 13.80398582882
7.8625 13.80353602837
7.863 13.802736971100003
7.8635 13.801800327810003
7.864 13.801122981250003
7.8645 13.801138856559998
7.865 13.80207020808
7.8655 13.80374769917
7.866 13.805668611680002
7.8665 13.807224392060004
7.867 13.80804990818
7.8675 13.808113409420002
7.868 13.807663608970003
7.8685 13.80713972374
7.869 13.80700742949
7.8695 13.807584232419998
7.87 13.80889129961
7.8705 13.810706376720002
7.871 13.812722541090004
7.8715 13.814664620680002
7.872 13.816352695310002
7.8725 13.81770209666
7.873 13.818665198800002
7.8735 13.819236709960002
7.874 13.819416630140001
7.8745 13.819215542879999
7.875 13.818665198800002
7.8755 13.81782380737
7.876 13.816760161600001
7.8765 13.81555363804
7.877 13.81429419678
7.8775 13.813082381450002
7.878 13.811997568600002
7.8785 13.8110979677
7.879 13.81037828698
7.8795 13.809785608740004
7.88 13.809198222270002
7.8805 13.808499708630002
7.881 13.80772711021
7.8815 13.80724555914
7.882 13.807907030390002
7.8825 13.81072225203
7.883 13.81579705946
7.8835 13.821517462830002
7.884 13.825465123250002
7.8845 13.82647055955
7.885 13.82537516316
7.8855 13.823872300480001
7.886 13.823025617280003
7.8865 13.822988574890001
7.887 13.82344895888
7.8875 13.824089263050002
7.888 13.824724275449999
7.8885 13.825269327760001
7.889 13.82568737759
7.8895 13.825941382550003
7.89 13.82603134264
7.8905 13.825930799010003
7.891 13.82562387635
7.8915 13.825089407580002
7.892 13.82436443509
7.8925 13.82366592145
7.893 13.823581253130001
7.8935 13.82510528289
7.894 13.828820105430001
7.8945 13.833619740819998
7.895 13.836651925030004
7.8955 13.83554065333
7.896 13.830360010500002
7.8965 13.822977991350001
7.897 13.81532609193
7.8975 13.80880663129
7.898 13.804128706610001
7.8985 13.801149440100001
7.899 13.799212652280001
7.8995 13.79774683199
7.9 13.79648739073
7.9005 13.795381410799997
7.901 13.794450059279999
7.9015 13.793703919710001
7.902 13.793137700320003
7.9025 13.79271965049
7.903 13.792423311370001
7.9035 13.792179889950003
7.904 13.79189413437
7.9045 13.791433750380001
7.905 13.790661151960002
7.9055 13.789496962560001
7.906 13.787935890410001
7.9065 13.78603085321
7.907 13.783871811050002
7.9075 13.781559307559998
7.908 13.779162135750003
7.9085 13.776727921550002
7.909 13.774256664960003
7.9095 13.771716615359999
7.91 13.76910777275
7.9105 13.766493638370001
7.911 13.76411234187
7.9115 13.762482476710002
7.912 13.762588312110001
7.9125 13.766128506240001
7.913 13.7759606149
7.9135 13.79605875736
7.914 13.829661496860002
7.9145 13.87488496328
7.915 13.921240868480002
7.9155 13.95215538882
7.916 13.953076156800002
7.9165 13.920081970850003
7.917 13.86460305417
7.9175 13.808229828360002
7.918 13.76726623679
7.9185 13.74369140144
7.919 13.731366869109998
7.9195 13.724450525719998
7.92 13.719804351660002
7.9205 13.716131863280001
7.921 13.712993843669999
7.9215 13.710252706810003
7.922 13.707881993850002
7.9225 13.70586582948
7.923 13.704214797240002
7.9235 13.702955355980002
7.924 13.702161590480003
7.9245 13.701934044369999
7.925 13.70245263783
7.9255 13.70386554042
7.926 13.706098667360003
7.9265 13.7085434651
7.927 13.71008337017
7.9275 13.709755280430002
7.928 13.70750098641
7.9285 13.704103670070001
7.9285 13.704103670070001
7.929 13.700410014610004
7.9295 13.69693332172
7.93 13.69397522229
7.9305 13.691874389599999
7.931 13.690853077990003
7.9315 13.69081074383
7.932 13.69128700313
7.9325 13.6916627188
7.933 13.691429880920001
7.9335 13.690366235150002
7.934 13.688556449810001
7.9345 13.686323322870003
7.935 13.68403727823
7.9355 13.681994655010001
7.936 13.680391248700001
7.9365 13.679306435849998
7.937 13.678766675310001
7.9375 13.678703174070002
7.938 13.678994221420002
7.9385 13.679481064260003
7.939 13.680047283650001
7.9395 13.68062408658
7.94 13.68121676482
7.9405 13.681857068990002
7.941 13.682571457940004
7.9415 13.683375806980003
7.942 13.684264824340001
7.9425 13.685233218250001
7.943 13.68627040517
7.9435 13.687381676870004
7.944 13.688582908659999
7.9445 13.68991114293
7.945 13.69140342207
7.9455 13.69305974608
7.946 13.694747820710003
7.9465 13.69623480808
7.947 13.697340788010003
7.9475 13.698102802890002
7.948 13.69877485768
7.9485 13.69964799973
7.949 13.70089156568
7.9495 13.702532014380001
7.95 13.704495261050003
7.9505 13.70662784436
7.951 13.708765719439999
7.9515 13.710728966110004
7.952 13.712379998349999
7.9525 13.713650023150002
7.953 13.714586666440002
7.9535 13.71524813769
7.954 13.715713813450002
7.9545 13.71603131965
7.955 13.71625886576
7.9555 13.716433494170001
7.956 13.716608122579999
7.9565 13.716819793380001
7.957 13.71707379834
7.9575 13.717359553920002
7.958 13.717634725960004
7.9585 13.71781993791
7.959 13.717846396760002
7.9595 13.71770881074
7.96 13.717565932950002
7.9605 13.717751144900003
7.961 13.718698371730003
7.9615 13.720640451320001
7.962 13.723392171720004
7.9625 13.726429647700002
7.963 13.729260744649999
7.9635 13.731636749380002
7.964 13.73353649481
7.9645 13.7350552328
7.965 13.73634642468
7.9655 13.737574115320001
7.966 13.738854723660001
7.9665 13.7402411674
7.967 13.74173344654
7.9675 13.74328393515
7.968 13.74481325668
7.9685 13.746247326350002
7.969 13.747506767610002
7.9695 13.74853337099
7.97 13.749300677640004
7.9705 13.749840438180001
7.971 13.750247904470001
7.9715 13.750718872
7.972 13.751586722280003
7.9725 13.753401799390002
7.973 13.756836158119999
7.9735 13.76220730467
7.974 13.768721473540001
7.9745 13.774293707350001
7.975 13.776632669689999
7.9755 13.774563587620001
7.976 13.76858917929
7.9765 13.760688566679999
7.977 13.753370048770002
7.9775 13.74827407426
7.978 13.745644064570001
7.9785 13.744924383850002
7.979 13.745453560849999
7.9795 13.746713002110003
7.98 13.748379909659999
7.9805 13.750237320930001
7.981 13.7521476499
7.9815 13.754026228250002
7.982 13.7557989712
7.9825 13.75741296105
7.983 13.758825863639998
7.9835 13.760011220119999
7.984 13.760974322260001
7.9845 13.761715170060004
7.985 13.762260222370003
7.9855 13.76262006273
7.986 13.76278939937
7.9865 13.762773524060002
7.987 13.762588312110001
7.9875 13.762344890689999
7.988 13.76232901538
7.9885 13.76319686566
7.989 13.766334885270002
7.9895 13.7746905901
7.99 13.793984383519998
7.9905 13.833677950290003
7.991 13.903963239429999
7.9915 14.00413115376
7.992 14.112310807870003
7.9925 14.1988788733
7.993 14.247621366769998
7.9935 14.25388682245
7.994 14.21113461262
7.9945 14.10926804012
7.995 13.963813158130002
7.9955 13.840499041820003
7.996 13.7799823601
7.9965 13.76033401809
7.997 13.75514279172
7.9975 13.753618761960002
7.998 13.752814412920003
7.9985 13.752057689810002
7.999 13.75122159015
7.9995 13.750306113940002
8.0 13.749327136489999
8.0005 13.748326991960003
8.001 13.74733743097
8.0015 13.746411371219999
8.002 13.745591146870002
8.0025 13.7450037604
8.003 13.74510430403
8.0035 13.747771356110004
8.004 13.75974663162
8.0045 13.79741345048
8.005 13.87540355674
8.0055 13.96803599059
8.006 14.015460833330003
8.0065 13.985609958760001
8.007 13.89845979863
8.0075 13.809436351920002
8.008 13.759063993289999
8.0085 13.742622463899998
8.009 13.74007712253
8.0095 13.740632758379999
8.01 13.74136831441
8.0105 13.74192924203
8.011 13.7424107931
8.0115 13.742871177089999
8.012 13.743320977540002
8.0125 13.743728443830001
8.013 13.74406711711
8.0135 13.744289371450002
8.014 13.744368748000003
8.0145 13.74429466322
8.015 13.744082992420001
8.0155 13.743786653300003
8.016 13.743485022409999
8.0165 13.74327335161
8.017 13.743193975060002
8.0175 13.743172807980002
8.018 13.742961137180004
8.0185 13.742299665930002
8.019 13.741093142370001
8.0195 13.739558529070003
8.02 13.73805566639
8.0205 13.736801516900002
8.021 13.73575374644
8.0215 13.734870020850003
8.022 13.73419267429
8.0225 13.73377462446
8.023 13.733647621980001
8.0235 13.733827542160004
8.024 13.73429850969
8.0245 13.735028773949999
8.025 13.735938958389998
8.0255 13.736933811150003
8.026 13.737896913290001
8.0265 13.738733012950004
8.027 13.73936802535
8.0275 13.73974374102
8.028 13.739854868190001
8.0285 13.739696115089998
8.0285 13.739696115089998
8.029 13.73930452411
8.0295 13.73871184587
8.03 13.73797099807
8.0305 13.73715077372
8.031 13.73636759176
8.0315 13.735796080600004
8.032 13.735499741480002
8.0325 13.735325113070001
8.033 13.7350552328
8.0335 13.7345789735
8.034 13.733875168090002
8.0345 13.733023193120001
8.035 13.732250594700002
8.0355 13.731874879030002
8.036 13.732123592220002
8.0365 13.73303906843
8.037 13.734510180490002
8.0375 13.73636759176
8.038 13.7384419656
8.0385 13.740579840680002
8.039 13.74269125691
8.0395 13.744718004820001
8.04 13.746681251490003
8.0405 13.748681540550002
8.041 13.750941126340003
8.0415 13.753729889130003
8.042 13.75710074662
8.0425 13.76047689588
8.043 13.762731189900002
8.0435 13.763133364420003
8.044 13.762202012899998
8.0445 13.76111190828
8.045 13.76059331482
8.0455 13.760741484380002
8.046 13.76145587333
8.0465 13.762720606360002
8.047 13.76455155878
8.0475 13.76694343882
8.048 13.769853912319999
8.0485 13.773203602730003
8.049 13.77689725819
8.0495 13.780839626840002
8.05 13.784967207440001
8.0505 13.78925883291
8.051 13.793793879800003
8.0515 13.798784018909998
8.052 13.804493838740001
8.0525 13.81098684053
8.053 13.81787672507
8.0535 13.824295642080003
8.054 13.829211696410002
8.0545 13.83192637442
8.055 13.83244496788
8.0555 13.831545366980002
8.056 13.830370594040001
8.0565 13.829899626510002
8.057 13.8305716813
8.0575 13.832312673630003
8.058 13.834873890310003
8.0585 13.83803836877
8.059 13.84170556538
8.0595 13.845833145979999
8.06 13.850384068179999
8.0605 13.85531599782
8.061 13.860560141890002
8.0615 13.866026540300002
8.062 13.87161464942
8.0625 13.877239800929999
8.063 13.882812034740002
8.0635 13.88826784961
8.064 13.89356491138
8.0645 13.898660885890003
8.065 13.9034922719
8.0655 13.907937358700003
8.066 13.91186385204
8.0665 13.91527704369
8.067 13.918293352590002
8.0675 13.921092698919999
8.068 13.923765042770004
8.0685 13.92635801007
8.069 13.928945685599999
8.0695 13.931655071840002
8.07 13.934660797200003
8.0705 13.93814807363
8.071 13.942307404849998
8.0715 13.947297543960001
8.072 13.953240201669999
8.0725 13.960198879220002
8.073 13.96811007537
8.0735 13.976656283920004
8.074 13.985086073530002
8.0745 13.992187628870003
8.075 13.996627423900001
8.0755 13.997749279140002
8.076 13.99629933416
8.0765 13.994113833150003
8.077 13.992669179940002
8.0775 13.992251130109999
8.078 13.992457509140003
8.0785 13.992896726050002
8.079 13.993404735970003
8.0795 13.993939204740002
8.08 13.994563633600002
8.0805 13.99536269087
8.081 13.99648454611
8.0815 13.99813028658
8.082 14.00060154317
8.0825 14.004422201110003
8.083 14.01046011068
8.0835 14.019847710660002
8.084 14.03345285133
8.0845 14.050487058960002
8.085 14.06673808463
8.0855 14.07472336556
8.086 14.069627391050002
8.0865 14.056614928620004
8.087 14.0461054734
8.0875 14.04105712482
8.088 14.03764393317
8.0885 14.034447704090002
8.089 14.032479165649999
8.0895 14.03180181909
8.09 14.031680108380002
8.0905 14.03160073183
8.091 14.03142610342
8.0915 14.03120384908
8.092 14.031045095980001
8.0925 14.031050387750003
8.093 14.03133085156
8.0935 14.032076991130001
8.094 14.03380739992
8.0945 14.038188985480001
8.095 14.051058570120002
8.0955 14.091900450980003
8.096 14.20413889268
8.0965 14.403120028219998
8.097 14.59911131371
8.0975 14.717773964190002
8.098 14.762113705020003
8.0985 14.745576923770003
8.099 14.66776144592
8.0995 14.529312867410002
8.1 14.361182750970002
8.1005 14.218410796370001
8.101 14.12800090592
8.1015 14.079750547060002
8.102 14.055630659400002
8.1025 14.043803553450001
8.103 14.03824719495
8.1035 14.036082861020002
8.104 14.03587119022
8.1045 14.036786666430004
8.105 14.038284237340001
8.1055 14.039855893029998
8.106 14.041030665969998
8.1065 14.04140108987
8.107 14.040887788180001
8.1075 14.039850601260003
8.108 14.03882928965
8.1085 14.038146651320002
8.109 14.037781519190002
8.1095 14.037522222459998
8.11 14.037199424490002
8.1105 14.036728456959999
8.111 14.036088152790004
8.1115 14.0353102626
8.112 14.03447416294
8.1125 14.033659230360001
8.113 14.032971300260002
8.1135 14.032510916270002
8.114 14.032341579630003
8.1145 14.032510916270002
8.115 14.033066552120001
8.1155 14.03425720037
8.116 14.0370565467
8.1165 14.04469257081
8.117 14.065647980009999
8.1175 14.11490377517
8.118 14.200519322000002
8.1185 14.296014603420002
8.119 14.349678442990001
8.1195 14.332787113150001
8.12 14.25595590452
8.1205 14.1566505487
8.121 14.081110531950003
8.1215 14.058223626700002
8.122 14.07961825281
8.1225 14.110712693330001
8.123 14.12465121551
8.1235 14.119624034010002
8.124 14.106685656360003
8.1245 14.094472251200003
8.125 14.086016002740003
8.1255 14.081301035670002
8.126 14.07941187378
8.1265 14.079358956080004
8.127 14.080322058219998
8.1275 14.08159737479
8.128 14.082581644010002
8.1285 14.082745688880003
8.1285 14.082745688880003
8.129 14.081750836120001
8.1295 14.07966058697
8.13 14.077279290469999
8.1305 14.076168018770002
8.131 14.077813759240001
8.1315 14.082290596660002
8.132 14.087984541180003
8.1325 14.093064640380003
8.133 14.096827088850002
8.1335 14.09957351748
8.134 14.10183310327
8.1345 14.103960394810002
8.135 14.10613531228
8.1355 14.108479566389999
8.136 14.111061950149999
8.1365 14.113924797720003
8.137 14.117105151490001
8.1375 14.120666512700002
8.138 14.124809968610002
8.1385 14.130223449320003
8.139 14.1390289546
8.1395 14.157327895260003
8.14 14.20079449404
8.1405 14.300221560570002
8.141 14.483221550709999
8.1415 14.71713366002
8.142 14.920157707840001
8.1425 15.054663917700005
8.143 15.13362241787
8.1435 15.17921630819
8.144 15.206902848830001
8.1445 15.225376417900002
8.145 15.239087393970003
8.1455 15.250115442650003
8.146 15.25932841422
8.1465 15.267080857270003
8.147 15.27360560968
8.1475 15.27913550933
8.148 15.283887518790003
8.1485 15.288025682930002
8.149 15.291639961840001
8.1495 15.294762106140002
8.15 15.297376240519998
8.1505 15.299440030820001
8.151 15.30090055934
8.1515 15.301736659
8.152 15.301863661479999
8.1525 15.300805307480001
8.153 15.29699523308
8.1535 15.28673978282
8.154 15.263313117030002
8.1545 15.217084214309999
8.155 15.13891418787
8.1555 15.028199775930002
8.156 14.89820744588
8.1565 14.76932638753
8.157 14.65687098326
8.1575 14.56602716767
8.158 14.494503604350001
8.1585 14.437093191620004
8.159 14.38921325666
8.1595 14.348990512890001
8.16 14.317245184660003
8.1605 14.295416633410003
8.161 14.28332493896
8.1615 14.278911602780003
8.162 14.279361403230002
8.1625 14.282144874250001
8.163 14.28557394121
8.1635 14.288865422150003
8.164 14.291807646270001
8.1645 14.294432364190001
8.165 14.296829536
8.1655 14.29909970533
8.166 14.301332832269999
8.1665 14.30360829337
8.167 14.305979006330002
8.1675 14.308450262920001
8.168 14.311006187830003
8.1685 14.31357798805
8.169 14.31610745411
8.1695 14.318531084770001
8.17 14.32071129401
8.1705 14.322230032
8.171 14.322192989609999
8.1715 14.319383059739998
8.172 14.313382192560002
8.1725 14.305518622340003
8.173 14.298126019650002
8.1735 14.292786623720001
8.174 14.28988673376
8.1745 14.28972798066
8.175 14.293411052580002
8.1755 14.30231710149
8.176 14.317287518819999
8.1765 14.338227052710003
8.177 14.363590506319998
8.1775 14.389747725429999
8.178 14.411338147030001
8.1785 14.423234045990004
8.179 14.42292183156
8.1795 14.41185144872
8.18 14.39527233331
8.1805 14.38000557686
8.181 14.37066560281
8.1815 14.367532874970003
8.182 14.368183762680001
8.1825 14.370252844750002
8.183 14.372459512840003
8.1835 14.374338091190001
8.184 14.375782744399999
8.1845 14.376830514860004
8.185 14.37755019558
8.1855 14.37803703842
8.186 14.37841275409
8.1865 14.378788469760003
8.187 14.37926472906
8.1875 14.37993149208
8.188 14.38087342714
8.1885 14.382328663890004
8.189 14.38511742668
8.1895 14.391631595549999
8.19 14.407035938020002
8.1905 14.438193879780002
8.191 14.487015749800001
8.1915 14.543457768619998
8.192 14.59085615251
8.1925 14.619632797770002
8.193 14.632867514540003
8.1935 14.6423291993
8.194 14.6633375262
8.1945 14.713619924740001
8.195 14.81409476173
8.1955 14.977912085620002
8.196 15.17301964552
8.1965 15.322517439790001
8.197 15.395903706150001
8.1975 15.422082092340002
8.198 15.42979220123
8.1985 15.431644320730001
8.199 15.431818949140002
8.1995 15.43162844542
8.2 15.43153319356
8.2005 15.43170782197
8.201 15.432199956580003
8.2015 15.432877303140003
8.202 15.43315776695
8.2025 15.430236709909998
8.203 15.407085216160002
8.2035 15.264355595720001
8.204 14.81540712069
8.2045 14.482142029630001
8.205 14.406009334640004
8.2055 14.392102563080002
8.206 14.38824486275
8.2065 14.38611757121
8.207 14.384323661180002
8.2075 14.382577377080004
8.208 14.380809925900003
8.2085 14.379031891180002
8.209 14.37743377664
8.2095 14.376555342820001
8.21 14.377529028500003
8.2105 14.381915905829999
8.211 14.390552074469998
8.2115 14.4013949112
8.212 14.408813972740003
8.2125 14.40697772855
8.213 14.394981285960004
8.2135 14.37778832523
8.214 14.361579633720002
8.2145 14.349392687410003
8.215 14.3411216509
8.2155 14.335724045500001
8.216 14.332617776510002
8.2165 14.332337312700002
8.217 14.33792542182
8.2175 14.359902142630002
8.218 14.43190725702
8.2185 14.631549863810001
8.219 14.980526220000002
8.2195 15.270520507769998
8.22 15.398168583710003
8.2205 15.440989586550003
8.221 15.455044527670001
8.2215 15.459875913680001
8.222 15.46135760928
8.2225 15.46110889609
8.223 15.459267360130003
8.2235 15.455240323160002
8.224 15.447858304010001
8.2245 15.435210973710003
8.225 15.41475828266
8.2255 15.385727632440002
8.226 15.354955989890001
8.2265 15.338207537839999
8.227 15.3476163049
8.2275 15.378112775410003
8.228 15.412096522350001
8.2285 15.436110574610002
8.2285 15.436110574610002
8.229 15.44818639375
8.2295 15.452388059130001
8.23 15.45268439825
8.2305 15.45134028867
8.231 15.449435251470003
8.2315 15.447482588340002
8.232 15.44574688778
8.2325 15.44431281811
8.233 15.44312216986
8.2335 15.4418098109
8.234 15.439391472010001
8.2345 15.433215976420001
8.235 15.416832656500002
8.2355 15.377673558500003
8.236 15.300895267569999
8.2365 15.187688431960002
8.237 15.07203679861
8.2375 14.998751075880001
8.238 14.989522229000002
8.2385 15.039375994170001
8.239 15.123996688240002
8.2395 15.210368958180002
8.24 15.27517726537
8.2405 15.312653580510002
8.241 15.325576082850002
8.2415 15.314103525490001
8.242 15.26740894701
8.2425 15.153323677580001
8.243 14.919231648090001
8.2435 14.58697199333
8.244 14.339343616179999
8.2445 14.24344086847
8.245 14.218484881150001
8.2455 14.212923230879998
8.246 14.211785500330002
8.2465 14.211674373160001
8.247 14.211854293340004
8.2475 14.212171799540002
8.248 14.212563390520003
8.2485 14.2130078992
8.249 14.213452407880002
8.2495 14.21389691656
8.25 14.214399634710002
8.2505 14.215241026140003
8.251 14.217198981040003
8.2515 14.221929823420002
8.252 14.232021228810002
8.2525 14.249357067330003
8.253 14.27121207743
8.2535 14.28845795586
8.254 14.291590683700004
8.2545 14.279504281020003
8.255 14.259972357950002
8.2555 14.24204384119
8.256 14.230126775150001
8.2565 14.224025364340001
8.257 14.22197744935
8.2575 14.22328980831
8.258 14.229645224080002
8.2585 14.2463460502
8.259 14.285632150680001
8.2595 14.37253888939
8.26 14.541097639200004
8.2605 14.78939277937
8.261 15.035756423490003
8.2615 15.202579472740002
8.262 15.290057722610001
8.2625 15.32938615725
8.263 15.34229807605
8.2635 15.336133164
8.264 15.304599506570003
8.2645 15.220857246320001
8.265 15.02997781065
8.2655 14.714953450780001
8.266 14.427933137750003
8.2665 14.286881008400002
8.267 14.23767283917
8.2675 14.221353020490003
8.268 14.215325694460002
8.2685 14.212674517690001
8.269 14.21122986448
8.2695 14.21027205411
8.27 14.209525914539999
8.2705 14.20884327621
8.271 14.208123595490001
8.2715 14.207287495829998
8.272 14.206255600679999
8.2725 14.20500145119
8.273 14.203477421430001
8.2735 14.201630593700003
8.274 14.199381591450003
8.2745 14.19674628999
8.275 14.194015736670003
8.2755 14.191856694510001
8.276 14.19076658989
8.2765 14.190332664750002
8.277 14.189374854379999
8.2775 14.187199936910002
8.278 14.184178336240002
8.2785 14.18106148371
8.279 14.178225094990001
8.2795 14.175737963090004
8.28 14.173605379780003
8.2805 14.171901429839998
8.281 14.170694906280001
8.2815 14.17005460211
8.282 14.17006518565
8.2825 14.17098066186
8.283 14.173462501990002
8.2835 14.178918316859999
8.284 14.18976644536
8.2845 14.208763899660003
8.285 14.236471607380004
8.2855 14.268015848350004
8.286 14.293733850550002
8.2865 14.304708981530002
8.287 14.298533485939998
8.2875 14.280933058919999
8.288 14.260946043630003
8.2885 14.242964609169999
8.289 14.225686980120003
8.2895 14.207964842390002
8.29 14.191793193270001
8.2905 14.179860251920001
8.291 14.172917449680003
8.2915 14.16994876671
[truncated: 652,249 more chars]
