# Supplementary material for: Distinct solvation patterns of OH− versus H3O+ charge defects at electrified gold/water interfaces govern their properties
Source: Nat Commun. 2025 Sep 19;16:8325. doi: 10.1038/s41467-025-63832-1 (PMC12449469; doi:10.1038/s41467-025-63832-1)
Supplement: Supplementary file 4 — Source Data [file 41467_2025_63832_MOESM4_ESM.zip › data/si/fig4/upper/h3o_pos_6.dat]

0.0 9.14937668744
0.0005 9.341071055690001
0.001 9.812869393580002
0.0015 10.521813112250001
0.002 11.03919475692
0.0025 11.251548195249999
0.003 11.31875367425
0.0035 11.338391432719998
0.004 11.343640868560001
0.0045 11.344429342290002
0.005 11.34374670396
0.0055 11.34257193102
0.006 11.341291322680004
0.0065 11.340153592130001
0.007 11.339380993710002
0.0075 11.339201073530003
0.008 11.33959266451
0.0085 11.340010714340004
0.009 11.339380993710002
0.0095 11.33689915358
0.01 11.33277157298
0.0105 11.32808835653
0.011 11.323934317080003
0.0115 11.32082804809
0.012 11.318711340090001
0.0125 11.317250811570002
0.013 11.316107789250005
0.0135 11.315012392860002
0.014 11.313747659830003
0.0145 11.31203841812
0.015 11.30938194958
0.0155 11.304566438880002
0.016 11.29424219561
0.0165 11.268180228359999
0.017 11.19351864543
0.0175 10.976810080389999
0.018 10.485358108720003
0.0185 9.847525195310002
0.019 9.394930690750002
0.0195 9.1702685954
0.02 9.073058780500002
0.0205 9.032915413280001
0.021 9.01635217318
0.0215 9.009202991910001
0.022 9.005816259110002
0.0225 9.00399059846
0.023 9.002858159679999
0.0235 9.002059102410001
0.024 9.001434673550001
0.0245 9.00089491301
0.025 9.000386903090003
0.0255 8.999889476709999
0.026 8.999423800950002
0.0265 8.99907454413
0.027 8.998984584040002
0.0275 8.999254464310003
0.028 8.99982597547
0.0285 9.000318110080002
0.029 9.000148773440003
0.0295 8.99879408032
0.03 8.996121736470002
0.0305 8.992443956320002
0.031 8.988342834570002
0.0315 8.984405757690002
0.032 8.981024316660001
0.0325 8.978468391749999
0.033 8.977076656240001
0.0335 8.97761112501
0.034 8.981595827820001
0.0345 8.9917242756
0.035 9.01176950036
0.0355 9.04519761145
0.036 9.09215148666
0.0365 9.14668846828
0.037 9.197690547540002
0.0375 9.234441890189999
0.038 9.251994691280004
0.0385 9.250624122849999
0.039 9.23084348659
0.0395 9.19247815409
0.04 9.139936169760002
0.0405 9.08394924316
0.041 9.035370794560002
0.0415 8.999243880769999
0.042 8.97513457665
0.0425 8.960285870030003
0.043 8.951686743780002
0.0435 8.946865941310001
0.044 8.944114220909999
0.0445 8.94242085451
0.045 8.941272540420002
0.0455 8.940404690140003
0.046 8.939706176500003
0.0465 8.939113498260003
0.047 8.938605488339999
0.0475 8.938160979660001
0.048 8.937779972220003
0.0485 8.937467757790003
0.049 8.937250795220002
0.0495 8.937176710440003
0.05 8.93725608699
0.0505 8.937494216640001
0.051 8.937806431070001
0.0515 8.93799693479
0.052 8.9378011393
0.0525 8.93701795734
0.053 8.9356844313
0.0535 8.93405985791
0.054 8.93246703514
0.0545 8.931149384410002
0.055 8.930180990500002
0.0555 8.92942426739
0.056 8.9285934595
0.0565 8.927381644170001
0.057 8.925682986000002
0.0575 8.923619195700002
0.058 8.92146015354
0.0585 8.91941753032
0.059 8.917581286130002
0.0595 8.915924962120002
0.06 8.914374473510001
0.0605 8.912850443750003
0.061 8.911310538680002
0.0615 8.90973359122
0.062 8.90813018491
0.0625 8.906553237450002
0.063 8.905050374770003
0.0635 8.90367451457
0.064 8.902489158089999
0.0645 8.90158955719
0.065 8.90109213081
0.0655 8.90104979665
0.066 8.90130909338
0.0665 8.90140434524
0.067 8.90071641514
0.0675 8.89893308865
0.068 8.896260744800003
0.0685 8.89321797705
0.069 8.890228127
0.0695 8.88744994775
0.07 8.884862272220001
0.0705 8.882443933330002
0.071 8.880173764000002
0.0715 8.878062347770001
0.072 8.876093809330001
0.0725 8.87426285691
0.073 8.87255890697
0.0735 8.87097137597
0.074 8.86949497214
0.0745 8.86815086256
0.075 8.86696550608
0.0755 8.865981236860002
0.076 8.86524568083
0.0765 8.86480646392
0.077 8.86468475321
0.0775 8.86481704746
0.078 8.865055177110001
0.0785 8.86522451375
0.079 8.865176887820002
0.0795 8.864811755689999
0.08 8.86406032435
0.0805 8.862864384329999
0.081 8.86121864386
0.0815 8.859170728870001
0.082 8.85676826529
0.0825 8.854095921440003
0.083 8.851254240949999
0.0835 8.84836493453
0.084 8.845528545810001
0.0845 8.842840326650002
0.085 8.840337319440003
0.0855 8.83803539949
0.086 8.835923983260003
0.0865 8.83398190367
0.087 8.832198577180002
0.0875 8.83054754494
0.088 8.829012931640001
0.0885 8.827584153740002
0.089 8.82622416885
0.0895 8.824917101660002
0.09 8.823636493319999
0.0905 8.82238234383
0.091 8.821159944960002
0.0915 8.819974588480001
0.092 8.818815690850002
0.0925 8.81766737676
0.093 8.81647672851
0.0935 8.815211995480002
0.094 8.81384142705
0.0945 8.812349147910002
0.095 8.810724574520002
0.0955 8.808935956260001
0.096 8.806919791890003
0.0965 8.804612580170001
0.097 8.802009029330002
0.0975 8.799167348840001
0.098 8.796177498790001
0.0985 8.793102980419999
0.099 8.78999671143
0.0995 8.786990986070002
0.1 8.784212806820001
0.1005 8.78175742554
0.101 8.77964600931
0.1015 8.77786268282
0.102 8.77638627899
0.1025 8.775190338970003
0.103 8.77428015453
0.1035 8.77366630921
0.104 8.773348803010002
0.1045 8.773295885310002
0.105 8.773359386550002
0.1055 8.773285301769999
0.106 8.772777291850002
0.1065 8.771650144839999
0.107 8.769919736050003
0.1075 8.767765985659999
0.108 8.765432315089999
0.1085 8.763103936290001
0.109 8.76091843528
0.1095 8.75896048038
0.11 8.757230071590001
0.1105 8.75570075006
0.111 8.754314306320001
0.1115 8.753054865060001
0.112 8.75191184274
0.1125 8.75090111467
0.113 8.75008089032
0.1135 8.74949879562
0.114 8.749250082429999
0.1145 8.74940354376
0.115 8.750043847930002
0.1155 8.751271538570002
0.116 8.753187159310002
0.1165 8.75589125378
0.117 8.759436739680002
0.1175 8.763696614530001
0.118 8.768332205050001
0.1185 8.77283550132
0.119 8.776724952270001
0.1195 8.7797359694
0.12 8.78182092678
0.1205 8.78298511618
0.121 8.78315445282
0.1215 8.782223101300001
0.122 8.780180478080002
0.1225 8.77716416918
0.123 8.773518139650001
0.1235 8.76984565127
0.124 8.766765841130002
0.1245 8.764643841360002
0.125 8.763516694350002
0.1255 8.76320977169
0.126 8.763469068420001
0.1265 8.76407762197
0.127 8.76485551216
0.1275 8.76569161182
0.128 8.76651183617
0.1285 8.767279142820001
0.129 8.767967072920001
0.1295 8.768580918240001
0.13 8.769163012940002
0.1305 8.769755691180002
0.131 8.77041716243
0.1315 8.771221511470003
0.132 8.772285157239999
0.1325 8.77371922691
0.133 8.77550784517
0.1335 8.777349381130001
0.134 8.778751700179999
0.1345 8.779265001870002
0.135 8.77875699195
0.1355 8.77753988485
0.136 8.776179899960002
0.1365 8.77521679782
0.137 8.775031585870003
0.1375 8.77584122668
0.138 8.7778309322
0.1385 8.781254707390001
0.139 8.786504143230001
0.1395 8.793954955390003
0.14 8.803443099000003
0.1405 8.81331225005
0.141 8.81999575556
0.1415 8.81949832918
0.142 8.810560529650001
0.1425 8.796362710740002
0.143 8.78214372475
0.1435 8.771390848110002
0.144 8.764590923660002
0.1445 8.76057447023
0.145 8.758018545320002
0.1455 8.75607646573
0.146 8.75431959809
0.1465 8.75256802222
0.147 8.750752945110001
0.1475 8.748858491450001
0.148 8.746895244780003
0.1485 8.7449161228
0.149 8.743011085600003
0.1495 8.74135476159
0.15 8.740285824050002
0.1505 8.74043399361
0.151 8.74289466666
0.1515 8.749303000129999
0.152 8.761257108560002
0.1525 8.77842361044
0.153 8.796219832950001
0.1535 8.80679278941
0.154 8.804601996630002
0.1545 8.791065648970001
0.155 8.772549745740001
0.1555 8.754822316240002
0.156 8.74057157963
0.1565 8.73013620919
0.157 8.722833566590001
0.1575 8.717779926240002
0.158 8.714292649810002
0.1585 8.711937812160002
0.159 8.710440241250001
0.1595 8.70960943336
0.16 8.70927605185
0.1605 8.709244301230001
0.161 8.709302510700002
0.1615 8.709212550610001
0.162 8.708752166620002
0.1625 8.707783772710002
0.163 8.706333827729999
0.1635 8.704524042390002
0.164 8.702481419170002
0.1645 8.70026945931
0.165 8.69791462166
0.1655 8.69545924038
0.166 8.692977400250001
0.1665 8.690537894280002
0.167 8.688172473089999
0.1675 8.68591817907
0.168 8.68378559576
0.1685 8.681801182010002
0.169 8.680012563750001
0.1695 8.678456783370002
0.17 8.677197342109999
0.1705 8.676281865900002
0.171 8.67572623005
0.1715 8.67552514279
0.172 8.67563097819
0.1725 8.67599611032
0.173 8.676615247410002
0.1735 8.677419596450001
0.174 8.678133985399999
0.1745 8.678239820800002
0.175 8.677313761050002
0.1755 8.675366389690002
0.176 8.67285279894
0.1765 8.670333916419999
0.177 8.668211916650002
0.1775 8.666640260960001
0.178 8.6655924905
0.1785 8.6649574781
0.179 8.66461351305
0.1795 8.664481218799999
0.18 8.664523552960002
0.1805 8.66471934845
0.181 8.665042146420003
0.1815 8.66544432094
0.182 8.665867662540002
0.1825 8.666275128830002
0.183 8.666629677420001
0.183 8.666629677420001
0.1835 8.666888974150002
0.184 8.667005393090001
0.1845 8.666952475390001
0.185 8.666740804590003
0.1855 8.666418006619999
0.186 8.666063458029999
0.1865 8.66580945307
0.187 8.665814744840002
0.1875 8.666317462990001
0.188 8.6676562808
0.1885 8.67047679421
0.189 8.676107237490001
0.1895 8.687431625290003
0.19 8.71014390213
0.1905 8.75270560824
0.191 8.821323989830002
0.1915 8.90962775582
0.192 8.9941055721
0.1925 9.045530992960003
0.193 9.046875102540003
0.1935 9.001836848070003
0.194 8.930382077760001
0.1945 8.855953332710001
0.195 8.79410841672
0.1955 8.750054431470002
0.196 8.722341431980002
0.1965 8.706825962340002
0.197 8.69917935469
0.1975 8.6960730857
0.198 8.69542748976
0.1985 8.696088961010002
0.199 8.69743836236
0.1995 8.69914760407
0.2 8.701036765960001
0.2005 8.702994720860001
0.201 8.704942092220001
0.2015 8.70683125411
0.202 8.708646331220002
0.2025 8.710397907090002
0.203 8.712165358270003
0.2035 8.71407039547
0.204 8.716282355330002
0.2045 8.71894411564
0.205 8.722187970650001
0.2055 8.726368468950003
0.206 8.73243812914
0.2065 8.74264595347
0.207 8.76193974689
0.2075 8.80107767781
0.208 8.88316890582
0.2085 9.05218274785
0.209 9.365122150340003
0.2095 9.82610940212
0.21 10.3118621375
0.2105 10.674258422410002
0.211 10.884722698850002
0.2115 10.992325550030003
0.212 11.0450897887
0.2125 11.070638454260003
0.213 11.082232722330001
0.2135 11.085545370350001
0.214 11.082137470470002
0.2145 11.07067549665
0.215 11.046661444390004
0.2155 11.001242182480002
0.216 10.919336166419999
0.2165 10.77846395725
0.217 10.552918136309998
0.2175 10.230993308360002
0.218 9.84234455248
0.2185 9.460950813270003
0.219 9.158288028120001
0.2195 8.95783578052
0.22 8.841464466449999
0.2205 8.77944492205
0.221 8.7480382671
0.2215 8.732528089230001
0.222 8.724881481580002
0.2225 8.720976155320002
0.223 8.718748320150002
0.2235 8.717187248000002
0.224 8.71580609603
0.2245 8.71437202636
0.225 8.712795078900001
0.2255 8.711032919490002
0.226 8.70912259052
0.2265 8.70712230146
0.227 8.7051220124
0.2275 8.70328047644
0.228 8.7017881973
0.2285 8.700941514100002
0.229 8.70114260136
0.2295 8.70300001263
0.23 8.70734984757
0.2305 8.71514991655
0.231 8.72688706241
0.2315 8.741323010970003
0.232 8.75466356314
0.2325 8.7617439514
0.233 8.759320320740002
0.2335 8.74854098525
0.234 8.73397803421
0.2345 8.720272349910001
0.235 8.709826395930001
0.2355 8.702888885460002
0.236 8.6987189707
0.2365 8.69650171907
0.237 8.695596826400003
0.2375 8.695559784010001
0.238 8.696088961010002
0.2385 8.696951519519999
0.239 8.69800987352
0.2395 8.69917935469
0.24 8.700454671260001
0.2405 8.701878157389999
0.241 8.70351860609
0.2415 8.70543422683
0.242 8.70762501961
0.2425 8.70991106425
0.243 8.711927228620002
0.2435 8.71324487935
0.244 8.71355709378
0.2445 8.71283741306
0.245 8.71131867507
0.2455 8.70936072017
0.246 8.707365722880002
0.2465 8.705661772940001
0.247 8.70442349876
0.2475 8.703682650960001
0.248 8.70341277069
0.2485 8.70361385795
0.249 8.70431237159
0.2495 8.705534770460002
0.25 8.707286346330001
0.2505 8.70957768274
0.251 8.712419363230001
0.2515 8.715843138420002
0.252 8.719886050700001
0.2525 8.72462747662
0.253 8.73017854335
0.2535 8.736660961600002
0.254 8.744180566770002
0.2545 8.752732067090001
0.255 8.762093208220001
0.2555 8.77172952139
0.256 8.78072553039
0.2565 8.787800626880003
0.257 8.791531324730002
0.2575 8.791092107820003
0.258 8.787139155630001
0.2585 8.781635714830003
0.259 8.77662440864
0.2595 8.77319004991
0.26 8.771401431649998
0.2605 8.77087754642
0.261 8.771216219700001
0.2615 8.77213698768
0.262 8.773486389030001
0.2625 8.77519563074
0.263 8.77725942104
0.2635 8.77967775993
0.264 8.782461230950002
0.2645 8.785615125870002
0.265 8.789144736460003
0.2655 8.793050062719999
0.266 8.797341688190002
0.2665 8.802019612870001
0.267 8.807067961450002
0.2675 8.81241794092
0.268 8.81797959119
0.2685 8.82363120155
0.269 8.829240477750002
0.2695 8.83464866669
0.27 8.839691723500003
0.2705 8.844210895080003
0.271 8.848121513110002
0.2715 8.8513865352
0.272 8.85409062967
0.2725 8.8564137167
0.273 8.858578050630001
0.2735 8.860763551640002
0.274 8.863086638670001
0.2745 8.865594937650002
0.275 8.868293740350001
0.2755 8.87119363031
0.276 8.87428402399
0.2765 8.87757550493
0.277 8.8810733649
0.2775 8.88480406275
0.278 8.888799349100001
0.2785 8.893096266340002
0.279 8.897763607480002
0.2795 8.902928375000002
0.28 8.90876519731
0.2805 8.915443411050003
0.281 8.922973599760002
0.2815 8.930974756000001
0.282 8.93862136365
0.2825 8.94500323827
0.283 8.94958591109
0.283 8.94958591109
0.2835 8.95250167636
0.284 8.95434850409
0.2845 8.955830199690002
0.285 8.95743889777
0.2855 8.95940743621
0.286 8.96176227386
0.2865 8.964424034170001
0.287 8.967286881740002
0.2875 8.970244981170001
0.288 8.973245414760001
0.2885 8.976272307200002
0.289 8.979341533800003
0.2895 8.9825165958
0.29 8.985876869750001
0.2905 8.989581108750002
0.291 8.99387802599
0.2915 8.999185671300001
0.292 9.006181391240002
0.2925 9.01581770441
0.293 9.02932759322
0.2935 9.048002249549999
0.294 9.07295823687
0.2945 9.105042238380001
0.295 9.145746533220002
0.2955 9.199733170760002
0.296 9.278363581190003
0.2965 9.399825578000002
0.297 9.57919541392
0.2975 9.810795019740002
0.298 10.06368870804
0.2985 10.301088093779999
0.299 10.500900037210002
0.2995 10.658367237100002
0.3 10.778241702910002
0.3005 10.86799541388
0.301 10.934804010129998
0.3015 10.984853570790001
0.302 11.023361781080002
0.3025 11.054498555760002
0.303 11.081126742400002
0.3035 11.104405238630001
0.304 11.123556154260001
0.3045 11.13592831252
0.305 11.137388841040003
0.3055 11.123021685489999
0.306 11.087990168090002
0.3065 11.028642967540002
0.307 10.943990522850001
0.3075 10.837837616649999
0.308 10.720757205400002
0.3085 10.60986287328
0.309 10.52505696726
0.3095 10.483474238600003
0.31 10.495359554019998
0.3105 10.562019980710001
0.311 10.674644721619998
0.3115 10.81476549945
0.312 10.958913314250001
0.3125 11.08681010338
0.313 11.187422526390002
0.3135 11.259014882719999
0.314 11.30512207473
0.3145 11.330310899930002
0.315 11.33725899394
0.3155 11.32455874594
0.316 11.283748615699999
0.3165 11.194391787480004
0.317 11.020229053240001
0.3175 10.72507528972
0.318 10.331113596760002
0.3185 9.948238161950002
0.319 9.67451606693
0.3195 9.521912003670003
0.32 9.46266534675
0.3205 9.48154638211
0.321 9.597071012980003
0.3215 9.871660958280003
0.322 10.36419245103
0.3225 10.932988933020003
0.323 11.292765791780003
0.3235 11.42836210626
0.324 11.46696556841
0.3245 11.477321562300002
0.325 11.480607751470004
0.3255 11.48215824008
0.326 11.48325363647
0.3265 11.484206155070002
0.327 11.48512692305
0.3275 11.486079441650002
0.328 11.487100753260002
0.3285 11.488180274340003
0.329 11.489122209400001
0.3295 11.48927037896
0.33 11.487307132289999
0.3305 11.481607896
0.331 11.4719768746
0.3315 11.461964845760004
0.332 11.458234147910002
0.3325 11.465219284310002
0.333 11.480290245270002
0.3335 11.49586392438
0.334 11.506045289860001
0.3345 11.510019409130003
0.335 11.510167578689998
0.3355 11.50900868106
0.336 11.507897409360002
0.3365 11.507188312180002
0.337 11.5067967212
0.3375 11.50653742447
0.338 11.50624637712
0.3385 11.50583891083
0.339 11.505272691440002
0.3395 11.504563594259999
0.34 11.50371691106
0.3405 11.502753808920001
0.341 11.50167428784
0.3415 11.50047834782
0.342 11.49916598886
0.3425 11.4978007122
0.343 11.496440727309999
0.3435 11.495138951890002
0.344 11.493900677710002
0.3445 11.492768238930001
0.345 11.491826303870003
0.3455 11.491265376250002
0.346 11.491286543329998
0.3465 11.491985056969998
0.347 11.493223331150002
0.3475 11.4945198148
0.348 11.495086034190003
0.3485 11.49410176497
0.349 11.49120716678
0.3495 11.48675149644
0.35 11.4815020606
0.3505 11.476115038740001
0.351 11.470929104140001
0.3515 11.46609242636
0.352 11.46165263133
0.3525 11.457556801350002
0.353 11.45368851748
0.3535 11.449904901930001
0.354 11.446089535760002
0.3545 11.44217891773
0.355 11.438146588990001
0.3555 11.434003133080001
0.356 11.429812051240003
0.3565 11.425679178870002
0.357 11.42177914438
0.3575 11.418307743260002
0.358 11.415381394450002
0.3585 11.412947180250004
0.359 11.41079342986
0.3595 11.40876139018
0.36 11.4068881036
0.3605 11.40489839808
0.361 11.401210034390001
0.3615 11.393563426740002
0.362 11.381482315830002
0.3625 11.36728449692
0.363 11.354055071920001
0.3635 11.343243985810002
0.364 11.334591941860001
0.3645 11.327331633420002
0.365 11.320896841100001
0.3655 11.315001809320002
0.366 11.309535410910001
0.3665 11.304439436400003
0.367 11.299676843400004
0.3675 11.295205297750002
0.368 11.290982465290003
0.3685 11.286944844779999
0.369 11.28297601728
0.3695 11.278821977829999
0.37 11.273853005800003
0.3705 11.266603280900004
0.371 11.253818364580003
0.3715 11.22899996328
0.372 11.18072843734
0.3725 11.09209658161
0.373 10.94307504664
0.3735 10.717968442610001
0.374 10.4183325499
0.3745 10.074706173180001
0.375 9.741504583360001
0.3755 9.469010178980003
0.376 9.277284060110002
0.3765 9.156996836240001
0.377 9.08703963684
0.3775 9.04814512734
0.378 9.02713150867
0.3785 9.01625692132
0.379 9.011510203630003
0.3795 9.01130911637
0.38 9.016087584680001
0.3805 9.029041837640001
0.381 9.05945363983
0.3815 9.132405981050002
0.382 9.311453019000002
0.3825 9.709875674070002
0.383 10.323212984150004
0.383 10.323212984150004
0.3835 10.822242770460004
0.384 11.039088921520001
0.3845 11.101637642920004
0.385 11.113628793739998
0.3855 11.111776674240001
0.386 11.106352609990001
0.3865 11.10007657077
0.387 11.09369469615
0.3875 11.087434532240003
0.388 11.08140191444
0.3885 11.0756762193
0.389 11.070315656290003
0.3895 11.065389018420003
0.39 11.06094922339
0.3905 11.05704389713
0.391 11.053694206720003
0.3915 11.05090015216
0.392 11.04857706513
0.3925 11.046507983060003
0.393 11.044306606740001
0.3935 11.041253255450002
0.394 11.03579214881
0.3945 11.023864499230001
0.395 10.994505759269998
0.3955 10.92011405661
0.396 10.743099058340004
0.3965 10.39404861737
0.397 9.907517991800002
0.3975 9.472190532750002
0.398 9.205575284840002
0.3985 9.0733762867
0.399 9.0118330016
0.3995 8.982543054650002
0.4 8.96781076697
0.4005 8.960164159320001
0.401 8.95669804997
0.4015 8.95678271829
0.402 8.961587645449999
0.4025 8.974827653990001
0.403 9.005096578389999
0.4035 9.06958737938
0.404 9.19571671733
0.4045 9.408207741679998
0.405 9.694317870270002
0.4055 9.989275838300003
0.406 10.225421074550002
0.4065 10.377977511879998
0.407 10.454004371469999
0.4075 10.46621777663
0.408 10.42211616545
0.4085 10.325901203310003
0.409 10.185838634949999
0.4095 10.020693076790003
0.41 9.857886480969999
0.4105 9.723115682610004
0.411 9.63185910896
0.4115 9.59008058481
0.412 9.59984919223
0.4125 9.66331868161
0.413 9.78179082837
0.4135 9.94944997728
0.414 10.14590693853
0.4145 10.338077566080003
0.415 10.495618850749999
0.4155 10.604592270360001
0.416 10.66554816899
0.4165 10.68243949883
0.417 10.652662709040001
0.4175 10.560178444750001
0.418 10.373516549770002
0.4185 10.065027525850002
0.419 9.670145064909999
0.4195 9.309563857110003
0.42 9.07375200237
0.4205 8.951432738820003
0.421 8.89426045574
0.4215 8.86779631397
0.422 8.855064315349999
0.4225 8.84866656542
0.423 8.845507378730002
0.4235 8.84434318933
0.424 8.844808865090002
0.4245 8.847036700260002
0.425 8.85152941299
0.4255 8.858959058070003
0.426 8.86978601949
0.4265 8.88340703547
0.427 8.89723972225
0.4275 8.906717282319999
0.428 8.90736817003
0.4285 8.898022904210002
0.429 8.881999424650001
0.4295 8.86475883799
0.43 8.850338764740002
0.4305 8.83995102023
0.431 8.832976467369999
0.4315 8.82828795915
0.432 8.824980602900002
0.4325 8.822493471000001
0.433 8.820514349020002
0.4335 8.81892681802
0.434 8.81774675331
0.4345 8.817212284540002
0.435 8.81803780066
0.4355 8.82231884259
0.436 8.83673362407
0.4365 8.883899170080003
0.437 9.036630235819999
0.4375 9.452695652070002
0.438 10.130544930220001
0.4385 10.645111353250002
0.439 10.85839085133
0.4395 10.927559577
0.44 10.949642133210002
0.4405 10.957246406700001
0.441 10.96013571312
0.4415 10.961289318980004
0.442 10.96160153341
0.4425 10.96120994243
0.443 10.95979174807
0.4435 10.956484391820002
0.444 10.949610382589999
0.4445 10.936206329180003
0.445 10.911430262040003
0.4455 10.867942496180003
0.446 10.795731002760004
0.4465 10.68295809229
0.447 10.518532214850001
0.4475 10.296770009460001
0.448 10.02389988941
0.4485 9.723216226240002
0.449 9.432332921110003
0.4495 9.188223571010003
0.45 9.00965279236
0.4505 8.893678361040003
0.451 8.825721450700001
0.4515 8.78935111549
0.452 8.771120967840002
0.4525 8.762214918929999
0.453 8.7577751239
0.4535 8.75540970271
0.454 8.753970341270001
0.4545 8.75292257081
0.455 8.75198592752
0.4555 8.751033408920001
0.456 8.749980346690002
0.4565 8.748805573750001
0.457 8.747493214790001
0.4575 8.746085603970002
0.458 8.744667409609999
0.4585 8.74339209304
0.459 8.742566576920002
0.4595 8.74273591356
0.46 8.744709743770002
0.4605 8.749451169690001
0.461 8.757738081510002
0.4615 8.76989856897
0.462 8.785805629590001
0.4625 8.805078255930002
0.463 8.82760002905
0.4635 8.854043003740003
0.464 8.88547082577
0.4645 8.92242854745
0.465 8.96454045311
0.4655 9.010901650080001
0.466 9.060935335430003
0.4665 9.114821429340001
0.467 9.173210819520001
0.4675 9.236182882519998
0.468 9.301954291850002
0.4685 9.3662228385
0.469 9.42288711166
0.4695 9.46605207955
0.47 9.491277947140002
0.4705 9.494236046570002
0.471 9.468629171540002
0.4715 9.408302993540001
0.472 9.31371789656
0.4725 9.195663799630001
0.473 9.071503000120003
0.4735 8.95781461344
0.474 8.865229805520002
0.4745 8.79727289518
0.475 8.7519541769
0.4755 8.72430467865
0.476 8.70872570777
0.4765 8.70049700542
0.477 8.69631121535
0.4775 8.69421038266
0.478 8.69313615335
0.4785 8.69255405865
0.479 8.692194218290002
0.4795 8.691903170940002
0.48 8.6915750812
0.4805 8.691141156060002
0.481 8.690548477820002
0.4815 8.68975471232
0.482 8.688749276020001
0.4825 8.687548044230002
0.483 8.68619864288
0.483 8.68619864288
0.4835 8.68476457321
0.484 8.683362254160002
0.4845 8.682176897680002
0.485 8.681541885280001
0.4855 8.68207635405
0.486 8.685007994630002
0.4865 8.692596392810003
0.487 8.708646331220002
0.4875 8.73914280173
0.488 8.793134731040002
0.4885 8.88365574866
0.489 9.027094466280001
0.4895 9.2375799098
0.49 9.514297146640004
0.4905 9.829247421729999
0.491 10.133238441150002
0.4915 10.382734813110002
0.492 10.561787142830003
0.4925 10.67974069613
0.493 10.755169585710004
0.4935 10.803848577939998
0.494 10.83561507325
0.4945 10.855919594740001
0.495 10.86802187273
0.4955 10.874409039120003
0.496 10.87720838545
0.4965 10.87774285422
0.497 10.876023028970003
0.4975 10.87069950835
0.498 10.85909994851
0.4985 10.83648292353
0.499 10.79365662892
0.4995 10.712300956940002
0.5 10.558400410030004
0.5005 10.284106803850001
0.501 9.870872484549999
0.5015 9.40831886885
0.502 9.047213775820001
0.5025 8.839136087650001
0.503 8.738777669600001
0.5035 8.693300198220001
0.504 8.67232891371
0.5045 8.661951752739999
0.505 8.656252516450003
0.5055 8.652765240019999
0.506 8.650447444760001
0.5065 8.648881080839999
0.507 8.64790739516
0.5075 8.647510512410001
0.508 8.647716891440002
0.5085 8.648510656940001
0.509 8.649748931120001
0.5095 8.65100308061
0.51 8.65161692593
0.5105 8.650881369900002
0.511 8.648394238000002
0.5115 8.64420315616
0.512 8.638720882440001
0.5125 8.63255067862
0.513 8.62629051471
0.5135 8.62046956771
0.514 8.6155323463
0.5145 8.61199215217
0.515 8.610621583740002
0.5155 8.61290762838
0.516 8.621834844370003
0.5165 8.643261221100001
0.517 8.687685630250002
0.5175 8.770581207300001
0.518 8.90618281355
0.5185 9.091230718680002
0.519 9.29165121566
0.5195 9.455325661760003
0.52 9.540295612650002
0.5205 9.526833349770001
0.521 9.414457322050001
0.5215 9.224239357630001
0.522 9.004535650770002
0.5225 8.81333341713
0.523 8.681166169610002
0.5235 8.60295380901
0.524 8.55999522015
0.5245 8.536716723920001
0.525 8.52377834627
0.5255 8.51619523986
0.526 8.51141677155
0.5265 8.508130582380002
0.527 8.50566461756
0.5275 8.503674912040001
0.528 8.5019709621
0.5285 8.500446932340001
0.529 8.49903402975
0.5295 8.497684628400002
0.53 8.49637756121
0.5305 8.495112828180002
0.531 8.493911596390003
0.5315 8.492757990529999
0.532 8.49155675874
0.5325 8.49012798084
0.533 8.488259986030002
0.5335 8.485825771830001
0.534 8.482835921780001
0.5345 8.47946506429
0.535 8.4759354537
0.5355 8.472464052580001
0.536 8.469183155180001
0.5365 8.46617742982
0.537 8.46347862712
0.5375 8.461139664780003
0.538 8.459197585190001
0.5385 8.45774234844
0.539 8.456906248780001
0.5395 8.456937999400001
0.54 8.458287400749999
0.5405 8.461758801870001
0.541 8.4686857288
0.5415 8.48111080476
0.542 8.50169049829
0.5425 8.5329278166
0.543 8.575288435450002
0.5435 8.62421614087
0.544 8.667963203460001
0.5445 8.69011455268
0.545 8.678890708510004
0.5455 8.637096309050001
0.546 8.581511556970003
0.5465 8.53081640037
0.547 8.49464715242
0.5475 8.47304085551
0.548 8.461869929039999
0.5485 8.456996208869999
0.549 8.45558859805
0.5495 8.456017231420002
0.55 8.457414258700002
0.5505 8.459361630060002
0.551 8.461652966470002
0.5515 8.464193016070002
0.552 8.466992362400003
0.5525 8.47014625732
0.553 8.47395633172
0.5535 8.47913168278
0.554 8.487095796630001
0.5545 8.500362264020001
0.555 8.5227147005
0.5555 8.559667130410002
0.556 8.62045898417
0.5565 8.72002363672
0.557 8.87220435838
0.5575 9.071757005080002
0.558 9.287438966739998
0.5585 9.48347258639
0.559 9.643686214910002
0.5595 9.7727895276
0.56 9.884699879560003
0.5605 9.99240856614
0.561 10.10268905294
0.5615 10.215223833760003
0.562 10.325260899140002
0.5625 10.42734443421
0.563 10.517394484299999
0.5635 10.59278633149
0.564 10.652128240269999
0.5645 10.69593351233
0.565 10.727070287010001
0.5655 10.7497031873
0.566 10.767504701579998
0.5665 10.78239045059
0.567 10.794333975480004
0.5675 10.801827121800002
0.568 10.80255209429
0.5685 10.793392040420002
0.569 10.76874826753
0.5695 10.716423245770002
0.57 10.6124875912
0.5705 10.424280499380004
0.571 10.139218141250002
0.5715 9.803894551660001
0.572 9.501157681730003
0.5725 9.28090363079
0.573 9.14480459816
0.5735 9.075715249040002
0.574 9.05902500646
0.5745 9.088193242700001
0.575 9.163177623600003
0.5755 9.285422802370004
0.576 9.449684634940002
0.5765 9.6366322855
0.577 9.815287732470004
0.5775 9.956667951560004
0.578 10.04454837595
0.5785 10.07414524556
0.579 10.045347433219998
0.5795 9.959758345240001
0.58 9.824193781380004
0.5805 9.6571643531
0.581 9.489425827640002
0.5815 9.353390296250002
0.582 9.271235567000002
0.5825 9.254603533889998
0.583 9.31364381178
0.583 9.31364381178
0.5835 9.463739576060004
0.584 9.717702201900003
0.5845 10.053311547069999
0.585 10.38571937139
0.5855 10.622176822070003
0.586 10.745903696440003
0.5865 10.79762545642
0.587 10.81697745931
0.5875 10.824682276430003
0.588 10.82883631588
0.5885 10.83212779682
0.589 10.835339901210002
0.5895 10.83867900808
0.59 10.842160992740002
0.5905 10.84573822926
0.591 10.849273131620002
0.5915 10.852479944240002
0.592 10.85471307118
0.5925 10.854670737020001
0.593 10.85018331606
0.5935 10.83886422003
0.594 10.820237189630003
0.5945 10.79827105236
0.595 10.78125801181
0.5955 10.77777602715
0.596 10.791487003220002
0.5965 10.818972456600001
0.597 10.85213068742
0.5975 10.88302933245
0.598 10.90731326498
0.5985 10.924209886590003
0.599 10.934867511370001
0.5995 10.940905420939998
0.6 10.94349309647
0.6005 10.942582912030002
0.601 10.93605815962
0.6015 10.918066141619999
0.602 10.87574256516
0.6025 10.785427926569998
0.603 10.61731368544
0.6035 10.363319308980003
0.604 10.070155250980001
0.6045 9.815303607779999
0.605 9.646840109830002
0.6055 9.571723434680003
0.606 9.5812803713
0.6065 9.668552242140002
0.607 9.828427197379998
0.6075 10.04647458023
0.608 10.288033297190001
0.6085 10.50619709898
0.609 10.66832634824
0.6095 10.769785454450002
0.61 10.822375064709998
0.6105 10.837879950809999
0.611 10.820189563700001
0.6115 10.763816337890002
0.612 10.65610235954
0.6125 10.486860971400002
0.613 10.267765818089998
0.6135 10.043950405939999
0.614 9.874666683640001
0.6145 9.804137973080003
0.615 9.858637912310002
0.6155 10.0535708438
0.616 10.366319742570003
0.6165 10.68859382734
0.617 10.896216423290003
0.6175 10.980778907889999
0.618 11.00322659623
0.6185 11.0060365261
0.619 11.004729458909999
0.6195 11.00318426207
0.62 11.002046531520001
0.6205 11.001348017880002
0.621 11.001046386990001
0.6215 11.001120471770001
0.622 11.001554396909999
0.6225 11.00234287064
0.623 11.003448850570003
0.6235 11.004819419
0.624 11.006375199379999
0.6245 11.007952146840001
0.625 11.009232755180001
0.6255 11.00965080501
0.626 11.008576575700001
0.6265 11.005951857780001
0.627 11.003104885520003
0.6275 11.002575708519998
0.628 11.006327573450005
0.6285 11.014154101280003
0.629 11.024070878260002
0.6295 11.03383419391
0.63 11.041930602010002
0.6305 11.0477356737
0.631 11.05104832172
0.6315 11.05066202251
0.632 11.041935893780003
0.6325 11.012148520450001
0.633 10.929649826149998
0.6335 10.727128496480002
0.634 10.32870054964
0.6345 9.80235464659
0.635 9.370572673439998
0.6355 9.12386506427
0.636 9.006086139379999
0.6365 8.955290439150001
0.637 8.940007807390003
0.6375 8.950183881100003
0.638 8.99094109364
0.6385 9.085637317789999
0.639 9.284306238900001
0.6395 9.646310932830001
0.64 10.13578378252
0.6405 10.567057745750002
0.641 10.821538965050003
0.6415 10.937963196820004
0.642 10.984483146890003
0.6425 10.999204851030001
0.643 10.995532362650003
0.6435 10.97235970182
0.644 10.91482228661
0.6445 10.78466061992
0.645 10.513833123090002
0.6455 10.06763636846
0.646 9.579618755519999
0.6465 9.23810379503
0.647 9.06229532032
0.6475 8.98318335882
0.648 8.949427157990002
0.6485 8.936980914950002
0.649 8.93661049105
0.6495 8.946654270510003
0.65 8.971377419949999
0.6505 9.023310850730002
0.651 9.12786035062
0.6515 9.320396110299999
0.652 9.613152702009998
0.6525 9.946290790590002
0.653 10.2190444917
0.6535 10.376120100609999
0.654 10.412659772460003
0.6545 10.328578838930003
0.655 10.110579082010002
0.6555 9.767466006980001
0.656 9.395597453770002
0.6565 9.12838423585
0.657 8.99476175158
0.6575 8.942050430610003
0.658 8.92362448747
0.6585 8.917634203830001
0.659 8.91600433867
0.6595 8.915967296280002
0.66 8.916570558060002
0.6605 8.917475450730002
0.661 8.91861847305
0.6615 8.920131919270002
0.662 8.922523799310003
0.6625 8.927106472130003
0.663 8.936938580790002
0.6635 8.958259122120001
0.664 9.00094783071
0.6645 9.073640875200002
0.665 9.17086127364
0.6655 9.264308640070002
0.666 9.31717342237
0.6665 9.310267662520001
0.667 9.251645434460002
0.6675 9.167411039600001
0.668 9.0857061108
0.6685 9.0233690602
0.669 8.983093398730002
0.6695 8.959873111970001
0.67 8.94772320805
0.6705 8.942616650000001
0.671 8.94278598664
0.6715 8.94872335258
0.672 8.964201779830002
0.6725 9.00005352158
0.673 9.084420210690002
0.6735 9.28097771557
0.674 9.67823088947
0.6745 10.239555392220002
0.675 10.714195410600002
0.6755 10.96942276947
0.676 11.075898473639999
0.6765 11.11550737209
0.677 11.127218059099999
0.6775 11.123889535770001
0.678 11.10509316873
0.6785 11.05851500919
0.679 10.95194934493
0.6795 10.72423919006
0.68 10.322620305910004
0.6805 9.825331511930003
0.681 9.42150066792
0.6815 9.185747022650002
0.682 9.069788466640002
0.6825 9.01623575424
0.683 8.99275087898
0.683 8.99275087898
0.6835 8.984760306280002
0.684 8.98664946817
0.6845 8.997455262510002
0.685 9.01917268659
0.6855 9.05583936092
0.686 9.111619908489999
0.6865 9.18666779063
0.687 9.271817661700002
0.6875 9.347643434030001
0.688 9.39226893044
0.6885 9.3931050301
0.689 9.351485259050001
0.6895 9.277897905430002
0.69 9.18800131667
0.6905 9.10196242824
0.691 9.03678369715
0.6915 8.99682554188
0.692 8.976034177550002
0.6925 8.966329071370001
0.693 8.962069196520002
0.6935 8.960238244100001
0.694 8.95942860329
0.6945 8.959005261689999
0.695 8.95871950611
0.6955 8.95848137646
0.696 8.958259122120001
0.6965 8.958079201940002
0.697 8.957983950080003
0.6975 8.958047451320002
0.698 8.95839670814
0.6985 8.959269850190001
0.699 8.961106094380003
0.6995 8.96469920621
0.7 8.971192208000002
0.7005 8.981585244280001
0.701 8.995571392390001
0.7015 9.010293096530003
0.702 9.0207760929
0.7025 9.022749923110002
0.703 9.01572774432
0.7035 9.00304337163
0.704 8.988988430510002
0.7045 8.976409893220001
0.705 8.966286737210002
0.7055 8.95849196
0.706 8.952469925740001
0.7065 8.94767029035
0.707 8.943669712230001
0.7075 8.94021418642
0.708 8.937182002210001
0.7085 8.934589034910001
0.709 8.93257287054
0.7095 8.931429848220002
0.71 8.931657394330003
0.7105 8.934033399059999
0.711 8.93956859048
0.7115 8.949167861260001
0.712 8.962148573070003
0.7125 8.974150307430001
0.713 8.977918047670002
0.7135 8.969551759300003
0.714 8.953141980529999
0.7145 8.936303568390002
0.715 8.923402233130002
0.7155 8.914818982189999
0.716 8.90942137679
0.7165 8.906061102840003
0.717 8.903886185370002
0.7175 8.90234098853
0.718 8.90108154727
0.7185 8.89992264964
0.719 8.89876904378
0.7195 8.89761014615
0.72 8.896461832060002
0.7205 8.895308226200001
0.721 8.89371540343
0.7215 8.889698950000003
0.722 8.877062203240001
0.7225 8.844247937470001
0.723 8.78570508596
0.7235 8.718467856340002
0.724 8.666687886890003
0.7245 8.63977394467
0.725 8.637540817730002
0.7255 8.65920003234
0.726 8.703031763250003
0.7265 8.759219777110001
0.727 8.80895712334
0.7275 8.83995102023
0.728 8.854635681980003
0.7285 8.86028729234
0.729 8.8618113221
0.7295 8.86143560643
0.73 8.86002799561
0.7305 8.857847786370002
0.731 8.85479972685
0.7315 8.85039697421
0.732 8.843454171969999
0.7325 8.83163235779
0.733 8.81152363179
0.7335 8.781043036590003
0.734 8.744386945799999
0.7345 8.71299616616
0.735 8.698454382200001
0.7355 8.706286201800001
0.736 8.73500992936
0.7365 8.775576638180002
0.737 8.81289420022
0.7375 8.83549534989
0.738 8.84388809711
0.7385 8.845036411199999
0.739 8.84414739384
0.7395 8.84323191763
0.74 8.842681573550003
0.7405 8.84241698505
0.741 8.842300566110001
0.7415 8.84224235664
0.742 8.842226481330002
0.7425 8.84231644142
0.743 8.842686865320001
0.7435 8.84363938392
0.744 8.845671423600002
0.7445 8.849476206230001
0.745 8.855752245450002
0.7455 8.86452600011
0.746 8.874146437970001
0.7465 8.881263868620003
0.747 8.882962526790003
0.7475 8.87915774416
0.748 8.87227315139
0.7485 8.864907007550002
0.749 8.8584245893
0.7495 8.853286280630002
0.75 8.849650834640002
0.7505 8.847491792480003
0.751 8.846571024500001
0.7515 8.846539273880001
0.752 8.84705257557
0.7525 8.84791513408
0.753 8.849074031710003
0.7535 8.85068802156
0.754 8.853265113550002
0.7545 8.857980080620003
0.755 8.867314762900001
0.7555 8.88604233693
0.756 8.92189937045
0.7565 8.9838395383
0.757 9.074529892560001
0.7575 9.179386315110001
0.758 9.2662613032
0.7585 9.3025628454
0.759 9.27223041976
0.7595 9.182582544190002
0.76 9.06107821322
0.7605 8.94093386714
0.761 8.84442785765
0.7615 8.77694720661
0.762 8.732348169050002
0.7625 8.70077217746
0.763 8.67324438992
0.7635 8.643229470480001
0.764 8.607250726250001
0.7645 8.565540995110002
0.765 8.52194210208
0.7655 8.48172465008
0.766 8.448635212270002
0.7665 8.42366864141
0.767 8.405803625890002
0.7675 8.39323038037
0.768 8.384234371370002
0.7685 8.377582616480002
0.769 8.372560726750002
0.7695 8.36876652766
0.77 8.365930138940001
0.7705 8.363855765100002
0.771 8.362379361270001
0.7715 8.361368633200001
0.772 8.360717745490003
0.7725 8.360368488670002
0.773 8.360273236810002
0.7735 8.360453156990001
0.774 8.361003501070002
0.7745 8.362157106930002
0.775 8.364337316170001
0.7755 8.368226767120003
0.776 8.374799145459999
0.7765 8.38526097475
0.777 8.400993406960001
0.7775 8.423536347160002
0.778 8.454551411130002
0.7785 8.4953562496
0.779 8.54604082266
0.7795 8.604948806300001
0.78 8.668989806839999
0.7805 8.733808697570002
0.781 8.793372860690003
0.7815 8.841321588660001
0.782 8.874633280810002
0.7825 8.895033054160002
0.783 8.906616738690001
0.783 8.906616738690001
0.7835 8.913167949950001
0.784 8.917194986920002
0.7845 8.9200737098
0.785 8.922465589840002
0.7855 8.924651090849999
0.786 8.926714881150001
0.7865 8.928662252510001
0.787 8.93046674608
0.7875 8.93213365363
0.788 8.93371589286
0.7885 8.93528754855
0.789 8.93696503964
0.7895 8.93889124392
0.79 8.941177288560002
0.7905 8.9435691686
0.791 8.94389196657
0.7915 8.931985484070001
0.792 8.874834368070001
0.7925 8.72915723174
0.793 8.550898667520002
0.7935 8.437760624920003
0.794 8.38525039121
0.7945 8.361670264090002
0.795 8.350340584520001
0.7955 8.344535512830003
0.796 8.341614455790001
0.7965 8.340624894800001
0.797 8.3415244957
0.7975 8.345069981600002
0.798 8.35307113784
0.7985 8.36895173961
0.799 8.39824697833
0.7995 8.447513357030001
0.8 8.51856066105
0.8005 8.59963057745
0.801 8.667307023980001
0.8015 8.702746007670001
0.802 8.699856701250003
0.8025 8.660380097050002
0.803 8.59291532132
0.8035 8.51622699048
0.804 8.450767795580003
0.8045 8.40442247392
0.805 8.37398421288
0.8055 8.354150658920002
0.806 8.34124403189
0.8065 8.333010037770002
0.807 8.327940522110001
0.8075 8.32497713091
0.808 8.32344780938
0.8085 8.323077385480001
0.809 8.323961111070002
0.8095 8.32663345492
0.81 8.332269189970003
0.8105 8.34323373741
0.811 8.364501361040002
0.8115 8.406570932540003
0.812 8.48767259956
0.8125 8.620554236030003
0.813 8.776730244040003
0.8135 8.900398908940002
0.814 8.974451938320001
0.8145 9.01642625796
0.815 9.044440888340002
0.8155 9.067581798550002
0.816 9.087690524550002
0.8165 9.10178779983
0.817 9.104788233420003
0.8175 9.093389760840001
0.818 9.06949212752
0.8185 9.039651836490002
0.819 9.01092281716
0.8195 8.98740089951
0.82 8.970001559750003
0.8205 8.957904573530001
0.821 8.949771123040001
0.8215 8.94435764233
0.822 8.94072748811
0.8225 8.93826681506
0.823 8.936594615740002
0.8235 8.93552038643
0.824 8.934938291730003
0.8245 8.93480070571
0.825 8.935128795450002
0.8255 8.936001937500002
0.826 8.937573593190002
0.8265 8.940103059250003
0.827 8.943939592500001
0.8275 8.949538285160003
0.828 8.95746006485
0.8285 8.968514572380002
0.829 8.983929498390001
0.8295 9.00494840883
0.83 9.03013723403
0.8305 9.048150419110002
0.831 9.028570870110002
0.8315 8.93177910504
0.832 8.762061457600002
0.8325 8.590354104640003
0.833 8.47273922462
0.8335 8.40848655328
0.834 8.376714766200003
0.8345 8.361770807720003
0.835 8.35564293806
0.8355 8.355055551590002
0.836 8.359638224410002
0.8365 8.371835754260001
0.837 8.39880261418
0.8375 8.457038543030002
0.838 8.578691043560003
0.8385 8.7979396582
0.839 9.062157734300001
0.8395 9.20441638721
0.84 9.190567825120002
0.8405 9.117964740720002
0.841 9.04939398506
0.8415 9.00235544153
0.842 8.975415040460003
0.8425 8.961862817490001
0.843 8.955602653580002
0.8435 8.952798015479999
0.844 8.95151211537
0.8445 8.950903561820002
0.845 8.95061780624
0.8455 8.95051726261
0.846 8.950549013230003
0.8465 8.950686599250002
0.847 8.950924728899999
0.8475 8.951289861030002
0.848 8.95184549688
0.8485 8.95270276362
0.849 8.954083915590001
0.8495 8.9564281697
0.85 8.960444623130002
0.8505 8.96713342041
0.851 8.97750528961
0.8515 8.992152908970002
0.852 9.0109863184
0.8525 9.033037123990002
0.853 9.055722941980001
0.8535 9.07366733405
0.854 9.07916548308
0.8545 9.066438776230001
0.855 9.037767966370001
0.8555 9.00451977546
0.856 8.97982837664
0.8565 8.96981105603
0.857 8.9713509611
0.8575 8.976775025350001
0.858 8.98030992771
0.8585 8.980680351610001
0.859 8.9791827807
0.8595 8.97721424226
0.86 8.975367414530002
0.8605 8.973658172820002
0.861 8.971959514649999
0.8615 8.97021852232
0.862 8.96847752999
0.8625 8.96681062244
0.863 8.965265425600002
0.8635 8.963878981859999
0.864 8.96268833361
0.8645 8.961725231470002
0.865 8.961047884910002
0.8655 8.960725086940002
0.866 8.960862672960001
0.8665 8.961661730230002
0.867 8.963476807340001
0.8675 8.967032876780003
0.868 8.973711090520002
0.8685 8.986125582940002
0.869 9.008859026860002
0.8695 9.048647845489999
0.87 9.1118474546
0.8705 9.196648068850003
0.871 9.28360243349
0.8715 9.338155290420001
0.872 9.33073622888
0.8725 9.259016870070003
0.873 9.15414457221
0.8735 9.060332073650002
0.874 9.001350005230002
0.8745 8.972949075640003
0.875 8.961407725270004
0.8755 8.956978513780001
0.876 8.9551581449
0.8765 8.954258544000002
0.877 8.953676449300001
0.8775 8.95318960646
0.878 8.952697471850001
0.8785 8.95214712777
0.879 8.95150153183
0.8795 8.9507659758
0.88 8.949998669150002
0.8805 8.94937953206
0.881 8.9493371979
0.8815 8.95080830996
0.882 8.955528568800002
0.8825 8.96599039809
0.883 8.98428933875
0.883 8.98428933875
0.8835 9.00900719642
0.884 9.0324709046
0.8845 9.043504245050002
0.885 9.03519087438
0.8855 9.010473016710002
0.886 8.980415763109999
0.8865 8.95560794535
0.887 8.93962150818
0.8875 8.93059374856
0.888 8.925587734139999
0.8885 8.922597884089999
0.889 8.92057642795
0.8895 8.91903123111
0.89 8.91774003923
0.8905 8.91658643337
0.891 8.91551220406
0.8915 8.914475017140003
0.892 8.913432538450003
0.8925 8.912363600910002
0.893 8.911268204520002
0.8935 8.910178099900001
0.894 8.909125037670002
0.8945 8.908040224820002
0.895 8.906521486830002
0.8955 8.903759182890003
0.896 8.899261178390002
0.8965 8.893837114140002
0.897 8.88931265079
0.8975 8.886772601190003
0.898 8.88564545418
0.8985 8.884571224870001
0.899 8.88272968891
0.8995 8.880142013380002
0.9 8.87718920572
0.9005 8.874167605050001
0.901 8.871188338540001
0.9015 8.868230239110002
0.902 8.865208638439999
0.9025 8.861970075200002
0.903 8.858276419740001
0.9035 8.85368845515
0.904 8.84748120894
0.9045 8.838622785960002
0.905 8.82602837336
0.9055 8.809248170690001
0.906 8.789388157880001
0.9065 8.769390559050002
0.907 8.75297548851
0.9075 8.74321746463
0.908 8.74176751965
0.9085 8.74893257623
0.909 8.763749532230001
0.9095 8.7837047969
0.91 8.804601996630002
0.9105 8.82183199975
0.911 8.832696003560002
0.9115 8.837527389570003
0.912 8.838453449320003
0.9125 8.837622641430002
0.913 8.836352616630002
0.9135 8.835209594310001
0.914 8.8342941181
0.9145 8.833553270300001
0.915 8.83287063197
0.9155 8.832166826560002
0.916 8.831362477520003
0.9165 8.830431126
0.917 8.829367480230001
0.9175 8.828176831980002
0.918 8.82691209895
0.9185 8.825615615300002
0.919 8.824356174040002
0.9195 8.823207859950003
0.92 8.822218298960003
0.9205 8.82141394992
0.921 8.820731311590002
0.9215 8.82004867326
0.922 8.819265491300001
0.9225 8.818355306860003
0.923 8.8174133718
0.9235 8.81655081329
0.924 8.815836424340002
0.9245 8.81529137203
0.925 8.81493682344
0.9255 8.814772778570003
0.926 8.814815112730003
0.9265 8.81505324238
0.927 8.81548716752
0.9275 8.81608513753
0.928 8.816836568869999
0.9285 8.817709710920003
0.929 8.81869398014
0.9295 8.81978937653
0.93 8.821001191859999
0.9305 8.82236117675
0.931 8.82391166536
0.9315 8.825737326010003
0.932 8.827970452950002
0.9325 8.83079625813
0.933 8.834447579430002
0.9335 8.839051419330001
0.934 8.844486067120002
0.9345 8.850243512880002
0.935 8.855503532260002
0.9355 8.85940356675
0.936 8.861446189970003
0.9365 8.86156790068
0.937 8.860117955700002
0.9375 8.85772607566
0.938 8.855201901370002
0.9385 8.85320690408
0.939 8.852053298220003
0.9395 8.851725208480001
0.94 8.852037422910001
0.9405 8.85281002133
0.941 8.85389483418
0.9415 8.85520719314
0.942 8.85669418051
0.9425 8.85836108806
0.943 8.860250249950003
0.9435 8.862472793350001
0.944 8.86527743145
0.9445 8.869156298860002
0.945 8.875109540110003
0.9455 8.88507394302
0.946 8.902774913670001
0.9465 8.934805997480002
0.947 8.99112630559
0.9475 9.081636739670003
0.948 9.2058292898
0.9485 9.34266917023
0.949 9.457108988249999
0.9495 9.5207954402
0.95 9.52511881629
0.9505 9.47953550951
0.951 9.40386849028
0.9515 9.319919850999998
0.952 9.244565046200002
0.9525 9.18684771081
0.953 9.149508981690001
0.9535 9.1324853576
0.954 9.13597263403
0.9545 9.162378566330002
0.955 9.21732830601
0.9555 9.30943685463
0.956 9.447282171360001
0.9565 9.632245408170004
0.957 9.85047800297
0.9575 10.07356315086
0.958 10.271856356300002
0.9585 10.42836045405
0.959 10.541069863280004
0.9595 10.616975012160001
0.96 10.66586038342
0.9605 10.696949532170002
0.961 10.717650936410003
0.9615 10.733314575610002
0.962 10.74720547186
0.9625 10.76068890182
0.963 10.7736219877
0.9635 10.784877582490001
0.964 10.792693526780003
0.9645 10.79473085823
0.965 10.78766105351
0.9655 10.766472806430002
0.966 10.723397798630003
0.9665 10.6465136723
0.967 10.518664509100002
0.9675 10.320477139060003
0.968 10.045447976850003
0.9685 9.725327642470003
0.969 9.428618098569999
0.9695 9.208930267020001
0.97 9.07057694037
0.9705 8.990020325660002
0.971 8.944209472770002
0.9715 8.918777226150002
0.972 8.906251606560001
0.9725 8.903552803860002
0.973 8.911008907790002
0.9735 8.932900960280001
0.974 8.97979662602
0.9745 9.07296882041
0.975 9.247872402450003
0.9755 9.542412320650001
0.976 9.950058530829999
0.9765 10.38034293307
0.977 10.72422860652
0.9775 10.946943330510003
0.978 11.07635356586
0.9785 11.150798186220001
0.979 11.1956935629
0.9795 11.223141973889998
0.98 11.237916595729999
0.9805 11.242800899440002
0.981 11.241123408350003
0.9815 11.236688905090002
0.982 11.232460780860002
0.9825 11.22978843701
0.983 11.228751250090003
0.983 11.228751250090003
0.9835 11.228899419649998
0.984 11.229809604090004
0.9845 11.23121721491
0.985 11.23298995786
0.9855 11.235085498779998
0.986 11.237472087050001
0.9865 11.2401444309
0.987 11.243134280950002
0.9875 11.246552764370001
0.988 11.250796763910003
0.9885 11.256734129850003
0.989 11.265857141330002
0.9895 11.27992266599
0.99 11.299348753659999
0.9905 11.320970925880001
0.991 11.3379892582
0.9915 11.34429175627
0.992 11.33903173689
0.9925 11.325945189680002
0.993 11.3100487126
0.9935 11.29559688873
0.994 11.284949847490001
0.9945 11.278234591360004
0.995 11.274350432180004
0.9955 11.272106721700002
0.996 11.270720277960002
0.9965 11.269762467590002
0.997 11.269026911560001
0.9975 11.268428941549999
0.998 11.267931515169998
0.9985 11.267524048880002
0.999 11.267195959140004
0.9995 11.266957829490003
1.0 11.26682024347
1.0005 11.26684141055
1.001 11.26715362498
1.0015 11.26806380942
1.002 11.270148766799998
1.0025 11.274212846160001
1.003 11.280510052460002
1.0035 11.287474021780003
1.004 11.291707437780001
1.0045 11.290469163600001
1.005 11.284018495969999
1.0055 11.27518653184
1.006 11.266899620020002
1.0065 11.26057595487
1.007 11.25624199524
1.0075 11.25338973121
1.008 11.25150586109
1.0085 11.25026229514
1.009 11.249436779020002
1.0095 11.248897018480001
1.01 11.248574220510001
1.0105 11.248489552190001
1.011 11.248775307770003
1.0115 11.249791327610001
1.012 11.2522625842
1.0125 11.257485561189998
1.013 11.266931370640002
1.0135 11.28047301007
1.014 11.29425277915
1.0145 11.301878219720003
1.015 11.299465172599998
1.0155 11.288548251090003
1.016 11.273858297570001
1.0165 11.259459391400004
1.017 11.24751586651
1.0175 11.238720944769998
1.018 11.23274653644
1.0185 11.228693040620001
1.019 11.225676731720004
1.0195 11.223131390349998
1.02 11.220776552700002
1.0205 11.218495799830002
1.021 11.216257381120002
1.0215 11.21404542126
1.022 11.21187050379
1.0225 11.209743212250004
1.023 11.207705880800003
1.0235 11.205885511920002
1.024 11.204578444730004
1.0245 11.204499068179999
1.025 11.207017950700003
1.0255 11.213860209310003
1.026 11.225242806579999
1.0265 11.23732920926
1.027 11.242896151300002
1.0275 11.23711224669
1.028 11.222348208389999
1.0285 11.20540925262
1.029 11.191222017250002
1.0295 11.180818397429999
1.03 11.173293500490004
1.0305 11.167551930039998
1.031 11.162842254740003
1.0315 11.1587040906
1.032 11.154888724429998
1.0325 11.151285029059999
1.033 11.147850670329998
1.0335 11.14459623178
1.034 11.14156404757
1.0345 11.138881120180002
1.035 11.136748536870002
1.0355 11.135467928530002
1.036 11.135039295160002
1.0365 11.132917295390001
1.037 11.11432201561
1.0375 11.02055714298
1.038 10.70248472359
1.0385 10.066588598
1.039 9.420183017189999
1.0395 9.04454143197
1.04 8.876141435260003
1.0405 8.803882315910002
1.041 8.771851232100001
1.0415 8.757092485570002
1.042 8.75008089032
1.0425 8.74663065628
1.043 8.744826162710002
1.0435 8.74377839225
1.044 8.743053419760002
1.0445 8.74241311559
1.045 8.741714601950001
1.0455 8.74086262698
1.046 8.73982014829
1.0465 8.738608332960002
1.047 8.737338308160002
1.0475 8.73625878708
1.048 8.735941280879999
1.0485 8.737809275690001
1.049 8.74569401299
1.0495 8.771226803240001
1.05 8.851709333170003
1.0505 9.09625790018
1.051 9.67711961777
1.0515 10.422608300060002
1.052 10.855385125970002
1.0525 10.994119460060002
1.053 11.022329885930002
1.0535 11.02171074884
1.054 11.01658831548
1.0545 11.01263007152
1.055 11.01023819148
1.0555 11.008788246500004
1.056 11.007698141880002
1.0565 11.00635932407
1.057 11.0034435588
1.0575 10.994659220600003
1.058 10.96424741841
1.0585 10.85420506126
1.059 10.49629090554
1.0595 9.751966412650003
1.06 9.06850256653
1.0605 8.77547080278
1.061 8.686246268810002
1.0615 8.65899894508
1.062 8.648727619510002
1.0625 8.643181844550003
1.063 8.63880555076
1.0635 8.634429256970002
1.064 8.629751332290002
1.0645 8.624824694420003
1.065 8.61982397177
1.0655 8.6148444162
1.066 8.609801359390001
1.0665 8.60450429762
1.067 8.598762727170001
1.0675 8.592470812640002
1.068 8.58562326226
1.0685 8.578310036120001
1.069 8.570705762630002
1.0695 8.563075030290001
1.07 8.555666552289999
1.0705 8.54868670766
1.071 8.54226249888
1.0715 8.536436260110001
1.072 8.531218574890001
1.0725 8.5265776926
1.073 8.522471279080001
1.0735 8.518867583710001
1.074 8.51574543941
1.0745 8.513157763879999
1.075 8.511162766590001
1.0755 8.509702238070002
1.076 8.508485130970001
1.0765 8.506971684750003
1.077 8.5046168471
1.0775 8.5011242789
1.078 8.496642149710002
1.0785 8.491678469450001
1.079 8.486841791669999
1.0795 8.482555457970001
1.08 8.479015263840001
1.0805 8.476279418750003
1.081 8.474474925180001
1.0815 8.473982790570002
1.082 8.475739658210003
1.0825 8.48163998176
1.083 8.495239830660001
1.083 8.495239830660001
1.0835 8.52136000738
1.084 8.55805843233
1.0845 8.57873866949
1.085 8.566424720700002
1.0855 8.546284244079999
1.086 8.532467432610002
1.0865 8.524408066900001
1.087 8.519708975140002
1.0875 8.5168937535
1.088 8.51518451179
1.0885 8.514189659030002
1.089 8.513739858580003
1.0895 8.513803359819999
1.09 8.514374870980003
1.0905 8.515390890820001
1.091 8.516406910660002
1.0915 8.51626932464
1.092 8.513385309990003
1.0925 8.507294482719999
1.093 8.49975371047
1.0935 8.493266000450003
1.094 8.489323631800001
1.0945 8.488228235410002
1.095 8.489498260210002
1.0955 8.4920224345
1.096 8.494276728520003
1.0965 8.494673611270002
1.097 8.491625551750001
1.0975 8.483211637450001
1.098 8.467505664090002
1.0985 8.445968160190002
1.099 8.42579064118
1.0995 8.41292105654
1.1 8.406888438740001
1.1005 8.404803481360002
1.101 8.4046023941
1.1015 8.405274448890001
1.102 8.406343386429999
1.1025 8.40758695238
1.103 8.408883436029999
1.1035 8.410185211450003
1.104 8.411476403330003
1.1045 8.41283638822
1.105 8.414498004000002
1.1055 8.417101554840002
1.106 8.42243036723
1.1065 8.43514649054
1.107 8.462827739410002
1.1075 8.497435915210001
1.108 8.50788716096
1.1085 8.499123989840001
1.109 8.489022000910001
1.1095 8.482126824600002
1.11 8.477930450990002
1.1105 8.475390401390001
1.111 8.473792286850003
1.1115 8.47273922462
1.112 8.47208304514
1.1125 8.471860790800001
1.113 8.472352925410004
1.1135 8.474189169600002
1.114 8.478528421
1.1145 8.487085213090001
1.115 8.501515869880002
1.1155 8.521571678180003
1.116 8.54377065333
1.1165 8.56335020233
1.117 8.57692888415
1.1175 8.582236529460001
1.118 8.577717357880001
1.1185 8.56391112995
1.119 8.54411461838
1.1195 8.522947538379999
1.12 8.5043522586
1.1205 8.49056719775
1.121 8.48202628097
1.1215 8.47790399214
1.122 8.476930306460002
1.1225 8.477967493380003
1.123 8.480242954480001
1.1235 8.48327513869
1.124 8.48677829043
1.1245 8.490577781290003
1.125 8.494573067640001
1.1255 8.49867948116
1.126 8.502859979460002
1.1265 8.507130437850002
1.127 8.511564941110002
1.1275 8.516385743579999
1.128 8.52199501978
1.1285 8.529101866889999
1.129 8.53862705289
1.1295 8.551449011599999
1.13 8.56771062081
1.1305 8.586337651210002
1.131 8.60536685613
1.1315 8.622533358010003
1.132 8.63454038414
1.1325 8.636805261700001
1.133 8.627094863750003
1.1335 8.609531479120001
1.134 8.59202630396
1.1345 8.579987527210001
1.135 8.574124246050001
1.1355 8.572663717529998
1.136 8.57375382215
1.1365 8.576235662279998
1.137 8.579505976140002
1.1375 8.583284299919999
1.138 8.58744892291
1.1385 8.591989261570003
1.139 8.59696352537
1.1395 8.602562218030002
1.14 8.609256307079999
1.1405 8.617998311120001
1.141 8.630322843450003
1.1415 8.64747347002
1.142 8.668217208420003
1.1425 8.68701357546
1.143 8.69644880137
1.1435 8.69318907105
1.144 8.681039167130002
1.1445 8.667243522740002
1.145 8.656839902920002
1.1455 8.650839035740002
1.146 8.648060856490002
1.1465 8.647060711960002
1.147 8.64691783417
1.1475 8.647245923909999
1.148 8.64817198366
1.1485 8.650690866180003
1.149 8.658617937639999
1.1495 8.686653735100002
1.15 8.79203933465
1.1505 9.14593174517
1.151 9.86936962187
1.1515 10.49794722955
1.152 10.762683899109998
1.1525 10.848029565670004
1.153 10.87680091916
1.1535 10.888077681030001
1.154 10.89270268801
1.1545 10.892718563319999
1.155 10.884828534250001
1.1555 10.85489299136
1.156 10.75579401457
1.1565 10.464138111020002
1.157 9.863008914330003
1.1575 9.216095323600001
1.158 8.85188396158
1.1585 8.70424887035
1.159 8.646018233270002
1.1595 8.620337273459999
1.16 8.60734597811
1.1605 8.600080377900003
1.161 8.595947505529999
1.1615 8.593920757620001
1.162 8.593597959650001
1.1625 8.59475685728
1.163 8.597095819620002
1.1635 8.600022168430002
1.164 8.602583385110002
1.1645 8.603705240350003
1.165 8.6026204275
1.1655 8.599154318150003
1.166 8.59361383496
1.1665 8.586485820770001
1.167 8.578341786740001
1.1675 8.569864371200001
1.168 8.561789130180003
1.1685 8.5546240736
1.169 8.54851207925
1.1695 8.543299685800001
1.17 8.538738180060001
1.1705 8.534578848840003
1.171 8.530673522580003
1.1715 8.526937532960002
1.172 8.5233497129
1.1725 8.519957688329999
1.173 8.516846127570002
1.1735 8.514168491950002
1.174 8.512189369970002
1.1745 8.511379729160002
1.175 8.512586252720002
1.1755 8.517221843240002
1.176 8.527048660130003
1.1765 8.542992763140003
1.177 8.562720481700001
1.1775 8.579516559680002
1.178 8.58560209518
1.1785 8.578008405230001
1.179 8.560524397150001
1.1795 8.540129915569999
1.18 8.522450112000001
1.1805 8.509929784179999
1.181 8.502399595470003
1.1815 8.49852072806
1.182 8.49688557113
1.1825 8.496446354220001
1.183 8.4965733567
1.183 8.4965733567
1.1835 8.49691732175
1.184 8.497298329190002
1.1845 8.497652877780002
1.185 8.497996842830002
1.1855 8.49842018443
1.186 8.499129281610003
1.1865 8.50046809942
1.187 8.50298169017
1.1875 8.50737385927
1.188 8.5141420331
1.1885 8.52295283015
1.189 8.532017632160002
1.1895 8.5384312574
1.19 8.53987591061
1.1905 8.53637805064
1.191 8.53019197151
1.1915 8.52397414176
1.192 8.51929621708
1.1925 8.51656037199
1.193 8.515544352150002
1.1935 8.515856566580002
1.194 8.51713188315
1.1945 8.51904750389
1.195 8.521365299149998
1.1955 8.52391064052
1.196 8.5265776926
1.1965 8.529334704770001
1.197 8.532218719420001
1.1975 8.53530382133
1.198 8.53866938705
1.1985 8.542273082420003
1.199 8.545797401240002
1.1995 8.548617914650002
1.2 8.54998848308
1.2005 8.549480473160003
1.201 8.547369056930002
1.2015 8.54464379538
1.202 8.542643506320001
1.2025 8.542580005080001
1.203 8.545098887600002
1.2035 8.549993774850002
1.204 8.55639152478
1.2045 8.563186157460002
1.205 8.56956803208
1.2055 8.57525139306
1.206 8.580315616950003
1.2065 8.5849988334
1.207 8.589523296750002
1.2075 8.59401600948
1.208 8.598540472830003
1.2085 8.60308610326
1.209 8.607599983070003
1.2095 8.61201331925
1.21 8.61626261056
1.2105 8.62031081461
1.211 8.6241579314
1.2115 8.627782793849999
1.212 8.63118540196
1.2125 8.634376339270002
1.213 8.637366189320002
1.2135 8.64018141096
1.214 8.64284846304
1.2145 8.645383220870002
1.215 8.647812143300001
1.2155 8.650151105640003
1.216 8.65242656674
1.2165 8.654670277220003
1.217 8.656945738320001
1.2175 8.659348201900002
1.218 8.66203112929
1.2185 8.66516385713
1.219 8.668846929050002
1.2195 8.672868674250001
1.22 8.676668165110001
1.2205 8.67953630445
1.221 8.681155586070002
1.2215 8.68179589024
1.222 8.682102812900002
1.2225 8.68262669813
1.223 8.683632134430002
1.2235 8.6851191218
1.224 8.686955365990002
1.2245 8.68899269744
1.225 8.691098821899999
1.2255 8.693173195740002
1.226 8.69513644241
1.2265 8.696940935980003
1.227 8.698565509370003
1.2275 8.700004870810002
1.228 8.701285479150002
1.2285 8.70245496032
1.229 8.703587399100002
1.2295 8.70474629673
1.23 8.706011029760003
1.2305 8.707471558280002
1.231 8.70932896955
1.2315 8.711958979239999
1.232 8.71596484913
1.2325 8.722135052950001
1.233 8.73103051832
1.2335 8.74242369913
1.234 8.7547058973
1.2345 8.764829053310002
1.235 8.769369391970002
1.2355 8.766559462100002
1.236 8.75775395682
1.2365 8.746710032830002
1.237 8.737089594970001
1.2375 8.73060717672
1.238 8.727119900290003
1.2385 8.725675247080002
1.239 8.725341865570002
1.2395 8.725484743360003
1.24 8.725738748320001
1.2405 8.725945127350002
1.241 8.72604567098
1.2415 8.725998045050002
1.242 8.725786374250003
1.2425 8.7253894915
1.243 8.72481798034
1.2435 8.724114174930001
1.244 8.723341576510002
1.2445 8.722600728710002
1.245 8.721997466930002
1.2455 8.721642918339999
1.246 8.721584708870001
1.2465 8.721738170200002
1.247 8.721886339760001
1.2475 8.72180696321
1.248 8.721415372230002
1.2485 8.720833277530001
1.249 8.720208848670001
1.2495 8.71957912804
1.25 8.718896489710001
1.2505 8.718113307749999
1.251 8.717197831540002
1.2515 8.716113018690002
1.252 8.714864160970002
1.2525 8.71352534316
1.253 8.712175941810003
1.2535 8.7108900417
1.254 8.70969410168
1.2545 8.708577538210001
1.255 8.707513892440002
1.2555 8.706471413750002
1.256 8.705428935060002
1.2565 8.704359997520001
1.257 8.7032698929
1.2575 8.70216391297
1.258 8.701047349500001
1.2585 8.69994666134
1.259 8.69888301557
1.2595 8.69789345458
1.26 8.69704147961
1.2605 8.696380008360002
1.261 8.6959672503
1.2615 8.69580320543
1.262 8.695829664280001
1.2625 8.69590904083
1.263 8.69583495605
1.2635 8.695411614450002
1.264 8.694527888860001
1.2645 8.693236696980001
1.265 8.691712667220003
1.2655 8.690183345690002
1.266 8.688828652570002
1.2665 8.687733256180003
1.267 8.686913031830002
1.2675 8.68634681244
1.268 8.686008139160002
1.2685 8.685881136679999
1.269 8.685955221460002
1.2695 8.68620922642
1.27 8.686621984480002
1.2705 8.68716174502
1.271 8.68780734096
1.2715 8.688527021680002
1.272 8.68930491187
1.2725 8.69012513622
1.273 8.690977111190001
1.2735 8.691797335539999
1.274 8.692485265640002
1.2745 8.692898023700003
1.275 8.69294035786
1.2755 8.69263872697
1.276 8.692098966430002
1.2765 8.691368702170003
1.277 8.69045851773
1.2775 8.689341954260001
1.278 8.688061345920001
1.2785 8.68672252811
1.279 8.68544191977
1.2795 8.6843253563
1.28 8.683446922480002
1.2805 8.68283836893
1.281 8.6825261545
1.2815 8.682510279190002
1.282 8.68279603477
1.2825 8.683351670619999
1.283 8.68411897727
1.283 8.68411897727
1.2835 8.68502386994
1.284 8.686018722700002
1.2845 8.687082368470001
1.285 8.688257141410002
1.2855 8.6895642086
1.286 8.690977111190001
1.2865 8.692368846700003
1.287 8.693601829110001
1.2875 8.694570223020001
1.288 8.695226402500001
1.2885 8.695628577020003
1.289 8.69586670667
1.2895 8.69606250216
1.29 8.696327090660002
1.2905 8.69673984872
1.291 8.697390736430002
1.2915 8.698348546800002
1.292 8.69966619753
1.2925 8.701370147470001
1.293 8.70342335423
1.2935 8.705730565950002
1.294 8.708127737760002
1.2945 8.71033969762
1.295 8.71205952287
1.2955 8.71303850032
1.296 8.71320254519
1.2965 8.71262045049
1.297 8.711408635160002
1.2975 8.70970468522
1.298 8.70777848094
1.2985 8.70593694498
1.299 8.704418206990002
1.2995 8.703296351750001
1.3 8.70255021218
1.3005 8.7021057035
1.301 8.70187286562
1.3015 8.701793489070003
1.302 8.701814656149999
1.3025 8.70191519978
1.303 8.702089828190001
1.3035 8.702349124920001
1.304 8.702724840590001
1.3045 8.703285768210002
1.305 8.70410070079
1.3055 8.70519609718
1.306 8.706386745429999
1.3065 8.70709055084
1.307 8.706524331450002
1.3075 8.70487329921
1.308 8.704481708230002
1.3085 8.70842407688
1.309 8.716668654540001
1.3095 8.724966149900002
1.31 8.728495760489999
1.3105 8.726082713370001
1.311 8.720261766370001
1.3115 8.714207981490002
1.312 8.709593558050003
1.3125 8.706603708000003
1.313 8.704772755580002
1.3135 8.703608566180002
1.314 8.702756591210001
1.3145 8.70202103518
1.315 8.701296062690002
1.3155 8.70053933958
1.316 8.699734990540001
1.3165 8.698930641500002
1.317 8.698210960780003
1.3175 8.697787619180001
1.318 8.6980310406
1.3185 8.699576237440002
1.319 8.703275184670002
1.3195 8.70979993708
1.32 8.71860015059
1.3205 8.72689764595
1.321 8.7304695907
1.3215 8.72680239409
1.322 8.71725604101
1.3225 8.70555064577
1.323 8.694744851430002
1.3235 8.68600284739
1.324 8.67923467356
1.3245 8.673958778870002
1.325 8.669720071100002
1.3255 8.666201044050002
1.326 8.66318473515
1.3265 8.660533558380003
1.327 8.658141678340002
1.3275 8.655961469100003
1.328 8.653971763580003
1.3285 8.652172561780002
1.329 8.65057444724
1.3295 8.6491880035
1.33 8.647997355249998
1.3305 8.646944293019999
1.331 8.645928273180001
1.3315 8.644779959090002
1.332 8.64334588942
1.3325 8.64154668762
1.333 8.639355894840001
1.3335 8.636773511080001
1.334 8.633783661030002
1.3345 8.63039163646
1.335 8.626703272770001
1.3355 8.62290378191
1.336 8.619204834680001
1.3365 8.615786351260002
1.337 8.61276475059
1.3375 8.61020353391
1.338 8.60807624237
1.3385 8.606292915880001
1.339 8.60473184373
1.3395 8.60332952468
1.34 8.602064791650001
1.3405 8.600927061100002
1.341 8.59984754002
1.3415 8.59871510124
1.342 8.597455659980003
1.3425 8.596095675090002
1.343 8.59470393958
1.3435 8.593317495840001
1.344 8.59190459325
1.3445 8.59041231411
1.345 8.588793032489999
1.3455 8.587014997770002
1.346 8.585046459330002
1.3465 8.582845083010003
1.347 8.580389701730002
1.3475 8.577717357880001
1.348 8.574891552699999
1.3485 8.57199166274
1.349 8.569091772780002
1.3495 8.56622363344
1.35 8.563418995340001
1.3505 8.560720192640002
1.351 8.558180143040001
1.3515 8.555846472470002
1.352 8.553750931550002
1.3525 8.551898812050002
1.353 8.55025836335
1.3535 8.548797834830001
1.354 8.54746960056
1.3545 8.546226034610001
1.355 8.545003635739999
1.3555 8.54373890271
1.356 8.54238420959
1.3565 8.540913097530002
1.357 8.539346733610003
1.3575 8.537711576680003
1.358 8.536060544440002
1.3585 8.53444126282
1.359 8.53285902359
1.3595 8.53127678436
1.36 8.529662794510003
1.3605 8.52799588696
1.361 8.52630781233
1.3615 8.524667363630002
1.362 8.523138042100001
1.3625 8.521698680660002
1.363 8.52021698506
1.3635 8.518460117420002
1.364 8.516189948090002
1.3645 8.513274182820002
1.365 8.50977103108
1.3655 8.505939789600003
1.366 8.502150882280002
1.3665 8.498695356470002
1.367 8.495726673500002
1.3675 8.493281875760001
1.368 8.491323920860001
1.3685 8.489799891100002
1.369 8.488646285240002
1.3695 8.487810185580003
1.37 8.48724396619
1.3705 8.486915876450002
1.371 8.486820624590003
1.3715 8.48696350238
1.372 8.48738155221
1.3725 8.4881594424
1.373 8.489392424810003
1.3735 8.49118104307
1.374 8.49357821488
1.3745 8.496441062450003
1.375 8.499393870110001
1.3755 8.501891585550002
1.376 8.503547909560002
1.3765 8.504341675060001
1.377 8.504473969310002
1.3775 8.50409296187
1.378 8.503087525569999
1.3785 8.501309490850002
1.379 8.498785316560003
1.3795 8.495790174740002
1.38 8.492757990529999
1.3805 8.49009623022
1.381 8.488074774080001
1.3815 8.486804749280001
1.382 8.486259696970002
1.3825 8.48634965706
1.383 8.48696350238
1.383 8.48696350238
1.3835 8.48798481399
1.384 8.48931834003
1.3845 8.490884703950002
1.385 8.492625696280001
1.3855 8.49449369109
1.386 8.496478104840001
1.3865 8.49857364576
1.387 8.500827939780002
1.3875 8.503341530530001
1.388 8.506294338190003
1.3885 8.50994565949
1.389 8.51460241709
1.3895 8.520502740640001
1.39 8.52756725359
1.3905 8.53501277398
1.391 8.54124118727
1.3915 8.54452208467
1.392 8.54446916697
1.3925 8.542590588620001
1.393 8.541119476559999
1.3935 8.541638070020003
1.394 8.544527376440001
1.3945 8.549025380940002
1.395 8.55367684677
1.3955 8.55713237258
1.396 8.55883103075
1.3965 8.559042701550002
1.397 8.558365354990002
1.3975 8.557275250370001
1.398 8.555999933800003
1.3985 8.55461349006
1.399 8.55315296154
1.3995 8.551724183640001
1.4 8.550480617690003
1.4005 8.549522807319999
1.401 8.548898378460002
1.4015 8.548575580489999
1.402 8.548496203940001
1.4025 8.54861262288
1.403 8.54888250315
1.4035 8.549305844750002
1.404 8.549930273610002
1.4045 8.55089337575
1.405 8.552406821970003
1.4055 8.55473520077
1.406 8.558137808880002
1.4065 8.56277869117
1.407 8.568705473570002
1.4075 8.575706485280001
1.408 8.583204923370001
1.4085 8.59017418446
1.409 8.595439495610002
1.4095 8.59821238309
1.41 8.598498138670003
1.4105 8.59691060767
1.411 8.59424884736
1.4115 8.591105535980002
1.412 8.58788284805
1.4125 8.584871830920001
1.413 8.582294738929999
1.4135 8.580246823940001
1.414 8.57871221064
1.4145 8.577585063630004
1.415 8.576754255740003
1.4155 8.576119243339999
1.416 8.575621816960002
1.4165 8.57524080952
1.417 8.574986804560002
1.4175 8.574912719780002
1.418 8.57506618111
1.4185 8.575515981560002
1.419 8.576330914140001
1.4195 8.577516270620002
1.42 8.579019133300001
1.4205 8.580691332619999
1.421 8.5823529484
1.4215 8.58381347692
1.422 8.584887706230003
1.4225 8.58536396553
1.423 8.585067626410002
1.4235 8.583898145240003
1.424 8.581982524499999
1.4245 8.579617103310003
1.425 8.577172305570002
1.4255 8.574933886860002
1.426 8.57304472497
1.4265 8.571525986980003
1.427 8.57033533873
1.4275 8.56941986252
1.428 8.56877426658
1.4285 8.568425009760002
1.429 8.56843030153
1.4295 8.568874810210001
1.43 8.569874954740001
1.4305 8.57158419645
1.431 8.57427241561
1.4315 8.578320619660001
1.432 8.584215651440001
1.4325 8.59244435379
1.433 8.603228981050002
1.4335 8.616140899850002
1.434 8.629730165210002
1.4345 8.641514937
1.435 8.648976332700002
1.4355 8.65136821274
1.436 8.650717325030001
1.4365 8.650082312630001
1.437 8.65036806821
1.4375 8.648986916240002
1.438 8.641980612760001
1.4385 8.62763462429
1.439 8.608526042820003
1.4395 8.589941346580002
1.44 8.57607690918
1.4405 8.567906416300001
1.441 8.56411750898
1.4415 8.562948027810002
1.442 8.56313853153
1.4425 8.56401696535
1.443 8.56525523953
1.4435 8.56669460097
1.444 8.568271548430001
1.4445 8.569964914829999
1.445 8.57181703433
1.4455 8.573965492950002
1.446 8.576621961490002
1.4465 8.58002986137
1.447 8.58435323746
1.4475 8.58953917206
1.448 8.59525957543
1.4485 8.60082651747
1.449 8.6050546417
1.4495 8.6063775842
1.45 8.603689365040001
1.4505 8.597471535290001
1.451 8.58978788525
1.4515 8.582797457080002
1.452 8.57757448009
1.4525 8.5741507049
1.453 8.572129248760003
1.4535 8.57108677007
1.454 8.57074280502
1.4545 8.57094918405
1.455 8.571684740080002
1.4555 8.57307647559
1.456 8.575383687310001
1.4565 8.57910380162
1.457 8.585078209950002
1.4575 8.59469335604
1.458 8.610166491520001
1.4585 8.634783805560001
1.459 8.671646275380002
1.4595 8.71747300358
1.46 8.755266824920003
1.4605 8.76295047496
1.461 8.73598890681
1.4615 8.69243763971
1.462 8.653315584100003
1.4625 8.627396494640003
1.463 8.613484431309999
1.4635 8.60749414767
1.464 8.60592249198
1.4645 8.606583963230001
1.465 8.608287913170003
1.4655 8.6104522471
1.466 8.612801792980001
1.4665 8.615214840100002
1.467 8.6176490543
1.4675 8.62010443558
1.468 8.6226233181
1.4685 8.62531153726
1.469 8.628523641650002
1.4695 8.633302109960002
1.47 8.642642084010003
1.4705 8.663565742590002
1.471 8.707587977220001
1.4715 8.782307769620001
1.472 8.874956078780002
1.4725 8.95156503307
1.473 8.982384301550002
1.4735 8.96286296202
1.474 8.910686109820002
1.4745 8.84989425606
1.475 8.797436940050002
1.4755 8.759320320740002
1.476 8.73460246307
1.4765 8.72046285363
1.477 8.715033497610001
1.4775 8.718716569530002
1.478 8.73648104142
1.4785 8.784636148420002
1.479 8.90876519731
1.4795 9.20734273602
1.48 9.75939076596
1.4805 10.380046593950002
1.481 10.785613138520002
1.4815 10.972322659430002
1.482 11.047460501660002
1.4825 11.07534283779
1.483 11.079533919630002
1.483 11.079533919630002
1.4835 11.058795473
1.484 10.978646324580001
1.4845 10.731129074600002
1.485 10.160189425760002
1.4855 9.43705847172
1.486 8.98735856535
1.4865 8.813021202700003
1.487 8.757230071590001
1.4875 8.741243634420002
1.488 8.738222033749999
1.4885 8.739640228110002
1.489 8.742751788870002
1.4895 8.74662007274
1.49 8.75092228175
1.4905 8.755594914660001
1.491 8.76073322333
1.4915 8.766691756350003
1.492 8.774200777980003
1.4925 8.78450914594
1.493 8.799146181760001
1.4935 8.818683396600001
1.494 8.840956456530002
1.4945 8.860784718720002
1.495 8.87289228848
1.4955 8.8754640887
1.496 8.87077558048
1.4965 8.863261267080002
1.497 8.85738211061
1.4975 8.85684235007
1.498 8.86563198004
1.4985 8.89112243613
1.499 8.95036909305
1.4995 9.082054789500003
1.5 9.356824654980002
1.5005 9.82871295296
1.501 10.381295451669999
1.5015 10.781845398280002
1.502 10.97892149662
1.5025 11.058123418210002
1.503 11.08852463686
1.5035 11.1010237976
1.504 11.10709345779
1.5045 11.110797696789998
1.505 11.113607626660002
1.5055 11.11597833962
1.506 11.116867356980002
1.5065 11.109379502430002
1.507 11.06606636498
1.5075 10.90434987378
1.508 10.479780583139998
1.5085 9.82293434012
1.509 9.286920373280001
1.5095 9.01618283654
1.51 8.90453707308
1.5105 8.859742240030002
1.511 8.841332172200001
1.5115 8.833907818890001
1.512 8.831584731860001
1.5125 8.83203453231
1.513 8.834309993409999
1.5135 8.838040691260002
1.514 8.84307316453
1.5145 8.84936507906
1.515 8.856847641840002
1.5155 8.865023426490001
1.516 8.872230817230001
1.5165 8.875728677200001
1.517 8.873686053980002
1.5175 8.86698667316
1.518 8.85855159178
1.5185 8.85108490431
1.519 8.845777259000002
1.5195 8.842559862840002
1.52 8.840929997680004
1.5205 8.840427279530001
1.521 8.84077124458
1.5215 8.84184547389
1.522 8.84369759339
1.5225 8.84653398211
1.523 8.850815024040003
1.5235 8.85750911309
1.524 8.868542453540002
1.5245 8.88753990784
1.525 8.920100168650002
1.5255 8.9715626319
1.526 9.040313307740004
1.5265 9.110820851220002
1.527 9.157118546950002
1.5275 9.15928288088
1.528 9.1188855087
1.5285 9.05687125607
1.529 8.99666678878
1.5295 8.95112052439
1.53 8.922100457710002
1.5305 8.906002893370001
1.531 8.89829807625
1.5315 8.89549872992
1.532 8.89542464514
1.5325 8.89687459012
1.533 8.899202968920001
1.5335 8.902071108260003
1.534 8.905299087960003
1.5345 8.90879694793
1.535 8.912548812860003
1.5355 8.91660760045
1.536 8.921079146100002
1.5365 8.926095744060003
1.537 8.931720895570002
1.5375 8.93781172284
1.538 8.943976634890003
1.5385 8.949654704100002
1.539 8.954253252230004
1.5395 8.95721135166
1.54 8.958227371500001
1.5405 8.957486523700002
1.541 8.955703197210003
1.5415 8.95377170116
1.542 8.95241171627
1.5425 8.951924873430002
1.543 8.952311172640002
1.5435 8.953433027880003
1.544 8.955131686050002
1.5445 8.957311895290001
1.545 8.959936613210001
1.5455 8.96302171512
1.546 8.96664657757
1.5465 8.971001704280003
1.547 8.97643635207
1.5475 8.98359082511
1.548 8.993571103330002
1.5485 9.007975301270001
1.549 9.028406825240001
1.5495 9.054876258780002
1.55 9.08368465466
1.5505 9.10725419824
1.551 9.11789594771
1.5515 9.11308572878
1.552 9.097157501080002
1.5525 9.077800206420001
1.553 9.061136422690002
1.5535 9.049637406479999
1.554 9.043054444600003
1.5545 9.040112220480001
1.555 9.039524834010003
1.5555 9.0403556419
1.556 9.04203313299
1.5565 9.04426096816
1.557 9.046938603780003
1.5575 9.050108374010001
1.558 9.05396607434
1.5585 9.058866253360002
1.559 9.065332796300002
1.5595 9.07396896494
1.56 9.085235143270001
1.5605 9.09909958067
1.561 9.11461505031
1.5615 9.129791846669999
1.562 9.141968209440002
1.5625 9.148630547870003
1.563 9.148350084060002
1.5635 9.141428448900001
1.564 9.12998764216
1.5645 9.11727151885
1.565 9.106227594860002
1.5655 9.09830581517
1.566 9.09328921721
1.5665 9.090167072909999
1.567 9.08808211553
1.5675 9.086658629400002
1.568 9.085806654430002
1.5685 9.08548914823
1.569 9.0856531931
1.5695 9.086219412490003
1.57 9.087119013390001
1.5705 9.088262035710002
1.571 9.089542644050002
1.5715 9.090865586549999
1.572 9.09213031958
1.5725 9.09328921721
1.573 9.0943316959
1.5735 9.095300089810003
1.574 9.09626848372
1.5745 9.09732683772
1.575 9.09862861314
1.5755 9.100417231400002
1.576 9.10314778472
1.5765 9.10775162462
1.577 9.11619728954
1.5775 9.132691736630001
1.578 9.166098680640001
1.5785 9.234161426380002
1.579 9.368000873220002
1.5795 9.607903266170002
1.58 9.9721834212
1.5805 10.409024326470004
1.581 10.809775360340002
1.5815 11.09793869569
1.582 11.270000597240003
1.5825 11.36043165477
1.583 11.40467085197
1.583 11.40467085197
1.5835 11.42659994685
1.584 11.439062065200002
1.5845 11.44758710667
1.585 11.45405364961
1.5855 11.459054372259999
1.586 11.46294382321
1.5865 11.466087134590001
1.587 11.468812396140002
1.5875 11.471363029279999
1.588 11.4739348295
1.5885 11.47662834043
1.589 11.47952293862
1.5895 11.482613332299998
1.59 11.48579368607
1.5905 11.488799411430001
1.591 11.491191291469999
1.5915 11.49239781503
1.592 11.49163580015
1.5925 11.48754526194
1.593 11.477374480000002
1.5935 11.4549902929
1.594 11.4060943381
1.5945 11.298671407099999
1.595 11.073173212090001
1.5955 10.669781584990002
1.596 10.142361452630002
1.5965 9.68578224526
1.597 9.412144818560002
1.5975 9.281469850179999
1.598 9.22523421039
1.5985 9.202167384960003
1.599 9.19330367021
1.5995 9.190557241580002
1.6 9.190504323880003
1.6005 9.19166851328
1.601 9.193383046760001
1.6015 9.195362168740001
1.602 9.1974682932
1.6025 9.19963262713
1.603 9.201812836370003
1.6035 9.20398775384
1.604 9.206136212460002
1.6045 9.208242336920001
1.605 9.21030612722
1.6055 9.21232758336
1.606 9.2143490395
1.6065 9.216423413340003
1.607 9.218677707360001
1.6075 9.22130771705
1.608 9.22473149224
1.6085 9.22975338197
1.609 9.23818846335
1.6095 9.25441303017
1.61 9.289862597400003
1.6105 9.37432453837
1.611 9.575205419340001
1.6115 9.98124293144
1.612 10.543461743320002
1.6125 11.010508071750003
1.613 11.262682079330002
1.6135 11.370893484060002
1.614 11.414111369650001
1.6145 11.43145249994
1.615 11.43859638944
1.6155 11.441570364179999
1.616 11.442729261810001
1.6165 11.44301501739
1.617 11.44281393013
1.6175 11.442300628440002
1.618 11.44153332179
1.6185 11.440496134870003
1.619 11.438987980419999
1.6195 11.43641088843
1.62 11.43171708844
1.6205 11.423837642910001
1.621 11.41267729998
1.6215 11.400019386140002
1.622 11.389139507020001
1.6225 11.382911093730002
1.623 11.382117328229999
1.6235 11.385509352800003
1.624 11.391065711300001
1.6245 11.39707716202
1.625 11.40257531105
1.6255 11.40726381927
1.626 11.411163853760002
1.6265 11.414317748680002
1.627 11.4167307958
1.6275 11.418413578660001
1.628 11.41941372319
1.6285 11.41984235656
1.629 11.4198000224
1.6295 11.419366097260003
1.63 11.418561748220004
1.6305 11.41742930944
1.631 11.416111658710001
1.6315 11.414947469310004
1.632 11.41441829231
1.6325 11.41486280099
1.633 11.415989948000004
1.6335 11.416535000310002
1.634 11.414238372130004
1.6345 11.40656530563
1.635 11.39210289822
1.6355 11.37160787301
1.636 11.347392733490004
1.6365 11.321224930840003
1.637 11.292247198320002
1.6375 11.256109700989999
1.638 11.205186998279999
1.6385 11.129043719750001
1.639 11.016646524949998
1.6395 10.865958082430001
1.64 10.699262035659999
1.6405 10.557511392670001
1.641 10.46561451485
1.6415 10.417914500070001
1.642 10.396615125820002
1.6425 10.38807420904
1.643 10.385327780410002
1.6435 10.38537540634
1.644 10.386878269020002
1.6445 10.38914314658
1.645 10.391762572730002
1.6455 10.394509001360003
1.646 10.39724484645
1.6465 10.399959524460002
1.647 10.40275357902
1.6475 10.405997434030002
1.648 10.410564231540004
1.6485 10.418390759370002
1.649 10.43334000962
1.6495 10.46187323346
1.65 10.51185929288
1.6505 10.587420476710001
1.651 10.682820506270001
1.6515 10.78393035566
1.652 10.87650987181
1.6525 10.948477943810001
1.653 10.98443022919
1.6535 10.96638529349
1.654 10.887929511469999
1.6545 10.768954646560001
1.655 10.648582754370004
1.6555 10.556632958850003
1.656 10.49860340903
1.6565 10.46610135769
1.657 10.44942169865
1.6575 10.4417221733
1.658 10.438864617500002
1.6585 10.438541819530002
1.659 10.439520796980002
1.6595 10.441187704529998
1.66 10.443251494830001
1.6605 10.4455851654
1.661 10.448151673850003
1.6615 10.450982770800003
1.662 10.4541578328
1.6625 10.457830321179998
1.663 10.46219603143
1.6635 10.467424300190004
1.664 10.473499252150003
1.6645 10.480029296329999
1.665 10.486067205900003
1.6655 10.490263579510003
1.666 10.49162885617
1.6665 10.49032708075
1.667 10.487654736900001
1.6675 10.48505647783
1.668 10.48333665258
1.6685 10.48259580478
1.669 10.48263813894
1.6695 10.483177899480001
1.67 10.4840034156
1.6705 10.48495064243
1.671 10.4859084528
1.6715 10.486818637239999
1.672 10.48764944513
1.6725 10.488411460010003
1.673 10.48914701604
1.6735 10.489924906230002
1.674 10.49085625775
1.6745 10.49212628255
1.675 10.494015444440002
1.6755 10.496952376790002
1.676 10.501492715450002
1.6765 10.508245013970004
1.677 10.517606155100001
1.6775 10.529507345830002
1.678 10.543250072520003
1.6785 10.55765956223
1.679 10.571523999630003
1.6795 10.58379032249
1.68 10.59281808211
1.6805 10.595569802510003
1.681 10.58933080568
1.6815 10.57513298677
1.682 10.558384534720002
1.6825 10.5450175237
1.683 10.537609045700002
1.683 10.537609045700002
1.6835 10.53537591876
1.684 10.53639723037
1.6845 10.53915424254
1.685 10.54275793791
1.6855 10.54674793249
1.686 10.55088080486
1.6865 10.555024260770004
1.687 10.559098923670003
1.6875 10.563062459400001
1.688 10.566914867960001
1.6885 10.570661441120002
1.689 10.574381555429998
1.6895 10.578223380450002
1.69 10.58250971415
1.6905 10.58787027716
1.691 10.59537929879
1.6915 10.606581975880001
1.692 10.622758916770003
1.6925 10.64315869012
1.693 10.66356904701
1.6935 10.67786740955
1.694 10.68219078564
1.6945 10.677549903350002
1.695 10.668252263460001
1.6955 10.658584199669999
1.696 10.65100109326
1.6965 10.646275542649999
1.697 10.644317587750002
1.6975 10.64479384705
1.698 10.64742914851
1.6985 10.652286993370002
1.699 10.660071187040003
1.6995 10.672580931320002
1.7 10.693287627330001
1.7005 10.72755183808
1.701 10.781136301100002
1.7015 10.85579788403
1.702 10.943635974260001
1.7025 11.02557374094
1.703 11.076702822680002
1.7035 11.07650702719
1.704 11.022610349740003
1.7045 10.93815899231
1.705 10.8569673652
1.7055 10.799154777950001
1.706 10.765721375090003
1.7065 10.749417431720001
1.707 10.743353063299999
1.7075 10.743104350109999
1.708 10.746200035560001
1.7085 10.751401845470003
1.709 10.758265271159999
1.7095 10.767012566970003
1.71 10.778781463449999
1.7105 10.7963765987
1.711 10.825809423439999
1.7115 10.87864774689
1.712 10.972719542180002
1.7125 11.124381670380004
1.713 11.328643992380002
1.7135 11.54843236756
1.714 11.73870324968
1.7145 11.877400541379998
1.715 11.967397673770002
1.7155 12.02278133859
1.716 12.059321010440001
1.7165 12.091198632920001
1.717 12.129844429230001
1.7175 12.182449914800003
1.718 12.25013694487
1.7185 12.327206283150002
1.719 12.40346068885
1.7195 12.469353808890002
1.72 12.52007542434
1.7205 12.555863664850001
1.721 12.579576086220001
1.7215 12.594287206819999
1.722 12.602066108720003
1.7225 12.60342609361
1.723 12.59677433872
1.7235 12.57670794688
1.724 12.529881074150001
1.7245 12.427114900750002
1.725 12.219878604009999
1.7255 11.882459473499999
1.726 11.505801868440003
1.7265 11.233873683450003
1.727 11.093059683750003
1.7275 11.032119660430002
1.728 11.008274944810001
1.7285 11.000400791050001
1.729 10.999485314840001
1.7295 11.001797818330001
1.73 11.005761354059999
1.7305 11.010767368480003
1.731 11.016678275570001
1.7315 11.023679287280004
1.732 11.03229428884
1.7325 11.04344404823
1.733 11.058589093970003
1.7335 11.079676797420003
1.734 11.10884503366
1.7345 11.147691917230002
1.735 11.196487328400003
1.7355 11.253924199980002
1.736 11.317716487330003
1.7365 11.38537176678
1.737 11.45473099617
1.7375 11.5243653976
1.738 11.5932113253
1.7385 11.659490744550002
1.739 11.720631855129998
1.7395 11.774539116120003
1.74 11.81923340554
1.7405 11.850862314830003
1.741 11.863229181320001
1.7415 11.849751043129999
1.742 11.806099232399998
1.7425 11.732294916210002
1.743 11.633963246070003
1.7435 11.522232814290003
1.744 11.411417858720004
1.7445 11.31482188914
1.745 11.240710650289998
1.7455 11.190661089629998
1.746 11.161011302319999
1.7465 11.145860964809998
1.747 11.139600800900002
1.7475 11.138092646450001
1.748 11.138775284780003
1.7485 11.14034694047
1.749 11.142304895370003
1.7495 11.144543314080003
1.75 11.147088655450002
1.7505 11.149930335940002
1.751 11.15305248024
1.7515 11.15646567189
1.752 11.160275746290004
1.7525 11.164657331850002
1.753 11.169811515830002
1.7535 11.175944677260002
1.754 11.18327377871
1.7545 11.191973448590002
1.755 11.202165397609999
1.7555 11.213812583380001
1.756 11.22664512563
1.7565 11.24013384736
1.757 11.253611985549998
1.7575 11.266497445500004
1.758 11.278578556410004
1.7585 11.290035238460003
1.759 11.30129083325
1.7595 11.31323435814
1.76 11.327892561040002
1.7605 11.349482982640001
1.761 11.385747482450004
1.7615 11.450068946800002
1.762 11.56369912401
1.7625 11.752567687079999
1.763 12.025993442979999
1.7635 12.341367059669999
1.764 12.61543311974
1.7645 12.797771638630003
1.765 12.89759558791
1.7655 12.946401582620002
1.766 12.969135026539998
1.7665 12.979723858310003
1.767 12.984851583440001
1.7675 12.98755038614
1.768 12.989153792450004
1.7685 12.990265064150002
1.769 12.991169956819999
1.7695 12.99202193179
1.77 12.992905657380003
1.7705 12.99391638545
1.771 12.995128200780002
1.7715 12.99663106346
1.772 12.998504350040001
1.7725 13.000769227600003
1.773 13.00343098791
1.7735 13.00646317212
1.774 13.00982873784
1.7745 13.01345360029
1.775 13.01723192407
1.7755 13.02103141493
1.776 13.024608651449999
1.7765 13.02754029203
1.777 13.02887381807
1.7775 13.026100930590005
1.778 13.01152210424
1.7785 12.959657466470002
1.779 12.79150089118
1.7795 12.365873246540001
1.78 11.798902425200001
1.7805 11.476644215739999
1.781 11.374184965000001
1.7815 11.347403317030004
1.782 11.340793896300003
1.7825 11.33969849991
1.783 11.340264719299999
1.783 11.340264719299999
1.7835 11.34134424038
1.784 11.34252959686
1.7845 11.34366732741
1.785 11.344699222560003
1.7855 11.345619990540001
1.786 11.346471965509998
1.7865 11.347398025260002
1.787 11.34883209493
1.7875 11.352335246669998
1.788 11.363818387570003
1.7885 11.40622134058
1.789 11.556586985130004
1.7895 11.957084014040003
1.79 12.52416596255
1.7905 12.89870156784
1.791 13.049427052750001
1.7915 13.101804992210003
1.792 13.12097178315
1.7925 13.129322196210001
1.793 13.134169457530003
1.7935 13.137984823700002
1.794 13.141636145
1.7945 13.145456802940004
1.795 13.149573799999999
1.7955 13.15405063742
1.796 13.158924357590003
1.7965 13.1641790852
1.797 13.169756610779999
1.7975 13.175566974240002
1.798 13.181525507260002
1.7985 13.18752637444
1.799 13.193500782770002
1.7995 13.199379939240004
1.8 13.205137385000004
1.8005 13.210767828279998
1.801 13.216260685540004
1.8015 13.221547163770001
1.802 13.226177462519999
1.8025 13.22851642486
1.803 13.223224654860001
1.8035 13.19507773023
1.804 13.10929813853
1.8045 12.91675708708
1.805 12.610067264960001
1.8055 12.272087206830001
1.806 11.99927000448
1.8065 11.820863270700002
1.807 11.71962641883
1.8075 11.671476603600002
1.808 11.660374470139999
1.8085 11.679144378330001
1.809 11.7269343532
1.8095 11.805993396999998
1.81 11.917390447270002
1.8105 12.05592898587
1.811 12.20759640584
1.8115 12.353665133149999
1.812 12.47931292003
1.8125 12.57919507878
1.813 12.65655017264
1.8135 12.718522091110003
1.814 12.770900030570001
1.8145 12.815477901050002
1.815 12.853234680000003
1.8155 12.89108671081
1.816 12.94403086966
1.8165 13.02592630218
1.817 13.13163999147
1.8175 13.231633277390003
1.818 13.298680003290002
1.8185 13.332086947300002
1.819 13.34602546948
1.8195 13.35194166834
1.82 13.35516964804
1.8205 13.35757740339
1.821 13.359725862010002
1.8215 13.361768485230002
1.822 13.363779357829998
1.8225 13.36582198105
1.823 13.367965147900001
1.8235 13.370288234930001
1.824 13.372875910460003
1.8245 13.375834009890003
1.825 13.379326578090001
1.8255 13.38363407887
1.826 13.389068726660003
1.8265 13.395323598800005
1.827 13.39910721435
1.8275 13.390158831280004
1.828 13.35303706473
1.8285 13.285609331389999
1.829 13.216763403689999
1.8295 13.18752637444
1.83 13.215207623310004
1.8305 13.28179396522
1.831 13.350041922910002
1.8315 13.39307459655
1.832 13.409516125939998
1.8325 13.41144762199
1.833 13.408944614780001
1.8335 13.406409856950003
1.834 13.404891118960002
1.8345 13.40424023125
1.835 13.404070894610001
1.8355 13.404097353460003
1.836 13.40416614647
1.8365 13.404229647710004
1.837 13.40428256541
1.8375 13.40436723373
1.838 13.40451011152
1.8385 13.40476940825
1.839 13.40518745808
1.8395 13.40583305402
1.84 13.40683319855
1.8405 13.408399562470002
1.841 13.41084436021
1.8415 13.414490389740003
1.842 13.419533446550002
1.8425 13.425814777540001
1.843 13.43244007358
1.8435 13.437435504460002
1.844 13.438091683940002
1.8445 13.432561784290002
1.845 13.421449067290002
1.8455 13.40771692414
1.846 13.395037843220003
1.8465 13.386094751920002
1.847 13.38205713141
1.8475 13.38272389443
1.848 13.386946726890002
1.8485 13.393101055399999
1.849 13.39966814197
1.8495 13.405600216140002
1.85 13.41038397622
1.8505 13.413940045660002
1.851 13.416458928179999
1.8515 13.418268713520003
1.852 13.419750409119999
1.8525 13.421179187020002
1.853 13.422491545980002
1.8535 13.423063057140002
1.854 13.421740114639999
1.8545 13.417681327050001
1.855 13.41170691872
1.8555 13.406632111290001
1.856 13.40533562764
1.8565 13.408283143530003
1.857 13.413484953440001
1.8575 13.418517426710004
1.858 13.422105246770002
1.8585 13.42418491238
1.859 13.425185056910003
1.8595 13.42550785488
1.86 13.425375560630002
1.8605 13.42489400956
1.861 13.424094952290002
1.8615 13.42300484767
1.862 13.421618403930001
1.8625 13.41988270337
1.863 13.41755961634
1.8635 13.413897711500002
1.864 13.406399273410003
1.8645 13.384385510210002
1.865 13.301304721209998
1.8655 13.021597634320003
1.866 12.4603207575
1.8665 11.92348656631
1.867 11.63534439804
1.8675 11.513162720510003
1.868 11.464377892880002
1.8685 11.448486707569998
1.869 11.45136543045
1.8695 11.469320406060003
1.87 11.502055295280002
1.8705 11.547781479850002
1.871 11.598317883350003
1.8715 11.637185934000001
1.872 11.645229424400004
1.8725 11.612536869340001
1.873 11.5479137741
1.8735 11.475591153509999
1.874 11.418069613610001
1.8745 11.38239250027
1.875 11.363458547210001
1.8755 11.353954528290004
1.876 11.349022598650002
1.8765 11.346255002940001
1.877 11.344662180170001
1.8775 11.34405362662
1.878 11.345027312300001
1.8785 11.34991161601
1.879 11.366882322399999
1.8795 11.4251976278
1.88 11.618241397400002
1.8805 12.107200945399999
1.881 12.76164472484
1.8815 13.163591698730002
1.882 13.313359373270004
1.8825 13.360916510260001
1.883 13.37535245882
1.883 13.37535245882
1.8835 13.378628064450002
1.884 13.377363331420003
1.8845 13.373357461530002
1.885 13.366695123100001
1.8855 13.35698472515
1.886 13.34469194344
1.8865 13.332494413589998
1.887 13.32494834957
1.8875 13.325440484180003
1.888 13.33308180006
1.8885 13.3434642528
1.889 13.352354426400002
1.8895 13.358133039240002
1.89 13.36126047531
1.8905 13.362779213300001
1.891 13.363477726940001
1.8915 13.3637846496
1.892 13.363879901460002
1.8925 13.363800524910001
1.893 13.363430101010003
1.8935 13.362091283200002
1.894 13.356492590540004
1.8945 13.330901590820002
1.895 13.213794720720003
1.8955 12.78672242287
1.896 12.016436506360002
1.8965 11.513437892549998
1.897 11.35084296753
1.8975 11.3086728524
1.898 11.2983009832
1.8985 11.296237192900001
1.899 11.296401237770002
1.8995 11.297216170350001
1.9 11.2983539009
1.9005 11.299851471810001
1.901 11.301793551400003
1.9015 11.30413251374
1.902 11.306503226699999
1.9025 11.308133091860004
1.903 11.308032548229999
1.9035 11.305661835270001
1.904 11.301412543960001
1.9045 11.296358903610002
1.905 11.291527517600002
1.9055 11.287399937
1.906 11.284007912429999
1.9065 11.281197982560002
1.907 11.2788272696
1.9075 11.27685873116
1.908 11.275440536800001
1.9085 11.275107155290002
1.909 11.277689539050002
1.9095 11.289966445449998
1.91 11.339359826630002
1.9105 11.531080653730001
1.911 12.09096050327
1.9115 12.83369746516
1.912 13.20343343506
1.9125 13.306554157050002
1.913 13.331351391270001
1.9135 13.337135295880003
1.914 13.338140732180001
1.9145 13.337886727219999
1.915 13.337399884379998
1.9155 13.337045335790002
1.916 13.337003001630002
1.9165 13.337389300840002
1.917 13.338251859349999
1.9175 13.339606552470002
1.918 13.34140575427
1.9185 13.343575379970002
1.919 13.34603605302
1.9195 13.348687229789999
1.92 13.351428366650001
1.9205 13.354174795279999
1.921 13.356841847360002
1.9215 13.35935543811
1.922 13.361652066290002
1.9225 13.3636788142
1.923 13.365388055910003
1.9235 13.366716290179998
1.924 13.3675418063
1.9245 13.36751005568
1.925 13.36572143742
1.9255 13.360128036530003
1.926 13.346596980640001
1.9265 13.317672165820003
1.927 13.261171937530001
1.9275 13.160363719029998
1.928 12.999504494570001
1.9285 12.77560970587
1.929 12.506417365970002
1.9295 12.2238844739
1.93 11.960200866570002
1.9305 11.738978421720002
1.931 11.571927826360003
1.9315 11.457985434720001
1.932 11.386673542200004
1.9325 11.344482259989999
1.933 11.3199972402
1.9335 11.305540124560004
1.934 11.296639367420003
1.9345 11.290887213430004
1.935 11.287008346020002
1.9355 11.284341293939999
1.936 11.282568550990003
1.9365 11.281515488760004
1.937 11.281070980079999
1.9375 11.281102730700002
1.938 11.28146257106
1.9385 11.282012915140001
1.939 11.282616176920001
1.9395 11.283187688080002
1.94 11.28366394738
1.9405 11.284007912429999
1.941 11.284208999690001
1.9415 11.284272500930001
1.942 11.284224875
1.9425 11.28409787252
1.943 11.283949702960001
1.9435 11.283865034639998
1.944 11.283970870040001
1.9445 11.28449475527
1.945 11.285907657860001
1.9455 11.28920972234
1.946 11.296840454680002
1.9465 11.315605071100002
1.947 11.367316247540003
1.9475 11.523608674490003
1.948 11.94927336152
1.9485 12.64093945114
1.949 13.13720693351
1.9495 13.3287531322
1.95 13.39000536995
1.9505 13.41094490384
1.951 13.41882964114
1.9515 13.42132735658
1.952 13.420427755679999
1.9525 13.415956210030004
1.953 13.406192894380002
1.9535 13.38766111584
1.954 13.355550655480002
1.9545 13.306670575990001
1.955 13.24563000904
1.9555 13.18868527207
1.956 13.15735799367
1.9565 13.164935808309998
1.957 13.207725060529999
1.9575 13.267649064010001
1.958 13.324196918230001
1.9585 13.365816689279999
1.959 13.391259519440002
1.9595 13.40395976744
1.96 13.40697078457
1.9605 13.40037723915
1.961 13.3784957702
1.9615 13.321963791289999
1.962 13.176254904340002
1.9625 12.826871081860002
1.963 12.2324571413
1.9635 11.7087306644
1.964 11.473125188689998
1.9645 11.401257660319999
1.965 11.382360749650001
1.9655 11.37813791719
1.966 11.378100874800001
1.9665 11.379407941990003
1.967 11.38121772733
1.9675 11.383276225860001
1.968 11.38553051988
1.9685 11.3881023201
1.969 11.391335591570002
1.9695 11.395928847930001
1.97 11.40300394442
1.9705 11.41379386345
1.971 11.42846794166
1.9715 11.444560214230002
1.972 11.456916497180003
1.9725 11.460551943170003
1.973 11.45447699121
1.9735 11.442300628440002
1.974 11.429118829370001
1.9745 11.41829186795
1.975 11.410788138090002
1.9755 11.40628484182
1.976 11.404374512850001
1.9765 11.40525294667
1.977 11.410475923660002
1.9775 11.424689617879999
1.978 11.460435524230004
1.9785 11.54975531006
1.979 11.759081855950004
1.9795 12.15262549908
1.98 12.641272832650003
1.9805 13.01534805395
1.981 13.216784570769999
1.9815 13.308824326380002
1.982 13.346856277370001
1.9825 13.35616979257
1.983 13.3427763227
1.983 13.3427763227
1.9835 13.298441873640002
1.984 13.197517236200003
1.9845 12.994440270679998
1.985 12.654470507030002
1.9855 12.235240612319998
1.986 11.87681315491
1.9865 11.64995497501
1.987 11.528434768730001
1.9875 11.466854441240002
1.988 11.43552716284
1.9885 11.419096216989999
1.989 11.409925579580001
1.9895 11.40395117125
1.99 11.398770528419998
1.9905 11.393044833280001
1.991 11.386493622020001
1.9915 11.379900076599998
1.992 11.3745024712
1.9925 11.37110515486
1.993 11.369649918110003
1.9935 11.369570541559998
1.994 11.370263763430003
1.9945 11.371295658580003
1.995 11.372375179660004
1.9955 11.373338281799999
1.996 11.374089713140002
1.9965 11.374629473679999
1.997 11.374994605809999
1.9975 11.37524861077
1.998 11.375465573340001
1.9985 11.375735453610002
1.999 11.376121752820001
1.9995 11.376682680440002
2.0 11.377539947180004
2.0005 11.379090435790001
2.001 11.382641213460001
2.0015 11.391219172630002
2.002 11.40899422806
2.0025 11.437241696320001
2.003 11.46944211677
2.0035 11.493604338590004
2.004 11.50189125041
2.0045 11.496255515360001
2.005 11.48429611516
2.0055 11.472532510449998
2.006 11.46410272084
2.0065 11.459832262450004
2.007 11.459498880940004
2.0075 11.462520481610003
2.008 11.46850547348
2.0085 11.47754381664
2.009 11.490487486060001
2.0095 11.50940027204
2.01 11.53811341606
2.0105 11.582151526
2.011 11.646700536460003
2.0115 11.731527609560004
2.012 11.825329524579999
2.0125 11.90655290231
2.013 11.95293526636
2.0135 11.952162667940001
2.014 11.906690488330003
2.0145 11.832018321859998
2.015 11.74935558269
2.0155 11.676154528280001
2.016 11.620829072930004
2.0165 11.584024812580004
2.017 11.562767772490002
2.0175 11.553740012870001
2.018 11.55486715988
2.0185 11.56600104396
2.019 11.589750507720002
2.0195 11.633026602780003
2.02 11.709931896190003
2.0205 11.844501607290002
2.021 12.065295418770003
2.0215 12.375827065909998
2.022 12.716569427980001
2.0225 12.99729782648
2.023 13.17916537784
2.0235 13.28084673839
2.024 13.334230114150003
2.0245 13.36199073957
2.025 13.376680693089998
2.0255 13.38469243287
2.026 13.389206312680002
2.0265 13.391809863519999
2.027 13.393318017970003
2.0275 13.394164701169998
2.028 13.394577459230003
2.0285 13.394683294630003
2.029 13.394529833300002
2.0295 13.394058865769999
2.03 13.393153973100002
2.0305 13.39153469148
2.031 13.388708886300002
2.0315 13.383713455420004
2.032 13.374659236950002
2.0325 13.35774144826
2.033 13.325361107630002
2.0335 13.263182810130004
2.034 13.14858953078
2.0345 12.95969450886
2.035 12.703022496780001
2.0355 12.431189563650001
2.036 12.206268171570002
2.0365 12.053494771670003
2.037 11.965074586740002
2.0375 11.924952386600001
2.038 11.921856701149999
2.0385 11.951480029610003
2.039 12.015007728460002
2.0395 12.11641391697
2.04 12.258159268190003
2.0405 12.435126640530001
2.041 12.630165407420002
2.0415 12.817303561700001
2.042 12.97304564457
2.0425 13.087035662140003
2.043 13.16453363379
2.0435 13.220107802330002
2.044 13.266654211250003
2.0445 13.308903702930003
2.045 13.34660227241
2.0455 13.379723460840001
2.046 13.40836252008
2.0465 13.431365844270001
2.047 13.447727997110004
2.0475 13.45808928277
2.048 13.464264778360004
2.0485 13.468053685680001
2.049 13.470625485900001
2.0495 13.472588732570003
2.05 13.474192138880003
2.0505 13.475546832
2.051 13.4767110214
2.0515 13.477721749470003
2.052 13.478621350370002
2.0525 13.479446866490001
2.053 13.48025121553
2.0535 13.481108482270002
2.054 13.482076876180003
2.0545 13.483124646640004
2.055 13.484161833560002
2.0555 13.4851778534
2.056 13.48647962882
2.0565 13.48856987797
2.057 13.49171848112
2.0575 13.495454470740004
2.058 13.49876711876
2.0585 13.500804450210001
2.059 13.501307168360004
2.0595 13.50042344277
2.06 13.49852898911
2.0605 13.49621648562
2.061 13.49429028134
2.0615 13.493311303890003
2.062 13.493316595660001
2.0625 13.4941209447
2.063 13.495650266230001
2.0635 13.49771405653
2.064 13.499761971520002
2.0645 13.501291293050002
2.065 13.502217352800002
2.0655 13.502783572190001
2.066 13.503185746710002
2.0665 13.50337095866
2.067 13.502952908830004
2.0675 13.50098437039
2.068 13.49503642091
2.0685 13.47829326063
2.069 13.43146109613
2.0695 13.31062881995
2.07 13.087406086040001
2.0705 12.872957106790004
2.071 12.76980992595
2.0715 12.736598777430004
2.072 12.72674550169
2.0725 12.723242349949999
2.073 12.721390230450002
2.0735 12.71997732786
2.074 12.71869671952
2.0745 12.717474320650002
2.075 12.716299547710001
2.0755 12.71518827601
2.076 12.7141669644
2.0765 12.71328323881
2.077 12.712621767560002
2.0775 12.71229367782
2.078 12.712410096760003
2.0785 12.712986899690002
2.079 12.71381241581
2.0795 12.714431552900002
2.08 12.714373343430001
2.0805 12.71345786722
2.081 12.711838585600002
2.0815 12.70980654592
2.082 12.70762633668
2.0825 12.70547258629
2.083 12.70336646183
2.083 12.70336646183
2.0835 12.701313255069998
2.084 12.69951405327
2.0845 12.698540367589999
2.085 12.69914892114
2.0855 12.70181597322
2.086 12.70612876577
2.0865 12.710430974780003
2.087 12.712171967110002
2.0875 12.709383204320002
2.088 12.702376900840001
2.0885 12.693883609990003
2.089 12.686845555890002
2.0895 12.68223113245
2.09 12.679140738770002
2.0905 12.676452519610002
2.091 12.67391776178
2.0915 12.671980973960004
2.092 12.671123707220001
2.0925 12.67131421094
2.093 12.672060350510002
2.0935 12.672801198310001
2.094 12.673213956369999
2.0945 12.67325099876
2.095 12.67299170203
2.0955 12.672515442729999
2.096 12.6718857221
2.0965 12.671123707220001
2.097 12.670245273399999
2.0975 12.669329797189999
2.098 12.66852544815
2.0985 12.667975104070003
2.099 12.667662889639999
2.0995 12.667382425830002
2.1 12.66676328874
2.1005 12.665175757740002
2.101 12.66148210228
2.1015 12.65402599835
2.102 12.641585047080003
2.1025 12.625175268310002
2.103 12.609209998220003
2.1035 12.599870024170002
2.104 12.601346428
2.1045 12.612882486600004
2.105 12.629329307759999
2.1055 12.64481302678
2.106 12.656047454490004
2.1065 12.662842087170002
2.107 12.666583368560001
2.1075 12.66879532842
2.108 12.670441068890003
2.1085 12.671853971480001
2.109 12.673034036190003
2.1095 12.673970679480004
2.11 12.674685068430001
2.1105 12.67520895366
2.111 12.67554233517
2.1115 12.675701088270003
2.112 12.67569050473
2.1125 12.675510584550004
2.113 12.675140160650002
2.1135 12.67455277418
2.114 12.673737841600001
2.1145 12.67275357238
2.115 12.671705801920002
2.1155 12.670668615
2.116 12.669642011620002
2.1165 12.668588949390003
2.117 12.667604680170001
2.1175 12.667292465740001
2.118 12.669350964270002
2.1185 12.6772833275
2.119 12.696619455080004
2.1195 12.732233067180001
2.12 12.780282338780001
2.1205 12.82227253373
2.121 12.83563425298
2.1215 12.813123063400003
2.122 12.769757008250004
2.1225 12.729936439
2.123 12.705858885500003
2.1235 12.693539644940003
2.124 12.68616291756
2.1245 12.6809875665
2.125 12.67755320777
2.1255 12.675589961100002
2.126 12.6746374425
2.1265 12.67425114329
2.127 12.674108265500003
2.1275 12.674050056030001
2.128 12.674007721869998
2.1285 12.673965387710002
2.129 12.673954804170002
2.1295 12.674050056030001
2.13 12.67439931285
2.1305 12.675245996050002
2.131 12.67696052953
2.1315 12.680024464360002
2.132 12.684887600990002
2.1325 12.691798652610004
2.133 12.700593574350002
2.1335 12.710309264070002
2.134 12.718670260669999
2.1345 12.722480335070003
2.135 12.719929701930003
2.1355 12.712552974550004
2.136 12.70394326476
2.1365 12.696847001190001
2.137 12.69196798925
2.1375 12.68868709185
2.138 12.685919496140002
2.1385 12.6824692621
2.139 12.677442080600002
2.1395 12.670546904290003
2.14 12.662365827870001
2.1405 12.654428172869999
2.141 12.648940607380002
2.1415 12.647956338160004
2.142 12.652290297790003
2.1425 12.660952925280004
2.143 12.671568215899999
2.1435 12.681474409340002
2.144 12.688877595570002
2.1445 12.69330680706
2.145 12.695270053730003
2.1455 12.695645769400002
2.146 12.69524359488
2.1465 12.69460858248
2.147 12.694084697250002
2.1475 12.69384127583
2.148 12.693915360610003
2.1485 12.6942169915
2.149 12.694645624869999
2.1495 12.69516421833
2.15 12.69583098135
2.1505 12.6967041234
2.151 12.697788936250003
2.1515 12.699011335120002
2.152 12.70027606815
2.1525 12.70145084109
2.153 12.702392776149999
2.1535 12.70291136961
2.154 12.70276320005
2.1545 12.701561968259998
2.155 12.698688537150002
2.1555 12.69303692679
2.156 12.68245867856
2.1565 12.662529872739999
2.157 12.624000495370002
2.1575 12.548989655620002
2.158 12.41161530642
2.1585 12.200563643510002
2.159 11.958189993969999
2.1595 11.7581028785
2.16 11.63176716152
2.1605 11.563476869670001
2.161 11.528164888460001
2.1615 11.50911980823
2.162 11.497843046360003
2.1625 11.490466318980001
2.163 11.485349177390002
2.1635 11.481946569280002
2.164 11.480417247750001
2.1645 11.481676689010001
2.165 11.48779397513
2.1655 11.502970771490002
2.166 11.534933062290001
2.1665 11.595698457200001
2.167 11.697781992269999
2.1675 11.841728719810003
2.168 12.0043818543
2.1685 12.14945572885
2.169 12.25233302942
2.1695 12.307436230430003
2.17 12.31764934653
2.1705 12.284231818980004
2.171 12.20530506943
2.1715 12.082387835870001
2.172 11.930265323680004
2.1725 11.77786234768
2.173 11.65259027647
2.1735 11.56473101916
2.174 11.509072182300002
2.1745 11.475448275719998
2.175 11.455350133260001
2.1755 11.443427775450001
2.176 11.436860688880003
2.1765 11.43456935247
2.177 11.43672310286
2.1775 11.44475071795
2.178 11.46220826718
2.1785 11.49680056767
2.179 11.563815542950003
2.1795 11.687457749
2.18 11.886989228620003
2.1805 12.138067839809999
2.181 12.365492239100004
2.1815 12.516312975870001
2.182 12.596806089340003
2.1825 12.634800997940001
2.183 12.651253110869998
2.183 12.651253110869998
2.1835 12.65729631221
2.184 12.658153578950003
2.1845 12.656153289890003
2.185 12.65224796363
2.1855 12.64671806398
2.186 12.639463047310002
2.1865 12.629964320160003
2.187 12.61704710959
2.1875 12.59857354052
2.188 12.571469094580003
2.1885 12.532378789589998
2.189 12.478857827810003
2.1895 12.410964418710002
2.19 12.332296965890002
2.1905 12.24926380282
2.191 12.16857489386
2.1915 12.095082792100001
2.192 12.031306380060002
2.1925 11.978113508019998
2.193 11.93544067474
2.1935 11.90266874313
2.194 11.878808152200001
2.1945 11.862636503080001
2.195 11.853063691150002
2.1955 11.849650499500001
2.196 11.85313248416
2.1965 11.865414682330002
2.197 11.888640260860004
2.1975 11.923761738350002
2.198 11.970133518859999
2.1985 12.026691956620002
2.199 12.09291845817
2.1995 12.168469058460001
2.2 12.25207373269
2.2005 12.339297977600001
2.201 12.42077006852
2.2015 12.485753004120003
2.202 12.529246061750001
2.2025 12.553926877029998
2.203 12.565981529090003
2.2035 12.570971668200002
2.204 12.572437488490003
2.2045 12.572252276539999
2.205 12.571315633250002
2.2055 12.57004031668
2.206 12.56862212232
2.2065 12.567166885570003
2.207 12.565753982980002
2.2075 12.564473374640002
2.208 12.563462646569999
2.2085 12.563023429660003
2.209 12.563785444539999
2.2095 12.56703988309
2.21 12.574771159060003
2.2105 12.58867263885
2.211 12.607961140500002
2.2115 12.628048699419999
2.212 12.642685735240004
2.2125 12.647612373110004
2.213 12.642108932309998
2.2135 12.62828682907
2.214 12.610141349740001
2.2145 12.59227633422
2.215 12.577951512830001
2.2155 12.567870690980001
2.216 12.560933180510002
2.2165 12.55575253768
2.217 12.551519121680002
2.2175 12.547883675690002
2.218 12.544634528910002
2.2185 12.541570594080003
2.219 12.538533118100002
2.2195 12.535400390259998
2.22 12.53212478463
2.2205 12.528679842360003
2.221 12.525081438760004
2.2215 12.52137719976
2.222 12.517651793680002
2.2225 12.514026931230003
2.223 12.510666657279998
2.2235 12.507782642630001
2.224 12.505565391000001
2.2245 12.50414190487
2.225 12.503491017160002
2.2255 12.503353431140003
2.226 12.503115301490002
2.2265 12.501929945010001
2.227 12.49914118222
2.2275 12.494696095420004
2.228 12.48910269453
2.2285 12.483080660270002
2.229 12.477312630970001
2.2295 12.472258990620002
2.23 12.46811024294
2.2305 12.464771136070002
2.231 12.462061749830003
2.2315 12.459770413420003
2.232 12.457770124360003
2.2325 12.455981506100002
2.233 12.454388683329999
2.2335 12.45300753136
2.234 12.451890967890002
2.2345 12.451086618850002
2.235 12.450594484240003
2.2355 12.450298145120001
2.236 12.449933012989998
2.2365 12.44913395572
2.237 12.44759405065
2.2375 12.445239213
2.238 12.442228195870001
2.2385 12.4388361713
2.239 12.435348894870003
2.2395 12.431999204459999
2.24 12.428892935470003
2.2405 12.425998337280003
2.241 12.423220158029999
2.2415 12.42052135533
2.242 12.417923096260001
2.2425 12.415451839669998
2.243 12.413128752639999
2.2435 12.410943251630002
2.244 12.40887416956
2.2445 12.406889755810003
2.245 12.4049688433
2.2455 12.403111432030002
2.246 12.401312230230001
2.2465 12.399592404980002
2.247 12.397988998669998
2.2475 12.396565512540004
2.248 12.395401323140003
2.2485 12.3945969741
2.249 12.394279467900002
2.2495 12.394856270830001
2.25 12.397385736890001
2.2505 12.40318022504
2.251 12.411932812620002
2.2515 12.420135056120003
2.252 12.423061404930003
2.2525 12.418833280700003
2.253 12.40966793506
2.2535 12.399343691790001
2.254 12.390606979520001
2.2545 12.384383858
2.255 12.380409738729998
2.2555 12.37802844223
2.256 12.376652582030001
2.2565 12.375879983610002
2.257 12.37547780909
2.2575 12.375297888910001
2.258 12.3752820136
2.2585 12.37540372431
2.259 12.37571064697
2.2595 12.37632449229
2.26 12.377472806379998
2.2605 12.37949955429
2.261 12.38288099532
2.2615 12.388130431160004
2.262 12.395448949070001
2.2625 12.403958115230001
2.263 12.41127134137
2.2635 12.41447815399
2.264 12.41229265298
2.2645 12.40608540677
2.265 12.398465257969999
2.2655 12.39134782732
2.266 12.3854951297
2.2665 12.38112412768
2.267 12.378255988340001
2.2675 12.37670549973
2.268 12.37613398857
2.2685 12.37619748981
2.269 12.376631414950001
2.2695 12.377255843810001
2.27 12.37797023276
2.2705 12.37870578879
2.271 12.379446636590004
2.2715 12.380182192620001
2.272 12.38096537458
2.2725 12.38189143433
2.273 12.383156167360003
2.2735 12.385071788100003
2.274 12.388167473550002
2.2745 12.393136445580001
2.275 12.400560798889998
2.2755 12.410212987369999
2.276 12.420775360290001
2.2765 12.430332296910002
2.277 12.436216745149999
2.2775 12.43513722407
2.278 12.426114756220002
2.2785 12.412753036970003
2.279 12.400571382429998
2.2795 12.392543767340001
2.28 12.38840031143
2.2805 12.386659319100001
2.281 12.386124850330003
2.2815 12.38615130918
2.282 12.38643177299
2.2825 12.386833947510002
2.283 12.387304915040001
2.283 12.387304915040001
2.2835 12.387823508500002
2.284 12.38841089497
2.2845 12.389082949759999
2.285 12.389871423490003
2.2855 12.390802775010002
2.286 12.391877004320001
2.2865 12.39312057027
2.287 12.39471339304
2.2875 12.397062938920001
2.288 12.400555507120004
2.2885 12.404820673740002
2.289 12.408186239460004
2.2895 12.408598997520002
2.29 12.40563560632
2.2905 12.401058225269999
2.291 12.397036480070003
2.2915 12.39440117861
2.292 12.39273427106
2.2925 12.39145366272
2.293 12.390263014470001
2.2935 12.38909882507
2.294 12.38796638629
2.2945 12.38689215698
2.295 12.385918471299998
2.2955 12.385098246950001
2.296 12.384532027559999
2.2965 12.384463234550001
2.297 12.385458087309999
2.2975 12.388680775240001
2.298 12.396115712090001
2.2985 12.410027775420001
2.299 12.43051750886
2.2995 12.451896259660003
2.3 12.463802742160002
2.3005 12.45971749572
2.301 12.442736205790002
2.3015 12.421119325340001
2.302 12.401058225269999
2.3025 12.384844241990002
2.303 12.37272079692
2.3035 12.364111087129999
2.304 12.35803613517
2.3045 12.353532838900001
2.305 12.34991326822
2.3055 12.346775248610001
2.306 12.343907109270003
2.3065 12.341213598340001
2.307 12.338641798120001
2.3075 12.33619700038
2.308 12.333900372200002
2.3085 12.331847165440003
2.309 12.330254342669999
2.3095 12.32956641257
2.31 12.330598307719999
2.3105 12.3343766315
2.311 12.341181847720001
2.3115 12.348939582540002
2.312 12.353188873850002
2.3125 12.350013811850001
2.313 12.339467314240004
2.3135 12.325422956659999
2.314 12.31213003042
2.3145 12.301641742280001
2.315 12.293952800470002
2.3155 12.288205938250002
2.316 12.28355447242
2.3165 12.27945335067
2.317 12.27559035857
2.3175 12.2718279101
2.318 12.26811308756
2.3185 12.264435307410004
2.319 12.260815736729999
2.3195 12.257365502690003
2.32 12.254306859630002
2.3205 12.25215840101
2.321 12.252026106759999
2.3215 12.25581501408
2.322 12.265848209999998
2.3225 12.282956502410002
2.323 12.3037372832
2.3235 12.32030581507
2.324 12.32447043806
2.3245 12.31326776097
2.325 12.290973533959999
2.3255 12.265700040440002
2.326 12.243924406889999
2.3265 12.2279062191
2.327 12.21695754697
2.3275 12.209496151270002
2.328 12.204177922420001
2.3285 12.20012971837
2.329 12.19684882097
2.3295 12.194065349950002
2.33 12.191647011059999
2.3305 12.18957263722
2.331 12.18791631321
2.3315 12.186926752220003
2.332 12.187074921779999
2.3325 12.189128128540002
2.333 12.194139434730001
2.3335 12.203093109570002
2.334 12.215925651820001
2.3345 12.230224014360001
2.335 12.241135644100002
2.3355 12.24389794804
2.336 12.237045105890001
2.3365 12.223006040080001
2.337 12.205934790059999
2.3375 12.189345091110003
2.338 12.1751472722
2.3385 12.163833467939998
2.339 12.155107339210002
2.3395 12.148407958389999
2.34 12.143206148480001
2.3405 12.13913677735
2.341 12.135993465970003
2.3415 12.133760339030001
2.342 12.13265965087
2.3425 12.133347580970003
2.343 12.137268782540001
2.3435 12.147307270229998
2.344 12.168622519790002
2.3445 12.209258021620002
2.345 12.279061759690002
2.3455 12.38466432181
2.346 12.520350596380002
2.3465 12.662132989990003
2.347 12.77585841906
2.3475 12.835337913859998
2.348 12.832692028860002
2.3485 12.77480535683
2.349 12.676097971020003
2.3495 12.55582662246
2.35 12.436068575590003
2.3505 12.335133354610004
2.351 12.261239078330004
2.3515 12.213464978770002
2.352 12.187503555150002
2.3525 12.18067717185
2.353 12.195303624130002
2.3535 12.242897803510001
2.354 12.351696594709999
2.3545 12.56936297012
2.355 12.910787970520001
2.3555 13.250032761680004
2.356 13.443272326770003
2.3565 13.51328244387
2.357 13.531306212490001
2.3575 13.533576381820001
2.358 13.53211056153
2.3585 13.53013143955
2.359 13.528305778899998
2.3595 13.526670621969998
2.36 13.52517834283
2.3605 13.523791899090003
2.361 13.522463664820002
2.3615 13.521119555240002
2.362 13.519606109020003
2.3625 13.51765873766
2.363 13.514869974870003
2.3635 13.510811187280002
2.364 13.505397706570001
2.3645 13.499317462840004
2.365 13.494025692840001
2.3655 13.49101996748
2.366 13.490824171990003
2.3665 13.492702750340001
2.367 13.495375094189999
2.3675 13.49786222609
2.368 13.499772555060002
2.3685 13.50102670455
2.369 13.50155588155
2.3695 13.501190749420001
2.37 13.499603218419999
2.3705 13.496179443229998
2.371 13.489781693300003
2.3715 13.478526098510002
2.372 13.459893776340003
2.3725 13.43219136039
2.373 13.397821314240002
2.3735 13.36640936752
2.374 13.352333259320002
2.3745 13.365054674400003
2.375 13.400006815250002
2.3755 13.44072169363
2.376 13.471953720170003
2.3765 13.489236640990004
2.377 13.496184735
2.3775 13.497655847060003
2.378 13.49679858032
2.3785 13.49511050569
2.379 13.493216052030004
2.3795 13.49137451607
2.38 13.489702316750002
2.3805 13.488252371770002
2.381 13.48706172352
2.3815 13.486151539080002
2.382 13.485537693760001
2.3825 13.485214895790001
2.383 13.485140811009998
2.383 13.485140811009998
2.3835 13.485193728710001
2.384 13.485209604020003
2.3845 13.48508260154
2.385 13.484892097820001
2.3855 13.48485505543
2.386 13.48510376862
2.3865 13.485611778540001
2.387 13.48619916501
2.3875 13.486765384400002
2.388 13.487283977859999
2.3885 13.487791987780003
2.389 13.488299997700004
2.3895 13.488760381690003
2.39 13.489104346740003
2.3905 13.48930014223
2.391 13.489342476390004
2.3915 13.489220765680003
2.392 13.48892442656
2.3925 13.48842700018
2.393 13.487691444150002
2.3935 13.486733633780002
2.394 13.485638237389999
2.3945 13.484505798610002
2.395 13.48341569399
2.3955 13.482389090610003
2.396 13.481399529619999
2.3965 13.48042584394
2.397 13.47948920065
2.3975 13.478621350370002
2.398 13.477869919029999
2.3985 13.477298407869998
2.399 13.476933275739999
2.3995 13.476811565029998
2.4 13.47695973459
2.4005 13.47740953504
2.401 13.47816625815
2.4015 13.4791981533
2.402 13.480404676860001
2.4025 13.481621783959998
2.403 13.482632512030001
2.4035 13.483246357350001
2.404 13.483410402219999
2.4045 13.483235773810001
2.405 13.48291826761
2.4055 13.48257430256
2.406 13.48221975397
2.4065 13.481838746530002
2.407 13.48141540493
2.4075 13.480965604480001
2.408 13.480515804030002
2.4085 13.480076587120003
2.409 13.47967970437
2.4095 13.479351614630001
2.41 13.479118776750003
2.4105 13.479002357810003
2.411 13.479028816660001
2.4115 13.479224612150002
2.412 13.479621494900002
2.4125 13.480288257920002
2.413 13.481330736610001
2.4135 13.482944726460001
2.414 13.48534189827
2.4145 13.488617503900002
2.415 13.492348201750001
2.4155 13.49536980242
2.416 13.496221777390002
2.4165 13.494359074350001
2.417 13.490765962519998
2.4175 13.487067015290002
2.418 13.484262377190003
2.4185 13.48246846716
2.419 13.481357195460003
2.4195 13.48060576412
2.42 13.48001308588
2.4205 13.47948920065
2.421 13.478975898960002
2.4215 13.47846259727
2.422 13.477944003810002
2.4225 13.477414826810001
2.423 13.476880358040003
2.4235 13.47635647281
2.424 13.475874921740004
2.4245 13.475488622530001
2.425 13.475298118809999
2.4255 13.475377495360004
2.426 13.47571087687
2.4265 13.47601250776
2.427 13.475811420500001
2.4275 13.474689565260004
2.428 13.472583440800001
2.4285 13.469789386239999
2.429 13.466730743179998
2.4295 13.463698558969998
2.43 13.46081983609
2.4305 13.45808928277
2.431 13.455480440159999
2.4315 13.452982724720002
2.432 13.45061201176
2.4325 13.44840534367
2.433 13.44641563815
2.4335 13.44472756352
2.434 13.44346812226
2.4345 13.442817234549999
2.435 13.44296011234
2.4355 13.443960256870003
2.436 13.44545782778
2.4365 13.44659555833
2.437 13.446315094520003
2.4375 13.44414546882
2.438 13.44059469115
2.4385 13.436726407279998
2.439 13.433339674479999
2.4395 13.43064087178
2.44 13.428450079000001
2.4405 13.426507999410003
2.441 13.42460825398
2.4415 13.422634423770003
2.442 13.420528299310003
2.4425 13.418284588830002
2.443 13.415919167640002
2.4435 13.413469078130003
2.444 13.41099782154
2.4445 13.408553023800003
2.445 13.406219353230004
2.4455 13.404097353460003
2.446 13.402356361130003
2.4465 13.401255672970002
2.447 13.401192171729999
2.4475 13.40255215662
2.448 13.405298585249998
2.4485 13.408330769460001
2.449 13.409505542400002
2.4495 13.4071242459
2.45 13.40168959811
2.4505 13.395381808270002
2.451 13.39004770411
2.4515 13.386290547410002
2.452 13.38387220852
2.4525 13.38232171991
2.453 13.381263365909998
2.4535 13.380469600409999
2.454 13.379839879780004
2.4545 13.379305411010002
2.455 13.378834443480002
2.4555 13.378379351260001
2.456 13.377876633109999
2.4565 13.37728924664
2.457 13.376574857689999
2.4575 13.375722882720002
2.458 13.37475978058
2.4585 13.373743760740002
2.459 13.37273832444
2.4595 13.37181226469
2.46 13.371002623880003
2.4605 13.37027235962
2.461 13.369362175180001
2.4615 13.367816978340002
2.462 13.36548859954
2.4625 13.36290621578
2.463 13.36069954769
2.4635 13.358953263590003
2.464 13.357455692679999
2.4645 13.356153917260002
2.465 13.35508497972
2.4655 13.35428592245
2.466 13.353751453680001
2.4665 13.353449822790001
2.467 13.35334927916
2.4675 13.35340219686
2.468 13.353550366420002
2.4685 13.35374616191
2.469 13.353936665629998
2.4695 13.35407954342
2.47 13.354158919970004
2.4705 13.354153628200002
2.471 13.354021333950001
2.4715 13.353672077130003
2.472 13.35302648119
2.4725 13.352312092239998
2.473 13.352195673299999
2.4735 13.35313760836
2.474 13.354624595730002
2.4745 13.355624740260001
2.475 13.355656490880001
2.4755 13.354957977240002
2.476 13.353968416250002
2.4765 13.353021189420001
2.477 13.35235971817
2.4775 13.3520898379
2.478 13.35222213215
2.4785 13.35266134906
2.479 13.353306945
2.4795 13.354053084569998
2.48 13.354820391220002
2.4805 13.355550655480002
2.481 13.356196251420002
2.4815 13.356725428420003
2.482 13.35713818648
2.4825 13.357466276219998
2.483 13.357783782420004
2.483 13.357783782420004
2.4835 13.358233582870003
2.484 13.359037931910002
2.4845 13.360509043969998
2.485 13.362932674630002
2.4855 13.36636703336
2.486 13.370171815990002
2.4865 13.372907661080003
2.487 13.373214583740001
2.4875 13.371214294680001
2.488 13.368399073039999
2.4885 13.366150070789999
2.489 13.364848295369999
2.4895 13.36428207598
2.49 13.364239741820004
2.4905 13.364599582180002
2.491 13.36525046989
2.4915 13.366075986010003
2.492 13.366996753990001
2.4925 13.367970439670003
2.493 13.3689705842
2.4935 13.37001835466
2.494 13.37112433459
2.4945 13.37232027461
2.495 13.373627341800002
2.4955 13.375077286780002
2.496 13.3766965684
2.4965 13.378490478430002
2.497 13.38036376501
2.4975 13.381792542910002
2.498 13.380982902100001
2.4985 13.373547965250001
2.499 13.35312173305
2.4995 13.318291302909998
2.5 13.28073031945
2.5005 13.259505029980001
2.501 13.26531010167
2.5015 13.293213604879998
2.502 13.32863671326
2.5025 13.358625173850005
2.503 13.378321141790003
2.5035 13.389222187990004
2.504 13.394609209850003
2.5045 13.397059299360002
2.505 13.398080610970002
2.5055 13.39844045133
2.506 13.398556870270003
2.5065 13.398641538589999
2.507 13.398826750540003
2.5075 13.39920246621
2.508 13.39980572799
2.5085 13.400652411190002
2.509 13.401716056960002
2.5095 13.40298078999
2.51 13.404462485590003
2.5105 13.40625110385
2.511 13.408473647249998
2.5115 13.411230659420003
2.512 13.41451684859
2.5125 13.41821579582
2.513 13.422168748010002
2.5135 13.42621166029
2.514 13.430217530180002
2.5145 13.43407523051
2.515 13.4377106765
2.5155 13.441028616290001
2.516 13.443949673330003
2.5165 13.446336261599999
2.517 13.448003169149999
2.5175 13.448627598010003
2.518 13.447733288879999
2.5185 13.444658770510003
2.519 13.43874257165
2.5195 13.429741270880001
2.52 13.418681471580001
2.5205 13.408653567430001
2.521 13.404393692580001
2.5215 13.409854799220003
2.522 13.424745840000003
2.5225 13.443642750670001
2.523 13.459824983329998
2.5235 13.470212727840003
2.524 13.47579554519
2.5245 13.478817145859999
2.525 13.48083331023
2.5255 13.482569010789998
2.526 13.48432058666
2.5265 13.486193873239998
2.527 13.488252371770002
2.5275 13.490527832870004
2.528 13.49305200716
2.5285 13.495835478180002
2.529 13.498899413010001
2.5295 13.502249103420002
2.53 13.505879257640004
2.5305 13.509779292129998
2.531 13.513943915120002
2.5315 13.51836783484
2.532 13.523045759519999
2.5325 13.527930063230002
2.533 13.532772032779999
2.5335 13.53735999737
2.534 13.541905627799999
2.5345 13.54663117841
2.535 13.551245601850002
2.5355 13.555404933070001
2.536 13.55916738154
2.5365 13.56270757567
2.537 13.566014931920002
2.5375 13.569015365510001
2.538 13.571645375200003
2.5385 13.57391554453
2.539 13.575873499430003
2.5395 13.57760919999
2.54 13.5792126063
2.5405 13.58079484553
2.541 13.58241941892
2.5415 13.584155119480002
2.542 13.58604428137
2.5425 13.588171572910003
2.543 13.590759248440001
2.5435 13.59442644505
2.544 13.600469646390003
2.5445 13.610254129120001
2.545 13.622673913309999
2.5455 13.632130306300002
2.546 13.63284469525
2.5465 13.625975977789999
2.547 13.61844049731
2.5475 13.614969096190002
2.548 13.61522310115
2.5485 13.61713872189
2.549 13.61954647724
2.5495 13.622134152770002
2.55 13.624843539010001
2.5505 13.62763759357
2.551 13.63047927406
2.5515 13.633342121630005
2.552 13.636157343270003
2.5525 13.63888789659
2.553 13.64148086389
2.5535 13.643883327470004
2.554 13.64607941202
2.5545 13.648058534
2.555 13.649863027570003
2.5555 13.65156697751
2.556 13.6532973863
2.5565 13.655265924740004
2.557 13.65775305664
2.5575 13.66092282687
2.558 13.664209016040001
2.5585 13.666050552000002
2.559 13.66517211818
2.5595 13.662155809280002
2.56 13.65884845303
2.5605 13.656562408389998
2.561 13.655498762620002
2.5615 13.655313550670002
2.562 13.65568397457
2.5625 13.656445989449999
2.563 13.657541385840002
2.5635 13.658975455510003
2.564 13.66074290669
2.5645 13.66280669699
2.565 13.66512978402
2.5655 13.667632791230002
2.566 13.670246925610002
2.5665 13.672903394150001
2.567 13.67556515446
2.5675 13.67818458061
2.568 13.680735213750001
2.5685 13.683095343169999
2.569 13.68506917338
2.5695 13.686460908889998
2.57 13.68720704846
2.5705 13.68746634519
2.571 13.687508679350003
2.5715 13.687556305280001
2.572 13.68768330776
2.5725 13.6877997267
2.573 13.68778914316
2.5735 13.687625098290003
2.574 13.68737109333
2.5745 13.687143547220003
2.575 13.68706946244
2.5755 13.687270549700003
2.576 13.687842060860003
2.5765 13.68885278893
2.577 13.690334484529998
2.5775 13.692218354649999
2.578 13.694308603800003
2.5785 13.696287725780003
2.579 13.69788054855
2.5795 13.69902357087
2.58 13.699896712920001
2.5805 13.700769854969998
2.581 13.701796458350003
2.5815 13.702913021819999
2.582 13.703929041660004
2.5825 13.704685764770002
2.583 13.70511968991
2.583 13.70511968991
2.5835 13.705209650000004
2.584 13.70493976973
2.5845 13.704299465559998
2.585 13.703309904570002
2.5855 13.70201342092
2.586 13.700478807620001
2.5865 13.698801316530002
2.587 13.697081491280002
2.5875 13.6954198755
2.588 13.69391172105
2.5885 13.69267344687
2.589 13.69183734721
2.5895 13.69153571632
2.59 13.69185851429
2.5905 13.692763406960001
2.591 13.69408105769
2.5915 13.695488668509999
2.592 13.696631690830003
2.5925 13.697282578540001
2.593 13.697436039870002
2.5935 13.69727728677
2.594 13.697017990039999
2.5945 13.69673223446
2.595 13.69630889286
2.5955 13.695578628600003
2.596 13.694456773359999
2.5965 13.693006828380003
2.597 13.691429880920001
2.5975 13.68994289355
2.598 13.68872578645
2.5985 13.687852644400003
2.599 13.687275841470004
2.5995 13.686847208100001
2.6 13.68639211588
2.6005 13.685735936400004
2.601 13.684809876650004
2.6015 13.683661562560001
2.602 13.682391537760001
2.6025 13.68099980225
2.603 13.679380520630001
2.6035 13.677433149269998
2.604 13.675157688170003
2.6045 13.672681139810003
2.605 13.670183424369998
2.6055 13.667892087960002
2.606 13.666029384920002
2.6065 13.664769943659998
2.607 13.664177265419998
2.6075 13.664124347720001
2.608 13.664293684360004
2.6085 13.664283100820004
2.609 13.663780382670002
2.6095 13.662684986279999
2.61 13.661134497669998
2.6105 13.65940938065
2.611 13.657837724960004
2.6115 13.65662061786
2.612 13.655800393510003
2.6125 13.655250049430002
2.613 13.654821416059999
2.6135 13.654413949770003
2.614 13.654080568260003
2.6145 13.6539323987
2.615 13.654085860030001
2.6155 13.65453566048
2.616 13.655086004560001
2.6165 13.65540351076
2.617 13.65512833872
2.6175 13.654001191710002
2.618 13.65190035902
2.6185 13.64887346658
2.619 13.645148060500002
2.6195 13.641062814060003
2.62 13.636935233460001
2.6205 13.632892321179998
2.621 13.628886451290004
2.6215 13.62484883078
2.622 13.62077416788
2.6225 13.616757714450003
2.623 13.612905305890003
2.6235 13.609301610520003
2.624 13.606020713120003
2.6245 13.603110239620001
2.625 13.600617815950002
2.6255 13.598580484500001
2.626 13.597035287659999
2.6265 13.59596105835
2.627 13.595267836480001
2.6275 13.5947704101
2.628 13.5942412331
2.6285 13.593516260610002
2.629 13.59259549263
2.6295 13.591600639869998
2.63 13.590653413040002
2.6305 13.58973264506
2.631 13.58873250053
2.6315 13.587552435820001
2.632 13.58611836615
2.6325 13.584393249130002
2.633 13.58239825184
2.6335 13.58017041667
2.634 13.577783828400001
2.6345 13.57532844712
2.635 13.572899524690001
2.6355 13.570576437660002
2.636 13.568438562580003
2.6365 13.566575859540002
2.637 13.565078288630001
2.6375 13.564088727640002
2.638 13.5637606379
2.6385 13.56419985481
2.639 13.565274084120002
2.6395 13.566480607680003
2.64 13.56713149539
2.6405 13.566861615120004
2.641 13.565887929440002
2.6415 13.564834867210003
2.642 13.564221021890003
2.6425 13.56420514658
2.643 13.56464436349
2.6435 13.565321710050004
2.644 13.566089016700001
2.6445 13.566856323350002
2.645 13.567549545220004
2.6455 13.568126348150003
2.646 13.56854968975
2.6465 13.568803694710002
2.647 13.568909530110002
2.6475 13.56891482188
2.648 13.568877779489998
2.6485 13.568867195949998
2.649 13.568962447810001
2.6495 13.56922703631
2.65 13.569729754460003
2.6505 13.57052881173
2.651 13.57169300113
2.6515 13.573269948590003
2.652 13.57525436234
2.6525 13.577508656360003
2.653 13.57968357383
2.6535 13.581324022530001
2.654 13.58219187281
2.6545 13.582557004940004
2.655 13.582980346540001
2.6555 13.58379527912
2.656 13.58499121914
2.6565 13.5864094135
2.657 13.58792815149
2.6575 13.589468056560001
2.658 13.591007961630002
2.6585 13.592516116080002
2.659 13.59397135283
2.6595 13.595347213030003
2.66 13.596617237830003
2.6605 13.59773909307
2.661 13.598691611670002
2.6615 13.599432459470002
2.662 13.5999563447
2.6625 13.60024739205
2.663 13.60032147683
2.6635 13.60021034966
2.664 13.599972220010002
2.6645 13.599681172660002
2.665 13.599427167700004
2.6655 13.599284289910003
2.666 13.599273706369999
2.6665 13.59935308292
2.667 13.59945891832
2.6675 13.599533003100003
2.668 13.59961237965
2.6685 13.599787008060002
2.669 13.60017859904
2.6695 13.600871820910001
2.67 13.60190371606
2.6705 13.603242533869999
2.671 13.60481948133
2.6715 13.606544598350002
2.672 13.608359675460001
2.6725 13.610201211420001
2.673 13.61204803915
2.6735 13.61388428334
2.674 13.615720527530002
2.6745 13.61758852234
2.675 13.619530601929998
2.6755 13.621541474530002
2.676 13.6235576389
2.6765 13.625425633710002
2.677 13.626986705860002
2.6775 13.62807681048
2.678 13.628590112170002
2.6785 13.628526610930003
2.679 13.628039768090002
2.6795 13.627357129760004
2.68 13.626663907889998
2.6805 13.62600243664
2.681 13.625330381850002
2.6815 13.62460540936
2.682 13.623827519170003
2.6825 13.62305492075
2.683 13.622340531799999
2.683 13.622340531799999
2.6835 13.621737270019999
2.684 13.621282177800001
2.6845 13.62097525514
2.685 13.620811210269999
2.6855 13.620768876110002
2.686 13.62083766912
2.6865 13.621012297530001
2.687 13.62127688603
2.6875 13.621604975770001
2.688 13.62197539967
2.6885 13.622393449500002
2.689 13.62285912526
2.6895 13.623372426950002
2.69 13.623933354570003
2.6905 13.624499573960001
2.691 13.625039334499998
2.6915 13.62550501026
2.692 13.625843683540001
2.6925 13.62603418726
2.693 13.626071229649998
2.6935 13.625949518940004
2.694 13.62567963867
2.6945 13.625266880609999
2.695 13.624737703610002
2.6955 13.624145025370002
2.696 13.62353647182
2.6965 13.622975544200003
2.697 13.622478117820002
2.6975 13.622070651530002
2.698 13.62180606303
2.6985 13.62179547949
2.699 13.622181778700003
2.6995 13.623070796060002
2.7 13.624420197410004
2.7005 13.625933643630002
2.701 13.626991997630004
2.7015 13.62679620214
2.702 13.624764162460004
2.7025 13.62095408806
2.703 13.616127993820001
2.7035 13.611344233740002
2.704 13.60739128155
2.7045 13.60451785044
2.705 13.602496394300001
2.7055 13.600845362060003
2.706 13.599189038050003
2.7065 13.597400419790002
2.707 13.595590634449998
2.7075 13.593923726900002
2.708 13.592484365460002
2.7085 13.59126196659
2.709 13.59019832082
2.7095 13.589251093990004
2.71 13.588362076630002
2.7105 13.587499518119998
2.711 13.58663695961
2.7115 13.58574265048
2.712 13.58480600719
2.7125 13.583800570890002
2.713 13.58272104981
2.7135 13.581599194570003
2.714 13.5804826311
2.7145 13.579429568870001
2.715 13.578445299650003
2.7155 13.577429279810001
2.716 13.576217464480003
2.7165 13.574730477109998
2.717 13.57304769425
2.7175 13.571317285460005
2.718 13.569655669680003
2.7185 13.568094597530003
2.719 13.56664465255
2.7195 13.56528995943
2.72 13.564014642860002
2.7205 13.56281341107
2.721 13.56165451344
2.7215 13.5605326582
2.722 13.559421386500002
2.7225 13.558310114800001
2.723 13.557193551330002
2.7235 13.556071696090005
2.724 13.55496042439
2.7245 13.553880903309999
2.725 13.552838424619999
2.7255 13.551801237700001
2.726 13.55071113308
2.7265 13.54955752722
2.727 13.54834571189
2.7275 13.547102145940002
2.728 13.545853288220002
2.7285 13.54462030581
2.729 13.5434402411
2.7295 13.54236072002
2.73 13.54142407673
2.7305 13.54064089477
2.731 13.540000590600002
2.7315 13.539492580680001
2.732 13.539085114389998
2.7325 13.53877819173
2.733 13.53855593739
2.7335 13.5384130596
2.734 13.538333683050002
2.7345 13.53827547358
2.735 13.538196097030003
2.7355 13.53805851101
2.736 13.5378309649
2.7365 13.53746583277
2.737 13.536910196920001
2.7375 13.536127014960002
2.738 13.535137453970002
2.7385 13.534031474039999
2.739 13.532909618800002
2.7395 13.531835389489999
2.74 13.530851120270004
2.7405 13.5299991453
2.741 13.529316506970002
2.7415 13.528856122980002
2.742 13.528670911030002
2.7425 13.52881908059
2.743 13.5293641329
2.7435 13.530364277430003
2.744 13.531814222409999
2.7445 13.533618715980001
2.745 13.53559254619
2.7455 13.537524042240001
2.746 13.539280909880002
2.7465 13.54086844088
2.747 13.54236072002
2.7475 13.543863582700002
2.748 13.545477572550002
2.7485 13.547276774350003
2.749 13.549266479870003
2.7495 13.55139906318
2.75 13.553605731270004
2.7505 13.555838858209999
2.751 13.55807198515
2.7515 13.56030511209
2.752 13.5625435308
2.7525 13.564829575440001
2.753 13.56721616371
2.7535 13.56976679685
2.754 13.572534392560001
2.7545 13.57554011792
2.755 13.57870459638
2.7555 13.581911409
2.756 13.585033553300004
2.7565 13.587986360959999
2.757 13.590579328259999
2.7575 13.5924420313
2.758 13.59328342273
2.7585 13.59337867459
2.759 13.59352155238
2.7595 13.594399986200003
2.76 13.596109227910002
2.7605 13.598326479539999
2.761 13.60070777604
2.7615 13.603083780770003
2.762 13.60544391019
2.7625 13.60785166554
2.763 13.610365256289999
2.7635 13.613032308370002
2.764 13.615863405320002
2.7645 13.618874422450002
2.765 13.62204419268
2.7655 13.625367424240004
2.766 13.628838825360003
2.7665 13.63243722896
2.767 13.636173218580002
2.7675 13.640036210679998
2.768 13.643973287560001
2.7685 13.647852154970003
2.769 13.651487600960003
2.7695 13.654810832519999
2.77 13.65799647806
2.7705 13.661340876700002
2.771 13.66500278154
2.7715 13.668839314790002
2.772 13.672559429100001
2.7725 13.675898535970003
2.773 13.678809009470001
2.7735 13.68144431093
2.774 13.68401081938
2.7745 13.686646120840003
2.775 13.689419008320002
2.7755 13.692334773589998
2.776 13.69539870842
2.7765 13.698616104580001
2.777 13.7019816703
2.7775 13.70551128089
2.778 13.709199644580004
2.7785 13.71302030252
2.779 13.71697854648
2.7795 13.72109025177
2.78 13.725471837330002
2.7805 13.73032968219
2.781 13.736071252639999
2.7815 13.743310394000002
2.782 13.75261332566
2.7825 13.76351966363
2.783 13.773563443090001
2.783 13.773563443090001
2.7835 13.77932618062
2.784 13.779421432480003
2.7845 13.775865363040001
2.785 13.771981203860001
2.7855 13.769811578160002
2.786 13.76963165798
2.7865 13.770906974550002
2.787 13.773081892020002
2.7875 13.775770111180002
2.788 13.778765253
2.7885 13.781945606770002
2.789 13.785252963020003
2.7895 13.78866615467
2.79 13.792169306410003
2.7905 13.795762418239999
2.791 13.799440198390002
2.7915 13.803197355090003
2.792 13.80702859657
2.7925 13.810918047520001
2.793 13.814839249090003
2.7935 13.81873399181
2.794 13.822575816830003
2.7945 13.826428225390003
2.795 13.830656349620003
2.7955 13.83600632909
2.796 13.843441265940001
2.7965 13.853548546639999
2.797 13.866158834550003
2.7975 13.880573616030002
2.798 13.896247838770002
2.7985 13.91325029578
2.799 13.9325970069
2.7995 13.956605767389998
2.8 13.989531160330003
2.8005 14.038442990440004
2.801 14.1143163887
2.8015 14.231947144030002
2.802 14.40421013284
2.8025 14.625638956720003
2.803 14.85721210369
2.8035 15.04629233756
2.804 15.16938419953
2.8045 15.237748576160001
2.805 15.272663674619999
2.8055 15.28994659544
2.806 15.298418719210002
2.8065 15.302429880870001
2.807 15.30398566125
2.8075 15.30383749169
2.808 15.301853077939999
2.8085 15.29693173184
2.809 15.286427568390003
2.8095 15.264646643070002
2.81 15.220179899760002
2.8105 15.133505998930001
2.811 14.98263234446
2.8115 14.767363140860002
2.812 14.53133961532
2.8125 14.332358479780002
2.813 14.19459783137
2.8135 14.109257456580004
2.814 14.058684010690001
2.8145 14.02890192913
2.815 14.01115862432
2.8155 14.000373997059999
2.816 13.993637573850002
2.8165 13.989324781299999
2.817 13.986578352670001
2.8175 13.984937903970003
2.818 13.984181180859999
2.8185 13.98417588909
2.819 13.984816193260002
2.8195 13.985980382660003
2.82 13.987541454810003
2.8205 13.989367115460002
2.821 13.991388571600002
2.8215 13.993563489069999
2.822 13.995897159639998
2.8225 13.99847425163
2.823 14.001501144070001
2.8235 14.005501722190001
2.824 14.011825387340004
2.8245 14.02410229374
2.825 14.052185717130001
2.8255 14.120894058809998
2.826 14.27772095453
2.8265 14.555141996780002
2.827 14.873135039620003
2.8275 15.10264439629
2.828 15.224307480360004
2.8285 15.281866062650003
2.829 15.309547311520003
2.8295 15.323988551850004
2.83 15.33246596739
2.8305 15.338313373239998
2.831 15.343229427569998
2.8315 15.348050230039998
2.832 15.35300332676
2.8325 15.357961715250003
2.833 15.362856602500003
2.8335 15.367830866300004
2.834 15.373022092669999
2.8345 15.378366780370001
2.835 15.38357917382
2.8355 15.38837880921
2.836 15.39263868406
2.8365 15.39638525722
2.837 15.399682029930002
2.8375 15.40255016927
2.838 15.404910298689998
2.8385 15.406566622700002
2.839 15.40717517625
2.8395 15.406307325970001
2.84 15.403640273890002
2.8405 15.399327481340002
2.841 15.394257965680001
2.8415 15.389818170650003
2.842 15.38675423582
2.8425 15.38398134834
2.843 15.37852553347
2.8435 15.367264646909998
2.844 15.349383756080002
2.8445 15.327491703590002
2.845 15.30621349642
2.8455 15.289544420919999
2.846 15.278934422070002
2.8465 15.27312935038
2.847 15.26907585456
2.8475 15.26258814454
2.848 15.24817865483
2.8485 15.217650433700001
2.849 15.15762059482
2.8495 15.047599404750002
2.85 14.8653243871
2.8505 14.6085677067
2.851 14.324860041690002
2.8515 14.104886454560003
2.852 14.01537616501
2.8525 14.04152809235
2.853 14.116258468290003
2.8535 14.18739044063
2.854 14.240112345140002
2.8545 14.28082722352
2.855 14.32091767304
2.8555 14.370850814760004
2.856 14.439024687669999
2.8565 14.530106632910002
2.857 14.641493099640002
2.8575 14.761013016860002
2.858 14.870436236920003
2.8585 14.95325772919
2.859 14.999788262800003
2.8595 15.007392536290002
2.86 14.98046801053
2.8605 14.932910873540003
2.861 14.888497047930002
2.8615 14.871928516060002
2.862 14.894810129540001
2.8625 14.952172916340004
2.863 15.032427900160002
2.8635 15.126034019690003
2.864 15.223857679910004
2.8645 15.312748832370001
2.865 15.379758515880003
2.8655 15.421018446570002
2.866 15.442174943030004
2.8665 15.45144612407
2.867 15.454875191030002
2.8675 15.455758916620002
2.868 15.455637205910001
2.8685 15.455166238380002
2.869 15.454589435450004
2.8695 15.453896213580002
2.87 15.452864318429999
2.8705 15.450953989460004
2.871 15.44712274798
2.8715 15.439238010680004
2.872 15.422008007560002
2.8725 15.381261378560001
2.873 15.287136665570003
2.8735 15.112926305400002
2.874 14.895037675650002
2.8745 14.716974906920004
2.875 14.615759222130002
2.8755 14.58244223821
2.876 14.604355457780002
2.8765 14.67796927025
2.877 14.801336304260001
2.8775 14.958925214860002
2.878 15.116270704040002
2.8785 15.240262166910004
2.879 15.32076057215
2.8795 15.366042248040003
2.88 15.388119512480003
2.8805 15.395681451810002
2.881 15.393691746290003
2.8815 15.384510525340001
2.882 15.368635215340003
2.8825 15.345563098139998
2.883 15.315886851980004
2.883 15.315886851980004
2.8835 15.285406256780004
2.884 15.267165525590002
2.8845 15.274960302800004
2.885 15.31161639359
2.8855 15.36389378942
2.886 15.411562053580003
2.8865 15.44292637437
2.887 15.459050397560002
2.8875 15.46611491051
2.888 15.469009508700001
2.8885 15.470247782880001
2.889 15.470893378820001
2.8895 15.471364346350004
2.89 15.471819438570002
2.8905 15.472311573180004
2.891 15.47281429133
2.8915 15.473248216470004
2.892 15.473444011960002
2.8925 15.473078879830002
2.893 15.471586600690003
2.8935 15.468247493820002
2.894 15.462558841070003
2.8945 15.454943984040003
2.895 15.447202124530001
2.8955 15.442010898160003
2.896 15.441238299740004
2.8965 15.444587990150001
2.897 15.450107306260001
2.8975 15.455822417860002
2.898 15.460542676700001
2.8985 15.463823574100001
2.899 15.465728611300001
2.8995 15.466554127420004
2.9 15.466622920430002
2.9005 15.46616782821
2.901 15.46529468616
2.9015 15.464098746140003
2.902 15.462664676470002
2.9025 15.46106656193
2.903 15.459394362610002
2.9035 15.457706287980002
2.904 15.45605525574
2.9045 15.454483600050004
2.905 15.4530283633
2.9055 15.451710712570002
2.906 15.45053593963
2.9065 15.449435251470003
2.907 15.448302812689999
2.9075 15.447022204349999
2.908 15.44548759105
2.9085 15.443619596240001
2.909 15.44140763638
2.9095 15.43894696333
2.91 15.436443956119998
2.9105 15.434131452630002
2.911 15.432173497730002
2.9115 15.43058596673
2.912 15.429263024230004
2.9125 15.428077667750003
2.913 15.42695052074
2.9135 15.425844540810001
2.914 15.42474385265
2.9145 15.42358495502
2.915 15.42231493022
2.9155 15.420886152320001
2.916 15.419250995390001
2.9165 15.417388292350001
2.917 15.415298043200004
2.9175 15.412980247940002
2.918 15.41044549011
2.9185 15.407693769710004
2.919 15.404767420900004
2.9195 15.401703486070002
2.92 15.398607800620002
2.9205 15.3956655765
2.921 15.392998524420001
2.9215 15.390527267830002
2.922 15.38802426062
2.9225 15.385298999070002
2.923 15.38233560787
2.9235 15.379213463570004
2.924 15.376038401570003
2.9245 15.372863339570003
2.925 15.369688277570003
2.9255 15.366460297869999
2.926 15.363089440380001
2.9265 15.359485745010002
2.927 15.355548668129998
2.9275 15.3511088731
2.928 15.345785352480004
2.9285 15.3385673782
2.929 15.326951943050002
2.9295 15.30513926711
2.93 15.261302244430002
2.9305 15.177136642580003
2.931 15.038518727429999
2.9315 14.85838687663
2.932 14.679577968329998
2.9325 14.541097639200004
2.933 14.455974226980004
2.9335 14.42064107869
2.934 14.42863694316
2.9345 14.47501401544
2.935 14.55402014154
2.9355 14.65531520288
2.936 14.763759445490003
2.9365 14.864699958240003
2.937 14.94998741533
2.9375 15.01860579692
2.938 15.072772354640001
2.9385 15.11473609074
2.939 15.146349124720004
2.9395 15.169601162100001
2.94 15.18660891088
2.9405 15.199309158880002
2.941 15.209173018160001
2.9415 15.217211216790002
2.942 15.22400584947
2.9425 15.229826796470004
2.943 15.234769309649998
2.9435 15.238870431399999
2.944 15.242161912339999
2.9445 15.244712545480002
2.945 15.246585832060003
2.9455 15.247818814470001
2.946 15.24836386678
2.9465 15.24801990173
2.947 15.24630007648
2.9475 15.242235997120002
2.948 15.233922626450003
2.9485 15.217639850159998
2.949 15.186333738840002
2.9495 15.12738871281
2.95 15.021849651930001
2.9505 14.851708662890001
2.951 14.621500792580001
2.9515 14.374327507650001
2.952 14.164672872020002
2.9525 14.016455686090001
2.953 13.921748878400003
2.9535 13.86285677007
2.954 13.825338120770002
2.9545 13.800170462650001
2.955 13.782326614210003
2.9555 13.76915010691
2.956 13.759328581790001
2.9565 13.752348737160002
2.957 13.74826349072
2.9575 13.74772902195
2.958 13.752433405480001
2.9585 13.766086172080001
2.959 13.796318054090001
2.9595 13.857961882820003
2.96 13.97636523657
2.9605 14.18182879036
2.961 14.476035327049999
2.9615 14.79064692886
2.962 15.03299411955
2.9625 15.175723739990001
2.963 15.24724201154
2.9635 15.28065953909
2.964 15.29602683917
2.9645 15.303117810970004
2.965 15.30637754129
2.9655 15.30773223441
2.966 15.30800211468
2.9665 15.307552314230001
2.967 15.306583920320001
2.9675 15.30525568605
2.968 15.303710489210001
2.9685 15.302043581660001
2.969 15.300292005790002
2.9695 15.2984557616
2.97 15.29660893387
2.9705 15.294942026320001
2.971 15.293687876830003
2.9715 15.292989363190003
2.972 15.29292586195
2.9725 15.293597916740001
2.973 15.295137821810002
2.9735 15.29769374672
2.974 15.301387402180001
2.9745 15.30598595031
2.975 15.310706209150002
2.9755 15.314706787270001
2.976 15.31758551015
2.9765 15.31938471195
2.977 15.320347814090002
2.9775 15.32067590383
2.978 15.320469524800004
2.9785 15.319765719390002
2.979 15.318474527510002
2.9795 15.316326068890003
2.98 15.312500119180005
2.9805 15.30473180082
2.981 15.286723907510002
2.9815 15.2417279872
2.982 15.132913320690001
2.9825 14.910346766259998
2.983 14.572133870250003
2.983 14.572133870250003
2.9835 14.21894526514
2.984 13.971195177280002
2.9845 13.85956528913
2.985 13.837879615670001
2.9855 13.86038551348
2.986 13.928061960010002
2.9865 14.073945475370003
2.987 14.313540945660002
2.9875 14.602963722270001
2.988 14.859868572230003
2.9885 15.035634712780002
2.989 15.136464098360001
2.9895 15.18858803286
2.99 15.21289313247
2.9905 15.22067203437
2.991 15.216242822879998
2.9915 15.198869941970003
2.992 15.162578983310002
2.9925 15.0938759334
2.993 14.969752176280004
2.9935 14.765754442780004
2.994 14.48824873221
2.9945 14.200895037670001
2.995 13.976206483470001
2.9955 13.835223147130002
2.996 13.76296402778
2.9965 13.7429399701
2.997 13.77034075516
2.9975 13.854776237280003
2.998 14.018138468950003
2.9985 14.274090800310002
2.999 14.58218294148
2.9995 14.849475535949999
3.0 15.02114584652
3.0005 15.111523986350004
3.001 15.154154485470002
3.0015 15.171744328950002
3.002 15.174797680240001
3.0025 15.165685252300001
3.003 15.139681494520001
3.0035 15.081122767700002
3.004 14.95446425275
3.0045 14.705899232310003
3.005 14.333178704130003
3.0055 13.97328542643
3.006 13.750893500410001
3.0065 13.647471147530002
3.007 13.60454960106
3.0075 13.587705897150002
3.008 13.582795134590004
3.0085 13.585610356230003
3.009 13.59785551201
3.0095 13.62890761837
3.01 13.70456405406
3.0105 13.881081625950003
3.011 14.219315689040002
3.0115 14.643324052060002
3.012 14.954961679130001
3.0125 15.10837009143
3.013 15.17242696728
3.0135 15.19937795189
3.014 15.21180302785
3.0145 15.218206069550003
3.015 15.2217780143
3.0155 15.22376771982
3.016 15.22464086187
3.0165 15.224503275850001
3.017 15.223212083970001
3.0175 15.220418029410002
3.018 15.215703062340001
3.0185 15.208844928420003
3.019 15.200272261020004
3.0195 15.19139267096
3.02 15.184375783940002
3.0205 15.181375350350002
3.021 15.18347618304
3.0215 15.189958601290002
3.022 15.198769398339998
3.0225 15.20867559178
3.023 15.220042313740002
3.0235 15.232800771210002
3.024 15.24535284965
3.0245 15.25602634974
3.025 15.264323845099998
3.0255 15.270695136180002
3.026 15.275759360070001
3.0265 15.279976900760001
3.027 15.283580596130001
3.0275 15.286686865120004
3.028 15.28932216658
3.0285 15.291497084050004
3.029 15.293211617530002
3.0295 15.2944869341
3.03 15.29540241031
3.0305 15.296190884040001
3.031 15.297243946270001
3.0315 15.299011397450002
3.032 15.301667865990002
3.0325 15.304842927990002
3.033 15.30776398503
3.0335 15.309774857630003
3.034 15.31077500216
3.0345 15.311177176680001
3.035 15.31157405943
3.0355 15.312330782540002
3.036 15.31357434849
3.0365 15.315246547810002
3.037 15.3172415451
3.0375 15.31945879673
3.038 15.32180305084
3.0385 15.324205514420001
3.039 15.32658151915
3.0395 15.32887285556
3.04 15.331016022410001
3.0405 15.33294751846
3.041 15.334614426010003
3.0415 15.335958535589999
3.042 15.33694280481
3.0425 15.33754606659
3.043 15.337789488010003
3.0435 15.337720694999998
3.044 15.337387313490002
3.0445 15.336852844720003
3.045 15.336127872230001
3.0455 15.335228271330003
3.046 15.334164625560003
3.0465 15.333000436160003
3.047 15.331804496140002
3.0475 15.33067734913
3.048 15.329751289379999
3.0485 15.329243279460002
3.049 15.329449658490002
3.0495 15.330645598510003
3.05 15.332921059610001
3.0505 15.335958535589999
3.051 15.338948385640002
3.0515 15.34089046523
3.052 15.341239722049998
3.0525 15.340361288230003
3.053 15.33926589184
3.0535 15.338779049
3.054 15.339085971660001
3.0545 15.339885028930002
3.055 15.34077404629
3.0555 15.341477851699999
3.056 15.34186944268
3.0565 15.34189060976
3.057 15.34151489409
3.0575 15.340763462750001
3.058 15.339646899280002
3.0585 15.33823399669
3.059 15.336572380909999
3.0595 15.334752012030002
3.06 15.33283109952
3.0605 15.33086256108
3.061 15.328867563790002
3.0615 15.326904317120004
3.062 15.32523740957
3.0625 15.324856402129999
3.063 15.327983838199998
3.0635 15.33736085464
3.064 15.352373606130001
3.0645 15.364682263149998
3.065 15.36153366
3.0655 15.336858136490001
3.066 15.29792129283
3.0665 15.261249326730002
3.067 15.242257164200002
3.0675 15.24626303409
3.068 15.266594014430002
3.0685 15.290856779880002
3.069 15.30996006958
3.0695 15.321644297740004
3.07 15.327782750939999
3.0705 15.330804351609999
3.071 15.3323230896
3.0715 15.33314331395
3.072 15.333619573250001
3.0725 15.333857702900001
3.073 15.333889453520001
3.0735 15.33369365803
3.074 15.333233274040001
3.0745 15.33247655093
3.075 15.331397029849999
3.0755 15.329968251950003
3.076 15.328084381830003
3.0765 15.325464955680001
3.077 15.32141675163
3.0775 15.31465916134
3.078 15.303678738590001
3.0785 15.288110351249998
3.079 15.27033529582
3.0795 15.255391337340004
3.08 15.248448535100003
3.0805 15.252015188080001
3.081 15.265387490870001
3.0815 15.285596760500002
3.082 15.30795448875
3.0825 15.32651801791
3.083 15.33593207674
3.083 15.33593207674
3.0835 15.334482131760002
3.084 15.325597249930002
3.0845 15.315532303390004
3.085 15.308854089650001
3.0855 15.306361665980003
3.086 15.306610379170003
3.0865 15.308039157070002
3.087 15.309758982320002
3.0875 15.311383555710002
3.088 15.312738248829998
3.0885 15.31372251805
3.089 15.31426227859
3.0895 15.31429402921
3.09 15.31373310159
3.0905 15.312436617940001
3.091 15.310050029669998
3.0915 15.305737237119999
3.092 15.297280988659999
3.0925 15.278653958260001
3.093 15.234054920700004
3.0935 15.128981535580003
3.094 14.918824181800002
3.0945 14.613991770950001
3.095 14.31921901487
3.0955 14.122089998829999
3.096 14.02778007389
3.0965 14.01370925746
3.097 14.071823475600002
3.0975 14.216548093329997
3.098 14.467684913990002
3.0985 14.788080420410001
3.099 15.05682295986
3.0995 15.204902559770002
3.1 15.26650405434
3.1005 15.289121079320001
3.101 15.29741328291
3.1015 15.300937601730002
3.102 15.302980224950002
3.1025 15.304631257190003
3.103 15.306218788190002
3.1035 15.307822194499998
3.104 15.30939914196
3.1045 15.310748543309998
3.105 15.311145426060001
3.1055 15.30794390521
3.106 15.29098907413
3.1065 15.223370837070004
3.107 15.003810008000002
3.1075 14.53743044259
3.108 14.025896203770003
3.1085 13.716475828330005
3.109 13.57378854205
3.1095 13.51085881321
3.11 13.487067015290002
3.1105 13.489109638510001
3.111 13.51430375548
3.1115 13.567554836990002
3.112 13.66606642731
3.1125 13.841583854669999
3.113 14.120370173580003
3.1135 14.472685636640001
3.114 14.804373780239999
3.1145 15.043276028660003
3.115 15.18768314019
3.1155 15.26834029853
3.116 15.312717081750002
3.1165 15.337466690040003
3.117 15.35135758629
3.1175 15.35864435358
3.118 15.361067984240002
3.1185 15.35895127624
3.119 15.352447690910001
3.1195 15.343308804120003
3.12 15.336074954529998
3.1205 15.33599557798
3.121 15.344335407500001
3.1215 15.35695098718
3.122 15.36849762932
3.1225 15.376678705740002
3.123 15.382092186450002
3.1235 15.38605572218
3.124 15.389426579670001
3.1245 15.39262810052
3.125 15.395856080220003
3.1255 15.399216354170001
3.126 15.402735381220001
3.1265 15.40639199429
3.127 15.410133275680003
3.1275 15.413885140610002
3.128 15.417541753680002
3.1285 15.42096552887
3.129 15.423997713080002
3.1295 15.426506012059999
3.13 15.42837929864
3.1305 15.429559363350002
3.131 15.429866286010004
3.1315 15.42883439086
3.132 15.425828665500003
3.1325 15.42067977329
3.133 15.414345524600002
3.1335 15.40876799902
3.134 15.406058612780004
3.1345 15.40768318617
3.135 15.413668178040002
3.1355 15.422124426500002
3.136 15.430247293450002
3.1365 15.43623228532
3.137 15.439962983169998
3.1375 15.442159067720002
3.138 15.44349788553
3.1385 15.444376319350003
3.139 15.444990164670003
3.1395 15.445429381580002
3.14 15.445762763090002
3.1405 15.44602735159
3.141 15.446265481240001
3.1415 15.446508902660003
3.142 15.44678936647
3.1425 15.447128039750002
3.143 15.447503755420001
3.1435 15.44785301224
3.144 15.448032932420002
3.1445 15.447874179320003
3.145 15.447334418780002
3.1455 15.446593570980003
3.146 15.445932099730005
3.1465 15.445418798040002
3.147 15.444931955200001
3.1475 15.44447686298
3.148 15.444275775720001
3.1485 15.444857870420002
3.149 15.44727091754
3.1495 15.452255764880004
3.15 15.45901335517
3.1505 15.465591025280002
3.151 15.47060762324
3.1515 15.473883228870001
3.152 15.47589410147
3.1525 15.477105916800003
3.153 15.477804430440003
3.1535 15.478148395490003
3.154 15.47822777204
3.1545 15.478137811950003
3.155 15.47796847531
3.1555 15.477815013980003
3.156 15.477767388050001
3.1565 15.477867931680002
3.157 15.47814310372
3.1575 15.478587612400002
3.158 15.479180290640002
3.1585 15.47986292897
3.159 15.480566734380002
3.1595 15.481291706870003
3.16 15.482249517240003
3.1605 15.48373650461
3.161 15.485895546770003
3.1615 15.488530848229999
3.162 15.491240234470002
3.1625 15.493669156900001
3.163 15.495664154189999
3.1635 15.497246393420003
3.164 15.498548168840003
3.1645 15.499707066470002
3.165 15.500871255870003
3.1655 15.502135988900001
3.166 15.503517140869999
3.1665 15.504945918770002
3.167 15.50639586375
3.1675 15.50799397829
3.168 15.510036601510002
3.1685 15.512735404210002
3.169 15.51606392754
3.1695 15.51982108424
3.17 15.523768744660003
3.1705 15.527732280390001
3.171 15.53157939718
3.1715 15.535156633699998
3.172 15.538188817910001
3.1725 15.54016793989
3.173 15.54003564564
3.1735 15.535458264590002
3.174 15.52105935842
3.1745 15.484773691530002
3.175 15.402703630600001
3.1755 15.240061079650001
3.176 14.978213716509998
3.1765 14.660204798360002
3.177 14.374671472700001
3.1775 14.178838940310001
3.178 14.078591649429999
3.1785 14.062621087570001
3.179 14.126789090590002
3.1795 14.276218091850001
3.18 14.50957456531
3.1805 14.793753197850002
3.181 15.0638186798
3.1815 15.267821705070002
3.182 15.397951621140002
3.1825 15.47351280497
3.183 15.51574112957
3.183 15.51574112957
3.1835 15.53874445376
3.184 15.55008471687
3.1845 15.55312748462
3.185 15.548767066139998
3.1855 15.536442533810003
3.186 15.515148451329999
3.1865 15.484853068080003
3.187 15.448472149330001
3.1875 15.413387714230002
3.188 15.390622519690002
3.1885 15.39062781146
3.189 15.417404167660003
3.1895 15.46495072111
3.19 15.5198105007
3.1905 15.568918126300002
3.191 15.60589172329
3.1915 15.630868877690002
3.192 15.646834147780002
3.1925 15.656914969630002
3.193 15.663455597350001
3.1935 15.667969477160003
3.194 15.67135091819
3.1945 15.674092055050004
3.195 15.676452184469998
3.1955 15.678574184239999
3.196 15.680526847370004
3.1965 15.682336632710001
3.197 15.6840141238
3.1975 15.685548737100003
3.198 15.68688226314
3.1985 15.68791945006
3.199 15.68844333529
3.1995 15.688094078470002
3.2 15.68628429313
3.2005 15.682241380850002
3.201 15.67523507737
3.2015 15.665090754280001
3.202 15.65304668576
3.2025 15.64214034779
3.203 15.636202981850001
3.2035 15.637499465500003
3.204 15.645251908550001
3.2045 15.65645987741
3.205 15.66794831008
3.2055 15.67783862821
3.206 15.685702198430004
3.2065 15.69186711048
3.207 15.696767289500002
3.2075 15.70061440629
3.208 15.70346137855
3.2085 15.70529233097
3.209 15.706101971780004
3.2095 15.705890300979998
3.21 15.704609692639998
3.2105 15.702201937290003
3.211 15.698577074840003
3.2115 15.693788022990002
3.212 15.688136412630001
3.2125 15.682278423240003
3.213 15.677108363950001
3.2135 15.673472917960002
3.214 15.67187480342
3.2145 15.672287561480001
3.215 15.67424022461
3.2155 15.67716657342
3.216 15.680526847370004
3.2165 15.68369132583
3.217 15.68601441286
3.2175 15.687115101019998
3.218 15.68703572447
3.2185 15.686051455250002
3.219 15.68447450779
3.2195 15.68254830351
3.22 15.680431595510004
3.2205 15.67821434388
3.221 15.675960049860002
3.2215 15.67370575584
3.222 15.67146733713
3.2225 15.669234210190002
3.223 15.666964040859998
3.2235 15.664566869050002
3.224 15.661820440420001
3.2245 15.658338455760003
3.225 15.653655239310002
3.2255 15.647654372130003
3.226 15.64108199379
3.2265 15.635504468210002
3.227 15.632398199219999
3.2275 15.632265904970001
3.228 15.63449903191
3.2285 15.63794397418
3.229 15.641489460080003
3.2295 15.644415808890002
3.23 15.646421389720004
3.2305 15.647447993100002
3.231 15.647606746200001
3.2315 15.647029943269999
3.232 15.645839295020004
3.2325 15.64411946977
3.233 15.641886342829999
3.2335 15.639113455350003
3.234 15.635732014320002
3.2345 15.631662643190001
3.235 15.626974134969998
3.2355 15.622031621790004
3.236 15.617586534990004
3.2365 15.614580809630002
3.237 15.613718251119998
3.2375 15.615104694860001
3.238 15.618300923939998
3.2385 15.622502589320003
3.239 15.626820673640001
3.2395 15.630546079720002
3.24 15.633408927290002
3.2405 15.635525635289998
3.241 15.637150208680001
3.2415 15.638520777110003
3.242 15.63978021837
3.2425 15.641007909010003
3.243 15.642240891420002
3.2435 15.643510916219999
3.244 15.64481798341
3.2445 15.646162092990004
3.245 15.647511494340002
3.2455 15.648845020380001
3.246 15.65013092049
3.2465 15.65135861113
3.247 15.652485758140003
3.2475 15.653432984970003
3.248 15.654237334010002
3.2485 15.655173977300002
3.249 15.656618630510003
3.2495 15.658730046740004
3.25 15.661391807050002
3.2505 15.664434574800001
3.251 15.667747222820001
3.2515 15.671181581549998
3.252 15.674504813110001
3.2525 15.677457620770003
3.253 15.67988125143
3.2535 15.68174395447
3.254 15.683109231130004
3.2545 15.684051166190002
3.255 15.684627969120001
3.2555 15.684876682310001
3.256 15.68481847284
3.2565 15.684500966640002
3.257 15.68400354026
3.2575 15.683479655029998
3.258 15.683114522900002
3.2585 15.683072188740002
3.259 15.68340027848
3.2595 15.68421521106
3.26 15.685977370469999
3.2605 15.689633983540002
3.261 15.696259279579998
3.2615 15.706207807180004
3.262 15.718135456760002
3.2625 15.728713704990003
3.263 15.73395255729
3.2635 15.7315871361
3.264 15.722633461260003
3.2645 15.71072697876
3.265 15.699767723090002
3.2655 15.6919517788
3.266 15.687511983770001
3.2665 15.685585779490001
3.267 15.68515185435
3.2675 15.685405859310002
3.268 15.68585036799
3.2685 15.68620491658
3.269 15.686331919059999
3.2695 15.686167874190001
3.27 15.685654572500003
3.2705 15.684754971600004
3.271 15.683447904410002
3.2715 15.681749246239999
3.272 15.679722498330001
3.2725 15.677531705549999
3.273 15.675536708260001
3.2735 15.674346060009999
3.274 15.67481173577
3.2745 15.677648124490002
3.275 15.68280760024
3.2755 15.68896192875
3.276 15.693745688830003
3.2765 15.694767000439999
3.277 15.690560043290002
3.2775 15.681156567999999
3.278 15.668112354950004
3.2785 15.653840451259999
3.279 15.640462856700001
3.2795 15.62914376067
3.28 15.62010541751
3.2805 15.61298269509
3.281 15.60720408225
3.2815 15.602272152610002
3.282 15.597842941120003
3.2825 15.593720652290003
3.283 15.589799450720005
3.283 15.589799450720005
3.2835 15.586005251630002
3.284 15.582285137320003
3.2845 15.57858619009
3.285 15.574834325160001
3.2855 15.570950165980001
3.286 15.56682787715
3.2865 15.56230870557
3.287 15.55713335451
3.2875 15.550799105820001
3.288 15.54223173019
3.2885 15.52909226528
3.289 15.506628701630003
3.2895 15.46639008255
3.29 15.39602012509
3.2905 15.28216769354
3.291 15.11727614034
3.2915 14.90647848239
3.292 14.667618568129999
3.2925 14.423493342720004
3.293 14.193756439940003
3.2935 13.99215587825
3.294 13.826925651770004
3.2945 13.70090214922
3.295 13.61162998932
3.2955 13.55271142214
3.296 13.516182333830002
3.2965 13.49465541347
3.297 13.482442008309999
3.2975 13.475716168640002
3.298 13.47212834858
3.2985 13.470339730320003
3.299 13.469604174290001
3.2995 13.469540673049998
3.3 13.469979889960001
3.3005 13.47090065794
3.301 13.472451146550004
3.3015 13.474954153759999
3.302 13.479007649580002
3.3025 13.485611778540001
3.303 13.496343488100003
3.3035 13.51357349122
3.304 13.54053505937
3.3045 13.581075309340001
3.305 13.63902019084
3.3055 13.717317219760002
3.306 13.81732638099
3.3065 13.938550248149998
3.307 14.07858635766
3.3075 14.233037248650003
3.308 14.395267041539999
3.3085 14.556565482910003
3.309 14.707481471540003
3.3095 14.84001914296
3.31 14.949564073730002
3.3105 15.03535954074
3.311 15.099522251990003
3.3115 15.145565942760001
3.312 15.17721601913
3.3125 15.197726919649998
3.313 15.209638693920002
3.3135 15.214803461440003
3.314 15.214544164710002
3.3145 15.2099244495
3.315 15.20199208627
3.3155 15.191726052470003
3.316 15.179650233329998
3.3165 15.165383621410001
3.317 15.14777790262
3.3175 15.12555246862
3.318 15.09796647161
3.3185 15.06493524327
3.319 15.026659870860001
3.3195 14.983076853140002
3.32 14.933503551780003
3.3205 14.876490021800002
3.321 14.809903679890002
3.3215 14.731267977690003
3.322 14.63839212242
3.3225 14.53046647327
3.323 14.40911560363
3.3235 14.278890435700003
3.324 14.1468607742
3.3245 14.02162574538
3.325 13.911678640090003
3.3255 13.822946240730001
3.326 13.756799115730004
3.3265 13.7104485023
3.327 13.679761528070003
3.3275 13.661997056180002
3.328 13.656551824850002
3.3285 13.66389680161
3.329 13.684005527610001
3.3295 13.715264013000002
3.33 13.75402093648
3.3305 13.79462468769
3.331 13.830190673860002
3.3315 13.85418885081
3.332 13.862295842450003
3.3325 13.853167539200001
3.333 13.827528913550001
3.3335 13.787036289510002
3.334 13.73544153201
3.3345 13.680333039230003
3.335 13.631664630540001
3.3355 13.59738454448
3.336 13.580397962780001
3.3365 13.579239065150002
3.337 13.591611223409998
3.3375 13.618752711740001
3.338 13.667997923360002
3.3385 13.751861894320001
3.339 13.883145416250002
3.3395 14.066081905150003
3.34 14.286118993519999
3.3405 14.50950048053
3.341 14.700665671780001
3.3415 14.841966514320003
3.342 14.935646718630004
3.3425 14.99305713136
3.343 15.025823771199999
3.3435 15.043217819190001
3.344 15.052192661110002
3.3445 15.0574156381
3.345 15.06125746312
3.3455 15.064390190960001
3.346 15.066734445070004
3.3465 15.068105013500002
3.347 15.068544230410001
3.3475 15.06832726784
3.348 15.067840425
3.3485 15.067337706850001
3.349 15.06687203109
3.3495 15.066326978780001
3.35 15.06549617089
3.3505 15.06412031069
3.351 15.062014186230002
3.3515 15.059188381050003
3.352 15.055859857720002
3.3525 15.052287912970002
3.353 15.048657758750004
3.3535 15.045122856390002
3.354 15.04178374952
3.3545 15.03865102168
3.355 15.035655879860002
3.3555 15.0327030722
3.356 15.02970263861
3.3565 15.02653816015
3.357 15.022992674250002
3.3575 15.018637547540003
3.358 15.012641972130002
3.3585 15.00339724994
3.359 14.98786061322
3.3595 14.96017407258
3.36 14.909732920940002
3.3605 14.820127379530003
3.361 14.674804791789999
3.3615 14.475400314650003
3.362 14.257723355700001
3.3625 14.072564323399998
3.363 13.950626067289999
3.3635 13.89989916007
3.364 13.92475460376
3.3645 14.036654372180003
3.365 14.244224050429999
3.3655 14.516776664280002
3.366 14.765521604899998
3.3665 14.91993016173
3.367 14.989522229000002
3.3675 15.015039143940001
3.368 15.02350068417
3.3685 15.0263000305
3.369 15.027400718660001
3.3695 15.028062189909999
3.37 15.028707785850003
3.3705 15.029453925420004
3.371 15.03034823455
3.3715 15.031364254389999
3.372 15.032459650780002
3.3725 15.033533880090001
3.373 15.034428189220002
3.3735 15.034952074450004
3.374 15.03494149091
3.3745 15.034470523380001
3.375 15.03384080275
3.3755 15.033290458670002
3.376 15.03289357592
3.3765 15.032988827779999
3.377 15.03442289745
3.3775 15.03781492202
3.378 15.042900312990003
3.3785 15.04868950937
3.379 15.054203533709998
3.3795 15.05894495963
3.38 15.062887328279999
3.3805 15.066242310460002
3.381 15.06924803582
3.3815 15.07207913277
3.382 15.0748784791
3.3825 15.07774132667
3.383 15.080736468490002
3.383 15.080736468490002
3.3835 15.08386919633
3.384 15.087102467800001
3.3845 15.090399240510003
3.385 15.09372776384
3.3855 15.097077454250002
3.386 15.100453603510001
3.3865 15.103898545780002
3.387 15.107438739909998
3.3875 15.11112181183
3.388 15.114958345080002
3.3885 15.118906005500001
3.389 15.122874833000001
3.3895 15.126806618109999
3.39 15.130690777290003
3.3905 15.13453260231
3.391 15.13832150963
3.3915 15.142015165090005
3.392 15.14557123453
3.3925 15.148968550870002
3.393 15.152185947030002
3.3935 15.155228714780002
3.394 15.15812860474
3.3945 15.16092795107
3.395 15.163679671470003
3.3955 15.16643668364
3.396 15.16925190528
3.3965 15.17216767055
3.397 15.175199854759999
3.3975 15.17837491676
3.398 15.18168227301
3.3985 15.185021379880002
3.399 15.188207025420002
3.3995 15.1910857483
3.4 15.193736925069999
3.4005 15.196541563170001
3.401 15.19993887951
3.4015 15.204087627190003
3.402 15.208723217710002
3.4025 15.213401142390001
3.403 15.2178091868
3.4035 15.221852099080003
3.404 15.225572213390002
3.4045 15.22903832274
3.405 15.232319220139999
3.4055 15.235462531520003
3.406 15.23852117458
3.4065 15.241537483480002
3.407 15.244537917070001
3.4075 15.247548934200001
3.408 15.250575826640002
3.4085 15.253576260230002
3.409 15.256460274879998
3.4095 15.259032075099999
3.41 15.260900069910004
3.4105 15.261418663370002
3.411 15.259820548830003
3.4115 15.255671801150001
3.412 15.24936401131
3.4125 15.24160627649
3.413 15.23221338474
3.4135 15.220555615430001
3.414 15.208707342400004
3.4145 15.202685308140001
3.415 15.20797707814
3.4155 15.224064058940002
3.416 15.244945383360001
3.4165 15.264270927400002
3.417 15.278966172689998
3.4175 15.289046994539998
3.418 15.29585221076
3.4185 15.300752389780001
3.419 15.304678883120001
3.4195 15.308176743090002
3.42 15.311478807570001
3.4205 15.314664453110002
3.421 15.31769134555
3.4215 15.3204166071
3.422 15.322596816339999
3.4225 15.323919758840002
3.423 15.32415788849
3.4235 15.323475250160001
3.424 15.32261269165
3.4245 15.322549190410001
3.425 15.323702796270002
3.4255 15.32578246188
3.426 15.32847597281
3.4265 15.331926206850003
3.427 15.336408336040002
3.4275 15.341689522500001
3.428 15.347113586750002
3.4285 15.35213018471
3.429 15.356564687970003
3.4295 15.36051234839
3.43 15.364147794380003
3.4305 15.367592736650003
3.431 15.370910676440001
3.4315 15.374096321980002
3.432 15.37714967327
3.4325 15.38006543854
3.433 15.3828594931
3.4335 15.385553004030001
3.434 15.38813009602
3.4345 15.390548434910002
3.435 15.392733935919999
3.4355 15.394644264890001
3.436 15.396290005360001
3.4365 15.397734658570002
3.437 15.399078768150002
3.4375 15.400391127110002
3.438 15.40167702722
3.4385 15.402931176710002
3.439 15.404127116730002
3.4395 15.40525955551
3.44 15.40634436836
3.4405 15.407376263509999
3.441 15.40833936565
3.4415 15.409191340620001
3.442 15.40997452258
3.4425 15.410868831709998
3.443 15.412202357750001
3.4435 15.414149729110004
3.444 15.4165151503
3.4445 15.41881707025
3.445 15.420589813200003
3.4455 15.421621708350003
3.446 15.42203446641
3.4465 15.422119134730004
3.447 15.422113842960002
3.4475 15.421997424020002
3.448 15.42158995773
3.4485 15.420637439130001
3.449 15.418907030340002
3.4495 15.41623468649
3.45 15.412625699350002
3.4505 15.408492826980002
3.451 15.404889131610002
3.4515 15.40337568539
3.452 15.40520663781
3.4525 15.41036082179
3.453 15.41744121005
3.4535 15.42461685017
3.454 15.430670635050003
3.4545 15.43531151734
3.455 15.43886229501
3.4555 15.441783352050003
3.456 15.444429237049999
3.4565 15.446958703110003
3.457 15.44937175023
3.4575 15.45162075248
3.458 15.453679251010001
3.4585 15.455541954050002
3.459 15.457208861600002
3.4595 15.45865880658
3.46 15.459854746600001
3.4605 15.460749055730002
3.461 15.461288816270002
3.4615 15.46135760928
3.462 15.460664387410002
3.4625 15.45842067693
3.463 15.452811400730003
3.4635 15.44079908283
3.464 15.41947324973
3.4645 15.389654125779998
3.465 15.358295096760003
3.4655 15.33542406682
3.466 15.327713957930001
3.4665 15.33369365803
3.467 15.343113008629999
3.4675 15.344234863870003
3.468 15.336969263660002
3.4685 15.33610141338
3.469 15.355299954939998
3.4695 15.390426724200001
3.47 15.425294196730004
3.4705 15.44914420412
3.471 15.46178624265
3.4715 15.46748018717
3.472 15.4698032742
3.4725 15.470681708019999
3.473 15.470978047140001
3.4735 15.47105213192
3.474 15.471068007230002
3.4745 15.47109446608
3.475 15.47118971794
3.4755 15.471380221659999
3.476 15.471681852550002
3.4765 15.47211577769
3.477 15.472655538230004
3.4775 15.47325880001
3.478 15.473814435860003
3.4785 15.474174276220001
3.479 15.474206026840001
3.4795 15.473941438340002
3.48 15.473639807449999
3.4805 15.47365568276
3.481 15.47409489967
3.4815 15.47471932853
3.482 15.47513737836
3.4825 15.475068585350002
3.483 15.474407114100003
3.483 15.474407114100003
3.4835 15.473359343640002
3.484 15.472502076900003
3.4845 15.472629079380003
3.485 15.47426952808
3.4855 15.477232919280002
3.486 15.48072548748
3.4865 15.483905841250003
3.487 15.48628713775
3.4875 15.48783233459
3.488 15.488716060180003
3.4885 15.489118234700001
3.489 15.48913411001
3.4895 15.488827187350001
3.49 15.488181591410001
3.4905 15.487012110240002
3.491 15.484831901000003
3.4915 15.480863073500004
3.492 15.474295986930002
3.4925 15.464934845799998
3.493 15.454065550220001
3.4935 15.4446673667
3.494 15.44023815521
3.4945 15.442757037730004
3.495 15.451451415840001
3.4955 15.463479609050001
3.496 15.4756771389
3.4965 15.485990798630002
3.497 15.49381732646
3.4975 15.499495395670003
3.498 15.503697061050001
3.4985 15.506988541990001
3.499 15.50977201301
3.4995 15.51230147907
3.5 15.51477273566
3.5005 15.517318077030001
3.501 15.519995712650001
3.5015 15.522821517830003
3.502 15.525774325490001
3.5025 15.528875302710002
3.503 15.532209117810002
3.5035 15.535923940350003
3.504 15.540194398740002
3.5045 15.54514749546
3.505 15.550735604580002
3.5055 15.556725888220004
3.506 15.562827299029998
3.5065 15.568854625060002
3.507 15.574765532150003
3.5075 15.580581187380002
3.508 15.586306882519999
3.5085 15.591900283410002
3.509 15.597292597040003
3.5095 15.602377988010002
3.51 15.606997703220003
3.5105 15.610918904790001
3.511 15.613818794750003
3.5115 15.61529519858
3.512 15.61503590185
3.5125 15.61307794695
3.513 15.610183348760003
3.5135 15.608103683149999
3.514 15.609220246620001
3.5145 15.615020026539998
3.515 15.624264748730003
3.5155 15.63339305198
3.516 15.63941508624
3.5165 15.642367893900001
3.517 15.645003195360001
3.5175 15.650390217220004
3.518 15.65960848056
3.5185 15.67135091819
3.519 15.68349553034
3.5195 15.69451299548
3.52 15.703847677760002
3.5205 15.711589537270001
3.521 15.718103706139999
3.5215 15.72376590004
3.522 15.7288883334
3.5225 15.733693260559999
3.523 15.738402935860002
3.5235 15.743250197180004
3.524 15.748377922310002
3.5245 15.753706734700003
3.525 15.758956170540003
3.5255 15.763903975490003
3.526 15.76861894256
3.5265 15.773360368480002
3.527 15.778339924049998
3.5275 15.78352056688
3.528 15.78871708502
3.5285 15.793760141830003
3.529 15.798607403150001
3.5295 15.803295911370004
3.53 15.80784683357
3.5305 15.812249586210001
3.531 15.81646183513
3.5315 15.820441246169999
3.532 15.82418781933
3.5325 15.82772801346
3.533 15.831146496880002
3.5335 15.83450677083
3.534 15.83774533407
3.5345 15.84060818164
3.535 15.84265080486
3.5355 15.843391652660003
3.536 15.842592595389998
3.5365 15.84039121907
3.537 15.837009778040002
3.5375 15.831887344680002
3.538 15.823150632410002
3.5385 15.809402613950002
3.539 15.793463802710004
3.5395 15.782874970940004
3.54 15.784203205209998
3.5405 15.79758079977
3.541 15.817393186650001
3.5415 15.837020361580002
3.542 15.852652250160002
3.5425 15.86371734123
3.543 15.871252821710002
3.5435 15.876438756310002
3.544 15.880116536460001
3.5445 15.882799463850002
3.545 15.884820919989998
3.5455 15.886419034530004
3.546 15.887731393490004
3.5465 15.88884795696
3.547 15.889795183790003
3.5475 15.8905519069
3.548 15.891028166199998
3.5485 15.89103345797
3.549 15.890181483000003
3.5495 15.887826645350003
3.55 15.883249264300002
3.5505 15.876258836129999
3.551 15.867802587669999
3.5515 15.859891391520001
3.552 15.854747791080001
3.5525 15.853805856020003
3.553 15.857028543950001
3.5535 15.862785989710002
3.554 15.8685381437
3.5545 15.87179787402
3.555 15.87073422825
3.5555 15.863849635480001
3.556 15.848842175760002
3.5565 15.820494163870002
3.557 15.766666279430002
3.5575 15.661391807050002
3.558 15.469390516139999
3.5585 15.209982658970002
3.559 14.99821131534
3.5595 14.891904947810001
3.56 14.852925769990001
3.5605 14.841659591660001
3.561 14.840310190310003
3.5615 14.842548609020003
3.562 14.846279306870002
3.5625 14.85092018916
3.563 14.856778178550002
3.5635 14.86538259657
3.564 14.881543662150001
3.5645 14.919533278980001
3.565 15.01691772229
3.5655 15.22986913063
3.566 15.51761441615
3.5665 15.722157201960002
3.567 15.81449329669
3.5675 15.850900674290003
3.568 15.86584992454
3.5685 15.872284716860001
3.569 15.875009978410002
3.5695 15.87605774887
3.57 15.8763699633
3.5705 15.876343504450002
3.571 15.876100083030003
3.5715 15.875676741429999
3.572 15.875084063189998
3.5725 15.874353798930002
3.573 15.873533574580001
3.5735 15.872665724300003
3.574 15.87179787402
3.5745 15.87096706613
3.575 15.870210343020002
3.5755 15.869538288230004
3.576 15.868940318220002
3.5765 15.868389974140001
3.577 15.86781846298
3.5775 15.867082906950003
3.578 15.865950468169999
3.5785 15.864108932210002
3.579 15.86125137641
3.5795 15.85714496289
3.58 15.851847901120003
3.5805 15.845809991550002
3.581 15.839856750300001
3.5815 15.834935404200003
3.582 15.831792092820002
3.5825 15.83083957422
3.583 15.832141349640004
3.583 15.832141349640004
3.5835 15.835459289429998
3.584 15.84037005199
3.5845 15.846307417930003
3.585 15.852588748919999
3.5855 15.858515531320002
3.586 15.863616797599999
3.5865 15.867691460499998
3.587 15.87077656241
3.5875 15.87298852227
3.588 15.87449667672
3.5885 15.875480945940001
3.589 15.876137125420001
3.5895 15.87663984357
3.59 15.877126686410001
3.5905 15.877645279870002
3.591 15.87821149926
3.5915 15.878788302190003
3.592 15.879354521580002
3.5925 15.879883698579999
3.593 15.88035995788
3.5935 15.880778007710003
3.594 15.881132556300003
3.5945 15.88142360365
3.595 15.881608815600003
3.5955 15.881614107370002
3.596 15.881344227100001
3.5965 15.88072509001
3.597 15.879709070170001
3.5975 15.878179748640001
3.598 15.87581961922
3.5985 15.871977794200003
3.599 15.865569460730004
3.5995 15.855351052860001
3.6 15.841375488290002
3.6005 15.827251754159999
3.601 15.819927944480003
3.6015 15.824796372880002
3.602 15.840587014560004
3.6025 15.860166563560004
3.603 15.87665042711
3.6035 15.887710226410004
3.604 15.894520734400004
3.6045 15.898944654120001
3.605 15.902204384440001
3.6055 15.904850269440004
3.606 15.90708868815
3.6065 15.90898843358
3.607 15.91060242343
3.6075 15.9119835754
3.608 15.91321655781
3.6085 15.914375455440002
3.609 15.915449684750001
3.6095 15.916259325559999
3.61 15.916566248220004
3.6105 15.916328118570004
3.611 15.916105864229998
3.6115 15.91698429805
3.612 15.919788936150002
3.6125 15.92435573366
3.613 15.92974275552
3.6135 15.934976316050001
3.614 15.939606614800002
3.6145 15.943660110619998
3.615 15.947348474310001
3.6155 15.95086220959
3.616 15.954307151860004
3.6165 15.957725635280003
3.617 15.961112368080002
3.6175 15.964414432559998
3.618 15.967536576860002
3.6185 15.97024067133
3.619 15.971976371890001
3.6195 15.97111381338
3.62 15.963027988819999
3.6205 15.937182984140001
3.621 15.879052890690001
3.6215 15.786981384460002
3.622 15.688856093350001
3.6225 15.62469867387
3.623 15.618798350320002
3.6235 15.67404972089
3.624 15.771518832520002
3.6245 15.872845644479998
3.625 15.94575565154
3.6255 15.9861741908
3.626 16.00613474724
3.6265 16.01627377856
3.627 16.02199418193
3.6275 16.02540737358
3.628 16.0270795729
3.6285 16.026539812360003
3.629 16.02152850617
3.6295 16.004118582870003
3.63 15.94749664387
3.6305 15.779975080980002
3.631 15.443460843140002
3.6315 15.111603362900002
3.632 14.943589665400001
3.6325 14.879934964070003
3.633 14.854862557810002
3.6335 14.842813197520002
3.634 14.835611098550004
3.6345 14.83064212652
3.635 14.827128391240002
3.6355 14.825101643330001
3.636 14.82536623183
3.6365 14.82977956801
3.637 14.84135796077
3.6375 14.862710252720003
3.638 14.891979032590001
3.6385 14.91936923411
3.639 14.930778290230002
3.6395 14.91833733896
3.64 14.887999621550001
3.6405 14.854941934360003
3.641 14.830806171390002
3.6415 14.817465619219998
3.642 14.811364208409998
3.6425 14.808866492970001
3.643 14.80786105667
3.6435 14.80739008914
3.644 14.807051415859998
3.6445 14.806728617890002
3.645 14.806448154079998
3.6455 14.80635819399
3.646 14.806696867269999
3.6465 14.80778697189
3.647 14.810205310779999
3.6475 14.81551295609
3.648 14.827530565760004
3.6485 14.85143878262
3.649 14.887375192690001
3.6495 14.923978365780002
3.65 14.943616124250003
3.6505 14.936234105100002
3.651 14.906806572129998
3.6515 14.870192815500001
3.652 14.839357671710001
3.6525 14.818915564200001
3.653 14.807416547990002
3.6535 14.801950149580001
3.654 14.80050549637
3.6545 14.80270158092
3.655 14.810406398040001
3.6555 14.829604939600003
3.656 14.874643194070003
3.6565 14.975461996110003
3.657 15.177470024090002
3.6575 15.483657128060003
3.658 15.773005819890002
3.6585 15.94735905785
3.659 16.033778953720002
3.6595 16.07752072454
3.66 16.10128606361
3.6605 16.114610740470003
3.661 16.121876340680004
3.6615 16.12537420065
3.662 16.12637434518
3.6625 16.12558057968
3.663 16.123474455220002
3.6635 16.120590440570002
3.664 16.117754051850003
3.6645 16.115997184210002
3.665 16.1160342266
3.6655 16.117754051850003
3.666 16.120241183750004
3.6665 16.12242668476
3.667 16.12368083425
3.6675 16.123940130980003
3.668 16.12346916345
3.6685 16.12262777202
3.669 16.12168583696
3.6695 16.120812694910004
3.67 16.12006126357
3.6705 16.11940508409
3.671 16.11875419638
3.6715 16.11791809672
3.672 16.11642581758
3.6725 16.1128591646
3.673 16.10230208345
3.6735 16.06691601746
3.674 15.95272491263
3.6745 15.682500677580002
3.675 15.333492570769998
3.6755 15.097659548950002
3.676 14.98971802449
3.6765 14.947182777230001
3.677 14.933694055500002
3.6775 14.936170603859999
3.678 14.953326522200001
3.6785 14.992617914450001
3.679 15.071899212590004
3.6795 15.21683020935
3.68 15.434433083520002
3.6805 15.674446603640003
3.681 15.863262249009999
3.6815 15.97768619172
3.682 16.037456733870002
3.6825 16.06679959852
3.683 16.08134138248
3.683 16.08134138248
3.6835 16.089337246950002
3.684 16.09465018403
3.6845 16.09883068233
3.685 16.10233912584
3.6855 16.105223140490004
3.686 16.107456267430003
3.6865 16.10907554905
3.687 16.110155070130002
3.6875 16.11078479076
3.688 16.11105467103
3.6885 16.111059962800002
3.689 16.11088533439
3.6895 16.11061545412
3.69 16.11032969854
3.6905 16.11007569358
3.691 16.10986931455
3.6915 16.10971056145
3.692 16.109520057730002
3.6925 16.109154925600002
3.693 16.10834528479
3.6935 16.106641334850003
3.694 16.10340806338
3.6945 16.09778820364
3.695 16.088649316850002
3.6955 16.074123408200002
3.696 16.05039511152
3.6965 16.01039462209
3.697 15.9459038211
3.6975 15.85737780077
3.698 15.763903975490003
3.6985 15.694539454330002
3.699 15.669461756300002
3.6995 15.694079070339999
3.7 15.761533262530001
3.7005 15.853266095479999
3.701 15.94308330769
3.7015 16.01052162457
3.702 16.05087666259
3.7025 16.0707895931
3.703 16.07879074934
3.7035 16.08070637008
3.704 16.07945222059
3.7045 16.076091946640002
3.705 16.07074196717
3.7055 16.06342344926
3.706 16.05485078186
3.7065 16.04700308695
3.707 16.04252095776
3.7075 16.04298134175
3.708 16.04769101705
3.7085 16.05448035796
3.709 16.06134907542
3.7095 16.06717531419
3.71 16.07142989727
3.7105 16.0739646551
3.711 16.07494892432
3.7115 16.074731961750004
3.712 16.07366831598
3.7125 16.071996116660003
3.713 16.069863533350002
3.7135 16.067328775520004
3.714 16.064365384320002
3.7145 16.06090985851
3.715 16.05684577915
3.7155 16.05205143553
3.716 16.04641040871
3.7165 16.0398856563
3.717 16.032524804230004
3.7175 16.02446014675
3.718 16.015929813510002
3.7185 16.007526482750002
3.719 16.00050959573
3.7195 15.99647197522
3.72 15.996239137340002
3.7205 15.999017316589999
3.721 16.002970268780004
3.7215 16.0067062584
3.722 16.00997657226
3.7225 16.01309342479
3.723 16.01614677608
3.7235 16.01887203763
3.724 16.02091995262
3.7245 16.02197301485
3.725 16.02175076051
3.7255 16.01985101508
3.726 16.015633474390004
3.7265 16.008277914089998
3.727 15.99710698762
3.7275 15.982231822150002
3.728 15.965478078330001
3.7285 15.951042129770002
3.729 15.944512085589999
3.7295 15.949332888059999
3.73 15.963091490060002
3.7305 15.978744545720001
3.731 15.990672195300004
3.7315 15.998123007460002
3.732 16.00309197949
3.7325 16.00717722593
3.733 16.01077033776
3.7335 16.013749604270004
3.734 16.0160726913
3.7345 16.01788776841
3.735 16.019364172240003
3.7355 16.02061302996
3.736 16.02163434157
3.7365 16.02235402229
3.737 16.02255510955
3.7375 16.02168725927
3.738 16.018215858150004
3.7385 16.00791807373
3.739 15.981004131510002
3.7395 15.922429529380004
3.74 15.826727868930003
3.7405 15.720506169720004
3.741 15.649384780919998
3.7415 15.639896637309999
3.742 15.68775540519
3.7425 15.76710020457
3.743 15.850265661890003
3.7435 15.921731015740004
3.744 15.973627404130003
3.7445 16.004568383320002
3.745 16.020083852960003
3.7455 16.02729653547
3.746 16.030894939070002
3.7465 16.033080440080003
3.747 16.03466797108
3.7475 16.035932704110003
3.748 16.03693284864
3.7485 16.037663112900002
3.749 16.03807057919
3.7495 16.038091746270002
3.75 16.03753081865
3.7505 16.03584803579
3.751 16.031529951470002
3.7515 16.020888202000002
3.752 15.996969401600001
3.7525 15.952333321650002
3.753 15.89066832584
3.7535 15.838136925049998
3.754 15.828188397449999
3.7545 15.8665801888
3.755 15.924789658799998
3.7555 15.971838785870002
3.756 15.999202528540003
3.7565 16.01299288116
3.757 16.01962876074
3.7575 16.02256569309
3.758 16.023486461070004
3.7585 16.023237747880003
3.759 16.0222111445
3.7595 16.020586571109998
3.76 16.0184539878
3.7605 16.015887479350003
3.761 16.012929379920003
3.7615 16.00960614836
3.762 16.0059654106
3.7625 16.00222942098
3.763 15.999197236770001
3.7635 15.998281760560001
3.764 16.00030850847
3.7645 16.003631740030002
3.765 16.00490176483
3.7655 16.002827390990003
3.766 15.999393032260002
3.7665 15.99691119213
3.767 15.995937506450002
3.7675 15.995916339370002
3.768 15.996260304420002
3.7685 15.996630728320003
3.769 15.99682652381
3.7695 15.99668364602
3.77 15.996016883000003
3.7705 15.994529895630002
3.771 15.991598255050004
3.7715 15.985597387870001
3.772 15.97211395791
3.7725 15.94137406598
3.773 15.882561334200002
3.7735 15.813736573580002
3.774 15.806672060630003
3.7745 15.913301226129999
3.775 16.076721667270004
3.7755 16.172185198070004
3.776 16.136989635800003
3.7765 16.04159489801
3.777 15.978532874919999
3.7775 15.958260104050002
3.778 15.955143251520003
3.7785 15.95474636877
3.779 15.95379914194
3.7795 15.952365072270002
3.78 15.950804000120002
3.7805 15.949301137439999
3.781 15.947919985470001
3.7815 15.946639377130001
3.782 15.94541168649
3.7825 15.944146953459999
3.783 15.942686424940003
3.783 15.942686424940003
3.7835 15.940649093490002
3.784 15.93699777219
3.7845 15.929107743120003
3.785 15.911417356009999
3.7855 15.87595191347
3.786 15.81907596951
3.7865 15.751886365819999
3.787 15.69889987281
3.7875 15.68107189968
3.788 15.702027308879998
3.7885 15.748960017010003
3.789 15.802454519940003
3.7895 15.847519233259998
3.79 15.87883592812
3.7905 15.898182639239998
3.791 15.90943294226
3.7915 15.915825400420001
3.792 15.919407928710001
3.7925 15.921344716530001
3.793 15.92224431743
3.7935 15.922429529380004
3.794 15.92203264663
3.7945 15.92110658688
3.795 15.919635474819998
3.7955 15.91752405859
3.796 15.91459770978
3.7965 15.910639465820001
3.797 15.905294778120002
3.7975 15.897902175430001
3.798 15.887736685259998
3.7985 15.875676741429999
3.799 15.86564354551
3.7995 15.86221977032
3.8 15.866606647650002
3.8005 15.876205918430003
3.801 15.88727630127
3.8015 15.89693907329
3.802 15.90388187553
3.8025 15.90819466808
3.803 15.910665924670003
3.8035 15.912137036729998
3.804 15.913179515419998
3.8045 15.914089699860003
3.805 15.91500517607
3.8055 15.9159524029
3.806 15.916910213270004
3.8065 15.91783627302
3.807 15.918645913830002
3.8075 15.919249175610002
3.808 15.919497888800002
3.8085 15.919153923750002
3.809 15.91778864709
3.8095 15.91466121102
3.81 15.908522757820002
3.8105 15.897515876220002
3.811 15.879804322030001
3.8115 15.85516584091
3.812 15.826087564760002
3.8125 15.79619435603
3.813 15.768042139630001
3.8135 15.745202860310002
3.814 15.735926387500001
3.8145 15.74962148826
3.815 15.7866744618
3.8155 15.833596586390001
3.816 15.872803310320002
3.8165 15.896711527180003
3.817 15.90844338127
3.8175 15.91369281711
3.818 15.916169365470001
3.8185 15.91757697629
3.819 15.918550661970002
3.8195 15.919333843930001
3.82 15.920011190490001
3.8205 15.92063032758
3.821 15.9211912552
3.8215 15.92163047211
3.822 15.921842142910002
3.8225 15.921609305030003
3.823 15.920550951030002
3.8235 15.918063819130001
3.824 15.91327476728
3.8245 15.90527890281
3.825 15.894018016250001
3.8255 15.88142360365
3.826 15.871427450120002
3.8265 15.86789254776
3.827 15.87220534031
3.8275 15.882773005
3.828 15.896203517260002
3.8285 15.908946099420003
3.829 15.918698831530001
3.8295 15.92502249668
3.83 15.928694985060002
3.8305 15.930769358900001
3.831 15.932028800160001
3.8315 15.93290723398
3.832 15.933568705230002
3.8325 15.93407142338
3.833 15.93440480489
3.8335 15.93458472507
3.834 15.93463764277
3.8345 15.934611183920001
3.835 15.934547682680002
3.8355 15.93447888967
3.836 15.934420680199999
3.8365 15.934367762500003
3.837 15.934330720110001
3.8375 15.934330720110001
3.838 15.93446830613
3.8385 15.934976316050001
3.839 15.936378635100002
3.8395 15.939596031259999
3.84 15.946014948270001
3.8405 15.957355211380001
3.841 15.975754695670002
3.8415 16.004743011730003
3.842 16.049410842300002
3.8425 16.11175318467
3.843 16.18256765081
3.8435 16.241459759140003
3.844 16.270792040250004
3.8445 16.27133180079
3.845 16.26356348243
3.8455 16.273358548700003
3.846 16.31645472358
3.8465 16.37361642312
3.847 16.35795807569
3.8475 16.2898688711
3.848 16.24654515011
3.8485 16.225007646210003
3.849 16.22254697316
3.8495 16.23752797403
3.85 16.26845836968
3.8505 16.312051970940004
3.851 16.346850650460002
3.8515 16.318349177240002
3.852 16.257038730020003
3.8525 16.18583796467
3.853 16.111081129880002
3.8535 16.042722045020003
3.854 15.988783033410002
3.8545 15.951555431460001
3.855 15.928726735680002
3.8555 15.916301659720002
3.856 15.910205540680003
3.8565 15.907004019830001
3.857 15.904479845540003
3.8575 15.90170695806
3.858 15.898547771370001
3.8585 15.895118704409999
3.859 15.891599677360002
3.8595 15.888154735090001
3.86 15.885000840170001
3.8605 15.882466082339999
3.861 15.88120134931
3.8615 15.88263012721
3.862 15.890197358310004
3.8625 15.91259212895
3.863 15.97046821744
3.8635 16.10074630307
3.864 16.32282072289
3.8645 16.53644947779
3.865 16.418257794840002
3.8655 16.11580668049
3.866 15.930039094640001
3.8665 15.861129665699998
3.867 15.84134902944
3.8675 15.835342870489999
3.868 15.83187146937
3.8685 15.8282148563
3.869 15.823960273219999
3.8695 15.819192388450002
3.87 15.814048788010002
3.8705 15.808651182610003
3.871 15.80310011588
3.8715 15.797469672599998
3.872 15.791818062240004
3.8725 15.786187618960003
3.873 15.78059421807
3.8735 15.775006108950002
3.874 15.769354498590001
3.8745 15.763411840880003
3.875 15.75666483413
3.8755 15.748118625580002
3.876 15.736243893700003
3.8765 15.719627735900001
3.877 15.69837598758
3.8775 15.675573750650003
3.878 15.657068430960003
3.8785 15.64865980843
3.879 15.65207829185
3.8795 15.663349761950002
3.88 15.675817172070001
3.8805 15.68468088682
3.881 15.68866029786
3.8815 15.688718507330002
3.882 15.68633721083
3.8825 15.682632971830003
3.883 15.678283136890002
3.883 15.678283136890002
3.8835 15.67362108752
3.884 15.66878970151
3.8845 15.663852480100001
3.885 15.658820006830002
3.8855 15.653665822850002
3.886 15.648352885770002
3.8865 15.642801819039999
3.887 15.636859161330001
3.8875 15.6301968229
3.888 15.62209512303
3.8885 15.61106707435
3.889 15.594493250709998
3.8895 15.569219757190002
3.89 15.53496083821
3.8905 15.499627689920004
3.891 15.47834419098
3.8915 15.481064160760003
3.892 15.501966652260002
3.8925 15.52537215097
3.893 15.540363735380001
3.8935 15.545935969190001
3.894 15.54569783954
3.8945 15.542808533119999
3.895 15.538897915090004
3.8955 15.534595706080001
3.896 15.530166494590002
3.8965 15.525758450180003
3.897 15.52146682471
3.8975 15.517360411190001
3.898 15.513439209620003
3.8985 15.509660885840002
3.899 15.50588785383
3.8995 15.501749689690001
3.9 15.496309750130003
3.9005 15.487461910690001
3.901 15.471401388739999
3.9015 15.4439794366
3.902 15.40575698189
3.9025 15.366724886370001
3.903 15.341795357900004
3.9035 15.339085971660001
3.904 15.35461731661
3.9045 15.378599618250004
3.905 15.404127116730002
3.9055 15.42790833111
3.906 15.446852867710003
3.9065 15.458854602070002
3.907 15.464659673760003
3.9075 15.46653296034
3.908 15.46636891547
3.9085 15.46521001784
3.909 15.46356427737
3.9095 15.461696282560002
3.91 15.459754202970004
3.9105 15.45784916577
3.911 15.45606583928
3.9115 15.45445184943
3.912 15.45300719622
3.9125 15.451668378410002
3.913 15.450281934669999
3.9135 15.448535650570001
3.914 15.44587389026
3.9145 15.44152934709
3.915 15.434898759280003
3.9155 15.426230840020004
3.916 15.41682736473
3.9165 15.40841345043
3.917 15.402391416170001
3.9175 15.399787865330001
3.918 15.4010631819
3.9185 15.405825774900002
3.919 15.41299612325
3.9195 15.421304202150004
3.92 15.4296387399
3.9205 15.43714776153
3.921 15.44327033942
3.9215 15.447752468610002
3.922 15.45064177503
3.9225 15.452176388329999
3.923 15.45264206409
3.9235 15.452313974350002
3.924 15.45136145575
3.9245 15.449885051920003
3.925 15.44786359578
3.9255 15.445180668390002
3.926 15.44161401541
3.9265 15.436867297720003
3.927 15.430601842040002
3.9275 15.422632436419999
3.928 15.413165459890003
3.9285 15.40290471786
3.929 15.392871521940002
3.9295 15.38394430595
3.93 15.376451159630001
3.9305 15.369963449610001
3.931 15.363031230910003
3.9315 15.35228364604
3.932 15.330709099749999
3.9325 15.286035977410002
3.933 15.20336794647
3.9335 15.079185979879998
3.934 14.937340085030002
3.9345 14.81338037278
3.935 14.721928003639999
3.9355 14.65581792103
3.936 14.603678111220002
3.9365 14.559729961370003
3.937 14.52532287283
3.9375 14.506923388540002
3.938 14.511199138700004
3.9385 14.539107933680004
3.939 14.58223056741
3.9395 14.626109924249999
3.94 14.65951157649
3.9405 14.679869015680001
3.941 14.690616600550001
3.9415 14.69614120843
3.942 14.69932685397
3.9425 14.701559980910002
3.943 14.703380349789999
3.9435 14.70495200548
3.944 14.706317282139999
3.9445 14.707476179770001
3.945 14.708423406599998
3.9455 14.709174837940001
3.946 14.70974105733
3.9465 14.710137940080003
3.947 14.71035490265
3.9475 14.710317860259998
3.948 14.709825725650003
3.9485 14.708682703330002
3.949 14.70803181562
3.9495 14.715556712560002
3.95 14.756800767940003
3.9505 14.87453735867
3.951 15.067739881370002
3.9515 15.252565532160002
3.952 15.371937279820003
3.9525 15.436205826470001
3.953 15.469829733050002
3.9535 15.48817629964
3.954 15.498696338399998
3.9545 15.504707789120001
3.955 15.507702930940003
3.9555 15.508359110420002
3.956 15.506914457210002
3.9565 15.503152008739999
3.957 15.496193331190003
3.9575 15.484191596830001
3.958 15.46415166384
3.9585 15.432422210920002
3.959 15.38686007122
3.9595 15.32976716469
3.96 15.268250338440001
3.9605 15.210003826050002
3.961 15.159128749270003
3.9615 15.11728672388
3.962 15.087795689670003
3.9625 15.076561261960002
3.963 15.08890696137
3.9635 15.12576413942
3.964 15.181592312920003
3.9645 15.245368724960002
3.965 15.30492230454
3.9655 15.351447546380001
3.966 15.38022419164
3.9665 15.38814067956
3.967 15.36988407306
3.9675 15.313987106550002
3.968 15.204696180740001
3.9685 15.04731364917
3.969 14.900234193790002
3.9695 14.817465619219998
3.97 14.787371323230001
3.9705 14.779650630800003
3.971 14.77859756857
3.9715 14.779142620879998
3.972 14.779984012309999
3.9725 14.780798944890002
3.973 14.781465707909998
3.9735 14.781915508360001
3.974 14.782084845
3.9745 14.781952550749999
3.975 14.781518625610001
3.9755 14.780841279050001
3.976 14.779994595850003
3.9765 14.77904207725
3.977 14.778131892810002
3.9775 14.77788847139
3.978 14.780338560899999
3.9785 14.79036117328
3.979 14.815470621930004
3.9795 14.859519315410001
3.98 14.91307202781
3.9805 14.95630578871
3.981 14.974393058570001
3.9815 14.9657621817
3.982 14.939705506220001
3.9825 14.91019330493
3.983 14.888396504300001
3.983 14.888396504300001
3.9835 14.877368455620001
3.984 14.8735795483
3.9845 14.872992161830002
3.985 14.875018909740003
3.9855 14.881199697100001
3.986 14.89138635435
3.9865 14.90148834328
3.987 14.904546986340002
3.9875 14.894122199440002
3.988 14.867964980330001
3.9885 14.829848361020002
3.989 14.78828150767
3.9895 14.752593810790003
3.99 14.72903485075
3.9905 14.718964612440004
3.991 14.719435579970003
3.9915 14.72547348954
3.992 14.7326597132
3.9925 14.738560036749998
3.993 14.74257649018
3.9935 14.745047746770002
3.994 14.746518858830001
3.9945 14.747418459730003
3.995 14.748016429740002
3.9955 14.748423896030001
3.996 14.74868848453
3.9965 14.74878373639
3.997 14.74866731745
3.9975 14.748270434700004
3.998 14.74751900336
3.9985 14.7463653975
3.999 14.74481490889
3.9995 14.74293103877
4.0 14.740888415550003
4.0005 14.738893418260002
4.001 14.73716830124
4.0015 14.73582419166
4.002 14.73481875536
4.0025 14.733972072160004
4.003 14.733024845330004
4.0035 14.73181832177
4.004 14.730490087500002
4.0045 14.729574611290001
4.005 14.729664571379999
4.0055 14.7307017583
4.006 14.731686027520002
4.0065 14.73136852132
4.007 14.72931002279
4.0075 14.726045000700001
4.008 14.722420138250001
4.0085 14.71898577952
4.009 14.715911261150001
4.0095 14.71316483252
4.01 14.710645950000004
4.0105 14.70828052881
4.011 14.705973317089999
4.0115 14.703602604130001
4.012 14.700977886210001
4.0125 14.697728739430001
4.013 14.693236026700003
4.0135 14.686637189510002
4.014 14.67749830272
4.0145 14.667549775120001
4.015 14.663009436460001
4.0155 14.67352947522
4.016 14.703269222620001
4.0165 14.741470510250004
4.017 14.768437370170002
4.0175 14.77131609305
4.018 14.751985257240001
4.0185 14.723711330130001
4.019 14.700464584519999
4.0195 14.687542082180002
4.02 14.682467274750003
4.0205 14.681128456940002
4.021 14.680937953220003
4.0215 14.680816242510002
4.022 14.680440526840002
4.0225 14.679763180280002
4.023 14.678805369910002
4.0235 14.677657055820003
4.024 14.676503449960002
4.0245 14.67562501614
4.025 14.675339260560001
4.0255 14.675926647030003
4.026 14.677577679270001
4.0265 14.680302940819999
4.027 14.683885469110002
4.0275 14.68785958838
4.028 14.691727872250002
4.0285 14.695188689830001
4.029 14.69825262466
4.0295 14.70104667922
4.03 14.703692564220002
4.0305 14.706227322050001
4.031 14.708650952710002
4.0315 14.71092641381
4.032 14.713016662960001
4.0325 14.714889949540002
4.033 14.716498647620003
4.0335 14.717837465430001
4.034 14.71901753014
4.0345 14.72030872202
4.035 14.722160841520001
4.0355 14.725039564400003
4.036 14.729251813320001
4.0365 14.73485579775
4.037 14.741756265830002
4.0375 14.749868549240002
4.038 14.759229690369999
4.0385 14.769961399930004
4.039 14.78211659562
4.0395 14.795573566729999
4.04 14.80989838812
4.0405 14.824170291809999
4.041 14.83681762211
4.0415 14.845586085
4.042 14.84785625433
4.0425 14.841887137770001
4.043 14.828943468350001
4.0435 14.813978342790001
4.044 14.802659246760001
4.0445 14.797393935610003
4.045 14.79701821994
4.0455 14.799267222190004
4.046 14.80248461835
4.0465 14.805818433450003
4.047 14.80896174483
4.0475 14.8118775101
4.048 14.814639814040003
4.0485 14.81732274143
4.049 14.81995804289
4.0495 14.822577469040002
4.05 14.825191603420002
4.0505 14.82781102957
4.051 14.830451622800002
4.0515 14.833134550190003
4.052 14.835896854129999
4.0525 14.838833786479999
4.053 14.84205647441
4.0535 14.84566016978
4.054 14.849517870110002
4.0545 14.853248567960001
4.055 14.856630008989999
4.0555 14.860133160730001
4.056 14.864784626560002
4.0565 14.87107124932
4.057 14.878209847049998
4.0575 14.884655222909998
4.058 14.88901564139
4.0585 14.89057671354
4.059 14.889745905650003
4.0595 14.88821129235
4.06 14.88859759156
4.0605 14.894376204400004
4.061 14.911151115300001
4.0615 14.948415759640003
4.062 15.016579049010002
4.0625 15.112672300440003
4.063 15.21122622492
4.0635 15.28478182792
4.064 15.323348247680002
4.0645 15.327639873149998
4.065 15.298074754159998
4.0655 15.23418192318
4.066 15.146073952680002
4.0665 15.062622739780004
4.067 15.006683439110002
4.0675 14.97447243512
4.068 14.954951095590001
4.0685 14.943325076900003
4.069 14.93820793531
4.0695 14.93800155628
4.07 14.94049927172
4.0705 14.943870129210001
4.071 14.94715631838
4.0715 14.95011441781
4.072 14.95282909582
4.0725 14.955448521970002
4.073 14.95806794812
4.0735 14.960724416660003
4.074 14.963417927590001
4.0745 14.966122022060002
4.075 14.968804949450004
4.0755 14.971434959140002
4.076 14.973975008740002
4.0765 14.976393347630001
4.077 14.978642349880001
4.0775 14.980690264869999
4.078 14.982494758440001
4.0785 14.98399762112
4.079 14.985124768130003
4.0795 14.985802114690003
4.08 14.986013785490002
4.0805 14.985817990000001
4.081 14.985347022470002
4.0815 14.98482313724
4.082 14.9847067183
4.0825 14.98591324186
4.083 14.99030011919
4.083 14.99030011919
4.0835 15.0016933
4.084 15.026739247410003
4.0845 15.071650499400004
4.085 15.132960946620003
4.0855 15.194954032170003
4.086 15.24243708438
4.0865 15.26985903652
4.087 15.27815653188
4.0875 15.269747909350002
4.088 15.24688746295
4.0885 15.212390414320001
4.089 15.171141067170002
4.0895 15.130309769850001
4.09 15.0970509954
4.0905 15.075460573800001
4.091 15.065856011250002
4.0915 15.066459273030002
4.092 15.07549232442
4.0925 15.09233602833
4.093 15.117757691409999
4.0935 15.153011463150001
4.094 15.197536415930003
4.0945 15.24662287445
4.095 15.29235435079
4.0955 15.327952087580002
4.096 15.35068023973
4.0965 15.360766353350002
4.097 15.35898831863
4.0975 15.34521384132
4.098 15.31830519087
4.0985 15.277389225230003
4.099 15.22464086187
4.0995 15.167457995250004
4.1 15.116133118019999
4.1005 15.077677825430001
4.101 15.053065803159999
4.1015 15.039746418070003
4.102 15.034793321350001
4.1025 15.036407311200001
4.103 15.044577804080003
4.1035 15.061781348350003
4.104 15.093590177819998
4.1045 15.147343977480002
4.105 15.224175186110003
4.1055 15.30781690273
4.106 15.374043404280002
4.1065 15.41452544478
4.107 15.43608411576
4.1075 15.447149206830002
4.108 15.452742607720001
4.1085 15.455055111210001
4.109 15.454689979080001
4.1095 15.45123445327
4.11 15.443339132430001
4.1105 15.428548635280002
4.111 15.403433894860001
4.1115 15.365211440150002
4.112 15.315341799670001
4.1125 15.26211188524
4.113 15.21684079289
4.1135 15.186730621590002
4.114 15.173146648
4.1145 15.17508343582
4.115 15.19212822699
4.1155 15.22482078205
4.116 15.272436128510002
4.1165 15.329481409110002
4.117 15.385166704820001
4.1175 15.429591113970002
4.118 15.46002408324
4.1185 15.47951896392
4.119 15.492250962539998
4.1195 15.501146427910001
4.12 15.50780347457
4.1205 15.51302115979
4.121 15.51724928402
4.1215 15.520826520540002
4.122 15.52405979201
4.1225 15.527197811619999
4.123 15.530388748930001
4.1235 15.533696105180002
4.124 15.53709871329
4.1245 15.54048015432
4.125 15.543745176409999
4.1255 15.546851445400002
4.126 15.549862462530001
4.1265 15.552899938510002
4.127 15.556085584050003
4.1275 15.559493483930002
4.128 15.563176555850003
4.1285 15.567134799810002
4.129 15.571331173420003
4.1295 15.575718050750002
4.13 15.580226638790002
4.1305 15.58478285276
4.131 15.589302024340004
4.1315 15.593694193440001
4.132 15.597864108200003
4.1325 15.601716516760003
4.133 15.60517204257
4.1335 15.608167184390002
4.134 15.610643732750002
4.1345 15.61255935349
4.135 15.61386642068
4.1355 15.614591393170002
4.136 15.614887732290004
4.1365 15.615062360700001
4.137 15.615559787080002
4.1375 15.616745143560003
4.138 15.618713682000003
4.1385 15.6212537316
4.139 15.624068953240002
4.1395 15.626995302050002
4.14 15.63004336157
4.1405 15.63333484251
4.141 15.636959704959999
4.1415 15.640939115999998
4.142 15.645251908550001
4.1425 15.649834581369998
4.143 15.654628924990003
4.1435 15.659555562860003
4.144 15.6645404102
4.1445 15.669514674000002
4.145 15.674420144790002
4.1455 15.679256822570004
4.146 15.684056457960004
4.1465 15.688845509810001
4.147 15.693592227500002
4.1475 15.698153733239998
4.148 15.70239773278
4.1485 15.7062395578
4.149 15.709742709540002
4.1495 15.71306064933
4.15 15.71635213027
4.1505 15.719675361830003
4.151 15.723019760469999
4.1515 15.726380034420004
4.152 15.729772058990001
4.1525 15.733306961350003
4.153 15.737154078140001
4.1535 15.74156212255
4.154 15.746753348920002
4.1545 15.75271717371
4.155 15.758866210450002
4.1555 15.764105062750001
4.156 15.76737008484
4.1565 15.768370229370003
4.157 15.767772259360001
4.1575 15.76674565598
4.158 15.766279980219998
4.1585 15.766787990140003
4.159 15.768089765560003
4.1595 15.769746089570003
4.16 15.771391830040002
4.1605 15.772831191479998
4.161 15.774058882120002
4.1615 15.775122527890002
4.162 15.776112088879998
4.1625 15.777112233410001
4.163 15.778212921570002
4.1635 15.779461779290003
4.164 15.780906432500004
4.1645 15.782568048279998
4.165 15.784425459550004
4.1655 15.786425748610004
4.166 15.788484247140001
4.1665 15.790442202040001
4.167 15.79210381782
4.1675 15.793326216690001
4.168 15.79428931883
4.1685 15.795813348589999
4.169 15.79909953776
4.1695 15.804507726699999
4.17 15.810508593880002
4.1705 15.814736718110002
4.171 15.816059660610001
4.1715 15.815117725550003
4.172 15.813307940209999
4.1725 15.81167807505
4.173 15.810625012820001
4.1735 15.810069376970002
4.174 15.809852414400002
4.1745 15.809857706170003
4.175 15.810058793430002
4.1755 15.810476843259998
4.176 15.811143606280002
4.1765 15.812090833110002
4.177 15.81331323198
4.1775 15.814794927580003
4.178 15.816488293980001
4.1785 15.81832453817
4.179 15.82015549059
4.1795 15.821743021589999
4.18 15.822965420460001
4.1805 15.824246028800001
4.181 15.826510906360003
4.1815 15.830077559340001
4.182 15.83370242179
4.1825 15.835618042530001
4.183 15.835459289429998
4.183 15.835459289429998
4.1835 15.834459144900002
4.184 15.83393525967
4.1845 15.834242182330001
4.185 15.835062406680002
4.1855 15.835999049970003
4.186 15.83688277556
4.1865 15.83770299991
4.187 15.838502057180001
4.1875 15.83934874038
4.188 15.84028538367
4.1885 15.8413384459
4.189 15.842497343529999
4.1895 15.84367211647
4.19 15.844592884449998
4.1905 15.844693428080003
4.191 15.842936560440002
4.1915 15.83814221682
4.192 15.83032098076
4.1925 15.821954692389998
4.193 15.81649887752
4.1935 15.81517064325
4.194 15.81790648834
4.1945 15.825685390240004
4.195 15.837835294160001
4.1955 15.850419123220004
4.196 15.859954892760001
4.1965 15.865855216309999
4.197 15.869241949110002
4.1975 15.871252821710002
4.198 15.872554597130001
4.1985 15.87347536511
4.199 15.874147419899998
4.1995 15.874666013360002
4.2 15.8750999385
4.2005 15.875512696560001
4.201 15.875946621700002
4.2015 15.876422881
4.202 15.87690972384
4.2025 15.877269564200002
4.203 15.877190187650001
4.2035 15.876089499490003
4.204 15.873168442450002
4.2045 15.867929590149998
4.205 15.86127254349
4.2055 15.856091900660001
4.206 15.855869646319999
4.2065 15.861796428720002
4.207 15.87161266207
4.2075 15.881619399140003
4.208 15.889509428210001
4.2085 15.894996993700001
4.209 15.898748858630004
4.2095 15.90140532717
4.21 15.903326239679998
4.2105 15.90467564103
4.211 15.905543491310002
4.2115 15.906009167070003
4.212 15.906146753089999
4.2125 15.90604091769
4.213 15.905776329190001
4.2135 15.905432364140001
4.214 15.905056648470001
4.2145 15.904659765720002
4.215 15.90423642412
4.2155 15.903749581280003
4.216 15.903178070120003
4.2165 15.90256951657
4.217 15.90207209019
4.2175 15.901807501689998
4.218 15.901648748590002
4.2185 15.901357701239998
4.219 15.901235990530001
4.2195 15.902193800900001
4.22 15.904792059970003
4.2205 15.908607426139998
4.221 15.91276675736
4.2215 15.91662974946
4.222 15.91998473164
4.2225 15.922879329830003
4.223 15.92544054651
4.2235 15.927790092390001
4.224 15.929996760480002
4.2245 15.932071134320001
4.225 15.93398146329
4.2255 15.935685413230004
4.226 15.937140649980002
4.2265 15.93831013115
4.227 15.939177981430003
4.2275 15.939733617280002
4.228 15.939924121
4.2285 15.93964365719
4.229 15.938659387970002
4.2295 15.93667497422
4.23 15.933431119210002
4.2305 15.92892782294
4.231 15.92368897064
4.2315 15.918873459940002
4.232 15.915904776969999
4.2325 15.915624313160002
4.233 15.917862731870002
4.2335 15.921799808750002
4.234 15.92661531945
4.2345 15.931774795200003
4.235 15.937071856970004
4.2355 15.942638799010002
4.236 15.94877725221
4.2365 15.955333755240002
4.237 15.960879530200003
4.2375 15.963218492540001
4.238 15.961488083749998
4.2385 15.957376378460001
4.239 15.953550428749999
4.2395 15.951571306770003
4.24 15.951491930220001
4.2405 15.952624369000002
4.241 15.95428598478
4.2415 15.956069311270003
4.242 15.95776267767
4.2425 15.959270832120001
4.243 15.960530273380002
4.2435 15.96150395906
4.244 15.962176013850002
4.2445 15.962530562440001
4.245 15.96258877191
4.2455 15.962371809340002
4.246 15.961927300660001
4.2465 15.96133462242
4.247 15.96075252772
4.2475 15.960630817010003
4.248 15.962652273150002
4.2485 15.972680177300003
4.249 16.00828849763
4.2495 16.10784256664
4.25 16.31189321784
4.2505 16.57015805269
4.251 16.19978177862
4.2515 16.01769197292
4.252 15.960435021519999
4.2525 15.944744923470001
4.253 15.939791826750003
4.2535 15.93741582202
4.254 15.935637787300003
4.2545 15.934002630370003
4.255 15.932441558219999
4.2555 15.931028655630001
4.256 15.929933259240002
4.2565 15.929287663300002
4.257 15.929049533650002
4.2575 15.92917653613
4.258 15.930039094640001
4.2585 15.932060550780001
4.259 15.934330720110001
4.2595 15.93438363781
4.26 15.930589438720002
4.2605 15.924006476839999
4.261 15.917063674600001
4.2615 15.911417356009999
4.262 15.90736386019
4.2625 15.904490429080003
4.263 15.902315511610002
4.2635 15.900516309809998
4.264 15.898912903500001
4.2645 15.89740474905
4.265 15.895933636990002
4.2655 15.894451941389999
4.266 15.892933203400002
4.2665 15.89137742302
4.267 15.889758141400002
4.2675 15.888017149070002
4.2675 15.888017149070002
4.268 15.8861068201
4.2685 15.88407478042
4.269 15.882048032510003
4.2695 15.880142995309999
4.27 15.878417878290001
4.2705 15.876819763750003
4.271 15.875168731510001
4.2715 15.873284861390001
4.272 15.871131111
4.2725 15.86888210875
4.273 15.866738941900003
4.2735 15.864828612930001
4.274 15.863214623080001
4.2745 15.861886388810003
4.275 15.8608121595
4.2755 15.859923142140001
4.276 15.85910291779
4.2765 15.8582191922
4.277 15.85715554643
4.2775 15.855859062779999
4.278 15.854292698860004
4.2785 15.852445871129998
4.279 15.850307996050002
4.2795 15.847884365390001
4.28 15.845201438
4.2805 15.842322715120002
4.281 15.839311697989999
4.2815 15.836221304310001
4.282 15.833104451779999
4.2825 15.830008766330003
4.283 15.826981873890002
4.2835 15.824087275699998
4.284 15.821367305920003
4.2845 15.818880174020002
4.285 15.816641755310002
4.2855 15.814630882710002
4.286 15.812794638520003
4.2865 15.811043062650004
4.287 15.80931794563
4.2875 15.807561077990002
4.288 15.805730125570001
4.2885 15.803745711820003
4.289 15.801528460190003
4.2895 15.79903603652
4.29 15.796316066740001
4.2905 15.793463802710004
4.291 15.790521578590003
4.2915 15.787468227300003
4.292 15.78425083114
4.2925 15.780858806570002
4.293 15.77731332067
4.2935 15.773714917070002
4.294 15.77015884763
4.2945 15.76673507244
4.295 15.7634965092
4.2955 15.76047490853
4.296 15.757670270430001
4.2965 15.755093178440003
4.297 15.75272775725
4.2975 15.750515797390001
4.298 15.748377922310002
4.2985 15.746208296610003
4.299 15.743975169670001
4.2995 15.741742042730003
4.3 15.739635918270004
4.3005 15.73773088107
4.301 15.735984596970003
4.3015 15.73426477172
4.302 15.732454986380002
4.3025 15.730518198559999
4.303 15.728480867110001
4.3035 15.726390617960003
4.304 15.724300368809999
4.3045 15.722247162050003
4.305 15.720252164760002
4.3055 15.71832066871
4.306 15.71644738213
4.3065 15.714605846170002
4.307 15.71272726782
4.3075 15.71069522814
4.308 15.7082504304
4.3085 15.705011867160003
4.309 15.700566780360003
4.3095 15.69487812761
4.31 15.68879788388
4.3105 15.68407762504
4.311 15.68234192448
4.3115 15.683670158750001
4.312 15.686527714550003
4.3125 15.689099514770003
4.313 15.690395998420001
4.3135 15.690332497180002
4.314 15.689237100789999
4.3145 15.687480233150001
4.315 15.685321190990003
4.3155 15.682918727410001
4.316 15.680346927190001
4.3165 15.67765341626
4.317 15.67484348639
4.3175 15.671922429350001
4.318 15.66887436983
4.3185 15.665662265439998
4.319 15.662238490250001
4.3195 15.658550126560002
4.32 15.65454425667
4.3205 15.650289673590002
4.321 15.64605625759
4.3215 15.64226735027
4.322 15.639208707210003
4.3225 15.636779784780003
4.323 15.634620742620001
4.3235 15.632408782760002
4.324 15.630080403960001
4.3245 15.62767794038
4.325 15.625233142639999
4.3255 15.622746010739998
4.326 15.62021125291
4.3265 15.617660619770003
4.327 15.615125861940005
4.3275 15.61261756296
4.328 15.610162181680003
4.3285 15.607780885180002
4.329 15.60547367346
4.3295 15.603251130060002
4.33 15.601118546750001
4.3305 15.599060048220004
4.331 15.5970703427
4.3315 15.595138846650002
4.332 15.59324968476
4.3325 15.591418732340003
4.333 15.589630114080002
4.3335 15.587889121750003
4.334 15.586317466059999
4.3345 15.58515856843
4.335 15.584512972490003
4.3355 15.58420075806
4.336 15.583930877790003
4.3365 15.583507536190002
4.337 15.582893690869998
4.3375 15.582089341829999
4.338 15.581131531459999
4.3385 15.580057302150003
4.339 15.57889840452
4.3395 15.577697172730002
4.34 15.576506524480003
4.3405 15.57537937747
4.341 15.574352774090002
4.3415 15.573479632040002
4.342 15.57280757725
4.3425 15.572442445120004
4.343 15.572542988750001
4.3435 15.573257377700003
4.344 15.57438981648
4.3445 15.575146539589998
4.345 15.574553861350005
4.3455 15.572564155829998
4.346 15.570209318180002
4.3465 15.568605911870002
4.347 15.568336031600001
4.3475 15.569505512770004
4.348 15.571728056170002
4.3485 15.57423635515
4.349 15.576353063150002
4.3495 15.577792424590001
4.35 15.578602065400002
4.3505 15.578924863370002
4.351 15.578887820980004
4.3515 15.57857560655
4.352 15.578035846010003
4.3525 15.57731616529
4.353 15.57645360678
4.3535 15.57549579641
4.354 15.574469193030001
4.3545 15.57335792133
4.355 15.572029687060002
4.3555 15.57014052517
4.356 15.567208884590002
4.3565 15.562933134430004
4.357 15.55781070107
4.3575 15.553407948430003
4.358 15.551487035920001
4.3585 15.552391928589998
4.359 15.554836726330002
4.3595 15.557276232300001
4.36 15.558959015160003
4.3605 15.559826865440002
4.361 15.560086162170002
4.3615 15.55998561854
4.362 15.559689279419999
4.3625 15.5593400226
4.363 15.55900664109
4.3635 15.55874734436
4.364 15.558567424180001
4.3645 15.558472172320002
4.365 15.558451005240002
4.3655 15.558472172320002
4.366 15.55850921471
4.3665 15.55850921471
4.367 15.558419254620002
4.3675 15.55816524966
4.3675 15.55816524966
4.368 15.557662531510001
4.3685 15.556847598930002
4.369 15.555741619000003
4.3695 15.554524511899999
4.37 15.553566701529999
4.3705 15.553392073120001
4.371 15.55448746951
4.3715 15.557006352030001
4.372 15.560551837930003
4.3725 15.56413436622
4.373 15.56652624626
4.3735 15.56707129857
4.374 15.56627753307
4.3745 15.56533030624
4.375 15.565118635440001
4.3755 15.56585948324
4.376 15.567372929460003
4.3765 15.56943142799
4.377 15.57186035042
4.3775 15.57455915312
4.378 15.577437876000001
4.3785 15.580401267200003
4.379 15.583369950169999
4.3795 15.58625925659
4.38 15.58900039345
4.3805 15.591566901899998
4.381 15.593964073710001
4.3815 15.596228951270003
4.382 15.59840386874
4.3825 15.600472950809998
4.383 15.602388571550001
4.3835 15.604092521490003
4.384 15.605542466470002
4.3845 15.60674369826
4.385 15.60770150863
4.3855 15.60851644121
4.386 15.60932608202
4.3865 15.610278600620003
4.387 15.611469248870002
4.3875 15.612945652700002
4.388 15.61472368742
4.3885 15.616787477719999
4.389 15.619110564749999
4.3895 15.621640030810003
4.39 15.62434412528
4.3905 15.627196389310004
4.391 15.630170364049999
4.3915 15.63323959065
4.392 15.63637231849
4.3925 15.63953679695
4.393 15.6426854001
4.3935 15.64578637732
4.394 15.64883972861
4.3945 15.651834870430001
4.395 15.65475592747
4.3955 15.657571149109998
4.396 15.66027524358
4.3965 15.66286821088
4.397 15.665387093400003
4.3975 15.667863641760004
4.398 15.670329606580001
4.3985 15.672795571400002
4.399 15.67524566091
4.3995 15.677658708030002
4.4 15.680045296300001
4.4005 15.682426592799999
4.401 15.68482905638
4.4015 15.6872950212
4.402 15.68984036257
4.4025 15.69249153934
4.403 15.69526442682
4.4035 15.698227818020001
4.404 15.70142933887
4.4045 15.7048636976
4.405 15.708446225890004
4.4055 15.712086963650002
4.406 15.715785910880001
4.4065 15.71961186059
4.407 15.723564812780001
4.4075 15.72754422382
4.408 15.73133842291
4.4085 15.734778073410002
4.409 15.737820841160001
4.4095 15.74050906032
4.41 15.742911523900002
4.4105 15.7450811496
4.411 15.747054979809999
4.4115 15.748880640460001
4.412 15.750605757480002
4.4125 15.752283248570002
4.413 15.753960739659998
4.4135 15.755669981370001
4.414 15.75742155724
4.4145 15.75918371665
4.415 15.76088237482
4.4155 15.762353486880002
4.416 15.763343047869999
4.4165 15.763787556550003
4.417 15.76421089815
4.4175 15.765771970300001
4.418 15.769343915050001
4.4185 15.77461451797
4.419 15.780451340279999
4.4195 15.7859865317
4.42 15.79090258603
4.4205 15.795194211500004
4.421 15.79896195174
4.4215 15.802353976310002
4.422 15.805476120610003
4.4225 15.80839717765
4.423 15.81117006513
4.4235 15.813821241900001
4.424 15.81636658327
4.4245 15.818816672779999
4.425 15.82118738574
4.4255 15.823457555070004
4.426 15.82561130546
4.4265 15.827585135669999
4.427 15.82927850207
4.4275 15.830543235099999
4.428 15.831299958210003
4.4285 15.831686257420003
4.429 15.832114890790002
4.4295 15.833083284700002
4.43 15.83486131942
4.4305 15.83745428672
4.431 15.840698141730002
4.4315 15.844307128870003
4.432 15.847916116010001
4.4325 15.851228764030001
4.433 15.854139237530003
4.4335 15.856732204830003
4.434 15.85917700257
4.4345 15.86161650854
4.435 15.86416714168
4.4355 15.866887111459999
4.436 15.86977641788
4.4365 15.872829769170004
4.437 15.876004831170004
4.4375 15.879259269720002
4.438 15.882545458890004
4.4385 15.885821064520002
4.439 15.88906491953
4.4395 15.892234689760002
4.44 15.895314499900003
4.4405 15.89830434995
4.441 15.901262449379999
4.4415 15.904273466509999
4.442 15.907374443730003
4.4425 15.910454253870004
4.443 15.913322393209999
4.4435 15.915841275730003
4.444 15.918021484970001
4.4445 15.9200270658
4.445 15.92201677132
4.4455 15.924080561619999
4.446 15.926207853160001
4.4465 15.92837747886
4.447 15.93056297987
4.4475 15.9327802315
4.448 15.93503981729
4.4485 15.93736290432
4.449 15.939754784360002
4.4495 15.94220487387
4.45 15.944670838690001
4.4505 15.947126219970002
4.451 15.949565725940001
4.4515 15.95200523191
4.452 15.954492363810001
4.4525 15.957005954560003
4.453 15.959498378229998
4.4535 15.961916717120001
4.454 15.964361514860002
4.4545 15.96705502579
4.455 15.97009250177
4.4555 15.973357523859999
4.456 15.97659079533
4.4565 15.97957006184
4.457 15.982221238610002
4.4575 15.984576076260002
4.458 15.9867033678
4.4585 15.988671906240004
4.459 15.99054519282
4.4595 15.992354978160002
4.46 15.994154179960002
4.4605 15.9959639653
4.461 15.997826668340004
4.4615 15.99973170554
4.462 16.001652618050002
4.4625 16.00348357047
4.463 16.00508168501
4.4635 16.00634112627
4.464 16.00734656257
4.4645 16.00842079188
4.465 16.01002948996
4.4655 16.012495454779998
4.466 16.01590864643
4.4665 16.02008914473
4.467 16.02476706941
4.4675 16.02969899905
4.4675 16.02969899905
4.468 16.0346997217
4.4685 16.03961048426
4.469 16.04430428425
4.4695 16.04874407928
4.47 16.05297749528
4.4705 16.05706274172
4.471 16.06106861161
4.4715 16.06503214734
4.472 16.068995683070003
4.4725 16.072975094110003
4.473 16.07699154754
4.4735 16.08105033513
4.474 16.085151456880002
4.4745 16.08923670332
4.475 16.09318965551
4.4755 16.09668222371
4.476 16.0989947272
4.4765 16.09875659755
4.477 16.09440147084
4.4775 16.08604047424
4.478 16.07793877437
4.4785 16.07737784675
4.479 16.08845352136
4.4795 16.107403349730003
4.48 16.126628350140003
4.4805 16.141694019330004
4.481 16.152579190220003
4.4815 16.160792017260004
4.482 16.167565482860002
4.4825 16.173598100659998
4.483 16.17923912748
4.4835 16.18466319173
4.484 16.189944378190003
4.4845 16.19511443748
4.485 16.200168077830003
4.4855 16.20508413216
4.486 16.209804391000002
4.4865 16.214238894260003
4.487 16.218228888840002
4.4875 16.221573287480002
4.488 16.22413979593
4.4885 16.22602895782
4.489 16.227759366609998
4.4895 16.230103620719998
4.49 16.23363852308
4.4905 16.238379949000002
4.491 16.243973349890002
4.4915 16.249979508840003
4.492 16.25604916903
4.4925 16.26194420081
4.493 16.26758522763
4.4935 16.27294049887
4.494 16.27798884745
4.4945 16.282804358150003
4.495 16.287529908760003
4.4955 16.29230837707
4.496 16.297240306710002
4.4965 16.302373323610002
4.497 16.307702136000003
4.4975 16.313221452110003
4.498 16.31889422955
4.4985 16.32466225885
4.499 16.330472622309998
4.4995 16.33625123515
4.5 16.34191872082
4.5005 16.34737453569
4.501 16.352481093740003
4.5015 16.35704789125
4.502 16.360868549190002
4.5025 16.36397481818
4.503 16.36687999991
4.5035 16.370404318730003
4.504 16.374986991550003
4.5045 16.380268178010002
4.505 16.385559948010002
4.5055 16.390507752959998
4.506 16.39513275994
4.5065 16.399535512579998
4.507 16.40377422035
4.5075 16.40788592564
4.508 16.41191825438
4.5085 16.415913540730003
4.509 16.419924702390002
4.5095 16.4239623229
4.51 16.42804227757
4.5105 16.43213810755
4.511 16.436218062220004
4.5115 16.440218640340003
4.512 16.44408692421
4.5125 16.44775941259
4.513 16.45124668902
4.5135 16.45461754651
4.514 16.45795136161
4.5145 16.46122696724
4.515 16.46438086216
4.5155 16.46742892168
4.516 16.47049814828
4.5165 16.473710252670003
4.517 16.477134027860004
4.5175 16.48072713969
4.518 16.48436787745
4.5185 16.487902779810003
4.519 16.4912207196
4.5195 16.494274070890004
4.52 16.49708929253
4.5205 16.49969813514
4.521 16.50213234934
4.5215 16.504402518670002
4.522 16.50648747605
4.5225 16.50839251325
4.523 16.510101754960004
4.5235 16.51157815879
4.524 16.512763515270002
4.5245 16.513551989
4.525 16.51377953511
4.5255 16.5132874005
4.526 16.51202795924
4.5265 16.51024992452
4.527 16.508609475820002
4.5275 16.507942712800002
4.528 16.508678268830003
4.5285 16.510556847180002
4.529 16.51287464244
4.5295 16.51495959982
4.53 16.51648362958
4.5305 16.51742556464
4.531 16.517928282790002
4.5315 16.518155828900003
4.532 16.518251080760002
4.5325 16.518303998460002
4.533 16.518367499700002
4.5335 16.51844158448
4.534 16.518520961030003
4.5345 16.51860033758
4.535 16.518647963510002
4.5355 16.518642671740004
4.536 16.518531544570003
4.5365 16.518272247840002
4.537 16.51784361447
4.5375 16.51728797862
4.538 16.516647674450002
4.5385 16.51594386904
4.539 16.515118352920002
4.5395 16.514086457770002
4.54 16.512779390580004
4.5405 16.511202443120002
4.541 16.50944557548
4.5415 16.50772575023
4.542 16.506286388790002
4.5425 16.50523861833
4.543 16.50443426929
4.5435 16.5036034614
4.544 16.502566274480003
4.5445 16.501306833220003
4.545 16.499878055320004
4.5455 16.498348733790003
4.546 16.49675591102
4.5465 16.495152504710003
4.547 16.49360730787
4.5475 16.49217852997
4.548 16.490839712160003
4.5485 16.48936330833
4.549 16.487251892099998
4.5495 16.48355823664
4.55 16.476409055370002
4.5505 16.461909605570003
4.551 16.43076753912
4.5515 16.35795807569
4.552 16.19283897638
4.5525 15.923826556660003
4.553 15.596990966149999
4.5535 15.300149128000001
4.554 15.08749935055
4.5545 14.9632221321
4.555 14.912071883280003
4.5555 14.921062600510002
4.556 14.984516214580001
4.5565 15.10153841636
4.557 15.27052579954
4.5575 15.48205901352
4.558 15.71411371156
4.5585 15.936357468020002
4.559 16.12288177698
4.5595 16.26242046011
4.56 16.35793690861
4.5605 16.404102310090003
4.561 16.4211576848
4.5615 16.42048033824
4.562 16.40377951212
4.5625 16.36674770566
4.563 16.306955996430002
4.5635 16.25771078481
4.564 16.24555029735
4.5645 16.27862385985
4.565 16.34340041642
4.5655 16.39757226591
4.566 16.430222486810003
4.5665 16.44732019568
4.567 16.45298238958
4.5675 16.44687039523
4.5675 16.44687039523
4.568 16.42209432809
4.5685 16.359429187750003
4.569 16.236189156220004
4.5695 16.08459052926
4.57 15.931631917410002
4.5705 15.806010589379998
4.571 15.72527405449
4.5715 15.693422890860003
4.572 15.704868989370002
4.5725 15.74865309435
4.573 15.811482279560003
4.5735 15.880397000270001
4.574 15.945104763829999
4.5745 15.999234279160003
4.575 16.040361915600002
4.5755 16.069350231660003
4.576 16.08955950129
4.5765 16.10614920024
4.577 16.12523661463
4.5775 16.152695609160002
4.578 16.19243680186
4.5785 16.245169289910002
4.579 16.30851177681
4.5795 16.37027731625
4.58 16.395159218790003
4.5805 16.38841750381
4.581 16.356852095760004
4.5815 16.31631713756
4.582 16.304976874450002
4.5825 16.33833619253
4.583 16.378871150730003
4.5835 16.39829194663
4.584 16.38759727946
4.5845 16.34279186287
4.585 16.280057929519998
4.5855 16.24597363895
4.586 16.2474817934
4.5865 16.280327809790002
4.587 16.33184848251
4.5875 16.359492688990002
4.588 16.3392940029
4.5885 16.27629018928
4.589 16.210164231360004
4.5895 16.15207647207
4.59 16.115505049600003
4.5905 16.111774351750004
4.591 16.146281983919998
4.5915 16.21577350756
4.592 16.30736346272
4.5925 16.39520684472
4.593 16.424279829099998
4.5935 16.403287377510004
4.594 16.328324163690002
4.5945 16.23528426355
4.595 16.17713300302
4.5955 16.17595823008
4.596 16.23322047325
4.5965 16.32793786448
4.597 16.406981032970002
4.5975 16.43382089041
4.598 16.41157428933
4.5985 16.32232858828
4.599 16.19463817818
4.5995 16.07195907427
4.6 15.981813772320002
4.6005 15.940463881540001
4.601 15.950195446570003
4.6015 16.00288560046
4.602 16.084220105360004
4.6025 16.177741556570002
4.603 16.26884466889
4.6035 16.34769733366
4.604 16.36840932144
4.6045 16.32417541601
4.605 16.241359215510002
4.6055 16.1501661431
4.606 16.06456647158
4.6065 16.0037428672
4.607 15.986444071070004
4.6075 16.024222017099998
4.608 16.11537804712
4.6085 16.24097820807
4.609 16.36901258322
4.6095 16.43485807733
4.61 16.452352668950002
4.6105 16.435127957600002
4.611 16.37637872706
4.6115 16.273422049940002
4.612 16.20740192742
4.6125 16.210010770030003
4.613 16.28021668262
4.6135 16.38595683076
4.614 16.43822893482
4.6145 16.43822893482
4.615 16.377675210710002
4.6155 16.23892500131
4.616 16.10271484151
4.6165 16.006129455470003
4.617 15.97253200774
4.6175 16.00747356505
4.618 16.101455400250003
4.6185 16.231987490839998
4.619 16.368456947370003
4.6195 16.42111005887
4.62 16.3821044222
4.6205 16.25756261525
4.621 16.162765847470002
4.6215 16.14115955056
4.622 16.21106912403
4.6225 16.351390989120002
4.623 16.45772910727
4.6235 16.49766609546
4.624 16.504651231860002
4.6245 16.46102058821
4.625 16.251281284260003
4.6255 16.054554442740002
4.626 15.95189939651
4.6265 16.019861598620004
4.627 16.26316659968
4.6275 16.513843036350004
4.628 16.60277652297
4.6285 16.63935852898
4.629 16.658181354870003
4.6295 16.66978620648
4.63 16.67790378166
4.6305 16.683862314680002
4.631 16.688217441389998
4.6315 16.69140308693
4.632 16.6938425929
4.6325 16.695890507890002
4.633 16.69779025332
4.6335 16.699679415210003
4.634 16.701637370110003
4.6345 16.703722327490002
4.635 16.705960746200002
4.6355 16.70836850155
4.636 16.71091384292
4.6365 16.713501518450002
4.637 16.715988650350003
4.6375 16.71816885959
4.638 16.71983576714
4.6385 16.720909996450004
4.639 16.72152913354
4.6395 16.721952475140004
4.64 16.72234935789
4.6405 16.72271978179
4.641 16.723137831620004
4.6415 16.723831053490002
4.642 16.72500053466
4.6425 16.726767985840002
4.643 16.72928157659
4.6435 16.73272651886
4.644 16.736742972290003
4.6445 16.73980161535
4.645 16.73996036845
4.6455 16.736854099460004
4.646 16.73209679823
4.6465 16.72745062417
4.647 16.723624674459998
4.6475 16.72047077954
4.648 16.71757088958
4.6485 16.714570455990003
4.649 16.71110434664
4.6495 16.706601050370004
4.65 16.69986462716
4.6505 16.68882599494
4.651 16.67053763782
4.6515 16.64050684307
4.652 16.58883270902
4.6525 16.49178164722
4.653 16.34427355847
4.6535 16.39312717911
4.654 16.67688776182
4.6545 16.475731708810002
4.655 16.273469675870004
4.6555 16.37716190902
4.656 16.5139753306
4.6565 16.581858156160003
4.657 16.612873220130002
4.6575 16.626615946820003
4.658 16.631092784240003
4.6585 16.629341208370004
4.659 16.62185335382
4.6595 16.60675593401
4.66 16.578423797430002
4.6605 16.52278612765
4.661 16.40625606048
4.6615 16.19993523995
4.662 16.02324303965
4.6625 15.96327141024
4.663 16.03419700355
4.6635 16.18327145622
4.664 16.347797877290002
4.6645 16.46239115664
4.665 16.52045774885
4.6655 16.55227716186
4.666 16.57260285043
4.6665 16.58706525784
4.667 16.59735775049
4.6675 16.60390366998
4.6675 16.60390366998
4.668 16.607046981360003
4.6685 16.60738565464
4.669 16.60570287178
4.6695 16.60277652297
4.67 16.599209869990002
4.6705 16.59540508736
4.671 16.59159501296
4.6715 16.58793310812
4.672 16.58448287408
4.6725 16.58124960261
4.673 16.578180376010003
4.6735 16.5752011095
4.674 16.57217950883
4.6745 16.568956820900002
4.675 16.565279040750003
4.6755 16.56075986917
4.676 16.55480662792
4.6765 16.546620259730002
4.677 16.53546520857
4.6775 16.52107688594
4.678 16.50401621946
4.6785 16.48544210676
4.679 16.466815076360003
4.6795 16.450516424760004
4.68 16.440530854770003
4.6805 16.44071606672
4.681 16.45091859928
4.6815 16.46585197422
4.682 16.47906023214
4.6825 16.48726776741
4.683 16.490733876760004
4.6835 16.49099846526
4.684 16.48938976718
4.6845 16.48678621634
4.685 16.48371169797
4.6855 16.48046784296
4.686 16.47720282087
4.6865 16.47398542471
4.687 16.47082623802
4.6875 16.467704093720002
4.688 16.464587241190003
4.6885 16.46141747096
4.689 16.458110114710003
4.6895 16.45450112757
4.69 16.450362963430003
4.6905 16.445732664679998
4.691 16.44165271001
4.6915 16.43937195714
4.692 16.43499037158
4.6925 16.420236916820002
4.693 16.394598291170002
4.6935 16.36616561096
4.694 16.34678714922
4.6945 16.348401139070003
4.695 16.368562782770002
4.6955 16.390481294110003
4.696 16.40407055947
4.6965 16.40963750151
4.697 16.410531810640002
4.6975 16.40922474345
4.698 16.40693869881
4.6985 16.404208145490003
4.699 16.401250046060003
4.6995 16.398191403000002
4.7 16.39508513401
4.7005 16.391962989710002
4.701 16.38879321948
4.7015 16.38548586323
4.702 16.381797499540003
4.7025 16.3770772407
4.703 16.3694041742
4.7035 16.354745971299998
4.704 16.328345330770002
4.7045 16.29133469139
4.705 16.26000741299
4.7055 16.25527657061
4.706 16.278586817460003
4.7065 16.3118297166
4.707 16.338643115190003
4.7075 16.35507935281
4.708 16.36383723216
4.7085 16.368070648160003
4.709 16.369859266420004
4.7095 16.37038844342
4.71 16.37025614917
4.7105 16.369753431019998
4.711 16.369017874990003
4.7115 16.368102398780003
4.712 16.367028169470004
4.7125 16.36578460352
4.713 16.36432936677
4.7135 16.36262012506
4.714 16.36065158662
4.7145 16.35852429508
4.715 16.356391711769998
4.7155 16.35418504368
4.716 16.35161324346
4.7165 16.349184321030002
4.717 16.34891444076
4.7175 16.35230646533
4.718 16.35812212056
4.7185 16.363752563840002
4.719 16.367874852670003
4.7195 16.37072182493
4.72 16.37288086709
4.7205 16.374674777120003
4.721 16.376172348030003
4.7215 16.37737357982
4.722 16.37826259718
4.7225 16.3788235248
4.723 16.3790351956
4.7235 16.37891348489
4.724 16.37845839267
4.7245 16.377685794250002
4.725 16.37657452255
4.7255 16.3749605327
4.726 16.372404607790003
4.7265 16.368314069580002
4.727 16.36275771108
4.7275 16.357196060810004
4.728 16.35314785676
4.7285 16.350184465559998
4.729 16.347236949670002
4.7295 16.345443039640003
4.73 16.347009403559998
4.7305 16.351994250900002
4.731 16.35828087366
4.7315 16.363884858090003
4.732 16.36816590002
4.7325 16.37138858795
4.733 16.373970971709998
4.7335 16.3761776398
4.734 16.37813030293
4.7345 16.37986071172
4.735 16.381358282630003
4.7355 16.38256480619
4.736 16.38343794824
4.7365 16.383924791080002
4.737 16.3840094594
4.7375 16.38366549435
4.738 16.38280293584
4.7385 16.38127361431
4.739 16.379014028520004
4.7395 16.376278183430003
4.74 16.37361642312
4.7405 16.37146267273
4.741 16.36979576518
4.7415 16.36826115188
4.742 16.366583660790003
4.7425 16.36468391536
4.743 16.362561915590003
4.7435 16.36020707794
4.744 16.357608818870002
4.7445 16.35480947254
4.745 16.35187783196
4.7455 16.348856231290004
4.746 16.345787004690003
4.7465 16.34271248632
4.747 16.33966971857
4.7475 16.336738077990002
4.748 16.33402339998
4.7485 16.33165268702
4.749 16.32974235805
4.7495 16.32817599413
4.75 16.32633974994
4.7505 16.32309060316
4.751 16.3174919105
4.7515 16.310056973650003
4.752 16.30295012654
4.7525 16.29824574301
4.753 16.29615020209
4.7535 16.29537760367
4.754 16.29473200773
4.7545 16.293768905590003
4.755 16.29253063141
4.7555 16.29117064652
4.756 16.289763035700002
4.7565 16.288334257800003
4.757 16.286868437509998
4.7575 16.28533382421
4.758 16.28369866728
4.7585 16.28193650787
4.759 16.280042054210003
4.7595 16.278015306300002
4.76 16.27585097237
4.7605 16.27353846888
4.761 16.271003711050003
4.7615 16.26815673879
4.762 16.2649446344
4.7625 16.26142031558
4.763 16.25768432596
4.7635 16.25386895979
4.764 16.250095927780002
4.7645 16.2464763571
4.765 16.243116083150003
4.7655 16.24011035779
4.766 16.23751739049
4.7665 16.235358348330003
4.767 16.233622647769998
4.7675 16.23226266288
4.7675 16.23226266288
4.768 16.231236059500002
4.7685 16.23046346108
4.769 16.22988665815
4.7695 16.22943156593
4.77 16.229029391410002
4.7705 16.2285901745
4.771 16.227992204490004
4.7715 16.2271084789
4.772 16.22582787056
4.7725 16.224092170000002
4.773 16.22193841961
4.7735 16.219498913640003
4.774 16.21701707351
4.7745 16.214842156040003
4.775 16.21324933327
4.7755 16.212249188740003
4.776 16.21161946811
4.7765 16.211111458190004
4.777 16.21052407172
4.7775 16.20972501445
4.778 16.208645493370003
4.7785 16.20730667556
4.779 16.205793229340003
4.7795 16.20421628188
4.78 16.20268696035
4.7805 16.2012846413
4.781 16.200083409510004
4.7815 16.19910443206
4.782 16.19834770895
4.7825 16.1977920731
4.783 16.197379315040003
4.7835 16.19701947468
4.784 16.19661200839
4.7845 16.19601403838
4.785 16.19502976916
4.7855 16.19330465214
4.786 16.190214258460003
4.7865 16.184589106950003
4.787 16.174407741470002
4.7875 16.15643689055
4.788 16.126411387570002
4.7885 16.08065874415
4.789 16.020300815530003
4.7895 15.95686836854
4.79 15.912930802230001
4.7905 15.911258602910003
4.791 15.95709591465
4.7915 16.02967783197
4.792 16.09646526114
4.7925 16.13883646353
4.793 16.158775852890003
4.7935 16.16597266009
4.794 16.16772952773
4.7945 16.16756019109
4.795 16.16678759267
4.7955 16.1658827
4.796 16.16499897441
4.7965 16.164210500680003
4.797 16.16354373766
4.7975 16.16299868535
4.798 16.16246421658
4.7985 16.161495822670002
4.799 16.158754685810003
4.7995 16.15144145967
4.8 16.137476478640004
4.8005 16.120569273490002
4.801 16.1079907362
4.8015 16.10387903091
4.802 16.10982168862
4.8025 16.125442993660002
4.803 16.14449336566
4.8035 16.15931561343
4.804 16.16903659492
4.8045 16.17594235477
4.805 16.181308209550004
4.8055 16.18555750086
4.806 16.189055360830004
4.8065 16.19216692159
4.807 16.195130312790003
4.8075 16.198088412220002
4.808 16.20108355404
4.8085 16.204158072410003
4.809 16.2073172591
4.8095 16.21056640588
4.81 16.21390022098
4.8105 16.21729753732
4.811 16.220705437200003
4.8115 16.22401279345
4.812 16.22701322704
4.8125 16.229352189380002
4.813 16.230352333909998
4.8135 16.228785969990003
4.814 16.22299677361
4.8145 16.2127148645
4.815 16.20179265122
4.8155 16.1973158138
4.816 16.20363947895
4.8165 16.21840351725
4.817 16.2355753109
4.8175 16.25067273071
4.818 16.26236754241
4.8185 16.27110425468
4.819 16.27773484249
4.8195 16.2829895701
4.82 16.287408198050002
4.8205 16.29133998316
4.821 16.29501247154
4.8215 16.29852620682
4.822 16.301923523160003
4.8225 16.30519912879
4.823 16.30834773194
4.8235 16.311337581990003
4.824 16.314168678940003
4.8245 16.31680927217
4.825 16.319217027520004
4.8255 16.32128081782
4.826 16.32282072289
4.8265 16.323625071930003
4.827 16.32360919662
4.8275 16.322889515900002
4.828 16.32181528659
4.8285 16.321053271710003
4.829 16.32166182526
4.8295 16.32426008433
4.83 16.328228911830003
4.8305 16.33232474181
4.831 16.335849060630004
4.8315 16.33884420245
4.832 16.34161708993
4.8325 16.344400560950003
4.833 16.34728986737
4.8335 16.350274425650003
4.834 16.353274859240003
4.8345 16.356201208050003
4.835 16.358937053140004
4.8355 16.36137126734
4.836 16.36334509755
4.8365 16.36460983058
4.837 16.36477916722
4.8375 16.363546184809998
4.838 16.36149826982
4.8385 16.36126543194
4.839 16.367028169470004
4.8395 16.380400472260003
4.84 16.39592123367
4.8405 16.403710719110002
4.841 16.39908571213
4.8415 16.3867082621
4.842 16.373822802150002
4.8425 16.364075361810002
4.843 16.35767761188
4.8435 16.35360294898
4.844 16.35092531336
4.8445 16.34905202678
4.845 16.34762854065
4.8455 16.346411433550003
4.846 16.345241952380004
4.8465 16.34400896997
4.847 16.342659568620004
4.8475 16.341204331870003
4.848 16.33970146919
4.8485 16.33820919005
4.849 16.33669574383
4.8495 16.334997085660003
4.85 16.33288037766
4.8505 16.33017099142
4.851 16.326905969330003
4.8515 16.323281106880003
4.852 16.31958215965
4.8525 16.3160631326
4.853 16.31290923768
4.8535 16.31021043498
4.854 16.307956140960002
4.8545 16.306056395530003
4.855 16.304310111430002
4.8555 16.302420949540004
4.856 16.299976151800003
4.8565 16.296573543690002
4.857 16.292112581580003
4.8575 16.28734469681
4.858 16.28378862737
4.8585 16.28247626841
4.859 16.28267735567
4.8595 16.282709106290003
4.86 16.28158725105
4.8605 16.27935412411
4.861 16.27635369052
4.8615 16.27280820462
4.862 16.268860544200002
4.8625 16.264653587050002
4.863 16.260356669810005
4.8635 16.256123253810003
4.864 16.25206975799
4.8645 16.248259683590003
4.865 16.24469303061
4.8655 16.24130100604
4.866 16.23794602386
4.8665 16.23437937088
4.867 16.23024649851
4.8675 16.225161107540004
4.8675 16.225161107540004
4.868 16.21904382142
4.8685 16.212397358300002
4.869 16.20611073554
4.8695 16.200877175010003
4.87 16.197141185390002
4.8705 16.19533669182
4.871 16.19520968934
4.8715 16.195500736690004
4.872 16.194913350220002
4.8725 16.19297127063
4.873 16.18992850288
4.8735 16.186234847420003
4.874 16.18227131169
4.8745 16.17830777596
4.875 16.174492409790002
4.8755 16.17093104858
4.876 16.16764485941
4.8765 16.164628550510002
4.877 16.161797453560002
4.8775 16.159024566080003
4.878 16.156098217270003
4.8785 16.152653275000002
4.879 16.14817114581
4.8795 16.14224436341
4.88 16.13515339161
4.8805 16.12823175645
4.881 16.123167532560004
4.8815 16.12064335827
4.882 16.119870759850002
4.8825 16.11944741825
4.883 16.118373188939998
4.8835 16.11633585749
4.884 16.11345184284
4.8845 16.10995398287
4.885 16.10600632245
4.8855 16.10173057229
4.886 16.09720610894
4.8865 16.092522892490003
4.887 16.087744424180002
4.8875 16.082881287550002
4.888 16.07780648012
4.8885 16.07220249569
4.889 16.06563540912
4.8895 16.05776125536
4.89 16.048918707690003
4.8905 16.04063179587
4.891 16.03518127277
4.8915 16.03404354222
4.892 16.03664180129
4.8925 16.04094930207
4.893 16.045045132050003
4.8935 16.047960897320003
4.894 16.049532553010003
4.8945 16.05004056293
4.895 16.049865934520003
4.8955 16.049262672740003
4.896 16.0482466529
4.8965 16.046701456060003
4.897 16.04455299744
4.8975 16.041859486510003
4.898 16.03876380106
4.8985 16.03541940242
4.899 16.0319480013
4.8995 16.028434266020003
4.9 16.02494698959
4.9005 16.02153908971
4.901 16.01831111001
4.9015 16.01540063651
4.902 16.012955838770004
4.9025 16.011066676880002
4.903 16.00957968951
4.9035 16.00798686674
4.904 16.00534627351
4.9045 16.000684224140002
4.905 15.99420180589
4.9055 15.98838085889
4.906 15.986655741870003
4.9065 15.990105975909998
4.907 15.99657781062
4.9075 16.00312373011
4.908 16.008140328070002
4.9085 16.01143180901
4.909 16.013347429750002
4.9095 16.01425232242
4.91 16.014400491980002
4.9105 16.013993025690002
4.911 16.01320455196
4.9115 16.01219911566
4.912 16.01110901104
4.9125 16.01005065704
4.913 16.00911930552
4.9135 16.00836258241
4.914 16.00778048771
4.9145 16.0073412708
4.915 16.00701318106
4.9155 16.006843844420004
4.916 16.00701847283
4.9165 16.00775932063
4.917 16.00909813844
4.9175 16.010860297849998
4.918 16.01293467169
4.9185 16.01542709536
4.919 16.018438112490003
4.9195 16.021835428830002
4.92 16.025322705260002
4.9205 16.028624769740002
4.921 16.031582869170002
4.9215 16.03412821054
4.922 16.036234335
4.9225 16.03791711786
4.923 16.039203017970003
4.9235 16.04015553657
4.924 16.04085405021
4.9245 16.041420269600003
4.925 16.04209232439
4.9255 16.04359518707
4.926 16.048680578040003
4.9265 16.066831349140003
4.927 16.123643791860005
4.9275 16.259520570150002
4.928 16.47959999268
4.9285 16.39408498948
4.929 16.20578793757
4.9295 16.10845112019
4.93 16.07128701948
4.9305 16.05970333495
4.931 16.05719503597
4.9315 16.05776125536
4.932 16.059364661670003
4.9325 16.06132790834
4.933 16.063455199880003
4.9335 16.06577828691
4.934 16.06839771306
4.9345 16.0712658524
4.935 16.073922320940003
4.9355 16.07556276964
4.936 16.075557477870003
4.9365 16.07396994687
4.937 16.07148281497
4.9375 16.06882634643
4.938 16.06646621701
4.9385 16.06452413742
4.939 16.06293660642
4.9395 16.06157662153
4.94 16.06033834735
4.9405 16.05917415795
4.941 16.058041719170003
4.9415 16.05694632278
4.942 16.055919719400002
4.9425 16.05510478682
4.943 16.05499895142
4.9435 16.05767658704
4.944 16.07223424631
4.9445 16.13398920221
4.945 16.32851995918
4.9455 16.63696135717
4.946 16.298854296560002
4.9465 16.11733600202
4.947 16.05922178388
4.9475 16.0448599201
4.948 16.041298558890002
4.9485 16.03993328223
4.949 16.038943721240003
4.9495 16.03797003556
4.95 16.03692755687
4.9505 16.03573161685
4.951 16.03431342249
4.9515 16.032620056090003
4.952 16.03059859995
4.9525 16.02823847053
4.953 16.025502625439998
4.9535 16.02224289512
4.954 16.01813118983
4.9545 16.012717709120004
4.955 16.00575903157
4.9555 15.997726124709999
4.956 15.98999484874
4.9565 15.984232111209998
4.957 15.98116288461
4.9575 15.980025154059998
4.958 15.979474809980001
4.9585 15.978670460940002
4.959 15.97747981269
4.9595 15.97607220187
4.96 15.97465400751
4.9605 15.97334164855
4.961 15.972193334460002
4.9615 15.97124081586
4.962 15.970473509210002
4.9625 15.96986495566
4.963 15.969351653970001
4.9635 15.968854227590004
4.964 15.968272132890004
4.9645 15.967436033230001
4.965 15.96607604834
4.9655 15.963922297950003
4.966 15.960842487810002
4.9665 15.95712766527
4.967 15.95340225919
4.9675 15.95024836427
4.9675 15.95024836427
4.968 15.947851192460003
4.9685 15.945972614110001
4.969 15.944226330010004
4.9695 15.94232129281
4.97 15.94009345764
4.9705 15.93745815618
4.971 15.934399513119999
4.9715 15.930933403770002
4.972 15.92708628698
4.9725 15.92276291089
4.973 15.91767222815
4.9735 15.911279769990003
4.974 15.902876439229999
4.9745 15.89191718356
4.975 15.87872480095
4.9755 15.865273121610002
4.976 15.85522934215
4.9765 15.85247232998
4.977 15.85859490787
4.9775 15.87146449251
4.978 15.88651428639
4.9785 15.89959554183
4.979 15.908813805170002
4.9795 15.914327829510004
4.98 15.917206552390002
4.9805 15.918529494890002
4.981 15.919063963660001
4.9815 15.919249175610002
4.982 15.91931796862
4.9825 15.91932855216
4.983 15.919228008530002
4.9835 15.918809958699999
4.984 15.91765106107
4.9845 15.91510042793
4.985 15.91049658803
4.9855 15.903908334380002
4.986 15.896494564610002
4.9865 15.889541178830001
4.987 15.88347151864
4.9875 15.878322626430002
4.988 15.87478772407
4.9885 15.87463955451
4.989 15.879619110080004
4.9895 15.888763288640003
4.99 15.898224973400001
4.9905 15.905014314310002
4.991 15.908750303929999
4.9915 15.910316667850001
4.992 15.91063417405
4.9925 15.910353710240003
4.993 15.909866867400002
4.9935 15.909406483410002
4.994 15.90909956075
4.9945 15.908993725350001
4.995 15.90909956075
4.9955 15.909406483410002
4.996 15.909882742710003
4.9965 15.91048600449
4.997 15.911168642820002
4.9975 15.911872448230003
4.998 15.912481001779998
4.9985 15.91285142568
4.999 15.912835550370001
4.9995 15.91241220877
5.0 15.911718986900002
5.0005 15.911052223880002
5.001 15.910729425909999
5.0015 15.91089347078
5.002 15.911480857250002
5.0025 15.912428084080002
5.003 15.91371398419
5.0035 15.915275056340004
5.004 15.91694196389
5.0045 15.91851361958
5.005 15.91987889624
5.0055 15.921011335020001
5.006 15.921953270080003
5.0065 15.92274174381
5.007 15.92340850683
5.0075 15.92401176861
5.008 15.924657364550004
5.0085 15.925567548990003
5.009 15.927133912909998
5.0095 15.93000205225
5.01 15.935203862160002
5.0105 15.944575586830002
5.011 15.961466916670002
5.0115 15.991936928330002
5.012 16.04572247861
5.0125 16.13492055373
5.013 16.26612469911
5.0135 16.42748134995
5.014 16.2661088238
5.0145 16.12695643988
5.015 16.024645358700003
5.0155 15.959090911940002
5.016 15.921334132990001
5.0165 15.901193656370001
5.017 15.891006999120002
5.0175 15.886059194170002
5.018 15.883746690679999
5.0185 15.88271479553
5.019 15.88223324446
5.0195 15.881915738260002
5.02 15.881513563740004
5.0205 15.880841508949999
5.021 15.879772571410001
5.0215 15.878227374570002
5.022 15.876232377280001
5.0225 15.873877539630001
5.023 15.87126869702
5.0235 15.868442891840001
5.024 15.865410707630001
5.0245 15.862267396250001
5.025 15.859431007530002
5.0255 15.857594763340003
5.026 15.85719788059
5.0265 15.85773764113
5.027 15.858028688480001
5.0275 15.85717671351
5.028 15.85517642445
5.0285 15.852715751400002
5.029 15.850546125700003
5.0295 15.84909618072
5.03 15.848424125930002
5.0305 15.848371208229999
5.031 15.84874163213
5.0315 15.849376644530004
5.032 15.85013865941
5.0325 15.850911257830003
5.033 15.851578020850003
5.0335 15.852017237760002
5.034 15.852123073160001
5.0345 15.85179498342
5.035 15.85094830022
5.0355 15.849551272940001
5.036 15.847656819280001
5.0365 15.845466026500002
5.037 15.8433493185
5.0375 15.84177766281
5.038 15.84108973271
5.0385 15.841259069350002
5.039 15.841915248829999
5.0395 15.842555553
5.04 15.84286776743
5.0405 15.84279368265
5.041 15.84239150813
5.0415 15.841814705200001
5.042 15.841216735189999
5.0425 15.840772226510001
5.043 15.840613473409999
5.0435 15.84084631129
5.044 15.84150249077
5.0445 15.842555553
5.045 15.84391024612
5.0455 15.84541840057
5.046 15.84687892909
5.0465 15.848090744420002
5.047 15.848794549830004
5.0475 15.848736340360002
5.048 15.847725612290002
5.0485 15.84587878456
5.049 15.843904954349998
5.0495 15.843164106550002
5.05 15.844873348260002
5.0505 15.849048554789999
5.051 15.854276823550002
5.0515 15.858838329290002
5.052 15.861849346420001
5.0525 15.863325750250002
5.053 15.863680298840002
5.0535 15.863341625560004
5.054 15.8626113613
5.0545 15.861711760399999
5.055 15.86080157596
5.0555 15.86002897754
5.056 15.85951038408
5.0565 15.859319880360001
5.057 15.85947863346
5.0575 15.85994960099
5.058 15.860632239320001
5.0585 15.861367795349999
5.059 15.86196576536
5.0595 15.86234148103
5.06 15.862643111920004
5.0605 15.863325750250002
5.061 15.864876238859999
5.0615 15.867405704920003
5.062 15.870649559930001
5.0625 15.874242671760001
5.063 15.877904576599999
5.0635 15.88142360365
5.064 15.884625124500001
5.0645 15.887376844900004
5.065 15.889631138919999
5.0655 15.891393298330001
5.066 15.892732116140003
5.0665 15.893716385360001
5.067 15.89442019077
5.0675 15.894885866530004
5.0675 15.894885866530004
5.068 15.89508166202
5.0685 15.89482236529
5.069 15.893547048720002
5.0695 15.88992747804
5.07 15.881005553820003
5.0705 15.86142600482
5.071 15.825579554840001
5.0715 15.776344926760004
5.072 15.729787934300003
5.0725 15.70250356818
5.073 15.702360690389998
5.0735 15.731322547599998
5.074 15.782351085710001
5.0745 15.834930112430001
5.075 15.871168153390002
5.0755 15.890065064060003
5.076 15.89856364668
5.0765 15.902183217360001
5.077 15.90371783066
5.0775 15.90438459368
5.078 15.90467564103
5.0785 15.904802643510003
5.079 15.90487143652
5.0795 15.904950813070002
5.08 15.905072523780003
5.0805 15.905231276879999
5.081 15.905358279360001
5.0815 15.90517306741
5.082 15.904014169780002
5.0825 15.900384015560004
5.083 15.891567926740002
5.0835 15.874210921140001
5.084 15.847519233259998
5.0845 15.817890613030002
5.085 15.797930056590001
5.0855 15.797469672599998
5.086 15.816170787780003
5.0865 15.844614051530002
5.087 15.871432741890004
5.0875 15.890546615129999
5.088 15.90200858895
5.0885 15.908237002240003
5.089 15.911353854770002
5.0895 15.91268208904
5.09 15.912978428159999
5.0905 15.912676797270002
5.091 15.91202590956
5.0915 15.91118451813
5.092 15.910226707760003
5.0925 15.90919481261
5.093 15.908072957370003
5.0935 15.90681880788
5.094 15.905326528739998
5.0945 15.903474409240001
5.095 15.901077237430002
5.0955 15.897801631800004
5.096 15.893203083670002
5.0965 15.886995837460002
5.097 15.879645568929998
5.0975 15.872649848990001
5.098 15.86852756016
5.0985 15.869628248320002
5.099 15.875872536920003
5.0995 15.88434995246
5.1 15.8918748494
5.1005 15.897034325149999
5.101 15.89996596573
5.1015 15.901357701239998
5.102 15.901818085230001
5.1025 15.90175987576
5.103 15.901415910710003
5.1035 15.90090790079
5.104 15.900304639009999
5.1045 15.89962200068
5.105 15.898870569339998
5.1055 15.898045053220002
5.106 15.897108409930002
5.1065 15.895986554690001
5.107 15.894520734400004
5.1075 15.89234581693
5.108 15.888715662710002
5.1085 15.882333788090001
5.109 15.871469784280002
5.1095 15.854668414530003
5.11 15.83247473115
5.1105 15.810413342020002
5.111 15.799417043960002
5.1115 15.807217112940002
5.112 15.828431818870001
5.1125 15.849995781619999
5.113 15.864304727699999
5.1135 15.87159149499
5.114 15.874703055750004
5.1145 15.87580903568
5.115 15.87606833241
5.1155 15.876020706479999
5.116 15.875914871079999
5.1165 15.875851369840003
5.117 15.875872536920003
5.1175 15.875978372320002
5.118 15.87616358427
5.1185 15.876396422150002
5.119 15.876613384719999
5.1195 15.876708636580002
5.12 15.876449339850002
5.1205 15.875438611779998
5.121 15.87315256714
5.1215 15.86937424336
5.122 15.86468573514
5.1225 15.860267107190001
5.123 15.85708146165
5.1235 15.855890813400002
5.124 15.857525970330002
5.1245 15.862203895010001
5.125 15.86893502645
5.1255 15.87606833241
5.126 15.882333788090001
5.1265 15.88727630127
5.127 15.891070500360001
5.1275 15.894107976339999
5.128 15.896753861340002
5.1285 15.899235701470001
5.129 15.901680499210002
5.1295 15.904135880490003
5.13 15.906596553540002
5.1305 15.90904664305
5.131 15.911438523089998
5.1315 15.913729859500002
5.132 15.915873026349999
5.1325 15.917820397710003
5.133 15.919487305260002
5.1335 15.920799664219999
5.134 15.92170984866
5.1345 15.922276068050003
5.135 15.92273116027
5.1355 15.923424382140002
5.136 15.924715574020002
5.1365 15.926811114940001
5.137 15.92974275552
5.1375 15.933441702750002
5.138 15.937817996540002
5.1385 15.942792260340003
5.139 15.948205741050003
5.1395 15.953815017250001
5.14 15.959360792210003
5.1405 15.964731938760004
5.141 15.969907289820004
5.1415 15.974934471320001
5.142 15.979866400960002
5.1425 15.984729537589999
5.143 15.989555631830001
5.1435 15.994334100140001
5.144 15.99905435898
5.1445 16.003689949500004
5.145 16.00820912108
5.1455 16.012574831330003
5.146 16.01675532963
5.1465 16.02070828182
5.147 16.02435960312
5.1475 16.027592874590002
5.148 16.03026521844
5.1485 16.03228138281
5.149 16.033815996110004
5.1495 16.035451153040004
5.15 16.03794886848
5.1505 16.041663691020002
5.151 16.04619873791
5.1515 16.05081845312
5.152 16.05502541027
5.1525 16.05876669166
5.153 16.06222221747
5.1535 16.06556661611
5.154 16.068879264130004
5.1545 16.07223424631
5.155 16.075769148670002
5.1555 16.0797326844
5.156 16.08433123253
5.1565 16.08955950129
5.157 16.09515290218
5.1575 16.10074630307
5.158 16.106053948379998
5.1585 16.110943543860003
5.159 16.115409797740003
5.1595 16.11955325365
5.16 16.12354854
5.1605 16.12752265927
5.161 16.131486195
5.1615 16.135322728250003
5.162 16.13891584008
5.1625 16.14222319633
5.163 16.145271255850002
5.1635 16.14809706103
5.164 16.15066886125
5.1645 16.15285965403
5.165 16.15445776857
5.1655 16.155330910620002
5.166 16.1557754193
5.1665 16.15665385312
5.167 16.158908147140004
5.1675 16.162670595610003
5.1675 16.162670595610003
5.168 16.166999263470004
5.1685 16.170920465040002
5.169 16.17462999581
5.1695 16.17936083819
5.17 16.18591204945
5.1705 16.193622158340002
5.171 16.201115304660004
5.1715 16.20753951344
5.172 16.21278894928
5.1725 16.2171070336
5.173 16.2207583549
5.1735 16.2239334169
5.174 16.226769805620002
5.1745 16.229378648230004
5.175 16.2318710719
5.1755 16.23433703672
5.176 16.236840043930002
5.1765 16.23941713592
5.177 16.242063020920003
5.1775 16.244661279989998
5.178 16.2470055341
5.1785 16.24876240174
5.179 16.24976783804
5.1795 16.25105902992
5.18 16.256562470720002
5.1805 16.2718768531
5.181 16.29557869093
5.1815 16.31351249946
5.182 16.31153866925
5.1825 16.29456796286
5.183 16.278978408440004
5.1835 16.27331621454
5.184 16.275596967410003
5.1845 16.280846403250003
5.185 16.28622813334
5.1855 16.29100660165
5.186 16.295298227120004
5.1865 16.29933055586
5.187 16.303262340970004
5.1875 16.30714650015
5.188 16.310961866320003
5.1885 16.31467139709
5.189 16.318222174760002
5.1895 16.321555989860002
5.19 16.32462521646
5.1905 16.327366353320002
5.191 16.32973177451
5.1915 16.33170560472
5.192 16.3333143028
5.1925 16.33460549468
5.193 16.33566914045
5.1935 16.336574033119998
5.194 16.33735721508
5.1945 16.33800810279
5.195 16.338426152620002
5.1955 16.338674865810003
5.196 16.33971205273
5.1965 16.344649274140004
5.197 16.35937097828
5.1975 16.38935943887
5.198 16.427756521990002
5.1985 16.44529873954
5.199 16.42585677656
5.1995 16.39508513401
5.2 16.37492349031
5.2005 16.36647782539
5.201 16.364408743320002
5.2015 16.364657456510002
5.202 16.36530305245
5.2025 16.36569464343
5.203 16.365699935200002
5.2035 16.365345386610002
5.204 16.36468391536
5.2045 16.36377373092
5.205 16.362657167450003
5.2055 16.361376559110003
5.206 16.35994248944
5.2065 16.35834966667
5.207 16.35648696363
5.2075 16.35410566713
5.208 16.350639557780003
5.2085 16.34513611698
5.209 16.336425863560002
5.2095 16.324027246450004
5.21 16.309818844000002
5.2105 16.299383473560002
5.211 16.3000290695
5.2115 16.31505240453
5.212 16.339722636270004
5.2125 16.36314401029
5.213 16.37473298659
5.2135 16.37213472752
5.214 16.361397726190003
5.2145 16.349316615280003
5.215 16.33904528971
5.2155 16.33103354993
5.216 16.32473105186
5.2165 16.319449865400003
5.217 16.31462377116
5.2175 16.30986646993
5.218 16.30499274976
5.2185 16.30006611189
5.219 16.29545698022
5.2195 16.29184799308
5.22 16.2899747065
5.2205 16.29010170898
5.221 16.291784491839998
5.2215 16.29400174347
5.222 16.29570569341
5.2225 16.2962719128
5.223 16.29561044155
5.2235 16.29395411754
5.224 16.2915622375
5.2245 16.28863059692
5.225 16.28532853244
5.2255 16.28178833831
5.226 16.27813172524
5.2265 16.27443806978
5.227 16.27077087317
5.2275 16.26713542718
5.228 16.263494689420003
5.2285 16.25975340803
5.229 16.25569991221
5.2295 16.25098494514
5.23 16.24502112035
5.2305 16.23696175464
5.231 16.22582787056
5.2315 16.21117495943
5.232 16.19402962463
5.2325 16.17659853425
5.233 16.161035438680003
5.2335 16.150425439830002
5.234 16.14867915573
5.2345 16.15602942426
5.235 16.16793590676
5.2355 16.180159895460005
5.236 16.191267320690002
5.2365 16.20083484085
5.237 16.208264485930002
5.2375 16.21313291433
5.238 16.215519502600003
5.2385 16.215895218270003
5.239 16.21481569719
5.2395 16.21267782211
5.24 16.20966151321
5.2405 16.2057297281
5.241 16.20069725483
5.2415 16.1942465872
5.242 16.186113136710002
5.2425 16.1768366639
5.243 16.1685815027
5.2435 16.16435867024
5.244 16.1651418522
5.2445 16.16860266978
5.245 16.17158722806
5.2455 16.172756709230004
5.246 16.17224869931
5.2465 16.170502415210002
5.247 16.16783007136
5.2475 16.16449096449
5.248 16.16073909956
5.2485 16.156796730910003
5.249 16.15283319518
5.2495 16.14899666193
5.25 16.14540884187
5.2505 16.14219144571
5.251 16.13952439363
5.2515 16.137751650680002
5.252 16.13769344121
5.2525 16.14144001437
5.253 16.15404501051
5.2535 16.18605492724
5.254 16.25332390748
5.2545 16.3651178405
5.255 16.437826760300002
5.2555 16.33756359411
5.256 16.22960619434
5.2565 16.165009557950004
5.257 16.13421145655
5.2575 16.121299537749998
5.258 16.115870181730003
5.2585 16.11319783788
5.259 16.11150976325
5.2595 16.11020269606
5.26 16.10907554905
5.2605 16.10803307036
5.261 16.10701705052
5.2615 16.105979863600002
5.262 16.104863300130003
5.2625 16.10361444241
5.263 16.10218037274
5.2635 16.10049758988
5.264 16.09847613374
5.2645 16.095967834760003
5.265 16.092782189220003
5.2655 16.08877102756
5.266 16.08414072881
5.2665 16.079880853960002
5.267 16.07781706366
5.2675 16.079642724310002
5.2675 16.079642724310002
5.268 16.08543721246
5.2685 16.09276631391
5.269 16.09754478222
5.2695 16.09647055291
5.27 16.089252578630003
5.2705 16.07870608102
5.271 16.068604092090002
5.2715 16.06125382356
5.272 16.05688282154
5.2725 16.054676153450004
5.273 16.053765969009998
5.2735 16.053586048830002
5.274 16.05382947025
5.2745 16.054321604860004
5.275 16.05495661726
5.2755 16.055649839129998
5.276 16.05631660215
5.2765 16.05688282154
5.277 16.057253245440002
5.2775 16.05734320553
5.278 16.057041574640003
5.2785 16.05622664206
5.279 16.05472907115
5.2795 16.05228956518
5.28 16.04836836361
5.2805 16.041870070050003
5.281 16.030757353050003
5.2815 16.012077404950002
5.282 15.982962086410001
5.2825 15.942951013440002
5.283 15.896171766640002
5.2835 15.85073133765
5.284 15.814906054750004
5.2845 15.793559054570004
5.285 15.787129554019998
5.2855 15.792627703050002
5.286 15.80522211565
5.2865 15.819832692620004
5.287 15.832501190000002
5.2875 15.841179692800004
5.288 15.84579411624
5.2885 15.847683278130003
5.289 15.848884509920001
5.2895 15.85174206572
5.29 15.858367361760003
5.2905 15.86972879195
5.291 15.884794461140004
5.2915 15.900892025480001
5.292 15.91511101147
5.2925 15.925694551470002
5.293 15.932393932290001
5.2935 15.935987044120001
5.294 15.937542824500003
5.2945 15.93769628583
5.295 15.93618813138
5.2955 15.931700710420003
5.296 15.921953270080003
5.2965 15.903940084999999
5.297 15.874591928580003
5.2975 15.83245356407
5.298 15.780038582220001
5.2985 15.724739585720002
5.299 15.676473351550001
5.2995 15.64376492118
5.3 15.631630892570001
5.3005 15.641754048580001
5.301 15.67270561131
5.3015 15.71908797536
5.302 15.771497665440002
5.3025 15.81952047819
5.303 15.856038982960001
5.3035 15.878454920680003
5.304 15.886651872410003
5.3045 15.8801800377
5.305 15.856081317120001
5.3055 15.807301781259998
5.306 15.72371298234
5.3065 15.60204989827
5.307 15.463834157640001
5.3075 15.350108728570003
5.308 15.283088461519998
5.3085 15.25354980138
5.309 15.24332610174
5.3095 15.240817802760002
5.31 15.241341687990001
5.3105 15.2437388598
5.311 15.24837445032
5.3115 15.25640206541
5.312 15.269319275980003
5.3125 15.287978057000004
5.313 15.310716792690002
5.3135 15.331688077200003
5.314 15.341604854180002
5.3145 15.33213258588
5.315 15.30149323758
5.3155 15.257592713660003
5.316 15.21514213472
5.3165 15.187323299830002
5.317 15.178189704810002
5.3175 15.182116198149998
5.318 15.190344900500001
5.3185 15.197372371059998
5.319 15.201806874320003
5.3195 15.204145836660004
5.32 15.20513539765
5.3205 15.205341776680001
5.321 15.20514598119
5.3215 15.204854933840004
5.322 15.20480201614
5.3225 15.205564031020003
5.323 15.208135831240003
5.3235 15.213771566290003
5.324 15.22262998927
5.3245 15.231001569410001
5.325 15.230271305150001
5.3255 15.21167602537
5.326 15.17419441846
5.3265 15.12833593964
5.327 15.091669265310003
5.3275 15.077884204459998
5.328 15.088123779410001
5.3285 15.112349502470003
5.329 15.138263300159998
5.3295 15.158541362800001
5.33 15.171675535940004
5.3305 15.179168682260002
5.331 15.183142801530003
5.3315 15.185312427229999
5.332 15.18695287593
5.3325 15.18929713004
5.333 15.194049139500002
5.3335 15.203632534970001
5.334 15.219735391080004
5.3345 15.238838680780002
5.335 15.249411637240001
5.3355 15.239505443800002
5.336 15.21033191579
5.3365 15.17851779455
5.337 15.16047285885
5.3375 15.15848315333
5.338 15.16563762637
5.3385 15.174993475730002
5.339 15.182555415060001
5.3395 15.187291549209998
5.34 15.18982630704
5.3405 15.191080456530003
5.341 15.191694301850003
5.3415 15.1919853492
5.342 15.19210705991
5.3425 15.19212822699
5.343 15.192070017520003
5.3435 15.19191126442
5.344 15.191614925299998
5.3445 15.191196875470002
5.345 15.190969329360001
5.3455 15.191710177160001
5.346 15.19405443127
5.3465 15.197118366100003
5.347 15.198578894620002
5.3475 15.197118366100003
5.348 15.1938903864
5.3485 15.191064581220001
5.349 15.189667553940001
5.3495 15.18921246172
5.35 15.18885791313
5.3505 15.18816998303
5.351 15.187111629030003
5.3515 15.185772811220001
5.352 15.184259364999999
5.3525 15.18266125046
5.353 15.18108959477
5.3535 15.179835445280002
5.354 15.179883071210003
5.3545 15.18439165925
5.355 15.20179099901
5.3555 15.246961547729999
5.356 15.327576371910002
5.3565 15.4196902123
5.357 15.480402689510004
5.3575 15.483858215320002
5.358 15.427781328630001
5.3585 15.333222690500001
5.359 15.242019034550001
5.3595 15.18461920536
5.36 15.159245168210003
5.3605 15.15073600205
5.361 15.148206535990003
5.3615 15.147179932610001
5.362 15.14667192269
5.3625 15.14720639146
5.363 15.15049258063
5.3635 15.16072157204
5.364 15.18742384346
5.3645 15.24734255517
5.365 15.3541780997
5.3655 15.49236208971
5.366 15.617893457650002
5.3665 15.69954546875
5.367 15.731364881760001
5.3675 15.712896604460003
5.3675 15.712896604460003
5.368 15.635795515560002
5.3685 15.493044728040001
5.369 15.31746909121
5.3695 15.184280532080003
5.37 15.123414593540002
5.3705 15.105718914660002
5.371 15.101781837780003
5.3715 15.099495793140001
5.372 15.096288980520004
5.3725 15.0925529909
5.373 15.089039255620001
5.3735 15.08629282699
5.374 15.084906383250004
5.3745 15.086017654950002
5.375 15.09171689124
5.3755 15.10485106438
5.376 15.127071206610001
5.3765 15.15556738806
5.377 15.181375350350002
5.3775 15.192546276820003
5.378 15.180608043700001
5.3785 15.14603691029
5.379 15.099294705880002
5.3795 15.05526188771
5.38 15.02445849454
5.3805 15.009144112160001
5.381 15.00570975343
5.3815 15.00875252118
5.382 15.01388553808
5.3825 15.018886260730003
5.383 15.023543018330002
5.3835 15.029231671079998
5.384 15.039529455500002
5.3845 15.062659782170002
5.385 15.115355227830001
5.3855 15.22067203437
5.386 15.38371146807
5.3865 15.564033822590002
5.387 15.70846739297
5.3875 15.79957050529
5.388 15.846873637320002
5.3885 15.862547860060001
5.389 15.852620499540002
5.3895 15.817499022050004
5.39 15.7556117719
5.3905 15.66931358674
5.391 15.570643243320003
5.3915 15.48067786155
5.392 15.420457518950002
5.3925 15.401703486070002
5.393 15.42553232638
5.3935 15.48791171114
5.394 15.583015401579999
5.3945 15.698582366610001
5.395 15.812842264450001
5.3955 15.90493493776
5.396 15.967340781370002
5.3965 16.00482238828
5.397 16.025936550580003
5.3975 16.03771073883
5.398 16.04452124682
5.3985 16.0487229122
5.399 16.05146934083
5.3995 16.053273834400002
5.4 16.054332188400004
5.4005 16.054702612299998
5.401 16.05436923079
5.4015 16.0533796698
5.402 16.05190326597
5.4025 16.050347485590002
5.403 16.04922563035
5.4035 16.048834039370004
5.404 16.049045710170002
5.4045 16.04952726124
5.405 16.05003527116
5.4055 16.05043744568
5.406 16.05066499179
5.4065 16.05071790949
5.407 16.050670283560002
5.4075 16.050670283560002
5.408 16.050829036659998
5.4085 16.05121533587
5.409 16.05183976473
5.4095 16.05266528085
5.41 16.053607215910002
5.4105 16.05453856743
5.411 16.055279415230004
5.4115 16.055586337890002
5.412 16.05512066213
5.4125 16.05342729573
5.413 16.04991885222
5.4135 16.043775107250003
5.414 16.03395358213
5.4145 16.019824556230002
5.415 16.00291735108
5.4155 15.98812156216
5.416 15.981554475589999
5.4165 15.98636998629
5.417 16.000705391220002
5.4175 16.0190360825
5.418 16.03551465428
5.4185 16.04699779518
5.419 16.053511964050003
5.4195 16.056655275430003
5.42 16.05801526032
5.4205 16.05861323033
5.421 16.05896777892
5.4215 16.0593064522
5.422 16.05971391849
5.4225 16.060211344869998
5.423 16.06079873134
5.4235 16.061439035510002
5.424 16.06210050676
5.4245 16.062740810930002
5.425 16.06330173855
5.4255 16.063751539
5.426 16.064053169890002
5.4265 16.06415900529
5.427 16.064032002810002
5.4275 16.06369332953
5.428 16.06328586324
5.4285 16.06303185828
5.429 16.06310065129
5.4295 16.06349753404
5.43 16.06413254644
5.4305 16.06492631194
5.431 16.06587883054
5.4315 16.066968935160002
5.432 16.06815958341
5.4325 16.06939785759
5.433 16.07063613177
5.4335 16.071863822410002
5.434 16.073080929510002
5.4345 16.074276869530003
5.435 16.075425183620002
5.4355 16.07647824585
5.436 16.07738843029
5.4365 16.07808694393
5.437 16.0785155773
5.4375 16.078653163320002
5.438 16.07856320323
5.4385 16.0784097419
5.439 16.0784097419
5.4395 16.07870608102
5.44 16.079314634570004
5.4405 16.080097816530003
5.441 16.080902165570002
5.4415 16.08155305328
5.442 16.081981686650003
5.4425 16.08218806568
5.443 16.082251566920004
5.4435 16.08226215046
5.444 16.08229390108
5.4445 16.08240502825
5.445 16.08263257436
5.4455 16.08298712295
5.446 16.08345809048
5.4465 16.08401372633
5.447 16.084585237490003
5.4475 16.08506678856
5.448 16.0852890429
5.4485 16.085061496790004
5.449 16.084220105360004
5.4495 16.082711950910003
5.45 16.080785746630003
5.4505 16.07905004607
5.451 16.07852616084
5.4515 16.080240694320004
5.452 16.084468818550004
5.4525 16.090321516170004
5.453 16.0962959245
5.4535 16.1011643529
5.454 16.10446641738
5.4545 16.10632912042
5.455 16.10719167893
5.4555 16.107562102830002
5.456 16.107874317260002
5.4565 16.10838761895
5.457 16.109191967990004
5.4575 16.11026090553
5.458 16.111499179710002
5.4585 16.11278507982
5.459 16.113975728070002
5.4595 16.114922954900003
5.46 16.11544154836
5.4605 16.11542567305
5.461 16.11553150845
5.4615 16.11872773753
5.462 16.131491486770003
5.4625 16.161098939920002
5.463 16.207470720430003
5.4635 16.257403862150003
5.464 16.29040333987
5.4645 16.291779200070003
5.465 16.261997118510003
5.4655 16.21690065457
5.466 16.17672553673
5.4665 16.15183305065
5.467 16.14047162046
5.4675 16.13679384031
5.4675 16.13679384031
5.468 16.136508084730004
5.4685 16.13757702227
5.469 16.13922276274
5.4695 16.14119130118
5.47 16.14338738573
5.4705 16.145758098690003
5.471 16.14825052236
5.4715 16.15076411311
5.472 16.153182452000003
5.4725 16.15536795301
5.473 16.15720948897
5.4735 16.15883935413
5.474 16.16087668558
5.4745 16.16435867024
5.475 16.16962398139
5.4755 16.1750374621
5.476 16.17796381091
5.4765 16.17740288329
5.477 16.17492104316
5.4775 16.17277258454
5.478 16.17196294373
5.4785 16.172148155680002
5.479 16.17264029029
5.4795 16.173005422420005
5.48 16.17314830021
5.4805 16.173227676760003
5.481 16.17351872411
5.4815 16.174508285100003
5.482 16.17712771125
5.4825 16.18336670808
5.483 16.19762273646
5.4835 16.22884417946
5.484 16.29172628237
5.4845 16.399509053730004
5.485 16.44998724776
5.4855 16.34603042611
5.486 16.24820676589
5.4865 16.19609341493
5.487 16.17514858927
5.4875 16.169200639790002
5.488 16.168666171020003
5.4885 16.16945464475
5.489 16.17021136786
5.4895 16.170661168309998
5.49 16.170846380260002
5.4905 16.170883422650004
5.491 16.17085167203
5.4915 16.1708040461
5.492 16.170761711940003
5.4925 16.170729961320003
5.493 16.17070879424
5.4935 16.170661168309998
5.494 16.17055533291
5.4945 16.17032249503
5.495 16.16987269458
5.4955 16.16907363731
5.496 16.1677877372
5.4965 16.16585624115
5.497 16.16319448084
5.4975 16.15991358344
5.498 16.1564104317
5.4985 16.15330945448
5.499 16.15114512055
5.4995 16.150118517170004
5.5 16.15006559947
5.5005 16.150578901160003
5.501 16.151182162940003
5.5015 16.15148379383
5.502 16.15127212303
5.5025 16.15050481638
5.503 16.149277125740003
5.5035 16.14771076182
5.504 16.14592214356
5.5045 16.144006522820003
5.505 16.142022109070002
5.5055 16.13996890231
5.506 16.13783102723
5.5065 16.13553969082
5.507 16.13304197538
5.5075 16.130263796130002
5.508 16.12718927776
5.5085 16.123866046200003
5.509 16.120421103930003
5.5095 16.11710316414
5.51 16.11426677542
5.5105 16.112245319280003
5.511 16.111134047580002
5.5115 16.1106366212
5.512 16.11020798783
5.5125 16.109329554010003
5.513 16.10777377363
5.5135 16.1056094397
5.514 16.10307468187
5.5145 16.100407629790002
5.515 16.097772328330002
5.5155 16.09526932112
5.516 16.09293565055
5.5165 16.09078719193
5.517 16.088802778180003
5.5175 16.086940075140003
5.518 16.085109122720002
5.5185 16.083172334900002
5.519 16.08085983141
5.5195 16.07769006118
5.52 16.07291159287
5.5205 16.065799453990003
5.521 16.05686165446
5.5215 16.04980243328
5.522 16.05114125109
5.5225 16.063571618820003
5.523 16.07926171687
5.5235 16.08620451911
5.524 16.081526594430002
5.5245 16.072292455779998
5.525 16.065238526370003
5.5255 16.061698332240002
5.526 16.06017430248
5.5265 16.05929586866
5.527 16.05847035254
5.5275 16.057565459870002
5.528 16.05658119065
5.5285 16.05554400373
5.529 16.054459190880003
5.5295 16.05329500148
5.53 16.051982642520002
5.5305 16.050400403290002
5.531 16.04839482246
5.5315 16.04582302224
5.532 16.042732628560003
5.5325 16.03973748674
5.533 16.038266374680003
5.5335 16.03954169125
5.534 16.04229341165
5.5345 16.04286492281
5.535 16.03934060399
5.5355 16.033704868940003
5.536 16.02893698417
5.5365 16.02602651067
5.537 16.024311977190003
5.5375 16.022989034690003
5.538 16.0216819675
5.5385 16.02035373323
5.539 16.01907312489
5.5395 16.01791422726
5.54 16.01694583335
5.5405 16.01622615263
5.541 16.01579222749
5.5415 16.01574460156
5.542 16.016564825910002
5.5425 16.02040135916
5.543 16.034286963640003
5.5435 16.073229099069998
5.544 16.150499524609998
5.5445 16.25045576814
5.545 16.3289221337
5.5455 16.323196438560004
5.546 16.24305258191
5.5465 16.14821347997
5.547 16.077065632320004
5.5475 16.040504793390003
5.548 16.02749233096
5.5485 16.025841298720003
5.549 16.02911690435
5.5495 16.034540968599998
5.55 16.040510085159998
5.5505 16.04539438887
5.551 16.04748992979
5.5515 16.045669560910003
5.552 16.040139661260003
5.5525 16.03255126308
5.553 16.02528566287
5.5535 16.0205177781
5.554 16.01931654631
5.5545 16.02081411722
5.555 16.02201534901
5.5555 16.01957055127
5.556 16.01243724531
5.5565 16.00255221895
5.557 15.99296353171
5.5575 15.985613263180003
5.558 15.980691917080001
5.5585 15.977405727910003
5.559 15.974902720700001
5.5595 15.972653718450001
5.56 15.97046821744
5.5605 15.968340925900002
5.561 15.96633534507
5.5615 15.964530851499998
5.562 15.96298036289
5.5625 15.96169975455
5.563 15.960673151169999
5.5635 15.95985821859
5.564 15.95920203911
5.5645 15.958635819720001
5.565 15.9580748921
5.5655 15.95741342085
5.566 15.956545570570004
5.5665 15.955365505860001
5.567 15.953735640700003
5.5675 15.95152897261
5.5675 15.95152897261
5.568 15.948719042739999
5.5685 15.94545402065
5.569 15.942088454930001
5.5695 15.93914623081
5.57 15.937087732280002
5.5705 15.93596058527
5.571 15.935267363400001
5.5715 15.934346595420003
5.572 15.932838440970002
5.5725 15.930758775360001
5.573 15.92827164346
5.5735 15.92550404775
5.574 15.922561823629998
5.5745 15.91953493119
5.575 15.91649745521
5.5755 15.913497021620003
5.576 15.910544213960002
5.5765 15.907617865150002
5.577 15.90465447395
5.5775 15.901585247349999
5.578 15.898325517029999
5.5785 15.894827657060002
5.579 15.89107579213
5.5795 15.88715988233
5.58 15.883249264300002
5.5805 15.879582067690002
5.581 15.876290586750002
5.5815 15.873300736700003
5.582 15.87038497143
5.5825 15.867326328370002
5.583 15.864034847430002
5.5835 15.860526403920002
5.584 15.856896249700004
5.5845 15.85321846955
5.585 15.849572440020001
5.5855 15.846000495270001
5.586 15.84254496946
5.5865 15.8392217379
5.587 15.83603609236
5.5875 15.832972157530001
5.588 15.82999818279
5.5885 15.82707183398
5.589 15.824129609860002
5.5895 15.821113300960004
5.59 15.81799115666
5.5905 15.814789635810001
5.591 15.811593406730001
5.5915 15.80854534721
5.592 15.805746000880003
5.5925 15.80321124305
5.593 15.800877572480001
5.5935 15.798665612619999
5.594 15.796458944530002
5.5945 15.79407235626
5.595 15.791347094710002
5.5955 15.788224950410001
5.596 15.784764132830002
5.5965 15.781081060910001
5.597 15.777286861819999
5.5975 15.773476787420002
5.598 15.76973021426
5.5985 15.766126518890001
5.599 15.762718619010002
5.5995 15.759548848780003
5.6 15.756622499970003
5.6005 15.753923697270004
5.601 15.751410106520002
5.6015 15.7489970594
5.602 15.746578720510001
5.6025 15.744049254450001
5.603 15.74134515998
5.6035 15.73852464657
5.604 15.735751759090004
5.6045 15.733185250640002
5.605 15.730883330690002
5.6055 15.72887774986
5.606 15.72722142585
5.6065 15.725924942200002
5.607 15.72480837873
5.6075 15.723580688090003
5.608 15.722009032400003
5.6085 15.720024618650001
5.609 15.717690948080001
5.6095 15.715129731400001
5.61 15.71247855463
5.6105 15.70986442025
5.611 15.707409038969999
5.6115 15.70520766265
5.612 15.703339667840002
5.6125 15.701852680470001
5.613 15.70077315939
5.6135 15.70007464575
5.614 15.699693638309999
5.6145 15.699503134590003
5.615 15.699307339100002
5.6155 15.698820496260002
5.616 15.697756850490002
5.6165 15.695872980370002
5.617 15.693121259969999
5.6175 15.68973452717
5.618 15.686263126050001
5.6185 15.683479655029998
5.619 15.68213025368
5.6195 15.682744099
5.62 15.685479944089998
5.6205 15.6899409062
5.621 15.695121549029999
5.6215 15.69980476548
5.622 15.703149164120003
5.6225 15.704953657689998
5.623 15.705493418230002
5.6235 15.705181203799999
5.624 15.704382146530001
5.6245 15.703360834920002
5.625 15.702323648
5.6255 15.701434630640001
5.626 15.700810201780001
5.6265 15.700529737970001
5.627 15.700662032220002
5.6275 15.70123883515
5.628 15.7022707303
5.6285 15.703752425900003
5.629 15.705636296020003
5.6295 15.70782179703
5.63 15.710187218220003
5.6305 15.712568514720001
5.631 15.714775182810001
5.6315 15.716632594080004
5.632 15.718013746050001
5.6325 15.718918638720002
5.633 15.719437232180002
5.6335 15.719670070060001
5.634 15.719590693510003
5.6345 15.71914089306
5.635 15.718384169950003
5.6355 15.717616863299998
5.636 15.717262314709998
5.6365 15.717765032860001
5.637 15.71944252395
5.6375 15.722241870280001
5.638 15.725512184140001
5.6385 15.728311530470002
5.639 15.730137191120004
5.6395 15.731110876799999
5.64 15.7315871361
5.6405 15.731851724600002
5.641 15.732100437790002
5.6415 15.732470861690004
5.642 15.733058248160003
5.6425 15.73392080667
5.643 15.735047953680002
5.6435 15.73638677149
5.644 15.737820841160001
5.6445 15.73920199313
5.645 15.74031326483
5.6455 15.74086360891
5.646 15.74048260147
5.6465 15.73876277622
5.647 15.7355559636
5.6475 15.731380757070003
5.648 15.727613016830002
5.6485 15.725766189100003
5.649 15.726374742650002
5.6495 15.728666079060002
5.65 15.73125375459
5.6505 15.733015914
5.651 15.733529215690002
5.6515 15.732904786830002
5.652 15.73149188424
5.6525 15.729634472970002
5.653 15.72760772506
5.6535 15.72561801954
5.654 15.723824109509998
5.6545 15.722352997450002
5.655 15.721299935220003
5.6555 15.72071254875
5.656 15.720574962730002
5.6565 15.720791925299999
5.657 15.72119409982
5.6575 15.721522189560002
5.658 15.72147456363
5.6585 15.720765466450004
5.659 15.719220269610002
5.6595 15.716796638950001
5.66 15.713886165449999
5.6605 15.711822375150003
5.661 15.712245716750001
5.6615 15.715452529370001
5.662 15.719887032630002
5.6625 15.723623022249999
5.663 15.72572385494
5.6635 15.72622128132
5.664 15.725559810070003
5.6645 15.724162782790003
5.665 15.72233712214
5.6655 15.720283915380001
5.666 15.718156623840002
5.6665 15.716087541770001
5.667 15.714161337490001
5.6675 15.712436220470003
5.6675 15.712436220470003
5.668 15.710891023630001
5.6685 15.709356410330003
5.669 15.707398455430003
5.6695 15.704096390950003
5.67 15.69770922456
5.6705 15.685739240819998
5.671 15.666429572090003
5.6715 15.641849300440004
5.672 15.618560220670002
5.6725 15.603854391840002
5.673 15.603748556440003
5.6735 15.621539487180002
5.674 15.65095114484
5.6745 15.67828842866
5.675 15.695687768420001
5.6755 15.704091099180001
5.676 15.70719736817
5.6765 15.707784754639999
5.677 15.707276744720001
5.6775 15.706308350810001
5.678 15.70514416141
5.6785 15.70390588723
5.679 15.702672904820002
5.6795 15.701503423650003
5.68 15.700445069650002
5.6805 15.699508426360001
5.681 15.698682910240002
5.6815 15.697862685890001
5.682 15.696719663570004
5.6825 15.694370117690003
5.683 15.68857562954
5.6835 15.674441311870002
5.684 15.64423588871
5.6845 15.593567190959998
5.685 15.53493437936
5.6855 15.49958535576
5.686 15.512481399250003
5.6865 15.565145094290003
5.687 15.623518609160001
5.6875 15.6628470438
5.688 15.68191329111
5.6885 15.689316477340004
5.689 15.691718940920001
5.6895 15.692253409690004
5.69 15.69216874137
5.6905 15.691914736410002
5.691 15.691671314990003
5.6915 15.691507270120002
5.692 15.691459644190001
5.6925 15.691517853660002
5.693 15.691655439680002
5.6935 15.691803609240004
5.694 15.691840651629999
5.6945 15.691475519499999
5.695 15.69005732514
5.6955 15.686173165960003
5.696 15.67707132156
5.6965 15.658666545500001
5.697 15.627773192240003
5.6975 15.588031999540004
5.698 15.554688556770003
5.6985 15.54787804878
5.699 15.57379713824
5.6995 15.615342824510002
5.7 15.649771080130002
5.7005 15.66922891842
5.701 15.67789154591
5.7015 15.681093066760003
5.702 15.68179687217
5.7025 15.68138411411
5.703 15.680526847370004
5.7035 15.679531994609999
5.704 15.678553017160002
5.7045 15.67765341626
5.705 15.676849067220001
5.7055 15.676139970040001
5.706 15.675526124720001
5.7065 15.674970488870002
5.707 15.674398977710002
5.7075 15.673636962829999
5.708 15.672282269710003
5.7085 15.66959405055
5.709 15.66451395135
5.7095 15.656158246520004
5.71 15.644987320050003
5.7105 15.634043939690002
5.711 15.628588124820002
5.7115 15.63218652842
5.712 15.642526647
5.7125 15.65371344878
5.713 15.661931567589999
5.7135 15.666784120680003
5.714 15.669271252580003
5.7145 15.670366648969999
5.715 15.67072648933
5.7155 15.670742364639999
5.716 15.670631237470001
5.7165 15.67049894322
5.717 15.670377232509999
5.7175 15.670266105340001
5.718 15.67013381109
5.7185 15.66991684852
5.719 15.669514674000002
5.7195 15.668742075579999
5.72 15.667292130600003
5.7205 15.664725622149998
5.721 15.660682709870002
5.7215 15.655205727920002
5.722 15.648850312150003
5.7225 15.642436686910003
5.723 15.637097290980002
5.7235 15.634647201470003
5.724 15.636700408229999
5.7245 15.642584856469998
5.725 15.64939007269
5.7255 15.654623633220002
5.726 15.65774048575
5.7265 15.659312141440001
5.727 15.660026530390002
5.7275 15.660317577740003
5.728 15.66043928845
5.7285 15.660539832080001
5.729 15.66069858518
5.7295 15.66094729837
5.73 15.66128067988
5.7305 15.66163522847
5.731 15.661931567589999
5.7315 15.66204269476
5.732 15.661746355640002
5.7325 15.660640375709999
5.733 15.657862196460002
5.7335 15.651893079900002
5.734 15.64069569458
5.7345 15.622883596760001
5.735 15.599742686550002
5.7355 15.57652239979
5.736 15.561022805460002
5.7365 15.559773947740002
5.737 15.57352725797
5.7375 15.59581090144
5.738 15.617575951450004
5.7385 15.633498887380004
5.739 15.64318282648
5.7395 15.648426970549998
5.74 15.65102522962
5.7405 15.65217883548
5.741 15.65258630177
5.7415 15.652639219470004
5.742 15.65253338407
5.7425 15.652369339200003
5.743 15.65220000256
5.7435 15.652051833000002
5.744 15.65190895521
5.7445 15.651739618570002
5.745 15.65141152883
5.7455 15.650707723420002
5.746 15.64927365375
5.7465 15.64673360415
5.747 15.642912946210004
5.7475 15.638044517810002
5.748 15.632668079490003
5.7485 15.62733397533
5.749 15.622412629229999
5.7495 15.61798341774
5.75 15.6133689943
5.7505 15.60648440153
5.751 15.59351956503
5.7515 15.56888108391
5.752 15.525657906550002
5.7525 15.458436552240002
5.753 15.37003753439
5.7535 15.275648232900004
5.754 15.194657693050004
5.7545 15.138453803880001
5.755 15.109126814540002
5.7555 15.106332759980003
5.756 15.133453081229998
5.7565 15.1995525803
5.757 15.31093904703
5.7575 15.446508902660003
5.758 15.5568528907
5.7585 15.61843850996
5.759 15.645759918469999
5.7595 15.65711605689
5.76 15.661952734669999
5.7605 15.664106485060003
5.761 15.665148963750003
5.7615 15.66578397615
5.762 15.666350195540002
5.7625 15.667022250330003
5.763 15.66789539238
5.7635 15.669017247620001
5.764 15.67039310782
5.7645 15.671964763510001
5.765 15.673615795750003
5.7655 15.6750710325
5.766 15.675679586050002
5.7665 15.673949177260003
5.767 15.666434863860001
5.7675 15.64611975883
5.7675 15.64611975883
5.768 15.60136196817
5.7685 15.519651747600001
5.769 15.399401566120002
5.7695 15.259772922900002
5.77 15.13100828349
5.7705 15.033719092040002
5.771 14.971228580110001
5.7715 14.935890140049999
5.772 14.917326610890001
5.7725 14.90717699603
5.773 14.900620493000002
5.7735 14.895715022210002
5.774 14.891904947810001
5.7745 14.888978599000001
5.775 14.8867031379
5.7755 14.884851018400003
5.776 14.883226445010003
5.7765 14.881697123480002
5.777 14.8801942608
5.7775 14.878707273429999
5.778 14.877246744910003
5.7785 14.87575975754
5.779 14.874066391140001
5.7795 14.87190205721
5.78 14.86906037672
5.7805 14.865530766130004
5.781 14.861620148100002
5.7815 14.857852407860001
5.782 14.854592677540001
5.7825 14.851862124220002
5.783 14.849740124450001
5.7835 14.848819356469999
5.784 14.849830084539999
5.7845 14.852756433349999
5.785 14.85655592421
5.7855 14.859910906389999
5.786 14.862191659260002
5.7865 14.863705105480001
5.787 14.865033339750003
5.7875 14.866377449329999
5.788 14.867441095099998
5.7885 14.86788560378
5.789 14.867610431740001
5.7895 14.866710830839999
5.79 14.865361429490001
5.7905 14.863773898490003
5.791 14.86216520041
5.7915 14.86073113074
5.792 14.859619859040002
5.7925 14.85901130549
5.793 14.859392312930002
5.7935 14.861683649340002
5.794 14.86667378845
5.7945 14.87392351335
5.795 14.881120320550004
5.7955 14.885136773980001
5.796 14.884395926180002
5.7965 14.880173093720003
5.797 14.875352291250003
5.7975 14.871965558450004
5.798 14.870293359130002
5.7985 14.869743015050002
5.799 14.869785349210002
5.7995 14.87016635665
5.8 14.870806660820001
5.8005 14.87169567818
5.801 14.872838700500001
5.8015 14.874251603090002
5.802 14.87609843082
5.8025 14.878897777150002
5.803 14.884258340160002
5.8035 14.896508787710001
5.804 14.9262326598
5.8045 14.99385089686
5.805 15.120641706060002
5.8055 15.293910131170001
5.806 15.458092587190002
5.8065 15.57354842505
5.807 15.64225676673
5.8075 15.68093431366
5.808 15.702900450930002
5.8085 15.7158705792
5.809 15.724019905000002
5.8095 15.729655640050002
5.81 15.7341801034
5.8105 15.73841881117
5.811 15.742609893010002
5.8115 15.746462301569998
5.812 15.749563278790003
5.8125 15.751775238650001
5.813 15.753246350710004
5.8135 15.75420416108
5.814 15.754791547549999
5.8145 15.75505084428
5.815 15.754855048790002
5.8155 15.753786111250001
5.816 15.750769802350003
5.8165 15.743117902930003
5.817 15.724199825180001
5.8175 15.678769979730003
5.818 15.580025551530003
5.8185 15.410678327990002
5.819 15.21379273337
5.8195 15.06512045522
5.82 14.983897077490003
5.8205 14.946764727400002
5.821 14.93162497343
5.8215 14.92657662485
5.822 14.926015697230003
5.8225 14.927333347960001
5.823 14.92934422056
5.8235 14.931540305110001
5.824 14.933752264970003
5.8245 14.9359165989
5.825 14.93802272336
5.8255 14.940049471270001
5.826 14.941986259090005
5.8265 14.94386483744
5.827 14.945716956940004
5.8275 14.94763257768
5.828 14.9497281186
5.8285 14.952157041030002
5.829 14.955189225240002
5.8295 14.95950730956
5.83 14.967672510669999
5.8305 14.989352892360003
5.831 15.05269008749
5.8315 15.197509957080001
5.832 15.398994099830002
5.8325 15.56367398223
5.833 15.65836491461
5.8335 15.705048909550001
5.834 15.726501745130001
5.8345 15.735508337670002
5.835 15.73859343958
5.8355 15.73902207295
5.836 15.738392352320002
5.8365 15.737423958409998
5.837 15.736423813880002
5.8375 15.735534796520003
5.838 15.73479394872
5.8385 15.734222437560003
5.839 15.733799095959998
5.8395 15.733486881530002
5.84 15.73321170949
5.8405 15.73286774444
5.841 15.732269774429998
5.8415 15.731174378040002
5.842 15.729306383230004
5.8425 15.72651762044
5.843 15.723009176929999
5.8435 15.719521900500002
5.844 15.717156479309999
5.8445 15.716738429480003
5.845 15.718135456760002
5.8455 15.72024687299
5.846 15.721950822930001
5.8465 15.722749880200002
5.847 15.72272342135
5.8475 15.722141326650004
5.848 15.721273476370001
5.8485 15.72029979069
5.849 15.719347272090001
5.8495 15.718479421810002
5.85 15.717706823390003
5.8505 15.716997726210003
5.851 15.71633096319
5.8515 15.715743576720001
5.852 15.715304359810002
5.8525 15.71506093839
5.853 15.715008020690004
5.8535 15.715113856090003
5.854 15.715346693970002
5.8545 15.715685367250003
5.855 15.71610341708
5.8555 15.7165585093
5.856 15.717045352140001
5.8565 15.71753748675
5.857 15.718024329590001
5.8575 15.718500588890002
5.858 15.718966264650003
5.8585 15.71940018979
5.859 15.719770613690002
5.8595 15.720040493960003
5.86 15.72015162113
5.8605 15.720093411659999
5.861 15.719887032630002
5.8615 15.71960127705
5.862 15.719326105010001
5.8625 15.71917264368
5.863 15.719220269610002
5.8635 15.71953777581
5.864 15.72014103759
5.8645 15.720987720790003
5.865 15.722009032400003
5.8655 15.72313088764
5.866 15.724321535889999
5.8665 15.725580977149999
5.867 15.726914503190002
5.8675 15.728290363389998
5.8675 15.728290363389998
5.868 15.729671515360003
5.8685 15.7310050414
5.869 15.73226448266
5.8695 15.733455130909999
5.87 15.734571694380001
5.8705 15.735593005990001
5.871 15.736476731579998
5.8715 15.73721228761
5.872 15.737789090540002
5.8725 15.73827064161
5.873 15.738768067990001
5.8735 15.739397788620003
5.874 15.740212721200002
5.8745 15.741159948030003
5.875 15.742160092560002
5.8755 15.743181404169999
5.876 15.74426092525
5.8765 15.745483324120002
5.877 15.74685389255
5.8775 15.74829854576
5.878 15.749700864810002
5.8785 15.750992056690002
5.879 15.752198580249999
5.8795 15.753362769650003
5.88 15.754511083740002
5.8805 15.755606480129998
5.881 15.75660133289
5.8815 15.757463891400004
5.882 15.75818357212
5.8825 15.7587868339
5.883 15.759305427360001
5.8835 15.75977639489
5.884 15.760236778880003
5.8845 15.76070245464
5.885 15.761178713940001
5.8855 15.76163909793
5.886 15.762030688910002
5.8865 15.762279402099999
5.887 15.762279402099999
5.8875 15.761946020589999
5.888 15.761252798720001
5.8885 15.76031615543
5.889 15.759353053289999
5.8895 15.75854870425
5.89 15.758019527250003
5.8905 15.757834315299998
5.891 15.75806715318
5.8915 15.758760375049999
5.892 15.75985047967
5.8925 15.761221048099998
5.893 15.762729202550002
5.8935 15.764258524080002
5.894 15.765729636140001
5.8945 15.76708962103
5.895 15.76827497751
5.8955 15.76922220434
5.896 15.769873092050002
5.8965 15.77014826409
5.897 15.77001596984
5.8975 15.769444458679999
5.898 15.76842314707
5.8985 15.76693086793
5.899 15.764988788339998
5.8995 15.76274507786
5.9 15.76053840977
5.9005 15.75882916806
5.901 15.758019527250003
5.9015 15.758252365130001
5.902 15.759443013380004
5.9025 15.76130571642
5.903 15.763427716190002
5.9035 15.765295711000004
5.904 15.7665128181
5.9045 15.766914992620002
5.905 15.766586902880004
5.9055 15.765782553840001
5.906 15.76479828462
5.9065 15.763882808410003
5.907 15.763157835920001
5.9075 15.76262865892
5.908 15.762237067940003
5.9085 15.761930145280001
5.909 15.761665556780002
5.9095 15.761406260050002
5.91 15.76112050447
5.9105 15.76075537234
5.911 15.760231487110001
5.9115 15.759443013380004
5.912 15.758278823980003
5.9125 15.756633083510003
5.913 15.754526959050004
5.9135 15.75212449547
5.914 15.749801408440003
5.9145 15.747991623099999
5.915 15.74695972795
5.9155 15.74675864069
5.916 15.747488904950004
5.9165 15.749388650379998
5.917 15.75221445556
5.9175 15.755056136050001
5.918 15.757072300420003
5.9185 15.758008943710003
5.919 15.758051277870003
5.9195 15.757500933790002
5.92 15.756611916430003
5.9205 15.755574729510002
5.921 15.754526959050004
5.9215 15.7535479816
5.922 15.75269600663
5.9225 15.75199749299
5.923 15.75143656537
5.9235 15.7509550143
5.924 15.75043642084
5.9245 15.749573862330003
5.925 15.74763707451
5.9255 15.742752770800003
5.926 15.730248318290002
5.9265 15.699757139550002
5.927 15.6341656504
5.9275 15.519752291230002
5.928 15.36934960429
5.9285 15.227588377760004
5.929 15.140337674000001
5.9295 15.129796468160002
5.93 15.19514982766
5.9305 15.316728243410001
5.931 15.457955001170003
5.9315 15.579665711170001
5.932 15.661899816970003
5.9325 15.70781121349
5.933 15.73006839811
5.9335 15.73960416765
5.934 15.742922107440002
5.9345 15.74330311488
5.935 15.74229238681
5.9355 15.740630771030002
5.936 15.738693983210002
5.9365 15.73667781884
5.937 15.734709280400004
5.9375 15.73286774444
5.938 15.731200836890004
5.9385 15.729745600140003
5.939 15.728528493039999
5.9395 15.72753364028
5.94 15.726734583010003
5.9405 15.726115445920001
5.941 15.725697396089998
5.9415 15.725491017060001
5.942 15.725469849980001
5.9425 15.725580977149999
5.943 15.72573443848
5.9435 15.72582969034
5.944 15.725771480870002
5.9445 15.72549630883
5.945 15.72493008944
5.9455 15.72399344615
5.946 15.72256996002
5.9465 15.720522045030002
5.947 15.717701531620001
5.9475 15.714002584390002
5.948 15.7094675375
5.9485 15.704419188920003
5.949 15.699487259280001
5.9495 15.695454930539999
5.95 15.69282492085
5.9505 15.691560187820002
5.951 15.69118976392
5.9515 15.69129559932
5.952 15.69171364915
5.9525 15.69244391341
5.953 15.69334880608
5.9535 15.694100237420002
5.954 15.694433618930002
5.9545 15.69430661645
5.955 15.693830357149999
5.9555 15.693174177670002
5.956 15.692502122880004
5.9565 15.691935903489998
5.957 15.691549604280002
5.9575 15.691343225249998
5.958 15.691269140470002
5.9585 15.691269140470002
5.959 15.691247973389999
5.9595 15.691126262680001
5.96 15.690808756480003
5.9605 15.69017903585
5.961 15.689099514770003
5.9615 15.687464357840003
5.962 15.685204772050003
5.9625 15.682167296070002
5.963 15.677552872630002
5.9635 15.67014439463
5.964 15.660576874470003
5.9645 15.65264980301
5.965 15.65020500527
5.9655 15.65362878046
5.966 15.660005363310002
5.9665 15.665889811550002
5.967 15.66953054931
5.9675 15.67098049429
5.9675 15.67098049429
5.968 15.671043995530002
5.9685 15.670461900830002
5.969 15.669705177720001
5.9695 15.669027831160001
5.97 15.668572738940004
5.9705 15.66838752699
5.971 15.66848807062
5.9715 15.668826743899999
5.972 15.669340045590001
5.9725 15.669922140290002
5.973 15.670398399590002
5.9735 15.670440733750002
5.974 15.66931358674
5.9745 15.66555113827
5.975 15.656676839980001
5.9755 15.640097724569998
5.976 15.616131298240003
5.9765 15.591222936849999
5.977 15.57589797093
5.9775 15.577157412190001
5.978 15.593027430420001
5.9785 15.614829522820003
5.979 15.633858727740002
5.9795 15.645992756350001
5.98 15.651512072460001
5.9805 15.65255455115
5.981 15.651115189710001
5.9815 15.648411095240004
5.982 15.645071988370002
5.9825 15.641399499990001
5.983 15.6375523832
5.9835 15.63365764048
5.984 15.62979994015
5.9845 15.626048075219998
5.985 15.622465546930002
5.9855 15.61907352236
5.986 15.6158561262
5.9865 15.612744565440003
5.987 15.609590670520003
5.9875 15.606209229490002
5.988 15.602425613940003
5.9885 15.59825040741
5.989 15.59402228318
5.9895 15.59029158533
5.99 15.587349361209998
5.9905 15.585036857720002
5.991 15.58314769583
5.9915 15.581734793239999
5.992 15.580808733490002
5.9925 15.58007846923
5.993 15.579162993019999
5.9935 15.57777654928
5.994 15.575808010840003
5.9945 15.573262669470004
5.995 15.570198734640002
5.9955 15.566700874669998
5.996 15.562837882570001
5.9965 15.55869442666
5.997 15.554349883490001
5.9975 15.54989421315
5.998 15.54540679219
5.9985 15.540966997160002
5.999 15.536633037530002
5.9995 15.532441955690004
6.0 15.528399043410001
6.0005 15.52454134308
6.001 15.520948231250003
6.0015 15.51768850093
6.002 15.51479390274
6.0025 15.512232686060003
6.003 15.509936057880001
6.0035 15.507814058110004
6.004 15.505776726660002
6.0045 15.503718228130001
6.005 15.50151156004
6.0055 15.49905617876
6.006 15.49625683243
6.0065 15.493039436270003
6.007 15.48935107258
6.0075 15.48514411543
6.008 15.480418564819999
6.0085 15.475190296060003
6.009 15.46952281039
6.0095 15.463633070380002
6.01 15.457997335330003
6.0105 15.45335116127
6.011 15.45034014414
6.0115 15.44901720164
6.012 15.448752613139998
6.0125 15.44865206951
6.013 15.448122892510003
6.0135 15.44700632904
6.014 15.44539233919
6.0145 15.443429092520002
6.015 15.441254175049998
6.0155 15.43895754687
6.016 15.43661329276
6.0165 15.434274330420003
6.017 15.431951243390003
6.0175 15.42964932344
6.018 15.42734740349
6.0185 15.425019024690002
6.019 15.422643019960002
6.0195 15.420187638680002
6.02 15.417642297310003
6.0205 15.41499641231
6.021 15.41225527545
6.0215 15.409408303190002
6.022 15.406450203759999
6.0225 15.403402144240001
6.023 15.40034350118
6.0235 15.39739598529
6.024 15.394744808520002
6.0245 15.39252226512
6.025 15.390797148100003
6.0255 15.38957474923
6.026 15.388780983730001
6.0265 15.388278265580002
6.027 15.38790784168
6.0275 15.387526834240003
6.028 15.387061158480002
6.0285 15.386479063780001
6.029 15.385769966600002
6.0295 15.384933866940003
6.03 15.38398134834
6.0305 15.382922994340003
6.031 15.381758804940002
6.0315 15.380499363680002
6.032 15.379165837640002
6.0325 15.377768810360003
6.033 15.376334740690002
6.0335 15.374905962789999
6.034 15.37350893551
6.0345 15.37218599301
6.035 15.370979469450003
6.0355 15.369947574300003
6.036 15.369127349950002
6.0365 15.368529379940004
6.037 15.36811133011
6.0375 15.367814990990002
6.038 15.367555694260002
6.0385 15.36728052222
6.039 15.366920681859998
6.0395 15.366428547250003
6.04 15.36576178423
6.0405 15.36487276687
6.041 15.363724452780001
6.0415 15.362253340719999
6.042 15.360401221220002
6.0425 15.35803050826
6.043 15.35488719688
6.0435 15.350415651230001
6.044 15.34348343253
6.0445 15.332174920040003
6.045 15.314548034170002
6.0455 15.292444310880004
6.046 15.27389665703
6.0465 15.264117466070001
6.047 15.260804818050001
6.0475 15.260651356720004
6.048 15.26221242887
6.0485 15.265398074410001
6.049 15.270986183530002
6.0495 15.2801462374
6.05 15.292909986640002
6.0505 15.306446334300002
6.051 15.317051041380001
6.0515 15.3235916691
6.052 15.3269784019
6.0525 15.328296052630002
6.053 15.328211384309999
6.0535 15.32706307022
6.054 15.325089240010001
6.0545 15.322570357490001
6.055 15.319733968770002
6.0555 15.316468946680004
6.056 15.312140278820003
6.0565 15.3062346635
6.057 15.299455906130003
6.0575 15.293709043910003
6.058 15.29080915395
6.0585 15.291587044140002
6.059 15.295942170850001
6.0595 15.30291143194
6.06 15.31074325154
6.0605 15.317611969000001
6.061 15.322607399879999
6.0615 15.325798337190001
6.062 15.32765574846
6.0625 15.328560641130004
6.063 15.328714102460001
6.0635 15.328126715989999
6.064 15.326560352070004
6.0645 15.323369414760002
6.065 15.31699283191
6.0655 15.304239666210002
6.066 15.282045982829999
6.0665 15.25693653418
6.067 15.242934510760001
6.0675 15.23972240637
6.0675 15.23972240637
6.068 15.24011399735
6.0685 15.240849553380002
6.069 15.24123056082
6.0695 15.241182934890002
6.07 15.240616715500003
6.0705 15.239309648310002
6.071 15.23692835181
6.0715 15.23348340954
6.072 15.230774023300004
6.0725 15.233832666359998
6.073 15.246077822140002
6.0735 15.26235001489
6.074 15.275775235380003
6.0745 15.283855768170003
6.075 15.28641698485
6.0755 15.283305424089999
6.076 15.273716736850002
6.0765 15.256449691340002
6.077 15.23174241721
6.0775 15.205622240490001
6.078 15.19110691538
6.0785 15.19499107456
6.079 15.209337063029999
6.0795 15.22464086187
6.08 15.237245858009999
6.0805 15.246829253480001
6.081 15.253951975900002
6.0815 15.259238454130003
6.082 15.263207281630002
6.0825 15.26625534115
6.083 15.268647221190005
6.0835 15.270562841930001
6.084 15.272113330540002
6.0845 15.27334631295
6.085 15.274272372700004
6.0855 15.274902093329999
6.086 15.275320143160002
6.0865 15.275791110690001
6.087 15.276621918579998
6.0875 15.27795015285
6.088 15.279648811020003
6.0885 15.281432137509999
6.089 15.28303025205
6.0895 15.28431086039
6.09 15.28524750368
6.0905 15.285898391389999
6.091 15.286342900070004
6.0915 15.286660406270002
6.092 15.286930286540002
6.0925 15.28720545858
6.093 15.287517673010004
6.0935 15.287888096909999
6.094 15.288295563200002
6.0945 15.288660695330002
6.095 15.28883003197
6.0955 15.288491358689999
6.096 15.28721604212
6.0965 15.284575448890003
6.097 15.280622496700001
6.0975 15.276320287690002
6.098 15.273372771800002
6.0985 15.273176976310001
6.099 15.276002781490003
6.0995 15.28113579839
6.1 15.28752825655
6.1005 15.294280555070003
6.101 15.300741806240001
6.1015 15.30645162607
6.102 15.311177176680001
6.1025 15.314939625150004
6.103 15.317913599890002
6.1035 15.32032135524
6.104 15.32235339492
6.1045 15.32412613787
6.105 15.32568721002
6.1055 15.327026027830001
6.106 15.328100257140001
6.1065 15.32892577326
6.107 15.329629578670001
6.1075 15.330428635940002
6.108 15.331476406400004
6.1085 15.3326935135
6.109 15.333931787680001
6.1095 15.335148894780001
6.11 15.336487712590003
6.1105 15.33819166253
6.111 15.340408914160001
6.1115 15.343070674470003
6.112 15.345891187880003
6.1125 15.348579407040003
6.113 15.35096070354
6.1135 15.353045660920003
6.114 15.354945406349998
6.1145 15.356786942310002
6.115 15.358660228890002
6.1155 15.3606340591
6.116 15.36272960002
6.1165 15.36494685165
6.117 15.367232896290002
6.1175 15.36950835739
6.118 15.37163035716
6.1185 15.37337134949
6.119 15.374382077560004
6.1195 15.374149239680001
6.12 15.372249494250003
6.1205 15.369000347470003
6.121 15.36602108096
6.1215 15.365608322900002
6.122 15.368730467200002
6.1225 15.374143947910003
6.123 15.379673847560003
6.1235 15.38391255533
6.124 15.38660606626
6.1245 15.388124804249998
6.125 15.388929153290004
6.1255 15.3893683702
6.126 15.38965941755
6.1265 15.389913422509998
6.127 15.39018859455
6.1275 15.39049022544
6.128 15.39080243987
6.1285 15.391072320140001
6.129 15.391225781470002
6.1295 15.39117815554
6.13 15.390860649340002
6.1305 15.390310305260002
6.131 15.389675292860002
6.1315 15.38923078418
6.132 15.3892096171
6.1325 15.389638250470004
6.133 15.390310305260002
6.1335 15.390902983500002
6.134 15.3912204897
6.1345 15.39120990616
6.135 15.390924150580002
6.1355 15.390437307740001
6.136 15.389828754190003
6.1365 15.3891566994
6.137 15.388479352840005
6.1375 15.387839048670003
6.138 15.387267537510002
6.1385 15.38676481936
6.139 15.38630443537
6.1395 15.38578584191
6.14 15.38504499411
6.1405 15.383859637630003
6.141 15.3820128099
6.1415 15.37949392738
6.142 15.376710456360001
6.1425 15.374493204730001
6.143 15.373635937990002
6.1435 15.3743397434
6.144 15.376123069890003
6.1445 15.37831915444
6.145 15.380562864920002
6.1455 15.3827536577
6.146 15.38477511384
6.1465 15.38641027077
6.147 15.387521542470001
6.1475 15.388114220710001
6.148 15.38830472443
6.1485 15.388241223190004
6.149 15.38805601124
6.1495 15.38785492398
6.15 15.387706754420002
6.1505 15.38766971203
6.151 15.387780839200001
6.1515 15.38805601124
6.152 15.388489936380001
6.1525 15.389050864000001
6.153 15.389675292860002
6.1535 15.390246804019998
6.154 15.390601352609998
6.1545 15.39059606084
6.155 15.390236220479999
6.1555 15.38981287888
6.156 15.38983404596
6.1565 15.390717771550001
6.157 15.39240584618
6.1575 15.39440613524
6.158 15.396237087660001
6.1585 15.3976764491
6.159 15.39871892779
6.1595 15.399412149660002
6.16 15.39977199002
6.1605 15.399814324180003
6.161 15.399586778070002
6.1615 15.39914756116
6.162 15.398576049999999
6.1625 15.397919870520003
6.163 15.397237232190001
6.1635 15.396544010320003
6.164 15.395850788450002
6.1645 15.39512581596
6.165 15.394332050460001
6.1655 15.39344832487
6.166 15.392575182820003
6.1665 15.391956045730002
6.167 15.39178141732
6.1675 15.391829043250002
6.1675 15.391829043250002
6.168 15.39146920289
6.1685 15.390495517209999
6.169 15.38977583649
6.1695 15.39029442995
6.17 15.39195075396
6.1705 15.393818748770002
6.171 15.395205192510002
6.1715 15.395983082699999
6.172 15.396295297130003
6.1725 15.396321755980004
6.173 15.39615771111
6.1735 15.395834913140003
6.174 15.395379820920002
6.1745 15.394803017990004
6.175 15.39412567143
6.1755 15.393390115400003
6.176 15.392665142910001
6.1765 15.392061881130001
6.177 15.391723207850003
6.1775 15.391829043250002
6.178 15.392548723970002
6.1785 15.393998668950001
6.179 15.396110085179998
6.1795 15.39861309239
6.18 15.401094932520003
6.1805 15.403169306359999
6.181 15.404656293730003
6.1815 15.405619395870001
6.182 15.4062491165
6.1825 15.406730667570002
6.183 15.407148717400002
6.1835 15.407513849530002
6.184 15.40778902157
6.1845 15.407942482900005
6.185 15.407937191130003
6.1855 15.40775727095
6.186 15.407376263509999
6.1865 15.406794168809999
6.187 15.406053321010003
6.1875 15.405243680199998
6.188 15.404518707710004
6.1885 15.40408478257
6.189 15.404158867350002
6.1895 15.40483092214
6.19 15.405889276140002
6.1905 15.40666716633
6.191 15.406402577830004
6.1915 15.404867964530002
6.192 15.402714214140001
6.1925 15.401020847740003
6.193 15.40043875304
6.1935 15.400867386410003
6.194 15.40178286262
6.1945 15.402735381220001
6.195 15.403486812560004
6.1955 15.403984238940001
6.196 15.404232952130002
6.1965 15.404243535670002
6.197 15.404042448410003
6.1975 15.40362439858
6.198 15.402973510870002
6.1985 15.402073909970003
6.199 15.400877969950002
6.1995 15.399295730719999
6.2 15.3972001898
6.2005 15.394379676389999
6.201 15.390548434910002
6.2015 15.38549479456
6.202 15.379446301450002
6.2025 15.373429558960002
6.203 15.36905855694
6.2035 15.367481609480002
6.204 15.368529379940004
6.2045 15.37106942954
6.205 15.37399577835
6.2055 15.376763374060001
6.206 15.379192296490004
6.2065 15.381176710240002
6.207 15.38267957292
6.2075 15.383716759840002
6.208 15.384362355780002
6.2085 15.38469044552
6.209 15.384727487909998
6.2095 15.384489358259998
6.21 15.383965473030003
6.2105 15.383155832220002
6.211 15.38208689468
6.2115 15.380790411030002
6.212 15.379324590740001
6.2125 15.377758226820003
6.213 15.376138945200001
6.2135 15.374514371810001
6.214 15.372900381960001
6.2145 15.371312850960003
6.215 15.369751778809999
6.2155 15.36821716551
6.216 15.366724886370001
6.2165 15.365264357849998
6.217 15.363851455260004
6.2175 15.362523220990003
6.218 15.36131140566
6.2185 15.36027951051
6.219 15.359443410850002
6.2195 15.358781939600004
6.22 15.35823159552
6.2205 15.35767595967
6.221 15.35703036373
6.2215 15.356215431150002
6.222 15.35519941131
6.2225 15.353992887750003
6.223 15.352675237020001
6.2235 15.351447546380001
6.224 15.350786075130003
6.2245 15.351685676030002
6.225 15.35616780522
6.2255 15.368084871259999
6.226 15.393808165230002
6.2265 15.440635037960003
6.227 15.510110686290002
6.2275 15.59147694181
6.228 15.66849865416
6.2285 15.732343859210001
6.229 15.782652716600001
6.2295 15.8218647323
6.23 15.85225007564
6.2305 15.875517988330003
6.231 15.89303374703
6.2315 15.905929790519998
6.232 15.915158637400001
6.2325 15.92155638733
6.233 15.925900930500003
6.2335 15.928991324180004
6.234 15.931621333870002
6.2345 15.93453180737
6.235 15.938347173540002
6.2355 15.943538399910004
6.236 15.950322449050002
6.2365 15.958540567860002
6.237 15.967563035710004
6.2375 15.97651141878
6.238 15.984692495200001
6.2385 15.991968678949998
6.239 15.998715685700002
6.2395 16.005420358290003
6.24 16.012326118140003
6.2405 16.01935888047
6.241 16.02624876501
6.2415 16.03271001618
6.242 16.038382793620002
6.2425 16.04264796024
6.243 16.044367785490003
6.2435 16.04146789553
6.244 16.030894939070002
6.2445 16.00932568455
6.245 15.97533135407
6.2455 15.932139927330002
6.246 15.88836640589
6.2465 15.85484304294
6.247 15.839687413660002
6.2475 15.84529668986
6.248 15.868601644940004
6.2485 15.90395596031
6.249 15.94609961659
6.2495 15.990158893610001
6.25 16.03069385181
6.2505 16.06355574351
6.251 16.08782380073
6.2515 16.10512788863
6.252 16.11779638601
6.2525 16.12770787122
6.253 16.13610061844
6.2535 16.14379485202
6.254 16.15132504073
6.2545 16.15897164838
6.255 16.166761133820003
6.2555 16.174508285100003
6.256 16.18194322195
6.2565 16.188796064100003
6.257 16.194913350220002
6.2575 16.20031095562
6.258 16.205200551100003
6.2585 16.20989964286
6.259 16.21466223586
6.2595 16.21955712311
6.26 16.22455255399
6.2605 16.22958502726
6.261 16.234638667610003
6.2615 16.23972405858
6.262 16.244872950790004
6.2625 16.250106511320002
6.263 16.255430031939998
6.2635 16.26083822088
6.264 16.266336369910004
6.2645 16.27191918726
6.265 16.27757079762
6.2655 16.28327003391
6.266 16.28898514551
6.2665 16.29465263118
6.267 16.30021957322
6.2675 16.305617178620004
6.2675 16.305617178620004
6.268 16.31080840499
6.2685 16.31575620994
6.269 16.32046588524
6.2695 16.32493213912
6.27 16.32916026335
6.2705 16.33312909085
6.271 16.33681745454
6.2715 16.34018831203
6.272 16.34325753863
6.2725 16.34611509443
6.273 16.34891444076
6.2735 16.351888415500003
6.274 16.35524868945
6.2745 16.359169891020002
6.275 16.36367847906
6.2755 16.36850986507
6.276 16.3730554955
6.2765 16.3766009814
6.277 16.37873356471
6.2775 16.37964904092
6.278 16.38006179898
6.2785 16.380993150500004
6.279 16.383527908330002
6.2795 16.38832225195
6.28 16.395016341
6.2805 16.40218139758
6.281 16.408309267240003
6.2815 16.41324119688
6.282 16.418019665190002
6.2825 16.42337493643
6.283 16.4290424221
6.2835 16.434418860420003
6.284 16.43918674519
6.2845 16.443383118800003
6.285 16.447177317890002
6.2855 16.45070163671
6.286 16.4540724942
6.2865 16.457353391599998
6.287 16.460597246610003
6.2875 16.46382522631
6.288 16.467053206010004
6.2885 16.47026001863
6.289 16.47339274647
6.2895 16.47631909528
6.29 16.478721558860002
6.2905 16.47991220711
6.291 16.478673932930004
6.2915 16.473869005770002
6.292 16.46731250274
6.2925 16.467090248399998
6.293 16.477028192460004
6.2935 16.474752731360002
6.294 16.44372179208
6.2945 16.4139608776
6.295 16.412537391470003
6.2955 16.43323879571
6.296 16.45913142632
6.2965 16.48117694014
6.297 16.497660803690003
6.2975 16.509461450790003
6.298 16.517801280310003
6.2985 16.523696312090003
6.299 16.52793501986
6.2995 16.531088914780003
6.3 16.53353371252
6.3005 16.535486375650002
6.301 16.537058031340003
6.3015 16.53830159729
6.302 16.53922236527
6.3025 16.53980445997
6.303 16.540000255460004
6.3035 16.53973037519
6.304 16.53888369199
6.3045 16.53729086922
6.305 16.53463969245
6.3055 16.53044331884
6.306 16.52396090059
6.3065 16.514292836800003
6.307 16.50038077347
6.3075 16.48062130429
6.308 16.4515324446
6.3085 16.40495957683
6.309 16.32640325118
6.3095 16.221393367300003
6.31 16.12332628566
6.3105 16.06543432186
6.311 16.07058850584
6.3115 16.140397535680002
6.312 16.251074905230002
6.3125 16.36238199541
6.313 16.431042711160003
6.3135 16.46805335054
6.314 16.48865421115
6.3145 16.50050248418
6.315 16.507328867480002
6.3155 16.51109131595
6.316 16.512895809520003
6.3165 16.51338794413
6.317 16.512916976600003
6.3175 16.51163636826
6.318 16.50952495203
6.3185 16.50649276782
6.319 16.502412813150002
6.3195 16.497184544390002
6.32 16.49078679446
6.3205 16.483341274070003
6.321 16.4751866565
6.3215 16.46697912123
6.322 16.45961297739
6.3225 16.45395078349
6.323 16.450527008300003
6.3235 16.44939986129
6.324 16.45027300334
6.3245 16.45267017515
6.325 16.45607807503
6.3255 16.45996223421
6.326 16.46372997445
6.3265 16.46678332574
6.327 16.468714821789998
6.3275 16.46943450251
6.328 16.46916462224
6.3285 16.46821739541
6.329 16.46687328583
6.3295 16.4652910466
6.33 16.46352888719
6.3305 16.46158151583
6.331 16.4594171819
6.3315 16.456972384160004
6.332 16.45416774606
6.3325 16.45085509804
6.333 16.44680160222
6.3335 16.441679168860002
6.334 16.43519145884
6.3345 16.427370222780002
6.335 16.41915739574
6.3355 16.413008359000003
6.336 16.4125850174
6.3365 16.42010462257
6.337 16.43190526967
6.3375 16.438689318810003
6.338 16.434889827950002
6.3385 16.42505242752
6.339 16.41668084738
6.3395 16.412664393950003
6.34 16.41199763093
6.3405 16.41286018944
6.341 16.41403496238
6.3415 16.41494514682
6.342 16.415416114350002
6.3425 16.4154425732
6.343 16.415072149300002
6.3435 16.41434717681
6.344 16.41327823927
6.3445 16.41185475314
6.345 16.410060843110003
6.3455 16.40783829971
6.346 16.40508128754
6.3465 16.401594011110003
6.347 16.397032505370003
6.3475 16.39087288509
6.348 16.38245897079
6.3485 16.37113987476
6.349 16.35652929779
6.3495 16.338775409440004
6.35 16.318730184680003
6.3505 16.29813461584
6.351 16.279661046770002
6.3515 16.263981532260004
6.352 16.25075739903
6.3525 16.238983210780003
6.353 16.227277815540003
6.3535 16.21410130824
6.354 16.19801432744
6.3545 16.17796381091
6.355 16.15367987838
6.3555 16.1261415073
6.356 16.09790462258
6.3565 16.072990969420005
6.357 16.05635364454
6.3575 16.053040996520004
6.358 16.06738698499
6.3585 16.10151890149
6.359 16.152245808710003
6.3595 16.20846028142
6.36 16.25606504434
6.3605 16.28840834258
6.361 16.30781326317
6.3615 16.318730184680003
6.362 16.32430771026
6.3625 16.32649850304
6.363 16.326657256140003
6.3635 16.32572590462
6.364 16.32428125141
6.3645 16.32264609448
6.365 16.32099506224
6.3655 16.31939165593
6.366 16.31785704263
6.3665 16.316375347030004
6.367 16.31490952674
6.3675 16.31339608052
6.3675 16.31339608052
6.368 16.311755631820002
6.3685 16.30984530285
6.369 16.30745871458
6.3695 16.30422015134
6.37 16.29954222666
6.3705 16.292636466810002
6.371 16.28278319107
6.3715 16.269971815900004
6.372 16.255662869820004
6.3725 16.24306316545
6.373 16.23603040312
6.3735 16.23696704641
6.374 16.245084621590003
6.3745 16.25674768267
6.375 16.26772810542
6.3755 16.27551229909
6.376 16.27972454801
6.3765 16.281211535380002
6.377 16.28099986458
6.3775 16.27985155049
6.378 16.27820581002
6.3785 16.276300772820004
6.379 16.27424227429
6.3795 16.2720885239
6.38 16.26986068873
6.3805 16.26755347701
6.381 16.26512455458
6.3815 16.26247337781
6.382 16.2593882759
6.3825 16.25548824141
6.383 16.250228222030003
6.3835 16.243084332530003
6.384 16.234199450700004
6.3845 16.225124065150002
6.385 16.218694564600003
6.3855 16.217154659530003
6.386 16.22007571657
6.3865 16.2247271824
6.387 16.22850021441
6.3875 16.23044758577
6.388 16.230870927370002
6.3885 16.230315291520004
6.389 16.22918285274
6.3895 16.22770115714
6.39 16.226002498970004
6.3905 16.22413979593
6.391 16.22216067395
6.3915 16.2200704248
6.392 16.21786904848
6.3925 16.21554596145
6.393 16.21303766247
6.3935 16.21018539844
6.394 16.20656053599
6.3945 16.20115763882
6.395 16.19182295654
6.3955 16.17494221024
6.396 16.14728212845
6.3965 16.1118008106
6.397 16.080722245390003
6.3975 16.06498452141
6.398 16.06445534441
6.3985 16.076483537620003
6.399 16.100778053690004
6.3995 16.13013679365
6.4 16.15308720014
6.4005 16.165369398310002
6.401 16.16966631555
6.4015 16.16973510856
6.402 16.167941198530002
6.4025 16.16541702424
6.403 16.162649428530003
6.4035 16.159855373970004
6.404 16.15714598773
6.4045 16.154568895740002
6.405 16.152145265079998
6.4055 16.149869803980003
6.406 16.14768430297
6.4065 16.145498801960002
6.407 16.14308575484
6.4075 16.139826024519998
6.408 16.13364523716
6.4085 16.11832556301
6.409 16.07953159714
6.4095 15.996038050080003
6.41 15.857610638649998
6.4105 15.697111254549998
6.411 15.598234532100001
6.4115 15.63557326122
6.412 15.78859008254
6.4125 15.95216398501
6.413 16.051395256050004
6.4135 16.09050143635
6.414 16.100545215809998
6.4145 16.10080980431
6.415 16.098375590110003
6.4155 16.0952904882
6.416 16.09212071797
6.4165 16.089046199600002
6.417 16.08614630964
6.4175 16.08344750694
6.418 16.080939207960004
6.4185 16.07854732792
6.419 16.07604961248
6.4195 16.07265758791
6.42 16.065799453990003
6.4205 16.04813552573
6.421 16.00469009403
6.4215 15.92188976884
6.422 15.818414498260001
6.4225 15.75482858994
6.423 15.771995091820003
6.4235 15.84366153293
6.424 15.920561534569998
6.4245 15.97832120412
6.425 16.01398773392
6.4255 16.03225492396
6.426 16.03973219497
6.4265 16.041764234650003
6.427 16.041430853140003
6.4275 16.04018199542
6.428 16.0386685492
6.4285 16.03721860422
6.429 16.03599091358
6.4295 16.03506485383
6.43 16.03445100851
6.4305 16.03410175169
6.431 16.03392712328
6.4315 16.03376307841
6.432 16.033355612119998
6.4325 16.03222317334
6.433 16.0295137871
6.4335 16.0237986755
6.434 16.01323101081
6.4345 15.996530184690002
6.435 15.974484670870002
6.4355 15.951095047470002
6.436 15.933457578060004
6.4365 15.929504625869999
6.437 15.94226837511
6.4375 15.96541986886
6.438 15.987793472420002
6.4385 16.00244109178
6.439 16.009151056140002
6.4395 16.01074917068
6.44 16.00981252739
6.4405 16.00782811364
6.441 16.005515610150002
6.4415 16.003224273740003
6.442 16.001123441049998
6.4425 15.999297780400003
6.443 15.997805501260004
6.4435 15.996636020090001
6.444 15.9957522945
6.4445 15.995032613780001
6.445 15.994217681199999
6.4455 15.99261956666
6.446 15.988222105790001
6.4465 15.9749556384
6.447 15.93815666982
6.4475 15.86066398994
6.448 15.75901438001
6.4485 15.682082627749999
6.449 15.650638930410004
6.4495 15.660608625090003
6.45 15.70910240537
6.4505 15.789219803170003
6.451 15.873597075820001
6.4515 15.931806545820002
6.452 15.96014926594
6.4525 15.970748681250004
6.453 15.97346865103
6.4535 15.973087643590002
6.454 15.97157419737
6.4545 15.96971149433
6.455 15.967848791289999
6.4555 15.966128966040003
6.456 15.96459435274
6.4565 15.963223784310003
6.457 15.961943175970003
6.4575 15.960620233470003
6.458 15.95906445309
6.4585 15.956984787480003
6.459 15.954079605750003
6.4595 15.950195446570003
6.46 15.945681566760001
6.4605 15.941495776690001
6.461 15.938669971510002
6.4615 15.937627492820003
6.462 15.938034959109999
6.4625 15.939204440279997
6.463 15.940495632159998
6.4635 15.941490484920003
6.464 15.942009078380003
6.4645 15.942056704310001
6.465 15.94169686395
6.4655 15.940956016150004
6.466 15.939839452680001
6.4665 15.938389507699998
6.467 15.93667497422
6.4675 15.93478052056
6.4675 15.93478052056
6.468 15.932716730260001
6.4685 15.930398935000003
6.469 15.927652506370002
6.4695 15.92446156906
6.47 15.921312965910001
6.4705 15.91921213322
6.471 15.919206841450002
6.4715 15.921768058129999
6.472 15.926599444140003
6.4725 15.93284373274
6.473 15.939442569929998
6.4735 15.945612773750003
6.474 15.951063296849998
6.4745 15.95578884746
6.475 15.959821176200002
6.4755 15.963123240679998
6.476 15.965695040900002
6.4765 15.96760536987
6.477 15.968981230070003
6.4775 15.96996020752
6.478 15.970674596470001
6.4785 15.97123023232
6.479 15.971732950470003
6.4795 15.97227271101
6.48 15.972944765800001
6.4805 15.973791449000004
6.481 15.97486567831
6.4815 15.976209787890003
6.482 15.977871403670001
6.4825 15.979876984500002
6.483 15.982178904450002
6.4835 15.984692495200001
6.484 15.98735954728
6.4845 15.99033881379
6.485 15.99396367624
6.4855 15.998445805429999
6.486 16.00358940587
6.4865 16.00887059233
6.487 16.01382368905
6.4875 16.018226441690004
6.488 16.022084142020002
6.4885 16.02544970774
6.489 16.02838134832
6.4895 16.030942565
6.49 16.033223317870004
6.4905 16.035318858790003
6.491 16.03732443962
6.4915 16.039335312220004
6.492 16.04141497783
6.4925 16.04361635415
6.493 16.04596590003
6.4935 16.048431864850002
6.494 16.05095074737
6.4945 16.05339025334
6.495 16.055596921430002
6.4955 16.057459624470003
6.496 16.058930736529998
6.4965 16.0599943823
6.497 16.06070347948
6.4975 16.06128028241
6.498 16.06224338455
6.4985 16.06416958883
6.499 16.067323483750002
6.4995 16.071403438420003
6.5 16.07582206637
6.5005 16.0801031083
6.501 16.08398726748
6.5015 16.087347541430002
6.502 16.09008867829
6.5025 16.09219480275
6.503 16.09376645844
6.5035 16.09498356554
6.504 16.096052503080003
6.5045 16.09715848301
6.505 16.098492009050002
6.5055 16.100174791910003
6.506 16.10230737522
6.5065 16.10493209314
6.507 16.10807011275
6.5075 16.111673808120003
6.508 16.11552092491
6.5085 16.119177537980004
6.509 16.12207213617
6.5095 16.123749627260004
6.51 16.12424176187
6.5105 16.12427351249
6.511 16.12518369693
6.5115 16.12840109309
6.512 16.13437020965
6.5125 16.14205915146
6.513 16.14982217805
6.5135 16.15664326958
6.514 16.162437757730004
6.5145 16.167480814540003
6.515 16.17192060957
6.5155 16.17576772636
6.516 16.1790592073
6.5165 16.181885012480002
6.517 16.184350977300003
6.5175 16.18651531123
6.518 16.188340971880002
6.5185 16.189632163760002
6.519 16.1899073358
6.5195 16.18833568011
6.52 16.183790049680002
6.5205 16.17547667901
6.521 16.164411587940002
6.5215 16.15478056654
6.522 16.152558023140003
6.5225 16.16072851602
6.523 16.17617519265
6.5235 16.192680223280004
6.524 16.20587260589
6.5245 16.21463577701
6.525 16.21976350214
6.5255 16.22264751679
6.526 16.2245155116
6.5265 16.22614008499
6.527 16.2279022444
6.5275 16.22995015939
6.528 16.23233674766
6.5285 16.23503555036
6.529 16.237961899170003
6.5295 16.24096762453
6.53 16.24378813794
6.5305 16.24598422249
6.531 16.246740945600003
6.5315 16.244650696449998
6.532 16.23769731067
6.5325 16.224155671240002
6.533 16.204750750650003
6.5335 16.18418164066
6.534 16.16932764227
6.5345 16.16494076494
6.535 16.17110038522
6.5355 16.18415518181
6.536 16.199453688880002
6.5365 16.213741467880002
6.537 16.22581728702
6.5375 16.23579227347
6.538 16.2440950606
6.5385 16.25101669576
6.539 16.256705348510003
6.5395 16.26130389664
6.54 16.265024010950004
6.5405 16.26807207047
6.541 16.2706068283
6.5415 16.27276057869
6.542 16.27463386527
6.5425 16.27633252344
6.543 16.277941221520003
6.5435 16.279534044290003
6.544 16.28113215883
6.5445 16.28274614868
6.545 16.28433897145
6.5455 16.28586300121
6.546 16.28726002849
6.5465 16.28852476152
6.547 16.28967836738
6.5475 16.290768472
6.548 16.29183740954
6.5485 16.29291163885
6.549 16.293938242230002
6.5495 16.294811384280003
6.55 16.29532468597
6.5505 16.295155349330003
6.551 16.293943534
6.5515 16.291546362190005
6.552 16.288471843820002
6.5525 16.28605350493
6.553 16.28584183413
6.5535 16.28851417798
6.554 16.293499025320003
6.5545 16.299600436130003
6.555 16.30557484446
6.5555 16.31042739755
6.556 16.31372417026
6.5565 16.31560274861
6.557 16.31646530712
6.5575 16.31667697792
6.558 16.31650764128
6.5585 16.31610017499
6.559 16.315555122680003
6.5595 16.31492540205
6.56 16.31424805549
6.5605 16.313554833620003
6.561 16.312856319980003
6.5615 16.31212605572
6.562 16.31128466429
6.5625 16.31015751728
6.563 16.3084429838
6.5635 16.30579180703
6.564 16.30216165281
6.5645 16.29835157841
6.565 16.29590678067
6.5655 16.29598086545
6.566 16.2984415385
6.5665 16.30220927874
6.567 16.306151647390003
6.5675 16.309601881429998
6.5675 16.309601881429998
6.568 16.31233772652
6.5685 16.314348599120002
6.569 16.31571916755
6.5695 16.316576434290003
6.57 16.317047401820002
6.5705 16.317274947930002
6.571 16.31735961625
6.5715 16.31737549156
6.572 16.31738078333
6.5725 16.31740195041
6.573 16.317449576340003
6.5735 16.31748661873
6.574 16.31745486811
6.5745 16.31724848908
6.575 16.31678281332
6.5755 16.315994339590002
6.576 16.31482485842
6.5765 16.31313678379
6.577 16.310829572070002
6.5775 16.308247188310002
6.578 16.306289233410002
6.5785 16.30585530827
6.579 16.307204709620002
6.5795 16.309919387630003
6.58 16.31339608052
6.5805 16.317169112530003
6.581 16.320899810380002
6.5815 16.32427595964
6.582 16.32689538579
6.5825 16.32817599413
6.583 16.327413979250004
6.5835 16.32393728636
6.584 16.317772374310003
6.5845 16.310617901270003
6.585 16.30598231075
6.5855 16.30706183183
6.586 16.31397817522
6.5865 16.323905535740003
6.587 16.33379585387
6.5875 16.342029847990002
6.588 16.34824767774
6.5885 16.35271922339
6.589 16.35597895371
6.5895 16.35858250455
6.59 16.36096909282
6.5905 16.363450932950002
6.591 16.36625027928
6.5915 16.36955763553
6.592 16.373500004180002
6.5925 16.37809326054
6.593 16.38303048195
6.5935 16.38735914981
6.594 16.38935943887
6.5945 16.38751790291
6.595 16.382580681500002
6.5955 16.378151470010003
6.596 16.37796625806
6.5965 16.38291935478
6.597 16.391026346420002
6.5975 16.39947730311
6.598 16.40648889836
6.5985 16.41169070827
6.599 16.4154954909
6.5995 16.4184588821
6.6 16.42097776462
6.6005 16.423295559880003
6.601 16.425571020979998
6.6015 16.42794173394
6.602 16.430598202480002
6.6025 16.433979643510003
6.603 16.43920791227
6.6035 16.44892889376
6.604 16.46758238301
6.6045 16.49527421542
6.605 16.510572722490004
6.6055 16.48719368263
6.606 16.449013562079998
6.6065 16.427401973400002
6.607 16.423925280509998
6.6075 16.42884133484
6.608 16.434937453880003
6.6085 16.439393124220004
6.609 16.44188025612
6.6095 16.44291744304
6.61 16.44306032083
6.6105 16.44270048047
6.611 16.442070759840004
6.6115 16.4413193285
6.612 16.44053614654
6.6125 16.43981117405
6.613 16.43920791227
6.6135 16.43876869536
6.614 16.43846706447
6.6145 16.43801197225
6.615 16.436535568420002
6.6155 16.43225981826
6.616 16.42276638288
6.6165 16.40622960163
6.617 16.382935230090002
6.6175 16.356222375130002
6.618 16.333240218020002
6.6185 16.323635655470003
6.619 16.332636956240002
6.6195 16.35507935281
6.62 16.38040576403
6.6205 16.401048958800004
6.621 16.414611765310003
6.6215 16.4219514503
6.622 16.42502596867
6.6225 16.425660981070003
6.623 16.42512122053
6.6235 16.424121076000002
6.624 16.422983345450003
6.6245 16.42183503136
6.625 16.42069200904
6.6255 16.41953311141
6.626 16.41832129608
6.6265 16.416998353580002
6.627 16.41550607444
6.6275 16.41378624919
6.628 16.41180712721
6.6285 16.409542249650002
6.629 16.406875197570002
6.6295 16.403525507159998
6.63 16.39920213107
6.6305 16.39403207178
6.631 16.388729718240004
6.6315 16.38406766887
6.632 16.380257594470002
6.6325 16.37692377937
6.633 16.3735846725
6.6335 16.37002860306
6.634 16.36625557105
6.6345 16.362360828330004
6.635 16.35842904322
6.6355 16.35457134289
6.636 16.35087239566
6.6365 16.347411578080003
6.637 16.34424180785
6.6375 16.341378960280004
6.638 16.338812451829998
6.6385 16.336499948340002
6.639 16.33438324034
6.6395 16.33236707597
6.64 16.330340328060004
6.6405 16.32815482705
6.641 16.3256412363
6.6415 16.322614343860003
6.642 16.31893656371
6.6425 16.31451793576
6.643 16.309474878950002
6.6435 16.30427306904
6.644 16.29969039622
6.6445 16.296414790590003
6.645 16.29450446162
6.6455 16.29332968868
6.646 16.29205437211
6.6465 16.29014404314
6.647 16.28750344991
6.6475 16.28433367968
6.648 16.28089402918
6.6485 16.27740675275
6.649 16.27400943641
6.6495 16.270776164940003
6.65 16.267733397190003
6.6505 16.26487054962
6.651 16.2621399963
6.6515 16.259488819530002
6.652 16.256821767450003
6.6525 16.25403300466
6.653 16.25101140399
6.6535 16.24769875597
6.654 16.24420618777
6.6545 16.240845913820003
6.655 16.23796719094
6.6555 16.235723480460003
6.656 16.233971904590003
6.6565 16.23238966536
6.657 16.230691007190003
6.6575 16.22872776052
6.658 16.22648934181
6.6585 16.2240392523
6.659 16.22146216031
6.6595 16.218842734160003
6.66 16.216239183320003
6.6605 16.2137203008
6.661 16.21131783722
6.6615 16.20903708435
6.662 16.206867458650002
6.6625 16.2047772095
6.663 16.202761045130003
6.6635 16.20085071616
6.664 16.199130890910002
6.6645 16.19767036239
6.665 16.19650088122
6.6655 16.19554307085
6.666 16.19464876172
6.6665 16.19364861719
6.667 16.192452677170003
6.6675 16.19102389927
6.6675 16.19102389927
6.668 16.18938874234
6.6685 16.18758424877
6.669 16.18565804449
6.6695 16.18365775543
6.67 16.181652174600003
6.6705 16.179683636160004
6.671 16.177810349580003
6.6715 16.17606935725
6.672 16.17447653448
6.6725 16.17301071419
6.673 16.171581936290004
6.6735 16.17002615591
6.674 16.1681052434
6.6745 16.16553873495
6.675 16.162152002150002
6.6755 16.157945045
6.676 16.15319832731
6.6765 16.148419859
6.677 16.144398113799998
6.6775 16.14224436341
6.678 16.142948168820002
6.6785 16.14653069711
6.679 16.151706048170002
6.6795 16.156706770819998
6.68 16.16031046619
6.6805 16.162210211620003
6.681 16.16269176269
6.6815 16.16218375277
6.682 16.16105131399
6.6825 16.159532576
6.683 16.15778100013
6.6835 16.15590242178
6.684 16.153965633960002
6.6845 16.15202355437
6.685 16.150102641860002
6.6855 16.1482081882
6.686 16.14632431808
6.6865 16.14441928088
6.687 16.14245603421
6.6875 16.14041341099
6.688 16.13836020423
6.6885 16.136508084730004
6.689 16.135201017540002
6.6895 16.13467713231
6.69 16.134825301870002
6.6905 16.13529097763
6.691 16.135687860380003
6.6915 16.135793695780002
6.692 16.13550264843
6.6925 16.134825301870002
6.693 16.13378811495
6.6935 16.13246517245
6.694 16.13091468384
6.6945 16.12920544213
6.695 16.127390365020002
6.6955 16.125527661979998
6.696 16.12367025071
6.6965 16.12184459006
6.697 16.120077138880003
6.6975 16.11835202186
6.698 16.11663748838
6.6985 16.11484887012
6.699 16.1129120823
6.6995 16.11080595784
6.7 16.108636332139998
6.7005 16.106657210159998
6.701 16.105233724030004
6.7015 16.10467279641
6.702 16.10495326022
6.7025 16.10563060678
6.703 16.106133324930003
6.7035 16.106122741390003
6.704 16.105561813770002
6.7045 16.104519335080003
6.705 16.10307997364
6.7055 16.10129135538
6.706 16.09919581446
6.7065 16.09680922619
6.707 16.09416334119
6.7075 16.09125815946
6.708 16.088104264540004
6.7085 16.084691072890003
6.709 16.0810027092
6.7095 16.07701271462
6.71 16.07271050561
6.7105 16.068133124560003
6.711 16.06349753404
6.7115 16.05932232751
6.712 16.05641185401
6.7125 16.055364083550003
6.713 16.055856218160002
6.7135 16.05635364454
6.714 16.054924866640004
6.7145 16.050918996750003
6.715 16.04562193498
6.7155 16.04090167614
6.716 16.03762077874
6.7165 16.035578155520003
6.717 16.03422875417
6.7175 16.033165108400002
6.718 16.032180839180004
6.7185 16.031196569960002
6.719 16.030175258350003
6.7195 16.02910632081
6.72 16.027952714950004
6.7205 16.02668798192
6.721 16.02527507933
6.7215 16.02367167302
6.722 16.021840720600004
6.7225 16.019729304370003
6.723 16.017284506630002
6.7235 16.01447457676
6.724 16.01128893122
6.7245 16.00781223833
6.725 16.004150333490003
6.7255 16.00030850847
6.726 15.996080384239999
6.7265 15.991217247610003
6.727 15.985851392830003
6.7275 15.980792460710003
6.728 15.977061762860004
6.7285 15.975072057340004
6.729 15.97438412724
6.7295 15.974172456440002
6.73 15.973733239530002
6.7305 15.972733095000002
6.731 15.971145564
6.7315 15.969139983169999
6.732 15.966901564459999
6.7325 15.9645837692
6.733 15.96229243279
6.7335 15.960080472929999
6.734 15.957969056699998
6.7345 15.955952892330004
6.735 15.954010812740002
6.7355 15.952105775539998
6.736 15.950168987720001
6.7365 15.94812107273
6.737 15.94584031986
6.7375 15.94314151716
6.738 15.93971774197
6.7385 15.934949857200003
6.739 15.927546670970003
6.7395 15.914978717220002
6.74 15.893668759430003
6.7405 15.862235645630001
6.741 15.82606110591
6.7415 15.79424698467
6.742 15.77143945597
6.7425 15.756961173250001
6.743 15.748616051960003
6.7435 15.744869478800002
6.744 15.74539336403
6.7445 15.751219602800003
6.745 15.764676573910002
6.7455 15.78775927465
6.746 15.81765777515
6.7465 15.845063851980001
6.747 15.8626113613
6.7475 15.87080831303
6.748 15.873422447410004
6.7485 15.873300736700003
6.749 15.87193546004
6.7495 15.87003042284
6.75 15.867913714840004
6.7505 15.865733505600002
6.751 15.863537421050001
6.7515 15.86133075296
6.752 15.859097626020002
6.7525 15.85682216492
6.753 15.8544620355
6.7535 15.85199077891
6.754 15.84934489391
6.7545 15.846370919169999
6.755 15.842719597870001
6.7555 15.837650082210004
6.756 15.829924098010004
6.7565 15.818223994539999
6.757 15.802491562330005
6.7575 15.785362102840004
6.758 15.771651126770003
6.7585 15.765782553840001
6.759 15.76909520186
6.7595 15.779080771850001
6.76 15.791114256830003
6.7605 15.801533751960001
6.761 15.809148608990004
6.7615 15.814308084740002
6.762 15.817604857450004
6.7625 15.819472852260002
6.763 15.820282493070003
6.7635 15.820340702540001
6.764 15.81987502678
6.7645 15.81903363535
6.765 15.817890613030002
6.7655 15.816525336370002
6.766 15.814985431300002
6.7665 15.81333439906
6.767 15.811635740890004
6.7675 15.809952958030003
6.7675 15.809952958030003
6.768 15.80836013526
6.7685 15.806915482050002
6.769 15.805677207870001
6.7695 15.804655896260002
6.77 15.80383567191
6.7705 15.803137158270001
6.771 15.802475687020003
6.7715 15.80187771701
6.772 15.80147554249
6.7725 15.801491417800001
6.773 15.80206822073
6.7735 15.80323241013
6.774 15.80490990122
6.7745 15.806978983290001
6.775 15.809312653860001
6.7755 15.811741576290004
6.776 15.814048788010002
6.7765 15.816070244150001
6.777 15.817710692850003
6.7775 15.81893838349
6.778 15.81976919138
6.7785 15.820224283600002
6.779 15.820361869620001
6.7795 15.820245450680002
6.78 15.819959695100003
6.7805 15.819578687660002
6.781 15.819181804910002
6.7815 15.818837839860002
6.782 15.81862616906
6.7825 15.818620877290002
6.783 15.818859006940002
6.7835 15.819345849780003
6.784 15.820060238730001
6.7845 15.820965131400001
6.785 15.82202877717
6.7855 15.823240592500003
6.786 15.82457411854
6.7865 15.82599760467
6.787 15.82746871673
6.7875 15.82894512056
6.788 15.830373898460003
6.7885 15.8317074245
6.789 15.832898072750002
6.7895 15.833903509050003
6.79 15.834686691010003
6.7905 15.835210576239998
6.791 15.83547516474
6.7915 15.835522790670002
6.792 15.83544341412
6.7925 15.83537991288
6.793 15.835459289429998
6.7935 15.835766212090004
6.794 15.83632713971
6.7945 15.837115613440002
6.795 15.83807871558
6.7955 15.83913177781
6.796 15.84020071535
6.7965 15.84125377758
6.797 15.842290964500002
6.7975 15.84332815142
6.798 15.84438121365
6.7985 15.84545015119
6.799 15.84653496404
6.7995 15.847625068660001
6.8 15.848688714430004
6.8005 15.8496994425
6.801 15.850609626939999
6.8015 15.851361058280002
6.802 15.851911402360003
6.8025 15.852197157940001
6.803 15.852165407320001
6.8035 15.851726190410002
6.804 15.85073133765
6.8045 15.848900385230003
6.805 15.845751782080004
6.8055 15.84055526394
6.806 15.83256998301
6.8065 15.821642477960001
6.807 15.80910627483
6.8075 15.798268729870003
6.808 15.793146296509999
6.8085 15.795681054340001
6.809 15.804147886340001
6.8095 15.814747301650002
6.81 15.82438361482
6.8105 15.831929678839998
6.811 15.83762891513
6.8115 15.84203695954
6.812 15.845529527739998
6.8125 15.848286539910003
6.813 15.850445582069998
6.8135 15.852123073160001
6.814 15.85343014035
6.8145 15.85445145196
6.815 15.85526109277
6.8155 15.855911980480002
6.816 15.85645703279
6.8165 15.856912125009998
6.817 15.85730371599
6.8175 15.857668848120003
6.818 15.858076314409999
6.8185 15.858616074950003
6.819 15.859319880360001
6.8195 15.860129521170002
6.82 15.86093916198
6.8205 15.861637675620003
6.821 15.86209276784
6.8215 15.86212451846
6.822 15.861468338980004
6.8225 15.859849057360002
6.823 15.856996793330001
6.8235 15.852694584319998
6.824 15.846788969000002
6.8245 15.839163528430003
6.825 15.829648925970002
6.8255 15.817737151700001
6.826 15.802338101
6.8265 15.78152027782
6.827 15.75254783707
6.8275 15.71244680401
6.828 15.65971960773
6.8285 15.596837504819998
6.829 15.531436519389999
6.8295 15.473232341160003
6.83 15.42858567767
6.8305 15.398226793180001
6.831 15.37948334384
6.8315 15.369339020750001
6.832 15.36596816326
6.8325 15.368979180390003
6.833 15.379250505960002
6.8335 15.39882476319
6.834 15.430474839559999
6.8345 15.476015812180002
6.835 15.53337859898
6.8355 15.594974801780001
6.836 15.650792391740001
6.8365 15.693856816
6.837 15.72218366081
6.8375 15.736778362470002
6.838 15.73919140959
6.8385 15.730475864400002
6.839 15.711573661960003
6.8395 15.68454859257
6.84 15.65339065081
6.8405 15.62330164659
6.841 15.599097090610002
6.8415 15.584618807890003
6.842 15.583401700790002
6.8425 15.598848377420001
6.843 15.633160214100002
6.8435 15.685061894260002
6.844 15.74673747361
6.8445 15.804613562099998
6.845 15.847561567420001
6.8455 15.873814038390002
6.846 15.88809652562
6.8465 15.895684923800001
6.847 15.89995538219
6.8475 15.902617142500002
6.848 15.904458678460003
6.8485 15.90582924689
6.849 15.906908767970002
6.8495 15.907760742940003
6.85 15.90842221419
6.8505 15.908930224110001
6.851 15.90932181509
6.8515 15.909644613060003
6.852 15.909956827490003
6.8525 15.910321959620003
6.853 15.910750592990002
6.8535 15.911258602910003
6.854 15.91183011407
6.8545 15.91248629355
6.855 15.913301226129999
6.8555 15.914354288359998
6.856 15.915698397940002
6.8565 15.91725417832
6.857 15.918862876400002
6.8575 15.92038161439
6.858 15.921831559370002
6.8585 15.92338733975
6.859 15.92517066624
6.8595 15.927123329370001
6.86 15.92906540896
6.8605 15.930848735450002
6.861 15.932388640520003
6.8615 15.933685124170001
6.862 15.934743478170002
6.8625 15.935505493050002
6.863 15.935780665090004
6.8635 15.935330864640001
6.864 15.934018505680001
6.8645 15.93194942361
6.865 15.92941995755
6.8655 15.926779364319998
6.866 15.92432398304
6.8665 15.92224431743
6.867 15.920582701650002
6.8675 15.919228008530002
6.8675 15.919228008530002
6.868 15.918021484970001
6.8685 15.916814961410001
6.869 15.91555552015
6.8695 15.914290787120002
6.87 15.91312130595
6.8705 15.9121423285
6.871 15.911375021850002
6.8715 15.910835261309998
6.872 15.91049658803
6.8725 15.910306084310001
6.873 15.910189665370002
6.8735 15.91005737112
6.874 15.90984040855
6.8745 15.9094964435
6.875 15.90900960066
6.8755 15.90841163065
6.876 15.90775545117
6.8765 15.907078104610004
6.877 15.906337256810001
6.8775 15.905427072370003
6.878 15.904231132350002
6.8785 15.902728269670003
6.879 15.900971402030002
6.8795 15.89906107306
6.88 15.897034325149999
6.8805 15.89485411591
6.881 15.892483402950003
6.8815 15.890017438130002
6.882 15.88764672517
6.8825 15.88553530894
6.883 15.883704356520003
6.8835 15.882090366670003
6.884 15.88060867107
6.8845 15.879238102640002
6.885 15.877989244920002
6.8855 15.87688855676
6.886 15.87592016285
6.8865 15.875062896110002
6.887 15.87425854707
6.8875 15.873448906259998
6.888 15.872591639520003
6.8885 15.871644412690003
6.889 15.8705490163
6.8895 15.86921549026
6.89 15.86744803908
6.8905 15.864839196470001
6.891 15.860642822860004
6.8915 15.853546559290002
6.892 15.841380780060003
6.8925 15.820742877060002
6.893 15.786669170029999
6.8935 15.733746178260002
6.894 15.66076208642
6.8945 15.57655415041
6.895 15.497749111570002
6.8955 15.437878025789999
6.896 15.40166644368
6.8965 15.388362933899998
6.897 15.396570469170001
6.8975 15.426204381170002
6.898 15.477275253440002
6.8985 15.54622172477
6.899 15.622873013220001
6.8995 15.693396432010001
6.9 15.747981039559999
6.9005 15.784785299909998
6.901 15.807354698960001
6.9015 15.820451829709999
6.902 15.827812681780003
6.9025 15.83180796813
6.903 15.833787090110004
6.9035 15.834490895520002
6.904 15.834348017730001
6.9045 15.833607169930001
6.905 15.83244298053
6.9055 15.83098774378
6.906 15.829331419770003
6.9065 15.82755867682
6.907 15.82574889148
6.9075 15.82397614853
6.908 15.822303949210003
6.9085 15.820764044140002
6.909 15.819340558010001
6.9095 15.818007031970001
6.91 15.816726423630001
6.9105 15.815472274140003
6.911 15.814212832880003
6.9115 15.812921641000003
6.912 15.811551072570001
6.9125 15.810016459269999
6.913 15.808153756230002
6.9135 15.805550205389999
6.914 15.80133795647
6.9145 15.793791892450002
6.915 15.7802714201
6.9155 15.758231198050002
6.916 15.727665934530002
6.9165 15.693110676429999
6.917 15.662450161050003
6.9175 15.643479165600002
6.918 15.641044951399998
6.9185 15.655316855090003
6.919 15.68126769517
6.9195 15.710838105930002
6.92 15.737058826280002
6.9205 15.756574874040002
6.921 15.769216912569998
6.9215 15.776334343220004
6.922 15.779673450090002
6.9225 15.780737095860001
6.923 15.78059421807
6.9235 15.77988512089
6.924 15.778943185829998
6.9245 15.777943041300002
6.925 15.77695877208
6.9255 15.776027420560002
6.926 15.775159570280003
6.9265 15.774360513009999
6.927 15.773619665210003
6.9275 15.772942318650003
6.928 15.772312598020001
6.9285 15.77171991978
6.929 15.771143116850002
6.9295 15.77055573038
6.93 15.76996305214
6.9305 15.769391540980003
6.931 15.768872947520002
6.9315 15.768407271760001
6.932 15.767989221930002
6.9325 15.767613506260002
6.933 15.767322458909998
6.9335 15.767131955189999
6.934 15.767047286870003
6.9345 15.767036703330003
6.935 15.767057870410003
6.9355 15.767068453950003
6.936 15.767052578640001
6.9365 15.76699436917
6.937 15.766883241999999
6.9375 15.76668215474
6.938 15.766359356770003
6.9385 15.765861930390002
6.939 15.765158124980001
6.9395 15.764247940540002
6.94 15.763163127690003
6.9405 15.76194072882
6.941 15.7606389534
6.9415 15.759284260280001
6.942 15.757918983620002
6.9425 15.75658016581
6.943 15.755304849240002
6.9435 15.754135368070003
6.944 15.753103472920003
6.9445 15.75223562264
6.945 15.751552984310003
6.9455 15.751044974390002
6.946 15.75069571757
6.9465 15.750473463230001
6.947 15.750346460749999
6.9475 15.750282959510002
6.948 15.750251208890003
6.9485 15.75019829119
6.949 15.75008187225
6.9495 15.749843742600003
6.95 15.749468026930003
6.9505 15.748933558160001
6.951 15.748213877440001
6.9515 15.747266650609998
6.952 15.746091877670004
6.9525 15.744795394020002
6.953 15.743599454000002
6.9535 15.7426998531
6.954 15.742191843180002
6.9545 15.741974880610002
6.955 15.74188492052
6.9555 15.74178437689
6.956 15.741630915560002
6.9565 15.74145099538
6.957 15.741276366970002
6.9575 15.741128197410003
6.958 15.74100119493
6.9585 15.74088477599
6.959 15.74075248174
6.9595 15.740572561560004
6.96 15.740318556600002
6.9605 15.739974591550002
6.961 15.739524791100003
6.9615 15.738937404630004
6.962 15.73818068152
6.9625 15.737238746460001
6.963 15.736095724140004
6.9635 15.734746322789999
6.964 15.73321170949
6.9645 15.73151305132
6.965 15.72971384952
6.9655 15.72787760533
6.966 15.72607840353
6.9665 15.72436916182
6.967 15.72280808967
6.9675 15.721416354160002
6.9675 15.721416354160002
6.968 15.720209830600002
6.9685 15.719167351910002
6.969 15.71825716747
6.9695 15.717426359580003
6.97 15.71662201054
6.9705 15.715785910880001
6.971 15.71488101821
6.9715 15.7139126243
6.972 15.712896604460003
6.9725 15.71190704347
6.973 15.710980983720003
6.9735 15.71007079928
6.974 15.709033612360003
6.9745 15.707753004019999
6.975 15.706160181250002
6.9755 15.70423926874
6.976 15.702016725339998
6.9765 15.699561344060001
6.977 15.696947209680001
6.9775 15.694248406980002
6.978 15.691554896050004
6.9785 15.688924886360002
6.979 15.68643246269
6.9795 15.684114667430002
6.98 15.681992667660001
6.9805 15.680077046920001
6.981 15.67833076282
6.9815 15.67670618943
6.982 15.675150409050001
6.9825 15.673626379290003
6.983 15.67212351661
6.9835 15.670641821010001
6.984 15.669170708950002
6.9845 15.66768901335
6.985 15.666159691819999
6.9855 15.664487492500005
6.986 15.662577163530003
6.9865 15.66039695429
6.987 15.657978615400001
6.9875 15.65538035633
6.988 15.65266038655
6.9885 15.649887499070001
6.989 15.647146362209998
6.9895 15.64451635252
6.99 15.642076846550001
6.9905 15.63989134554
6.991 15.63801805896
6.9915 15.63647815389
6.992 15.63529808918
6.9925 15.634456697750004
6.993 15.633932812520001
6.9935 15.633678807559999
6.994 15.633636473400003
6.9945 15.633752892340002
6.995 15.633964563140001
6.9955 15.634192109250002
6.996 15.63438261297
6.9965 15.634483156599998
6.997 15.634451405980002
6.9975 15.63425031872
6.998 15.633853435970003
6.9985 15.633244882420001
6.999 15.632456408690004
6.9995 15.631530348940004
7.0 15.630514329099999
7.0005 15.629482433950002
7.001 15.62850874827
7.0015 15.62767794038
7.002 15.627048219750002
7.0025 15.62666721231
7.003 15.626545501600003
7.0035 15.62668837939
7.004 15.62708526214
7.0045 15.627704399230002
7.005 15.628503456499999
7.0055 15.629445391560001
7.006 15.63048787025
7.0065 15.631588558410002
7.007 15.632705121880004
7.0075 15.633784642959998
7.008 15.634795371030002
7.0085 15.63570555547
7.009 15.63650990451
7.0095 15.63720841815
7.01 15.63777992931
7.0105 15.638192687370001
7.011 15.638399066400002
7.0115 15.638420233480002
7.012 15.638388482860002
7.0125 15.638483734720001
7.013 15.63888061747
7.0135 15.639658507660002
7.014 15.640796238210001
7.0145 15.642209140799999
7.015 15.643854881269998
7.0155 15.645728167849999
7.016 15.647834292309998
7.0165 15.650152087570003
7.017 15.652655094779998
7.0175 15.655306271550003
7.018 15.65805270018
7.0185 15.660852046509998
7.019 15.66363551753
7.0195 15.666344903770003
7.02 15.668900828680002
7.0205 15.671202748630002
7.021 15.673155411760003
7.0215 15.67472706745
7.022 15.676097635879998
7.0225 15.67765341626
7.023 15.679823041960002
7.0235 15.68275468254
7.024 15.686247250740003
7.0245 15.68997265682
7.025 15.69368218759
7.0255 15.697285882960003
7.026 15.70076257585
7.0265 15.7041757675
7.027 15.707578375610002
7.0275 15.71103919319
7.028 15.7146005544
7.0285 15.718278334550003
7.029 15.72207782541
7.0295 15.725967276360002
7.03 15.729914936779998
7.0305 15.733852013660002
7.031 15.73772029753
7.0315 15.741472162460003
7.032 15.74507056606
7.0325 15.748547258950001
7.033 15.751960450599999
7.0335 15.755389517560001
7.034 15.7588926693
7.0345 15.762469905820002
7.035 15.766126518890001
7.0355 15.769851924970002
7.036 15.773624956980001
7.0365 15.777445614920001
7.037 15.78132448233
7.0375 15.78528272629
7.038 15.789346805650002
7.0385 15.793543179260002
7.039 15.797882430660003
7.0395 15.802359268080004
7.04 15.806947232669998
7.0405 15.811598698500003
7.041 15.816266039640002
7.0415 15.820885754850003
7.042 15.82540492643
7.0425 15.829770636680003
7.043 15.833993469140001
7.0435 15.83814221682
7.044 15.842354465739998
7.0445 15.846767801920002
7.045 15.851472185450003
7.0455 15.856441157479999
7.046 15.861553007300003
7.0465 15.86660135588
7.047 15.871374532420003
7.0475 15.875766701520003
7.048 15.879841364420002
7.0485 15.883741398910004
7.049 15.887609682780003
7.0495 15.891546759660002
7.05 15.89560554725
7.0505 15.899817796169998
7.051 15.9042046735
7.0515 15.908782054550002
7.052 15.913555231090001
7.0525 15.918508327810002
7.053 15.92363076117
7.0535 15.928880197010002
7.054 15.9342090094
7.0545 15.939553697100003
7.055 15.94485075887
7.0555 15.950052568780002
7.056 15.955127376210001
7.0565 15.960027555230003
7.057 15.96465785398
7.0575 15.968901853520002
7.058 15.97266959376
7.0585 15.976024575939999
7.059 15.979189054399999
7.0595 15.982379991710001
7.06 15.985660889110001
7.0605 15.988925911199999
7.061 15.991989846029998
7.0615 15.99476273351
7.062 15.997233990100003
7.0625 15.999488284119998
7.063 16.00161557566
7.0635 16.00371640835
7.064 16.005848991660002
7.0645 16.00805565975
7.065 16.010357579700003
7.0655 16.01274945974
7.066 16.015167798630003
7.0665 16.017501469200003
7.067 16.01954938419
7.0675 16.02096228678
7.0675 16.02096228678
7.068 16.0213115436
7.0685 16.020332566150003
7.069 16.018464571340004
7.0695 16.017173379460004
7.07 16.01825290054
7.0705 16.022332855210003
7.071 16.02823317876
7.0715 16.0340117916
7.072 16.038393377160002
7.0725 16.04114509756
7.073 16.042605626080004
7.0735 16.043171845470003
7.074 16.04312951131
7.0745 16.042653252010002
7.075 16.041870070050003
7.0755 16.04086992552
7.076 16.039726903200002
7.0765 16.038515087870003
7.077 16.037287397230003
7.0775 16.0360755819
7.078 16.034879641880003
7.0785 16.03365724301
7.079 16.032302549889998
7.0795 16.03068856004
7.08 16.02869356275
7.0805 16.02634930864
7.081 16.02394155329
7.0815 16.0219994737
7.082 16.021009912710003
7.0825 16.021126331650002
7.083 16.022062974940003
7.0835 16.02328008204
7.084 16.024280226570003
7.0845 16.024798820030004
7.085 16.024798820030004
7.0855 16.024375478430002
7.086 16.02364521417
7.0865 16.02269269557
7.087 16.02157084033
7.0875 16.02029023199
7.088 16.01888262117
7.0885 16.01735859141
7.089 16.01572343448
7.0895 16.013993025690002
7.09 16.012135614420004
7.0905 16.010077115890002
7.091 16.007679944080003
7.0915 16.00472713642
7.092 16.00101231388
7.0925 15.99658839416
7.093 15.992159182670001
7.0935 15.989052913679998
7.094 15.988343816499999
7.0945 15.989751427319998
7.095 15.991873427089999
7.0955 15.993450374550001
7.096 15.99410126226
7.0965 15.99402717748
7.097 15.993529751099999
7.0975 15.99282594569
7.098 15.99201630488
7.0985 15.991143162830003
7.099 15.990185352460003
7.0995 15.989095247840002
7.1 15.987830514810003
7.1005 15.986354110979999
7.101 15.984666036350003
7.1015 15.982787458
7.102 15.980755418320001
7.1025 15.978601667930004
7.103 15.97629974798
7.1035 15.97374911484
7.104 15.970674596470001
7.1045 15.96657347472
7.105 15.961223495250003
7.1055 15.95588939109
7.106 15.953291132019999
7.1065 15.95482574532
7.107 15.95875223866
7.1075 15.962382392880002
7.108 15.96455731035
7.1085 15.965499245410001
7.109 15.965700332670004
7.1095 15.965456911250001
7.11 15.964890691859999
7.1105 15.964059883970002
7.111 15.963027988819999
7.1115 15.961895550040001
7.112 15.960757819490002
7.1125 15.95973121611
7.113 15.958884532910002
7.1135 15.958270687590002
7.114 15.957863221299998
7.1145 15.95757746572
7.115 15.95726525129
7.1155 15.956820742609999
7.116 15.95637094216
7.1165 15.956333899769998
7.117 15.957132957040002
7.1175 15.958799864589999
7.118 15.96094303144
7.1185 15.963091490060002
7.119 15.964933026020002
7.1195 15.966361803920002
7.12 15.96736724022
7.1205 15.967970502
7.121 15.96821921519
7.1215 15.96815571395
7.122 15.967801165360001
7.1225 15.967102651720001
7.123 15.96589612816
7.1235 15.96374237777
7.124 15.959826467970004
7.1245 15.953037127060004
7.125 15.942628215469998
7.1255 15.929758630830001
7.126 15.918550661970002
7.1265 15.914645335710002
7.127 15.92092137493
7.1275 15.93464822631
7.128 15.94995202515
7.1285 15.96256760483
7.129 15.971441903120002
7.1295 15.977389852600002
7.13 15.981528016740004
7.1305 15.984660744580001
7.131 15.987237836570003
7.1315 15.989476255280003
7.132 15.991439501950001
7.1325 15.99314874366
7.133 15.99457752156
7.1335 15.995683501490003
7.134 15.99640847398
7.1345 15.996636020090001
7.135 15.996180927870004
7.1355 15.994863277140002
7.136 15.99270423498
7.1365 15.990195936000003
7.137 15.98827502349
7.1375 15.987782888880002
7.138 15.988825367570001
7.1385 15.990825656630001
7.139 15.993032324719998
7.1395 15.994926778380002
7.14 15.996334389200001
7.1405 15.997334533730001
7.141 15.998123007460002
7.1415 15.99891148119
7.142 15.999821665630002
7.1425 16.0008853114
7.143 16.00208654319
7.1435 16.00337773507
7.144 16.00467951049
7.1445 16.00592836821
7.145 16.00701318106
7.1455 16.00780694656
7.146 16.008135036300004
7.1465 16.007785779480002
7.147 16.006595131230004
7.1475 16.00456309155
7.148 16.001927790090004
7.1485 15.999080817830002
7.149 15.996270887960002
7.1495 15.993561501720002
7.15 15.991026743890004
7.1505 15.989063497220002
7.151 15.98895237005
7.1515 15.99248727241
7.152 15.999562368900001
7.1525 16.007293644870003
7.153 16.01299288116
7.1535 16.01626848679
7.154 16.017998895580003
7.1545 16.01900433188
7.155 16.01968697021
7.1555 16.020216147210004
7.156 16.02064478058
7.1565 16.020999329170003
7.157 16.021285084749998
7.1575 16.021512630860002
7.158 16.02167138396
7.1585 16.02175076051
7.159 16.02170313458
7.1595 16.02143325431
7.16 16.02063419704
7.1605 16.01849103019
7.161 16.0132151355
7.1615 16.00264217904
7.162 15.987285462500001
7.1625 15.97282305509
7.163 15.966393554540002
7.1635 15.97009250177
7.164 15.98025799194
7.1645 15.991894594170002
7.165 16.00174786991
7.1655 16.008489584890004
7.166 16.01218324035
7.1665 16.01363318533
7.167 16.013770771350003
7.1675 16.01322571904
7.1675 16.01322571904
7.168 16.012368452300002
7.1685 16.01138418308
7.169 16.01036287147
7.1695 16.00935743517
7.17 16.008383749490005
7.1705 16.00741535558
7.171 16.00640462751
7.1715 16.005266896960002
7.172 16.003891036760002
7.1725 16.00213416912
7.173 15.999789915010002
7.1735 15.996593685930002
7.174 15.992312644000002
7.1745 15.987592385160003
7.175 15.987645302859999
7.1755 16.014114736400003
7.176 16.12214622095
7.1765 16.35242288427
7.177 16.543921457030002
7.1775 16.35864600579
7.178 16.124670395240003
7.1785 16.010468706870004
7.179 15.972225085080002
7.1795 15.95921262265
7.18 15.952671994930004
7.1805 15.947729481750002
7.181 15.943300270260004
7.1815 15.939156814350003
7.182 15.93525148809
7.1825 15.931536665550002
7.183 15.927954137259999
7.1835 15.924392776050002
7.184 15.92073087121
7.1845 15.916814961410001
7.185 15.912438667620002
7.1855 15.907305650720001
7.186 15.901161905750001
7.1865 15.894351397760001
7.187 15.889154879620001
7.1875 15.89094878965
7.188 15.905644034940003
7.1885 15.931817129360002
7.189 15.956048144190003
7.1895 15.961292288260001
7.19 15.940839597210001
7.1905 15.903511451630003
7.191 15.866008677640004
7.1915 15.839777373750003
7.192 15.8256748067
7.1925 15.81884313163
7.193 15.81468909218
7.1935 15.810831391849998
7.194 15.806550349920002
7.1945 15.80192005117
7.195 15.797316211270001
7.1955 15.793098670580001
7.196 15.78936268096
7.1965 15.78588598807
7.197 15.78223995854
7.1975 15.77793774953
7.198 15.772508393510002
7.1985 15.76556559127
7.199 15.7570405498
7.1995 15.7476741169
7.2 15.739133200120001
7.2005 15.733275210730003
7.201 15.73090978954
7.2015 15.731179669810004
7.202 15.732185106110002
7.2025 15.732301525050001
7.203 15.730883330690002
7.2035 15.728062817280001
7.204 15.724258034650003
7.2045 15.719812947850002
7.205 15.71495510299
7.2055 15.709806210780002
7.206 15.704435064230001
7.2065 15.69889987281
7.207 15.693258845990002
7.2075 15.687564901470001
7.208 15.681823331020002
7.2085 15.67601825933
7.209 15.670043850999999
7.2095 15.66373076939
7.21 15.656952012020003
7.2105 15.649887499070001
7.211 15.643241035950002
7.2115 15.638139769670001
7.212 15.63529808918
7.2125 15.6342714858
7.213 15.63384285243
7.2135 15.63303850339
7.214 15.63158326664
7.2145 15.6296147282
7.215 15.627296932940002
7.2155 15.624709257410004
7.216 15.621878160460003
7.2165 15.61882480917
7.217 15.61553332823
7.2175 15.611987842329999
7.218 15.608156600850002
7.2185 15.60400785317
7.219 15.599525723980001
7.2195 15.59470492151
7.22 15.58952957045
7.2205 15.584015546110003
7.221 15.57819989088
7.2215 15.572188440160001
7.222 15.566187572980002
7.2225 15.560440710760002
7.223 15.555117190139999
7.2235 15.55030167944
7.224 15.546025929280002
7.2245 15.542311106739998
7.225 15.539167795360001
7.2255 15.536548369210003
7.226 15.534309950500003
7.2265 15.532304369670001
7.227 15.530378165390001
7.2275 15.528436085800003
7.228 15.526441088510001
7.2285 15.524409048830002
7.229 15.522371717380004
7.2295 15.52035026124
7.23 15.518339388640001
7.2305 15.516307348960002
7.231 15.514232975120002
7.2315 15.512089808270002
7.232 15.509861973100001
7.2325 15.507538886070002
7.233 15.50512583895
7.2335 15.502622831740002
7.234 15.500051031520002
7.2345 15.497415730059998
7.235 15.494759261520002
7.2355 15.49216100245
7.236 15.489737371790003
7.2365 15.48759949671
7.237 15.485816170220001
7.2375 15.48431859931
7.238 15.482985073270001
7.2385 15.481730923779999
7.239 15.480587901460002
7.2395 15.479587756929998
7.24 15.478672280720001
7.2405 15.47776209628
7.241 15.476767243519998
7.2415 15.475661263590002
7.242 15.474454740030001
7.2425 15.47315825638
7.243 15.47177181264
7.2435 15.470305992350003
7.244 15.468744920200002
7.2445 15.467099179730003
7.245 15.465363479170001
7.2455 15.463537818519999
7.246 15.461632781320002
7.2465 15.45963778403
7.247 15.457531659570002
7.2475 15.45520328077
7.248 15.452446268600003
7.2485 15.44893253332
7.249 15.44442394528
7.2495 15.43919567652
7.25 15.434269038650001
7.2505 15.430898181160003
7.251 15.42964932344
7.2515 15.43028433584
7.252 15.43226345782
7.2525 15.434972844060002
7.253 15.43768752207
7.2535 15.439830688920004
7.254 15.44118538204
7.2545 15.441846853289999
7.255 15.442016189930001
7.2555 15.4418627286
7.256 15.441492304699999
7.2565 15.440963127700002
7.257 15.440306948219998
7.2575 15.43955022511
7.258 15.43871941722
7.2585 15.437840983400005
7.259 15.436920215419999
7.2595 15.43594652974
7.26 15.434872300430001
7.2605 15.433623442710001
7.261 15.432178789500004
7.2615 15.430633592660001
7.262 15.429252440690004
7.2625 15.42835813156
7.263 15.428172919610002
7.2635 15.428643887140002
7.264 15.42952232096
7.2645 15.430517173720002
7.265 15.43146969232
7.2655 15.43235341791
7.266 15.43320010111
7.2665 15.434046784310002
7.267 15.434904051050001
7.2675 15.43578248487
7.2675 15.43578248487
7.268 15.436650335150002
7.2685 15.437465267730001
7.269 15.438174364910001
7.2695 15.438671791289998
7.27 15.438819960850001
7.2705 15.43851832996
7.271 15.43778277393
7.2715 15.43690434011
7.272 15.436412205500002
7.2725 15.436809088250001
7.273 15.43823786615
7.2735 15.440418075390003
7.274 15.44288404021
7.2745 15.44527062848
7.275 15.447434962410004
7.2755 15.449398209080002
7.276 15.45124503681
7.2765 15.453060113920003
7.277 15.454864607489998
7.2775 15.456584432740001
7.278 15.458029085949999
7.2785 15.45901335517
7.279 15.45946315562
7.2795 15.459505489780003
7.28 15.45938907084
7.2805 15.459373195530002
7.281 15.459674826419999
7.2815 15.460442133070003
7.282 15.461717449640002
7.2825 15.463389648960003
7.283 15.465204726070002
7.2835 15.466908676010004
7.284 15.468342745680001
7.2845 15.469485768000002
7.285 15.470390660670002
7.2855 15.471152675549998
7.286 15.47185648096
7.2865 15.47256557814
7.287 15.47333288479
7.2875 15.47419015153
7.288 15.475163837210001
7.2885 15.476264525370002
7.289 15.477476340700001
7.2895 15.478751657270003
7.29 15.480005806760001
7.2905 15.481127661999999
7.291 15.481974345200001
7.2915 15.48240297857
7.292 15.482265392550001
7.2925 15.48147691882
7.293 15.47998993145
7.2935 15.47785205637
7.294 15.475343757390004
7.2945 15.4730312539
7.295 15.471660685470003
7.2955 15.47180356326
7.296 15.473465179040002
7.2965 15.476047562800002
7.297 15.478725198420001
7.2975 15.4809159912
7.298 15.482450604500002
7.2985 15.483514250270002
7.299 15.484387392319999
7.2995 15.48522878375
7.3 15.486064883410002
7.3005 15.486837481830001
7.301 15.487509536620003
7.3015 15.48808104778
7.302 15.488562598850002
7.3025 15.488991232220002
7.303 15.489398698510001
7.3035 15.48981674834
7.304 15.490271840559998
7.3045 15.4907586834
7.305 15.49125610978
7.3055 15.491737660850003
7.306 15.492176877760002
7.3065 15.492531426350002
7.307 15.492790723080002
7.3075 15.492933600870003
7.308 15.49295476795
7.3085 15.49283834901
7.309 15.492542009890002
7.3095 15.49196520696
7.31 15.49088039411
7.3105 15.488885396819999
7.311 15.48528699322
7.3115 15.479010954
7.312 15.46856500002
7.3125 15.45221343072
7.313 15.42873384723
7.3135 15.398576049999999
7.314 15.36468755492
7.3145 15.331677493660003
7.315 15.30372636452
7.3155 15.283088461519998
7.316 15.270240043960001
7.3165 15.264884772720002
7.317 15.266699849830001
7.3175 15.275431270330003
7.318 15.29058160784
7.3185 15.311161301370003
7.319 15.335709822400002
7.3195 15.362560263380004
7.32 15.39013567685
7.3205 15.41692261659
7.321 15.44148701293
7.3215 15.46261705054
7.322 15.479656549940003
7.3225 15.492658428830001
7.323 15.50225240784
7.3235 15.509348671410002
7.324 15.51490502991
7.3245 15.519757583
7.325 15.524361422900004
7.3255 15.528695382530003
7.326 15.532447247460002
7.3265 15.5354212222
7.327 15.53765964091
7.3275 15.539321256690002
7.328 15.540538363790002
7.3285 15.54142208938
7.329 15.542041226470001
7.3295 15.542464568069999
7.33 15.542776782500002
7.3305 15.54305724631
7.331 15.54338004428
7.3315 15.54379280234
7.332 15.544284936950003
7.3325 15.544761196250004
7.333 15.544999325900001
7.3335 15.544618318460003
7.334 15.543215999410002
7.3345 15.54080295229
7.335 15.538167650830001
7.3355 15.53648486797
7.336 15.536405491420002
7.3365 15.537739017459998
7.337 15.540040937410001
7.3375 15.542993745070003
7.338 15.54624289185
7.3385 15.549285659600002
7.339 15.551703998489998
7.3395 15.55338678135
7.34 15.55444513535
7.3405 15.55503252182
7.341 15.55527065147
7.3415 15.55523890085
7.342 15.55491610288
7.3425 15.554222881010002
7.343 15.552952856210002
7.3435 15.550899649449999
7.344 15.548137345510003
7.3445 15.545316832100003
7.345 15.543559964460002
7.3455 15.5438880542
7.346 15.54669798407
7.3465 15.551561120700004
7.347 15.55745615248
7.3475 15.56319772293
7.348 15.56800794186
7.3485 15.571696305550002
7.349 15.57448506834
7.3495 15.57667056935
7.35 15.57846977115
7.3505 15.57998321737
7.351 15.58124265863
7.3515 15.582253386700003
7.352 15.583010109810001
7.3525 15.5835234115
7.353 15.58382504239
7.3535 15.583946753100001
7.354 15.583925586020001
7.3545 15.583803875310004
7.355 15.58361866336
7.3555 15.583380533709999
7.356 15.583121236979999
7.3565 15.582856648480004
7.357 15.582602643520001
7.3575 15.582253386700003
7.358 15.58142787058
7.3585 15.57949108276
7.359 15.575987931019998
7.3595 15.571246505100003
7.36 15.56649449564
7.3605 15.563176555850003
7.361 15.562086451230002
7.3615 15.56307072045
7.362 15.565383223940003
7.3625 15.568156111420002
7.363 15.57070145279
7.3635 15.572595906450001
7.364 15.573686011070002
7.3645 15.574056434970004
7.365 15.573908265410001
7.3655 15.573500799119998
7.366 15.573029831589999
7.3665 15.572622365300003
7.367 15.572326026180004
7.3675 15.57225723317
7.3675 15.57225723317
7.368 15.572595906450001
7.3685 15.573553716820001
7.369 15.575125372510001
7.3695 15.577040993250002
7.37 15.578882529210002
7.3705 15.580369516580003
7.371 15.58143845412
7.3715 15.582168718380004
7.372 15.58266085299
7.3725 15.582978359190001
7.373 15.58314769583
7.3735 15.583121236979999
7.374 15.582787855469999
7.3745 15.581824753330004
7.375 15.57936937205
7.3755 15.57269115831
7.376 15.55282056196
7.3765 15.49226683785
7.377 15.337588400750004
7.3775 15.098961324370002
7.378 14.915511533779998
7.3785 14.830938465640003
7.379 14.798065990400001
7.3795 14.78494769257
7.38 14.77967708965
7.3805 14.77868752866
7.381 14.781862590660001
7.3815 14.791779367640004
7.382 14.815057863870003
7.3825 14.864467120360004
7.383 14.95578719525
7.3835 15.088891086060002
7.384 15.2300860932
7.3845 15.33974744291
7.385 15.406825919430002
7.3855 15.439835980689999
7.386 15.44829752092
7.3865 15.436766754090002
7.387 15.405936902070003
7.3875 15.35615722168
7.388 15.29206859521
7.3885 15.2251647471
7.389 15.170193840340001
7.3895 15.13880835247
7.39 15.137305489790002
7.3905 15.168452848010002
7.391 15.232081090489999
7.3915 15.32155433765
7.392 15.42009767859
7.3925 15.50611539994
7.393 15.566637373430002
7.3935 15.60263199297
7.394 15.62199987117
7.3945 15.63207010948
7.395 15.63733012886
7.3955 15.6400395151
7.396 15.641240746890002
7.3965 15.641373041140003
7.397 15.640563400330002
7.3975 15.6387165726
7.398 15.63556267768
7.3985 15.630662498660001
7.399 15.623518609160001
7.3995 15.613808211210003
7.4 15.601986397030004
7.4005 15.58993703674
7.401 15.580935735970002
7.4015 15.57821047442
7.402 15.582983650960003
7.4025 15.593762986450002
7.403 15.607500421369998
7.4035 15.621602988420001
7.404 15.63477949572
7.4045 15.646490182730002
7.405 15.65630641608
7.4055 15.6639053978
7.406 15.66932417028
7.4065 15.672896115030003
7.407 15.675076324270002
7.4075 15.676346349069998
7.408 15.67720361581
7.4085 15.678119092020001
7.409 15.679410283900001
7.4095 15.68107189968
7.41 15.682871101480004
7.4105 15.68453800903
7.411 15.68588211861
7.4115 15.686839928980003
7.412 15.68748552492
7.4125 15.68807820316
7.413 15.688893135739999
7.4135 15.690030866290002
7.414 15.691332641710002
7.4145 15.692549748810002
7.415 15.69349168387
7.4155 15.694089653880003
7.416 15.69432778353
7.4165 15.694206072820002
7.417 15.693708646440001
7.4175 15.692809045540002
7.418 15.69147022773
7.4185 15.68964985885
7.419 15.687310896510002
7.4195 15.684384547700002
7.42 15.680664433390003
7.4205 15.675817172070001
7.421 15.66957288347
7.4215 15.661820440420001
7.422 15.65280855611
7.4225 15.643812547110002
7.423 15.637859305860001
7.4235 15.638388482860002
7.424 15.64611975883
7.4245 15.657851612920002
7.425 15.669086040629999
7.4255 15.677187740499999
7.426 15.681886832260002
7.4265 15.68395591433
7.427 15.684040582650002
7.4275 15.682278423240003
7.428 15.678071466090003
7.4285 15.66976867896
7.429 15.653819284179999
7.4295 15.6237408635
7.43 15.571050709609999
7.4305 15.492679595910001
7.431 15.402079201739998
7.4315 15.32671910517
7.432 15.289221622950002
7.4325 15.29674651989
7.433 15.345060379990002
7.4335 15.42190217216
7.434 15.506464656759999
7.4345 15.576988075550002
7.435 15.62337573137
7.4355 15.648553973030001
7.436 15.660243492960003
7.4365 15.664736205690001
7.437 15.665577597119999
7.4375 15.664381657099998
7.438 15.661725188560002
7.4385 15.65758702442
7.439 15.651443279450003
7.4395 15.642193265490004
7.44 15.62849816473
7.4405 15.6106701916
7.441 15.59344548025
7.4415 15.585036857720002
7.442 15.590286293559998
7.4425 15.605706511340003
7.443 15.6232646042
7.4435 15.637303670009999
7.444 15.646363180250003
7.4445 15.65128452635
7.445 15.653454152050003
7.4455 15.654052122059998
7.446 15.653819284179999
7.4465 15.653115478770005
7.447 15.652062416539998
7.4475 15.650675972799998
7.448 15.64889264631
7.4485 15.646537808660003
7.449 15.64317224294
7.4495 15.637689969220002
7.45 15.62747156135
7.4505 15.607071787999999
7.451 15.56757930849
7.4515 15.500548457900003
7.452 15.408355240960002
7.4525 15.309547311520003
7.453 15.22660940031
7.4535 15.171294528500002
7.454 15.143951952910001
7.4545 15.13993549948
7.455 15.153942814670003
7.4555 15.18146531044
7.456 15.218761705400002
7.4565 15.262614603390002
7.457 15.3100447379
7.4575 15.358189261360003
7.458 15.404396997000003
7.4585 15.446503610890002
7.459 15.483053866280002
7.4595 15.513328082450002
7.46 15.53716221453
7.4605 15.554815559250002
7.461 15.566939004319998
7.4615 15.574564444890001
7.462 15.578977781070002
7.4625 15.581364369340001
7.463 15.58256560113
7.4635 15.58307361105
7.464 15.583221780610003
7.4645 15.58324294769
7.465 15.583295865390003
7.4655 15.583422867870002
7.466 15.583581620969998
7.4665 15.583634538670001
7.467 15.58337524194
7.4675 15.582454473960002
7.4675 15.582454473960002
7.468 15.5802425141
7.4685 15.575591048270002
7.469 15.566595039269998
7.4695 15.550725021040002
7.47 15.525996579830004
7.4705 15.49334106716
7.471 15.458653514810003
7.4715 15.431972410470003
7.472 15.423209239350001
7.4725 15.43636457957
7.473 15.466051409270001
7.4735 15.50060666737
7.474 15.529938948480002
7.4745 15.550222302890003
7.475 15.562467458670003
7.4755 15.569188006570002
7.476 15.572511238130001
7.4765 15.57379713824
7.477 15.573828888860003
7.4775 15.57306687398
7.478 15.571802140950002
7.4785 15.57026752765
7.479 15.568642954260003
7.4795 15.56707129857
7.48 15.56565310421
7.4805 15.564435997110003
7.481 15.563419977269998
7.4815 15.562546835220001
7.482 15.561731902640002
7.4825 15.560827009970001
7.483 15.5595516934
7.4835 15.557286815840001
7.484 15.552825853730003
7.4845 15.543999181370001
7.485 15.527023183210002
7.4855 15.495886408529998
7.486 15.443074543930003
7.4865 15.36390437296
7.487 15.263482453670004
7.4875 15.158080978809998
7.488 15.06560200629
7.4885 14.995856477690001
7.489 14.950336672150002
7.4895 14.927190470170004
7.49 14.925290724740002
7.4905 14.946193216240001
7.491 14.994395949169999
7.4915 15.074645641220002
7.492 15.184090028360004
7.4925 15.30408620488
7.493 15.4076249767
7.4935 15.480011098530003
7.494 15.524546634850001
7.4945 15.55139707583
7.495 15.568769956740002
7.4955 15.581205616240002
7.496 15.59075196932
7.4965 15.59829803334
7.497 15.60428831698
7.4975 15.60900328405
7.498 15.612644021810002
7.4985 15.615326949200004
7.499 15.617184360470002
7.4995 15.618385592260001
7.5 15.61911585652
7.5005 15.619565656970003
7.501 15.619936080869998
7.5015 15.620391173090002
7.502 15.621057936110002
7.5025 15.62201045471
7.503 15.623306938360003
7.5035 15.62494738706
7.504 15.62689475842
7.5045 15.629059092350001
7.505 15.63132396991
7.5055 15.63355180508
7.506 15.635615595380003
7.5065 15.637377754790002
7.507 15.6387165726
7.5075 15.639441545090001
7.508 15.6392457496
7.5085 15.637488881960003
7.509 15.63308083755
7.5095 15.624735716260002
7.51 15.6119931341
7.5105 15.596504123310002
7.511 15.582057591210003
7.5115 15.57333675425
7.512 15.574135811520001
7.5125 15.5848992717
7.513 15.601764142689998
7.5135 15.619047063510003
7.514 15.632678663030003
7.5145 15.64159000371
7.515 15.646770646540002
7.5155 15.649644077650002
7.516 15.65122102511
7.5165 15.652020082380002
7.517 15.652274087340004
7.5175 15.65207829185
7.518 15.651501488920001
7.5185 15.650612471560002
7.519 15.64941123977
7.5195 15.64783958408
7.52 15.645738751389999
7.5205 15.6431087417
7.521 15.640388771920001
7.5215 15.63849961003
7.522 15.638224437990004
7.5225 15.639542088719999
7.523 15.641669380260002
7.5235 15.64380725534
7.524 15.645574706520001
7.5245 15.646939983180001
7.525 15.647940127710001
7.5255 15.648622766040003
7.526 15.64897202286
7.5265 15.64896143932
7.527 15.648585723650001
7.5275 15.64786075116
7.528 15.646844731320002
7.5285 15.645585290060001
7.529 15.64410888623
7.5295 15.642320267970003
7.53 15.63999718094
7.5305 15.636880328410001
7.531 15.633017336310001
7.5315 15.629180803060002
7.532 15.626757172400001
7.5325 15.626841840720001
7.533 15.629418932710003
7.5335 15.633451261450002
7.534 15.637668802139999
7.5345 15.641240746890002
7.535 15.643849589500004
7.5355 15.64552708059
7.536 15.646447848569998
7.5365 15.646760063000002
7.537 15.646553683969998
7.5375 15.645876337410002
7.538 15.64480739987
7.5385 15.643495040910004
7.539 15.64209272186
7.5395 15.640753904050001
7.54 15.639605589960002
7.5405 15.63873773968
7.541 15.638213854450001
7.5415 15.638086851970002
7.542 15.63839377463
7.5425 15.639129330660001
7.543 15.640272352980002
7.5435 15.64174875681
7.544 15.64345270675
7.5445 15.645246616780003
7.545 15.64694527495
7.5455 15.648321135149999
7.546 15.6490884418
7.5465 15.648834436840001
7.547 15.646871190170003
7.5475 15.64182813336
7.548 15.630879461230002
7.5485 15.608728112010002
7.549 15.56793385708
7.5495 15.50480304098
7.55 15.430294919380003
7.5505 15.369148517029998
7.551 15.343091841550002
7.5515 15.362089295850001
7.552 15.424442221760003
7.5525 15.510412317180002
7.553 15.585079191880002
7.5535 15.628662209600002
7.554 15.64800362895
7.5545 15.656036535810003
7.555 15.660026530390002
7.5555 15.6626882907
7.556 15.664857916399999
7.5565 15.66675237006
7.557 15.668419277610003
7.5575 15.669879806129998
7.558 15.67111278854
7.5585 15.67199651413
7.559 15.672086474220002
7.5595 15.669948599140003
7.56 15.66168814617
7.5605 15.63928808376
7.561 15.59428157991
7.5615 15.532330828520003
7.562 15.48064611093
7.5625 15.46827395267
7.563 15.505072921250001
7.5635 15.574352774090002
7.564 15.640261769440002
7.5645 15.680024129220001
7.565 15.698047897839999
7.5655 15.705974969300001
7.566 15.710314220700003
7.5665 15.713367571990002
7.567 15.715812369730003
7.5675 15.717844409409999
7.5675 15.717844409409999
7.568 15.719574818200002
7.5685 15.721082972650002
7.569 15.722469416390002
7.5695 15.72381881774
7.57 15.725210553250001
7.5705 15.726708124160002
7.571 15.728353864630002
7.5715 15.7301583582
7.572 15.732126896640004
7.5725 15.734248896409998
7.573 15.73650319043
7.5735 15.738873903390001
7.574 15.7413239929
7.5745 15.743795249490002
7.575 15.746208296610003
7.5755 15.748515508330001
7.576 15.750722176420002
7.5765 15.7528600515
7.577 15.7549238418
7.5775 15.756834170770002
7.578 15.758458744160002
7.5785 15.759707601879999
7.579 15.760543701540001
7.5795 15.76101466907
7.58 15.761221048099998
7.5805 15.761263382260001
7.581 15.76123692341
7.5815 15.76122633987
7.582 15.761289841110003
7.5825 15.761490928370002
7.583 15.76186135227
7.5835 15.762438155200002
7.584 15.76324250424
7.5845 15.76430615001
7.585 15.76562909251
7.5855 15.7672007482
7.586 15.768989366460001
7.5865 15.77095261313
7.587 15.77303227874
7.5875 15.775148986740003
7.588 15.77719160996
7.5885 15.77904372946
7.589 15.780588926299998
7.5895 15.781716073310001
7.59 15.782382836330001
7.5905 15.782620965980001
7.591 15.782599798900002
7.5915 15.782589215360002
7.592 15.782848512090002
7.5925 15.78318718537
7.593 15.782620965980001
7.5935 15.779768701950001
7.594 15.774392263630002
7.5945 15.768364937600001
7.595 15.76434848417
7.5955 15.76362880345
7.596 15.765496798260003
7.5965 15.768280269280002
7.597 15.77062981516
7.5975 15.77206388483
7.598 15.772714772539999
7.5985 15.77287881741
7.599 15.772735939619999
7.5995 15.772370807489999
7.6 15.771767545710002
7.6005 15.77088911189
7.601 15.76971433895
7.6015 15.768243226890004
7.602 15.7665128181
7.6025 15.764560154970003
7.603 15.76232702803
7.6035 15.759490639310002
7.604 15.755241347999998
7.6045 15.748213877440001
7.605 15.73722287115
7.6055 15.72304621932
7.606 15.710044340430002
7.6065 15.704212809890002
7.607 15.707747712250004
7.6075 15.7166643447
7.608 15.725104717849998
7.6085 15.730264193600004
7.609 15.73241794399
7.6095 15.732693116030003
7.61 15.73184643283
7.6105 15.730248318290002
7.611 15.728052233740001
7.6115 15.72536930635
7.612 15.722284204440001
7.6125 15.71890276341
7.613 15.715341402200004
7.6135 15.71169537267
7.614 15.708065218450002
7.6145 15.70450914901
7.615 15.70107479028
7.6155 15.69781505996
7.616 15.69482520991
7.6165 15.692248117920002
7.617 15.69020020293
7.6175 15.68871321556
7.618 15.68767073687
7.6185 15.68689284668
7.619 15.686178457729998
7.6195 15.685347649840004
7.62 15.68420462752
7.6205 15.682511261120002
7.621 15.679955336210003
7.6215 15.676187595970003
7.622 15.67101753668
7.6225 15.66476266454
7.623 15.658491917090004
7.6235 15.653655239310002
7.624 15.65114164856
7.6245 15.650654805719999
7.625 15.651279234580002
7.6255 15.652416965129998
7.626 15.65387749365
7.6265 15.655459732880004
7.627 15.65688851078
7.6275 15.658047408409999
7.628 15.65902109409
7.6285 15.659947153840001
7.629 15.660894380670001
7.6295 15.661841607500001
7.63 15.66267770716
7.6305 15.663206884160001
7.631 15.66313809115
7.6315 15.66197919352
7.632 15.658872924529998
7.6325 15.652395798050001
7.633 15.64068511104
7.6335 15.622820095520002
7.634 15.60136196817
7.6345 15.583401700790002
7.635 15.57633718784
7.6355 15.581755960320002
7.636 15.595276432670001
7.6365 15.611855548080001
7.637 15.62857224951
7.6375 15.64353737507
7.638 15.655385648100001
7.6385 15.6639053978
7.639 15.669848055510002
7.6395 15.67415555629
7.64 15.677484079620001
7.6405 15.680135256390002
7.641 15.682241380850002
7.6415 15.683823620080002
7.642 15.684871390540003
7.6425 15.68531589922
7.643 15.684908432930001
7.6435 15.68304572989
7.644 15.67853714185
7.6445 15.669165417180004
7.645 15.650871768290003
7.6455 15.619163482450002
7.646 15.578279267430002
7.6465 15.542967286220001
7.647 15.52170495436
7.6475 15.51236498031
7.648 15.5101265616
7.6485 15.511724676139998
7.649 15.515656461250003
7.6495 15.52149857533
7.65 15.529393896170003
7.6505 15.539739306519998
7.651 15.552714726560001
7.6515 15.567732769820001
7.652 15.58311594521
7.6525 15.596641709330001
7.653 15.606823074809999
7.6535 15.613760585280001
7.654 15.619010021120001
7.6545 15.62454521254
7.655 15.63134513699
7.6555 15.638790657380003
7.656 15.645913379800003
7.6565 15.65301493514
7.657 15.661164260940001
7.6575 15.670446025520004
7.658 15.679553161690002
7.6585 15.68682934544
7.659 15.69129559932
7.6595 15.693057758730003
7.66 15.69312655174
7.6605 15.69265029244
7.661 15.692025863580003
7.6615 15.690607669220004
7.662 15.68732677182
7.6625 15.681680453230001
7.663 15.67508161604
7.6635 15.67214468369
7.664 15.67938382505
7.6645 15.69974126424
7.665 15.728094567900001
7.6655 15.755109053750001
7.666 15.77507490196
7.6665 15.78800798784
7.667 15.796390151520004
7.6675 15.802454519940003
7.6675 15.802454519940003
7.668 15.807524035600004
7.6685 15.812180793200003
7.669 15.81660471292
7.6695 15.820742877060002
7.67 15.824441824290002
7.6705 15.82750046735
7.671 15.829701843669998
7.6715 15.830776072980001
7.672 15.830368606690001
7.6725 15.827934392490004
7.673 15.822923086300001
7.6735 15.815588693080002
7.674 15.808206673930002
7.6745 15.80481464936
7.675 15.80828605048
7.6755 15.817652483380002
7.676 15.828807534540001
7.6765 15.83797288018
7.677 15.844010789750001
7.6775 15.847757362909999
7.678 15.850329163129999
7.6785 15.852414120510002
7.679 15.85427153178
7.6795 15.855954314640002
7.68 15.857430718470003
7.6805 15.85865840911
7.681 15.85961621948
7.6815 15.860335900199999
7.682 15.860838618350002
7.6825 15.86114554101
7.683 15.86115612455
7.6835 15.860484069760002
7.684 15.85822977574
7.6845 15.852996215210002
7.685 15.844068999220003
7.6855 15.83406755392
7.686 15.82913562428
7.6865 15.833347873200001
7.687 15.844206585240002
7.6875 15.85595960641
7.688 15.865056159040002
7.6885 15.871014692060001
7.689 15.87465013805
7.6895 15.876788013130003
7.69 15.877915160139999
7.6905 15.87831733466
7.691 15.878147998020001
7.6915 15.87755531978
7.692 15.876676885960002
7.6925 15.8756291155
7.693 15.87450726026
7.6935 15.873353654399999
7.694 15.87216300615
7.6945 15.870919440200002
7.695 15.86970762487
7.6955 15.868850358130004
7.696 15.868770981579999
7.6965 15.869638831860001
7.697 15.871210487549998
7.6975 15.87300439758
7.698 15.874634262739999
7.6985 15.875893704
7.699 15.876740387200002
7.6995 15.877174312340003
7.7 15.87718489588
7.7005 15.87676684605
7.701 15.87594132993
7.7015 15.87476655699
7.702 15.873332487319999
7.7025 15.87174495632
7.703 15.87010979939
7.7035 15.868495809540004
7.704 15.866908278540002
7.7045 15.865315455770002
7.705 15.863696174150004
7.7055 15.862150977310002
7.706 15.86089682782
7.7065 15.860214189490002
7.707 15.860214189490002
7.7075 15.860775117109998
7.708 15.861611216770001
7.7085 15.862404982270004
7.709 15.862928867500003
7.7095 15.86303999467
7.71 15.862664279
7.7105 15.86174880279
7.711 15.860293566040003
7.7115 15.858309152290001
7.712 15.855869646319999
7.7125 15.853049132910002
7.713 15.849964031000003
7.7135 15.846714884219999
7.714 15.843418111510001
7.7145 15.84021129889
7.715 15.83723732415
7.7155 15.834676107470003
7.716 15.83266523487
7.7165 15.83128937467
7.717 15.83053794333
7.7175 15.830305105450002
7.718 15.83046385855
7.7185 15.830876616609999
7.719 15.831426960690003
7.7195 15.832014347160001
7.72 15.83251706531
7.7205 15.832839863280004
7.721 15.832887489210002
7.7215 15.832554107700002
7.722 15.831617464410002
7.7225 15.829379045700001
7.723 15.82407140039
7.7235 15.81177332691
7.724 15.78539385346
7.7245 15.73538662696
7.725 15.656936136710002
7.7255 15.563531104440003
7.726 15.487991087690002
7.7265 15.460468591919998
7.727 15.48994375082
7.7275 15.5627267554
7.728 15.650591304480002
7.7285 15.72625303194
7.729 15.777270986510004
7.7295 15.80580421035
7.73 15.819494019339999
7.7305 15.824971001290002
7.731 15.826293943789999
7.7315 15.825595430149999
7.732 15.823896771980003
7.7325 15.82165835327
7.733 15.81904421889
7.7335 15.81612845362
7.734 15.813069810560002
7.7345 15.81023342184
7.735 15.808000294899998
7.7355 15.80654505815
7.736 15.805830669200002
7.7365 15.805756584420003
7.737 15.8062010931
7.7375 15.807000150370001
7.738 15.807936793660001
7.7385 15.80882581102
7.739 15.809513741120004
7.7395 15.809905332100001
7.74 15.809942374490003
7.7405 15.809603701210001
7.741 15.80888931226
7.7415 15.80780449941
7.742 15.80637042974
7.7425 15.804677063340002
7.743 15.8029201957
7.7435 15.801374998860002
7.744 15.800258435390003
7.7445 15.799596964140001
7.745 15.799231832010001
7.7455 15.799104829529998
7.746 15.79940116865
7.7465 15.8003272284
7.747 15.80188830055
7.7475 15.803840963680003
7.748 15.805798918579999
7.7485 15.807354698960001
7.749 15.808111422070002
7.7495 15.80783625003
7.75 15.806539766380002
7.7505 15.804428350150001
7.751 15.801851258160003
7.7515 15.79914187192
7.752 15.796601822320003
7.7525 15.79442161308
7.753 15.79267532898
7.7535 15.79131005232
7.754 15.790219947699999
7.7545 15.789341513880004
7.755 15.788658875549999
7.7555 15.788172032710001
7.756 15.78784394297
7.7565 15.787574062700003
7.757 15.787240681190003
7.7575 15.786711504190002
7.758 15.78585423745
7.7585 15.784578920880001
7.759 15.782763843770002
7.7595 15.78023966948
7.76 15.776662432960002
7.7605 15.771518832520002
7.761 15.764343192400002
7.7615 15.755336599860001
7.762 15.746044251740003
7.7625 15.73918082605
7.763 15.737048242740002
7.7635 15.739704711280002
7.764 15.744911812960002
7.7645 15.75020887473
7.765 15.75435233064
7.7655 15.75708817573
7.766 15.758448160620002
7.7665 15.758622789030003
7.767 15.757897816540002
7.7675 15.756527248110004
7.7675 15.756527248110004
7.768 15.75471746277
7.7685 15.75261133831
7.769 15.75033058544
7.7695 15.74799691487
7.77 15.745710870230003
7.7705 15.74356241161
7.771 15.741588581400002
7.7715 15.73979467137
7.772 15.7381489309
7.7725 15.73659844229
7.773 15.735132622000002
7.7735 15.73382555481
7.774 15.73284657736
7.7745 15.73239677691
7.775 15.732571405320002
7.7755 15.733264627190003
7.776 15.734121893930002
7.7765 15.734693405090002
7.777 15.734703988630002
7.7775 15.734127185700004
7.778 15.733111165859999
7.7785 15.731782931590004
7.779 15.730227151210002
7.7795 15.72851261773
7.78 15.726718707700002
7.7805 15.724945964750003
7.781 15.723310807820003
7.7815 15.721919072310001
7.782 15.720871301850003
7.7825 15.720252164760002
7.783 15.720082828119999
7.7835 15.72035270839
7.784 15.72100888787
7.7845 15.72197728178
7.785 15.723136179410002
7.7855 15.724332119430002
7.786 15.725342847499999
7.7865 15.725845565650001
7.787 15.72537988989
7.7875 15.723231431269998
7.788 15.718400045260001
7.7885 15.709816794320002
7.789 15.69720121464
7.7895 15.682416009260002
7.79 15.670006808610001
7.7905 15.665212464989999
7.791 15.670213187640002
7.7915 15.682066752440004
7.792 15.69486754407
7.7925 15.704138725109999
7.793 15.70901773705
7.7935 15.710885731860003
7.794 15.71120852983
7.7945 15.710795771770002
7.795 15.709975547420004
7.7955 15.708885442800003
7.796 15.707578375610002
7.7965 15.706070221160001
7.797 15.70435568768
7.7975 15.702434775170001
7.798 15.700296900090002
7.7985 15.69791031182
7.799 15.695089798409999
7.7995 15.691279724010002
7.8 15.685051310720002
7.8005 15.673134244680003
7.801 15.650236755890003
7.8015 15.615623288320002
7.802 15.581840628639998
7.8025 15.559710446500002
7.803 15.54688848779
7.8035 15.53768080799
7.804 15.530219412290002
7.8045 15.53014003574
7.805 15.54540679219
7.8055 15.572669991230004
7.806 15.601033878430002
7.8065 15.623994868460002
7.807 15.640595150949999
7.8075 15.65206770831
7.808 15.659904819680001
7.8085 15.665302425080004
7.809 15.669086040629999
7.8095 15.671753092710002
7.81 15.673605212210003
7.8105 15.674859361700001
7.811 15.675679586050002
7.8115 15.676229930129999
7.812 15.67668502235
7.8125 15.67720361581
7.813 15.67792329653
7.8135 15.678886398670002
7.814 15.680071755150003
7.8145 15.681389405880001
7.815 15.68272293192
7.8155 15.683918871940001
7.816 15.684792013989998
7.8165 15.685109520190004
7.817 15.68449567487
7.8175 15.682230797310002
7.818 15.677013112090002
7.8185 15.666985207940002
7.819 15.650824142360001
7.8195 15.6301439052
7.82 15.611199368600001
7.8205 15.602150441900001
7.821 15.606791324190002
7.8215 15.62148127771
7.822 15.638896492780002
7.8225 15.653708157009998
7.823 15.664254654619999
7.8235 15.671075746149999
7.824 15.675261536220003
7.8245 15.67774866812
7.825 15.67920390487
7.8255 15.680029420990003
7.826 15.68047392967
7.8265 15.680669725159998
7.827 15.680690892240001
7.8275 15.68057976507
7.828 15.680325760109998
7.8285 15.679844209040002
7.829 15.678971066990002
7.8295 15.67741528661
7.83 15.674626523820002
7.8305 15.669853347280004
7.831 15.662910545040003
7.8315 15.655777239080003
7.832 15.652427548670001
7.8325 15.655978326340001
7.833 15.666106774120003
7.8335 15.679510827529999
7.834 15.692486247570002
7.8345 15.703048620490001
7.835 15.71099685903
7.8355 15.716886599040002
7.836 15.721315810530001
7.8365 15.72469195979
7.837 15.727300802400002
7.8375 15.72934871739
7.838 15.73102620848
7.8385 15.732486737000002
7.839 15.73385730543
7.8395 15.735217290320001
7.84 15.736630192909999
7.8405 15.73813834736
7.841 15.73979467137
7.8415 15.741662666180002
7.842 15.743784665949999
7.8425 15.746171254220002
7.843 15.748795972139998
7.8435 15.751595318470002
7.844 15.754479333120003
7.8445 15.757336888920001
7.845 15.76006744224
7.8455 15.762575741220001
7.846 15.764761242230001
7.8465 15.766454608630003
7.847 15.76724308236
7.8475 15.766385815619998
7.848 15.762760953169998
7.8485 15.75489209118
7.849 15.74059372864
7.8495 15.71572770141
7.85 15.674065596200002
7.8505 15.61409925856
7.851 15.5498148366
7.8515 15.503268427679998
7.852 15.486355930760002
7.8525 15.500019280900002
7.853 15.540892912380002
7.8535 15.601261424540002
7.854 15.666964040859998
7.8545 15.722638753030004
7.855 15.761062295000002
7.8555 15.784150287510002
7.856 15.797083373390002
7.8565 15.80417963696
7.857 15.80803733729
7.8575 15.810005875729999
7.858 15.810603845740001
7.8585 15.809762454310004
7.859 15.806978983290001
7.8595 15.80156550258
7.86 15.793262715450002
7.8605 15.78321893599
7.861 15.774640976820002
7.8615 15.771640543230003
7.862 15.77649309632
7.8625 15.78786511005
7.863 15.801835382850001
7.8635 15.814599132089999
7.864 15.824293654730003
7.8645 15.830940117850002
7.865 15.83534816226
7.8655 15.83832742877
7.866 15.84042296969
7.8665 15.84194170768
7.867 15.843021228760001
7.8675 15.84369328355
7.8675 15.84369328355
7.868 15.843852036650002
7.8685 15.84314823124
7.869 15.840475887390003
7.8695 15.83263348425
7.87 15.811154189820002
7.8705 15.75913079895
7.871 15.662735916629998
7.8715 15.543787510570002
7.872 15.447895346400003
7.8725 15.392686309990001
7.873 15.371021803609999
7.8735 15.375239344299999
7.874 15.40514313657
7.8745 15.4665223768
7.875 15.561710735560002
7.8755 15.672562733520003
7.876 15.764300858239999
7.8765 15.819430518100003
7.877 15.84532844048
7.8775 15.85498062896
7.878 15.857324883070003
7.8785 15.857039127490001
7.879 15.85611306774
7.8795 15.855139382059999
7.88 15.854181571690003
7.8805 15.853234344860002
7.881 15.8522924098
7.8815 15.85140868421
7.882 15.85063608579
7.8825 15.850016948700002
7.883 15.849604190640001
7.8835 15.84940839515
7.884 15.849434854000002
7.8845 15.84968885896
7.885 15.85014924295
7.8855 15.85080542243
7.886 15.851609771470002
7.8865 15.852514664140003
7.887 15.853446015660001
7.8875 15.854319157709998
7.888 15.855049421970001
7.8885 15.855546848350002
7.889 15.855710893220003
7.8895 15.855366928170003
7.89 15.85422919762
7.8905 15.851821442270001
7.891 15.847402814319999
7.8915 15.84005783756
7.892 15.829167374900003
7.8925 15.81534527166
7.893 15.801332664699999
7.8935 15.791585224359999
7.894 15.78987069088
7.8945 15.796607114090001
7.895 15.808370718799999
7.8955 15.820303660150003
7.896 15.829177958440003
7.8965 15.834332142420003
7.897 15.83667110476
7.8975 15.837385493710002
7.898 15.83733786778
7.8985 15.836978027419999
7.899 15.836512351660001
7.8995 15.835977882890003
7.9 15.83536932934
7.9005 15.83465494039
7.901 15.833792381880002
7.9015 15.832749903189999
7.902 15.831501045470002
7.9025 15.829992891020002
7.903 15.828172522140001
7.9035 15.825891769270001
7.904 15.82290721099
7.9045 15.81883254809
7.905 15.813149187110003
7.9055 15.805550205389999
7.906 15.796845243740002
7.9065 15.789828356720005
7.907 15.788034446690002
7.9075 15.79221494499
7.908 15.799231832010001
7.9085 15.80523269919
7.909 15.808672349690003
7.9095 15.809984708650003
7.91 15.810005875729999
7.9105 15.809270319700001
7.911 15.808021461980001
7.9115 15.80637042974
7.912 15.80438072422
7.9125 15.802121138430003
7.913 15.799660465380004
7.9135 15.797088665160004
7.914 15.794500989630002
7.9145 15.7919662318
7.915 15.78954789291
7.9155 15.78725126473
7.916 15.785055180179999
7.9165 15.782869679170002
7.917 15.78048838267
7.9175 15.777577909170002
7.918 15.773725500610002
7.9185 15.76867186026
7.919 15.762612783610003
7.9195 15.756035113500001
7.92 15.74919814666
7.9205 15.74183200282
7.921 15.733513340380004
7.9215 15.724501456070001
7.922 15.71609283354
7.9225 15.709536330510002
7.923 15.70379476006
7.9235 15.695190342040004
7.924 15.68107189968
7.9245 15.664842041090001
7.925 15.655957159260002
7.9255 15.663058714600002
7.926 15.6859720787
7.9265 15.71473814042
7.927 15.73794784364
7.9275 15.751420690060002
7.928 15.757670270430001
7.9285 15.760490783840002
7.929 15.76220531732
7.9295 15.763803431859998
7.93 15.76563967605
7.9305 15.76782517706
7.931 15.770349351350003
7.9315 15.773132822370002
7.932 15.776059171180002
7.9325 15.778974936450002
7.933 15.781705489770001
7.9335 15.7840285768
7.934 15.78555260656
7.9345 15.785250975670003
7.935 15.780102083460001
7.9355 15.762364070420002
7.936 15.71816191561
7.9365 15.639076412960002
7.937 15.54643868734
7.9375 15.48264639999
7.938 15.474629368440002
7.9385 15.52534040035
7.939 15.613845253600001
7.9395 15.69928088025
7.94 15.754098325680001
7.9405 15.780763554710003
7.941 15.792024441270001
7.9415 15.796660031790001
7.942 15.798676196160002
7.9425 15.799612839450003
7.943 15.800030889279999
7.9435 15.800157891760001
7.944 15.800115557600002
7.9445 15.800009722200002
7.945 15.799946220959999
7.9455 15.800025597510004
7.946 15.800332520170002
7.9465 15.8009093231
7.947 15.801777173380003
7.9475 15.802861986229999
7.948 15.80403675917
7.9485 15.805142739100003
7.949 15.806216968410002
7.9495 15.8075769533
7.95 15.80967778599
7.9505 15.812747012590002
7.951 15.816562378760004
7.9515 15.820610582810001
7.952 15.8243518642
7.9525 15.827484592040001
7.953 15.830045808719998
7.9535 15.83230010274
7.954 15.83454910499
7.9545 15.83697273565
7.955 15.839581578259999
7.9555 15.84225392211
7.956 15.844831014099999
7.9565 15.847217602370002
7.957 15.84940839515
7.9575 15.851477477220001
7.958 15.853525392209999
7.9585 15.8556262249
7.959 15.857848768299998
7.9595 15.8602300648
7.96 15.862796573250002
7.9605 15.86553771011
7.961 15.868432308300001
7.9615 15.871416866580002
7.962 15.874396133089999
7.9625 15.87725368889
7.963 15.879841364420002
7.9635 15.881989823039998
7.964 15.88339743386
7.9645 15.883466226870002
7.965 15.880698631159998
7.9655 15.871184028700004
7.966 15.845238480390002
7.9665 15.784346082999999
7.967 15.671858928110002
7.9675 15.526668634620002
7.9675 15.526668634620002
7.968 15.404492248860002
7.9685 15.346102858680002
7.969 15.36131140566
7.9695 15.445455840430004
7.97 15.577813591670001
7.9705 15.714044918550002
7.971 15.813101561180002
7.9715 15.868681021490001
7.972 15.896235267880002
7.9725 15.910157914750002
7.973 15.91810086152
7.9735 15.92335558913
7.974 15.927207997690001
7.9745 15.930118471190003
7.975 15.932155802640004
7.9755 15.933103029470004
7.976 15.932367473440003
7.9765 15.92892782294
7.977 15.921731015740004
7.9775 15.911041640340002
7.978 15.90026759662
7.9785 15.895515587160002
7.979 15.90128890823
7.9795 15.916333410340002
7.98 15.934711727550003
7.9805 15.950899251980001
7.981 15.96294861227
7.9815 15.971632406840001
7.982 15.978379413589998
7.9825 15.984226819440003
7.983 15.98970380139
7.9835 15.99503790555
7.984 16.00028204962
7.9845 16.0054362336
7.985 16.01044753979
7.9855 16.0152260081
7.986 16.01962876074
7.9865 16.02341237629
7.987 16.02604767775
7.9875 16.026529228820003
7.988 16.02317424664
7.9885 16.014114736400003
7.989 15.99937715695
7.9895 15.983607682350002
7.99 15.975347229379999
7.9905 15.980766001860001
7.991 15.99811771569
7.9915 16.01976105499
7.992 16.03889080354
7.9925 16.053157415460003
7.993 16.06330703032
7.9935 16.070810760180002
7.994 16.076816919130003
7.9945 16.08198697842
7.995 16.0866649031
7.9955 16.091020029810004
7.996 16.09508410917
7.9965 16.098873016490003
7.997 16.10238146
7.9975 16.10563060678
7.998 16.108609873290003
7.9985 16.11122929944
7.999 16.11336717452
7.9995 16.11510816685
8.0 16.117007912280002
8.0005 16.11980196684
8.001 16.12382371204
8.0015 16.12871859929
8.002 16.13387278327
8.0025 16.13886821415
8.003 16.143572597680002
8.0035 16.14803885156
8.004 16.152362227650002
8.0045 16.15663797781
8.005 16.16091372797
8.0055 16.165221228750003
8.006 16.169555188380002
8.0065 16.17388914801
8.007 16.17819135702
8.0075 16.1823930224
8.008 16.18639360052
8.0085 16.18998142058
8.009 16.19281251753
8.0095 16.19439475676
8.01 16.194516467470002
8.0105 16.194193669500002
8.011 16.19606166431
8.0115 16.201824401840003
8.012 16.20848674027
8.0125 16.21100033102
8.013 16.20965092967
8.0135 16.20962447082
8.014 16.21347687938
8.0145 16.2191708239
8.015 16.22413450416
8.0155 16.227526528730003
8.016 16.229600902570002
8.0165 16.230796842590003
8.017 16.23145302207
8.0175 16.23178111181
8.018 16.231923989600002
8.0185 16.231982199070004
8.019 16.23201924146
8.0195 16.23206157562
8.02 16.2320827427
8.0205 16.231950448450004
8.021 16.23138422906
8.0215 16.22977023921
8.022 16.22602895782
8.0225 16.21862577159
8.023 16.206274780410002
8.0235 16.18956337075
8.024 16.171947068420003
8.0245 16.15899281546
8.025 16.15668560374
8.0255 16.16774540304
8.026 16.187515455760003
8.0265 16.206740456170003
8.027 16.21935074408
8.0275 16.2250976063
8.028 16.22640996526
8.0285 16.2254151125
8.029 16.2232454868
8.0295 16.220435556930003
8.03 16.21725520316
8.0305 16.21388963744
8.031 16.210481737560002
8.0315 16.20714263069
8.032 16.203941109840002
8.0325 16.200866591470003
8.033 16.19776561425
8.0335 16.194172502420003
8.034 16.188769605250002
8.0345 16.17778389073
8.035 16.15173250702
8.0355 16.095544493160002
8.036 16.00807682683
8.0365 15.924403359590002
8.037 15.887048755159999
8.0375 15.910808802460004
8.038 15.982401158790001
8.0385 16.06622279559
8.039 16.127930125560002
8.0395 16.160649139470003
8.04 16.17483637484
8.0405 16.180043476519998
8.041 16.181080663440003
8.0415 16.180001142360002
8.042 16.17776272365
8.0425 16.174878708999998
8.043 16.171677188150003
8.0435 16.16840158252
8.044 16.16520006167
8.0445 16.16215729392
8.045 16.159252112190003
8.0455 16.15635222223
8.046 16.15316657669
8.0465 16.14922420804
8.047 16.143921854500004
8.0475 16.13684675801
8.048 16.12834817539
8.0485 16.12013534835
8.049 16.11521400225
8.0495 16.116319982180002
8.05 16.1236014577
8.0505 16.134174414160004
8.051 16.144514532740004
8.0515 16.15272735978
8.052 16.158569473860002
8.0525 16.16245363304
8.053 16.164792595380003
8.0535 16.1658297823
8.054 16.165671029200002
8.0545 16.164321627850004
8.055 16.16167045108
8.0555 16.15742115977
8.056 16.150912282670003
8.0565 16.140995505690004
8.057 16.12614679907
8.0575 16.1048156742
8.058 16.076166031419998
8.0585 16.041954738370002
8.059 16.01015649244
8.0595 15.99504848909
8.06 16.006827969110002
8.0605 16.040568294630003
8.061 16.08075928778
8.0615 16.114732451180004
8.062 16.13850308202
8.0625 16.153706337230002
8.063 16.16336381748
8.0635 16.1698515275
8.064 16.174603536960003
8.0645 16.178387152510002
8.065 16.181541047430002
8.0655 16.18414989004
8.066 16.18617134618
8.0665 16.187526039300003
8.067 16.188129301080004
8.0675 16.187896463199998
8.0675 16.187896463199998
8.068 16.18665818902
8.0685 16.183996428710003
8.069 16.178916329510002
8.0695 16.16956048015
8.07 16.153420581650003
8.0705 16.12904139726
8.071 16.09867192923
8.0715 16.06895334891
8.072 16.04788152077
8.0725 16.041409686060003
8.073 16.05222606394
8.0735 16.07817161225
8.074 16.11113933935
8.0745 16.141117216399998
8.075 16.16246421658
8.0755 16.17536555184
8.076 16.182726403910003
8.0765 16.187192657790003
8.077 16.190341260940002
8.0775 16.19289718585
8.078 16.195140896330003
8.0785 16.19716764424
8.079 16.19894038719
8.0795 16.200379748630002
8.08 16.20129522484
8.0805 16.201364017850004
8.081 16.19993523995
8.0815 16.195627739170003
8.082 16.185499291390002
8.0825 16.16411524882
8.083 16.124199427710003
8.0835 16.06320119492
8.084 15.995434788300003
8.0845 15.952317446340004
8.085 15.95704828872
8.0855 16.001726702830002
8.086 16.0587243575
8.0865 16.1073028061
8.087 16.14173106172
8.0875 16.163739533150004
8.088 16.17645565646
8.0885 16.18298570064
8.089 16.18595967538
8.0895 16.18720324133
8.09 16.187737710100002
8.0905 16.18802346568
8.091 16.18822984471
8.0915 16.18839918135
8.092 16.188473266130003
8.0925 16.18825630356
8.093 16.18722440841
8.0935 16.18396996986
8.094 16.17478345714
8.0945 16.150769404880002
8.095 16.093856418530002
8.0955 15.976548461170001
8.096 15.775672871969999
8.0965 15.504633704340002
8.097 15.23456822239
8.0975 15.061225712500004
8.098 15.04671038739
8.0985 15.19401209711
8.099 15.453970298360002
8.0995 15.74083185829
8.1 15.961641545079999
8.1005 16.07908179669
8.101 16.12426292895
8.1015 16.137450019790002
8.102 16.13937622407
8.1025 16.137666982360003
8.103 16.134846468950002
8.1035 16.13176665881
8.104 16.12870801575
8.1045 16.12578166694
8.105 16.123014071230003
8.1055 16.12038935331
8.106 16.117881054330002
8.1065 16.11538863066
8.107 16.11267924442
8.1075 16.1089961725
8.108 16.10191049247
8.1085 16.08410368642
8.109 16.03772132237
8.1095 15.934351887190001
8.11 15.759638808870001
8.1105 15.545988886890001
8.111 15.35672873284
8.1115 15.24484483973
8.112 15.22987971417
8.1125 15.297783706810002
8.113 15.4217010849
8.1135 15.575882095619999
8.114 15.732280357970001
8.1145 15.862394398730004
8.115 15.95157659854
8.1155 16.00355236348
8.116 16.030175258350003
8.1165 16.04201823961
8.117 16.045838897550002
8.1175 16.045389097100003
8.118 16.04262150139
8.1185 16.03853625495
8.119 16.03354611584
8.1195 16.027719877070002
8.12 16.020845867840002
8.1205 16.01267537496
8.121 16.0033724433
8.1215 15.99413830465
8.122 15.987169043559998
8.1225 15.984327363070001
8.123 15.985586804330001
8.1235 15.989116414920002
8.124 15.992873571620002
8.1245 15.995715252110003
8.125 15.997392743199999
8.1255 15.99804363091
8.126 15.997842543649998
8.1265 15.996874149740002
8.127 15.995080239710003
8.1275 15.992185641520003
8.128 15.987497133300003
8.1285 15.979189054399999
8.129 15.96243001881
8.1295 15.924413943130002
8.13 15.835909089879998
8.1305 15.660693293410002
8.131 15.433485856690002
8.1315 15.2679751664
8.132 15.192980201960001
8.1325 15.16699231949
8.133 15.159705552200002
8.1335 15.158996455020002
8.134 15.160975577000002
8.1345 15.165087282290003
8.135 15.173749909780003
8.1355 15.19748349823
8.136 15.275489479800001
8.1365 15.496039869860002
8.137 15.7925483265
8.1375 15.93162662564
8.138 15.96399109096
8.1385 15.969325195120003
8.139 15.96919819264
8.1395 15.96787525014
8.14 15.966277135600002
8.1405 15.96467902106
8.141 15.963223784310003
8.1415 15.96200138544
8.142 15.961059450380002
8.1425 15.96036622851
8.143 15.959789425580002
8.1435 15.958948034150001
8.144 15.95692128624
8.1445 15.95153955615
8.145 15.938124919200003
8.1455 15.908681510920001
8.146 15.85526109277
8.1465 15.77956232292
8.147 15.6966614541
8.1475 15.62267721773
8.148 15.562991343900002
8.1485 15.51386255122
8.149 15.469014800470003
8.1495 15.423553204400001
8.15 15.374657249599998
8.1505 15.32170779898
8.151 15.268276797290003
8.1515 15.22289986954
8.152 15.19337708471
8.1525 15.17985132059
8.153 15.17640637832
8.1535 15.17719485205
8.154 15.178994053850001
8.1545 15.180571001310003
8.155 15.181634647080003
8.1555 15.182206158240003
8.156 15.182396661960002
8.1565 15.182285534790001
8.157 15.18193627797
8.1575 15.181385933890002
8.158 15.180655669630003
8.1585 15.179793111119999
8.159 15.17887234314
8.1595 15.177962158700002
8.16 15.177057266030001
8.1605 15.176094163890003
8.161 15.17497760042
8.1615 15.173659949690002
8.162 15.172120044620002
8.1625 15.170400219369998
8.163 15.168516349249998
8.1635 15.16648960134
8.164 15.164319975640002
8.1645 15.161996888610002
8.165 15.159488589629998
8.1655 15.156747452770002
8.166 15.153683517940003
8.1665 15.15019094974
8.167 15.146179788080001
8.1675 15.141750576590002
8.1675 15.141750576590002
8.168 15.137543619440002
8.1685 15.13490302621
8.169 15.135305200730002
8.1695 15.139178776370002
8.17 15.145174351780003
8.1705 15.150656625500002
8.171 15.153133173860002
8.1715 15.151831398440002
8.172 15.147904905099999
8.1725 15.143163479180004
8.173 15.138803060700003
8.1735 15.135162322940001
8.174 15.132098388110002
8.1745 15.129304333550003
8.175 15.126462653059999
8.1755 15.12317117212
8.176 15.11884779603
8.1765 15.11273580168
8.177 15.104343054460003
8.1775 15.094579738810001
8.178 15.086769086290001
8.1785 15.085081011660002
8.179 15.090393948740001
8.1795 15.09891369844
8.18 15.106009962010003
8.1805 15.109708909240002
8.181 15.11060851014
8.1815 15.110148126150001
8.182 15.109296151180004
8.1825 15.108375383199999
8.183 15.107385822210002
8.1835 15.106285134050001
8.184 15.105030984560003
8.1845 15.103618081970001
8.185 15.102035842739998
8.1855 15.100273683329998
8.186 15.0983210202
8.1865 15.096183145120001
8.187 15.093817723930002
8.1875 15.091171838930002
8.188 15.088150238260003
8.1885 15.084763505460003
8.189 15.081863615499998
8.1895 15.083810986860001
8.19 15.104406555699999
8.1905 15.16831526199
8.191 15.281638516540003
8.1915 15.398454339289998
8.192 15.465786820769999
8.1925 15.465416396870001
8.193 15.39799924707
8.1935 15.281077588919999
8.194 15.163986594130002
8.1945 15.091743350089999
8.195 15.06123629604
8.1955 15.050213539129999
8.196 15.045435070820002
8.1965 15.042228258200002
8.197 15.039280742310002
8.1975 15.03626443341
8.198 15.033073496100002
8.1985 15.029665596220003
8.199 15.025993107840002
8.1995 15.022003113260002
8.2 15.017653278320001
8.2005 15.01285364293
8.201 15.00741899514
8.2015 15.000952452200004
8.202 14.99280841817
8.2025 14.98250005021
8.203 14.970768196120002
8.2035 14.96017407258
8.204 14.953188936180002
8.2045 14.949103689740003
8.205 14.94474856303
8.2055 14.938917032490004
8.206 14.93369934727
8.2065 14.931064045810004
8.207 14.930376115710004
8.2075 14.929772853930004
8.208 14.928100654610002
8.2085 14.925269557660002
8.209 14.921665862290002
8.2095 14.917649408860001
8.21 14.91344245171
8.2105 14.909140242700001
8.211 14.904774532450002
8.2115 14.900355904500003
8.212 14.895894942390001
8.2125 14.891381062580002
8.213 14.886830140380003
8.2135 14.88221571694
8.214 14.877468999250002
8.2145 14.872388900050002
8.215 14.866578536590001
8.2155 14.859535190720003
8.216 14.850973106860003
8.2165 14.84131033484
8.217 14.831827483000001
8.2175 14.824106790570003
8.218 14.819016107829999
8.2185 14.816333180440001
8.219 14.815401828920002
8.2195 14.815777544590002
8.22 14.817079320010002
8.2205 14.818693309860002
8.221 14.819910416960003
8.2215 14.82025967378
8.222 14.819608786069999
8.2225 14.81808475631
8.223 14.815915130610001
8.2235 14.813306288
8.224 14.810406398040001
8.2245 14.80730542082
8.225 14.804040398730002
8.2255 14.80062191531
8.226 14.797039387020003
8.2265 14.793271646780003
8.227 14.789286943970001
8.2275 14.78500061027
8.228 14.780227433730001
8.2285 14.774570531599998
8.229 14.767490143340002
8.2295 14.75872697222
8.23 14.74913299321
8.2305 14.740973083870003
8.231 14.73653328884
8.2315 14.735998820070002
8.232 14.73722121894
8.2325 14.737808605410002
8.233 14.736808460879999
8.2335 14.734490665620001
8.234 14.7314426061
8.2345 14.72804528976
8.235 14.72449451209
8.2355 14.72086435787
8.236 14.717186577720003
8.2365 14.713471755179999
8.237 14.709735765560001
8.2375 14.705973317089999
8.238 14.702163242690002
8.2385 14.69827379174
8.239 14.694246754769999
8.2395 14.689997463460003
8.24 14.6854571248
8.2405 14.680631030560004
8.241 14.675630307910001
8.2415 14.670740712430003
8.242 14.666348543329999
8.2425 14.662728972650001
8.243 14.65983437446
8.2435 14.657363117870002
8.244 14.654997696680002
8.2445 14.65250527301
8.245 14.649769427920003
8.2455 14.646795453180001
8.246 14.64360980764
8.2465 14.640249533690003
8.247 14.636735798410001
8.2475 14.63307389357
8.248 14.629274402710003
8.2485 14.625332034060001
8.249 14.62124149585
8.2495 14.617008079850002
8.25 14.612621202520003
8.2505 14.608096739170001
8.251 14.603439981570002
8.2515 14.598640346180002
8.252 14.59365549884
8.2525 14.588342561760001
8.253 14.582532198300001
8.2535 14.576266742620003
8.254 14.569969536319999
8.2545 14.56422796587
8.255 14.55939657986
8.2555 14.55531133342
8.256 14.5514695084
8.2565 14.547447763200001
8.257 14.543134970650001
8.2575 14.538610507300003
8.258 14.53399608386
8.2585 14.529386952189999
8.259 14.52484132176
8.2595 14.520380359650002
8.26 14.51601994117
8.2605 14.511775941630003
8.261 14.50764836103
8.2615 14.50364778291
8.262 14.49977420727
8.2625 14.496048801190003
8.263 14.49249802352
8.2635 14.489169500189998
8.264 14.486073814740003
8.2645 14.483163341240001
8.265 14.48031107721
8.2655 14.47740589548
8.266 14.47445837959
8.2665 14.471669616800003
8.267 14.469335946230004
8.2675 14.467573786820001
8.2675 14.467573786820001
8.268 14.466240260780001
8.2685 14.46508665492
8.269 14.46395421614
8.2695 14.462800610279999
8.27 14.46162054557
8.2705 14.460414022010003
8.271 14.459207498450002
8.2715 14.458000974890002
8.272 14.45682091018
8.2725 14.455688471400002
8.273 14.454624825630003
8.2735 14.453635264639999
8.274 14.45271449666
8.2745 14.451804312220002
8.275 14.450798875920004
8.2755 14.4495500182
8.276 14.44791486127
8.2765 14.445919863979999
8.277 14.4438349066
8.2775 14.441972203560002
8.278 14.440411131409999
8.2785 14.438971769970003
8.279 14.437400114280003
8.2795 14.43558503717
8.28 14.433547705720002
8.2805 14.43137808002
8.281 14.429166120160001
8.2815 14.426964743840003
8.282 14.42479511814
8.2825 14.422651951290003
8.283 14.420529951520002
8.2835 14.418444994140003
8.284 14.41640237092
8.2845 14.414417957170002
8.285 14.412502336429998
8.2855 14.410671384010001
8.286 14.40892509991
8.2865 14.40727935944
8.287 14.405755329680002
8.2875 14.404374177710004
8.288 14.40316765415
8.2885 14.402135759000004
8.289 14.401225574559998
8.2895 14.40037359959
8.29 14.399553375240004
8.2905 14.398838986290002
8.291 14.398399769380003
8.2915 14.39841035292
8.292 14.39908240771
8.2925 14.400617021010003
8.293 14.403209988310003
8.2935 14.406961853240002
8.294 14.411655653230003
8.2945 14.416635208800002
8.295 14.42072574701
8.2955 14.422519657040002
8.296 14.420926834269999
8.2965 14.415804400910002
8.297 14.40831125459
8.2975 14.400505893840002
8.298 14.394235146390002
8.2985 14.390144608180002
8.299 14.38772097752
8.2995 14.386165197140002
8.3 14.384969257120002
8.3005 14.383937361970002
8.301 14.38296367629
8.3015 14.381984698840004
8.302 14.38095280369
8.3025 14.379857407300001
8.303 14.378693217900004
8.3035 14.37748669434
8.304 14.376264295470001
8.3045 14.37505777191
8.305 14.373909457819998
8.3055 14.3728722709
8.306 14.371962086460002
8.3065 14.371131278570001
8.307 14.37021580236
8.3075 14.368929902250002
8.308 14.367088366290002
8.3085 14.36499811714
8.309 14.363558755700002
8.3095 14.36372809234
8.31 14.365850092110001
8.3105 14.369263283760002
8.311 14.372316635050002
8.3115 14.37347553268
8.312 14.372687058950003
8.3125 14.371088944409998
8.313 14.369713084210002
8.3135 14.36892461048
8.314 14.36863356313
8.3145 14.36865473021
8.315 14.368845233930003
8.3155 14.36912569774
8.316 14.36946966279
8.3165 14.36985067023
8.317 14.370252844750002
8.3175 14.37066560281
8.318 14.371067777330001
8.3185 14.37147524362
8.319 14.371909168759998
8.3195 14.37246480461
8.32 14.37326915365
8.3205 14.374502136059998
8.321 14.37638071441
8.3215 14.37920651959
8.322 14.383238848330002
8.3225 14.38789031416
8.323 14.39106537616
8.3235 14.39063674279
8.324 14.387027755650003
8.3245 14.3828207985
8.325 14.379910325
8.3255 14.37848683887
8.326 14.37798412072
8.3265 14.37789416063
8.327 14.37792591125
8.3275 14.37793649479
8.328 14.377857118240001
8.3285 14.377698365140002
8.329 14.377481402570002
8.3295 14.377253856460001
8.33 14.37707922805
8.3305 14.377105686900002
8.331 14.377587237970001
8.3315 14.37907951711
8.332 14.382635586550002
8.3325 14.390059939860002
8.333 14.403601579290001
8.3335 14.424271232910002
8.334 14.448877963410002
8.3345 14.469288320300002
8.335 14.477056638660002
8.3355 14.469214235520003
8.336 14.449375389790003
8.3365 14.42479511814
8.337 14.40241622281
8.3375 14.385937651030002
8.338 14.375544614749998
8.3385 14.369586081729999
8.339 14.366236391320001
8.3395 14.36422022695
8.34 14.36280203259
8.3405 14.361600800799998
8.341 14.36042602786
8.3415 14.35917717014
8.342 14.357790726400001
8.3425 14.35624023779
8.343 14.354509829000001
8.3435 14.352604791800001
8.344 14.35048279203
8.3445 14.347979784820001
8.345 14.344593052019999
8.3455 14.33949707751
8.346 14.332157392520003
8.3465 14.3236588099
8.347 14.316917094920004
8.3475 14.314165374520002
8.348 14.314488172490002
8.3485 14.31517081082
8.349 14.31469984329
8.3495 14.313339858400003
8.35 14.31178407802
8.3505 14.31029709065
8.351 14.308794227970001
8.3515 14.307132612190003
8.352 14.305158781980001
8.3525 14.302713984240004
8.353 14.299533630470002
8.3535 14.295120294290001
8.354 14.28859554188
8.3545 14.278498844720001
8.355 14.262919873840001
8.3555 14.24061506329
8.356 14.213489450270004
8.3565 14.18877688437
8.357 14.176981529040003
8.3575 14.18456992722
8.358 14.20815534611
8.3585 14.23711720332
8.359 14.261702766740001
8.3595 14.278096670200004
8.36 14.287362559470001
8.3605 14.292141027780001
8.361 14.29456995021
8.3615 14.295877017400002
8.362 14.296670782900001
8.3625 14.297221126979998
8.363 14.297644468580003
8.3635 14.29797785009
8.364 14.29818422912
8.3645 14.298141894960004
8.365 14.297586259109998
8.3655 14.296088688200001
8.366 14.29324700771
8.3665 14.289309930830001
8.367 14.286410040870003
8.3675 14.28856379126
8.3675 14.28856379126
8.368 14.298014892480001
8.3685 14.310529928530002
8.369 14.318324705740004
8.3695 14.3189491346
8.37 14.316403793230002
8.3705 14.314556965500003
8.371 14.31413891567
8.3715 14.31449346426
8.372 14.31506497542
8.3725 14.315641778349999
8.373 14.316202705970003
8.3735 14.316763633590003
8.374 14.317372187140002
8.3745 14.318054825470004
8.375 14.318822132120001
8.3755 14.319684690630002
8.376 14.320631917460002
8.3765 14.321663812610002
8.377 14.322743333690003
8.3775 14.32384402185
8.378 14.32485474992
8.3785 14.32513521373
8.379 14.323346595470003
8.3795 14.319435977440001
8.38 14.316541379250001
8.3805 14.31803365839
8.381 14.32354239096
8.3815 14.33008301868
8.382 14.33550708293
8.3825 14.339491785740002
8.383 14.34260863827
8.3835 14.34536035867
8.384 14.34801682721
8.3845 14.350678587520001
8.385 14.353350931370002
8.3855 14.356017983450002
8.386 14.358663868449998
8.3865 14.36126212752
8.387 14.363786301810002
8.3875 14.36619934893
8.388 14.36841660056
8.3885 14.37032163776
8.389 14.371824500439999
8.3895 14.373015148690001
8.39 14.374438634820002
8.3905 14.37708981159
8.391 14.381751860960001
8.3915 14.38798556602
8.392 14.394171645150003
8.3925 14.398923654610002
8.393 14.402088133070002
8.3935 14.404363594170004
8.394 14.40644855155
8.3945 14.408713429110001
8.395 14.411232311630002
8.3955 14.413941697870001
8.396 14.41675691951
8.3965 14.4195986
8.397 14.422424405180003
8.3975 14.42518141735
8.398 14.427827302350003
8.3985 14.430309142479999
8.399 14.432626937740004
8.3995 14.434849481140002
8.4 14.437109066929999
8.4005 14.439516822280002
8.401 14.442194457900001
8.4015 14.445348352820002
8.402 14.44911080129
8.4025 14.453312466669999
8.403 14.45756704975
8.4035 14.46155704433
8.404 14.465240116249998
8.4045 14.468743267990003
8.405 14.47218821026
8.4055 14.475638444300003
8.406 14.479099261879998
8.4065 14.482554787690002
8.407 14.485994438189998
8.4075 14.48942350515
8.408 14.49284198857
8.4085 14.4962763473
8.409 14.499790082580002
8.4095 14.503462570960004
8.41 14.507256770049999
8.4105 14.510849881879999
8.411 14.513776230690002
8.4115 14.516215736660001
8.412 14.519290255030004
8.4125 14.523703591210001
8.413 14.528587894920001
8.4135 14.532731350830002
8.414 14.535991081150001
8.4145 14.538896262880002
8.415 14.541801444610002
8.4155 14.544738376959998
8.416 14.547675309309998
8.4165 14.550569907500002
8.417 14.553432755069998
8.4175 14.55626914379
8.418 14.559100240740001
8.4185 14.561963088310002
8.419 14.564894728890003
8.4195 14.567926913100003
8.42 14.571064932710001
8.4205 14.57415003462
8.421 14.576848837320004
8.4215 14.578759166289998
8.422 14.579976273390002
8.4225 14.581330966509999
8.423 14.583759888940001
8.4235 14.587442960859999
8.424 14.59196742421
8.4245 14.59689406208
8.425 14.601963577740001
8.4255 14.607022509859998
8.426 14.611980898350001
8.4265 14.61678582551
8.427 14.62143199957
8.4275 14.62591942053
8.428 14.63025338016
8.4285 14.63444975377
8.429 14.63850854136
8.4295 14.642450910010002
[truncated: 1,291,648 more chars]
