# Supplementary material for: Distinct solvation patterns of OH− versus H3O+ charge defects at electrified gold/water interfaces govern their properties
Source: Nat Commun. 2025 Sep 19;16:8325. doi: 10.1038/s41467-025-63832-1 (PMC12449469; doi:10.1038/s41467-025-63832-1)
Supplement: Supplementary file 4 — Source Data [file 41467_2025_63832_MOESM4_ESM.zip › data/si/fig4/upper/h3o_pos_7.dat]

0.0 3.2019934268300014
0.0005 3.2030253219799993
0.001 3.20454935174
0.001 3.20454935174
0.0015 3.2070417754099987
0.002 3.21100001937
0.0025 3.216699255660001
0.003 3.2236103072800004
0.0035 3.2299763065899993
0.004 3.2333207052300006
0.0045 3.2320771392799985
0.005 3.2269229553
0.0055 3.220287075719999
0.006 3.2145084628800005
0.0065 3.21069838848
0.007 3.2088727278299993
0.0075 3.208576388709999
0.008 3.2093225282799986
0.0085 3.21073543087
0.009 3.2125557997499987
0.0095 3.21461959005
0.01 3.2168262581399985
0.0105 3.21913346986
0.011 3.221562392290001
0.0115 3.2242082772900007
0.012 3.22726692035
0.0125 3.2310452441300006
0.013 3.2359030889900007
0.0135 3.2420891681200006
0.014 3.2494500201899994
0.0145 3.2571760043899998
0.015 3.2638542181299988
0.0155 3.268002965810001
0.016 3.2688655243199998
0.0165 3.26688111057
0.017 3.2633567917499997
0.0175 3.2596737198300003
0.018 3.2567103286300005
0.0185 3.2547682490399987
0.019 3.2537945633600005
0.0195 3.2536040596399998
0.02 3.253990358850001
0.0205 3.2547629572699988
0.021 3.25579485242
0.0215 3.257006667749999
0.022 3.2583825279500003
0.0225 3.2599647671800005
0.023 3.261848637300001
0.0235 3.2641770161000006
0.024 3.26716686615
0.0245 3.2711145265700017
0.025 3.2763427953299997
0.0255 3.2830210090699987
0.026 3.2908316615900004
0.0265 3.29873756597
0.027 3.3052517348399997
0.0275 3.3091464775599997
0.028 3.31008312085
0.0285 3.308569674630001
0.029 3.3055956998899996
0.0295 3.3022989271800016
0.03 3.29965833395
0.0305 3.298261306669999
0.031 3.2983036408300004
0.0315 3.29964245864
0.032 3.30194437859
0.0325 3.30486014386
0.033 3.30808812356
0.0335 3.3114431057400013
0.034 3.3148404220800005
0.0345 3.3182694890399995
0.035 3.32175676547
0.0355 3.3252810842900002
0.036 3.3288001113400005
0.0365 3.332255637150001
0.037 3.3356582452600003
0.0375 3.3390502698300013
0.038 3.342384084930001
0.0385 3.34547447861
0.039 3.3481309471499996
0.0395 3.35029528108
0.04 3.352110358190001
0.0405 3.35386193406
0.041 3.3558304724999983
0.0415 3.3581747266099997
0.042 3.3609105717000007
0.0425 3.36399038184
0.043 3.3673400722499993
0.0435 3.370890849920001
0.044 3.3746215477700003
0.0445 3.3785004151800004
0.045 3.3825274521499997
0.0455 3.38670265868
0.046 3.391084244239999
0.0465 3.39579391954
0.047 3.4010380636099997
0.0475 3.4070336390200007
0.048 3.4138970647100004
0.0485 3.42144312873
0.049 3.429095028150001
0.0495 3.4359584538400005
0.05 3.4411708472900004
0.0505 3.4442400738899996
0.051 3.4452560937299994
0.0515 3.4447798344300002
0.052 3.4436209367999995
0.0525 3.4425361239499983
0.053 3.4421233658900006
0.0535 3.442721335899999
0.054 3.4444411611500003
0.0545 3.447208756860001
0.055 3.4508812452400006
0.0555 3.4552839978799996
0.056 3.4602688452200008
0.0565 3.4657193683199994
0.057 3.4715403153200013
0.0575 3.4776681849799997
0.058 3.4840341842900004
0.0585 3.49059068732
0.059 3.4972900681400008
0.0595 3.5040476584299993
0.06 3.51073645571
0.0605 3.5171500809500005
0.061 3.5231033222
0.0615 3.5284797605200007
0.062 3.5332317699799995
0.0625 3.53736993412
0.063 3.54096304595
0.0635 3.5441645668
0.064 3.5471967510099995
0.0645 3.5502924364599986
0.065 3.55361037625
0.0655 3.5572299469299997
0.066 3.5611458567299996
0.0665 3.5653475221100015
0.067 3.5697979006800002
0.0675 3.5744864089000012
0.068 3.5793971714599992
0.0685 3.5845143130499997
0.069 3.589816666589999
0.0695 3.5952724814599994
0.07 3.600807672880001
0.0705 3.606326988990001
0.071 3.611729886160002
0.0715 3.61691052899
0.072 3.6218107080100017
0.0725 3.6264092561399996
0.073 3.630748507539999
0.0735 3.6348972552199994
0.074 3.6389295839600004
0.0745 3.64292487031
0.075 3.646973074359999
0.0755 3.6511482808899993
0.076 3.65555103353
0.0765 3.660292459449999
0.077 3.665478394050001
0.0775 3.6712146727299997
0.078 3.67761242266
0.0785 3.68480922986
0.079 3.6929797227400014
0.0795 3.7022879461700002
0.08 3.7128291520099994
0.0805 3.72443400362
0.081 3.7364886556799997
0.0815 3.7478500858700015
0.082 3.7569836808899995
0.0825 3.7625188723099994
0.083 3.763884148969999
0.0835 3.7616139796400008
0.084 3.757031306819999
0.0845 3.7517554121299996
0.085 3.7472468240899994
0.0855 3.74455331316
0.086 3.744055886779999
0.0865 3.74552699884
0.087 3.74844805588
0.0875 3.7522898809000003
0.088 3.7566502993800013
0.0885 3.761285889899999
0.089 3.7660431911299996
0.0895 3.77084282652
0.09 3.7756318783700005
0.0905 3.780415638449999
0.091 3.7852205656099995
0.0915 3.7901366199399993
0.092 3.795327846310001
0.0925 3.8010852920700016
0.093 3.8078322988199984
0.0935 3.8162197542699987
0.094 3.827168426400001
0.0945 3.8417472527499994
0.095 3.8605436197899996
0.0955 3.882419796969999
0.096 3.9037191712199997
0.0965 3.91955214706
0.097 3.926886540280001
0.0975 3.926553158769999
0.098 3.921965194180001
0.0985 3.9162818332000002
0.099 3.910947729040001
0.0995 3.906068717100001
0.1 3.9014542936600014
0.1005 3.89716266819
0.101 3.8935325139700003
0.101 3.8935325139700003
0.1015 3.89099775614
0.102 3.889833566740001
0.1025 3.890024070459998
0.103 3.8912729281800003
0.1035 3.8931991324599986
0.104 3.8954693017900004
0.1045 3.8978664735999997
0.105 3.900284812489999
0.1055 3.90267669253
0.106 3.9050474054899995
0.1065 3.9074287019900007
0.107 3.9098734997299998
0.1075 3.91244000818
0.108 3.9152181874300007
0.1085 3.9183138728799998
0.109 3.9218858176299998
0.1095 3.926193318410001
0.11 3.9316544250499996
0.1105 3.93870306269
0.111 3.9465507576
0.1115 3.946646009460001
0.112 3.9021210566799995
0.1125 3.7354091346000002
0.113 3.4452137595699996
0.1135 3.186493832500001
0.114 3.0415945863600014
0.1145 2.9879783727199998
0.115 3.0009855433799997
0.1155 3.080981230470001
0.116 3.2459839108400006
0.1165 3.5024177932699994
0.117 3.7960686941100006
0.1175 4.027790010640001
0.118 4.152543488390001
0.1185 4.19596246124
0.119 4.19620059089
0.1195 4.176885630389999
0.12 4.14951130418
0.1205 4.119771556780001
0.121 4.09107957984
0.1215 4.065885462870001
0.122 4.04581377926
0.1225 4.031324913
0.123 4.02178914346
0.1235 4.01604757301
0.124 4.012941304020001
0.1245 4.011581319129999
0.125 4.011343189479999
0.1255 4.01182474055
0.126 4.012803718
0.1265 4.0141531193499995
0.127 4.015825318670001
0.1275 4.017783273569999
0.128 4.020037567590001
0.1285 4.0226040760399995
0.129 4.025562175470001
0.1295 4.0290864942899995
0.13 4.03347866339
0.1305 4.039199066759999
0.131 4.046729255470001
0.1315 4.05625973324
0.132 4.06726661484
0.1325 4.0783687483
0.133 4.087671679960001
0.1335 4.093450292800001
0.134 4.09492669663
0.1345 4.09271473677
0.135 4.088629490330001
0.1355 4.0847664982300005
0.136 4.08251220421
0.1365 4.08222115686
0.137 4.08357055821
0.1375 4.086052398340001
0.138 4.089243335649999
0.1385 4.092857614560001
0.139 4.096747065509999
0.1395 4.10081643664
0.14 4.10501810202
0.1405 4.1093097274899995
0.141 4.113686021279999
0.1415 4.118178734010001
0.142 4.122930743470001
0.1425 4.128211929930001
0.143 4.134387425519999
0.1435 4.14173240228
0.144 4.150146316580002
0.1445 4.15892536301
0.145 4.16693710279
0.1455 4.1730967230700005
0.146 4.17677450322
0.1465 4.1778222736799995
0.147 4.1764252464
0.1475 4.17313905723
0.148 4.168778638750001
0.1485 4.1641747988499995
0.149 4.1599519663899995
0.1495 4.156501732350001
0.15 4.15403047576
0.1505 4.152575239009999
0.151 4.15204606201
0.1515 4.152268316349999
0.152 4.15306208185
0.1525 4.15428448072
0.153 4.155845552869999
0.1535 4.1576870888299995
0.154 4.15978792152
0.1545 4.16215334271
0.155 4.1648362700999995
0.1555 4.16795312263
0.156 4.171704987560001
0.1565 4.176314119230001
0.157 4.1819286872
0.1575 4.1883846466
0.158 4.1949993591
0.1585 4.200555717600001
0.159 4.20375723845
0.1595 4.20405886934
0.16 4.20206916382
0.1605 4.19908460554
0.161 4.19629584275
0.1615 4.19435376316
0.162 4.193427703409999
0.1625 4.193464745800001
0.163 4.194348471390001
0.1635 4.196047129560001
0.164 4.198640096859999
0.1645 4.202302001700001
0.165 4.20725509842
0.1655 4.21368989074
0.166 4.221669879900001
0.1665 4.231126272889999
0.167 4.241768022360001
0.1675 4.2528331134299995
0.168 4.26249059368
0.1685 4.26772944598
0.169 4.265845575859999
0.1695 4.256812524469999
0.17 4.24398527399
0.1705 4.23190416308
0.171 4.223347370990001
0.1715 4.218489526130001
0.172 4.216161147329999
0.1725 4.215161002800001
0.173 4.21473236943
0.1735 4.214525990399999
0.174 4.21439369615
0.1745 4.214309027830001
0.175 4.214293152519999
0.1755 4.21437782084
0.176 4.214631825800001
0.1765 4.215198045190001
0.177 4.21642044406
0.1775 4.219108663219999
0.178 4.2250460291600005
0.1785 4.23753460636
0.179 4.2607707684300005
0.1795 4.29595574716
0.18 4.335331807730001
0.1805 4.3629178047399995
0.181 4.366542667189999
0.1815 4.34722770669
0.182 4.315291874740001
0.1825 4.28190080604
0.183 4.25435714319
0.1835 4.23512155924
0.184 4.22313040842
0.1845 4.21607647901
0.185 4.211927731330001
0.1855 4.209334764029999
0.186 4.2075038116100005
0.1865 4.20600094893
0.187 4.2045827545700005
0.1875 4.203138101360001
0.188 4.201651113990001
0.1885 4.2002329196299995
0.189 4.19911106439
0.1895 4.198671847480001
0.19 4.1994444459
0.1905 4.20208503913
0.191 4.2071863054100005
0.1915 4.2148011624400015
0.192 4.223680752499999
0.1925 4.23096222802
0.193 4.233274731510002
0.1935 4.228898437719999
0.194 4.2190610372899995
0.1945 4.207069886470001
0.195 4.19621117443
0.1955 4.1882153099599995
0.196 4.18318812846
0.1965 4.180457575139999
0.197 4.179214009190001
0.1975 4.178848877060001
0.198 4.178944128919999
0.1985 4.179235176269999
0.199 4.179531515389999
0.1995 4.1797590614999995
0.2 4.1799178146000004
0.2005 4.180208861950001
0.201 4.1810714204599995
0.201 4.1810714204599995
0.2015 4.1833468815599995
0.202 4.1883476042100005
0.2025 4.197666411179999
0.203 4.212298155229999
0.2035 4.230882851469999
0.204 4.24844094433
0.2045 4.258071965730001
0.205 4.2555742502900005
0.2055 4.242540620779999
0.206 4.22449568508
0.2065 4.206440165839999
0.207 4.190554272299999
0.2075 4.177208428360001
0.208 4.166444968180001
0.2085 4.15823214114
0.209 4.152247149270001
0.2095 4.1479449402599995
0.21 4.144817504189999
0.2105 4.142584377249999
0.211 4.1412561429800006
0.2115 4.14105505572
0.212 4.14227745459
0.2125 4.145029174990001
0.213 4.14887100001
0.2135 4.152485278920001
0.214 4.15401460045
0.2145 4.15233181759
0.215 4.147749144769999
0.2155 4.141393729
0.216 4.134360966670001
0.2165 4.127603376380001
0.217 4.1218670977
0.2175 4.117506679219999
0.218 4.114516829169999
0.2185 4.112643542589999
0.219 4.111585188589999
0.2195 4.1110718869000005
0.22 4.11089725849
0.2205 4.1109290091099995
0.221 4.1111036375199985
0.2215 4.111394684869999
0.222 4.11188152771
0.2225 4.112744086219998
0.223 4.114289283060001
0.2235 4.116861083279999
0.224 4.120702908300001
0.2245 4.125999970069999
0.225 4.133556617629998
0.2255 4.14467991817
0.226 4.158475562559999
0.2265 4.169731157349999
0.227 4.17212832916
0.2275 4.16373558194
0.228 4.148336531239999
0.2285 4.132080213800001
0.229 4.11934292341
0.2295 4.1112147646900015
0.23 4.106700884880001
0.2305 4.104409548470001
0.231 4.1033088603099985
0.2315 4.102832601010001
0.232 4.10268972322
0.2325 4.10274793269
0.233 4.102964895259999
0.2335 4.10334061093
0.234 4.10393858094
0.2345 4.104875224230001
0.235 4.106409837530001
0.2355 4.109061014299999
0.236 4.11372835544
0.2365 4.122004683720001
0.237 4.13640888166
0.2375 4.160348849139999
0.238 4.196777393820001
0.2385 4.24533467534
0.239 4.299988075900001
0.2395 4.3503816016100005
0.24 4.386656684959999
0.2405 4.40380201976
0.241 4.402553162039999
0.2415 4.38744515869
0.242 4.36410845299
0.2425 4.3370833836000005
0.243 4.308613661
0.2435 4.278598741559999
0.244 4.245392884810001
0.2445 4.20694288399
0.245 4.16178821058
0.2455 4.11014053538
0.246 4.054883873039999
0.2465 4.000283390180001
0.247 3.94784194948
0.2475 3.89424161115
0.248 3.835947472830001
0.2485 3.774589399680001
0.249 3.715824293830001
0.2495 3.6648910075800005
0.25 3.6251127724899996
0.2505 3.5988444262099994
0.251 3.588207968510001
0.2515 3.5950978530500004
0.252 3.6205988926799995
0.2525 3.6638009029599994
0.253 3.7207615152400004
0.2535 3.784649054450001
0.254 3.847631700990001
0.2545 3.9034175403299995
0.255 3.94879446808
0.2555 3.983360309719999
0.256 4.00823692049
0.2565 4.02483720298
0.257 4.034314763049999
0.2575 4.037600952219999
0.258 4.03554245369
0.2585 4.028848364640001
0.259 4.01791027605
0.2595 4.002871065710001
0.26 3.984064115129999
0.2605 3.9625054441499996
0.261 3.9401159652799995
0.2615 3.9193722268799993
0.262 3.9023909369500016
0.2625 3.889860025589999
0.263 3.8804618420700008
0.2635 3.8710001573099992
0.264 3.85686583964
0.2645 3.8324390293200006
0.265 3.7913537270400015
0.2655 3.727222766409999
0.266 3.6366170804700007
0.2665 3.525209446659999
0.267 3.4117750649399996
0.2675 3.31949717968
0.268 3.2594514654899998
0.2685 3.2271240425600007
0.269 3.212127166380001
0.2695 3.20611571566
0.27 3.204364139789999
0.2705 3.2046340200599994
0.271 3.205978129640001
0.2715 3.20811071295
0.272 3.2111058547699995
0.2725 3.2153657296199993
0.273 3.22172643716
0.2735 3.2320295133500005
0.274 3.2506300849
0.2745 3.2882492778300003
0.275 3.3698589547699997
0.2755 3.5382959938700003
0.276 3.80172030447
0.2765 4.04064901174
0.277 4.1562477273899985
0.2775 4.19068656655
0.278 4.197925707910001
0.2785 4.198968186600001
0.279 4.19914810678
0.2795 4.1993915282000005
0.28 4.199650824929999
0.2805 4.19978311918
0.281 4.199703742629999
0.2815 4.19941798705
0.282 4.198978770140001
0.2825 4.19846546845
0.283 4.197999792689999
0.2835 4.197735204190001
0.284 4.19783574782
0.2845 4.19847605199
0.285 4.19984132865
0.2855 4.20210620621
0.286 4.205471771930001
0.2865 4.210393118030001
0.287 4.218029142140002
0.2875 4.230470093409999
0.288 4.2498697222300015
0.2885 4.275995190720001
0.289 4.303554728880001
0.2895 4.322658018579999
0.29 4.3244466368399985
0.2905 4.30822736179
0.291 4.282392940650001
0.2915 4.257114155360001
0.292 4.2373758532600005
0.2925 4.22317274258
0.293 4.2128802499299995
0.2935 4.205127806880001
0.294 4.19914281501
0.2945 4.194501932720001
0.295 4.190935279740001
0.2955 4.188220601729999
0.296 4.186146227889998
0.2965 4.18451636273
0.297 4.183166961379999
0.2975 4.18199218844
0.298 4.18091266736
0.2985 4.1799178146000004
0.299 4.17901292193
0.2995 4.178261490590001
0.3 4.17773231359
0.3005 4.177531226329999
0.301 4.177811690140001
0.301 4.177811690140001
0.3015 4.17875891697
0.302 4.1806057447
0.3025 4.183505634659999
0.303 4.187347459680001
0.3035 4.19161791807
0.304 4.1955020772500005
0.3045 4.19823263057
0.305 4.199322735190001
0.3055 4.19846546845
0.306 4.19560791265
0.3065 4.1910834493
0.307 4.185648801509999
0.3075 4.180113610089999
0.308 4.17507584505
0.3085 4.170842429049999
0.309 4.167513905719999
0.3095 4.16505852444
0.31 4.163349282729999
0.3105 4.1622380110299995
0.311 4.1615818315499995
0.3115 4.161296075969999
0.312 4.161327826590001
0.3125 4.161608290399999
0.313 4.162058090849999
0.3135 4.162581976079999
0.314 4.16309527777
0.3145 4.1635239111399995
0.315 4.16383612557
0.3155 4.163973711590001
0.316 4.163857292650001
0.3165 4.16342865928
0.317 4.162650769089999
0.3175 4.16155008093
0.318 4.16019538781
0.3185 4.1586501909699995
0.319 4.1569991587300015
0.3195 4.15533754295
0.32 4.153781762570001
0.3205 4.15243765299
0.321 4.15141634138
0.3215 4.1507337030499984
0.322 4.150283902599999
0.3225 4.14978647622
0.323 4.148982127179999
0.3235 4.1478073542399985
0.324 4.146447369350001
0.3245 4.1451561774700005
0.325 4.144081948159999
0.3255 4.14322468142
0.326 4.142542043089999
0.3265 4.14206049202
0.327 4.141848821219999
0.3275 4.14196524016
0.328 4.142399165300001
0.3285 4.143118846019999
0.329 4.144108407010001
0.3295 4.145373140039999
0.33 4.14694479573
0.3305 4.148712246910001
0.331 4.14982351861
0.3315 4.1478073542399985
0.332 4.139546901269999
0.3325 4.12668790017
0.333 4.120110230060001
0.3335 4.133778871970001
0.334 4.17018624957
0.3345 4.209938025810001
0.335 4.22444276738
0.3355 4.20766256471
0.336 4.178224448200001
0.3365 4.153242002030001
0.337 4.137594238140001
0.3375 4.129466079419999
0.338 4.125962927680001
0.3385 4.124999825539999
0.339 4.125343790590001
0.3395 4.126291017419999
0.34 4.12743933151
0.3405 4.128524144359999
0.341 4.12937611933
0.3415 4.129862962169999
0.342 4.12993704695
0.3425 4.12961954075
0.343 4.12905332136
0.3435 4.128508269050001
0.344 4.128502977280001
0.3445 4.12998996465
0.345 4.134657305790001
0.3455 4.145135010390001
0.346 4.16449230505
0.3465 4.194189718289999
0.347 4.23041188394
0.3475 4.26187674836
0.348 4.2741642383
0.3485 4.260363302139999
0.349 4.2274379092
0.3495 4.19004626238
0.35 4.1594598317800004
0.3505 4.139261145689999
0.351 4.127926174350001
0.3515 4.1224491924
0.352 4.1202795667
0.3525 4.119776848550001
0.353 4.120009686430001
0.3535 4.120485945729999
0.354 4.1209674968
0.3545 4.121359087780001
0.355 4.121692469290001
0.3555 4.12217402036
0.356 4.123301167369999
0.3565 4.12614813963
0.357 4.13295335585
0.3575 4.14783910486
0.358 4.17709730119
0.3585 4.227893001419999
0.359 4.30437495323
0.3595 4.398991800830001
0.36 4.47972304395
0.3605 4.498090777619999
0.361 4.4340180264599995
0.3615 4.32378516559
0.362 4.224982527920001
0.3625 4.163926085659999
0.363 4.133673036570001
0.3635 4.1201684395300004
0.364 4.1143210336800005
0.3645 4.1117227746100005
0.365 4.11045274981
0.3655 4.109664276079999
0.366 4.1089551789
0.3665 4.108119079239999
0.367 4.107060725239999
0.3675 4.105790700439999
0.368 4.104536550949999
0.3685 4.10393858094
0.369 4.10571661566
0.3695 4.114294574830001
0.37 4.13977444738
0.3705 4.19852367792
0.371 4.29880271942
0.3715 4.412618108579999
0.372 4.480384515200002
0.3725 4.46127593373
0.373 4.367257056140001
0.3735 4.25044652516
0.374 4.1589359465500015
0.3745 4.10636750337
0.375 4.08187190004
0.3755 4.0715846991600015
0.376 4.067197821829999
0.3765 4.06505465498
0.377 4.06375817133
0.3775 4.06278448565
0.378 4.0618901765199995
0.3785 4.0609270743799994
0.379 4.0598105109099984
0.3795 4.058519319029998
0.38 4.0572016683
0.3805 4.056487279350001
0.381 4.0582811893800015
0.3815 4.067822250690001
0.382 4.09719686596
0.3825 4.165518908429999
0.383 4.28194843197
0.3835 4.412051889190001
0.384 4.47965425094
0.3845 4.43385398159
0.385 4.303882818619999
0.3855 4.1675879905
0.386 4.07575990569
0.3865 4.028895990570001
0.387 4.007739494110001
0.3875 3.9975740039399996
0.388 3.9915413861400006
0.3885 3.98709629934
0.389 3.983397352110001
0.3895 3.9801587888700007
0.39 3.9772536071400006
0.3905 3.974607722140001
0.391 3.97214704909
0.3915 3.96986629622
0.392 3.96792421663
0.3925 3.96695582272
0.393 3.9688767352299985
0.3935 3.978862305219999
0.394 4.0091523966999985
0.3945 4.083036089439999
0.395 4.22708865238
0.3955 4.434065652390001
0.396 4.624093113089999
0.3965 4.68236608433
0.397 4.562925543660001
0.3975 4.340978126319999
0.398 4.13914472675
0.3985 4.016560874700001
0.399 3.95954734472
0.3995 3.936279432030001
0.4 3.9263044455800005
0.4005 3.9207851294700005
0.401 3.9165834640899986
0.401 3.9165834640899986
0.4015 3.9126834296000004
0.402 3.9087728115700004
0.4025 3.9047722334499992
0.403 3.9007240294
0.4035 3.896712867739999
0.404 3.8928763344900004
0.4045 3.8895001852299993
0.405 3.887261766520001
0.4055 3.88803965671
0.406 3.8966229076499994
0.4065 3.9230658823400004
0.407 3.981418230130001
0.4075 4.077918947850001
0.408 4.19230584817
0.4085 4.275577140889999
0.409 4.2817367611699995
0.4095 4.20824995118
0.41 4.097948297299999
0.4105 3.9988757793599996
0.411 3.9318502205400003
0.4115 3.89362247406
0.412 3.8735507904500013
0.4125 3.862956666909999
0.413 3.8567758795500007
0.4135 3.852516004699999
0.414 3.8491028130499982
0.4145 3.8461394218500002
0.415 3.8435252874700003
0.4155 3.8412709934500002
0.416 3.8394135821799997
0.4165 3.8380112631300003
0.417 3.8371328293099998
0.4175 3.836889407890001
0.418 3.83738683427
0.4185 3.8386356919900004
0.419 3.8403661007800016
0.4195 3.8420330083299996
0.42 3.8430278610899995
0.4205 3.8429908186999997
0.421 3.8418636716900005
0.4215 3.8397787143100013
0.422 3.836926450279999
0.4225 3.83348679978
0.423 3.8296026406
0.4235 3.8254486011499997
0.424 3.8212204769199998
0.4245 3.8170664374699994
0.425 3.8131187770499997
0.4255 3.80949920637
0.426 3.806355894990001
0.4265 3.803863471319999
0.427 3.802196563770001
0.4275 3.8014715912799995
0.428 3.8016197608399986
0.4285 3.80235531687
0.429 3.803202000069999
0.4295 3.80368355114
0.43 3.8035353815800006
0.4305 3.8027945337799993
0.431 3.8017732221699996
0.4315 3.800868329499999
0.432 3.8003497360400003
0.4325 3.8002915265700006
0.433 3.8006460751600004
0.4335 3.80134988057
0.434 3.80236590041
0.4345 3.80364650875
0.435 3.8051652467400006
0.4355 3.8069644485399996
0.436 3.8093034108799992
0.4365 3.8126636848300004
0.437 3.81724635765
0.4375 3.8221994543699997
0.438 3.825263389199999
0.4385 3.823887529000001
0.439 3.81730985889
0.4395 3.807398373680001
0.44 3.7973334271400008
0.4405 3.7894592733799994
0.441 3.7844162165700004
0.4415 3.781722705640001
0.442 3.7806273092500016
0.4425 3.7805267656200003
0.443 3.7810030249199995
0.4435 3.7817967904200005
0.444 3.782712266630001
0.4445 3.7836277428399994
0.445 3.78447971781
0.4455 3.7853475680900006
0.446 3.7865329245700012
0.4465 3.7888030938999995
0.447 3.79359743752
0.4475 3.802201855540001
0.448 3.809319286189999
0.4485 3.788856011599999
0.449 3.712247057310001
0.4495 3.6114547141199997
0.45 3.53701538553
0.4505 3.50064505032
0.451 3.4965492203399995
0.4515 3.5192985395699994
0.452 3.56396107837
0.4525 3.6210169425100007
0.453 3.67601959989
0.4535 3.7181791314800003
0.454 3.7461514277
0.4545 3.763921191359999
0.455 3.7755313347399992
0.4555 3.78352719921
0.456 3.7893640215200017
0.4565 3.7939678614199996
0.457 3.79813777618
0.4575 3.8027469078499996
0.458 3.8087795256499986
0.4585 3.817108771629999
0.459 3.8278986906599988
0.4595 3.839852799089999
0.46 3.8501347081999997
0.4605 3.8558339444900005
0.461 3.85590802927
0.4615 3.8516322791099986
0.462 3.8454303246700006
0.4625 3.8396199612100004
0.463 3.8357146349500004
0.4635 3.83414297926
0.464 3.8345716126299996
0.4645 3.8363919815100003
0.465 3.83906961713
0.4655 3.8422182202800004
0.466 3.8455837860000015
0.4665 3.848991685879999
0.467 3.85232550098
0.4675 3.8555323136000004
0.468 3.858696792060001
0.4685 3.8622052355699994
0.469 3.8670472051199996
0.4695 3.8753605757900003
0.47 3.890854878349999
0.4705 3.9184567506700008
0.471 3.9616534691800007
0.4715 4.0167513784199995
0.472 4.068145048659999
0.4725 4.09392126033
0.473 4.08224761571
0.4735 4.041379276
0.474 3.992139356150001
0.4745 3.9526892108
0.475 3.9296858866099997
0.4755 3.9195098129000003
0.476 3.9152658133600005
0.4765 3.912577594200001
0.477 3.910286257790001
0.4775 3.90853997369
0.478 3.9074551608400006
0.4785 3.90687835791
0.479 3.90655555994
0.4795 3.90626980436
0.48 3.9058835051500003
0.4805 3.9053490363799996
0.481 3.9046822733600015
0.4815 3.9039520091
0.482 3.9032429119200005
0.4825 3.9026290665999985
0.483 3.902216308540001
0.4835 3.902158099070001
0.484 3.9027349019999997
0.4845 3.9045023531800007
0.485 3.90852939015
0.4855 3.9166046311700002
0.486 3.9309400361
0.4865 3.952244702119999
0.487 3.976269337919999
0.4875 3.9931924183800005
0.488 3.9940602686599993
0.4885 3.9787670533600012
0.489 3.955763729169999
0.4895 3.9342738512000013
0.49 3.918440875360001
0.4905 3.907740916419999
0.491 3.9002001441699994
0.4915 3.8943421547799995
0.492 3.8894631428399995
0.4925 3.885298519849999
0.493 3.8817159915599992
0.4935 3.8785885554900004
0.494 3.8757786256200015
0.4945 3.87314861593
0.495 3.8705926910199997
0.4955 3.8680526414199994
0.496 3.865512591820001
0.4965 3.8630042928399986
0.497 3.8605700786399995
0.4975 3.8582840339999995
0.498 3.85626257786
0.4985 3.85464329624
0.499 3.8536749023300017
0.4995 3.8537172364899996
0.5 3.85529418395
0.5005 3.859014298259999
0.501 3.8653220881
0.501 3.8653220881
0.5015 3.8739900073600007
0.502 3.883668654690001
0.5025 3.8920931525299993
0.503 3.8969139549999996
0.5035 3.896681117120001
0.504 3.8911935516300007
0.5045 3.88126619111
0.505 3.86829606284
0.5055 3.853865406049999
0.506 3.8395829188200006
0.5065 3.826861503740001
0.507 3.8165690110899986
0.5075 3.80882185981
0.508 3.8031914165300007
0.5085 3.7990479606200003
0.509 3.79583056446
0.5095 3.7931158864500008
0.51 3.79062875455
0.5105 3.788199832119999
0.511 3.7857179919900004
0.5115 3.7831514835399984
0.512 3.7805161820799986
0.5125 3.7779126312400004
0.513 3.7754942923499994
0.5135 3.7734728362100016
0.514 3.7720969760100003
0.5145 3.7715519236999997
0.515 3.7717635945000003
0.5155 3.77214460194
0.516 3.771647175560001
0.5165 3.76922883667
0.517 3.764524453139999
0.5175 3.7581267032099985
0.518 3.7511574421199994
0.5185 3.744680315640001
0.519 3.7392880020100003
0.5195 3.73511279548
0.52 3.732027693570001
0.5205 3.7297945666300008
0.521 3.7282070356300006
0.5215 3.7270798886199996
0.522 3.7262808313500004
0.5225 3.72570932019
0.523 3.7252806868200006
0.5235 3.724947305309999
0.524 3.7246827168100003
0.5245 3.7245080884000012
0.525 3.72443929539
0.5255 3.724523963710001
0.526 3.7247938439799997
0.5265 3.7252753950500006
0.527 3.7259580333800004
0.5275 3.7267465071100014
0.528 3.7274026865899996
0.5285 3.7275984820800003
0.529 3.72701109561
0.5295 3.7254447316899997
0.53 3.7228940985499994
0.5305 3.71956557522
0.531 3.7158295856000008
0.5315 3.7121253465999997
0.532 3.7088126985799983
0.5325 3.7061086041100006
0.533 3.7040818561999993
0.5335 3.70269012069
0.534 3.701822270410001
0.5345 3.70135659465
0.535 3.701187258010001
0.5355 3.7012243004000007
0.536 3.7013830535
0.5365 3.7016000160700004
0.537 3.701822270410001
0.5375 3.7020180659
0.538 3.702160943690001
0.5385 3.7022456120100005
0.539 3.7022773626300003
0.5395 3.7022879461700002
0.54 3.70233028033
0.5405 3.702504908739999
0.541 3.7029176668000003
0.5415 3.70362676398
0.542 3.70458986612
0.5425 3.7056535118899996
0.543 3.7066271975699996
0.5435 3.7073839206800008
0.544 3.7079395565299995
0.5445 3.7084528582200003
0.545 3.7092095813299997
0.5455 3.7105272320599996
0.546 3.7126492318300004
0.5465 3.71564966542
0.547 3.7192639443299997
0.5475 3.72275651253
0.548 3.72506372425
0.5485 3.7253336045200003
0.549 3.723566153340001
0.5495 3.7205763032899997
0.55 3.7173589071300013
0.5505 3.7142949723000003
0.551 3.71108815968
0.5515 3.707415671299999
0.552 3.7035315121200005
0.5525 3.7001500710899995
0.553 3.69776348282
0.5535 3.6963876226199988
0.554 3.6957367349100005
0.5545 3.69552506411
0.555 3.69554093942
0.5555 3.695673233670001
0.556 3.69586373739
0.5565 3.69613361766
0.557 3.6965622510299996
0.5575 3.697340141219999
0.558 3.698890629830001
0.5585 3.7022561955499986
0.559 3.71044785551
0.5595 3.7334935138599983
0.56 3.8033819202499997
0.5605 3.9961240589600004
0.561 4.384058425890001
0.5615 4.863085321600001
0.562 5.223772364799999
0.5625 5.40524303341
0.563 5.441793288799999
0.5635 5.350520839839999
0.564 5.11785229648
0.5645 4.756741911680002
0.565 4.37186618781
0.5655 4.08088763082
0.566 3.904735191060001
0.5665 3.80754654324
0.567 3.7554649429000007
0.5675 3.7280747413799995
0.568 3.714189136900001
0.5685 3.70786017998
0.569 3.7060080604799994
0.5695 3.707071706249999
0.57 3.7102150176300013
0.5705 3.7147447727499996
0.571 3.7197931213300004
0.5715 3.7241799986599995
0.572 3.7266406717099985
0.5725 3.72636549967
0.573 3.7231798541299996
0.5735 3.7171895704900004
0.574 3.7087174467200006
0.5745 3.6987001261100003
0.575 3.6886087207200005
0.5755 3.6796180034900017
0.576 3.67213544071
0.5765 3.6660075710499997
0.577 3.6608480953000013
0.5775 3.6563236319499994
0.578 3.6522330937400005
0.5785 3.6484918123499996
0.579 3.6451209548600003
0.5795 3.6422739826000017
0.58 3.6402789853099984
0.5805 3.639797434240001
0.581 3.642099354189999
0.5815 3.6495131239599994
0.582 3.66593348627
0.5825 3.6967315876700004
0.583 3.74646364213
0.5835 3.8126266424400006
0.584 3.87862559788
0.5845 3.916805718430001
0.585 3.90626980436
0.5855 3.8503463790000003
0.586 3.7744888560499996
0.5865 3.706389067920001
0.587 3.659339940849999
0.5875 3.6321349512799985
0.588 3.6179900500700013
0.5885 3.6109467042000007
0.589 3.6074329689200004
0.5895 3.6056496424299995
0.59 3.604728874450001
0.5905 3.60425790692
0.591 3.6040303608099995
0.5915 3.60394569249
0.592 3.60397744311
0.5925 3.6041626550600006
0.593 3.6046336225900015
0.5935 3.60558084942
0.594 3.6072530487399996
0.5945 3.60980897365
0.595 3.6131586640599993
0.5955 3.616751775890001
0.596 3.61955641399
0.5965 3.6204348478100004
0.597 3.6187467731800007
0.5975 3.6147144444400015
0.598 3.609311547270001
0.5985 3.6037075628399995
0.599 3.59874917435
0.5995 3.59482268101
0.6 3.59192279105
0.6005 3.5898907513700005
0.601 3.5885413500200007
0.601 3.5885413500200007
0.6015 3.58773170921
0.602 3.58735599354
0.6025 3.5873401182299984
0.603 3.5876152902700005
0.6035 3.5881391754999994
0.604 3.5889858587
0.6045 3.59032467651
0.605 3.592372591500001
0.6055 3.5952724814599994
0.606 3.59903492993
0.6065 3.6034218072599993
0.607 3.6078774775999998
0.6075 3.6115076318199995
0.608 3.613200998219999
0.6085 3.612200853689999
0.609 3.6087400361099986
0.6095 3.604040944350001
0.61 3.5994953139199994
0.6105 3.5959286609399994
0.611 3.5934944467400003
0.6115 3.5919704169800015
0.612 3.591086691390001
0.6125 3.5906686415599998
0.613 3.59063159917
0.6135 3.59095968891
0.614 3.5916740778600014
0.6145 3.5928276837200004
0.615 3.5944945912699984
0.6155 3.5968335536100016
0.616 3.6000985756999997
0.6165 3.6046600814399996
0.617 3.6108567441099995
0.6175 3.6186621048599994
0.618 3.627144812170001
0.6185 3.6343786617600005
0.619 3.6384480328900013
0.6195 3.6387496637800014
0.62 3.636251948339999
0.6205 3.6325424175700016
0.621 3.62894401397
0.6215 3.6262081688800007
0.622 3.624557136640001
0.6225 3.623858623000001
0.623 3.6238427476899995
0.6235 3.624250213980001
0.624 3.624922268769999
0.6245 3.6258007025899994
0.625 3.6269013907500005
0.6255 3.62831429334
0.626 3.6301928716900003
0.6265 3.63281758961
0.627 3.6366805817100003
0.6275 3.64258619703
0.628 3.6517674179800013
0.6285 3.665843526179999
0.629 3.6864920127199996
0.6295 3.714501351329999
0.63 3.7478818364899995
0.6305 3.7796800824200014
0.631 3.79877278858
0.6315 3.79649203571
0.632 3.7742136840099993
0.6325 3.74257948295
0.633 3.71306198989
0.6335 3.6917096979399995
0.634 3.6791417441900007
0.6345 3.6731620440900015
0.635 3.67113529618
0.6355 3.6710982537900003
0.636 3.6719396452199993
0.6365 3.673109126389998
0.637 3.6743526923400003
0.6375 3.675548632360001
0.638 3.67665990406
0.6385 3.6776812156700016
0.639 3.6786919437399996
0.6395 3.67988788376
0.64 3.681718836180001
0.6405 3.6850844019
0.641 3.6916567802399998
0.6415 3.7041876915999987
0.642 3.7264237091399997
0.6425 3.761561061940001
0.643 3.8079434259900014
0.6435 3.854087660390001
0.644 3.8814884454500005
0.6445 3.8777736229099995
0.645 3.846065337069999
0.6455 3.8007624940999998
0.646 3.757036598590001
0.6465 3.723656113429999
0.647 3.7021344848399993
0.6475 3.6898681619800007
0.648 3.68348099559
0.6485 3.680395893679999
0.649 3.6790570758699994
0.6495 3.67863373427
0.65 3.6786972355099996
0.6505 3.6790570758699994
0.651 3.67960741995
0.6515 3.6803482677499995
0.652 3.6813484122799993
0.6525 3.6827877737199985
0.653 3.684967982959999
0.6535 3.688190670889999
0.654 3.69256696468
0.6545 3.69774760751
0.655 3.702801247859999
0.6555 3.7064578609300005
0.656 3.7076485091799993
0.6565 3.7059445592399998
0.657 3.70165822554
0.6575 3.6956520665899992
0.658 3.68897914462
0.6585 3.68253376876
0.659 3.676823948929999
0.6595 3.6720560641599986
0.66 3.66824598976
0.6605 3.66534080803
0.661 3.6632823095000004
0.6615 3.66204932709
0.662 3.6616471525700005
0.6625 3.6621234118699997
0.663 3.663509855609999
0.6635 3.665774733170001
0.664 3.6687539996800007
0.6645 3.6720719394700003
0.665 3.67508824837
0.6655 3.6769562431800002
0.666 3.6768927419400006
0.6665 3.6746437396899987
0.667 3.6706960792700007
0.6675 3.6660340298999996
0.668 3.6615995266400008
0.6685 3.6578952876399997
0.669 3.6549848141400014
0.6695 3.65266172711
0.67 3.65067202159
0.6705 3.6488040267799997
0.671 3.6469307401999993
0.6715 3.645004535920001
0.672 3.6430359974799993
0.6725 3.6410780425799993
0.673 3.639231214849999
0.6735 3.6376383920800004
0.674 3.6365377039199993
0.6745 3.6363419084300004
0.675 3.63771776863
0.6755 3.6416283866600017
0.676 3.6491638671399995
0.6765 3.660906304770001
0.677 3.675866138559999
0.6775 3.690825972349999
0.678 3.7011025896899996
0.6785 3.70298116804
0.679 3.696001323409999
0.6795 3.6830682375300006
0.68 3.6684788276399987
0.6805 3.655741537250001
0.681 3.6465285656799997
0.6815 3.6408822470900004
0.682 3.6380511501400017
0.6825 3.6371621327800012
0.683 3.6374902225199994
0.6835 3.638543284749999
0.684 3.64001968858
0.6845 3.641744805600001
0.685 3.6436286757199996
0.6855 3.645660715400001
0.686 3.647893842340001
0.6865 3.6504180166300015
0.687 3.6533814078299995
0.6875 3.6569586443499995
0.688 3.6613613969900003
0.6885 3.666753710620001
0.689 3.673109126389998
0.6895 3.67996196854
0.69 3.686253883069999
0.6905 3.69066721925
0.691 3.6923129597199997
0.6915 3.6913710246599996
0.692 3.6890003116999983
0.6925 3.686592556350001
0.693 3.6850420677400004
0.6935 3.684586975520001
0.694 3.6850420677400004
0.6945 3.68609512997
0.695 3.6874815737099995
0.6955 3.68901618701
0.696 3.69060371801
0.6965 3.69223887494
0.697 3.6939428248799997
0.6975 3.69581611146
0.698 3.697985737159999
0.6985 3.70068983163
0.699 3.70431469408
0.6995 3.70944771098
0.7 3.7168244383600006
0.7005 3.72701109561
0.701 3.7395684658200006
0.701 3.7395684658200006
0.7015 3.7523692574500016
0.702 3.7620108623900004
0.7025 3.7659267721900003
0.703 3.7642122387100008
0.7035 3.759322643230001
0.704 3.7541631674800007
0.7045 3.7505859309600007
0.705 3.74912011067
0.7055 3.74942703333
0.706 3.750924604239999
0.7065 3.753120688790001
0.707 3.7556871972399994
0.7075 3.7584442094100003
0.708 3.7613123487500006
0.7085 3.7642757399499986
0.709 3.7674031760199993
0.7095 3.7707899088199985
0.71 3.7745576490599992
0.7105 3.778801648600001
0.711 3.78347957328
0.7115 3.78835329345
0.712 3.7930206345899995
0.7125 3.7970900057200003
0.713 3.8003867784299983
0.7135 3.8029691621899984
0.714 3.805117620810001
0.7145 3.8071655358000003
0.715 3.809356328579999
0.7155 3.81177466747
0.716 3.81437821831
0.7165 3.8170664374699994
0.717 3.819733489549999
0.7175 3.822321165079999
0.718 3.8248082969799997
0.7185 3.8272319276400006
0.719 3.8297084759999995
0.7195 3.8324284457800006
0.72 3.8356775925600006
0.7205 3.839842215549999
0.721 3.845335072810001
0.7215 3.8524736705399993
0.722 3.8612474251999993
0.7225 3.87116949395
0.723 3.88123973226
0.7235 3.8900664046199998
0.724 3.8962524837499997
0.7245 3.898940702909999
0.725 3.8981733962600016
0.7255 3.8948395811599985
0.726 3.89031511781
0.7265 3.8860234923400006
0.727 3.8830071834399993
0.7275 3.881694824480001
0.728 3.8819858718300013
0.7285 3.88348873451
0.729 3.88577477915
0.7295 3.8884841653899995
0.73 3.8913575965
0.7305 3.89423102761
0.731 3.897003915089999
0.7315 3.899612757700001
0.732 3.90205226367
0.7325 3.90433301654
0.733 3.9065026422399987
0.7335 3.9086299337799995
0.734 3.91084189364
0.7345 3.9132813996100007
0.735 3.916181289569999
0.7355 3.9198167355599987
0.736 3.9245793285599992
0.7365 3.931082913889999
0.737 3.9403276360799984
0.7375 3.9537211059499997
0.738 3.97218409148
0.7385 3.9942613559200018
0.739 4.01475638113
0.7395 4.026514694069999
0.74 4.025043582009999
0.7405 4.011951743030001
0.741 3.99359988467
0.7415 3.97636458978
0.742 3.96339446151
0.7425 3.95495938013
0.743 3.9501650365100014
0.7435 3.947931909570001
0.744 3.947318064249999
0.7445 3.9476144033699994
0.745 3.9483499594000007
0.7455 3.9492389767599994
0.746 3.95011211881
0.7465 3.950874133690001
0.747 3.9514879790099995
0.7475 3.9519642383100004
0.748 3.95236641283
0.7485 3.9528215050499993
0.749 3.9535623528500006
0.7495 3.9550070060599998
0.75 3.95786985363
0.7505 3.963256875489999
0.751 3.9725915577699995
0.7515 3.987006339249999
0.752 4.00594029231
0.7525 4.0257156368
0.753 4.03998224872
0.7535 4.0428821386800005
0.754 4.032838359219999
0.7545 4.013777403680002
0.755 3.9925785730600003
0.7555 3.9748723106399995
0.756 3.9627118231800003
0.7565 3.9553721381899996
0.757 3.951218098740001
0.7575 3.9488685528599996
0.758 3.94746094204
0.7585 3.94653488229
0.759 3.94588399458
0.7595 3.9454500694400005
0.76 3.9452701492599997
0.7605 3.9454871118299986
0.761 3.946376129189999
0.7615 3.9484293359500002
0.762 3.9524457893799996
0.7625 3.9596055541900013
0.763 3.971326824740001
0.7635 3.9886573714900004
0.764 4.010898680800001
0.7645 4.03421421942
0.765 4.05208981848
0.7655 4.0586410297399995
0.766 4.0524814094599995
0.7665 4.03745807443
0.767 4.019714769619999
0.7675 4.004098756350001
0.768 3.99265794961
0.7685 3.985286514000001
0.769 3.98098430499
0.7695 3.97863475911
0.77 3.9773012330700004
0.7705 3.9763540062400002
0.771 3.9754914477300014
0.7715 3.97473472462
0.772 3.974290215939999
0.7725 3.97446484435
0.773 3.9756078666700008
0.7735 3.9780738314900015
0.774 3.982069117839999
0.7745 3.9873291372200006
0.775 3.9928484533300006
0.7755 3.996991909240001
0.776 3.99813493156
0.7765 3.995436128859999
0.777 3.9892659250400007
0.7775 3.981100723930001
0.778 3.97284027096
0.7785 3.96598213704
0.779 3.96117191811
0.7795 3.9583037787699995
0.78 3.95694908565
0.7805 3.9566739136100013
0.781 3.9571554646799987
0.7815 3.9581661927500003
0.782 3.9595579282599997
0.7825 3.9612142522699996
0.783 3.96308224708
0.7835 3.965161912690001
0.784 3.9675643762700004
0.7845 3.9705224756999984
0.785 3.97441721842
0.7855 3.9797142801900014
0.786 3.9867682096
0.7865 3.995377919389999
0.787 4.004342177770002
0.7875 4.01151781789
0.788 4.014867508299999
0.7885 4.013835613150001
0.789 4.009612780690001
0.7895 4.003992920949998
0.79 3.998293684660001
0.7905 3.9932400443100002
0.791 3.989234174419999
0.7915 3.9865406634899996
0.792 3.9851753868300017
0.7925 3.9849531324899994
0.793 3.9855881448899995
0.7935 3.98679996022
0.794 3.9883663241400003
0.7945 3.990149650630001
0.795 3.9920388125199997
0.7955 3.99397030857
0.796 3.99587534577
0.7965 3.9976904228800008
0.797 3.9993679139699987
0.7975 4.000897235499999
0.798 4.00232072163
0.7985 4.003749499530001
0.799 4.00532644699
0.7995 4.00717327472
0.8 4.009348192189999
0.8005 4.01185649117
0.801 4.01466112927
0.801 4.01466112927
0.8015 4.0177356476399995
0.802 4.021090629820001
0.8025 4.02476840997
0.803 4.028790155170001
0.8035 4.033108239490001
0.804 4.037516283900001
0.8045 4.04168090689
0.805 4.04521580925
0.8055 4.0477876094699985
0.806 4.049253429759999
0.8065 4.04973498083
0.807 4.049666187819999
0.8075 4.049607978349999
0.808 4.05003131995
0.8085 4.05113729988
0.809 4.052883583980001
0.8095 4.055122002689999
0.81 4.057714969989999
0.8105 4.06055135871
0.811 4.063599418230001
0.8115 4.066864440320001
0.812 4.070409926220001
0.8125 4.0743999208
0.813 4.0791043043299995
0.8135 4.085020503189999
0.814 4.09298990881
0.8145 4.10437779785
0.815 4.121036289809999
0.8155 4.144484122680001
0.816 4.17389578034
0.8165 4.2037942808399995
0.817 4.224971944379999
0.8175 4.2300943777399995
0.818 4.219267416319998
0.8185 4.19941798705
0.819 4.178859460600001
0.8195 4.162751312719998
0.82 4.15238473529
0.8205 4.146865419179998
0.821 4.144769878259999
0.8215 4.14493392313
0.822 4.1466431648399995
0.8225 4.149654181970001
0.823 4.15428448072
0.8235 4.1618199612
0.824 4.17550447842
0.8245 4.2024078371
0.825 4.25557954206
0.8255 4.353064529
0.826 4.5065787767000005
0.8265 4.701220660840002
0.827 4.89207892943
0.8275 5.0326865501
0.828 5.1016488967399996
0.8285 5.10345339031
0.829 5.05802883663
0.8295 4.99143720295
0.83 4.927766626309999
0.8305 4.884114815579999
0.831 4.8713934005
0.8315 4.89788400112
0.832 4.970481793750001
0.8325 5.090679057529999
0.833 5.247580038030001
0.8335 5.416403376339999
0.834 5.56856822269
0.8345 5.684304524360001
0.835 5.75498669625
0.8355 5.7759315219100005
0.836 5.736888842850001
0.8365 5.61361176893
0.837 5.36883565581
0.8375 4.99636913259
0.838 4.605778297120001
0.8385 4.34747641988
0.839 4.23170307582
0.8395 4.188940282450001
0.84 4.172594004920001
0.8405 4.164635182839999
0.841 4.159285203370001
0.8415 4.1547184058600015
0.842 4.150326236759999
0.8425 4.14589702527
0.843 4.1414043125400015
0.8435 4.136948642200001
0.844 4.132784019210001
0.8445 4.12942374526
0.845 4.12796850851
0.8455 4.130804897229999
0.846 4.143155888410001
0.8465 4.17602836365
0.847 4.25051531817
0.8475 4.400664000149999
0.848 4.665003786959999
0.8485 5.0530863234500005
0.849 5.50292910761
0.8495 5.9001134885000015
0.85 6.166231310029999
0.8505 6.301520701850001
0.851 6.347410931290001
0.8515 6.34132010402
0.852 6.298626103659999
0.8525 6.20946507093
0.853 6.03578388776
0.8535 5.71847877502
0.854 5.247849918300001
0.8545 4.76356829498
0.855 4.42544535906
0.8555 4.239201513909999
0.856 4.142134576799999
0.8565 4.090227604870001
0.857 4.06184255059
0.8575 4.046147160769999
0.858 4.037272862480001
0.8585 4.03197580071
0.859 4.028514983129999
0.8595 4.025948474680001
0.86 4.0237576818999985
0.8605 4.021651557439999
0.861 4.0194925152800005
0.8615 4.01729643073
0.862 4.0152908499
0.8625 4.01398907448
0.863 4.014370081919998
0.8635 4.018153697470001
0.864 4.0279752225899985
0.8645 4.04687213326
0.865 4.07607212012
0.8655 4.11113538814
0.866 4.140245414909999
0.8665 4.150008730560001
0.867 4.13620250263
0.8675 4.106759094350001
0.868 4.07345798574
0.8685 4.043739405420001
0.869 4.01985764741
0.8695 4.00166454215
0.87 3.9883980747599983
0.8705 3.9792221455800005
0.871 3.9732318619399996
0.8715 3.9695699571
0.872 3.9675114585700006
0.8725 3.966490146959999
0.873 3.9660773888999996
0.8735 3.9659556781900003
0.874 3.9658710098700007
0.8745 3.96564875553
0.875 3.965193663309999
0.8755 3.9644845661299994
0.876 3.9635479228399992
0.8765 3.96244194291
0.877 3.961246002890001
0.8775 3.96012414765
0.878 3.9594097587000006
0.8785 3.9595790953399996
0.879 3.9611031251
0.8795 3.964167059930001
0.88 3.968448101860001
0.8805 3.9730519417599988
0.881 3.97668209598
0.8815 3.9779521207800004
0.882 3.9759465399500007
0.8825 3.9708293983600003
0.883 3.9638283866500013
0.8835 3.956441075730001
0.884 3.9496729019000005
0.8845 3.9438678302100003
0.885 3.9389517758800006
0.8855 3.934665442179999
0.886 3.930765407690001
0.8865 3.9270823357699998
0.887 3.9235527251800013
0.8875 3.92022420185
0.888 3.9171920176400006
0.8885 3.9145778832600007
0.889 3.912535260040001
0.8895 3.911270527009999
0.89 3.9110853150600002
0.8905 3.91244000818
0.891 3.915964327
0.8915 3.9223991193199987
0.892 3.9323741057699992
0.8925 3.9461803337
0.893 3.9635955487700008
0.8935 3.98356668875
0.894 4.00329969908
0.8945 4.017439308519999
0.895 4.020064026439999
0.8955 4.00948048644
0.896 3.99035602966
0.8965 3.9698398373700003
0.897 3.9526415848699985
0.8975 3.9399413368700005
0.898 3.93097178672
0.8985 3.924547577940001
0.899 3.919737359010001
0.8995 3.9159272846100004
0.9 3.91277338969
0.9005 3.91011692115
0.901 3.90791554483
0.901 3.90791554483
0.9015 3.9062274702
0.902 3.905132073810001
0.9025 3.9047140239799996
0.903 3.905084447880001
0.9035 3.906412682150001
0.904 3.9089156893599997
0.9045 3.91244529995
0.905 3.9158584916000008
0.9055 3.91697505507
0.906 3.91406458157
0.9065 3.907709165800001
0.907 3.900554692760001
0.9075 3.8949665836399996
0.908 3.8916645191600017
0.9085 3.890193407100001
0.909 3.8898229831999993
0.9095 3.89000819515
0.91 3.8904315367500013
0.9105 3.89099246437
0.911 3.8918285640300008
0.9115 3.893442553879999
0.912 3.8970938751800004
0.9125 3.9058200039100006
0.913 3.9270717522300016
0.9135 3.9789469735400003
0.914 4.101583743290001
0.9145 4.36027191974
0.915 4.778358792130001
0.9155 5.1907728870800005
0.916 5.33738137493
0.9165 5.1895240293599985
0.917 4.914976418220001
0.9175 4.65143568868
0.918 4.434494285759999
0.9185 4.24497483498
0.919 4.08615294197
0.9195 3.98352435459
0.92 3.9328450733
0.9205 3.9118420381699996
0.921 3.9041001786599994
0.9215 3.9016236303000005
0.922 3.90107328622
0.9225 3.9011209121499997
0.923 3.901242622859999
0.9235 3.9012902487899987
0.924 3.901284957019999
0.9245 3.90138020888
0.925 3.901851176410001
0.9255 3.9031264929799994
0.926 3.9058200039100006
0.9265 3.9106143475299993
0.927 3.91796461606
0.9275 3.927563886839999
0.928 3.9378457959499995
0.9285 3.946079790069999
0.929 3.949614692429999
0.9295 3.9476091115999994
0.93 3.941491825480001
0.9305 3.9338081754400003
0.931 3.92674895426
0.9315 3.9214360171800005
0.932 3.9180810349999993
0.9325 3.9164141274499995
0.933 3.91602253647
0.9335 3.9165146710800007
0.934 3.9175836086199984
0.9345 3.919028261830001
0.935 3.920753378849999
0.9355 3.92280658561
0.936 3.92545247061
0.9365 3.9293683804099997
0.937 3.935924883440001
0.9375 3.9474503585000003
0.938 3.9670669498899995
0.9385 3.9969442833100013
0.939 4.03510323678
0.9395 4.076156788440001
0.94 4.120776993079999
0.9405 4.180166527789999
0.941 4.26507297744
0.9415 4.37387176864
0.942 4.487703033110001
0.9425 4.57064623609
0.943 4.579949167749999
0.9435 4.49624394989
0.944 4.351328828440001
0.9445 4.20429699899
0.945 4.092831155709999
0.9455 4.02214369205
0.946 3.9820373672199993
0.9465 3.960954955540001
0.947 3.9506624628900004
0.9475 3.9462597102499997
0.948 3.945053186690001
0.9485 3.9455929472299998
0.949 3.9471063934500004
0.9495 3.94915430844
0.95 3.951519729630001
0.9505 3.9540809463099995
0.951 3.956811499629999
0.9515 3.9597166813600007
0.952 3.9628335338900014
0.9525 3.9662096831500007
0.953 3.9698874633
0.9535 3.9738562908000015
0.954 3.97803149733
0.9545 3.98224903802
0.955 3.9863448680000007
0.9555 3.9901761094799992
0.956 3.9936633859099997
0.9565 3.996737904279999
0.957 3.999325579809999
0.9575 4.00136820303
0.958 4.002834023319999
0.9585 4.00374420776
0.959 4.004141090509999
0.9595 4.00406171396
0.96 4.003569579350001
0.9605 4.0027916891599995
0.961 4.001918547110001
0.9615 4.001177699310001
0.962 4.00073319063
0.9625 4.000653814079999
0.963 4.000918402580001
0.9635 4.00145287135
0.964 4.002214886230001
0.9645 4.003172696599999
0.965 4.00433159423
0.9655 4.00570216266
0.966 4.00731086074
0.9665 4.0092053144
0.967 4.01144373311
0.9675 4.01408961811
0.968 4.0172117624100006
0.9685 4.020878959020002
0.969 4.02514412564
0.9695 4.03004959643
0.97 4.03555303723
0.9705 4.04141631839
0.971 4.046988552199999
0.9715 4.051216676429999
0.972 4.053174631330001
0.9725 4.05267720495
0.973 4.050295908450001
0.9735 4.046967385119999
0.974 4.0435277346200005
0.9745 4.040516717490001
0.975 4.038172463380001
0.9755 4.0365531817599996
0.976 4.035637705550001
0.9765 4.035351949970001
0.977 4.03553716192
0.9775 4.0359181693599995
0.978 4.03616159078
0.9785 4.0360557553800005
0.979 4.035632413780001
0.9795 4.03517202979
0.98 4.034992109610001
0.9805 4.035325491119999
0.981 4.036262134409999
0.9815 4.03771737116
0.982 4.03944248818
0.9825 4.04100356033
0.983 4.04191903654
0.9835 4.041797325830001
0.984 4.040559051650001
0.9845 4.03844234365
0.985 4.0358811269700015
0.9855 4.0332828679
0.986 4.03093332202
0.9865 4.02899124243
0.987 4.027530713909999
0.9875 4.026557028230001
0.988 4.02604901831
0.9885 4.02600139238
0.989 4.02639298336
0.9895 4.027192040630001
0.99 4.02838798065
0.9905 4.02997021988
0.991 4.03198109248
0.9915 4.03451055854
0.992 4.03774912178
0.9925 4.0420142884
0.993 4.04784052717
0.9935 4.0559845612
0.994 4.06729836546
0.9945 4.0821788227
0.995 4.099683997859999
0.9955 4.116898125670001
0.996 4.12995292226
0.9965 4.136361255730001
0.997 4.1365464676800014
0.9975 4.1331385678000006
0.998 4.129508413580001
0.9985 4.12898982012
0.999 4.135255275800001
0.9995 4.15402518399
1.0 4.197036690550001
1.0005 4.29036763804
1.001 4.48720560673
1.001 4.48720560673
1.0015 4.8587672372799995
1.002 5.38237729524
1.0025 5.843089374979999
1.003 6.09392456475
1.0035 6.1928647884400005
1.004 6.226081228730002
1.0045 6.23620967651
1.005 6.23878147673
1.0055 6.238982563989999
1.006 6.238559222390001
1.0065 6.23807767132
1.007 6.237596120249999
1.0075 6.236654185189999
1.008 6.23362200098
1.0085 6.22389043595
1.009 6.195452463970001
1.0095 6.12085438228
1.01 5.952221547690001
1.0105 5.6479923986200005
1.011 5.244918277720001
1.0115 4.86231272318
1.012 4.58433075331
1.0125 4.41182963485
1.013 4.312058603270001
1.0135 4.25599759189
1.014 4.2252153658
1.0145 4.20853570676
1.015 4.198391383670001
1.0155 4.18905140962
1.016 4.17673746083
1.0165 4.16056051994
1.017 4.142452083000001
1.0175 4.1255395860799995
1.018 4.112585333119999
1.0185 4.105547279019999
1.019 4.10590182761
1.0195 4.115236509890001
1.02 4.1360702083800005
1.0205 4.173012054749999
1.021 4.234327793740001
1.0215 4.334051199390001
1.022 4.49332818462
1.0225 4.7366596445299995
1.023 5.075428176390001
1.0235 5.479767030320001
1.024 5.870627746060001
1.0245 6.165199414880001
1.025 6.333091401669999
1.0255 6.39789970886
1.026 6.40136052644
1.0265 6.377616354450001
1.027 6.347416223060001
1.0275 6.320983831910001
1.028 6.30174295619
1.0285 6.2894290074
1.029 6.282390953299999
1.0295 6.27897246988
1.03 6.27804111836
1.0305 6.27897246988
1.031 6.2815178112500005
1.0315 6.28575651902
1.032 6.292186019570001
1.0325 6.30214513071
1.033 6.318507283550001
1.0335 6.346797085969999
1.034 6.395745958469999
1.0345 6.47520188502
1.035 6.588916730549999
1.0355 6.723772197229999
1.036 6.8452871117399985
1.0365 6.91161415692
1.037 6.898368856609999
1.0375 6.809805793890001
1.038 6.67492916013
1.0385 6.53715263641
1.039 6.432756597849999
1.0395 6.3717954074500005
1.04 6.343225141219999
1.0405 6.3320383394399995
1.041 6.3282864745100005
1.0415 6.327238704050001
1.042 6.327037616789998
1.0425 6.3270534921
1.043 6.32711699334
1.0435 6.327222828739999
1.044 6.327423916
1.0445 6.327841965830001
1.045 6.32863573133
1.0455 6.3302285541000005
1.046 6.3338269577
1.0465 6.343442103790001
1.047 6.37227166675
1.0475 6.459093737140001
1.048 6.672680157880001
1.0485 6.9369299846
1.049 6.981952363759999
1.0495 6.89363801423
1.05 6.81683326445
1.0505 6.7721760174200005
1.051 6.74893456358
1.0515 6.73749904861
1.052 6.732371323480002
1.0525 6.73064091469
1.053 6.73068854062
1.0535 6.731487597890001
1.054 6.732440116489999
1.0545 6.73332913385
1.055 6.7343663207699995
1.0555 6.73622902381
1.056 6.74008143237
1.0565 6.747458159749999
1.057 6.7596980237599995
1.0575 6.7768010244
1.058 6.796195361450001
1.0585 6.812679225000001
1.059 6.820828550800001
1.0595 6.81845783784
1.06 6.807503873940001
1.0605 6.790967092690001
1.061 6.768127813370001
1.0615 6.72977306441
1.062 6.656799556110001
1.0625 6.545180251499999
1.063 6.445160506730001
1.0635 6.394137260390001
1.064 6.375314434500001
1.0645 6.368826724480001
1.065 6.36640838559
1.0655 6.3653659069
1.066 6.364847313440001
1.0665 6.364577433169999
1.067 6.36447688954
1.0675 6.364529807239999
1.068 6.36476793689
1.0685 6.365323572739999
1.069 6.366530096300001
1.0695 6.369170689530001
1.07 6.374959885909999
1.0705 6.38719974992
1.071 6.411298470499999
1.0715 6.45335745846
1.072 6.514265731160001
1.0725 6.580492232709999
1.073 6.624350422469999
1.0735 6.62416521052
1.074 6.58300582346
1.0745 6.52162129146
1.075 6.461072859120001
1.0755 6.413637432839999
1.076 6.3818656457600005
1.0765 6.362603602960001
1.077 6.351919519330001
1.0775 6.347649060940001
1.078 6.350369030719999
1.0785 6.365429408140002
1.079 6.41049941323
1.0795 6.53032625311
1.08 6.73814464455
1.0805 6.85807202806
1.081 6.862575324330002
1.0815 6.84864738569
1.082 6.84073089777
1.0825 6.83793684321
1.083 6.83783629958
1.0835 6.83911690792
1.084 6.841217740609999
1.0845 6.843911251540001
1.085 6.847160398319999
1.0855 6.851097475199999
1.086 6.85608761431
1.0865 6.86294045646
1.087 6.8731694478700005
1.0875 6.889044757870001
1.088 6.91287359818
1.0885 6.944587175790001
1.089 6.978004703340001
1.0895 7.00026188796
1.09 6.999790920430001
1.0905 6.97786182555
1.091 6.94794744974
1.0915 6.92265278914
1.092 6.906200676209999
1.0925 6.897141165970001
1.093 6.89275428864
1.0935 6.890949795070001
1.094 6.890484119310002
1.0945 6.89071695719
1.095 6.891330802510001
1.0955 6.892198652789999
1.096 6.893278173870001
1.0965 6.89462228345
1.097 6.89637915109
1.0975 6.898818657059999
1.098 6.902316517030001
1.0985 6.90705265118
1.099 6.91259313437
1.0995 6.917593857019999
1.1 6.92035086919
1.1005 6.919811108649999
1.101 6.91614920381
1.101 6.91614920381
1.1015 6.910476426369999
1.102 6.904274471929999
1.1025 6.898723405199999
1.103 6.89434181964
1.1035 6.89111383994
1.104 6.8887642940600005
1.1045 6.887033885269999
1.105 6.885763860470001
1.1055 6.88490659373
1.106 6.884477960360001
1.1065 6.8845679204499985
1.107 6.885366977720001
1.1075 6.88717147129
1.108 6.8904312016099984
1.1085 6.895696512760002
1.109 6.90345424758
1.1095 6.91388961802
1.11 6.926589866020001
1.1105 6.939634079069999
1.111 6.949074596749999
1.1115 6.95093729979
1.112 6.944867639600001
1.1125 6.934337017300002
1.113 6.92328780154
1.1135 6.913720281379999
1.114 6.90599429718
1.1145 6.899966971150001
1.115 6.895506009040001
1.1155 6.892420907130002
1.116 6.8904312016099984
1.1165 6.889251136900001
1.117 6.888626708039999
1.1175 6.888409745470001
1.118 6.88852616441
1.1185 6.889007715480001
1.119 6.890007860010001
1.1195 6.89183881243
1.12 6.89496095673
1.1205 6.89987701106
1.121 6.906883314540001
1.1215 6.91548244079
1.122 6.92399160695
1.1225 6.9299871823600006
1.123 6.93173875823
1.1235 6.9290240802200005
1.124 6.9225363702000005
1.1245 6.913069393669999
1.125 6.9015280433
1.1255 6.8890923838
1.126 6.877027148200001
1.1265 6.866306022180001
1.127 6.857415848580001
1.1275 6.850330168549999
1.128 6.844699725270002
1.1285 6.84012763599
1.129 6.83632285336
1.1295 6.83306841481
1.13 6.830221442549999
1.1305 6.827670809410001
1.131 6.825347722380001
1.1315 6.82322572261
1.132 6.82129951833
1.1325 6.819553234229999
1.133 6.81798157854
1.1335 6.816552800640001
1.134 6.815261608760001
1.1345 6.81411329467
1.135 6.81313431722
1.1355 6.812351135259999
1.136 6.8117902076400005
1.1365 6.81148328498
1.137 6.811456826130001
1.1375 6.811710831089999
1.138 6.81222942455
1.1385 6.813012606510001
1.139 6.814303798390001
1.1395 6.81674330436
1.14 6.821071972220001
1.1405 6.82743797153
1.141 6.835063412100001
1.1415 6.842551266649999
1.142 6.84818170993
1.1425 6.84989095164
1.143 6.846017376
1.1435 6.836735611419999
1.144 6.824395203780001
1.1445 6.8119860031299995
1.145 6.8014395055199985
1.1455 6.793258429100001
1.146 6.7871199759000005
1.1465 6.782426175910001
1.147 6.7786743109800005
1.1475 6.77548337367
1.148 6.77263640141
1.1485 6.76999051641
1.149 6.767487509200001
1.1495 6.76510092093
1.15 6.7628307516
1.1505 6.760745794220001
1.151 6.75897834304
1.1515 6.757787694789999
1.152 6.7575707322200005
1.1525 6.758798422860001
1.153 6.761693021049999
1.1535 6.76573593333
1.154 6.76935550401
1.1545 6.77038739916
1.155 6.76734463141
1.1555 6.760407120939999
1.156 6.7512629423799995
1.1565 6.741912384790001
1.157 6.73361488943
1.1575 6.7267408802
1.158 6.721147479310001
1.1585 6.716570098259999
1.159 6.7127917744799985
1.1595 6.70963787956
1.16 6.7070025781
1.1605 6.70479061824
1.161 6.702943790509999
1.1615 6.70143563606
1.162 6.70025027958
1.1625 6.699419471690001
1.163 6.6989696712399995
1.1635 6.69893792062
1.164 6.69926071859
1.1645 6.699731686119999
1.165 6.699980399309999
1.1655 6.699657601340001
1.166 6.69860983088
1.1665 6.69692704802
1.167 6.694799756479999
1.1675 6.69240787644
1.168 6.689931328079999
1.1685 6.6875711986600015
1.169 6.6854703659700006
1.1695 6.683708206560001
1.17 6.68230059574
1.1705 6.681236949970001
1.171 6.680511977479999
1.1715 6.680125678270001
1.172 6.68010980296
1.1725 6.680538436330001
1.173 6.681554456169999
1.1735 6.683358949740001
1.174 6.686063044209999
1.1745 6.6894339017
1.175 6.69272538264
1.1755 6.694847382410001
1.176 6.69471508816
1.1765 6.69167761218
1.177 6.686020710049999
1.1775 6.67914670082
1.178 6.672674866110001
1.1785 6.6674836397399995
1.179 6.6635730217099995
1.1795 6.66056729635
1.18 6.658127790380001
1.1805 6.65606929185
1.181 6.65432300775
1.1815 6.652873062770001
1.182 6.65173004045
1.1825 6.65089923256
1.183 6.6504070979500005
1.1835 6.650327721400001
1.184 6.65078281362
1.1845 6.651925835940001
1.185 6.653545117559999
1.1855 6.654106045180002
1.186 6.649634499530001
1.1865 6.635082132030001
1.187 6.60992505745
1.1875 6.581778132819999
1.188 6.562283252140001
1.1885 6.560018374579999
1.189 6.57544388413
1.1895 6.6001194076399985
1.19 6.62295339519
1.1905 6.6380666903100005
1.191 6.645845592209999
1.1915 6.648983611819999
1.192 6.64980383617
1.1925 6.649703292540001
1.193 6.649396369880001
1.1935 6.64917411554
1.194 6.649057696600001
1.1945 6.64892540235
1.195 6.648650230310001
1.1955 6.64821630517
1.196 6.64785646481
1.1965 6.648052260300001
1.197 6.64946516289
1.1975 6.6526772672800005
1.198 6.65794257843
1.1985 6.66479012881
1.199 6.67196576893
1.1995 6.677982511419999
1.2 6.68198308954
1.2005 6.68402042099
1.201 6.68467660047
1.201 6.68467660047
1.2015 6.68460780746
1.202 6.68425855064
1.2025 6.68387225143
1.203 6.683507119300001
1.2035 6.683052027080001
1.204 6.68225826158
1.2045 6.68076069067
1.205 6.67809893036
1.2055 6.67384434728
1.206 6.667880522490001
1.2065 6.66092713671
1.207 6.6552702345800006
1.2075 6.65499506254
1.208 6.664684293410001
1.2085 6.68624296439
1.209 6.715601704350001
1.2095 6.7431294918899995
1.21 6.75935405871
1.2105 6.76130672184
1.211 6.75271288736
1.2115 6.739054828989999
1.212 6.724042077500001
1.2125 6.70956379478
1.213 6.696784170230001
1.2135 6.686412301029999
1.214 6.678538147270001
1.2145 6.672696033189999
1.215 6.668213904000001
1.2155 6.664573166239999
1.216 6.66155685734
1.2165 6.659112059599999
1.217 6.65724406479
1.2175 6.655910538750001
1.218 6.65502681316
1.2185 6.654508219700001
1.219 6.654285965359999
1.2195 6.65432300775
1.22 6.6546246386400005
1.2205 6.655222608649999
1.221 6.656212169640001
1.2215 6.657725615860001
1.222 6.65992699218
1.2225 6.662969759929999
1.223 6.666933295660001
1.2235 6.671743514590001
1.224 6.676992950429999
1.2245 6.68170262573
1.225 6.68432205188
1.2255 6.68357062054
1.226 6.679570042419999
1.2265 6.67384963905
1.227 6.6681292356799995
1.2275 6.663350767370001
1.228 6.6596835707599995
1.2285 6.656921266819999
1.229 6.654836309439999
1.2295 6.653243486669999
1.23 6.652010504259999
1.2305 6.651068569199999
1.231 6.650354180250001
1.2315 6.6498514621
1.232 6.64954983121
1.2325 6.64945987112
1.233 6.649655666609999
1.2335 6.650290679010001
1.234 6.651640080360001
1.2345 6.654000209779999
1.235 6.6574134014299995
1.2355 6.661345186539999
1.236 6.66485892182
1.2365 6.667234926550001
1.237 6.668055150900002
1.2375 6.66679041787
1.238 6.66311792949
1.2385 6.6575562792200005
1.239 6.6512431976099995
1.2395 6.645184120960001
1.24 6.639887059189999
1.2405 6.635468431239999
1.241 6.631843568789999
1.2415 6.628832551660001
1.242 6.626281918519999
1.2425 6.624080542200001
1.243 6.62217021323
1.2435 6.620529764529999
1.244 6.619164487870001
1.2445 6.6181220091799995
1.245 6.6174711214699995
1.2455 6.61731236837
1.246 6.6177568770500015
1.2465 6.618862856980001
1.247 6.620503305680001
1.2475 6.622328966330001
1.248 6.623763036000001
1.2485 6.62419696114
1.249 6.62319681661
1.2495 6.62059855754
1.25 6.616582104110001
1.2505 6.6116184238499995
1.251 6.60632136208
1.2515 6.60117246987
1.252 6.596431043949999
1.2525 6.5921447102499995
1.253 6.588260551070001
1.2535 6.584678022780001
1.254 6.5813230406
1.2545 6.578126811520002
1.255 6.5750681684600005
1.2555 6.572152403189999
1.256 6.5694112663299995
1.2565 6.566881800269999
1.257 6.564643381560001
1.2575 6.56279126206
1.258 6.56146302779
1.2585 6.5608333071599985
1.259 6.56112435451
1.2595 6.562531965330002
1.26 6.56511964086
1.2605 6.568633376139998
1.261 6.57221590443
1.2615 6.574295570039999
1.262 6.573073171170001
1.2625 6.567527396209999
1.263 6.55833029995
1.2635 6.54749804676
1.264 6.53711559402
1.2645 6.5283206722800005
1.265 6.52123499225
1.2655 6.51547754649
1.266 6.51060382632
1.2665 6.506285742
1.267 6.50235395689
1.2675 6.498734386210001
1.268 6.495395279340001
1.2685 6.49234192805
1.269 6.489606082959999
1.2695 6.48724066177
1.27 6.485356791650001
1.2705 6.484208477559998
1.271 6.48425610349
1.2715 6.48621935016
1.272 6.490886691300001
1.2725 6.498390421160001
1.273 6.50703717334
1.2735 6.51321266893
1.274 6.5133767138000005
1.2745 6.50662441528
1.275 6.4952365262399985
1.2755 6.482832617360001
1.276 6.472053281870001
1.2765 6.46378224536
1.277 6.457781378179999
1.2775 6.45345271032
1.278 6.450251189470001
1.2785 6.4477799328800005
1.279 6.445816686209999
1.2795 6.444234446979999
1.28 6.44298558926
1.2805 6.44204894597
1.281 6.441456267730001
1.2815 6.441297514629999
1.282 6.4417843574699996
1.2825 6.443345429620002
1.283 6.44657340932
1.2835 6.451896929940001
1.284 6.45888735811
1.2845 6.4658248685799995
1.285 6.4705133768000005
1.2855 6.471730483899999
1.286 6.46964023475
1.2865 6.464962310070001
1.287 6.458485183589999
1.2875 6.45110845621
1.288 6.443816397149999
1.2885 6.437371021289999
1.289 6.432126877220001
1.2895 6.4280733814
1.29 6.424977695950001
1.2905 6.42256464883
1.291 6.42061727747
1.2915 6.41900857939
1.292 6.417669761580002
1.2925 6.416584948730001
1.293 6.41577001615
1.2935 6.415246130920001
1.294 6.41506621074
1.2945 6.415325507469999
1.295 6.4161510235899994
1.2955 6.41768563689
1.296 6.4199769733
1.2965 6.422723401929999
1.297 6.42512586551
1.2975 6.42610484296
1.298 6.4249141947099995
1.2985 6.42163858908
1.299 6.4171194174999995
1.2995 6.412266864410001
1.3 6.40765773274
1.3005 6.403567194530001
1.301 6.40010108518
1.301 6.40010108518
1.3015 6.39726998823
1.302 6.3950421530599995
1.3025 6.39333291135
1.303 6.39207876186
1.3035 6.391221495120001
1.304 6.39073465228
1.3045 6.390618233340001
1.305 6.390882821839999
1.3055 6.391539001319999
1.306 6.39259735532
1.3065 6.394036716760001
1.307 6.3958253350200005
1.3075 6.39791558417
1.308 6.400275713589999
1.3085 6.402873972660001
1.309 6.40573682023
1.3095 6.40893834108
1.31 6.412557911760001
1.3105 6.416558489879999
1.311 6.4206860704799995
1.3115 6.42456493789
1.312 6.4278299599799995
1.3125 6.43026417418
1.313 6.431798787479999
1.3135 6.432507884659999
1.314 6.432460258729999
1.3145 6.4315500742900005
1.315 6.429544493460001
1.3155 6.4268033566
1.316 6.424935361790001
1.3165 6.4260572170299985
1.317 6.430481136750001
1.3175 6.43584169976
1.318 6.43937131035
1.3185 6.44037674665
1.319 6.4399798639000005
1.3195 6.43944539513
1.32 6.43937131035
1.3205 6.4398475696499995
1.321 6.44074717055
1.3215 6.441948402339999
1.322 6.443393055550001
1.3225 6.4450493795599995
1.323 6.44693324968
1.3235 6.4490764165300005
1.324 6.45152121427
1.3245 6.45439993715
1.325 6.4579930489800015
1.3255 6.4629038115399995
1.326 6.470206454139999
1.3265 6.48134562999
1.327 6.497400860169999
1.3275 6.517795341750001
1.328 6.53944926459
1.3285 6.557462449670001
1.329 6.56708288753
1.3295 6.56606686769
1.33 6.5560971730099995
1.3305 6.5416665162199985
1.331 6.5273364030600005
1.3315 6.5158320950799995
1.332 6.50794735778
1.3325 6.5033117672600005
1.333 6.50119505926
1.3335 6.5008934283699995
1.334 6.501914739979999
1.3345 6.5039520714300005
1.335 6.506836086080001
1.3355 6.5104556567600005
1.336 6.51471023984
1.3365 6.519467541069999
1.337 6.524537056730002
1.3375 6.5296753654
1.338 6.53457554442
1.3385 6.538914795819999
1.339 6.542365029860002
1.3395 6.54463519919
1.34 6.545540091859999
1.3405 6.545159084420001
1.341 6.54392610201
1.3415 6.542470865260001
1.342 6.54133842648
1.3425 6.54081454125
1.343 6.540925668420001
1.3435 6.541560680819999
1.344 6.542571408890001
1.3445 6.543825558380001
1.345 6.54522258566
1.3455 6.546720156569999
1.346 6.548281228720001
1.3465 6.54990580211
1.347 6.551593876739999
1.3475 6.55337720323
1.348 6.55529282397
1.3485 6.5573936566599995
1.349 6.559743202539999
1.3495 6.562341461610001
1.35 6.56506143139
1.3505 6.567633231609999
1.351 6.56970231368
1.3515 6.570972338480002
1.352 6.571379804770001
1.3525 6.571088757420001
1.353 6.57035849316
1.3535 6.5694165580999995
1.354 6.56842170534
1.3545 6.567485062049999
1.355 6.5666648377
1.3555 6.56600865822
1.356 6.565532398919999
1.3565 6.565257226879999
1.357 6.565167266790001
1.3575 6.565257226879999
1.358 6.565516523610001
1.3585 6.565955740520001
1.359 6.566564294070001
1.3595 6.56734747603
1.36 6.56831057817
1.3605 6.569432433410001
1.361 6.57069187467
1.3615 6.572099485489999
1.362 6.573671141180001
1.3625 6.57548621829
1.363 6.577634676910001
1.3635 6.580158851200001
1.364 6.58300582346
1.3645 6.586000965279999
1.365 6.58883206223
1.3655 6.5911657327999995
1.366 6.59270563787
1.3665 6.59329302434
1.367 6.59297551814
1.3675 6.592022999539998
1.368 6.5907953089
1.3685 6.589599368880001
1.369 6.5885674737299995
1.3695 6.587689039909999
1.37 6.5869111497200015
1.3705 6.58620734431
1.371 6.58559349899
1.3715 6.585101364380001
1.372 6.584730940480001
1.3725 6.584466351979999
1.373 6.58431289065
1.3735 6.58432347419
1.374 6.58458806269
1.3745 6.58525482571
1.375 6.58651426697
1.3755 6.58853043134
1.376 6.59132977767
1.3765 6.594716510470001
1.377 6.59826199637
1.3775 6.60142647483
1.378 6.60373897832
1.3785 6.604850250020001
1.379 6.60438457426
1.3795 6.60184981643
1.38 6.597087223429999
1.3805 6.59075297474
1.381 6.584037718610001
1.3815 6.577957474879999
1.382 6.57294616869
1.3825 6.56897734119
1.383 6.565812862730001
1.3835 6.563225187200001
1.384 6.561050269730001
1.3845 6.55918227492
1.385 6.5575629933
1.3855 6.556165966019999
1.386 6.5549753177699985
1.3865 6.55400163209
1.387 6.553266076060001
1.3875 6.55280569207
1.388 6.55271044021
1.3885 6.55313907358
1.389 6.55434559714
1.3895 6.55668455948
1.39 6.56052109273
1.3905 6.56605628415
1.391 6.573025545240001
1.3915 6.58034935492
1.392 6.586080341830001
1.3925 6.588011837880001
1.393 6.58494790305
1.3935 6.57780930532
1.394 6.569220762609999
1.3945 6.56178582576
1.395 6.556562848769999
1.3955 6.5531761159699995
1.396 6.55080540301
1.3965 6.548969158819999
1.397 6.5475086303
1.3975 6.546392066830001
1.398 6.54559300956
1.3985 6.545058540790001
1.399 6.5447410345899995
1.3995 6.54461403211
1.4 6.544651074500002
1.4005 6.544857453530001
1.401 6.54525433628
1.401 6.54525433628
1.4015 6.54589464045
1.402 6.54688949321
1.4025 6.548376480580001
1.403 6.55054610628
1.4035 6.553520081019999
1.404 6.55725077887
1.4045 6.561367775929999
1.405 6.565225476260001
1.4055 6.568141241530001
1.406 6.5695488523500005
1.4065 6.56903025889
1.407 6.56641612451
1.4075 6.562066289569999
1.408 6.556869771430001
1.4085 6.55181613108
1.409 6.547561548
1.4095 6.54432827653
1.41 6.54203694012
1.4105 6.5405023268199995
1.411 6.539539224680001
1.4115 6.538983588829999
1.412 6.538734875639999
1.4125 6.5387242921
1.413 6.538909504049999
1.4135 6.539253469100001
1.414 6.53974031194
1.4145 6.5403647408
1.415 6.54112146391
1.4155 6.54203694012
1.416 6.543142920049999
1.4165 6.544513488480001
1.417 6.54622273019
1.4175 6.548355313499999
1.418 6.550958864340001
1.4185 6.55400163209
1.419 6.55730898834
1.4195 6.56054755158
1.42 6.56320402012
1.4205 6.56478096758
1.421 6.56501909723
1.4215 6.564061286859999
1.422 6.562373212229999
1.4225 6.5604628832600005
1.423 6.55863193084
1.4235 6.5569808986
1.424 6.555499202999999
1.4245 6.5541550934199995
1.425 6.552953861630001
1.4255 6.551900799400001
1.426 6.550974739650001
1.4265 6.55012276468
1.427 6.549281373250001
1.4275 6.548392355890001
1.428 6.547413378439999
1.4285 6.54632856559
1.429 6.545137917339999
1.4295 6.543846725459999
1.43 6.5424602817199995
1.4305 6.54099446143
1.431 6.53950747406
1.4315 6.53808398793
1.432 6.53680337959
1.4325 6.535681524350001
1.433 6.53465492097
1.4335 6.53363890113
1.434 6.53255408828
1.4345 6.53138989888
1.435 6.530172791779999
1.4355 6.528945101139999
1.436 6.52772799404
1.4365 6.5265479293299995
1.437 6.5253943234700005
1.4375 6.524293635310001
1.438 6.52327761547
1.4385 6.522393889879999
1.439 6.521695376239999
1.4395 6.52123499225
1.44 6.52100215437
1.4405 6.520785191800001
1.441 6.519562792929999
1.4415 6.5134825492
1.442 6.49081260652
1.4425 6.42711027926
1.443 6.3080031200999995
1.4435 6.176195712939999
1.444 6.08475921911
1.4445 6.03709624672
1.445 6.017178024440001
1.4455 6.01442630404
1.446 6.02533793378
1.4465 6.051182938460001
1.447 6.097052000819999
1.4475 6.171369618700001
1.448 6.27960219051
1.4485 6.40047150908
1.449 6.48134033822
1.4495 6.50794735778
1.45 6.50950313816
1.4505 6.505867692170001
1.451 6.5024756676
1.4515 6.499914450920001
1.452 6.49795649602
1.4525 6.496374256789999
1.453 6.49502485544
1.4535 6.493823623650001
1.454 6.49272822726
1.4545 6.49171749919
1.455 6.49080731475
1.4555 6.490071758719998
1.456 6.48969075128
1.4565 6.489976506860001
1.457 6.491421160070002
1.4575 6.49463855623
1.458 6.50008907933
1.4585 6.50762985158
1.459 6.516154893050001
1.4595 6.523896752560002
1.46 6.52904564477
1.4605 6.5299928716
1.461 6.5255742436499995
1.4615 6.515927346939999
1.462 6.503084221150002
1.4625 6.49002942456
1.463 6.47901725119
1.4635 6.470756798220001
1.464 6.464867058209999
1.4645 6.460660101059999
1.465 6.4575220814500005
1.4655 6.45504024132
1.466 6.4529817427900005
1.4665 6.451198416300001
1.467 6.449626760609999
1.4675 6.448213858020002
1.468 6.44692795791
1.4685 6.445758476739999
1.469 6.4447159980499995
1.4695 6.443858731310001
1.47 6.44327663661
1.4705 6.443117883509999
1.471 6.44360472635
1.4715 6.445038796020001
1.472 6.4477905164200005
1.4725 6.452267353839999
1.473 6.458765647400001
1.4735 6.467174269929999
1.474 6.476556578139999
1.4745 6.48494932536
1.475 6.48968545951
1.4755 6.488579479579999
1.476 6.481382672380001
1.4765 6.470095326969999
1.477 6.457702001630001
1.4775 6.44650461631
1.478 6.43751389908
1.4785 6.43072455817
1.479 6.425607416579999
1.4795 6.42158567138
1.48 6.418214813889999
1.4805 6.415219672069999
1.481 6.412452076359998
1.4815 6.40985910906
1.482 6.407446061940001
1.4825 6.40528172801
1.483 6.403524860370001
1.4835 6.40247179814
1.484 6.402561758229999
1.4845 6.40437683534
1.485 6.408409164079999
1.4855 6.414542325510001
1.486 6.421411042970001
1.4865 6.426210678360001
1.487 6.425760877909998
1.4875 6.418664614340002
1.488 6.406705214140001
1.4885 6.393512831530001
1.489 6.381849770449999
1.4895 6.37259975649
1.49 6.3654188246
1.4905 6.359671962380001
1.491 6.354861743450001
1.4915 6.35071299577
1.492 6.347104008630001
1.4925 6.3440506573399995
1.493 6.34169581969
1.4935 6.34038346073
1.494 6.340833261179999
1.4945 6.344384038850001
1.495 6.353205419439999
1.4955 6.3700385398099995
1.496 6.39649209804
1.4965 6.429533909919999
1.497 6.4585328095199985
1.4975 6.46865067376
1.498 6.451579423739999
1.4985 6.4138385201
1.499 6.371737197980001
1.4995 6.338282628040001
1.5 6.316787458299999
1.5005 6.30428300579
1.501 6.296752817080001
1.501 6.296752817080001
1.5015 6.291508673009999
1.502 6.28720117223
1.5025 6.28326938712
1.503 6.279501646879999
1.5035 6.2758291585
1.504 6.27225192198
1.5045 6.268791104400001
1.505 6.265515498770001
1.5055 6.262562691109999
1.506 6.25981097071
1.5065 6.25401119079
1.507 6.22277916425
1.5075 6.106413141950001
1.508 5.949316365959999
1.5085 5.863711402670002
1.509 5.828177167120001
1.5095 5.81144459038
1.51 5.80194586323
1.5105 5.795690991090001
1.511 5.791134777120001
1.5115 5.787626333609999
1.512 5.784890488519999
1.5125 5.78289549123
1.513 5.78181067838
1.5135 5.78213876812
1.514 5.784864029670001
1.5145 5.791822707220001
1.515 5.806152820379999
1.5155 5.83256933622
1.516 5.875877181899999
1.5165 5.93602873149
1.517 6.003255377569999
1.5175 6.062877750159999
1.518 6.1065031020400005
1.5185 6.13457594189
1.519 6.15112859845
1.5195 6.159680098769999
1.52 6.16242123563
1.5205 6.160881330560001
1.521 6.15653678739
1.5215 6.150869301719999
1.522 6.145027187639999
1.5225 6.13970366702
1.523 6.13515803659
1.5235 6.131379712810001
1.524 6.12826815205
1.5245 6.12570693537
1.525 6.123595519140001
1.5255 6.12185452681
1.526 6.120420457140001
1.5265 6.11922451712
1.527 6.11824553967
1.5275 6.117467649479999
1.528 6.11693847248
1.5285 6.1167479687599995
1.529 6.11705489142
1.5295 6.118060327719999
1.53 6.1199600731500015
1.5305 6.12287583842
1.531 6.1267599976
1.5315 6.1312580021
1.532 6.135634295889999
1.5325 6.139021028689998
1.533 6.141153611999999
1.5335 6.14331265416
1.534 6.1482498755699995
1.5345 6.15823544556
1.535 6.172099882959999
1.5355 6.18388994652
1.536 6.18587436027
1.5365 6.174946855220001
1.537 6.15521913666
1.5375 6.133671049220001
1.538 6.115139270679999
1.5385 6.101195456730001
1.539 6.09138980692
1.5395 6.0845898824699995
1.54 6.07970557876
1.5405 6.075953713829999
1.541 6.07284744484
1.5415 6.070106307980001
1.542 6.06760859254
1.5425 6.06531725613
1.543 6.063242882289999
1.5435 6.061459555800002
1.544 6.06009427914
1.5445 6.05942222435
1.545 6.059967276659999
1.5455 6.0628354159999995
1.546 6.07016451745
1.5465 6.085378356200001
1.547 6.111323904510001
1.5475 6.14359840974
1.548 6.1669298236699985
1.5485 6.170729314530001
1.549 6.159949979040001
1.5495 6.143127442209999
1.55 6.1244845365
1.5505 6.1053759550299995
1.551 6.08681771764
1.5515 6.070312687010001
1.552 6.05728434927
1.5525 6.048272464959999
1.553 6.042837817170001
1.5535 6.04007022146
1.554 6.03908595224
1.5545 6.039175912330001
1.555 6.03974742349
1.5555 6.04037185235
1.556 6.040800485720001
1.5565 6.0409116128900004
1.557 6.04063644085
1.5575 6.03996967783
1.558 6.0389695333
1.5585 6.03773655089
1.559 6.03640302485
1.5595 6.03507479058
1.56 6.0338894341
1.5605 6.033016292050001
1.561 6.032719952930001
1.5615 6.033376132410001
1.562 6.0355722169599995
1.5625 6.040213099250001
1.563 6.048341257969999
1.5635 6.05946455851
1.564 6.065444258610001
1.5645 6.0423456825600015
1.565 5.973632049110001
1.5655 5.89328181343
1.566 5.8409514999
1.5665 5.8231446938500016
1.567 5.834283869700001
1.5675 5.870622454290001
1.568 5.930440622369999
1.5685 6.01038868353
1.569 6.101793426740001
1.5695 6.188223906149999
1.57 6.242766179540001
1.5705 6.23317220053
1.571 6.1631779587399995
1.5715 6.08870158776
1.572 6.043097113900001
1.5725 6.020993390610001
1.573 6.010923152300001
1.5735 6.0062663947
1.574 6.00404914307
1.5745 6.00300137261
1.575 6.0025780310100005
1.5755 6.002535696850001
1.576 6.002773826500001
1.5765 6.0032342104900005
1.577 6.00394330767
1.5775 6.00498578636
1.578 6.00655215028
1.5785 6.008959905629999
1.579 6.0126535610900005
1.5795 6.018146418349999
1.58 6.025570771660001
1.5805 6.032751703549999
1.581 6.027586936029999
1.5815 5.97311345565
1.582 5.832701630470001
1.5825 5.667122147170001
1.583 5.558048183929999
1.5835 5.503373616289999
1.584 5.477422776210001
1.5845 5.46462727635
1.585 5.457927895529999
1.5855 5.454382409630001
1.586 5.4529747988100015
1.5865 5.45382148201
1.587 5.458139566330002
1.5875 5.46877602403
1.588 5.49086916378
1.5885 5.53121361826
1.589 5.593397207529999
1.5895 5.66951931898
1.59 5.740815336190001
1.5905 5.791722163590001
1.591 5.817752380220001
1.5915 5.820625811330001
1.592 5.80327938927
1.5925 5.770306370400001
1.593 5.730036000700001
1.5935 5.692755481050001
1.594 5.6664977183100005
1.5945 5.65620522566
1.595 5.666693513799999
1.5955 5.706350038180001
1.596 5.7873987875
1.5965 5.910252519820001
1.597 6.025898861399999
1.5975 6.0706407767499995
1.598 6.0615389323499995
1.5985 6.042769024159999
1.599 6.030095235010001
1.5995 6.02343818835
1.6 6.02020491688
1.6005 6.018659720040001
1.601 6.0179612064
1.601 6.0179612064
1.6015 6.017775994450001
1.602 6.01798766525
1.6025 6.01861738588
1.603 6.01981861767
1.6035 6.022035869300001
1.604 6.02634866185
1.6045 6.03516475067
1.605 6.0531091427399994
1.6055 6.087177558
1.606 6.143757162840001
1.6065 6.222318780260001
1.607 6.313548895060001
1.6075 6.404789593399999
1.608 6.47999622864
1.6085 6.517980553699998
1.609 6.5039626549700005
1.6095 6.4455044717800005
1.61 6.370001497420001
1.6105 6.3032722777200005
1.611 6.253540223259999
1.6115 6.20917931535
1.612 6.135094535349999
1.6125 5.976193265790001
1.613 5.740804752650001
1.6135 5.5457236516
1.614 5.441660994550001
1.6145 5.39667565778
1.615 5.37850901137
1.6155 5.370925904959999
1.616 5.36723754127
1.6165 5.36494091309
1.617 5.363109960670001
1.6175 5.361411302500001
1.618 5.35970735256
1.6185 5.357955776689999
1.619 5.35616715843
1.6195 5.3544314578700005
1.62 5.35293388696
1.6205 5.352108370839999
1.621 5.352965637580001
1.6215 5.3578340659800014
1.622 5.37176200462
1.6225 5.40357083409
1.623 5.46235710702
1.6235 5.544712923530001
1.624 5.622904117049999
1.6245 5.6578033402
1.625 5.63145561737
1.6255 5.561207370620001
1.626 5.48178319469
1.6265 5.419303266299999
1.627 5.38108081159
1.6275 5.361845227639999
1.628 5.35362710883
1.6285 5.35069546825
1.629 5.35005516408
1.6295 5.35034091966
1.63 5.35099180737
1.6305 5.351753822249999
1.631 5.35252642067
1.6315 5.353261976700002
1.632 5.353960490340001
1.6325 5.354648420440001
1.633 5.3554104353200005
1.6335 5.356357662150001
1.634 5.357659437569999
1.6345 5.35945863937
1.635 5.361839935869999
1.6355 5.3646763245899995
1.636 5.367607965170001
1.6365 5.37008451353
1.637 5.371603251520001
1.6375 5.371920757719999
1.638 5.37104761567
1.6385 5.36910553608
1.639 5.36629560621
1.6395 5.3629459158
1.64 5.3594956817599995
1.6405 5.356357662150001
1.641 5.353791153699999
1.6415 5.35187553296
1.642 5.350568465769999
1.6425 5.3497535331899995
1.643 5.34928785743
1.6435 5.34904443601
1.644 5.348933308839999
1.6445 5.3489227253000005
1.645 5.349039144240002
1.6455 5.34937781752
1.646 5.3500710393899995
1.6465 5.35127756295
1.647 5.3531349742200005
1.6475 5.35577027568
1.648 5.359273427420001
1.6485 5.363723805989999
1.649 5.369243122099999
1.6495 5.376064213630001
1.65 5.38475859174
1.6505 5.396606864769999
1.651 5.41425491772
1.6515 5.4426240966899995
1.652 5.48955151305
1.6525 5.56394321571
1.653 5.665719828120001
1.6535 5.766390460600001
1.654 5.814826031409999
1.6545 5.798215165380001
1.655 5.7554894144
1.6555 5.7194524607
1.656 5.693014777779999
1.6565 5.655972387779999
1.657 5.58727992141
1.6575 5.506104169609999
1.658 5.44838683422
1.6585 5.419028094260001
1.659 5.407031651669999
1.6595 5.403343287979999
1.66 5.40320041019
1.6605 5.40449689384
1.661 5.406370180420001
1.6615 5.40847101311
1.662 5.41069355651
1.6625 5.41299547646
1.663 5.415397940040001
1.6635 5.417996199109999
1.664 5.420991340929999
1.6645 5.424864916569999
1.665 5.430617070559999
1.6655 5.44017400718
1.666 5.456329780989999
1.6665 5.480682506529999
1.667 5.508993476030001
1.6675 5.53181688004
1.668 5.54669204551
1.6685 5.560794612560001
1.669 5.57888188242
1.6695 5.5960219254500005
1.67 5.601181401200001
1.6705 5.58891507834
1.671 5.5649856944
1.6715 5.538881392989999
1.672 5.516592457750002
1.6725 5.4999180904800005
1.673 5.488392615420001
1.6735 5.48082538432
1.674 5.476078666630001
1.6745 5.47331107092
1.675 5.471961669570001
1.6755 5.47167591399
1.676 5.47214158975
1.6765 5.47300944003
1.677 5.473824372609999
1.6775 5.474178921200001
1.678 5.473887873850001
1.6785 5.47313115074
1.679 5.4723109263900005
1.6795 5.4718029164700015
1.68 5.47177116585
1.6805 5.4721733403699995
1.681 5.472866562239999
1.6815 5.473734412520002
1.682 5.47475043236
1.6825 5.47598870654
1.683 5.4775127363000005
1.6835 5.479364855800001
1.684 5.48156094035
1.6845 5.4841274488
1.685 5.487175508319999
1.6855 5.491027916880001
1.686 5.496425522279998
1.6865 5.50495056375
1.687 5.5192542180599995
1.6875 5.539839203360001
1.688 5.545316185310001
1.6885 5.48507467563
1.689 5.40028464492
1.6895 5.35294976227
1.69 5.33344958982
1.6905 5.326781959619999
1.691 5.326490912270001
1.6915 5.330459739769998
1.692 5.33856143964
1.6925 5.352071328450001
1.693 5.37369879244
1.6935 5.4078360007100015
1.694 5.459848808039999
1.6945 5.53221905456
1.695 5.615125215150001
1.6955 5.680378031020001
1.696 5.702831011130001
1.6965 5.6892205786900005
1.697 5.66340732463
1.6975 5.640689756020001
1.698 5.62562408683
1.6985 5.6181679829
1.699 5.61716783837
1.6995 5.62107316463
1.7 5.6275873335
1.7005 5.633593492450001
1.701 5.63613883382
1.701 5.63613883382
1.7015 5.633963916349999
1.702 5.62794188209
1.7025 5.619887808150001
1.703 5.61138393376
1.7035 5.60359974009
1.704 5.5975089128199995
1.7045 5.59346600054
1.705 5.590767197839999
1.7055 5.58826419063
1.706 5.5855018866899995
1.7065 5.582935378240001
1.707 5.58117321883
1.7075 5.58052762289
1.708 5.58121026122
1.7085 5.5835492235599995
1.709 5.58807368691
1.7095 5.595349870660001
1.71 5.605684697470001
1.7105 5.618713035210001
1.711 5.632974355359999
1.7115 5.64587569062
1.712 5.65427372961
1.7125 5.655406168390001
1.713 5.64782306198
1.7135 5.6321382557
1.714 5.61106113579
1.7145 5.58828535771
1.715 5.567097110630001
1.7155 5.549660728479998
1.716 5.536891687469999
1.7165 5.528668276890001
1.717 5.524217898319999
1.7175 5.522640950859999
1.718 5.523275963260001
1.7185 5.525847763480001
1.719 5.530414560990001
1.7195 5.5372568196000005
1.72 5.546644419580001
1.7205 5.5585085679200015
1.721 5.57203962381
1.7215 5.58538017598
1.722 5.595577416769999
1.7225 5.59939278294
1.723 5.594937112599999
1.7235 5.58312059019
1.724 5.56719765426
1.7245 5.550772000180001
1.725 5.53638896932
1.7255 5.52528683586
1.726 5.5175873105100015
1.7265 5.51262892202
1.727 5.509591446040001
1.7275 5.507940413799999
1.728 5.507596448749999
1.7285 5.5088664735499995
1.729 5.51238020883
1.7295 5.51911134027
1.73 5.530700316570001
1.7305 5.549835356889999
1.731 5.58021011669
1.7315 5.62438052088
1.732 5.677933233279998
1.7325 5.725156988759999
1.733 5.749276876420001
1.7335 5.7497213851
1.734 5.73894204961
1.7345 5.727543577029999
1.735 5.719632380879999
1.7355 5.71555242621
1.736 5.714531114599999
1.7365 5.715790555860001
1.737 5.71884390715
1.7375 5.723548290679999
1.738 5.729977791230001
1.7385 5.73835995491
1.739 5.748954078450001
1.7395 5.761955957339999
1.74 5.777444968129999
1.7405 5.795421110819999
1.741 5.815699173460001
1.7415 5.837511849399999
1.742 5.85917106401
1.7425 5.878517775130001
1.743 5.894043828309999
1.7435 5.90588680957
1.744 5.91572421
1.7445 5.92538698202
1.745 5.93443590872
1.7455 5.936653160349999
1.746 5.917819750920001
1.7465 5.86427762206
1.747 5.78347758593
1.7475 5.702418253070001
1.748 5.640128828399999
1.7485 5.598868897709999
1.749 5.57346310994
1.7495 5.558281021809999
1.75 5.549195052719999
1.7505 5.543622818909999
1.751 5.540056165929999
1.7515 5.53766957766
1.752 5.53601325365
1.7525 5.534864939560001
1.753 5.53409763291
1.7535 5.533647832460001
1.754 5.533473204050002
1.7545 5.533563164139999
1.755 5.533885962110001
1.7555 5.534415139109998
1.756 5.53510306921
1.7565 5.535902126479999
1.757 5.5367805602999995
1.7575 5.53773837067
1.758 5.538802016440001
1.7585 5.54001383177
1.759 5.541416150819999
1.7595 5.543067183060001
1.76 5.54506218035
1.7605 5.5475122698599995
1.761 5.5505709129200005
1.7615 5.554402154400001
1.762 5.559196498020001
1.7625 5.565065070950001
1.763 5.571976122570001
1.7635 5.5796438972999995
1.764 5.587528634600001
1.7645 5.59479423481
1.765 5.600334718
1.7655 5.60297001946
1.766 5.601853455989999
1.7665 5.596969152279999
1.767 5.58924316808
1.7675 5.580098989519999
1.768 5.57083310025
1.7685 5.5622604328500005
1.769 5.554730244140001
1.7695 5.54833249421
1.77 5.543019557130001
1.7705 5.53866443042
1.771 5.5350871939
1.7715 5.53211321916
1.772 5.52957316956
1.7725 5.52735591793
1.773 5.52540854657
1.7735 5.52369401309
1.774 5.5221858586399994
1.7745 5.5208523326
1.775 5.519656392579999
1.7755 5.518582163270001
1.776 5.51761906113
1.7765 5.516745919080001
1.777 5.51596273712
1.7775 5.51525893171
1.778 5.51462391931
1.7785 5.51403124107
1.779 5.513475605220001
1.7795 5.51295171999
1.78 5.512486044230001
1.7805 5.512120912100001
1.781 5.511903949529999
1.7815 5.511866907139999
1.782 5.51200978493
1.7825 5.51227437343
1.783 5.512549545469999
1.7835 5.51261833848
1.784 5.51229024874
1.7845 5.511517650319999
1.785 5.510501630479999
1.7855 5.509586154270001
1.786 5.50902522665
1.7865 5.508898224170001
1.787 5.5091469373600015
1.7875 5.50970257321
1.788 5.510485755170001
1.7885 5.5114700243899994
1.789 5.51262892202
1.7895 5.51396244806
1.79 5.515475894280001
1.7905 5.51716926068
1.791 5.519005504869999
1.7915 5.520868207910001
1.792 5.52248748953
1.7925 5.52346117521
1.793 5.52336592335
1.7935 5.522048272619998
1.794 5.5197939786
1.7945 5.51716926068
1.795 5.51460275223
1.7955 5.512184413340001
1.796 5.50981899215
1.7965 5.5074641545
1.797 5.50514635924
1.7975 5.50295027469
1.798 5.5009552774
1.7985 5.499235452150001
1.799 5.497854300179999
1.7995 5.496885906270001
1.8 5.49640964697
1.8005 5.496531357680001
1.801 5.49737274911
1.801 5.49737274911
1.8015 5.49898144719
1.802 5.5012145741300005
1.8025 5.50362232948
1.803 5.5055697008400015
1.8035 5.5065857206799995
1.804 5.506649221919999
1.8045 5.5060777107600005
1.805 5.505162234549998
1.8055 5.503987461610001
1.806 5.50261160141
1.8065 5.5012092823600005
1.807 5.49999746703
1.8075 5.499150783829999
1.808 5.49870098338
1.8085 5.4986110232900005
1.809 5.4988015270099995
1.8095 5.499214285070001
1.81 5.499817546850001
1.8105 5.50062189589
1.811 5.501643207500002
1.8115 5.50292381584
1.812 5.5045007633
1.8125 5.50644284289
1.813 5.50881355585
1.8135 5.5116975705
1.814 5.51520601401
1.8145 5.5194235547
1.815 5.52432902549
1.8155 5.529726630889999
1.816 5.535166570450001
1.8165 5.540040290620001
1.817 5.543712779000001
1.8175 5.54578715284
1.818 5.5463480804600005
1.8185 5.5458824046999995
1.819 5.544945761410001
1.8195 5.5439244497999995
1.82 5.542998390049999
1.8205 5.54223637517
1.821 5.541680739320001
1.8215 5.541357941349999
1.822 5.54125739772
1.8225 5.541352649579999
1.823 5.541596071
1.8235 5.54195061959
1.824 5.542411003579999
1.8245 5.542961347660001
1.825 5.543617527140001
1.8255 5.544395417329999
1.826 5.545332060619999
1.8265 5.54646979117
1.827 5.547850943139999
1.8275 5.549496683609999
1.828 5.5513911372699996
1.8285 5.553470802879999
1.829 5.55560867796
1.8295 5.557619550560001
1.83 5.559212373330001
1.8305 5.56010139069
1.831 5.56010668246
1.8315 5.559307625190001
1.832 5.55806935101
1.8325 5.55688399453
1.833 5.55616960558
1.8335 5.556106104339999
1.834 5.556677615500001
1.8345 5.55779947074
1.835 5.55937112643
1.8355 5.5613237895599985
1.836 5.56360454243
1.8365 5.56616575911
1.837 5.568980980750001
1.8375 5.5720237485
1.838 5.575278187049999
1.8385 5.578765463480001
1.839 5.58251732841
1.8395 5.586591991309999
1.84 5.5910264945699994
1.8405 5.59577850403
1.841 5.60063634889
1.8415 5.60524548056
1.842 5.6091931409799995
1.8425 5.612214741649999
1.843 5.61427853195
1.8435 5.61559089091
1.844 5.61652224243
1.8445 5.6174694692600005
1.845 5.618707743440001
1.8455 5.620353483910001
1.846 5.62239081536
1.8465 5.6247562365500015
1.847 5.62736507916
1.8475 5.63014325841
1.848 5.633016689520001
1.8485 5.635932454790001
1.849 5.638848220059999
1.8495 5.641742818250001
1.85 5.6445950822799995
1.8505 5.64740501215
1.851 5.650183191400001
1.8515 5.65291903649
1.852 5.6555913803400015
1.8525 5.658115554629998
1.853 5.6603328062600005
1.8535 5.6620949656700015
1.854 5.66334911516
1.8545 5.664179923050001
1.855 5.664783184830001
1.8555 5.665381154840001
1.856 5.666148461489999
1.8565 5.66718564841
1.857 5.66852446622
1.8575 5.67015433138
1.858 5.67205407681
1.8585 5.674197243659999
1.859 5.676546789540001
1.8595 5.679065672059999
1.86 5.681700973519999
1.8605 5.68441565153
1.861 5.687172663700001
1.8615 5.68994025941
1.862 5.692713146889999
1.8625 5.69547015906
1.863 5.698211295920001
1.8635 5.700920682159999
1.864 5.70356127539
1.8645 5.706048407290001
1.865 5.708270950689999
1.8655 5.71014423727
1.866 5.711758227120002
1.8665 5.71337221697
1.867 5.71523492001
1.8675 5.717383378630001
1.868 5.719648256190001
1.8685 5.72182846543
1.869 5.723865796879999
1.8695 5.725871377710001
1.87 5.72801983633
1.8705 5.730469925839999
1.871 5.733285147479999
1.8715 5.73644962594
1.872 5.7398839846700005
1.8725 5.74351413889
1.873 5.747255420279999
1.8735 5.751033744060002
1.874 5.754790900759999
1.8745 5.75848455622
1.875 5.76208825159
1.8755 5.76560198687
1.876 5.769031053830001
1.8765 5.7723489936200005
1.877 5.775492304999999
1.8775 5.7783921949599995
1.878 5.780995745799999
1.8785 5.783318832830001
1.879 5.78541966552
1.8795 5.78737762042
1.88 5.78928794939
1.8805 5.79121944544
1.881 5.79320915096
1.8815 5.795288816570001
1.882 5.79747431758
1.8825 5.7997815293
1.883 5.802210451730001
1.8835 5.804766376640001
1.884 5.8074545958
1.8845 5.810296276290001
1.885 5.81333904404
1.8855 5.81659348259
1.886 5.820017257780001
1.8865 5.82338811527
1.887 5.82637267355
1.8875 5.8286745935
1.888 5.830240957420002
1.8885 5.83129931142
1.889 5.83217774524
1.8895 5.83315143092
1.89 5.8343844133300005
1.8905 5.835940193709999
1.891 5.837824063829999
1.8915 5.84004131546
1.892 5.84257607329
1.8925 5.8454124620100005
1.893 5.848539898079999
1.8935 5.85194250619
1.894 5.8556202863400015
1.8945 5.859589113839999
1.895 5.863896614619999
1.8955 5.86860628992
1.896 5.87378693275
1.8965 5.879449126649999
1.897 5.8855399539199995
1.8975 5.891911245
1.898 5.8983407455500005
1.8985 5.9045585753
1.899 5.910236644509999
1.8995 5.91504157167
1.9 5.918740518900001
1.9005 5.921333486200001
1.901 5.92316443862
1.901 5.92316443862
1.9015 5.9247943037800015
1.902 5.92676284222
1.9025 5.92927643297
1.903 5.93226099125
1.9035 5.935573639270001
1.904 5.9391191251699995
1.9045 5.9428709901
1.905 5.94681865052
1.9055 5.9509462311200005
1.906 5.95524314836
1.9065 5.959698818699999
1.907 5.96432911745
1.9075 5.969134044609999
1.908 5.97413476726
1.9085 5.97936832779
1.909 5.984892935670001
1.9095 5.990809134530001
1.91 5.997259802160001
1.9105 6.00432431511
1.911 6.011923296829999
1.9115 6.019702198730001
1.912 6.027195345050001
1.9125 6.03420164853
1.913 6.040858695190001
1.9135 6.047351696979999
1.914 6.053490150179999
1.9145 6.058750169560001
1.915 6.06272428883
1.9155 6.065497176310001
1.916 6.06764034316
1.9165 6.0698046770900005
1.917 6.07241881147
1.9175 6.075625624090001
1.918 6.079414531409999
1.9185 6.083706156880001
1.919 6.08843170749
1.9195 6.093527681999999
1.92 6.098951746250001
1.9205 6.10467744139
1.921 6.110694183880001
1.9215 6.11701255726
1.922 6.123653728610001
1.9225 6.13064415678
1.923 6.137973258229999
1.9235 6.14559340703
1.924 6.153435810170001
1.9245 6.1614210910999985
1.925 6.169469873270001
1.9255 6.177513363670001
1.926 6.1854457269
1.9265 6.193145252249999
1.927 6.200548438479999
1.9275 6.20765528559
1.928 6.214545170129999
1.9285 6.221334511039999
1.929 6.228150310799999
1.9295 6.235066654189999
1.93 6.242110000059999
1.9305 6.249306807259999
1.931 6.256678242870001
1.9315 6.264261349279999
1.932 6.272103752419999
1.9325 6.28023720291
1.933 6.2886881596
1.9335 6.29747778957
1.934 6.30665371875
1.9345 6.3163059072299985
1.935 6.32643964678
1.9355 6.33679564067
1.936 6.346696542339999
1.9365 6.355211000270001
1.937 6.361614041970001
1.9375 6.365910959209999
1.938 6.368779098549999
1.9385 6.371059851420001
1.939 6.373298270129999
1.9395 6.375753651409998
1.94 6.378515955349999
1.9405 6.38161693257
1.941 6.385045999530001
1.9415 6.38876082207
1.942 6.39269789895
1.9425 6.39682018778
1.943 6.40110652148
1.9435 6.4055727753600005
1.944 6.41026657535
1.9445 6.415272589769999
1.945 6.4206966540199994
1.9455 6.426660478810001
1.946 6.43328577485
1.9465 6.44069425285
1.947 6.4489441222799995
1.9475 6.4579930489800015
1.948 6.467655821
1.9485 6.477583181520001
1.949 6.487362372480001
1.9495 6.49659121936
1.95 6.50499455012
1.9505 6.5124241952
1.951 6.518880154600001
1.9515 6.52445238841
1.952 6.529352567429998
1.9525 6.53391407317
1.953 6.538591997850001
1.9535 6.54393139378
1.954 6.55049318858
1.9545 6.55890710288
1.955 6.57023149068
1.9555 6.58653014228
1.956 6.612068224300001
1.9565 6.6549897707699985
1.957 6.72687317445
1.9575 6.8278983555199995
1.958 6.9173292685200005
1.9585 6.950397539250001
1.959 6.9428514752299995
1.9595 6.926028938399999
1.96 6.912667219149999
1.9605 6.9046660629100005
1.961 6.9010888263900005
1.9615 6.900660193019999
1.962 6.9020730956100005
1.9625 6.9038458385600014
1.963 6.9043803073299985
1.9635 6.90222655694
1.964 6.89670194906
1.9645 6.888356827770001
1.965 6.878815766460002
1.9655 6.869904425780001
1.966 6.8628187457499985
1.9665 6.857839190179999
1.967 6.854621794019999
1.9675 6.852647963810001
1.968 6.85152610857
1.9685 6.851076308120001
1.969 6.851298562459999
1.9695 6.852341041149999
1.97 6.85445774915
1.9705 6.85800323505
1.971 6.86319446142
1.9715 6.86910007674
1.972 6.87129616129
1.9725 6.8605009504900005
1.973 6.832211148069999
1.9735 6.7988147876000005
1.974 6.774467353829999
1.9745 6.761322597150001
1.975 6.755808572810001
1.9755 6.7546390916400005
1.976 6.755940867059999
1.9765 6.75892542534
1.977 6.7635557240900015
1.9775 6.77059377819
1.978 6.7819287495300005
1.9785 6.80051873754
1.979 6.826390201070001
1.9795 6.84958932075
1.98 6.860797289610001
1.9805 6.86354371824
1.981 6.863628386560001
1.9815 6.86350138408
1.982 6.86376597258
1.9825 6.86447506976
1.983 6.865554590840001
1.9835 6.866930451039999
1.984 6.868486231420001
1.9845 6.870079054190001
1.985 6.871513123860001
1.9855 6.87262968733
1.986 6.87331761743
1.9865 6.8735451635399984
1.987 6.8733440762799995
1.9875 6.872804315740001
1.988 6.872105802099999
1.9885 6.871449622619999
1.989 6.87099982217
1.9895 6.870830485530001
1.99 6.87095219624
1.9905 6.8713120366
1.991 6.8718729642200005
1.9915 6.87260852025
1.992 6.87350812115
1.9925 6.87457176692
1.993 6.875831208179998
1.9935 6.877323487320001
1.994 6.879112105580002
1.9945 6.881281731279999
1.995 6.8839593669
1.9955 6.887361975010001
1.996 6.89175943588
1.9965 6.897463963939999
1.997 6.9046607711400005
1.9975 6.913117019599999
1.998 6.92199660966
1.9985 6.9299977659000005
1.999 6.935792254050001
1.9995 6.9384645979
2.0 6.937776667800001
2.0005 6.93432114199
2.001 6.92942096297
2.001 6.92942096297
2.0015 6.92461603581
2.002 6.921022923980002
2.0025 6.91905438554
2.003 6.918594001550001
2.0035 6.919271348109999
2.004 6.92071600132
2.0045 6.92264749737
2.005 6.92489120785
2.0055 6.927341297360001
2.006 6.929939556430001
2.0065 6.93265952621
2.007 6.935490623160001
2.0075 6.938448722589999
2.008 6.941570866889999
2.0085 6.94496818323
2.009 6.948831175329999
2.0095 6.9534932247
2.01 6.95938825648
2.0105 6.966934320499999
2.011 6.97612083322
2.0115 6.986032318430001
2.012 6.994821948400001
2.0125 7.00051589292
2.013 7.00210342392
2.0135 7.000055508930001
2.014 6.995906761249999
2.0145 6.99144050737
2.015 6.98792677209
2.0155 6.985873565329999
2.016 6.9852068023100005
2.0165 6.98558251798
2.017 6.98666203906
2.0175 6.98819665236
2.018 6.990038188319999
2.0185 6.9921231457
2.019 6.99443035742
2.0195 6.997007449410002
2.02 6.99996554884
2.0205 7.00354278536
2.021 7.008151917029999
2.0215 7.0142374525300015
2.022 7.02193697788
2.0225 7.030631355990001
2.023 7.038754222939999
2.0235 7.044262955509999
2.024 7.045564730929999
2.0245 7.04269129982
2.025 7.0374841981400005
2.0255 7.032308847079999
2.026 7.028620483389999
2.0265 7.026699570880001
2.027 7.02619156096
2.0275 7.0266307778699995
2.028 7.027678548329999
2.0285 7.02912849331
2.029 7.030890652720001
2.0295 7.032922692400001
2.03 7.0352034452700005
2.0305 7.037748786640001
2.031 7.040601050669999
2.0315 7.043887239840001
2.032 7.0478666508800005
2.0325 7.05312137849
2.033 7.060815612070001
2.0335 7.0730607678499995
2.034 7.093037199599999
2.0345 7.1240310964899995
2.035 7.16687326641
2.0355 7.21657357025
2.036 7.261103814800001
2.0365 7.28526603662
2.037 7.278820660759998
2.0375 7.24371505858
2.038 7.194237009079999
2.0385 7.148172151230001
2.039 7.1159293966199995
2.0395 7.097868585610001
2.04 7.089396461840001
2.0405 7.08602031258
2.041 7.08500958451
2.0415 7.0850466269
2.042 7.0855758039
2.0425 7.0863695693999995
2.043 7.087343255080001
2.0435 7.088465110319999
2.044 7.089740426890001
2.0445 7.09119037187
2.045 7.092889030039999
2.0455 7.09501632158
2.046 7.0980167551700015
2.0465 7.10287460003
2.047 7.1115213522100005
2.0475 7.126862193439998
2.048 7.15121491898
2.0485 7.182251150030001
2.049 7.209890064739999
2.0495 7.22106628298
2.05 7.210752623250001
2.0505 7.18601889027
2.051 7.158586354589999
2.0515 7.136482631299999
2.052 7.1220466827400015
2.0525 7.114056110040001
2.053 7.11023016033
2.0535 7.10868496349
2.054 7.10830395605
2.0545 7.108547377470001
2.055 7.109187681640001
2.0555 7.110156075549999
2.056 7.111436683890001
2.0565 7.113029506659999
2.057 7.114982169789999
2.0575 7.11738463337
2.058 7.120496194129999
2.0585 7.12495715624
2.059 7.132191005830001
2.0595 7.1447907102000014
2.06 7.166254129320001
2.0605 7.19865034526
2.061 7.2383386202599995
2.0615 7.27496296043
2.062 7.297844573910001
2.0625 7.30194040389
2.063 7.2870599466499995
2.0635 7.257515994739999
2.064 7.22298190372
2.0645 7.19381895925
2.065 7.17456220822
2.0655 7.164005127069999
2.066 7.159104948050001
2.0665 7.1573851228
2.067 7.1573533721799985
2.0675 7.158215930690001
2.068 7.15959179089
2.0685 7.16131161614
2.069 7.16329073812
2.0695 7.16550269798
2.07 7.167942203950001
2.0705 7.17063042311
2.071 7.17364144024
2.0715 7.177091674280001
2.072 7.1811822124899996
2.0725 7.186156476289999
2.073 7.1922049694
2.0735 7.199428235450001
2.074 7.207863316830001
2.0745 7.21753138062
2.075 7.22825250664
2.0755 7.2394604755000005
2.076 7.25019218506
2.0765 7.25936282247
2.077 7.2656124028399995
2.0775 7.267342811629999
2.078 7.2636756150199995
2.0785 7.2558385036500015
2.079 7.246831911109999
2.0795 7.2394551837300005
2.08 7.234898969760001
2.0805 7.232903972470001
2.081 7.23266584282
2.0815 7.23342256593
2.082 7.23462908949
2.0825 7.23599436615
2.083 7.237380809889999
2.0835 7.238777837170001
2.084 7.24021719861
2.0845 7.24175710368
2.085 7.24347163716
2.0855 7.245503676840001
2.086 7.24801726759
2.0865 7.251112953040001
2.087 7.254674314249999
2.0875 7.258225091920001
2.088 7.261103814800001
2.0885 7.26290830837
2.089 7.26391903644
2.0895 7.264972098670001
2.09 7.26687713587
2.0905 7.2699834048600005
2.091 7.2740157336
2.0915 7.27825444137
2.092 7.281868720280001
2.0925 7.284260600320001
2.093 7.285213118919999
2.0935 7.284895612720001
2.094 7.28375788217
2.0945 7.28241377259
2.095 7.28138716921
2.0955 7.280974411150001
2.096 7.281238999649999
2.0965 7.28209626639
2.097 7.28339804181
2.0975 7.28500673989
2.098 7.286832400540001
2.0985 7.2888221060600005
2.099 7.290959981139999
2.0995 7.293246025779999
2.1 7.2957119906
2.1005 7.2984160850699995
2.101 7.3014906034400004
2.101 7.3014906034400004
2.1015 7.30515780005
2.102 7.309851600039999
2.1025 7.3162863923599994
2.103 7.32558932402
2.1035 7.3393320507099995
2.104 7.359371983700002
2.1045 7.387444823550001
2.105 7.42424379213
2.1055 7.46778976746
2.106 7.511917837489999
2.1065 7.54673239232
2.107 7.56227432081
2.1075 7.55356935916
2.108 7.523538564409999
2.1085 7.4815695365399995
2.109 7.438425735729999
2.1095 7.4015315152899985
2.11 7.37368092978
2.1105 7.35450884707
2.111 7.3422636912899994
2.1115 7.334908130990001
2.112 7.330711757379999
2.1125 7.328431004509999
2.113 7.32727739865
2.1135 7.326785264039999
2.114 7.326705887490001
2.1145 7.32689109944
2.115 7.32727739865
2.1155 7.3278330344999985
2.116 7.32855800699
2.1165 7.329473483199998
2.117 7.330627089060001
2.1175 7.33207703404
2.118 7.333918570000001
2.1185 7.33628399119
2.119 7.33929500832
2.1195 7.343015122630001
2.12 7.3473596658
2.1205 7.352032298710001
2.121 7.356588512679999
2.1215 7.360499130709999
2.122 7.363134432169999
2.1225 7.36361069147
2.123 7.360477963630001
2.1235 7.3511538648900006
2.124 7.33141556279
2.1245 7.295886619009999
2.125 7.24146605633
2.1255 7.173048762000001
2.126 7.10389061987
2.1265 7.04633732935
2.127 7.00444238626
2.1275 6.975999122510001
2.128 6.957266256709999
2.1285 6.945206312879999
2.129 6.93790367028
2.1295 6.934453436240001
2.13 6.93499319678
2.1305 6.9410575652
2.131 6.956557159529999
2.1315 6.989715390350001
2.132 7.05355001186
2.1325 7.151744095980001
2.133 7.24995934718
2.1335 7.307248049200001
2.134 7.3282034584
2.1345 7.333267682290001
2.135 7.3334793530899995
2.1355 7.332600919269999
2.136 7.331669567750001
2.1365 7.330912844639999
2.137 7.330362500559999
2.1375 7.330007951969999
2.138 7.32983332356
2.1385 7.32983332356
2.139 7.330007951969999
2.1395 7.330367792329999
2.14 7.330944595259999
2.1405 7.33177011138
2.141 7.33281788184
2.1415 7.333870944069999
2.142 7.334230784429999
2.1425 7.33209820112
2.143 7.3237477880599995
2.1435 7.303374473560001
2.144 7.265982826739999
2.1445 7.21323446338
2.145 7.15519962179
2.1455 7.103641906680001
2.146 7.065239531790001
2.1465 7.041246646609999
2.147 7.03013392961
2.1475 7.02939308181
2.148 7.03622475688
2.1485 7.04767614716
2.149 7.060820903840001
2.1495 7.07293376537
2.15 7.08176043773
2.1505 7.085829808859999
2.151 7.084866706720001
2.1515 7.080231116199999
2.152 7.075061056909999
2.1525 7.073833366270001
2.153 7.081300053740001
2.1535 7.10115477478
2.154 7.1352284818100005
2.1545 7.1837910550999995
2.155 7.246345068269998
2.1555 7.32007000791
2.156 7.39347744135
2.1565 7.44383921644
2.157 7.456253708859999
2.1575 7.44220405951
2.158 7.422788555380001
2.1585 7.40867011302
2.159 7.400790667490001
2.1595 7.39702292725
2.16 7.39547243864
2.1605 7.39504380527
2.161 7.395197266599999
2.1615 7.39568940121
2.162 7.396424957240002
2.1625 7.3973668923
2.163 7.398546957009999
2.1635 7.400065694999999
2.164 7.402113609989999
2.1645 7.405039958800001
2.165 7.40940037728
2.1655 7.415988630930001
2.166 7.425767821890001
2.1665 7.43926712716
2.167 7.455311773799999
2.1675 7.47008639564
2.168 7.47856910295
2.1685 7.477860005769998
2.169 7.46909154288
2.1695 7.45615316523
2.17 7.44309836864
2.1705 7.43237724262
2.171 7.42470417612
2.1715 7.4197510794
2.172 7.416877648290002
2.1725 7.41553353871
2.173 7.415348326760001
2.1735 7.41616325934
2.174 7.417962461139999
2.1745 7.420878226409999
2.175 7.42528097905
2.1755 7.43177927261
2.176 7.441061037189999
2.1765 7.4533061929699995
2.177 7.46718121391
2.1775 7.47919882358
2.178 7.48469697261
2.1785 7.480691102720001
2.179 7.46840361278
2.1795 7.4525283027799984
2.18 7.43790714227
2.1805 7.42699551253
2.181 7.419809288870002
2.1815 7.41525836667
2.182 7.41222618246
2.1825 7.40998776375
2.183 7.4081621031
2.1835 7.406579863869999
2.184 7.4051987119
2.1845 7.404008063649999
2.185 7.403018502659999
2.1855 7.40226177955
2.186 7.401817270869999
2.1865 7.40188606388
2.187 7.40291266726
2.1875 7.40573318067
2.188 7.41157529475
2.1885 7.421544989429999
2.189 7.435245381959999
2.1895 7.44931619839
2.19 7.457957658800001
2.1905 7.4564230455
2.191 7.44473881734
2.1915 7.427709901480001
2.192 7.4112313297000005
2.1925 7.39870041834
2.193 7.39048229953
2.1935 7.3854074921
2.194 7.382248305409999
2.1945 7.38020039042
2.195 7.3788456973
2.1955 7.377988430559999
2.196 7.37755979719
2.1965 7.37751746303
2.197 7.37783496923
2.1975 7.37850173225
2.198 7.37952833563
2.1985 7.380967697069999
2.199 7.3829944449800005
2.1995 7.38600017034
2.2 7.390672803250001
2.2005 7.397890777529999
2.201 7.408241479650001
2.201 7.408241479650001
2.2015 7.42103168774
2.202 7.4336366838800005
2.2025 7.44243160562
2.203 7.445278577879999
2.2035 7.44307190979
2.204 7.438452194580001
2.2045 7.43308104803
2.205 7.426741507569999
2.2055 7.419020815140001
2.206 7.41076036217
2.2065 7.40347359488
2.207 7.398128907179999
2.2075 7.39479509208
2.208 7.393027640899999
2.2085 7.392318543720001
2.209 7.392318543720001
2.2095 7.3928688878
2.21 7.393974867729999
2.2105 7.395869321389999
2.211 7.39907084224
2.2115 7.40450019826
2.212 7.4135067908000005
2.2125 7.42755114838
2.213 7.447665166149998
2.2135 7.47428806102
2.214 7.5072081621899995
2.2145 7.541763420289999
2.215 7.562168485409999
2.2155 7.54894964395
2.216 7.50315995814
2.2165 7.44994062725
2.217 7.4113371651
2.2175 7.390413506520001
2.218 7.380327392899999
2.2185 7.375088540599999
2.219 7.371834102049999
2.2195 7.36948984794
2.22 7.367701229679999
2.2205 7.366362411869999
2.221 7.365436352120001
2.2215 7.36491775866
2.222 7.3647960479500005
2.2225 7.365108262380001
2.223 7.365939070270001
2.2235 7.36753189304
2.224 7.37043707477
2.2245 7.375744720079999
2.225 7.38494710811
2.2255 7.39832470267
2.226 7.410649235
2.2265 7.40739479645
2.227 7.37065932911
2.2275 7.29732598045
2.228 7.20965193509
2.2285 7.1414568951
2.229 7.1165326584
2.2295 7.139012097359999
2.23 7.1948349790899995
2.2305 7.260119545580001
2.231 7.314418397549999
2.2315 7.34959808451
2.232 7.3680451947300005
2.2325 7.375792346009999
2.233 7.378067807110001
2.2335 7.378073098880001
2.234 7.377406335860001
2.2345 7.376728989299999
2.235 7.37626860531
2.2355 7.376088685129999
2.236 7.3761998122999985
2.2365 7.37661257036
2.237 7.377342834619999
2.2375 7.378432939239999
2.238 7.379935801920001
2.2385 7.381925507440001
2.239 7.38442851465
2.2395 7.3873971976199995
2.24 7.390662219710001
2.2405 7.393953700650001
2.241 7.396959426009999
2.2415 7.39933013897
2.242 7.4007112909399995
2.2425 7.40086475227
2.243 7.399801106500001
2.2435 7.397816692750001
2.244 7.39536131147
2.2445 7.3928688878
2.245 7.390614593780001
2.2455 7.38863018003
2.246 7.386852145310001
2.2465 7.385238155459999
2.247 7.38379879402
2.2475 7.382602853999999
2.248 7.38172971195
2.2485 7.38118995141
2.249 7.380978280610001
2.2495 7.3810417818500005
2.25 7.381348704510001
2.2505 7.381877881510001
2.251 7.382565811610001
2.2515 7.38333841003
2.252 7.38412159199
2.2525 7.384862439790001
2.253 7.3855768287400005
2.2535 7.38632296831
2.254 7.3872066939000005
2.2545 7.38834442445
2.255 7.389773202350001
2.2555 7.391334274499999
2.256 7.39274717709
2.2565 7.39374202985
2.257 7.394223580919999
2.2575 7.394239456230001
2.258 7.393895491180001
2.2585 7.393276354089999
2.259 7.39243496266
2.2595 7.3914295263600005
2.26 7.39029708758
2.2605 7.389069396940001
2.261 7.387772913289999
2.2615 7.386502888490001
2.262 7.38534928263
2.2625 7.38441793111
2.263 7.38377233517
2.2635 7.3834495372
2.264 7.3834495372
2.2645 7.38378291871
2.265 7.38442851465
2.2655 7.38532282378
2.266 7.386397053090001
2.2665 7.38760357665
2.267 7.38894768623
2.2675 7.39047171599
2.268 7.39222329186
2.2685 7.394186538530001
2.269 7.39632441361
2.2695 7.3986369171
2.27 7.4011716749300005
2.2705 7.40389693648
2.271 7.406627489799999
2.2715 7.40907228754
2.272 7.41102495067
2.2725 7.412517229810001
2.273 7.413718461600001
2.2735 7.414708022590001
2.274 7.415385369149999
2.2745 7.41554941402
2.275 7.415067862949999
2.2755 7.41391425709
2.276 7.412205015379999
2.2765 7.410220601629999
2.277 7.408278522039999
2.2775 7.40653223794
2.278 7.404976457560001
2.2785 7.40353709612
2.279 7.40219298654
2.2795 7.40097058767
2.28 7.3998751912800005
2.2805 7.398896213829999
2.281 7.39799661293
2.2815 7.397176388580001
2.282 7.3964672914
2.2825 7.395927530860001
2.283 7.395615316429999
2.2835 7.395567690499999
2.284 7.39578465307
2.2845 7.396202702899999
2.285 7.39668425397
2.2855 7.396938258930001
2.286 7.396541376180001
2.2865 7.395186683060001
2.287 7.392927097269999
2.2875 7.3899954566899995
2.288 7.3865558061900005
2.2885 7.38274573179
2.289 7.37880865491
2.2895 7.375067373520001
2.29 7.371738850190002
2.2905 7.368913045010001
2.291 7.3666005415199995
2.2915 7.364790756180001
2.292 7.363462521910001
2.2925 7.36258408809
2.293 7.362139579409999
2.2935 7.362144871179999
2.294 7.36265817287
2.2945 7.363811778730001
2.295 7.36589144434
2.2955 7.369320511300001
2.296 7.374522321210001
2.2965 7.381528624690001
2.297 7.3894874467700005
2.2975 7.39645670786
2.298 7.399996901990002
2.2985 7.3990867175499995
2.299 7.39575819422
2.2995 7.39320756108
2.3 7.39188991035
2.3005 7.389439820840001
2.301 7.38431209571
2.301 7.38431209571
2.3015 7.377453961790001
2.302 7.370643453799999
2.3025 7.36496009282
2.303 7.3605785072600005
2.3035 7.357239400390001
2.304 7.3545935153899995
2.3045 7.352397430839999
2.305 7.350487101870001
2.3055 7.348799027240001
2.306 7.3472749974800005
2.3065 7.345888553740001
2.307 7.344613237169999
2.3075 7.34345433954
2.308 7.34249652917
2.3085 7.34187739208
2.309 7.34179801553
2.3095 7.34241715262
2.31 7.3437612622
2.3105 7.3456504240900005
2.311 7.34768775554
2.3115 7.34930703716
2.312 7.349878548319999
2.3125 7.3490001145
2.313 7.34667702747
2.3135 7.343232085200001
2.314 7.339109796369999
2.3145 7.33475466966
2.315 7.33055300428
2.3155 7.32682230643
2.316 7.32373191275
2.3165 7.32135590802
2.317 7.319646666310001
2.3175 7.31847718514
2.318 7.317699294949999
2.3185 7.31719128503
2.319 7.31687377883
2.3195 7.316709733959999
2.32 7.316693858649999
2.3205 7.31683144467
2.321 7.31712249202
2.3215 7.3175828760099995
2.322 7.318207304870001
2.3225 7.3190116539100005
2.323 7.3200012149
2.3235 7.321181279609999
2.324 7.322498930339999
2.3245 7.323853623459999
2.325 7.325086605869999
2.3255 7.326065583320001
2.326 7.326742929879999
2.3265 7.32718214679
2.327 7.32755786246
2.3275 7.328018246449999
2.328 7.328642675310001
2.3285 7.329378231340001
2.329 7.33012437091
2.3295 7.33079113393
2.33 7.3313785204
2.3305 7.331907697399999
2.331 7.33236808139
2.3315 7.33266971228
2.332 7.332637961660001
2.3325 7.33210349289
2.333 7.330928719950001
2.3335 7.329071308679999
2.334 7.32658417678
2.3345 7.32365782797
2.335 7.320567434289999
2.3355 7.317588167779999
2.336 7.31487878154
2.3365 7.312497485040001
2.337 7.3104284029699995
2.3375 7.3086344929400004
2.338 7.30706283725
2.3385 7.305686977049999
2.339 7.3044963288
2.3395 7.30348560073
2.34 7.302670668150001
2.3405 7.302088573450001
2.341 7.30181869318
2.3415 7.301977446280001
2.342 7.302739461160001
2.3425 7.304316408620001
2.343 7.306840582910001
2.3435 7.310110896770001
2.344 7.313407669480001
2.3445 7.3155772951800015
2.345 7.31559317049
2.3455 7.313180123369999
2.346 7.30898374976
2.3465 7.30412061313
2.347 7.29960144155
2.3475 7.295950120249999
2.348 7.293256609319999
2.3485 7.291367447429999
2.349 7.290070963780001
2.3495 7.289197821729998
2.35 7.28862631057
2.3505 7.2883035126
2.351 7.28818709366
2.3515 7.28829292906
2.352 7.2886792282699995
2.3525 7.289494160849999
2.353 7.290997023530001
2.3535 7.293568823749999
2.354 7.29760644426
2.3545 7.30324217931
2.355 7.30998918606
2.3555 7.31655627263
2.356 7.321234197310001
2.3565 7.32269472583
2.357 7.320636227299999
2.3575 7.31583659191
2.358 7.309581719770001
2.3585 7.303035800279999
2.359 7.29699259894
2.3595 7.2918860408900015
2.36 7.28790133808
2.3605 7.285154909449999
2.361 7.283842550490001
2.3615 7.28435056041
2.362 7.28736157754
2.3625 7.29384399579
2.363 7.304903795090001
2.3635 7.321170696069999
2.364 7.3417556813700005
2.3645 7.36333551943
2.365 7.3805390637
2.3655 7.388127461880001
2.366 7.3836294573800005
2.3665 7.368013444110001
2.367 7.344555027699999
2.3675 7.31773104557
2.368 7.292187671780002
2.3685 7.271200511959999
2.369 7.2557591271
2.3695 7.245106794090002
2.37 7.23785706919
2.3705 7.23277167822
2.371 7.228972187360001
2.3715 7.22590825253
2.372 7.22327824284
2.3725 7.220896946340001
2.373 7.218679694709999
2.3735 7.21656827848
2.374 7.21454682234
2.3745 7.21260474275
2.375 7.210773790329999
2.3755 7.209112174550001
2.376 7.20769927196
2.3765 7.206603875569999
2.377 7.205894778389999
2.3775 7.205640773430001
2.378 7.205921237239999
2.3785 7.206873755840001
2.379 7.20867824941
2.3795 7.21166280769
2.38 7.216377774760001
2.3805 7.223415828860001
2.381 7.232581174499999
2.3815 7.24183118846
2.382 7.24737167165
2.3825 7.245530135689999
2.383 7.2352323512700005
2.3835 7.21879082188
2.384 7.200433671750001
2.3845 7.183875723420001
2.385 7.170863260990001
2.3855 7.16127986552
2.386 7.15419418549
2.3865 7.14869603646
2.387 7.14416098957
2.3875 7.14021332915
2.388 7.136646676170002
2.3885 7.13335519523
2.389 7.130301843940001
2.3895 7.1274866223
2.39 7.1249783233200015
2.3905 7.12291982479
2.391 7.12163921645
2.3915 7.12174505185
2.392 7.1242586426
2.3925 7.130550557130001
2.393 7.14184848608
2.3935 7.15830059901
2.394 7.178033609340001
2.3945 7.19731681922
2.395 7.21255182505
2.3955 7.2222410559200005
2.396 7.225723040579999
2.3965 7.22078581917
2.397 7.20511159643
2.3975 7.18018735973
2.398 7.15190284908
2.3985 7.126629355560001
2.399 7.107552524710001
2.3995 7.09445539396
2.4 7.085649888680002
2.4005 7.07949556017
2.401 7.07485467788
2.401 7.07485467788
2.4015 7.071049895250002
2.402 7.06769491307
2.4025 7.0646203946999995
2.403 7.061752255359999
2.4035 7.059085203280001
2.404 7.056619238460001
2.4045 7.0543755279800004
2.405 7.052406989540001
2.4055 7.0507929996900005
2.406 7.0496764362199995
2.4065 7.049221344
2.407 7.04959705967
2.4075 7.0508617927
2.408 7.05285678999
2.4085 7.05513225109
2.409 7.05701612121
2.4095 7.05775167724
2.41 7.05666157262
2.4105 7.053301298669999
2.411 7.04760735415
2.4115 7.040024247740001
2.412 7.03134574494
2.4125 7.022492613730001
2.413 7.01424803607
2.4135 7.00707768772
2.414 7.001082112310001
2.4145 6.996113140280001
2.415 6.991927350209999
2.4155 6.9882971959899995
2.416 6.9850639245199995
2.4165 6.9821217004
2.417 6.97942818947
2.4175 6.976978099959999
2.418 6.974803182489999
2.4185 6.97295635476
2.419 6.971485242700001
2.4195 6.97041101339
2.42 6.96971249975
2.4205 6.969262699300001
2.421 6.968844649469999
2.4215 6.968204345300001
2.422 6.9671618666100015
2.4225 6.965664295699999
2.423 6.96379630089
2.4235 6.961743094129999
2.424 6.9597322215299995
2.4245 6.9579330197300004
2.425 6.95637723935
2.4255 6.954959044990001
2.426 6.953503808240002
2.4265 6.95190040193
2.427 6.95020174376
2.4275 6.9485718786
2.428 6.947169559550001
2.4285 6.94606357962
2.429 6.945185145799999
2.4295 6.94432787906
2.43 6.943211315589999
2.4305 6.941592033970001
2.431 6.939390657649999
2.4315 6.936713022029999
2.432 6.933786673220001
2.4325 6.930860324410001
2.433 6.92812977109
2.4335 6.925690265119999
2.434 6.92358943243
2.4345 6.921821981250001
2.435 6.920377328040002
2.4355 6.919213138639999
2.436 6.918292370660001
2.4365 6.917583273479999
2.437 6.91708055533
2.4375 6.91681067506
2.438 6.91683184214
2.4385 6.91714405657
2.439 6.917636191179999
2.4395 6.91802778216
2.44 6.917916654990001
2.4405 6.916948261079999
2.441 6.915000889719999
2.4415 6.91225975286
2.442 6.909137608559999
2.4425 6.90605779842
2.443 6.903316661560001
2.4435 6.901030616920001
2.444 6.8991996645
2.4445 6.897770886599999
2.445 6.89667019844
2.4455 6.895865849400001
2.446 6.8953366724
2.4465 6.8950720839
2.447 6.89509325098
2.4475 6.8954266324899995
2.448 6.896114562589999
2.4485 6.8971993754400005
2.449 6.898681071040001
2.4495 6.90047498107
2.45 6.902374726500001
2.4505 6.9040098834300005
2.451 6.904951818490001
2.4515 6.90483010778
2.452 6.903570666519999
2.4525 6.90145925029
2.453 6.89895624308
2.4535 6.896479694719999
2.454 6.894251859549999
2.4545 6.89234682235
2.455 6.89075399958
2.4555 6.88944693239
2.456 6.888409745470001
2.4565 6.887658314130001
2.457 6.88721909722
2.4575 6.8871397206700005
2.458 6.88748368572
2.4585 6.888314493610001
2.459 6.889706229120001
2.4595 6.89169064287
2.46 6.894235984240001
2.4605 6.897167624820001
2.461 6.900115140709999
2.4615 6.90252818783
2.462 6.9038564221
2.4625 6.90377175378
2.463 6.902358851190001
2.4635 6.900056931239999
2.464 6.897437505090001
2.4645 6.894997999119998
2.465 6.8930135853699985
2.4655 6.891579515700001
2.466 6.890669331259999
2.4665 6.8902301143499995
2.467 6.89021953081
2.4675 6.890616413559999
2.468 6.89146309676
2.4685 6.892950084129999
2.469 6.895516592580001
2.4695 6.90013630779
2.47 6.90871955873
2.4705 6.92451020041
2.471 6.95147706033
2.4715 6.9907261184200005
2.472 7.03431971968
2.4725 7.063741960879999
2.473 7.062101512179999
2.4735 7.030932986880001
2.474 6.98913858742
2.4745 6.95446691038
2.475 6.93234731178
2.4755 6.92002277945
2.476 6.91348215173
2.4765 6.910074251849999
2.477 6.90838088545
2.4775 6.90768766358
2.478 6.90765062119
2.4785 6.9080951298699995
2.479 6.90892593776
2.4795 6.910084835389999
2.48 6.91152419683
2.4805 6.91319639615
2.481 6.915059099189999
2.4815 6.91705409648
2.482 6.91907555262
2.4825 6.920970006279998
2.483 6.92256282905
2.4835 6.923732310219999
2.484 6.924494325099999
2.4845 6.92492825024
2.485 6.9251293375000005
2.4855 6.92520342228
2.486 6.92524046467
2.4865 6.925309257680001
2.487 6.9254468437000005
2.4875 6.925663806269999
2.488 6.925986604239999
2.4885 6.92644169646
2.489 6.9270661253200005
2.4895 6.9279022249799995
2.49 6.928997621370001
2.4905 6.93043169104
2.491 6.93234202001
2.4915 6.93494027908
2.492 6.93852809914
2.4925 6.94339652754
2.493 6.94960377375
2.4935 6.9566682867
2.494 6.96350525354
2.4945 6.96868589637
2.495 6.97094019039
2.4955 6.969601372580001
2.496 6.964981657370001
2.4965 6.958462196729999
2.497 6.951910985470001
2.4975 6.94666154963
2.498 6.94304197895
2.4985 6.94075593431
2.499 6.939390657649999
2.4995 6.9386286427699995
2.5 6.93827938595
2.5005 6.93823176002
2.501 6.938427555510001
2.501 6.938427555510001
2.5015 6.9388350218
2.502 6.93944886712
2.5025 6.940253216160001
2.503 6.941279819539999
2.5035 6.942555136109999
2.504 6.944195584809999
2.5045 6.94637579405
2.505 6.949392102950001
2.5055 6.953556725940001
2.506 6.95893845603
2.5065 6.965029283300001
2.507 6.970786729060001
2.5075 6.975051895679999
2.508 6.9768987234100015
2.5085 6.97579803525
2.509 6.97203558678
2.5095 6.96680731802
2.51 6.96160021634
2.5105 6.95739325919
2.511 6.95448278569
2.5115 6.9527259180500005
2.512 6.95185806777
2.5125 6.951635813429999
2.513 6.95186865131
2.5135 6.95242428716
2.514 6.95322334443
2.5145 6.954234072499999
2.515 6.955440596060002
2.5155 6.956848206880001
2.516 6.958504530889999
2.5165 6.960483652870001
2.517 6.96292845061
2.5175 6.966018844290001
2.518 6.969860669310001
2.5185 6.97427400549
2.519 6.978613256889999
2.5195 6.981925904910001
2.52 6.983481685289999
2.5205 6.983217096790001
2.521 6.98169306703
2.5215 6.9796821944300005
2.522 6.977835366700002
2.5225 6.97649654889
2.523 6.975750409320001
2.5235 6.9755069879
2.524 6.975660449230001
2.5245 6.9760996661400005
2.525 6.976745262080001
2.5255 6.97754961112
2.526 6.9784703791
2.5265 6.97949169071
2.527 6.980597670639999
2.5275 6.981809485970001
2.528 6.983158887320001
2.5285 6.9846882088500015
2.529 6.986439784720001
2.5295 6.988408323159999
2.53 6.99046682169
2.5305 6.9923824424299985
2.531 6.993906472189999
2.5315 6.994880157870001
2.532 6.9952982077
2.5325 6.995213539379999
2.533 6.994583818750001
2.5335 6.993276751559999
2.534 6.991292337810001
2.5345 6.98887399892
2.535 6.986423909409999
2.5355 6.98424899194
2.536 6.982481540759999
2.5365 6.98108451348
2.537 6.979973241780001
2.5375 6.9790524738
2.538 6.978264000069999
2.5385 6.97756548643
2.539 6.97692518226
2.5395 6.976321920479999
2.54 6.975745117549999
2.5405 6.97521064878
2.541 6.974776723640001
2.5415 6.97452801045
2.542 6.97457563638
2.5425 6.9749831026699995
2.543 6.975671032769999
2.5435 6.976364254640001
2.544 6.976729386769999
2.5445 6.97656005013
2.545 6.97589328711
2.5455 6.97494606028
2.546 6.97387183097
2.5465 6.972734100420001
2.547 6.971543452170001
2.5475 6.97029988622
2.548 6.96901927788
2.5485 6.96773337777
2.549 6.96648452005
2.5495 6.965320330650001
2.55 6.9642725601899995
2.5505 6.963357083979999
2.551 6.96257919379
2.5515 6.96193359785
2.552 6.961420296160001
2.5525 6.9610234134099995
2.553 6.960742949599999
2.5535 6.96059478004
2.554 6.96061594712
2.5545 6.96087524385
2.555 6.961452046780001
2.5555 6.962409857150001
2.556 6.963743383190001
2.5565 6.9653997072000005
2.557 6.967272993780001
2.5575 6.969230948679999
2.558 6.971141277650001
2.5585 6.97291931237
2.559 6.97455976107
2.5595 6.9761049579100005
2.56 6.977644862980001
2.5605 6.979237685750001
2.561 6.980957510999999
2.5615 6.982820214040001
2.562 6.984831086639999
2.5625 6.9869742534900015
2.563 6.98924442282
2.5635 6.991683928789999
2.564 6.99436156441
2.5645 6.9973884568499995
2.565 7.0008545662
2.5655 7.004802226620002
2.566 7.009199687490001
2.5665 7.01388290394
2.567 7.0185026191499995
2.5675 7.022487321960001
2.568 7.02515966581
2.5685 7.025990473699999
2.569 7.02492153616
2.5695 7.0224079454099995
2.57 7.019211716330001
2.5705 7.0160472378700005
2.571 7.013411936410001
2.5715 7.01158098399
2.572 7.01068138309
2.5725 7.010734300789999
2.573 7.011729153549999
2.5735 7.01360244013
2.574 7.016322409910001
2.5745 7.019883771119999
2.575 7.024392359159999
2.5755 7.030017510669999
2.576 7.03694972937
2.5765 7.045236641190001
2.577 7.05449194692
2.5775 7.06348795592
2.578 7.06998095771
2.5785 7.071753700660001
2.579 7.06842517733
2.5795 7.062090928639999
2.58 7.055629677470001
2.5805 7.0508035832300004
2.581 7.04791427681
2.5815 7.046522541300001
2.582 7.04609390793
2.5825 7.046257952799999
2.583 7.046803005109999
2.5835 7.04762852123
2.584 7.04868687523
2.5845 7.04997806711
2.585 7.05150209687
2.5855 7.053322465750001
2.586 7.0555291338399995
2.5865 7.05834964725
2.587 7.06217030519
2.5875 7.067562618819999
2.588 7.07517747585
2.5885 7.08529004832
2.589 7.09729178268
2.5895 7.109224724029999
2.59 7.11805139639
2.5905 7.12097245343
2.591 7.117236463810001
2.5915 7.1087749235799995
2.592 7.098768186510001
2.5925 7.0897510104300006
2.593 7.082839958809999
2.5935 7.078040323419999
2.594 7.07488113673
2.5945 7.072817346429999
2.595 7.0714361944599995
2.5955 7.070462508780001
2.596 7.06973753629
2.5965 7.069181900439999
2.597 7.06874268353
2.5975 7.06842517733
2.598 7.068255840689999
2.5985 7.068298174849999
2.599 7.06870564114
2.5995 7.06968991036
2.6 7.071536738089999
2.6005 7.0745001292900005
2.601 7.078638293429999
2.601 7.078638293429999
2.6015 7.0835913901500005
2.602 7.0884598185500005
2.6025 7.091920636130001
2.603 7.092650900390001
2.6035 7.08988859645
2.604 7.083824228030001
2.6045 7.07555319152
2.605 7.066536015440001
2.6055 7.0579792233499985
2.606 7.05049666057
2.6065 7.044210037809999
2.607 7.03895001843
2.6075 7.034478472779999
2.608 7.030567854749999
2.6085 7.027064703010001
2.609 7.02388434924
2.6095 7.02095800043
2.61 7.018269781270001
2.6105 7.01581439999
2.611 7.0136077319
2.6115 7.011707986470001
2.612 7.010205123789999
2.6125 7.00927377227
2.613 7.009120310940001
2.6135 7.00998816122
2.614 7.0119672832
2.6145 7.014724295369999
2.615 7.0170315070900005
2.6155 7.016227158050001
2.616 7.00830008659
2.6165 6.989318507600001
2.617 6.95794889504
2.6175 6.917308101440001
2.618 6.874100799390001
2.6185 6.83563492326
2.619 6.80736099615
2.6195 6.79213128209
2.62 6.79048024985
2.6205 6.800952662680001
2.621 6.82037345858
2.6215 6.844488054469999
2.622 6.8690365755
2.6225 6.890939211530001
2.623 6.908767184660001
2.6235 6.922494036040001
2.624 6.932834154619999
2.6245 6.940697724840001
2.625 6.946883803969999
2.6255 6.952000945559999
2.626 6.956430157050002
2.6265 6.96035135862
2.627 6.963769842039999
2.6275 6.966585063679999
2.628 6.96870706345
2.6285 6.970146424890001
2.629 6.97101956694
2.6295 6.971501118010001
2.63 6.971781581820001
2.6305 6.97198266908
2.631 6.9722049234200005
2.6315 6.972474803690001
2.632 6.972829352280001
2.6325 6.9732844445
2.633 6.97386124743
2.6335 6.97457034461
2.634 6.9752953171
2.6345 6.975432903120001
2.635 6.97258063909
2.6355 6.958430446110001
2.636 6.90894181307
2.6365 6.777250824849999
2.637 6.54204752366
2.6375 6.289937017319999
2.638 6.11667388398
2.6385 6.023665734459999
2.639 5.978786233090001
2.6395 5.960587836059999
2.64 5.960042783749999
2.6405 5.975605879320001
2.641 6.01112953133
2.6415 6.0767951052599996
2.642 6.191854060369999
2.6425 6.381458179469999
2.643 6.64041094442
2.6435 6.877043023510001
2.644 6.997176786050001
2.6445 7.0233657557799996
2.645 7.01520584644
2.6455 7.0024420972
2.646 6.992895744120001
2.6465 6.986921335790002
2.647 6.98338114166
2.6475 6.981259141889999
2.648 6.979936199390001
2.6485 6.9790683491099985
2.649 6.97851271326
2.6495 6.97821108237
2.65 6.978184623520002
2.6505 6.97845979556
2.651 6.9790736408799985
2.6515 6.98010553603
2.652 6.98170365057
2.6525 6.984206657780001
2.653 6.98827602891
2.6535 6.99505478628
2.654 7.005976999559999
2.6545 7.0218893519500005
2.655 7.041331314929999
2.6555 7.059460918949999
2.656 7.07002329187
2.6565 7.06971636921
2.657 7.060805028529999
2.6575 7.0488509201000005
2.658 7.038061001069999
2.6585 7.029017366139999
2.659 7.020227736169999
2.6595 7.01091422097
2.66 7.00188116958
2.6605 6.99438273149
2.661 6.988974542550001
2.6615 6.9853814307199995
2.662 6.98302659307
2.6625 6.981412603220002
2.663 6.980248413819999
2.6635 6.979369979999999
2.664 6.978687341670001
2.6645 6.97814758113
2.665 6.977692488910001
2.6655 6.977322065009999
2.666 6.9770945189
2.6665 6.977136853059998
2.667 6.977660738290001
2.6675 6.9788937206999995
2.668 6.9809786780800005
2.6685 6.98393148574
2.669 6.987625141200001
2.6695 6.991546342770001
2.67 6.994239853700001
2.6705 6.99332966926
2.671 6.987365844469999
2.6715 6.977718947760001
2.672 6.967643417679999
2.6725 6.95957346843
2.673 6.953958900460001
2.6735 6.950090616590001
2.674 6.947185434859999
2.6745 6.944772387740001
2.675 6.942639804430001
2.6755 6.940729475459999
2.676 6.939051984370001
2.6765 6.937676124170001
2.677 6.936675979640001
2.6775 6.936136219100001
2.678 6.936056842549999
2.6785 6.93633730636
2.679 6.936802982119999
2.6795 6.937310992040001
2.68 6.93783487727
2.6805 6.9383005530299995
2.681 6.938379929580001
2.6815 6.93748562045
2.682 6.935157241650001
2.6825 6.93133658371
2.683 6.92626706805
2.6835 6.9202609091000005
2.684 6.913683238990001
2.6845 6.9069415240100005
2.685 6.900374437440001
2.6855 6.894209525390001
2.686 6.88849970556
2.6865 6.883202643790001
2.687 6.878217796450001
2.6875 6.873486954069999
2.688 6.86896778249
2.6885 6.864654989939999
2.689 6.86053799288
2.6895 6.856611499539999
2.69 6.85285434284
2.6905 6.84925064747
2.691 6.845795121660001
2.6915 6.842524807800001
2.692 6.83951379067
2.6925 6.83685732213
2.693 6.83462948696
2.6935 6.832793242770001
2.694 6.83106812575
2.6945 6.828951417749999
2.695 6.82584514876
2.6955 6.82136831134
2.696 6.815626740889999
2.6965 6.8092395745
2.697 6.802984702360001
2.6975 6.797423052090001
2.698 6.79270808502
2.6985 6.7887445492900005
2.699 6.785352524720001
2.6995 6.78238384175
2.7 6.77974854029
2.7005 6.7773831191000005
2.701 6.77523995225
2.701 6.77523995225
2.7015 6.77329787266
2.702 6.77155158856
2.7025 6.77003814234
2.703 6.768889828250001
2.7035 6.76837123479
2.704 6.7689268706400005
2.7045 6.77104357864
2.705 6.774631398700001
2.7055 6.77817159283
2.706 6.77873781222
2.7065 6.7741392640900004
2.707 6.765143255090002
2.7075 6.754956597839999
2.708 6.746373346900001
2.7085 6.74010789122
2.709 6.735387632379999
2.7095 6.731318261249998
2.71 6.72741822676
2.7105 6.72357110997
2.711 6.719782202649999
2.7115 6.71609913073
2.712 6.71256422837
2.7125 6.7092198297299985
2.713 6.70609239366
2.7135 6.703224254320001
2.714 6.700678912949999
2.7145 6.69859395557
2.715 6.69729747192
2.7155 6.697450933249999
2.716 6.70014444418
2.7165 6.706521027029999
2.717 6.715935085860001
2.7175 6.722438671190001
2.718 6.7119239242
2.7185 6.667589475140001
2.719 6.58846163833
2.7195 6.50152844077
2.72 6.44292208802
2.7205 6.4312484434
2.721 6.461697287979999
2.7215 6.514461526650002
2.722 6.567829027099999
2.7225 6.6090307483199995
2.723 6.635934107
2.7235 6.651978753640001
2.724 6.66156214911
2.7245 6.668155694530001
2.725 6.674108935779999
2.7255 6.680914151999999
2.726 6.689333358070001
2.7265 6.6992236762
2.727 6.70923570504
2.7275 6.7168452702999994
2.728 6.71926890096
2.7285 6.71473914584
2.729 6.70337242388
2.7295 6.68723252538
2.73 6.6695738888900005
2.7305 6.65349219986
2.731 6.64075490947
2.7315 6.631563104980001
2.732 6.62519710567
2.7325 6.620762602409999
2.733 6.617571665100001
2.7335 6.61518507683
2.734 6.613359416180001
2.7345 6.611962388899999
2.735 6.610946369060001
2.7355 6.61029018958
2.736 6.610052059930001
2.7365 6.610343107279999
2.737 6.6114437954400005
2.7375 6.6139044684899995
2.738 6.61869881211
2.7385 6.62718151942
2.739 6.6403897773399985
2.7395 6.65760390515
2.74 6.6763791051100005
2.7405 6.69687413032
2.741 6.725301518759999
2.7415 6.7664873646700014
2.742 6.812012461979999
2.7425 6.84178396
2.743 6.840656812989999
2.7435 6.81065247709
2.744 6.765667140320001
2.7445 6.719528197690001
2.745 6.68009392765
2.7455 6.649687417230001
2.746 6.627588985710001
2.7465 6.612010014830001
2.747 6.60107721801
2.7475 6.593213647789999
2.748 6.587286865389999
2.7485 6.582524272389999
2.749 6.5784654848
2.7495 6.57484062235
2.75 6.571506807249999
2.7505 6.56840053826
2.751 6.56549535653
2.7515 6.56281242914
2.752 6.560367631399999
2.7525 6.5581821303900005
2.753 6.55627709319
2.7535 6.55463664449
2.754 6.553213158359999
2.7545 6.551937841789999
2.755 6.5507154429200005
2.7555 6.5494295428100004
2.756 6.54794255544
2.7565 6.546180396029999
2.757 6.544174815200001
2.7575 6.54201048127
2.758 6.53978793787
2.7585 6.537602436860001
2.759 6.53559685603
2.7595 6.53399874149
2.76 6.533109724129999
2.7605 6.533173225369999
2.761 6.53426332999
2.7615 6.53617895073
2.762 6.5383750352800005
2.7625 6.54009486053
2.763 6.54049174328
2.7635 6.5388460028100015
2.764 6.5346496292
2.7645 6.52773857758
2.765 6.518557356630001
2.7655 6.50823840513
2.766 6.49822637629
2.7665 6.489553165259999
2.767 6.48255744532
2.7675 6.47705400452
2.768 6.472677710729999
2.7685 6.469100474209999
2.769 6.46607887354
2.7695 6.46346473916
2.77 6.46116281921
2.7705 6.459120195989999
2.771 6.45732099419
2.7715 6.455791672659999
2.772 6.45463277503
2.7725 6.45409301449
2.773 6.45470156804
2.7735 6.457500914370001
2.774 6.464290255279999
2.7745 6.477509096740001
2.775 6.49850154833
2.7755 6.523002443430001
2.776 6.53677162897
2.7765 6.522076383680001
2.777 6.477355635409999
2.7775 6.42481365108
2.778 6.39167658734
2.7785 6.388522692420001
2.779 6.404604381449999
2.7795 6.420416190210001
2.78 6.425575665960001
2.7805 6.42221539201
2.781 6.415865268009999
2.7815 6.409679188880001
2.782 6.404477378970001
2.7825 6.40015400288
2.783 6.396444472110001
2.7835 6.393147699400001
2.784 6.390168432890001
2.7845 6.38746963019
2.785 6.385072458380001
2.7855 6.383008668080001
2.786 6.38133646876
2.7865 6.38007173573
2.787 6.379203885450001
2.7875 6.37868000022
2.788 6.37843128703
2.7885 6.37836778579
2.789 6.37832015986
2.7895 6.37805027959
2.79 6.377282972939999
2.7905 6.375700733709999
2.791 6.37291726269
2.7915 6.368445717039999
2.792 6.361619333740001
2.7925 6.35148559419
2.793 6.3367903489
2.7935 6.316210655369999
2.794 6.28876753615
2.7945 6.2542810710599985
2.795 6.213629693920001
2.7955 6.168972446890002
2.796 6.12415115499
2.7965 6.085309563190001
2.797 6.060946254109999
2.7975 6.060290074629999
2.798 6.08974935822
2.7985 6.1482498755699995
2.799 6.2232077976200015
2.7995 6.292159560719999
2.8 6.336070668179999
2.8005 6.35302549926
2.801 6.3539886014
2.801 6.3539886014
2.8015 6.349686392390001
2.802 6.34529422329
2.8025 6.3421032859799995
2.803 6.3399707026700005
2.8035 6.3385313412299995
2.804 6.33754178024
2.8045 6.33685914191
2.805 6.33643050854
2.8055 6.336234713050001
2.806 6.336277047210001
2.8065 6.336583969870001
2.807 6.33719252342
2.8075 6.3382032514899995
2.808 6.33976432364
2.8085 6.342135036599999
2.809 6.3456805224999995
2.8095 6.35074474639
2.81 6.357380625969999
2.8105 6.364836729900001
2.811 6.3713297316899995
2.8115 6.37473763157
2.812 6.3740761603200005
2.8125 6.370043831579999
2.813 6.364233468119999
2.8135 6.358105598459999
2.814 6.352623324740001
2.8145 6.34825761449
2.815 6.345045510099999
2.8155 6.342796507850001
2.816 6.341240727469999
2.8165 6.340161206390001
2.817 6.33940977505
2.8175 6.338907056899999
2.818 6.338610717780001
2.8185 6.3385260494599995
2.819 6.338658343709999
2.8195 6.33903935115
2.82 6.33971669771
2.8205 6.34076446817
2.821 6.3422461637700005
2.8215 6.3441935351300005
2.822 6.34652191393
2.8225 6.348982586979999
2.823 6.35115221268
2.8235 6.352591574120001
2.824 6.3529831651
2.8245 6.352289943230001
2.825 6.35080295586
2.8255 6.348966711669999
2.826 6.34714105102
2.8265 6.34553235294
2.827 6.344161784509999
2.8275 6.34300817865
2.828 6.34202390943
2.8285 6.341161350920001
2.829 6.34040462781
2.8295 6.33973786479
2.83 6.3391716453999996
2.8305 6.33876417911
2.831 6.338573675390001
2.8315 6.33871126141
2.832 6.339277480800001
2.8325 6.34033054303
2.833 6.341833405709999
2.8335 6.3435479391900005
2.834 6.344971425320002
2.8345 6.345463559930001
2.835 6.344511041329999
2.8355 6.34204507651
2.836 6.33846783999
2.8365 6.334372010009999
2.837 6.33031322242
2.8375 6.326646025810001
2.838 6.323513297970002
2.8385 6.32093091421
2.839 6.318830081519999
2.8395 6.317120839810001
2.84 6.31572381253
2.8405 6.314575498440001
2.841 6.313622979839999
2.8415 6.3128397978800015
2.842 6.312199493710001
2.8425 6.311702067330001
2.843 6.311373977590001
2.8435 6.311252266880001
2.844 6.31142160352
2.8445 6.312003698220001
2.845 6.313194346470001
2.8455 6.315247553230001
2.846 6.318491408239999
2.8465 6.32316933292
2.847 6.329265451959999
2.8475 6.336292922520001
2.848 6.34330451777
2.8485 6.34915192362
2.849 6.352909080319999
2.8495 6.354194980429999
2.85 6.353184252359999
2.8505 6.3503901978
2.851 6.346394911449999
2.8515 6.34170640323
2.852 6.33674272297
2.8525 6.331816085100001
2.853 6.327143452190001
2.8535 6.32286770203
2.854 6.319142295949999
2.8545 6.31607836112
2.855 6.31370764816
2.8555 6.311966655830001
2.856 6.310749548729999
2.8565 6.30994519969
2.857 6.3094424815400005
2.8575 6.30916201773
2.858 6.309029723480001
2.8585 6.3089820975499995
2.859 6.308976805780001
2.8595 6.309008556399999
2.86 6.309077349410001
2.8605 6.30920964366
2.861 6.309378980300001
2.8615 6.30950069101
2.862 6.309389563839999
2.8625 6.308807469139999
2.863 6.307479234870001
2.8635 6.305182606689999
2.864 6.301907001059999
2.8645 6.29791700648
2.865 6.29364125632
2.8655 6.2894290074
2.866 6.28548134698
2.8665 6.2818511927600005
2.867 6.278549128280001
2.8675 6.275548694690001
2.868 6.27282872491
2.8685 6.270373343629999
2.869 6.268171967310001
2.8695 6.266229887720001
2.87 6.264578855480001
2.8705 6.263271788289999
2.871 6.262377479159999
2.8715 6.261980596409999
2.872 6.26216051659
2.8725 6.262917239699999
2.873 6.2639808854700005
2.8735 6.26471114973
2.874 6.264298391670001
2.8745 6.262261060219999
2.875 6.258779075560001
2.8755 6.254487450090001
2.876 6.250005320899999
2.8765 6.245697820120001
2.877 6.241734284390001
2.8775 6.2381835067199995
2.878 6.2350825295000005
2.8785 6.232415477419999
2.879 6.230129432779999
2.8795 6.228171477880001
2.88 6.226488695020001
2.8805 6.22504404181
2.881 6.2238110594
2.8815 6.22277387248
2.882 6.2219483563599995
2.8825 6.221376845200001
2.883 6.221096381390001
2.8835 6.2211598826299985
2.884 6.22155147361
2.8845 6.22223411194
2.885 6.22311254576
2.8855 6.22410210675
2.886 6.2250810842
2.8865 6.22579547315
2.887 6.225885433240001
2.8875 6.225006999420001
2.888 6.222974959739999
2.8885 6.219762855349999
2.889 6.215502980500001
2.8895 6.21048109077
2.89 6.205120527759999
2.8905 6.199913426080001
2.891 6.19531487795
2.8915 6.19167943196
2.892 6.189181716519999
2.8925 6.18770531269
2.893 6.186922130729999
2.8935 6.18646174674
2.894 6.18610719815
2.8945 6.1858161508
2.895 6.185652105929999
2.8955 6.185694440089999
2.896 6.186001362749999
2.8965 6.186604624530001
2.897 6.18752010074
2.8975 6.1887266243
2.898 6.190181861050001
2.8985 6.191806434439999
2.899 6.193499800839999
2.8995 6.1951508330800005
2.9 6.196674862839999
2.9005 6.198040139500001
2.901 6.199357790229999
2.901 6.199357790229999
2.9015 6.200945321229999
2.902 6.203173156399999
2.9025 6.206168298220001
2.903 6.209660866420001
2.9035 6.21316401816
2.904 6.21632849662
2.9045 6.219122551179999
2.905 6.221683767860001
2.9055 6.22416031622
2.906 6.226594530420001
2.9065 6.22893878453
2.907 6.231108410230001
2.9075 6.233087532210001
2.908 6.23490260932
2.9085 6.236606559259999
2.909 6.2381940902599995
2.9095 6.239538199839999
2.91 6.24034254888
2.9105 6.2402843394100005
2.911 6.23942707267
2.9115 6.238924354519999
2.912 6.24132152633
2.9125 6.2495608122199995
2.913 6.264954571149999
2.9135 6.285936439200001
2.914 6.309019139940001
2.9145 6.331064653760001
2.915 6.349966856199999
2.9155 6.363270365979999
2.916 6.36730798649
2.9165 6.3591374936100005
2.917 6.3399654109000005
2.9175 6.315819064390001
2.918 6.293810592959999
2.9185 6.2779511582700005
2.919 6.268415388729999
2.9195 6.26349404263
2.92 6.261377334629999
2.9205 6.26082699055
2.921 6.26114449675
2.9215 6.261985888180001
2.922 6.2631924117399995
2.9225 6.26468469088
2.923 6.266457433830001
2.9235 6.268515932360001
2.924 6.270928979480002
2.9245 6.27378124351
2.925 6.277215602239999
2.9255 6.28136964169
2.926 6.286269820710001
2.9265 6.29169388496
2.927 6.297086198589999
2.9275 6.3017588315
2.928 6.305198482000001
2.9285 6.30723581345
2.929 6.308045454259999
2.9295 6.30799253656
2.93 6.307489818410001
2.9305 6.3068495142400005
2.931 6.30624096069
2.9315 6.30571178369
2.932 6.305283150319998
2.9325 6.304992102970002
2.933 6.3049338934999986
2.9335 6.305166731379999
2.934 6.30572236723
2.9345 6.30660080105
2.935 6.307786157530001
2.9355 6.30927843667
2.936 6.311088222009999
2.9365 6.313236680630001
2.937 6.315776730230001
2.9375 6.318766580280001
2.938 6.322227397860002
2.9385 6.32611155704
2.939 6.33029205534
2.9395 6.33457309727
2.94 6.338642468399999
2.9405 6.34195511642
2.941 6.343759609989999
2.9415 6.343436812020001
2.942 6.34103964021
2.9425 6.33746240369
2.943 6.3338375412399985
2.9435 6.330863566500001
2.944 6.32867806549
2.9445 6.327090534490002
2.945 6.3258681356199995
2.9455 6.32485211578
2.946 6.323957806649999
2.9465 6.32315345761
2.947 6.322465527509999
2.9475 6.3219204752
2.948 6.321581801920002
2.9485 6.32149184183
2.949 6.321698220860001
2.9495 6.322227397860002
2.95 6.3230899563700005
2.9505 6.324307063469999
2.951 6.325910469780001
2.9515 6.327873716449999
2.952 6.33003275861
2.9525 6.332085965369999
2.953 6.333689371679999
2.9535 6.33461013966
2.954 6.334763600990001
2.9545 6.33421854868
2.955 6.333112568750001
2.9555 6.33166791554
2.956 6.330133302240001
2.9565 6.3287468585
2.957 6.3276408785700005
2.9575 6.326852404840001
2.958 6.32635497846
2.9585 6.3261009735
2.959 6.326037472259999
2.9595 6.3261485994300015
2.96 6.32641318793
2.9605 6.326841821300001
2.961 6.32743449954
2.9615 6.3281488884899995
2.962 6.328852693899999
2.9625 6.32935012028
2.963 6.329434788600001
2.9635 6.3289691128399985
2.964 6.327868424679999
2.9645 6.3261009735
2.965 6.323719677000001
2.9655 6.3209150389
2.966 6.31798869009
2.9665 6.315215802609999
2.967 6.31274454602
2.9675 6.3105960873999996
2.968 6.308743967899999
2.9685 6.307140561590001
2.969 6.305764701389999
2.9695 6.30460051199
2.97 6.30365857693
2.9705 6.302933604440001
2.971 6.30242559452
2.9715 6.30212396363
2.972 6.30201283646
2.9725 6.30208692124
2.973 6.30238855213
2.9735 6.302917729130001
2.974 6.303510407370001
2.9745 6.3037538287900015
2.975 6.303177025859999
2.9755 6.301594786629999
2.976 6.2992505325199994
2.9765 6.29661523106
2.977 6.294117515620001
2.9775 6.29200609939
2.978 6.29035506715
2.9785 6.289159127130001
2.979 6.28838652871
2.9795 6.288000229499999
2.98 6.287979062420001
2.9805 6.288301860389999
2.981 6.2889844987200005
2.9815 6.29005343626
2.982 6.291513964779999
2.9825 6.29327612419
2.983 6.295096493069999
2.9835 6.29657818867
2.984 6.297324328239999
2.9845 6.2971549916
2.985 6.29620776477
2.9855 6.294773695100001
2.986 6.293133246400001
2.9865 6.291476922389999
2.987 6.289931725549999
2.9875 6.288539990039999
2.988 6.287317591170001
2.9885 6.28623807009
2.989 6.285296135029999
2.9895 6.28449178599
2.99 6.28388323244
2.9905 6.28354985093
2.991 6.283698020490001
2.9915 6.284719332099999
2.992 6.28738638418
2.9925 6.29296390976
2.993 6.3031399834699995
2.9935 6.31924283958
2.994 6.3404734208199995
2.9945 6.36175162799
2.995 6.3734252726100005
2.9955 6.365969168679999
2.996 6.33872713672
2.9965 6.303526282679999
2.997 6.275966744520001
2.9975 6.263277080060001
2.998 6.26188005278
2.9985 6.264287808130001
2.999 6.265917673290001
2.9995 6.26602350869
3.0 6.26533028682
3.0005 6.2644941871599995
3.001 6.26381154883
3.001 6.26381154883
3.0015 6.26335645661
3.002 6.26314478581
3.0025 6.263181828200001
3.003 6.26348875086
3.0035 6.26411317972
3.004 6.265155658409999
3.0045 6.2667273141
3.005 6.26892339865
3.0055 6.271712161439999
3.006 6.27480255512
3.0065 6.277591317910001
3.007 6.27934289378
3.0075 6.27972919299
3.008 6.279226474840001
3.0085 6.278819008549999
3.009 6.279184140680001
3.0095 6.2802583699899985
3.01 6.28163952196
3.0105 6.283063008090001
3.011 6.284560579
3.0115 6.286285696020001
3.012 6.28837594517
3.0125 6.29097420424
3.013 6.29428685226
3.0135 6.298620811889999
3.014 6.30436238234
3.0145 6.31152743892
3.015 6.317803478140001
3.0155 6.31156448131
3.016 6.25795355944
3.0165 6.1110487324700005
3.017 5.90497662513
3.0175 5.741138134159999
3.018 5.65037898689
3.0185 5.6119766119999985
3.019 5.608621629820001
3.0195 5.63707547711
3.02 5.70580498587
3.0205 5.82707647896
3.021 5.992460166769999
3.0215 6.151546648280001
3.022 6.254778497439999
3.0225 6.301652996099999
3.023 6.315903732709999
3.0235 6.3147818774700015
3.024 6.3046163873
3.0245 6.284063152619999
3.025 6.246189954729998
3.0255 6.181423981699999
3.026 6.086960595430001
3.0265 5.978622188219998
3.027 5.88510602878
3.0275 5.827420444010001
3.028 5.81334433581
3.0285 5.84687299053
3.029 5.9329542131199995
3.0295 6.06471399435
3.03 6.200950612999999
3.0305 6.289598344040001
3.031 6.324619277900001
3.0315 6.33200129705
3.032 6.331196948009999
3.0325 6.3295723746200006
3.033 6.328873860979999
3.0335 6.329164908329999
3.034 6.330202095249999
3.0345 6.331763167400001
3.035 6.333689371679999
3.0355 6.335769037289999
3.036 6.33753648847
3.0365 6.3375523637799995
3.037 6.33164674846
3.0375 6.3097705712800005
3.038 6.25562518064
3.0385 6.161569260659999
3.039 6.051511028199999
3.0395 5.96592723199
3.04 5.9269427624
3.0405 5.937256422129999
3.041 5.99199449101
3.0415 6.07890652149
3.042 6.1745499724699995
3.0425 6.25300046272
3.043 6.3024838039899995
3.0435 6.327148743960001
3.044 6.335769037289999
3.0445 6.3339804190299995
3.045 6.322872993800002
3.0455 6.29954687164
3.046 6.257752472179999
3.0465 6.190165985739999
3.047 6.094781831490001
3.0475 5.98321015281
3.048 5.87894111673
3.0485 5.80270258634
3.049 5.76298785249
3.0495 5.76072297493
3.05 5.797659529529999
3.0505 5.87987776002
3.051 6.012547725690001
3.0515 6.182048410560001
3.052 6.340891470649999
3.0525 6.439254891409999
3.053 6.47417528164
3.0535 6.47521246856
3.054 6.466623925849999
3.0545 6.458448141200001
3.055 6.452632485970001
3.0555 6.4481821074
3.056 6.442853295010001
3.0565 6.4325660941299985
3.057 6.4086367101900015
3.0575 6.352528072880001
3.058 6.23482323277
3.0585 6.0455313281
3.059 5.84348096596
3.0595 5.7011006023399995
3.06 5.62443873035
3.0605 5.58697299875
3.061 5.56819250702
3.0615 5.5575242987
3.062 5.54998881822
3.0625 5.543363522180001
3.063 5.536881103929999
3.0635 5.5306262317899995
3.064 5.52506458152
3.0645 5.520630078260001
3.065 5.51751322573
3.0655 5.51562935561
3.066 5.514729754709999
3.0665 5.5145286674500005
3.067 5.514777380639999
3.0675 5.51530655764
3.068 5.5160156548199994
3.0685 5.51685704625
3.069 5.51780956485
3.0695 5.51888908593
3.07 5.52013265188
3.0705 5.521593180399999
3.071 5.5233394644999985
3.0715 5.525440297190001
3.072 5.52795917971
3.0725 5.5308961120600015
3.073 5.53415055061
3.0735 5.53737853031
3.074 5.540034998850001
3.0745 5.5416489887
3.075 5.54221520809
3.0755 5.54219933278
3.076 5.54223637517
3.0765 5.5427814274800005
3.077 5.544003826350001
3.0775 5.545829487
3.078 5.5480202797799985
3.0785 5.5502745738
3.079 5.55232778056
3.0795 5.553994688110001
3.08 5.55520650344
3.0805 5.55589972531
3.081 5.5559473512399995
3.0815 5.555227670520002
3.082 5.553783017309999
3.0825 5.55190443896
3.083 5.550009985300002
3.0835 5.54845420492
3.084 5.54741172623
3.0845 5.54681375622
3.085 5.5464909582500015
3.0855 5.546273995679999
3.086 5.54605703311
3.0865 5.54581361169
3.087 5.545570190269999
3.0875 5.54541143717
3.088 5.54547493841
3.0885 5.5460199907200005
3.089 5.5475069780899995
3.0895 5.550787875489999
3.09 5.55719091719
3.0905 5.568287758880001
3.091 5.584544076319999
3.0915 5.603160523180001
3.092 5.61727367377
3.0925 5.619692012660001
3.093 5.6091560985900015
3.0935 5.591693257589999
3.094 5.57506651625
3.0945 5.56332407862
3.095 5.55652415417
3.0955 5.5531585884500005
3.096 5.551803895330001
3.0965 5.55157105745
3.097 5.55195206489
3.0975 5.55267174561
3.098 5.55358193005
3.0985 5.5546138252
3.099 5.555756847519999
3.0995 5.557048039399999
3.1 5.558572069159999
3.1005 5.56045593928
3.101 5.562821360470001
3.101 5.562821360470001
3.1015 5.565663040960001
3.102 5.568711100480001
3.1025 5.57143636203
3.103 5.573293773299999
3.1035 5.5740981223400015
3.104 5.5741298729599995
3.1045 5.573907618620001
3.105 5.573854700920001
3.1055 5.574177498889999
3.106 5.574934221999999
3.1065 5.576108994939999
3.107 5.57766477532
3.1075 5.5796068549100015
3.108 5.581966984329999
3.1085 5.58481395659
3.109 5.58825360709
3.1095 5.592386479460001
3.11 5.597228449009999
3.1105 5.60261547087
3.111 5.60810303636
3.1115 5.61296617299
3.112 5.616374072870001
3.1125 5.617734057759999
3.113 5.61698262642
3.1135 5.61465953939
3.114 5.61169614819
3.1145 5.6090185125700005
3.115 5.60720343546
3.1155 5.606372627569999
3.116 5.606399086420001
3.1165 5.60709230829
3.117 5.608314707160001
3.1175 5.609992198249999
3.118 5.61210361448
3.1185 5.61466483116
3.119 5.617728765989999
3.1195 5.621348336670001
3.12 5.625565877360001
3.1205 5.630386679829999
3.121 5.63574724284
3.1215 5.6414993968300005
3.122 5.64743676277
3.1225 5.6533688369399995
3.123 5.6591633250900015
3.1235 5.6649154790799985
3.124 5.67117564299
3.1245 5.67920854985
3.125 5.691141491199999
3.1255 5.7101918631999995
3.126 5.740820627960001
3.1265 5.7882983884
3.127 5.85622354812
3.1275 5.942071932829999
3.128 6.035080082349999
3.1285 6.121309474500001
3.129 6.19170589081
3.1295 6.2446923838199995
3.13 6.283031257469999
3.1305 6.310066910400001
3.131 6.327884299990001
3.1315 6.33713960572
3.132 6.337658199179999
3.1325 6.328895028060001
3.133 6.310088077480001
3.1335 6.280205452289999
3.134 6.2380459206999985
3.1345 6.182683422960001
3.135 6.114853515100001
3.1355 6.038921907370001
3.136 5.9631543445099995
3.1365 5.89653625198
3.137 5.84458694589
3.1375 5.807999648110001
3.138 5.784340144439999
3.1385 5.77016878438
3.139 5.76232638124
3.1395 5.758325803119999
3.14 5.75656364371
3.1405 5.75619851158
3.141 5.75682823221
3.1415 5.758055922850001
3.142 5.759283613490001
3.1425 5.759908042349999
3.143 5.759680496240001
3.1435 5.7588973142799995
3.144 5.75812471586
3.1445 5.75780720966
3.145 5.75811942409
3.1455 5.7590454838400005
3.146 5.7604742617400015
3.1465 5.7622893388500005
3.147 5.7644219221599995
3.1475 5.7668402610500005
3.148 5.76954964729
3.1485 5.772560664419999
3.149 5.775836270049999
3.1495 5.77928650409
3.15 5.78287961592
3.1505 5.786795525720001
3.151 5.791425824470001
3.1515 5.79686576403
3.152 5.80233745421
3.1525 5.806348615869999
3.153 5.807904396250001
3.1535 5.8072746756199995
3.154 5.805507224439999
3.1545 5.80360218724
3.155 5.802157534030001
3.1555 5.80142726977
3.156 5.80141668623
3.1565 5.80199348916
3.157 5.803009509
3.1575 5.80434303504
3.158 5.80593056604
3.1585 5.80779856085
3.159 5.810021104249999
3.1595 5.81275165757
3.16 5.81624422577
3.1605 5.820906275140001
3.161 5.82726169091
3.1615 5.835659729900001
3.162 5.845729968209999
3.1625 5.856080670330001
3.163 5.864796215519999
3.1635 5.870368449330001
3.164 5.872336987769999
3.1645 5.871379177400001
3.165 5.868929087890002
3.1655 5.86654249962
3.166 5.865145472339999
3.1665 5.864796215519999
3.167 5.86503963694
3.1675 5.86556881394
3.168 5.866404913600001
3.1685 5.867685521940001
3.169 5.869421222499999
3.1695 5.8715379305
3.17 5.873972144700001
3.1705 5.87675561572
3.171 5.87994655303
3.1715 5.88351320601
3.172 5.88732857218
3.1725 5.891165105429999
3.173 5.89485346912
3.1735 5.898287827850001
3.174 5.901494640469999
3.1745 5.904579742379998
3.175 5.907696594909999
3.1755 5.9110092429300005
3.176 5.914607646529999
3.1765 5.91849180571
3.177 5.922587635689999
3.1775 5.926847510540001
3.178 5.93127672203
3.1785 5.935880561930001
3.179 5.94065373847
3.1795 5.945628002269999
3.18 5.950903896959999
3.1805 5.956730135730001
3.181 5.96341893301
3.1815 5.97113962544
3.182 5.979818128240001
3.1825 5.988914680870001
3.183 5.997381512869999
3.1835 6.003890389969999
3.184 6.00749937711
3.1845 6.008271975530001
3.185 6.00724537215
3.1855 6.005731925929999
3.186 6.00468944724
3.1865 6.00457832007
3.187 6.0055149633600005
3.1875 6.007430584100001
3.188 6.010108219719998
3.1885 6.01332032411
3.189 6.0168816853200005
3.1895 6.020660009099999
3.19 6.024597085979999
3.1905 6.02866116534
3.191 6.03285753895
3.1915 6.0371967903499995
3.192 6.0417265454699995
3.1925 6.046510305550002
3.193 6.05163273891
3.1935 6.0571838056399985
3.194 6.063227006979999
3.1945 6.069720008770001
3.195 6.076504057909999
3.1955 6.08319814696
3.196 6.089236056530001
3.1965 6.0940251083799994
3.197 6.097316589320001
3.1975 6.09943329732
3.198 6.10106845425
3.1985 6.102825321890001
3.199 6.10499494759
3.1995 6.10761437374
3.2 6.110598932019999
3.2005 6.113869245880001
3.201 6.11736710585
3.201 6.11736710585
3.2015 6.121044885999999
3.202 6.124876127480001
3.2025 6.128818496130001
3.203 6.13281907425
3.2035 6.1368461112200015
3.204 6.140867856420001
3.2045 6.144831392149999
3.205 6.148583257079999
3.2055 6.151869446249999
3.206 6.154457121779999
3.2065 6.15630394951
3.207 6.157653350860001
3.2075 6.15887574973
3.208 6.160288652320001
3.2085 6.1620296446500005
3.209 6.16408814318
3.2095 6.16641123021
3.21 6.16894069627
3.2105 6.1716342071999994
3.211 6.17450234654
3.2115 6.177560989599999
3.212 6.180847178770001
3.2125 6.1844244152900005
3.213 6.18834561686
3.2135 6.192711327110001
3.214 6.197659132059999
3.2145 6.203390118970002
3.215 6.21009479156
3.2155 6.217794316910001
3.216 6.22612356289
3.2165 6.234230554530002
3.217 6.2409775612799985
3.2175 6.245422648080001
3.218 6.247391186520001
3.2185 6.2476134408599995
3.219 6.2472006828
3.2195 6.247057805010001
3.22 6.247692817410001
3.2205 6.249317390799999
3.221 6.251878607479999
3.2215 6.255170088419999
3.222 6.25893782866
3.2225 6.262959573859999
3.223 6.267113613310001
3.2235 6.271331154000001
3.224 6.275580445309999
3.2245 6.279824444850001
3.225 6.284031401999999
3.2255 6.28817485791
3.226 6.2922442290400005
3.2265 6.29626068247
3.227 6.300245385279999
3.2275 6.304219504550001
3.228 6.30819362382
3.2285 6.312199493710001
3.229 6.31630061546
3.2295 6.3206716174799995
3.23 6.325561212960001
3.2305 6.33104348668
3.231 6.336647471110001
3.2315 6.34130952048
3.232 6.34390248778
3.2325 6.343976572560002
3.233 6.342092702440001
3.2335 6.3394574009800015
3.234 6.33718723165
3.2345 6.33586428915
3.235 6.33553090764
3.2355 6.335959541009999
3.236 6.3369014760699995
3.2365 6.33818208441
3.237 6.339700822399998
3.2375 6.34141006411
3.238 6.34329393423
3.2385 6.34533655745
3.239 6.34747443253
3.2395 6.3495699734499995
3.24 6.35139034233
3.2405 6.352591574120001
3.241 6.352829703770001
3.2415 6.351930102870001
3.242 6.3500726916
3.2425 6.3477654798800005
3.243 6.34555352002
3.2435 6.343759609989999
3.244 6.34241020864
3.2445 6.34138360526
3.245 6.340552797370001
3.2455 6.33981724134
3.246 6.33911343593
3.2465 6.33842550583
3.247 6.33777990989
3.2475 6.337261316429999
3.248 6.337017895009999
3.2485 6.337287775280001
3.249 6.3384307976
3.2495 6.3409549718900005
3.25 6.3453471409899995
3.2505 6.3517131403
3.251 6.3591322018400005
3.2515 6.36541353283
3.252 6.368096460219999
3.2525 6.366233757180001
3.253 6.36112719913
3.2535 6.355173957880001
3.254 6.350268487089999
3.2545 6.3471093004000005
3.255 6.34556410356
3.2555 6.34522543028
3.256 6.345728148430001
3.2565 6.346797085969999
3.257 6.348247030950001
3.2575 6.349940397350001
3.258 6.35179780862
3.2585 6.3537980976799995
3.259 6.35596243161
3.2595 6.358375478730001
3.26 6.36119070037
3.2605 6.364566849629999
3.261 6.3686468043
3.2615 6.373367063139999
3.262 6.37835191048
3.2625 6.3828816656
3.263 6.386072602909999
3.2635 6.387295001780001
3.264 6.38654886221
3.2645 6.384426862440001
3.265 6.381823311600001
3.2655 6.379494932800001
3.266 6.37781214994
3.2665 6.3768067136400015
3.267 6.376309287260001
3.2675 6.37613995062
3.268 6.37613995062
3.2685 6.376235202479999
3.269 6.3763727885
3.2695 6.376579167529999
3.27 6.376891381959999
3.2705 6.3774311425
3.271 6.37835191048
3.2715 6.379860064929999
3.272 6.382130234260001
3.2725 6.3851571267
3.273 6.388639111360001
3.2735 6.391914716990001
3.274 6.394131968620001
3.2745 6.39460293615
3.275 6.393221784179999
3.2755 6.390517689710001
3.276 6.387316168859999
3.2765 6.384331610579999
3.277 6.38197148116
3.2775 6.3803945337
3.278 6.379553142270001
3.2785 6.37930972085
3.279 6.379494932800001
3.2795 6.37999235918
3.28 6.380727915210001
3.2805 6.38165397496
3.281 6.382744079579999
3.2815 6.38398235376
3.282 6.385395256350001
3.2825 6.387025121509999
3.283 6.388908991629999
3.2835 6.39103628317
3.284 6.39337524551
3.2845 6.39587825272
3.285 6.39851884595
3.2855 6.4012070651099995
3.286 6.403773573560001
3.2865 6.405943199259998
3.287 6.4075148549500005
3.2875 6.4085308747899985
3.288 6.40926113905
3.2885 6.409996695079999
3.289 6.41089629598
3.2895 6.411981108830001
3.29 6.413150590000002
3.2905 6.414272445239999
3.291 6.415240839150001
3.2915 6.41607164704
3.292 6.416854828999999
3.2925 6.41768563689
3.293 6.41857465425
3.2935 6.419511297540001
3.294 6.420469107910001
3.2945 6.421437501819999
3.295 6.422405895730001
3.2955 6.423358414329999
3.296 6.424284474080001
3.2965 6.42513115728
3.297 6.42582967092
3.2975 6.426332389070001
3.298 6.4266816458900005
3.2985 6.426967401470001
3.299 6.427247865279999
3.2995 6.427523037319999
3.3 6.42773999989
3.3005 6.4278299599799995
3.301 6.42771883281
3.301 6.42771883281
3.3015 6.42736428422
3.302 6.42678748129
3.3025 6.42603604995
3.303 6.425168199670002
3.3035 6.42424743169
3.304 6.423326663709999
3.3045 6.422427062809999
3.305 6.4215645043
3.3055 6.420744279949999
3.306 6.41993993091
3.3065 6.41904562178
3.307 6.41798197601
3.3075 6.416817786609999
3.308 6.41571180668
3.3085 6.41478574693
3.309 6.41405548267
3.3095 6.41347867974
3.31 6.413002420440001
3.3105 6.412557911760001
3.311 6.4120604853800005
3.3115 6.4114148894400005
3.312 6.4105576227
3.3125 6.40948868516
3.313 6.40823982744
3.3135 6.4068692590100005
3.314 6.405414022260001
3.3145 6.403895284269999
3.315 6.40233421212
3.3155 6.400783723509998
3.316 6.399270277289999
3.3165 6.39780974877
3.317 6.396391554409999
3.3175 6.39502098598
3.318 6.39371921056
3.3185 6.392491519920001
3.319 6.39135378937
3.3195 6.39031660245
3.32 6.38943816863
3.3205 6.38876082207
3.321 6.388311021619999
3.3215 6.38808347551
3.322 6.3880305578100005
3.3225 6.3880358495800005
3.323 6.387951181259999
3.3235 6.387591340900001
3.324 6.38678170009
3.3245 6.385384672809999
3.325 6.38329971543
3.3255 6.380547995030001
3.326 6.377267097630001
3.3265 6.373689861110001
3.327 6.370080873969999
3.3275 6.3666359317
3.328 6.36341853554
3.3285 6.360396934869999
3.329 6.3575023366800005
3.3295 6.35466594796
3.33 6.351824267470001
3.3305 6.348945544590001
3.331 6.3460033204699995
3.3315 6.34300288688
3.332 6.3399707026700005
3.3325 6.336970269079999
3.333 6.334080962659999
3.3335 6.331435077659999
3.334 6.329207242489999
3.3345 6.32765146211
3.335 6.3271699110399995
3.3355 6.328265307429999
3.336 6.331191656240001
3.3365 6.33516048374
3.337 6.337938662989999
3.3375 6.336922643150001
3.338 6.33127632456
3.3385 6.3225713629100015
3.339 6.313257847709999
3.3395 6.304833349869999
3.34 6.2975783332
3.3405 6.29129171044
3.341 6.28579356141
3.3415 6.28099921779
3.342 6.276839886570001
3.3425 6.27323089943
3.343 6.270055837429999
3.3435 6.2672300322500005
3.344 6.26466881557
3.3445 6.262319269689999
3.345 6.26013906045
3.3455 6.258117604310001
3.346 6.25624431773
3.3465 6.254529784249999
3.347 6.2529687121
3.3475 6.251534642429999
3.348 6.25018524108
3.3485 6.24887288212
3.349 6.24756581493
3.3495 6.24622699712
3.35 6.2448246780700005
3.3505 6.24333239893
3.351 6.2417289926200015
3.3515 6.23999329206
3.352 6.23811471371
3.3525 6.23610384111
3.353 6.233997716649999
3.3535 6.231838674489999
3.354 6.229658465250002
3.3545 6.227488839549999
3.355 6.225319213849999
3.3555 6.223149588149998
3.356 6.2209535036
3.3565 6.2187150848899995
3.357 6.2164343320199995
3.3575 6.2141165367600015
3.358 6.21176169911
3.3585 6.209353943760001
3.359 6.206861520089999
3.3595 6.2042791363299985
3.36 6.201617376020001
3.3605 6.1989079897799995
3.361 6.19615097761
3.3615 6.19331458889
3.362 6.1903247388399985
3.3625 6.18707559206
3.363 6.18348248023
3.3635 6.179524236270001
3.364 6.175216735489999
3.3645 6.17062347913
3.365 6.165818551969999
3.3655 6.1609077894099995
3.366 6.156012902160001
3.3665 6.151239725619999
3.367 6.146651761029999
3.3675 6.14225959193
3.368 6.13807380186
3.3685 6.134073223740001
3.369 6.13026844111
3.3695 6.12668062105
3.37 6.123346805950001
3.3705 6.120341080589999
3.371 6.117763988599999
3.3715 6.1157636995399995
3.372 6.114509550050001
3.3725 6.114181460309999
3.373 6.114869390409999
3.3735 6.1164304625599994
3.374 6.118213789049999
3.3745 6.119023429860001
3.375 6.11757877665
3.3755 6.113403570120002
3.376 6.1071910321399985
3.3765 6.100253521670001
3.377 6.093712893949999
3.3775 6.08810890952
3.378 6.083446860149999
3.3785 6.079499199730001
3.379 6.075959005600001
3.3795 6.0725775645699995
3.38 6.06920670708
3.3805 6.0657564730399995
3.381 6.062221570680001
3.3815 6.058644334160001
3.382 6.055104140030001
3.3825 6.05174386608
3.383 6.04879105842
3.3835 6.0465896821
3.384 6.045653038809999
3.3845 6.046626724490001
3.385 6.05011400092
3.3855 6.05619424465
3.386 6.063798518140001
3.3865 6.070333854089999
3.387 6.0725352304100015
3.3875 6.068492318130001
3.388 6.05891421443
3.3885 6.046452096079999
3.389 6.0339370600299995
3.3895 6.023247684629999
3.39 6.01501898228
3.3905 6.009012823329999
3.391 6.00463652954
3.3915 6.00129742267
3.392 5.998566869349999
3.3925 5.99614853046
3.393 5.99390481998
3.3935 5.991782820209999
3.394 5.989867199470001
3.3945 5.9883802121
3.395 5.987824576250001
3.3955 5.989200436449999
3.396 5.994359912199999
3.3965 6.005996514430001
3.397 6.026163449900001
3.3975 6.052812803619999
3.398 6.077557120140001
3.3985 6.08975994176
3.399 6.084653383710001
3.3995 6.0662380241100005
3.4 6.04263143814
3.4005 6.02045892184
3.401 6.002794993579999
3.401 6.002794993579999
3.4015 5.989946576019999
3.402 5.981051110649999
3.4025 5.97511374471
3.403 5.9712719196899995
3.4035 5.9688535808
3.404 5.96732955104
3.4045 5.96631882297
3.405 5.965551516319999
3.4055 5.964858294449999
3.406 5.964128030190001
3.4065 5.9632919305300005
3.407 5.962323536619999
3.4075 5.961238723769999
3.408 5.9600692426
3.4085 5.95888917789
3.409 5.9577779061900005
3.4095 5.95686772175
3.41 5.956327961210001
3.4105 5.956412629529999
3.411 5.95749215061
3.4115 5.960048075519999
3.412 5.96465191542
3.4125 5.971965141559999
3.413 5.9826280581099995
3.4135 5.99685762764
3.414 6.013611371460001
3.4145 6.0295713497799985
3.415 6.03944050083
3.4155 6.038884864980001
3.416 6.0277615644399996
3.4165 6.00989125715
3.417 5.99005770319
3.4175 5.971610592969999
3.418 5.956026330319999
3.4185 5.9435589202
3.419 5.9339278987999995
3.4195 5.92670992452
3.42 5.921375820360001
3.4205 5.917385825779999
3.421 5.914242514400001
3.4215 5.911591337630001
3.422 5.9092100411300015
3.4225 5.906998081269999
3.423 5.90497133336
3.4235 5.9032197574900005
3.424 5.90193385738
3.4245 5.90132530383
3.425 5.901589892329999
3.4255 5.9029181266
3.426 5.90590268488
3.4265 5.912834903580001
3.427 5.932414452580001
3.4275 5.99686821118
3.428 6.199320747840001
3.4285 6.634526496179999
3.429 7.112786085240001
3.4295 7.39449346119
3.43 7.51495531347
3.4305 7.557887443479999
3.431 7.559580809879999
3.4315 7.520548714359999
3.432 7.4065216544
3.4325 7.15121491898
3.433 6.76356630763
3.4335 6.40014341934
3.434 6.149250020099999
3.4345 5.9994876373300015
3.435 5.920730224420001
3.4355 5.8839153805299995
3.436 5.867801940880001
3.4365 5.860562799519999
3.437 5.85682151813
3.4375 5.854376720390001
3.438 5.85234997248
3.4385 5.85036026696
3.439 5.848227683650001
3.4395 5.84587813777
3.44 5.84330104578
3.4405 5.840533450070001
3.441 5.83767589427
3.4415 5.8348818397099995
3.442 5.832347081880001
3.4425 5.830341501050001
3.443 5.829140269259999
3.4435 5.82901326678
3.444 5.830108663170001
3.4445 5.832421166659999
3.445 5.83584494185
3.4455 5.84035352989
3.446 5.84619564397
3.4465 5.85401158826
3.447 5.8652195571200005
3.4475 5.88283056768
3.448 5.911834759050001
3.4485 5.957402190519999
3.449 6.019088353409999
3.4495 6.0836214885599995
3.45 6.12602444157
3.4505 6.124574496589999
3.451 6.07799633705
3.4515 6.007467626489999
3.452 5.93971180341
3.4525 5.888445135650001
3.453 5.853186072140001
3.4535 5.829119102180001
3.454 5.812831034119999
3.4545 5.80236391306
3.455 5.79620429278
3.4555 5.7929921883899995
3.456 5.79163749527
3.4565 5.791362323230001
3.457 5.79167453766
3.4575 5.79227779944
3.458 5.792997480160001
3.4585 5.793759495040001
3.459 5.79455326054
3.4595 5.7954422779
3.46 5.79654825783
3.4605 5.79808287113
3.461 5.80032128984
3.4615 5.80361806255
3.462 5.808317154309999
3.4625 5.814482066359999
3.463 5.821610080550001
3.4635 5.8283994214599995
3.464 5.83318847331
3.4645 5.83480246316
3.465 5.833294308709999
3.4655 5.829769989890001
3.466 5.82563711752
3.4665 5.821932878519999
3.467 5.81917057458
3.4675 5.817450749330001
3.468 5.81664110852
3.4685 5.8165193978100005
3.469 5.8168792381699985
3.4695 5.8175618765
3.47 5.81849322802
3.4705 5.819683876270001
3.471 5.82122378134
3.4715 5.823261112790001
3.472 5.82605516735
3.4725 5.82994991007
3.473 5.835336931930001
3.4735 5.842438487269999
3.474 5.850900027500001
3.4745 5.8595573632199995
3.475 5.866807088120001
3.4755 5.87154322227
3.476 5.8737604739
3.4765 5.874326693289999
3.477 5.874263192050001
3.4775 5.874199690810001
3.478 5.874226149659999
3.4785 5.87408856364
3.479 5.8735223442499995
3.4795 5.87252749149
3.48 5.87142151156
3.4805 5.870685955530001
3.481 5.870760040309999
3.4815 5.871908354400001
3.482 5.874231441429999
3.4825 5.87766050839
3.483 5.881856882
3.4835 5.886169674550001
3.484 5.88970986868
3.4845 5.8916784071200015
3.485 5.891794826060001
3.4855 5.890524801259999
3.486 5.88876793362
3.4865 5.88733386395
3.487 5.886624766770001
3.4875 5.8866723927
3.488 5.88733915572
3.4885 5.888450427420001
3.489 5.889852746470001
3.4895 5.891466736319999
3.49 5.893313564050001
3.4905 5.895620775769999
3.491 5.898981049720001
3.4915 5.90467499424
3.492 5.91504686344
3.4925 5.93325055224
3.493 5.961005885890001
3.4935 5.99493671513
3.494 6.02667145982
3.4945 6.0481772131
3.495 6.055167641270001
3.4955 6.046362135990001
3.496 6.023575774370001
3.4965 5.993417977139999
3.497 5.965154633569999
3.4975 5.94416218198
3.498 5.9301654503300005
3.4985 5.9207566832700005
3.499 5.91396734236
3.4995 5.908686155899999
3.5 5.9043786551199995
3.5005 5.90077495975
3.501 5.8977057331500005
3.501 5.8977057331500005
3.5015 5.895054556380001
3.502 5.892720885810001
3.5025 5.89065709551
3.503 5.888842018400001
3.5035 5.887270362710001
3.504 5.885968587290001
3.5045 5.884931400370001
3.505 5.88409530071
3.5055 5.883349161140001
3.506 5.882655939269999
3.5065 5.882089719880001
3.507 5.88181454784
3.5075 5.88193625855
3.508 5.8824813108599985
3.5085 5.88346028831
3.509 5.8848837744399995
3.5095 5.8868046869500015
3.51 5.88931298593
3.5105 5.89256742448
3.511 5.896837882870002
3.5115 5.902531827389999
3.512 5.9102154774299995
3.5125 5.92048151123
3.513 5.933658018529999
3.5135 5.94946982729
3.514 5.9667315810299995
3.5145 5.982972023159999
3.515 5.99420645087
3.5155 5.9959104008100015
3.516 5.98635875596
3.5165 5.96916050346
3.517 5.950840395719999
3.5175 5.9361504422
3.518 5.926519420799999
3.5185 5.921317610890001
3.519 5.91926440413
3.5195 5.91915327696
3.52 5.9200952120200006
3.5205 5.921545157
3.521 5.92319089747
3.5215 5.924868388559999
3.522 5.926482378410001
3.5225 5.92799582463
3.523 5.929408727219999
3.5235 5.930800462729999
3.524 5.932382701959999
3.5245 5.934658163059999
3.525 5.93866932472
3.5255 5.9464164760000005
3.526 5.9611275966
3.5265 5.9866815539300005
3.527 6.024951634569999
3.5275 6.070952991180001
3.528 6.11012796449
3.5285 6.124939628720001
3.529 6.108408139240001
3.5295 6.06981526063
3.53 6.02612640751
3.5305 5.98995715956
3.531 5.965207551269999
3.5315 5.95004133845
3.532 5.941135289540001
3.5325 5.935875270160001
3.533 5.932652582230001
3.5335 5.93057291662
3.534 5.929175889340001
3.5345 5.928212787199999
3.535 5.92759894188
3.5355 5.92735022869
3.536 5.9275830665700004
3.5365 5.928535585170001
3.537 5.93055704131
3.5375 5.934076068359999
3.538 5.93941017252
3.5385 5.94642176777
3.539 5.95421654498
3.5395 5.96117522253
3.54 5.96557797517
3.5405 5.966519910230001
3.541 5.96435028453
3.5415 5.960312664020001
3.542 5.955767033589999
3.5425 5.951655328299998
3.543 5.94840618152
3.5435 5.9460830944900005
3.544 5.94454318942
3.5445 5.9436224214400015
3.545 5.943241414
3.5455 5.94349541896
3.546 5.944696650749999
3.5465 5.947363702830001
3.547 5.952142171139999
3.5475 5.959614150380001
3.548 5.9699754360399995
3.5485 5.98256455687
3.549 5.995412974430001
3.5495 6.005345626720001
3.55 6.008970489170001
3.5505 6.00429785626
3.551 5.991814570829999
3.5515 5.974267061510001
3.552 5.955433652080001
3.5525 5.93870107534
3.553 5.92602199442
3.5535 5.9176874566699995
3.554 5.9128243200399995
3.5545 5.9102260609699995
3.555 5.90888724316
3.5555 5.90817814598
3.556 5.907749512609999
3.5565 5.907426714640001
3.557 5.9071515426
3.5575 5.90694516357
3.558 5.90688166233
3.5585 5.907072166050001
3.559 5.907648968979999
3.5595 5.9087390736000005
3.56 5.91046948239
3.5605 5.912877237740001
3.561 5.915814170090001
3.5615 5.91887281315
3.562 5.921370528590001
3.5625 5.92277813941
3.563 5.923275565790001
3.5635 5.923693615619999
3.564 5.9246567177600005
3.5645 5.92606432858
3.565 5.92736081223
3.5655 5.92795878224
3.566 5.92739256285
3.5665 5.925603944590001
3.567 5.9230797703
3.5675 5.92057147132
3.568 5.91857647403
3.5685 5.9171741549800005
3.569 5.91626397054
3.5695 5.91571891823
3.57 5.915470205040001
3.5705 5.915480788580001
3.571 5.9157400853099995
3.5715 5.91623221992
3.572 5.91695190064
3.5725 5.9178938357
3.573 5.919052733330001
3.5735 5.9204338853000005
3.574 5.92206904223
3.5745 5.92403758067
3.575 5.926514129029999
3.5755 5.929805609969999
3.576 5.934351240400001
3.5765 5.940690780860002
3.577 5.949242281180001
3.5775 5.9600692426
3.578 5.972600153959999
3.5785 5.985342736120001
3.579 5.9957886901
3.5795 6.0008211633699995
3.58 5.99807473474
3.5805 5.98772932439
3.581 5.9730340791000005
3.5815 5.95852404576
3.582 5.94745366292
3.5825 5.94071194794
3.583 5.937558053020001
3.5835 5.93680132991
3.584 5.9374575093900015
3.5845 5.938896870830001
3.585 5.9407542820999995
3.5855 5.942818072399999
3.586 5.944977114559999
3.5865 5.94718378265
3.587 5.94945924375
3.5875 5.951872290870001
3.588 5.95460284419
3.5885 5.958000160529999
3.589 5.9626357510500005
3.5895 5.9693245483299995
3.59 5.978823275480001
3.5905 5.991179558429999
3.591 6.00498578636
3.5915 6.01704043842
3.592 6.023221225780001
3.5925 6.020972223529999
3.593 6.011870379129999
3.5935 6.0006677020399986
3.594 5.991497064630001
3.5945 5.98573961887
3.595 5.98281327006
3.5955 5.98162262181
3.596 5.98130511561
3.5965 5.9813368662299995
3.597 5.981442701629999
3.5975 5.98149032756
3.598 5.981432118090001
3.5985 5.98127336499
3.599 5.981061694190001
3.5995 5.98087648224
3.6 5.9808288563100005
3.6005 5.981056402419999
3.601 5.981701998359999
3.601 5.981701998359999
3.6015 5.98281856183
3.602 5.98420500557
3.6025 5.985342736120001
3.603 5.985591449310001
3.6035 5.984623055399999
3.604 5.98258043218
3.6045 5.97991867187
3.605 5.9771193255399995
3.6055 5.974505191160001
3.606 5.97220856298
3.6065 5.97020827392
3.607 5.968403780350001
3.6075 5.96669983041
3.608 5.96500646401
3.6085 5.9632919305300005
3.609 5.961545646430001
3.6095 5.95978348702
3.61 5.958058369999999
3.6105 5.956439088380001
3.611 5.95502089402
3.6115 5.95392020586
3.612 5.9532322757600005
3.6125 5.95302589673
3.613 5.953242859299999
3.6135 5.95366090913
3.614 5.953893747009999
3.6145 5.953533906649999
3.615 5.95242263495
3.6155 5.95072397678
3.616 5.948607268779999
3.6165 5.94587142369
3.617 5.941981972740002
3.6175 5.93669020274
3.618 5.930482956530001
3.6185 5.924217500850001
3.619 5.918433596239999
3.6195 5.913136534470001
3.62 5.90813581182
3.6205 5.90325679988
3.621 5.89844658095
3.6215 5.893721030340001
3.622 5.889127773979999
3.6225 5.88473031311
3.623 5.88057098189
3.6235 5.87665507209
3.624 5.872929666009999
3.6245 5.8693100953299995
3.625 5.8657011081900015
3.6255 5.86206037043
3.626 5.8583984655900005
3.6265 5.854736560750001
3.627 5.85106407237
3.6275 5.84739687576
3.628 5.843782596849999
3.6285 5.84031119573
3.629 5.83706204895
3.6295 5.834061615359999
3.63 5.831288727880001
3.6305 5.828711635890001
3.631 5.82630917231
3.6315 5.82406546183
3.632 5.821954045600001
3.6325 5.8199114223800015
3.633 5.817794714380001
3.6335 5.815445168500001
3.634 5.81269873987
3.6345 5.80948134371
3.635 5.80582473064
3.6355 5.801877070219999
3.636 5.79785003325
3.6365 5.793949998760001
3.637 5.79031984454
3.6375 5.7870283636
3.638 5.78408613948
3.6385 5.7814455462500005
3.639 5.7790377908999995
3.6395 5.776804663959999
3.64 5.7746985395
3.6405 5.77270354221
3.641 5.77083025563
3.6415 5.76912101392
3.642 5.767671068940001
3.6425 5.76666034087
3.643 5.7663587099799996
3.6435 5.76717364256
3.644 5.76957081437
3.6445 5.773783063290002
3.645 5.779445257190001
3.6455 5.785313830120001
3.646 5.789489036650001
3.6465 5.79026692684
3.647 5.7870812813
3.6475 5.78086345155
3.648 5.77335972169
3.6485 5.7661946651100005
3.649 5.760363134569999
3.6495 5.75618263627
3.65 5.753483833570001
3.6505 5.751885719030001
3.651 5.75100199344
3.6515 5.750541609450001
3.652 5.75030877157
3.6525 5.750181769089999
3.653 5.7500971007700015
3.6535 5.7500388913
3.654 5.74999655714
3.6545 5.74999655714
3.655 5.75008651723
3.6555 5.75034581396
3.656 5.750843240340001
3.6565 5.75163700584
3.657 5.75270594338
3.6575 5.75393892579
3.658 5.755129574040001
3.6585 5.755960381930001
3.659 5.75613501034
3.6595 5.755494706169999
3.66 5.754113554200001
3.6605 5.75225085116
3.661 5.750202936170001
3.6615 5.748223814189999
3.662 5.74643519593
3.6625 5.74487412378
3.663 5.74350355535
3.6635 5.74227057294
3.664 5.741127550620001
3.6645 5.74005332131
3.665 5.7390320097
3.6655 5.73806361579
3.666 5.737164014889999
3.6665 5.73635966585
3.667 5.7356981946
3.6675 5.735253685920001
3.668 5.73512139167
3.6685 5.73541243902
3.669 5.736232663369999
3.6695 5.7376032318000005
3.67 5.7393706829800015
3.6705 5.741122258850001
3.671 5.74230761533
3.6715 5.742424034269999
3.672 5.74128101195
3.6725 5.73905846855
3.673 5.736179745669999
3.6735 5.73309464376
3.674 5.7301418361000005
3.6745 5.727474784019999
3.675 5.725125238140001
3.6755 5.72304557253
3.676 5.72115111887
3.6765 5.719383667689999
3.677 5.717695593059999
3.6775 5.716071019669999
3.678 5.714509947520001
3.6785 5.71306529431
3.679 5.71179526951
3.6795 5.710816292060001
3.68 5.710255364439999
3.6805 5.710297698599999
3.681 5.711207883040001
3.6815 5.713234630949999
3.682 5.71652611189
3.6825 5.720997657540001
3.683 5.72634763701
3.6835 5.73213683339
3.684 5.73776727667
3.6845 5.74221765524
3.685 5.74384222863
3.6855 5.7410428822999995
3.686 5.733322189870001
3.6865 5.72186021605
3.687 5.70885833716
3.6875 5.69639621881
3.688 5.685553382079999
3.6885 5.676472704759999
3.689 5.66881551357
3.6895 5.662195509300001
3.69 5.656337519910001
3.6905 5.65106691699
3.691 5.646251406290001
3.6915 5.641758693560001
3.692 5.637482943399999
3.6925 5.6333712381100005
3.693 5.629450036539999
3.6935 5.6257616728499995
3.694 5.622306147039999
3.6945 5.618956456629999
3.695 5.6155115143600005
3.6955 5.611812567129999
3.696 5.60788078202
3.6965 5.60390137098
3.697 5.60009658835
3.6975 5.596641062540001
3.698 5.59359300302
3.6985 5.59093653448
3.699 5.58862403099
3.6995 5.5866819514
3.7 5.585189672259999
3.7005 5.584295363130001
3.701 5.5842054030399995
3.701 5.5842054030399995
3.7015 5.585258465269999
3.702 5.58803135275
3.7025 5.59355596063
3.703 5.60356798947
3.7035 5.6205757382499995
3.704 5.647251550820001
3.7045 5.684563821089999
3.705 5.72930573644
3.7055 5.774291073210001
3.706 5.812545278539999
3.7065 5.84095679167
3.707 5.85982195172
3.7075 5.87051132712
3.708 5.874273775589999
3.7085 5.87283441415
3.709 5.869421222499999
3.7095 5.86849516275
3.71 5.874199690810001
3.7105 5.88903781389
3.711 5.91276611057
3.7115 5.94102416237
3.712 5.965519765700001
3.7125 5.979220158229999
3.713 5.98188191854
3.7135 5.978145928920001
3.714 5.972414942009999
3.7145 5.96695912714
3.715 5.962540499190001
3.7155 5.95920139232
3.716 5.956740719270001
3.7165 5.954936225699998
3.717 5.95361857497
3.7175 5.95266605637
3.718 5.95200987689
3.7185 5.951602410599999
3.719 5.95143307396
3.7195 5.951512450510001
3.72 5.951856415559999
3.7205 5.952449093799999
3.721 5.95325344284
3.7215 5.9542006696700005
3.722 5.95521668951
3.7225 5.95621683404
3.723 5.9571587691
3.7235 5.958026619380001
3.724 5.95885742727
3.7245 5.95976231994
3.725 5.9608841751799995
3.7255 5.962307661310001
3.726 5.96396398532
3.7265 5.96561501756
3.727 5.966842708199999
3.7275 5.96702792015
3.728 5.96567322703
3.7285 5.96301146672
3.729 5.96040262411
3.7295 5.959677651620001
3.73 5.961953112720001
3.7305 5.967064962540001
3.731 5.97411360018
3.7315 5.98196658686
3.732 5.989237478839999
3.7325 5.99428582742
3.733 5.9957622312500005
3.7335 5.993375642980001
3.734 5.988184416609999
3.7345 5.982051255180001
3.735 5.976574273229999
3.7355 5.97247315148
3.736 5.969689680460001
3.7365 5.96785343627
3.737 5.96660987032
3.7375 5.9657314365
3.738 5.9650911323299995
3.7385 5.96463074834
3.739 5.96432911745
3.7395 5.964191531430001
3.74 5.964244449130001
3.7405 5.964530204710001
3.741 5.9651070076399995
3.7415 5.9660489427
3.742 5.967445969979999
3.7425 5.969403924880001
3.743 5.971965141559999
3.7435 5.974986742229999
3.744 5.97797130051
3.7445 5.9801832603700005
3.745 5.981109320120001
3.7455 5.98087648224
3.746 5.98001392373
3.7465 5.97889206849
3.747 5.9774315399699995
3.7475 5.975256622500001
3.748 5.97189634855
3.7485 5.966747456339999
3.749 5.95887859435
3.7495 5.946707523350001
3.75 5.927837071530001
3.7505 5.89948376787
3.751 5.86009712376
3.7515 5.8119790591500005
3.752 5.76243750841
3.7525 5.7205743159399995
3.753 5.69260731149
3.7535 5.6806108689
3.754 5.68478078366
3.7545 5.706058990830001
3.755 5.74742475692
3.7555 5.81275165757
3.756 5.90079083506
3.7565 5.99320630634
3.757 6.0556915264999995
3.7575 6.0729162378499995
3.758 6.063597430880001
3.7585 6.04981237003
3.759 6.040054346150002
3.7595 6.034603823050001
3.76 6.03189443681
3.7605 6.030709080329999
3.761 6.030402157669999
3.7615 6.030677329710001
3.762 6.0314763869800005
3.7625 6.03287870603
3.763 6.03520708483
3.7635 6.03907007693
3.764 6.04554191164
3.7645 6.056035491549999
3.765 6.071619754199999
3.7655 6.09164910365
3.766 6.11272622356
3.7665 6.12937413198
3.767 6.136285183599999
3.7675 6.13093520413
3.768 6.115181604839999
3.7685 6.094448449980001
3.769 6.074641354870001
3.7695 6.05925817948
3.77 6.048939227979999
3.7705 6.04265260522
3.771 6.03905420162
3.7715 6.03710153849
3.772 6.03614372812
3.7725 6.03582622192
3.773 6.035979683249999
3.7735 6.03651944379
3.774 6.03742962823
3.7745 6.03874727896
3.775 6.0405676478400006
3.7755 6.043070655049999
3.776 6.0465632232500015
3.7765 6.051558654129999
3.777 6.05879779549
3.7775 6.06892624327
3.778 6.081774660830001
3.7785 6.09557030522
3.779 6.106894693019998
3.7795 6.111667869560001
3.78 6.10590513203
3.7805 6.0857170294800005
3.781 6.047685078489999
3.7815 5.991200725510001
3.782 5.921661575939999
3.7825 5.850159179700001
3.783 5.78765808423
3.7835 5.73958764555
3.784 5.70580498587
3.7845 5.683643053109999
3.785 5.670318376249999
3.7855 5.663867708619999
3.786 5.66328561392
3.7865 5.668339254269999
3.787 5.67925617578
3.7875 5.696211006860001
3.788 5.718748655289999
3.7885 5.745392717240001
3.789 5.773835980990001
3.7895 5.801501354550001
3.79 5.82637267355
3.7905 5.847989554000001
3.791 5.86789719274
3.7915 5.888984896189998
3.792 5.913850923419999
3.7925 5.943040326739999
3.793 5.973870178760001
3.7935 6.00103283417
3.794 6.019596363330002
3.7945 6.0282378237400005
3.795 6.02935438721
3.7955 6.026570916190001
3.796 6.022607380459999
3.7965 6.0188131813700005
3.797 6.0155746181300005
3.7975 6.012859940119999
3.798 6.01053685309
3.7985 6.00851010518
3.799 6.006695028070001
3.7995 6.005049287600001
3.8 6.003535841380001
3.8005 6.002149397639999
3.801 6.000900539919999
3.801 6.000900539919999
3.8015 5.9998474776899995
3.802 5.99906429573
3.8025 5.998683288289999
3.803 5.998804999
3.8035 5.999191298210001
3.804 5.99811177713
3.8045 5.989560276810001
3.805 5.96136043448
3.8055 5.90618844046
3.806 5.840581076
3.8065 5.78767395954
3.807 5.752451938419999
3.8075 5.7295015319300004
3.808 5.71362093016
3.8085 5.7018996596100004
3.809 5.69296715185
3.8095 5.68614606032
3.81 5.681071252890001
3.8105 5.67754693407
3.811 5.67539847545
3.8115 5.67442478977
3.812 5.67436128853
3.8125 5.67498571739
3.813 5.676112864400001
3.8135 5.67763160239
3.814 5.67950488897
3.8145 5.6817644747600005
3.815 5.68451090339
3.8155 5.68797701274
3.816 5.69249618432
3.8165 5.698581719819999
3.817 5.7069532999599994
3.8175 5.71853169272
3.818 5.73443346157
3.8185 5.755791045289999
3.819 5.7833929176100005
3.8195 5.817096200740001
3.82 5.85531336368
3.8205 5.8945042123
3.821 5.929366393060001
3.8215 5.955084395259999
3.822 5.97045698711
3.8225 5.977860173339999
3.823 5.9806542279
3.8235 5.981373908620001
3.824 5.9814850357900005
3.8245 5.981659664200001
3.825 5.98216767412
3.8255 5.983067275020001
3.826 5.984342591590001
3.8265 5.985951289669999
3.827 5.987819284480001
3.8275 5.989861907700001
3.828 5.99195215685
3.8285 5.99391540352
3.829 5.99559818638
3.8295 5.9969264206499995
3.83 5.997953024030001
3.8305 5.99881029077
3.831 5.999625223349999
3.8315 6.00039782177
3.832 6.00099579178
3.8325 6.001175711960001
3.833 6.0006306596500005
3.8335 5.998916126169999
3.834 5.995375932040001
3.8345 5.98897818211
3.835 5.97825705609
3.8355 5.961582688819999
3.836 5.93798668639
3.8365 5.908352774389999
3.837 5.875792513580001
3.8375 5.84455519527
3.838 5.818032844030001
3.8385 5.797617195370001
3.839 5.782964284240001
3.8395 5.772931088319999
3.84 5.76628991697
3.8405 5.76202475035
3.841 5.75940003243
3.8415 5.7578865862100015
3.842 5.75715103018
3.8425 5.756992277080001
3.843 5.75726215735
3.8435 5.75786012736
3.844 5.758690935250001
3.8445 5.75970166332
3.845 5.7608499774099995
3.8455 5.7621041269
3.846 5.763464111790001
3.8465 5.76491934854
3.847 5.7665121713100005
3.8475 5.7683113731099995
3.848 5.77045453996
3.8485 5.773211552129999
3.849 5.777122170160001
3.8495 5.783308249289999
3.85 5.79418812841
3.8505 5.81463552769
3.851 5.852175344069999
3.8515 5.910347771680001
3.852 5.97502907639
3.8525 6.02318947516
3.853 6.049235567099999
3.8535 6.061232009689999
3.854 6.066777784650001
3.8545 6.069783510010001
3.855 6.07184200854
3.8555 6.0733766218400005
3.856 6.074276222740001
3.8565 6.074270930970001
3.857 6.073260202899999
3.8575 6.071429250479999
3.858 6.069153789379999
3.8585 6.066798951729999
3.859 6.0646134507200005
3.8595 6.06274545591
3.86 6.061237301459999
3.8605 6.06008898737
3.861 6.059300513639999
3.8615 6.05887188027
3.862 6.0588665885
3.8625 6.05942751612
3.863 6.06084041871
3.8635 6.06365034858
3.864 6.06894211858
3.8645 6.0788906461800005
3.865 6.09780343216
3.8655 6.13315774753
3.866 6.192748369499999
3.8665 6.26317124466
3.867 6.266806690650001
3.8675 6.137983841770001
3.868 5.973341001760001
3.8685 5.8621662058299995
3.869 5.80259675094
3.8695 5.7723595771600005
3.87 5.7566324367199995
3.8705 5.747901016219999
3.871 5.742593370910002
3.8715 5.7390320097
3.872 5.73641258355
3.8725 5.734327626170001
3.873 5.73258663384
3.8735 5.731094354700001
3.874 5.729797871050001
3.8745 5.728691891120001
3.875 5.727786998449999
3.8755 5.727109651890001
3.876 5.72671806091
3.8765 5.72667043498
3.877 5.72700910826
3.8775 5.727781706679999
3.878 5.729057023249999
3.8785 5.731046728769999
3.879 5.73417945661
3.8795 5.739211929879999
3.88 5.74745121577
3.8805 5.7609875634300005
3.881 5.78315478796
3.8815 5.818683731740001
3.882 5.872654493970001
3.8825 5.94680277521
3.883 6.034381568709999
3.8835 6.12022995342
3.884 6.1902771129100005
3.8845 6.240247297020001
3.885 6.27410933325
3.8855 6.297631250899999
3.886 6.31439028649
3.8865 6.324682779140001
3.887 6.32576230022
3.8875 6.31242174805
3.888 6.277083307990002
3.8885 6.209353943760001
3.889 6.101899262140001
3.8895 5.97021356569
3.89 5.856059503249999
3.8905 5.78541966552
3.891 5.750912033350001
3.8915 5.73609507735
3.892 5.73016300318
3.8925 5.72796691863
3.893 5.72730544738
3.8935 5.72727898853
3.894 5.727538285259999
3.8945 5.72794575155
3.895 5.728469636779999
3.8955 5.729109940950001
3.896 5.72989312291
3.8965 5.73085622505
3.897 5.732041581530001
3.8975 5.73351798536
3.898 5.73535952132
3.8985 5.73768790012
3.899 5.74064070778
3.8995 5.74444549041
3.9 5.74944092129
3.9005 5.75620909512
3.901 5.76555436094
3.901 5.76555436094
3.9015 5.778455696200001
3.902 5.795939704280001
3.9025 5.81912824042
3.903 5.84942891544
3.9035 5.888593305210001
3.904 5.93778030736
3.9045 5.994740919640001
3.905 6.050537342520001
3.9055 6.091807856750001
3.906 6.111297445659999
3.9065 6.11347236313
3.907 6.107593206660002
3.9075 6.10013181096
3.908 6.093723477489999
3.9085 6.088902675019999
3.909 6.08550535868
3.9095 6.0832616482000015
3.91 6.08198633163
3.9105 6.0816264912700015
3.911 6.08228796252
3.9115 6.0842723762699995
3.912 6.08814595191
3.9125 6.0946336619300014
3.913 6.1037196310200015
3.9135 6.11121277734
3.914 6.103523835530001
3.9145 6.0655871364000005
3.915 6.006086474519999
3.9155 5.94907294454
3.916 5.906463612499999
3.9165 5.878163226540001
3.917 5.86038817111
3.9175 5.84883094543
3.918 5.83941159483
3.9185 5.82891272315
3.919 5.815805008860001
3.9195 5.80068642197
3.92 5.78579008942
3.9205 5.773523766559999
3.921 5.7650781016399995
3.9215 5.7601937979299995
3.922 5.75790246152
3.9225 5.757246282040001
3.923 5.75752674585
3.9235 5.758320511349999
3.924 5.75937886535
3.9245 5.760564221829999
3.925 5.7617866207
3.9255 5.762998436029998
3.926 5.764183792509999
3.9265 5.76537973253
3.927 5.766729133880001
3.9275 5.76860242046
3.928 5.771893901400001
3.9285 5.778762618860001
3.929 5.794241046110002
3.9295 5.829097935099999
3.93 5.899589603270001
3.9305 6.005483212739999
3.931 6.101147830800001
3.9315 6.15131910217
3.932 6.170411808330001
3.9325 6.17897918396
3.933 6.185615063540001
3.9335 6.19128784098
3.934 6.19362151155
3.9345 6.1896738511299985
3.935 6.17839708926
3.9355 6.1617385973
3.936 6.1435084496500005
3.9365 6.127178047430001
3.937 6.114525425359999
3.9375 6.10568287769
3.938 6.099925431929999
3.9385 6.096401113109999
3.939 6.094443158210001
3.9395 6.09364939271
3.94 6.09386635528
3.9405 6.095109921230001
3.941 6.097618220210001
3.9415 6.101920429219999
3.942 6.1089478997799995
3.9425 6.120097659169999
3.943 6.13650214617
3.9435 6.15665320633
3.944 6.17181412738
3.9445 6.163871180610001
3.945 6.116218791759999
3.9455 6.033979394189999
3.946 5.943029743200001
3.9465 5.86622499342
3.947 5.811068874709998
3.9475 5.774820250210001
3.948 5.7519068861100004
3.9485 5.737523855249999
3.949 5.72835850961
3.9495 5.7223576424300004
3.95 5.718330605459999
3.9505 5.71558417683
3.951 5.71370030671
3.9515 5.71238794775
3.952 5.71136134437
3.9525 5.710350616299999
3.953 5.70912292566
3.9535 5.70755126997
3.954 5.70557743976
3.9545 5.7031961432600005
3.955 5.7004550063999995
3.9555 5.69744928104
3.956 5.694343012050001
3.9565 5.69128436899
3.957 5.6883897708
3.9575 5.68571213518
3.958 5.683277920979999
3.9585 5.681108295279999
3.959 5.67925617578
3.9595 5.677816814339999
3.96 5.67699658999
3.9605 5.677150051320001
3.961 5.6788698765699985
3.9615 5.682997457169999
3.962 5.6905329376500005
3.9625 5.702476462540001
3.963 5.719627089109999
3.9635 5.74230761533
3.964 5.769629023839999
3.9645 5.79838450202
3.965 5.822991232520001
3.9655 5.837580642409999
3.966 5.83870249765
3.9665 5.82627742169
3.967 5.802840172360001
3.9675 5.77277762699
3.968 5.74153501691
3.9685 5.71392256105
3.969 5.692480309009999
3.9695 5.67732467973
3.97 5.66726502496
3.9705 5.66078260671
3.971 5.65651744009
3.9715 5.6533688369399995
3.972 5.6505853659200005
3.9725 5.6477966031300015
3.973 5.644933755559999
3.9735 5.642044449140001
3.974 5.639171018030001
3.9745 5.636318754
3.975 5.63348236528
3.9755 5.630688310719999
3.976 5.62798950802
3.9765 5.6254388748799995
3.977 5.62310520431
3.9775 5.620993788080001
3.978 5.6190887508800005
3.9785 5.617347758549999
3.979 5.615728476930001
3.9795 5.614188571860001
3.98 5.61271216803
3.9805 5.6112939736700005
3.981 5.609939280549999
3.9815 5.608669255750001
3.982 5.6075315252
3.9825 5.6066001736799995
3.983 5.606002203669999
3.9835 5.60590166004
3.984 5.60648904651
3.9845 5.607923116180001
3.985 5.6101774101999995
3.9855 5.612802128119999
3.986 5.614834167800001
3.9865 5.61523105055
3.987 5.613479474680001
3.9875 5.60976465214
3.988 5.60463163524
3.9885 5.598747187
3.989 5.59288390584
3.9895 5.587756180710001
3.99 5.58372914374
3.9905 5.58080279493
3.991 5.578786630560001
3.9915 5.577458396289999
3.992 5.576627588400002
3.9925 5.576172496179999
3.993 5.57601903485
3.9935 5.576130162019999
3.994 5.5765429200800005
3.9945 5.57734197735
3.995 5.5786860869299995
3.9955 5.58078691962
3.996 5.58384027091
3.9965 5.58795726797
3.997 5.593074409560001
3.9975 5.5988001047
3.998 5.60417654302
3.9985 5.607706153609999
3.999 5.60819828822
3.9995 5.60579582464
4.0 5.601848164219999
4.0005 5.5977946684
4.001 5.59450318746
4.001 5.59450318746
4.0015 5.59228064406
4.002 5.591063536959999
4.0025 5.59062432005
4.003 5.590703696599999
4.0035 5.591084704040001
4.004 5.5916244645800015
4.0045 5.59221714282
4.005 5.592809821059999
4.0055 5.593381332220001
4.006 5.5939475516099995
4.0065 5.5945561051600015
4.007 5.595286369419999
4.0075 5.596260055100001
4.008 5.597641207070001
4.0085 5.599567411349999
4.009 5.602096877409999
4.0095 5.60516081224
4.01 5.60847875203
4.0105 5.61167498111
4.011 5.61434203319
4.0115 5.616109484370001
4.012 5.616665120220001
4.0125 5.61586077118
4.013 5.613860482119999
4.0135 5.6111299288
4.014 5.608214163530001
4.0145 5.60551536083
4.015 5.60322931619
4.0155 5.601435406159999
4.016 5.600144214279999
4.0165 5.59935044878
4.017 5.599022359039998
4.0175 5.59910702736
4.018 5.599551536039999
4.0185 5.60030296738
4.019 5.60132427899
4.0195 5.60261547087
4.02 5.60419241833
4.0205 5.60610803907
4.021 5.60841525079
4.0215 5.6111299288
4.022 5.614215030709999
4.0225 5.61754355404
4.023 5.6208932444499995
4.0235 5.62397305459
4.024 5.626502520650001
4.0245 5.62828055537
4.025 5.62923836574
4.0255 5.629450036539999
4.026 5.6291536974200005
4.0265 5.628624520420002
4.027 5.628121802269999
4.0275 5.627799004300001
4.028 5.6277037524399995
4.0285 5.627820171379999
4.029 5.628100635189999
4.0295 5.6285028097100005
4.03 5.6290055278599995
4.0305 5.62960349787
4.031 5.630344345669999
4.0315 5.631323323120001
4.032 5.632730933939999
4.0325 5.634884684330001
4.033 5.63829787598
4.0335 5.643690189610001
4.034 5.651961226120002
4.0345 5.663809499149999
4.035 5.67900217082
4.0355 5.69542253313
4.036 5.708927130170001
4.0365 5.714875079649999
4.037 5.71078454144
4.0375 5.697994333349999
4.038 5.68084370678
4.0385 5.66405821234
4.039 5.650537739990001
4.0395 5.6410231375299995
4.04 5.634958769109999
4.0405 5.631381532590001
4.041 5.629402410609999
4.0415 5.628381099000001
4.042 5.62789954793
4.0425 5.627751378369999
4.043 5.62787838085
4.0435 5.628396974309999
4.044 5.629725208580001
4.0445 5.632937312969999
4.045 5.64067917248
4.0455 5.65906278146
4.046 5.70072488667
4.0465 5.78640393474
4.047 5.9361663175100015
4.0475 6.14526002552
4.048 6.37123447983
4.0485 6.563315147289999
4.049 6.696794753769999
4.0495 6.772239518659998
4.05 6.798719535740001
4.0505 6.7833945698199996
4.051 6.72907455077
4.0515 6.635987024700001
4.052 6.5060846547399995
4.0525 6.34842695113
4.053 6.18151923356
4.0535 6.027782731519999
4.054 5.903161548020001
4.0545 5.81173563773
4.055 5.7487688665
4.0555 5.7066093349099996
4.056 5.678451826740001
4.0565 5.65944908067
4.057 5.64651599479
4.0575 5.637795157829999
4.058 5.63217529809
4.0585 5.62887852538
4.059 5.627190450750001
4.0595 5.626338475780002
4.06 5.6254335831099995
4.0605 5.6234809199799995
4.061 5.6194909254
4.0615 5.612818003429999
4.062 5.6035044882300005
4.0625 5.592322978220001
4.063 5.580411203950001
4.0635 5.56879047703
4.064 5.55811697694
4.0645 5.54872408519
4.065 5.540770554879999
4.0655 5.53438868026
4.066 5.52981659098
4.0665 5.527482920410001
4.067 5.528075598650001
4.0675 5.5327111891700005
4.068 5.54311480899
4.0685 5.56195880196
4.069 5.593344289829999
4.0695 5.642996967739999
4.07 5.7179760568699995
4.0705 5.8251449829099995
4.071 5.96797514698
4.0715 6.1422119660000005
4.072 6.332165341920001
4.0725 6.50996352215
4.073 6.641236460539999
4.0735 6.69816003043
4.074 6.67282832744
4.0745 6.58133891591
4.075 6.454717443350002
4.0755 6.32289945265
4.076 6.203744667560001
4.0765 6.10231731197
4.077 6.016421301330001
4.0775 5.9427016534599995
4.078 5.8803222687
4.0785 5.831405146820001
4.079 5.79942168894
4.0795 5.787282368559999
4.08 5.7965270907500015
4.0805 5.82737810985
4.081 5.87870827885
4.0815 5.947241992120001
4.082 6.025904153170001
4.0825 6.10212151648
4.083 6.158039650069999
4.0835 6.1750156482300005
4.084 6.14233896848
4.0845 6.065200837190001
4.085 5.9638052322199995
4.0855 5.861076101209998
4.086 5.7694596872
4.0865 5.68956454374
4.087 5.618951164860001
4.0875 5.5588684082799995
4.088 5.512840592820001
4.0885 5.482037199650001
4.089 5.46394992979
4.0895 5.454435327330001
4.09 5.4499108639800005
4.0905 5.44806403625
4.091 5.4476671535
4.0915 5.4481487045699994
4.092 5.4492599762700005
4.0925 5.450884549659999
4.093 5.45296421527
4.0935 5.455403721239999
4.094 5.458007272080001
4.0945 5.46046265336
4.095 5.46240473295
4.0955 5.46364300713
4.096 5.4642833113
4.0965 5.464717236439999
4.097 5.465399874770001
4.0975 5.466632857180001
4.098 5.46842676721
4.0985 5.4705487669799995
4.099 5.4727501433
4.0995 5.47496210316
4.1 5.477459818600001
4.1005 5.48092063618
4.101 5.486545787690001
4.101 5.486545787690001
4.1015 5.49641493874
4.102 5.51424291187
4.1025 5.54711009534
4.103 5.608658672210001
4.1035 5.722870944119999
4.104 5.920343925210001
4.1045 6.2084649264000005
4.105 6.52680193429
4.1055 6.777028570510001
4.106 6.916990595239999
4.1065 6.967267702010001
4.107 6.954842626050001
4.1075 6.88231362643
4.108 6.71941707052
4.1085 6.416256858990001
4.109 6.00329241996
4.1095 5.6705406305900015
4.11 5.51562935561
4.1105 5.46464315166
4.111 5.44927055981
4.1115 5.44387824618
4.112 5.44122706941
4.1125 5.43935378283
4.113 5.43767099997
4.1135 5.4359882171099985
4.114 5.434273683630001
4.1145 5.432617359620001
4.115 5.431294417119999
4.1155 5.43088695083
4.116 5.432596192539999
4.1165 5.43866056096
4.117 5.45266787615
4.1175 5.478756302250001
4.118 5.51824878176
4.1185 5.56434009846
4.119 5.601197276509999
4.1195 5.61336834751
4.12 5.597567122289999
4.1205 5.56306478189
4.121 5.522529823689999
4.1215 5.484942381379999
4.122 5.45454116273
4.1225 5.43217814271
4.123 5.416757924929999
4.1235 5.40646014051
4.124 5.39960200659
4.1245 5.394918790139999
4.125 5.3915743915
4.1255 5.389023758360001
4.126 5.38694938452
4.1265 5.385155474489999
4.127 5.3835256093299995
4.1275 5.382012163110001
4.128 5.380609844059999
4.1285 5.379371569879999
4.129 5.378397884200001
4.1295 5.37790574959
4.13 5.3782391311
4.1305 5.379932497500001
4.131 5.38370552951
4.1315 5.390378451479999
4.132 5.40059685935
4.1325 5.41429725188
4.133 5.430082601790001
4.1335 5.44509006151
4.134 5.455943481779999
4.1345 5.46039386035
4.135 5.458314194740001
4.1355 5.45131318303
4.136 5.44149165791
4.1365 5.430654112949999
4.137 5.42008115649
4.1375 5.41063534704
4.138 5.402755901509999
4.1385 5.396527488220001
4.139 5.3917701869900005
4.1395 5.388097698609999
4.14 5.384917344840001
4.1405 5.3815200285000016
4.141 5.37728132073
4.1415 5.371952508340001
4.142 5.365745262130001
4.1425 5.359199342639999
4.143 5.35291271988
4.1435 5.3473351943
4.144 5.342689020240001
4.1445 5.3390271153999995
4.145 5.336275395
4.1455 5.33432273187
4.146 5.33306858238
4.1465 5.33243886175
4.147 5.33237006874
4.1475 5.33281986919
4.148 5.33372476186
4.1485 5.33501595374
4.149 5.33662994359
4.1495 5.338497938399999
4.15 5.34063581348
4.1505 5.34318644662
4.151 5.3464990946399995
4.1515 5.351092351000001
4.152 5.357479517390002
4.1525 5.366078643640001
4.153 5.37720194418
4.1535 5.39129392769
4.154 5.409285945690001
4.1545 5.4330512847599985
4.155 5.466066637789999
4.1555 5.51428524603
4.156 5.586888330429999
4.1565 5.695369615430001
4.157 5.84738629222
4.1575 6.03326500524
4.158 6.215148431909999
4.1585 6.342510752270001
4.159 6.390242517669999
4.1595 6.3737480705800005
4.16 6.3271646192699995
4.1605 6.278168120839999
4.161 6.239739287100002
4.1615 6.213825489410001
4.162 6.197632673210001
4.1625 6.18773177154
4.163 6.18156685949
4.1635 6.177592740220001
4.164 6.174952146990001
4.1645 6.17318998758
4.165 6.172094591189999
4.1655 6.17160245658
4.166 6.171697708439999
4.1665 6.172390930309999
4.167 6.173623912719999
4.1675 6.175248486110001
4.168 6.17698418667
4.1685 6.178412964570001
4.169 6.17903739343
4.1695 6.1784341316499996
4.17 6.17646559321
4.1705 6.1733963666100005
4.171 6.169771504160001
4.1715 6.166151933480001
4.172 6.162881619620001
4.1725 6.16008756506
4.173 6.157748602720001
4.1735 6.155801231359999
4.174 6.154150199119999
4.1745 6.15272142122
4.175 6.15146727173
4.1755 6.15035600003
4.176 6.14937702258
4.1765 6.14854092292
4.177 6.14787945167
4.1775 6.14746140184
4.178 6.147413775909999
4.1785 6.14790061875
4.179 6.14913889293
4.1795 6.15132968571
4.18 6.154531206560001
4.1805 6.158394198660001
4.181 6.1620243528800005
4.1815 6.1641093102600015
4.182 6.163564257950001
4.1825 6.16017752515
4.183 6.15465820904
4.1835 6.14809641424
4.184 6.141465826430001
4.1845 6.13541204155
4.185 6.13024727403
4.1855 6.12600327449
4.186 6.1225794993
4.1865 6.1198277789
4.187 6.11761052727
4.1875 6.115800741930001
4.188 6.114287295709999
4.1885 6.112996103829999
4.189 6.11185308151
4.1895 6.11078943574
4.19 6.109715206429999
4.1905 6.10852984995
4.191 6.107132822669999
4.1915 6.105487082200001
4.192 6.1036349627
4.1925 6.10168229957
4.193 6.09975609529
4.1935 6.097956893489999
4.194 6.096374654260001
4.1945 6.095115212999999
4.195 6.09430028042
4.1955 6.094072734309999
4.196 6.09457016069
4.1965 6.0959089785
4.197 6.09818973137
4.1975 6.101518254699999
4.198 6.10595275796
4.1985 6.11138740575
4.199 6.11724010337
4.1995 6.122140282389998
4.2 6.123955359499999
4.2005 6.120727379800001
4.201 6.112292298419999
4.201 6.112292298419999
4.2015 6.100946743540001
4.202 6.0897864006099995
4.2025 6.08067397267
4.203 6.073900507069999
4.2035 6.069010911590001
4.204 6.065444258610001
4.2045 6.06275603945
4.205 6.060655206759999
4.2055 6.058961840359999
4.206 6.057591271930002
4.2065 6.0564958755400005
4.207 6.05567565119
4.2075 6.055178224810001
4.208 6.055109431800001
4.2085 6.05567035942
4.209 6.0572261398
4.2095 6.060258324009999
4.21 6.0652484631200005
4.2105 6.07220714067
4.211 6.08030884054
4.2115 6.088077158900002
4.212 6.09397748245
4.2125 6.096517532050002
4.213 6.094421991129999
4.2135 6.0875162312799995
4.214 6.0772660727900005
4.2145 6.066111021629999
4.215 6.056141326949999
4.2155 6.048314799120001
4.216 6.04257322867
4.2165 6.0384403563
4.217 6.03543992271
4.2175 6.03324383816
4.218 6.031677474240001
4.2185 6.03065616263
4.219 6.0301799033300005
4.2195 6.03030690581
4.22 6.031148297240001
4.2205 6.03285753895
4.221 6.035625134659999
4.2215 6.03962042101
4.222 6.04491219101
4.2225 6.051182938460001
4.223 6.057427227059999
4.2235 6.061877605629999
4.224 6.06271899706
4.2245 6.059284638330001
4.225 6.05263288344
4.2255 6.0447957720700005
4.226 6.03746667062
4.2265 6.031449928129999
4.227 6.026824921149999
4.2275 6.02340643773
4.228 6.020966931759999
4.2285 6.01931060775
4.229 6.01832104676
4.2295 6.01794533109
4.23 6.0182257949
4.2305 6.019347650140001
4.231 6.02176069726
4.2315 6.02636453716
4.232 6.035000705800001
4.2325 6.05101889359
4.233 6.07898060627
4.2335 6.118822342600001
4.234 6.154753460899999
4.2345 6.1675489607600005
4.235 6.16180209854
4.2355 6.1518059450099996
4.236 6.14451388595
4.2365 6.141444659349999
4.237 6.142598265209998
4.2375 6.14781065866
4.238 6.156759041730001
4.2385 6.1687025666199995
4.239 6.18249821101
4.2395 6.19680186532
4.24 6.209734951199999
4.2405 6.217582646109999
4.241 6.214502835969999
4.2415 6.19660077806
4.242 6.16801992829
4.2425 6.13844422576
4.243 6.114398422880002
4.2435 6.096977916040001
4.244 6.085044974689999
4.2445 6.077207863320001
4.245 6.07217539005
4.2455 6.068905076189998
4.246 6.0666984081
4.2465 6.065200837190001
4.247 6.06429594452
4.2475 6.06408427372
4.248 6.0650579594
4.2485 6.068703988929999
4.249 6.079393364330001
4.2495 6.10885264792
4.25 6.177465737740001
4.2505 6.270362760089999
4.251 6.300578766790001
4.2515 6.26661089516
4.252 6.224917039329999
4.2525 6.1972357904600015
4.253 6.186313577180001
4.2535 6.190234778750001
4.254 6.20495648289
4.2545 6.224022730200001
4.255 6.237305072900001
4.2555 6.23092319828
4.256 6.1971405386
4.2565 6.149948533739999
4.257 6.11088997937
4.2575 6.086579587989999
4.258 6.073641210340001
4.2585 6.06832827326
4.259 6.069153789379999
4.2595 6.07709144438
4.26 6.095469761589999
4.2605 6.128553907630001
4.261 6.17506856593
4.2615 6.22023911465
4.262 6.24496226409
4.2625 6.246655630490001
4.263 6.23719394573
4.2635 6.2273036276000004
4.264 6.220112112169999
4.2645 6.21216387363
4.265 6.1953307532599995
4.2655 6.16076491162
4.266 6.111953625139999
4.2665 6.06897916097
4.267 6.0433669941699995
4.2675 6.03086783343
4.268 6.024951634569999
4.2685 6.021972368059999
4.269 6.020358378210001
4.2695 6.019485236159999
4.27 6.019104228720001
4.2705 6.01917302173
4.271 6.01980803413
4.2715 6.021400856900001
4.272 6.024956926339999
4.2725 6.032741120009999
4.273 6.049198524710001
4.2735 6.08094914471
4.274 6.13221581247
4.2745 6.19463753139
4.275 6.24486701223
4.2755 6.26284315492
4.276 6.248333121580001
4.2765 6.21468804792
4.277 6.17570357833
4.2775 6.14005292384
4.278 6.111567325930001
4.2785 6.09106700895
4.279 6.07793283581
4.2795 6.071085285429999
4.28 6.06954538036
4.2805 6.07275748475
4.281 6.080721598599999
4.2815 6.0940092330699995
4.282 6.11374753517
4.2825 6.141455242889999
4.283 6.178857473250001
4.2835 6.227494131319999
4.284 6.2876933068400005
4.2845 6.356840865430001
4.285 6.426866857840001
4.2855 6.481165709809999
4.286 6.493527284530001
4.2865 6.438577544850001
4.287 6.322005143519999
4.2875 6.19464282316
4.288 6.10393130182
4.2885 6.055421646230001
4.289 6.03319621223
4.2895 6.02340643773
4.29 6.01886609907
4.2905 6.016521844960001
4.291 6.015214777769999
4.2915 6.014495097050001
4.292 6.014188174390001
4.2925 6.014219925009999
4.293 6.014574473599999
4.2935 6.01528886255
4.294 6.016495386109999
4.2945 6.018453341010001
4.295 6.021533151150002
4.2955 6.02609465689
4.296 6.032063773450001
4.2965 6.038503857539999
4.297 6.043478121339999
4.2975 6.044975692250001
4.298 6.042409183799999
4.2985 6.03712270557
4.299 6.03125942441
4.2995 6.02631161946
4.3 6.022713215859999
4.3005 6.02027370989
4.301 6.01863326119
4.301 6.01863326119
4.3015 6.01753257303
4.302 6.016839351160001
4.3025 6.016553595579999
4.303 6.016791725229999
4.3035 6.01787124631
4.304 6.020406004140001
4.3045 6.025628981130001
4.305 6.0357150947500005
4.3055 6.05405636957
4.306 6.084399378749999
4.3065 6.127469094780001
4.307 6.175528949920001
4.3075 6.21076684635
4.308 6.214936761110001
4.3085 6.1849430087499995
4.309 6.136385727229999
4.3095 6.089585313350001
4.31 6.055479855699999
4.3105 6.03447682057
4.311 6.022607380459999
4.3115 6.0160032515
4.312 6.0121825935599995
4.3125 6.00979600529
4.313 6.00817672367
4.3135 6.007001950729999
4.314 6.006144683990001
4.3145 6.005589048139998
4.315 6.005403836190001
4.3155 6.005726634159999
4.316 6.006726778689999
4.3165 6.00847835456
4.317 6.01080144159
4.3175 6.01311923685
4.318 6.014585057140001
4.3185 6.014479221740001
4.319 6.01266414463
4.3195 6.009626668650001
4.32 6.00619230992
4.3205 6.00307016562
4.321 6.000609492569999
4.3215 5.99885262493
4.322 5.9977043108400006
4.3225 5.997048131359999
4.323 5.99681000171
4.3235 5.9969317124199994
4.324 5.997392096409999
4.3245 5.998196445450001
4.325 5.99939767724
4.3255 6.0010275424
4.326 6.0029114125200005
4.3265 6.00372105333
4.327 5.99814881952
4.3275 5.970652782599999
4.328 5.889233609379999
4.3285 5.7201933085
4.329 5.47828004295
4.3295 5.238144812120001
4.33 5.06198178882
4.3305 4.9621631313100005
4.331 4.9274226612600005
4.3315 4.94858444949
4.332 5.02682326894
4.3325 5.17045249028
4.333 5.37824971464
4.3335 5.613124926089999
4.334 5.80785147855
4.3345 5.923508403670001
4.335 5.974108308410002
4.3355 5.990528670719999
4.336 5.99350793723
4.3365 5.99232258075
4.337 5.99031170815
4.3375 5.988470172190001
4.338 5.98703081075
4.3385 5.986004207370001
4.339 5.985363903199999
4.3395 5.98509402293
4.34 5.9851839830200015
4.3405 5.985623199929999
4.341 5.98638521481
4.3415 5.98745944412
4.342 5.988830012549999
4.3425 5.990512795410001
4.343 5.99253425155
4.3435 5.9949843410599994
4.344 5.997990066419999
4.3445 6.0017842655099995
4.345 6.006679152759999
4.3455 6.01305573561
4.346 6.021183894330002
4.3465 6.031100671309999
4.347 6.042488560350001
4.3475 6.0547284243599995
4.348 6.06689949536
4.3485 6.07772645678
4.349 6.085595318770001
4.3495 6.088828590240001
4.35 6.086262081789999
4.3505 6.07803337944
4.351 6.066026353310002
4.3515 6.053262604069999
4.352 6.042403892030001
4.3525 6.034646157210001
4.353 6.029830646510001
4.3535 6.027216512130001
4.354 6.02606290627
4.3545 6.025814193080001
4.355 6.0261422828199995
4.3555 6.026883130619999
4.356 6.02797852701
4.3565 6.029433763760001
4.357 6.03129117503
4.3575 6.033630137369999
4.358 6.036609403879999
4.3585 6.040535897219999
4.359 6.04612400634
4.3595 6.05491892808
4.36 6.070053390280001
4.3605 6.0972583798499995
4.361 6.145016604099999
4.3615 6.221313343960001
4.362 6.324285896389999
4.3625 6.431565949599999
4.363 6.5034281862
4.3635 6.505962944029998
4.364 6.43621212366
4.3645 6.325889302699999
4.365 6.21902200755
4.3655 6.143196235219999
4.366 6.1006451126500005
4.3665 6.080441134790001
4.367 6.0717467566800005
4.3675 6.068158936619999
4.368 6.06671428341
4.3685 6.0662327323400005
4.369 6.0662750665
4.3695 6.06666665748
4.37 6.06734400404
4.3705 6.06828064733
4.371 6.0694712955800005
4.3715 6.0709688664899994
4.372 6.072953280239999
4.3725 6.075853170199999
4.373 6.08057872081
4.3735 6.08868571245
4.374 6.1020844740900015
4.3745 6.121637564239999
4.375 6.14457209542
4.3755 6.163379046
4.376 6.16986675602
4.3765 6.1625376545699995
4.377 6.147688947950001
4.3775 6.13253331867
4.378 6.120388706519999
4.3785 6.111524991770001
4.379 6.10534949618
4.3795 6.1013012921300005
4.38 6.098983496869999
4.3805 6.09809447951
4.381 6.09844373633
4.3815 6.099988933169999
4.382 6.102894114900001
4.3825 6.10763554082
4.383 6.11496464227
4.3835 6.12540530448
4.384 6.13739116353
4.3845 6.14595853916
4.385 6.1470856861700005
4.3855 6.142476554500001
4.386 6.13621109882
4.3865 6.130776451029999
4.387 6.126950501319999
4.3875 6.12471208261
4.388 6.12384423233
4.3885 6.12412469614
4.389 6.125214800759999
4.3895 6.126283738300001
4.39 6.125923897940001
4.3905 6.123590227370001
4.391 6.12054745962
4.3915 6.11822966436
4.392 6.117213644519999
4.3925 6.11768461205
4.393 6.11989128014
4.3935 6.124283449240001
4.394 6.131522590599999
4.3945 6.14228075901
4.395 6.156706124030001
4.3955 6.173597453870001
4.396 6.19001781618
4.3965 6.20199838346
4.397 6.206168298220001
4.3975 6.201273410970001
4.398 6.188970045719999
4.3985 6.17321644643
4.399 6.158193111399998
4.3995 6.146350130139999
4.4 6.13811613602
4.4005 6.13282436602
4.401 6.12962813694
4.401 6.12962813694
4.4015 6.127828935139999
4.402 6.126934626010001
4.4025 6.1266224115800005
4.403 6.12669649636
4.4035 6.127061628490002
4.404 6.1277125162
4.4045 6.12868620188
4.405 6.1300567703099995
4.4055 6.13191947335
4.406 6.134401313479999
4.4065 6.137634584949999
4.407 6.14171983139
4.4075 6.14659355156
4.408 6.15203349112
4.4085 6.157700976790001
4.409 6.16334200361
4.4095 6.16889307034
4.41 6.17441238645
4.4105 6.1798787848600005
4.411 6.185271098490001
4.4115 6.190848624069999
4.412 6.19718287276
4.4125 6.20466543554
4.413 6.2128676790399995
4.4135 6.2203184912
4.414 6.224684201449999
4.4145 6.22346709435
4.415 6.21537068625
4.4155 6.201342203979999
4.416 6.184313288119999
4.4165 6.16763362908
4.417 6.1537480246
4.4175 6.143751871070001
4.418 6.13747054008
4.4185 6.134004430729999
4.419 6.132332231410001
4.4195 6.131691927240001
4.42 6.13161784246
4.4205 6.1318718474199985
4.421 6.132326939640001
4.4215 6.132919617880002
4.422 6.1336392985999995
4.4225 6.13452302419
4.423 6.13576129837
4.4235 6.13780921336
4.424 6.141820375020001
4.4245 6.15040362596
4.425 6.16864435715
4.4255 6.2039669219
4.426 6.259636342299999
4.4265 6.318449074080001
4.427 6.33945210921
4.4275 6.302875394970001
4.428 6.24425845868
4.4285 6.2086025124200015
4.429 6.20006159564
4.4295 6.194351775810001
4.43 6.179492485649999
4.4305 6.1620666870399985
4.431 6.14887430443
4.4315 6.140857272879999
4.432 6.13644922847
4.4325 6.13413143321
4.433 6.132993702659999
4.4335 6.13256506929
4.434 6.1326338623
4.4345 6.133104829829999
4.435 6.13394092949
4.4355 6.13513157774
4.436 6.136682066349999
4.4365 6.138602978860001
4.437 6.140867856420001
4.4375 6.143407906020001
4.438 6.146096125180001
4.4385 6.14882138673
4.439 6.151536064739999
4.4395 6.1542666180599985
4.44 6.15699187961
4.4405 6.159621889299999
4.441 6.1620190611100005
4.4415 6.16408814318
4.442 6.165834427279999
4.4425 6.16732670642
4.443 6.168686691310001
4.4435 6.170036092659999
4.444 6.1715283718
4.4445 6.173354032450001
4.445 6.17575649603
4.4455 6.1789897675
4.446 6.18320201642
4.4465 6.18815511314
4.447 6.193092334549999
4.4475 6.1969500348799995
4.448 6.1990508675700005
4.4485 6.199585336339999
4.449 6.199236079519999
4.4495 6.19840527163
4.45 6.197039994970001
4.4505 6.195002663520001
4.451 6.192420279760001
4.4515 6.18966326759
4.452 6.187096759139998
4.4525 6.18492713344
4.453 6.18320730819
4.4535 6.18189494923
4.454 6.18093184709
4.4545 6.18025450053
4.455 6.179799408310001
4.4555 6.179513652730001
4.456 6.17934431609
4.4565 6.179254356
4.457 6.179222605380001
4.4575 6.17926493954
4.458 6.179444859719999
4.4585 6.179852326010001
4.459 6.18056671496
4.4595 6.18161977719
4.46 6.183006220929999
4.4605 6.184694295559999
4.461 6.186657542230001
4.4615 6.188890669170001
4.462 6.1914360105399995
4.4625 6.1943464840399995
4.463 6.1977490921500005
4.4635 6.20179200443
4.464 6.20653872212
4.4645 6.21151827769
4.465 6.21441816765
4.4655 6.20912639765
4.466 6.187906399950001
4.4665 6.15370569044
4.467 6.121388851049999
4.4675 6.0993962549299985
4.468 6.08647375259
4.4685 6.079208152380001
4.469 6.075196990719999
4.4695 6.0731543675
4.47 6.07247702094
4.4705 6.0729109460799995
4.471 6.07438205814
4.4715 6.076937983049999
4.472 6.080679264440001
4.4725 6.085844031960002
4.473 6.092808001280001
4.4735 6.10206330701
4.474 6.113938038889999
4.4745 6.12831577798
4.475 6.144402758780001
4.4755 6.160696118610001
4.476 6.17514265071
4.4765 6.185625647080001
4.477 6.19075866398
4.4775 6.19033003061
4.478 6.18522876433
4.4785 6.17705297968
4.479 6.167871758729999
4.4795 6.1600981486
4.48 6.156018193930001
4.4805 6.15689662775
4.481 6.1623471508500005
4.4815 6.170343015319999
4.482 6.178132500759999
4.4825 6.183667692179999
4.483 6.18644587143
4.4835 6.187260804010001
4.484 6.18717613569
4.4845 6.186932714269999
4.485 6.18684275418
4.4855 6.186975048430001
4.486 6.187271387549999
4.4865 6.1876735620700005
4.487 6.18812865429
4.4875 6.188610205360001
4.488 6.18912350705
4.4885 6.18970560175
4.489 6.1904570330899995
4.4895 6.191563013019999
4.49 6.19329342181
4.4905 6.195992224510001
4.491 6.199918717850001
4.4915 6.2050729018299995
4.492 6.2110631854700005
4.4925 6.217180471589999
4.493 6.222641578229999
4.4935 6.226864410689999
4.494 6.229489128609999
4.4945 6.230462814290001
4.495 6.23003418092
4.4955 6.22867419603
4.496 6.226583946880001
4.4965 6.223017293900001
4.497 6.215815194930001
4.4975 6.202591061699999
4.498 6.184075158470001
4.4985 6.165527504619999
4.499 6.15264733644
4.4995 6.147937661139999
4.5 6.1514884388099995
4.5005 6.162955704399999
4.501 6.182466460389999
4.501 6.182466460389999
4.5015 6.210692761570001
4.502 6.248666503089999
4.5025 6.296694607609999
4.503 6.35040607311
4.5035 6.391539001319999
4.504 6.386697031770001
4.5045 6.327630295029999
4.505 6.25699574907
4.5055 6.208687180739999
4.506 6.18294801146
4.5065 6.17021601284
4.507 6.16374417813
4.5075 6.16019869223
4.508 6.158108443080001
4.5085 6.1568278347400005
4.509 6.156060528090001
4.5095 6.15567422888
4.51 6.15563189472
4.5105 6.15597585977
4.511 6.156806667660001
4.5115 6.158325405649999
4.512 6.16079666224
4.5125 6.1644797341599995
4.513 6.169469873270001
4.5135 6.17541782275
4.514 6.1812652286
4.5145 6.185355766809999
4.515 6.18616011585
4.5155 6.18330256005
4.516 6.177846745179999
4.5165 6.17149132941
4.517 6.165548671700001
4.5175 6.160579699670001
4.518 6.15664262279
4.5185 6.1535786879600005
4.519 6.151229142079999
4.5195 6.14948814975
4.52 6.148329252120001
4.5205 6.14777361627
4.521 6.14790061875
4.5215 6.1488266785
4.522 6.150636463839999
4.5225 6.15328764061
4.523 6.156393909599999
4.5235 6.159066253450001
4.524 6.160018772049999
4.5245 6.158092567769999
4.525 6.15300188503
4.5255 6.14561986588
4.526 6.137555208400001
4.5265 6.13031606704
4.527 6.12473854146
4.5275 6.12089671644
4.528 6.118372542150001
4.5285 6.11658921566
4.529 6.1149858093499985
4.5295 6.113107231000002
4.53 6.110588348480001
4.5305 6.107286284
4.531 6.103518543759999
4.5315 6.100549860790001
4.532 6.10081974106
4.5325 6.107344493470001
4.533 6.122034446989999
4.5335 6.14399000072
4.534 6.169099449369999
4.5345 6.191176713810001
4.535 6.2042368021700005
4.5355 6.20526340555
4.536 6.196013391589999
4.5365 6.1818420315300004
4.537 6.168067554219999
4.5375 6.157547515459998
4.538 6.15077404986
4.5385 6.147069810859999
4.539 6.1454928634
4.5395 6.145291776140001
4.54 6.14595324739
4.5405 6.14717564626
4.541 6.148810803190002
4.5415 6.1508005087100015
4.542 6.153208264060001
4.5425 6.15622457296
4.543 6.160288652320001
4.5435 6.16636360428
4.544 6.17644442613
4.5445 6.194388818199999
4.545 6.22643577732
4.5455 6.279856195469999
4.546 6.357449418980001
4.5465 6.4481821074
4.547 6.522092258989999
4.5475 6.542910082169999
4.548 6.4965224263499985
4.5485 6.40657821166
4.549 6.314824211630001
4.5495 6.248274912109999
4.55 6.20979316067
4.5505 6.1904517413199995
4.551 6.18132872984
4.5515 6.1770318126
4.552 6.174936271680001
4.5525 6.173899084760001
4.553 6.17345457608
4.5535 6.173433409
4.554 6.17378266582
4.5545 6.1745499724699995
4.555 6.175857039659999
4.5555 6.1779314135000005
4.556 6.181101183730001
4.5565 6.18580027549
4.557 6.19233561144
4.5575 6.20049552078
4.558 6.209015270480001
4.5585 6.21562998298
4.559 6.218392286920001
4.5595 6.2172492646
4.56 6.21407949437
4.5605 6.210994392460001
4.561 6.209089355259999
4.5615 6.20851255233
4.562 6.209057604640001
4.5625 6.21052342493
4.563 6.21278301072
4.5635 6.2157781525399995
4.564 6.219487683310001
4.5645 6.223853393560002
4.565 6.22874298904
4.5655 6.23387071417
4.566 6.238585681239999
4.5665 6.24163374076
4.567 6.2415808230600005
4.5675 6.238543347079999
4.568 6.23546882871
4.5685 6.235627581810001
4.569 6.238231132649999
4.5695 6.23900902284
4.57 6.23552703818
4.5705 6.22958967224
4.571 6.224255568080001
4.5715 6.22094821183
4.572 6.2194929750800005
4.5725 6.21927072074
4.573 6.219784022430001
4.5735 6.220762999879999
4.574 6.222080650610001
4.5745 6.223705224000001
4.575 6.22570551306
4.5755 6.22832493921
4.576 6.232145597150001
4.5765 6.238532763539999
4.577 6.250597999139999
4.5775 6.274686136179999
4.578 6.320142440480001
4.5785 6.390903988920001
4.579 6.46840196057
4.5795 6.511069502079999
4.58 6.489309743839999
4.5805 6.418474110620001
4.581 6.34290763502
4.5815 6.291884388680001
4.582 6.26637276551
4.5825 6.256175524720001
4.583 6.253101006350001
4.5835 6.2529951709499985
4.584 6.254132901499999
4.5845 6.25588447737
4.585 6.258022352450001
4.5855 6.26050419258
4.586 6.26337762369
4.5865 6.266886067199999
4.587 6.27180212153
4.5875 6.280417123090001
4.588 6.297435455409999
4.5885 6.3182215279700005
4.589 6.271982041710001
4.5895 6.084261792730001
4.59 5.8804968971100005
4.5905 5.74872653234
4.591 5.682653492120001
4.5915 5.66658238663
4.592 5.69381383505
4.5925 5.76595124369
4.593 5.886312552340001
4.5935 6.0363606906900005
4.594 6.161653928979999
4.5945 6.22969021587
4.595 6.25697987376
4.5955 6.265764211960001
4.596 6.2664468502899995
4.5965 6.261626047819999
4.597 6.249179804780002
4.5975 6.221017004840001
4.598 6.15818781963
4.5985 6.030402157669999
4.599 5.828489381549999
4.5995 5.613193719100001
4.6 5.45876928696
4.6005 5.37663572479
4.601 5.3469647704000005
4.601 5.3469647704000005
4.6015 5.35681804614
4.602 5.40842338718
4.6025 5.520354906219999
4.603 5.71991813646
4.6035 5.98376578866
4.604 6.18620245001
4.6045 6.26993941849
4.605 6.292143685410001
4.6055 6.29680044301
4.606 6.29779529577
4.6065 6.2982133456
4.607 6.298615520119999
4.6075 6.299075904109999
4.608 6.2995733304899995
4.6085 6.299980796780001
4.609 6.29973737536
4.6095 6.29682690186
4.61 6.284883376970002
4.6105 6.248047366000001
4.611 6.1620666870399985
4.6115 6.02143789929
4.612 5.867717272559999
4.6125 5.75354733481
4.613 5.699576572579999
4.6135 5.70358244247
4.614 5.7574262022200005
4.6145 5.84775142435
4.615 5.95229563247
4.6155 6.047007731930001
4.616 6.118790591980001
4.6165 6.16731083111
4.617 6.19780730162
4.6175 6.2152860179300005
4.618 6.222673328850001
4.6185 6.220815917579999
4.619 6.208962352780001
4.6195 6.185689148319999
4.62 6.15082696756
4.6205 6.108662144199999
4.621 6.06987876187
4.6215 6.048949811520001
4.622 6.05752247892
4.6225 6.098348484469999
4.623 6.16218310598
4.6235 6.230171766940001
4.624 6.2842430728
4.6245 6.317851104069999
4.625 6.335329820379999
4.6255 6.34389719601
4.626 6.348622746619999
4.6265 6.352014771189999
4.627 6.3550522471700015
4.6275 6.358084431380001
4.628 6.36121715922
4.6285 6.36448218131
4.629 6.36793770712
4.6295 6.371737197980001
4.63 6.37616640947
4.6305 6.38170160089
4.631 6.388946034019999
4.6315 6.398402427010001
4.632 6.40991202676
4.6325 6.422019596519999
4.633 6.432111001909999
4.6335 6.437720278109999
4.634 6.4380748266999985
4.6345 6.434317670000001
4.635 6.428517890079999
4.6355 6.422638733610001
4.636 6.41792905831
4.6365 6.414896874100001
4.637 6.41353159744
4.6375 6.413563348060001
4.638 6.4146587444500005
4.6385 6.416521447489999
4.639 6.41892920284
4.6395 6.421723257399999
4.64 6.42481894285
4.6405 6.428163341490001
4.641 6.431777620400001
4.6415 6.435719989050001
4.642 6.44009099107
4.6425 6.44497529478
4.643 6.45047344381
4.6435 6.4566489394
4.644 6.46349119801
4.6445 6.470772673530001
4.645 6.477937730109999
4.6455 6.484123809240001
4.646 6.48846306064
4.6465 6.49048451678
4.647 6.490251678899999
4.6475 6.488320182849999
4.648 6.48549437767
4.6485 6.48264211364
4.649 6.480498946790001
4.6495 6.479535844649999
4.65 6.479916852090001
4.6505 6.48163667734
4.651 6.48460006854
4.6515 6.488653564360001
4.652 6.49361195285
4.6525 6.49920535374
4.653 6.50509509375
4.6535 6.51090016544
4.654 6.5161654765899995
4.6545 6.520409476129999
4.655 6.52317707184
4.6555 6.524246009380001
4.656 6.523669206449999
4.6565 6.521737710399999
4.657 6.518816653359999
4.6575 6.515287042769999
4.658 6.51155634492
4.6585 6.50799498371
4.659 6.504835797020001
4.6595 6.50215286963
4.66 6.4998827003
4.6605 6.49794591248
4.661 6.49625783785
4.6615 6.494781434019999
4.662 6.493506117450001
4.6625 6.492468930530001
4.663 6.49172808273
4.6635 6.49136824237
4.664 6.491468786000001
4.6645 6.492183174949999
4.665 6.493775997719999
4.6655 6.496744680690001
4.666 6.501851238740001
4.6665 6.50996352215
4.667 6.52155779022
4.6675 6.53616307542
4.668 6.55210717843
4.6685 6.566945301509999
4.669 6.5783278987800005
4.6695 6.58456689561
4.67 6.58484735942
4.6705 6.57937566924
4.671 6.569511809959999
4.6715 6.557425407280001
4.672 6.545444840000001
4.6725 6.535422227620001
4.673 6.528283629890001
4.6735 6.523960253799999
4.674 6.521658333850001
4.6745 6.520478269140001
4.675 6.520118428780001
4.6755 6.52100744614
4.676 6.5237591665400005
4.6765 6.528410632370002
4.677 6.53392994848
4.6775 6.538274491649999
4.678 6.538935962899999
4.6785 6.53394582379
4.679 6.5234892862699985
4.6795 6.511048335000001
4.68 6.50175069511
4.6805 6.498416880010001
4.681 6.49953873525
4.6815 6.501390854749999
4.682 6.50140673006
4.6825 6.4992794385199995
4.683 6.49585566333
4.6835 6.49201913008
4.684 6.4883625170100006
4.6845 6.48527212333
4.685 6.48296491161
4.6855 6.481493799550001
4.686 6.4807635352899995
4.6865 6.4806206575
4.687 6.48092228839
4.6875 6.48160492672
4.688 6.4826738642600015
4.6885 6.484102642159999
4.689 6.485721923780001
4.6895 6.48721420292
4.69 6.48819847214
4.6905 6.488373100549999
4.691 6.487658711600001
4.6915 6.48613468184
4.692 6.4839756396800015
4.6925 6.4814197147699995
4.693 6.47869445322
4.6935 6.4760274011400005
4.694 6.473640812870001
4.6945 6.471709316820001
4.695 6.470396957859999
4.6955 6.469836030240001
4.696 6.470201162369999
4.6965 6.471889237
4.697 6.47572577025
4.6975 6.483435879140001
4.698 6.49846979771
4.6985 6.527066522789998
4.699 6.57838081648
4.6995 6.659112059599999
4.7 6.757046846990002
4.7005 6.83076120309
4.701 6.8485045079
4.701 6.8485045079
4.7015 6.82579223106
4.702 6.793517725830001
4.7025 6.767900267259999
4.703 6.75243242355
4.7035 6.745150948030001
4.704 6.7402084348499995
4.7045 6.72396270095
4.705 6.676305020330001
4.7055 6.603940065579999
4.706 6.545471298850001
4.7065 6.513286753710001
4.707 6.4977871593800005
4.7075 6.490595643950001
4.708 6.48755816797
4.7085 6.486732651849999
4.709 6.48716128522
4.7095 6.488336058160001
4.71 6.489981798630001
4.7105 6.4919397535300005
4.711 6.494135838079999
4.7115 6.49655417697
4.712 6.49920535374
4.7125 6.50212641078
4.713 6.50530147278
4.7135 6.5086458714200015
4.714 6.511995561830001
4.7145 6.51514945675
4.715 6.517874718299999
4.7155 6.51990675798
4.716 6.520965111980002
4.7165 6.52093865313
4.717 6.519970259220002
4.7175 6.518467396539999
4.718 6.51695924209
4.7185 6.51599613995
4.719 6.51611785066
4.7195 6.517874718299999
4.72 6.52189117173
4.7205 6.528913350520001
4.721 6.53976147902
4.7215 6.55509702848
4.722 6.574904123590001
4.7225 6.59792861486
4.723 6.62161986915
4.7235 6.642871617469999
4.724 6.658799845169999
4.7245 6.66677454256
4.725 6.6640810316299985
4.7255 6.6487878163300005
4.726 6.6223448416399995
4.7265 6.590917019609999
4.727 6.562373212229999
4.7275 6.541597723210001
4.728 6.52901389415
4.7285 6.5225314759
4.729 6.519769171959999
4.7295 6.51906536655
4.73 6.519472832840001
4.7305 6.520499436219999
4.731 6.52191233881
4.7315 6.52357924636
4.732 6.52543136586
4.7325 6.52744223846
4.733 6.52963303124
4.7335 6.532098996060001
4.734 6.535099429649999
4.7345 6.53918467609
4.735 6.545391922299999
4.7355 6.55530869928
4.736 6.5705648721899985
4.7365 6.59114456572
4.737 6.6134440845
4.7375 6.630462416820001
4.738 6.63559014195
4.7385 6.626985723930001
4.739 6.608718533890001
4.7395 6.587720790530001
4.74 6.569527685269999
4.7405 6.556203008409999
4.741 6.54726520888
4.7415 6.54140721949
4.742 6.53750189323
4.7425 6.53484013292
4.743 6.5330091805
4.7435 6.531765614549999
4.744 6.5309453902
4.7445 6.5304426720499995
4.745 6.530204542400001
4.7455 6.530236293019999
4.746 6.53062259223
4.7465 6.5315592355200005
4.747 6.53335314555
4.7475 6.536374746220001
4.748 6.540904501339999
4.7485 6.54683657551
4.749 6.55335603615
4.7495 6.55892826996
4.75 6.56179111753
4.7505 6.560711596450001
4.751 6.5554462852999995
4.7515 6.54683657551
4.752 6.536745170119999
4.7525 6.527357570139999
4.753 6.520023176920001
4.7535 6.514890160019999
4.754 6.51143992598
4.7545 6.509085088329999
4.755 6.507439347859999
4.7555 6.50628045023
4.756 6.505513143579999
4.7565 6.50508980198
4.757 6.50499455012
4.7575 6.505206220919999
4.758 6.5057565649999995
4.7585 6.5067461259899995
4.759 6.508487118319999
4.7595 6.511730973330001
4.76 6.518165765649999
4.7605 6.53126818817
4.761 6.556615766469998
4.7615 6.598653587349999
4.762 6.651761791069998
4.7625 6.69396894859
4.763 6.6976784793599995
4.7635 6.65249205533
4.764 6.57651282167
4.7645 6.5038250689499995
4.765 6.46155970196
4.7655 6.45538949814
4.766 6.470412833170001
4.7665 6.48643631273
4.767 6.493865957810001
4.7675 6.494162296930001
4.768 6.49145820246
4.7685 6.48816142975
4.769 6.485060452530001
4.7695 6.48229814859
4.77 6.479863934390001
4.7705 6.47773664285
4.771 6.475921565740001
4.7715 6.47444516191
4.772 6.473349765520001
4.7725 6.472725336659999
4.773 6.472735920199999
4.7735 6.473667271719999
4.774 6.47577339618
4.7745 6.478646827289999
4.775 6.4792765479200005
4.7755 6.46926981085
4.776 6.436011036400001
4.7765 6.37545202052
4.777 6.305441903420001
4.7775 6.255429385149999
4.778 6.244067954960001
4.7785 6.271087732580001
4.779 6.321348964039999
4.7795 6.373975616690001
4.78 6.413923188419999
4.7805 6.437667360409999
4.781 6.449266920250001
4.7815 6.45400834617
4.782 6.455521792390001
4.7825 6.45572287965
4.783 6.455511208850001
4.7835 6.45531541336
4.784 6.45535774752
4.7845 6.455770505580001
4.785 6.45662777232
4.7855 6.4580353831399995
4.786 6.460109756980001
4.7865 6.463009646940001
4.787 6.466830304879999
4.7875 6.471434144779999
4.788 6.476313156719999
4.7885 6.48066828343
4.789 6.48387509605
4.7895 6.48585421803
4.79 6.486997240350001
4.7905 6.487785714079998
4.791 6.48844189356
4.7915 6.488971070559999
4.792 6.489277993219999
4.7925 6.489293868530001
4.793 6.48905573888
4.7935 6.488674731439999
4.794 6.488304307540001
4.7945 6.4880555943500005
4.795 6.488023843729999
4.7955 6.488272556919999
4.796 6.48884935985
4.7965 6.48980187845
4.797 6.491188322189999
4.7975 6.49304573346
4.798 6.495389987570001
4.7985 6.49821579275
4.799 6.50148610661
4.7995 6.505142719679999
4.8 6.509095671870001
4.8005 6.513249711319999
4.801 6.51740904254
4.801 6.51740904254
4.8015 6.52126674287
4.802 6.524399470710001
4.8025 6.52644209393
4.803 6.527177649960001
4.8035 6.526648472960001
4.804 6.52510856789
4.8045 6.523044777589999
4.805 6.521012737910001
4.8055 6.519467541069999
4.806 6.51863673318
4.8065 6.518557356630001
4.807 6.519160618409999
4.8075 6.52035126666
4.808 6.522039341289999
4.8085 6.52414017398
4.809 6.526563804639999
4.8095 6.529241440259999
4.81 6.532141330220001
4.8105 6.5352687662900015
4.811 6.538655499090001
4.8115 6.54230152862
4.812 6.546143353640001
4.8125 6.549990470429999
4.813 6.553514789249999
4.8135 6.55636705328
4.814 6.55831971641
4.8145 6.559415112800001
4.815 6.55988608033
4.8155 6.560007791040001
4.816 6.560007791040001
4.8165 6.560034249889999
4.817 6.56017183591
4.8175 6.560441716180001
4.818 6.5608438907
4.8185 6.561410110090001
4.819 6.56219858382
4.8195 6.563293980210001
4.82 6.5648180099700015
4.8205 6.5669558850500005
4.821 6.56999336103
4.8215 6.574380238359999
4.822 6.5807779882899995
4.8225 6.589922166849999
4.823 6.602304908650001
4.8235 6.61743937085
4.824 6.633002466420002
4.8245 6.644400939
4.825 6.646364185670001
4.8255 6.63690779268
4.826 6.619878876819999
4.8265 6.6020297366100005
4.827 6.588017129650001
4.8275 6.578867659320001
4.828 6.57358647286
4.8285 6.570861211309999
4.829 6.56971818899
4.8295 6.5695594358900005
4.83 6.5700515704999995
4.8305 6.571030547950001
4.831 6.572427575230001
4.8315 6.57423736057
4.832 6.576533988750001
4.8325 6.579529130570001
4.833 6.583741379490001
4.8335 6.590329633139999
4.834 6.6015164349200015
4.8345 6.620767894179999
4.835 6.65153953673
4.8355 6.693900155580001
4.836 6.740991616809999
4.8365 6.779589787189999
4.837 6.79637528163
4.8375 6.78559594614
4.838 6.75252238364
4.8385 6.710108847089999
4.839 6.671150836350001
4.8395 6.64236889932
4.84 6.6241122928200005
4.8405 6.6135657952099995
4.841 6.607670763430002
4.8415 6.6042999059400005
4.842 6.602246699179999
4.8425 6.600923756680001
4.843 6.6000823652500005
4.8435 6.599627273030001
4.844 6.5995796471000014
4.8445 6.600050614630001
4.845 6.601246554649999
4.8455 6.603622559380001
4.846 6.608072937950001
4.8465 6.616275181450001
4.847 6.630896341959999
4.8475 6.65442884315
4.848 6.683776999569999
4.8485 6.696800045539999
4.849 6.641384630099998
4.8495 6.47677883248
4.85 6.252249031379999
4.8505 6.058099281850001
4.851 5.9272443932900005
4.8515 5.846962950619999
4.852 5.79780240732
4.8525 5.7663587099799996
4.853 5.745011709799999
4.8535 5.729692035650001
4.854 5.7182618124500015
4.8545 5.709593893189999
4.855 5.7030479736999995
4.8555 5.6981795452999995
4.856 5.694628767630001
4.8565 5.692088718030001
4.857 5.69033185039
4.8575 5.689199411609999
4.858 5.68863319222
4.8585 5.68869669346
4.859 5.68964392029
4.8595 5.69216280281
4.86 5.697851455560001
4.8605 5.71067870604
4.861 5.740566623
4.8615 5.811232919580001
4.862 5.963926942930001
4.8625 6.2065598891999985
4.863 6.43253963528
4.8635 6.55431384652
4.864 6.60117776164
4.8645 6.617455246160001
4.865 6.623609574670001
4.8655 6.626668217730001
4.866 6.628896052900001
4.8665 6.63105509506
4.867 6.633425808019999
4.8675 6.63613519426
4.868 6.6392308797099995
4.8685 6.642585861890001
4.869 6.645760923890001
4.8695 6.64785117304
4.87 6.64751779153
4.8705 6.64340079447
4.871 6.634759334060001
4.8715 6.621863290569999
4.872 6.60572868384
4.8725 6.58720219707
4.873 6.565812862730001
4.8735 6.538306242270001
4.874 6.4966653041399995
4.8745 6.426549351639999
4.875 6.31083421705
4.8755 6.145715117739999
4.876 5.96042379119
4.8765 5.80264966864
4.877 5.697608034140001
4.8775 5.639430314759999
4.878 5.61100821809
4.8785 5.5983132618600004
4.879 5.593090284870001
4.8795 5.591148205280001
4.88 5.590486734030001
4.8805 5.5901851031400005
4.881 5.589788220390001
4.8815 5.58897328781
4.882 5.58733813088
4.8825 5.58410485941
4.883 5.577384311510001
4.8835 5.56229218347
4.884 5.525821304629999
4.8845 5.435554291970001
4.885 5.2308897954499995
4.8855 4.87524051729
4.886 4.471425548589999
4.8865 4.166201546760001
4.887 3.97867709327
4.8875 3.8649252053500005
4.888 3.7923644551099995
4.8885 3.7462943054899993
4.889 3.72183574455
4.8895 3.719713744780001
4.89 3.7472732829399993
4.8905 3.8260095287699984
4.891 4.009305858029999
4.8915 4.3907948491
4.892 4.95710419919
4.8925 5.393601139409999
4.893 5.561085659910002
4.8935 5.602123336260001
4.894 5.61066954481
4.8945 5.61328367919
4.895 5.615368636570001
4.8955 5.617749933070001
4.896 5.620443444
4.8965 5.62335920927
4.897 5.626391393480001
4.8975 5.62922249043
4.898 5.630444889299999
4.8985 5.623597338919999
4.899 5.580315952090001
4.8995 5.39634756804
4.9 4.880648706230001
4.9005 4.1948511895400005
4.901 3.7848342664
4.901 3.7848342664
4.9015 3.6243031316800005
4.902 3.565495691669999
4.9025 3.544079898479999
4.903 3.53901567459
4.9035 3.5433284671399994
4.904 3.55429301458
4.9045 3.5699619455499993
4.905 3.5872766169900006
4.9055 3.6017125655499997
4.906 3.609253337800001
4.9065 3.6092004201000014
4.907 3.6047024155999994
4.9075 3.6012998074899985
4.908 3.6061470688100004
4.9085 3.6294678992000007
4.909 3.68738632185
4.9095 3.8042286034500004
4.91 4.009035977759999
4.9105 4.31636081228
4.911 4.69308191858
4.9115 5.056896397850001
4.912 5.33756658688
4.9125 5.5239797686699985
4.913 5.64507663335
4.9135 5.73744977047
4.914 5.835606812200001
4.9145 5.977558542450001
4.915 6.21076684635
4.9155 6.579555589419999
4.916 7.08136355498
4.9165 7.6385446018200005
4.917 8.146782067930001
4.9175 8.529371747160003
4.918 8.72773374561
4.9185 8.68670136103
4.919 8.37594216778
4.9195 7.82701628214
4.92 7.162703351649999
4.9205 6.56700880275
4.921 6.163961140700001
4.9215 5.94782408682
4.922 5.8488150701200015
4.9225 5.80752338881
4.923 5.7915475351799985
4.9235 5.786292807570001
4.924 5.785641919859999
4.9245 5.78707598953
4.925 5.789541954350001
4.9255 5.79260588918
4.926 5.796119624459998
4.9265 5.800183703819999
4.927 5.805210885319998
4.9275 5.812275398270001
4.928 5.82377441448
4.9285 5.84458694589
4.929 5.883063405559999
4.9295 5.94776058558
4.93 6.027184761509999
4.9305 6.0331062521400005
4.931 5.768687088779999
4.9315 5.180348100180001
4.932 4.571815717260001
4.9325 4.167439820940001
4.933 3.9509270513900008
4.9335 3.8513253564500003
4.934 3.818410547049999
4.9345 3.8186645520100013
4.935 3.82407803272
4.9355 3.81112377976
4.936 3.7681598991300005
4.9365 3.7012454674800006
4.937 3.6287005925499995
4.9375 3.56689271895
4.938 3.5215369582799996
4.9385 3.49057481201
4.939 3.4702385398999995
4.9395 3.4575647507499996
4.94 3.4503944023999997
4.9405 3.4470341284500003
4.941 3.4461662781700015
4.9415 3.4468330411899997
4.942 3.44840469688
4.9425 3.450510821339999
4.943 3.4529714943900016
4.9435 3.4557232147900008
4.944 3.45877127431
4.9445 3.462200341269999
4.945 3.4662062111600003
4.9455 3.4712016420400014
4.946 3.4779645241
4.9465 3.4877648821399996
4.947 3.5024918780500007
4.9475 3.5249025240000007
4.948 3.55942073971
4.9485 3.614809696300001
4.949 3.7123317256299986
4.9495 3.9118473299399996
4.95 4.361007475770001
4.9505 5.106903624350001
4.951 5.637525277560001
4.9515 5.79651121544
4.952 5.82665842913
4.9525 5.831182892479998
4.953 5.831701485940001
4.9535 5.831881406120002
4.954 5.8322729971
4.9545 5.832950343659999
4.955 5.833945196419999
4.9555 5.835294597769999
4.956 5.83707263249
4.9565 5.83939571952
4.957 5.84257607329
4.9575 5.847285748590001
4.958 5.85498527394
4.9585 5.868087696460001
4.959 5.887212153240001
4.9595 5.893377065290001
4.96 5.7845412317
4.9605 5.330322153750001
4.961 4.573117492680001
4.9615 3.9964627322400004
4.962 3.7223437544700007
4.9625 3.6121373524500013
4.963 3.5693057660699994
4.9635 3.5528748202199987
4.964 3.5469956637500006
4.9645 3.54550867638
4.965 3.545947893290001
4.9655 3.5472496687099992
4.966 3.548916576260001
4.9665 3.55070519452
4.967 3.552456770390001
4.9675 3.554097219090001
4.968 3.55557362292
4.9685 3.55688598188
4.969 3.5580607548200005
4.9695 3.5591402759000017
4.97 3.5601986298999995
4.9705 3.5613204851399987
4.971 3.5626116770199987
4.9715 3.564167457400001
4.972 3.566114828760001
4.9725 3.568676045440001
4.973 3.5723908679799985
4.9735 3.5785399047200004
4.974 3.5900336291600015
4.9745 3.613555546809999
4.975 3.66398082314
4.9755 3.7704247766900005
4.976 3.9751686497599996
4.9765 4.304793003060001
4.977 4.72008582089
4.9775 5.1246786797800015
4.978 5.447286146060001
4.9785 5.679145048610001
4.979 5.84424298084
4.9795 5.9683244038
4.98 6.067471006520001
4.9805 6.14653534209
4.981 6.20081831875
4.9815 6.221667892550001
4.982 6.206766268230001
4.9825 6.1672102874800006
4.983 6.121574063
4.9835 6.083425693070001
4.984 6.056686379259999
4.9845 6.03975271526
4.985 6.02993119014
4.9855 6.024888133329999
4.986 6.02280317595
4.9865 6.0223904178900005
4.987 6.0228296348
4.9875 6.023660442689999
4.988 6.024650003679999
4.9885 6.02570835768
4.989 6.026830212919999
4.9895 6.02806319533
4.99 6.029502556770001
4.9905 6.03132821742
4.991 6.033847099940002
4.9915 6.0376571743400005
4.992 6.04386442055
4.9925 6.05434212515
4.993 6.07151921057
4.9935 6.09678741232
4.994 6.12709337911
4.9945 6.152483291569999
4.995 6.161003041270001
4.9955 6.149673361700001
4.996 6.127553763099999
4.9965 6.10631789009
4.997 6.0915697271
4.9975 6.083076436250001
4.998 6.078827144939999
4.9985 6.077181404469999
4.999 6.07708086084
4.9995 6.077827000409999
5.0 6.07895414742
5.0005 6.080134212130001
5.001 6.081044396569999
5.001 6.081044396569999
5.0015 6.081166107279999
5.002 6.07926636185
5.0025 6.072381769079999
5.003 6.054410918160001
5.0035 6.01637896717
5.004 5.953861996390001
5.0045 5.8819097997
5.005 5.838168028879999
5.0055 5.8577634531900005
5.006 5.94196609743
5.0065 6.04941019551
5.007 6.125230676070001
5.0075 6.149752738249998
5.008 6.14295810557
5.0085 6.129104251710001
5.009 6.118912302689998
5.0095 6.11367874216
5.01 6.111868956820001
5.0105 6.111948333369999
5.011 6.112996103829999
5.0115 6.114541300669999
5.012 6.11637754486
5.0125 6.118446626929999
5.013 6.120737963339999
5.0135 6.123299180020001
5.014 6.126204361749999
5.0145 6.12960696986
5.015 6.133745133999999
5.0155 6.13901044515
5.016 6.146000873319999
5.0165 6.155420223920001
5.017 6.16763362908
5.0175 6.181746779670001
5.018 6.195050289450001
5.0185 6.20399867252
5.019 6.206506971499999
5.0195 6.20333720127
5.02 6.197177580989998
5.0205 6.19061049442
5.021 6.185022385300001
5.0215 6.1808630540800005
5.022 6.178201293769999
5.0225 6.176957727819999
5.023 6.176936560740001
5.0235 6.177857328719999
5.024 6.179460735030001
5.0245 6.181529817099999
5.025 6.18391640537
5.0255 6.18651466444
5.026 6.1892928436900005
5.0265 6.19224035958
5.027 6.195415421580001
5.0275 6.1989026980099995
5.028 6.202818607809999
5.0285 6.20730602877
5.029 6.212571339919999
5.0295 6.2188579626800005
5.03 6.22641990201
5.0305 6.235362993309999
5.031 6.24526918675
5.0315 6.254831415139999
5.032 6.262028222339999
5.0325 6.26507099009
5.033 6.26378508998
5.0335 6.259975015579999
5.034 6.256090856400001
5.0345 6.25360901627
5.035 6.252571829350001
5.0355 6.252296657309999
5.036 6.252159071290001
5.0365 6.251936816949999
5.037 6.25169339553
5.0375 6.251624602520001
5.038 6.251910358100001
5.0385 6.25268295652
5.039 6.25400589902
5.0395 6.25591093622
5.04 6.258371609270001
5.0405 6.261292666310001
5.041 6.264467728310001
5.0415 6.267542246679999
5.042 6.26999233619
5.0425 6.27128881984
5.043 6.27119356798
5.0435 6.269987044420001
5.044 6.26825134386
5.0445 6.2664521420599995
5.045 6.26478523451
5.0455 6.263282371830001
5.046 6.261954137560001
5.0465 6.26082169878
5.047 6.25993797319
5.0475 6.259398212649999
5.048 6.259318836100001
5.0485 6.25985330487
5.049 6.2611709556
5.0495 6.26346758378
5.05 6.266880775430001
5.0505 6.2714528647100005
5.051 6.27704097383
5.0515 6.28326938712
5.052 6.289540134569999
5.0525 6.295070034220001
5.053 6.298985944020001
5.0535 6.30052055732
5.054 6.299234657210001
5.0545 6.295355789799999
5.055 6.28976768068
5.0555 6.28362393571
5.056 6.277845322870001
5.0565 6.2728657673
5.057 6.2687170196199995
5.0575 6.265213867880001
5.058 6.26212876597
5.0585 6.2592923772499995
5.059 6.25661474163
5.0595 6.2540799838
5.06 6.25176748031
5.0605 6.24979894187
5.061 6.24841249813
5.0615 6.247973281219999
5.062 6.24914276239
5.0625 6.2529951709499985
5.063 6.260975160109999
5.0635 6.273924121299999
5.064 6.290217481129999
5.0645 6.304875684029999
5.065 6.3120883665399985
5.0655 6.30894505516
5.066 6.296959196110001
5.0665 6.280766379910001
5.067 6.2651133242500014
5.0675 6.252566537580001
5.068 6.243464693180001
5.0685 6.23706165148
5.069 6.232468395120001
5.0695 6.22905520347
5.07 6.226552196259999
5.0705 6.22507579243
5.071 6.225303338540001
5.0715 6.22894936807
5.072 6.239786913030001
5.0725 6.26468998265
5.073 6.311347518740001
5.0735 6.378203740920001
5.074 6.448663658470001
5.0745 6.50592590164
5.075 6.545164376190001
5.0755 6.56614624424
5.076 6.56245788055
5.0765 6.5231188623700005
5.077 6.45145771303
5.0775 6.370827013539999
5.078 6.302356801509998
5.0785 6.25306396396
5.079 6.22087412705
5.0795 6.200961196540001
5.08 6.18876366669
5.0805 6.18101651541
5.081 6.17574062072
5.0815 6.1718987957
5.082 6.169104741139999
5.0825 6.167459000669999
5.083 6.16762304554
5.0835 6.17117382321
5.084 6.181434565239999
5.0845 6.204792438020001
5.085 6.25112188437
5.0855 6.32841876876
5.086 6.4301054210799995
5.0865 6.53331081139
5.087 6.6182595952000005
5.0875 6.67877627692
5.088 6.713395036260001
5.0885 6.718215838730001
5.089 6.692566629539999
5.0895 6.64823747225
5.09 6.606501282260001
5.0905 6.587694331679999
5.091 6.6074008831599995
5.0915 6.67741629203
5.092 6.797729974750001
5.0925 6.929590299609999
5.093 6.98761455766
5.0935 6.936506642999999
5.094 6.84657301185
5.0945 6.779621537810001
5.095 6.74337820508
5.0955 6.726603294179999
5.096 6.71974516026
5.0965 6.7176390358
5.097 6.717850706599999
5.0975 6.71933769397
5.098 6.721740157550001
5.0985 6.72513747389
5.099 6.73004823645
5.0995 6.73754138277
5.1 6.749437281729999
5.1005 6.768207189919999
5.101 6.79596781534
5.101 6.79596781534
5.1015 6.832094729130001
5.102 6.87134378722
5.1025 6.90668751905
5.103 6.935093740410001
5.1035 6.9563084463400005
5.104 6.965600794459999
5.1045 6.954260531350001
5.105 6.92071600132
5.1055 6.87587883411
5.106 6.83390980624
5.1065 6.802598403150001
5.107 6.78269076441
5.1075 6.771456336700001
5.108 6.76572005802
5.1085 6.7630900483300005
5.109 6.7621216544200005
5.1095 6.762063444950001
5.11 6.76259791372
5.1105 6.763719768960001
5.111 6.76569889094
5.1115 6.769117374360001
5.112 6.775065323839999
5.1125 6.785495402509999
5.113 6.803931929190001
5.1135 6.836386354599999
5.114 6.890881002060001
5.1145 6.97288756175
5.115 7.07564315161
5.1155 7.172196787029999
5.116 7.2227384823
5.1165 7.201349147959999
5.117 7.118596448700001
5.1175 7.012491168429999
5.118 6.91870512872
5.1185 6.85283846753
5.119 6.8136052847499995
5.1195 6.79309438423
5.12 6.78360624062
5.1205 6.779891418080001
5.121 6.778970650100001
5.1215 6.77935165754
5.122 6.78032005145
5.1225 6.781547742090001
5.123 6.782875976360001
5.1235 6.78426771187
5.124 6.785733532159999
5.1245 6.787368689089999
5.125 6.789342519300001
5.1255 6.791887860669999
5.126 6.7953751371
5.1265 6.800301774970001
5.127 6.80736099615
5.1275 6.817293648440001
5.128 6.830517781669999
5.1285 6.846414258749999
5.129 6.86226840167
5.1295 6.873010694770001
5.13 6.8736404154
5.1305 6.86346963346
5.131 6.8471868571700005
5.1315 6.83112633522
5.132 6.81910343378
5.1325 6.81158382861
5.133 6.8072604525200004
5.1335 6.80468336053
5.134 6.80286828342
5.1345 6.801323086579999
5.135 6.79988901691
5.1355 6.79863486742
5.136 6.797751141829999
5.1365 6.79759238873
5.137 6.79864545096
5.1375 6.80148183968
5.138 6.806593689499999
5.1385 6.81424029715
5.139 6.82451162272
5.1395 6.83753466869
5.14 6.85280142514
5.1405 6.86735908441
5.141 6.87551370198
5.1415 6.87266672972
5.142 6.859781269769999
5.1425 6.842614767890001
5.143 6.82655424594
5.1435 6.8132824867799995
5.144 6.802079809689999
5.1445 6.7923164940400005
5.145 6.784082499919999
5.1455 6.777563039280001
5.146 6.77263640141
5.1465 6.7689321624100005
5.147 6.76603756422
5.1475 6.763640392409999
5.148 6.76153955972
5.1485 6.75962393898
5.149 6.757845904260001
5.1495 6.756168413170001
5.15 6.754586173940001
5.1505 6.75310447834
5.151 6.75175507699
5.1515 6.750643805290001
5.152 6.749992917579999
5.1525 6.750056418820001
5.153 6.750961311489999
5.1535 6.752353047000001
5.154 6.753321440910001
5.1545 6.75281872276
5.155 6.750294548470001
5.1555 6.7459182546799985
5.156 6.740335437330001
5.1565 6.73421285944
5.157 6.72810086509
5.1575 6.722396337030001
5.158 6.7173744473
5.1585 6.71323628316
5.159 6.710050637619999
5.1595 6.707685216430002
5.16 6.70571667799
5.1605 6.70348884282
5.161 6.7004407833
5.1615 6.696482539340001
5.162 6.692026869
5.1625 6.68753944804
5.163 6.68296735876
5.1635 6.67769675584
5.164 6.671134961040001
5.1645 6.663303141440001
5.165 6.6548151423599995
5.1655 6.646480604610001
5.166 6.638929248819999
5.1665 6.632462705880001
5.167 6.627080975789998
5.1675 6.6226200136800015
5.168 6.618862856980001
5.1685 6.615608418429999
5.169 6.612724403779999
5.1695 6.610126144710001
5.17 6.607760723519999
5.1705 6.6056281402099986
5.171 6.6037601454
5.1715 6.602283741569999
5.172 6.60142647483
5.1725 6.601579936159999
5.173 6.603294469639999
5.1735 6.60724213006
5.174 6.6140738051299985
5.1745 6.6241122928200005
5.175 6.63690779268
5.1755 6.650946858489999
5.176 6.663959320919999
5.1765 6.67386022259
5.177 6.67945891525
5.1775 6.680474935090001
5.178 6.677305164860001
5.1785 6.67101325033
5.179 6.663027969399999
5.1795 6.654550553860001
5.18 6.646364185670001
5.1805 6.63911446077
5.181 6.6337115635999995
5.1815 6.63138847657
5.182 6.63362689528
5.1825 6.641892640020001
5.183 6.656445007520001
5.1835 6.67135721538
5.184 6.662599336030001
5.1845 6.583497958070001
5.185 6.41567476429
5.1855 6.220334366510001
5.186 6.062920084320001
5.1865 5.95585699368
5.187 5.886111465080002
5.1875 5.840120692009999
5.188 5.809026251489999
5.1885 5.78737232865
5.189 5.771602854050001
5.1895 5.759362990039999
5.19 5.749276876420001
5.1905 5.740735959639999
5.191 5.73353386067
5.1915 5.7275859111899985
5.192 5.722870944119999
5.1925 5.71954771256
5.193 5.718076600500001
5.1935 5.719378375920001
5.194 5.72504056982
5.1945 5.737582064720001
5.195 5.76073885024
5.1955 5.799538107879999
5.196 5.8597108245500005
5.1965 5.94555920926
5.197 6.05592436438
5.1975 6.1803444606200015
5.198 6.30040943015
5.1985 6.397751539299999
5.199 6.462575721800001
5.1995 6.49558578306
5.2 6.503904445500001
5.2005 6.49525240155
5.201 6.472942299230001
5.201 6.472942299230001
5.2015 6.43199987474
5.202 6.35526920974
5.2025 6.215159015450001
5.203 6.008377810930001
5.2035 5.8069254188
5.204 5.683680095499999
5.2045 5.628434016700001
5.205 5.605372483039999
5.2055 5.594212140110002
5.206 5.587168794240001
5.2065 5.58158068512
5.207 5.576527044769999
5.2075 5.57169036699
5.208 5.5669859834599995
5.2085 5.562424477720001
5.209 5.55807993455
5.2095 5.554116398819999
5.21 5.550798459029999
5.2105 5.5486288333300005
5.211 5.5486341251
5.2115 5.552804039860001
5.212 5.564080801729999
5.2125 5.5841895277299995
5.213 5.608595170969999
5.2135 5.62410005707
5.214 5.61621531977
5.2145 5.580961548030001
5.215 5.5276945912099995
5.2155 5.47199871196
5.216 5.42756371927
5.2165 5.40191451008
5.217 5.395606720239999
5.2175 5.40388304852
5.218 5.41974248321
5.2185 5.43696190279
5.219 5.4517047740099995
5.2195 5.4625634860500005
5.22 5.469675624930001
5.2205 5.473871998539999
5.221 5.476121000790001
5.2215 5.47727460665
5.222 5.478036621529999
5.2225 5.4789891401299995
5.223 5.480698381840001
5.2235 5.483878735610001
5.224 5.4897102661499995
5.2245 5.50032555677
5.225 5.51947118063
5.2255 5.5530157106599995
5.226 5.608896801859999
5.2265 5.695946418359999
5.227 5.82048822531
5.2275 5.980024507270001
5.228 6.157060672620001
5.2285 6.32226973202
5.229 6.45012418699
5.2295 6.5325329212000005
5.23 6.57713725053
5.2305 6.59692847033
5.231 6.602887003349999
5.2315 6.6020561954599986
5.232 6.598288455220001
5.2325 6.593488819829999
5.233 6.588503972490002
5.2335 6.5836514194
5.234 6.57903170419
5.2345 6.574628951549999
5.235 6.57032145077
5.2355 6.56582873804
5.236 6.56054755158
5.2365 6.553297826680001
5.237 6.541931104720001
5.2375 6.52290719157
5.238 6.491193613959999
5.2385 6.441503893659999
5.239 6.371435567090001
5.2395 6.284994504140001
5.24 6.192499656309999
5.2405 6.1056458353
5.241 6.032116691150001
5.2415 5.97409772487
5.242 5.92987440298
5.2425 5.8960652844500006
5.243 5.869029631520001
5.2435 5.84546008794
5.244 5.822631392159999
5.2445 5.79868613291
5.245 5.77305279903
5.2455 5.74674741036
5.246 5.721971343219999
5.2465 5.701121769419999
5.247 5.685876180049999
5.2475 5.67693308875
5.248 5.67432424614
5.2485 5.677843273190001
5.249 5.68768067362
5.2495 5.705339310109999
5.25 5.735232518839999
5.2505 5.78707598953
5.251 5.877485879980001
5.2515 6.0219247421299995
5.252 6.2021412612499995
5.2525 6.350707704
5.253 6.4256920849000005
5.2535 6.448028646070001
5.254 6.449055249450001
5.2545 6.444493743710001
5.255 6.43944539513
5.2555 6.435042642489999
5.256 6.43132252818
5.2565 6.42811571556
5.257 6.425300493919999
5.2575 6.42279748671
5.258 6.42059081862
5.2585 6.41866990611
5.259 6.41705062449
5.2595 6.415732973760002
5.26 6.41471166215
5.2605 6.4140184402800005
5.261 6.413690350539999
5.2615 6.41377501886
5.262 6.414230111079999
5.2625 6.414854539940001
5.263 6.415288465080001
5.2635 6.41511912844
5.264 6.4140131485100005
5.2645 6.411917607590001
5.265 6.409028301170001
5.2655 6.4057050696100015
5.266 6.402286586190001
5.2665 6.398995105249999
5.267 6.39595762927
5.2675 6.393232367719999
5.268 6.390829904139999
5.2685 6.3887555303
5.269 6.387003954430001
5.2695 6.385591051840001
5.27 6.38454857315
5.2705 6.38389239367
5.271 6.38363838871
5.2715 6.383775974730001
5.272 6.38428398465
5.2725 6.3851042090000005
5.273 6.3861308123799985
5.2735 6.387242084080001
5.274 6.388326896930001
5.2745 6.389311166149999
5.275 6.390189599969999
5.2755 6.39096749016
5.276 6.39161837787
5.2765 6.39205759478
5.277 6.392200472570001
5.2775 6.39200996885
5.278 6.391560168400001
5.2785 6.39100982432
5.279 6.390528273249999
5.2795 6.390237225899999
5.28 6.390184308199999
5.2805 6.39036952015
5.281 6.39078756998
5.2815 6.39142787415
5.282 6.39227984912
5.2825 6.39335407843
5.283 6.39465056208
5.2835 6.39619046715
5.284 6.398016127800001
5.2845 6.4001857535
5.285 6.402836930270001
5.2855 6.406144286519999
5.286 6.410361827209999
5.2865 6.41568534783
5.287 6.422067222449999
5.2875 6.428904189290001
5.288 6.435032058949999
5.2885 6.43911730539
5.289 6.440292078330001
5.2895 6.438609295469999
5.29 6.435016183640001
5.2905 6.430862144189999
5.291 6.427258448820001
5.2915 6.4247289827600005
5.292 6.423337247250001
5.2925 6.42290861388
5.293 6.423204953
5.2935 6.424035760890001
5.294 6.4252422844499995
5.2945 6.42671868828
5.295 6.42840147114
5.2955 6.4302430071000005
5.296 6.43223271262
5.2965 6.434375879470001
5.297 6.43675717597
5.2975 6.439588272920001
5.298 6.44332426254
5.2985 6.448954705820001
5.299 6.4585063506700005
5.2995 6.475910982199999
5.3 6.508465951240001
5.3005 6.569427141639999
5.301 6.68128986767
5.301 6.68128986767
5.3015 6.84565753564
5.302 6.961039288719999
5.3025 6.99056736532
5.303 6.993218542089999
5.3035 6.992652322700001
5.304 6.9924935696000015
5.3045 6.992938078280001
5.305 6.993874721570001
5.3055 6.99535641717
5.306 6.997811798450001
5.3065 7.002711977469999
5.307 7.01380352739
5.3075 7.03849492621
5.308 7.086803494540001
5.3085 7.165026438680001
5.309 7.266390293030001
5.3095 7.36457908538
5.31 7.417375074670001
5.3105 7.390985017679999
5.311 7.2953415667
5.3115 7.18233581835
5.312 7.09641334886
5.3125 7.046448456519999
5.313 7.02138134203
5.3135 7.00933198174
5.314 7.00320411208
5.3145 6.99952104016
5.315 6.9965629407300005
5.3155 6.99300687129
5.316 6.986704373219999
5.3165 6.97289285352
5.317 6.941888373090001
5.3175 6.88208078855
5.318 6.79916404442
5.3185 6.72544968832
5.319 6.6838510843500005
5.3195 6.672082187870001
5.32 6.681713209270002
5.3205 6.7083255206
5.321 6.750987770340001
5.3215 6.808885025909999
5.322 6.876767851469999
5.3225 6.94087235325
5.323 6.98140201968
5.3235 6.9894137594600005
5.324 6.97881434415
5.3245 6.966256973939999
5.325 6.95674766325
5.3255 6.949683150300001
5.326 6.94400508109
5.3265 6.939147236229998
5.327 6.934855610760001
5.3275 6.93102436928
5.328 6.927605885859999
5.3285 6.92458957696
5.329 6.92201248497
5.3295 6.9199963206
5.33 6.918853298280001
5.3305 6.919218430409999
5.331 6.92224532285
5.3315 6.92950563129
5.332 6.941967749639999
5.3325 6.9580441469
5.333 6.9723954271399995
5.3335 6.97819520706
5.334 6.9715910781
5.3345 6.954202321880001
5.335 6.931892219559999
5.3355 6.911185523549999
5.336 6.895786472849999
5.3365 6.885763860470001
5.337 6.879307901069999
5.3375 6.874677602319999
5.338 6.8708992785400005
5.3385 6.867576046979999
5.339 6.864602072239999
5.3395 6.86196147901
5.34 6.859707184990001
5.3405 6.8579079831900005
5.341 6.856717334940002
5.3415 6.856510955909999
5.342 6.85828899063
5.3425 6.864596780469999
5.343 6.88142460907
5.3435 6.920377328040002
5.344 6.995890885940001
5.3445 7.107235018509999
5.345 7.215107749959999
5.3455 7.260214797440001
5.346 7.219187704630001
5.3465 7.1207872414799995
5.347 7.013247891540002
5.3475 6.92968555147
5.348 6.87721236015
5.3485 6.848044123909999
5.349 6.832544529580001
5.3495 6.824008904569999
5.35 6.81871713457
5.3505 6.81489118486
5.351 6.811774332330001
5.3515 6.809091404940001
5.352 6.80674185906
5.3525 6.80470452761
5.353 6.802989994130001
5.3535 6.801677635169999
5.354 6.800994996840001
5.3545 6.801645884550001
5.355 6.80541362479
5.3555 6.816198252050001
5.356 6.84019113723
5.3565 6.882191915720001
5.357 6.9379777550599995
5.3575 6.99530349947
5.358 7.046459040059999
5.3585 7.083877145730001
5.359 7.0853112154
5.3595 7.03395987932
5.36 6.951270681300001
5.3605 6.876968938729999
5.361 6.82944355236
5.3615 6.8045193156599995
5.362 6.792517581300001
5.3625 6.786760135540001
5.363 6.78388141266
5.3635 6.7824103006
5.364 6.781674744569998
5.3645 6.78136782191
5.365 6.781325487749998
5.3655 6.7814524902299995
5.366 6.78171178696
5.3665 6.782119253249999
5.367 6.782780724500001
5.3675 6.78399253983
5.368 6.786384419869999
5.3685 6.79115230464
5.369 6.800005435850001
5.3695 6.814256172460001
5.37 6.8327614921499995
5.3705 6.8507693854600005
5.371 6.861733932900001
5.3715 6.861035419260001
5.372 6.848568009139998
5.3725 6.828665662170001
5.373 6.807466831550001
5.3735 6.78948010532
5.374 6.77620305439
5.3745 6.76705887583
5.375 6.76083046254
5.3755 6.756496502909999
5.376 6.75340610923
5.3765 6.75121531645
5.377 6.749738912619999
5.3775 6.74888693765
5.378 6.74861705738
5.3785 6.7489874812799995
5.379 6.75016225422
5.3795 6.75250650833
5.38 6.75667113132
5.3805 6.763608641790001
5.381 6.774440894980001
5.3815 6.789919322229999
5.382 6.809509454770001
5.3825 6.8303008191000005
5.383 6.84690110159
5.3835 6.853320018599999
5.384 6.84656772008
5.3845 6.82906254492
5.385 6.807133450039999
5.3855 6.78689772156
5.386 6.771435169619999
5.3865 6.76088867201
5.387 6.75407816402
5.3875 6.749685994919999
5.388 6.746770229650001
5.3885 6.7447593570499995
5.389 6.74335174623
5.3895 6.74243627002
5.39 6.741991761339999
5.3905 6.74207113789
5.391 6.7428225692299995
5.3915 6.744547686250001
5.392 6.747802124799999
5.3925 6.75340610923
5.393 6.762211614510002
5.3935 6.7743191842699995
5.394 6.787961367329999
5.3945 6.79928046336
5.395 6.80404834813
5.3955 6.80027002435
5.396 6.78920493328
5.3965 6.774033428690001
5.397 6.75792528081
5.3975 6.74297073879
5.398 6.73004823645
5.3985 6.719178940870001
5.399 6.710045345849999
5.3995 6.702287611030001
5.4 6.6955723549
5.4005 6.689629697190001
5.401 6.68426384241
5.401 6.68426384241
5.4015 6.679374246929998
5.402 6.6749450354399995
5.4025 6.6710502927199995
5.403 6.667848771869999
5.4035 6.665557435459999
5.404 6.66448849792
5.4045 6.665022966689999
5.405 6.66766885169
5.4055 6.673087624170001
5.406 6.6820836331699995
5.4065 6.69529718286
5.407 6.712347265799999
5.4075 6.73099017151
5.408 6.747505785679999
5.4085 6.7585391261300005
5.409 6.762047569639999
5.4095 6.756835176189999
5.41 6.74305011534
5.4105 6.72325360377
5.411 6.7015255961500015
5.4115 6.68132161829
5.412 6.66440912137
5.4125 6.65112677867
5.413 6.6410142062
5.4135 6.63331997262
5.414 6.627324397209999
5.4145 6.6224824276600005
5.415 6.6184395153799995
5.4155 6.614989281340001
5.416 6.611994139520001
5.4165 6.609390588679999
5.417 6.607136294660001
5.4175 6.605215382149999
5.418 6.603606684070001
5.4185 6.602299616879999
5.419 6.601288888809999
5.4195 6.600600958709999
5.42 6.600320494900001
5.4205 6.6005903751699995
5.421 6.601616978550001
5.4215 6.6036490182300005
5.422 6.60695637448
5.4225 6.611782468719999
5.423 6.61833897175
5.4235 6.626599424720001
5.424 6.636018775319999
5.4245 6.64523174689
5.425 6.651920544170001
5.4255 6.6531905689699995
5.426 6.647131492319999
5.4265 6.63516150858
5.427 6.622381884030001
5.4275 6.6138145084
5.428 6.6099991422299995
5.4285 6.607739556439999
5.429 6.604564494440001
5.4295 6.600632709330001
5.43 6.597071348119999
5.4305 6.594488964359999
5.431 6.592890849820001
5.4315 6.59207062547
5.432 6.591827204050001
5.4325 6.592012416
5.433 6.592557468309999
5.4335 6.5934306103599996
5.434 6.59464242569
5.4345 6.596245831999998
5.435 6.598373123539999
5.4355 6.601310055889999
5.436 6.605554055430001
5.4365 6.61183009465
5.437 6.620794353030001
5.4375 6.632415079950001
5.438 6.64567625557
5.4385 6.65927610447
5.439 6.6723414845999995
5.4395 6.68389871028
5.44 6.69202157723
5.4405 6.694498125590001
5.441 6.6907039265
5.4415 6.682252969809999
5.442 6.671759389899999
5.4425 6.661376937159999
5.443 6.652312135149999
5.4435 6.64504124317
5.444 6.639654221310001
5.4445 6.636055817709999
5.445 6.634087279270001
5.4455 6.63357397758
5.446 6.634346576000001
5.4465 6.63620398727
5.447 6.63883399696
5.4475 6.64176563754
5.448 6.644517357940001
5.4485 6.646792819039999
5.449 6.6485285196
5.4495 6.64957099829
5.45 6.649385786340001
5.4505 6.64728495365
5.451 6.64301449526
5.4515 6.637066545779999
5.452 6.63035658142
5.4525 6.6237736195400005
5.453 6.617926213690001
5.4535 6.613126578299998
5.454 6.609464673460001
5.4545 6.60698283333
5.455 6.6057181003
5.4555 6.6057710179999996
5.456 6.607215671209999
5.4565 6.609739845499999
5.457 6.611703092170001
5.4575 6.608480404240001
5.458 6.59265801194
5.4585 6.561092603890001
5.459 6.522028757749999
5.4595 6.486727360080001
5.46 6.4596123306
5.4605 6.439974572130001
5.461 6.425909047469999
5.4615 6.41574884907
5.462 6.408229243899998
5.4625 6.40244533929
5.463 6.3977779981500005
5.4635 6.393851504810001
5.464 6.3904488967
5.4645 6.3874855055
5.465 6.38491899705
5.4655 6.382744079579999
5.466 6.38093429424
5.4665 6.379479057489999
5.467 6.3783360351699985
5.4675 6.37747347666
5.468 6.376880798419999
5.4685 6.376510374520001
5.469 6.376229910709999
5.4695 6.37576423495
5.47 6.37474292334
5.4705 6.37290138738
5.471 6.37023962707
5.4715 6.3670063556
5.472 6.363550829790001
5.4725 6.36019055584
5.473 6.357089578620001
5.4735 6.35427964875
5.474 6.3517131403
5.4745 6.349353010880001
5.475 6.34722042757
5.4755 6.345363016299999
5.476 6.3438760289300005
5.4765 6.342833550240001
5.477 6.34232554032
5.4775 6.3423890415600015
5.478 6.34296055272
5.4785 6.34369610875
5.479 6.34363260751
5.4795 6.340875595339999
5.48 6.33294852388
5.4805 6.318703079040001
5.481 6.300943898920001
5.4815 6.28652911744
5.482 6.282369786219999
5.4825 6.290508528480001
5.483 6.3059393298
5.4835 6.3195180116200005
5.484 6.324778031
5.4845 6.321999851749999
5.485 6.3152951791600005
5.4855 6.30820949913
5.486 6.30231975912
5.4865 6.29787467232
5.487 6.29460965023
5.4875 6.292212478419999
5.488 6.290445027240001
5.4885 6.28914325182
5.489 6.2881960249899995
5.4895 6.287561012590001
5.49 6.28721175577
5.4905 6.28718529692
5.491 6.28753455374
5.4915 6.28837594517
5.492 6.289942309089999
5.4925 6.29263052825
5.493 6.29717086691
5.4935 6.30464813792
5.494 6.316252989529999
5.4945 6.33256222467
5.495 6.3526392000500005
5.4955 6.3735152327
5.496 6.390549440329999
5.4965 6.39924381844
5.497 6.397688038059999
5.4975 6.38751196435
5.498 6.37254154702
5.4985 6.3567191547199995
5.499 6.3428864679400005
5.4995 6.332445805729999
5.5 6.325587671809999
5.5005 6.321761722099999
5.501 6.32020064995
5.501 6.32020064995
5.5015 6.32020594172
5.502 6.32127487926
5.5025 6.323068789290001
5.503 6.32538129278
5.5035 6.328085387250002
5.504 6.331144030309999
5.5045 6.3345889725800015
5.505 6.338563091850001
5.5055 6.34336801901
5.506 6.349617599379999
5.5065 6.358460147049999
5.507 6.372097038340001
5.5075 6.39462410323
5.508 6.432862433249999
5.5085 6.49592974811
5.509 6.591266276429999
5.5095 6.71545353479
5.51 6.844101755260001
5.5105 6.936506642999999
5.511 6.963383542830001
5.5115 6.9290293719900005
5.512 6.85965955906
5.5125 6.77679044086
5.513 6.68783049539
5.5135 6.59754760742
5.514 6.51805993025
5.5145 6.46115752744
5.515 6.42800458839
5.5155 6.41185410635
5.516 6.40534522925
5.5165 6.4036254040000005
5.517 6.404143997459999
5.5175 6.40569448607
5.518 6.407731817519999
5.5185 6.410028445700001
5.519 6.41248911875
5.5195 6.41510325313
5.52 6.417892015920001
5.5205 6.420950658980002
5.521 6.424522603730002
5.5215 6.4291264436299995
5.522 6.43593165985
5.5225 6.447393633669999
5.523 6.468190289770001
5.5235 6.5058994427900005
5.524 6.569792273770001
5.5245 6.665224053950001
5.525 6.78497680905
5.5255 6.907576536410001
5.526 7.00863875987
5.5265 7.07265859333
5.527 7.094270182009999
5.5275 7.07460067292
5.528 7.019941980589999
5.5285 6.941343320780001
5.529 6.851626652199999
5.5295 6.76158718565
5.53 6.67882919462
5.5305 6.608162898039999
5.531 6.55147216603
5.5315 6.50769335282
5.532 6.474027112079999
5.5325 6.44789635182
5.533 6.4283379699
5.5335 6.416209233059999
5.534 6.41345222089
5.5345 6.42195080351
5.535 6.442001320039998
5.5355 6.4708308830000005
5.536 6.502195203790001
5.5365 6.52874930565
5.537 6.54594755815
5.5375 6.553853462530001
5.538 6.555324574589998
5.5385 6.55343012093
5.539 6.550345019019999
5.5395 6.547397503130001
5.54 6.54530196221
5.5405 6.54430710945
5.541 6.54436531892
5.5415 6.54528079513
5.542 6.5468154084300005
5.5425 6.54878923864
5.543 6.55106999151
5.5435 6.553583582259999
5.544 6.556266509649999
5.5445 6.559081731289999
5.545 6.562008080099999
5.5455 6.56501909723
5.546 6.5681094909099995
5.5465 6.57131101176
5.547 6.574697744560001
5.5475 6.57842315064
5.548 6.582741234960001
5.5485 6.587985379029999
5.549 6.594457213739999
5.5495 6.60208794608
5.55 6.60996739161
5.5505 6.615820089230001
5.551 6.6158518398499995
5.5515 6.605495845960001
5.552 6.5814288759999995
5.5525 6.544063688030001
5.553 6.49825812691
5.5535 6.451336002319999
5.554 6.410044321010001
5.5545 6.3789445887200005
5.555 6.360687982219999
5.5555 6.35696257614
5.556 6.368705013770001
5.5565 6.395449619350001
5.557 6.43451346549
5.5575 6.481165709809999
5.558 6.53034212842
5.5585 6.5788359086999995
5.559 6.626266043209999
5.5595 6.67423064649
5.56 6.72450775326
5.5605 6.777012695200001
5.561 6.827940689679999
5.5615 6.86934349816
5.562 6.891314927199999
5.5625 6.886367122250001
5.563 6.853378228069999
5.5635 6.798708952199999
5.564 6.733815976690001
5.5645 6.670849205460001
5.565 6.619190946720001
5.5655 6.5844981026000005
5.566 6.56959647828
5.5665 6.575285131029999
5.567 6.599875986220002
5.5675 6.63818840102
5.568 6.681840211749999
5.5685 6.72230108517
5.569 6.754633799870001
5.5695 6.77837797186
5.57 6.795502139580001
5.5705 6.80793779908
5.571 6.81635700515
5.5715 6.8200982865399995
5.572 6.818135039870001
5.5725 6.810334970890001
5.573 6.79820094228
5.5735 6.784489966209999
5.574 6.7720013890100015
5.5745 6.76248678655
5.575 6.7563218745
5.5755 6.752998642940001
5.576 6.751702159290001
5.5765 6.751691575750001
5.577 6.75244300709
5.5775 6.753628363570001
5.578 6.75506243324
5.5785 6.75663408893
5.579 6.75832745533
5.5795 6.760168991289999
5.58 6.76225924044
5.5805 6.76473049703
5.581 6.7676674293799985
5.5815 6.77104887041
5.582 6.774652565779999
5.5825 6.7780287150400005
5.583 6.780558181100001
5.5835 6.78176470466
5.584 6.78165357749
5.5845 6.78064284942
5.585 6.77909236081
5.5855 6.77689098449
5.586 6.773334915050001
5.5865 6.767371090259998
5.587 6.75835391418
5.5875 6.74718827948
5.588 6.73685874444
5.5885 6.73130238594
5.589 6.73324446553
5.5895 6.74298132233
5.59 6.75888838295
5.5905 6.778240385839999
5.591 6.79766118174
5.5915 6.813356571559999
5.592 6.82161173276
5.5925 6.81997657583
5.593 6.809049070780001
5.5935 6.792808628650001
5.594 6.7762242214700015
5.5945 6.76225924044
5.595 6.751083022199999
5.5955 6.741002200349999
5.596 6.729593144230001
5.5965 6.71443751495
5.597 6.6936038164600005
5.5975 6.666303575029999
5.598 6.633642770590002
5.5985 6.59890230054
5.599 6.56679184018
5.5995 6.541909937639999
5.6 6.5272041088099995
5.6005 6.522452099350001
5.601 6.52217692731
5.601 6.52217692731
5.6015 6.5145409031999995
5.602 6.48579071679
5.6025 6.430232423559999
5.603 6.35571901019
5.6035 6.27763894384
5.604 6.2084966770199985
5.6045 6.153144762820001
5.605 6.11045605423
5.6055 6.0767951052599996
5.606 6.04843121806
5.6065 6.02288784427
5.607 5.9994400114
5.6075 5.9789079438
5.608 5.962900339550001
5.6085 5.95300472965
5.609 5.95041176235
5.6095 5.95585170191
5.61 5.969356298950001
5.6105 5.98938035663
5.611 6.010991945309999
5.6115 6.025184472449999
5.612 6.022623255769999
5.6125 6.00074707859
5.613 5.966498743149999
5.6135 5.93059937547
5.614 5.9003251593
5.6145 5.87768696724
5.615 5.86170053007
5.6155 5.85070952378
5.616 5.843406881180001
5.6165 5.83898825323
5.617 5.8370885078
5.6175 5.83766001896
5.618 5.84088799866
5.6185 5.84715874611
5.619 5.85722369265
5.6195 5.872553950340001
5.62 5.89586948896
5.6205 5.930461789450001
5.621 5.9763678942
5.6215 6.024231953850001
5.622 6.05533697791
5.6225 6.05328906292
5.623 6.016664722750002
5.6235 5.95879392603
5.624 5.897266516239999
5.6245 5.844364691550001
5.625 5.804411828049999
5.6255 5.77631782112
5.626 5.757008152390001
5.6265 5.74356176482
5.627 5.7338884092599995
5.6275 5.72667043498
5.628 5.72112466002
5.6285 5.716801283929999
5.629 5.713568012460001
5.6295 5.71173176827
5.63 5.71229798766
5.6305 5.7175103811099985
5.631 5.731385402050001
5.6315 5.759569369069999
5.632 5.80756572297
5.6325 5.877443545819999
5.633 5.964196823200001
5.6335 6.0540775366499995
5.634 6.12800885532
5.6345 6.170454142489999
5.635 6.176232755330001
5.6355 6.14885842912
5.636 6.094681287860001
5.6365 6.02122622849
5.637 5.9392672947300005
5.6375 5.861594694670001
5.638 5.797633070680001
5.6385 5.7502664374100005
5.639 5.71758446589
5.6395 5.696211006860001
5.64 5.683362589300001
5.6405 5.677509891680001
5.641 5.67857353745
5.6415 5.68833156133
5.642 5.7114936386199995
5.6425 5.7577490001900005
5.643 5.84419006314
5.6435 5.99360318909
5.644 6.214952636419999
5.6445 6.463866913680001
5.645 6.654513511470001
5.6455 6.750072294130001
5.646 6.778907148860001
5.6465 6.77684865033
5.647 6.76315354957
5.6475 6.745441995380001
5.648 6.726058241870001
5.6485 6.704811785320001
5.649 6.6803320573
5.6495 6.65139665894
5.65 6.61860885202
5.6505 6.5858739628
5.651 6.56050521742
5.6515 6.550673108760001
5.652 6.56114552159
5.6525 6.58975283021
5.653 6.627282063049999
5.6535 6.661969615399999
5.654 6.68590429111
5.6545 6.69787956662
5.655 6.70109696278
5.6555 6.69949884824
5.656 6.695799901009999
5.6565 6.691233103499999
5.657 6.6859413335000015
5.6575 6.67899853126
5.658 6.66736192903
5.6585 6.6419667248000005
5.659 6.576925579729999
5.6595 6.41536784163
5.66 6.123352097720001
5.6605 5.834860672630001
5.661 5.680997168109999
5.6615 5.623195164399999
5.662 5.603652657790001
5.6625 5.59744011981
5.663 5.59619126209
5.6635 5.59702206998
5.664 5.598821271779999
5.6645 5.601133775269999
5.665 5.60384845328
5.6655 5.6070711412100005
5.666 5.611098178180002
5.6665 5.61632115517
5.667 5.6231157878500015
5.6675 5.631730789410001
5.668 5.642129117460001
5.6685 5.65363342544
5.669 5.66469322474
5.6695 5.673308226299999
5.67 5.67800202629
5.6705 5.67858412099
5.671 5.676007029
5.6715 5.671593692820001
5.672 5.666444800609999
5.6725 5.66144407796
5.673 5.657575794090001
5.6735 5.65593005362
5.674 5.65751758462
5.6745 5.66326973861
5.675 5.674260744900001
5.6755 5.69163891758
5.676 5.71591755834
5.6765 5.7455885127299995
5.677 5.77602677377
5.6775 5.799897948239999
5.678 5.809629513269999
5.6785 5.801125638879999
5.679 5.77674645449
5.6795 5.744927041480001
5.68 5.71531429656
5.6805 5.693321700439999
5.681 5.67922442516
5.6815 5.6709057627199995
5.682 5.6663495487499995
5.6825 5.66428046668
5.683 5.663878292159999
5.6835 5.66458209757
5.684 5.666026750780001
5.6845 5.668021748070001
5.685 5.67049300466
5.6855 5.67347756294
5.686 5.677113008929999
5.6865 5.68179622538
5.687 5.6883897708
5.6875 5.698639929289999
5.688 5.715457174349999
5.6885 5.742455784890001
5.689 5.781339710850001
5.6895 5.827483945250001
5.69 5.868040070530001
5.6905 5.88801121051
5.691 5.880486313569999
5.6915 5.8507518579400015
5.692 5.811539842239999
5.6925 5.77532826013
5.693 5.748985829069999
5.6935 5.73311581084
5.694 5.72509348752
5.6945 5.722029552689999
5.695 5.721918425519999
5.6955 5.723622375460001
5.696 5.726527557190001
5.6965 5.730327048050001
5.697 5.734846219630001
5.6975 5.740063904850001
5.698 5.746059480259999
5.6985 5.7530234495800014
5.699 5.76107752352
5.6995 5.769983572429999
5.7 5.7788472871800005
5.7005 5.78634572527
5.701 5.79132528084
5.701 5.79132528084
5.7015 5.793441988839999
5.702 5.79323031804
5.7025 5.791732747129999
5.703 5.790071131350001
5.7035 5.789145071599999
5.704 5.7896160391299984
5.7045 5.792129629880001
5.705 5.797516651740001
5.7055 5.807094755439999
5.706 5.822843062960001
5.7065 5.847582087710001
5.707 5.88479381435
5.7075 5.937526302399999
5.708 6.005700175310001
5.7085 6.0820022069399995
5.709 6.148974848060001
5.7095 6.182027243479999
5.71 6.16186559978
5.7105 6.09103525833
5.711 5.9970587149000005
5.7115 5.91280315296
5.712 5.85494293978
5.7125 5.82218159171
5.713 5.8059729002
5.7135 5.798643798749999
5.714 5.79552694622
5.7145 5.794309839119999
5.715 5.794002916460001
5.7155 5.79423575434
5.716 5.794966018599999
5.7165 5.796341878800001
5.717 5.79878138477
5.7175 5.80336934936
5.718 5.81301624607
5.7185 5.83546922618
5.719 5.889207150530001
5.7195 6.0074570429500005
5.72 6.21864100011
5.7205 6.4953423616400014
5.721 6.748659391540001
5.7215 6.892600827309999
5.722 6.875095652150001
5.7225 6.690328210830001
5.723 6.410748126420001
5.7235 6.152573251659999
5.724 5.981379200389999
5.7245 5.89093226755
5.725 5.849270162340001
5.7255 5.8313204784999995
5.726 5.82382733218
5.7265 5.8209274422199995
5.727 5.82019188619
5.7275 5.820615227790001
5.728 5.82173179126
5.7285 5.823319322260001
5.729 5.8252772771600005
5.7295 5.82765328189
5.73 5.830696049640001
5.7305 5.834982383340001
5.731 5.8415230110600005
5.7315 5.85167262592
5.732 5.8666165844
5.7325 5.886254342869999
5.733 5.90820460483
5.7335 5.92828158021
5.734 5.9425005662000006
5.7345 5.9486813535600005
5.735 5.946596396180001
5.7355 5.9374575093900015
5.736 5.92348723659
5.7365 5.90746375703
5.737 5.892080581640001
5.7375 5.879401500719999
5.738 5.870643621369999
5.7385 5.866399621830001
5.739 5.867119302549999
5.7395 5.87381868337
5.74 5.8891066068999995
5.7405 5.918777561289999
5.741 5.973303959369999
5.7415 6.063946687700001
5.742 6.181122350809999
5.7425 6.279200015989999
5.743 6.328588105400001
5.7435 6.34425703637
5.744 6.34686587898
5.7445 6.34592394392
5.745 6.34434699646
5.7455 6.342833550240001
5.746 6.341526483049999
5.7465 6.3404840043599995
5.747 6.33980136603
5.7475 6.339637321160001
5.748 6.340229999399999
5.7485 6.34196040819
5.749 6.34533126568
5.7495 6.35085587356
5.75 6.35860831661
5.7505 6.367535532600001
5.751 6.3751556814
5.7515 6.3783836611
5.752 6.375579022999999
5.7525 6.367842455259999
5.753 6.358089723150001
5.7535 6.349003754060001
5.754 6.341891615180001
5.7545 6.33689089253
5.755 6.33359411982
5.7555 6.331551496599999
5.756 6.330434933129999
5.7565 6.330122718700001
5.757 6.33069952163
5.7575 6.3326786436099995
5.758 6.33745711192
5.7585 6.34878149972
5.759 6.3766744193900005
5.7595 6.44554151417
5.76 6.596775008999999
5.7605 6.838365476580001
5.761 7.035515659700001
5.7615 6.98655620366
5.762 6.698017152640001
5.7625 6.36024347354
5.763 6.10892144093
5.7635 5.96110113775
5.764 5.88409530071
5.7645 5.845978681399999
5.765 5.8270817707299996
5.7655 5.81728670446
5.766 5.811857348439999
5.7665 5.80875107945
5.767 5.80723234146
5.7675 5.807317009780001
5.768 5.809671847429999
5.7685 5.81595317842
5.769 5.829706488650001
5.7695 5.858065084080001
5.77 5.913565167839999
5.7705 6.01247893268
5.771 6.162251898989999
5.7715 6.339568528150001
5.772 6.486325185559999
5.7725 6.54436531892
5.773 6.49435809242
5.7735 6.360402226639999
5.774 6.192108065329999
5.7745 6.040123139159999
5.775 5.93220807355
5.7755 5.86823586602
5.776 5.83454316643
5.7765 5.817800006150001
5.777 5.8095607202599995
5.7775 5.805427847890001
5.778 5.803374641130001
5.7785 5.8025491250100005
5.779 5.80264966864
5.7795 5.80366039671
5.78 5.805734770550001
5.7805 5.80915854574
5.781 5.8144238568899995
5.7815 5.822393262509999
5.782 5.834405580409999
5.7825 5.8519213391100005
5.783 5.87469711719
5.7835 5.89810790767
5.784 5.913591626690001
5.7845 5.91462881361
5.785 5.9024207002199995
5.7855 5.8842487620399995
5.786 5.86722513795
5.7865 5.854736560750001
5.787 5.846968242389999
5.7875 5.842755993470001
5.788 5.840856248039999
5.7885 5.84035352989
5.789 5.84071866202
5.7895 5.8417082230099995
5.79 5.843375130559999
5.7905 5.84617447689
5.791 5.85134982795
5.7915 5.8619862856500005
5.792 5.8857727918
5.7925 5.940828366879999
5.793 6.05975560586
5.7935 6.252884043779999
5.794 6.425057072499999
5.7945 6.48814026267
5.795 6.48558962953
5.7955 6.470815007690001
5.796 6.46210475427
5.7965 6.46182958223
5.797 6.46478768166
5.7975 6.44819798271
5.798 6.352258192609999
5.7985 6.1555366428600005
5.799 5.98897818211
5.7995 5.913237078100001
5.8 5.887259779170001
5.8005 5.87967667276
5.801 5.87835902203
5.801 5.87835902203
5.8015 5.87922158054
5.802 5.88090965517
5.8025 5.883010487859999
5.803 5.88542353498
5.8035 5.888265215470001
5.804 5.89189536969
5.8045 5.897340601020001
5.805 5.9074690488
5.8055 5.930070198470001
5.806 5.98479768381
5.8065 6.111662577789999
5.807 6.35013090107
5.8075 6.642786949150001
5.808 6.84853625852
5.8085 6.935749919889999
5.809 6.95383189798
5.8095 6.93069098777
5.81 6.856886671580001
5.8105 6.70610826897
5.811 6.490473933240001
5.8115 6.284100195010001
5.812 6.140481557210001
5.8125 6.056384748369999
5.813 6.010584479019999
5.8135 5.986559843219999
5.814 5.974505191160001
5.8145 5.969007042130001
5.815 5.967170797940001
5.8155 5.967461845290001
5.816 5.969044084520001
5.8165 5.971383046860001
5.817 5.9740553907099985
5.8175 5.97666952509
5.818 5.97892911088
5.8185 5.9806806867499995
5.819 5.98193483624
5.8195 5.9828238536
5.82 5.98353295078
5.8205 5.984279090349999
5.821 5.985289818420001
5.8215 5.986829723490001
5.822 5.989232187070001
5.8225 5.99296817669
5.823 5.99874678953
5.8235 6.007658130209999
5.824 6.021586068850001
5.8245 6.04418192675
5.825 6.08286476545
5.8255 6.15038775065
5.826 6.25854623768
5.8265 6.397756831070001
5.827 6.531141185689999
5.8275 6.62899130476
5.828 6.689164021430002
5.8285 6.722433379420001
5.829 6.73848331783
5.8295 6.74270085852
5.83 6.73713920825
5.8305 6.722332835790001
5.831 6.69955176594
5.8315 6.673055873549999
5.832 6.65018484361
5.8325 6.63750576269
5.833 6.63594998231
5.8335 6.639394924579999
5.834 6.63743696968
5.8345 6.6198894603600005
5.835 6.579841344999999
5.8355 6.514567362050001
5.836 6.426586394029999
5.8365 6.32606922288
5.837 6.22929862489
5.8375 6.1501972469299995
5.838 6.09367585156
5.8385 6.05715205502
5.839 6.035265294299999
5.8395 6.022877260730001
5.84 6.016130253980001
5.8405 6.0124577656
5.841 6.010351641139999
5.8415 6.008975780940001
5.842 6.00792271871
5.8425 6.007033701350001
5.843 6.00627697824
5.8435 6.005747801240001
5.844 6.00565784115
5.8445 6.006430439569999
5.845 6.008965197399999
5.8455 6.015161860069999
5.846 6.02895750446
5.8465 6.058004029989999
5.847 6.114890557489999
5.8475 6.21438112526
5.848 6.361682834979999
5.8485 6.536073115330001
5.849 6.689597946569999
5.8495 6.7726469849500015
5.85 6.764439449679998
5.8505 6.679543583570001
5.851 6.5518478817
5.8515 6.415632430129999
5.852 6.294800153949999
5.8525 6.20038968538
5.853 6.133395877179999
5.8535 6.08942656025
5.854 6.062750747680002
5.8545 6.04854234523
5.855 6.043758585149999
5.8555 6.04749986654
5.856 6.061623600670001
5.8565 6.091791981439999
5.857 6.14853563115
5.8575 6.247015470849999
5.858 6.40410695507
5.8585 6.63561130903
5.859 6.958541573280001
5.8595 7.3901330427100005
5.86 7.92437955837
5.8605 8.499171615770003
5.861 9.006975156740001
5.8615 9.352263149239999
5.862 9.48491194783
5.8625 9.385426671830004
5.863 9.04934106736
5.8635 8.512284621830002
5.864 7.893041696430001
5.8645 7.36095422293
5.865 7.015946694239999
5.8655 6.84144528672
5.866 6.7708742420000005
5.8665 6.7485958903
5.867 6.74366396066
5.8675 6.74299719764
5.868 6.74267439967
5.8685 6.7423410181599985
5.869 6.742552688960001
5.8695 6.743796254910001
5.87 6.74600821477
5.8705 6.74827309233
5.871 6.749029815439999
5.8715 6.746839022660001
5.872 6.74114507814
5.8725 6.732450700029999
5.873 6.7219941625100015
5.8735 6.71127303649
5.874 6.70146738668
5.8745 6.69307993123
5.875 6.685983667660001
5.8755 6.6796335436600005
5.876 6.673013539389999
5.8765 6.66420803411
5.877 6.649306409789999
5.8775 6.62030221842
5.878 6.562939431620001
5.8785 6.46180841515
5.879 6.324645736749999
5.8795 6.19523020963
5.88 6.107720209139999
5.8805 6.059279346560001
5.881 6.034365693400001
5.8815 6.02180832319
5.882 6.015812747779999
5.8825 6.013537286680001
5.883 6.01345261836
5.8835 6.0144633464299995
5.884 6.01540528149
5.8845 6.014923730419999
5.885 6.011918005060001
5.8855 6.00620818523
5.886 5.998619787049999
5.8865 5.99038579293
5.887 5.9824957638599985
5.8875 5.97543654268
5.888 5.969351007180001
5.8885 5.964244449130001
5.889 5.9600692426
5.8895 5.956746011040001
5.89 5.954121293119999
5.8905 5.95203104397
5.891 5.950364136419998
5.8915 5.949184071710001
5.892 5.9488559819699995
5.8925 5.95033767757
5.893 5.955735282970001
5.8935 5.969753181700001
5.894 6.002710325260002
5.8945 6.07376821282
5.895 6.2017443785
5.8955 6.368461592350001
5.896 6.5159749728700005
5.8965 6.616111136580002
5.897 6.683702914790001
5.8975 6.74037247972
5.898 6.79821681759
5.8985 6.8544842080000015
5.899 6.883091516620001
5.8995 6.836957865760001
5.9 6.692540170690001
5.9005 6.495130690839999
5.901 6.31446437127
5.901 6.31446437127
5.9015 6.18286863491
5.902 6.097999227649999
5.9025 6.047044774319999
5.903 6.01887668261
5.9035 6.00655744205
5.904 6.00681673878
5.9045 6.01919948058
5.905 6.04526144783
5.9055 6.0873363111000005
5.906 6.14651417501
5.9065 6.220424326600001
5.907 6.302563180540001
5.9075 6.38263824418
5.908 6.4445784120299985
5.9085 6.46412621041
5.909 6.41769092866
5.9095 6.305500112890001
5.91 6.16249532041
5.9105 6.03409581313
5.911 5.94452202234
5.9115 5.89252509032
5.912 5.86592336253
5.9125 5.85329190754
5.913 5.84744979346
5.9135 5.844687489519999
5.914 5.8432798787
5.9145 5.842433195500001
5.915 5.841771724250001
5.9155 5.841094377689999
5.916 5.84030590396
5.9165 5.83937455244
5.917 5.83834265729
5.9175 5.83736367984
5.918 5.83678158514
5.9185 5.83743247285
5.919 5.841184337780001
5.9195 5.851492705739999
5.92 5.87251161618
5.9205 5.905394674960001
5.921 5.94331549878
5.9215 5.972007475719999
5.922 5.9789079438
5.9225 5.962535207420001
5.923 5.931996402750001
5.9235 5.899012800339999
5.924 5.87141092802
5.9245 5.851836670789999
5.925 5.83958622324
5.9255 5.832733381090001
5.926 5.829404857760001
5.9265 5.828193042429999
5.927 5.828187750660001
5.9275 5.828817471290001
5.928 5.829759406350001
5.9285 5.83084951097
5.929 5.832050742760001
5.9295 5.83348481243
5.93 5.8353951414
5.9305 5.838236821890001
5.931 5.84256548975
5.9315 5.848894446669999
5.932 5.85725544327
5.9325 5.8668811728999986
5.933 5.8761153115499996
5.9335 5.882735315820001
5.934 5.884714437799999
5.9345 5.881407081550001
5.935 5.874279067359999
5.9355 5.866145616870001
5.936 5.85946211136
5.9365 5.85528690483
5.937 5.853492994800001
5.9375 5.853455952410001
5.938 5.85457780765
5.9385 5.85647755308
5.939 5.858996435600001
5.9395 5.862229707070001
5.94 5.86668008564
5.9405 5.873638763189999
5.941 5.8860162132200005
5.9415 5.909559297950001
5.942 5.953189941599999
5.9425 6.0242002032299995
5.943 6.117340647
5.9435 6.212915304969999
5.944 6.292482358690001
5.9445 6.348363449890001
5.945 6.37703425975
5.9455 6.371477901249999
5.946 6.32280420079
5.9465 6.232738275390001
5.947 6.12484437686
5.9475 6.031804476719999
5.948 5.96995956073
5.9485 5.93582764423
5.949 5.91925911236
5.9495 5.9121310981700015
5.95 5.90977626052
5.9505 5.90987680415
5.951 5.911332040899999
5.9515 5.91369217032
5.952 5.916830189929999
5.9525 5.92089426929
5.953 5.92629716646
5.9535 5.93386439756
5.954 5.944977114559999
5.9545 5.96169910776
5.955 5.9861576687
5.9555 6.018368672690001
5.956 6.0525905492800005
5.9565 6.07631355419
5.957 6.0772713645600005
5.9575 6.0542521650599985
5.958 6.01887668261
5.9585 5.985607324619999
5.959 5.962265327149999
5.9595 5.949178779940001
5.96 5.94327845639
5.9605 5.941473962819999
5.961 5.941770301939999
5.9615 5.943109119749999
5.962 5.944992989869999
5.9625 5.94718907442
5.963 5.949575662690001
5.9635 5.952110420520001
5.964 5.954788056140001
5.9645 5.957703821409999
5.965 5.96116993076
5.9655 5.96600131677
5.966 5.97411360018
5.9665 5.989539109729999
5.967 6.019395276069999
5.9675 6.07313849219
5.968 6.157743310949999
5.9685 6.2688969398
5.969 6.3848925382
5.9695 6.472989925160001
5.97 6.50788385654
5.9705 6.486293434939999
5.971 6.424363850629999
5.9715 6.34395540548
5.972 6.2625521075699995
5.9725 6.1911132125699995
5.973 6.1351209942
5.9735 6.09556501345
5.974 6.07025976931
5.9745 6.055818528980001
5.975 6.04909268931
5.9755 6.047663911410001
5.976 6.049611282770001
5.9765 6.053183227520001
5.977 6.056771047579999
5.9775 6.05919467824
5.978 6.059935526040001
5.9785 6.058988299210001
5.979 6.0565382096999985
5.9795 6.0527651776899996
5.98 6.04786499867
5.9805 6.042149887070001
5.981 6.03605376803
5.9815 6.030068776159999
5.982 6.024575918900001
5.9825 6.01982390944
5.983 6.01597150088
5.9835 6.01310336154
5.984 6.011224783189999
5.9845 6.010251097509999
5.985 6.010055302019999
5.9855 6.01046806008
5.986 6.011309451510001
5.9865 6.01243130675
5.987 6.01374366571
5.9875 6.0152465283900005
5.988 6.0170192713400015
5.9885 6.01917302173
5.989 6.021930033900001
5.9895 6.02572952476
5.99 6.031508137599999
5.9905 6.041409039270001
5.991 6.06046999481
5.9915 6.0994544644
5.992 6.17473518442
5.9925 6.289841765459999
5.993 6.40852029125
5.9935 6.4886906067500005
5.994 6.5283524229
5.9945 6.544449987239999
5.995 6.54917553785
5.9955 6.54785259535
5.996 6.542470865260001
5.9965 6.53430566415
5.997 6.5249286477099995
5.9975 6.51603847411
5.998 6.5088310833700005
5.9985 6.5036927747
5.999 6.50045421146
5.9995 6.498723802670001
6.0 6.498067623189999
6.0005 6.498099373810001
6.001 6.49851213187
6.001 6.49851213187
6.0015 6.4990942265700005
6.002 6.499745114279999
6.0025 6.500401293759999
6.003 6.500983388459999
6.0035 6.501237393419999
6.004 6.500554755090001
6.0045 6.497739533450001
6.005 6.49079673121
6.0055 6.47706458806
6.006 6.45375963298
6.0065 6.41923083373
6.007 6.37447833484
6.0075 6.323333377790001
6.008 6.2706696827499995
6.0085 6.22092704475
6.009 6.17742869535
6.0095 6.14164045484
6.01 6.112604512849999
6.0105 6.08810361775
6.011 6.06669311633
6.0115 6.0484418016
6.012 6.03384180817
6.0125 6.02280846772
6.013 6.01465914192
6.0135 6.00856831465
6.014 6.003853347580001
6.0145 6.00005385672
6.015 5.99689467003
6.0155 5.9942752438800015
6.016 5.99227495482
6.0165 5.991174266659999
6.017 5.99158702472
6.0175 5.9946403760099995
6.018 6.00235577667
6.0185 6.01828400437
6.019 6.04880693373
6.0195 6.10503728175
6.02 6.201283994509999
6.0205 6.334890603470002
6.021 6.459342450330001
6.0215 6.532453544650001
6.022 6.56408245394
6.0225 6.577258961239999
6.023 6.584037718610001
6.0235 6.588673309130001
6.024 6.592504550609999
6.0245 6.5960077023500014
6.025 6.599584938870001
6.0255 6.603934773809999
6.026 6.610533611
6.0265 6.62198500128
6.027 6.641490465500001
6.0275 6.66994960456
6.028 6.7015255961500015
6.0285 6.72355523466
6.029 6.72555552372
6.0295 6.70892878238
6.03 6.68467660047
6.0305 6.66321318135
6.031 6.64881956695
6.0315 6.640982455579999
6.032 6.63758513924
6.0325 6.636717288959999
6.033 6.6371512141
6.0335 6.63819898456
6.034 6.6395325106
6.0345 6.64105124859
6.035 6.642866325699999
6.0355 6.64533758229
6.036 6.648988903590001
6.0365 6.652989481710001
6.037 6.64663406594
6.0375 6.59035080022
6.038 6.45801421606
6.0385 6.323333377790001
6.039 6.232986988580001
6.0395 6.17545486514
6.04 6.13746524831
6.0405 6.111980083990001
6.041 6.094067442539999
6.0415 6.079335154860002
6.042 6.064285360979999
6.0425 6.04724056981
6.043 6.028512995779999
6.0435 6.009616085110001
6.044 5.99225907951
6.0445 5.977801963869999
6.045 5.96692737652
6.0455 5.95949773144
6.046 5.954788056140001
6.0465 5.951909333260001
6.047 5.9501260067700015
6.0475 5.948940650290001
6.048 5.94806750824
6.0485 5.947368994600001
6.049 5.94682923406
6.0495 5.94652760317
6.05 5.946649313880001
6.0505 5.947538331240001
6.051 5.94979791703
6.0515 5.954454674630001
6.052 5.963186095130001
6.0525 5.978436976270001
6.053 6.003546424919999
6.0535 6.0428589842500005
6.054 6.099904264850001
6.0545 6.169406372029999
6.055 6.23167462962
6.0555 6.2654784563799995
6.056 6.2617107161400005
6.0565 6.22284795726
6.057 6.16113004375
6.0575 6.096401113109999
6.058 6.0459493779299995
6.0585 6.014854937409999
6.059 5.998672704749999
6.0595 5.991179558429999
6.06 5.9881156236000015
6.0605 5.987253065089999
6.061 5.987618197220001
6.0615 5.988856471400001
6.062 5.99094672055
6.0625 5.994042405999999
6.063 5.998381657399999
6.0635 6.00428727272
6.064 6.011981506299999
6.0645 6.02121035318
6.065 6.030730247410001
6.0655 6.03813872541
6.066 6.040853403420001
6.0665 6.0376571743400005
6.067 6.029454930839999
6.0675 6.018786722519999
6.068 6.00852598049
6.0685 6.000593617260001
6.069 5.995455308589999
