# Supplementary material for: Distinct solvation patterns of OH− versus H3O+ charge defects at electrified gold/water interfaces govern their properties
Source: Nat Commun. 2025 Sep 19;16:8325. doi: 10.1038/s41467-025-63832-1 (PMC12449469; doi:10.1038/s41467-025-63832-1)
Supplement: Supplementary file 4 — Source Data [file 41467_2025_63832_MOESM4_ESM.zip › data/si/fig4/upper/h3o_pos_8.dat]

0.0 3.2019934268300014
0.0005 3.2088409772100013
0.001 3.2173977693000007
0.001 3.2173977693000007
0.0015 3.2288385760400002
0.002 3.244306419750001
0.0025 3.2638330510500007
0.003 3.2849366298100007
0.0035 3.3023306777999997
0.004 3.3103106669600004
0.0045 3.306701679819999
0.005 3.2945994018299993
0.0055 3.27986182238
0.006 3.2672462426999997
0.0065 3.2586841588400004
0.007 3.253995650620001
0.0075 3.25222290767
0.008 3.252434578469999
0.0085 3.2539586082299996
0.009 3.2563981142000005
0.0095 3.2595202584999994
0.01 3.2632244975000004
0.0105 3.2674790805799985
0.011 3.2723051748200005
0.0115 3.277766281460001
0.012 3.283936485280001
0.0125 3.2908475369000003
0.013 3.2983618503
0.0135 3.306003166179999
0.014 3.312871883639999
0.0145 3.3179361075299996
0.015 3.3206772443900006
0.0155 3.32144455104
0.016 3.3211852543099996
0.0165 3.3207989551
0.017 3.32075662094
0.0175 3.3211587954599997
0.018 3.3218943514899992
0.0185 3.3228415783199994
0.019 3.3239105158600006
0.0195 3.3250852887999995
0.02 3.3264241066099993
0.0205 3.328075138850001
0.021 3.330355891720001
0.0215 3.333949003550001
0.022 3.3403520452499995
0.0225 3.3530417097099994
0.023 3.379759856439999
0.0235 3.4361119151699997
0.024 3.5465035291399998
0.0245 3.7307682523100008
0.025 3.9712474481899998
0.0255 4.198544845
0.026 4.331458232090001
0.0265 4.321567913959998
0.027 4.167826120150001
0.0275 3.9261298171700014
0.028 3.68873043143
0.0285 3.51882228027
0.029 3.4220040563500005
0.0295 3.374833218569999
0.03 3.354063021320001
0.0305 3.34549564569
0.031 3.34219358121
0.0315 3.3411511025200005
0.032 3.3410981848200008
0.0325 3.3415162346500002
0.033 3.3421671223600002
0.0335 3.3429503043199995
0.034 3.34383932168
0.0345 3.3449082592200012
0.035 3.34640053836
0.0355 3.3489088373400007
0.036 3.353750806890001
0.0365 3.363519414309999
0.037 3.3822787389599993
0.0375 3.4140664013499995
0.038 3.458623104749999
0.0385 3.5066459174999993
0.039 3.5411905920600004
0.0395 3.547884681110001
0.04 3.5254158256899997
0.0405 3.485267166700001
0.041 3.4422979943000014
0.0415 3.4063880430800006
0.042 3.3805853725599997
0.0425 3.3636993344899997
0.043 3.35326396405
0.0435 3.34710434377
0.044 3.343680568580001
0.0445 3.341992493950001
0.045 3.341410399249999
0.0455 3.3415426935
0.046 3.3421565388200003
0.0465 3.3431143491899986
0.047 3.344347331599999
0.0475 3.34581844366
0.048 3.3475171018299994
0.0485 3.3494274308000014
0.049 3.351491221099999
0.0495 3.3535973455600017
0.05 3.3556029263899996
0.0505 3.3573968364200004
0.051 3.3589737838800007
0.0515 3.3604872300999995
0.052 3.362191180040001
0.0525 3.3643978481299994
0.053 3.3674882418100003
0.0535 3.3720127051599986
0.054 3.378759711909999
0.0545 3.3887770325199993
0.055 3.4031812304600004
0.0555 3.42276607123
0.056 3.4474892206699996
0.0565 3.4760700704400014
0.057 3.505693398899999
0.0575 3.531707740219999
0.058 3.5479852247400006
0.0585 3.5488583667899993
0.059 3.5323797950100007
0.0595 3.502819967789999
0.06 3.4693812731600007
0.0605 3.441096762509999
0.061 3.4221839765300013
0.0615 3.4119285262700005
0.062 3.4075998584099993
0.0625 3.4067055492800007
0.063 3.407647484340001
0.0635 3.4095313544599994
0.064 3.411896775649999
0.0645 3.4145426606500004
0.065 3.4174266753000007
0.0655 3.420633487919999
0.066 3.42438535285
0.0665 3.42920086355
0.067 3.436223042339999
0.0675 3.44804485652
0.068 3.47015916335
0.0685 3.510884625270001
0.069 3.5604949690199996
0.0695 3.517419961219999
0.07 3.3437387780500005
0.0705 3.218360871439999
0.071 3.1645118199200004
0.0715 3.1453714878299985
0.072 3.1444083856900003
0.0725 3.1597968528499996
0.073 3.200114848480001
0.0735 3.2812535578900013
0.074 3.3993129465900003
0.0745 3.49583483139
0.075 3.534290123979999
0.0755 3.5404021183299994
0.076 3.53833832803
0.0765 3.535300852049999
0.077 3.5297180346999992
0.0775 3.5121387747599995
0.078 3.458940610950001
0.0785 3.3460459897699986
0.079 3.216704547430001
0.0795 3.1385609798399985
0.08 3.105942509560001
0.0805 3.0935650595299995
0.081 3.0889823867099997
0.0815 3.0881992047500004
0.082 3.0915436033900017
0.0825 3.1052704547699994
0.083 3.1554152672900004
0.0835 3.3074636947
0.084 3.4880559294899998
0.0845 3.5363168718900004
0.085 3.5374757695199994
0.0855 3.5358406125899995
0.086 3.535930572679999
0.0865 3.537237639869999
0.087 3.5392643877800003
0.0875 3.5417832703000007
0.088 3.544672576719999
0.0885 3.547874097570001
0.089 3.5513984163900014
0.0895 3.555398994509999
0.09 3.5603467994600004
0.0905 3.5673160605499996
0.091 3.5780266030299996
0.0915 3.59291235204
0.092 3.6052845102999997
0.0925 3.6025063310500007
0.093 3.59159999308
0.0935 3.603136051679999
0.094 3.656709931159999
0.0945 3.7447438168800007
0.095 3.829798436090001
0.0955 3.86245394876
0.096 3.83027998716
0.0965 3.767752432839999
0.097 3.71008801515
0.0975 3.669701226510001
0.098 3.644962201760001
0.0985 3.6309654701099996
0.099 3.6236681192800004
0.0995 3.6205195161300017
0.1 3.6200750074500005
0.1005 3.621620204290001
0.101 3.6249063934600008
0.101 3.6249063934600008
0.1015 3.6300129515100013
0.102 3.637230925790001
0.1025 3.6469307401999993
0.103 3.659334649079999
0.1035 3.6740775203
0.104 3.68970411711
0.1045 3.703415093180001
0.105 3.7118237157099996
0.1055 3.712564563510001
0.106 3.7056588036599996
0.1065 3.693461273809999
0.107 3.6793322479099997
0.1075 3.666065780520001
0.108 3.6551700260899986
0.1085 3.6470842015299985
0.109 3.6416760125900014
0.1095 3.638527409439999
0.11 3.6371145068500015
0.1105 3.636939878439999
0.111 3.6376436838499986
0.1115 3.63904071113
0.112 3.641130960280001
0.1125 3.644099643249999
0.113 3.6484283111100018
0.1135 3.655037731840001
0.114 3.66561598007
0.1145 3.6829624021299994
0.115 3.711209870390001
0.1155 3.7549357659
0.116 3.815828163289999
0.1165 3.8863145396900007
0.117 3.944788598189999
0.1175 3.96308224708
0.118 3.9287333680099996
0.1185 3.8589084628599997
0.119 3.7850088948100007
0.1195 3.7279371553600003
0.12 3.6915403613000004
0.1205 3.670685495730001
0.121 3.6592446889899994
0.1215 3.6530004003900016
0.122 3.64970891945
0.1225 3.6484759370399997
0.123 3.6493173284699987
0.1235 3.6528786896800005
0.124 3.66046179609
0.1245 3.6741357297699997
0.125 3.69649345802
0.1255 3.72964639707
0.126 3.7730653699200003
0.1265 3.82120989338
0.127 3.863242422489999
0.1275 3.8871453475800015
0.128 3.886552669340001
0.1285 3.864501863750001
0.129 3.830401697870001
0.1295 3.7937985247800006
0.13 3.76044449847
0.1305 3.732371658620001
0.131 3.7095694216900013
0.1315 3.6913710246599996
0.132 3.6770462032699998
0.1325 3.66594936158
0.133 3.65751957197
0.1335 3.6512964504500003
0.134 3.6470048249800007
0.1345 3.644665862640001
0.135 3.6446076531700013
0.1355 3.647306455870001
0.136 3.65300569216
0.1365 3.661250269820001
0.137 3.6707489969700005
0.1375 3.6800307615499994
0.138 3.6887039725800017
0.1385 3.6985307894699995
0.139 3.713839880080001
0.1395 3.741822759839999
0.14 3.793750898850001
0.1405 3.88644683394
0.141 4.038807475780001
0.1415 4.25179592651
0.142 4.472827867639999
0.1425 4.600401858799999
0.143 4.564899373869999
0.1435 4.37641181824
0.144 4.0948631953899985
0.1445 3.8007360352500017
0.145 3.5646013825399985
0.1455 3.4130821321299996
0.146 3.3358011230499995
0.1465 3.3149780080999998
0.147 3.3419872021800012
0.1475 3.4215807147499993
0.148 3.5678081951600005
0.1485 3.7459397568999995
0.149 3.7829927304399993
0.1495 3.7022297367000006
0.15 3.6484653535
0.1505 3.627499360759999
0.151 3.6205565585199997
0.1515 3.618709730789999
0.152 3.618725606099999
0.1525 3.61949291275
0.153 3.620620059760001
0.1535 3.621974752880001
0.154 3.6235358250299994
0.1545 3.6253191515200003
0.155 3.6273247323500017
0.1555 3.6291768518500005
0.156 3.629065724680001
0.1565 3.621350324019999
0.157 3.5955846958899995
0.1575 3.5469850802100007
0.158 3.49419967446
0.1585 3.469032016340001
0.159 3.4901885128000005
0.1595 3.5584258869500003
0.16 3.6574296118800005
0.1605 3.7525280105500007
0.161 3.8048530323099987
0.1615 3.79684129253
0.162 3.73899695466
0.1625 3.6548048939600006
0.163 3.565781447249999
0.1635 3.4859762638800005
0.164 3.4221522259099997
0.1645 3.3756058169900003
0.165 3.3444425834600002
0.1655 3.3255880069499986
0.166 3.3163327012199995
0.1665 3.3152002624399985
0.167 3.3221748153000012
0.1675 3.338187711319999
0.168 3.3640380077699996
0.1685 3.398889604990001
0.169 3.4391705582300007
0.1695 3.47889058385
0.17 3.511604305989999
0.1705 3.532348044390001
0.171 3.5376027720000005
0.1715 3.5235954568100007
0.172 3.485256583160001
0.1725 3.419347587810001
0.173 3.3342823850600007
0.1735 3.25419673788
0.174 3.1992046640400007
0.1745 3.16909449274
0.175 3.15385948691
0.1755 3.14574191173
0.176 3.14091581749
0.1765 3.137777797880001
0.177 3.1356452145700002
0.1775 3.1341635189700012
0.178 3.1331580826700014
0.1785 3.1325442373499994
0.179 3.1323431500900005
0.1795 3.1326871151400004
0.18 3.133883055159999
0.1805 3.13666123441
0.181 3.1426250591999993
0.1815 3.1549442997599995
0.182 3.178365673780001
0.1825 3.2161224527300005
0.183 3.2636107967099983
0.1835 3.3072308568199995
0.184 3.33309173681
0.1845 3.3354042403
0.185 3.317703269650001
0.1855 3.289752140510001
0.186 3.2612347919800007
0.1865 3.23637934829
0.187 3.2152281436
0.1875 3.19768592605
0.188 3.18438241627
0.1885 3.175455200279999
0.189 3.17009463727
0.1895 3.1671312460700003
0.19 3.16557546569
0.1905 3.164786991959999
0.191 3.164405984520001
0.1915 3.1642048972600003
0.192 3.1640355606199995
0.1925 3.163786847429999
0.193 3.163495800079999
0.1935 3.16327354574
0.194 3.1632417951199985
0.1945 3.163437590609999
0.195 3.1637974309700008
0.1955 3.1642207725700002
0.196 3.16462294709
0.1965 3.1649616203699997
0.197 3.16524208418
0.1975 3.1654802138299987
0.198 3.165707759939999
0.1985 3.1659405978200015
0.199 3.16620518632
0.1995 3.16653856783
0.2 3.167025410670001
0.2005 3.1677768420100003
0.201 3.168962198490001
0.201 3.168962198490001
0.2015 3.1707984426800015
0.202 3.173502537150001
0.2025 3.1772014843799985
0.203 3.1818952843699995
0.2035 3.1873934334000014
0.204 3.1932090886299997
0.2045 3.1984108985400015
0.205 3.20159654408
0.2055 3.2013531226599996
0.206 3.1973419610000002
0.2065 3.19089129337
0.207 3.1841707454700012
0.2075 3.1787784318399988
0.208 3.175164152929999
0.2085 3.17301569431
0.209 3.1718144625199995
0.2095 3.17111594888
0.21 3.170639689579999
0.2105 3.170216347980001
0.211 3.16980358992
0.2115 3.16942787425
0.212 3.1692267869899995
0.2125 3.16942787425
0.213 3.1704068517
0.2135 3.1727669811199997
0.214 3.1773919880999992
0.2145 3.18537726903
0.215 3.1972943350700005
0.2155 3.2117567424799995
0.216 3.2247374542900014
0.2165 3.23147916927
0.217 3.229690551009999
0.2175 3.22078979387
0.218 3.2083858849899984
0.2185 3.1961301456700015
0.219 3.18632449586
0.2195 3.179678032739999
0.22 3.175772706480001
0.2205 3.173793584500001
0.221 3.1729627766100004
0.2215 3.17274581404
0.222 3.1728093152799994
0.2225 3.1729627766100004
0.223 3.1731268214799995
0.2235 3.1732591157300005
0.224 3.1733967017499998
0.2245 3.1736030807800004
0.225 3.17402113061
0.2255 3.1748836891200005
0.226 3.1765505966699985
0.2265 3.1794716537100003
0.227 3.18406491007
0.2275 3.190446784689999
0.228 3.1980298911
0.2285 3.2052796159999994
0.229 3.21006866785
0.2295 3.2107671814899996
0.23 3.207295780369999
0.2305 3.2010462000000013
0.231 3.1938864351899996
0.2315 3.1872188049900005
0.232 3.1816994888800005
0.2325 3.177444905799999
0.233 3.17432805327
0.2335 3.1721266769499996
0.234 3.170602647190001
0.2345 3.169565460270001
0.235 3.1688828219399996
0.2355 3.16849123096
0.236 3.1683906873300005
0.2365 3.1686129416699993
0.237 3.1692003281399996
0.2375 3.1701634302799997
0.238 3.171412288
0.2385 3.17272464696
0.239 3.1737671256499995
0.2395 3.174222217869999
0.24 3.1739258787499987
0.2405 3.172920442449999
0.241 3.1714440386200016
0.2415 3.16974538045
0.242 3.1680361387400007
0.2425 3.1664538995100004
0.243 3.1651150817000007
0.2435 3.164114937170001
0.244 3.1635328424700004
0.2445 3.163479924769999
0.245 3.164141396019999
0.2455 3.165771261179999
0.246 3.1687187770700005
0.2465 3.17333849228
0.247 3.1799214541599996
0.2475 3.18863170758
0.248 3.1994110430700013
0.2485 3.2119154955799987
0.249 3.2253936337699995
0.2495 3.23861247523
0.25 3.2500797408199995
0.2505 3.2583931114899984
0.251 3.2623196048299983
0.2515 3.2604621935599996
0.252 3.2513391820799997
0.2525 3.2347865255199997
0.253 3.21327548047
0.2535 3.1911558818699985
0.254 3.1722854300499987
0.2545 3.1583151572500006
0.255 3.1488640560300007
0.2555 3.1426991439800007
0.256 3.1386668152399997
0.2565 3.1359362619199986
0.257 3.1339888905599986
0.2575 3.1324913196499997
0.258 3.1312424619299994
0.2585 3.13015764908
0.259 3.12920513048
0.2595 3.1284431156000005
0.26 3.127998606920001
0.2605 3.1280991505500007
0.261 3.1291098786200005
0.2615 3.1314594245
0.262 3.1354600026199995
0.2625 3.1409846104999994
0.263 3.14737177689
0.2635 3.1536531078799994
0.264 3.158913127259999
0.2645 3.16229986006
0.265 3.1627337851999995
0.2655 3.1594475960299997
0.266 3.15292813539
0.2665 3.1450381063200004
0.267 3.137804256729999
0.2675 3.13241723487
0.268 3.1291098786200005
0.2685 3.1276652254099995
0.269 3.12787160444
0.2695 3.1297607663300004
0.27 3.13371371852
0.2705 3.14057714421
0.271 3.15189094847
0.2715 3.1703909763900002
0.272 3.2009086139800003
0.2725 3.2513603491599996
0.273 3.33244614087
0.2735 3.452119519419999
0.274 3.6026862512299997
0.2745 3.7523798409899998
0.275 3.8583104928499994
0.2755 3.8892355967300007
0.276 3.8365136922199996
0.2765 3.716469889770001
0.277 3.5673742700199993
0.2775 3.4314604493399985
0.278 3.3316259165199993
0.2785 3.267669584299999
0.279 3.22918254109
0.2795 3.2060575061900005
0.28 3.1916321411699995
0.2805 3.1822392494199994
0.281 3.176074337370001
0.2815 3.172274846509999
0.282 3.17041743524
0.2825 3.170263973910001
0.283 3.17172450243
0.2835 3.1749260232800003
0.284 3.1803077533699993
0.2845 3.1887534182899993
0.285 3.2015012922200006
0.2855 3.2193715995100005
0.286 3.241110190669999
0.2865 3.2620708916399996
0.287 3.2757077829299996
0.2875 3.27755461066
0.288 3.2681088012100004
0.2885 3.2521435311200007
0.289 3.2354479967699996
0.2895 3.2219857338899986
0.29 3.21330193932
0.2905 3.20970882749
0.291 3.2119207873500004
0.2915 3.2231393397499994
0.292 3.2536516855699995
0.2925 3.333546829030001
0.293 3.5368301735799994
0.2935 3.9340463050900008
0.294 4.34112629588
0.2945 4.532545492090001
0.295 4.585674862890001
0.2955 4.596792871660001
0.296 4.598089355310001
0.2965 4.59730617335
0.297 4.596141983950001
0.2975 4.59497250278
0.298 4.593871814620001
0.2985 4.59277641823
0.299 4.591273555550001
0.2995 4.587024264240001
0.3 4.566576864959999
0.3005 4.45829137545
0.301 4.0517511452
0.301 4.0517511452
0.3015 3.4838595558800014
0.302 3.22826706488
0.3025 3.1568387534199998
0.303 3.1337878032999997
0.3035 3.1232624727699987
0.304 3.1167641792099987
0.3045 3.1119063343500004
0.305 3.1078740056099994
0.3055 3.104344395019999
0.306 3.1012116671800003
0.3065 3.0984758220899993
0.307 3.0961686103700012
0.3075 3.0943270744100007
0.308 3.092935338900001
0.3085 3.0919140272899996
0.309 3.0911573041800002
0.3095 3.0906228354099996
0.31 3.0903159127499995
0.3105 3.09022066089
0.311 3.0901624514200003
0.3115 3.0898131946000005
0.312 3.088744257059999
0.3125 3.0866222572899984
0.313 3.0833254845800004
0.3135 3.0790497344200007
0.314 3.074197181329999
0.3145 3.0692070422200013
0.315 3.064423282139999
0.3155 3.06003111304
0.316 3.05609932793
0.3165 3.05256971734
0.317 3.0493311541000017
0.3175 3.0462725110400006
0.318 3.0433249951500008
0.3185 3.0404833146599985
0.319 3.037768636650001
0.3195 3.035196836430001
0.32 3.03278378931
0.3205 3.0305347870599997
0.321 3.0284498296800004
0.3215 3.02653950071
0.322 3.024766757760001
0.3225 3.0230945584399995
0.323 3.0214541097399996
0.3235 3.0198030774999998
0.324 3.01813616995
0.3245 3.01649042948
0.325 3.0149716914900013
0.3255 3.0136593325299996
0.326 3.01259039499
0.3265 3.0116960858600015
0.327 3.010822943809999
0.3275 3.009801632200001
0.328 3.008568649790001
0.3285 3.0071557471999997
0.329 3.0055629244299995
0.3295 3.0037108049300008
0.33 3.0015253039200003
0.3305 2.9990222967099998
0.331 2.9963393693199984
0.3315 2.993624691310001
0.332 2.9909788063099993
0.3325 2.9885075497200004
0.333 2.98632734048
0.3335 2.984565181069999
0.334 2.983279280959999
0.3345 2.98243259776
0.335 2.981929879609999
0.3355 2.981638832259999
0.336 2.98144303677
0.3365 2.981247241280001
0.337 2.9810461540199986
0.3375 2.9809244433099993
0.338 2.9810514457900004
0.3385 2.981622956949999
0.339 2.9828294805099995
0.3395 2.9847556847899996
0.34 2.9873380685499997
0.3405 2.990359669219999
0.341 2.99348181352
0.3415 2.996222950379999
0.342 2.99801686041
0.3425 2.9984190349299995
0.343 2.9974347657099996
0.3435 2.995513853200001
0.344 2.9932066414799996
0.3445 2.9909205968399997
0.345 2.98890972424
0.3455 2.9873751109399995
0.346 2.986496677119999
0.3465 2.9863802581799996
0.347 2.987068188280001
0.3475 2.98857105096
0.348 2.9909153050699997
0.3485 2.994217369550001
0.349 2.9987735835199993
0.3495 3.00515545814
0.35 3.01425201077
0.3505 3.0272115555
0.351 3.0448119825200015
0.3515 3.066375945270001
0.352 3.0890458879499993
0.3525 3.108890025450001
0.353 3.1227915052400013
0.3535 3.128691828790001
0.354 3.1247071259799997
0.3545 3.1102341350300007
0.355 3.0883262072299997
0.3555 3.0651800052500002
0.356 3.0463413040500003
0.3565 3.0339373951700006
0.357 3.02720626373
0.3575 3.0243963338599995
0.358 3.0239253663300003
0.3585 3.0247138400599995
0.359 3.026100283800001
0.3595 3.027708981879999
0.36 3.029360014119999
0.3605 3.030979295740001
0.361 3.032587993819999
0.3615 3.0343131108400003
0.362 3.036429818840001
0.3625 3.0394884618999987
0.363 3.044584436410001
0.3635 3.05353281948
0.364 3.0686619899100007
0.3645 3.0914906856899984
0.365 3.1205266276799994
0.3655 3.1505150882700006
0.366 3.1747302277900014
0.3665 3.1884253285499993
0.367 3.1904362011500007
0.3675 3.1830383066900003
0.368 3.1706873155100004
0.3685 3.15775422963
0.369 3.14668913856
0.3695 3.1378412991200006
0.37 3.1303851951900006
0.3705 3.12337889171
0.371 3.1164255059300006
0.3715 3.1094721201500013
0.372 3.102412898969999
0.3725 3.094951503269999
0.373 3.08693976349
0.3735 3.0785999339699996
0.374 3.0704929423300014
0.3745 3.06326967628
0.375 3.0574222704299983
0.3755 3.0531041861100006
0.376 3.0501778373000006
0.3765 3.04834159311
0.377 3.0473096979600003
0.3775 3.046870481050001
0.378 3.0469075234400007
0.3785 3.04738378274
0.379 3.0483257178
0.3795 3.0498867899500004
0.38 3.052389797159999
0.3805 3.0564962106799998
0.381 3.063481347079999
0.3815 3.07564712631
0.382 3.0967877474599996
0.3825 3.13208385336
0.383 3.1862080769200007
0.3835 3.2588799543299993
0.384 3.3398599106400004
0.3845 3.4095525215399993
0.385 3.447917854040001
0.3855 3.4424408720900006
0.386 3.3903222293599997
0.3865 3.3047490166900007
0.387 3.2154662732500006
0.3875 3.14836133788
0.388 3.109212823419999
0.3885 3.0905011247000003
0.389 3.08340486113
0.3895 3.0821771704899996
0.39 3.08375940972
0.3905 3.08663284083
0.391 3.090046032479999
0.3915 3.0936126854599992
0.392 3.0971264207399996
0.3925 3.1004972782300007
0.393 3.103709382620001
0.3935 3.1068474022299997
0.394 3.1101018407799996
0.3945 3.1138431221700005
0.395 3.118658632870001
0.3955 3.1253685972300014
0.396 3.1346291947300005
0.3965 3.1461970039499993
0.397 3.1583574914100003
0.3975 3.168337769630001
0.398 3.1735554548500007
0.3985 3.17274581404
0.399 3.1664750665899986
0.3995 3.1570398406799987
0.4 3.1472924003400005
0.4005 3.139370620650001
0.401 3.13406297534
0.401 3.13406297534
0.4015 3.13115250184
0.402 3.129998895980001
0.4025 3.129988312440001
0.403 3.1307027013900006
0.4035 3.1318986414099994
0.404 3.1334861724099996
0.4045 3.1354441273100013
0.405 3.1378307155800007
0.4055 3.140741189079999
0.406 3.144307842059999
0.4065 3.1487211782399998
0.407 3.15418757665
0.4075 3.1608763739300008
0.408 3.1687187770700005
0.4085 3.1771273996000007
0.409 3.184895717959999
0.4095 3.19055262009
0.41 3.19316675447
0.4105 3.193013293140001
0.411 3.1912828843499996
0.4115 3.1891767598900005
0.412 3.187472809949999
0.4125 3.1866155432100003
0.413 3.186821922239999
0.4135 3.1880496128799996
0.414 3.1900446101699993
0.4145 3.19249999145
0.415 3.19513000114
0.4155 3.19773884375
0.416 3.2002206838800005
0.4165 3.2025014367500004
0.417 3.20454935174
0.4175 3.2063803041600005
0.418 3.2080154610900005
0.4185 3.2095183237699993
0.419 3.2109788522900002
0.4195 3.212502882049999
0.42 3.2142121237600003
0.4205 3.2162335799
0.421 3.2185249163100016
0.4215 3.2207051255499985
0.422 3.22205981867
0.4225 3.2219698585800005
0.423 3.22045112059
0.4235 3.2180698240899988
0.424 3.2154874403299987
0.4245 3.2130902685199993
0.425 3.21101589468
0.4255 3.2093172365100004
0.426 3.2080313364000004
0.4265 3.2071740696599997
0.427 3.2067348527500004
0.4275 3.2066713515100007
0.428 3.2069412317799992
0.4285 3.2075127429399997
0.429 3.20839117676
0.4295 3.209618867399999
0.43 3.2112698996399986
0.4305 3.2133918994099995
0.431 3.2159742831699996
0.4315 3.2188635895899997
0.432 3.2218163972499996
0.4325 3.2245945765000004
0.433 3.227071124860001
0.4335 3.2293254188799994
0.434 3.23147916927
0.4345 3.233569418420001
0.435 3.2354427049999996
0.4355 3.236823856969999
0.436 3.237506495300001
0.4365 3.2374059516699996
0.437 3.2365645602400006
0.4375 3.235220450660001
0.438 3.23373875506
0.4385 3.23248460557
0.439 3.2317014236100006
0.4395 3.23147916927
0.44 3.23178609193
0.4405 3.23248989734
0.441 3.2334318324
0.4415 3.2344743110899996
0.442 3.235559123940001
0.4425 3.2367233133399997
0.443 3.2380462558400014
0.4435 3.23961261976
0.444 3.2414647392600004
0.4445 3.243618489650001
0.445 3.24606328739
0.4455 3.248815007790001
0.446 3.25192656855
0.4465 3.25548792976
0.447 3.2596049268200007
0.4475 3.264409853980001
0.448 3.2701037985
0.4485 3.277073059590001
0.449 3.285857397789999
0.4495 3.2968536958499994
0.45 3.30937931544
0.4505 3.3206772443900006
0.451 3.3267204457299995
0.4515 3.3251276229599993
0.452 3.317089424329999
0.4525 3.3061248768900002
0.453 3.295604838130001
0.4535 3.28732321808
0.454 3.2815869393999995
0.4545 3.2779885357999996
0.455 3.27599883028
0.4555 3.275162730619999
0.456 3.275146855310001
0.4565 3.2757236582399996
0.457 3.276739678080001
0.4575 3.2781261218200006
0.458 3.2798512388399983
0.4585 3.2819150291399994
0.459 3.2843492433400003
0.4595 3.2872438415299987
0.46 3.2907205344199992
0.4605 3.2949010327200012
0.461 3.299817087050001
0.4615 3.305352278469999
0.462 3.3112684773300005
0.4625 3.3173381375199993
0.463 3.32337604709
0.4635 3.3291705352400003
0.464 3.33441467931
0.4645 3.33864809531
0.465 3.3412992720799997
0.4655 3.3419660350999996
0.466 3.3406536761399996
0.4665 3.337843746269999
0.467 3.3342929686000007
0.4675 3.33081098394
0.468 3.3279798869900015
0.4685 3.3261118921799993
0.469 3.3252175830500006
0.4695 3.3251329147299993
0.47 3.32564621642
0.4705 3.3265722761700003
0.471 3.3277946750400007
0.4715 3.3292922459499996
0.472 3.3310967395199986
0.4725 3.3332293228299994
0.473 3.33572703827
0.4735 3.33867455416
0.474 3.34219887298
0.4745 3.3465169572999995
0.475 3.3518933956200003
0.4755 3.3585610258199994
0.476 3.3664669302000005
0.4765 3.37503430583
0.477 3.3830301702999988
0.4775 3.38894636916
0.478 3.3917086730999992
0.4785 3.3911953714100003
0.479 3.38803089295
0.4795 3.38313071393
0.48 3.3773362257800015
0.4805 3.3713882763000003
0.481 3.3659959626699996
0.4815 3.3617413795900015
0.482 3.358915574410001
0.4825 3.35744446235
0.483 3.3570581631400005
0.4835 3.35747621297
0.484 3.3585133998900014
0.4845 3.36006918027
0.485 3.3621012199500013
0.4855 3.36462539424
0.486 3.367689329069999
0.4865 3.37142531869
0.487 3.3760714927499995
0.4875 3.3819136068300013
0.488 3.3890363292499996
0.4885 3.3968681488499994
0.489 3.404017330120001
0.4895 3.4089069255999993
0.49 3.4107960874899996
0.4905 3.41007640677
0.491 3.4077056938100005
0.4915 3.4047846367699988
0.492 3.4022234200900003
0.4925 3.4005353454600007
0.493 3.3998050811999994
0.4935 3.399857998899999
0.494 3.4004718442199993
0.4945 3.4014455298999993
0.495 3.40264146992
0.4955 3.4039749959599996
0.496 3.405382606779999
0.4965 3.40683784353
0.497 3.408319539129999
0.4975 3.4098382771199995
0.498 3.4113940575
0.4985 3.41300804735
0.499 3.4146961219799996
0.4995 3.4164688649300006
0.5 3.418379193900001
0.5005 3.4204959019
0.501 3.4229459914100007
0.501 3.4229459914100007
0.5015 3.425808838980001
0.502 3.429095028150001
0.5025 3.432640514049999
0.503 3.4361013316299998
0.5035 3.4389377203500002
0.504 3.4405411266600003
0.5045 3.4405040842700005
0.505 3.438810717869999
0.5055 3.4358632019799993
0.506 3.432312424310001
0.5065 3.428766938409999
0.507 3.4256024599499986
0.5075 3.4229459914100007
0.508 3.42079224102
0.5085 3.4190935828499986
0.509 3.4178023909699986
0.5095 3.41687103945
0.51 3.41623602705
0.5105 3.4158338525300005
0.511 3.4156221817300016
0.5115 3.41558513934
0.512 3.415722725360001
0.5125 3.4160031891699996
0.513 3.4163524459899994
0.5135 3.4166434933399996
0.514 3.416744036969999
0.5145 3.4165270744000003
0.515 3.41593968793
0.5155 3.4149924610999998
0.516 3.413801812850001
0.5165 3.412500037430001
0.517 3.411208845550001
0.5175 3.4100076137599986
0.518 3.4089122173699993
0.5185 3.4079120728399994
0.519 3.406980721319999
0.5195 3.4061181628100003
0.52 3.4054513997900004
0.5205 3.4053032302300013
0.521 3.4062239982099998
0.5215 3.408938676220001
0.522 3.4142092791400005
0.5225 3.422612609899999
0.523 3.4340110824800005
0.5235 3.44643086667
0.524 3.455358082660001
0.5245 3.4557496736400006
0.525 3.4461609864
0.5255 3.4299946290499994
0.526 3.41232540902
0.5265 3.39674114637
0.527 3.3846812025399986
0.5275 3.3760503256700014
0.528 3.3700600420300004
0.5285 3.3658213342600005
0.529 3.3626251051800002
0.5295 3.3600109708000003
0.53 3.3577408014700003
0.5305 3.355677011169999
0.531 3.3537984328200006
0.5315 3.3521579841200007
0.532 3.3509250017100003
0.5325 3.350506951879999
0.533 3.3517134754400013
0.5335 3.3559257243599996
0.534 3.36496406752
0.5345 3.3802519910499997
0.535 3.401429654590001
0.5355 3.4252426195899988
0.536 3.445578891700001
0.5365 3.4551146612400006
0.537 3.4489709162700004
0.5375 3.428391222740001
0.538 3.4005353454600007
0.5385 3.37367961271
0.539 3.3526659940399997
0.5395 3.338193003089999
0.54 3.3288106948799987
0.5405 3.32275691
0.541 3.3187457483400005
0.5415 3.3159887361699996
0.542 3.3140519483499995
0.5425 3.31268137992
0.543 3.3117447366299997
0.5435 3.311141474850001
0.544 3.3108186768799994
0.5445 3.31073930033
0.545 3.310876886349999
0.5455 3.311231434939999
0.546 3.3117500283999997
0.5465 3.31230566425
0.547 3.31265492107
0.5475 3.3125437939000006
0.548 3.3118082378699993
0.5485 3.3104482529800014
0.549 3.3085273404699995
0.5495 3.30615662751
0.55 3.3034789918899987
0.5505 3.30066906202
0.551 3.297890882770001
0.5515 3.295276748389999
0.552 3.2929272025099996
0.5525 3.29091103814
0.553 3.289286464749998
0.5535 3.288143442429999
0.554 3.2876036818900003
0.5545 3.287815352690001
0.555 3.2888578313800005
0.5555 3.2906782002600012
0.556 3.2929430778199995
0.5565 3.294996284579999
0.557 3.295985845569999
0.5575 3.29515503768
0.558 3.2920911028500006
0.5585 3.28704804604
0.559 3.2810895130199986
0.5595 3.275490820360001
0.56 3.270929314620001
0.5605 3.267362661639999
0.561 3.264446896369999
0.5615 3.261864512609999
0.562 3.25943029841
0.5625 3.2570754607600003
0.563 3.2547999996600003
0.5635 3.252693875200001
0.564 3.25093700756
0.5645 3.2498786535600006
0.565 3.25028611985
0.5655 3.25389510699
0.566 3.2646903177899995
0.5665 3.2913079208899996
0.567 3.34969731107
0.5675 3.4604752242500014
0.568 3.63153698127
0.5685 3.8335714680999997
0.569 4.001505789049999
0.5695 4.06664747775
0.57 3.9927532014699993
0.5705 3.80524462329
0.571 3.5858954650199992
0.5715 3.4137647704599994
0.572 3.313808526929999
0.5725 3.2676642925299992
0.573 3.249508229659999
0.5735 3.243025811410001
0.574 3.2408138515499987
0.5745 3.240035961360001
0.575 3.2396496621499997
0.5755 3.23925807117
0.576 3.2387288941699994
0.5765 3.2380250887599997
0.577 3.2372048644100007
0.5775 3.2364428495299995
0.578 3.2361147597900013
0.5785 3.2370831536999995
0.579 3.241332445010001
0.5795 3.2531383838800005
0.58 3.280009991940001
0.5805 3.3304141011900006
0.581 3.4040226218899994
0.5815 3.4795150127100003
0.582 3.5204203948100004
0.5825 3.504407498789999
0.583 3.442991216170001
0.5835 3.36789041633
0.584 3.305066522889999
0.5845 3.26360021317
0.585 3.2404328441100008
0.5855 3.2289391196699997
0.586 3.22370555914
0.5865 3.2214988910499995
0.587 3.2206574996200006
0.5875 3.2203717440400004
0.588 3.2202288662499994
0.5885 3.220006611909999
0.589 3.219577978540001
0.5895 3.218927090830001
0.59 3.21815978418
0.5905 3.2175935647899996
0.591 3.2179004874499997
0.5915 3.220297659259999
0.592 3.226795952819999
0.5925 3.2401841309200003
0.593 3.2634890860000008
0.5935 3.2985893964100006
0.594 3.3437811122100003
0.5945 3.391412333980001
0.595 3.42828538734
0.5955 3.4409803435699997
0.596 3.4235175025699993
0.5965 3.3814585146100002
0.597 3.328736610100001
0.5975 3.2794596478600004
0.598 3.241406529789999
0.5985 3.2155191909500003
0.599 3.199109412180001
0.5995 3.18890687962
0.6 3.1824138778299984
0.6005 3.178058751120001
0.601 3.1749048562000004
0.601 3.1749048562000004
0.6015 3.17237009837
0.602 3.17008405373
0.6025 3.16780859263
0.603 3.165400837280001
0.6035 3.162770827590001
0.604 3.159902688249999
0.6045 3.1568546287299997
0.605 3.153748359739999
0.6055 3.1508114273900008
0.606 3.1484195473499996
0.6065 3.1471865649399993
0.607 3.148154958850001
0.6075 3.1529651777799996
0.608 3.1639508923
0.6085 3.183911448740001
0.609 3.2153339789999995
0.6095 3.25876882716
0.61 3.3101889562499993
0.6105 3.358227644310001
0.611 3.38473941201
0.6115 3.3732986052699987
0.612 3.3234660071800013
0.6125 3.2551175058599986
0.613 3.19351601129
0.6135 3.151732195370001
0.614 3.1286600781699994
0.6145 3.11747327639
0.615 3.1122555911700003
0.6155 3.1095779555500007
0.616 3.1078157961399997
0.6165 3.106254723990001
0.617 3.1045931082099996
0.6175 3.102719821630001
0.618 3.10064544779
0.6185 3.0984811138599992
0.619 3.0964543659499997
0.6195 3.09506792221
0.62 3.0955335979699994
0.6205 3.1010158716899996
0.621 3.1190237650000006
0.6215 3.1639456005300017
0.622 3.254376658060001
0.6225 3.3974767023999997
0.623 3.5653633974199996
0.6235 3.69192666051
0.624 3.71044785551
0.6245 3.6057819366800006
0.625 3.4317620802300004
0.6255 3.2698762523900013
0.626 3.16588768012
0.6265 3.1153142342299995
0.627 3.0952795930100008
0.6275 3.08862783812
0.628 3.0870191400399998
0.6285 3.087130267210001
0.629 3.0876964865999996
0.6295 3.0882203718300003
0.63 3.0884902521000006
0.6305 3.0884108755499993
0.631 3.08797695041
0.6315 3.08729431208
0.632 3.0865746313599987
0.6325 3.08635237702
0.633 3.0880616187299994
0.6335 3.0958405206299995
0.634 3.1210346375999984
0.6345 3.18928788706
0.635 3.3396905739999996
0.6355 3.5913989058199993
0.636 3.886557961110001
0.6365 4.092212018620001
0.637 4.09300049235
0.6375 3.8847587593099986
0.638 3.5842073903899996
0.6385 3.331641791829999
0.639 3.1837050697099984
0.6395 3.11716106196
0.64 3.0922209499499997
0.6405 3.0840398735299983
0.641 3.0818226219
0.6415 3.081605659329999
0.642 3.0819813750000007
0.6425 3.08242059191
0.643 3.0826851804100004
0.6435 3.0826745968700004
0.644 3.0823835495200003
0.6445 3.081907290220001
0.645 3.0815209910099997
0.6455 3.081912581990001
0.646 3.0848971402700007
0.6465 3.0952848847800007
0.647 3.124214991369999
0.6475 3.1913146349700012
0.648 3.315713564130001
0.6485 3.4894053308399995
0.649 3.6593822750100005
0.6495 3.7571265586799987
0.65 3.74912540244
0.6505 3.650899567699999
0.651 3.50556110465
0.6515 3.3592066217599994
0.652 3.24378253452
0.6525 3.16880873716
0.653 3.1267285821199993
0.6535 3.1052387041499996
0.654 3.0948297925599997
0.6545 3.0899454888499998
0.655 3.087733528990001
0.6555 3.086807469239999
0.656 3.0865375889700006
0.6565 3.0866963420699998
0.657 3.08733135447
0.6575 3.088712506440001
0.658 3.0913213490499993
0.6585 3.095898730099999
0.659 3.10351358713
0.6595 3.1155999898099997
0.66 3.1337878032999997
0.6605 3.158923710799999
0.661 3.188726959440001
0.6615 3.2159478243200015
0.662 3.2318866355600013
0.6625 3.2342097225899993
0.663 3.2282988154999996
0.6635 3.2203135345700007
0.664 3.2124129219599995
0.6645 3.2038032121700004
0.665 3.1932567145600013
0.6655 3.1805617583299997
0.666 3.1667925727900004
0.6665 3.153716609120001
0.667 3.1429213983199995
0.6675 3.1352589153600006
0.668 3.13078207794
0.6685 3.128993459680001
0.669 3.1291469210100002
0.6695 3.13051219767
0.67 3.1325019031899997
0.6705 3.13470857128
0.671 3.1368464463600008
0.6715 3.138756775329999
0.672 3.1403495980999994
0.6725 3.141651373520001
0.673 3.1427520616800004
0.6735 3.1438580416099997
0.674 3.1452233182699993
0.6745 3.147197148479999
0.675 3.1502399162300003
0.6755 3.1550871775500005
0.676 3.16298779016
0.6765 3.17597379374
0.677 3.1969821206400004
0.6775 3.2299075135799997
0.678 3.27952844087
0.6785 3.3511737149000007
0.679 3.4489550409600005
0.6795 3.571612977790001
0.68 3.7074632972300003
0.6805 3.8334709244700003
0.681 3.92181173285
0.6815 3.9494612311
0.682 3.903877924319999
0.6825 3.7868028048399998
0.683 3.6213397404800007
0.6835 3.452119519419999
0.684 3.321571553520001
0.6845 3.24249134264
0.685 3.20229505772
0.6855 3.183911448740001
0.686 3.1760478785199995
0.6865 3.1729839436900003
0.687 3.1721055098699997
0.6875 3.172227220579999
0.688 3.172841065900001
0.6885 3.1737565421099996
0.689 3.1749683574399983
0.6895 3.1766511402999997
0.69 3.17917002282
0.6905 3.1831653091700014
0.691 3.1897165204299993
0.6915 3.200792195039999
0.692 3.2201918238599996
0.6925 3.2550963387800005
0.693 3.3168195440600003
0.6935 3.4156486405799997
0.694 3.5473660876499986
0.6945 3.6857141225299985
0.695 3.7976721004200007
0.6955 3.8654014646500015
0.696 3.891770354560001
0.6965 3.8933473020199996
0.697 3.89230482333
0.6975 3.9116568262200007
0.698 3.97416321346
0.6985 4.102933144640001
0.699 4.316514273610001
0.6995 4.607535164760001
0.7 4.91455836839
0.7005 5.148221764510001
0.701 5.27297524226
0.701 5.27297524226
0.7015 5.31974919729
0.702 5.330687285880001
0.7025 5.33012635826
0.703 5.3274910568000005
0.7035 5.325437850039999
0.704 5.3243689125
0.7045 5.324141366389999
0.705 5.324495914979999
0.7055 5.325083301449999
0.706 5.325125635609999
0.7065 5.322315705739999
0.707 5.30976891907
0.7075 5.2685671978499995
0.708 5.1565033845600015
0.7085 4.91576489195
0.709 4.545452119120001
0.7095 4.158131597509999
0.71 3.8657136790799997
0.7105 3.6848515640199997
0.711 3.5830273256800007
0.7115 3.52761191024
0.712 3.4962422976799994
0.7125 3.4736358562400005
0.713 3.4486004923700007
0.7135 3.4139288153299985
0.714 3.3683296332399992
0.7145 3.3174333893799988
0.715 3.2706435590400007
0.7155 3.2349558621599988
0.716 3.2115344881400008
0.7165 3.1976435918900004
0.717 3.1899652336199997
0.7175 3.18603874028
0.718 3.184234246709999
0.7185 3.1835039824499995
0.719 3.183249977489999
0.7195 3.1831706009400014
0.72 3.1831706009400014
0.7205 3.183234102180001
0.721 3.18341931413
0.7215 3.183874406350001
0.722 3.184895717959999
0.7225 3.187171179059999
0.723 3.192367697200001
0.7235 3.2046604789099993
0.724 3.2341832637399994
0.7245 3.30325144578
0.725 3.4504579036399994
0.7255 3.71043727197
0.726 4.055799349250001
0.7265 4.38230155825
0.727 4.5936283932
0.7275 4.66116196194
0.728 4.609101528680001
0.7285 4.4806491037
0.729 4.31143946618
0.7295 4.1269683639800006
0.73 3.9534247668299995
0.7305 3.815515948859999
0.731 3.7282123274000005
0.7315 3.6975041860899998
0.732 3.7289108410400003
0.7325 3.835973931679999
0.733 4.04136869246
0.7335 4.35834571546
0.734 4.747952281710002
0.7345 5.109819389619999
0.735 5.36520020982
0.7355 5.5156134803
0.736 5.600906229159999
0.7365 5.6500826477700015
0.737 5.664105838269999
0.7375 5.60292239353
0.738 5.37009509707
0.7385 4.88297708503
0.739 4.274296532550001
0.7395 3.79781497821
0.74 3.5223413073199987
0.7405 3.385538469280001
0.741 3.32338663063
0.7415 3.2976474613500004
0.742 3.2887308288999995
0.7425 3.2874078864000014
0.743 3.28961455449
0.7435 3.293662758540001
0.744 3.298906902609999
0.7445 3.30520940068
0.745 3.3127290058500014
0.7455 3.3217990996299998
0.746 3.3328483153899997
0.7465 3.34607244862
0.747 3.3609476140900005
0.7475 3.375822779559999
0.748 3.388200229589999
0.7485 3.39579391954
0.749 3.39770954028
0.7495 3.3947196902300005
0.75 3.388798199599999
0.7505 3.382326364890001
0.751 3.37729389162
0.7515 3.3747432584799997
0.752 3.374849093879999
0.7525 3.3775055624200006
0.753 3.3830725044600003
0.7535 3.3933067876399994
0.754 3.4134155136399995
0.7545 3.45810980306
0.755 3.5687289631400008
0.7555 3.8450228583799992
0.756 4.385339034230001
0.7565 4.96121061271
0.757 5.25541185763
0.7575 5.34579528923
0.758 5.366565486480002
0.7585 5.369385999889999
0.759 5.368380563590001
0.7595 5.366972952770001
0.76 5.36582463868
0.7605 5.364787451760001
0.761 5.3631999207600005
0.7615 5.35939513813
0.762 5.349139687870001
0.7625 5.32176536166
0.763 5.252951184580001
0.7635 5.099643315910002
0.764 4.82454006892
0.7645 4.464609748830001
0.765 4.13220192451
0.7655 3.8996709671700005
0.766 3.760613835110001
0.7665 3.6818564222
0.767 3.636908127820001
0.7675 3.6101529386999998
0.768 3.592721848320001
0.7685 3.5791907924300004
0.769 3.566416459649999
0.7695 3.5534833737700007
0.77 3.541105923739999
0.7705 3.5305911767500016
0.771 3.5231403645900015
0.7715 3.5197853824100003
0.772 3.5217380455399985
0.7725 3.5309245582599997
0.773 3.550826905229999
0.7735 3.5877846269099996
0.774 3.653111527560001
0.7745 3.7650430465999998
0.775 3.9452966081100014
0.7755 4.20175694939
0.776 4.50405989418
0.7765 4.7907468257
0.777 5.01518137494
0.7775 5.169822769650001
0.778 5.2697578461
0.7785 5.332306567500001
0.779 5.369296039799999
0.7795 5.38640962398
0.78 5.38434583368
0.7805 5.36126842471
0.781 5.3174102349500005
0.7815 5.26042316382
0.782 5.206335982650001
0.7825 5.17015085939
0.783 5.15087823305
0.7835 5.13110818033
0.784 5.09859025368
0.7845 5.064093205050001
0.785 5.052715899550001
0.7855 5.081317916399999
0.786 5.14707874219
0.7865 5.23269958079
0.787 5.317965870800001
0.7875 5.388722127470001
0.788 5.43955487009
0.7885 5.47116790407
0.789 5.48577318927
0.7895 5.483360142149999
0.79 5.459547177150001
0.7905 5.4041688041
0.791 5.299830975010001
0.7915 5.12364149286
0.792 4.8621486783100005
0.7925 4.539832259380002
0.793 4.221654004590001
0.7935 3.9652942069400003
0.794 3.78708856042
0.7945 3.6749612458900005
0.795 3.609618469930001
0.7955 3.57407894261
0.796 3.5560022562899993
0.7965 3.5475036736699996
0.797 3.544074606709999
0.7975 3.543365509530001
0.798 3.54418573388
0.7985 3.5459108508999995
0.799 3.5481439778399997
0.7995 3.5506311097400003
0.8 3.5532134935000004
0.8005 3.5557852937200005
0.801 3.5582883009299993
0.801 3.5582883009299993
0.8015 3.5606854727400004
0.802 3.5629821009200002
0.8025 3.5652099360900005
0.803 3.5674430630300007
0.8035 3.5697820253700003
0.804 3.57241732683
0.8045 3.575703516
0.805 3.5803126476699996
0.8055 3.5874300783199997
0.806 3.5989714286900005
0.8065 3.6177942545800006
0.807 3.648258974469999
0.8075 3.6977370239699985
0.808 3.7796853741900014
0.8085 3.91726610242
0.809 4.14166360927
0.8095 4.470171399100001
0.81 4.861704169629999
0.8105 5.21627392671
0.811 5.461214084699999
0.8115 5.599202279219999
0.812 5.66793178798
0.8125 5.700132208430001
0.813 5.715076166909999
0.8135 5.72274394164
0.814 5.728289716600002
0.8145 5.7343540850200005
0.815 5.741720228859999
0.8155 5.74941975421
0.816 5.755494706169999
0.8165 5.7585692245399995
0.817 5.7588232295
0.8175 5.75723040673
0.818 5.75428289084
0.8185 5.74966317563
0.819 5.7428050417100005
0.8195 5.7334227335
0.82 5.72177554773
0.8205 5.7087630853
0.821 5.69584587473
0.8215 5.68437860914
0.822 5.675054510400002
0.8225 5.66781007727
0.823 5.662200801070001
0.8235 5.65773983896
0.824 5.6539932658
0.8245 5.6505800741500005
0.825 5.6470187129400005
0.8255 5.64225082817
0.826 5.63317544262
0.8265 5.60971702621
0.827 5.5384210089999995
0.8275 5.322183411490001
0.828 4.823402338370001
0.8285 4.2163781099
0.829 3.863538761609999
0.8295 3.72990040203
0.83 3.683332826029999
0.8305 3.6663779949499995
0.831 3.660250125290001
0.8315 3.6585567588899996
0.832 3.65882134739
0.8325 3.659969661480001
0.833 3.6615042747799995
0.8335 3.663192349410001
0.834 3.6649439252800002
0.8345 3.666764294160001
0.835 3.6687698749900006
0.8355 3.6712199644999997
0.836 3.6746119890700006
0.8365 3.679771464820001
0.837 3.687894331769999
0.8375 3.7002823653400005
0.838 3.717708163950001
0.8385 3.7397642613100013
0.839 3.7649213358899987
0.8395 3.79163419085
0.84 3.8196805718499993
0.8405 3.850584508649999
0.841 3.8874840208599997
0.8415 3.9353692475900006
0.842 4.002537684199999
0.8425 4.103716326600002
0.843 4.26313618962
0.8435 4.5082403924799985
0.844 4.834065254920001
0.8445 5.1573341924500005
0.845 5.37440259785
0.8455 5.473226402599999
0.846 5.5043102595799995
0.8465 5.5088611817799995
0.847 5.5054532819
0.8475 5.50036259916
0.848 5.495340709430001
0.8485 5.490747453069999
0.849 5.48665162309
0.8495 5.48309555365
0.85 5.48017978838
0.8505 5.478015454450001
0.851 5.47663430248
0.8515 5.475861704059999
0.852 5.475210816349999
0.8525 5.47405721049
0.853 5.47182408355
0.8535 5.46814101163
0.854 5.462791032159999
0.8545 5.45584822992
0.855 5.44769361235
0.8555 5.438851064680001
0.856 5.429770387359999
0.8565 5.42044099685
0.857 5.41006383588
0.8575 5.39637931866
0.858 5.37393692209
0.8585 5.328660537969999
0.859 5.223476025679999
0.8595 4.9788163315
0.86 4.542467560840001
0.8605 4.106436296379999
0.861 3.8732121171699996
0.8615 3.7829556880499995
0.862 3.747966504810001
0.8625 3.7327950002199985
0.863 3.7257834049699996
0.8635 3.7225660088099994
0.864 3.72115310622
0.8645 3.7205763032899997
0.865 3.720338173640001
0.8655 3.72021646293
0.866 3.7201053357600005
0.8665 3.720020667439999
0.867 3.720041834520001
0.8675 3.7204598843500003
0.868 3.7221215001299983
0.8685 3.72795303067
0.869 3.749262988460001
0.8695 3.8292269249300004
0.87 4.086031231259999
0.8705 4.585140394120001
0.871 5.03597803104
0.8715 5.25509435143
0.872 5.33956158417
0.8725 5.37404275749
0.873 5.391431513709999
0.8735 5.402401352919999
0.874 5.40980983092
0.8745 5.414122623469999
0.875 5.415763072169999
0.8755 5.414725885249999
0.876 5.408830853470001
0.8765 5.395569677850001
0.877 5.37661984948
0.8775 5.357601228099999
0.878 5.343265823169999
0.8785 5.33467198869
0.879 5.330338029060001
0.8795 5.328411824779999
0.88 5.327692144060001
0.8805 5.32762335105
0.881 5.328009650259999
0.8815 5.328671121509999
0.882 5.329120921959999
0.8825 5.32755984981
0.883 5.316971018040001
0.8835 5.27006476876
0.884 5.09839445819
0.8845 4.671105197769999
0.885 4.15558096437
0.8855 3.864872287650001
0.886 3.75398853907
0.8865 3.7130037804200002
0.887 3.69587432093
0.8875 3.687518616100001
0.888 3.68284598319
0.8885 3.67995667677
0.889 3.678078098420001
0.8895 3.676845116010001
0.89 3.6761095599799996
0.8905 3.6757920537800013
0.891 3.675876722099999
0.8915 3.67632652255
0.892 3.6770462032699998
0.8925 3.677802926379999
0.893 3.6782051009000005
0.8935 3.6776970909799998
0.894 3.6757761784699996
0.8945 3.6723312362000007
0.895 3.6677221045299992
0.8955 3.662578504089999
0.896 3.65748252958
0.8965 3.652825771979999
0.897 3.6488251938599996
0.8975 3.6457295084100005
0.898 3.644046725549999
0.8985 3.6450786207000005
0.899 3.6523812632999997
0.8995 3.676834532470001
0.9 3.7534011525999995
0.9005 3.980762050650001
0.901 4.47976008634
0.901 4.47976008634
0.9015 5.02488118935
0.902 5.29056508574
0.9025 5.368385855360001
0.903 5.386795923190001
0.9035 5.3909922967999995
0.904 5.39285499984
0.9045 5.39542150829
0.905 5.39961259013
0.9055 5.40585687873
0.906 5.4141914164800005
0.9065 5.423579016460001
0.907 5.430310147899999
0.9075 5.425849185789999
0.908 5.397559383370001
0.9085 5.338175140430001
0.909 5.26035966258
0.9095 5.195233849189999
0.91 5.1703519466499985
0.9105 5.19222283206
0.911 5.24638409801
0.9115 5.308959278259999
0.912 5.36103029506
0.9125 5.396114730160002
0.913 5.417377062020001
0.9135 5.431045703930001
0.914 5.442417717660001
0.9145 5.454996254949999
0.915 5.47016775954
0.9155 5.482640461430001
0.916 5.45584822992
0.9165 5.24190196882
0.917 4.62618336224
0.9175 3.963553214609999
0.918 3.6554451981300007
0.9185 3.55525611672
0.919 3.5238282946899995
0.9195 3.5129272484900005
0.92 3.5082228649599996
0.9205 3.505444685709999
0.921 3.50325389293
0.9215 3.5011953944000007
0.922 3.49908926994
0.9225 3.4968720183100013
0.923 3.4945648065899997
0.9235 3.4922840537199997
0.924 3.4903790165199995
0.9245 3.48962758518
0.925 3.4918448368099986
0.9255 3.501137184930001
0.926 3.52602437924
0.9265 3.5806724880299994
0.927 3.6788983227700003
0.9275 3.8170135197699997
0.928 3.962595404240001
0.9285 4.07089147729
0.929 4.11251654011
0.9295 4.0834700145800005
0.93 3.9984365624500002
0.9305 3.882044081300001
0.931 3.7611641791900015
0.9315 3.6566305546100013
0.932 3.5779048923199985
0.9325 3.52405054903
0.933 3.4889449468500002
0.9335 3.466105667529999
0.934 3.450849494620001
0.9345 3.4403929570999994
0.935 3.4331908581299997
0.9355 3.428401806280001
0.936 3.425486041009999
0.9365 3.4239831783300003
0.937 3.4234222507100016
0.9375 3.42337991655
0.938 3.423565128499999
0.9385 3.4239408441700006
0.939 3.42466052489
0.9395 3.4259252579200004
0.94 3.4278567539700004
0.9405 3.4305873072899997
0.941 3.434413257
0.9415 3.4400807426699993
0.942 3.4489920833499985
0.9425 3.4633909895199997
0.943 3.486537191500001
0.9435 3.5228757760899994
0.944 3.5779260594
0.9445 3.65749840489
0.945 3.7655351812100006
0.9455 3.8992105831799995
0.946 4.040871266079999
0.9465 4.152855702819999
0.947 4.18836877129
0.9475 4.11986151687
0.948 3.9628599927399994
0.9485 3.770657614570001
0.949 3.60001919915
0.9495 3.479049336950001
0.95 3.40553606811
0.9505 3.364720646100001
0.951 3.34289209485
0.9515 3.33118140784
0.952 3.32470957313
0.9525 3.3209735835100007
0.953 3.318729873029999
0.9535 3.317311678670001
0.954 3.316380327149999
0.9545 3.315755898290001
0.955 3.3153960579299993
0.9555 3.315454267399999
0.956 3.3164702872400005
0.9565 3.31983585296
0.957 3.3287948195700006
0.9575 3.349861355939999
0.958 3.39251302214
0.9585 3.4554321674400006
0.959 3.4790122945599995
0.9595 3.352136817039999
0.96 3.1226486274500003
0.9605 2.94022544024
0.961 2.84311616897
0.9615 2.811778307030001
0.962 2.8293999011300004
0.9625 2.89151469739
0.963 3.0024778225200004
0.9635 3.1619188526200004
0.964 3.3309115275700014
0.9645 3.4242795174500005
0.965 3.4132726358500003
0.9655 3.3604819383299995
0.966 3.315740022979999
0.9665 3.288138150659999
0.967 3.2724321773
0.9675 3.2632244975000004
0.968 3.257350632799999
0.9685 3.2532230522
0.969 3.250116783210001
0.9695 3.24769844432
0.97 3.2458516165899995
0.9705 3.2445233823199997
0.971 3.243697866199999
0.9715 3.243385651769999
0.972 3.243692574429999
0.9725 3.244899097990001
0.973 3.247555566529999
0.9735 3.2525192467900004
0.974 3.260843201000001
0.9745 3.2733159028900003
0.975 3.289461093160001
0.9755 3.3067334304400005
0.976 3.32082012218
0.9765 3.3274083758299993
0.977 3.3242862315300004
0.9775 3.31234799841
0.978 3.2950544940500004
0.9785 3.27663384268
0.979 3.2603193157700003
0.9795 3.247523815910001
0.98 3.2381944254000006
0.9805 3.231595588210001
0.981 3.22691766353
0.9815 3.223530930729999
0.982 3.2210014646699987
0.9825 3.2190699686200004
0.983 3.2176041483299995
0.9835 3.2166198791099996
0.984 3.2162706222899997
0.9845 3.2169215099999997
0.985 3.219281639420001
0.9855 3.2245522423400006
0.986 3.2346648148100003
0.9865 3.25224407475
0.987 3.2799359071599996
0.9875 3.3184282421399987
0.988 3.3632759928899985
0.9885 3.402784347710001
0.989 3.42146429581
0.9895 3.4098329853499996
0.99 3.3723672537499985
0.9905 3.3244079422399997
0.991 3.281295892050001
0.9915 3.2505401248099988
0.992 3.2318707602499996
0.9925 3.2216841030000003
0.993 3.2164558342400005
0.9935 3.2138681587100004
0.994 3.2126351763
0.9945 3.2120848322199995
0.995 3.2118996202700005
0.9955 3.2119102038099987
0.996 3.2120477898299997
0.9965 3.21232296187
0.997 3.212799221169999
0.9975 3.2136776549899997
0.998 3.215397480240001
0.9985 3.2189165072899995
0.999 3.2261873992700005
0.9995 3.240729183230001
1.0 3.26588625781
1.0005 3.2880799411899995
1.001 3.24898434443
1.001 3.24898434443
1.0015 3.1583521996400004
1.002 3.099830515209999
1.0025 3.0770071111999995
1.003 3.0745887723100003
1.0035 3.088776007680001
1.004 3.12755939001
1.0045 3.214143330749999
1.005 3.38668678337
1.0055 3.65007934335
1.006 3.8717674639600004
1.0065 3.8914052224299995
1.007 3.7541737510200006
1.0075 3.58286857258
1.008 3.4400913262099992
1.0085 3.3390714369099994
1.009 3.2734164465199997
1.0095 3.23243697964
1.01 3.2070946931099984
1.0105 3.191208799570002
1.011 3.1809268904599994
1.0115 3.1739417540600003
1.012 3.1688881137099996
1.0125 3.1649616203699997
1.013 3.1617336406699996
1.0135 3.1589819202700005
1.014 3.156632374389999
1.0145 3.154679711260001
1.015 3.1531556815000004
1.0155 3.152113202809999
1.016 3.15163694351
1.0165 3.1517851130700008
1.017 3.15258946211
1.0175 3.1540711577100007
1.018 3.156309576420001
1.0185 3.159558723199999
1.019 3.16425781496
1.0195 3.1709677793200006
1.02 3.1802601274399995
1.0205 3.1925529091500016
1.021 3.2081742141899996
1.0215 3.227378047520001
1.022 3.24903197036
1.0225 3.2657592553300008
1.023 3.26489669682
1.0235 3.2495823144400005
1.024 3.23536862022
1.0245 3.228399359129999
1.025 3.2284946109899986
1.0255 3.2359401313799987
1.026 3.254059151859999
1.0265 3.2916677612499994
1.027 3.367652286680001
1.0275 3.5171818315700003
1.028 3.790808674730001
1.0285 4.221093076969999
1.029 4.75118026141
1.0295 5.228333870539999
1.03 5.52669444668
1.0305 5.615474471970001
1.031 5.505088149770001
1.0315 5.20153105549
1.032 4.728960119179999
1.0325 4.189845175119999
1.033 3.74257419118
1.0335 3.46819591668
1.034 3.3345205147099994
1.0345 3.278459503329999
1.035 3.257313590410001
1.0355 3.250492498879999
1.036 3.2494076860299996
1.0365 3.2506882943699997
1.037 3.2529849225499996
1.0375 3.2557683935700004
1.038 3.2588746625599994
1.0385 3.2624466073099994
1.039 3.2670663225200007
1.0395 3.274178461399999
1.04 3.2869845448
1.0405 3.3119511156600003
1.041 3.3606989009
1.0415 3.45098178887
1.042 3.603400640180001
1.0425 3.8295338475899987
1.043 4.113225637289999
1.0435 4.401881107250001
1.044 4.62677074871
1.0445 4.74082955929
1.045 4.739331988380001
1.0455 4.64984286591
1.046 4.509441624270001
1.0465 4.3484818561799985
1.047 4.18518841752
1.0475 4.02895949181
1.048 3.8877062752000002
1.0485 3.7709116195299996
1.049 3.6850844019
1.0495 3.62895988928
1.05 3.5954312345599986
1.0505 3.5770529173499996
1.051 3.56954918749
1.0515 3.5721897807199996
1.052 3.58639818317
1.0525 3.613253915919999
1.053 3.6489839469600005
1.0535 3.67506708129
1.054 3.6456395483199993
1.0545 3.5187905296500004
1.055 3.3481626977699994
1.0555 3.2242506114500005
1.056 3.16006673312
1.0565 3.1311948359999997
1.057 3.118949680219999
1.0575 3.1141923789900003
1.058 3.11293293773
1.0585 3.113440947649999
1.059 3.11491735148
1.0595 3.117007600629999
1.06 3.119605859700001
1.0605 3.1227597546199997
1.061 3.12661216318
1.0615 3.1313377137900007
1.062 3.13698932415
1.0625 3.143307697530001
1.063 3.14965782153
1.0635 3.15513480348
1.064 3.158902543720001
1.0645 3.1604636158699995
1.065 3.159876229400001
1.0655 3.15778598025
1.066 3.15518242941
1.0665 3.1529228436200016
1.067 3.151478190409999
1.0675 3.15097547226
1.068 3.1513511879299996
1.0685 3.1525259608700003
1.069 3.15448920754
1.0695 3.1573838057299985
1.07 3.1615854711100004
1.0705 3.168009679889999
1.071 3.17858792812
1.0715 3.1973207939200003
1.072 3.2317014236100006
1.0725 3.2929377860499995
1.073 3.3888669926100006
1.0735 3.5033121024
1.074 3.5861547617500014
1.0745 3.6009082165100006
1.075 3.5658502402600005
1.0755 3.518330145660001
1.076 3.4789911274800014
1.0765 3.4519819334
1.077 3.4343391722199987
1.0775 3.4210356624400005
1.078 3.4061022875000004
1.0785 3.3836916415500005
1.079 3.3528829566100002
1.0795 3.3211217530700017
1.08 3.2966579003600005
1.0805 3.2813911439100005
1.081 3.2732841522699987
1.0815 3.2699132947799994
1.082 3.2693947013200004
1.0825 3.270294302219999
1.083 3.2713632397600003
1.0835 3.271601369409999
1.084 3.27046363886
1.0845 3.26814055183
1.085 3.2654999586000004
1.0855 3.263510253079999
1.086 3.2626953204999998
1.0865 3.2630922032499994
1.087 3.264494522299999
1.0875 3.2666800233099993
1.088 3.2695587461899995
1.0885 3.273236526339999
1.089 3.2781684559800004
1.0895 3.285555766899999
1.09 3.2984623939299995
1.0905 3.3249794534
1.091 3.3875387583400007
1.0915 3.547593633759999
1.092 3.9448415158899985
1.0925 4.69336767416
1.093 5.41332885797
1.0935 5.646627121959999
1.094 5.595974299519999
1.0945 5.50355353647
1.095 5.43736407731
1.0955 5.3986071538300004
1.096 5.3768897297499985
1.0965 5.3640307286499995
1.097 5.35524109868
1.0975 5.34772678528
1.098 5.339143534339999
1.0985 5.32598819412
1.099 5.301153917509999
1.0995 5.250077753470001
1.1 5.147613210959999
1.1005 4.96619016828
1.101 4.70866618123
1.101 4.70866618123
1.1015 4.43432494912
1.102 4.217558174610001
1.1025 4.09169871693
1.103 4.05367205771
1.1035 4.090867909040001
1.104 4.1895065018399995
1.1045 4.328473673810001
1.105 4.47589180247
1.1055 4.599385838960001
1.106 4.68097434882
1.1065 4.720181072749999
1.107 4.7257638901000005
1.1075 4.707861832189999
1.108 4.675603202270001
1.1085 4.637714129070001
1.109 4.602910157780001
1.1095 4.57936707305
1.11 4.573752505080001
1.1105 4.59070204439
1.111 4.63259169571
1.1115 4.699098661070001
1.112 4.786344073060001
1.1125 4.88628444128
1.113 4.98793934298
1.1135 5.080910450109999
1.114 5.159276272039999
1.1145 5.222893930979999
1.115 5.27564758611
1.1155 5.322241620960001
1.116 5.36460753158
1.1165 5.396813243800001
1.117 5.396257607949999
1.1175 5.314483886140001
1.118 5.09157336666
1.1185 4.723747725729999
1.119 4.31144475795
1.1195 3.9716072885499996
1.12 3.743404999069999
1.1205 3.607686973879999
1.121 3.5341842885799997
1.1215 3.5013753145799997
1.122 3.4995972798600006
1.1225 3.53148548588
1.123 3.6165295215500004
1.1235 3.8029162444899987
1.124 4.172668089699999
1.1245 4.752667248779999
1.125 5.307922091340001
1.1255 5.5640173004900015
1.126 5.59423859896
1.1265 5.558328647740001
1.127 5.523265379720001
1.1275 5.502807396900001
1.128 5.4971663700799995
1.1285 5.506337007489999
1.129 5.53352082998
1.1295 5.586528490070001
1.13 5.678398909040001
1.1305 5.823938459350001
1.131 6.02729588868
1.1315 6.265600167089999
1.132 6.491553454319999
1.1325 6.65693185036
1.133 6.72003620761
1.1335 6.638971582980001
1.134 6.4000852098699985
1.1345 6.06797372467
1.135 5.761855413709999
1.1355 5.557921181450001
1.136 5.45155131268
1.1365 5.4037877966600005
1.137 5.383282187909999
1.1375 5.37393692209
1.138 5.369042034839999
1.1385 5.366025725940001
1.139 5.36395664387
1.1395 5.362485531809999
1.14 5.361527721440001
1.1405 5.3610937963
1.141 5.36131605064
1.1415 5.362443197649999
1.142 5.3648297859200005
1.1425 5.36884623935
1.143 5.3745613509500005
1.1435 5.381350691859999
1.144 5.387727274710001
1.1445 5.391701393980001
1.145 5.3917754787600005
1.1455 5.3879177784299985
1.146 5.381615280360001
1.1465 5.3747571464399995
1.147 5.36853931669
1.1475 5.36334809032
1.148 5.3590829237
1.1485 5.35551627072
1.149 5.352452335889999
1.1495 5.3497535331899995
1.15 5.34736165315
1.1505 5.345239653379999
1.151 5.343345199720001
1.1515 5.3416200826999995
1.152 5.33993729984
1.1525 5.338127514500001
1.153 5.33601609827
1.1535 5.333544841680001
1.154 5.33077724597
1.1545 5.32787206424
1.155 5.32501980021
1.1555 5.32240566583
1.156 5.320193705970001
1.1565 5.31845271364
1.157 5.31717739707
1.1575 5.3163042550199995
1.158 5.315764494480001
1.1585 5.31549990598
1.159 5.31548403067
1.1595 5.315738035630001
1.16 5.316351880949999
1.1605 5.317500195039998
1.161 5.3194475664
1.1615 5.322511501229999
1.162 5.32696717157
1.1625 5.33282516096
1.163 5.339651544260001
1.1635 5.346641972429999
1.164 5.353108515370001
1.1645 5.358548454929999
1.165 5.36164943215
1.1655 5.3597179361
1.166 5.3507219270999995
1.1665 5.33600551473
1.167 5.3198391573800015
1.1675 5.30610701423
1.168 5.296221987869999
1.1685 5.289649609530001
1.169 5.28528919105
1.1695 5.282278173919999
1.17 5.280103256449999
1.1705 5.278515725449998
1.171 5.277393870210001
1.1715 5.2766741894899996
1.172 5.27632493267
1.1725 5.27633022444
1.173 5.276711231879999
1.1735 5.27757379039
1.174 5.27920365555
1.1745 5.28208237843
1.175 5.2863740039
1.1755 5.288427210659999
1.176 5.26839786121
1.1765 5.1707488294
1.177 4.937148934519999
1.1775 4.62609340215
1.178 4.374972456800001
1.1785 4.24291633645
1.179 4.22261710673
1.1795 4.30046962697
1.18 4.46795414747
1.1805 4.701686336600001
1.181 4.94303338276
1.1815 5.1232340265700005
1.182 5.219639492430001
1.1825 5.257322186600001
1.183 5.267715222880001
1.1835 5.268641282630001
1.184 5.267064335170001
1.1845 5.265085213190001
1.185 5.2631960513000005
1.1855 5.261465642509999
1.186 5.259899278590001
1.1865 5.258523418390001
1.187 5.25738568784
1.1875 5.256570755260001
1.188 5.25618974782
1.1885 5.256353792689999
1.189 5.2572110594299994
1.1895 5.258952051760001
1.19 5.261788440480001
1.1905 5.26586310338
1.191 5.271070205060002
1.1915 5.2768752767499985
1.192 5.28248984472
1.1925 5.28728418834
1.193 5.2911154298200005
1.1935 5.294264032970001
1.194 5.296857000270001
1.1945 5.29772485055
1.195 5.29151231257
1.1955 5.260497248600001
1.196 5.15478885108
1.1965 4.878034571850001
1.197 4.3978064443500005
1.1975 3.9237432288999985
1.198 3.64098808249
1.1985 3.512816121320001
1.199 3.460221219290001
1.1995 3.4415253958800003
1.2 3.4413931016299992
1.2005 3.45714670092
1.201 3.4933318241799993
1.201 3.4933318241799993
1.2015 3.5600451685700003
1.202 3.6712093809599997
1.2025 3.84004330281
1.203 4.070780350119999
1.2035 4.3485876915800015
1.204 4.6329303689899985
1.2045 4.869128522940001
1.205 5.027130191599999
1.2055 5.120154216430001
1.206 5.1753315022200015
1.2065 5.21031010192
1.207 5.23336634381
1.2075 5.248379095300002
1.208 5.257565608020001
1.2085 5.26259808129
1.209 5.26487883416
1.2095 5.26554030541
1.21 5.265402719389999
1.2105 5.2649899613299995
1.211 5.26463012097
1.2115 5.2644925349500005
1.212 5.264672455130001
1.2125 5.26521221567
1.213 5.26612240011
1.2135 5.2674294673
1.214 5.26914929255
1.2145 5.271276584090001
1.215 5.27374784068
1.2155 5.276399017450001
1.216 5.27893377528
1.2165 5.2808705631
1.217 5.2813626977100006
1.2175 5.278716812710001
1.218 5.27011768646
1.2185 5.25263367838
1.219 5.226439416880001
1.2195 5.197879734190001
1.22 5.1777815917300005
1.2205 5.174924035929998
1.221 5.19051359035
1.2215 5.218655223210001
1.222 5.25152769845
1.2225 5.284273171209999
1.223 5.3165900106
1.2235 5.35164798685
1.224 5.393378885069999
1.2245 5.441772121720001
1.225 5.4867468749500015
1.2255 5.50706727175
1.226 5.482672212050001
1.2265 5.41522331163
1.227 5.333618926460001
1.2275 5.272467232340001
1.228 5.24581258685
1.2285 5.24379642248
1.229 5.249553868239999
1.2295 5.2536285311399995
1.23 5.254639259210001
1.2305 5.253998955040001
1.231 5.25289297511
1.2315 5.25183462111
1.232 5.25098793791
1.2325 5.250368800820001
1.233 5.24998779338
1.2335 5.24989783329
1.234 5.25022063126
1.2345 5.25127898526
1.235 5.2538825361
1.2355 5.259835777349999
1.236 5.272805905619999
1.2365 5.298820246939999
1.237 5.3443718031000005
1.2375 5.407195696540001
1.238 5.456398573999999
1.2385 5.42733088139
1.239 5.290485709189999
1.2395 5.123091148780001
1.24 5.031236605119999
1.2405 5.050985490760001
1.241 5.137775810529999
1.2415 5.21421013641
1.242 5.247516536789999
1.2425 5.25415241637
1.243 5.2529723516599995
1.2435 5.2510355638399995
1.244 5.24963324479
1.2445 5.2486966015
1.245 5.248082756180001
1.2455 5.2477334993600016
1.246 5.24766999812
1.2465 5.24801925494
1.247 5.24905644186
1.2475 5.2513424865
1.248 5.2558987004699995
1.2485 5.2638363554700005
1.249 5.27307578589
1.2495 5.268080355009999
1.25 5.210796944760001
1.2505 5.07397293964
1.251 4.90356207033
1.2515 4.787391843520001
1.252 4.7757869919100004
1.2525 4.865969336249999
1.253 5.013350422520001
1.2535 5.154058586819999
1.254 5.2481039232599995
1.2545 5.29642307513
1.255 5.317648364599999
1.2555 5.3272264683
1.256 5.33339667212
1.2565 5.33964625249
1.257 5.34679014199
1.2575 5.35321964254
1.258 5.35221949801
1.2585 5.324067281610001
1.259 5.22399991091
1.2595 4.99176000092
1.26 4.629882309469999
1.2605 4.2583471377699995
1.261 3.9941713958300005
1.2615 3.8634170509
1.262 3.8553153510300016
1.2625 3.9787670533600012
1.263 4.272449704819999
1.2635 4.734818108570001
1.264 5.175114539649999
1.2645 5.37271452322
1.265 5.385224267499999
1.2655 5.34830358821
1.266 5.316505342279998
1.2665 5.297142755850001
1.267 5.286442796909999
1.2675 5.2805900992899995
1.268 5.2772827430400016
1.2685 5.27535653876
1.269 5.274239975289999
1.2695 5.27365788059
1.27 5.273509711030001
1.2705 5.2737266736
1.271 5.274292892989998
1.2715 5.275155451500001
1.272 5.276182054879999
1.2725 5.276827650819999
1.273 5.2753142046
1.2735 5.26711725287
1.274 5.244987070729999
1.2745 5.207002745669999
1.275 5.173500549800001
1.2755 5.188455091820001
1.276 5.286850263199999
1.2765 5.460960079739999
1.277 5.659004571989999
1.2775 5.810968331079999
1.278 5.86044108881
1.2785 5.79069026844
1.279 5.638456629080001
1.2795 5.4730941083500015
1.28 5.345879957549999
1.2805 5.26583135276
1.281 5.218284799310001
1.2815 5.18760840862
1.282 5.164737378679999
1.2825 5.14603097173
1.283 5.1306954222700005
1.2835 5.118868316320001
1.284 5.11093595309
1.2845 5.10800431251
1.285 5.112809239670001
1.2855 5.1302138712
1.286 5.166536580480002
1.2865 5.227328434240001
1.287 5.313504908690001
1.2875 5.4165515459
1.288 5.5160156548199994
1.2885 5.5844752833100015
1.289 5.60067339128
1.2895 5.56301186419
1.29 5.49162059512
1.2905 5.4150116408299995
1.291 5.3529444705
1.2915 5.31043568209
1.292 5.2830031464100005
1.2925 5.2635029739600006
1.293 5.24510878144
1.2935 5.2211529386499995
1.294 5.18369249882
1.2945 5.121985168849998
1.295 5.02228822205
1.2955 4.87031917119
1.296 4.65770643613
1.2965 4.391689158229998
1.297 4.103584032350001
1.2975 3.845028150149999
1.298 3.6631341399400013
1.2985 3.57085625468
1.299 3.542386532079999
1.2995 3.53473463266
1.3 3.5134352584099995
1.3005 3.4655394481400004
1.301 3.396984567789999
1.301 3.396984567789999
1.3015 3.322248900079999
1.302 3.2547417901900006
1.3025 3.2016812123999996
1.303 3.1640091017699996
1.3035 3.1393177029500015
1.304 3.124860587309999
1.3045 3.11942593952
1.305 3.12465950005
1.3055 3.14706485423
1.306 3.20196696798
1.3065 3.3186081623199994
1.307 3.5362692459600007
1.3075 3.8694972946300004
1.308 4.25891864893
1.3085 4.60182534493
1.309 4.84347931375
1.3095 4.99112498852
1.31 5.0686758778700005
1.3105 5.084154305120001
1.311 5.0142976493499996
1.3115 4.80999828496
1.312 4.45925976936
1.3125 4.053216965490001
1.313 3.7095376710699997
1.3135 3.471249267970001
1.314 3.32241823672
1.3145 3.2344848946299996
1.315 3.1851761817699993
1.3155 3.16040011463
1.316 3.1522243299799984
1.3165 3.1576960201600004
1.317 3.1793393594599992
1.3175 3.2297593440200005
1.318 3.347564727759999
1.3185 3.6335372703300015
1.319 4.219722508540001
1.3195 4.89893177158
1.32 5.2505328456900004
1.3205 5.344361219559999
1.321 5.357130260570002
1.3215 5.35389169733
1.322 5.349764116729999
1.3225 5.347276984830001
1.323 5.34636150862
1.3235 5.346054585959998
1.324 5.342995942900001
1.3245 5.32439537135
1.325 5.24702969395
1.3255 5.00995839795
1.326 4.547420657559999
1.3265 4.041151729890001
1.327 3.6975465202500013
1.3275 3.521251202700001
1.328 3.460247678139999
1.3285 3.491754876720001
1.329 3.630748507539999
1.3295 3.9301674376800007
1.33 4.448358723160001
1.3305 5.089403740959999
1.331 5.503796957890001
1.3315 5.5621228468299995
1.332 5.482021324339999
1.3325 5.409539950650001
1.333 5.368301187039999
1.3335 5.3481289597999995
1.334 5.33889482115
1.3345 5.334894243030001
1.335 5.333290836719999
1.3355 5.332576447769999
1.336 5.33141755014
1.3365 5.32732701193
1.337 5.31367424533
1.3375 5.2722820203900005
1.338 5.15965198771
1.3385 4.9054194816
1.339 4.489581611460001
1.3395 4.048300911160001
1.34 3.7421455578100007
1.3405 3.5967118429000005
1.341 3.571321930440001
1.3415 3.6322778290699995
1.342 3.753125980560001
1.3425 3.8941146086700007
1.343 3.99976479672
1.3435 4.021725642220001
1.344 3.9415606184899987
1.3445 3.7764785615699994
1.345 3.5721791971799997
1.3455 3.3824322002900002
1.346 3.24184045493
1.3465 3.15518772118
1.347 3.108911192529999
1.3475 3.08665929968
1.348 3.0767266473899992
1.3485 3.072524982010001
1.349 3.070847490920001
1.3495 3.070238937370001
1.35 3.0700748925
1.3505 3.07006960073
1.351 3.07011193489
1.3515 3.070201894980001
1.352 3.0704823587899996
1.3525 3.0713290419899986
1.353 3.07368917141
1.3535 3.07979587399
1.354 3.09476099955
1.3545 3.129988312440001
1.355 3.2096400344800005
1.3555 3.3798233576800003
1.356 3.7116649626100005
1.3565 4.273709146080001
1.357 5.050339894820001
1.3575 5.852439932570001
1.358 6.374012659079999
1.3585 6.448303818109999
1.359 6.20462839315
1.3595 5.89512334939
1.36 5.668656760470001
1.3605 5.5432788538599995
1.361 5.4844608303100015
1.3615 5.45933550635
1.362 5.449106514940001
1.3625 5.44511122859
1.363 5.4437512437
1.3635 5.443603074140001
1.364 5.44411637583
1.3645 5.4450741861999985
1.365 5.44640242047
1.3655 5.44807991156
1.366 5.450111951240001
1.3665 5.45254616544
1.367 5.45548838956
1.3675 5.459197920330001
1.368 5.46424626891
1.3685 5.471898168330001
1.369 5.484577249250001
1.3695 5.50623646386
1.37 5.541813033569999
1.3705 5.595307536500001
1.371 5.66749257107
1.3715 5.754452227479999
1.372 5.84515845705
1.3725 5.917417576399999
1.373 5.9430138678899995
1.3735 5.908707322980001
1.374 5.831648568239999
1.3745 5.746006562559999
1.375 5.676181657409999
1.3755 5.62755029111
1.376 5.5955668332299995
1.3765 5.57499772324
1.377 5.5626149814399986
1.3775 5.556651156649999
1.378 5.5559526430099995
1.3785 5.55941346059
1.379 5.565763584590001
1.3795 5.573568945340001
1.38 5.5814219320200005
1.3805 5.58806839514
1.381 5.59229651937
1.3815 5.592735736280001
1.382 5.587867307880001
1.3825 5.57669638141
1.383 5.559905595200001
1.3835 5.5403525050499995
1.384 5.521751933499998
1.3845 5.50655397006
1.385 5.495271916419999
1.3855 5.48727076018
1.386 5.481724985219999
1.3865 5.47797312029
1.387 5.475538906090001
1.3875 5.47409425288
1.388 5.47342219809
1.3885 5.47337986393
1.389 5.473871998539999
1.3895 5.474829808910001
1.39 5.47623741973
1.3905 5.4781530404700005
1.391 5.48078305016
1.3915 5.484635458720001
1.392 5.490736869530001
1.3925 5.500944693859998
1.393 5.518000068570001
1.3935 5.544945761410001
1.394 5.583274051519999
1.3945 5.62895790193
1.395 5.66592620715
1.3955 5.663206237370001
1.396 5.591058245189999
1.3965 5.454805751229999
1.397 5.3052550392599995
1.3975 5.20414518987
1.398 5.18631721674
1.3985 5.24639997332
1.399 5.343646830610001
1.3995 5.4276748464399995
1.4 5.473898457390001
1.4005 5.4891916726900005
1.401 5.489683807300001
1.401 5.489683807300001
1.4015 5.485752022190002
1.402 5.481381020170001
1.4025 5.4775127363000005
1.403 5.474184212970001
1.4035 5.471294906549999
1.404 5.46881835819
1.4045 5.46680219382
1.405 5.465378707689999
1.4055 5.464796612990001
1.406 5.465426333619999
1.4065 5.46778117127
1.407 5.47238501117
1.4075 5.479375439339999
1.408 5.487831687799999
1.4085 5.4951925398700014
1.409 5.4980448039
1.4095 5.494621028709999
1.41 5.48630236627
1.4105 5.476089250169999
1.411 5.466389435760001
1.4115 5.45837240421
1.412 5.45230274402
1.4125 5.44799524324
1.413 5.44506889443
1.4135 5.44314798192
1.414 5.44192558305
1.4145 5.44121648587
1.415 5.44090956321
1.4155 5.44098364799
1.416 5.44150224145
1.4165 5.442650555540001
1.417 5.44484134832
1.4175 5.448910719450001
1.418 5.456377406920001
1.4185 5.469612123690001
1.419 5.4915888445
1.4195 5.524884661340001
1.42 5.56982237218
1.4205 5.621882805440001
1.421 5.6698685758
1.4215 5.69808429344
1.422 5.69459172524
1.4225 5.6604598087400015
1.423 5.60981227807
1.4235 5.559593380769999
1.424 5.519920981080001
1.4245 5.492731866820001
1.425 5.47558124025
1.4255 5.4651564533500006
1.426 5.4588486635099995
1.4265 5.454990963179999
1.427 5.45264670907
1.4275 5.45135022542
1.428 5.45092688382
1.4285 5.451471936129999
1.429 5.45330818032
1.4295 5.457001835780001
1.43 5.4632514161499985
1.4305 5.47246438772
1.431 5.483984571010001
1.4315 5.495541796690001
1.432 5.50388162621
1.4325 5.50649046882
1.433 5.502791521590001
1.4335 5.4941288941
1.434 5.482878591080001
1.4345 5.471501285580001
1.435 5.461812054709999
1.4355 5.454678748750001
1.436 5.4500907841599995
1.4365 5.447545442789999
1.437 5.44640242047
1.4375 5.44614841551
1.438 5.4464500464
1.4385 5.44714856004
1.439 5.448233372890001
1.4395 5.44996378168
1.44 5.453038300050001
1.4405 5.459203212099999
1.441 5.472623140820001
1.4415 5.502812688670001
1.442 5.568425344899999
1.4425 5.69284544114
1.443 5.874093855410002
1.4435 6.05955981037
1.444 6.19660606983
1.4445 6.28060762681
1.445 6.322110978919999
1.4455 6.303875539500001
1.446 6.18256171225
1.4465 5.95947127259
1.447 5.72984020521
1.4475 5.57819395232
1.448 5.504336718430001
1.4485 5.47435884138
1.449 5.46337841863
1.4495 5.4596530125500005
1.45 5.458573491469999
1.4505 5.45842003014
1.451 5.458573491469999
1.4515 5.458843371740001
1.452 5.459282588650001
1.4525 5.460208648399999
1.453 5.46239414941
1.4535 5.46724141073
1.454 5.47658667655
1.4545 5.491694679899999
1.455 5.512464877149999
1.4555 5.53856917856
1.456 5.5697324120900005
1.4565 5.600482887560001
1.457 5.6179033944
1.4575 5.61131514075
1.458 5.582332116459999
1.4585 5.542961347660001
1.459 5.506045960139999
1.4595 5.47826945941
1.46 5.4600498953
1.4605 5.448990096
1.461 5.44250767775
1.4615 5.438803438749999
1.462 5.436819024999999
1.4625 5.43600938419
1.463 5.436157553750001
1.4635 5.43734291023
1.464 5.43993587753
1.4645 5.44478313885
1.465 5.453345222709999
1.4655 5.46759066755
1.466 5.48922871508
1.4665 5.518000068570001
1.467 5.5497453968
1.4675 5.575812655819999
1.468 5.5864808641399994
1.4685 5.577479563370001
1.469 5.55257120198
1.4695 5.519936856389999
1.47 5.487620017
1.4705 5.46102358098
1.471 5.442004959600001
1.4715 5.4295851754100015
1.472 5.42167397926
1.4725 5.416387501030001
1.473 5.412476882999999
1.4735 5.409275362150001
1.474 5.40644955697
1.4745 5.4038512979
1.475 5.401443542550001
1.4755 5.39926862508
1.476 5.39746942328
1.4765 5.39636344335
1.477 5.396543363529999
1.4775 5.39907282959
1.478 5.40577750218
1.4785 5.41947260294
1.479 5.44312152307
1.4795 5.476184502030001
1.48 5.5095120694899995
1.4805 5.527027828190001
1.481 5.5182752406099995
1.4815 5.48799573267
1.482 5.45006432531
1.4825 5.415715446239999
1.483 5.389489434120001
1.4835 5.371486832580001
1.484 5.35999839991
1.4845 5.35290213634
1.485 5.34842529892
1.4855 5.34537194763
1.486 5.343043568830001
1.4865 5.341090905700001
1.487 5.33932345452
1.4875 5.33768300582
1.488 5.336174851370001
1.4885 5.3349471607300005
1.489 5.33440210842
1.4895 5.335561006049999
1.49 5.3407998583500005
1.4905 5.354992385489999
1.491 5.38633024743
1.4915 5.44446034088
1.492 5.53254185253
1.4925 5.633905706879999
1.493 5.70748247696
1.4935 5.710652247189999
1.494 5.63731889853
1.4945 5.52604355897
1.495 5.424536826830001
1.4955 5.35517759744
1.496 5.3151453573900005
1.4965 5.29340147446
1.497 5.281008149120001
1.4975 5.2729329081000005
1.498 5.26680503844
1.4985 5.261582061449999
1.499 5.2568459273
1.4995 5.252422007580001
1.5 5.248273259899999
1.5005 5.24446847727
1.501 5.24120345518
1.501 5.24120345518
1.5015 5.23898091178
1.502 5.23886449284
1.5025 5.242960322819999
1.503 5.25455988266
1.5035 5.27662656356
1.504 5.307583418060001
1.5045 5.337439584399999
1.505 5.351092351000001
1.5055 5.339090616639999
1.506 5.305699547940001
1.5065 5.265423886470001
1.507 5.23147718192
1.5075 5.208521483659999
1.508 5.194641170949999
1.5085 5.18630134143
1.509 5.180909027799999
1.5095 5.177046035699999
1.51 5.1740350185700015
1.5105 5.171532011359999
1.511 5.169362385659999
1.5115 5.16740972253
1.512 5.165599937190001
1.5125 5.16393302964
1.513 5.162509543509999
1.5135 5.16160465084
1.514 5.161832196950001
1.5145 5.164366954780001
1.515 5.171230380469999
1.5155 5.18529061336
1.516 5.208854865170001
1.5165 5.24021389419
1.517 5.2706468634600006
1.5175 5.28691376444
1.518 5.27957407945
1.5185 5.25026296542
1.519 5.21040006201
1.5195 5.1727755773099995
1.52 5.144543984360001
1.5205 5.12630325317
1.521 5.115296371570001
1.5215 5.108559948359999
1.522 5.10415190395
1.5225 5.101061510269999
1.523 5.098812508020001
1.5235 5.097198518169999
1.524 5.09610841355
1.5245 5.095531610620001
1.525 5.095552777699999
1.5255 5.096478837450001
1.526 5.099071804749999
1.5265 5.104961544760001
1.527 5.11713790753
1.5275 5.13981843375
1.528 5.17629989613
1.5285 5.22433329242
1.529 5.27179517755
1.5295 5.2985874090600005
1.53 5.288845260489999
1.5305 5.24613538482
1.531 5.19183124108
1.5315 5.1460891812
1.532 5.11579908972
1.5325 5.098182787389999
1.533 5.08821309271
1.5335 5.08213814075
1.534 5.07786768236
1.5345 5.0743909894699994
1.535 5.071279428709999
1.5355 5.06838483052
1.536 5.0657495290600005
1.5365 5.06357990336
1.537 5.0623733797999995
1.5375 5.06317772884
1.538 5.0680884914
1.5385 5.08079932294
1.539 5.1063903226599985
1.5395 5.148867360450001
1.54 5.2055263418400015
1.5405 5.2620371536700015
1.541 5.29606323477
1.5415 5.2914541031
1.542 5.2508662272
1.5425 5.19276788437
1.543 5.13697146149
1.5435 5.09436742122
1.544 5.06654329456
1.5445 5.05019172526
1.545 5.041084589089999
1.5455 5.03599919812
1.546 5.03297759745
1.5465 5.030956141309999
1.547 5.029416236239999
1.5475 5.02815679498
1.548 5.027236027
1.5485 5.027003189120001
1.549 5.028320839849999
1.5495 5.032935263289999
1.55 5.043936853120001
1.5505 5.065315603919999
1.551 5.0987437150099995
1.5515 5.137437137250001
1.552 5.164393413629999
1.5525 5.163255683079998
1.553 5.132859756199999
1.5535 5.087678623940001
1.554 5.045196294379999
1.5545 5.014673365019999
1.555 4.996189212409999
1.5555 4.985854385600001
1.556 4.980006979749999
1.5565 4.976397992610001
1.557 4.97392673602
1.5575 4.9720904918299995
1.558 4.9706670057
1.5585 4.969566317539999
1.559 4.96877255204
1.5595 4.968333335129999
1.56 4.96844975407
1.5605 4.969608651700001
1.561 4.97302713512
1.5615 4.981531009509999
1.562 5.0008830124
1.5625 5.039936275
1.563 5.105331968660001
1.5635 5.188989560590001
1.564 5.261153428080001
1.5645 5.285617280789999
1.565 5.24841613769
1.5655 5.17036253019
1.566 5.088445930590001
1.5665 5.02750590727
1.567 4.99147953711
1.5675 4.97303771866
1.568 4.96396233311
1.5685 4.95903569524
1.569 4.95568600483
1.5695 4.95284432434
1.57 4.950092603940001
1.5705 4.94729854938
1.571 4.94445157712
1.5715 4.941588729550001
1.572 4.9388105503
1.5725 4.93629166778
1.573 4.93441308943
1.5735 4.93404266553
1.574 4.93720714399
1.5745 4.948187566740001
1.575 4.97453528957
1.5755 5.02552149352
1.576 5.104014317930001
1.5765 5.194302497670001
1.577 5.262095363140001
1.5775 5.27567404496
1.578 5.228720169750001
1.5785 5.14416297692
1.579 5.05647834802
1.5795 4.988664315470001
1.58 4.945504639350001
1.5805 4.921458836469999
1.581 4.9090919699799995
1.5815 4.90286355669
1.582 4.89958795106
1.5825 4.89768820563
1.583 4.896449931450001
1.5835 4.895560914090001
1.584 4.894899442840001
1.5845 4.89443905885
1.585 4.894216804510001
1.5855 4.89436497407
1.586 4.895216949040001
1.5865 4.897571786689999
1.587 4.903313357139999
1.5875 4.91675445294
1.588 4.946478325029999
1.5885 5.00541276752
1.589 5.102993006319999
1.5895 5.227042678659999
1.59 5.33440210842
1.5905 5.3744343484699995
1.591 5.328380074160001
1.5915 5.223200853640001
1.592 5.107602137990001
1.5925 5.016684237620001
1.593 4.958839899749999
1.5935 4.926401349650001
1.594 4.909113137060001
1.5945 4.899778454780001
1.595 4.89441789177
1.5955 4.8910470342800005
1.596 4.888734530789999
1.5965 4.887067623240001
1.597 4.88591930915
1.5975 4.885406007459999
1.598 4.88593518446
1.5985 4.888327064499999
1.599 4.89408980203
1.5995 4.905631152400001
1.6 4.926332556640001
1.6005 4.959771251269999
1.601 5.007275470560001
1.601 5.007275470560001
1.6015 5.06422020753
1.602 5.1190535282699985
1.6025 5.158286711049999
1.603 5.1730242905
1.6035 5.161197184550001
1.604 5.126800679549999
1.6045 5.07882549273
1.605 5.0285960118899995
1.6055 4.985325208600002
1.606 4.952955451510001
1.6065 4.93071943397
1.607 4.915913061510001
1.6075 4.906054494
1.608 4.89952974159
1.6085 4.8954180363
1.609 4.89310024104
1.6095 4.89210009651
1.61 4.892004844649999
1.6105 4.89244406156
1.611 4.893169034050001
1.6115 4.8940421761
1.612 4.89508994656
1.6125 4.8964234725999995
1.613 4.89823854971
1.6135 4.900757432230001
1.614 4.904313501669999
1.6145 4.909515311580001
1.615 4.917601136140001
1.6155 4.93108985787
1.616 4.954886947560001
1.6165 4.997834952879999
1.617 5.070840211800001
1.6175 5.168949627599999
1.618 5.25098793791
1.6185 5.28636342036
1.619 5.2901840782999985
1.6195 5.2835111563299995
1.62 5.275430623539999
1.6205 5.268302609350001
1.621 5.262455203499999
1.6215 5.2578513635999995
1.622 5.25456517443
1.6225 5.2529723516599995
1.623 5.2539354538
1.6235 5.2591478472499995
1.624 5.27139300303
1.6245 5.29210499081
1.625 5.29925417208
1.6255 5.1960964077
1.626 5.017864302330001
1.6265 4.935164520769999
1.627 4.91320896704
1.6275 4.909240139539999
1.628 4.910139740439999
1.6285 4.912415201539999
1.629 4.915098128929999
1.6295 4.917876308179999
1.63 4.92062273681
1.6305 4.92329508066
1.631 4.925882756190002
1.6315 4.92841751402
1.632 4.93101048132
1.6325 4.93395799721
1.633 4.938143787279999
1.6335 4.946166110599999
1.634 4.96550223818
1.6345 5.014747449800001
1.635 5.12268368249
1.6355 5.27533537168
1.636 5.37171437869
1.6365 5.38145123549
1.637 5.36104617037
1.6375 5.344234217080001
1.638 5.33861964911
1.6385 5.34415484053
1.639 5.359866105660001
1.6395 5.384631589259999
1.64 5.415747196860001
1.6405 5.44744489916
1.641 5.472538472499999
1.6415 5.48758826638
1.642 5.49649960706
1.6425 5.50782399486
1.643 5.528377229540001
1.6435 5.557968807380001
1.644 5.58828535771
1.6445 5.60656842306
1.645 5.60165236873
1.6455 5.568070796309999
1.646 5.505754912789999
1.6465 5.418684129210001
1.647 5.31693397565
1.6475 5.217983168420001
1.648 5.13917812958
1.6485 5.08753574615
1.649 5.05905014824
1.6495 5.045572010050001
1.65 5.040259072970001
1.6505 5.0389308387
1.651 5.039422973310001
1.6515 5.040735332269999
1.652 5.04241811513
1.6525 5.044270234629999
1.653 5.046212314220001
1.6535 5.0482126032800005
1.654 5.05029226889
1.6545 5.05252539583
1.655 5.05508661251
1.6555 5.05837809345
1.656 5.063241230079998
1.6565 5.07131117933
1.657 5.08530261921
1.6575 5.10864990845
1.658 5.143882513109999
1.6585 5.189756867239999
1.659 5.23866340558
1.6595 5.27718749118
1.66 5.291930362400001
1.6605 5.278113550929999
1.661 5.243351913799999
1.6615 5.20215548435
1.662 5.16657362287
1.6625 5.14157530139
1.663 5.12658900875
1.6635 5.118990027030001
1.664 5.1162753490199995
1.6645 5.116693398850001
1.665 5.11913290482
1.6655 5.122932395679999
1.666 5.127694988679999
1.6665 5.133193137709999
1.667 5.139273381440002
1.6675 5.14579813385
1.668 5.152587474760002
1.6685 5.15934506505
1.669 5.165668730199999
1.6695 5.1709975425899986
1.67 5.17462769681
1.6705 5.1759718063900015
1.671 5.17500870425
1.6715 5.17243690403
1.672 5.169272425570001
1.6725 5.166309034369999
1.673 5.16391715433
1.6735 5.162176162000001
1.674 5.16104901499
1.6745 5.160541005070001
1.675 5.1607262170200014
1.6755 5.161805738099999
1.676 5.164139408669999
1.6765 5.16820348803
1.677 5.17462240504
1.6775 5.184010005019998
1.678 5.19676317072
1.6785 5.2127072737299995
1.679 5.23051407978
1.6795 5.24676510545
1.68 5.25581932392
1.6805 5.25258076068
1.681 5.237160542900001
1.6815 5.21558070484
1.682 5.19502747016
1.6825 5.17949083344
1.683 5.1694258869
1.6835 5.16361023167
1.684 5.16066271578
1.6845 5.159583194700001
1.685 5.1597736984199996
1.6855 5.160884970120001
1.686 5.162737089619999
1.6865 5.16525597214
1.687 5.16844161768
1.6875 5.1723998616400015
1.688 5.177395292519999
1.6885 5.183888294310001
1.689 5.192561505340001
1.6895 5.203975853229999
1.69 5.21777149762
1.6905 5.231646518560001
1.691 5.2416109214699995
1.6915 5.24444201842
1.692 5.24020331065
1.6925 5.2318740646699995
1.693 5.2227775120399995
1.6935 5.214797522879999
1.694 5.208510900120001
1.6945 5.20380122482
1.695 5.20034040724
1.6955 5.19771039755
1.696 5.1955090212299995
1.6965 5.19340289677
1.697 5.19123327107
1.6975 5.18920652316
1.698 5.1880264584499995
1.6985 5.188793765100001
1.699 5.19250329587
1.6995 5.199207968459999
1.7 5.20737846134
1.7005 5.214093717469999
1.701 5.21644855512
1.701 5.21644855512
1.7015 5.21331053551
1.702 5.206023768220001
1.7025 5.197175928780001
1.703 5.188783181560001
1.7035 5.181607541439999
1.704 5.17560138249
1.7045 5.170531866829999
1.705 5.16620319897
1.7055 5.162488376430001
1.706 5.159281563809999
1.7065 5.1565404269499995
1.707 5.154323175320001
1.7075 5.15279914556
1.708 5.15221175909
1.7085 5.15290498096
1.709 5.1552333597599995
1.7095 5.159472067529999
1.71 5.1655946454200015
1.7105 5.17297666457
1.711 5.180348100180001
1.7115 5.18602616939
1.712 5.188460383590001
1.7125 5.186851685510001
1.713 5.18136941179
1.7135 5.173135417669999
1.714 5.16383777778
1.7145 5.155021688960001
1.715 5.147491500249999
1.7155 5.141363630590001
1.716 5.136479326879999
1.7165 5.1327010031
1.717 5.129933407389999
1.7175 5.128065412580001
1.718 5.1269964750399994
1.7185 5.126668385300001
1.719 5.127118185750001
1.7195 5.12853108834
1.72 5.131288100510001
1.7205 5.136124778289999
1.721 5.144316438250001
1.7215 5.1578422023699995
1.722 5.179369122730001
1.7225 5.2115536678700005
1.723 5.25550181772
1.7235 5.30877406631
1.724 5.36491445424
1.7245 5.4151651021600005
1.725 5.4499426145999985
1.7255 5.458965082449999
1.726 5.43471290054
1.7265 5.380726263000001
1.727 5.31354195108
1.7275 5.25121548402
1.728 5.20217665143
1.7285 5.166340784990001
1.729 5.141019665540001
1.7295 5.12367324348
1.73 5.112078975409999
1.7305 5.104368866520001
1.731 5.099135305989999
1.7315 5.095473401150001
1.732 5.092853975
1.7325 5.090996563729999
1.733 5.089742414239999
1.7335 5.089028025290001
1.734 5.088816354489999
1.7345 5.0891285689200005
1.735 5.090059920440001
1.7355 5.09177974569
1.736 5.094573800249999
1.7365 5.098817799790001
1.737 5.10484512582
1.7375 5.112782780819999
1.738 5.1224349692999995
1.7385 5.1336323546200004
1.739 5.146480772180001
1.7395 5.160265833029999
1.74 5.171992395349998
1.7405 5.177337083049999
1.741 5.17401385149
1.7415 5.16355731397
1.742 5.149819879050001
1.7425 5.13638407502
1.743 5.12522902386
1.7435 5.11687331903
1.744 5.11103649672
1.7445 5.1071787963899995
1.745 5.10478162458
1.7455 5.10345339031
1.746 5.102971839240001
1.7465 5.10323113597
1.747 5.1042524475799995
1.7475 5.10615748478
1.748 5.109157918369999
1.7485 5.11353950393
1.749 5.119598580579999
1.7495 5.1274939014199985
1.75 5.13701908742
1.7505 5.14734862246
1.751 5.156953185010001
1.7515 5.164022989729999
1.752 5.166959922079999
1.7525 5.16484850585
1.753 5.157873952989999
1.7535 5.147533834410001
1.754 5.136093027670001
1.7545 5.125562405369998
1.755 5.117037363900001
1.7555 5.1107401575999996
1.756 5.1064538239
1.7565 5.10380264713
1.757 5.1024532457800005
1.7575 5.102109280730001
1.758 5.10254320587
1.7585 5.10358568456
1.759 5.10512558963
1.7595 5.10709941984
1.76 5.109496591650001
1.7605 5.112407065150001
1.761 5.116068969989999
1.7615 5.12102206671
1.762 5.1284252529400005
1.7625 5.14060690748
1.763 5.16195919943
1.7635 5.20003877635
1.764 5.26585781161
1.7645 5.37005805468
1.765 5.51164994457
1.7655 5.66529648652
1.766 5.7835834213299995
1.7665 5.818122804119999
1.767 5.747234253199999
1.7675 5.595963715980001
1.768 5.42561634791
1.7685 5.29062858698
1.769 5.207860012410001
1.7695 5.16553114418
1.77 5.14610505651
1.7705 5.13755355619
1.771 5.1337646488700015
1.7715 5.13205540716
1.772 5.131325142899999
1.7725 5.13113993095
1.773 5.131314559359999
1.7735 5.13178023512
1.774 5.1325157911499995
1.7745 5.133563561610001
1.775 5.13509288314
1.7755 5.13754297265
1.776 5.14177638865
1.7765 5.14925365966
1.777 5.16164169323
1.7775 5.179496125210002
1.778 5.200456826180001
1.7785 5.2190732730399985
1.779 5.22954568587
1.7795 5.22888950639
1.78 5.218030794349999
1.7805 5.20118179867
1.781 5.18374541652
1.7815 5.169563472919999
1.782 5.159805449039999
1.7825 5.1539421678799995
1.783 5.150941734290002
1.7835 5.1498992556
1.784 5.1501744276400006
1.7845 5.151354492350001
1.785 5.15320132008
1.7855 5.155619658970001
1.786 5.158609509020001
1.7865 5.16227670563
1.787 5.16684879491
1.7875 5.17263269952
1.788 5.179951217430001
1.7885 5.18889430873
1.789 5.19893808819
1.7895 5.20878078039
1.79 5.216665517689999
1.7905 5.221200564579999
1.791 5.2218038263599995
1.7915 5.218581138430001
1.792 5.21225747328
1.7925 5.204303942969999
1.793 5.196503873989999
1.7935 5.190116707599999
1.794 5.185544618319999
1.7945 5.182612977739999
1.795 5.180998987890001
1.7955 5.18042747673
1.796 5.1807026487700005
1.7965 5.1817027933
1.797 5.18333265846
1.7975 5.185491700619999
1.798 5.188084667919999
1.7985 5.190979266110001
1.799 5.193984991469999
1.7995 5.196837255500001
1.8 5.19929263678
1.8005 5.201155339820001
1.801 5.202340696300001
1.801 5.202340696300001
1.8015 5.20285928976
1.802 5.20282753914
1.8025 5.2024729905500005
1.803 5.202065524260001
1.8035 5.20182739461
1.804 5.20186972877
1.8045 5.20225073621
1.805 5.203007459319999
1.8055 5.20421398288
1.806 5.2060343517600005
1.8065 5.208743738
1.807 5.212802525589999
1.8075 5.218925103479999
1.808 5.2282174516
1.8085 5.2422565174099995
1.809 5.26288383687
1.8095 5.29157052204
1.81 5.328390657700001
1.8105 5.371232827619999
1.811 5.41524977048
1.8115 5.45199052959
1.812 5.470294762019999
1.8125 5.462499984809999
1.813 5.431347334820001
1.8135 5.388140032770001
1.814 5.3446946010700005
1.8145 5.30814434568
1.815 5.28079647832
1.8155 5.26198423597
1.816 5.249844915590001
1.8165 5.242314726879999
1.817 5.237652677510002
1.8175 5.234615201529999
1.818 5.23241382521
1.8185 5.230609331640001
1.819 5.228995341789999
1.8195 5.22750306265
1.82 5.226148369530001
1.8205 5.22501063898
1.821 5.2242221652500005
1.8215 5.22402107799
1.822 5.2247248833999995
1.8225 5.226778090160001
1.823 5.230672832880001
1.8235 5.236800702539999
1.824 5.2450082378100005
1.8245 5.25389311964
1.825 5.26064541816
1.8255 5.262523996509999
1.826 5.258872675210001
1.8265 5.2513530700399995
1.827 5.242362352809999
1.8275 5.23365739116
1.828 5.226137785990001
1.8285 5.220221587130001
1.829 5.216088714759999
1.8295 5.2138344207400005
1.83 5.21364391702
1.8305 5.215977587589999
1.831 5.22175620043
1.8315 5.232593745390001
1.832 5.251099065079999
1.8325 5.28121452815
1.833 5.32792498194
1.8335 5.39481295474
1.834 5.47763444701
1.8345 5.557217376040001
1.835 5.602504343700001
1.8355 5.58967709322
1.836 5.52148205323
1.8365 5.425018377900002
1.837 5.331925560059999
1.8375 5.261825482869999
1.838 5.21844355241
1.8385 5.19537143521
1.839 5.18405233918
1.8395 5.178321352270001
1.84 5.17491345239
1.8405 5.17236811102
1.841 5.17012969231
1.8415 5.168012984309999
1.842 5.165980944629999
1.8425 5.164075907430001
1.843 5.162424875190001
1.8435 5.16129772818
1.844 5.161424730660001
1.8445 5.165028426029999
1.845 5.17922624494
1.8455 5.22688921733
1.846 5.37311140597
1.8465 5.698925684869999
1.847 5.8793697500999995
1.8475 5.683653636650001
1.848 5.51920659213
1.8485 5.44478313885
1.849 5.414429546129999
1.8495 5.40258656487
1.85 5.39866007153
1.8505 5.39833727356
1.851 5.399771343229999
1.8515 5.402115597339999
1.852 5.4049466942899995
1.8525 5.40803708797
1.853 5.411212149970001
1.8535 5.41431312719
1.854 5.41725005954
1.8545 5.419996488169999
1.855 5.422615914319999
1.8555 5.425076587370001
1.856 5.427066292890001
1.8565 5.42816168928
1.857 5.42826752468
1.8575 5.4278759337
1.858 5.427833599539999
1.8585 5.4289766218599995
1.859 5.43214110032
1.8595 5.4385388502500005
1.86 5.450138410089999
1.8605 5.46815688694
1.861 5.476713679030001
1.8615 5.409185402060001
1.862 5.2922637439099995
1.8625 5.228053406729999
1.863 5.20385943429
1.8635 5.195958821680001
1.864 5.194207245810001
1.8645 5.19470996396
1.865 5.19599586407
1.8655 5.197551644450001
1.866 5.1992132602300005
1.8665 5.20098071141
1.867 5.203018042859999
1.8675 5.20575388795
1.868 5.21040006201
1.8685 5.22042796616
1.869 5.24582317039
1.8695 5.31260001602
1.87 5.4590973767
1.8705 5.60946302125
1.871 5.611844317750001
1.8715 5.55913299678
1.872 5.522265235190001
1.8725 5.50450605507
1.873 5.50004509296
1.8735 5.50524690287
1.874 5.518052986270001
1.8745 5.5361455478999995
1.875 5.555047750340001
1.8755 5.567721539489999
1.876 5.56753103577
1.8765 5.55330675801
1.877 5.53022934904
1.8775 5.50519398517
1.878 5.48279392276
1.8785 5.46521466282
1.879 5.453022424739999
1.8795 5.445561029039999
1.88 5.44150753322
1.8805 5.43958132894
1.881 5.43894102477
1.8815 5.439115653179999
1.882 5.43990412691
1.8825 5.44123765295
1.883 5.443169149
1.8835 5.445883827010001
1.884 5.449889696899999
1.8845 5.456308613910001
1.885 5.467400163830001
1.8855 5.487096131770001
1.886 5.52085762437
1.8865 5.5736271548100005
1.887 5.64444691272
1.8875 5.71599164312
1.888 5.74489529086
1.8885 5.693316408669999
1.889 5.59545041429
1.8895 5.511671111649998
1.89 5.459245546260001
1.8905 5.431029828620001
1.891 5.41879525638
1.8915 5.417980323800001
1.892 5.426727619609999
1.8925 5.44444975734
1.893 5.47080806371
1.8935 5.505024648530001
1.894 5.5451415569
1.8945 5.58707354238
1.895 5.6247562365500015
1.8955 5.652829076400001
1.896 5.670672924839999
1.8965 5.6835213424
1.897 5.700206293210001
1.8975 5.730813890889999
1.898 5.784260767890001
1.8985 5.855382156690001
1.899 5.885963295520001
1.8995 5.79412462717
1.9 5.6501091066199995
1.9005 5.552481241889999
1.901 5.50199775609
1.901 5.50199775609
1.9015 5.47693593337
1.902 5.46431506192
1.9025 5.45837240421
1.903 5.457017711090001
1.9035 5.46013985539
1.904 5.4691517397
1.9045 5.487090840000001
1.905 5.51843928548
1.9055 5.567345823820001
1.906 5.63305902368
1.9065 5.70429683142
1.907 5.7595482019899995
1.9075 5.77836044434
1.908 5.755499997939999
1.9085 5.703063849010001
1.909 5.63989599052
1.9095 5.58083454555
1.91 5.532959902359999
1.9105 5.497367457339998
1.911 5.472564931350001
1.9115 5.4567266637400005
1.912 5.44899538777
1.9125 5.4500907841599995
1.913 5.4633307927
1.9135 5.496870030959999
1.914 5.56718177895
1.9145 5.695692413400001
1.915 5.849884007659999
1.9155 5.8615047345799995
1.916 5.7163673587899995
1.9165 5.58047999696
1.917 5.49932541224
1.9175 5.456303322140001
1.918 5.434506521510001
1.9185 5.424176986470001
1.919 5.42036691207
1.9195 5.420742627739998
1.92 5.424430991430001
1.9205 5.43154842208
1.921 5.443068605370001
1.9215 5.460848952569999
1.922 5.487487722750001
1.9225 5.525440297190001
1.923 5.574579673409999
1.9235 5.629037278480001
1.924 5.67762101885
1.9245 5.710350616299999
1.925 5.725067028670002
1.9255 5.72598779665
1.926 5.716150396220001
1.9265 5.69478752073
1.927 5.662687643910002
1.9275 5.62570875515
1.928 5.591867885999998
1.9285 5.567409325060001
1.929 5.5556139697299995
1.9295 5.5578629719800015
1.93 5.5741351647299995
1.9305 5.59521228464
1.931 5.577791777800001
1.9315 5.48447670562
1.932 5.389711688460001
1.9325 5.338714900970001
1.933 5.31555282368
1.9335 5.30458298447
1.934 5.2985979926
1.9345 5.294634456870001
1.935 5.29151231257
1.9355 5.288744716859999
1.936 5.286135874250001
1.9365 5.2836434505800005
1.937 5.281304488240001
1.9375 5.279298907409999
1.938 5.278007715529999
1.9385 5.27825113695
1.939 5.28171195453
1.9395 5.29179806815
1.94 5.31495485367
1.9405 5.36074453948
1.941 5.432627943160001
1.9415 5.504109172319999
1.942 5.531599917470001
1.9425 5.516116198450001
1.943 5.487186091859999
1.9435 5.46162155099
1.944 5.44318502431
1.9445 5.430982202690001
1.945 5.423261510259999
1.9455 5.41846187487
1.946 5.415477316589999
1.9465 5.41367282302
1.947 5.412842015129999
1.9475 5.413175396640001
1.948 5.41529210464
1.9485 5.420414538
1.949 5.430765240119999
1.9495 5.450164868940001
1.95 5.484852421289999
1.9505 5.54418374653
1.951 5.639784863349999
1.9515 5.77921241931
1.952 5.94623655582
1.9525 6.071942552170001
1.953 6.06268195467
1.9535 5.92047621946
1.954 5.7449058744
1.9545 5.60490680728
1.955 5.51066038358
1.9555 5.45032891381
1.956 5.411122189880001
1.9565 5.383917200310001
1.957 5.36296708288
1.9575 5.344943314259999
1.958 5.32816840336
1.9585 5.312160799110001
1.959 5.29730150895
1.9595 5.28436842307
1.96 5.2739912621
1.9605 5.266386988609999
1.961 5.26132276472
1.9615 5.2583223311300005
1.962 5.25682476022
1.9625 5.256337917380001
1.963 5.256523129330001
1.9635 5.2571634335
1.964 5.25815299449
1.9645 5.259449478140001
1.965 5.2610793433
1.9655 5.263132550060001
1.966 5.26582606099
1.9665 5.269614968309999
1.967 5.275457082390001
1.9675 5.28538444291
1.968 5.3036304658699995
1.9685 5.33827039229
1.969 5.398898201180001
1.9695 5.4711096946
1.97 5.49417652003
1.9705 5.463129705439999
1.971 5.4276642629
1.9715 5.405497038369998
1.972 5.39480766297
1.9725 5.3914579725600005
1.973 5.39222527921
1.9735 5.3947018275700005
1.974 5.3969719969000005
1.9745 5.397527632749999
1.975 5.39541092475
1.9755 5.3905160375
1.976 5.383583818799999
1.9765 5.3757202485799995
1.977 5.367951930219999
1.9775 5.36098266913
1.978 5.35515643036
1.9785 5.350494380990001
1.979 5.346890685619999
1.9795 5.344223633540001
1.98 5.342403264660001
1.9805 5.341344910660001
1.981 5.341037987999999
1.9815 5.34155128969
1.982 5.34311236184
1.9825 5.346255673220001
1.983 5.352129537920001
1.9835 5.363152294830001
1.984 5.384197664120001
1.9845 5.424446866739999
1.985 5.49907140728
1.9855 5.6255764609000005
1.986 5.801538396940001
1.9865 5.96892766558
1.987 6.050495008360001
1.9875 6.052802220079999
1.988 6.04039301943
1.9885 6.053506025489999
1.989 6.0939510236
1.9895 6.129808057120001
1.99 6.08969114875
1.9905 5.91005143256
1.991 5.664793768370001
1.9915 5.4879904409
1.992 5.400877323159999
1.9925 5.365448923010001
1.993 5.352436460580001
1.9935 5.348234795199999
1.994 5.347520406249999
1.9945 5.34833004706
1.995 5.34993345337
1.9955 5.352044869599999
1.996 5.354553168580002
1.9965 5.357442475
1.997 5.360813332490001
1.9975 5.3649991225599996
1.998 5.37080948602
1.9985 5.37980549502
1.999 5.39449544854
1.9995 5.4176151916699995
2.0 5.45024424549
2.0005 5.48934513402
2.001 5.526742072609999
2.001 5.526742072609999
2.0015 5.55187798011
2.002 5.55809580986
2.0025 5.546930175160001
2.003 5.525540840820001
2.0035 5.5013892025399995
2.004 5.479354272260001
2.0045 5.46164271807
2.005 5.44868846511
2.0055 5.44000996231
2.006 5.434855778330001
2.0065 5.4324797736
2.007 5.43211993324
2.0075 5.432977199980001
2.008 5.434231349469999
2.0085 5.435194451609999
2.009 5.435522541349999
2.0095 5.435167992759999
2.01 5.43413609761
2.0105 5.432294561649999
2.011 5.4296328013399995
2.0115 5.426500073499999
2.012 5.423541974070001
2.0125 5.421314138900001
2.013 5.4200335305600005
2.0135 5.419626064270001
2.014 5.4198800692299995
2.0145 5.420626208799999
2.015 5.42175864758
2.0155 5.423250926720001
2.016 5.425155963919999
2.0165 5.42756371927
2.017 5.430648821179999
2.0175 5.43465998284
2.018 5.43998879523
2.0185 5.4471221011900015
2.019 5.45654145179
2.0195 5.468326223580001
2.02 5.481687942830001
2.0205 5.49485386659
2.021 5.50549561606
2.0215 5.511475316160001
2.022 5.511803405899999
2.0225 5.507210149540001
2.023 5.49962704313
2.0235 5.491112585200001
2.024 5.48314847135
2.0245 5.476517883540001
2.025 5.4714272008
2.0255 5.467760004189999
2.026 5.46527287229
2.0265 5.4637329672199995
2.027 5.46298153588
2.0275 5.46294449349
2.028 5.46361125651
2.0285 5.4649924084800015
2.029 5.467082657630001
2.0295 5.46983437803
2.03 5.473147026050001
2.0305 5.4769835593
2.031 5.48144452141
2.0315 5.48664633132
2.032 5.492393193539999
2.0325 5.497907217879999
2.033 5.5018548783000005
2.0335 5.50289206522
2.034 5.500457851020001
2.0345 5.49517137279
2.035 5.4885407849800005
2.0355 5.48210070089
2.036 5.476824806200001
2.0365 5.4729618141000005
2.037 5.470300053789999
2.0375 5.46847968491
2.038 5.46720436834
2.0385 5.4662836003600015
2.039 5.46561154557
2.0395 5.465135286269999
2.04 5.464828363609999
2.0405 5.4646907775899995
2.041 5.464733111749999
2.0415 5.465002992020001
2.042 5.4656380044200015
2.0425 5.46690273745
2.043 5.469289325719999
2.0435 5.473543908800001
2.044 5.4806084217499995
2.0445 5.49117608644
2.045 5.50480768596
2.0455 5.519000213099999
2.046 5.5294937930099985
2.0465 5.532536560760001
2.047 5.52722891545
2.0475 5.51584631818
2.048 5.502172384499999
2.0485 5.48953563774
2.049 5.479719404389999
2.0495 5.4730147318
2.05 5.4688712758900015
2.0505 5.46653760532
2.051 5.465368124149999
2.0515 5.46492361547
2.052 5.4649183237
2.0525 5.465182912199999
2.053 5.46565387973
2.0535 5.466336518060001
2.054 5.467347246130001
2.0545 5.468982403060001
2.055 5.47177116585
2.0555 5.476475549380001
2.056 5.483889319149999
2.0565 5.494308814280001
2.057 5.506712723160001
2.0575 5.5182752406099995
2.058 5.52506458152
2.0585 5.5239427262800005
2.059 5.514465166210001
2.0595 5.499150783829999
2.06 5.48189961363
2.0605 5.466050762480001
2.061 5.45331347209
2.0615 5.4438570791
2.062 5.4369777781
2.0625 5.431818302350002
2.063 5.427727764139999
2.0635 5.42434103134
2.064 5.42148347554
2.0645 5.4191021790399985
2.065 5.41719185007
2.0655 5.415773655709999
2.066 5.4148793465799985
2.0665 5.41457242392
2.067 5.414937556050002
2.0675 5.416032952440001
2.068 5.417668109370001
2.0685 5.418371914780001
2.069 5.41202708255
2.0695 5.378043335610001
2.07 5.26290500395
2.0705 4.984811906909999
2.071 4.5442879297199985
2.0715 4.106161124340001
2.072 3.8076153362499996
2.0725 3.651545163639999
2.073 3.5993048101999987
2.0735 3.6318386121599984
2.074 3.75946022925
2.0745 4.013676860049999
2.075 4.40470691243
2.0755 4.841955283989999
2.076 5.169891562659999
2.0765 5.3390376989399995
2.077 5.40589392112
2.0775 5.4282463576
2.078 5.43476581824
2.0785 5.436242222070001
2.079 5.4362633891500005
2.0795 5.4359458829500005
2.08 5.435638960289999
2.0805 5.4354749154199995
2.081 5.435527833119999
2.0815 5.435903548790001
2.082 5.4367713990699995
2.0825 5.438385388920001
2.083 5.4411318175500005
2.0835 5.445576904350001
2.084 5.45229745225
2.0845 5.46137812957
2.085 5.47167591399
2.0855 5.48057667113
2.086 5.4851328851
2.0865 5.48383640145
2.087 5.47752331984
2.0875 5.468929485360001
2.088 5.46111354107
2.0885 5.45588527231
2.089 5.45349339227
2.0895 5.453345222709999
2.09 5.454699915829999
2.0905 5.456991252239999
2.091 5.459854099809999
2.0915 5.4630767877399995
2.092 5.46654818886
2.0925 5.470210093700001
2.093 5.4740730858
2.0935 5.47819008286
2.094 5.48273571329
2.0945 5.48799573267
2.095 5.4943987743700005
2.0955 5.502410514149999
2.096 5.51227437343
2.0965 5.5234823422899995
2.097 5.5345050992
2.0975 5.543262978550001
2.098 5.548284868280001
2.0985 5.54938026467
2.099 5.54735880853
2.0995 5.543389981029999
2.1 5.53867501396
2.1005 5.534171717690001
2.101 5.53046218692
2.101 5.53046218692
2.1015 5.527768675990001
2.102 5.5260382672
2.1025 5.525122790989999
2.103 5.524884661340001
2.1035 5.5252392099300005
2.104 5.526128227290001
2.1045 5.52753054634
2.105 5.529387957609999
2.1055 5.53156816685
2.106 5.53378541848
2.1065 5.5356322462100005
2.107 5.536701183750002
2.1075 5.53676997676
2.108 5.53578570754
2.1085 5.53374308432
2.109 5.530732067189999
2.1095 5.527017244650001
2.11 5.52306958423
2.1105 5.5193970958500005
2.111 5.5162908268600015
2.1115 5.513835445580001
2.112 5.5119621589999985
2.1125 5.510565131719999
2.113 5.509543820110001
2.1135 5.508845306470001
2.114 5.50842196487
2.1145 5.508268503540001
2.115 5.5083902142499985
2.1155 5.5088558900099995
2.116 5.50976078268
2.1165 5.51130597952
2.117 5.513750777259999
2.1175 5.517359764399999
2.118 5.52211177386
2.1185 5.527308292
2.119 5.53144116437
2.1195 5.53286994227
2.12 5.53085906967
2.1205 5.52591126472
2.121 5.5191166320399985
2.1215 5.511491191470001
2.122 5.5038075414300005
2.1225 5.496589567150001
2.123 5.490080690050001
2.1235 5.484291493669999
2.124 5.479089683759999
2.1245 5.4743376743
2.125 5.469934921659999
2.1255 5.4658126328300005
2.126 5.4619602242699985
2.1265 5.458377695979999
2.127 5.45511267389
2.1275 5.45219161685
2.128 5.4496251084
2.1285 5.447402565
2.129 5.445529278420001
2.1295 5.4440528745900005
2.13 5.443073897140001
2.1305 5.442735223859999
2.131 5.4432220667
2.1315 5.444656136370001
2.132 5.4469845151700005
2.1325 5.449889696899999
2.133 5.452720793849999
2.1335 5.454673456980001
2.134 5.455049172649999
2.1345 5.4536203947500015
2.135 5.450805173110001
2.1355 5.44733906376
2.136 5.44342315396
2.1365 5.438210760509999
2.137 5.4307387812700005
2.1375 5.421499350850001
2.138 5.41225462866
2.1385 5.404401641979999
2.139 5.3981361862999995
2.1395 5.392987294090001
2.14 5.388499873129999
2.1405 5.38440933492
2.141 5.3805992605199995
2.1415 5.377048482850001
2.142 5.37376229368
2.142 5.37376229368
2.1425 5.37078302717
2.143 5.36816360102
2.1435 5.36596751647
2.144 5.36427415007
2.1445 5.363152294830001
2.145 5.36266016022
2.1455 5.362765995619999
2.146 5.3631946289900005
2.1465 5.36329517262
2.147 5.36230561163
2.1475 5.359924315130001
2.148 5.35653229056
2.1485 5.35282805156
2.149 5.34935665044
2.1495 5.346403842780002
2.15 5.3440384215900005
2.1505 5.34222334448
2.151 5.34086865136
2.1515 5.3398737986
2.152 5.339154117880001
2.1525 5.33865139973
2.153 5.33832330999
2.1535 5.338153973349999
2.154 5.338132806270001
2.1545 5.33830743468
2.155 5.338741359819999
2.1555 5.33959862656
2.156 5.3411226563200005
2.1565 5.343710331849999
2.157 5.34796491493
2.1575 5.354748964070001
2.158 5.365353671149999
2.1585 5.381641739209999
2.159 5.40619026024
2.1595 5.442491802439998
2.16 5.4951925398700014
2.1605 5.56945194828
2.161 5.66687343398
2.1615 5.776127317400001
2.162 5.87089762633
2.1625 5.93161539531
2.163 5.96147685342
2.1635 5.973589714949999
2.164 5.977775505019999
2.1645 5.97889206849
2.165 5.9789185273399985
2.1655 5.9785586869800005
2.166 5.9779130910400005
2.1665 5.976505480220001
2.167 5.97278007414
2.1675 5.9627892123800015
2.168 5.937864975680001
2.1685 5.88347087185
2.169 5.78795971512
2.1695 5.664455095089999
2.17 5.550412159820001
2.1705 5.47042705627
2.171 5.4231450913199994
2.1715 5.39773401178
2.172 5.38506022263
2.1725 5.37945094643
2.173 5.377699370560001
2.1735 5.378075086229999
2.174 5.379657325459999
2.1745 5.381969828950001
2.175 5.3848168012099995
2.1755 5.388171783390001
2.176 5.39217765328
2.1765 5.397173084160001
2.177 5.40382483905
2.1775 5.4133870674399995
2.178 5.42823048229
2.1785 5.452630833760002
2.179 5.493668510110001
2.1795 5.560254852020001
2.18 5.65590888654
2.1805 5.76588774245
2.181 5.860001871900001
2.1815 5.91987295768
2.182 5.94981379234
2.1825 5.96211715759
2.183 5.96592194022
2.1835 5.96598544146
2.184 5.964471995240001
2.1845 5.962334120159999
2.185 5.960000449589999
2.1855 5.957656195479999
2.186 5.955401901460001
2.1865 5.95330106877
2.187 5.95144894927
2.1875 5.94999900429
2.188 5.949226405870001
2.1885 5.949570370919999
2.189 5.95170295423
2.1895 5.956444380150001
2.19 5.964487870550001
2.1905 5.97570113118
2.191 5.98775049147
2.1915 5.9939365706
2.192 5.98156441234
2.1925 5.93733050691
2.193 5.862578963890001
2.1935 5.77828106779
2.194 5.7067575044700005
2.1945 5.657581085860001
2.195 5.6306248094799995
2.1955 5.62334333396
2.196 5.6348582254799995
2.1965 5.667778326650001
2.197 5.729072898559999
2.1975 5.828780428899999
2.198 5.97207097696
2.1985 6.143794205230001
2.199 6.302923020900001
2.1995 6.407536022029999
2.2 6.443520058030001
2.2005 6.4226228583
2.201 6.365477034070001
2.2015 6.290826034679999
2.202 6.21246550452
2.2025 6.13999471437
2.203 6.07995958372
2.2035 6.035603967580001
2.204 6.006419856029999
2.2045 5.989105184590001
2.205 5.97965937514
2.2055 5.9748438644399995
2.206 5.972610737499999
2.2065 5.97180638846
2.207 5.97180109669
2.2075 5.972256188909999
2.208 5.973002328479999
2.2085 5.9740077647800005
2.209 5.97538891675
2.2095 5.977495041210001
2.21 5.9810034847199995
2.2105 5.98708902022
2.211 5.99746618119
2.2115 6.01375424925
2.212 6.03541875563
2.2125 6.0573266834299995
2.213 6.070751903920001
2.2135 6.069608881600002
2.214 6.05554864871
2.2145 6.0357045112100005
2.215 6.01692401948
2.2155 6.002853203049999
2.216 5.99417999202
2.2165 5.98997303487
2.217 5.988840596089999
2.2175 5.98960790274
2.218 5.991486481089999
2.2185 5.9939947800699995
2.219 5.99687350295
2.2195 6.00001152256
2.22 6.003477631910001
2.2205 6.0075893372
2.221 6.01312982039
2.2215 6.0217395301800005
2.222 6.03641890016
2.2225 6.061665934830001
2.223 6.10175638435
2.2235 6.15535672268
2.224 6.208110377810001
2.2245 6.235717541900001
2.225 6.22833023098
2.2255 6.2055279940500006
2.226 6.18783760694
2.2265 6.16889836211
2.227 6.135258580220001
2.2275 6.09391927298
2.228 6.060353575869999
2.2285 6.0397791741099995
2.229 6.02895221269
2.2295 6.02351227313
2.23 6.020702343260001
2.2305 6.01918889704
2.231 6.018411006850001
2.2315 6.0181675854300005
2.232 6.018432173929999
2.2325 6.0192312312
2.233 6.020644133790001
2.2335 6.02280317595
2.234 6.025925320250001
2.2345 6.03030161404
2.235 6.03614901989
2.2355 6.04331407647
2.236 6.05098714297
2.2365 6.057940528750001
2.237 6.063211131670001
2.2375 6.066502612609999
2.238 6.067968432900002
2.2385 6.06797901644
2.239 6.067074123770001
2.2395 6.065835849590001
2.24 6.06467166019
2.2405 6.06374030867
2.241 6.06299946087
2.2415 6.06238561555
2.242 6.061909356250001
2.242 6.061909356250001
2.2425 6.061655351289999
2.243 6.06171885253
2.2435 6.0621527776700015
2.244 6.062962418480001
2.2445 6.064163650269999
2.245 6.065804098969999
2.2455 6.06798959998
2.246 6.07090007348
2.2465 6.0747418985
2.247 6.0796844116800015
2.2475 6.085695862400001
2.248 6.092495786850001
2.2485 6.099607925730001
2.249 6.10650839381
2.2495 6.11240871736
2.25 6.11573194892
2.2505 6.114498966510001
2.251 6.108392263930001
2.2515 6.09978784591
2.252 6.091776106129999
2.2525 6.086018660370001
2.253 6.0825208004
2.2535 6.08060517966
2.254 6.07962620221
2.2545 6.079176401759999
2.255 6.07904939928
2.2555 6.079176401759999
2.256 6.0795415338900005
2.2565 6.080176546289999
2.257 6.081144940200001
2.2575 6.082563134560002
2.258 6.084605757780001
2.2585 6.087600899600001
2.259 6.092093612329999
2.2595 6.098925287399999
2.26 6.10913311173
2.2605 6.123352097720001
2.261 6.14074085394
2.2615 6.158383615119999
2.262 6.17220571836
2.2625 6.17894214157
2.263 6.1774551542
2.2635 6.168628481840002
2.264 6.154721710280001
2.2645 6.13876173196
2.265 6.1237066463100005
2.2655 6.1114085728299985
2.266 6.1022802695800005
2.2665 6.095744933630001
2.267 6.09092413116
2.2675 6.08707701437
2.268 6.083722032190001
2.2685 6.08061047143
2.269 6.07761532961
2.2695 6.07473660673
2.27 6.071990178100001
2.2705 6.069455420270001
2.271 6.067206418019999
2.2715 6.065327839669998
2.272 6.063872602919999
2.2725 6.062856583080001
2.273 6.0622004035999995
2.2735 6.06171885253
2.274 6.0610891319
2.2745 6.059988443740001
2.275 6.0582950773399995
2.2755 6.05619953642
2.276 6.0540828284199995
2.2765 6.0522730430800005
2.277 6.050902474650001
2.2775 6.049944664280001
2.278 6.049314943650001
2.2785 6.048907477360001
2.279 6.048664055940001
2.2795 6.04853705346
2.28 6.04854234523
2.2805 6.04872755718
2.281 6.04917735763
2.2815 6.05007695853
2.282 6.05173857431
2.2825 6.054760174980001
2.283 6.0601366133
2.2835 6.06923316593
2.284 6.08328810705
2.2845 6.102470773299999
2.285 6.125019005269999
2.2855 6.147032768470001
2.286 6.1633261283000005
2.2865 6.1693534543299995
2.287 6.163241459979999
2.2875 6.1467523046600006
2.288 6.12445278588
2.2885 6.101512962929999
2.289 6.081414820469999
2.2895 6.06534900675
2.29 6.05303505796
2.2905 6.043769168689999
2.291 6.036884575920001
2.2915 6.03185210265
2.292 6.028232531969999
2.2925 6.025613105820001
2.293 6.023655150919999
2.2935 6.02210466231
2.294 6.02079759512
2.2945 6.019654572800001
2.295 6.01862267765
2.2955 6.01767545082
2.296 6.016791725229999
2.2965 6.01595562557
2.297 6.015172443609999
2.2975 6.0144474711199996
2.298 6.013838917570001
2.2985 6.01338911712
2.299 6.01310336154
2.2995 6.012928733129999
2.3 6.01273293764
2.3005 6.012388972589998
2.301 6.01183862851
2.3015 6.01112423956
2.302 6.010362224680001
2.3025 6.009669002810001
2.303 6.00913453404
2.3035 6.00882231961
2.304 6.00883819492
2.3045 6.009277411830001
2.305 6.0102458057399994
2.3055 6.0117698355
2.306 6.01377541633
2.3065 6.01602971035
2.307 6.01824167021
2.3075 6.020056747320001
2.308 6.0211362684
2.3085 6.0211256848599986
2.309 6.019691615189999
2.3095 6.01665413921
2.31 6.01208204993
2.3105 6.006388105410001
2.311 6.000180859200001
2.3115 5.994026530690001
2.312 5.988284960240001
2.3125 5.983046107940001
2.313 5.97827822317
2.3135 5.973891345839999
2.314 5.96980080763
2.3145 5.96594839907
2.315 5.962291786000001
2.3155 5.95881509311
2.316 5.95553419571
2.3165 5.952449093799999
2.317 5.949623288620001
2.3175 5.94709911433
2.318 5.94494007217
2.3185 5.9431673292200005
2.319 5.941786177250001
2.3195 5.940759573869999
2.32 5.94003460138
2.3205 5.939574217390001
2.321 5.93934667128
2.3215 5.93935196305
2.322 5.939579509159999
2.3225 5.9400134343
2.323 5.94065373847
2.3235 5.941505713440001
2.324 5.942622276910002
2.3245 5.9441357231300005
2.325 5.946257722900001
2.3255 5.949242281180001
2.326 5.95336986178
2.3265 5.95888917789
2.327 5.9660489427
2.3275 5.974933824529999
2.328 5.985242192490001
2.3285 5.995979193819999
2.329 6.00532975141
2.3295 6.010933735839999
2.33 6.0108173169
2.3305 6.004652404850002
2.331 5.993978904760001
2.3315 5.98124161437
2.332 5.96854665814
2.3325 5.957121726709999
2.333 5.94741662053
2.3335 5.93942604783
2.334 5.932996547280001
2.3345 5.927884697460001
2.335 5.92375182509
2.3355 5.92021163096
2.336 5.91695190064
2.3365 5.9137927139499995
2.337 5.910644110800001
2.3375 5.9074320064100005
2.338 5.904114066619999
2.3385 5.9006426655
2.339 5.896996635970001
2.3395 5.89317068626
2.34 5.889228317609999
2.3405 5.885317699580001
2.341 5.88160816881
2.3415 5.87824789486
2.342 5.8753268378199985
2.342 5.8753268378199985
2.3425 5.872860873000001
2.343 5.87083412509
2.3435 5.86920425993
2.344 5.86792365159
2.3445 5.86692879883
2.345 5.866172075720001
2.3455 5.86563231518
2.346 5.865404769070001
2.3465 5.865748734120001
2.347 5.867346848660001
2.3475 5.87173901776
2.348 5.882296098910001
2.3485 5.905061293449999
2.349 5.9444691046400004
2.3495 5.986956725969999
2.35 6.00531916787
2.3505 5.999678141049999
2.351 5.98710489553
2.3515 5.9764737295999995
2.352 5.969388049570001
2.3525 5.965223426580001
2.353 5.963207262209999
2.3535 5.962863297159999
2.354 5.963821107529999
2.3545 5.965551516319999
2.355 5.96733484281
2.3555 5.96863132646
2.356 5.969340423640001
2.3565 5.969673805149999
2.357 5.969763765240001
2.3575 5.96951505205
2.358 5.968737161859999
2.3585 5.9673189675
2.359 5.9653080949
2.3595 5.962868588929999
2.36 5.9602332874699995
2.3605 5.957682654330001
2.361 5.95554477925
2.3615 5.954168919050001
2.362 5.953994290640002
2.3625 5.955682365270001
2.363 5.96052962659
2.3635 5.9711184583599985
2.364 5.991735194280001
2.3645 6.02772981382
2.365 6.0833039823599995
2.3655 6.159431385579999
2.366 6.254736163280001
2.3665 6.36803825075
2.367 6.49717860583
2.3675 6.63559014195
2.368 6.7747742764900005
2.3685 6.90891006245
2.369 7.031186991840001
2.3695 7.12588321599
2.37 7.17165702649
2.3705 7.15905203035
2.371 7.1017686201000005
2.3715 7.024418818010001
2.372 6.94177195415
2.3725 6.85411907587
2.373 6.75606786954
2.3735 6.641268211159999
2.374 6.50347581213
2.3745 6.346696542339999
2.375 6.19293358145
2.3755 6.067111166159999
2.376 5.97862747999
2.3765 5.92213783524
2.377 5.8876249113000005
2.3775 5.86664833502
2.378 5.85369937383
2.3785 5.8455024221
2.379 5.840136567320001
2.3795 5.836453495400002
2.38 5.83380231863
2.3805 5.83186023904
2.381 5.83049496238
2.3815 5.829595361480002
2.382 5.82896034908
2.3825 5.82833062845
2.383 5.827526279410001
2.3835 5.826573760810001
2.384 5.82564240929
2.3845 5.824922728569999
2.385 5.824488803430001
2.3855 5.824319466789999
2.386 5.82436180095
2.3865 5.824594638830001
2.387 5.82509735698
2.3875 5.8260763344300015
2.388 5.82801841402
2.3885 5.8319025732
2.389 5.83961268209
2.3895 5.854075089499999
2.39 5.875538508620001
2.3905 5.886227884020001
2.391 5.8640606594900015
2.3915 5.83314084738
2.392 5.8126299468600005
2.3925 5.800882217459999
2.393 5.79391295637
2.3935 5.789446702489999
2.394 5.78637218412
2.3945 5.78414434895
2.395 5.78248802494
2.3955 5.78121270837
2.396 5.78021785561
2.3965 5.779424090109999
2.397 5.778804953020001
2.3975 5.7783869031899995
2.398 5.77828106779
2.3985 5.778746743550001
2.399 5.780254898
2.3995 5.78355696248
2.4 5.789727166300001
2.4005 5.79998261656
2.401 5.81532874956
2.4015 5.83576027353
2.402 5.85912872985
2.4025 5.880137056749999
2.403 5.89166782358
2.4035 5.889847454700001
2.404 5.87800976521
2.4045 5.863261602219999
2.405 5.8506089801500005
2.4055 5.841464801590001
2.406 5.835284014229999
2.4065 5.831098224160001
2.407 5.828113665880001
2.4075 5.825832913010001
2.408 5.823980793509999
2.4085 5.82241442959
2.409 5.82109148709
2.4095 5.820022549550001
2.41 5.819218200510002
2.4105 5.818699607049999
2.411 5.8184720609400005
2.4115 5.81849322802
2.412 5.818704898819999
2.4125 5.819022405020001
2.413 5.819366370070001
2.4135 5.819668000960001
2.414 5.8198902553
2.4145 5.820006674239999
2.415 5.820038424860001
2.4155 5.819996090699999
2.416 5.81989554707
2.4165 5.819710335119999
2.417 5.819408704229999
2.4175 5.818985362629999
2.418 5.818456185629999
2.4185 5.81786879916
2.419 5.81726553738
2.4195 5.81667815091
2.42 5.816111931519999
2.4205 5.8155510039000005
2.421 5.814995368050002
2.4215 5.81441327335
2.422 5.813804719800001
2.4225 5.813143248549999
2.423 5.8124288596
2.4235 5.811656261179999
2.424 5.810830745060001
2.4245 5.809925852389999
2.425 5.8089098325499995
2.4255 5.807735059609999
2.426 5.806338032329999
2.4265 5.80465524947
2.427 5.80266025218
2.4275 5.80038479108
2.428 5.797908242719999
2.4285 5.795331150730001
2.429 5.792711724580001
2.4295 5.790081714890001
2.43 5.78746228874
2.4305 5.7848799049799995
2.431 5.782371606000001
2.4315 5.77997443419
2.432 5.777709556630001
2.4325 5.7755981404000005
2.433 5.7736560608100005
2.4335 5.7718833178599995
2.434 5.770285203319999
2.4345 5.76886171719
2.435 5.76763402655
2.4355 5.76661800671
2.436 5.7658559918300005
2.4365 5.765390316070001
2.437 5.76530035598
2.4375 5.7657131140399995
2.438 5.766808510429999
2.4385 5.7687823406400005
2.439 5.77172985653
2.4395 5.775524055620001
2.44 5.779709845689999
2.4405 5.7833876258400005
2.441 5.7853932066699985
2.4415 5.78475819427
2.442 5.781339710850001
2.442 5.781339710850001
2.4425 5.7759579807599986
2.443 5.76987244526
2.4435 5.764146750120001
2.444 5.759299488800001
2.4445 5.755367703690001
2.445 5.752182058150001
2.4455 5.749525589609999
2.446 5.747213086120001
2.4465 5.74512812874
2.447 5.743186049149998
2.4475 5.74132334611
2.448 5.739497685459999
2.4485 5.73768260835
2.449 5.735872823009999
2.4495 5.73408420475
2.45 5.732369671270001
2.4505 5.7307821402700005
2.451 5.729369237679999
2.4515 5.728183881199999
2.452 5.72726840499
2.4525 5.7267021856000015
2.453 5.72660693374
2.4535 5.727146694280001
2.454 5.728395552000001
2.4545 5.730168294949999
2.455 5.7319145790500015
2.4555 5.7328935565
2.456 5.7325760503
2.4565 5.73094618514
2.457 5.728427302619999
2.4575 5.7255856221300006
2.458 5.722833901730001
2.4585 5.720373228680001
2.459 5.71826710422
2.4595 5.7165049448100005
2.46 5.715039124520001
2.4605 5.713800850340001
2.461 5.71272662103
2.4615 5.71176351889
2.462 5.710906252149999
2.4625 5.7101389455
2.463 5.70947747425
2.4635 5.708948297249999
2.464 5.708609623969999
2.4645 5.70854612273
2.465 5.7089006713199995
2.4655 5.7098584816899995
2.466 5.711604765790001
2.4665 5.714208316630001
2.467 5.717505089339999
2.4675 5.721018824620001
2.468 5.72403513352
2.4685 5.72571791638
2.469 5.7254162854900015
2.4695 5.722907986509999
2.47 5.7184999420999985
2.4705 5.712938291829999
2.471 5.7071332201399985
2.4715 5.701862617219999
2.472 5.697586867059999
2.4725 5.694390637980001
2.473 5.692125760419999
2.4735 5.69057527181
2.474 5.6895592519700005
2.4745 5.68894011488
2.475 5.68861731691
2.4755 5.688511481510001
2.476 5.6885696909800005
2.4765 5.68873902762
2.477 5.68899303258
2.4775 5.68934758117
2.478 5.689839715779999
2.4785 5.69054881296
2.479 5.69154366572
2.4795 5.69284544114
2.48 5.6944276803700005
2.4805 5.69617396447
2.481 5.697909665030001
2.4815 5.69946015364
2.482 5.70070901136
2.4825 5.701545111020001
2.483 5.701873200760001
2.4835 5.70160332049
2.484 5.70068784428
2.4845 5.69908443797
2.485 5.69676664271
2.4855 5.69387204452
2.486 5.690776359069999
2.4865 5.6879293868100005
2.487 5.685611591549999
2.4875 5.68387589099
2.488 5.682621741499999
2.4885 5.681695681749999
2.489 5.6809601257199995
2.4895 5.6803145297799995
2.49 5.679716559769999
2.4905 5.6791556321500005
2.491 5.67867408108
2.4915 5.67835128311
2.492 5.6783354078000015
2.4925 5.6788328341800005
2.493 5.6801875273
2.4935 5.68285987115
2.494 5.68739491804
2.4945 5.694120757709999
2.495 5.70255054732
2.4955 5.71107029702
2.496 5.717404545709999
2.4965 5.71985463522
2.497 5.71829356307
2.4975 5.71399664583
2.498 5.708599040429999
2.4985 5.70325435273
2.499 5.698534093889999
2.4995 5.694660518249999
2.5 5.691728877669999
2.5005 5.6897391721499995
2.501 5.6885855662900005
2.5015 5.68808284814
2.502 5.6880193469
2.5025 5.688236309470001
2.503 5.68861731691
2.5035 5.6890882844399995
2.504 5.6895539602000005
2.5045 5.68991380056
2.505 5.69003551127
2.5055 5.689765631000001
2.506 5.68898244904
2.5065 5.68763304769
2.507 5.68577563642
2.5075 5.683600718950001
2.508 5.681346424929999
2.5085 5.67919267454
2.509 5.677229427869999
2.5095 5.675499019079999
2.51 5.67405436587
2.5105 5.672943094170001
2.511 5.6722075381399994
2.5115 5.6718741566299995
2.512 5.671948241410001
2.5125 5.67242979248
2.513 5.673292350990001
2.5135 5.67439303915
2.514 5.675456684920001
2.5145 5.67607053024
2.515 5.675816525280001
2.5155 5.674467123930001
2.516 5.67215462044
2.5165 5.669344690570001
2.517 5.66660884548
2.5175 5.66432280084
2.518 5.6625923920500005
2.5185 5.66133824256
2.519 5.66042276635
2.5195 5.65971896094
2.52 5.6591262827
2.5205 5.658591813929999
2.521 5.65807851224
2.5215 5.65757050232
2.522 5.65709424302
2.5225 5.656729110890001
2.523 5.656591524870001
2.5235 5.65683494629
2.524 5.65754933524
2.5245 5.658623564550001
2.525 5.65971366917
2.5255 5.660237554399999
2.526 5.659650167929999
2.5265 5.657702796570001
2.527 5.65453302634
2.5275 5.650479530520001
2.528 5.64586510708
2.5285 5.64090142682
2.529 5.63574195107
2.5295 5.63054543293
2.53 5.625470625499999
2.5305 5.620633947720001
2.531 5.616067150210001
2.5315 5.61175964943
2.532 5.6077590713099985
2.5325 5.60420300187
2.533 5.601186692970001
2.5335 5.59873660346
2.534 5.59676277325
2.5345 5.59516465871
2.535 5.59385229975
2.5355 5.592767486900001
2.536 5.59188376131
2.5365 5.59121699829
2.537 5.590793656690001
2.5375 5.5906984048299995
2.538 5.591037078110001
2.5385 5.59194197078
2.539 5.593624753640001
2.5395 5.5963447234200006
2.54 5.600419386320001
2.5405 5.60585932588
2.541 5.611600896330001
2.5415 5.61524692586
2.542 5.614506078059999
2.542 5.614506078059999
2.5425 5.60935718585
2.543 5.6020280844
2.5435 5.59486831959
2.544 5.58892037011
2.5445 5.58416836065
2.545 5.58028949324
2.5455 5.57701917938
2.546 5.574214541280001
2.5465 5.57179620239
2.547 5.569695369700001
2.5475 5.56784854197
2.548 5.56621338504
2.5485 5.564752856519999
2.549 5.563472248180001
2.5495 5.5623927271
2.55 5.561519585049999
2.5505 5.5608051961
2.551 5.56009609892
2.5515 5.5591912062499995
2.552 5.557968807380001
2.5525 5.55647123647
2.553 5.55484666308
2.5535 5.55321679792
2.554 5.55165572577
2.5545 5.550184613710001
2.555 5.548814045279999
2.5555 5.547586354640001
2.556 5.546543875950001
2.5565 5.54572894337
2.557 5.54517859929
2.5575 5.544919302559999
2.558 5.544977512029999
2.5585 5.545384978319999
2.559 5.546199910900001
2.5595 5.5475016863199995
2.56 5.54935909759
2.5605 5.551825062410001
2.561 5.55486253839
2.5615 5.558318064200001
2.562 5.56195351019
2.5625 5.5655095796300005
2.563 5.568737559330001
2.5635 5.57138344433
2.564 5.57308739427
2.5645 5.57341019224
2.565 5.57202904027
2.5655 5.568965105439999
2.566 5.56467877174
2.5665 5.559879136349999
2.567 5.55525942114
2.5675 5.551195341779999
2.568 5.54775569128
2.5685 5.54481875893
2.569 5.54224166694
2.5695 5.53991328814
2.57 5.537780704829999
2.5705 5.535822749930001
2.571 5.5340288399
2.5715 5.53242014182
2.572 5.531007239230001
2.5725 5.52982717452
2.573 5.52894344893
2.5735 5.528467189630001
2.574 5.52855714972
2.5745 5.529419708230001
2.575 5.531287703040001
2.5755 5.5343463461
2.576 5.53862738803
2.5765 5.5439403251099995
2.577 5.5499200252100005
2.5775 5.55620664797
2.578 5.5627684427699995
2.5785 5.570007584129999
2.579 5.578405623119999
2.5795 5.587893766729999
2.58 5.5976517906100005
2.5805 5.60649433828
2.581 5.613199010870001
2.5815 5.616686287299999
2.582 5.616501075349999
2.5825 5.61330484627
2.583 5.6086904228300005
2.5835 5.604393505590001
2.584 5.601514782710001
2.5845 5.600181256670001
2.585 5.5996997056
2.5855 5.599080568510002
2.586 5.597535371670001
2.5865 5.594630189939999
2.587 5.5902327290699985
2.5875 5.5844805750800015
2.588 5.5776700670900015
2.5885 5.5700446265200005
2.589 5.561821215939999
2.5895 5.553454927570001
2.59 5.545638983279999
2.5905 5.53896606131
2.591 5.533637248920001
2.5915 5.52952025186
2.592 5.5263557734
2.5925 5.523916267430001
2.593 5.52202710554
2.5935 5.520587744099999
2.594 5.51953468187
2.5945 5.51883616823
2.595 5.51849749495
2.5955 5.51856099619
2.596 5.51911134027
2.5965 5.520227903740001
2.597 5.5219847713800005
2.5975 5.52436606788
2.598 5.527213040139999
2.5985 5.53022934904
2.599 5.53309219661
2.5995 5.535584620280001
2.6 5.537696036510002
2.6005 5.53959049017
2.601 5.54152198622
2.6015 5.543733946080001
2.602 5.54646979117
2.6025 5.55004702769
2.603 5.5549630820199996
2.6035 5.561900592490001
2.604 5.571521030350001
2.6045 5.5840889841
2.605 5.599228738070001
2.6055 5.616125359680001
2.606 5.6337046196200005
2.6065 5.650537739990001
2.607 5.664724975360001
2.6075 5.674160201270001
2.608 5.6765679566200005
2.6085 5.6696092790699995
2.609 5.652469236040001
2.6095 5.628079468110001
2.61 5.602472593080001
2.6105 5.580956256260001
2.611 5.56561541503
2.6115 5.55588385
2.612 5.550205780789999
2.6125 5.54708892826
2.613 5.5454590631
2.6135 5.544622963439999
2.614 5.544199621840002
2.6145 5.544003826350001
2.615 5.543966783960001
2.6155 5.544088494669999
2.616 5.54444833503
2.6165 5.54518918283
2.617 5.546617960729999
2.6175 5.5492797210400004
2.618 5.554010563419999
2.6185 5.561858258329999
2.619 5.573918202160001
2.6195 5.591280499530002
2.62 5.61496117028
2.6205 5.64416644891
2.621 5.672313373539999
2.6215 5.687146204849999
2.622 5.6825529484900015
2.6225 5.665783329360001
2.623 5.6470081294000005
2.6235 5.631053442849999
2.624 5.61881357884
2.6245 5.610156243120001
2.625 5.60489093197
2.6255 5.602726598039999
2.626 5.60319756557
2.6265 5.605732323400001
2.627 5.6096641085100005
2.6275 5.61433674142
2.628 5.61922104513
2.6285 5.62401538875
2.629 5.6285927698
2.6295 5.63276268456
2.63 5.636218210369999
2.6305 5.6387423846599996
2.631 5.640398708670001
2.6315 5.64151527214
2.632 5.642473082509999
2.6325 5.64348910235
2.633 5.6444204538700005
2.6335 5.644690334139999
2.634 5.643399142260001
2.6345 5.63963140202
2.635 5.63288439527
2.6355 5.623592047149999
2.636 5.613193719100001
2.6365 5.603414528140001
2.637 5.59540808013
2.6375 5.589423088259999
2.638 5.58513675456
2.6385 5.582083403269999
2.639 5.57990319403
2.6395 5.578379164270001
2.64 5.577410770359999
2.6405 5.5769450946
2.641 5.57692921929
2.6415 5.577326102040002
2.642 5.578077533380001
2.642 5.578077533380001
2.6425 5.5791358873800005
2.643 5.580411203950001
2.6435 5.5817870641499985
2.644 5.58313117373
2.6445 5.5843429890600005
2.645 5.58538017598
2.6455 5.5862903604200005
2.646 5.587205836630001
2.6465 5.58831710833
2.647 5.5898570134000005
2.6475 5.592047806179999
2.648 5.59510644924
2.6485 5.599265780459999
2.649 5.60489093197
2.6495 5.6125851655500005
2.65 5.6231581220099995
2.6505 5.6372712726000005
2.651 5.65458594404
2.6515 5.67303305426
2.652 5.689527501350001
2.6525 5.70227008351
2.653 5.7118217283599995
2.6535 5.71986521876
2.654 5.727802873760001
2.6545 5.736274997529999
2.655 5.7452710065299994
2.6555 5.75425114022
2.656 5.7620512092
2.6565 5.766797926890001
2.657 5.7663692935199995
2.6575 5.75944236659
2.658 5.746593949029999
2.6585 5.73025825504
2.659 5.713441009980001
2.6595 5.69846000911
2.66 5.68646356652
2.6605 5.67770568717
2.661 5.671979992030001
2.6615 5.6687678876400005
2.662 5.667148606019999
2.6625 5.66562986803
2.663 5.66239659656
2.6635 5.656062347870001
2.664 5.64642074293
2.6645 5.634673013529999
2.665 5.62273478041
2.6655 5.612177699259999
2.666 5.603710867260001
2.6665 5.597302533790001
2.667 5.59257698318
2.6675 5.589126749139999
2.668 5.58667136786
2.6685 5.58503621093
2.669 5.5840889841
2.6695 5.58371326843
2.67 5.58381910383
2.6705 5.5843535726
2.671 5.58533784182
2.6715 5.586851288039999
2.672 5.58898916312
2.6725 5.591793801220001
2.673 5.595042947999999
2.6735 5.5981545087599995
2.674 5.60036117685
2.6745 5.6012184435900005
2.675 5.60094856332
2.6755 5.600260633219999
2.676 5.599847875159999
2.6765 5.60005954596
2.677 5.60099089748
2.6775 5.60268426388
2.678 5.60527193941
2.6785 5.608970886640001
2.679 5.61400335991
2.6795 5.620697448960001
2.68 5.62993687938
2.6805 5.64381719209
2.681 5.666460675919999
2.6815 5.704492626909999
2.682 5.7657131140399995
2.6825 5.85236584779
2.683 5.94877660542
2.6835 6.02143789929
2.684 6.04682781175
2.6845 6.03059795316
2.685 5.992476042079999
2.6855 5.948321513199999
2.686 5.906421278340001
2.6865 5.870273197470001
2.687 5.84092504105
2.6875 5.81765712836
2.688 5.79838979379
2.6885 5.78124975076
2.689 5.766136455640001
2.6895 5.754065928270001
2.69 5.74547209379
2.6905 5.739783441039999
2.691 5.73604745142
2.6915 5.73352327713
2.692 5.73179816011
2.6925 5.730713347259999
2.693 5.73026354681
2.6935 5.73050696823
2.694 5.73155473869
2.6945 5.73354444421
2.695 5.73669304736
2.6955 5.74124396956
2.696 5.747313629750001
2.6965 5.754478686330001
2.697 5.761617284060001
2.6975 5.76695667999
2.698 5.76822670479
2.6985 5.763236565679999
2.699 5.75169521531
2.6995 5.73611095266
2.7 5.720087473099999
2.7005 5.706101324990001
2.701 5.6949356902899995
2.7015 5.68641064882
2.702 5.68014519314
2.7025 5.675864151210001
2.703 5.67340347816
2.7035 5.672615004429999
2.704 5.67338760285
2.7045 5.675795358199999
2.705 5.68020340261
2.7055 5.68708270361
2.706 5.69643855297
2.7065 5.7074930605
2.707 5.719029119099999
2.7075 5.729713202729999
2.708 5.7379313215400005
2.7085 5.742064193910001
2.709 5.7418313560300005
2.7095 5.738846797749999
2.71 5.735253685920001
2.7105 5.732269127640001
2.711 5.73017887849
2.7115 5.7288506442200005
2.712 5.728115088189999
2.7125 5.7278663750000005
2.713 5.728072754029999
2.7135 5.728771267669999
2.714 5.730115377249999
2.7145 5.73250725729
2.715 5.73673538152
2.7155 5.74387927102
2.716 5.754425768630001
2.7165 5.76686142813
2.717 5.7773973422
2.7175 5.782006473869999
2.718 5.778942539040002
2.7185 5.769306225869999
2.719 5.75592863131
2.7195 5.74187369019
2.72 5.729411571839999
2.7205 5.71952125371
2.721 5.712202735800001
2.7215 5.707000925890001
2.722 5.703497774149999
2.7225 5.70141281677
2.723 5.70070371959
2.7235 5.70159802872
2.724 5.704730756559999
2.7245 5.71143542915
2.725 5.723939881660001
2.7255 5.745022293339999
2.726 5.775899771289999
2.7265 5.81297920368
2.727 5.84746566877
2.7275 5.87049016004
2.728 5.87858656814
2.7285 5.872982583709999
2.729 5.85585312422
2.7295 5.829717072189999
2.73 5.7986596740600005
2.7305 5.76757581708
2.731 5.740190907329999
2.7315 5.718055433419999
2.732 5.70104768464
2.7325 5.68836860372
2.733 5.67918738277
2.7335 5.672906051779999
2.734 5.66916477039
2.7345 5.66782066081
2.735 5.66892134897
2.7355 5.672556794959999
2.736 5.678340699570001
2.7365 5.684595571710001
2.737 5.6882839354
2.7375 5.686585277230001
2.738 5.6788645848
2.7385 5.6665876784
2.739 5.65168605408
2.7395 5.63572607576
2.74 5.62013122957
2.7405 5.606076288450001
2.741 5.59416451418
2.7415 5.58438003145
2.742 5.576384166980001
2.742 5.576384166980001
2.7425 5.56977474625
2.743 5.564207804209999
2.7435 5.55943991944
2.744 5.55526471291
2.7445 5.551544598599999
2.745 5.548173741110001
2.7455 5.5450515968100005
2.746 5.542109372689999
2.7465 5.53928885928
2.747 5.536531847109999
2.7475 5.53380129379
2.748 5.531076032239999
2.7485 5.528382521309999
2.749 5.525810721089999
2.7495 5.523545843530001
2.75 5.521889519519999
2.7505 5.521312716590001
2.751 5.52248219776
2.7515 5.52634518986
2.752 5.5340817576
2.7525 5.5469989681700005
2.753 5.56624513566
2.7535 5.592354728839999
2.754 5.6247562365500015
2.7545 5.6616292899100005
2.755 5.70033329569
2.7555 5.737545022330001
2.756 5.768766465330001
2.7565 5.787875046799999
2.757 5.78873760531
2.7575 5.769337976489999
2.758 5.734666299450001
2.7585 5.694401221520001
2.759 5.657046617090001
2.7595 5.626454894720001
2.76 5.60259959556
2.7605 5.58379793675
2.761 5.5682824671099995
2.7615 5.554746119450001
2.762 5.542437462430001
2.7625 5.531001947460001
2.763 5.52039194861
2.7635 5.51076092721
2.764 5.50232584583
2.7645 5.495245457570001
2.765 5.489435094110001
2.7655 5.48442907969
2.766 5.479348980490001
2.7665 5.473199943750001
2.767 5.4654898348600005
2.7675 5.456737247279999
2.768 5.448159288110001
2.7685 5.4408196031200005
2.769 5.43505686559
2.7695 5.430648821179999
2.77 5.4271827118300004
2.7705 5.42434103134
2.771 5.421906817140001
2.7715 5.41978481737
2.772 5.4179326978699995
2.7725 5.416376917490001
2.773 5.41520743632
2.7735 5.41462534162
2.774 5.4151492268500006
2.7745 5.41809674274
2.775 5.42693929041
2.7755 5.4503659562
2.776 5.504760060029999
2.7765 5.597672957689999
2.777 5.6898661746300006
2.7775 5.738523999780001
2.778 5.7530552001999995
2.7785 5.75454747934
2.779 5.7530604919699995
2.7795 5.75170050708
2.78 5.751150163000001
2.7805 5.7513830008800015
2.781 5.752203225230001
2.7815 5.753430915870001
2.782 5.75490202793
2.7825 5.75651072601
2.783 5.75818292533
2.7835 5.759945084740001
2.784 5.761918914950001
2.7845 5.764464256319999
2.785 5.768358999039999
2.7855 5.77509542225
2.786 5.78701778006
2.7865 5.80624807224
2.787 5.829351940060001
2.7875 5.8371678843499994
2.788 5.79744256696
2.7885 5.702148372799999
2.789 5.58698887406
2.7895 5.4906839518299995
2.79 5.425785684549999
2.7905 5.387086970540001
2.791 5.3653430876099995
2.7915 5.353203767229998
2.792 5.34613925428
2.7925 5.341699459250001
2.793 5.33867256681
2.7935 5.336492357570001
2.794 5.334878367719999
2.7945 5.33370359478
2.795 5.332893953969999
2.7955 5.33240711113
2.796 5.3322218991799994
2.7965 5.332311859270001
2.797 5.332661116090001
2.7975 5.333259086100001
2.798 5.33405814337
2.7985 5.334978911349999
2.799 5.335915554639999
2.7995 5.33673577899
2.8 5.33735491608
2.8005 5.337746507059999
2.801 5.33798992848
2.8015 5.3382333499
2.802 5.33864081619
2.8025 5.339381663989999
2.803 5.34058818755
2.8035 5.342376805809999
2.804 5.344922147180001
2.8045 5.348441174230001
2.805 5.35329901909
2.8055 5.36009365177
2.806 5.369894009810001
2.8065 5.3843246666
2.807 5.4054123700500005
2.8075 5.434919279570001
2.808 5.47308352481
2.8085 5.517074008819999
2.809 5.560207226090001
2.8095 5.593402499299999
2.81 5.60872746522
2.8105 5.60295414415
2.811 5.578675503390001
2.8115 5.542680883850001
2.812 5.502759770969999
2.8125 5.46498182494
2.813 5.43277611272
2.8135 5.407301531940001
2.814 5.38826703525
2.8145 5.37473068759
2.815 5.3656553020399995
2.8155 5.360151861239999
2.816 5.357527143320001
2.8165 5.357230804200001
2.817 5.358818335200001
2.8175 5.3619140206500004
2.818 5.36620035435
2.8185 5.37142333134
2.819 5.377381864359999
2.8195 5.38382194845
2.82 5.39032553378
2.8205 5.39616235609
2.821 5.400469856869999
2.8215 5.40260244018
2.822 5.402448978849999
2.8225 5.400395772090001
2.823 5.3970778323
2.8235 5.3931619225
2.824 5.3892460127
2.8245 5.385822237509999
2.825 5.383308646760001
2.8255 5.38211799851
2.826 5.3826789261300005
2.8265 5.385478272459999
2.827 5.391193384059998
2.8275 5.400983158560002
2.828 5.41726064308
2.8285 5.44519060514
2.829 5.494700405260001
2.8295 5.57753777284
2.83 5.684659072950001
2.8305 5.76953377198
2.831 5.807301134470001
2.8315 5.817440165790001
2.832 5.819112365109999
2.8325 5.819376953610001
2.833 5.81984262937
2.8335 5.820699896109999
2.834 5.82187996082
2.8345 5.823308738720001
2.835 5.824933312110001
2.8355 5.82670605506
2.836 5.82861109226
2.8365 5.8306325484
2.837 5.832770423479999
2.8375 5.834908298559999
2.838 5.836453495400002
2.8385 5.83514113644
2.839 5.824562888209999
2.8395 5.79190737554
2.84 5.72538453487
2.8405 5.6348529337099995
2.841 5.549470224760001
2.8415 5.487207258940001
2.842 5.447910574920001
2.842 5.447910574920001
2.8425 5.42524063224
2.843 5.41367282302
2.8435 5.4096352025100005
2.844 5.41101106271
2.8445 5.416445710500001
2.845 5.424912542499999
2.8455 5.43540612241
2.846 5.446942181010001
2.8465 5.458647576250001
2.847 5.470104258299998
2.8475 5.48176202761
2.848 5.49540950244
2.8485 5.514491625059999
2.849 5.54410436998
2.8495 5.589772345079999
2.85 5.65454890165
2.8505 5.73540714725
2.851 5.82316586093
2.8515 5.90758017597
2.852 5.981130487200001
2.8525 6.0354293391699985
2.853 6.0599090671899996
2.8535 6.0540775366499995
2.854 6.032794037709999
2.8545 6.01172750134
2.855 5.99749264004
2.8555 5.990115912659999
2.856 5.987586446600001
2.8565 5.98809445652
2.857 5.990486336559999
2.8575 5.9941482414000005
2.858 5.998842041390001
2.8585 6.00457832007
2.859 6.0115264140799995
2.8595 6.01982920121
2.86 6.02929088597
2.8605 6.03896424153
2.861 6.04720352742
2.8615 6.052521756270001
2.862 6.0545802548
2.8625 6.05429979099
2.863 6.05308797566
2.8635 6.052135457060001
2.864 6.052188374760001
2.8645 6.053516609030001
2.865 6.0560196162399995
2.8655 6.059401057270001
2.866 6.06335930123
2.8665 6.06769855263
2.867 6.072286517220001
2.8675 6.077054401990002
2.868 6.081975748090001
2.8685 6.08708759791
2.869 6.092538121009999
2.8695 6.09872420014
2.87 6.10660893744
2.8705 6.11833549976
2.871 6.138274889119999
2.8715 6.174618765479999
2.872 6.24098285305
2.8725 6.354888202299999
2.873 6.525934084010001
2.8735 6.735244754590002
2.874 6.932908239400001
2.8745 7.067943626260001
2.875 7.113399930559999
2.8755 7.0642499708000015
2.876 6.934516937479999
2.8765 6.760475913950001
2.877 6.588636266739999
2.8775 6.451436545949998
2.878 6.357153079860001
2.8785 6.2985837694999995
2.879 6.26477994274
2.8795 6.246729715269999
2.88 6.2383634269
2.8805 6.235998005709999
2.881 6.237670205030001
2.8815 6.24268680299
2.882 6.250984298350001
2.8825 6.26205997296
2.883 6.27381299413
2.8835 6.28231157675
2.884 6.283057716320001
2.8845 6.273400236069999
2.885 6.25458799372
2.8855 6.231806923870001
2.886 6.211327773969999
2.8865 6.19691828426
2.887 6.18880600085
2.8875 6.1852552231799995
2.888 6.184387372900001
2.8885 6.1849430087499995
2.889 6.186255367710001
2.8895 6.187985776499999
2.89 6.18998606556
2.8905 6.192150399489999
2.891 6.194447027670001
2.8915 6.19685478302
2.892 6.1994159997
2.8925 6.202220637799999
2.893 6.205385116260001
2.8935 6.208703056050001
2.894 6.210280003509999
2.8945 6.20240584975
2.895 6.164596153099999
2.8955 6.0662750665
2.896 5.902764665269999
2.8965 5.7225269790699995
2.897 5.576738715570001
2.8975 5.477391025589999
2.898 5.41365694771
2.8985 5.372492268879999
2.899 5.34481102001
2.8995 5.32523147101
2.9 5.31076377183
2.9005 5.299815099699999
2.901 5.29151760434
2.9015 5.2853685676
2.902 5.281013440890001
2.9025 5.2781664686299985
2.903 5.27660539648
2.9035 5.276229680809998
2.904 5.277139865250001
2.9045 5.279806917329998
2.905 5.28539502645
2.9055 5.296624162390001
2.906 5.31982857384
2.9065 5.369983969899999
2.907 5.478364711270001
2.9075 5.68146284387
2.908 5.94162213238
2.9085 6.1328984508
2.909 6.218826212059999
2.9095 6.2481002837
2.91 6.25754080138
2.9105 6.261356167550001
2.911 6.263885633610001
2.9115 6.26630926427
2.912 6.2688969398
2.9125 6.271664535509999
2.913 6.274580300779999
2.9135 6.277607193220001
2.914 6.2807399210599995
2.9145 6.2839837760699995
2.915 6.2873758006400005
2.9155 6.29100595486
2.916 6.29498007413
2.9165 6.29946220332
2.917 6.30460580376
2.9175 6.31048496023
2.918 6.31670278998
2.9185 6.321692929090001
2.919 6.3214971336
2.9195 6.308781010290001
2.92 6.2742416274999995
2.9205 6.2128306366500015
2.921 6.13100928891
2.9215 6.044679353130001
2.922 5.96755709715
2.9225 5.903442011830001
2.923 5.84784667621
2.9235 5.79323031804
2.924 5.732703052779999
2.9245 5.662147883370001
2.925 5.582289782300001
2.9255 5.499489457109999
2.926 5.423176841939999
2.9265 5.360898000809999
2.927 5.31523531748
2.9275 5.2844319243100015
2.928 5.26486825062
2.9285 5.2529776434299995
2.929 5.24600309057
2.9295 5.2420713054600006
2.93 5.2399810563099996
2.9305 5.2390073706299995
2.931 5.238721615049999
2.9315 5.23888036815
2.932 5.2393354603699995
2.9325 5.240002223389999
2.933 5.24083303128
2.9335 5.24179084165
2.934 5.24284919565
2.9345 5.243997509739999
2.935 5.245219908609999
2.9355 5.246516392259999
2.936 5.247902836000001
2.9365 5.249448032839999
2.937 5.25130015234
2.9375 5.253723782999999
2.938 5.2570205557100005
2.9385 5.261232804629999
2.939 5.26587368692
2.9395 5.270228813630001
2.94 5.274160598740001
2.9405 5.278383431200001
2.941 5.283892163770001
2.9415 5.291427644249999
2.942 5.30157725911
2.942 5.30157725911
2.9425 5.315050105529999
2.943 5.332893953969999
2.9435 5.356267702059999
2.944 5.385525898389999
2.9445 5.418858757620002
2.945 5.451879402419999
2.9455 5.47889388827
2.946 5.495377751819999
2.9465 5.49973287853
2.947 5.4925942808
2.9475 5.474221255359999
2.948 5.44386766264
2.9485 5.403412080989999
2.949 5.360252404869999
2.9495 5.32334230912
2.95 5.29697341921
2.9505 5.28012442353
2.951 5.2698107638
2.9515 5.2635029739600006
2.952 5.2596135230100005
2.9525 5.257242810049999
2.953 5.2558934086999995
2.9535 5.2552583962999995
2.954 5.25516843621
2.9545 5.25550710949
2.955 5.25621620667
2.9555 5.257253393589999
2.956 5.258629253790001
2.9565 5.26041258028
2.957 5.2627250837699995
2.9575 5.265704350279999
2.958 5.26917045963
2.9585 5.27236668871
2.959 5.274234683519999
2.9595 5.27438814485
2.96 5.2734038756300015
2.9605 5.27204918251
2.961 5.27072624001
2.9615 5.269604384769999
2.962 5.268921746439999
2.9625 5.26908579131
2.963 5.27074740709
2.9635 5.275086658489999
2.964 5.28473884697
2.9645 5.306181099010002
2.965 5.355193472750002
2.9655 5.46456377511
2.966 5.66751902992
2.9665 5.913274120490001
2.967 6.08091210232
2.9675 6.150599421450001
2.968 6.1704647260300005
2.9685 6.172681977659999
2.969 6.16960216752
2.9695 6.165236457269999
2.97 6.16081253755
2.9705 6.15658970509
2.971 6.152171077139999
2.9715 6.14590032969
2.972 6.132755573009999
2.9725 6.098269107920001
2.973 6.008716484209999
2.9735 5.82660021966
2.974 5.594656648790001
2.9745 5.420155241270002
2.975 5.3281366527400005
2.9755 5.28528389928
2.976 5.26483120823
2.9765 5.25415241637
2.977 5.247913419539999
2.9775 5.24384404841
2.978 5.2409176996
2.9785 5.23858402903
2.979 5.236520238730001
2.9795 5.234482907280001
2.98 5.232281530959999
2.9805 5.22981027437
2.981 5.227100888129999
2.9815 5.2243015418
2.982 5.221576280250001
2.9825 5.21904152242
2.983 5.2167872283999985
2.9835 5.21486102412
2.984 5.21335286967
2.9845 5.212379183990001
2.985 5.212135762570001
2.9855 5.212971862230002
2.986 5.21553837068
2.9865 5.221205856349999
2.987 5.23306471292
2.9875 5.25872450565
2.988 5.317256773620001
2.9885 5.447550734559999
2.989 5.67445654039
2.9895 5.907400255789999
2.99 6.035297044920001
2.9905 6.07836146918
2.991 6.08778611155
2.9915 6.08810361775
2.992 6.08739981234
2.9925 6.08800836589
2.993 6.090564290800001
2.9935 6.095094045920001
2.994 6.100920284689999
2.9945 6.10632318186
2.995 6.1085563088
2.9955 6.10494732166
2.996 6.09455957715
2.9965 6.0790282322
2.997 6.06171885253
2.9975 6.04589116846
2.998 6.033317922940001
2.9985 6.02408378429
2.999 6.017368528160001
2.9995 6.012240803029999
3.0 6.008023262339999
3.0005 6.00433489865
3.001 6.00098520824
3.0015 5.9978895227899995
3.002 5.995010799909999
3.0025 5.99235962314
3.003 5.98998361841
3.0035 5.9880097881999985
3.004 5.9867397634
3.0045 5.9867185963199985
3.005 5.988872346710001
3.0055 5.994455164059999
3.006 6.004546569449999
3.0065 6.018776138980001
3.007 6.0339000176400015
3.0075 6.044107841969999
3.008 6.04419780206
3.0085 6.033048042669999
3.009 6.01409292253
3.0095 5.992745922350001
3.01 5.973351585299999
3.0105 5.95782024035
3.011 5.946067219180001
3.0115 5.9371558785
3.012 5.930154866789999
3.0125 5.92442387988
3.013 5.919640119800001
3.0135 5.91570304292
3.014 5.9127079011
3.0145 5.910951033460001
3.015 5.91104099355
3.0155 5.91395675882
3.016 5.9209471869899994
3.0165 5.93284837772
3.017 5.94871310418
3.0175 5.964609581259999
3.018 5.974272353280001
3.0185 5.97213976997
3.019 5.95691005591
3.0195 5.9327690011700005
3.02 5.906738784540001
3.0205 5.884259345579999
3.021 5.867129886089999
3.0215 5.8546042665
3.022 5.84521666652
3.0225 5.83774997905
3.023 5.831426313899999
3.0235 5.825827621240001
3.024 5.820721063190001
3.0245 5.81600080435
3.025 5.811619218790001
3.0255 5.80757101474
3.026 5.80393027698
3.0265 5.800892801000001
3.027 5.798913679020001
3.0275 5.7988290107
3.028 5.8019035290700005
3.0285 5.80943371778
3.029 5.8217053324100005
3.0295 5.83674454275
3.03 5.8501538879299995
3.0305 5.85679505928
3.031 5.853281323999998
3.0315 5.839528013770001
3.032 5.818689023510001
3.0325 5.795378776659999
3.033 5.77349730771
3.0335 5.75498140448
3.034 5.740063904850001
3.0345 5.728099212880001
3.035 5.71827239599
3.0355 5.709895524079999
3.036 5.702508213159999
3.0365 5.69580354057
3.037 5.68962275321
3.0375 5.68385472391
3.038 5.678441243200001
3.0385 5.67332939338
3.039 5.66850859091
3.0395 5.66393650163
3.04 5.659586666689999
3.0405 5.655385001309999
3.041 5.65125212894
3.0415 5.64712454834
3.042 5.64294405004
3.042 5.64294405004
3.0425 5.63869475873
3.043 5.63438725795
3.0435 5.630042714779999
3.044 5.625692879840002
3.0445 5.62138008729
3.045 5.6171625466
3.0455 5.6131037590099995
3.046 5.609256642220001
3.0465 5.605631779770001
3.047 5.602176253960001
3.0475 5.59876835408
3.048 5.595291661189999
3.0485 5.591709132899999
3.049 5.5880048939
3.0495 5.58415248534
3.05 5.580035488279999
3.0505 5.575505733160001
3.051 5.57040975865
3.0515 5.564747564749999
3.052 5.55872023872
3.0525 5.55266645384
3.053 5.546898424540001
3.0535 5.54157490392
3.054 5.53670647552
3.0545 5.5322296381
3.055 5.528091473959999
3.0555 5.5242708160200005
3.056 5.520815290210002
3.0565 5.517772522459999
3.057 5.51520072224
3.0575 5.513158099019999
3.058 5.511803405899999
3.0585 5.511549400940001
3.059 5.513068138930001
3.0595 5.517121634749999
3.06 5.5239850604399985
3.0605 5.53243601713
3.061 5.53891843538
3.0615 5.538812599979999
3.062 5.530001802930001
3.0625 5.51498375967
3.063 5.498568689130001
3.0635 5.484249159509999
3.064 5.47302531534
3.0645 5.464442064399999
3.065 5.4577003494200005
3.0655 5.452154574460001
3.066 5.44738668969
3.0665 5.44315856546
3.067 5.43934319929
3.0675 5.435903548790001
3.068 5.43283432219
3.0685 5.43016727011
3.069 5.42796060202
3.0695 5.426362487480001
3.07 5.42564809853
3.0705 5.42633602863
3.071 5.42921475151
3.0715 5.435231493999999
3.072 5.4451853133700014
3.0725 5.45942546644
3.073 5.477708531790001
3.0735 5.498870320020001
3.074 5.52013265188
3.0745 5.53698164756
3.075 5.544940469639999
3.0755 5.5421358315400004
3.076 5.5301076383300005
3.0765 5.51232199936
3.077 5.492419652390001
3.0775 5.47330048738
3.078 5.456933042769999
3.0785 5.444269837159999
3.079 5.43543787303
3.0795 5.429997933470001
3.08 5.427076876429999
3.0805 5.4253888018
3.081 5.42333559504
3.0815 5.41949377002
3.082 5.41329710735
3.0825 5.4052747840299995
3.083 5.3965010293699995
3.0835 5.387780192410001
3.084 5.379355694569999
3.0845 5.371216952309999
3.085 5.363469801029999
3.0855 5.35640528808
3.086 5.3503515032
3.0865 5.34547249126
3.087 5.341778835799999
3.0875 5.339148826109999
3.088 5.3374131255499995
3.0885 5.3364394398699995
3.089 5.336169559599999
3.0895 5.336672277750002
3.09 5.338201599279999
3.0905 5.341339618890001
3.091 5.3471393988099996
3.0915 5.357315472519999
3.092 5.374206802359999
3.0925 5.40000418111
3.093 5.4340673046
3.0935 5.46853260261
3.094 5.4877628947899995
3.0945 5.4791214343800005
3.095 5.446629966580001
3.0955 5.407566120439999
3.096 5.37588429345
3.0965 5.35446850026
3.097 5.340143678869999
3.0975 5.329766517899999
3.098 5.32173890281
3.0985 5.31530940226
3.099 5.31003879934
3.0995 5.305604296079999
3.1 5.301757179289999
3.1005 5.2983334041
3.101 5.295237718649999
3.1015 5.292422497009999
3.102 5.28989303095
3.1025 5.28767577932
3.103 5.285776033890001
3.1035 5.28411441811
3.104 5.28248455295
3.1045 5.280632433449999
3.105 5.278356972349999
3.1055 5.27566875319
3.106 5.2727794467699995
3.1065 5.269927182740001
3.107 5.267313048360001
3.1075 5.2649846695599996
3.108 5.26290500395
3.1085 5.26098938321
3.109 5.259153139020001
3.1095 5.2573327701400006
3.11 5.2555229848
3.1105 5.25379786778
3.111 5.252353214570001
3.1115 5.251474780750001
3.112 5.251480072520001
3.1125 5.25251725944
3.113 5.25425825177
3.1135 5.2555706107299995
3.114 5.254692176910001
3.1145 5.2501941724100005
3.115 5.24209776431
3.1155 5.23182114697
3.116 5.22105239502
3.1165 5.210833987150001
3.117 5.20152047195
3.1175 5.19311714119
3.118 5.185523451240001
3.1185 5.178607107850001
3.119 5.1722569838500005
3.1195 5.166398994460001
3.12 5.16099609729
3.1205 5.1560377088000005
3.121 5.15152912076
3.1215 5.147486208480001
3.122 5.143919555499999
3.1225 5.14089795483
3.123 5.138521950099999
3.1235 5.13696616972
3.124 5.136415825639999
3.1245 5.13700321211
3.125 5.13866482789
3.1255 5.140993206689999
3.126 5.14316283239
3.1265 5.143977764969999
3.127 5.14218385494
3.1275 5.13703496273
3.128 5.12880096861
3.1285 5.118704271449999
3.129 5.1082953598600005
3.1295 5.098786049169999
3.13 5.090663182220001
3.1305 5.083863257770001
3.131 5.078089936699999
3.1315 5.07304687989
3.132 5.0685382918499995
3.1325 5.064442461870001
3.133 5.06070118048
3.1335 5.057266821749999
3.134 5.05411292683
3.1345 5.05123949572
3.135 5.04865711196
3.1355 5.04640281794
3.136 5.044518947819999
3.1365 5.04303725222
3.137 5.041947147600001
3.1375 5.041195716260002
3.138 5.040698289880001
3.1385 5.04024848943
3.139 5.039354180299999
3.1395 5.03720042991
3.14 5.032903512670001
3.1405 5.0259130845
3.141 5.0163878985000006
3.1415 5.00547097699
3.142 4.99499856416
3.142 4.99499856416
3.1425 4.986499981539999
3.143 4.980509697900001
3.1435 4.976768416509999
3.144 4.974704626210001
3.1445 4.973741524069999
3.145 4.97338168371
3.1455 4.97327055654
3.146 4.97323880592
3.1465 4.97333405778
3.147 4.973773274690001
3.1475 4.9749004217
3.148 4.97719175811
3.1485 4.98109708437
3.149 4.986727527650001
3.1495 4.9933422401500005
3.15 4.9993325237900015
3.1505 5.003259017130001
3.151 5.00513759548
3.1515 5.00616949063
3.152 5.007587684990001
3.1525 5.00968851768
3.153 5.01094266717
3.1535 5.00706909153
3.154 4.994120130340002
3.1545 4.97526555383
3.155 4.957511665479999
3.1555 4.943901233039999
3.156 4.93400033137
3.1565 4.92661831222
3.157 4.920839699380001
3.1575 4.9160982734599985
3.158 4.912087111800001
3.1585 4.908647461299998
3.159 4.90569465364
3.1595 4.903191646430002
3.16 4.9011172725900005
3.1605 4.89951915805
3.161 4.8985243052900005
3.1615 4.898450220509999
3.162 4.89984195602
3.1625 4.903620279799999
3.163 4.910986423640002
3.1635 4.923056951010001
3.164 4.94011761749
3.1645 4.9608666476600005
3.165 4.98237769271
3.1655 5.00025329177
3.166 5.008577245980001
3.1665 5.00160798489
3.167 4.9784459076
3.1675 4.94563164183
3.168 4.9131295904900005
3.1685 4.887739678029999
3.169 4.87073192925
3.1695 4.86003197031
3.17 4.85309445984
3.1705 4.848136071350001
3.171 4.844204286240001
3.1715 4.84083342875
3.172 4.83785945401
3.1725 4.83522415255
3.173 4.8329592749899986
3.1735 4.83109657195
3.174 4.82971012821
3.1745 4.8288899038599995
3.175 4.828794652
3.1755 4.82969954467
3.176 4.83202792347
3.1765 4.83627192301
3.177 4.84273846595
3.1775 4.85116296379
3.178 4.860423561289999
3.1785 4.8688216002799996
3.179 4.874743090910001
3.1795 4.877314891130001
3.18 4.87656345979
3.1805 4.8732031858400005
3.181 4.868202463189999
3.1815 4.862439725660001
3.182 4.856512943260001
3.1825 4.850755497500001
3.183 4.84534730856
3.1835 4.840373044760001
3.184 4.83587504026
3.1845 4.831895629220001
3.185 4.82845068695
3.1855 4.825519046369998
3.186 4.8230530815499995
3.1865 4.82101045833
3.187 4.81937000963
3.1875 4.81813702722
3.188 4.8173485534900005
3.1885 4.81705221437
3.189 4.817285052250001
3.1895 4.81807352598
3.19 4.81940705202
3.1905 4.82127504683
3.191 4.82364575979
3.1915 4.82650331559
3.192 4.829853006000001
3.1925 4.833768915800001
3.193 4.838404506320001
3.1935 4.843923822429999
3.194 4.85021044519
3.1945 4.855634509440001
3.195 4.853888225340001
3.1955 4.828270766769999
3.196 4.74852908464
3.1965 4.586071745640001
3.197 4.35054035471
3.1975 4.0990436936900005
3.198 3.89000819515
3.1985 3.745024280690001
3.199 3.65196321347
3.1995 3.58185784451
3.2 3.504095284359999
3.2005 3.3991118593299996
3.201 3.266002676750001
3.2015 3.1215108968999994
3.202 2.989438901239999
3.2025 2.8866727278399997
3.203 2.8171759124300015
3.2035 2.7759583159000014
3.204 2.7558284228199996
3.2045 2.7517220093000008
3.205 2.762734182669999
3.2055 2.7946647228499986
3.206 2.867241348400001
3.2065 3.0337680585299998
3.207 3.4062451652900014
3.2075 4.0370241492900005
3.208 4.59115713661
3.2085 4.80838429511
3.209 4.84957014102
3.2095 4.84852766233
3.21 4.84246329391
3.2105 4.837589573740002
3.211 4.834149923239999
3.2115 4.83173687612
3.212 4.83006996857
3.2125 4.829016906340001
3.213 4.82854593881
3.2135 4.828667649520001
3.214 4.8294296644
3.2145 4.830906068230001
3.215 4.8332450305700005
3.2155 4.83666880576
3.216 4.8413731892900005
3.2165 4.84701421611
3.217 4.8516180560099995
3.2175 4.850300405280001
3.218 4.83523473609
3.2185 4.7972133686400005
3.219 4.72656823914
3.2195 4.61227659068
3.22 4.44340562644
3.2205 4.21704487292
3.221 3.948937345870001
3.2215 3.6746172808400006
3.222 3.43377295283
3.2225 3.2498892371000005
3.223 3.12467537536
3.2235 3.0475584111500007
3.224 3.0066847796700005
3.2245 2.9946248358400007
3.225 3.010521312920001
3.2255 3.0620155267899998
3.226 3.168978073800001
3.2265 3.3672712792399997
3.227 3.69777935813
3.2275 4.1487281222200005
3.228 4.589035136839999
3.2285 4.86834534098
3.229 4.97493217232
3.2295 4.983192625290001
3.23 4.95570188014
3.2305 4.9239988860700015
3.231 4.899376280260001
3.2315 4.88328400769
3.232 4.873748238150001
3.2325 4.8685146776199995
3.233 4.865979919789999
3.2335 4.86518615429
3.234 4.865625371199999
3.2345 4.86704885733
3.235 4.869366652589998
3.2355 4.87260521583
3.236 4.87685979891
3.2365 4.88229973847
3.237 4.8891737477
3.2375 4.8978787093500005
3.238 4.90903905228
3.2385 4.923083409859999
3.239 4.93922330836
3.2395 4.95478111216
3.24 4.96620075182
3.2405 4.97101626252
3.241 4.968899554520001
3.2415 4.96126882218
3.242 4.95050007023
3.242 4.95050007023
3.2425 4.93947731332
3.243 4.931264486280001
3.2435 4.92816350906
3.244 4.930587139719999
3.2445 4.936762635310001
3.245 4.943567851530001
3.2455 4.94800235479
3.246 4.94825106798
3.2465 4.944160529770001
3.247 4.937048390889999
3.2475 4.928946691019999
3.248 4.921517045940001
3.2485 4.91549501168
3.249 4.910933505939998
3.2495 4.90766319208
3.25 4.905562359389999
3.2505 4.9045463395499995
3.251 4.9045569230899995
3.2515 4.905541192309999
3.252 4.907472688360001
3.2525 4.9103461194700015
3.253 4.9142038198
3.2535 4.9191304576700015
3.254 4.92527949441
3.2545 4.932735598340002
3.255 4.941324141049999
3.2555 4.9503413171299995
3.256 4.95843772523
3.2565 4.96385120594
3.257 4.965317026230001
3.2575 4.963126233449999
3.258 4.95904627878
3.2585 4.955024533579999
3.259 4.95211406008
3.2595 4.950457736069999
3.26 4.949769805970001
3.2605 4.9496851376499995
3.261 4.94991268376
3.2615 4.9502936912
3.262 4.950775242270001
3.2625 4.951399671129999
3.263 4.952299272029999
3.2635 4.953685715769999
3.264 4.955892383860001
3.2645 4.95939024383
3.265 4.96478255746
3.2655 4.972730796
3.266 4.983827637689999
3.2665 4.9982212520900005
3.267 5.01490091113
3.2675 5.03103022609
3.268 5.04245515752
3.2685 5.045900099789999
3.269 5.041338594049999
3.2695 5.03204624593
3.27 5.022161219569999
3.2705 5.014377025900001
3.271 5.009598557589999
3.2715 5.007614143839999
3.272 5.00775702163
3.2725 5.00930221847
3.273 5.01164118081
3.2735 5.0143029411199995
3.274 5.016964701430001
3.2745 5.01942008271
3.275 5.0215844166400005
3.2755 5.023500037379999
3.276 5.02529923918
3.2765 5.02715665045
3.277 5.029294525530001
3.2775 5.031961577610001
3.278 5.03540122811
3.2785 5.039671686500001
3.279 5.04440252888
3.2795 5.048752363820001
3.28 5.051773964490001
3.2805 5.053017530440001
3.281 5.0527635254800005
3.2815 5.051699879709999
3.282 5.050477480839999
3.2825 5.0493715009099995
3.283 5.048186144429999
3.2835 5.0464557356399995
3.284 5.043889227190001
3.2845 5.040730040499999
3.285 5.03757614558
3.2855 5.034930260579999
3.286 5.0329670139100005
3.2865 5.031601737249999
3.287 5.0306756775000006
3.2875 5.03007241572
3.288 5.02972845067
3.2885 5.029606739959999
3.289 5.029664949429999
3.2895 5.0298872037699995
3.29 5.030252335899999
3.2905 5.03076563759
3.291 5.03143769238
3.2915 5.03232141797
3.292 5.033527941529999
3.2925 5.03525305855
3.293 5.0378354423100005
3.2935 5.04186247928
3.294 5.048403107000001
3.2945 5.05963753471
3.295 5.080365397799999
3.2955 5.12166237088
3.296 5.206918077350001
3.2965 5.37017447362
3.297 5.614103903539999
3.2975 5.86171111361
3.298 6.034069354280001
3.2985 6.126336656
3.299 6.16468611319
3.2995 6.1662842277299985
3.3 6.13263915407
3.3005 6.05042621535
3.301 5.89617641162
3.3015 5.66395237694
3.302 5.411503197319999
3.3025 5.224851885880001
3.303 5.124324131190002
3.3035 5.07884665981
3.304 5.05935177913
3.3045 5.05096432368
3.305 5.0473976707
3.3055 5.04610118705
3.306 5.04598476811
3.3065 5.046572154580001
3.307 5.04763050858
3.3075 5.049069870019999
3.308 5.050874363589998
3.3085 5.053038697520001
3.309 5.0555417047299995
3.3095 5.0582987169
3.31 5.061087479689999
3.3105 5.063537569199998
3.311 5.06513568374
3.3115 5.065384396930001
3.312 5.064024412039999
3.3125 5.061193315089999
3.313 5.05735678184
3.3135 5.053107490529999
3.314 5.04894815931
3.3145 5.045217461460001
3.315 5.042079441849999
3.3155 5.0395658511
3.316 5.03765023036
3.3165 5.03630082901
3.317 5.03560231537
3.3175 5.035755776699999
3.318 5.0371739710600005
3.3185 5.04045486846
3.319 5.04633402493
3.3195 5.05544645287
3.32 5.06779215228
3.3205 5.0821116819
3.321 5.09567978018
3.3215 5.10511500609
3.322 5.107877310029999
3.3225 5.1034904327
3.323 5.0935313215599995
3.3235 5.08079932294
3.324 5.068316037510001
3.3245 5.058219340349999
3.325 5.05119186979
3.3255 5.046767950070001
3.326 5.04409560622
3.3265 5.042428698669998
3.327 5.041301551660001
3.3275 5.04044957669
3.328 5.039761646590001
3.3285 5.03919013543
3.329 5.038766793830001
3.3295 5.03859216542
3.33 5.038877921
3.3305 5.0399680256199995
3.331 5.04241811513
3.3315 5.04704312211
3.332 5.054917275869999
3.3325 5.06707247156
3.333 5.08372037998
3.3335 5.103331679600001
3.334 5.1225937224
3.3345 5.1378763541599985
3.335 5.14708403396
3.3355 5.1503649313599995
3.336 5.14938066214
3.3365 5.146131515360001
3.337 5.1422473561799995
3.3375 5.1388394563
3.338 5.13662220467
3.3385 5.135854898020001
3.339 5.136177695989999
3.3395 5.13655870343
3.34 5.13566968607
3.3405 5.1325157911499995
3.341 5.12689063964
3.3415 5.119355159159999
3.342 5.110819534150001
3.342 5.110819534150001
3.3425 5.10218865728
3.343 5.094288044670001
3.3435 5.08784796058
3.344 5.08340287378
3.3445 5.081016285509999
3.345 5.080275437710001
3.3455 5.080603527449999
3.346 5.0815348789699994
3.3465 5.08277844492
3.347 5.084196639279999
3.3475 5.085752419660001
3.348 5.087498703760001
3.3485 5.089663037690001
3.349 5.0928433914600015
3.3495 5.098807216250001
3.35 5.113142621179999
3.3505 5.155402696399999
3.351 5.299830975010001
3.3515 5.771306514930001
3.352 6.453516211559999
3.3525 6.60111955217
3.353 6.556134215400001
3.3535 6.525277904529999
3.354 6.512387152810001
3.3545 6.50734938777
3.355 6.50535968225
3.3555 6.504597667370001
3.356 6.50443891427
3.3565 6.50469291923
3.357 6.50535968225
3.3575 6.506481537490001
3.358 6.508169612120001
3.3585 6.51056678393
3.359 6.5138900154899995
3.3595 6.518509730699999
3.36 6.524992148950001
3.3605 6.5341733699
3.361 6.5469265356
3.3615 6.56307701764
3.362 6.57742829788
3.3625 6.5677231917
3.363 6.46636992089
3.3635 6.154113156729999
3.364 5.668360421350001
3.3645 5.313451990990001
3.365 5.16874324857
3.3655 5.123736744720001
3.366 5.11006810281
3.3665 5.104961544760001
3.367 5.102024612409999
3.3675 5.099484562809999
3.368 5.096833386040001
3.3685 5.093938787850001
3.369 5.09080606001
3.3695 5.0875092873000005
3.37 5.084212514590001
3.3705 5.081249123389999
3.371 5.0795398816800015
3.3715 5.082238684379999
3.372 5.10153776957
3.3725 5.18563457841
3.373 5.5058766235
3.3735 6.35892053104
3.374 7.10971156687
3.3745 7.0483852443399995
3.375 6.83466123758
3.3755 6.70869065273
3.376 6.650047257590001
3.3765 6.62484255708
3.377 6.614602982129999
3.3775 6.61094107729
3.378 6.61026373073
3.3785 6.611089246849999
3.379 6.61278790502
3.3795 6.61511628382
3.38 6.61795796431
3.3805 6.621275904100002
3.381 6.625033060799999
3.3815 6.629234726180001
3.382 6.63393381794
3.3825 6.639315548030001
3.383 6.6458667592900005
3.3835 6.654804558820001
3.384 6.66903942012
3.3845 6.69532364171
3.385 6.7485958903
3.3855 6.858791708779999
3.386 7.07548969028
3.3865 7.448194343149999
3.387 7.9431441747900005
3.3875 8.36054840885
3.388 8.501452368640003
3.3885 8.40662914201
3.389 8.240912072690001
3.3895 8.11813771692
3.39 8.08575208452
3.3905 8.15602149835
3.391 8.31625100218
3.3915 8.512898467150002
3.392 8.61904078981
3.3925 8.446656090290002
3.393 7.94452003499
3.3935 7.3759881415
3.394 6.994181644230001
3.3945 6.80341333573
3.395 6.71941707052
3.3955 6.68323723903
3.396 6.66698621336
3.3965 6.65900093243
3.397 6.654529386779999
3.3975 6.651634788590001
3.398 6.64953924767
3.3985 6.64796759198
3.399 6.64694628037
3.3995 6.6466975671799995
3.4 6.6476712528599995
3.4005 6.650618768749999
3.401 6.65669372071
3.4015 6.667568308060001
3.402 6.685142276230001
3.4025 6.71018293187
3.403 6.740245477239999
3.4035 6.769503673569999
3.404 6.79237999528
3.4045 6.8069641134
3.405 6.81419267122
3.4055 6.81546798779
3.406 6.812028337290001
3.4065 6.8054295001
3.407 6.79753417926
3.4075 6.789945781079999
3.408 6.783500405219999
3.4085 6.778325054160001
3.409 6.77420276533
3.4095 6.770868950230001
3.41 6.7681383969099995
3.4105 6.765974062979999
3.411 6.76451882623
3.4115 6.76407960932
3.412 6.765005669070001
3.4125 6.767476925660001
3.413 6.771128246959999
3.4135 6.774726650560001
3.414 6.775028281450001
3.4145 6.76387852206
3.415 6.73141351311
3.4155 6.688391423010001
3.416 6.65801137144
3.4165 6.643157373049999
3.417 6.6369501268399995
3.4175 6.6346429151200015
3.418 6.6340343615699995
3.4185 6.63419840644
3.419 6.634796376450001
3.4195 6.635770062129999
3.42 6.63721471534
3.4205 6.639336715109999
3.421 6.642543527730001
3.4215 6.647401372590001
3.422 6.65406371102
3.4225 6.66022862307
3.423 6.65866225915
3.4235 6.63876520395
3.424 6.593457069209999
3.4245 6.52514031851
3.425 6.4458696039099985
3.4255 6.3731024746400005
3.426 6.324010724350001
3.4265 6.3109347606799995
3.427 6.3387059696399985
3.4275 6.40240300513
3.428 6.486251100780001
3.4285 6.568231201619999
3.429 6.63109742922
3.4295 6.670161275360001
3.43 6.6905345898599995
3.4305 6.69983222975
3.431 6.70374813955
3.4315 6.70530391993
3.432 6.70565317675
3.4325 6.705176917449999
3.433 6.704208523540001
3.4335 6.70314487777
3.434 6.702361695809999
3.4345 6.70210769085
3.435 6.7025521995299995
3.4355 6.70373755601
3.436 6.7056214261300005
3.4365 6.7080662238699995
3.437 6.71090261259
3.4375 6.713993006270001
3.438 6.717252736589999
3.4385 6.7207400130199995
3.439 6.724666506359999
3.4395 6.729603727770001
3.44 6.736779367889999
3.4405 6.74857472322
3.441 6.769122666130001
3.4415 6.80404834813
3.442 6.85794502558
3.442 6.85794502558
3.4425 6.928965870749999
3.443 7.00347928412
3.4435 7.05732833564
3.444 7.06708106775
3.4445 7.0257840946700005
3.445 6.950371080399999
3.4455 6.870814610219999
3.446 6.809525330079999
3.4465 6.7716680075
3.447 6.751384653090001
3.4475 6.7411874122999995
3.448 6.736012061239999
3.4485 6.733175672520001
3.449 6.731376470720002
3.4495 6.729979443439999
3.45 6.728688251559999
3.4505 6.7273758926000005
3.451 6.726026491250001
3.4515 6.724708840519999
3.452 6.723576401740002
3.4525 6.72287259633
3.453 6.7230154741199994
3.4535 6.724692965209999
3.454 6.728952840060001
3.4545 6.73713920825
3.455 6.75049034396
3.4555 6.7694401723299995
3.456 6.79271337679
3.4565 6.816584551259999
3.457 6.835084579179999
3.4575 6.842270802840001
3.458 6.835730175119999
3.4585 6.81845254607
3.459 6.796846249160001
3.4595 6.7767481067
3.46 6.76084633785
3.4605 6.748722892780001
3.461 6.73816581163
3.4615 6.725978865320001
3.462 6.70761642342
3.4625 6.675357793500001
3.463 6.614475979650002
3.4635 6.49815229151
3.464 6.29031802476
3.4645 5.9821888412
3.465 5.64610323673
3.4655 5.385848696360001
3.466 5.2307151670400005
3.4665 5.14992571445
3.467 5.109829973160001
3.4675 5.0907901847
3.468 5.08363571166
3.4685 5.085096240180001
3.469 5.095965535759999
3.4695 5.1221121713299995
3.47 5.18081906771
3.4705 5.32040537677
3.471 5.6423249129499995
3.4715 6.145741576590001
3.472 6.5098841456
3.4725 6.637701558179999
3.473 6.668229779310001
3.4735 6.673759678959999
3.474 6.67359563409
3.4745 6.672113938489999
3.475 6.6702776943
3.4755 6.6682668217000005
3.476 6.66605486184
3.4765 6.66344072746
3.477 6.659794697929999
3.4775 6.653306987910001
3.478 6.63946371759
3.4785 6.60929004505
3.479 6.551609752050001
3.4795 6.4654491529100016
3.48 6.373419980839999
3.4805 6.311030012539999
3.481 6.30010779926
3.4815 6.338637176630001
3.482 6.40825570275
3.4825 6.485727215550001
3.483 6.552604604810001
3.4835 6.600521582160002
3.484 6.63029837195
3.4845 6.64718441002
3.485 6.656572009999999
3.4855 6.6621389520399985
3.486 6.665869649890001
3.4865 6.66865841268
3.487 6.6708703725400005
3.4875 6.6726695743399995
3.488 6.67412481109
3.4885 6.675262541640001
3.489 6.67608805776
3.4895 6.676590775909999
3.49 6.67674952901
3.4905 6.676611942990001
3.491 6.676305020330001
3.4915 6.6760721824500004
3.492 6.676257394400001
3.4925 6.677336915479999
3.493 6.679882256850001
3.4935 6.68451784737
3.494 6.691915741830001
3.4945 6.702668618470001
3.495 6.71706752464
3.4955 6.73455682449
3.496 6.752919266389999
3.4965 6.7676356787600005
3.497 6.773096785400001
3.4975 6.76638152927
3.498 6.750331590859999
3.4985 6.731577557980001
3.499 6.715532911340001
3.4995 6.70374284778
3.5 6.695175472150001
3.5005 6.688666595050001
3.501 6.683761124260001
3.5015 6.6802844313700005
3.502 6.677929593719999
3.5025 6.676283853249999
3.503 6.675003244909999
3.5035 6.67390255675
3.504 6.6730029558499995
3.5045 6.67255844717
3.505 6.673045290009999
3.5055 6.675077329690001
3.506 6.679215493829999
3.5065 6.68550740836
3.507 6.6932651431800005
3.5075 6.701361551279999
3.508 6.70892878238
3.5085 6.7155223278
3.509 6.72089347435
3.5095 6.724761758219999
3.51 6.726979009849999
3.5105 6.727931528449999
3.511 6.72850833138
3.5115 6.729434391130002
3.512 6.730672665309998
3.5125 6.73141351311
3.513 6.730582705220001
3.5135 6.727481728
3.514 6.722147623840001
3.5145 6.71516777921
3.515 6.70672740606
3.5155 6.6958739857900005
3.516 6.681824336440001
3.5165 6.66608661246
3.517 6.65183587585
3.5175 6.64134758771
3.518 6.634780501139999
3.5185 6.63102863621
3.519 6.6288431351999995
3.5195 6.627340272520001
3.52 6.6260490806400005
3.5205 6.624853140620002
3.521 6.623979998569999
3.5215 6.624022332730001
3.522 6.62621841728
3.5225 6.63301304996
3.523 6.649036529520001
3.5235 6.681559747939999
3.524 6.7371021658600005
3.5245 6.811028192760001
3.525 6.88009108303
3.5255 6.91677363267
3.526 6.913016475969999
3.5265 6.8800963748
3.527 6.832433402410001
3.5275 6.780595223490001
3.528 6.731852730019999
3.5285 6.69041817092
3.529 6.657746782939999
3.5295 6.63354751873
3.53 6.616603271189999
3.5305 6.60534238463
3.531 6.59824082929
3.5315 6.5940762063
3.532 6.5919542065300005
3.5325 6.591223942269999
3.533 6.59139857068
3.5335 6.59212354317
3.534 6.593118395930001
3.5345 6.594187333470001
3.535 6.5952086450800005
3.5355 6.596124121290001
3.536 6.59697609626
3.5365 6.59797624079
3.537 6.5995796471000014
3.5375 6.602654165470001
3.538 6.608787326900001
3.5385 6.620730851790001
3.539 6.642728739680002
3.5395 6.679527708260001
3.54 6.73202206666
3.5405 6.789977531700001
3.541 6.831200420000001
3.5415 6.835412668920001
3.542 6.801301919500001
3.542 6.801301919500001
3.5425 6.746743770799999
3.543 6.6929582205200004
3.5435 6.651581870890001
3.544 6.624069958660001
3.5445 6.607215671209999
3.545 6.597372979009999
3.5455 6.591906580599999
3.546 6.58918661082
3.5465 6.588265842840001
3.547 6.588652142050001
3.5475 6.59009150349
3.548 6.592525717690001
3.5485 6.59597065996
3.549 6.60043691384
3.5495 6.60574985092
3.55 6.6114490872100005
3.5505 6.61680435845
3.551 6.621106567459999
3.5515 6.62389533025
3.552 6.62510714558
3.5525 6.625091270269999
3.553 6.624403340170001
3.5535 6.62357782405
3.554 6.622916352800002
3.5545 6.622567095980002
3.555 6.62260943014
3.5555 6.623006312889999
3.556 6.623233859
3.5565 6.62134469711
3.557 6.612951949889999
3.5575 6.592160585559999
3.558 6.557959876050002
3.5585 6.52221926147
3.559 6.50465058507
3.5595 6.515197082679999
3.56 6.544148356349999
3.5605 6.57096704671
3.561 6.58327570373
3.5615 6.583757254799999
3.562 6.58004772403
3.5625 6.57652340521
3.563 6.574253235880001
3.5635 6.572999086389999
3.564 6.572369365760001
3.5645 6.572057151329999
3.565 6.57189310646
3.5655 6.571771395750001
3.566 6.57166026858
3.5665 6.57157030849
3.567 6.57152797433
3.5675 6.57152268256
3.568 6.57119459282
3.5685 6.569136094290001
3.569 6.56214566612
3.5695 6.5466619471
3.57 6.52421955053
3.5705 6.505227388000001
3.571 6.502438625210002
3.5715 6.519779755500001
3.572 6.54853523368
3.5725 6.573792851889999
3.573 6.585715209699999
3.5735 6.58482619234
3.574 6.5773436295600005
3.5745 6.56864925145
3.575 6.56114552159
3.5755 6.555234614500001
3.576 6.550630774600001
3.5765 6.546990036840001
3.577 6.54402135387
3.5775 6.541513054889999
3.578 6.539253469100001
3.5785 6.536956840920001
3.579 6.5341574945900005
3.5795 6.530162208240001
3.58 6.5242407176100015
3.5805 6.516228977829999
3.581 6.50728588653
3.5815 6.50016845588
3.582 6.498316336379999
3.5825 6.504179617540001
3.583 6.51764188042
3.5835 6.536041364709999
3.584 6.555811417429999
3.5845 6.57382460251
3.585 6.587371533710001
3.5855 6.5943672536500015
3.586 6.5943407948
3.5865 6.58884264577
3.587 6.580492232709999
3.5875 6.57158089203
3.588 6.5634156909199985
3.5885 6.556446429829999
3.589 6.5507260264600005
3.5895 6.546159228950001
3.59 6.54265078544
3.5905 6.5401371946900015
3.591 6.538554955460001
3.5915 6.53788819244
3.592 6.53815807271
3.5925 6.53942280574
3.593 6.54175118454
3.5935 6.545164376190001
3.594 6.54958300414
3.5945 6.554790105820001
3.595 6.5604681750300005
3.5955 6.566109201850002
3.596 6.5706336652
3.5965 6.572364073990001
3.597 6.569813440849999
3.5975 6.56284417976
3.598 6.552795108530002
3.5985 6.54145484542
3.599 6.5302574601000005
3.5995 6.520213680639999
3.6 6.51188972643
3.6005 6.50540201641
3.601 6.50049654562
3.6015 6.496686471220001
3.602 6.493352656120002
3.6025 6.48969604305
3.603 6.4843354800399995
3.6035 6.4744081195200005
3.604 6.453510919789999
3.6045 6.408081074339999
3.605 6.315549184119999
3.6055 6.1588281238
3.606 5.96236587078
3.6065 5.78739349573
3.607 5.668730845249999
3.6075 5.599271072229999
3.608 5.559529879529999
3.6085 5.5344521815
3.609 5.51533830826
3.6095 5.49832526771
3.61 5.482688087360001
3.6105 5.46914115616
3.611 5.45845178076
3.6115 5.450858090810001
3.612 5.44604258011
3.6125 5.443370236259999
3.613 5.4421425456199986
3.6135 5.441772121720001
3.614 5.44185679004
3.6145 5.44221133863
3.615 5.44280401687
3.6155 5.443693034230001
3.616 5.444968350799999
3.6165 5.44673580198
3.617 5.449132973789999
3.6175 5.4523609534899995
3.618 5.456620828339999
3.6185 5.46196551604
3.619 5.46814101163
3.6195 5.4745916792600005
3.62 5.4807936337
3.6205 5.4867468749500015
3.621 5.493075831870001
3.6215 5.50065893828
3.622 5.510221166669999
3.6225 5.522101190320002
3.623 5.5361349643599995
3.6235 5.551422887889999
3.624 5.566070507250001
3.6245 5.5772626008
3.625 5.582030485569999
3.6255 5.57855379268
3.626 5.567033609389999
3.6265 5.549602519009999
3.627 5.5293244563699995
3.6275 5.50906756081
3.628 5.4909538321
3.6285 5.47602574893
3.629 5.464082224039999
3.6295 5.454101945819999
3.63 5.44510064505
3.6305 5.43673435668
3.631 5.4293047115999995
3.6315 5.42333559504
3.632 5.419213306210001
3.6325 5.416996054579999
3.633 5.416440418730001
3.6335 5.4171865583
3.634 5.4188799247
3.6345 5.421250637660001
3.635 5.4241029016899995
3.6355 5.42729913077
3.636 5.4307387812700005
3.6365 5.434289558939999
3.637 5.43769745882
3.6375 5.440406845059999
3.638 5.441385822509999
3.6385 5.439385533449999
3.639 5.43441126965
3.6395 5.43014081126
3.64 5.433924426810001
3.6405 5.45101155214
3.641 5.477438651519999
3.6415 5.501431536699999
3.642 5.51329039327
3.642 5.51329039327
3.6425 5.512179121570001
3.643 5.5036752471799995
3.6435 5.49384843029
3.644 5.48606423662
3.6445 5.48110584813
3.645 5.47853404791
3.6455 5.477708531790001
3.646 5.47818479109
3.6465 5.479682361999999
3.647 5.482068950269999
3.6475 5.485286346430001
3.648 5.48932396694
3.6485 5.494287647199999
3.649 5.500431392169999
3.6495 5.508210294070001
3.65 5.51825407353
3.6505 5.53112365817
3.651 5.54680317268
3.6515 5.564181345360001
3.652 5.58087158794
3.6525 5.5935665441700015
3.653 5.599228738070001
3.6535 5.59674160617
3.654 5.587851432570001
3.6545 5.576331249280002
3.655 5.565768876360001
3.6555 5.55809051809
3.656 5.55354488766
3.6565 5.551454638510001
3.657 5.55097837921
3.6575 5.551454638510001
3.658 5.552497117200001
3.6585 5.55391531156
3.659 5.555661595659999
3.6595 5.55776242835
3.66 5.560297186180001
3.6605 5.563440497559999
3.661 5.56750986869
3.6615 5.573182646129999
3.662 5.58191406663
3.6625 5.596789232100002
3.663 5.623809009720001
3.6635 5.67268908921
3.664 5.754055344729999
3.6645 5.86896083851
3.665 5.995005508139999
3.6655 6.088934425640001
3.666 6.113107231000002
3.6665 6.058231576100002
3.667 5.946300057060001
3.6675 5.82013367672
3.668 5.71847348325
3.6685 5.6546600288199995
3.669 5.6211737082600015
3.6695 5.60554181968
3.67 5.598747187
3.6705 5.595984883059999
3.671 5.5950535315400005
3.6715 5.595027072690001
3.672 5.59552449907
3.6725 5.5963870575799985
3.673 5.597551246980001
3.6735 5.59898531665
3.674 5.6007157254400015
3.6745 5.6028483087500005
3.675 5.605647655079999
3.6755 5.609568856650001
3.676 5.615178132850001
3.6765 5.62274007218
3.677 5.63154557746
3.6775 5.63956790078
3.678 5.64419290776
3.6785 5.643706064919999
3.679 5.638477796159999
3.6795 5.630804729659999
3.68 5.62337508458
3.6805 5.617728765989999
3.681 5.614088028230001
3.6815 5.61201365439
3.682 5.61100292632
3.6825 5.61071717074
3.683 5.6109605921600005
3.6835 5.611632646949999
3.684 5.612680417410002
3.6845 5.614109195309999
3.685 5.616051274899999
3.6855 5.61884003769
3.686 5.623226915020001
3.6865 5.63058247532
3.687 5.6429705088899995
3.6875 5.66275114515
3.688 5.691115032350001
3.6885 5.725358076019998
3.689 5.756383723529999
3.6895 5.770687377839999
3.69 5.75854805746
3.6905 5.722971487749999
3.691 5.67893337781
3.6915 5.641451770900001
3.692 5.616109484370001
3.6925 5.60069985013
3.693 5.591074120499999
3.6935 5.584284779590001
3.694 5.57883954826
3.6945 5.5740981223400015
3.695 5.56983824749
3.6955 5.5659911307
3.696 5.562535604890001
3.6965 5.55945050298
3.697 5.5567305332000005
3.6975 5.554402154400001
3.698 5.55261353614
3.6985 5.551830354179999
3.699 5.55319563084
3.6995 5.55917003917
3.7 5.57370653136
3.7005 5.600117755430001
3.701 5.6361494173599995
3.7015 5.671572525739999
3.702 5.693342867520001
3.7025 5.69385616921
3.703 5.674488291009999
3.7035 5.64283292287
3.704 5.607626777060001
3.7045 5.5753575636
3.705 5.54931676343
3.7055 5.530049428860001
3.706 5.5164654552700005
3.7065 5.506929685729999
3.707 5.49992338225
3.7075 5.494319397819999
3.708 5.489408635259999
3.7085 5.48482067067
3.709 5.480412626260001
3.7095 5.476142167869999
3.71 5.471961669570001
3.7105 5.46778117127
3.711 5.463526588190001
3.7115 5.459192628560001
3.712 5.45483750185
3.7125 5.450530001069999
3.713 5.446312460379999
3.7135 5.4422166304
3.714 5.43824251113
3.7145 5.4343848108
3.715 5.4305747364
3.7155 5.42663765952
3.716 5.422219031569999
3.7165 5.41661504714
3.717 5.40846572134
3.7175 5.39510400209
3.718 5.37115874284
3.7185 5.32592469288
3.719 5.2395947571
3.7195 5.08209580659
3.72 4.82744525065
3.7205 4.492910134790001
3.721 4.156401188720001
3.7215 3.8952893816100014
3.722 3.7285033747500007
3.7225 3.6348602128299996
3.723 3.589181654189999
3.7235 3.5764126131799996
3.724 3.59292822735
3.7245 3.6470577426800004
3.725 3.762508288770001
3.7255 3.97961373656
3.726 4.328262003009999
3.7265 4.74996844608
3.727 5.09546810938
3.7275 5.290131160599999
3.728 5.37532336583
3.7285 5.40869326745
3.729 5.42199148546
3.7295 5.4281881481299985
3.73 5.431982347220001
3.7305 5.43506215736
3.731 5.4380678827199995
3.7315 5.44130115419
3.732 5.444947183720001
3.7325 5.4492493927300005
3.733 5.45455703804
3.7335 5.46139929665
3.734 5.47039001388
3.7345 5.481941947790001
3.735 5.495986305370001
3.7355 5.511851031829999
3.736 5.5284830649400005
3.7365 5.54481875893
3.737 5.560037889449998
3.7375 5.573574237110001
3.738 5.5850415027
3.7385 5.59422272365
3.739 5.601250194209999
3.7395 5.606764218549999
3.74 5.611854901290001
3.7405 5.61754355404
3.741 5.62412651592
3.7415 5.631064026390001
3.742 5.63762582119
3.742 5.63762582119
3.7425 5.64385423448
3.743 5.6504424881299995
3.7435 5.657316497359999
3.744 5.66264001798
3.7445 5.66370366375
3.745 5.65879819296
3.7455 5.648145859950001
3.746 5.633344779260001
3.7465 5.61632644694
3.747 5.598874189479999
3.7475 5.58249086956
3.748 5.56820309056
3.7485 5.5564659447
3.749 5.547321766139999
3.7495 5.54055888408
3.75 5.53580158285
3.7505 5.532578894920001
3.751 5.53044631161
3.7515 5.529065159640001
3.752 5.5282078928999985
3.7525 5.527736925369999
3.753 5.52757817227
3.7535 5.5276628405900015
3.754 5.527964471480002
3.7545 5.528461897860001
3.755 5.52916570327
3.7555 5.530091763019999
3.756 5.531303578350001
3.7565 5.53285935873
3.757 5.534864939560001
3.7575 5.5374049891600015
3.758 5.5405006746100005
3.7585 5.543956200420001
3.759 5.54740114269
3.7595 5.550406868050001
3.76 5.55262411968
3.7605 5.553761850229999
3.761 5.5536824736799995
3.7615 5.552502408970001
3.762 5.55058149646
3.7625 5.54830603536
3.763 5.545930030629999
3.7635 5.543554025900002
3.764 5.5412256471
3.7645 5.53898193662
3.765 5.536849353310001
3.7655 5.5348490642499995
3.766 5.532944027050001
3.7665 5.531081324009999
3.767 5.5292133292
3.7675 5.52729241669
3.768 5.52525508524
3.7685 5.52305370892
3.769 5.520651245339999
3.7695 5.518037110960001
3.77 5.51523247286
3.7705 5.51227437343
3.771 5.509252772760001
3.7715 5.506305256869999
3.772 5.50354295293
3.7725 5.50102407041
3.773 5.49873802577
3.7735 5.49668481901
3.774 5.49488032544
3.7745 5.493372170990001
3.775 5.49217623097
3.7755 5.49130308892
3.776 5.490747453069999
3.7765 5.490514615189999
3.777 5.49064161767
3.7775 5.491160211129999
3.778 5.492107437960001
3.7785 5.493493881699998
3.779 5.495324834119999
3.7795 5.49748387628
3.78 5.499542374809999
3.7805 5.5002355966800005
3.781 5.496610734229999
3.7815 5.4835400623299995
3.782 5.456022858330001
3.7825 5.41587949111
3.783 5.376752143730001
3.7835 5.35776527297
3.784 5.369385999889999
3.7845 5.405322409959999
3.785 5.44745019093
3.7855 5.47918493562
3.786 5.494970285529999
3.7865 5.498510479659999
3.787 5.4958751781999995
3.7875 5.491313672460001
3.788 5.486852710350001
3.7885 5.48316434666
3.789 5.480375583869999
3.7895 5.478422920740001
3.79 5.47721639718
3.7905 5.47664488602
3.791 5.476496716459999
3.7915 5.47633796336
3.792 5.475168482189999
3.7925 5.470913899110001
3.793 5.45974297264
3.7935 5.43601467596
3.794 5.39438961314
3.7945 5.33501066197
3.795 5.268302609350001
3.7955 5.2132417425
3.796 5.188343964650001
3.7965 5.202425364619999
3.797 5.2507021823299995
3.7975 5.3172673571599995
3.798 5.38307580888
3.7985 5.435157409220001
3.799 5.4702259690099995
3.7995 5.49152005149
3.8 5.503749331960001
3.8005 5.5103058349900005
3.801 5.51300463769
3.8015 5.513168682560001
3.802 5.512216163959999
3.8025 5.51134831368
3.803 5.511147226419999
3.8035 5.511671111649998
3.804 5.51273475742
3.8045 5.514147660009999
3.805 5.515761649860001
3.8055 5.51749205865
3.806 5.519285968680001
3.8065 5.52113808818
3.807 5.52308545954
3.8075 5.525175708689999
3.808 5.527493503950001
3.8085 5.53014997249
3.809 5.533282700330001
3.8095 5.537050440570002
3.81 5.54156432038
3.8105 5.54671850436
3.811 5.552079067369999
3.8115 5.5570639147100005
3.812 5.5612920389400005
3.8125 5.56488515077
3.813 5.56822425764
3.8135 5.571621573980001
3.814 5.575198810500001
3.8145 5.5789665507400015
3.815 5.58287716877
3.8155 5.586888330429999
3.816 5.59094711802
3.8165 5.595016489150001
3.817 5.59906998497
3.8175 5.603097021940001
3.818 5.60712935068
3.8185 5.611230472429999
3.819 5.615490347280001
3.8195 5.620041269480001
3.82 5.62507374275
3.8205 5.63085235559
3.821 5.63771578128
3.8215 5.645949775399999
3.822 5.655702507510001
3.8225 5.66689989283
3.823 5.67931967702
3.8235 5.692633770340001
3.824 5.706424122959999
3.8245 5.720082181329999
3.825 5.732755970479999
3.8255 5.74317017384
3.826 5.749493838990001
3.8265 5.74970021802
3.827 5.742482243739999
3.8275 5.7283690931499995
3.828 5.7100860278
3.8285 5.69157012457
3.829 5.676181657409999
3.8295 5.66534940422
3.83 5.658713524639999
3.8305 5.655115121040001
3.831 5.653421754640001
3.8315 5.6528555352500005
3.832 5.65296666242
3.8325 5.65352229827
3.833 5.654427190939999
3.8335 5.655649589810001
3.834 5.65719478665
3.8345 5.65910511562
3.835 5.66142291088
3.8355 5.66424342429
3.836 5.667698950099999
3.8365 5.6720382015
3.837 5.67766864478
3.8375 5.68513004048
3.838 5.694872189050002
3.8385 5.706699295000001
3.839 5.71920903928
3.8395 5.730115377249999
3.84 5.7374709375499995
3.8405 5.740825919730001
3.841 5.741138134159999
3.8415 5.739815191660001
3.842 5.7379260297700005
3.842 5.7379260297700005
3.8425 5.736195620980001
3.843 5.735338354239999
3.8435 5.73611624443
3.844 5.73926484758
3.8445 5.74551442795
3.845 5.7561773445
3.8455 5.77468795596
3.846 5.809274964679999
3.8465 5.875543800390001
3.847 5.991417688079999
3.8475 6.151292643320001
3.848 6.307431608940001
3.8485 6.41644207094
3.849 6.477810727630001
3.8495 6.50996352215
3.85 6.52744753023
3.8505 6.538020486690001
3.851 6.54530196221
3.8515 6.5505778568999995
3.852 6.55312319827
3.8525 6.5492549144
3.853 6.530564382760001
3.8535 6.483711051179999
3.854 6.39723294584
3.8545 6.275665113630001
3.855 6.1427199759199995
3.8555 6.0240149912800005
3.856 5.932409160810001
3.8565 5.86848987098
3.857 5.82706060365
3.8575 5.802120491639999
3.858 5.78904981974
3.8585 5.784953989760001
3.859 5.788139635300001
3.8595 5.797331439790001
3.86 5.811121792410002
3.8605 5.82763740658
3.861 5.8444493598700005
3.8615 5.858689512939999
3.862 5.86761672893
3.8625 5.869400055420001
3.863 5.863822529840001
3.8635 5.8522864712399985
3.864 5.83733192922
3.8645 5.82182704312
3.865 5.808370072010001
3.8655 5.79905655681
3.866 5.795690991090001
3.8665 5.800448292320001
3.867 5.817053866579999
3.8675 5.852778605849999
3.868 5.92119060841
3.8685 6.04163129361
3.869 6.21993219199
3.8695 6.408795463290001
3.87 6.536078407100001
3.8705 6.591901288830001
3.871 6.60955992532
3.8715 6.6139044684899995
3.872 6.6148622788599996
3.8725 6.6153385381600005
3.873 6.615957675249999
3.8735 6.61676731606
3.874 6.61770925112
3.8745 6.6187623133499995
3.875 6.6199317945199985
3.8755 6.62128119587
3.876 6.622916352800002
3.8765 6.624996018409999
3.877 6.62774773881
3.8775 6.631510187280001
3.878 6.636696121879999
3.8785 6.643617757039999
3.879 6.65213221497
3.8795 6.661334602999999
3.88 6.669468053489999
3.8805 6.674638112779999
3.881 6.67584992811
3.8815 6.67354800816
3.882 6.669118796669999
3.8825 6.663975196229999
3.883 6.6590326830499995
3.8835 6.65472518227
3.884 6.65111090336
3.8845 6.648078719149999
3.885 6.645459293000001
3.8855 6.64309387181
3.886 6.640881911949999
3.8865 6.63881282988
3.887 6.6369554186099995
3.8875 6.635452555930001
3.888 6.634436536090001
3.8885 6.63395498502
3.889 6.6338491496200005
3.8895 6.633700980060001
3.89 6.63303950881
3.8905 6.63161073091
3.891 6.6294940229099995
3.8915 6.626953973310001
3.892 6.624265754150001
3.8925 6.6215934103
3.893 6.619042777160002
3.8935 6.6166720642
3.894 6.614528897350001
3.8945 6.612623860149999
3.895 6.61093578552
3.8955 6.609432922840001
3.896 6.608088813259999
3.8965 6.60690874855
3.897 6.60595093818
3.8975 6.60528417516
3.898 6.604977252499999
3.8985 6.60507779613
3.899 6.605569930739999
3.8995 6.606427197480001
3.9 6.60764959635
3.9005 6.6093112121300015
3.901 6.611401461280001
3.9015 6.61373513185
3.902 6.615910049319999
3.9025 6.61743937085
3.903 6.617873295990001
3.9035 6.616936652700001
3.904 6.614634732750001
3.9045 6.611306209420001
3.905 6.607459092629999
3.9055 6.603559058140001
3.906 6.599934195690001
3.9065 6.596759133690001
3.907 6.5940814980699995
3.9075 6.591858954669999
3.908 6.5900174187100005
3.9085 6.58849338895
3.909 6.58723923946
3.9095 6.58623909493
3.91 6.58549295536
3.9105 6.5849955289799995
3.911 6.584757399329999
3.9115 6.584799733490001
3.912 6.58517544916
3.9125 6.585979798200001
3.913 6.587376825480001
3.9135 6.589615244190001
3.914 6.59295435106
3.9145 6.5976587345899995
3.915 6.603802479560001
3.9155 6.611009870300001
3.916 6.618243719889999
3.9165 6.62394824795
3.917 6.6268428461400015
3.9175 6.626604716490001
3.918 6.62382653724
3.9185 6.619429076369999
3.919 6.614296059470001
3.9195 6.60926887797
3.92 6.6050301702
3.9205 6.601955651829999
3.921 6.600055906399999
3.9215 6.599124554879999
3.922 6.59892346762
3.9225 6.59925155736
3.923 6.599971238080001
3.9235 6.600997841459999
3.924 6.602289033339999
3.9245 6.60381835487
3.925 6.605622848439999
3.9255 6.607744848209999
3.926 6.610253147190002
3.9265 6.61319537131
3.927 6.616534478179999
3.9275 6.62002704638
3.928 6.62325502608
3.9285 6.62580565922
3.929 6.62751490093
3.9295 6.628562671389999
3.93 6.629250601489999
3.9305 6.62977977849
3.931 6.630213703630001
3.9315 6.63061587815
3.932 6.63108684568
3.9325 6.63172185808
3.933 6.63257383305
3.9335 6.63365335413
3.934 6.6349974637099995
3.9345 6.636659079489999
3.935 6.63875991218
3.9355 6.64140050541
3.936 6.64441152254
3.9365 6.646305976200002
3.937 6.64136875479
3.9375 6.6140473462800005
3.938 6.537332556589999
3.9385 6.39592587865
3.939 6.223964520730001
3.9395 6.08316639634
3.94 6.00525037486
3.9405 5.98484530974
3.941 5.99879970723
3.9415 6.01821521136
3.942 6.01661709682
3.942 6.01661709682
3.9425 5.977182826779999
3.943 5.895980616129999
3.9435 5.782064683339999
3.944 5.65553846264
3.9445 5.540389547440001
3.945 5.45321292846
3.9455 5.396913787430001
3.946 5.36454403034
3.9465 5.34700181279
3.947 5.337444876169999
3.9475 5.331930851829999
3.948 5.32849120133
3.9485 5.32622632377
3.949 5.32472875286
3.9495 5.323860902580001
3.95 5.32361218939
3.9505 5.324157241700001
3.951 5.32593527642
3.9515 5.3298194356
3.952 5.3374025420099995
3.9525 5.351155852239999
3.953 5.374143301119999
3.9535 5.408598015590001
3.954 5.4531494272200005
3.9545 5.49974346207
3.955 5.5343304707900005
3.9555 5.544374250250001
3.956 5.527736925369999
3.9565 5.493329836829999
3.957 5.45350397581
3.9575 5.4169219698000015
3.958 5.38706051169
3.9585 5.3642688583
3.959 5.34771090997
3.9595 5.33628068677
3.96 5.32893571001
3.9605 5.32495629897
3.961 5.32404082276
3.9615 5.32631628386
3.962 5.332237774489999
3.9625 5.3424138482000005
3.963 5.357294305440001
3.9635 5.37652988939
3.964 5.398236729929999
3.9645 5.4187264633700005
3.965 5.433310581490001
3.9655 5.43828484529
3.966 5.432971908210001
3.9665 5.419932986929999
3.967 5.40286702868
3.9675 5.384583963329999
3.968 5.366755990199999
3.9685 5.35060550816
3.969 5.337190871210001
3.9695 5.327141799980001
3.97 5.3204900450900015
3.9705 5.31686518264
3.971 5.31582270395
3.9715 5.31710860406
3.972 5.32074934182
3.9725 5.327067715199999
3.973 5.336561150579999
3.9735 5.3496106554
3.974 5.36589343169
3.9745 5.383567943490001
3.975 5.398855867020001
3.9755 5.40683585618
3.976 5.4038512979
3.9765 5.390119154750001
3.977 5.36975642379
3.9775 5.3479437478500005
3.978 5.328374782389999
3.9785 5.31267939257
3.979 5.30098458087
3.9795 5.292724127900001
3.98 5.28724185418
3.9805 5.284029749789998
3.981 5.28276501676
3.9815 5.28339473739
3.982 5.286215250800001
3.9825 5.29181923523
3.983 5.30065649113
3.9835 5.312388345220001
3.984 5.3257236056199995
3.9845 5.338831319910001
3.985 5.349552445930001
3.9855 5.355325766999999
3.986 5.353907572640002
3.9865 5.344615224519999
3.987 5.3289568770899995
3.9875 5.309927672170001
3.988 5.2906074199
3.9885 5.273160454210001
3.989 5.25878800689
3.9895 5.247844626530001
3.99 5.240012806929999
3.9905 5.234514657899999
3.991 5.23043470323
3.9915 5.227042678659999
3.992 5.22406341215
3.9925 5.22166624034
3.993 5.22008929288
3.9935 5.2193484450800005
3.994 5.21938548747
3.9945 5.220221587130001
3.995 5.22207370663
3.9955 5.22529639456
3.996 5.2300748628700005
3.9965 5.235731765
3.997 5.240446732070001
3.9975 5.242267100950001
3.998 5.240436148530001
3.9985 5.2355941789800005
3.999 5.22919642905
3.9995 5.2226081754
4.0 5.216406220960001
4.0005 5.21029951838
4.001 5.203695389420001
4.0015 5.1962869114200005
4.002 5.18833338111
4.0025 5.18041689319
4.003 5.173045457580002
4.0035 5.166430745079999
4.004 5.1606203816199985
4.0045 5.155614367200001
4.005 5.15132274173
4.0055 5.14763437804
4.006 5.144438148960002
4.0065 5.141686428559999
4.007 5.139363341529999
4.0075 5.137479471409999
4.008 5.1360824441299995
4.0085 5.135235760929999
4.009 5.135050548980002
4.0095 5.13567497784
4.01 5.1372307582199985
4.0105 5.139702014809999
4.011 5.14278182495
4.0115 5.14574521615
4.012 5.147480916710001
4.0125 5.146919989090001
4.013 5.14376609417
4.0135 5.138812997449999
4.014 5.13339422497
4.0145 5.128546963650002
4.015 5.12468926332
4.0155 5.12175762274
4.016 5.119535079339999
4.0165 5.11781525409
4.017 5.11647114451
4.0175 5.115407498740001
4.018 5.11456610731
4.0185 5.11390463606
4.019 5.113401917910001
4.0195 5.113047369319999
4.02 5.112846282059999
4.0205 5.112851573829999
4.021 5.113121454100001
4.0215 5.113698257030001
4.022 5.11451848138
4.0225 5.115333413959999
4.023 5.115730296709999
4.0235 5.115365164579999
4.024 5.11422214226
4.0245 5.112602860639998
4.025 5.11094124486
4.0255 5.109575968200001
4.026 5.10868695084
4.0265 5.10831123517
4.027 5.10840119526
4.0275 5.108898621640001
4.028 5.10974530484
4.0285 5.110877743620001
4.029 5.11223772851
4.0295 5.113772341810001
4.03 5.115418082279999
4.0305 5.11711674045
4.031 5.118783648
4.0315 5.12033413661
4.032 5.12173645566
4.0325 5.12300648046
4.033 5.124175961630001
4.0335 5.12529781687
4.034 5.126403796799999
4.0345 5.12754152735
4.035 5.12876392622
4.0355 5.13011861934
4.036 5.13169027503
4.0365 5.133547686299999
4.037 5.135775521469999
4.0375 5.138453157090001
4.038 5.141628219089999
4.0385 5.145300707470001
4.039 5.14934361975
4.0395 5.1534659085799985
4.04 5.157254815900001
4.0405 5.1602552494900005
4.041 5.1620544512899995
4.0415 5.162451334039999
4.042 5.161668152080002
4.042 5.161668152080002
4.0425 5.1603822519700016
4.043 5.15935564859
4.0435 5.1591069354
4.044 5.159874242049999
4.0445 5.161752820399999
4.045 5.164790296379999
4.0455 5.16907133831
4.046 5.17464886389
4.0465 5.18146466365
4.047 5.1891430219200005
4.0475 5.196879589660001
4.048 5.20348371862
4.0485 5.20776476055
4.049 5.2091353289799995
4.0495 5.207923513650001
4.05 5.20515591794
4.0505 5.20195439709
4.051 5.1990068812
4.0515 5.19642978921
4.052 5.19418607873
4.0525 5.19242391932
4.053 5.191217395760002
4.0535 5.190397171410001
4.054 5.189709241309999
4.0545 5.1890107276699995
4.055 5.18825929633
4.0555 5.187497281450001
4.056 5.186851685510001
4.0565 5.1865712217
4.057 5.187179775249999
4.0575 5.1898521191
4.058 5.197228846480001
4.0585 5.21494040067
4.059 5.2534803615799985
4.0595 5.3274857650300005
4.06 5.446264834449999
4.0605 5.59506940685
4.061 5.727802873760001
4.0615 5.79070085198
4.062 5.756304346980001
4.0625 5.638800594129999
4.063 5.486810376190001
4.0635 5.35383877963
4.064 5.26562497373
4.0645 5.217623328059999
4.065 5.194630587409999
4.0655 5.1844545136999995
4.066 5.180311057790001
4.0665 5.178982823519999
4.067 5.179035741219999
4.0675 5.17982950672
4.068 5.18106248913
4.0685 5.182575935350001
4.069 5.18431692768
4.0695 5.18630134143
4.07 5.18860326138
4.0705 5.191354981779999
4.071 5.19470467219
4.0715 5.1987158338500015
4.072 5.20320854658
4.0725 5.207627174530001
4.073 5.21106682503
4.0735 5.21264377249
4.074 5.21203521894
4.0745 5.20969096483
4.075 5.20651061106
4.0755 5.203377883219999
4.076 5.200837833619999
4.0765 5.199123300140001
4.077 5.198223699240001
4.0775 5.19805965437
4.078 5.198535913670001
4.0785 5.19959426767
4.079 5.20121354929
4.0795 5.203388466760001
4.08 5.20617193778
4.0805 5.20964863067
4.081 5.21391379729
4.0815 5.21903623065
4.082 5.22495772128
4.0825 5.231313137050001
4.083 5.2373722137
4.0835 5.24215068201
4.084 5.24475423285
4.0845 5.24482302586
4.085 5.24283861211
4.0855 5.2399122633
4.086 5.237192293519999
4.0865 5.2353613411
4.087 5.234583450910001
4.0875 5.23474749578
4.088 5.23566297199
4.0885 5.237187001749999
4.089 5.239181999039999
4.0895 5.24156329554
4.09 5.244262098240001
4.0905 5.247241364750001
4.091 5.250490511530001
4.0915 5.254041289200001
4.092 5.257925448380001
4.0925 5.262137697300001
4.093 5.26656690879
4.0935 5.2709802449700005
4.094 5.27501786548
4.0945 5.278335805270001
4.095 5.280653600530001
4.0955 5.2818759993999995
4.096 5.28207708666
4.0965 5.28153732612
4.097 5.280632433449999
4.0975 5.2797434160900005
4.098 5.27913486254
4.0985 5.27894435882
4.099 5.27923540617
4.0995 5.280008004590001
4.1 5.281272737619999
4.1005 5.2830031464100005
4.101 5.285193939190001
4.1015 5.287813365340001
4.102 5.2908296742399985
4.1025 5.29420053173
4.103 5.297873020109999
4.1035 5.301810096990001
4.104 5.306011762369999
4.1045 5.310493891559999
4.105 5.31529881872
4.1055 5.32041066854
4.106 5.3257130220799995
4.1065 5.33089895668
4.107 5.335502796579999
4.1075 5.339101200179999
4.108 5.3414824966799985
4.1085 5.3427472297100005
4.109 5.34314940423
4.1095 5.342985359360001
4.11 5.34249322475
4.1105 5.34186879589
4.111 5.34125495057
4.1115 5.340741648879999
4.112 5.340392392059999
4.1125 5.34025480604
4.113 5.340402975600001
4.1135 5.34091098552
4.114 5.341884671200002
4.1145 5.3434034091900005
4.115 5.3455254089599995
4.1155 5.348234795199999
4.116 5.351393981889999
4.1165 5.3547595476100005
4.117 5.3580245697
4.1175 5.3609350432000005
4.118 5.363416883329999
4.1185 5.36557592549
4.119 5.36757621455
4.1195 5.369560628300001
4.12 5.371613835059999
4.1205 5.373778168990001
4.121 5.376053630090001
4.1215 5.378392592430001
4.122 5.380720971230001
4.1225 5.382985848789999
4.123 5.385218975729999
4.1235 5.387520895679999
4.124 5.390023902889999
4.1245 5.3928444163
4.125 5.3959983112200005
4.1255 5.39933741809
4.126 5.40253893894
4.1265 5.40518482394
4.127 5.406962858660001
4.1275 5.40783070894
4.128 5.408000045580001
4.1285 5.40776191593
4.129 5.40738620026
4.1295 5.40712161176
4.13 5.407137487070002
4.1305 5.40746557681
4.131 5.40803708797
4.1315 5.408830853470001
4.132 5.4099685840200005
4.1325 5.4115825738700005
4.133 5.4137151571799995
4.1335 5.41630283271
4.134 5.419213306210001
4.1345 5.42233545051
4.135 5.42558459729
4.1355 5.42891312062
4.136 5.432326312270001
4.1365 5.435850631090001
4.137 5.439512535929999
4.1375 5.443280276169999
4.138 5.447005682249999
4.1385 5.450482375139999
4.139 5.453451058110001
4.1395 5.45554130726
4.14 5.45621865382
4.1405 5.45493275371
4.141 5.45166773162
4.1415 5.447180310660001
4.142 5.442692889699999
4.142 5.442692889699999
4.1425 5.439152695569999
4.143 5.4369089850900005
4.1435 5.435892965250001
4.144 5.435887673479999
4.1445 5.43667085544
4.145 5.4380678827199995
4.1455 5.43995704461
4.146 5.4422483810200015
4.1465 5.4448995577899995
4.147 5.447921158460001
4.1475 5.451397851350001
4.148 5.45558364142
4.1485 5.4610024139
4.149 5.468643729779999
4.1495 5.480058077670001
4.15 5.49708170176
4.1505 5.520868207910001
4.151 5.5503804092
4.1515 5.581395473170001
4.152 5.607214019
4.1525 5.62078211728
4.153 5.61729484085
4.1535 5.596789232100002
4.154 5.5652502829
4.1545 5.53181158827
4.155 5.50364349656
4.1555 5.48344481047
4.156 5.47042705627
4.1565 5.462457650649999
4.157 5.457557471630001
4.1575 5.454403576709999
4.158 5.4522709934
4.1585 5.450826340189999
4.159 5.44992673929
4.1595 5.449535148309999
4.16 5.44961981663
4.1605 5.450180744249999
4.161 5.451233806479999
4.1615 5.45290071403
4.162 5.4555518908
4.1625 5.46003931176
4.163 5.4678817149
4.1635 5.48108997282
4.164 5.501129905809999
4.1645 5.52663094544
4.165 5.55132234426
4.1655 5.5658323776000005
4.166 5.564774023600001
4.1665 5.5513540948800015
4.167 5.532933443510001
4.1675 5.514449290899999
4.168 5.4974997515899995
4.1685 5.482661628509999
4.169 5.47049055751
4.1695 5.461208792929999
4.17 5.45446707795
4.1705 5.449588066009999
4.171 5.445910285859999
4.1715 5.442952186430001
4.172 5.440443887449999
4.1725 5.4382478029
4.173 5.43635334924
4.1735 5.43477640178
4.174 5.433596337069999
4.1745 5.4328819481199995
4.175 5.4327443621
4.1755 5.433310581490001
4.176 5.43472877585
4.1765 5.437221199519999
4.177 5.441020690380001
4.1775 5.4463653780799985
4.178 5.45324467908
4.1785 5.46102887275
4.179 5.468072218620001
4.1795 5.472199799220001
4.18 5.47206750497
4.1805 5.46810396924
4.181 5.46197609958
4.1815 5.455350803539999
4.182 5.449228225650001
4.1825 5.444021123969999
4.183 5.439787707970001
4.1835 5.43641685048
4.184 5.43373392309
4.1845 5.431574880930001
4.185 5.42980742975
4.1855 5.428346901230001
4.186 5.4271668365200005
4.1865 5.42627781916
4.187 5.42570101623
4.1875 5.425478761890001
4.188 5.42562693145
4.1885 5.426103190749999
4.189 5.426791120849999
4.1895 5.42752667688
4.19 5.42821989875
4.1905 5.42884432761
4.191 5.429431714079999
4.1915 5.429987349930001
4.192 5.43051123516
4.1925 5.430998078000001
4.193 5.43144258668
4.1935 5.4317918435
4.194 5.432014097839999
4.1945 5.43209876616
4.195 5.43211993324
4.1955 5.4322151851
4.196 5.432569733690001
4.1965 5.4333793745
4.197 5.43479227709
4.1975 5.436813733229999
4.198 5.4392003215
4.1985 5.441401697819999
4.199 5.442740515629999
4.1995 5.442782849789999
4.2 5.441666286320001
4.2005 5.439994087
4.201 5.438454181929999
4.2015 5.437538705720001
4.202 5.4373905361600015
4.2025 5.4378879625400005
4.203 5.438755812819999
4.2035 5.439718914960001
4.204 5.44061851586
4.2045 5.441412281360001
4.205 5.442057877300001
4.2055 5.44247063536
4.206 5.44255530368
4.2065 5.4422854234099995
4.207 5.441729787559999
4.2075 5.441015398610001
4.208 5.44022692488
4.2085 5.43932732398
4.209 5.438110216879999
4.2095 5.43640097517
4.21 5.434231349469999
4.2105 5.431929429520001
4.211 5.429945015770001
4.2115 5.42861148973
4.212 5.428045270340001
4.2125 5.4281563975100005
4.213 5.428712033360001
4.2135 5.42948992355
4.214 5.430283689050001
4.2145 5.430929284990001
4.215 5.43123620765
4.2155 5.431056287470001
4.216 5.430326023209999
4.2165 5.429066581949999
4.217 5.427389090859999
4.2175 5.425425844190001
4.218 5.423155674859999
4.2185 5.4203933709199985
4.219 5.416990762809999
4.2195 5.413117187170001
4.22 5.4091642349799995
4.2205 5.40551820545
4.221 5.402364310529999
4.2215 5.399771343229999
4.222 5.397802804790001
4.2225 5.396580405920001
4.223 5.3963369845
4.2235 5.397453547970001
4.224 5.400491023950001
4.2245 5.406311970950001
4.225 5.416181122
4.2255 5.43188709536
4.226 5.455663017970001
4.2265 5.489715557919999
4.227 5.5353517824
4.2275 5.59188905308
4.228 5.654755280680001
4.2285 5.712462032530001
4.229 5.747403589839998
4.2295 5.744403156250001
4.23 5.7002645026800005
4.2305 5.62698936349
4.231 5.54671850436
4.2315 5.4789891401299995
4.232 5.430939868530001
4.2325 5.399527921809999
4.233 5.379069938989999
4.2335 5.36524783575
4.234 5.3554845201
4.2345 5.34833004706
4.235 5.342974775819999
4.2355 5.3389741977
4.236 5.33609547482
4.2365 5.334248647090001
4.237 5.333502507520001
4.2375 5.33407931045
4.238 5.336217185529999
4.2385 5.339783838509999
4.239 5.34386908495
4.2395 5.346853643230001
4.24 5.34713410704
4.2405 5.3441072146
4.241 5.338429145390001
4.2415 5.3314069666
4.242 5.324204867629999
4.242 5.324204867629999
4.2425 5.3175584045100015
4.243 5.311816834059999
4.2435 5.30705424106
4.244 5.303148914799999
4.2445 5.299825683240001
4.245 5.296296072649999
4.2455 5.289728986079999
4.246 5.273171037750001
4.2465 5.24666985359
4.247 5.227323142470001
4.2475 5.2191685249
4.248 5.21650147282
4.2485 5.2161363406899985
4.249 5.217136485219998
4.2495 5.21975591137
4.25 5.2258361551000005
4.2505 5.2411029115500005
4.251 5.280367844950001
4.2515 5.36980404972
4.252 5.51488850781
4.2525 5.632281133489999
4.253 5.621623508710001
4.2535 5.51818528052
4.254 5.411360319530002
4.2545 5.33864081619
4.255 5.2964865763699995
4.2555 5.272562484200001
4.256 5.258211203960001
4.2565 5.249072317170001
4.257 5.24312436769
4.2575 5.23930370975
4.258 5.23690653794
4.2585 5.235419550570001
4.259 5.234509366129999
4.2595 5.234017231519998
4.26 5.233900812579999
4.2605 5.2340913163
4.261 5.23436119657
4.2615 5.234207735239999
4.262 5.2329800446000005
4.2625 5.2302283242
4.263 5.226074284749999
4.2635 5.221163522190001
4.264 5.2162580514
4.2645 5.211850006990001
4.265 5.20807697498
4.2655 5.204928371830001
4.266 5.202388322229999
4.2665 5.2005203274200005
4.267 5.199530766430001
4.2675 5.199763604310001
4.268 5.201710975670001
4.2685 5.205960266979999
4.269 5.2133158272800015
4.2695 5.225105890840001
4.27 5.24341012327
4.2705 5.270202354779999
4.271 5.304593568010001
4.2715 5.340090761169999
4.272 5.365411880619999
4.2725 5.369941635739999
4.273 5.350510256299999
4.2735 5.31366366179
4.274 5.2707103647
4.2745 5.23112263333
4.275 5.19993823272
4.2755 5.17823668395
4.276 5.164366954780001
4.2765 5.155699035519999
4.277 5.15001567454
4.2775 5.145919844559999
4.278 5.1427130319400005
4.2785 5.140072438710001
4.279 5.137871062389999
4.2795 5.1360824441299995
4.28 5.13469600039
4.2805 5.13373819002
4.281 5.133261930719999
4.2815 5.13340480851
4.282 5.1344472871999995
4.2825 5.13689208494
4.283 5.14146946599
4.2835 5.1487456497399995
4.284 5.158186167419999
4.2845 5.1672615529699994
4.285 5.172526864119999
4.2855 5.17209293898
4.286 5.1665683311
4.2865 5.157879244759999
4.287 5.14805242787
4.2875 5.138728329130001
4.288 5.130912384839999
4.2885 5.124826849340001
4.289 5.12013834112
4.2895 5.116418226809999
4.29 5.1133066660500015
4.2905 5.11059198804
4.291 5.108184232690001
4.2915 5.10606223292
4.292 5.104268322890001
4.2925 5.10287658738
4.293 5.102029904180001
4.2935 5.101976986480001
4.294 5.10315175942
4.2945 5.106210402480001
4.295 5.11197843178
4.2955 5.121175528039999
4.296 5.1340239456
4.2965 5.14964525064
4.297 5.165388266389999
4.2975 5.1768184895900005
4.298 5.179639002999999
4.2985 5.1727649937699995
4.299 5.159329189739998
4.2995 5.14435877241
4.3 5.1317220256499985
4.3005 5.122868894439999
4.301 5.11746599727
4.3015 5.11450260607
4.302 5.113036785779999
4.3025 5.1123753145299995
4.303 5.112100142489999
4.3035 5.11196784824
4.304 5.111851429299999
4.3045 5.111713843280001
4.305 5.1115868408
4.3055 5.11157096549
4.306 5.11187788815
4.3065 5.11286744914
4.307 5.11513761847
4.3075 5.119519204030001
4.308 5.12690122318
4.3085 5.13762764097
4.309 5.15058189393
4.3095 5.16263125422
4.31 5.16967989186
4.3105 5.1691665901700015
4.311 5.161837488720001
4.3115 5.1510105272999995
4.312 5.14020473296
4.3125 5.13149977131
4.313 5.125424819350001
4.3135 5.12163062026
4.314 5.119540371109999
4.3145 5.118661937289999
4.315 5.118646061979999
4.3155 5.119291657919999
4.316 5.12047172263
4.3165 5.122133338409999
4.317 5.12434529827
4.3175 5.127398649559999
4.318 5.131944279990001
4.3185 5.139014084709999
4.319 5.14962937533
4.3195 5.16362081521
4.32 5.1784324794400005
4.3205 5.189820368479999
4.321 5.19511743025
4.3215 5.19538731052
4.322 5.19340289677
4.3225 5.190354837249999
4.323 5.18539115699
4.3235 5.177702215179999
4.324 5.167949483069999
4.3245 5.15806445671
4.325 5.14996804861
4.3255 5.144649819760001
4.326 5.141988059449999
4.3265 5.141337171739999
4.327 5.141993351219999
4.3275 5.14343271266
4.328 5.14533774986
4.3285 5.147512667329999
4.329 5.1498516296700005
4.3295 5.152328178029999
4.33 5.154942312409999
4.3305 5.1577998682100015
4.331 5.161149558619999
4.3315 5.16552056064
4.332 5.17175955747
4.3325 5.180930194879999
4.333 5.19376273713
4.3335 5.2096962566
4.334 5.22619599546
4.3345 5.23984347029
4.335 5.24871776858
4.3355 5.253379817949999
4.336 5.2553853987800005
4.3365 5.25545948356
4.337 5.253332192019999
4.3375 5.2487601027399995
4.338 5.24223005856
4.3385 5.23502795959
4.339 5.228704294439999
4.3395 5.2245449632200005
4.34 5.223243187799999
4.3405 5.224777801099999
4.341 5.228323287000001
4.3415 5.232186279100001
4.342 5.23399077267
4.342 5.23399077267
4.3425 5.231381930059999
4.343 5.223158519480001
4.3435 5.21037889493
4.344 5.19605407354
4.3445 5.1833009078400005
4.345 5.17366459467
4.3455 5.167012839779999
4.346 5.162498959969999
4.3465 5.15929214735
4.347 5.1568685166899995
4.3475 5.154947604179999
4.348 5.153418282649999
4.3485 5.1522805521
4.349 5.15157145492
4.3495 5.151380951199999
4.35 5.15183604342
4.3505 5.153180153
4.351 5.155915998090001
4.3515 5.161123099770001
4.352 5.170907582500001
4.3525 5.188772598019999
4.353 5.219126190740002
4.3535 5.264683038669999
4.354 5.32174419458
4.3545 5.3765245976200005
4.355 5.40973045437
4.3555 5.409518783569999
4.356 5.376085380709999
4.3565 5.3188495963900015
4.357 5.256766550749998
4.3575 5.208690820299998
4.358 5.179316205030001
4.3585 5.163054595819999
4.359 5.15391041726
4.3595 5.14835405876
4.36 5.144633944449999
4.3605 5.141945725289999
4.361 5.13995601977
4.3615 5.13856428426
4.362 5.1378393117700005
4.3625 5.138066857879999
4.363 5.14020473296
4.3635 5.147523250870001
4.364 5.172172315529999
4.3645 5.257877822450001
4.365 5.51822232291
4.3655 6.004170853780001
4.366 6.420760155260001
4.3665 6.60696695802
4.367 6.670468198019999
4.3675 6.6924713776799996
4.368 6.701996563680001
4.3685 6.706827949689999
4.369 6.70184310235
4.3695 6.65020071892
4.37 6.42157508784
4.3705 5.88479381435
4.371 5.395548510769999
4.3715 5.19547197884
4.372 5.133891651349999
4.3725 5.11325374835
4.373 5.1042154051900015
4.3735 5.0987278396999995
4.374 5.094483840160001
4.3745 5.09078489293
4.375 5.087408743669999
4.3755 5.084291891139999
4.376 5.08145021065
4.3765 5.078947203440001
4.377 5.077005123850001
4.3775 5.07620606658
4.378 5.07811110378
4.3785 5.0866890629500014
4.379 5.110856576539999
4.3795 5.16582219153
4.38 5.262920879259998
4.3805 5.3736035405800004
4.381 5.396707408399998
4.3815 5.245981923489999
4.382 5.009519181040001
4.3825 4.86125436918
4.383 4.86913910648
4.3835 4.967608362640001
4.384 5.04573605492
4.3845 5.067252391739999
4.385 5.06123035748
4.3855 5.05159404431
4.386 5.044550698439999
4.3865 5.0398304396
4.387 5.036380205560001
4.3875 5.033570275690001
4.388 5.03107785202
4.3885 5.02878651561
4.389 5.026669807609999
4.3895 5.024791229259999
4.39 5.02333070074
4.3905 5.02265864595
4.391 5.023462994989999
4.3915 5.02693968788
4.392 5.034882634649999
4.3925 5.04932387498
4.393 5.071210635700001
4.3935 5.098415625270001
4.394 5.124789806950001
4.3945 5.14187693228
4.395 5.143009371060001
4.3955 5.12792782656
4.396 5.103363430219999
4.3965 5.07788355767
4.397 5.056875230769999
4.3975 5.04175664388
4.398 5.03172873973
4.3985 5.025399782809999
4.399 5.0216002919500005
4.3995 5.019531209879999
4.4 5.01871098553
4.4005 5.018875030399999
4.401 5.019891050240001
4.4015 5.02175375328
4.402 5.02456368315
4.4025 5.028479592949998
4.403 5.033480315599999
4.4035 5.03919013543
4.404 5.044857621099999
4.4045 5.049741924810001
4.405 5.05348849797
4.4055 5.0560232558000004
4.406 5.057277405289999
4.4065 5.0571715698899995
4.407 5.05574808376
4.4075 5.053382662570001
4.408 5.050731485800001
4.4085 5.048440149389999
4.409 5.0469531620199986
4.4095 5.0464134014800015
4.41 5.046799700689999
4.4105 5.04801680779
4.411 5.04998005446
4.4115 5.052700024239999
4.412 5.056303719610001
4.4125 5.06103456199
4.413 5.06714126457
4.4135 5.074745538059999
4.414 5.083820923609999
4.4145 5.094235126970001
4.415 5.105802936190002
4.4155 5.117984590730001
4.416 5.129346020920001
4.4165 5.137500638490001
4.417 5.14021002473
4.4175 5.13694500264
4.418 5.129245477290001
4.4185 5.11946628633
4.419 5.109501883419999
4.4195 5.100394747250001
4.42 5.092552344110001
4.4205 5.0860646340899995
4.421 5.08083107356
4.4215 5.076687617649999
4.422 5.073449054409999
4.4225 5.070935463659999
4.423 5.068988092299999
4.4235 5.06754343909
4.424 5.066643838189999
4.4245 5.066384541460001
4.425 5.06678142421
4.4255 5.06777627697
4.426 5.069236805489999
4.4265 5.07103600729
4.427 5.0730627552
4.4275 5.0752323809
4.428 5.0774919666899985
4.4285 5.07980447018
4.429 5.082169891370001
4.4295 5.08465702327
4.43 5.087429910750001
4.4305 5.0908007682399985
4.431 5.09537814929
4.4315 5.102384452770001
4.432 5.114417937750001
4.4325 5.13697675326
4.433 5.179358539190001
4.4335 5.2481145067999995
4.434 5.3310630015500005
4.4345 5.4023537269899995
4.435 5.450471791599999
4.4355 5.480370292099999
4.436 5.49998688349
4.4365 5.51468742055
4.437 5.52735591793
4.4375 5.539225358039999
4.438 5.5502428231800005
4.4385 5.55917003917
4.439 5.564107260579999
4.4395 5.563472248180001
4.44 5.556989829929999
4.4405 5.545914155319999
4.441 5.53210792739
4.4415 5.516592457750002
4.442 5.498917945950001
4.442 5.498917945950001
4.4425 5.477406900900001
4.443 5.44969390141
4.4435 5.41330239912
4.444 5.366999411619999
4.4445 5.31297573169
4.445 5.25778786236
4.4455 5.209505752880001
4.446 5.173151292980001
4.4465 5.149179574880001
4.447 5.13531513748
4.4475 5.1287480509100005
4.448 5.12717639522
4.4485 5.128970305249999
4.449 5.13304496815
4.4495 5.13864366081
4.45 5.14504141074
4.4505 5.151423285359999
4.451 5.156990227399999
4.4515 5.16104372322
4.452 5.1629699275
4.4525 5.16200682536
4.453 5.15717014758
4.4535 5.1475814603400005
4.454 5.133584728690001
4.4545 5.11742366311
4.455 5.10217807374
4.4555 5.08992762619
4.456 5.08103216082
4.4565 5.074851373459999
4.457 5.070570331529999
4.4575 5.067659858029999
4.458 5.06590299039
4.4585 5.065342062770001
4.459 5.06621520482
4.4595 5.068919299290001
4.46 5.07403114911
4.4605 5.082233392610001
4.461 5.093880578379999
4.4615 5.108088980830002
4.462 5.121836999289999
4.4625 5.13013978642
4.463 5.128361751700001
4.4635 5.1157567555600005
4.464 5.096600548159999
4.4645 5.07714800164
4.465 5.06156903076
4.4655 5.0508267376600005
4.466 5.0439950625900005
4.4665 5.039756354820001
4.467 5.037110469819999
4.4675 5.035485896430001
4.468 5.03464979677
4.4685 5.03463921323
4.469 5.035798110860001
4.4695 5.038967881090001
4.47 5.04604826935
4.4705 5.061447320049999
4.471 5.0949759747700005
4.4715 5.16553643595
4.472 5.299566386509999
4.4725 5.50907814435
4.473 5.74675270213
4.4735 5.91369217032
4.474 5.962238868300001
4.4745 5.918825187219999
4.475 5.8096930145100005
4.4755 5.63636108816
4.476 5.41790094725
4.4765 5.222502340000001
4.477 5.1011408868200006
4.4775 5.04277795549
4.478 5.01781138463
4.4785 5.00734426357
4.479 5.00287800969
4.4795 5.001020598420001
4.48 5.000433211950001
4.4805 5.00052846381
4.481 5.001020598420001
4.4815 5.001756154449999
4.482 5.002708673050001
4.4825 5.003989281389999
4.483 5.005968403369999
4.4835 5.0094027621
4.484 5.0155729659200015
4.4845 5.02618296477
4.485 5.042576868229999
4.4855 5.0644477536400005
4.486 5.08890102281
4.4865 5.11097299548
4.487 5.1256100313
4.4875 5.130324998369999
4.488 5.12659959229
4.4885 5.11845026649
4.489 5.1097294295300015
4.4895 5.10278662729
4.49 5.098452667660001
4.4905 5.09637829382
4.491 5.09538344106
4.4915 5.09404462325
4.492 5.091298194619999
4.4925 5.086874274899999
4.493 5.081259706929999
4.4935 5.075200630279999
4.494 5.068977508760001
4.4945 5.0618918287299985
4.495 5.052705316009999
4.4955 5.0407829582
4.496 5.02680210186
4.4965 5.012408487460001
4.497 4.9993483991
4.4975 4.988770150870001
4.498 4.980954206579999
4.4985 4.975445474010001
4.499 4.971540147750001
4.4995 4.968603215400001
4.5 4.9662166271300014
4.5005 4.96413166975
4.501 4.96224250786
4.5015 4.960512099070001
4.502 4.95898806931
4.5025 4.95773921159
4.503 4.956924279010001
4.5035 4.95675494237
4.504 4.957606917339999
4.5045 4.960125799859999
4.505 4.965348776849999
4.5055 4.974768127450001
4.506 4.98982850487
4.5065 5.01061457743
4.507 5.034173537469999
4.5075 5.054615644980001
4.508 5.065744237290001
4.5085 5.064389544170001
4.509 5.051684004400001
4.5095 5.03182399159
4.51 5.009709684760002
4.5105 4.9892411184
4.511 4.97259850175
4.5115 4.96033217889
4.512 4.95182301273
4.5125 4.94601264927
4.513 4.941922111059999
4.5135 4.93890580216
4.514 4.93661446575
4.5145 4.93490522404
4.515 4.93374632641
4.5155 4.933153648169999
4.516 4.933180107019999
4.5165 4.93393153836
4.517 4.93557727883
4.5175 4.938445418169999
4.518 4.9430598416099985
4.5185 4.95016668872
4.519 4.960543849689999
4.5195 4.9745141224900005
4.52 4.9910614872800005
4.5205 5.00708496684
4.521 5.01773200808
4.5215 5.018573399509999
4.522 5.008519036510001
4.5225 4.9909291930299995
4.523 4.971497813589999
4.5235 4.9548446134
4.524 4.94273175187
4.5245 4.93461417669
4.525 4.92914248651
4.5255 4.925131324849999
4.526 4.921866302760001
4.5265 4.918971704569999
4.527 4.916294068949999
4.5275 4.9137910617400005
4.528 4.911489141790001
4.5285 4.909478269189999
4.529 4.907927780580001
4.5295 4.907160473930001
4.53 4.90777961102
4.5305 4.91089117178
4.531 4.918241440310001
4.5315 4.931941832840001
4.532 4.95347404497
4.5325 4.98204960297
4.533 5.013683804030001
4.5335 5.042428698669998
4.534 5.06356931982
4.5345 5.075708640200001
4.535 5.0800743504499986
4.5355 5.079010704680001
4.536 5.075401717539999
4.5365 5.0721155283699995
4.537 5.07067087516
4.5375 5.070538580909999
4.538 5.069591354079999
4.5385 5.065283853300001
4.539 5.055965046330001
4.5395 5.04181485335
4.54 5.024902356429998
4.5405 5.008243864470001
4.541 4.99433709291
4.5415 4.984145143890001
4.542 4.976995962620001
4.542 4.976995962620001
4.5425 4.971227933320001
4.543 4.965073604810001
4.5435 4.957421705390002
4.544 4.948134649040001
4.5445 4.93789507409
4.545 4.927719000379999
4.5455 4.918553654739999
4.546 4.91099171541
4.5465 4.9051919354899995
4.547 4.90093206064
4.5475 4.897815208109999
4.548 4.8954656622299995
4.5485 4.893597667419999
4.549 4.89204717881
4.5495 4.8907295280800005
4.55 4.8896076728399995
4.5505 4.888692196630001
4.551 4.888009558300001
4.5515 4.88761267555
4.552 4.88755446608
4.5525 4.8879513488300015
4.553 4.8889673686699995
4.5535 4.89084594702
4.554 4.8939786748600005
4.5545 4.89887885388
4.555 4.906186788249999
4.5555 4.91649515621
4.556 4.930047379179999
4.5565 4.94634603078
4.557 4.964031126120001
4.5575 4.9813563811
4.558 4.997115272159999
4.5585 5.010836831769999
4.559 5.022081843020001
4.5595 5.0298872037699995
4.56 5.03306226577
4.5605 5.030887348299999
4.561 5.02363233163
4.5615 5.01251961463
4.562 4.99924785547
4.5625 4.9853992933799995
4.563 4.9719899482
4.5635 4.959511954540001
4.564 4.9482034420500005
4.5645 4.93824433091
4.565 4.92973516475
4.5655 4.922469564540001
4.566 4.9159236450499995
4.5665 4.909483560959999
4.567 4.90287414023
4.5675 4.896333512509998
4.568 4.890385563030001
4.5685 4.88537954861
4.569 4.8813101774800005
4.5695 4.877949903529999
4.57 4.875081764190001
4.5705 4.87262638291
4.571 4.870578467920001
4.5715 4.868927435680001
4.572 4.867641535570001
4.5725 4.866678433429999
4.573 4.865990503329999
4.5735 4.86552482757
4.574 4.86524436376
4.5745 4.86513323659
4.575 4.86518615429
4.5755 4.865371366240001
4.576 4.865651830050001
4.5765 4.865974628019999
4.577 4.866345051920001
4.5775 4.86685835361
4.578 4.86770503681
4.5785 4.8691179394
4.579 4.87136694165
4.5795 4.87483834277
4.58 4.880299449410001
4.5805 4.88945421151
4.581 4.905922199750001
4.5815 4.936736176459999
4.582 4.9937920406
4.5825 5.092367132160001
4.583 5.242050138379999
4.5835 5.4328501975
4.584 5.63407504352
4.5845 5.81367771732
4.585 5.955481278009999
4.5855 6.05855966584
4.586 6.128490406389999
4.5865 6.17154424711
4.587 6.19298120738
4.5875 6.19689182541
4.588 6.18555685407
4.5885 6.15817723609
4.589 6.11045605423
4.5895 6.0367205310499985
4.59 5.934266572079999
4.5905 5.80650736897
4.591 5.66241247187
4.5915 5.5134068122099995
4.592 5.3705131469
4.5925 5.2427698191
4.593 5.136399950330001
4.5935 5.054366931790001
4.594 4.996215671260001
4.5945 4.958522393550001
4.595 4.93623875008
4.5955 4.92428464165
4.596 4.918638323060001
4.5965 4.916595699839999
4.597 4.91651103152
4.5975 4.91744238304
4.598 4.918865869169999
4.5985 4.920469275480001
4.599 4.9220832653299995
4.5995 4.92360729509
4.6 4.92498315529
4.6005 4.92620026239
4.601 4.9272903670099994
4.6015 4.928322262160001
4.602 4.92941765855
4.6025 4.93075647636
4.603 4.932582137009999
4.6035 4.935196271390001
4.604 4.93893755278
4.6045 4.94412348738
4.605 4.95092341183
4.6055 4.959199740109999
4.606 4.9683439186700005
4.6065 4.97718117457
4.607 4.984219228669999
4.6075 4.9881827644
4.608 4.988685482549999
4.6085 4.986378270830001
4.609 4.982504695190001
4.6095 4.97821306972
4.61 4.974159573900001
4.6105 4.970561170299999
4.611 4.96744431777
4.6115 4.96485135047
4.612 4.96286164495
4.6125 4.96154928599
4.613 4.9609301489
4.6135 4.960940732439998
4.614 4.961469909439999
4.6145 4.962395969190001
4.615 4.96359190921
4.6155 4.964967769410001
4.616 4.96642829793
4.6165 4.96784120052
4.617 4.96905830762
4.6175 4.969926157899999
4.618 4.97037595835
4.6185 4.97044475136
4.619 4.970254247640001
4.6195 4.9699579085200005
4.62 4.9696615694
4.6205 4.969434023290002
4.621 4.969328187889999
4.6215 4.96939168913
4.622 4.96965627763
4.6225 4.9701484122399995
4.623 4.970889260040001
4.6235 4.971878821030001
4.624 4.973143554059999
4.6245 4.974736376829999
4.625 4.976747249430001
4.6255 4.979260840179999
4.626 4.982261273770001
4.6265 4.9855580464800004
4.627 4.988701357859999
4.6275 4.99115673914
4.628 4.9925484746499995
4.6285 4.99279718784
4.629 4.992024589419999
4.6295 4.990405307800001
4.63 4.988119263160001
4.6305 4.9854098769199995
4.631 4.982541737579999
4.6315 4.97975297479
4.632 4.97718646634
4.6325 4.97491629701
4.633 4.97297421742
4.6335 4.97140256173
4.634 4.970222497019999
4.6345 4.969434023290002
4.635 4.96901068169
4.6355 4.968915429829999
4.636 4.96908476647
4.6365 4.96945519037
4.637 4.969979075599999
4.6375 4.970614087999999
4.638 4.97131260164
4.6385 4.97202699059
4.639 4.97268317007
4.6395 4.973196471759999
4.64 4.973492810879999
4.6405 4.973498102649999
4.641 4.973111803440001
4.6415 4.9722386613900005
4.642 4.970831050570001
4.642 4.970831050570001
4.6425 4.968931305139999
4.643 4.966666427580001
4.6435 4.964168712139998
4.644 4.96159691192
4.6445 4.9590780294
4.645 4.956664982279999
4.6455 4.954384229409999
4.646 4.952204020170002
4.6465 4.950103187479999
4.647 4.9480658560299995
4.6475 4.94608673405
4.648 4.944181696849999
4.6485 4.94238249505
4.649 4.940726171039999
4.6495 4.93927093429
4.65 4.938074994270001
4.6505 4.9372018522199985
4.651 4.936720301150001
4.6515 4.936725592920001
4.652 4.9373394382399995
4.6525 4.93863592189
4.653 4.94049333316
4.6535 4.94246716337
4.654 4.943922400120001
4.6545 4.94443570181
4.655 4.94406527791
4.6555 4.943170968780001
4.656 4.941990904070001
4.6565 4.9405039167
4.657 4.93855654534
4.6575 4.936069413440001
4.658 4.9331271893199995
4.6585 4.929930960239999
4.659 4.926676521689999
4.6595 4.923490876149999
4.66 4.92043223309
4.6605 4.91750059251
4.661 4.914690662639999
4.6615 4.91200773525
4.662 4.909462393880001
4.6625 4.90710226446
4.663 4.904985556460001
4.6635 4.9031969382
4.664 4.90180520269
4.6645 4.9008685594
4.665 4.9004663848800005
4.6655 4.900725681610001
4.666 4.90184224508
4.6665 4.904006579010001
4.667 4.907223975170001
4.6675 4.9111928026700005
4.668 4.915288632649999
4.6685 4.918622447749999
4.669 4.920194103440001
4.6695 4.919225709529999
4.67 4.915743724869999
4.6705 4.910806503460001
4.671 4.905943366830001
4.6715 4.902318504379999
4.672 4.90024942231
4.6725 4.899397447339999
4.673 4.89924927778
4.6735 4.899413322649999
4.674 4.899672619380001
4.6745 4.89994779142
4.675 4.90022296346
4.6755 4.90056163674
4.676 4.901022020730001
4.6765 4.901678200209999
4.677 4.90258309288
4.6775 4.90380549175
4.678 4.90539302275
4.6785 4.907308643489999
4.679 4.90930893255
4.6795 4.910817086999999
4.68 4.910933505939998
4.6805 4.90871625431
4.681 4.90373669874
4.6815 4.896778021189999
4.682 4.8899463461199995
4.6825 4.8855753441
4.683 4.884527573640001
4.6835 4.885749972509999
4.684 4.887469797760001
4.6845 4.88860223654
4.685 4.889046745220001
4.6855 4.88915258062
4.686 4.88927429133
4.6865 4.88956533868
4.687 4.8900786403700005
4.6875 4.89078773755
4.688 4.891682046680001
4.6885 4.89275098422
4.689 4.89402100902
4.6895 4.895571497629999
4.69 4.897534744300001
4.6905 4.900090669209999
4.691 4.903239272360001
4.6915 4.90632966604
4.692 4.9072821846400005
4.6925 4.9027894719099985
4.693 4.8914174581799985
4.6935 4.878352078049999
4.694 4.87421391391
4.6945 4.884866246920001
4.695 4.9040436214000005
4.6955 4.919860721929999
4.696 4.92625847186
4.6965 4.92493552936
4.697 4.91998772441
4.6975 4.9142884881199995
4.698 4.909203097150001
4.6985 4.905218394339999
4.699 4.902382005619999
4.6995 4.90052988612
4.7 4.899439781500001
4.7005 4.89889472919
4.701 4.898725392550001
4.7015 4.898815352639999
4.702 4.899101108219999
4.7025 4.89953503336
4.703 4.900106544519999
4.7035 4.90083151701
4.704 4.901731117909999
4.7045 4.90287414023
4.705 4.904350544060001
4.7055 4.906266164799999
4.706 4.90868450369
4.7065 4.9115579348
4.707 4.914669495560001
4.7075 4.917643470300001
4.708 4.92008297627
4.7085 4.92168638258
4.709 4.92237960445
4.7095 4.9223002279
4.71 4.92169696612
4.7105 4.920850282919999
4.711 4.919971849099999
4.7115 4.919225709529999
4.712 4.918670073679999
4.7125 4.918320816859999
4.713 4.91815148022
4.7135 4.91814618845
4.714 4.918326108629999
4.7145 4.91869124076
4.715 4.919257460149999
4.7155 4.92001418326
4.716 4.92095082655
4.7165 4.92207268179
4.717 4.9233797489799995
4.7175 4.9248931952
4.718 4.92661302045
4.7185 4.92852864119
4.719 4.930629473880001
4.7195 4.932889059670001
4.72 4.93528623148
4.7205 4.937794530459999
4.721 4.940382205989999
4.7215 4.942996340370001
4.722 4.945552265280001
4.7225 4.9479653124
4.723 4.950124354560001
4.7235 4.951960598750001
4.724 4.95343171081
4.7245 4.95452181543
4.725 4.955220329069999
4.7255 4.955580169430001
4.726 4.95568600483
4.7265 4.9556912966
4.727 4.95571775545
4.7275 4.955834174390001
4.728 4.95607759581
4.7285 4.95646389502
4.729 4.95699836379
4.7295 4.95771804451
4.73 4.95864939603
4.7305 4.959813585430001
4.731 4.96121061271
4.7315 4.96284047787
4.732 4.964660846749999
4.7325 4.966587051029999
4.733 4.96847092115
4.7335 4.970137828700001
4.734 4.97139197819
4.7345 4.9721010753699995
4.735 4.9722280778500005
4.7355 4.971825903330001
4.736 4.97101626252
4.7365 4.969920866129999
4.737 4.968640257790001
4.7375 4.967237938739999
4.738 4.96578270199
4.7385 4.964338048780001
4.739 4.96296218858
4.7395 4.9617080390899995
4.74 4.96060735093
4.7405 4.95968129118
4.741 4.958951026919999
4.7415 4.9584588923099995
4.742 4.958226054430001
4.742 4.958226054430001
4.7425 4.95829484744
4.743 4.95870231373
4.7435 4.959496079229999
4.744 4.9607184780999996
4.7445 4.962417136269999
4.745 4.964655554979999
4.7455 4.96746019308
4.746 4.97075696579
4.7465 4.97420190806
4.747 4.97714413218
4.7475 4.97884279035
4.748 4.97882691504
4.7485 4.97720763342
4.749 4.97455116488
4.7495 4.971550731289999
4.75 4.96874080142
4.7505 4.966364796690001
4.751 4.9644491759500005
4.7515 4.962877520259998
4.752 4.961528118909999
4.7525 4.96030572004
4.753 4.959183864799999
4.7535 4.958162553190001
4.754 4.9572947029100005
4.7545 4.95667556582
4.755 4.95645331148
4.7555 4.956850194229999
4.756 4.958199595579999
4.7565 4.96102540076
4.757 4.965994372789999
4.7575 4.973831484160001
4.758 4.98492832585
4.7585 4.998829805639999
4.759 5.013731429960001
4.7595 5.02630996725
4.76 5.03272359249
4.7605 5.03073917874
4.761 5.02128807752
4.7615 5.00771468747
4.762 4.993622703960001
4.7625 4.981456924730002
4.763 4.97227041201
4.7635 4.966015539870001
4.764 4.962052004140001
4.7645 4.959596622859999
4.765 4.958009091859998
4.7655 4.956855485999999
4.766 4.955876508549999
4.7665 4.954939865260001
4.767 4.953976763119999
4.7675 4.952987202129999
4.768 4.952034683529999
4.7685 4.95121975095
4.769 4.950732908110001
4.7695 4.95083345174
4.77 4.95184417981
4.7705 4.95414080799
4.771 4.95805142602
4.7715 4.963660702219999
4.772 4.970566462069999
4.7725 4.9777473939600005
4.773 4.9837853035299995
4.7735 4.987415457750001
4.774 4.988029303069999
4.7745 4.985833218520001
4.775 4.981594510749999
4.7755 4.9762762819
4.776 4.97075167402
4.7765 4.965650407739999
4.777 4.96133232342
4.7775 4.958009091859998
4.778 4.95572833899
4.7785 4.95444773065
4.779 4.954019097280001
4.7795 4.954257226929999
4.78 4.955003366500001
4.7805 4.956130513510002
4.781 4.957548707869999
4.7815 4.959162697720001
4.782 4.9608719394300005
4.7825 4.96254943052
4.783 4.964057584969999
4.7835 4.965269400300001
4.784 4.96609491642
4.7845 4.96647592386
4.785 4.9663806720000006
4.7855 4.96583561969
4.786 4.96491485171
4.7865 4.963750662310001
4.787 4.9624859292800005
4.7875 4.96125823864
4.788 4.960162842250001
4.7885 4.959252657809999
4.789 4.958570019480001
4.7895 4.958178428500001
4.79 4.958204887349999
4.7905 4.958824024440001
4.791 4.96027396942
4.7915 4.962819310789999
4.792 4.9667193452800005
4.7925 4.972185743690001
4.793 4.979297882569999
4.7935 4.98787584174
4.794 4.99736398535
4.7945 5.006894463120001
4.795 5.01553592353
4.7955 5.02262689533
4.796 5.027680535679999
4.7965 5.030008914479999
4.797 5.028664804899999
4.7975 5.02325132419
4.798 5.014710407409999
4.7985 5.00516405433
4.799 4.996855975430001
4.7995 4.99111969675
4.8 4.988087512539999
4.8005 4.987156161019999
4.801 4.987547752
4.8015 4.988690774319999
4.802 4.99022538762
4.8025 4.991982255260001
4.803 4.993934918390001
4.8035 4.996210379490001
4.804 4.999099685910001
4.8045 5.00312672288
4.805 5.00905879705
4.8055 5.01780080109
4.806 5.030008914479999
4.8065 5.045534967660001
4.807 5.063034851049999
4.8075 5.08020135293
4.808 5.094637301490001
4.8085 5.104675789180001
4.809 5.109803514309999
4.8095 5.11067665636
4.81 5.10896741465
4.8105 5.10712587869
4.811 5.107845559410001
4.8115 5.11360829694
4.812 5.12694355734
4.8125 5.15157674669
4.813 5.19412257749
4.8135 5.26586310338
4.814 5.383562651720001
4.8145 5.56559953972
4.815 5.817381956320001
4.8155 6.1099215854599995
4.816 6.38025694768
4.8165 6.57320546542
4.817 6.680485518630001
4.8175 6.730836710180001
4.818 6.7556339444
4.8185 6.771795009980001
4.819 6.784802180639999
4.8195 6.795782603390001
4.82 6.80509082682
4.8205 6.81348357404
4.821 6.822357872330001
4.8215 6.83359759181
4.822 6.849155395609999
4.8225 6.870766984290001
4.823 6.89986113575
4.8235 6.937707874789999
4.824 6.984746418320001
4.8245 7.0377964125700005
4.825 7.085163045840001
4.8255 7.106234873979999
4.826 7.08526358947
4.8265 7.030075720139998
4.827 6.967908006180001
4.8275 6.92028207618
4.828 6.8910715057799985
4.8285 6.87484164719
4.829 6.86607847607
4.8295 6.86156988803
4.83 6.859696601450001
4.8305 6.85954843189
4.831 6.86054857642
4.8315 6.86226840167
4.832 6.864459194449998
4.8325 6.8670362864399985
4.833 6.8700737624200015
4.8335 6.87385737797
4.834 6.87880518292
4.8345 6.88525055878
4.835 6.892532034300001
4.8355 6.8973369614600015
4.836 6.892600827309999
4.8365 6.870846360839999
4.837 6.83362934243
4.8375 6.79794693732
4.838 6.78781319777
4.8385 6.81770111473
4.839 6.88275813511
4.8395 6.95995976764
4.84 7.0204605740499995
4.8405 7.04798306982
4.841 7.046480207140001
4.8415 7.0303720592599985
4.842 7.01196199143
4.842 7.01196199143
4.8425 6.997182077820001
4.843 6.987328802080001
4.8435 6.9816983588
4.844 6.97919005982
4.8445 6.978920179549999
4.845 6.9803224986000005
4.8455 6.9831165531599995
4.846 6.987164757209999
4.8465 6.992292482340001
4.847 6.998182222349999
4.8475 7.004246590769999
4.848 7.009750031569999
4.8485 7.014015198189999
4.849 7.016592290179999
4.8495 7.017306679129999
4.85 7.016311826369999
4.8505 7.01415807598
4.851 7.01161802638
4.8515 7.00940077475
4.852 7.007913787379999
4.8525 7.007252316130001
4.853 7.00733698445
4.8535 7.00802491455
4.854 7.0092261463400005
4.8545 7.01087717858
4.855 7.01292509357
4.8555 7.0152640559099995
4.856 7.01779352197
4.8565 7.020481741129999
4.857 7.023423965250001
4.8575 7.02680540628
4.858 7.030821859710001
4.8585 7.03555270209
4.859 7.04087093094
4.8595 7.046522541300001
4.86 7.052375238920001
4.8605 7.058683028760002
4.861 7.06645663889
4.8615 7.07783394439
4.862 7.09699544356
4.8625 7.13175178892
4.863 7.195575826889999
4.8635 7.30681941583
4.864 7.478611437110001
4.8645 7.70060648038
4.865 7.934931347750001
4.8655 8.141008746859999
4.866 8.299677178539998
4.8665 8.412465964320003
4.867 8.489392424810003
4.8675 8.54078080328
4.868 8.57474338314
4.8685 8.59719636325
4.869 8.612526620939999
4.8695 8.624046804230002
4.87 8.634191127320001
4.8705 8.64437778457
4.871 8.65482373855
4.8715 8.664650555440002
4.872 8.672313038400002
4.8725 8.67594319262
4.873 8.67329730762
4.8735 8.661120944850001
4.874 8.633926538819999
4.8745 8.58222065415
4.875 8.491186334840002
4.8755 8.343392490510002
4.876 8.13174814936
4.8765 7.87924076027
4.877 7.636845943650001
4.8775 7.4474217447300015
4.878 7.32102781828
4.8785 7.245831766579999
4.879 7.20678379575
4.8795 7.194226425539999
4.88 7.205619606349999
4.8805 7.24609106331
4.881 7.32979628117
4.8815 7.479611581640001
4.882 7.71468258858
4.8825 8.01656219177
4.883 8.312382718310001
4.8835 8.532197552340001
4.884 8.664687597830003
4.8845 8.73556027344
4.885 8.771110384300002
4.8855 8.78743549475
4.886 8.79254734457
4.8865 8.789853833640002
4.887 8.780397440650002
4.8875 8.764506255340002
4.888 8.74358259676
4.8885 8.722209137730001
4.889 8.70886329379
4.8895 8.713128460410001
4.89 8.739328013680002
4.8905 8.78118591438
4.891 8.824075710230002
4.8915 8.855233651990002
4.892 8.87165930607
4.8925 8.87797238768
4.893 8.879829798950002
4.8935 8.880618272680003
4.894 8.881607833670003
4.8945 8.8830313198
4.895 8.884788187440002
4.8955 8.886724975260002
4.896 8.88873055609
4.8965 8.890736136920001
4.897 8.89272584244
4.8975 8.894699672649999
4.898 8.89671583702
4.8985 8.898848420330001
4.899 8.9012350086
4.8995 8.904060813780003
4.9 8.907563965520001
4.9005 8.91204609471
4.901 8.91782470755
4.9015 8.925047973600002
4.902 8.93315496524
4.9025 8.940230061730002
4.903 8.943489792050002
4.9035 8.941325458120001
4.904 8.93496475058
4.9045 8.927461020720003
4.905 8.921296108670003
4.9055 8.91725319639
4.906 8.91495127644
4.9065 8.913728877570001
4.907 8.913072698090001
4.9075 8.912665231800002
4.908 8.912342433830002
4.9085 8.91202492763
4.909 8.91169154612
4.9095 8.911352872840002
4.91 8.911051241950002
4.9105 8.910850154690003
4.911 8.910834279380001
4.9115 8.911157077350001
4.912 8.912051386480002
4.9125 8.91387704713
4.913 8.917052109130001
4.9135 8.921819993900002
4.914 8.9279055294
4.9145 8.934223902780001
4.915 8.939097622950001
4.9155 8.941023827230001
4.916 8.939520964550002
4.9165 8.935441009880002
4.917 8.930270950590003
4.9175 8.925222602010003
4.918 8.920888642380003
4.9185 8.917364323560001
4.919 8.914506767759999
4.9195 8.912083137100002
4.92 8.909897636090001
4.9205 8.90780738694
4.921 8.905759471950002
4.9215 8.903722140500001
4.922 8.90172714321
4.9225 8.89982210601
4.923 8.89807053014
4.9235 8.896562375690003
4.924 8.895377019210002
4.9245 8.894562086630003
4.925 8.894064660250002
4.9255 8.89371540343
4.926 8.89329206183
4.9265 8.892609423500001
4.927 8.891619862510002
4.9275 8.890408047180003
4.928 8.889116855300003
4.9285 8.887889164660002
4.929 8.886809643580001
4.9295 8.885862416750001
4.93 8.884994566470002
4.9305 8.884110840880002
4.931 8.883121279890002
4.9315 8.881935923410001
4.932 8.880528312590002
4.9325 8.87890903097
4.933 8.87717862218
4.9335 8.875490547550001
4.934 8.87405647788
4.9345 8.87311983459
4.935 8.87292933087
4.9355 8.873707221060002
4.936 8.87563871711
4.9365 8.87877144495
4.937 8.88270852183
4.9375 8.88633338428
4.938 8.888153753160001
4.9385 8.887338820580002
4.939 8.88437542938
4.9395 8.880507145510002
4.94 8.87677644766
4.9405 8.873633136280002
4.941 8.87116187969
4.9415 8.869325635500001
4.942 8.86803973539
4.942 8.86803973539
4.9425 8.867187760420002
4.943 8.866663875190003
4.9435 8.86643103731
4.944 8.86653687271
4.9445 8.867081925019999
4.945 8.86814027902
4.9455 8.86972251825
4.946 8.871585221290001
4.9465 8.872934622640003
4.947 8.872199066610001
4.9475 8.867875690520002
4.948 8.86013383101
4.9485 8.851090196080001
4.949 8.84308374807
4.9495 8.837236342220002
4.95 8.833521519680001
4.9505 8.83150535531
4.951 8.830759215740002
4.9515 8.830886218220002
4.952 8.83159002363
4.9525 8.83263250232
4.953 8.833828442340003
4.9535 8.83506671652
4.954 8.836267948310002
4.9545 8.837448013020001
4.955 8.83869157897
4.9555 8.840247359350002
4.956 8.84258632169
4.9565 8.846528690340001
4.957 8.85330215594
4.9575 8.864197910370002
4.958 8.87958637753
4.9585 8.897483143670001
4.959 8.913051531010002
4.9595 8.92057642795
4.96 8.917475450730002
4.9605 8.90655852922
4.961 8.893471982010002
4.9615 8.882496851030002
4.962 8.875146582500001
4.9625 8.87124654801
4.963 8.87025698702
4.9635 8.871886852180001
4.964 8.876247270660002
4.9645 8.883925628930001
4.965 8.896054365770002
4.9655 8.914236887490002
4.966 8.940198311110002
4.9665 8.975012865940002
4.967 9.018373629320003
4.9675 9.068618985470003
4.968 9.122658540710002
4.9685 9.17336957262
4.969 9.205358322270001
4.9695 9.19753179444
4.97 9.140375386670001
4.9705 9.053500398580002
4.971 8.97265273652
4.9715 8.91805225366
4.972 8.887963249440002
4.9725 8.87307750043
4.973 8.866034154560001
4.9735 8.862710923000002
4.974 8.861096933150002
4.9745 8.860271417030003
4.975 8.859826908350001
4.9755 8.8596416964
4.976 8.859689322330002
4.9765 8.86002799561
4.977 8.86072650925
4.9775 8.861874823339999
4.978 8.863562897969999
4.9785 8.86581719199
4.979 8.868574204160002
4.9795 8.871654014299999
4.98 8.87487670223
4.9805 8.878205225560002
4.981 8.881830088010002
4.9815 8.886142880560001
4.982 8.891619862510002
4.9825 8.898869587410001
4.983 8.908664653680002
4.9835 8.921978747
4.984 8.940023682700001
4.9845 8.964349949390002
4.985 8.99742880366
4.9855 9.04346720266
4.986 9.10849247242
4.9865 9.1975741286
4.987 9.307563568050004
4.9875 9.419256957440002
4.988 9.499982908790003
4.9885 9.52043030807
4.989 9.47345526578
4.9895 9.379383470490001
4.99 9.272637886050003
4.9905 9.18052404566
4.991 9.112694137800002
4.9915 9.066195354810002
4.992 9.03482574225
4.9925 9.01365337048
4.993 8.99931267378
4.9935 8.98945410627
4.994 8.982447802790002
4.9945 8.977272451730002
4.995 8.97337241724
4.9955 8.970551903830003
4.996 8.9688638292
4.9965 8.96864686663
4.997 8.97052015321
4.9975 8.9753197886
4.998 8.983850121840003
4.9985 8.996285781340003
4.999 9.011864752220003
4.9995 9.029301134370002
5.0 9.04736194538
5.0005 9.063644721670002
5.001 9.07256664589
5.0015 9.068153309710002
5.002 9.050473506140001
5.0025 9.02636949379
5.003 9.0032074165
5.0035 8.984421633
5.004 8.970244981170001
5.0045 8.960015989760002
5.005 8.953406569030001
5.0055 8.950676015710002
5.006 8.952686888310001
5.0065 8.96094734128
5.007 8.977388870670001
5.0075 9.002413651000001
5.008 9.02793056594
5.0085 9.029862061990002
5.009 8.994206115730002
5.0095 8.948199467350001
5.01 8.916268927170002
5.0105 8.899171218300001
5.011 8.89116477029
5.0115 8.88791562351
5.012 8.88698956376
5.0125 8.887121858010001
5.013 8.887672202090002
5.0135 8.888317798030002
5.014 8.88887343388
5.0145 8.88927031663
5.015 8.88949786274
5.0155 8.88965661584
5.016 8.889974122040002
5.0165 8.890857847630002
5.017 8.892900470850002
5.0175 8.896710545250002
5.018 8.90247328278
5.0185 8.909707132370002
5.019 8.91757599436
5.0195 8.92514851723
5.02 8.930995923080001
5.0205 8.933303134800003
5.021 8.931234052730002
5.0215 8.925714736620002
5.022 8.91838563517
5.0225 8.909770633610002
5.023 8.898192240850001
5.0235 8.880634147990001
5.024 8.857281566980003
5.0245 8.83471216793
5.025 8.818805107310002
5.0255 8.80935400609
5.026 8.8037606052
5.0265 8.80008811682
5.027 8.797352271730002
5.0275 8.795113853020002
5.028 8.793187648740002
5.0285 8.791510157649999
5.029 8.790107838600001
5.0295 8.789118277610001
5.03 8.788927773890002
5.0305 8.790398885950001
5.031 8.79544194276
5.0315 8.80809456483
5.032 8.835188427230001
5.0325 8.87578688667
5.033 8.89653062507
5.0335 8.888630012460002
5.034 8.878162891399999
5.0345 8.872299610239999
5.035 8.869553181610002
5.0355 8.868341366280003
5.036 8.867822772820002
5.0365 8.867616393790001
5.037 8.867574059630002
5.0375 8.867664019720003
5.038 8.867886274060002
5.0385 8.868299032120003
5.039 8.868949919830001
5.0395 8.869854812500002
5.04 8.870918458270001
5.0405 8.871865685100001
5.041 8.872310193779999
5.0415 8.872019146430002
5.042 8.871071919600002
5.042 8.871071919600002
5.0425 8.869759560640002
5.043 8.868394283980003
5.0435 8.867177176880002
5.044 8.866208782970002
5.0445 8.865520852870002
5.045 8.8650922195
5.0455 8.864864673390002
5.046 8.864769421530003
5.0465 8.864764129760001
5.047 8.86480646392
5.0475 8.86489113224
5.048 8.86502871826
5.0485 8.865250972600002
5.049 8.865647855350002
5.0495 8.866378119610001
5.05 8.86774339627
5.0505 8.870262278790001
5.051 8.874728532670002
5.0515 8.881925339870001
5.052 8.89185270039
5.0525 8.902780205440003
5.053 8.91144283293
5.0535 8.91489835874
5.054 8.912416518610002
5.0545 8.905648344780001
5.055 8.897160345700001
5.0555 8.888995144590002
5.056 8.882174053060002
5.0565 8.87689815837
5.057 8.87295049795
5.0575 8.87000298206
5.058 8.86776456335
5.0585 8.866044738100001
5.059 8.864732379140001
5.0595 8.863785152310001
5.06 8.863176598760003
5.0605 8.862874967869999
5.061 8.86282205017
5.0615 8.862927885570002
5.062 8.863081346900003
5.0625 8.86317130699
5.063 8.863091930440003
5.0635 8.86280088309
5.064 8.86227699786
5.0645 8.861536150060001
5.065 8.86058892323
5.0655 8.85944590091
5.066 8.858149417260002
5.0665 8.85672593113
5.067 8.85520719314
5.0675 8.853598495060002
5.068 8.851931587510002
5.0685 8.850243512880002
5.069 8.84862423126
5.0695 8.847163702740001
5.07 8.845936012100001
5.0705 8.845004660580003
5.071 8.844390815259999
5.0715 8.844089184370002
5.072 8.844057433750002
5.0725 8.844279688090001
5.073 8.844745363849999
5.0735 8.845454461030002
5.074 8.84639639609
5.0745 8.847497084250001
5.075 8.84861364772
5.0755 8.849576749860002
5.076 8.85025938819
5.0765 8.85056101908
5.077 8.85031230589
5.0775 8.849211617729999
5.078 8.847026116720002
5.0785 8.843787553480002
5.079 8.83980285067
5.0795 8.835458307500001
5.08 8.831082013709999
5.0805 8.826864473019999
5.081 8.82291152083
5.0815 8.819286658380001
5.082 8.816037511600001
5.0825 8.81321699819
5.083 8.810883327620001
5.0835 8.809078834050002
5.084 8.80777176686
5.0845 8.80681395649
5.085 8.805919647360003
5.0855 8.80478191681
5.086 8.80324201174
5.0865 8.801342266310002
5.087 8.799236141850002
5.0875 8.79702418199
5.088 8.79474342912
5.0885 8.79238859147
5.089 8.789949085500002
5.0895 8.787440786520001
5.09 8.784879569840001
5.0905 8.782281310770003
5.091 8.779661884620001
5.0915 8.777037166700001
5.092 8.77442832409
5.0925 8.77187769095
5.093 8.76942760144
5.0935 8.767130973259999
5.094 8.765051307650001
5.0945 8.76327327293
5.095 8.761892120960002
5.0955 8.7610560213
5.096 8.760987228290002
5.0965 8.76199266459
5.097 8.764416295250001
5.0975 8.76836395567
5.098 8.77296779557
5.0985 8.77526971552
5.099 8.770993965359999
5.0995 8.75926211127
5.1 8.74488437218
5.1005 8.733316562960002
5.101 8.72708814967
5.1015 8.726675391610001
5.102 8.731654947180001
5.1025 8.74046574423
5.103 8.74990097014
5.1035 8.755822460770002
5.104 8.75565312413
5.1045 8.74992213722
5.105 8.741201300260002
5.1055 8.731967161610001
5.106 8.72360616501
5.1065 8.716562819140002
5.107 8.710858291080001
5.1075 8.7063920372
5.108 8.703015887940001
5.1085 8.700534047809999
5.109 8.698756013090001
5.1095 8.697485988290001
5.11 8.696528177920001
5.1105 8.69567620295
5.111 8.694787185590002
5.1115 8.69378174929
5.112 8.692649310510003
5.1125 8.69140574456
5.113 8.690040467900001
5.1135 8.68855348053
5.114 8.68695007422
5.1145 8.685256707820002
5.115 8.683510423720001
5.1155 8.68176413962
5.116 8.680049606140003
5.1165 8.678387990360001
5.117 8.676721082810001
5.1175 8.67483721269
5.118 8.672291871320002
5.1185 8.668502964000002
5.119 8.663242944619999
5.1195 8.657099199650002
5.12 8.651437005750001
5.1205 8.64766926551
5.121 8.646684996290002
5.1215 8.6486059088
5.122 8.652765240019999
5.1225 8.657924715770001
5.123 8.662708475850003
5.1235 8.666211627590002
5.124 8.66815370718
5.1245 8.66867230064
5.125 8.667979078770003
5.1255 8.666232794670002
5.126 8.663555159050002
5.1265 8.66007317439
5.127 8.65594030202
5.1275 8.651405255130001
5.128 8.646817290540003
5.1285 8.64255741569
5.129 8.638874343770002
5.1295 8.63582099248
5.13 8.633333860580002
5.1305 8.631307112670001
5.131 8.62965608043
5.1315 8.628296095540001
5.132 8.6271213226
5.1325 8.62604180152
5.133 8.624972863980002
5.1335 8.62384571697
5.134 8.62263390164
5.1345 8.621358585070002
5.135 8.62007268496
5.1355 8.6189190791
5.136 8.618130605370002
5.1365 8.61803006174
5.137 8.618924370870001
5.1375 8.620839991610001
5.138 8.623305956430002
5.1385 8.625295661950002
5.139 8.62561316815
5.1395 8.623427667140003
5.14 8.618670365910003
5.1405 8.612097987570003
5.141 8.60483767913
5.1415 8.597894876890003
5.142 8.591867550860002
5.142 8.591867550860002
5.1425 8.58693562122
5.143 8.583046170270002
5.1435 8.579998110750001
5.144 8.577548021240002
5.1445 8.57548952271
5.145 8.573663862060002
5.1455 8.571986370970002
5.146 8.57042000705
5.1465 8.56893301968
5.147 8.56750424178
5.1475 8.566123089810002
5.148 8.564784272
5.1485 8.5634613295
5.149 8.562096052840001
5.1495 8.56061964901
5.15 8.55900565916
5.1505 8.557275250370001
5.151 8.55550779919
5.1515 8.5537773904
5.152 8.55216340055
5.1525 8.550729330880003
5.153 8.54952809909
5.1535 8.548586164030002
5.154 8.54789294216
5.1545 8.54741668286
5.155 8.547146802590003
5.1555 8.547078009580002
5.156 8.54725792976
5.1565 8.54778181499
5.157 8.5487502089
5.1575 8.55020544565
5.158 8.55198877214
5.1585 8.553698013850003
5.159 8.55479870201
5.1595 8.554878078560002
5.16 8.553740348009999
5.1605 8.551311425580003
5.161 8.547564852420003
5.1615 8.5427705088
5.162 8.5375316565
5.1625 8.532552100930001
5.163 8.528292226080001
5.1635 8.52488961797
5.164 8.52232840129
5.1645 8.520571533650003
5.165 8.51966134921
5.1655 8.519708975140002
5.166 8.52093137401
5.1665 8.52367251087
5.167 8.528329268470003
5.1675 8.53481697849
5.168 8.540452713540002
5.1685 8.5343565945
5.169 8.498330224340002
5.1695 8.444602883530003
5.17 8.408904603110003
5.1705 8.393325632229999
5.171 8.38730359797
5.1715 8.385054595720003
5.172 8.38434549854
5.1725 8.384319039690002
5.173 8.38463654589
5.1735 8.385144555810001
5.174 8.385811318830001
5.1745 8.38666858557
5.175 8.387880400900002
5.1755 8.38976956279
5.176 8.392992250719999
5.1765 8.398617402230002
5.177 8.407999710440002
5.1775 8.421737145360002
5.178 8.438348011390001
5.1785 8.45467841361
5.179 8.468294137820003
5.1795 8.47873480003
5.18 8.48691058468
5.1805 8.49404389064
5.181 8.501060777660001
5.1815 8.508305210790002
5.182 8.51547555914
5.1825 8.521873309070003
5.183 8.52691107411
5.1835 8.53035601638
5.184 8.532298095970003
5.1845 8.533081277930002
5.185 8.533287656960002
5.1855 8.53350461953
5.186 8.53408671423
5.1865 8.53516094354
5.187 8.53673259923
5.1875 8.538754055370003
5.188 8.54095013992
5.1885 8.541870907900002
5.189 8.535589576910002
5.1895 8.50801945521
5.19 8.459779679890001
5.1905 8.423081254940001
5.191 8.405729541110002
5.1915 8.398067058150001
5.192 8.39442632039
5.1925 8.3926959116
5.193 8.39210323336
5.1935 8.392346654779999
5.194 8.39330975692
5.1945 8.394960789160002
5.195 8.397241542030002
5.1955 8.39997738712
5.196 8.40286140177
5.1965 8.405634289250003
5.197 8.40822725655
5.1975 8.410539760040002
5.198 8.41205849803
5.1985 8.41209024865
5.199 8.410354548090002
5.1995 8.407232403790001
5.2 8.40340116231
5.2005 8.39948525251
5.201 8.395886848910003
5.2015 8.392859956470001
5.202 8.39052099413
5.2025 8.38894933844
5.203 8.388182031790002
5.2035 8.38822965772
5.204 8.388996964370001
5.2045 8.39028286448
5.205 8.39180160247
5.2055 8.393235672140001
5.206 8.394378694459999
5.2065 8.395193627040001
5.207 8.39574926289
5.2075 8.39600855962
5.208 8.395659302800002
5.2085 8.39433106853
5.209 8.391933896720001
5.2095 8.3887800018
5.21 8.38541972785
5.2105 8.382297583550002
5.211 8.379625239700001
5.2115 8.37740798807
5.212 8.37557703565
5.2125 8.374074172970001
5.213 8.372904691800002
5.2135 8.37213209338
5.214 8.3718992555
5.2145 8.372428432500001
5.215 8.374090048280003
5.2155 8.37756674117
5.216 8.384059742960002
5.2165 8.395474090850001
5.217 8.41390003399
5.2175 8.43964449504
5.218 8.467860212680002
5.2185 8.487450345220001
5.219 8.487111671940003
5.2195 8.46543658202
5.22 8.432929238910003
5.2205 8.40245393548
5.221 8.380413713430002
5.2215 8.36668157028
5.222 8.35863278811
5.2225 8.353838444490002
5.223 8.350753342580003
5.2235 8.348557258030002
5.224 8.34685859986
5.2245 8.345477447890001
5.225 8.34435559265
5.2255 8.34347186706
5.226 8.342863313510001
5.2265 8.342635767400001
5.227 8.343080276080002
5.2275 8.34484772726
5.228 8.34916581158
5.2285 8.357796688450001
5.229 8.372333180640002
5.2295 8.392785871690002
5.23 8.41622312102
5.2305 8.436707562690003
5.231 8.447084723660002
5.2315 8.44279838996
5.232 8.425039209840001
5.2325 8.39987155172
5.233 8.37420117545
5.2335 8.35255254438
5.234 8.33646556358
5.2345 8.325426931360003
5.235 8.318118996990002
5.2355 8.31323998505
5.236 8.309832085170001
5.2365 8.307307910880002
5.237 8.305328788899999
5.2375 8.30370950728
5.238 8.302344230620001
5.2385 8.3012012083
5.239 8.300322774480001
5.2395 8.299788305709999
5.24 8.299687762080001
5.2405 8.30000526828
5.241 8.300560904130002
5.2415 8.30096307865
5.242 8.300719657230001
5.242 8.300719657230001
5.2425 8.299417881810001
5.243 8.29685666513
5.2435 8.293168301439998
5.244 8.28886080066
5.2445 8.28468559413
5.245 8.281367654340002
5.2455 8.27928269696
5.246 8.278430721990002
5.2465 8.27856301624
5.247 8.279420282979999
5.2475 8.280912562120001
5.248 8.283203898530001
5.2485 8.28662238195
5.249 8.291252680700001
5.2495 8.296406864680002
5.25 8.300402151030003
5.2505 8.301375836710001
5.251 8.298592365690002
5.2515 8.29296192241
5.252 8.286304875749998
5.2525 8.280129380160002
5.253 8.275149824589999
5.2535 8.271413834969998
5.254 8.268683281649999
5.2545 8.266693576129999
5.255 8.26523304761
5.2555 8.264185277150002
5.256 8.263507930589999
5.2565 8.263238050320002
5.257 8.26348147174
5.2575 8.26443928211
5.258 8.266497780639998
5.2585 8.270329022119999
5.259 8.276922567539998
5.2595 8.287114516559999
5.26 8.300465652269999
5.2605 8.314039042320001
5.261 8.322939799460002
5.2615 8.32322555504
5.262 8.314785181890002
5.2625 8.301063622280001
5.263 8.28643717
5.2635 8.273848049169999
5.264 8.264090025289999
5.2645 8.256581003660003
5.265 8.250596011790002
5.2655 8.24578050109
5.266 8.24201805262
5.2665 8.23919753921
5.267 8.237149624219999
5.2675 8.23572084632
5.268 8.23477361949
5.2685 8.2342603178
5.269 8.23421798364
5.2695 8.2348424125
5.27 8.236631030760002
5.2705 8.240472855779998
5.271 8.24768553829
5.2715 8.25959731256
5.272 8.276515101249998
5.2725 8.296041732549998
5.273 8.312403885390001
5.2735 8.318881011870001
5.274 8.31237742654
5.2745 8.29528500944
5.275 8.27338766518
5.2755 8.25258042554
5.276 8.23645640235
5.2765 8.225602982080002
5.277 8.218750139930002
5.2775 8.214336803750001
5.278 8.21125699361
5.2785 8.2089127395
5.279 8.2070077023
5.2795 8.20543604661
5.28 8.20414485473
5.2805 8.203128834889998
5.281 8.202387987089999
5.2815 8.201975229030001
5.282 8.20196993726
5.2825 8.202525573110002
5.283 8.203848515610002
5.2835 8.206118684939998
5.284 8.20935195641
5.2845 8.213188489660002
5.285 8.216813352110002
5.2855 8.21914173091
5.286 8.21936927702
5.2865 8.2173795715
5.287 8.213812918519999
5.2875 8.20956891898
5.288 8.20525083466
5.2885 8.20099095981
5.289 8.19675225204
5.2895 8.19265642206
5.29 8.1889627666
5.2905 8.18584591407
5.291 8.183342906860002
5.2915 8.18140082727
5.292 8.17993500698
5.2925 8.178876652980001
5.293 8.178188722880002
5.2935 8.17787121668
5.294 8.17794530146
5.2945 8.178458603149998
5.295 8.17943228883
5.2955 8.18088223381
5.296 8.182803146320001
5.2965 8.185195026359999
5.297 8.188131958709999
5.2975 8.191809738859998
5.298 8.196514122389999
5.2985 8.20252028134
5.299 8.209992260579998
5.2995 8.21907822967
5.3 8.230026901799999
5.3005 8.24333041158
5.301 8.259666105570002
5.3015 8.279224487490001
5.302 8.300592654750002
5.3025 8.320463251100001
5.303 8.33541250135
5.3035 8.344207423090001
5.304 8.347789951380001
5.3045 8.347027936500002
5.305 8.340958276310001
5.3055 8.32779764432
5.306 8.308175761160001
5.3065 8.286262541589998
5.307 8.2668047033
5.3075 8.2517760765
5.308 8.240557524100002
5.3085 8.23201131555
5.309 8.22552360553
5.3095 8.22079805492
5.31 8.21746423982
5.3105 8.21509881863
5.311 8.213273157979998
5.3115 8.21162212574
5.312 8.209785881550001
5.3125 8.20731991673
5.313 8.20348867525
5.3135 8.19710680063
5.314 8.186507385319999
5.3145 8.16997589584
5.315 8.146850860939999
5.3155 8.11912727791
5.316 8.09221862746
5.3165 8.073115337760001
5.317 8.065542814890001
5.3175 8.065886779940001
5.318 8.065939697640001
5.3185 8.060917807909998
5.319 8.053001319989999
5.3195 8.04733383432
5.32 8.0473020837
5.3205 8.052784357420002
5.321 8.06098660092
5.3215 8.06891896415
5.322 8.076343317460001
5.3225 8.08663581011
5.323 8.10383935438
5.3235 8.12826087293
5.324 8.155338860019999
5.3245 8.179008947229999
5.325 8.195715065120002
5.3255 8.205483672540002
5.326 8.210410310410001
5.3265 8.212743980980001
5.327 8.214014005780001
5.3275 8.215003566770001
5.328 8.216056629
5.3285 8.21731607026
5.329 8.21881893294
5.3295 8.22058638412
5.33 8.22263959088
5.3305 8.22501559561
5.331 8.22778319132
5.3315 8.231079964029998
5.332 8.235017040909998
5.3325 8.239298082840001
5.333 8.241785214740002
5.3335 8.23509641746
5.334 8.20358392711
5.3345 8.132970548229999
5.335 8.03668150131
5.3355 7.95679694139
5.336 7.928041463210001
5.3365 7.961294945889999
5.337 8.049254746830002
5.3375 8.16647803587
5.338 8.27035548097
5.3385 8.32543222313
5.339 8.331750596510002
5.3395 8.31430363082
5.34 8.294009692869999
5.3405 8.27872706111
5.341 8.26897962077
5.3415 8.26333859395
5.342 8.260417536910001
5.342 8.260417536910001
5.3425 8.259216305120002
5.343 8.259084010870001
5.3435 8.25962906318
5.344 8.260623915940002
5.3445 8.26195215021
5.345 8.263560848289998
5.3455 8.2654288431
5.346 8.26758788526
5.3465 8.270133226629998
5.347 8.273207745
5.3475 8.277044278249999
5.348 8.28198679143
5.3485 8.288543294459998
5.349 8.29747580222
5.3495 8.309488120120001
5.35 8.32420453249
5.3505 8.338799234150002
5.351 8.34849904856
5.3515 8.34991724292
5.352 8.343852874500001
5.3525 8.334110725930003
5.353 8.324432078600001
5.3535 8.316785470950002
5.354 8.311514868030002
5.3545 8.30815988585
5.355 8.30612784617
5.3555 8.304916030840001
5.356 8.304206933660002
5.3565 8.303810050910002
5.357 8.303635422500001
5.3575 8.3036883402
5.358 8.30400055463
5.3585 8.30463027526
5.359 8.30566746218
5.3595 8.307202075480003
5.36 8.309318783480002
5.3605 8.31203346149
5.361 8.31531435889
5.3615 8.319161475680001
5.362 8.323733564960001
5.3625 8.32936930001
5.363 8.33605809729
5.3635 8.342672809789999
5.364 8.347160230750003
5.3645 8.3481392082
5.365 8.346181253300003
5.3655 8.34307498431
5.366 8.34015921904
5.3665 8.337862590860002
5.367 8.336343852870002
5.3675 8.335740591090001
5.368 8.33601576313
5.3685 8.3369735735
5.369 8.33841293494
5.3695 8.340175094350002
5.37 8.34219125872
5.3705 8.34444026097
5.371 8.34691680933
5.3715 8.34963677911
5.372 8.35265837978
5.3725 8.356098030280002
5.373 8.360294403890002
5.3735 8.36605714142
5.374 8.374979065640002
5.3745 8.38929330349
5.375 8.41046567526
5.3755 8.43752778704
5.376 8.467495080550002
5.3765 8.49626114227
5.377 8.517867439180002
5.3775 8.52542408674
5.378 8.5161529057
5.3785 8.494684194810002
5.379 8.469304865889999
5.3795 8.446386210020002
5.38 8.428605862820003
5.3805 8.416048492610003
5.381 8.40766103716
5.3815 8.402189346980002
5.382 8.39864386108
5.3825 8.396357816440002
5.383 8.394929038539999
5.3835 8.394129981270002
5.384 8.393844225690003
5.3845 8.39400827056
5.385 8.3946009488
5.3855 8.395606385100002
5.386 8.39692403583
5.3865 8.398363397270003
5.387 8.39961225499
5.3875 8.400316060400002
5.388 8.40023668385
5.3885 8.39932120764
5.389 8.39769663425
5.3895 8.39557992625
5.39 8.393145712050003
5.3905 8.39054216121
5.391 8.38790685975
5.3915 8.385409144310003
5.392 8.383186600910001
5.3925 8.38130273079
5.393 8.37977340926
5.3935 8.37858805278
5.394 8.377736077809999
5.3945 8.37723335966
5.395 8.37710635718
5.3955 8.37741857161
5.396 8.37827583835
5.3965 8.37985807758
5.397 8.38245104488
5.3975 8.38649924893
5.398 8.39259536797
5.3985 8.401390289710001
5.399 8.41310626849
5.3995 8.42659499022
5.4 8.43845384679
5.4005 8.443941412280001
5.401 8.44015250496
5.4015 8.428537069810002
5.402 8.41374657266
5.4025 8.40020493323
5.403 8.389954774740001
5.4035 8.38292730418
5.404 8.37817000295
5.4045 8.3747568113
5.405 8.37204742506
5.4055 8.36971375449
5.406 8.367618213570001
5.4065 8.36575551053
5.407 8.364220897230002
5.4075 8.36321546093
5.408 8.36316254323
5.4085 8.3649141191
5.409 8.37031701627
5.4095 8.383112516130002
5.41 8.409730119230002
5.4105 8.4577317649
5.411 8.528059388199999
5.4115 8.603562362560002
5.412 8.6506696991
5.4125 8.643234762250003
5.413 8.584538449410001
5.4135 8.50312456796
5.414 8.429987014790001
5.4145 8.379572322000001
5.415 8.3498854923
5.4155 8.33341221229
5.416 8.3239558193
5.4165 8.31785440849
5.417 8.31325056859
5.4175 8.30934524233
5.418 8.305820923510002
5.4185 8.302603527350001
5.419 8.29969305385
5.4195 8.29712125363
5.42 8.294956919699999
5.4205 8.293342929849999
5.421 8.29264970798
5.4215 8.29376627145
5.422 8.29817960763
5.4225 8.30470965181
5.423 8.29173423177
5.4235 8.18989940989
5.424 7.96299889583
5.4245 7.726716073560001
5.425 7.570831112900001
5.4255 7.48660730158
5.426 7.447802752169999
5.4265 7.43919304238
5.427 7.4538194946599985
5.4275 7.486512049720001
5.428 7.5286557059999994
5.4285 7.56711629036
5.429 7.5882939539
5.4295 7.583277355939999
5.43 7.550478965480001
5.4305 7.496831001220001
5.431 7.43702341668
5.4315 7.387106150269999
5.432 7.35514385947
5.4325 7.339342634249999
5.433 7.3339503206200005
5.4335 7.334241367969999
5.434 7.33764397608
5.4345 7.3430786238699985
5.435 7.350391850010001
5.4355 7.36035625292
5.436 7.37589818141
5.4365 7.40674920051
5.437 7.48507268828
5.4375 7.685942985710001
5.438 7.991357491260001
5.4385 8.17488136663
5.439 8.22759797937
5.4395 8.238282063
5.44 8.239546796030002
5.4405 8.238869449470002
5.441 8.23787459671
5.4415 8.2369591205
5.442 8.23626060686
5.442 8.23626060686
5.4425 8.23588489119
5.443 8.23599072659
5.4435 8.23693795342
5.444 8.23954150426
5.4445 8.24539420188
5.445 8.256612754279999
5.4455 8.27406501174
5.446 8.295168590500001
5.4465 8.31545723668
5.447 8.332353858289999
5.4475 8.343905792200001
5.448 8.345879622410003
5.4485 8.33507911984
5.449 8.314943934990001
5.4495 8.29366043605
5.45 8.276933151079998
5.4505 8.265746349299999
5.451 8.258861756529999
5.4515 8.254898220800001
5.452 8.252876764660002
5.4525 8.25219412633
5.453 8.25249575722
5.4535 8.25352765237
5.454 8.25503580682
5.4545 8.256469876489998
5.455 8.256575711890001
5.4555 8.253252480330001
5.456 8.246240885079999
5.4565 8.24439405735
5.457 8.267640802959999
5.4575 8.33276661635
5.458 8.442015208
5.4585 8.58606247917
5.459 8.748170561350001
5.4595 8.902647911190002
5.46 9.010822273530003
5.4605 9.02100363901
5.461 8.89734026588
5.4615 8.685844094290001
5.462 8.493964514090003
5.4625 8.374852063160002
5.463 8.31486455844
5.4635 8.287347354440001
5.464 8.27515511636
5.4645 8.269932139369999
5.465 8.267947725620001
5.4655 8.26758788526
5.466 8.26819114704
5.4665 8.269540548390001
5.467 8.27171017409
5.4675 8.275038697420001
5.468 8.28009233777
5.4685 8.287564317009998
5.469 8.297740390719998
5.4695 8.309509287200001
5.47 8.31982294693
5.4705 8.325167634630002
5.471 8.324294492580002
5.4715 8.31903976497
5.472 8.31244621955
5.4725 8.30656706308
5.473 8.301984390260003
5.4735 8.29846536321
5.474 8.29570305927
5.4745 8.2935810595
5.475 8.292178740449998
5.4755 8.291697189380002
5.476 8.292363952399999
5.4765 8.294385408540002
5.477 8.2979203109
5.4775 8.303048036029999
5.478 8.309609830829999
5.4785 8.316965391130001
5.479 8.323595978940002
5.4795 8.32748542989
5.48 8.327437803959999
5.4805 8.324119864170001
5.481 8.31937314648
5.4815 8.314647595870003
5.482 8.310329511550002
5.4825 8.306286599269999
5.483 8.302518859030002
5.4835 8.299216794549999
5.484 8.29655503424
5.4845 8.2945864958
5.485 8.293290012149999
5.4855 8.292707917449999
5.486 8.293136550820002
5.4865 8.295427887230002
5.487 8.30152400627
5.4875 8.315319650660001
5.488 8.343080276080002
5.4885 8.39194977203
5.489 8.4648227367
5.4895 8.553179420390002
5.49 8.63472559609
5.4905 8.685590089329999
5.491 8.696596970929999
5.4915 8.66964069455
5.492 8.609118721060003
5.4925 8.527001034200001
5.493 8.44688892817
5.4935 8.388494246220002
5.494 8.354309412020001
5.4945 8.337100575980003
5.495 8.329782058070002
5.4955 8.32803577397
5.496 8.32973443214
5.4965 8.334190102480001
5.497 8.341725582960002
5.4975 8.353690274930003
5.498 8.372470766660001
5.4985 8.401093950590003
5.499 8.441316694360001
5.4995 8.490043312520001
5.5 8.53654209551
5.5005 8.565620371660003
5.501 8.566583473800002
5.5015 8.539690698660003
5.502 8.495298040130002
5.5025 8.448481750940001
5.503 8.411354692620002
5.5035 8.387806316120002
5.504 8.37524365414
5.5045 8.36947562484
5.505 8.36739066746
5.5055 8.36719487197
5.506 8.367988637470003
5.5065 8.36932745528
5.507 8.370978487520002
5.5075 8.372825315250001
5.508 8.374809728999999
5.5085 8.376915853460002
5.509 8.379175439250002
5.5095 8.38165727938
5.51 8.384498959870001
5.5105 8.387869817360002
5.511 8.391955063800001
5.5115 8.39688170167
5.512 8.402607396810001
5.5125 8.408798767710003
5.513 8.4148684279
5.5135 8.420197240290001
5.514 8.42442007275
5.5145 8.427547508820002
5.515 8.429754176910002
5.5155 8.43123058074
5.516 8.432172515800001
5.5165 8.43292394714
5.517 8.43384471512
5.5175 8.435157074080003
5.518 8.436813398090003
5.5185 8.43854909865
5.519 8.44006783664
5.5195 8.44119498365
5.52 8.441925247910003
5.5205 8.44233800597
5.521 8.44248617553
5.5215 8.442385631900002
5.522 8.442062833930002
5.5225 8.441639492330001
5.523 8.44129023551
5.5235 8.44115264949
5.524 8.44130081905
5.5245 8.44174532773
5.525 8.442480883760002
5.5255 8.44347573652
5.526 8.44469284362
5.5265 8.446116329750001
5.527 8.447730319600002
5.5275 8.449540104940002
5.528 8.45155626931
5.5285 8.453789396250002
5.529 8.456250069300001
5.5295 8.45895945554
5.53 8.46193872205
5.5305 8.465246078300002
5.531 8.46890798314
5.5315 8.47294560365
5.532 8.477321897440003
5.5325 8.481893986720003
5.533 8.486360240600003
5.5335 8.490207357390002
5.534 8.492842658850002
5.5345 8.493832219840002
5.535 8.49322366629
5.5355 8.49151442458
5.536 8.489445342510002
5.5365 8.487614390090002
5.537 8.48634965706
5.5375 8.485688185810002
5.538 8.48550826563
5.5385 8.485688185810002
5.539 8.486127402720001
5.5395 8.486767706890003
5.54 8.487603806550002
5.5405 8.48861982639
5.541 8.48981576641
5.5415 8.49117045953
5.542 8.492646863360001
5.542 8.492646863360001
5.5425 8.494202643740003
5.543 8.495795466510003
5.5435 8.497372413970002
5.544 8.49888586019
5.5445 8.50030405455
5.545 8.501621705280002
5.5455 8.502859979460002
5.546 8.50407179479
5.5465 8.505299485430001
5.547 8.50659596908
5.5475 8.507971829280002
5.548 8.50942706603
5.5485 8.510919345170002
5.549 8.51241691608
5.5495 8.513877444600002
5.55 8.51526918011
5.5505 8.516576247300002
5.551 8.51780922971
5.5515 8.518999877960002
5.552 8.520148192050002
5.5525 8.52119596251
5.553 8.52201618686
5.5535 8.522550655629999
5.554 8.522857578290001
5.5545 8.523053373780002
5.555 8.523259752810002
5.5555 8.52355609193
5.556 8.523979433530002
5.5565 8.524550944690002
5.557 8.52526533364
5.5575 8.52612789215
5.558 8.527143911990002
5.5585 8.52830810139
5.559 8.529615168580001
5.5595 8.53103336294
5.56 8.532467432610002
5.5605 8.53376391626
5.561 8.53474289371
5.5615 8.53533557195
5.562 8.53585416541
5.5625 8.53690722764
5.563 8.53881226484
5.5635 8.5410242247
5.564 8.542453002600002
5.5645 8.54246887791
5.565 8.54137348152
5.5655 8.53994999539
5.566 8.53886518254
5.5665 8.538410090320003
5.567 8.53860588581
5.5675 8.539383776000001
5.568 8.540648509030003
5.5685 8.542331291890001
5.569 8.54439508219
5.5695 8.546808129310001
5.57 8.549565141479999
5.5705 8.552671410470001
5.571 8.556137519820002
5.5715 8.560011095460002
5.572 8.564371513940003
5.5725 8.56934577774
5.573 8.5751561412
5.5735 8.582151861140002
5.574 8.590645151990003
5.5745 8.600313215780002
5.575 8.609531479120001
5.5755 8.61583397719
5.576 8.61772843085
5.5765 8.61588689489
5.577 8.612330825450002
5.5775 8.60889117495
5.578 8.606488711370002
5.5785 8.60534568905
5.579 8.60527689604
5.5795 8.60599128499
5.58 8.6072242674
5.5805 8.60879592309
5.581 8.61062687551
5.5815 8.612695957580002
5.582 8.615034919920003
5.5825 8.617691388459999
5.583 8.620797657450002
5.5835 8.624628898930002
5.584 8.629772499369999
5.5845 8.63735031401
5.585 8.64921975412
5.5855 8.66779915859
5.586 8.695178776570003
5.5865 8.730818847520002
5.587 8.767300309900001
5.5875 8.78858910061
5.588 8.78054031844
5.5885 8.747567299570001
5.589 8.709990440800002
5.5895 8.683351670619999
5.59 8.669508400300003
5.5905 8.66389383233
5.591 8.66238567788
5.5915 8.66274022647
5.592 8.66394675003
5.5925 8.665576615190002
5.593 8.66745519354
5.5935 8.66952956738
5.594 8.67181032025
5.5945 8.674313327460002
5.595 8.677112673790003
5.5955 8.680372404109999
5.596 8.6845370271
5.5965 8.690818358090002
5.597 8.701994576330002
5.5975 8.72293940199
5.598 8.758886395600001
5.5985 8.810576404959999
5.599 8.87042103189
5.5995 8.92369857225
5.6 8.95249109282
5.6005 8.94326753771
5.601 8.89861029068
5.6015 8.839183713579999
5.602 8.787906462280002
5.6025 8.754552435970002
5.603 8.73662391921
5.6035 8.72813592013
5.604 8.724558683609999
5.6045 8.72342095306
5.605 8.72352678846
5.6055 8.72431526219
5.606 8.72552178575
5.6065 8.72702464843
5.607 8.72874976545
5.6075 8.73068655327
5.608 8.732882637820001
5.6085 8.735512647510003
5.609 8.738952298010002
5.6095 8.74384189349
5.61 8.75081644635
5.6105 8.75957961747
5.611 8.76807290832
5.6115 8.773518139650001
5.612 8.77492575047
5.6125 8.773491680800003
5.613 8.77052299783
5.6135 8.766517127940002
5.614 8.76191857981
5.6145 8.75743115885
5.615 8.75362108445
5.6155 8.750700027410002
5.616 8.748646820650002
5.6165 8.747376795850002
5.617 8.74684232708
5.6175 8.74699578841
5.618 8.747831888070003
5.6185 8.749366501370002
5.619 8.75162079539
5.6195 8.75450481004
5.62 8.75763753788
5.6205 8.76039984182
5.621 8.762405422650001
5.6215 8.76386595117
5.622 8.765352938540001
5.6225 8.767300309900001
5.623 8.769776858260002
5.6235 8.772671456450002
5.624 8.775952353850002
5.6245 8.779709510550003
5.625 8.784191639740001
5.6255 8.789811499479999
5.626 8.797135309160002
5.6265 8.806850998880002
5.627 8.819784084760002
5.6275 8.83714109036
5.628 8.86113397554
5.6285 8.894974844690001
5.629 8.93851552825
5.6295 8.97996596266
5.63 8.997455262510002
5.6305 8.978743563790001
5.631 8.935398675720002
5.6315 8.890079957440001
5.632 8.855937457400003
5.6325 8.83336805835
5.633 8.81842409987
5.6335 8.80804164713
5.634 8.800601418509999
5.6345 8.795251439040001
5.635 8.791467823490002
5.6355 8.78886956442
5.636 8.787181489790001
5.6365 8.786250138269999
5.637 8.78600671685
5.6375 8.786509435000003
5.638 8.787969963520002
5.6385 8.79081693578
5.639 8.79548427692
5.6395 8.801807942070003
5.64 8.808486155810002
5.6405 8.813566255010002
5.641 8.815931676200002
5.6415 8.815868174960002
5.642 8.814243601570002
5.642 8.814243601570002
5.6425 8.811576549489999
5.643 8.807967562350001
5.6435 8.80353305909
5.644 8.798654047150002
5.6445 8.79388087061
5.645 8.789626287530002
5.6455 8.786064926320002
5.646 8.783170328130002
5.6465 8.78084194933
5.647 8.778995121600001
5.6475 8.77759280255
5.648 8.77664557572
5.6485 8.77624869297
5.649 8.77659265802
5.6495 8.778047894770001
5.65 8.781355251020003
5.6505 8.78800700591
5.651 8.800892465859999
5.6515 8.82454667776
5.652 8.864012698420002
5.6525 8.921931121070003
5.653 8.99591006567
5.6535 9.078641597850002
5.654 9.15987555912
5.6545 9.22759433981
5.655 9.268399178280003
5.6555 9.27078047478
5.656 9.232351641040001
5.6565 9.163812636
5.657 9.083689946430002
5.6575 9.00836160048
5.658 8.94580758731
5.6585 8.896250161260003
5.659 8.856953477240001
5.6595 8.825991330970002
5.66 8.80271283474
5.6605 8.786472392610001
5.661 8.776015855090002
5.6615 8.769723940560002
5.662 8.766120245190002
5.6625 8.76409878905
5.663 8.76297164204
5.6635 8.76234721318
5.664 8.761997956360002
5.6645 8.76180745264
5.665 8.76170161724
5.6655 8.761653991310002
5.666 8.761653991310002
5.6665 8.761738659630002
5.667 8.76197149751
5.6675 8.762479507430001
5.668 8.763484943730003
5.6685 8.7654481904
5.669 8.769290015420001
5.6695 8.777026583160001
5.67 8.79323527467
5.6705 8.828637215970002
5.671 8.90455824016
5.6715 9.03999050977
5.672 9.203834292509999
5.6725 9.33038168029
5.673 9.402011079009998
5.6735 9.436772716140002
5.674 9.449457088830002
5.6745 9.444604535740002
5.675 9.420452897460002
5.6755 9.37402290748
5.676 9.306902096799998
5.6765 9.228996658860002
5.677 9.155118257889999
5.6775 9.096718284169999
5.678 9.05812011379
5.6785 9.03872048497
5.679 9.036228061300001
5.6795 9.04807104256
5.68 9.071381289410002
5.6805 9.10227464267
5.681 9.135210619150001
5.6815 9.163013578730002
5.682 9.177507736759999
5.6825 9.1702685954
5.683 9.133887676650001
5.6835 9.066893868450002
5.684 8.981511159500002
5.6845 8.901176799130003
5.685 8.843089039840002
5.6855 8.80869782661
5.686 8.790864561709999
5.6865 8.782291894310003
5.687 8.77828073265
5.6875 8.776338653060002
5.688 8.775327924990002
5.6885 8.7747617056
5.689 8.774454782940001
5.6895 8.77435423931
5.69 8.774438907630003
5.6905 8.774724663210002
5.691 8.775232673130002
5.6915 8.77599997978
5.692 8.777169460950002
5.6925 8.77906920638
5.693 8.782535315730001
5.6935 8.789531035670002
5.694 8.80409398671
5.6945 8.833182846400003
5.695 8.88494694054
5.6955 8.962317909710002
5.696 9.056405580310003
5.6965 9.15037683197
5.697 9.230414853220001
5.6975 9.290624612280002
5.698 9.332191465630004
5.6985 9.359782754409999
5.699 9.376674084249998
5.6995 9.383045375330003
5.7 9.377235011870003
5.7005 9.35691461507
5.701 9.319671137809998
5.7015 9.264134011660001
5.702 9.192451695239999
5.7025 9.11283701559
5.703 9.038662275500002
5.7035 8.98219379783
5.704 8.948019547170002
5.7045 8.932223613720002
5.705 8.926222746540002
5.7055 8.921370193449999
5.706 8.911876758070001
5.7065 8.895482854610002
5.707 8.873246837069999
5.7075 8.84914811649
5.708 8.827970452950002
5.7085 8.812439108000003
5.709 8.80246941332
5.7095 8.79655850623
5.71 8.79318235697
5.7105 8.791272028000002
5.711 8.790197798690002
5.7115 8.789615703990002
5.712 8.789335240180002
5.7125 8.789261155400002
5.713 8.78932994841
5.7135 8.78951516036
5.714 8.78980620771
5.7145 8.79022425754
5.715 8.790832811090002
5.7155 8.791780037920002
5.716 8.79337815246
5.7165 8.796177498790001
5.717 8.80106709427
5.7175 8.80942809087
5.718 8.823546533230001
5.7185 8.847438874780003
5.719 8.888079668380001
5.7195 8.95626412483
5.72 9.063385424940002
5.7205 9.2073109854
5.721 9.358809068730004
5.7215 9.48127650184
5.722 9.562351710010002
5.7225 9.610898407990003
5.723 9.6395956767
5.7235 9.657846991429999
5.724 9.672727448669999
5.7245 9.691777820670001
5.725 9.723581358370001
5.7255 9.77261489919
5.726 9.83067090786
5.7265 9.87800049874
5.727 9.90102499001
5.7275 9.906142131600003
5.728 9.90855517872
5.7285 9.91395278412
5.729 9.917371267540002
5.7295 9.91087826575
5.73 9.88764739545
5.7305 9.844371300389998
5.731 9.781737910670003
5.7315 9.70007002426
5.732 9.59464209055
5.7325 9.458818229960002
5.733 9.297228741240001
5.7335 9.13607846943
5.734 9.008139346140002
5.7345 8.925233185550002
5.735 8.876861115980002
5.7355 8.84822205674
5.736 8.830357041220001
5.7365 8.819429536170002
5.737 8.813481586690003
5.7375 8.810835701690003
5.738 8.81004193619
5.7385 8.81015835513
5.739 8.810692823900002
5.7395 8.811401921080002
5.74 8.812121601800001
5.7405 8.81270898827
5.741 8.813079412170001
5.7415 8.813190539340003
5.742 8.813021202700003
5.742 8.813021202700003
5.7425 8.81257140225
5.743 8.811899347460002
5.7435 8.811089706650002
5.744 8.810253606990003
5.7445 8.80949159211
5.745 8.80887774679
5.7455 8.8085231982
5.746 8.80863432537
5.7465 8.809608011050003
5.747 8.812370314990002
5.7475 8.81918611475
5.748 8.8363579084
5.7485 8.88263972882
5.749 9.01066352043
5.7495 9.301208152280001
5.75 9.647374578600001
5.7505 9.794623370620002
5.751 9.799121375119999
5.7515 9.77568412579
5.752 9.758178950630004
5.7525 9.74862201401
5.753 9.743864712780002
5.7535 9.74158925168
5.754 9.740583815380003
5.7545 9.740313935110002
5.755 9.740525605910001
5.7555 9.741128867690001
5.756 9.74208138629
5.7565 9.743399037020001
5.757 9.74512944581
5.7575 9.74742078222
5.758 9.750537634750003
5.7585 9.755030347479998
5.759 9.762004900340003
5.7595 9.773281662210003
5.76 9.790718044360002
5.7605 9.813689617929999
5.761 9.835803924760004
5.7615 9.844704681900001
5.762 9.826183486900003
5.7625 9.767423672820001
5.763 9.656751595040003
5.7635 9.489558121890003
5.764 9.287751181170002
5.7645 9.10266094188
5.765 8.973785175300002
5.7655 8.90150488887
5.766 8.866251117130002
5.7665 8.850434016600001
5.767 8.843872221800002
5.7675 8.84166026194
5.768 8.841591468930002
5.7685 8.842697448860001
5.769 8.844517817740002
5.7695 8.846846196540003
5.77 8.84957145809
5.7705 8.85262480938
5.771 8.855979791560003
5.7715 8.85963111286
5.772 8.863605232130002
5.7725 8.867955067070003
5.773 8.87275470246
5.7735 8.878041180690001
5.774 8.8837721676
5.7745 8.889815368940003
5.775 8.896075532850002
5.7755 8.90253678402
5.776 8.90928379077
5.7765 8.916496473280002
5.777 8.924476462440001
5.7775 8.933689434009999
5.778 8.944855068710002
5.7785 8.95920105718
5.779 8.979076945300001
5.7795 9.00882198447
5.78 9.055802318529999
5.7805 9.131649257940001
5.781 9.252915459260002
5.7815 9.434084496980002
5.782 9.657423649830001
5.7825 9.844096128350003
5.783 9.923747850390004
5.7835 9.918048614100002
5.784 9.88400136592
5.7845 9.85294396779
5.785 9.832136728150001
5.7855 9.819806904050001
5.786 9.81287468535
5.7865 9.809048735640001
5.787 9.806974361799998
5.7875 9.805910716029999
5.788 9.805503249740003
5.7885 9.80558262629
5.789 9.80608534444
5.7895 9.807016695960002
5.79 9.80839784793
5.7905 9.810297593360001
5.791 9.81283235119
5.7915 9.816234959300001
5.792 9.820897008670002
5.7925 9.827120130190004
5.793 9.83340146118
5.7935 9.828813496590001
5.794 9.771731173600003
5.7945 9.591519946250003
5.795 9.332424303510003
5.7955 9.146958348550001
5.796 9.05798781954
5.7965 9.020855469450002
5.797 9.006139057079999
5.7975 9.000868454159999
5.798 8.999661930600002
5.7985 9.000254608840002
5.799 9.001678094970003
5.7995 9.003493172080002
5.8 9.005525211760002
5.8005 9.007705421
5.801 9.010065550419998
5.8015 9.012722018960002
5.802 9.01594470689
5.8025 9.02028925006
5.803 9.026893379019999
5.8035 9.038059013720002
5.804 9.05832120105
5.8045 9.096416653280002
5.805 9.16844293475
5.8055 9.299445992870002
5.806 9.507158548909999
5.8065 9.74806637816
5.807 9.91711726258
5.8075 9.978480627500002
5.808 9.979665983980002
5.8085 9.963721880970002
5.809 9.948100575930003
5.8095 9.937098986100004
5.81 9.93057952546
5.8105 9.92734096222
5.811 9.92622969052
5.8115 9.926399027160002
5.812 9.927335670450002
5.8125 9.928732697730002
5.813 9.930426064130003
5.8135 9.932325809559998
5.814 9.934389599860001
5.8145 9.936633310340003
5.815 9.9391098587
5.8155 9.941977998040002
5.816 9.945544651020004
5.8165 9.950455413580002
5.817 9.958070270610001
5.8175 9.97123619437
5.818 9.995371957340002
5.8185 10.038510466380004
5.819 10.105488399269998
5.8195 10.17386865121
5.82 10.151976598720001
5.8205 9.941782202550002
5.821 9.642622569140002
5.8215 9.41710849882
5.822 9.290576986350004
5.8225 9.22606501828
5.823 9.191859017000002
5.8235 9.17094594196
5.824 9.156372407380001
5.8245 9.146143415970002
5.825 9.139687456570002
5.8255 9.13631659908
5.826 9.13511007552
5.8265 9.135237078
5.827 9.13613138713
5.8275 9.13748608025
5.828 9.139147696030001
5.8285 9.141026274380003
5.829 9.14310593999
5.8295 9.145360234010003
5.83 9.147767989360002
5.8305 9.150350373120002
5.831 9.153096801750003
5.8315 9.156070776490001
5.832 9.15947867637
5.8325 9.163849678390001
5.833 9.170115134069999
5.8335 9.17934927272
5.834 9.19192781001
5.8345 9.206972312120001
5.835 9.223059292919999
5.8355 9.239982373380002
5.836 9.2593290845
5.8365 9.283385470920003
5.837 9.314940295430002
5.8375 9.359973258130001
5.838 9.431740242870003
5.8385 9.54763529764
5.839 9.701779265970004
5.8395 9.844778766680001
5.84 9.9370460684
5.8405 9.98442328521
5.841 10.00720435506
5.8415 10.019068503400003
5.842 10.026646318040001
5.842 10.026646318040001
5.8425 10.032932940799999
5.843 10.039314815420003
5.8435 10.04653808147
5.844 10.055094873560002
5.8445 10.065434992140002
5.845 10.077971195269999
5.8455 10.092375393209998
5.846 10.105176184840001
5.8465 10.105821780780001
5.847 10.075928572050003
5.8475 10.0002298022
5.848 9.885604772230003
5.8485 9.761671518830003
5.849 9.657275480270002
5.8495 9.58413263533
5.85 9.539898729899999
5.8505 9.516641400750004
5.851 9.505491641360003
5.8515 9.49782386663
5.852 9.48552579315
5.8525 9.461739287
5.853 9.422601356080001
5.8535 9.369927077500002
5.854 9.312749502650004
5.8545 9.263456665100001
5.855 9.229420000460003
5.8555 9.20957057119
5.856 9.19875948508
5.8565 9.19256282241
5.857 9.18848286774
5.8575 9.18536601521
5.858 9.182698963130001
5.8585 9.180238290080002
5.859 9.17786757712
5.8595 9.175549781860003
5.86 9.173311363150003
5.8605 9.171279323470003
5.861 9.16985054557
5.8615 9.170305637790001
5.862 9.17765061455
5.8625 9.211835448750001
5.863 9.336424881630002
5.8635 9.615227075850001
5.864 9.88427124619
5.8645 10.005108814140002
5.865 10.04407211665
5.8655 10.056761781110001
5.866 10.062042967570001
5.8665 10.065434992140002
5.867 10.06847246812
5.8675 10.071319440380002
5.868 10.073515524930002
5.8685 10.074383375210001
5.869 10.0735208167
5.8695 10.071224188520002
5.87 10.06846188458
5.8705 10.06640867782
5.871 10.065831874890002
5.8715 10.06681614411
5.872 10.06894872742
5.8725 10.0716686972
5.873 10.074610921320001
5.8735 10.077696023230004
5.874 10.081130381960001
5.8745 10.085369089730001
5.875 10.09133820629
5.8755 10.100784015740004
5.876 10.11652173972
5.8765 10.14063633561
5.877 10.16529069204
5.8775 10.150145646300004
5.878 10.017163466200003
5.8785 9.75592994838
5.879 9.492357468220003
5.8795 9.314887377729999
5.88 9.214311997110002
5.8805 9.158817205120002
5.881 9.12727825592
5.8815 9.109026941189999
5.882 9.099173665450003
5.8825 9.095749890260002
5.883 9.09842223411
5.8835 9.10776220816
5.884 9.124367782420002
5.8845 9.14739756546
5.885 9.172771602610002
5.8855 9.19284328622
5.886 9.19910345013
5.8865 9.187218134710001
5.887 9.160256566560001
5.8875 9.12691312379
5.888 9.09596685283
5.8885 9.072037468889999
5.889 9.05551656295
5.8895 9.04472664392
5.89 9.037767966370001
5.8905 9.03324350302
5.891 9.03025365297
5.8915 9.028248072140002
5.892 9.026893379019999
5.8925 9.025988486350002
5.893 9.02540109988
5.8935 9.025062426600002
5.894 9.02493013235
5.8945 9.024967174739999
5.895 9.02514180315
5.8955 9.02541168342
5.896 9.025718606080002
5.8965 9.02599377812
5.897 9.026163114760003
5.8975 9.026094321750001
5.898 9.025644521300002
5.8985 9.024697294470002
5.899 9.023194431790003
5.8995 9.021146516800002
5.9 9.01868584375
5.9005 9.016055834060001
5.901 9.01358986924
5.9015 9.011616039030002
5.902 9.01047830848
5.9025 9.01065293689
5.903 9.01307127578
5.9035 9.01987120023
5.904 9.035984639879999
5.9045 9.072201513760003
5.905 9.14834479229
5.9055 9.286608158850001
5.906 9.479853015709999
5.9065 9.671335713160001
5.907 9.80881060599
5.9075 9.8885205375
5.908 9.930394313510003
5.9085 9.95180481493
5.909 9.962721736439999
5.9095 9.968087591220002
5.91 9.97023604984
5.9105 9.970119630900001
5.911 9.967881212190001
5.9115 9.963012783790003
5.912 9.954371323379998
5.9125 9.940353424650002
5.913 9.919435057840001
5.9135 9.891139963650001
5.914 9.85688104467
5.9145 9.819992115999998
5.915 9.784531965230002
5.9155 9.753728572060002
5.916 9.72906363209
5.9165 9.710113803719999
5.917 9.694974049750002
5.9175 9.680728604910001
5.918 9.66386373392
5.9185 9.640489985830001
5.919 9.606580323670002
5.9195 9.558425216669999
5.92 9.49381270497
5.9205 9.414092189920002
5.921 9.326042428890002
5.9215 9.24085022366
5.922 9.169051488300003
5.9225 9.115424691120001
5.923 9.078609847230002
5.9235 9.054437041870003
5.924 9.03894803108
5.9245 9.029475762779999
5.925 9.024490915440001
5.9255 9.0232632248
5.926 9.025686855460002
5.9265 9.03229627619
5.927 9.044255676390001
5.9275 9.063258422460002
5.928 9.09075975115
5.9285 9.126484490420001
5.929 9.16660139879
5.9295 9.20355912047
5.93 9.228589192570002
5.9305 9.235553161890003
5.931 9.223609637000003
5.9315 9.19750004382
5.932 9.165061493720003
5.9325 9.13275523787
5.933 9.10348116623
5.9335 9.078244715100002
5.934 9.058019570160003
5.9345 9.043461910890002
5.935 9.03422248047
5.9355 9.029131797729999
5.936 9.026851044859999
5.9365 9.02630599255
5.937 9.026766376540003
5.9375 9.027819438770003
5.938 9.02923234136
5.9385 9.030872790060002
5.939 9.03266140832
5.9395 9.034566445520003
5.94 9.036577318119999
5.9405 9.038736360280001
5.941 9.04112294855
5.9415 9.04383233479
5.942 9.04699681325
5.942 9.04699681325
5.9425 9.05073809464
5.943 9.05510909666
5.9435 9.05997223329
5.944 9.064946497090002
5.9445 9.0694603769
5.945 9.07288944386
5.9455 9.07481564814
5.946 9.075318366289999
5.9465 9.074921483539999
5.947 9.074413473620002
5.9475 9.074535184330003
5.948 9.07585812683
5.9485 9.078705099090001
5.949 9.083245437750001
5.9495 9.089680230070002
5.95 9.09853865305
5.9505 9.110789100600002
5.951 9.12767513867
5.9515 9.15033449781
5.952 9.179333397410002
5.9525 9.214126785160001
5.953 9.252227529160002
5.9535 9.287909934270001
5.954 9.311680565110002
5.9545 9.313241637259999
5.955 9.28856611375
5.9555 9.244909011250002
5.956 9.197129619920002
5.9565 9.158034023160003
5.957 9.132326604500001
5.9575 9.11800178311
5.958 9.110963729009999
5.9585 9.10794212834
5.959 9.107058402750003
5.9595 9.10737590895
5.96 9.108413095870002
5.9605 9.109894791470001
5.961 9.111662242650002
5.9615 9.113630781090002
5.962 9.115752780860003
5.9625 9.118028241960001
5.963 9.120525957400002
5.9635 9.123409972050002
5.964 9.126971333260002
5.9645 9.131628090860001
5.965 9.1377242099
5.9655 9.14514856321
5.966 9.153059759360001
5.9665 9.16011368877
5.967 9.165167329120003
5.9675 9.167670336330001
5.968 9.16749570792
5.9685 9.164833947610003
5.969 9.160515863290001
5.9695 9.155922606930002
5.97 9.15225011855
5.9705 9.150038158690002
5.971 9.149329061510002
5.9715 9.150064617540004
5.972 9.152398288110003
5.9725 9.156954502080001
5.973 9.165230830360002
5.9735 9.18055579628
5.974 9.210126207040002
5.9745 9.2688542705
5.975 9.38243682178
5.9755 9.570575120590004
5.976 9.790363495770002
5.9765 9.948476291600002
5.977 10.021280463260002
5.9775 10.04525747313
5.978 10.05012060976
5.9785 10.048697123630003
5.979 10.04554852048
5.9795 10.04221999715
5.98 10.039193104710002
5.9805 10.036531344400004
5.981 10.034181798520002
5.9815 10.032112716450001
5.982 10.03037701589
5.9825 10.029112282860002
5.983 10.028450811610004
5.9835 10.02838731037
5.984 10.028694233029999
5.9845 10.02893765445
5.985 10.028678357720004
5.9855 10.027694088500002
5.986 10.026090682190002
5.9865 10.024164477910002
5.987 10.02216948062
5.9875 10.02019035864
5.988 10.018168902500001
5.9885 10.01599398503
5.989 10.013565062599998
5.9895 10.010739257420003
5.99 10.0072149386
5.9905 10.002346510199999
5.991 9.994858655650003
5.9915 9.982227200660002
5.992 9.959414380190001
5.9925 9.91692675886
5.993 9.8403125128
5.9935 9.71884522422
5.994 9.56692909106
5.9945 9.42632147039
5.995 9.327169575899998
5.9955 9.26859497377
5.996 9.236749101910004
5.9965 9.21986835561
5.997 9.210988765549999
5.9975 9.2065172199
5.998 9.20480797819
5.9985 9.20541653174
5.999 9.20887205755
5.9995 9.21693142326
6.0 9.233277700790001
6.0005 9.264763732290003
6.001 9.322560444230003
6.0015 9.419987221700001
6.002 9.55942006943
6.0025 9.714886980260001
6.003 9.845350277840001
6.0035 9.929351834820004
6.004 9.97171774544
6.0045 9.98778355916
6.005 9.9910221224
6.0055 9.989603928040001
6.006 9.98747134473
6.0065 9.986132526919999
6.007 9.985926147890002
6.0075 9.986688162770001
6.008 9.98806402297
6.0085 9.98965684574
6.009 9.99109620718
6.0095 9.992091059940002
6.01 9.99247206738
6.0105 9.99227098012
6.011 9.991704760730002
6.0115 9.991133249570002
6.012 9.990863369300001
6.0125 9.991016830630002
6.013 9.99144017223
6.0135 9.991858222060003
6.014 9.99204343401
6.0145 9.991905847990001
6.015 9.991477214620001
6.0155 9.990842202220001
6.016 9.99007489557
6.0165 9.989228212370001
6.017 9.988328611470003
6.0175 9.98741842703
6.018 9.98651353436
6.0185 9.985635100540001
6.019 9.98479370911
6.0195 9.983994651840003
6.02 9.983227345189999
6.0205 9.982507664469999
6.021 9.98187794384
6.0215 9.981391101
6.022 9.98110005365
6.0225 9.98098363471
6.023 9.980957175860002
6.0235 9.980925425240002
6.024 9.980824881610001
6.0245 9.98063966966
6.025 9.98038037293
6.0255 9.980009949030002
6.026 9.979459604950002
6.0265 9.978665839450002
6.027 9.97761277722
6.0275 9.976332168880003
6.028 9.974845181510002
6.0285 9.973199441040002
6.029 9.971416114550003
6.0295 9.96954811974
6.03 9.96766424962
6.0305 9.96584388074
6.031 9.964150514340002
6.0315 9.962610609270001
6.032 9.961234749070002
6.0325 9.96003351728
6.033 9.95904395629
6.0335 9.958297816720002
6.034 9.957837432730003
6.0345 9.95766809609
6.035 9.95779509857
6.0355 9.958234315479999
6.036 9.959038664519998
6.0365 9.96033514817
6.037 9.96238306316
6.0375 9.965658668790002
6.038 9.97092397994
6.0385 9.97950723088
6.039 9.993556880229999
6.0395 10.01532722201
6.04 10.043876321160003
6.0405 10.07105485188
6.041 10.08386093528
6.0415 10.07501309584
6.042 10.049951273120001
6.042 10.049951273120001
6.0425 10.021132293700003
6.043 9.997721503220003
6.0435 9.982052572250002
6.044 9.972479760320002
6.0445 9.966759356950003
6.045 9.9632932476
6.0455 9.961139497210002
6.046 9.959795387630002
6.0465 9.95898045505
6.047 9.958567696990002
6.0475 9.958504195750002
6.048 9.95881111841
6.0485 9.959578425060002
6.049 9.960996619420001
6.0495 9.96340437477
6.05 9.96727795041
6.0505 9.97305127148
6.051 9.980713754440004
6.0515 9.989445174940002
6.052 9.997515124189999
6.0525 10.00281218596
6.053 10.003658869160002
6.0535 9.999663582810001
6.054 9.99201168339
6.0545 9.982851629519999
6.055 9.9741413761
6.0555 9.966881067660001
6.056 9.961118330130002
6.0565 9.956466864300001
6.057 9.952561538040001
6.0575 9.949195972319998
6.058 9.94629608236
6.0585 9.94383011754
6.059 9.941771619010002
6.0595 9.940125878540002
6.06 9.93888231259
6.0605 9.93803562939
6.061 9.93759112071
6.0615 9.937569953630003
6.062 9.938030337620003
6.0625 9.939099275160004
6.063 9.940850851030003
6.0635 9.943205688680003
6.064 9.945893907840002
6.0645 9.948582127000002
6.065 9.95095283996
6.0655 9.95260916397
6.066 9.952926670170001
6.0665 9.951360306250002
6.067 9.947783069730004
6.0675 9.9425495092
6.068 9.936082966259999
6.0685 9.92833052321
6.069 9.91793748693
6.0695 9.90093502992
6.07 9.86823189132
6.0705 9.80293674129
6.071 9.686401382350002
6.0715 9.527553030490004
6.072 9.378822542870001
6.0725 9.2812370123
6.073 9.230869945440002
6.0735 9.20851750896
6.074 9.20090265193
6.0745 9.202013923630002
6.075 9.210157957660002
6.0755 9.22578455447
6.076 9.249883275050003
6.0765 9.282427660549999
6.077 9.32115283341
6.0775 9.36095752735
6.078 9.39438563844
6.0785 9.413727057789998
6.079 9.4149071225
6.0795 9.39995258048
6.08 9.375277056969999
6.0805 9.347775728280002
6.081 9.322131810860004
6.0815 9.300514930410003
6.082 9.28361301703
6.0825 9.271701242760003
6.083 9.26532465991
6.0835 9.265779752130001
6.084 9.275828823360001
6.0845 9.300853603690001
6.085 9.350680910010002
6.0855 9.439302182199999
6.086 9.57278178868
6.0865 9.721348231430003
6.087 9.82751701294
6.0875 9.870528519499999
6.088 9.872454723780002
6.0885 9.8572990945
6.089 9.83780421382
6.0895 9.81993390653
6.09 9.806651563830002
6.0905 9.79894145494
6.091 9.795930437810004
6.0915 9.794977919210002
6.092 9.7918398996
6.0925 9.78058959658
6.093 9.75495097093
6.0935 9.714199050160001
6.094 9.669986311810003
6.0945 9.64204576621
6.095 9.64592992539
6.0955 9.6863749235
6.096 9.751897619640001
6.0965 9.810451054690002
6.097 9.832321940100002
6.0975 9.8217384001
6.098 9.800587195410003
6.0985 9.78202895802
6.099 9.768963577890002
6.0995 9.760168656150004
6.1 9.753844991000001
6.1005 9.74875430826
6.101 9.74429863792
6.1015 9.74026630918
6.102 9.736609696110001
6.1025 9.73334467402
6.103 9.730492409990003
6.1035 9.72811640526
6.104 9.72633307877
6.1045 9.725338226010003
6.105 9.725338226010003
6.1055 9.726396580010004
6.106 9.72822224066
6.1065 9.730127277860003
6.107 9.731254424869999
6.1075 9.7307728738
6.108 9.728031736940004
6.1085 9.722904011809998
6.109 9.716019419040002
6.1095 9.70836222785
6.11 9.70075795436
6.1105 9.693629940170002
6.111 9.687184564310002
6.1115 9.68152237041
6.112 9.676696276170002
6.1125 9.672685114510003
6.113 9.669420092420001
6.1135 9.66679008273
6.114 9.66468395827
6.1145 9.66291650709
6.115 9.66126018308
6.1155 9.65943452243
6.116 9.65720668726
6.1165 9.654417924470003
6.117 9.65098885751
6.1175 9.646850693370002
6.118 9.641966389660002
6.1185 9.636394155849999
6.119 9.630324495660002
6.1195 9.624032581130002
6.12 9.617767125450001
6.1205 9.611713340570002
6.121 9.605992937200003
6.1215 9.600674708350002
6.122 9.59584861411
6.1225 9.59160990634
6.123 9.58802737805
6.1235 9.585106321010002
6.124 9.582735608050001
6.1245 9.58070886014
6.125 9.578793239400003
6.1255 9.5768352845
6.126 9.57469740942
6.1265 9.572210277520004
6.127 9.56915692623
6.1275 9.565352143600002
6.128 9.56063188476
6.1285 9.554863855460002
6.129 9.54796867915
6.1295 9.540179193710003
6.13 9.532077493840003
6.1305 9.52429859194
6.131 9.517175869520003
6.1315 9.51071461835
6.132 9.504803711260003
6.1325 9.499337312849999
6.133 9.49426250542
6.1335 9.489558121890003
6.134 9.485250621110001
6.1345 9.48136117016
6.135 9.47796385382
6.1355 9.475116881560002
6.136 9.472825545149998
6.1365 9.471026343350001
6.137 9.46952877244
6.1375 9.46812645339
6.138 9.466523047080003
6.1385 9.463988289250004
6.139 9.459066943150003
6.1395 9.45061598646
6.14 9.43934980813
6.1405 9.427464492710001
6.141 9.41675395023
6.1415 9.407710315300001
6.142 9.40000549818
6.142 9.40000549818
6.1425 9.39319499019
6.143 9.387003619289999
6.1435 9.381288507690002
6.144 9.376012613
6.1445 9.371175935220002
6.145 9.366804933200005
6.1455 9.36297369172
6.146 9.359793337949998
6.1465 9.357449083839999
6.147 9.35621610143
6.1475 9.356607692409998
6.148 9.359740420250002
6.1485 9.367371152590003
6.149 9.380388906790003
6.1495 9.395391074740001
6.15 9.403990200989998
6.1505 9.399052979579999
6.151 9.381225006449998
6.1515 9.357274455430002
6.152 9.333958916810001
6.1525 9.315231342779999
6.153 9.30307614709
6.1535 9.29824476108
6.154 9.299975169869999
6.1545 9.30574319917
6.155 9.31167527334
6.1555 9.31409361223
6.156 9.311527103780001
6.1565 9.305351608190001
6.157 9.29824476108
6.1575 9.2922968116
6.158 9.2883279841
6.1585 9.286063106540002
6.159 9.284385615449999
6.1595 9.28175560576
6.16 9.277024763380002
6.1605 9.270150754150002
6.161 9.262170764990003
6.1615 9.254455364330003
6.162 9.24793590369
6.1625 9.242866388030002
6.163 9.23901927124
6.1635 9.235950044640003
6.164 9.23320890778
6.1645 9.23046777092
6.165 9.22761550689
6.1655 9.22474207578
6.166 9.222059148389999
6.1665 9.21975193667
6.167 9.217883941860002
6.1675 9.216439288650001
6.168 9.21531743341
6.1685 9.214375498350002
6.169 9.21341239621
6.1695 9.21217412203
6.17 9.21046488032
6.1705 9.20819471099
6.171 9.20547474121
6.1715 9.20261189364
6.172 9.19997659218
6.1725 9.197933968960001
6.173 9.19671686186
6.1735 9.196484023980002
6.174 9.197293664790003
6.1745 9.199230452610003
6.175 9.202495474700001
6.1755 9.20755969859
6.176 9.21516397208
6.1765 9.22610735244
6.177 9.24082905658
6.1775 9.25921266556
6.178 9.2806549176
6.1785 9.304007498610002
6.179 9.326105930130002
6.1795 9.339832781509998
6.18 9.335906288170001
6.1805 9.311056136250002
6.181 9.273569237570001
6.1815 9.23664326651
6.182 9.20834288055
6.1825 9.18962589006
6.183 9.1780474973
6.1835 9.170961817270001
6.184 9.16651673047
6.1845 9.16361154874
6.185 9.161648302070002
6.1855 9.160304192490003
6.186 9.15944692575
6.1865 9.15902887592
6.187 9.15906062654
6.1875 9.159616262390003
6.188 9.160838661260001
6.1885 9.162971244569999
6.189 9.166352685600003
6.1895 9.17125815639
6.19 9.177581821540002
6.1905 9.184450539
6.191 9.190234443609999
6.1915 9.193256044280002
6.192 9.192721575510003
6.1925 9.18917079784
6.193 9.184027197399999
6.1935 9.178820095720003
6.194 9.174613138570002
6.1945 9.17176616631
6.195 9.170168051770002
6.1955 9.169554206450002
6.196 9.169702376010001
6.1965 9.170459099120002
6.197 9.171782041620002
6.1975 9.173687078820002
6.198 9.176237711960002
6.1985 9.17938102334
6.199 9.182243870910003
6.1995 9.181301935850001
6.2 9.169263159100002
6.2005 9.143031855210001
6.201 9.11408587331
6.2015 9.095866309200002
6.202 9.092003317100001
6.2025 9.10090936601
6.203 9.119901528540002
6.2035 9.145196189140002
6.204 9.170427348500002
6.2045 9.186800084880002
6.205 9.18776318702
6.2055 9.17472426574
6.206 9.15517646736
6.2065 9.13530587101
6.207 9.116673548840001
6.2075 9.098263481010001
6.208 9.079027897060001
6.2085 9.058839794510003
6.209 9.038641108420002
6.2095 9.02015166404
6.21 9.005371750430001
6.2105 8.996037068150002
6.211 8.993650479880003
6.2115 9.000275775919999
6.212 9.019611903500003
6.2125 9.05737926599
6.213 9.118409249399999
6.2135 9.19727249771
6.214 9.269764454939999
6.2145 9.30882300931
6.215 9.312659542559999
6.2155 9.299477743490002
6.216 9.28427978005
6.2165 9.27205049958
6.217 9.26276344323
6.2175 9.255735972670003
6.218 9.250761708870002
6.2185 9.24776656705
6.219 9.246496542250004
6.2195 9.246523001099998
6.22 9.247480811470002
6.2205 9.249126551940002
6.221 9.251407304810002
6.2215 9.254418321940001
6.222 9.25839773298
6.2225 9.263599542890002
6.223 9.270055502290003
6.2235 9.277305227190002
6.224 9.284316822440001
6.2245 9.28994197395
6.225 9.293609170560003
6.2255 9.295434831209999
6.226 9.29567296086
6.2265 9.294270641810002
6.227 9.291143205740003
6.2275 9.28653936584
6.228 9.2811311769
6.2285 9.27566477849
6.229 9.270632305220001
6.2295 9.266256011430002
6.23 9.262641732520002
6.2305 9.25993234628
6.231 9.258323648200001
6.2315 9.25802730908
6.232 9.25921266556
6.2325 9.261980261270004
6.233 9.266420056300003
6.2335 9.272622010740001
6.234 9.280649625830002
6.2345 9.29052406865
6.235 9.302245339200002
6.2355 9.315723477390002
6.236 9.330408139140001
6.2365 9.34493933956
6.237 9.35690403153
6.2375 9.36238101348
6.238 9.35603088948
6.2385 9.332863520420002
6.239 9.29131783415
6.2395 9.235410284100002
6.24 9.174258589980003
6.2405 9.118049409040001
6.241 9.073138157050003
6.2415 9.0408319012
6.242 9.01941081624
6.242 9.01941081624
6.2425 9.00641422912
6.243 8.999725431840002
6.2435 8.997883895880001
6.244 9.000058813350002
6.2445 9.005985595750001
6.245 9.015987041050003
6.2455 9.030878081830004
6.246 9.051230229249999
6.2465 9.075080236640002
6.247 9.09466507741
6.2475 9.097533216750001
6.248 9.076630725250002
6.2485 9.03983175667
6.249 9.003434962610001
6.2495 8.977732835720001
6.25 8.96318046822
6.2505 8.955999536330001
6.251 8.952766264860003
6.2515 8.951485656520003
6.252 8.95122106802
6.2525 8.951612659000002
6.253 8.952559885829999
6.2535 8.954152708600002
6.254 8.95668217466
6.2545 8.960894423580001
6.255 8.968720951410003
6.2555 8.98550644585
6.256 9.02650707981
6.2565 9.13239010574
6.257 9.383632761800001
6.2575 9.842820811780001
6.258 10.391138143869998
6.2585 10.739294275710002
6.259 10.71194111658
6.2595 10.39082063767
6.26 9.996112805140001
6.2605 9.68645959182
6.261 9.48832513948
6.2615 9.36882638934
6.262 9.298678686220004
6.2625 9.26163629622
6.263 9.24746493616
6.2635 9.247782442360002
6.264 9.25526500514
6.2645 9.264419767240003
6.265 9.272262170380003
6.2655 9.278003740830002
6.266 9.282094279040003
6.2665 9.285322258739999
6.267 9.288428527730002
6.2675 9.291974013630004
6.268 9.296286806180003
6.2685 9.30132457122
6.269 9.30651050582
6.2695 9.310548126330001
6.27 9.31116726342
6.2705 9.304965308980002
6.271 9.28829623348
6.2715 9.26013872531
6.272 9.225488215350001
6.2725 9.195245749800002
6.273 9.180164205300002
6.2735 9.183090554110002
6.274 9.19702907629
6.2745 9.210396087309999
6.275 9.21351823161
6.2755 9.201283659370002
6.276 9.17297268987
6.2765 9.13262294362
6.277 9.089346848560002
6.2775 9.053209351230002
6.278 9.028798416220003
6.2785 9.01451592899
6.279 9.006578273990002
6.2795 9.00195855878
6.28 8.99894754165
6.2805 8.996724998250002
6.281 8.99494167176
6.2815 8.993465267930002
6.282 8.99228520322
6.2825 8.99154435542
6.283 8.991581397810002
6.2835 8.99297313332
6.284 8.996518619220002
6.2845 9.0032074165
6.285 9.014055545000002
6.2855 9.029798560750002
6.286 9.05033062835
6.2865 9.07382608715
6.287 9.095771057340002
6.2875 9.10966724536
6.288 9.11015937997
6.2885 9.096554239300001
6.289 9.07368850113
6.2895 9.04911352125
6.29 9.028560286570002
6.2905 9.01393383429
6.291 9.004525067230002
6.2915 8.99892637457
6.292 8.996079402310002
6.2925 8.995529058230002
6.293 8.997487013130002
6.2935 9.00303278809
6.294 9.01467468209
6.2945 9.037101203350002
6.295 9.07666776764
6.2955 9.135321746320002
6.296 9.20013534528
6.2965 9.249899150360001
6.297 9.27883984049
6.2975 9.296297389720003
6.298 9.31008245057
6.2985 9.320385526759999
6.299 9.32089353668
6.2995 9.30048317979
6.3 9.248380412370004
6.3005 9.169480121670002
6.301 9.091744020370001
6.3015 9.038477063550001
6.302 9.009478163950003
6.3025 8.995089841320002
6.303 8.98798299421
6.3035 8.98438988238
6.304 8.982543054650002
6.3045 8.98161170313
6.305 8.98116190268
6.3055 8.980950231880001
6.306 8.980833812940002
6.3065 8.98070681046
6.307 8.980511014970002
6.3075 8.980188217000002
6.308 8.979659040000001
6.3085 8.97881764857
6.309 8.977605833240002
6.3095 8.976023594010002
6.31 8.974171474510001
6.3105 8.972224103150001
6.311 8.97040373427
6.3115 8.968953789290001
6.312 8.96816531556
6.3125 8.968371694590001
6.313 8.970133854
6.3135 8.97454189841
6.314 8.98377603706
6.3145 9.002016768250002
6.315 9.035915846870001
6.3155 9.09194510763
6.316 9.167368705440001
6.3165 9.243982951500001
6.317 9.30209716964
6.3175 9.336927599780001
6.318 9.354596819810002
6.3185 9.3624127641
6.319 9.365312654059998
6.3195 9.36600587593
6.32 9.36593179115
6.3205 9.365926499380002
6.321 9.36645567638
6.3215 9.367572239850002
6.322 9.36880522226
6.3225 9.369149187310004
6.323 9.366947810989998
6.3235 9.35980921326
6.324 9.344383703710001
6.3245 9.31684004086
6.325 9.27495568131
6.3255 9.221249507580001
6.326 9.163045329350002
6.3265 9.108090297899999
6.327 9.060771290560002
6.3275 9.022384790979999
6.328 8.9927826296
6.3285 8.971171040920002
6.329 8.95627470837
6.3295 8.94647435033
6.33 8.940155976950003
6.3305 8.936044271660002
6.331 8.933276675950001
6.3315 8.931339888130001
6.332 8.929979903240003
6.3325 8.92906442703
6.333 8.92855112534
6.3335 8.928434706400001
6.334 8.928736337290001
6.3345 8.92949835217
6.335 8.93083187821
6.3355 8.932932710900001
6.336 8.936076022280002
6.3365 8.94051581731
6.337 8.946209761830001
6.3375 8.95248050928
6.338 8.957957491230001
6.3385 8.96118017916
6.339 8.96159293722
6.3395 8.959931321440003
6.34 8.95751298255
6.3405 8.955433316939999
6.341 8.954322045240001
6.3415 8.954766553920003
6.342 8.957735236890002
6.342 8.957735236890002
6.3425 8.965090797190001
6.343 8.98046338904
6.3435 9.010494183790001
6.344 9.064083938580001
6.3445 9.142386259270001
6.345 9.22387951727
6.3455 9.280284493699998
6.346 9.307246061849998
6.3465 9.31618386138
6.347 9.31679241493
6.3475 9.313860774350001
6.348 9.30943685463
6.3485 9.304504924990002
6.349 9.299652371899999
6.3495 9.295217868640002
6.35 9.291291375300002
6.3505 9.287825265950001
6.351 9.28476662289
6.3515 9.282057236650001
6.352 9.27964418953
6.3525 9.27746927206
6.353 9.27547956654
6.3535 9.27364332235
6.354 9.27194995595
6.3545 9.270415342650004
6.355 9.2690659413
6.3555 9.267959961370003
6.356 9.26717677941
6.3565 9.26681164728
6.357 9.266896315600004
6.3575 9.267351407820001
6.358 9.26790704367
6.3585 9.268187507480004
6.359 9.267870001279999
6.3595 9.266764021350003
6.36 9.264901318310002
6.3605 9.262530605350001
6.361 9.260091099380002
6.3615 9.257984974920003
6.362 9.256418611
6.3625 9.255407882930001
6.363 9.25487870593
6.3635 9.254719952830001
6.364 9.254825788230004
6.3645 9.25510096027
6.365 9.25543434178
6.3655 9.255630137270003
6.366 9.255286172220003
6.3665 9.253497553960003
6.367 9.248285160510001
6.3675 9.235711914990002
6.368 9.209480611100002
6.3685 9.163066496430002
6.369 9.096305526110001
6.3695 9.02213078602
6.37 8.963931899559999
6.3705 8.94319345293
6.371 8.96810181432
6.3715 9.029486346319999
6.372 9.10506869723
6.3725 9.17185083463
6.373 9.218312575230001
6.3735 9.245533440110002
6.374 9.259948221590001
6.3745 9.267446659680001
6.375 9.271658908600003
6.3755 9.274474130240002
6.376 9.27678134196
6.3765 9.27899859359
6.377 9.2813428477
6.3775 9.283951690310001
6.378 9.28698387452
6.3785 9.290709280599998
6.379 9.295530083069998
6.3795 9.301964875389999
6.38 9.310325871989999
6.3805 9.32016327242
6.381 9.329709625500001
6.3815 9.3359009964
6.382 9.33603329065
6.3825 9.330281136660002
6.383 9.322459900600002
6.3835 9.3174856368
6.384 9.317993646720002
6.3845 9.323137247160002
6.385 9.330101216480003
6.3855 9.336435465169998
6.386 9.34120864171
6.3865 9.34470120991
6.387 9.347564057480003
6.3875 9.350273443719999
6.388 9.35304103943
6.3885 9.355919762309998
6.389 9.358888445280002
6.3895 9.361936504800003
6.39 9.365053357329998
6.3905 9.368249586410002
6.391 9.371519900269998
6.3915 9.374848423600003
6.392 9.37821928109
6.3925 9.381658931590003
6.393 9.385215001029998
6.3935 9.38899861658
6.394 9.3931050301
6.3945 9.397587159290001
6.395 9.402434420610003
6.3955 9.407604479899998
6.396 9.41302325238
6.3965 9.418727780440001
6.397 9.424913859570001
6.3975 9.432137125619999
6.398 9.441519433829999
6.3985 9.45486527777
6.399 9.474032068710002
6.3995 9.498956305410001
6.4 9.525145275140002
6.4005 9.543412465180001
6.401 9.544550195730004
6.4015 9.52708735473
6.402 9.499670694359999
6.4025 9.47378864729
6.403 9.45561670911
6.4035 9.445218381060002
6.404 9.440117114780001
6.4045 9.437947489080003
6.405 9.43719605774
6.4055 9.437032012870002
6.406 9.4370796388
6.4065 9.437153723580003
6.407 9.43719605774
6.4075 9.4371854742
6.408 9.437137848270002
6.4085 9.437095514110002
6.409 9.437137848270002
6.4095 9.437397144999998
6.41 9.438164451650003
6.4105 9.439990112299999
6.411 9.44381606201
6.4115 9.450981118590004
6.412 9.462797641000002
6.4125 9.4798371404
6.413 9.501401103150002
6.4135 9.52565857683
6.414 9.55022826494
6.4145 9.572517200180002
6.415 9.589900664630001
6.4155 9.600484204630003
6.416 9.604029690530002
6.4165 9.601632518720002
6.417 9.594144664170003
6.4175 9.581682545820001
6.418 9.56484942545
6.4185 9.54506349742
6.419 9.52372178901
6.4195 9.502104908560003
6.42 9.481927389550002
6.4205 9.465131311570001
6.421 9.452902031099999
6.4215 9.4450172938
6.422 9.440334077349998
6.4225 9.437587648720001
6.423 9.435846656390002
6.4235 9.434576631589998
6.424 9.433502402280002
6.4245 9.432491674209999
6.425 9.43148623791
6.4255 9.4304649263
6.426 9.429422447609998
6.4265 9.428379968919998
6.427 9.427422158549998
6.4275 9.426707769600004
6.428 9.42657018358
6.4285 9.427639121120002
6.429 9.430898851440002
6.4295 9.437238391900003
6.43 9.44580576753
6.4305 9.452081806750002
6.431 9.450097393
6.4315 9.43917517972
6.432 9.425157280990003
6.4325 9.413822309649998
6.433 9.406382081030003
6.4335 9.400682844740004
6.434 9.39465551871
6.4345 9.38810430745
6.435 9.38175947522
6.4355 9.37608669778
6.436 9.371101850440002
6.4365 9.36669380603
6.437 9.362762020920002
6.4375 9.359253577410001
6.438 9.356126141340003
6.4385 9.353358545630002
6.439 9.350908456119999
6.4395 9.348754705729998
6.44 9.346865543840003
6.4405 9.345214511600002
6.441 9.34371164892
6.4415 9.34209765907
6.442 9.339457065840001
6.442 9.339457065840001
6.4425 9.332778852100002
6.443 9.312823587430003
6.4435 9.255048042570003
6.444 9.110931978390003
6.4445 8.834918546960001
6.445 8.46905086093
6.4455 8.13909841789
6.446 7.9174843820600005
6.4465 7.794434854249999
6.447 7.739792037230001
6.4475 7.735590371849999
6.448 7.78111017739
6.4485 7.89324807546
6.449 8.10278629215
6.4495 8.423398761140003
6.45 8.785668043570002
6.4505 9.06086125065
6.451 9.2047709358
6.4515 9.26304390704
6.452 9.283406638000002
6.4525 9.28962975952
6.453 9.290873325470002
6.4535 9.29041294148
6.454 9.28946571465
6.4545 9.2884867372
6.455 9.287655929310002
6.4555 9.28702620868
6.456 9.286592283540003
6.4565 9.286285360880001
6.457 9.28593610406
6.4575 9.285184672720003
6.458 9.2831420495
6.4585 9.27772856879
6.459 9.264440934320003
6.4595 9.235235655690001
6.46 9.179989576890002
6.4605 9.09390306253
6.461 8.98669180233
6.4615 8.880020302670001
6.462 8.791388446940001
6.4625 8.722738314730002
6.463 8.664221922070002
6.4635 8.60414974903
6.464 8.534922813889999
6.4645 8.45340838881
6.465 8.35966468326
6.4655 8.256385208170002
6.466 8.14882469115
6.4665 8.043841266120001
6.467 7.948203106910001
6.4675 7.86718610821
6.468 7.80429342176
6.4685 7.761901052289999
6.469 7.742422046920001
6.4695 7.7499257767800005
6.47 7.792402814569999
6.4705 7.884569572659999
6.471 8.04866736036
6.4715 8.304725527120002
6.472 8.63981627883
6.4725 8.97768520979
6.473 9.217402390790003
6.4735 9.324703611080004
6.474 9.342870257490002
6.4745 9.327164284130003
6.475 9.30747889973
6.4755 9.292646068420002
6.476 9.282851002150004
6.4765 9.27642679337
6.477 9.271965831260001
6.4775 9.268626724390003
6.478 9.26599142293
6.4785 9.263901173779999
6.479 9.262318934550002
6.4795 9.261197079310001
6.48 9.260392730270002
6.4805 9.259551338840001
6.481 9.258175478640002
6.4815 9.255810057449999
6.482 9.252259279779999
6.4825 9.247740108200002
6.483 9.24278701148
6.4835 9.237950333699999
6.484 9.23356345637
6.4845 9.229716339580001
6.485 9.226361357400002
6.4855 9.22342971682
6.486 9.220842041290002
6.4865 9.218540121339998
6.487 9.216476331040003
6.4875 9.214624211540002
6.488 9.21296259576
6.4885 9.211480900160002
6.489 9.210200291820001
6.4895 9.209147229590002
6.49 9.20839050648
6.4905 9.20808887559
6.491 9.208491050110002
6.4915 9.21000449633
6.492 9.213237767800003
6.4925 9.21907459011
6.493 9.228298145220002
6.4935 9.240389839670001
6.494 9.25160839207
6.4945 9.25543963355
6.495 9.24774539997
6.4955 9.231515541380002
6.496 9.213978615600002
6.4965 9.20010359466
6.497 9.190631326359998
6.4975 9.184233576430003
6.498 9.179508025819999
6.4985 9.17560799133
6.499 9.1721207149
6.4995 9.168876859890002
6.5 9.16582880037
6.5005 9.162950077490002
6.501 9.160245983020001
6.5015 9.157711225190003
6.502 9.155351095770001
6.5025 9.153244971310002
6.503 9.151556896680002
6.5035 9.150599086309999
6.504 9.150704921710002
6.5045 9.151800318100001
6.505 9.152943340420002
6.5055 9.15256233298
6.506 9.14965715125
6.5065 9.14448180019
6.507 9.138047007870004
6.5075 9.13136350236
6.508 9.12508217137
6.5085 9.11956285526
6.509 9.1149695989
6.5095 9.111286526980003
6.51 9.108323135780001
6.5105 9.105809545029999
6.511 9.103528792159999
6.5115 9.10136975
6.512 9.099321835010002
6.5125 9.09741150604
6.513 9.095675805479999
6.5135 9.09409885802
6.514 9.09250603525
6.5145 9.090532205040002
6.515 9.0878757365
6.5155 9.084647756799999
6.516 9.081287482850001
6.5165 9.078138879699999
6.517 9.075307782750002
6.5175 9.072746566070002
6.518 9.070402311959999
6.5185 9.06823268626
6.519 9.066205938350002
6.5195 9.064332651770002
6.52 9.06261811829
6.5205 9.06110996384
6.521 9.05992460736
6.5215 9.059241969030001
6.522 9.059374263279999
6.5225 9.060707789320002
6.523 9.063634138130002
6.5235 9.06821151918
6.524 9.073672625820002
6.5245 9.078059503150001
6.525 9.079006729980001
6.5255 9.07554062063
6.526 9.068618985470003
6.5265 9.059940482670001
6.527 9.050886264199999
6.5275 9.04238768158
6.528 9.03502153774
6.5285 9.02897304463
6.529 9.02406757384
6.5295 9.01997703563
6.53 9.016378632030001
6.5305 9.01309244286
6.531 9.01001792449
6.5315 9.007149785150002
6.532 9.004493316610002
6.5325 9.002069685950001
6.533 8.99989476848
6.5335 8.99798973128
6.534 8.996349282579999
6.5345 8.994984005920003
6.535 8.993893901300002
6.5355 8.993121302880002
6.536 8.99274029544
6.5365 8.99296254978
6.537 8.99416907334
6.5375 8.99701075383
6.538 9.00234485799
6.5385 9.011012777249999
6.539 9.023130930550003
6.5395 9.03678369715
6.54 9.04720848405
6.5405 9.049505112230001
6.541 9.044308594090001
6.5415 9.03792671947
6.542 9.03513795668
6.542 9.03513795668
6.5425 9.033058291069999
6.543 9.022998636300002
6.5435 9.00259357118
6.544 8.98106665082
6.5445 8.96610681703
6.545 8.957645276800001
6.5455 8.95289855911
6.546 8.949882250210003
6.5465 8.94768087389
6.547 8.945961048640001
6.5475 8.944585188440001
6.548 8.943500375590002
6.5485 8.94266427593
6.549 8.94202926353
6.5495 8.941489502990002
6.55 8.940616360940002
6.5505 8.937473049560001
6.551 8.924100746770002
6.5515 8.876114976410001
6.552 8.754922859870003
6.5525 8.577225223270002
6.553 8.443549821300003
6.5535 8.39835281373
6.554 8.413487275930002
6.5545 8.46315582915
6.555 8.54268584048
6.5555 8.653828885790002
6.556 8.77630161067
6.5565 8.867595226710002
6.557 8.91304623924
6.5575 8.930048696250001
6.558 8.935488635810003
6.5585 8.937123792740003
6.559 8.937668845050002
6.5595 8.93799693479
6.56 8.938388525770002
6.5605 8.93895474516
6.561 8.93973792712
6.5615 8.94073807165
6.562 8.94193401167
6.5625 8.94322520355
6.563 8.944458185960002
6.5635 8.94540012102
6.564 8.945834046160002
6.5645 8.945638250670001
6.565 8.94490269464
6.5655 8.943992510200001
6.566 8.94349508382
6.5665 8.94405601144
6.567 8.946072175810002
6.5675 8.949490659230001
6.568 8.953708199920001
6.5685 8.957624109720001
6.569 8.959963072060003
6.5695 8.96026999472
6.57 8.959878403740003
6.5705 8.961508268900001
6.571 8.967419175990003
6.5715 8.97721424226
6.572 8.98756494438
6.5725 8.99514805079
6.573 8.999963561490002
6.5735 9.004440398909999
6.574 9.010171385820001
6.5745 9.0168601831
6.575 9.023522521530001
6.5755 9.02956572287
6.576 9.0349580365
6.5765 9.03991642499
6.577 9.044673726220001
6.5775 9.04937281798
6.578 9.054093076820003
6.5785 9.05887154513
6.579 9.063739973530001
6.5795 9.06873011264
6.58 9.073931922549999
6.5805 9.079514739900002
6.581 9.085774903810002
6.5815 9.093135755880002
6.582 9.101835425760001
6.5825 9.11150348955
6.583 9.121097468560002
6.5835 9.12946375693
6.584 9.13573450438
6.5845 9.13907890302
6.585 9.13903656886
6.5855 9.136517686340003
6.586 9.13355958691
6.5865 9.131781552189999
6.587 9.131643966170003
6.5875 9.132834614420002
6.588 9.13489311295
6.5885 9.137470204940001
6.589 9.140354219590002
6.5895 9.14344990504
6.59 9.14673080244
6.5905 9.150196911790001
6.591 9.153869400170002
6.5915 9.157774726430002
6.592 9.16193405765
6.5925 9.166389727990001
6.593 9.17119465515
6.5935 9.176470549840001
6.594 9.182392040470003
6.5945 9.189160214300003
6.595 9.196817405490002
6.5955 9.20495614775
6.596 9.212496920000003
6.5965 9.218085029120001
6.597 9.220979627310001
6.5975 9.221630515020003
6.598 9.221249507580001
6.5985 9.220942584920003
6.599 9.221233632270003
6.5995 9.222133233170002
6.6 9.223456175670002
6.6005 9.224996080739999
6.601 9.226588903510002
6.6015 9.2281605592
6.602 9.22965813011
6.6025 9.231076324470003
6.603 9.232431017590002
6.6035 9.233743376549999
6.604 9.23505044374
6.6045 9.236378678010002
6.605 9.2377386629
6.6055 9.239103939560003
6.606 9.240384547900003
6.6065 9.241427026590003
6.607 9.242046163679998
6.6075 9.242125540230003
6.608 9.2416545727
6.6085 9.240754971800001
6.609 9.23960136594
6.6095 9.238347216450002
6.61 9.23708248342
6.6105 9.235823042160003
6.611 9.234558309130001
6.6115 9.23326182548
6.612 9.23194946652
6.6125 9.230642399330002
6.613 9.229382958070001
6.6135 9.22819760159
6.614 9.227102205200001
6.6145 9.226096768900003
6.615 9.22519187623
6.6155 9.22438752719
6.616 9.223662554700002
6.6165 9.222958749290001
6.617 9.222228485030001
6.6175 9.221424135990002
6.618 9.220519243320002
6.6185 9.219413263390003
6.619 9.217873358320002
6.6195 9.21533860049
6.62 9.210697718200002
6.6205 9.201786377520001
6.621 9.18468866865
6.6215 9.15284279679
6.622 9.096654782930003
6.6225 9.00548816937
6.623 8.87399297664
6.6235 8.710688954440002
6.624 8.53933615007
6.6245 8.387308889740002
6.625 8.27159375515
6.6255 8.194714920590002
6.626 8.148978152480002
6.6265 8.12176257937
6.627 8.09893388359
6.6275 8.066966301019999
6.628 8.01485295006
6.6285 7.936608838839999
6.629 7.833974959690001
6.6295 7.717677730400001
6.63 7.604068720270001
6.6305 7.507753214499998
6.631 7.43574810011
6.6315 7.38759299311
6.632 7.35934552485
6.6325 7.3474125835000015
6.633 7.351048029490001
6.6335 7.374776326170001
6.634 7.433520264940001
6.6345 7.56364488924
6.635 7.833625702870001
6.6355 8.29052770821
6.636 8.78961041222
6.6365 9.101147495660001
6.637 9.22754142211
6.6375 9.270764599470002
6.638 9.287179670010001
6.6385 9.296038092990003
6.639 9.30293856107
6.6395 9.309463313480002
6.64 9.31605156713
6.6405 9.322830324500003
6.641 9.329852503290002
6.6415 9.337139270580003
6.642 9.344711793450003
6.642 9.344711793450003
6.6425 9.352628281369999
6.643 9.36099456974
6.6435 9.370022329360001
6.644 9.380092567670001
6.6445 9.3916233345
6.645 9.40449291914
6.6455 9.417362503780002
6.646 9.42793546024
6.6465 9.43472480115
6.647 9.43839199776
6.6475 9.440947922670002
6.648 9.444027732810003
6.6485 9.448218814650001
6.649 9.453394165710002
6.6495 9.45920982094
6.65 9.46536414945
6.6505 9.471671939290001
6.651 9.478032646830002
6.6515 9.48441981322
6.652 9.490828146690003
6.6525 9.497310564940001
6.653 9.503983486910002
6.6535 9.51103741632
6.654 9.518689315740001
6.6545 9.526986811099999
6.655 9.535400725400002
6.6555 9.54258165729
6.656 9.547037327630001
6.6565 9.548407896060002
6.657 9.547831093130004
6.6575 9.54694736754
6.658 9.546778030900004
6.6585 9.54755062932
6.659 9.549042908459999
6.6595 9.550958529200003
6.66 9.553080528970003
6.6605 9.5552977806
6.661 9.557552074620002
6.6615 9.55981695218
6.662 9.56207653797
6.6625 9.564330831990002
6.663 9.566585126010004
6.6635 9.568881754190002
6.664 9.571278926000002
6.6645 9.573893060380001
6.665 9.57682470096
6.6655 9.58002093004
6.666 9.583137782569999
6.6665 9.585598455619998
6.667 9.586963732280001
6.6675 9.587286530250001
6.668 9.587074859450002
6.6685 9.58688435573
6.669 9.587053692370002
6.6695 9.5876304953
6.67 9.588519512660003
6.6705 9.589604325509999
6.671 9.590805557300001
6.6715 9.592064998560001
6.672 9.593356190440002
6.6725 9.594647382320002
6.673 9.595927990659998
6.6735 9.597176848380002
6.674 9.598425706100002
6.6745 9.599748648600002
6.675 9.60131501252
6.6755 9.603410553440003
6.676 9.606326318710003
6.6765 9.610046433020003
6.677 9.61390942512
6.6775 9.616565893659999
6.678 9.61670877145
6.6785 9.61397821813
6.679 9.609205041590002
6.6795 9.60377568557
6.68 9.598669127520001
6.6805 9.594218748950002
6.681 9.59036104862
6.6815 9.586931981660001
6.682 9.58377808674
6.6825 9.580788236690005
6.683 9.577898930269999
6.6835 9.575078416860002
6.684 9.572326696460003
6.6845 9.569638477300003
6.685 9.56701375938
6.6855 9.564479001550001
6.686 9.562060662659999
6.6865 9.55981695218
6.687 9.55781666312
6.6875 9.556118004950001
6.688 9.554720977670002
6.6885 9.553493287030001
6.689 9.552159760990001
6.6895 9.55030764149
6.69 9.5475188787
6.6905 9.543544759430002
6.691 9.538538745010001
6.6915 9.533056471290003
6.692 9.527727658900002
6.6925 9.52288039758
6.693 9.51856760503
6.6935 9.51471519647
6.694 9.5112702542
6.6945 9.508195735830004
6.695 9.505502224900003
6.6955 9.50320030495
6.696 9.501295267749999
6.6965 9.499787113299998
6.697 9.49864938275
6.6975 9.497866200790003
6.698 9.4974058168
6.6985 9.497247063700001
6.699 9.497379357950003
6.6995 9.49771803123
6.7 9.497887367870003
6.7005 9.49663851015
6.701 9.49101335864
6.7015 9.47585243759
6.702 9.44573168275
6.7025 9.400846889610001
6.703 9.352723533230002
6.7035 9.32049665393
6.704 9.317766100610001
6.7045 9.34311367891
6.705 9.382616741960003
6.7055 9.420489939850004
6.706 9.447800764820002
6.7065 9.463570239420001
6.707 9.47081996432
6.7075 9.473031924180003
6.708 9.472698542669999
6.7085 9.471264473000002
6.709 9.46948643828
6.7095 9.467703111790001
6.71 9.466015037159998
6.7105 9.46439575554
6.711 9.46283468339
6.7115 9.461390030180002
6.712 9.46017821485
6.7125 9.459305072800003
6.713 9.458797062880002
6.7135 9.4586171427
6.714 9.458685935710001
6.7145 9.458950524210003
6.715 9.459363282270001
6.7155 9.459892459270002
6.716 9.460495721049998
6.7165 9.46114660876
6.717 9.461882164790001
6.7175 9.46278176569
6.718 9.463919496239999
6.7185 9.465337690600002
6.719 9.467041640540003
6.7195 9.469010178980003
6.72 9.471232722380002
6.7205 9.47369339543
6.721 9.476408073440002
6.7215 9.479408507030001
6.722 9.482742322130001
6.7225 9.486478311750002
6.723 9.490642934739999
6.7235 9.495225607560002
6.724 9.500162828970002
6.7245 9.50533288826
6.725 9.510624658260003
6.7255 9.515884677640003
6.726 9.520948901530002
6.7265 9.525605659130001
6.727 9.52970148911
6.7275 9.53324168324
6.728 9.536453787630002
6.7285 9.539729393260004
6.729 9.54343892403
6.7295 9.547677631800003
6.73 9.552228554
6.7305 9.55669480788
6.731 9.560748303699999
6.7315 9.564288497829999
6.732 9.56736830797
6.7325 9.570093569520001
6.733 9.57252249195
6.7335 9.5747185765
6.734 9.5767294491
6.7345 9.5786344863
6.735 9.580513064650003
6.7355 9.582449852469999
6.736 9.584503059230002
6.7365 9.58671501909
6.737 9.589112190900003
6.7375 9.591710449969998
6.738 9.594520379839999
6.7385 9.597552564049998
6.739 9.600844044989998
6.7395 9.604426573280001
6.74 9.60834777485
6.7405 9.612660567400003
6.741 9.617444327480001
6.7415 9.622815474030002
6.742 9.628948635460002
6.742 9.628948635460002
6.7425 9.636007856640003
6.743 9.644009012880002
6.7435 9.65264518152
6.744 9.66136072671
6.7445 9.669562970209999
6.745 9.676934405819999
6.7455 9.68348032531
6.746 9.689433566560002
6.7465 9.695079885150001
6.747 9.700646827189999
6.7475 9.706118517370001
6.748 9.710706481959999
6.7485 9.711415579139999
6.749 9.699900687620001
6.7495 9.658762467639999
6.75 9.572009190260001
6.7505 9.461691661069999
6.751 9.37662645832
6.7515 9.330259969580002
6.752 9.308410251250002
6.7525 9.298070132670002
6.753 9.292667235500002
6.7535 9.28938104633
6.754 9.287063251070002
6.7545 9.2852587575
6.755 9.283824687830002
6.7555 9.28279808445
6.756 9.282327116920001
6.7565 9.282671081970001
6.757 9.284210987040002
6.7575 9.28748659267
6.758 9.293275789050004
6.7585 9.302742765580003
6.759 9.317295133080002
6.7595 9.33804416325
6.76 9.36493164662
6.7605 9.396576431220002
6.761 9.43133277658
6.7615 9.468570962070004
6.762 9.50893658363
6.7625 9.55326574092
6.763 9.600717042510002
6.7635 9.64719995019
6.764 9.686173836240002
6.7645 9.712807314650004
6.765 9.727391432770002
6.7655 9.733900309870002
6.766 9.736398025309999
6.7665 9.73735054391
6.767 9.737869137370001
6.7675 9.738398314369999
6.768 9.73910211978
6.7685 9.739991137140002
6.769 9.7410389076
6.7695 9.742197805230003
6.77 9.74344666295
6.7705 9.744790772530003
6.771 9.74626717636
6.7715 9.748002876920001
6.772 9.750283629790001
6.7725 9.75370211321
6.773 9.758993883210003
6.7735 9.76505295986
6.774 9.7619413991
6.7745 9.727931193310003
6.775 9.663419225240002
6.7755 9.604939874970004
6.776 9.56968081146
6.7765 9.546899741609998
6.777 9.520864233210002
6.7775 9.483678965420001
6.778 9.43868304511
6.7785 9.395502201910002
6.779 9.36176716816
6.7795 9.339208352650001
6.78 9.325613795520002
6.7805 9.318004230260001
6.781 9.314109487540001
6.7815 9.3124055376
6.782 9.311950445379999
6.7825 9.312172699719998
6.783 9.312749502650004
6.7835 9.313516809300001
6.784 9.314363492500004
6.7845 9.315231342779999
6.785 9.316104484830003
6.7855 9.31697762688
6.786 9.317919561939998
6.7865 9.319025541870001
6.787 9.320486070390004
6.7875 9.32253927715
6.788 9.325481501270001
6.7885 9.329709625500001
6.789 9.335731659760004
6.7895 9.344203783529998
6.79 9.35550700425
6.7905 9.369011601290001
6.791 9.382632617269998
6.7915 9.393337867980001
6.792 9.398534386120001
6.7925 9.397544825130002
6.793 9.39216309504
6.7935 9.385516631920002
6.794 9.380309530239998
6.7945 9.37790706666
6.795 9.378642622690002
6.7955 9.382410362929999
6.796 9.3891362026
6.7965 9.398878351170001
6.797 9.41186964652
6.7975 9.4286128068
6.798 9.450425482739998
6.7985 9.480281649080002
6.799 9.52288039758
6.7995 9.58174075529
6.8 9.653264318609999
6.8005 9.72354431598
6.801 9.77264664981
6.8015 9.78217183581
6.802 9.74335141109
6.8025 9.666467284760003
6.803 9.57953937897
6.8035 9.508904833010003
6.804 9.46360199004
6.8045 9.4390375937
6.805 9.42735336554
6.8055 9.42264898201
6.806 9.421527126770002
6.8065 9.4222097651
6.807 9.42380258787
6.8075 9.425871669940001
6.808 9.428221215820002
6.8085 9.430787724270001
6.809 9.433602945910003
6.8095 9.43673567375
6.81 9.440302326730002
6.8105 9.44444049087
6.811 9.44925600157
6.8115 9.45476473414
6.812 9.460882020260001
6.8125 9.467454398600001
6.813 9.474365450219999
6.8135 9.481519923260002
6.814 9.488732605770004
6.8145 9.495664824469998
6.815 9.502083741480003
6.8155 9.508074025120003
6.816 9.51399551575
6.8165 9.520282138510002
6.817 9.52738898562
6.8175 9.53594048594
6.818 9.546931492230001
6.8185 9.561478567960002
6.819 9.57889378303
6.8195 9.594552130460002
6.82 9.603855062120001
6.8205 9.607225919610002
6.821 9.60749050811
6.8215 9.606622657830002
6.822 9.605516677900003
6.8225 9.60449536629
6.823 9.603648683090004
6.8235 9.60299250361
6.824 9.602510952540001
6.8245 9.6021828628
6.825 9.602002942620004
6.8255 9.602008234389999
6.826 9.602288698199999
6.8265 9.60295016945
6.827 9.60406673292
6.8275 9.60558547091
6.828 9.607405839790001
6.8285 9.609443171240002
6.829 9.611633964020001
6.8295 9.613920008660003
6.83 9.616221928609999
6.8305 9.61846034732
6.831 9.62061409771
6.8315 9.6227149304
6.832 9.6248316384
6.8325 9.627011847639999
6.833 9.629271433430002
6.8335 9.63156806161
6.834 9.633875273330002
6.8345 9.63619306859
6.835 9.638563781550001
6.8355 9.641050913450002
6.836 9.64369150668
6.8365 9.646496144780002
6.837 9.649443660670002
6.8375 9.652502303730003
6.838 9.655650906880002
6.8385 9.658868303040002
6.839 9.662154492210004
6.8395 9.665509474390003
6.84 9.668959708429998
6.8405 9.672542236720002
6.841 9.676309976960003
6.8415 9.680299971540002
6.842 9.684522804
6.842 9.684522804
6.8425 9.68892026487
6.843 9.693333601050004
6.8435 9.69749822404
6.844 9.701128378260002
6.8445 9.704022976449998
6.845 9.706139684450001
6.8455 9.707626671820002
6.846 9.708722068210001
6.8465 9.709679878580001
6.847 9.710669439570001
6.8475 9.711759544189999
6.848 9.71293431713
6.8485 9.714124965380002
6.849 9.71526269593
6.8495 9.71628400754
6.85 9.717146566050001
6.8505 9.717818620840003
6.851 9.718289588370002
6.8515 9.718580635719999
6.852 9.718707638200001
6.8525 9.718718221740001
6.853 9.718665304040002
6.8535 9.71859651103
6.854 9.71857534395
6.8545 9.718675887579998
6.855 9.7189722267
6.8555 9.7195543214
6.856 9.720517423540002
6.8565 9.721925034360002
6.857 9.72372952793
6.8575 9.72574040053
6.858 9.72761368711
6.8585 9.728973672000002
6.859 9.72963514325
6.8595 9.72966689387
6.86 9.7292382605
6.8605 9.728402160840002
6.861 9.727005133559999
6.8615 9.724840799630002
6.862 9.72191974259
6.8625 9.71854359333
6.863 9.715146276990001
6.8635 9.71205588331
6.864 9.709404706540003
6.8645 9.707155704290003
6.865 9.705229500009999
6.8655 9.703541425380003
6.866 9.702043854469999
6.8665 9.70069445312
6.867 9.69947734602
6.8675 9.698376657860003
6.868 9.69738709687
6.8685 9.696513954819999
6.869 9.695794274100002
6.8695 9.695286264180002
6.87 9.695069301610001
6.8705 9.695233346479998
6.871 9.695783690560003
6.8715 9.696603914910003
6.872 9.697461181649999
6.8725 9.6980697352
6.873 9.698202029450002
6.8735 9.697731061919999
6.874 9.696598623140002
6.8745 9.69481000488
6.875 9.692412833069998
6.8755 9.68952352665
6.876 9.686306130490003
6.8765 9.682924689459998
6.877 9.679490330730001
6.8775 9.67607713908
6.878 9.672711573360004
6.8785 9.669414800650003
6.879 9.666213279800001
6.8795 9.663117594349998
6.88 9.66013303607
6.8805 9.65725960496
6.881 9.654502592790003
6.8815 9.651851416020001
6.882 9.6493325335
6.8825 9.64693006992
6.883 9.64463873351
6.8835 9.642416190110001
6.884 9.640230689100004
6.8845 9.638108689330004
6.885 9.636071357880002
6.8855 9.63409752767
6.886 9.63203902914
6.8865 9.62964185733
6.887 9.62664142374
6.8875 9.622979518900003
6.888 9.61891543954
6.8885 9.614893694340001
6.889 9.611311166050001
6.8895 9.608337191310003
6.89 9.605913560649999
6.8905 9.603881520970003
6.891 9.602092902710002
6.8915 9.60044187047
6.892 9.59889138186
6.8925 9.59745202042
6.893 9.596150245
6.8935 9.59499663914
6.894 9.594001786380002
6.8945 9.593149811410001
6.895 9.59241425538
6.8955 9.591763367670001
6.896 9.591170689430001
6.8965 9.59059917827
6.897 9.59001708357
6.8975 9.589419113560002
6.898 9.588815851780002
6.8985 9.58822846531
6.899 9.58766224592
6.8995 9.58712248538
6.9 9.586619767230001
6.9005 9.586180550319998
6.901 9.58585246058
6.9015 9.585704291020004
6.902 9.585826001730002
6.9025 9.586344595189999
6.903 9.587355323259999
6.9035 9.588889936560001
6.904 9.590837307920001
6.9045 9.592895806449999
6.905 9.594562714000002
6.9055 9.595065432150001
6.906 9.59351494354
6.9065 9.589419113560002
6.907 9.583211867350002
6.9075 9.576094436700004
6.908 9.56926276163
6.9085 9.56333597923
6.909 9.55832996481
6.9095 9.55400658872
6.91 9.550127721310002
6.9105 9.546529317710004
6.911 9.543121417830001
6.9115 9.539851103970001
6.912 9.53670779259
6.9125 9.533686191920001
6.913 9.530802177270001
6.9135 9.528092791030002
6.914 9.525621534440003
6.9145 9.523478367589998
6.915 9.52175325057
6.9155 9.520477934000002
6.916 9.51959950018
6.9165 9.51893273716
6.917 9.518271265910002
6.9175 9.51748808395
6.918 9.51662023367
6.9185 9.515762966930001
6.919 9.515006243820004
6.9195 9.514376523190002
6.92 9.513879096810001
6.9205 9.513524548220001
6.921 9.51332875273
6.9215 9.51331816919
6.922 9.513513964680001
6.9225 9.513905555660003
6.923 9.51448765036
6.9235 9.515244373470004
6.924 9.516159849680001
6.9245 9.51718116129
6.925 9.51822363998
6.9255 9.51914969973
6.926 9.51977412859
6.9265 9.519911714610004
6.927 9.519435455310003
6.9275 9.518292432989998
6.928 9.51652498181
6.9285 9.514249520710003
6.929 9.511630094560001
6.9295 9.508846623540002
6.93 9.50604198544
6.9305 9.50335376628
6.931 9.500908968540003
6.9315 9.498892804170001
6.932 9.497638654680003
6.9325 9.497723323000002
6.933 9.500120494809998
6.9335 9.506370075180001
6.934 9.518525270870004
6.9345 9.538803333510003
6.935 9.568431953740003
6.9355 9.605924144190002
6.936 9.645654753350001
6.9365 9.678363183719998
6.937 9.694079740620001
6.9375 9.68612621031
6.938 9.654200961899999
6.9385 9.60545317666
6.939 9.552143885680003
6.9395 9.505745646319998
6.94 9.471708981680003
6.9405 9.449330086350002
6.941 9.435179893369998
6.9415 9.42592458764
6.942 9.419288708060002
6.942 9.419288708060002
6.9425 9.413944020359999
6.943 9.40920259444
6.9435 9.404709881710001
6.944 9.40028596199
6.9445 9.395856750500002
6.945 9.391401080160001
6.9455 9.386966576900004
6.946 9.382727869130001
6.9465 9.379224717390002
6.947 9.378055236220003
6.9475 9.38382326552
6.948 9.408689292750001
6.9485 9.47853536498
6.949 9.62665200728
6.9495 9.851912072640001
6.95 10.087972640570001
6.9505 10.26193957932
6.951 10.347502208449999
6.9515 10.343025371030002
6.952 10.24309029458
6.9525 10.044918799850002
6.953 9.787283685630001
6.9535 9.556668349030002
6.954 9.40930842984
6.9545 9.33480560001
6.955 9.30079539422
6.9555 9.28450732616
6.956 9.274987431930004
6.9565 9.26787529305
6.957 9.261588670290003
6.9575 9.25558780311
6.958 9.24967160425
6.9585 9.24376598893
6.959 9.237849790070001
6.9595 9.231933591210002
6.96 9.226080893590002
6.9605 9.22041869969
6.961 9.215132221460003
6.9615 9.210438421470002
6.962 9.20649605282
6.9625 9.20326807312
6.963 9.20035230785
6.9635 9.196870323190002
6.964 9.191859017000002
6.9645 9.184937381840001
6.965 9.17658696878
6.9655 9.167723254030001
6.966 9.15914529486
6.9665 9.1512711411
6.967 9.144248962310002
6.9675 9.138073466720002
6.968 9.132686444860003
6.9685 9.128003228410002
6.969 9.12391798197
6.9695 9.12034603722
6.97 9.11720801761
6.9705 9.1144404219
6.971 9.11201149947
6.9715 9.109894791470001
6.972 9.108090297899999
6.9725 9.106603310530001
6.973 9.10547087175
6.9735 9.104730023950001
6.974 9.10448131076
6.9745 9.104872901740002
6.975 9.10609530061
6.9755 9.10827550985
6.976 9.11132356937
6.9765 9.114779095180001
6.977 9.117795404080002
6.9775 9.119351184460001
6.978 9.11873733914
6.9785 9.11589565865
6.979 9.111429404770004
6.9795 9.106259345480002
6.98 9.101279789910002
6.9805 9.09706754099
6.981 9.093791935359999
6.9815 9.091347137620001
6.982 9.089510893429999
6.9825 9.088087407300002
6.983 9.086960260290002
6.9835 9.08607124293
6.984 9.08539389637
6.9845 9.08493880415
6.985 9.08471654981
6.9855 9.084753592199998
6.986 9.085118724330002
6.9865 9.08588603098
6.987 9.08717722286
6.9875 9.089145761300003
6.988 9.091929232320002
6.9885 9.095591137160003
6.989 9.099946263869999
6.9895 9.104571270849998
6.99 9.108899938710003
6.9905 9.112540676470001
6.991 9.11530298041
6.9915 9.11711276575
6.992 9.117922406560002
6.9925 9.11789594771
6.993 9.117409104870003
6.9935 9.116890511410002
6.994 9.11662592291
6.9945 9.116705299460001
6.995 9.117096890440003
6.9955 9.11771073576
6.996 9.118472750639999
6.9965 9.11934589269
6.997 9.120298411290001
6.9975 9.121298555820001
6.998 9.122335742739999
6.9985 9.123388804969998
6.999 9.12446832605
6.9995 9.125595473060002
7.0 9.126823163700003
7.0005 9.128209607439999
7.001 9.12980772198
7.0015 9.13160163201
7.002 9.13351725275
7.0025 9.135416998180002
7.003 9.1371421152
7.0035 9.138581476639999
7.004 9.13970333188
7.0045 9.140560598620002
7.005 9.14134907235
7.0055 9.142365092190001
7.006 9.14389970549
7.0065 9.145979371100001
7.007 9.14834479229
7.0075 9.150599086309999
7.008 9.15238770457
7.0085 9.153440766800003
7.009 9.15359422813
7.0095 9.15294863219
7.01 9.151879694650003
7.0105 9.150995969060002
7.011 9.150763131180003
7.0115 9.151287016410002
7.012 9.15226070209
7.0125 9.15320792892
7.013 9.153747689460001
7.0135 9.15378473185
7.014 9.15347780919
7.0145 9.153054467590003
7.015 9.152715794310001
7.0155 9.15261525068
7.016 9.152911589800002
7.0165 9.153663021140002
7.017 9.154784876380003
7.0175 9.156033734100003
7.018 9.157129130490002
7.0185 9.15787527006
7.019 9.158261569270003
7.0195 9.15837269644
7.02 9.158309195200001
7.0205 9.158055190239999
7.021 9.15738313545
7.0215 9.155986108170001
7.022 9.153742397690003
7.0225 9.1508477995
7.023 9.14767802927
7.0235 9.144561176740002
7.024 9.141613660850002
7.0245 9.138824898060001
7.025 9.136115511820002
7.0255 9.13342200089
7.026 9.130712614650001
7.0265 9.127982061330002
7.027 9.125272675089999
7.0275 9.122679707790002
7.028 9.12040424669
7.0285 9.118816715689999
7.029 9.118636795510003
7.0295 9.121272096970003
7.03 9.1291515425
7.0305 9.1453972764
7.031 9.17121582223
7.0315 9.201177823970003
7.032 9.222196734410002
7.0325 9.22215969202
7.033 9.20072802352
7.0335 9.16844293475
7.034 9.136761107760002
7.0345 9.1116887015
7.035 9.094045940320001
7.0355 9.082192375520002
7.036 9.074164760430001
7.0365 9.06847081591
7.037 9.064158023360001
7.0375 9.060633704540002
7.038 9.057553894400002
7.0385 9.054770423380003
7.039 9.05225683263
7.0395 9.05012424932
7.04 9.04868488788
7.0405 9.048510259470003
7.041 9.050595216850002
7.0415 9.05619390951
7.042 9.066163604190002
7.042 9.066163604190002
7.0425 9.079557074060002
7.043 9.09274945667
7.0435 9.10059715158
7.044 9.09927420908
7.0445 9.088431372350001
7.045 9.07138658118
7.0455 9.05319347592
7.046 9.03791613593
7.0465 9.02704684035
7.047 9.01994528501
7.0475 9.015240901480002
7.048 9.011822418060003
7.0485 9.009033655270002
7.049 9.00655181514
7.0495 9.004276354040002
7.05 9.002286648520002
7.0505 9.000963706020002
7.051 9.001328838150002
7.0515 9.00604380522
7.052 9.021501065390002
7.0525 9.060168028780001
7.053 9.135697461990002
7.0535 9.241437610130003
7.054 9.342759130320001
7.0545 9.413187297250001
7.055 9.45220351746
7.0555 9.46899959544
7.056 9.470994592730001
7.0565 9.462421925330002
7.057 9.445779308680002
7.0575 9.423268119100001
7.058 9.397634785220003
7.0585 9.372197246829998
7.059 9.350368695580002
7.0595 9.335049021429999
7.06 9.32823322167
7.0605 9.330672727640003
7.061 9.34162669154
7.0615 9.35870323333
7.062 9.37824044817
7.0625 9.396285383870001
7.063 9.409567726570003
7.0635 9.415706179769998
7.064 9.41223477865
7.0645 9.395020650840003
7.065 9.3573326649
7.0655 9.292444981160003
7.066 9.202463724080001
7.0665 9.105645500160001
7.067 9.0253270151
7.0675 8.971044038440002
7.068 8.9382244809
7.0685 8.9188566027
7.069 8.907092997990002
7.0695 8.899626310520002
7.07 8.894710256190002
7.0705 8.891392316400001
7.071 8.889100979990001
7.0715 8.887476406600001
7.072 8.88626988304
7.0725 8.88529090559
7.073 8.88440718
7.0735 8.883491703790003
7.074 8.8823963074
7.0745 8.880967529500001
7.075 8.879088951150003
7.0755 8.876744697040003
7.076 8.874040602570002
7.0765 8.871103670220002
7.077 8.8680556107
7.0775 8.8649863841
7.078 8.861948908120002
7.0785 8.85898551692
7.079 8.856106794040002
7.0795 8.85330215594
7.08 8.85056101908
7.0805 8.847893967000001
7.081 8.84534333386
7.0815 8.842972620900003
7.082 8.84082416228
7.0825 8.83890854154
7.083 8.837194008059999
7.0835 8.8356170606
7.084 8.834071863759998
7.0845 8.832447290370002
7.085 8.83071158981
7.0855 8.828907096240002
7.086 8.82712906152
7.0865 8.82547802928
7.087 8.824033376070002
7.0875 8.82288506198
7.088 8.8220701294
7.0885 8.821646787799999
7.089 8.82169441373
7.0895 8.822387635600002
7.09 8.824043959610002
7.0905 8.82731956524
7.091 8.833415684280002
7.0915 8.84454427659
7.092 8.86450483303
7.0925 8.898837836790001
7.093 8.9526180953
7.0935 9.02341139436
7.094 9.093156922960002
7.0945 9.131575173160002
7.095 9.11583215741
7.0955 9.050806887650001
7.096 8.96877916088
7.0965 8.903510469700002
7.097 8.866436329079999
7.0975 8.850428724830003
7.098 8.84516870545
7.0985 8.844237353930001
7.099 8.8447718227
7.0995 8.84568729891
7.1 8.846602775120001
7.1005 8.84737537354
7.101 8.847973343549999
7.1015 8.848391393380002
7.102 8.84865598188
7.1025 8.848841193830001
7.103 8.849163991800001
7.1035 8.85028055527
7.104 8.85436580171
7.1045 8.86803973539
7.105 8.90692366135
7.1055 8.991195098599999
7.106 9.115070142530001
7.1065 9.22534533756
7.107 9.26598083939
7.1075 9.227546713880002
7.108 9.141989376520002
7.1085 9.049224648420001
7.109 8.973409459630002
7.1095 8.921232607430003
7.11 8.889434361500001
7.1105 8.87164872253
7.111 8.862324623790002
7.1115 8.857816035750002
7.112 8.85608033519
7.1125 8.85612266935
7.113 8.857630823800001
7.1135 8.86082176111
7.114 8.866335785450001
7.1145 8.874998412940002
7.115 8.88719065102
7.1155 8.901716559670003
7.116 8.91501477768
7.1165 8.92198933054
7.117 8.918756059070002
7.1175 8.905394339820003
7.118 8.886285758350002
7.1185 8.867415306530003
7.119 8.852847063720002
7.1195 8.84342771312
7.12 8.83794014763
7.1205 8.83478625271
7.121 8.83280713073
7.1215 8.83136776929
7.122 8.830134786880002
7.1225 8.82895472217
7.123 8.827737615070003
7.1235 8.826430547880001
7.124 8.82500706175
7.1245 8.823498907300003
7.125 8.822043670550002
7.1255 8.82111231903
7.126 8.822128338870002
7.1265 8.829060557570003
7.127 8.850963193600002
7.1275 8.900700539830002
7.128 8.979304491410002
7.1285 9.06069191401
7.129 9.112757639040002
7.1295 9.120568291560001
7.13 9.081398610020003
7.1305 9.00461502732
7.131 8.918634348360001
7.1315 8.853016400360001
7.132 8.814772778570003
7.1325 8.79523556373
7.133 8.785218243120003
7.1335 8.77946608913
7.134 8.77555017933
7.1345 8.772433326800002
7.135 8.76966573109
7.1355 8.767088639100002
7.136 8.764659716670003
7.1365 8.76245304858
7.137 8.760685597400002
7.1375 8.759791288270002
7.138 8.760611512620002
7.1385 8.764527422420002
7.139 8.773205925220001
7.1395 8.78726615811
7.14 8.803945817150002
7.1405 8.816651356920001
7.141 8.818619895360001
7.1415 8.808025771820002
7.142 8.78927703071
7.142 8.78927703071
7.1425 8.76943818498
7.143 8.753615792680002
7.1435 8.743191005780002
7.144 8.73702080196
7.1445 8.733401231280002
7.145 8.731046393630002
7.1455 8.729226024750002
7.146 8.72757499251
7.1465 8.725923960270002
7.147 8.72422001033
7.1475 8.722489601540001
7.148 8.720886195230001
7.1485 8.71979609061
7.149 8.72019297336
7.1495 8.72444226467
7.15 8.73802094649
7.1505 8.77150197528
7.151 8.838792122600001
7.1515 8.942981782130001
7.152 9.05394490726
7.1525 9.11358315516
7.153 9.08468479919
7.1535 8.987226271100003
7.154 8.875225959050002
7.1545 8.78870551955
7.155 8.73608415867
7.1555 8.708323533249999
7.156 8.69454376417
7.1565 8.687526877149999
7.157 8.68344163071
7.1575 8.680520573670002
7.158 8.678001691150001
7.1585 8.675604519340002
7.159 8.673228514610003
7.1595 8.670900135810001
7.16 8.668677592410003
7.1605 8.666687886890003
7.161 8.665126814739999
7.1615 8.664370091630001
7.162 8.665058021730001
7.1625 8.668084914170002
7.163 8.67425511799
7.1635 8.683436338940002
7.164 8.693808208140002
7.1645 8.702190371820002
7.165 8.70555064577
7.1655 8.702756591210001
7.166 8.69526344489
7.1665 8.686188059340001
7.167 8.67827686319
7.1675 8.67271521292
7.168 8.66939198136
7.1685 8.667677447880003
7.169 8.666915433
7.1695 8.666640260960001
7.17 8.666566176180002
7.1705 8.666576759720002
7.171 8.666629677420001
7.1715 8.66674609636
7.172 8.666941891850001
7.1725 8.66724881451
7.173 8.667629821950001
7.1735 8.668042580010002
7.174 8.66842358745
7.1745 8.668741093650002
7.175 8.66903743277
7.1755 8.66933906366
7.176 8.669667153400002
7.1765 8.670032285530002
7.177 8.670408001200002
7.1775 8.670762549790002
7.178 8.67105888891
7.1785 8.671244100860001
7.179 8.67129701856
7.1795 8.671196474930003
7.18 8.67096363705
7.1805 8.670646130850002
7.181 8.67034979173
7.1815 8.670259831640003
7.182 8.670556170760001
7.1825 8.67137110334
7.183 8.672572335129999
7.1835 8.67373652453
7.184 8.67431861923
7.1845 8.674133407280003
7.185 8.673440185410001
7.1855 8.6726834623
7.186 8.672212494770001
7.1865 8.67222837008
7.187 8.672805173010001
7.1875 8.67388998586
7.188 8.675382265
7.1885 8.677133840869999
7.189 8.67900712745
7.1895 8.68089099757
7.19 8.682706074679999
7.1905 8.68444177524
7.191 8.68616160049
7.1915 8.688008428220002
7.192 8.690098677369999
7.1925 8.69233709608
7.193 8.694379719299999
7.1935 8.69583495605
7.194 8.696671055710002
7.1945 8.697242566869999
7.195 8.697983414670002
7.1955 8.699089394600001
7.196 8.700565798430002
7.1965 8.702428501470003
7.197 8.70474629673
7.1975 8.707662062
7.198 8.71139275985
7.1985 8.716377607190001
7.199 8.723664374480002
7.1995 8.73569785946
7.2 8.757790999210002
7.2005 8.799590690440002
7.201 8.872945206179999
7.2015 8.97978604248
7.202 9.098009476049999
7.2025 9.193674094110001
7.203 9.24829574405
7.2035 9.262133722600002
7.204 9.240109375860001
7.2045 9.18052404566
7.205 9.07694823145
7.2055 8.944648689680001
7.206 8.83435761934
7.2065 8.77560309703
7.207 8.75351524905
7.2075 8.747281543990002
7.208 8.74645602787
7.2085 8.74726566868
7.209 8.748466900470003
7.2095 8.74964167341
7.21 8.750636526170002
7.2105 8.751393249280003
7.211 8.751927718050002
7.2115 8.752314017260002
7.212 8.752737358860003
7.2125 8.753552291440002
7.213 8.75555787227
7.2135 8.760362799430002
7.214 8.770602374380001
7.2145 8.78890131504
7.215 8.814391771130001
7.2155 8.83960705518
7.216 8.854180589759999
7.2165 8.85320690408
7.217 8.84006743917
7.2175 8.822001336389999
7.218 8.8050835477
7.2185 8.79219279598
7.219 8.78362012858
7.2195 8.778502986989999
7.22 8.775820059600001
7.2205 8.774766997370001
7.221 8.774809331530001
7.2215 8.775650722960002
7.222 8.7771959198
7.2225 8.77956134099
7.223 8.783053909190002
7.2235 8.788155175470003
7.224 8.79537844152
7.2245 8.804734290880003
7.225 8.81504265884
7.2255 8.82373703695
7.226 8.828076288350001
7.2265 8.82686976479
7.227 8.82128694744
7.2275 8.81404251431
7.228 8.807777058630002
7.2285 8.803755313430003
7.229 8.801871443310002
7.2295 8.801400475780003
7.23 8.801654480740002
7.2305 8.802173074200002
7.231 8.80268108412
7.2315 8.803062091560001
7.232 8.80327376236
7.2325 8.803342555370001
7.233 8.803337263600003
7.2335 8.80337959776
7.234 8.803644186260001
7.2345 8.80441678468
7.235 8.806173652320002
7.2355 8.80962388636
7.236 8.8155083346
7.2365 8.824086293770002
7.237 8.834521664210001
7.2375 8.844861782790002
7.238 8.85274122832
7.2385 8.856276130680001
7.239 8.854794435080002
7.2395 8.849232784810003
7.24 8.8416496784
7.2405 8.83420415801
7.241 8.828250916760002
7.2415 8.8241868374
7.242 8.821752623200002
7.242 8.821752623200002
7.2425 8.82044555601
7.243 8.81981054361
7.2435 8.819530079800003
7.244 8.819418952629999
7.2445 8.81940307732
7.245 8.81945599502
7.2455 8.81959358104
7.246 8.81984229423
7.2465 8.820281511140003
7.247 8.821001191859999
7.2475 8.822170673030001
7.248 8.8240280843
7.2485 8.82685918125
7.249 8.830939135920001
7.2495 8.836246781229999
7.25 8.84208360354
7.2505 8.846914989550001
7.251 8.84897877985
7.2515 8.847465333630002
7.252 8.84317899993
7.2525 8.83796131471
7.253 8.833436851360002
7.2535 8.83034116591
7.254 8.828584298270002
7.2545 8.827737615070003
7.255 8.827377774710001
7.2555 8.82719256276
7.256 8.82698618373
7.2565 8.826647510450002
7.257 8.826144792300003
7.2575 8.82547802928
7.258 8.824689555550002
7.2585 8.82384287235
7.259 8.823033231540002
7.2595 8.822398219140002
7.26 8.822165381260003
7.2605 8.822699850029998
7.261 8.824573136610002
7.2615 8.82865309128
7.262 8.83586048202
7.2625 8.84642814671
7.263 8.858556883550001
7.2635 8.86793389999
7.264 8.869934189050003
7.2645 8.86351527204
7.265 8.85239726327
7.2655 8.841549134770002
7.266 8.83349506083
7.2665 8.828314418000001
7.267 8.825271650250002
7.2675 8.82372645341
7.268 8.823191984640001
7.2685 8.82330840358
7.269 8.823816413500001
7.2695 8.82452021891
7.27 8.82530869264
7.2705 8.82611304168
7.271 8.82690151541
7.2715 8.82770586445
7.272 8.828573714730002
7.2725 8.829584442800002
7.273 8.83082800875
7.2735 8.832341454970003
7.274 8.83406657199
7.2745 8.835834023170001
7.275 8.83744272125
7.2755 8.83873391313
7.276 8.83960705518
7.2765 8.839988062620002
7.277 8.83995102023
7.2775 8.839760516510001
7.278 8.83970230704
7.2785 8.839966895540002
7.279 8.84061778325
7.2795 8.84163909486
7.28 8.842972620900003
7.2805 8.844560151900001
7.281 8.846359353700002
7.2815 8.848317308599999
7.282 8.850402265980001
7.2825 8.852566599910002
7.283 8.85476797623
7.2835 8.85695876901
7.284 8.859107227630002
7.2845 8.86121864386
7.285 8.86335122717
7.2855 8.86564256358
7.286 8.86825669796
7.2865 8.87140000934
7.287 8.8753582533
7.2875 8.880612980910001
7.288 8.88791562351
7.2885 8.898213407930001
7.289 8.912178388960001
7.2895 8.929350182610001
7.29 8.94741099362
7.2905 8.96260366529
7.291 8.97162613314
7.2915 8.97345708556
7.292 8.96937183912
7.2925 8.960984383670002
7.293 8.948897980990001
7.2935 8.933827020030002
7.294 8.918131630210002
7.2945 8.904854579280002
7.295 8.895699817179999
7.2955 8.890598550900002
7.296 8.88859297007
7.2965 8.888598261839999
7.297 8.889778326550001
7.2975 8.89156165304
7.298 8.8936148598
7.2985 8.895742151340002
7.299 8.897842984030003
7.2995 8.89988031548
7.3 8.901875312770002
7.3005 8.90387031006
7.301 8.905971142750001
7.3015 8.90840006518
7.302 8.91162804488
7.3025 8.916602308680002
7.303 8.925058557140002
7.3035 8.939769677740003
7.304 8.964069485580001
7.3045 8.99937617502
7.305 9.0409377366
7.3055 9.07635555321
7.306 9.09189218993
7.3065 9.08245696402
7.307 9.054897425860002
7.3075 9.02173390327
7.308 8.992692669510003
7.3085 8.971525589510001
7.309 8.957809321670002
7.3095 8.949654704100002
7.31 8.945177866680002
7.3105 8.94295532328
7.311 8.942076889460001
7.3115 8.941997512910003
7.312 8.942415562739999
7.3125 8.94314053523
7.313 8.944061303209999
7.3135 8.945114365439998
7.314 8.946262679530001
7.3145 8.947500953710001
7.315 8.948834479750001
7.3155 8.950257965880002
7.316 8.951771412100001
7.3165 8.95338011018
7.317 8.955089351889999
7.3175 8.956915012540001
7.318 8.95886767567
7.3185 8.96095792482
7.319 8.963191051760003
7.3195 8.965567056490002
7.32 8.96805948016
7.3205 8.970641863920001
7.321 8.97328774892
7.3215 8.97597596808
7.322 8.978711813170001
7.3225 8.981479408880002
7.323 8.98423642105
7.3235 8.986935223750002
7.324 8.98953348282
7.3245 8.991999447640001
7.325 8.9943172429
7.3255 8.99647099329
7.326 8.998434239960002
7.3265 9.000196399370001
7.327 9.001783930370003
7.3275 9.003223291810002
7.328 9.00457269316
7.3285 9.005900927430002
7.329 9.007250328780003
7.3295 9.008657939600003
7.33 9.01015551051
7.3305 9.011795959210001
7.331 9.013658662250002
7.3315 9.015791245560003
7.332 9.01808787374
7.3325 9.02022574882
7.333 9.021802696280002
7.3335 9.02261762886
7.334 9.02281871612
7.3345 9.022845174970001
7.335 9.023051554000002
7.3355 9.023580731000003
7.336 9.024395663580002
7.3365 9.025459309350001
7.337 9.02674520946
7.3375 9.028205737980002
7.338 9.02978268544
7.3385 9.03140725883
7.339 9.03302124868
7.3395 9.034608779680003
7.34 9.03618043537
7.3405 9.037783841680003
7.341 9.039493083390003
7.3415 9.041382245280001
7.342 9.043514828590002
7.342 9.043514828590002
7.3425 9.045927875710003
7.343 9.04860021956
7.3435 9.051484234210001
7.344 9.05449525134
7.3445 9.057490393160002
7.345 9.060220946480001
7.3455 9.062438198110002
7.346 9.064083938580001
7.3465 9.065438631700001
7.347 9.06684624252
7.3475 9.068454940600002
7.348 9.070248850630001
7.3485 9.07218034668
7.349 9.0742229699
7.3495 9.076339677900002
7.35 9.078482844749999
7.3505 9.080578385670002
7.351 9.08256279942
7.3515 9.084388460070002
7.352 9.086023617000002
7.3525 9.087473561980001
7.353 9.08877004563
7.3535 9.090003028040002
7.354 9.091304803460002
7.3545 9.092834124990002
7.355 9.094707411570003
7.3555 9.096898204350001
7.356 9.09915249837
7.3565 9.10120041336
7.357 9.10305782463
7.3575 9.10496286183
7.358 9.107021360360001
7.3585 9.10905340004
7.359 9.11067797343
7.3595 9.11150348955
7.36 9.11135531999
7.3605 9.11049276148
7.361 9.109444991020002
7.3615 9.10870943499
7.362 9.10853480658
7.3625 9.108952856410003
7.363 9.10985774908
7.3635 9.111111898570002
7.364 9.11259359417
7.3645 9.1142287511
7.365 9.115964451660002
7.3655 9.117827154699999
7.366 9.119922695620001
7.3665 9.122526246460001
7.367 9.126262236079999
7.3675 9.13239010574
7.368 9.142968353970002
7.3685 9.16016660647
7.369 9.18379435952
7.3695 9.208803264540002
7.37 9.227091621660001
7.3705 9.23344703743
7.371 9.228679152660003
7.3715 9.21697375742
7.372 9.2026542278
7.3725 9.189112588370001
7.373 9.178486714210003
7.3735 9.17135870002
7.374 9.167109408710001
7.3745 9.164770446370003
7.375 9.163606256969999
7.3755 9.16322524953
7.376 9.163426336790003
7.3765 9.16409309981
7.377 9.165119703190001
7.3775 9.16639501976
7.378 9.16782908943
7.3785 9.16932136857
7.379 9.170803064170002
7.3795 9.172279468000003
7.38 9.17381937307
7.3805 9.175533906550001
7.381 9.17744423552
7.3815 9.179412773960003
7.382 9.181227851070002
7.3825 9.182693671360003
7.383 9.18378377598
7.3835 9.184593416790001
7.384 9.185270763350001
7.3845 9.185953401679999
7.385 9.18677362603
7.3855 9.187869022420003
7.386 9.189361301560002
7.3865 9.19132454823
7.387 9.19375876243
7.3875 9.196658652390003
7.388 9.200077135810002
7.3885 9.20418354933
7.389 9.20934831685
7.3895 9.216291119090002
7.39 9.22616027014
7.3905 9.240723221180001
7.391 9.262403602870002
7.3915 9.293894926139998
7.392 9.336663011280002
7.3925 9.388480023120003
7.393 9.442117403840001
7.3935 9.48739907973
7.394 9.51548779489
7.3945 9.521949046060001
7.395 9.507491930420002
7.3955 9.477598721690004
7.396 9.440847379040001
7.3965 9.405540689600002
7.397 9.37666879248
7.3975 9.35566575735
7.398 9.34194948951
7.3985 9.33421292177
7.399 9.330926732599998
7.3995 9.330603934630002
7.4 9.332053879610001
7.4005 9.33460980452
7.401 9.338149998650003
7.4015 9.342976092890002
7.402 9.349506137070001
7.4025 9.358121138630004
7.403 9.368948100050002
7.4035 9.381680098670003
7.404 9.395375199430003
7.4045 9.40851466434
7.405 9.419505670630002
7.4055 9.427242238370003
7.406 9.431380402510001
7.4065 9.43210008323
7.407 9.429919873989999
7.4075 9.425580622590001
7.408 9.41983376037
7.4085 9.41326138203
7.409 9.406154534920002
7.4095 9.39867197214
7.41 9.391099449270001
7.4105 9.383950268
7.411 9.37787531604
7.4115 9.37338789508
7.412 9.370699675920001
7.4125 9.369731282009997
7.413 9.370297501400003
7.4135 9.372228997450001
7.414 9.375467560690002
7.4145 9.380119026520003
7.415 9.386410941049999
7.4155 9.394576142160002
7.416 9.40456700392
7.4165 9.415685012690002
7.417 9.42650139057
7.4175 9.435418023019999
7.418 9.44154589268
7.4185 9.4450172938
7.419 9.446541323559998
7.4195 9.446821787370002
7.42 9.44631906922
7.4205 9.445292465840001
7.421 9.443969523339998
7.4215 9.44262012199
7.422 9.441609393920004
7.4225 9.441302471260002
7.423 9.441916316580002
7.4235 9.443509139349999
7.424 9.446001563020001
7.4245 9.449345961660004
7.425 9.45361642005
7.4255 9.458966399519998
7.426 9.465454109540001
7.4265 9.472920797009998
7.427 9.48084786847
7.4275 9.48829338886
7.428 9.49379153789
7.4285 9.49570186686
7.429 9.493188276110004
7.4295 9.48692282043
7.43 9.478641200380004
7.4305 9.470190243690002
7.431 9.46298814472
7.4315 9.45780221012
7.432 9.45469064936
7.4325 9.453256579689999
7.433 9.45294965703
7.4335 9.453309497390002
7.434 9.454018594570002
7.4345 9.454891736619999
7.435 9.455817796369999
7.4355 9.456759731430001
7.436 9.45772283357
7.4365 9.458744145179999
7.437 9.459913626349998
7.4375 9.461390030180002
7.438 9.46346969579
7.4385 9.46659184009
7.439 9.47138089194
7.4395 9.47847715551
7.44 9.488198137000001
7.4405 9.499797696840002
7.441 9.511016249240004
7.4415 9.51869460751
7.442 9.520737230730003
7.442 9.520737230730003
7.4425 9.517562168730002
7.443 9.511466049690004
7.4435 9.50485133719
7.444 9.499183851519998
7.4445 9.494976894370001
7.445 9.492182839809999
7.4455 9.49056355819
7.446 9.48982800216
7.4465 9.489738042070002
7.447 9.490103174200001
7.4475 9.49077522899
7.448 9.491643079270002
7.4485 9.492632640259998
7.449 9.493696286030001
7.4495 9.494738764720001
7.45 9.495532530220004
7.4505 9.495728325710001
7.451 9.495050979150001
7.4515 9.49351107408
7.452 9.491457867320001
7.4525 9.489330575779999
7.453 9.487425538580002
7.4535 9.4858697582
7.454 9.484657942870001
7.4545 9.483726591349999
7.455 9.482985743550003
7.4555 9.482345439380001
7.456 9.48173688583
7.4565 9.481112456970003
7.457 9.48044569395
7.4575 9.479731305000001
7.458 9.47901691605
7.4585 9.47837132011
7.459 9.477926811430002
7.4595 9.477858018420001
7.46 9.47837132011
7.4605 9.479604302519999
7.461 9.481509339719999
7.4615 9.483790092590002
7.462 9.485959718290001
7.4625 9.487404371500002
7.463 9.48757899991
7.4635 9.486256057410003
7.464 9.48379538436
7.4645 9.480974870950003
7.465 9.47852478144
7.4655 9.476778497340003
7.466 9.47569368449
7.4665 9.475063963860002
7.467 9.474667081110002
7.4675 9.474354866679999
7.468 9.474042652250002
7.4685 9.473688103660002
7.469 9.473296512680001
7.4695 9.47287317108
7.47 9.47246570479
7.4705 9.472105864429999
7.471 9.471835984160002
7.4715 9.471703689910001
7.472 9.471708981680003
7.4725 9.471772482919999
7.473 9.471719565220003
7.4735 9.47138089194
7.474 9.47069825361
7.4745 9.46977748563
7.475 9.468824967029999
7.4755 9.467983575600002
7.476 9.46730093727
7.4765 9.466755884960001
7.477 9.466295500970002
7.4775 9.465866867600003
7.478 9.46543823423
7.4785 9.4649672667
7.479 9.464443381470002
7.4795 9.463861286770001
7.48 9.463258024990001
7.4805 9.462681222060002
7.481 9.462215546300001
7.4815 9.46196683311
7.482 9.46199858373
7.4825 9.462220838070003
7.483 9.46234254878
7.4835 9.461956249570001
7.484 9.460797351940002
7.4845 9.458929357130003
7.485 9.456712105500003
7.4855 9.454568938650002
7.486 9.452817362780003
7.4865 9.451552629750001
7.487 9.450705946550002
7.4875 9.450150310700003
7.488 9.449769303260002
7.4885 9.449462380600004
7.489 9.44918191679
7.4895 9.44889086944
7.49 9.44858923855
7.4905 9.44830877474
7.491 9.44810768748
7.4915 9.448091812169999
7.492 9.448425193679999
7.4925 9.44932479458
7.493 9.450996993899999
7.4935 9.4534841258
7.494 9.45643164169
7.4945 9.459019317220001
7.495 9.46028405025
7.4955 9.459828958030002
7.496 9.458193801100002
7.4965 9.456346973370003
7.497 9.45499228025
7.4975 9.45433610077
7.498 9.454262015990004
7.4985 9.454568938650002
7.499 9.455061073260001
7.4995 9.45559554203
7.5 9.456082384870001
7.5005 9.456463392310003
7.501 9.456712105500003
7.5015 9.456839107980002
7.502 9.45685498329
7.5025 9.45680206559
7.503 9.456759731430001
7.5035 9.45685498329
7.504 9.457304783740003
7.5045 9.458442514290002
7.505 9.46061743176
7.5055 9.46388774562
7.506 9.467517899840004
7.5065 9.469825111560002
7.507 9.469078971990001
7.5075 9.465014892630002
7.508 9.45926273864
7.5085 9.45388630032
7.509 9.449875138660001
7.5095 9.447123418259999
7.51 9.445112545660002
7.5105 9.44342447103
7.511 9.441842231800003
7.5115 9.44026528434
7.512 9.438661878030004
7.5125 9.437042596409999
7.513 9.435428606559999
7.5135 9.433862242640004
7.514 9.432428172970003
7.5145 9.431274567110002
7.515 9.430703055949998
7.5155 9.431295734189998
7.516 9.43399982866
7.5165 9.439794316810001
7.517 9.448642156250003
7.5175 9.458331387120001
7.518 9.464951391389999
7.5185 9.465327107059998
7.519 9.459432075279999
7.5195 9.45022439548
7.52 9.44130776303
7.5205 9.43473538469
7.521 9.430771848960003
7.5215 9.428776851670001
7.522 9.428009545020004
7.5225 9.427919584929999
7.523 9.42817888166
7.5235 9.428586347950002
7.524 9.429052023710003
7.5245 9.429528283010004
7.525 9.43003100116
7.5255 9.43063426294
7.526 9.431480946140002
7.5265 9.43277742979
7.527 9.434772427080002
7.5275 9.43770406766
7.528 9.44161997746
7.5285 9.44630848568
7.529 9.451441502580003
7.5295 9.457045487010003
7.53 9.463744867830002
7.5305 9.472206408060003
7.531 9.48241423239
7.5315 9.493696286030001
7.532 9.50531172118
7.5325 9.51700653288
7.533 9.52912997795
7.5335 9.542735118620001
7.534 9.559901620500003
7.5345 9.584254346040002
7.535 9.621492531529999
7.5355 9.679511497809997
7.536 9.766206565720001
7.5365 9.882440293770003
7.537 10.012596668690001
7.5375 10.127930795840001
7.538 10.2075084331
7.5385 10.25056756559
7.539 10.268173284380001
7.5395 10.272110361260001
7.54 10.270543997340003
7.5405 10.26790869588
7.541 10.265950740980003
7.5415 10.26501938946
7.542 10.264977055300001
7.542 10.264977055300001
7.5425 10.265612067700001
7.543 10.266723339399999
7.5435 10.268130950219998
7.544 10.2696867306
7.5445 10.271242510980002
7.545 10.27268716419
7.5455 10.27387252067
7.546 10.274618660240002
7.5465 10.274576326079998
7.547 10.27305229632
7.5475 10.268459039960003
7.548 10.256875355430001
7.5485 10.228612011860001
7.549 10.16296760501
7.5495 10.031318950950002
7.55 9.835301206610001
7.5505 9.6423473971
7.551 9.51297420414
7.5515 9.44396423157
7.552 9.409932858700003
7.5525 9.393618331790002
7.553 9.38727879133
7.5535 9.38921028738
7.554 9.403053557699998
7.5545 9.441953358970004
7.555 9.540089233620002
7.5555 9.75258025797
7.556 10.044596001880002
7.5565 10.233554525039999
7.557 10.292446633370002
7.5575 10.302411036280002
7.558 10.302448078670004
7.5585 10.301934776980001
7.559 10.302199365480003
7.5595 10.30307250753
7.56 10.30427373932
7.5605 10.305639015979999
7.561 10.30708366919
7.5615 10.30862357426
7.562 10.310338107739998
7.5625 10.312438940429999
7.563 10.31542349871
7.5635 10.320461263750001
7.564 10.330108160460004
7.5645 10.349592457600004
7.565 10.38821708683
7.5655 10.45935435094
7.566 10.57642417865
7.5665 10.743876948530001
7.567 10.94872136523
7.5675 11.162482414380001
7.568 11.355457390970003
7.5685 11.510876675870001
7.569 11.62671352117
7.5695 11.70816973678
7.57 11.761558404310001
7.5705 11.793102645280001
7.571 11.809131416610004
7.5715 11.81498411423
7.572 11.813454792700004
7.5725 11.8037708536
7.573 11.78058760923
7.5735 11.73107251734
7.574 11.6289836905
7.5745 11.432510853940002
7.575 11.121550573430003
7.5755 10.780802919590002
7.576 10.541636082670003
7.5765 10.42325918777
7.577 10.3741991881
7.5775 10.35492656176
7.578 10.3475286673
7.5785 10.345120911950001
7.579 10.345221455580003
7.5795 10.347221744640002
7.58 10.351762083300002
7.5805 10.361541274260002
7.581 10.384327635879998
7.5815 10.440737904079999
7.582 10.575117111459999
7.5825 10.835461611920003
7.583 11.175050368129998
7.5835 11.453191091099999
7.584 11.614373113530004
7.5845 11.69370732937
7.585 11.73028933538
7.5855 11.744735867480003
7.586 11.74479407695
7.5865 11.730474547330001
7.587 11.695617658340002
7.5875 11.628422762880003
7.588 11.51558635117
7.5885 11.354293201570002
7.589 11.164969546279998
7.5895 10.984488438660001
7.59 10.8417799853
7.5905 10.745527980770003
7.591 10.691488425530004
7.5915 10.672813769200001
7.592 10.684794336480003
7.5925 10.725022372020003
7.593 10.79148171145
7.5935 10.880473407540002
7.594 10.98573200461
7.5945 11.099653229170002
7.595 11.215310154290002
7.5955 11.32748509475
7.596 11.43208751234
7.5965 11.525275582040003
7.597 11.603477359100001
7.5975 11.66461846968
7.598 11.70925454963
7.5985 11.7401108605
7.599 11.760431257300002
7.5995 11.772432991660004
7.6 11.77674578421
7.6005 11.77215252785
7.601 11.754652644459998
7.6015 11.714054185020004
7.602 11.625268867960003
7.6025 11.4330294474
7.603 11.051365827919998
7.6035 10.463243801889998
7.604 9.874915396830001
7.6045 9.507211466610002
7.605 9.34285438218
7.6055 9.281607436200002
7.606 9.264361557770002
7.6065 9.26986499857
7.607 9.293550961089998
7.6075 9.334572762129998
7.608 9.387321125490004
7.6085 9.438354955369999
7.609 9.470835839629999
7.6095 9.471730148760003
7.61 9.436751549060002
7.6105 9.37429278775
7.611 9.306039538290001
7.6115 9.254344237160002
7.612 9.22547234004
7.6125 9.21213178787
7.613 9.20619442193
7.6135 9.203458576840003
7.614 9.20234201337
7.6145 9.20222559443
7.615 9.202802397360003
7.6155 9.203876626670002
7.616 9.20533186342
7.6165 9.207104606370002
7.617 9.209168396670002
7.6175 9.211623777949999
7.618 9.214872924730003
7.6185 9.220704455270003
7.619 9.237447615550003
7.6195 9.30153624202
7.62 9.5110056657
7.6205 9.845598991030002
7.621 10.04933213603
7.6215 10.11652173972
7.622 10.134990017020002
7.6225 10.139472146210004
7.623 10.139636191080001
7.6235 10.13821270495
7.624 10.13609599695
7.6245 10.133730575760001
7.625 10.131449822890001
7.6255 10.129253738340001
7.626 10.124972696410001
7.6265 10.107583940190004
7.627 10.040992306510002
7.6275 9.86250619618
7.628 9.596197870930002
7.6285 9.396084296610002
7.629 9.304028665690002
7.6295 9.26909240015
7.63 9.255989977630001
7.6305 9.25088341958
7.631 9.248914881140003
7.6315 9.248311619359999
7.632 9.248364537060002
7.6325 9.24878787866
7.633 9.24949697584
7.6335 9.250571205150003
7.634 9.252238112700002
7.6345 9.254931623630004
7.635 9.259133289010002
7.6355 9.264975403090002
7.636 9.271537197890002
7.6365 9.2767919255
7.637 9.278861007570004
7.6375 9.27751160622
7.638 9.274087831030002
7.6385 9.270177213000004
7.639 9.266716395420001
7.6395 9.264017592720002
7.64 9.262207807380001
7.6405 9.26132408179
7.641 9.261287039399999
7.6415 9.26191146826
7.642 9.262975114030002
7.642 9.262975114030002
7.6425 9.264313931840004
7.643 9.265837961600003
7.6435 9.267547203310002
7.644 9.26952103352
7.6445 9.271997581880001
7.645 9.275400189990002
7.6455 9.280374453790003
7.646 9.287528926830003
7.6465 9.296842442030002
7.647 9.30718785238
7.6475 9.316802998470003
7.648 9.324772404090002
7.6485 9.331418867210001
7.649 9.33614970959
7.6495 9.336017415340002
7.65 9.329016403630003
7.6505 9.31806243973
7.651 9.308632505590001
7.6515 9.30356298993
7.652 9.302298256900002
7.6525 9.30321902488
7.653 9.3051558127
7.6535 9.307526525660002
7.654 9.31007186703
7.6545 9.312691293180002
7.655 9.315337178179998
7.6555 9.317988354950003
7.656 9.32066599057
7.6565 9.323417710970002
7.657 9.32639168571
7.6575 9.329974214000003
7.658 9.335292442850001
7.6585 9.34517746921
7.659 9.364709392279998
7.6595 9.397518366280003
7.66 9.435989534179999
7.6605 9.45900344191
7.661 9.451801342940001
7.6615 9.423712627779999
7.662 9.395269364030003
7.6625 9.377362014349998
7.663 9.36929735687
7.6635 9.366947810989998
7.664 9.367281192499998
7.6645 9.36877347164
7.665 9.370720843
7.6655 9.372789925069998
7.666 9.37482725652
7.6665 9.376748169030002
7.667 9.378536787289999
7.6675 9.38020898661
7.668 9.381870602390002
7.6685 9.383733305429999
7.669 9.386231020870003
7.6695 9.390078137660002
7.67 9.396084296610002
7.6705 9.40450350268
7.671 9.414187441780001
7.6715 9.422611939619998
7.672 9.427490951560003
7.6725 9.428544013790003
7.673 9.427109944120001
7.6735 9.42433176487
7.674 9.420452897460002
7.6745 9.415679720920004
7.675 9.41083775137
7.6755 9.406969467500002
7.676 9.40463050516
7.6765 9.403736196030003
7.677 9.40387907382
7.6775 9.40463050516
7.678 9.40568356739
7.6785 9.40684775679
7.679 9.40800665442
7.6795 9.40910734258
7.68 9.41011807065
7.6805 9.411049422169999
7.681 9.411938439530001
7.6815 9.412864499280001
7.682 9.41394931213
7.6825 9.415383381800002
7.683 9.417415421480001
7.6835 9.420278269049998
7.684 9.4240089669
7.6845 9.42816829812
7.685 9.431756118180001
7.6855 9.433624112990003
7.686 9.433285439709998
7.6865 9.43132219304
7.687 9.42891443769
7.6875 9.427025275800002
7.688 9.426046298349998
7.6885 9.425882253480001
7.689 9.426273844459999
7.6895 9.42696706633
7.69 9.427760831830003
7.6905 9.428522846709999
7.691 9.429152567340001
7.6915 9.429607659560002
7.692 9.429866956290002
7.6925 9.429962208150002
7.693 9.42996749992
7.6935 9.430025709390002
7.694 9.430353799130003
7.6945 9.431274567110002
7.695 9.433179604309998
7.6955 9.436344082769999
7.696 9.440667458860002
7.6965 9.445340091770003
7.697 9.448853827050002
7.6975 9.449758719720002
7.698 9.447800764820002
7.6985 9.44423411184
7.699 9.44084208727
7.6995 9.438773005200002
7.7 9.43823853643
7.7005 9.438894715910003
7.701 9.440281159650002
7.7015 9.442043319060001
7.702 9.443948356260002
7.7025 9.44586926877
7.703 9.44771080473
7.7035 9.449441213520004
7.704 9.45103403629
7.7045 9.45251573189
7.705 9.45394980156
7.7055 9.455442080700003
7.706 9.45717778126
7.7065 9.459453242359999
7.707 9.462670638520002
7.7075 9.467263894880002
7.708 9.473428806930002
7.7085 9.480710282450001
7.709 9.487785378940004
7.7095 9.492706725040001
7.71 9.493902665059998
7.7105 9.491309697760002
7.711 9.48654710476
7.7115 9.481752761140001
7.712 9.478334277719998
7.7125 9.4766091607
7.713 9.47626519565
7.7135 9.47679966442
7.714 9.47778922541
7.7145 9.478937539500002
7.715 9.480064686510001
7.7155 9.48104895573
7.716 9.481832137689999
7.7165 9.482382481770003
7.717 9.482721155050001
7.7175 9.482879908150004
7.718 9.482948701160002
7.7185 9.483091578950003
7.719 9.483657798340001
7.7195 9.48537762359
7.72 9.48974333384
7.7205 9.49913622559
7.721 9.51595347065
7.7215 9.539993981759999
7.722 9.56573315104
7.7225 9.58341295461
7.723 9.585095737470002
7.7235 9.570590995899998
7.724 9.547460669230002
7.7245 9.52511881629
7.725 9.509021251950003
7.7255 9.49972890383
7.726 9.495426694820004
7.7265 9.494135502940004
7.727 9.49453238569
7.7275 9.495850036420002
7.728 9.497702155919999
7.7285 9.499892948700001
7.729 9.502327162900002
7.7295 9.504962464360002
7.73 9.507793561310002
7.7305 9.510857496140002
7.731 9.51419660301
7.7315 9.51783734077
7.732 9.5216950411
7.7325 9.525499823730001
7.733 9.52875426228
7.7335 9.53096093037
7.734 9.53195049136
7.7345 9.5320139926
7.735 9.531696486400001
7.7355 9.53145306498
7.736 9.531484815600002
7.7365 9.531807613569999
7.737 9.532357957650003
7.7375 9.533088221909999
7.738 9.534008989890001
7.7385 9.5351890546
7.739 9.536850670380002
7.7395 9.539586515470003
7.74 9.545037038570001
7.7405 9.55788016436
7.741 9.59067326305
7.7415 9.672378191850001
7.742 9.84707539486
7.742 9.84707539486
7.7425 10.125512456950002
7.743 10.426804673670002
7.7435 10.65182131761
7.744 10.774727967630003
7.7445 10.8127810857
7.745 10.78121567765
7.7455 10.6859373588
7.746 10.53688407321
7.7465 10.362382665690003
7.747 10.203597815070001
7.7475 10.091687463109999
7.748 10.03814533425
7.7485 10.045617313490002
7.749 10.120956242980004
7.7495 10.27728042055
7.75 10.514378175400001
7.7505 10.781871857130003
7.751 10.993780786780004
7.7515 11.112618065670002
7.752 11.163741855640001
7.7525 11.181929669130003
7.753 11.187046810720002
7.7535 11.187390775770002
7.754 11.18598845672
7.7545 11.183929958190003
7.755 11.181596287620003
7.7555 11.17913561457
7.756 11.176537355500002
7.7565 11.173642757310002
7.757 11.17005493725
7.7575 11.16492192035
7.758 11.156587382600001
7.7585 11.142119683419999
7.759 11.11678798043
7.7595 11.07367593024
7.76 11.003972735800001
7.7605 10.89861888687
7.761 10.751518264410002
7.7615 10.563708055340001
7.762 10.347359330660002
7.7625 10.12711057149
7.763 9.933315370550002
7.7635 9.78703497244
7.764 9.690052703650004
7.7645 9.63028745327
7.765 9.59385890859
7.7655 9.571331843700001
7.766 9.557488573379999
7.7665 9.54924928749
7.767 9.54447611095
7.7675 9.541703223470002
7.768 9.54000985707
7.7685 9.538898585370003
7.769 9.538131278720002
7.7695 9.537628560570003
7.77 9.53743805685
7.7705 9.5377291042
7.771 9.538914460680001
7.7715 9.54186197657
7.772 9.548175058180004
7.7725 9.560446672810002
7.773 9.58188363308
7.7735 9.614798442479998
7.774 9.658566672150002
7.7745 9.709050157950003
7.775 9.760602581290001
7.7755 9.809281573520003
7.776 9.85518767827
7.7765 9.902676022249999
7.777 9.958678824160003
7.7775 10.029821380040001
7.778 10.118850118519997
7.7785 10.221775045020003
7.779 10.328377751670004
7.7795 10.426984593850001
7.78 10.509843128510003
7.7805 10.574619685079998
7.781 10.62202865251
7.7815 10.652609791340002
7.782 10.66478615411
7.7825 10.654334908360003
7.783 10.6145513815
7.7835 10.536698861260003
7.784 10.41237930865
7.7845 10.241238175080003
7.785 10.042405209100004
7.7855 9.85376948391
7.786 9.70873794352
7.7865 9.615745669309998
7.787 9.563468273480002
7.7875 9.53636382754
7.788 9.522843355190002
7.7885 9.516143974370003
7.789 9.51278899219
7.7895 9.511085042250002
7.79 9.51020660843
7.7905 9.509751516209999
7.791 9.509513386559998
7.7915 9.50940225939
7.792 9.509386384079999
7.7925 9.509486927710004
7.793 9.50971447382
7.7935 9.51002668825
7.794 9.510285984980001
7.7945 9.510280693210003
7.795 9.50991556108
7.7955 9.509254089830002
7.796 9.508433865480004
7.7965 9.50747605511
7.797 9.50635419987
7.7975 9.505115925690003
7.798 9.503898818589999
7.7985 9.502829881050001
7.799 9.501977906080004
7.7995 9.501358768990002
7.8 9.50095659447
7.8005 9.50072904836
7.801 9.500670838890002
7.8015 9.500829591989998
7.802 9.5013746443
7.8025 9.502533541930003
7.803 9.50439624497
7.8035 9.50658174598
7.804 9.507984065029998
7.8045 9.50720617484
7.805 9.50379298319
7.8055 9.49895101364
7.806 9.494230754800004
7.8065 9.49016138367
7.807 9.486594730690001
7.8075 9.483467294619999
7.808 9.480763200150001
7.8085 9.47838190365
7.809 9.476159360250001
7.8095 9.473979151009999
7.81 9.47177777469
7.8105 9.469523480669999
7.811 9.46719510187
7.8115 9.464803221830003
7.812 9.46238488294
7.8125 9.46007237945
7.813 9.45828376119
7.8135 9.458135591630004
7.814 9.46238488294
7.8145 9.47648744999
7.815 9.506878085100002
7.8155 9.551334244870002
7.816 9.58833959248
7.8165 9.590085876580002
7.817 9.553503870570001
7.8175 9.50463437462
7.818 9.468316957110002
7.8185 9.44917133325
7.819 9.4408897132
7.8195 9.437502980400001
7.82 9.435936616480003
7.8205 9.43494705549
7.821 9.434073913440002
7.8215 9.433116103070002
7.822 9.431978372520003
7.8225 9.43061309586
7.823 9.428993814240002
7.8235 9.42713640297
7.824 9.425088487979998
7.8245 9.423014114139999
7.825 9.421304872430003
7.8255 9.42112495225
7.826 9.425829335780001
7.8265 9.44459924397
7.827 9.501745068200002
7.8275 9.649221406330003
7.828 9.888531121040003
7.8285 10.066265800030003
7.829 10.13369353337
7.8295 10.138445542829999
7.83 10.09428572218
7.8305 9.976178707549998
7.831 9.766164231559998
7.8315 9.5560915461
7.832 9.44608623134
7.8325 9.407075302900001
7.833 9.393406660990003
7.8335 9.38713591354
7.834 9.38316708604
7.8345 9.38007669236
7.835 9.377425515590001
7.8355 9.375134179179998
7.836 9.37335614446
7.8365 9.372546503650003
7.837 9.37368952597
7.8375 9.3787643334
7.838 9.39121586821
7.8385 9.415695596229998
7.839 9.455680210350003
7.8395 9.50826982061
7.84 9.55918193978
7.8405 9.586191133859998
7.841 9.575089000400002
7.8415 9.533151723150002
7.842 9.48128708538
7.842 9.48128708538
7.8425 9.435698486830002
7.843 9.40191053538
7.8435 9.379267051549999
7.844 9.36498456432
7.8445 9.35616318373
7.845 9.350575074610003
7.8455 9.34681262614
7.846 9.344060905740001
7.8465 9.34189657181
7.847 9.340123828860001
7.8475 9.33872150981
7.848 9.337864243070001
7.8485 9.338054746790004
7.849 9.34058421285
7.8495 9.348659453869999
7.85 9.369852992719998
7.8505 9.419151122040002
7.851 9.513979640439999
7.8515 9.647697376570001
7.852 9.768730740010003
7.8525 9.816081497970004
7.853 9.768889493109999
7.8535 9.655476278470005
7.854 9.529775573890003
7.8545 9.432814472179999
7.855 9.373488438709998
7.8555 9.341462646670003
7.856 9.324655985150002
7.8565 9.315358345260002
7.857 9.309664400740001
7.8575 9.30580140864
7.858 9.30308673063
7.8585 9.301435698390002
7.859 9.301261069980004
7.8595 9.303488905150004
7.86 9.309516231180002
7.8605 9.320930579070001
7.861 9.338578632019999
7.8615 9.36097340266
7.862 9.382944831700001
7.8625 9.396719309009999
7.863 9.396063129530003
7.8635 9.380256612540002
7.864 9.35426873007
7.8645 9.32544445888
7.865 9.299874626240001
7.8655 9.280543790430002
7.866 9.267557786850002
7.8665 9.259493129370004
7.867 9.254719952830001
7.8675 9.251968232430002
7.868 9.25044420267
7.8685 9.24967160425
7.869 9.249396432210002
7.8695 9.249502267610001
7.87 9.24995206806
7.8705 9.250793459490001
7.871 9.25217461146
7.8715 9.25437069601
7.872 9.257842097130002
7.8725 9.263223827220003
7.873 9.271076813900002
7.8735 9.281104718049999
7.874 9.291333709460002
7.8745 9.298429973030004
7.875 9.299673538980002
7.8755 9.294635773940001
7.876 9.28521642334
7.8765 9.274357711300002
7.877 9.26461556273
7.8775 9.257238835350002
7.878 9.25225398801
7.8785 9.24904717539
7.879 9.246946342700003
7.8795 9.24547523064
7.88 9.244326916550001
7.8805 9.24335323087
7.881 9.242480088820002
7.8815 9.241712782170001
7.882 9.2411253957
7.8825 9.24094547552
7.883 9.24163340562
7.8835 9.24409937044
7.884 9.249899150360001
7.8845 9.261149453380003
7.885 9.27945897758
7.8855 9.30376407719
7.886 9.328518977250003
7.8865 9.345129843279999
7.887 9.346902586230001
7.8875 9.33347207397
7.888 9.310712171200002
7.8885 9.286592283540003
7.889 9.266896315600004
7.8895 9.253666890599998
7.89 9.246168452509998
7.8905 9.242612383070004
7.891 9.24138469243
7.8915 9.24137410889
7.892 9.24195620359
7.8925 9.242781719709999
7.893 9.243686612380003
7.8935 9.24458092151
7.894 9.245438188250002
7.8945 9.246268996140003
7.895 9.24714213819
7.8955 9.24819520042
7.896 9.24968218779
7.8965 9.251957648890002
7.897 9.25545021709
7.8975 9.26048269036
7.898 9.266933357989998
7.8985 9.273839117840001
7.899 9.279369017490001
7.8995 9.28152805965
7.9 9.27948543643
7.9005 9.27429950183
7.901 9.268161048630002
7.9015 9.262869278630003
7.902 9.25913858078
7.9025 9.25684724437
7.903 9.25556663603
7.9035 9.254921040090004
7.904 9.254656451590002
7.9045 9.254635284510002
7.905 9.25479403761
7.9055 9.255122127350003
7.906 9.25565130435
7.9065 9.256445069850002
7.907 9.257582800400002
7.9075 9.25918091494
7.908 9.261329373560002
7.9085 9.264112844580001
7.909 9.267557786850002
7.9095 9.27161657444
7.91 9.276125162480003
7.9105 9.28084012955
7.911 9.285576263700001
7.9115 9.290217145990002
7.912 9.294672816330003
7.9125 9.29876335454
7.913 9.302192421500003
7.9135 9.304780097030005
7.914 9.306653383609998
7.9145 9.308172121600002
7.915 9.30971731844
7.9155 9.311505936700001
7.916 9.31363322824
7.9165 9.316088609520001
7.917 9.3188085793
7.9175 9.321671426870001
7.918 9.324550149750003
7.9185 9.327333620770002
7.919 9.329979505770002
7.9195 9.33249309652
7.92 9.334900851870003
7.9205 9.337234522440003
7.921 9.339547025930003
7.9215 9.341891280040002
7.922 9.344272576540003
7.9225 9.34665916481
7.923 9.34896637653
7.9235 9.351151877540001
7.924 9.35326858554
7.9245 9.35545408655
7.925 9.357867133670002
7.9255 9.360587103449998
7.926 9.363645746509999
7.9265 9.36699543692
7.927 9.370562089899998
7.9275 9.374282204210001
7.928 9.378113445690001
7.9285 9.382061106110001
7.929 9.38616751963
7.9295 9.390475020410001
7.93 9.39496773314
7.9305 9.39953982242
7.931 9.404058994000003
7.9315 9.408419412480004
7.932 9.412584035470001
7.9325 9.416505237040003
7.933 9.420119515950002
7.9335 9.423432163970002
7.934 9.42663368482
7.9345 9.43006275178
7.935 9.434211499460002
7.9355 9.43959852132
7.936 9.446573074180002
7.9365 9.454955237860002
7.937 9.4638030773
7.9375 9.471661355750001
7.938 9.477138337699998
7.9385 9.47960959429
7.939 9.479440257650001
7.9395 9.477598721690004
7.94 9.475132756870003
7.9405 9.47294725586
7.941 9.471719565220003
7.9415 9.47182010885
7.942 9.47321713613
7.942 9.47321713613
7.9425 9.475598432630001
7.943 9.47857769914
7.9435 9.48186918008
7.944 9.485303538810001
7.9445 9.488780231700002
7.945 9.492251632820004
7.9455 9.495717742170001
7.946 9.49919972683
7.9465 9.50276108804
7.947 9.506534120050002
7.9475 9.510857496140002
7.948 9.516493231190001
7.9485 9.5252934447
7.949 9.541544470369999
7.9495 9.573665514270001
7.95 9.632218949320002
7.9505 9.717135982510001
7.951 9.806619813209998
7.9515 9.87556628454
7.952 9.917149013200003
7.9525 9.936860856450004
7.953 9.941697534229998
7.9535 9.937532911240002
7.954 9.9293200842
7.9545 9.920795042730003
7.955 9.914196205540001
7.9555 9.9104284653
7.956 9.90980403644
7.9565 9.912894430120001
7.957 9.920768583880001
7.9575 9.93400859242
7.958 9.951513767580003
7.9585 9.970511221880002
7.959 9.98794231226
7.9595 10.001976086300001
7.96 10.012390289660004
7.9605 10.019925770139999
7.961 10.02558796404
7.9615 10.030265888720002
7.962 10.034398761090003
7.9625 10.03736744406
7.963 10.03703406255
7.9635 10.029974841370002
7.964 10.012686628780003
7.9645 9.983343764130002
7.965 9.943581404349999
7.9655 9.89904057626
7.966 9.856981588300002
7.9665 9.82261154215
7.967 9.797581470050002
7.9675 9.781076439420001
7.968 9.771567128729998
7.9685 9.7676565107
7.969 9.768090435840001
7.9695 9.771403083860001
7.97 9.775514789150002
7.9705 9.777747916090004
7.971 9.775885213050003
7.9715 9.76991609649
7.972 9.76219011229
7.9725 9.754802801370001
7.973 9.74755836824
7.9735 9.739514877840001
7.974 9.73102158699
7.9745 9.723517857130002
7.975 9.718226087129999
7.9755 9.715479658500001
7.976 9.71482877079
7.9765 9.715564326820001
7.977 9.71707777304
7.9775 9.71896164316
7.978 9.720977807530002
7.9785 9.722993971900003
7.979 9.724936051490001
7.9795 9.726788170990002
7.98 9.72858208102
7.9805 9.73046065937
7.981 9.73284195587
7.9815 9.73696953647
7.982 9.746542348400002
7.9825 9.77110145297
7.983 9.826834374610002
7.9835 9.91667804567
7.984 10.005606240519999
7.9845 10.061487331720002
7.985 10.08715241622
7.9855 10.09599496389
7.986 10.097143277980003
7.9865 10.09541286919
7.987 10.093063323309998
7.9875 10.090920156460001
7.988 10.08915270528
7.9885 10.087739802690002
7.989 10.08661265568
7.9895 10.085681304160001
7.99 10.084855788039999
7.9905 10.084056730770001
7.991 10.08322592288
7.9915 10.082358072600002
7.992 10.08150080586
7.9925 10.08075995806
7.993 10.08028899053
7.9935 10.08031015761
7.994 10.081193883200001
7.9945 10.083453468990001
7.995 10.08743288003
7.9955 10.091803882050002
7.996 10.090211059280001
7.9965 10.06847246812
7.997 10.013020010289999
7.9975 9.93414088667
7.998 9.863654510270003
7.9985 9.818356959069998
7.999 9.79388781459
7.9995 9.78154740695
8.0 9.775535956230001
8.0005 9.772720734590003
8.001 9.771450709789999
8.0015 9.77086332332
8.002 9.770498191190004
8.0025 9.77013305906
8.003 9.769667383300003
8.0035 9.769069413290001
8.004 9.7683444408
8.0045 9.767577134149999
8.005 9.766920954670002
8.0055 9.766672241480002
8.006 9.767339004499998
8.0065 9.769656799760003
8.007 9.774477602230004
8.0075 9.782441716080001
8.008 9.793242218650004
8.0085 9.804466062820001
8.009 9.811202486029998
8.0095 9.808921733160002
8.01 9.797708472530001
8.0105 9.782388798380001
8.011 9.76824918894
8.0115 9.75779265142
8.012 9.750897475110001
8.0125 9.74643122123
8.013 9.74331966047
8.0135 9.740869570960001
8.014 9.738699945260002
8.0145 9.736620279649998
8.015 9.734556489350002
8.0155 9.732503282590002
8.016 9.730508285300001
8.0165 9.7286561658
8.017 9.727095093650004
8.0175 9.726015572570002
8.018 9.725639856899999
8.0185 9.72603144788
8.019 9.726846380460003
8.0195 9.727163886660001
8.02 9.725840944159998
8.0205 9.722332500650001
8.021 9.717167733130001
8.0215 9.711531998079998
8.022 9.70641485649
8.0225 9.70218673226
8.023 9.69874708176
8.0235 9.69586306711
8.024 9.69331243397
8.0245 9.69095759632
8.025 9.688703302300002
8.0255 9.686475467130002
8.026 9.684237048420002
8.0265 9.681966879090002
8.027 9.67965966737
8.0275 9.67731541326
8.028 9.67498174269
8.0285 9.672695698050003
8.029 9.67052607235
8.0295 9.668499324439999
8.03 9.666514910690001
8.0305 9.6643611603
8.031 9.661826402469998
8.0315 9.658868303040002
8.032 9.655608572719999
8.0325 9.652184797530001
8.033 9.64871868818
8.0335 9.64531608007
8.034 9.642072225060002
8.0345 9.639013582
8.035 9.636081941420002
8.0355 9.633187343230002
8.036 9.630271577959999
8.0365 9.62735052092
8.037 9.62444533919
8.0375 9.621577199850002
8.038 9.618735519360001
8.0385 9.615899130640003
8.039 9.613030991300004
8.0395 9.610109934259999
8.04 9.607093625360001
8.0405 9.603955605750002
8.041 9.600685291890002
8.0415 9.597277392010003
8.042 9.59373719788
8.042 9.59373719788
8.0425 9.590054125959998
8.043 9.586212300940002
8.0435 9.582211722819999
8.044 9.578073558680003
8.0445 9.573829559140002
8.045 9.569495599510002
8.0455 9.565061096250002
8.046 9.560541924670002
8.0465 9.55599629424
8.047 9.551524748590001
8.0475 9.547169621880002
8.048 9.542952081190002
8.0485 9.538893293600001
8.049 9.534977383800001
8.0495 9.531172601170002
8.05 9.527457778630001
8.0505 9.52380645733
8.051 9.52020276196
8.0515 9.51665198429
8.052 9.51315412432
8.0525 9.509740932669999
8.053 9.506470618809999
8.0535 9.503422559290001
8.054 9.50072904836
8.0545 9.49848004611
8.055 9.49662792661
8.0555 9.494892226050002
8.056 9.492807268670003
8.0565 9.490013214110004
8.057 9.486414810509999
8.0575 9.482239603980002
8.058 9.477916227890002
8.0585 9.473836273220002
8.059 9.470179660150002
8.0595 9.466930513370002
8.06 9.46397770571
8.0605 9.461188942920003
8.061 9.458479556680004
8.0615 9.455770170440001
8.062 9.453029033580002
8.0625 9.450240270790001
8.063 9.447414465610002
8.0635 9.444562201579998
8.064 9.441741688170001
8.0645 9.439016426620004
8.065 9.436492252330002
8.0655 9.434327918400001
8.066 9.432687469700003
8.0665 9.431703200480001
8.067 9.431295734189998
8.0675 9.430983519760002
8.068 9.4299357493
8.0685 9.427411575010002
8.069 9.423305161490003
8.0695 9.418272688220004
8.07 9.413203172560003
8.0705 9.408657542130001
8.071 9.404757507640003
8.0715 9.401381358380004
8.072 9.398338590630004
8.0725 9.39547574306
8.073 9.392692272040001
8.0735 9.389919384559999
8.074 9.38712533
8.0745 9.384288941280001
8.075 9.38139963486
8.0755 9.378457410740001
8.076 9.375483436
8.0765 9.37250416949
8.077 9.36956723714
8.0775 9.36673614019
8.078 9.364021462179998
8.0785 9.36137028541
8.079 9.358607981469998
8.0795 9.355538754870004
8.08 9.352025019590002
8.0805 9.34805090032
8.081 9.343706357149998
8.0815 9.339107809020003
8.082 9.334361091329999
8.0825 9.329572039480002
8.083 9.324798862940003
8.0835 9.320094479410002
8.084 9.31546947243
8.0845 9.310923842000001
8.085 9.30644700458
8.0855 9.30202308486
8.086 9.297646791070001
8.0865 9.293312831440002
8.087 9.289037081280004
8.0875 9.284830124130004
8.088 9.280723710610001
8.0885 9.276739007800003
8.089 9.272913058090001
8.0895 9.26927232033
8.09 9.265822086290001
8.0905 9.262525313580003
8.091 9.25928675034
8.0915 9.255958227010002
8.092 9.252280446859999
8.0925 9.247962362540001
8.093 9.242845220950002
8.0935 9.237024273949999
8.094 9.23086465367
8.0945 9.22474207578
8.095 9.218915837010002
8.0955 9.213460022140001
8.096 9.208353464089999
8.0965 9.20351678631
8.097 9.198891779330001
8.0975 9.194420233680002
8.098 9.190070398740001
8.0985 9.185842274510001
8.099 9.181735860989999
8.0995 9.177793492340001
8.1 9.17405750272
8.1005 9.17060197691
8.101 9.167490416149999
8.1015 9.164743987520001
8.102 9.1622780227
8.1025 9.15986497558
8.103 9.157234965890002
8.1035 9.15420807345
8.104 9.15077371472
8.1045 9.14707476749
8.105 9.143317610790003
8.1055 9.13971391542
8.106 9.13639068386
8.1065 9.133384958500002
8.107 9.13067557226
8.1075 9.128241358060002
8.108 9.126077024130002
8.1085 9.12418786224
8.109 9.122557997080001
8.1095 9.121171553340002
8.11 9.119996780400001
8.1105 9.119007219410001
8.111 9.118181703290002
8.1115 9.1175096485
8.112 9.116985763270002
8.1125 9.116620631140002
8.113 9.116403668570001
8.1135 9.11628195786
8.114 9.116170830690002
8.1145 9.11594857635
8.115 9.11551994298
8.1155 9.114832012880001
8.116 9.113842451890001
8.1165 9.112482467000003
8.117 9.110746766440002
8.1175 9.10875176915
8.118 9.10669327062
8.1185 9.104724732180003
8.119 9.10290965507
8.1195 9.10123216398
8.12 9.09968167537
8.1205 9.098242313930001
8.121 9.096935246740003
8.1215 9.095781640879999
8.122 9.094813246970002
8.1225 9.09407769094
8.123 9.093627890490001
8.1235 9.09349559624
8.124 9.093723142350001
8.1245 9.094326404130001
8.125 9.09531067335
8.1255 9.096644199390003
8.126 9.098173520920003
8.1265 9.09963934121
8.127 9.100782363530001
8.1275 9.101502044250001
8.128 9.101904218770002
8.1285 9.10218997435
8.129 9.10254452294
8.1295 9.103063116400001
8.13 9.103809255969999
8.1305 9.104809400499999
8.131 9.106052966450001
8.1315 9.107508203200002
8.132 9.109122193050002
8.1325 9.11085789361
8.133 9.112672970720002
8.1335 9.114556840840002
8.134 9.116504212200002
8.1345 9.11854154365
8.135 9.120700585809999
8.1355 9.12302896461
8.136 9.125563722439999
8.1365 9.128368360540001
8.137 9.131490504840002
8.1375 9.13494603065
8.138 9.13870318735
8.1385 9.142634972460002
8.139 9.14653500695
8.1395 9.150133410550001
8.14 9.153192053610002
8.1405 9.155620976040002
8.141 9.157547180320002
8.1415 9.15924054672
8.142 9.160949788430003
8.142 9.160949788430003
8.1425 9.162844242090003
8.143 9.164992700710002
8.1435 9.167432206680001
8.144 9.170146884690002
8.1445 9.173094400580002
8.145 9.176227128419999
8.1455 9.17949215051
8.146 9.182873591540002
8.1465 9.186339700890002
8.147 9.189890478560002
8.1475 9.193525924550002
8.148 9.197256622400001
8.1485 9.201109030960001
8.149 9.205093733770003
8.1495 9.209231897910001
8.15 9.21351823161
8.1505 9.217926276020002
8.151 9.222434864060002
8.1515 9.22702282865
8.152 9.231621376780001
8.1525 9.236129964820002
8.153 9.240463924450001
8.1535 9.244607380360002
8.154 9.248623833789999
8.1545 9.252587369520004
8.155 9.25654561348
8.1555 9.26052502452
8.156 9.26456264503
8.1565 9.268658475010003
8.157 9.272796639150002
8.1575 9.27696655391
8.158 9.28114176044
8.1585 9.28531696697
8.159 9.289481589960001
8.1595 9.29364092118
8.16 9.297810835940002
8.1605 9.302028376630002
8.161 9.306341169180001
8.1615 9.310786255980002
8.162 9.31538480411
8.1625 9.320131521800004
8.163 9.324989366660002
8.1635 9.329963630460004
8.164 9.335091355590002
8.1645 9.340414876210001
8.165 9.345928900550003
8.1655 9.351522301440003
8.166 9.35695694923
8.1665 9.361947088340003
8.167 9.366323382130002
8.1675 9.370175790690002
8.168 9.37377419429
8.1685 9.377372597889998
8.169 9.381103295740001
8.1695 9.384987454920001
8.17 9.38899861658
8.1705 9.39309444656
8.171 9.39722731893
8.1715 9.40133902422
8.172 9.40539252004
8.1725 9.409371931079999
8.173 9.41328254911
8.1735 9.41716670829
8.174 9.42110378517
8.1745 9.42521019869
8.175 9.429618243100002
8.1755 9.434460212649999
8.176 9.439794316810001
8.1765 9.44550413664
8.177 9.45123512355
8.1775 9.456495142930002
8.178 9.46086614495
8.1785 9.46414704235
8.179 9.46641721168
8.1795 9.467972992060002
8.18 9.46918480739
8.1805 9.470333121480003
8.181 9.47156081212
8.1815 9.4729578394
8.182 9.474608871640001
8.1825 9.47659857716
8.183 9.478948123040002
8.1835 9.481636342200002
8.184 9.484599733400003
8.1845 9.487748336550002
8.185 9.49102394218
8.1855 9.494363049050001
8.186 9.497744490080002
8.1865 9.501152389960001
8.187 9.504597332229999
8.1875 9.508089900430004
8.188 9.51168301226
8.1885 9.515477211350003
8.189 9.519689460270001
8.1895 9.524790726550002
8.19 9.53165944401
8.1905 9.541809058870001
8.191 9.55735098736
8.1915 9.580396645710003
8.192 9.61167629818
8.1925 9.649242573410003
8.193 9.688724469380002
8.1935 9.725248265919998
8.194 9.75519968412
8.1945 9.776567851380001
8.195 9.78847433388
8.1955 9.790935006929999
8.196 9.784960598600001
8.1965 9.772339727150001
8.197 9.755146766420001
8.1975 9.735233835910002
8.198 9.71410909007
8.1985 9.69295788538
8.199 9.67263219681
8.1995 9.653777620300001
8.2 9.63701329294
8.2005 9.623016561290001
8.201 9.612284851730003
8.2015 9.604902832580002
8.202 9.600478912860002
8.2025 9.598351621320003
8.203 9.59783831963
8.2035 9.598367496630004
8.204 9.599563436650001
8.2045 9.601188010039998
8.205 9.60311950609
8.2055 9.605310298869998
8.206 9.607776263689999
8.2065 9.61058619356
8.207 9.613851215649998
8.2075 9.617756541910001
8.208 9.622635553850003
8.2085 9.629149722720001
8.209 9.638590240400003
8.2095 9.653296069230002
8.21 9.67701378237
8.2105 9.714447763350002
8.211 9.76855081983
8.2115 9.835883301310002
8.212 9.90526369778
8.2125 9.964288100360001
8.213 10.007024434880002
8.2135 10.03460514012
8.214 10.051168380220002
8.2145 10.060720025070001
8.215 10.06610704693
8.2155 10.06908631344
8.216 10.07060505143
8.2165 10.071097186040003
8.217 10.070695011520002
8.2175 10.06949377973
8.218 10.0677527874
8.2185 10.065842458430001
8.219 10.064122633179998
8.2195 10.062789107140002
8.22 10.061915965090002
8.2205 10.061513790570004
8.221 10.061619625970003
8.2215 10.06227580545
8.222 10.063503496090004
8.2225 10.065281530810001
8.223 10.067472323590003
8.2235 10.069821869470001
8.224 10.072007370480001
8.2245 10.07384361467
8.225 10.07540468682
8.2255 10.076971050740003
8.226 10.078839045550001
8.2265 10.081178007890003
8.227 10.08398793776
8.2275 10.08713124914
8.228 10.09038039592
8.2285 10.09345491429
8.229 10.096090215750003
8.2295 10.098143422509999
8.23 10.099678035810001
8.2305 10.101016853620003
8.231 10.102620259930003
8.2315 10.10509680829
8.232 10.10931434898
8.2325 10.11661169981
8.233 10.128761603730002
8.2335 10.147314549350003
8.234 10.17218057658
8.2345 10.200253416430002
8.235 10.22609312934
8.2355 10.2455562594
8.236 10.260251504690004
8.2365 10.279719926520002
8.237 10.3210168996
8.2375 10.40671182298
8.238 10.5574002655
8.2385 10.773743698410001
8.239 11.02264739213
8.2395 11.25518893301
8.24 11.44033738177
8.2405 11.57422974631
8.241 11.667798823450003
8.2415 11.73475558926
8.242 11.78637680561
8.242 11.78637680561
8.2425 11.830340830770002
8.243 11.87094987375
8.2435 11.90973854785
8.244 11.94622001023
8.2445 11.978769687500002
8.245 12.005593669630002
8.2455 12.025305512880003
8.246 12.036920948030001
8.2465 12.039450414089998
8.247 12.03138575661
8.2475 12.010118132980004
8.248 11.97131887534
8.2485 11.908558483140002
8.249 11.813957510849999
8.2495 11.681472757129999
8.25 11.51374481521
8.2505 11.328268276710002
8.251 11.153941497600002
8.2515 11.017313287970001
8.252 10.932512673720002
8.2525 10.90376248731
8.253 10.93433833437
8.2535 11.03288696708
8.254 11.210457601200002
8.2545 11.46056252671
8.255 11.73355964924
8.2555 11.956618338280002
8.256 12.095781305740001
8.2565 12.167103781800002
8.257 12.19974341916
8.2575 12.21390948745
8.258 12.219836269850003
8.2585 12.222074688560003
8.259 12.222545656090002
8.2595 12.222064105020003
8.26 12.22095812509
8.2605 12.219338843470002
8.261 12.217169217770003
8.2615 12.214311661970001
8.262 12.21052275465
8.2625 12.205511448460001
8.263 12.19909782322
8.2635 12.191525300350001
8.264 12.183735814910001
8.2645 12.177205770729998
8.265 12.173475072879999
8.2655 12.173554449430004
8.266 12.17732218967
8.2665 12.183444767560001
8.267 12.19013356484
8.2675 12.196033888390001
8.268 12.200510725810002
8.2685 12.203415907540002
8.269 12.204781184200002
8.2695 12.204654181719999
8.27 12.20307723426
8.2705 12.200230262000002
8.271 12.196631858400004
8.2715 12.19334037746
8.272 12.191858681859998
8.2725 12.193689634280002
8.273 12.199473538890004
8.2735 12.2084325055
8.274 12.218597995669999
8.2745 12.22776863308
8.275 12.23450505629
8.2755 12.238458008480002
8.276 12.240071998329999
8.2765 12.240135499570002
8.277 12.239426402390002
8.2775 12.23856913565
8.278 12.237981749180001
8.2785 12.23786003847
8.279 12.23820400352
8.2795 12.23893426778
8.28 12.239960871160001
8.2805 12.241183270030003
8.281 12.242543254920001
8.2815 12.243977324590002
8.282 12.245432561340003
8.2825 12.24685604747
8.283 12.24821074059
8.2835 12.249475473620002
8.284 12.250644954790001
8.2845 12.251713892330002
8.285 12.252698161550004
8.2855 12.25356601183
8.286 12.25425394193
8.2865 12.25462436583
8.287 12.254566156360003
8.2875 12.25408460529
8.288 12.253380799880002
8.2885 12.252671702700002
8.289 12.251994356140003
8.2895 12.251195298869998
8.29 12.25010519425
8.2905 12.248665832810001
8.291 12.24693013225
8.2915 12.245019803280002
8.292 12.243061848380002
8.2925 12.241146227640002
8.293 12.239341734069999
8.2935 12.237690701830001
8.294 12.23624604862
8.2945 12.235087150990001
8.295 12.234356886730001
8.2955 12.234293385490002
8.296 12.23525648763
8.2965 12.237695993600003
8.297 12.242119913320003
8.2975 12.248978047240001
8.298 12.25846089908
8.2985 12.270028708300003
8.299 12.28179760478
8.2995 12.29052373351
8.3 12.29284682054
8.3005 12.287195210179998
8.301 12.275034722720001
8.3015 12.260207183180004
8.302 12.246840172160002
8.3025 12.237225026070004
8.303 12.231419954380002
8.3035 12.228281934770003
8.304 12.226599151910001
8.3045 12.22555138145
8.305 12.224694114710001
8.3055 12.2238315562
8.306 12.22289491291
8.3065 12.2218736013
8.307 12.220799371990001
8.3075 12.219703975600002
8.308 12.218629746290002
8.3085 12.21762430999
8.309 12.216745876170002
8.3095 12.216100280230002
8.31 12.215946818900001
8.3105 12.216931088120003
8.311 12.220566534110002
8.3115 12.229811256300003
8.312 12.248956880159998
8.3125 12.28089800388
8.313 12.32042223401
8.3135 12.34890254015
8.314 12.341927987290003
8.3145 12.289396586500004
8.315 12.207114854770001
8.3155 12.125822684030002
8.316 12.07093644559
8.3165 12.05270100617
8.317 12.06771904943
8.3175 12.104174052960001
8.318 12.14712205828
8.3185 12.18380989969
8.319 12.20740061035
8.3195 12.217142758920001
8.32 12.21607382138
8.3205 12.208702385770003
8.321 12.19936241172
8.3215 12.190980248040002
8.322 12.184587789879998
8.3225 12.17989928166
8.323 12.176226793280001
8.3235 12.172840060480002
8.324 12.168892400059999
8.3245 12.16314024607
8.325 12.153387513960002
8.3255 12.13494040374
8.326 12.09632635805
8.3265 12.00817076162
8.327 11.803379262620002
8.3275 11.40054856314
8.328 10.90310630783
8.3285 10.584377708960002
8.329 10.46545576175
8.3295 10.433075421120002
8.33 10.42692638438
8.3305 10.42796886307
8.331 10.43094283781
8.3315 10.43431898707
8.332 10.43758930093
8.3325 10.440557983900003
8.333 10.443209160670001
8.3335 10.44568041726
8.334 10.448373928190001
8.3345 10.45245917463
8.335 10.461598061419998
8.3355 10.486808053699999
8.336 10.55566985671
8.3365 10.71217924623
8.337 10.968306206000001
8.3375 11.24796037519
8.338 11.457816098080002
8.3385 11.570059831550001
8.339 11.595941878620003
8.3395 11.54669137523
8.34 11.427107956770001
8.3405 11.248674764140002
8.341 11.044190187800002
8.3415 10.859295744000004
8.342 10.723059125349998
8.342 10.723059125349998
8.3425 10.63649105992
8.343 10.58614516014
8.3435 10.558051153210002
8.344 10.54230284569
8.3445 10.532835869160003
8.345 10.52619998958
8.3455 10.520426668510002
8.346 10.514240589379998
8.3465 10.5067580266
8.347 10.49750801264
8.3475 10.4864905475
8.348 10.4741607234
8.3485 10.461285846990002
8.349 10.448791978020001
8.3495 10.437499340840002
8.35 10.42794769599
8.3505 10.420264045950002
8.351 10.414199677530004
8.3515 10.409310082049998
8.352 10.40514016729
8.3525 10.401367135280001
8.353 10.397784606990001
8.3535 10.394276163480004
8.354 10.39077830351
8.3545 10.387275151770002
8.355 10.383766708260001
8.3555 10.380279431830001
8.356 10.37685565664
8.3565 10.3735641757
8.357 10.370500240870001
8.3575 10.36780672994
8.358 10.365631812470003
8.3585 10.3638273189
8.359 10.361165558590002
8.3595 10.354148671570002
8.36 10.33777064342
8.3605 10.31091491067
8.361 10.281064036100002
8.3615 10.259309569630002
8.362 10.251911675170003
8.3625 10.257833165800001
8.363 10.2710625908
8.3635 10.28456718784
8.364 10.293944204279999
8.3645 10.298436917010001
8.365 10.299288891980002
8.3655 10.297981824790003
8.366 10.295457650500001
8.3665 10.292081501240002
8.367 10.287747541610003
8.3675 10.28199538762
8.368 10.274147692710002
8.3685 10.263611778640001
8.369 10.250498772580002
8.3695 10.23639620553
8.37 10.22456380781
8.3705 10.219081534090002
8.371 10.223193239380002
8.3715 10.237618604400001
8.372 10.259235484849999
8.3725 10.281111662030003
8.373 10.295769864930001
8.3735 10.30002444801
8.374 10.296097954670003
8.3745 10.28845134702
8.375 10.280593068569999
8.3755 10.274115942089999
8.376 10.26922105484
8.3765 10.265532691150003
8.377 10.26260634234
8.3775 10.26013508575
8.378 10.25792841766
8.3785 10.255891086210003
8.379 10.253964881929999
8.3795 10.252112762430002
8.38 10.2503188524
8.3805 10.24860961069
8.381 10.247037955
8.3815 10.245773221970001
8.382 10.245159376650001
8.3825 10.245783805510001
8.383 10.248445565819999
8.3835 10.253843171220002
8.384 10.26157444719
8.3845 10.268527832970001
8.385 10.267845194640003
8.3855 10.25087978002
8.386 10.21324471178
8.3865 10.15969729115
8.387 10.10141902814
8.3875 10.04862303885
8.388 10.006394714250003
8.3885 9.97525793957
8.389 9.953387054160004
8.3895 9.938416636829999
8.39 9.928314647900002
8.3905 9.921631142390002
8.391 9.917397726390003
8.3915 9.914931761570003
8.392 9.913682903849999
8.3925 9.91315901862
8.393 9.912957931359998
8.3935 9.91278330295
8.394 9.912529297990002
8.3945 9.912280584800001
8.395 9.912238250640002
8.3955 9.912677467550001
8.396 9.913889282880003
8.3965 9.916212369910003
8.397 9.92001186077
8.3975 9.92576930653
8.398 9.934262597380002
8.3985 9.946682381570003
8.399 9.96447860408
8.3995 9.988937165019998
8.4 10.020428488290001
8.4005 10.057613756080002
8.401 10.097238529840002
8.4015 10.13504822649
8.402 10.16733860703
8.4025 10.192056464700002
8.403 10.20892133569
8.4035 10.218885738600001
8.404 10.223537204430002
8.4045 10.224674934980001
8.405 10.223965837800002
8.4055 10.222711688310003
8.406 10.221748586170001
8.4065 10.22145224705
8.407 10.22189675573
8.4075 10.222986860349998
8.408 10.224600850200002
8.4085 10.226601139260001
8.409 10.228903059210001
8.4095 10.231421941729998
8.41 10.234120744430001
8.4105 10.236973008460001
8.411 10.23998931736
8.4115 10.243238464140003
8.412 10.246815700660001
8.4125 10.250636358600001
8.413 10.253414537850002
8.4135 10.248916533350002
8.414 10.218208392040001
8.4145 10.13714905918
8.415 10.027974552310003
8.4155 9.9444016287
8.416 9.897114371980003
8.4165 9.872174259969999
8.417 9.85850561806
8.4175 9.85047800297
8.418 9.845339694300002
8.4185 9.84160370468
8.419 9.838338682590003
8.4195 9.834925490940002
8.42 9.83102545645
8.4205 9.82662799558
8.421 9.821981821519998
8.4215 9.817494400560001
8.422 9.813499114210003
8.4225 9.810075339020003
8.423 9.807090780740001
8.4235 9.804317893260002
8.424 9.801566172860003
8.4245 9.798703325290003
8.425 9.795687016390001
8.4255 9.792511954390001
8.426 9.789209889910001
8.4265 9.785849615960004
8.427 9.7825263844
8.4275 9.779377781250002
8.428 9.776636644389999
8.4285 9.77472631542
8.429 9.77438235037
8.4295 9.77685360696
8.43 9.784098040090004
8.4305 9.798883245469998
8.431 9.824585372360001
8.4315 9.864384774530002
8.432 9.91941918253
8.4325 9.98629657179
8.433 10.056491900840001
8.4335 10.119564507469999
8.434 10.168534547050001
8.4345 10.203222099400001
8.435 10.228802515580004
8.4355 10.251324288700001
8.436 10.27415298448
8.4365 10.297399730090003
8.437 10.319503453380001
8.4375 10.33897187521
8.438 10.35514352433
8.4385 10.368118944370003
8.439 10.378369102859999
8.4395 10.386444343880001
8.44 10.39279975965
8.4405 10.397758148140003
8.441 10.401525888380004
8.4415 10.404272317010001
8.442 10.406209104830001
8.442 10.406209104830001
8.4425 10.40755850618
8.443 10.408532191860001
8.4435 10.40929420674
8.444 10.40993980268
8.4445 10.410484854989999
8.445 10.410828820039999
8.4455 10.410849987119999
8.446 10.41053248092
8.4465 10.409971553300004
8.447 10.4093365409
8.4475 10.408749154430001
8.448 10.408193518580003
8.4485 10.407383877770002
8.449 10.405457673490002
8.4495 10.40041990845
8.45 10.388243545680002
8.4505 10.362123368960003
8.451 10.31421697515
8.4515 10.242106025359998
8.452 10.155283954970002
8.4525 10.070800846920001
8.453 10.001108236020002
8.4535 9.94880438134
8.454 9.91006862494
8.4545 9.879058852740002
8.455 9.85009170376
8.4555 9.818584505179999
8.456 9.782071292180003
8.4565 9.741303496099999
8.457 9.700022398330002
8.4575 9.662911215320001
8.458 9.6331397173
8.4585 9.611369375520002
8.459 9.59639895819
8.4595 9.58637105404
8.46 9.579576421360002
8.4605 9.57476091066
8.461 9.571151923520002
8.4615 9.568326118340003
8.462 9.566145909100001
8.4625 9.564722422970004
8.463 9.564452542700003
8.4635 9.566167076180001
8.464 9.571379469630003
8.4645 9.582910236459998
8.465 9.60628398455
8.4655 9.65194666788
8.466 9.73441361156
8.4665 9.8585162016
8.467 9.99894919386
8.4675 10.114214528000002
8.468 10.18483319865
8.4685 10.214959245260001
8.469 10.21172597379
8.4695 10.1742231998
8.47 10.09257648047
8.4705 9.95869999124
8.471 9.793808438040003
8.4715 9.652264174080003
8.472 9.565717275730002
8.4725 9.52254701607
8.473 9.50171860935
8.4735 9.49059530881
8.474 9.48353608763
8.4745 9.47823373409
8.475 9.473688103660002
8.4755 9.4694652712
8.476 9.465348274140002
8.4765 9.461268319470001
8.477 9.457204240109998
8.4775 9.453187786680001
8.478 9.449271876880001
8.4785 9.445551762570002
8.479 9.442143862690003
8.4795 9.439212222110001
8.48 9.436905010390003
8.4805 9.43533864647
8.481 9.434491963270002
8.4815 9.434084496980002
8.482 9.433597654140002
8.4825 9.43249696598
8.483 9.430512552229999
8.4835 9.42780316599
8.484 9.42477098178
8.4845 9.42173879757
8.485 9.418881241769999
8.4855 9.416288274469998
8.486 9.414028688680002
8.4865 9.412081317319998
8.487 9.410282115520001
8.4875 9.408403537170003
8.488 9.40627624563
8.4885 9.4039002409
8.489 9.401376066610002
8.4895 9.398857184090001
8.49 9.396460012280002
8.4905 9.394226885340004
8.491 9.39217367858
8.4915 9.390284516689999
8.492 9.388548816130001
8.4925 9.38695599336
8.493 9.385516631920002
8.4935 9.384214856500002
8.494 9.383040083560001
8.4945 9.3819923131
8.495 9.381076836890003
8.4955 9.380309530239998
8.496 9.379685101380002
8.4965 9.379097714910003
8.497 9.37830394941
8.4975 9.37702334107
8.498 9.375102428560002
8.4985 9.37257825427
8.499 9.369646613690001
8.4995 9.366529761160002
8.5 9.363365282700002
8.5005 9.36019551247
8.501 9.356993991620001
8.5015 9.35372896953
8.502 9.350411029739998
8.5025 9.347066631100002
8.503 9.343732816
8.5035 9.340409584440003
8.504 9.337070477570002
8.5045 9.33369962008
8.505 9.330291720200002
8.5055 9.326883820320003
8.506 9.323555296990001
8.5065 9.320449028000002
8.507 9.317856060700002
8.5075 9.316453741650001
8.508 9.318221192830002
8.5085 9.32956674771
8.509 9.372530628340002
8.5095 9.515752383390002
8.51 9.88426066265
8.5105 10.417004315630003
8.511 10.784464824430003
8.5115 10.934740508890002
8.512 10.9853457054
8.5125 11.00194598789
8.513 11.007295967360001
8.5135 11.008677119329999
8.514 11.00845486499
8.5145 11.00726950851
8.515 11.00474533422
8.5155 10.99896672138
8.516 10.984499022200001
8.5165 10.948387983720004
8.517 10.86600570836
8.5175 10.707331984910002
8.518 10.46675753717
8.5185 10.190003257940003
8.519 9.942687095220002
8.5195 9.758094282310001
8.52 9.63345193173
8.5205 9.552763022769998
8.521 9.50082430022
8.5215 9.4663960446
8.522 9.441492974980005
8.5225 9.42022005958
8.523 9.39831742355
8.5235 9.37327676791
8.524 9.344764711149999
8.5245 9.314585746840002
8.525 9.285708557950002
8.5255 9.26063615169
8.526 9.2404374656
8.5265 9.224900828880003
8.527 9.21335947851
8.5275 9.205104317310003
8.528 9.199463290490002
8.5285 9.19587547043
8.529 9.194007475620001
8.5295 9.19392809907
8.53 9.19644698159
8.5305 9.203908377290002
8.531 9.22200093892
8.5315 9.263207951910001
8.532 9.350670326470002
8.5325 9.513349919810004
8.533 9.75652262662
8.5335 10.02975258703
8.534 10.259579449899999
8.5345 10.410363144280002
8.535 10.485019435440002
8.5355 10.494057778599998
8.536 10.43827723103
8.5365 10.30899928993
8.537 10.10435596049
8.5375 9.853859444000001
8.538 9.61598909073
8.5385 9.434888846020002
8.539 9.315940439959999
8.5395 9.24337439795
8.54 9.200399933780002
8.5405 9.17522698389
8.541 9.160499987980003
8.5415 9.151890278189999
8.542 9.146979515630001
8.542 9.146979515630001
8.5425 9.144571760280002
8.543 9.14419075284
8.5435 9.14579415915
8.544 9.149530148770001
8.5445 9.15560510073
8.545 9.163960805559999
8.5455 9.173835248380001
8.546 9.18336572615
8.5465 9.19007569051
8.547 9.1922823586
8.5475 9.18982697732
8.548 9.18346097801
8.5485 9.17416333812
8.549 9.16315645652
8.5495 9.15196965474
8.55 9.14204758599
8.5505 9.134263392320001
8.551 9.12890282931
8.5515 9.12586535333
8.552 9.12494458535
8.5525 9.1259764805
8.553 9.12881816099
8.5535 9.13320503832
8.554 9.138570893100002
8.5545 9.143926164340002
8.555 9.147852657680001
8.5555 9.14875225858
8.556 9.145370817550003
8.5565 9.13757604034
8.557 9.126764954230001
8.5575 9.115276521560002
8.558 9.105084572540001
8.5585 9.09708870807
8.559 9.09125717753
8.5595 9.0871878064
8.56 9.084409627149999
8.5605 9.08255221588
8.561 9.081345692320003
8.5615 9.080631303370001
8.562 9.080345547790003
8.5625 9.080546635050002
8.563 9.081525612500002
8.5635 9.084129163340002
8.564 9.090775626460001
8.5645 9.108693559679999
8.565 9.159944352130001
8.5655 9.306277667940002
8.566 9.657725280720001
8.5665 10.186796445320002
8.567 10.59414102461
8.5675 10.77595565827
8.568 10.83894888835
8.5685 10.8593486617
8.569 10.865719952780001
8.5695 10.867323359090001
8.57 10.86715931422
8.5705 10.866259713320002
8.571 10.864989688520001
8.5715 10.863518576459999
8.572 10.86195221254
8.5725 10.860428182780002
8.573 10.85907878143
8.5735 10.858052178050002
8.574 10.85747537512
8.5745 10.857417165649998
8.575 10.857824631940002
8.5755 10.858565479740001
8.576 10.859449205330002
8.5765 10.860332930920002
8.577 10.861126696420001
8.5775 10.861756417050003
8.578 10.86211096564
8.5785 10.861941629
8.579 10.860454641630003
8.5795 10.855199914019998
8.58 10.838684299850001
8.5805 10.78915862442
8.581 10.652223492130002
8.5815 10.343877346
8.582 9.884265954420002
8.5825 9.490711727750003
8.583 9.279316099790002
8.5835 9.190059815200001
8.584 9.15494892125
8.5845 9.14134907235
8.585 9.136544145190001
8.5855 9.135803297390002
8.586 9.137401411930004
8.5865 9.140804020040001
8.587 9.146069331190002
8.5875 9.153631270520002
8.588 9.16431006238
8.5885 9.17913760192
8.589 9.198584856670003
8.5895 9.220947876690001
8.59 9.241178313400003
8.5905 9.252375698719998
8.591 9.250073778770002
8.5915 9.235595496050003
8.592 9.215142805
8.5925 9.19559500662
8.593 9.18093151195
8.5935 9.171707956839999
8.594 9.16666490003
8.5945 9.164273019990002
8.595 9.16341575325
8.5955 9.163463379180001
8.596 9.164167184590003
8.5965 9.16562242134
8.597 9.168416475899999
8.5975 9.174242714670001
8.598 9.1878901895
8.5985 9.223551427530001
8.599 9.322036559
8.5995 9.57188747955
8.6 10.02114816901
8.6005 10.46665699354
8.601 10.713507480500002
8.6015 10.81165393869
8.602 10.8464367429
8.6025 10.857988676810002
8.603 10.860290596760002
8.6035 10.856750402629999
8.604 10.84512438394
8.6045 10.81655940948
8.605 10.751423012550003
8.6055 10.61898588476
8.606 10.401240132800002
8.6065 10.137392480599999
8.607 9.9078884157
8.6075 9.7599834442
8.608 9.69518572055
8.6085 9.70427698141
8.609 9.78746360581
8.6095 9.95139734864
8.61 10.18516658016
8.6105 10.43405969034
8.611 10.627876058360002
8.6115 10.742718050900002
8.612 10.79951991008
8.6125 10.82542312423
8.613 10.837244938410002
8.6135 10.842965341780001
8.614 10.845828189350001
8.6145 10.846621954850004
8.615 10.844087197019999
8.6155 10.833392529849998
8.616 10.801308528340002
8.6165 10.716402078689999
8.617 10.524734169290003
8.6175 10.198380129850001
8.618 9.828009147550002
8.6185 9.55034997565
8.619 9.394920107210002
8.6195 9.319274255060002
8.62 9.28376647836
8.6205 9.266933357989998
8.621 9.25888986759
8.6215 9.255238546290002
8.622 9.254032022730001
8.6225 9.25441303017
8.623 9.256101104800003
8.6235 9.259228540870001
8.624 9.26438801662
8.6245 9.272902474550001
8.625 9.287449550280002
8.6255 9.313188719560003
8.626 9.35946524821
8.6265 9.440916172049999
8.627 9.5741364818
8.6275 9.765222296500003
8.628 9.993382251820002
8.6285 10.21395380896
8.629 10.38833350577
8.6295 10.504265602930001
8.63 10.567195331770002
8.6305 10.584594671529999
8.631 10.556871088500003
8.6315 10.47285894798
8.632 10.311497005370004
8.6325 10.064164967340002
8.633 9.778573432210003
8.6335 9.544984120870001
8.634 9.405127931540001
8.6345 9.336832347920001
8.635 9.30657400706
8.6355 9.293677963570001
8.636 9.288444403040003
8.6365 9.286740453099998
8.637 9.286925665050003
8.6375 9.288571405520003
8.638 9.292116891420005
8.6385 9.299207863220001
8.639 9.31390310851
8.6395 9.345161593900002
8.64 9.409303138070001
8.6405 9.525833205240001
8.641 9.697556433510002
8.6415 9.892087190479998
8.642 10.061635501279998
8.642 10.061635501279998
8.6425 10.177646974990001
8.643 10.233067682199998
8.6435 10.224352137010001
8.644 10.144160654430003
8.6445 9.996160431070003
8.645 9.81172637126
8.6455 9.6366322855
[truncated: 55,923 more chars]
